# Supplementary material for: Design of complicated all-α protein structures
Source: Nat Struct Mol Biol. 2024 Jan 4;31(2):275–82. doi: 10.1038/s41594-023-01147-9 (PMC11377298; doi:10.1038/s41594-023-01147-9)
Supplement: Supplementary file 4 — Computational design models of the designed all-α proteins. [file 41594_2023_1147_MOESM4_ESM.zip]

Archive with 10 entries (9 files):
- design_models/
- design_models/H5_fold-0_Elsa.pdb
- design_models/H6_fold-Z_Gogy.pdb
- design_models/H6_fold-U_Nomur.pdb
- __MACOSX/design_models/._H6_fold-U_Nomur.pdb
- design_models/H7_fold-K_Mussoc.pdb
- __MACOSX/design_models/._H7_fold-K_Mussoc.pdb
- design_models/H6_fold-C_Rei.pdb
- __MACOSX/design_models/._H6_fold-C_Rei.pdb
- design_models/H5_fold-0_Chantal.pdb
