# Supplementary material for: Design of complicated all-α protein structures
Source: Nat Struct Mol Biol. 2024 Jan 4;31(2):275–82. doi: 10.1038/s41594-023-01147-9 (PMC11377298; doi:10.1038/s41594-023-01147-9)
Supplement: Supplementary file 4 — Computational design models of the designed all-α proteins. [file 41594_2023_1147_MOESM4_ESM.zip › design_models/H5_fold-0_Elsa.pdb]

ATOM      1  N   GLY A   1      -1.419   0.533  -0.923  1.00  0.00              
ATOM      2  CA  GLY A   1      -0.315   0.589   0.028  1.00  0.00              
ATOM      3  C   GLY A   1       0.281   1.989   0.098  1.00  0.00              
ATOM      4  O   GLY A   1       0.050   2.818  -0.783  1.00  0.00              
ATOM      5 1H   GLY A   1      -1.791  -0.395  -0.949  1.00  0.00              
ATOM      6 2H   GLY A   1      -2.135   1.171  -0.642  1.00  0.00              
ATOM      7 3H   GLY A   1      -1.089   0.785  -1.833  1.00  0.00              
ATOM      8 1HA  GLY A   1      -0.669   0.291   1.014  1.00  0.00              
ATOM      9 2HA  GLY A   1       0.455  -0.123  -0.265  1.00  0.00              
ATOM     10  N   GLU A   2       1.051   2.245   1.150  1.00  0.00              
ATOM     11  CA  GLU A   2       1.648   3.560   1.361  1.00  0.00              
ATOM     12  C   GLU A   2       2.714   3.855   0.313  1.00  0.00              
ATOM     13  O   GLU A   2       2.902   5.002  -0.089  1.00  0.00              
ATOM     14  CB  GLU A   2       2.257   3.652   2.762  1.00  0.00              
ATOM     15  CG  GLU A   2       1.241   3.599   3.894  1.00  0.00              
ATOM     16  CD  GLU A   2       0.255   4.733   3.848  1.00  0.00              
ATOM     17  OE1 GLU A   2       0.677   5.858   3.726  1.00  0.00              
ATOM     18  OE2 GLU A   2      -0.922   4.474   3.937  1.00  0.00              
ATOM     19  H   GLU A   2       1.226   1.514   1.824  1.00  0.00              
ATOM     20  HA  GLU A   2       0.864   4.313   1.282  1.00  0.00              
ATOM     21 1HB  GLU A   2       2.962   2.833   2.906  1.00  0.00              
ATOM     22 2HB  GLU A   2       2.814   4.584   2.856  1.00  0.00              
ATOM     23 1HG  GLU A   2       0.696   2.657   3.836  1.00  0.00              
ATOM     24 2HG  GLU A   2       1.771   3.622   4.845  1.00  0.00              
ATOM     25  N   GLU A   3       3.408   2.810  -0.128  1.00  0.00              
ATOM     26  CA  GLU A   3       4.358   2.930  -1.227  1.00  0.00              
ATOM     27  C   GLU A   3       3.685   3.470  -2.482  1.00  0.00              
ATOM     28  O   GLU A   3       4.213   4.362  -3.146  1.00  0.00              
ATOM     29  CB  GLU A   3       5.003   1.574  -1.525  1.00  0.00              
ATOM     30  CG  GLU A   3       6.035   1.601  -2.643  1.00  0.00              
ATOM     31  CD  GLU A   3       6.658   0.256  -2.896  1.00  0.00              
ATOM     32  OE1 GLU A   3       6.300  -0.680  -2.223  1.00  0.00              
ATOM     33  OE2 GLU A   3       7.493   0.165  -3.765  1.00  0.00              
ATOM     34  H   GLU A   3       3.271   1.909   0.309  1.00  0.00              
ATOM     35  HA  GLU A   3       5.147   3.621  -0.927  1.00  0.00              
ATOM     36 1HB  GLU A   3       5.492   1.199  -0.626  1.00  0.00              
ATOM     37 2HB  GLU A   3       4.230   0.857  -1.801  1.00  0.00              
ATOM     38 1HG  GLU A   3       5.555   1.944  -3.559  1.00  0.00              
ATOM     39 2HG  GLU A   3       6.816   2.315  -2.385  1.00  0.00              
ATOM     40  N   GLN A   4       2.515   2.925  -2.802  1.00  0.00              
ATOM     41  CA  GLN A   4       1.763   3.359  -3.973  1.00  0.00              
ATOM     42  C   GLN A   4       1.340   4.817  -3.846  1.00  0.00              
ATOM     43  O   GLN A   4       1.340   5.561  -4.827  1.00  0.00              
ATOM     44  CB  GLN A   4       0.530   2.473  -4.177  1.00  0.00              
ATOM     45  CG  GLN A   4       0.850   1.054  -4.615  1.00  0.00              
ATOM     46  CD  GLN A   4      -0.379   0.164  -4.636  1.00  0.00              
ATOM     47  OE1 GLN A   4      -1.131   0.098  -3.660  1.00  0.00              
ATOM     48  NE2 GLN A   4      -0.590  -0.526  -5.751  1.00  0.00              
ATOM     49  H   GLN A   4       2.141   2.193  -2.219  1.00  0.00              
ATOM     50  HA  GLN A   4       2.400   3.255  -4.852  1.00  0.00              
ATOM     51 1HB  GLN A   4      -0.036   2.419  -3.248  1.00  0.00              
ATOM     52 2HB  GLN A   4      -0.118   2.919  -4.930  1.00  0.00              
ATOM     53 1HG  GLN A   4       1.270   1.080  -5.620  1.00  0.00              
ATOM     54 2HG  GLN A   4       1.571   0.624  -3.920  1.00  0.00              
ATOM     55 1HE2 GLN A   4      -1.385  -1.130  -5.824  1.00  0.00              
ATOM     56 2HE2 GLN A   4       0.046  -0.442  -6.519  1.00  0.00              
ATOM     57  N   LYS A   5       0.977   5.219  -2.633  1.00  0.00              
ATOM     58  CA  LYS A   5       0.620   6.606  -2.360  1.00  0.00              
ATOM     59  C   LYS A   5       1.783   7.543  -2.662  1.00  0.00              
ATOM     60  O   LYS A   5       1.599   8.602  -3.263  1.00  0.00              
ATOM     61  CB  LYS A   5       0.177   6.768  -0.905  1.00  0.00              
ATOM     62  CG  LYS A   5      -1.162   6.119  -0.579  1.00  0.00              
ATOM     63  CD  LYS A   5      -1.516   6.291   0.891  1.00  0.00              
ATOM     64  CE  LYS A   5      -2.807   5.565   1.238  1.00  0.00              
ATOM     65  NZ  LYS A   5      -3.125   5.660   2.689  1.00  0.00              
ATOM     66  H   LYS A   5       0.948   4.546  -1.881  1.00  0.00              
ATOM     67  HA  LYS A   5      -0.222   6.877  -2.996  1.00  0.00              
ATOM     68 1HB  LYS A   5       0.929   6.334  -0.245  1.00  0.00              
ATOM     69 2HB  LYS A   5       0.102   7.829  -0.664  1.00  0.00              
ATOM     70 1HG  LYS A   5      -1.944   6.573  -1.188  1.00  0.00              
ATOM     71 2HG  LYS A   5      -1.116   5.056  -0.811  1.00  0.00              
ATOM     72 1HD  LYS A   5      -0.708   5.896   1.508  1.00  0.00              
ATOM     73 2HD  LYS A   5      -1.635   7.351   1.114  1.00  0.00              
ATOM     74 1HE  LYS A   5      -3.630   5.995   0.670  1.00  0.00              
ATOM     75 2HE  LYS A   5      -2.717   4.513   0.968  1.00  0.00              
ATOM     76 1HZ  LYS A   5      -3.986   5.166   2.878  1.00  0.00              
ATOM     77 2HZ  LYS A   5      -2.376   5.247   3.227  1.00  0.00              
ATOM     78 3HZ  LYS A   5      -3.230   6.630   2.949  1.00  0.00              
ATOM     79  N   GLU A   6       2.979   7.148  -2.242  1.00  0.00              
ATOM     80  CA  GLU A   6       4.188   7.907  -2.543  1.00  0.00              
ATOM     81  C   GLU A   6       4.449   7.953  -4.044  1.00  0.00              
ATOM     82  O   GLU A   6       4.764   9.007  -4.597  1.00  0.00              
ATOM     83  CB  GLU A   6       5.394   7.298  -1.825  1.00  0.00              
ATOM     84  CG  GLU A   6       6.711   8.013  -2.089  1.00  0.00              
ATOM     85  CD  GLU A   6       7.835   7.505  -1.230  1.00  0.00              
ATOM     86  OE1 GLU A   6       7.593   7.196  -0.088  1.00  0.00              
ATOM     87  OE2 GLU A   6       8.939   7.425  -1.717  1.00  0.00              
ATOM     88  H   GLU A   6       3.054   6.300  -1.699  1.00  0.00              
ATOM     89  HA  GLU A   6       4.055   8.927  -2.181  1.00  0.00              
ATOM     90 1HB  GLU A   6       5.219   7.307  -0.749  1.00  0.00              
ATOM     91 2HB  GLU A   6       5.511   6.257  -2.128  1.00  0.00              
ATOM     92 1HG  GLU A   6       6.981   7.880  -3.137  1.00  0.00              
ATOM     93 2HG  GLU A   6       6.576   9.079  -1.910  1.00  0.00              
ATOM     94  N   ILE A   7       4.312   6.804  -4.699  1.00  0.00              
ATOM     95  CA  ILE A   7       4.528   6.713  -6.138  1.00  0.00              
ATOM     96  C   ILE A   7       3.594   7.650  -6.894  1.00  0.00              
ATOM     97  O   ILE A   7       4.038   8.461  -7.706  1.00  0.00              
ATOM     98  CB  ILE A   7       4.322   5.270  -6.634  1.00  0.00              
ATOM     99  CG1 ILE A   7       5.436   4.360  -6.110  1.00  0.00              
ATOM    100  CG2 ILE A   7       4.269   5.232  -8.153  1.00  0.00              
ATOM    101  CD1 ILE A   7       5.156   2.886  -6.289  1.00  0.00              
ATOM    102  H   ILE A   7       4.055   5.973  -4.185  1.00  0.00              
ATOM    103  HA  ILE A   7       5.558   6.998  -6.353  1.00  0.00              
ATOM    104  HB  ILE A   7       3.385   4.880  -6.238  1.00  0.00              
ATOM    105 1HG1 ILE A   7       6.368   4.595  -6.623  1.00  0.00              
ATOM    106 2HG1 ILE A   7       5.592   4.551  -5.048  1.00  0.00              
ATOM    107 1HG2 ILE A   7       4.124   4.205  -8.487  1.00  0.00              
ATOM    108 2HG2 ILE A   7       3.442   5.848  -8.504  1.00  0.00              
ATOM    109 3HG2 ILE A   7       5.205   5.616  -8.559  1.00  0.00              
ATOM    110 1HD1 ILE A   7       5.990   2.306  -5.893  1.00  0.00              
ATOM    111 2HD1 ILE A   7       4.244   2.621  -5.752  1.00  0.00              
ATOM    112 3HD1 ILE A   7       5.031   2.665  -7.348  1.00  0.00              
ATOM    113  N   GLU A   8       2.299   7.533  -6.622  1.00  0.00              
ATOM    114  CA  GLU A   8       1.298   8.353  -7.294  1.00  0.00              
ATOM    115  C   GLU A   8       1.550   9.838  -7.055  1.00  0.00              
ATOM    116  O   GLU A   8       1.402  10.655  -7.963  1.00  0.00              
ATOM    117  CB  GLU A   8      -0.106   7.981  -6.813  1.00  0.00              
ATOM    118  CG  GLU A   8      -1.232   8.713  -7.531  1.00  0.00              
ATOM    119  CD  GLU A   8      -2.596   8.225  -7.130  1.00  0.00              
ATOM    120  OE1 GLU A   8      -2.682   7.448  -6.209  1.00  0.00              
ATOM    121  OE2 GLU A   8      -3.554   8.630  -7.745  1.00  0.00              
ATOM    122  H   GLU A   8       2.000   6.859  -5.933  1.00  0.00              
ATOM    123  HA  GLU A   8       1.351   8.157  -8.365  1.00  0.00              
ATOM    124 1HB  GLU A   8      -0.265   6.910  -6.947  1.00  0.00              
ATOM    125 2HB  GLU A   8      -0.195   8.194  -5.748  1.00  0.00              
ATOM    126 1HG  GLU A   8      -1.159   9.777  -7.308  1.00  0.00              
ATOM    127 2HG  GLU A   8      -1.107   8.585  -8.605  1.00  0.00              
ATOM    128  N   THR A   9       1.935  10.177  -5.830  1.00  0.00              
ATOM    129  CA  THR A   9       2.288  11.550  -5.490  1.00  0.00              
ATOM    130  C   THR A   9       3.441  12.051  -6.349  1.00  0.00              
ATOM    131  O   THR A   9       3.399  13.164  -6.876  1.00  0.00              
ATOM    132  CB  THR A   9       2.661  11.674  -4.001  1.00  0.00              
ATOM    133  OG1 THR A   9       1.536  11.308  -3.192  1.00  0.00              
ATOM    134  CG2 THR A   9       3.075  13.101  -3.672  1.00  0.00              
ATOM    135  H   THR A   9       1.983   9.464  -5.115  1.00  0.00              
ATOM    136  HA  THR A   9       1.420  12.184  -5.668  1.00  0.00              
ATOM    137  HB  THR A   9       3.488  11.001  -3.776  1.00  0.00              
ATOM    138  HG1 THR A   9       1.473  10.351  -3.147  1.00  0.00              
ATOM    139 1HG2 THR A   9       3.335  13.169  -2.616  1.00  0.00              
ATOM    140 2HG2 THR A   9       3.937  13.378  -4.278  1.00  0.00              
ATOM    141 3HG2 THR A   9       2.249  13.777  -3.887  1.00  0.00              
ATOM    142  N   LEU A  10       4.472  11.222  -6.487  1.00  0.00              
ATOM    143  CA  LEU A  10       5.638  11.578  -7.287  1.00  0.00              
ATOM    144  C   LEU A  10       5.268  11.752  -8.755  1.00  0.00              
ATOM    145  O   LEU A  10       5.821  12.604  -9.448  1.00  0.00              
ATOM    146  CB  LEU A  10       6.723  10.502  -7.150  1.00  0.00              
ATOM    147  CG  LEU A  10       7.459  10.468  -5.804  1.00  0.00              
ATOM    148  CD1 LEU A  10       8.304   9.204  -5.720  1.00  0.00              
ATOM    149  CD2 LEU A  10       8.322  11.713  -5.665  1.00  0.00              
ATOM    150  H   LEU A  10       4.447  10.325  -6.027  1.00  0.00              
ATOM    151  HA  LEU A  10       6.038  12.523  -6.915  1.00  0.00              
ATOM    152 1HB  LEU A  10       6.265   9.526  -7.302  1.00  0.00              
ATOM    153 2HB  LEU A  10       7.467  10.657  -7.931  1.00  0.00              
ATOM    154  HG  LEU A  10       6.732  10.437  -4.992  1.00  0.00              
ATOM    155 1HD1 LEU A  10       8.827   9.179  -4.764  1.00  0.00              
ATOM    156 2HD1 LEU A  10       7.659   8.329  -5.803  1.00  0.00              
ATOM    157 3HD1 LEU A  10       9.031   9.198  -6.531  1.00  0.00              
ATOM    158 1HD2 LEU A  10       8.845  11.688  -4.709  1.00  0.00              
ATOM    159 2HD2 LEU A  10       9.050  11.743  -6.476  1.00  0.00              
ATOM    160 3HD2 LEU A  10       7.690  12.600  -5.711  1.00  0.00              
ATOM    161  N   VAL A  11       4.328  10.936  -9.224  1.00  0.00              
ATOM    162  CA  VAL A  11       3.791  11.081 -10.571  1.00  0.00              
ATOM    163  C   VAL A  11       3.150  12.449 -10.764  1.00  0.00              
ATOM    164  O   VAL A  11       3.392  13.123 -11.767  1.00  0.00              
ATOM    165  CB  VAL A  11       2.747   9.984 -10.851  1.00  0.00              
ATOM    166  CG1 VAL A  11       2.008  10.271 -12.149  1.00  0.00              
ATOM    167  CG2 VAL A  11       3.426   8.624 -10.906  1.00  0.00              
ATOM    168  H   VAL A  11       3.977  10.197  -8.630  1.00  0.00              
ATOM    169  HA  VAL A  11       4.611  10.975 -11.282  1.00  0.00              
ATOM    170  HB  VAL A  11       2.006   9.989 -10.051  1.00  0.00              
ATOM    171 1HG1 VAL A  11       1.273   9.486 -12.331  1.00  0.00              
ATOM    172 2HG1 VAL A  11       1.499  11.232 -12.074  1.00  0.00              
ATOM    173 3HG1 VAL A  11       2.719  10.299 -12.974  1.00  0.00              
ATOM    174 1HG2 VAL A  11       2.682   7.853 -11.103  1.00  0.00              
ATOM    175 2HG2 VAL A  11       4.171   8.622 -11.702  1.00  0.00              
ATOM    176 3HG2 VAL A  11       3.913   8.422  -9.952  1.00  0.00              
ATOM    177  N   GLU A  12       2.330  12.855  -9.801  1.00  0.00              
ATOM    178  CA  GLU A  12       1.667  14.152  -9.855  1.00  0.00              
ATOM    179  C   GLU A  12       2.672  15.289  -9.725  1.00  0.00              
ATOM    180  O   GLU A  12       2.536  16.327 -10.374  1.00  0.00              
ATOM    181  CB  GLU A  12       0.614  14.260  -8.750  1.00  0.00              
ATOM    182  CG  GLU A  12      -0.618  13.394  -8.970  1.00  0.00              
ATOM    183  CD  GLU A  12      -1.425  13.816 -10.166  1.00  0.00              
ATOM    184  OE1 GLU A  12      -1.259  14.928 -10.608  1.00  0.00              
ATOM    185  OE2 GLU A  12      -2.208  13.026 -10.639  1.00  0.00              
ATOM    186  H   GLU A  12       2.161  12.249  -9.010  1.00  0.00              
ATOM    187  HA  GLU A  12       1.160  14.242 -10.816  1.00  0.00              
ATOM    188 1HB  GLU A  12       1.057  13.975  -7.796  1.00  0.00              
ATOM    189 2HB  GLU A  12       0.284  15.295  -8.662  1.00  0.00              
ATOM    190 1HG  GLU A  12      -0.303  12.359  -9.105  1.00  0.00              
ATOM    191 2HG  GLU A  12      -1.245  13.440  -8.080  1.00  0.00              
ATOM    192  N   LEU A  13       3.678  15.090  -8.882  1.00  0.00              
ATOM    193  CA  LEU A  13       4.717  16.092  -8.676  1.00  0.00              
ATOM    194  C   LEU A  13       5.504  16.342  -9.958  1.00  0.00              
ATOM    195  O   LEU A  13       5.762  17.488 -10.325  1.00  0.00              
ATOM    196  CB  LEU A  13       5.672  15.645  -7.562  1.00  0.00              
ATOM    197  CG  LEU A  13       5.114  15.727  -6.135  1.00  0.00              
ATOM    198  CD1 LEU A  13       6.090  15.071  -5.169  1.00  0.00              
ATOM    199  CD2 LEU A  13       4.876  17.184  -5.766  1.00  0.00              
ATOM    200  H   LEU A  13       3.727  14.220  -8.370  1.00  0.00              
ATOM    201  HA  LEU A  13       4.243  17.025  -8.372  1.00  0.00              
ATOM    202 1HB  LEU A  13       5.960  14.611  -7.745  1.00  0.00              
ATOM    203 2HB  LEU A  13       6.568  16.263  -7.603  1.00  0.00              
ATOM    204  HG  LEU A  13       4.172  15.181  -6.081  1.00  0.00              
ATOM    205 1HD1 LEU A  13       5.693  15.129  -4.155  1.00  0.00              
ATOM    206 2HD1 LEU A  13       6.226  14.025  -5.444  1.00  0.00              
ATOM    207 3HD1 LEU A  13       7.048  15.586  -5.213  1.00  0.00              
ATOM    208 1HD2 LEU A  13       4.478  17.243  -4.753  1.00  0.00              
ATOM    209 2HD2 LEU A  13       5.817  17.731  -5.819  1.00  0.00              
ATOM    210 3HD2 LEU A  13       4.161  17.624  -6.462  1.00  0.00              
ATOM    211  N   PHE A  14       5.881  15.261 -10.634  1.00  0.00              
ATOM    212  CA  PHE A  14       6.582  15.361 -11.907  1.00  0.00              
ATOM    213  C   PHE A  14       5.756  16.124 -12.935  1.00  0.00              
ATOM    214  O   PHE A  14       6.256  17.035 -13.597  1.00  0.00              
ATOM    215  CB  PHE A  14       6.912  13.967 -12.444  1.00  0.00              
ATOM    216  CG  PHE A  14       7.611  13.981 -13.774  1.00  0.00              
ATOM    217  CD1 PHE A  14       8.966  13.696 -13.864  1.00  0.00              
ATOM    218  CD2 PHE A  14       6.917  14.278 -14.937  1.00  0.00              
ATOM    219  CE1 PHE A  14       9.610  13.708 -15.087  1.00  0.00              
ATOM    220  CE2 PHE A  14       7.558  14.290 -16.160  1.00  0.00              
ATOM    221  CZ  PHE A  14       8.906  14.005 -16.235  1.00  0.00              
ATOM    222  H   PHE A  14       5.676  14.348 -10.255  1.00  0.00              
ATOM    223  HA  PHE A  14       7.519  15.896 -11.745  1.00  0.00              
ATOM    224 1HB  PHE A  14       7.548  13.444 -11.731  1.00  0.00              
ATOM    225 2HB  PHE A  14       5.994  13.391 -12.549  1.00  0.00              
ATOM    226  HD1 PHE A  14       9.522  13.460 -12.957  1.00  0.00              
ATOM    227  HD2 PHE A  14       5.851  14.504 -14.877  1.00  0.00              
ATOM    228  HE1 PHE A  14      10.675  13.483 -15.144  1.00  0.00              
ATOM    229  HE2 PHE A  14       7.000  14.525 -17.066  1.00  0.00              
ATOM    230  HZ  PHE A  14       9.413  14.016 -17.199  1.00  0.00              
ATOM    231  N   ALA A  15       4.487  15.752 -13.060  1.00  0.00              
ATOM    232  CA  ALA A  15       3.610  16.345 -14.062  1.00  0.00              
ATOM    233  C   ALA A  15       3.570  17.862 -13.929  1.00  0.00              
ATOM    234  O   ALA A  15       3.755  18.588 -14.907  1.00  0.00              
ATOM    235  CB  ALA A  15       2.207  15.767 -13.947  1.00  0.00              
ATOM    236  H   ALA A  15       4.121  15.037 -12.449  1.00  0.00              
ATOM    237  HA  ALA A  15       3.992  16.092 -15.052  1.00  0.00              
ATOM    238 1HB  ALA A  15       1.564  16.221 -14.702  1.00  0.00              
ATOM    239 2HB  ALA A  15       2.244  14.689 -14.103  1.00  0.00              
ATOM    240 3HB  ALA A  15       1.807  15.977 -12.957  1.00  0.00              
ATOM    241  N   GLU A  16       3.327  18.339 -12.714  1.00  0.00              
ATOM    242  CA  GLU A  16       3.205  19.769 -12.460  1.00  0.00              
ATOM    243  C   GLU A  16       4.561  20.458 -12.532  1.00  0.00              
ATOM    244  O   GLU A  16       4.681  21.561 -13.066  1.00  0.00              
ATOM    245  CB  GLU A  16       2.568  20.016 -11.091  1.00  0.00              
ATOM    246  CG  GLU A  16       2.335  21.483 -10.762  1.00  0.00              
ATOM    247  CD  GLU A  16       1.420  22.164 -11.741  1.00  0.00              
ATOM    248  OE1 GLU A  16       0.600  21.495 -12.323  1.00  0.00              
ATOM    249  OE2 GLU A  16       1.540  23.355 -11.907  1.00  0.00              
ATOM    250  H   GLU A  16       3.223  17.694 -11.944  1.00  0.00              
ATOM    251  HA  GLU A  16       2.552  20.200 -13.221  1.00  0.00              
ATOM    252 1HB  GLU A  16       1.607  19.504 -11.039  1.00  0.00              
ATOM    253 2HB  GLU A  16       3.205  19.596 -10.312  1.00  0.00              
ATOM    254 1HG  GLU A  16       1.900  21.557  -9.765  1.00  0.00              
ATOM    255 2HG  GLU A  16       3.294  21.999 -10.749  1.00  0.00              
ATOM    256  N   ALA A  17       5.582  19.802 -11.989  1.00  0.00              
ATOM    257  CA  ALA A  17       6.939  20.335 -12.023  1.00  0.00              
ATOM    258  C   ALA A  17       7.442  20.469 -13.455  1.00  0.00              
ATOM    259  O   ALA A  17       8.145  21.424 -13.787  1.00  0.00              
ATOM    260  CB  ALA A  17       7.877  19.450 -11.215  1.00  0.00              
ATOM    261  H   ALA A  17       5.413  18.912 -11.544  1.00  0.00              
ATOM    262  HA  ALA A  17       6.936  21.320 -11.558  1.00  0.00              
ATOM    263 1HB  ALA A  17       8.886  19.860 -11.251  1.00  0.00              
ATOM    264 2HB  ALA A  17       7.537  19.410 -10.179  1.00  0.00              
ATOM    265 3HB  ALA A  17       7.879  18.445 -11.634  1.00  0.00              
ATOM    266  N   PHE A  18       7.079  19.509 -14.296  1.00  0.00              
ATOM    267  CA  PHE A  18       7.375  19.587 -15.723  1.00  0.00              
ATOM    268  C   PHE A  18       6.714  20.803 -16.358  1.00  0.00              
ATOM    269  O   PHE A  18       7.352  21.554 -17.099  1.00  0.00              
ATOM    270  CB  PHE A  18       6.909  18.316 -16.436  1.00  0.00              
ATOM    271  CG  PHE A  18       7.220  18.297 -17.906  1.00  0.00              
ATOM    272  CD1 PHE A  18       8.376  17.693 -18.376  1.00  0.00              
ATOM    273  CD2 PHE A  18       6.359  18.884 -18.820  1.00  0.00              
ATOM    274  CE1 PHE A  18       8.664  17.674 -19.728  1.00  0.00              
ATOM    275  CE2 PHE A  18       6.643  18.866 -20.172  1.00  0.00              
ATOM    276  CZ  PHE A  18       7.798  18.261 -20.626  1.00  0.00              
ATOM    277  H   PHE A  18       6.583  18.704 -13.941  1.00  0.00              
ATOM    278  HA  PHE A  18       8.456  19.672 -15.847  1.00  0.00              
ATOM    279 1HB  PHE A  18       7.379  17.448 -15.977  1.00  0.00              
ATOM    280 2HB  PHE A  18       5.832  18.207 -16.316  1.00  0.00              
ATOM    281  HD1 PHE A  18       9.061  17.228 -17.666  1.00  0.00              
ATOM    282  HD2 PHE A  18       5.447  19.363 -18.461  1.00  0.00              
ATOM    283  HE1 PHE A  18       9.576  17.196 -20.084  1.00  0.00              
ATOM    284  HE2 PHE A  18       5.957  19.331 -20.880  1.00  0.00              
ATOM    285  HZ  PHE A  18       8.024  18.248 -21.691  1.00  0.00              
ATOM    286  N   ARG A  19       5.432  20.996 -16.062  1.00  0.00              
ATOM    287  CA  ARG A  19       4.695  22.150 -16.564  1.00  0.00              
ATOM    288  C   ARG A  19       5.305  23.452 -16.065  1.00  0.00              
ATOM    289  O   ARG A  19       5.379  24.436 -16.803  1.00  0.00              
ATOM    290  CB  ARG A  19       3.236  22.080 -16.137  1.00  0.00              
ATOM    291  CG  ARG A  19       2.403  21.043 -16.873  1.00  0.00              
ATOM    292  CD  ARG A  19       0.955  21.192 -16.579  1.00  0.00              
ATOM    293  NE  ARG A  19       0.625  20.746 -15.234  1.00  0.00              
ATOM    294  CZ  ARG A  19       0.280  19.485 -14.909  1.00  0.00              
ATOM    295  NH1 ARG A  19       0.223  18.559 -15.840  1.00  0.00              
ATOM    296  NH2 ARG A  19      -0.002  19.180 -13.655  1.00  0.00              
ATOM    297  H   ARG A  19       4.959  20.325 -15.475  1.00  0.00              
ATOM    298  HA  ARG A  19       4.736  22.139 -17.654  1.00  0.00              
ATOM    299 1HB  ARG A  19       3.178  21.855 -15.073  1.00  0.00              
ATOM    300 2HB  ARG A  19       2.765  23.051 -16.292  1.00  0.00              
ATOM    301 1HG  ARG A  19       2.548  21.155 -17.948  1.00  0.00              
ATOM    302 2HG  ARG A  19       2.714  20.043 -16.567  1.00  0.00              
ATOM    303 1HD  ARG A  19       0.671  22.240 -16.669  1.00  0.00              
ATOM    304 2HD  ARG A  19       0.377  20.598 -17.286  1.00  0.00              
ATOM    305  HE  ARG A  19       0.658  21.431 -14.491  1.00  0.00              
ATOM    306 1HH1 ARG A  19       0.439  18.792 -16.799  1.00  0.00              
ATOM    307 2HH1 ARG A  19      -0.036  17.614 -15.597  1.00  0.00              
ATOM    308 1HH2 ARG A  19       0.042  19.892 -12.939  1.00  0.00              
ATOM    309 2HH2 ARG A  19      -0.261  18.235 -13.411  1.00  0.00              
ATOM    310  N   GLU A  20       5.744  23.453 -14.810  1.00  0.00              
ATOM    311  CA  GLU A  20       6.379  24.627 -14.222  1.00  0.00              
ATOM    312  C   GLU A  20       7.727  24.906 -14.871  1.00  0.00              
ATOM    313  O   GLU A  20       8.075  26.058 -15.128  1.00  0.00              
ATOM    314  CB  GLU A  20       6.557  24.438 -12.714  1.00  0.00              
ATOM    315  CG  GLU A  20       7.232  25.606 -12.009  1.00  0.00              
ATOM    316  CD  GLU A  20       6.438  26.879 -12.095  1.00  0.00              
ATOM    317  OE1 GLU A  20       5.256  26.805 -12.330  1.00  0.00              
ATOM    318  OE2 GLU A  20       7.014  27.928 -11.926  1.00  0.00              
ATOM    319  H   GLU A  20       5.632  22.620 -14.251  1.00  0.00              
ATOM    320  HA  GLU A  20       5.728  25.488 -14.380  1.00  0.00              
ATOM    321 1HB  GLU A  20       5.583  24.284 -12.248  1.00  0.00              
ATOM    322 2HB  GLU A  20       7.154  23.545 -12.527  1.00  0.00              
ATOM    323 1HG  GLU A  20       7.375  25.350 -10.959  1.00  0.00              
ATOM    324 2HG  GLU A  20       8.214  25.765 -12.452  1.00  0.00              
ATOM    325  N   ALA A  21       8.484  23.845 -15.135  1.00  0.00              
ATOM    326  CA  ALA A  21       9.753  23.967 -15.839  1.00  0.00              
ATOM    327  C   ALA A  21       9.553  24.538 -17.239  1.00  0.00              
ATOM    328  O   ALA A  21      10.365  25.326 -17.720  1.00  0.00              
ATOM    329  CB  ALA A  21      10.449  22.616 -15.912  1.00  0.00              
ATOM    330  H   ALA A  21       8.172  22.932 -14.837  1.00  0.00              
ATOM    331  HA  ALA A  21      10.399  24.640 -15.277  1.00  0.00              
ATOM    332 1HB  ALA A  21      11.397  22.723 -16.441  1.00  0.00              
ATOM    333 2HB  ALA A  21      10.636  22.248 -14.904  1.00  0.00              
ATOM    334 3HB  ALA A  21       9.815  21.909 -16.445  1.00  0.00              
ATOM    335  N   LYS A  22       8.467  24.131 -17.887  1.00  0.00              
ATOM    336  CA  LYS A  22       8.100  24.683 -19.186  1.00  0.00              
ATOM    337  C   LYS A  22       7.736  26.158 -19.077  1.00  0.00              
ATOM    338  O   LYS A  22       8.144  26.971 -19.907  1.00  0.00              
ATOM    339  CB  LYS A  22       6.935  23.898 -19.791  1.00  0.00              
ATOM    340  CG  LYS A  22       6.504  24.375 -21.172  1.00  0.00              
ATOM    341  CD  LYS A  22       5.430  23.471 -21.759  1.00  0.00              
ATOM    342  CE  LYS A  22       4.993  23.951 -23.135  1.00  0.00              
ATOM    343  NZ  LYS A  22       3.918  23.096 -23.707  1.00  0.00              
ATOM    344  H   LYS A  22       7.879  23.424 -17.471  1.00  0.00              
ATOM    345  HA  LYS A  22       8.951  24.580 -19.858  1.00  0.00              
ATOM    346 1HB  LYS A  22       7.208  22.845 -19.871  1.00  0.00              
ATOM    347 2HB  LYS A  22       6.070  23.963 -19.131  1.00  0.00              
ATOM    348 1HG  LYS A  22       6.114  25.391 -21.101  1.00  0.00              
ATOM    349 2HG  LYS A  22       7.366  24.381 -21.840  1.00  0.00              
ATOM    350 1HD  LYS A  22       5.816  22.454 -21.843  1.00  0.00              
ATOM    351 2HD  LYS A  22       4.564  23.459 -21.097  1.00  0.00              
ATOM    352 1HE  LYS A  22       4.627  24.975 -23.064  1.00  0.00              
ATOM    353 2HE  LYS A  22       5.847  23.941 -23.812  1.00  0.00              
ATOM    354 1HZ  LYS A  22       3.657  23.447 -24.618  1.00  0.00              
ATOM    355 2HZ  LYS A  22       4.253  22.147 -23.795  1.00  0.00              
ATOM    356 3HZ  LYS A  22       3.113  23.113 -23.097  1.00  0.00              
ATOM    357  N   ARG A  23       6.969  26.499 -18.047  1.00  0.00              
ATOM    358  CA  ARG A  23       6.557  27.879 -17.822  1.00  0.00              
ATOM    359  C   ARG A  23       7.761  28.779 -17.571  1.00  0.00              
ATOM    360  O   ARG A  23       7.818  29.908 -18.061  1.00  0.00              
ATOM    361  CB  ARG A  23       5.606  27.967 -16.638  1.00  0.00              
ATOM    362  CG  ARG A  23       4.190  27.489 -16.918  1.00  0.00              
ATOM    363  CD  ARG A  23       3.252  27.888 -15.838  1.00  0.00              
ATOM    364  NE  ARG A  23       3.477  27.132 -14.617  1.00  0.00              
ATOM    365  CZ  ARG A  23       2.828  25.998 -14.289  1.00  0.00              
ATOM    366  NH1 ARG A  23       1.918  25.503 -15.098  1.00  0.00              
ATOM    367  NH2 ARG A  23       3.105  25.383 -13.152  1.00  0.00              
ATOM    368  H   ARG A  23       6.665  25.783 -17.403  1.00  0.00              
ATOM    369  HA  ARG A  23       6.035  28.233 -18.711  1.00  0.00              
ATOM    370 1HB  ARG A  23       5.997  27.373 -15.813  1.00  0.00              
ATOM    371 2HB  ARG A  23       5.544  29.000 -16.297  1.00  0.00              
ATOM    372 1HG  ARG A  23       3.839  27.922 -17.855  1.00  0.00              
ATOM    373 2HG  ARG A  23       4.181  26.401 -16.996  1.00  0.00              
ATOM    374 1HD  ARG A  23       3.385  28.946 -15.614  1.00  0.00              
ATOM    375 2HD  ARG A  23       2.227  27.713 -16.164  1.00  0.00              
ATOM    376  HE  ARG A  23       4.170  27.482 -13.969  1.00  0.00              
ATOM    377 1HH1 ARG A  23       1.706  25.973 -15.967  1.00  0.00              
ATOM    378 2HH1 ARG A  23       1.432  24.653 -14.852  1.00  0.00              
ATOM    379 1HH2 ARG A  23       3.805  25.764 -12.529  1.00  0.00              
ATOM    380 2HH2 ARG A  23       2.619  24.534 -12.906  1.00  0.00              
ATOM    381  N   GLN A  24       8.724  28.274 -16.807  1.00  0.00              
ATOM    382  CA  GLN A  24       9.943  29.017 -16.518  1.00  0.00              
ATOM    383  C   GLN A  24      10.890  29.005 -17.713  1.00  0.00              
ATOM    384  O   GLN A  24      11.207  30.054 -18.274  1.00  0.00              
ATOM    385  CB  GLN A  24      10.645  28.437 -15.287  1.00  0.00              
ATOM    386  CG  GLN A  24       9.902  28.665 -13.982  1.00  0.00              
ATOM    387  CD  GLN A  24      10.629  28.071 -12.791  1.00  0.00              
ATOM    388  OE1 GLN A  24      11.832  27.802 -12.851  1.00  0.00              
ATOM    389  NE2 GLN A  24       9.903  27.863 -11.699  1.00  0.00              
ATOM    390  H   GLN A  24       8.604  27.350 -16.412  1.00  0.00              
ATOM    391  HA  GLN A  24       9.674  30.050 -16.296  1.00  0.00              
ATOM    392 1HB  GLN A  24      10.777  27.363 -15.416  1.00  0.00              
ATOM    393 2HB  GLN A  24      11.636  28.879 -15.192  1.00  0.00              
ATOM    394 1HG  GLN A  24       9.797  29.738 -13.818  1.00  0.00              
ATOM    395 2HG  GLN A  24       8.919  28.200 -14.049  1.00  0.00              
ATOM    396 1HE2 GLN A  24      10.328  27.473 -10.881  1.00  0.00              
ATOM    397 2HE2 GLN A  24       8.930  28.096 -11.693  1.00  0.00              
ATOM    398  N   LYS A  25      11.334  27.816 -18.097  1.00  0.00              
ATOM    399  CA  LYS A  25      12.282  27.672 -19.196  1.00  0.00              
ATOM    400  C   LYS A  25      11.560  27.462 -20.522  1.00  0.00              
ATOM    401  O   LYS A  25      11.599  26.374 -21.096  1.00  0.00              
ATOM    402  CB  LYS A  25      13.239  26.509 -18.928  1.00  0.00              
ATOM    403  CG  LYS A  25      14.153  26.711 -17.727  1.00  0.00              
ATOM    404  CD  LYS A  25      15.029  25.490 -17.488  1.00  0.00              
ATOM    405  CE  LYS A  25      15.998  25.720 -16.338  1.00  0.00              
ATOM    406  NZ  LYS A  25      16.809  24.508 -16.043  1.00  0.00              
ATOM    407  H   LYS A  25      11.009  26.991 -17.615  1.00  0.00              
ATOM    408  HA  LYS A  25      12.878  28.582 -19.262  1.00  0.00              
ATOM    409 1HB  LYS A  25      12.666  25.596 -18.763  1.00  0.00              
ATOM    410 2HB  LYS A  25      13.868  26.347 -19.804  1.00  0.00              
ATOM    411 1HG  LYS A  25      14.792  27.578 -17.897  1.00  0.00              
ATOM    412 2HG  LYS A  25      13.550  26.895 -16.838  1.00  0.00              
ATOM    413 1HD  LYS A  25      14.399  24.630 -17.255  1.00  0.00              
ATOM    414 2HD  LYS A  25      15.597  25.268 -18.390  1.00  0.00              
ATOM    415 1HE  LYS A  25      16.670  26.540 -16.587  1.00  0.00              
ATOM    416 2HE  LYS A  25      15.441  25.995 -15.442  1.00  0.00              
ATOM    417 1HZ  LYS A  25      17.438  24.701 -15.276  1.00  0.00              
ATOM    418 2HZ  LYS A  25      16.196  23.744 -15.792  1.00  0.00              
ATOM    419 3HZ  LYS A  25      17.345  24.254 -16.860  1.00  0.00              
ATOM    420  N   LYS A  26      10.900  28.511 -21.002  1.00  0.00              
ATOM    421  CA  LYS A  26      10.121  28.428 -22.231  1.00  0.00              
ATOM    422  C   LYS A  26      11.013  28.145 -23.431  1.00  0.00              
ATOM    423  O   LYS A  26      10.564  27.591 -24.434  1.00  0.00              
ATOM    424  CB  LYS A  26       9.333  29.720 -22.454  1.00  0.00              
ATOM    425  CG  LYS A  26       8.192  29.940 -21.470  1.00  0.00              
ATOM    426  CD  LYS A  26       7.463  31.245 -21.752  1.00  0.00              
ATOM    427  CE  LYS A  26       6.318  31.463 -20.774  1.00  0.00              
ATOM    428  NZ  LYS A  26       5.617  32.753 -21.015  1.00  0.00              
ATOM    429  H   LYS A  26      10.940  29.389 -20.503  1.00  0.00              
ATOM    430  HA  LYS A  26       9.401  27.615 -22.130  1.00  0.00              
ATOM    431 1HB  LYS A  26      10.007  30.574 -22.381  1.00  0.00              
ATOM    432 2HB  LYS A  26       8.913  29.721 -23.460  1.00  0.00              
ATOM    433 1HG  LYS A  26       7.483  29.114 -21.544  1.00  0.00              
ATOM    434 2HG  LYS A  26       8.587  29.966 -20.455  1.00  0.00              
ATOM    435 1HD  LYS A  26       8.163  32.078 -21.670  1.00  0.00              
ATOM    436 2HD  LYS A  26       7.064  31.228 -22.766  1.00  0.00              
ATOM    437 1HE  LYS A  26       5.600  30.650 -20.869  1.00  0.00              
ATOM    438 2HE  LYS A  26       6.704  31.460 -19.754  1.00  0.00              
ATOM    439 1HZ  LYS A  26       4.867  32.859 -20.348  1.00  0.00              
ATOM    440 2HZ  LYS A  26       6.271  33.517 -20.911  1.00  0.00              
ATOM    441 3HZ  LYS A  26       5.238  32.760 -21.951  1.00  0.00              
ATOM    442  N   ASN A  27      12.280  28.530 -23.323  1.00  0.00              
ATOM    443  CA  ASN A  27      13.240  28.316 -24.400  1.00  0.00              
ATOM    444  C   ASN A  27      14.096  27.085 -24.138  1.00  0.00              
ATOM    445  O   ASN A  27      15.142  26.899 -24.759  1.00  0.00              
ATOM    446  CB  ASN A  27      14.114  29.543 -24.588  1.00  0.00              
ATOM    447  CG  ASN A  27      13.348  30.722 -25.121  1.00  0.00              
ATOM    448  OD1 ASN A  27      12.489  30.575 -25.999  1.00  0.00              
ATOM    449  ND2 ASN A  27      13.641  31.889 -24.608  1.00  0.00              
ATOM    450  H   ASN A  27      12.587  28.983 -22.475  1.00  0.00              
ATOM    451  HA  ASN A  27      12.690  28.167 -25.330  1.00  0.00              
ATOM    452 1HB  ASN A  27      14.565  29.819 -23.634  1.00  0.00              
ATOM    453 2HB  ASN A  27      14.925  29.309 -25.279  1.00  0.00              
ATOM    454 1HD2 ASN A  27      13.163  32.709 -24.924  1.00  0.00              
ATOM    455 2HD2 ASN A  27      14.343  31.962 -23.900  1.00  0.00              
ATOM    456  N   GLY A  28      13.647  26.243 -23.213  1.00  0.00              
ATOM    457  CA  GLY A  28      14.360  25.016 -22.880  1.00  0.00              
ATOM    458  C   GLY A  28      13.869  23.848 -23.726  1.00  0.00              
ATOM    459  O   GLY A  28      13.206  24.043 -24.744  1.00  0.00              
ATOM    460  H   GLY A  28      12.789  26.461 -22.727  1.00  0.00              
ATOM    461 1HA  GLY A  28      15.429  25.162 -23.039  1.00  0.00              
ATOM    462 2HA  GLY A  28      14.220  24.789 -21.823  1.00  0.00              
ATOM    463  N   THR A  29      14.198  22.635 -23.298  1.00  0.00              
ATOM    464  CA  THR A  29      13.808  21.433 -24.024  1.00  0.00              
ATOM    465  C   THR A  29      13.004  20.491 -23.139  1.00  0.00              
ATOM    466  O   THR A  29      13.130  20.514 -21.914  1.00  0.00              
ATOM    467  CB  THR A  29      15.041  20.696 -24.579  1.00  0.00              
ATOM    468  OG1 THR A  29      15.860  20.245 -23.492  1.00  0.00              
ATOM    469  CG2 THR A  29      15.856  21.617 -25.474  1.00  0.00              
ATOM    470  H   THR A  29      14.736  22.541 -22.446  1.00  0.00              
ATOM    471  HA  THR A  29      13.190  21.728 -24.874  1.00  0.00              
ATOM    472  HB  THR A  29      14.718  19.830 -25.156  1.00  0.00              
ATOM    473  HG1 THR A  29      16.785  20.377 -23.713  1.00  0.00              
ATOM    474 1HG2 THR A  29      16.723  21.079 -25.857  1.00  0.00              
ATOM    475 2HG2 THR A  29      15.239  21.953 -26.308  1.00  0.00              
ATOM    476 3HG2 THR A  29      16.190  22.481 -24.900  1.00  0.00              
ATOM    477  N   PRO A  30      12.175  19.661 -23.766  1.00  0.00              
ATOM    478  CA  PRO A  30      11.389  18.672 -23.040  1.00  0.00              
ATOM    479  C   PRO A  30      12.270  17.821 -22.134  1.00  0.00              
ATOM    480  O   PRO A  30      11.873  17.462 -21.026  1.00  0.00              
ATOM    481  CB  PRO A  30      10.764  17.839 -24.164  1.00  0.00              
ATOM    482  CG  PRO A  30      10.648  18.792 -25.304  1.00  0.00              
ATOM    483  CD  PRO A  30      11.900  19.624 -25.226  1.00  0.00              
ATOM    484  HA  PRO A  30      10.657  19.197 -22.423  1.00  0.00              
ATOM    485 1HB  PRO A  30      11.405  16.975 -24.393  1.00  0.00              
ATOM    486 2HB  PRO A  30       9.791  17.441 -23.840  1.00  0.00              
ATOM    487 1HG  PRO A  30      10.563  18.241 -26.253  1.00  0.00              
ATOM    488 2HG  PRO A  30       9.733  19.395 -25.204  1.00  0.00              
ATOM    489 1HD  PRO A  30      12.708  19.124 -25.782  1.00  0.00              
ATOM    490 2HD  PRO A  30      11.704  20.623 -25.642  1.00  0.00              
ATOM    491  N   GLU A  31      13.468  17.505 -22.612  1.00  0.00              
ATOM    492  CA  GLU A  31      14.439  16.763 -21.817  1.00  0.00              
ATOM    493  C   GLU A  31      14.801  17.517 -20.544  1.00  0.00              
ATOM    494  O   GLU A  31      14.703  16.980 -19.442  1.00  0.00              
ATOM    495  CB  GLU A  31      15.702  16.491 -22.638  1.00  0.00              
ATOM    496  CG  GLU A  31      16.799  15.757 -21.879  1.00  0.00              
ATOM    497  CD  GLU A  31      18.050  15.574 -22.691  1.00  0.00              
ATOM    498  OE1 GLU A  31      18.004  15.795 -23.877  1.00  0.00              
ATOM    499  OE2 GLU A  31      19.055  15.211 -22.125  1.00  0.00              
ATOM    500  H   GLU A  31      13.713  17.784 -23.551  1.00  0.00              
ATOM    501  HA  GLU A  31      14.000  15.803 -21.541  1.00  0.00              
ATOM    502 1HB  GLU A  31      15.446  15.896 -23.514  1.00  0.00              
ATOM    503 2HB  GLU A  31      16.116  17.436 -22.992  1.00  0.00              
ATOM    504 1HG  GLU A  31      17.043  16.321 -20.979  1.00  0.00              
ATOM    505 2HG  GLU A  31      16.424  14.782 -21.573  1.00  0.00              
ATOM    506  N   GLU A  32      15.220  18.769 -20.704  1.00  0.00              
ATOM    507  CA  GLU A  32      15.590  19.604 -19.567  1.00  0.00              
ATOM    508  C   GLU A  32      14.422  19.771 -18.601  1.00  0.00              
ATOM    509  O   GLU A  32      14.599  19.727 -17.385  1.00  0.00              
ATOM    510  CB  GLU A  32      16.068  20.977 -20.046  1.00  0.00              
ATOM    511  CG  GLU A  32      16.571  21.890 -18.937  1.00  0.00              
ATOM    512  CD  GLU A  32      17.191  23.156 -19.458  1.00  0.00              
ATOM    513  OE1 GLU A  32      17.139  23.377 -20.644  1.00  0.00              
ATOM    514  OE2 GLU A  32      17.719  23.904 -18.669  1.00  0.00              
ATOM    515  H   GLU A  32      15.281  19.153 -21.637  1.00  0.00              
ATOM    516  HA  GLU A  32      16.414  19.124 -19.040  1.00  0.00              
ATOM    517 1HB  GLU A  32      16.876  20.850 -20.766  1.00  0.00              
ATOM    518 2HB  GLU A  32      15.252  21.488 -20.557  1.00  0.00              
ATOM    519 1HG  GLU A  32      15.735  22.150 -18.288  1.00  0.00              
ATOM    520 2HG  GLU A  32      17.304  21.350 -18.340  1.00  0.00              
ATOM    521  N   TRP A  33      13.229  19.961 -19.153  1.00  0.00              
ATOM    522  CA  TRP A  33      12.025  20.112 -18.342  1.00  0.00              
ATOM    523  C   TRP A  33      11.750  18.856 -17.525  1.00  0.00              
ATOM    524  O   TRP A  33      11.344  18.933 -16.367  1.00  0.00              
ATOM    525  CB  TRP A  33      10.818  20.421 -19.230  1.00  0.00              
ATOM    526  CG  TRP A  33      10.957  21.694 -20.008  1.00  0.00              
ATOM    527  CD1 TRP A  33      11.766  22.749 -19.706  1.00  0.00              
ATOM    528  CD2 TRP A  33      10.266  22.055 -21.228  1.00  0.00              
ATOM    529  NE1 TRP A  33      11.625  23.738 -20.649  1.00  0.00              
ATOM    530  CE2 TRP A  33      10.712  23.329 -21.588  1.00  0.00              
ATOM    531  CE3 TRP A  33       9.319  21.408 -22.031  1.00  0.00              
ATOM    532  CZ2 TRP A  33      10.244  23.978 -22.720  1.00  0.00              
ATOM    533  CZ3 TRP A  33       8.850  22.058 -23.167  1.00  0.00              
ATOM    534  CH2 TRP A  33       9.301  23.309 -23.502  1.00  0.00              
ATOM    535  H   TRP A  33      13.152  20.005 -20.158  1.00  0.00              
ATOM    536  HA  TRP A  33      12.172  20.948 -17.657  1.00  0.00              
ATOM    537 1HB  TRP A  33      10.666  19.603 -19.935  1.00  0.00              
ATOM    538 2HB  TRP A  33       9.922  20.492 -18.614  1.00  0.00              
ATOM    539  HD1 TRP A  33      12.427  22.800 -18.843  1.00  0.00              
ATOM    540  HE1 TRP A  33      12.112  24.622 -20.651  1.00  0.00              
ATOM    541  HE3 TRP A  33       8.959  20.413 -21.771  1.00  0.00              
ATOM    542  HZ2 TRP A  33      10.590  24.972 -23.003  1.00  0.00              
ATOM    543  HZ3 TRP A  33       8.112  21.547 -23.786  1.00  0.00              
ATOM    544  HH2 TRP A  33       8.913  23.790 -24.400  1.00  0.00              
ATOM    545  N   ALA A  34      11.976  17.699 -18.137  1.00  0.00              
ATOM    546  CA  ALA A  34      11.811  16.423 -17.451  1.00  0.00              
ATOM    547  C   ALA A  34      12.856  16.251 -16.353  1.00  0.00              
ATOM    548  O   ALA A  34      12.553  15.763 -15.265  1.00  0.00              
ATOM    549  CB  ALA A  34      11.891  15.273 -18.445  1.00  0.00              
ATOM    550  H   ALA A  34      12.267  17.700 -19.105  1.00  0.00              
ATOM    551  HA  ALA A  34      10.820  16.400 -16.996  1.00  0.00              
ATOM    552 1HB  ALA A  34      11.766  14.327 -17.917  1.00  0.00              
ATOM    553 2HB  ALA A  34      11.102  15.380 -19.189  1.00  0.00              
ATOM    554 3HB  ALA A  34      12.861  15.286 -18.939  1.00  0.00              
ATOM    555  N   ARG A  35      14.087  16.651 -16.648  1.00  0.00              
ATOM    556  CA  ARG A  35      15.169  16.586 -15.673  1.00  0.00              
ATOM    557  C   ARG A  35      14.870  17.459 -14.461  1.00  0.00              
ATOM    558  O   ARG A  35      15.115  17.061 -13.321  1.00  0.00              
ATOM    559  CB  ARG A  35      16.483  17.026 -16.301  1.00  0.00              
ATOM    560  CG  ARG A  35      17.076  16.045 -17.299  1.00  0.00              
ATOM    561  CD  ARG A  35      18.349  16.548 -17.875  1.00  0.00              
ATOM    562  NE  ARG A  35      18.891  15.639 -18.872  1.00  0.00              
ATOM    563  CZ  ARG A  35      19.644  14.557 -18.592  1.00  0.00              
ATOM    564  NH1 ARG A  35      19.935  14.264 -17.344  1.00  0.00              
ATOM    565  NH2 ARG A  35      20.090  13.791 -19.572  1.00  0.00              
ATOM    566  H   ARG A  35      14.281  17.012 -17.572  1.00  0.00              
ATOM    567  HA  ARG A  35      15.274  15.552 -15.341  1.00  0.00              
ATOM    568 1HB  ARG A  35      16.339  17.975 -16.817  1.00  0.00              
ATOM    569 2HB  ARG A  35      17.224  17.189 -15.518  1.00  0.00              
ATOM    570 1HG  ARG A  35      17.276  15.096 -16.801  1.00  0.00              
ATOM    571 2HG  ARG A  35      16.370  15.885 -18.116  1.00  0.00              
ATOM    572 1HD  ARG A  35      18.177  17.513 -18.351  1.00  0.00              
ATOM    573 2HD  ARG A  35      19.087  16.662 -17.081  1.00  0.00              
ATOM    574  HE  ARG A  35      18.688  15.832 -19.843  1.00  0.00              
ATOM    575 1HH1 ARG A  35      19.594  14.850 -16.595  1.00  0.00              
ATOM    576 2HH1 ARG A  35      20.499  13.453 -17.134  1.00  0.00              
ATOM    577 1HH2 ARG A  35      19.866  14.016 -20.532  1.00  0.00              
ATOM    578 2HH2 ARG A  35      20.654  12.981 -19.363  1.00  0.00              
ATOM    579  N   ASP A  36      14.339  18.652 -14.712  1.00  0.00              
ATOM    580  CA  ASP A  36      13.942  19.555 -13.640  1.00  0.00              
ATOM    581  C   ASP A  36      12.717  19.026 -12.900  1.00  0.00              
ATOM    582  O   ASP A  36      12.593  19.195 -11.688  1.00  0.00              
ATOM    583  CB  ASP A  36      13.648  20.950 -14.196  1.00  0.00              
ATOM    584  CG  ASP A  36      14.906  21.692 -14.628  1.00  0.00              
ATOM    585  OD1 ASP A  36      15.977  21.272 -14.259  1.00  0.00              
ATOM    586  OD2 ASP A  36      14.784  22.673 -15.323  1.00  0.00              
ATOM    587  H   ASP A  36      14.208  18.939 -15.672  1.00  0.00              
ATOM    588  HA  ASP A  36      14.768  19.640 -12.935  1.00  0.00              
ATOM    589 1HB  ASP A  36      12.980  20.867 -15.054  1.00  0.00              
ATOM    590 2HB  ASP A  36      13.136  21.544 -13.438  1.00  0.00              
ATOM    591  N   ALA A  37      11.818  18.384 -13.638  1.00  0.00              
ATOM    592  CA  ALA A  37      10.623  17.793 -13.047  1.00  0.00              
ATOM    593  C   ALA A  37      10.986  16.712 -12.037  1.00  0.00              
ATOM    594  O   ALA A  37      10.403  16.639 -10.955  1.00  0.00              
ATOM    595  CB  ALA A  37       9.722  17.223 -14.133  1.00  0.00              
ATOM    596  H   ALA A  37      11.966  18.305 -14.636  1.00  0.00              
ATOM    597  HA  ALA A  37      10.068  18.578 -12.534  1.00  0.00              
ATOM    598 1HB  ALA A  37       8.835  16.786 -13.676  1.00  0.00              
ATOM    599 2HB  ALA A  37       9.424  18.020 -14.814  1.00  0.00              
ATOM    600 3HB  ALA A  37      10.261  16.455 -14.686  1.00  0.00              
ATOM    601  N   VAL A  38      11.953  15.874 -12.397  1.00  0.00              
ATOM    602  CA  VAL A  38      12.452  14.847 -11.491  1.00  0.00              
ATOM    603  C   VAL A  38      13.105  15.465 -10.262  1.00  0.00              
ATOM    604  O   VAL A  38      12.865  15.031  -9.136  1.00  0.00              
ATOM    605  CB  VAL A  38      13.472  13.947 -12.213  1.00  0.00              
ATOM    606  CG1 VAL A  38      14.170  13.029 -11.220  1.00  0.00              
ATOM    607  CG2 VAL A  38      12.774  13.138 -13.296  1.00  0.00              
ATOM    608  H   VAL A  38      12.352  15.951 -13.321  1.00  0.00              
ATOM    609  HA  VAL A  38      11.610  14.233 -11.168  1.00  0.00              
ATOM    610  HB  VAL A  38      14.240  14.574 -12.665  1.00  0.00              
ATOM    611 1HG1 VAL A  38      14.888  12.401 -11.748  1.00  0.00              
ATOM    612 2HG1 VAL A  38      14.692  13.629 -10.476  1.00  0.00              
ATOM    613 3HG1 VAL A  38      13.431  12.399 -10.726  1.00  0.00              
ATOM    614 1HG2 VAL A  38      13.501  12.505 -13.803  1.00  0.00              
ATOM    615 2HG2 VAL A  38      12.002  12.515 -12.844  1.00  0.00              
ATOM    616 3HG2 VAL A  38      12.317  13.815 -14.018  1.00  0.00              
ATOM    617  N   GLU A  39      13.930  16.481 -10.486  1.00  0.00              
ATOM    618  CA  GLU A  39      14.625  17.157  -9.396  1.00  0.00              
ATOM    619  C   GLU A  39      13.639  17.764  -8.407  1.00  0.00              
ATOM    620  O   GLU A  39      13.768  17.581  -7.196  1.00  0.00              
ATOM    621  CB  GLU A  39      15.547  18.249  -9.945  1.00  0.00              
ATOM    622  CG  GLU A  39      16.188  19.126  -8.879  1.00  0.00              
ATOM    623  CD  GLU A  39      17.180  18.383  -8.029  1.00  0.00              
ATOM    624  OE1 GLU A  39      17.692  17.386  -8.480  1.00  0.00              
ATOM    625  OE2 GLU A  39      17.425  18.811  -6.926  1.00  0.00              
ATOM    626  H   GLU A  39      14.083  16.793 -11.435  1.00  0.00              
ATOM    627  HA  GLU A  39      15.242  16.426  -8.873  1.00  0.00              
ATOM    628 1HB  GLU A  39      16.347  17.790 -10.527  1.00  0.00              
ATOM    629 2HB  GLU A  39      14.984  18.896 -10.617  1.00  0.00              
ATOM    630 1HG  GLU A  39      16.696  19.958  -9.366  1.00  0.00              
ATOM    631 2HG  GLU A  39      15.405  19.536  -8.242  1.00  0.00              
ATOM    632  N   GLU A  40      12.654  18.487  -8.929  1.00  0.00              
ATOM    633  CA  GLU A  40      11.704  19.209  -8.090  1.00  0.00              
ATOM    634  C   GLU A  40      10.781  18.247  -7.351  1.00  0.00              
ATOM    635  O   GLU A  40      10.446  18.466  -6.188  1.00  0.00              
ATOM    636  CB  GLU A  40      10.875  20.179  -8.935  1.00  0.00              
ATOM    637  CG  GLU A  40       9.967  21.096  -8.128  1.00  0.00              
ATOM    638  CD  GLU A  40      10.727  22.011  -7.209  1.00  0.00              
ATOM    639  OE1 GLU A  40      11.852  22.327  -7.513  1.00  0.00              
ATOM    640  OE2 GLU A  40      10.181  22.395  -6.201  1.00  0.00              
ATOM    641  H   GLU A  40      12.561  18.538  -9.933  1.00  0.00              
ATOM    642  HA  GLU A  40      12.264  19.790  -7.355  1.00  0.00              
ATOM    643 1HB  GLU A  40      11.541  20.805  -9.529  1.00  0.00              
ATOM    644 2HB  GLU A  40      10.250  19.615  -9.628  1.00  0.00              
ATOM    645 1HG  GLU A  40       9.375  21.701  -8.816  1.00  0.00              
ATOM    646 2HG  GLU A  40       9.281  20.487  -7.542  1.00  0.00              
ATOM    647  N   ALA A  41      10.375  17.183  -8.035  1.00  0.00              
ATOM    648  CA  ALA A  41       9.587  16.127  -7.410  1.00  0.00              
ATOM    649  C   ALA A  41      10.329  15.507  -6.234  1.00  0.00              
ATOM    650  O   ALA A  41       9.734  15.216  -5.197  1.00  0.00              
ATOM    651  CB  ALA A  41       9.228  15.059  -8.432  1.00  0.00              
ATOM    652  H   ALA A  41      10.618  17.102  -9.011  1.00  0.00              
ATOM    653  HA  ALA A  41       8.654  16.560  -7.048  1.00  0.00              
ATOM    654 1HB  ALA A  41       8.640  14.278  -7.951  1.00  0.00              
ATOM    655 2HB  ALA A  41       8.647  15.506  -9.238  1.00  0.00              
ATOM    656 3HB  ALA A  41      10.140  14.625  -8.841  1.00  0.00              
ATOM    657  N   ALA A  42      11.631  15.310  -6.399  1.00  0.00              
ATOM    658  CA  ALA A  42      12.477  14.829  -5.315  1.00  0.00              
ATOM    659  C   ALA A  42      12.527  15.830  -4.168  1.00  0.00              
ATOM    660  O   ALA A  42      12.503  15.449  -2.998  1.00  0.00              
ATOM    661  CB  ALA A  42      13.881  14.540  -5.827  1.00  0.00              
ATOM    662  H   ALA A  42      12.047  15.497  -7.301  1.00  0.00              
ATOM    663  HA  ALA A  42      12.063  13.891  -4.943  1.00  0.00              
ATOM    664 1HB  ALA A  42      14.501  14.181  -5.006  1.00  0.00              
ATOM    665 2HB  ALA A  42      13.835  13.780  -6.607  1.00  0.00              
ATOM    666 3HB  ALA A  42      14.313  15.453  -6.236  1.00  0.00              
ATOM    667  N   ARG A  43      12.595  17.112  -4.512  1.00  0.00              
ATOM    668  CA  ARG A  43      12.644  18.170  -3.510  1.00  0.00              
ATOM    669  C   ARG A  43      11.367  18.207  -2.683  1.00  0.00              
ATOM    670  O   ARG A  43      11.408  18.399  -1.468  1.00  0.00              
ATOM    671  CB  ARG A  43      12.855  19.524  -4.173  1.00  0.00              
ATOM    672  CG  ARG A  43      14.236  19.736  -4.770  1.00  0.00              
ATOM    673  CD  ARG A  43      14.316  21.008  -5.534  1.00  0.00              
ATOM    674  NE  ARG A  43      15.625  21.197  -6.137  1.00  0.00              
ATOM    675  CZ  ARG A  43      15.938  22.194  -6.988  1.00  0.00              
ATOM    676  NH1 ARG A  43      15.028  23.081  -7.325  1.00  0.00              
ATOM    677  NH2 ARG A  43      17.161  22.280  -7.483  1.00  0.00              
ATOM    678  H   ARG A  43      12.614  17.358  -5.491  1.00  0.00              
ATOM    679  HA  ARG A  43      13.486  17.978  -2.845  1.00  0.00              
ATOM    680 1HB  ARG A  43      12.126  19.655  -4.972  1.00  0.00              
ATOM    681 2HB  ARG A  43      12.686  20.316  -3.443  1.00  0.00              
ATOM    682 1HG  ARG A  43      14.977  19.769  -3.971  1.00  0.00              
ATOM    683 2HG  ARG A  43      14.470  18.914  -5.448  1.00  0.00              
ATOM    684 1HD  ARG A  43      13.572  21.001  -6.330  1.00  0.00              
ATOM    685 2HD  ARG A  43      14.124  21.846  -4.865  1.00  0.00              
ATOM    686  HE  ARG A  43      16.352  20.535  -5.901  1.00  0.00              
ATOM    687 1HH1 ARG A  43      14.094  23.015  -6.946  1.00  0.00              
ATOM    688 2HH1 ARG A  43      15.263  23.827  -7.963  1.00  0.00              
ATOM    689 1HH2 ARG A  43      17.861  21.599  -7.223  1.00  0.00              
ATOM    690 2HH2 ARG A  43      17.395  23.027  -8.120  1.00  0.00              
ATOM    691  N   GLN A  44      10.231  18.022  -3.349  1.00  0.00              
ATOM    692  CA  GLN A  44       8.933  18.140  -2.697  1.00  0.00              
ATOM    693  C   GLN A  44       8.651  16.933  -1.808  1.00  0.00              
ATOM    694  O   GLN A  44       8.155  17.076  -0.691  1.00  0.00              
ATOM    695  CB  GLN A  44       7.822  18.293  -3.739  1.00  0.00              
ATOM    696  CG  GLN A  44       7.868  19.602  -4.509  1.00  0.00              
ATOM    697  CD  GLN A  44       7.661  20.808  -3.613  1.00  0.00              
ATOM    698  OE1 GLN A  44       6.896  20.756  -2.646  1.00  0.00              
ATOM    699  NE2 GLN A  44       8.342  21.903  -3.929  1.00  0.00              
ATOM    700  H   GLN A  44      10.269  17.791  -4.332  1.00  0.00              
ATOM    701  HA  GLN A  44       8.937  19.037  -2.076  1.00  0.00              
ATOM    702 1HB  GLN A  44       7.884  17.477  -4.459  1.00  0.00              
ATOM    703 2HB  GLN A  44       6.851  18.224  -3.249  1.00  0.00              
ATOM    704 1HG  GLN A  44       8.842  19.696  -4.989  1.00  0.00              
ATOM    705 2HG  GLN A  44       7.080  19.596  -5.262  1.00  0.00              
ATOM    706 1HE2 GLN A  44       8.247  22.730  -3.374  1.00  0.00              
ATOM    707 2HE2 GLN A  44       8.952  21.902  -4.722  1.00  0.00              
ATOM    708  N   GLN A  45       8.969  15.746  -2.312  1.00  0.00              
ATOM    709  CA  GLN A  45       8.713  14.511  -1.582  1.00  0.00              
ATOM    710  C   GLN A  45       9.718  14.316  -0.455  1.00  0.00              
ATOM    711  O   GLN A  45       9.378  13.811   0.614  1.00  0.00              
ATOM    712  CB  GLN A  45       8.754  13.310  -2.532  1.00  0.00              
ATOM    713  CG  GLN A  45       8.353  11.994  -1.888  1.00  0.00              
ATOM    714  CD  GLN A  45       6.909  11.992  -1.425  1.00  0.00              
ATOM    715  OE1 GLN A  45       5.996  12.314  -2.191  1.00  0.00              
ATOM    716  NE2 GLN A  45       6.693  11.628  -0.166  1.00  0.00              
ATOM    717  H   GLN A  45       9.402  15.699  -3.223  1.00  0.00              
ATOM    718  HA  GLN A  45       7.712  14.565  -1.152  1.00  0.00              
ATOM    719 1HB  GLN A  45       8.086  13.490  -3.374  1.00  0.00              
ATOM    720 2HB  GLN A  45       9.762  13.196  -2.931  1.00  0.00              
ATOM    721 1HG  GLN A  45       8.480  11.192  -2.616  1.00  0.00              
ATOM    722 2HG  GLN A  45       8.991  11.816  -1.022  1.00  0.00              
ATOM    723 1HE2 GLN A  45       5.760  11.608   0.196  1.00  0.00              
ATOM    724 2HE2 GLN A  45       7.462  11.374   0.421  1.00  0.00              
ATOM    725  N   GLY A  46      10.960  14.718  -0.703  1.00  0.00              
ATOM    726  CA  GLY A  46      12.055  14.433   0.218  1.00  0.00              
ATOM    727  C   GLY A  46      12.780  13.150  -0.169  1.00  0.00              
ATOM    728  O   GLY A  46      13.057  12.303   0.679  1.00  0.00              
ATOM    729  H   GLY A  46      11.152  15.236  -1.549  1.00  0.00              
ATOM    730 1HA  GLY A  46      12.757  15.266   0.217  1.00  0.00              
ATOM    731 2HA  GLY A  46      11.664  14.341   1.231  1.00  0.00              
ATOM    732  N   ARG A  47      13.085  13.014  -1.456  1.00  0.00              
ATOM    733  CA  ARG A  47      13.706  11.801  -1.970  1.00  0.00              
ATOM    734  C   ARG A  47      14.875  12.128  -2.892  1.00  0.00              
ATOM    735  O   ARG A  47      15.222  13.295  -3.080  1.00  0.00              
ATOM    736  CB  ARG A  47      12.689  10.957  -2.724  1.00  0.00              
ATOM    737  CG  ARG A  47      11.519  10.465  -1.887  1.00  0.00              
ATOM    738  CD  ARG A  47      11.939   9.421  -0.918  1.00  0.00              
ATOM    739  NE  ARG A  47      10.808   8.877  -0.183  1.00  0.00              
ATOM    740  CZ  ARG A  47      10.359   9.356   0.994  1.00  0.00              
ATOM    741  NH1 ARG A  47      10.954  10.386   1.554  1.00  0.00              
ATOM    742  NH2 ARG A  47       9.321   8.791   1.584  1.00  0.00              
ATOM    743  H   ARG A  47      12.881  13.771  -2.093  1.00  0.00              
ATOM    744  HA  ARG A  47      14.080  11.218  -1.127  1.00  0.00              
ATOM    745 1HB  ARG A  47      12.281  11.535  -3.553  1.00  0.00              
ATOM    746 2HB  ARG A  47      13.183  10.083  -3.147  1.00  0.00              
ATOM    747 1HG  ARG A  47      11.095  11.300  -1.329  1.00  0.00              
ATOM    748 2HG  ARG A  47      10.757  10.040  -2.541  1.00  0.00              
ATOM    749 1HD  ARG A  47      12.423   8.603  -1.451  1.00  0.00              
ATOM    750 2HD  ARG A  47      12.637   9.850  -0.200  1.00  0.00              
ATOM    751  HE  ARG A  47      10.325   8.084  -0.582  1.00  0.00              
ATOM    752 1HH1 ARG A  47      11.747  10.818   1.103  1.00  0.00              
ATOM    753 2HH1 ARG A  47      10.617  10.745   2.436  1.00  0.00              
ATOM    754 1HH2 ARG A  47       8.864   7.999   1.154  1.00  0.00              
ATOM    755 2HH2 ARG A  47       8.984   9.150   2.466  1.00  0.00              
ATOM    756  N   SER A  48      15.480  11.092  -3.464  1.00  0.00              
ATOM    757  CA  SER A  48      16.485  11.271  -4.506  1.00  0.00              
ATOM    758  C   SER A  48      15.850  11.251  -5.892  1.00  0.00              
ATOM    759  O   SER A  48      14.704  10.829  -6.054  1.00  0.00              
ATOM    760  CB  SER A  48      17.538  10.185  -4.406  1.00  0.00              
ATOM    761  OG  SER A  48      17.004   8.935  -4.746  1.00  0.00              
ATOM    762  H   SER A  48      15.237  10.157  -3.169  1.00  0.00              
ATOM    763  HA  SER A  48      16.968  12.237  -4.358  1.00  0.00              
ATOM    764 1HB  SER A  48      18.368  10.421  -5.071  1.00  0.00              
ATOM    765 2HB  SER A  48      17.931  10.151  -3.391  1.00  0.00              
ATOM    766  HG  SER A  48      16.514   8.638  -3.976  1.00  0.00              
ATOM    767  N   ARG A  49      16.600  11.709  -6.887  1.00  0.00              
ATOM    768  CA  ARG A  49      16.136  11.692  -8.268  1.00  0.00              
ATOM    769  C   ARG A  49      15.908  10.266  -8.757  1.00  0.00              
ATOM    770  O   ARG A  49      14.975  10.002  -9.514  1.00  0.00              
ATOM    771  CB  ARG A  49      17.141  12.382  -9.179  1.00  0.00              
ATOM    772  CG  ARG A  49      17.201  13.894  -9.036  1.00  0.00              
ATOM    773  CD  ARG A  49      17.985  14.519 -10.132  1.00  0.00              
ATOM    774  NE  ARG A  49      19.377  14.099 -10.111  1.00  0.00              
ATOM    775  CZ  ARG A  49      20.352  14.718  -9.418  1.00  0.00              
ATOM    776  NH1 ARG A  49      20.073  15.781  -8.697  1.00  0.00              
ATOM    777  NH2 ARG A  49      21.590  14.258  -9.464  1.00  0.00              
ATOM    778  H   ARG A  49      17.519  12.079  -6.682  1.00  0.00              
ATOM    779  HA  ARG A  49      15.190  12.234  -8.322  1.00  0.00              
ATOM    780 1HB  ARG A  49      18.139  11.992  -8.980  1.00  0.00              
ATOM    781 2HB  ARG A  49      16.904  12.158 -10.219  1.00  0.00              
ATOM    782 1HG  ARG A  49      16.190  14.302  -9.061  1.00  0.00              
ATOM    783 2HG  ARG A  49      17.672  14.152  -8.087  1.00  0.00              
ATOM    784 1HD  ARG A  49      17.557  14.234 -11.093  1.00  0.00              
ATOM    785 2HD  ARG A  49      17.954  15.603 -10.028  1.00  0.00              
ATOM    786  HE  ARG A  49      19.630  13.285 -10.654  1.00  0.00              
ATOM    787 1HH1 ARG A  49      19.127  16.134  -8.662  1.00  0.00              
ATOM    788 2HH1 ARG A  49      20.804  16.246  -8.178  1.00  0.00              
ATOM    789 1HH2 ARG A  49      21.805  13.440 -10.019  1.00  0.00              
ATOM    790 2HH2 ARG A  49      22.321  14.722  -8.946  1.00  0.00              
ATOM    791  N   LYS A  50      16.767   9.352  -8.316  1.00  0.00              
ATOM    792  CA  LYS A  50      16.599   7.938  -8.621  1.00  0.00              
ATOM    793  C   LYS A  50      15.267   7.415  -8.097  1.00  0.00              
ATOM    794  O   LYS A  50      14.572   6.663  -8.780  1.00  0.00              
ATOM    795  CB  LYS A  50      17.752   7.123  -8.033  1.00  0.00              
ATOM    796  CG  LYS A  50      17.703   5.636  -8.359  1.00  0.00              
ATOM    797  CD  LYS A  50      18.903   4.903  -7.779  1.00  0.00              
ATOM    798  CE  LYS A  50      18.824   3.408  -8.051  1.00  0.00              
ATOM    799  NZ  LYS A  50      19.965   2.671  -7.443  1.00  0.00              
ATOM    800  H   LYS A  50      17.555   9.646  -7.757  1.00  0.00              
ATOM    801  HA  LYS A  50      16.622   7.810  -9.704  1.00  0.00              
ATOM    802 1HB  LYS A  50      18.700   7.515  -8.403  1.00  0.00              
ATOM    803 2HB  LYS A  50      17.756   7.228  -6.948  1.00  0.00              
ATOM    804 1HG  LYS A  50      16.790   5.204  -7.948  1.00  0.00              
ATOM    805 2HG  LYS A  50      17.693   5.501  -9.440  1.00  0.00              
ATOM    806 1HD  LYS A  50      19.819   5.297  -8.221  1.00  0.00              
ATOM    807 2HD  LYS A  50      18.942   5.065  -6.701  1.00  0.00              
ATOM    808 1HE  LYS A  50      17.894   3.013  -7.645  1.00  0.00              
ATOM    809 2HE  LYS A  50      18.828   3.234  -9.127  1.00  0.00              
ATOM    810 1HZ  LYS A  50      19.876   1.685  -7.646  1.00  0.00              
ATOM    811 2HZ  LYS A  50      20.833   3.017  -7.827  1.00  0.00              
ATOM    812 3HZ  LYS A  50      19.961   2.809  -6.443  1.00  0.00              
ATOM    813  N   ASP A  51      14.917   7.818  -6.880  1.00  0.00              
ATOM    814  CA  ASP A  51      13.658   7.408  -6.270  1.00  0.00              
ATOM    815  C   ASP A  51      12.469   7.867  -7.106  1.00  0.00              
ATOM    816  O   ASP A  51      11.492   7.134  -7.262  1.00  0.00              
ATOM    817  CB  ASP A  51      13.540   7.972  -4.852  1.00  0.00              
ATOM    818  CG  ASP A  51      14.489   7.302  -3.868  1.00  0.00              
ATOM    819  OD1 ASP A  51      14.641   6.105  -3.939  1.00  0.00              
ATOM    820  OD2 ASP A  51      15.054   7.993  -3.054  1.00  0.00              
ATOM    821  H   ASP A  51      15.542   8.421  -6.363  1.00  0.00              
ATOM    822  HA  ASP A  51      13.641   6.320  -6.204  1.00  0.00              
ATOM    823 1HB  ASP A  51      13.750   9.041  -4.866  1.00  0.00              
ATOM    824 2HB  ASP A  51      12.518   7.844  -4.493  1.00  0.00              
ATOM    825  N   VAL A  52      12.559   9.079  -7.642  1.00  0.00              
ATOM    826  CA  VAL A  52      11.471   9.655  -8.422  1.00  0.00              
ATOM    827  C   VAL A  52      11.228   8.859  -9.699  1.00  0.00              
ATOM    828  O   VAL A  52      10.103   8.449  -9.979  1.00  0.00              
ATOM    829  CB  VAL A  52      11.789  11.117  -8.783  1.00  0.00              
ATOM    830  CG1 VAL A  52      10.743  11.669  -9.741  1.00  0.00              
ATOM    831  CG2 VAL A  52      11.861  11.960  -7.519  1.00  0.00              
ATOM    832  H   VAL A  52      13.403   9.615  -7.503  1.00  0.00              
ATOM    833  HA  VAL A  52      10.563   9.633  -7.818  1.00  0.00              
ATOM    834  HB  VAL A  52      12.749  11.154  -9.300  1.00  0.00              
ATOM    835 1HG1 VAL A  52      10.984  12.704  -9.986  1.00  0.00              
ATOM    836 2HG1 VAL A  52      10.735  11.073 -10.653  1.00  0.00              
ATOM    837 3HG1 VAL A  52       9.761  11.628  -9.270  1.00  0.00              
ATOM    838 1HG2 VAL A  52      12.087  12.993  -7.782  1.00  0.00              
ATOM    839 2HG2 VAL A  52      10.903  11.918  -7.000  1.00  0.00              
ATOM    840 3HG2 VAL A  52      12.644  11.572  -6.867  1.00  0.00              
ATOM    841  N   VAL A  53      12.290   8.647 -10.467  1.00  0.00              
ATOM    842  CA  VAL A  53      12.181   7.964 -11.751  1.00  0.00              
ATOM    843  C   VAL A  53      11.924   6.475 -11.563  1.00  0.00              
ATOM    844  O   VAL A  53      11.375   5.813 -12.443  1.00  0.00              
ATOM    845  CB  VAL A  53      13.470   8.160 -12.571  1.00  0.00              
ATOM    846  CG1 VAL A  53      13.694   9.635 -12.868  1.00  0.00              
ATOM    847  CG2 VAL A  53      14.656   7.576 -11.818  1.00  0.00              
ATOM    848  H   VAL A  53      13.197   8.966 -10.156  1.00  0.00              
ATOM    849  HA  VAL A  53      11.347   8.397 -12.304  1.00  0.00              
ATOM    850  HB  VAL A  53      13.361   7.652 -13.529  1.00  0.00              
ATOM    851 1HG1 VAL A  53      14.609   9.755 -13.449  1.00  0.00              
ATOM    852 2HG1 VAL A  53      12.850  10.023 -13.438  1.00  0.00              
ATOM    853 3HG1 VAL A  53      13.784  10.186 -11.932  1.00  0.00              
ATOM    854 1HG2 VAL A  53      15.564   7.717 -12.404  1.00  0.00              
ATOM    855 2HG2 VAL A  53      14.762   8.080 -10.857  1.00  0.00              
ATOM    856 3HG2 VAL A  53      14.494   6.511 -11.653  1.00  0.00              
ATOM    857  N   GLU A  54      12.323   5.953 -10.409  1.00  0.00              
ATOM    858  CA  GLU A  54      11.989   4.583 -10.032  1.00  0.00              
ATOM    859  C   GLU A  54      10.495   4.430  -9.783  1.00  0.00              
ATOM    860  O   GLU A  54       9.876   3.468 -10.237  1.00  0.00              
ATOM    861  CB  GLU A  54      12.768   4.168  -8.782  1.00  0.00              
ATOM    862  CG  GLU A  54      12.483   2.750  -8.305  1.00  0.00              
ATOM    863  CD  GLU A  54      12.963   1.701  -9.269  1.00  0.00              
ATOM    864  OE1 GLU A  54      13.845   1.991 -10.042  1.00  0.00              
ATOM    865  OE2 GLU A  54      12.448   0.609  -9.233  1.00  0.00              
ATOM    866  H   GLU A  54      12.872   6.516  -9.776  1.00  0.00              
ATOM    867  HA  GLU A  54      12.279   3.919 -10.847  1.00  0.00              
ATOM    868 1HB  GLU A  54      13.838   4.246  -8.977  1.00  0.00              
ATOM    869 2HB  GLU A  54      12.534   4.849  -7.964  1.00  0.00              
ATOM    870 1HG  GLU A  54      12.973   2.596  -7.344  1.00  0.00              
ATOM    871 2HG  GLU A  54      11.410   2.637  -8.157  1.00  0.00              
ATOM    872  N   ALA A  55       9.920   5.384  -9.059  1.00  0.00              
ATOM    873  CA  ALA A  55       8.481   5.400  -8.818  1.00  0.00              
ATOM    874  C   ALA A  55       7.707   5.563 -10.118  1.00  0.00              
ATOM    875  O   ALA A  55       6.686   4.913 -10.328  1.00  0.00              
ATOM    876  CB  ALA A  55       8.118   6.512  -7.844  1.00  0.00              
ATOM    877  H   ALA A  55      10.494   6.116  -8.666  1.00  0.00              
ATOM    878  HA  ALA A  55       8.198   4.455  -8.356  1.00  0.00              
ATOM    879 1HB  ALA A  55       7.042   6.511  -7.675  1.00  0.00              
ATOM    880 2HB  ALA A  55       8.634   6.349  -6.897  1.00  0.00              
ATOM    881 3HB  ALA A  55       8.419   7.472  -8.260  1.00  0.00              
ATOM    882  N   LEU A  56       8.200   6.438 -10.989  1.00  0.00              
ATOM    883  CA  LEU A  56       7.596   6.633 -12.301  1.00  0.00              
ATOM    884  C   LEU A  56       7.607   5.343 -13.111  1.00  0.00              
ATOM    885  O   LEU A  56       6.638   5.025 -13.801  1.00  0.00              
ATOM    886  CB  LEU A  56       8.341   7.732 -13.069  1.00  0.00              
ATOM    887  CG  LEU A  56       8.181   9.155 -12.518  1.00  0.00              
ATOM    888  CD1 LEU A  56       9.118  10.097 -13.261  1.00  0.00              
ATOM    889  CD2 LEU A  56       6.732   9.596 -12.665  1.00  0.00              
ATOM    890  H   LEU A  56       9.012   6.980 -10.735  1.00  0.00              
ATOM    891  HA  LEU A  56       6.563   6.952 -12.163  1.00  0.00              
ATOM    892 1HB  LEU A  56       9.404   7.496 -13.070  1.00  0.00              
ATOM    893 2HB  LEU A  56       7.990   7.735 -14.101  1.00  0.00              
ATOM    894  HG  LEU A  56       8.460   9.170 -11.464  1.00  0.00              
ATOM    895 1HD1 LEU A  56       9.004  11.108 -12.869  1.00  0.00              
ATOM    896 2HD1 LEU A  56      10.148   9.769 -13.123  1.00  0.00              
ATOM    897 3HD1 LEU A  56       8.873  10.090 -14.323  1.00  0.00              
ATOM    898 1HD2 LEU A  56       6.618  10.607 -12.272  1.00  0.00              
ATOM    899 2HD2 LEU A  56       6.453   9.582 -13.718  1.00  0.00              
ATOM    900 3HD2 LEU A  56       6.087   8.916 -12.109  1.00  0.00              
ATOM    901  N   THR A  57       8.707   4.603 -13.022  1.00  0.00              
ATOM    902  CA  THR A  57       8.809   3.301 -13.668  1.00  0.00              
ATOM    903  C   THR A  57       7.820   2.309 -13.068  1.00  0.00              
ATOM    904  O   THR A  57       7.167   1.556 -13.789  1.00  0.00              
ATOM    905  CB  THR A  57      10.238   2.738 -13.557  1.00  0.00              
ATOM    906  OG1 THR A  57      11.156   3.628 -14.205  1.00  0.00              
ATOM    907  CG2 THR A  57      10.322   1.366 -14.209  1.00  0.00              
ATOM    908  H   THR A  57       9.492   4.953 -12.493  1.00  0.00              
ATOM    909  HA  THR A  57       8.581   3.421 -14.730  1.00  0.00              
ATOM    910  HB  THR A  57      10.515   2.652 -12.507  1.00  0.00              
ATOM    911  HG1 THR A  57      11.316   4.388 -13.640  1.00  0.00              
ATOM    912 1HG2 THR A  57      11.339   0.983 -14.120  1.00  0.00              
ATOM    913 2HG2 THR A  57       9.633   0.684 -13.711  1.00  0.00              
ATOM    914 3HG2 THR A  57      10.056   1.446 -15.262  1.00  0.00              
ATOM    915  N   LYS A  58       7.715   2.316 -11.744  1.00  0.00              
ATOM    916  CA  LYS A  58       6.790   1.431 -11.045  1.00  0.00              
ATOM    917  C   LYS A  58       5.353   1.678 -11.483  1.00  0.00              
ATOM    918  O   LYS A  58       4.567   0.739 -11.626  1.00  0.00              
ATOM    919  CB  LYS A  58       6.917   1.611  -9.532  1.00  0.00              
ATOM    920  CG  LYS A  58       8.184   1.017  -8.931  1.00  0.00              
ATOM    921  CD  LYS A  58       8.264   1.283  -7.435  1.00  0.00              
ATOM    922  CE  LYS A  58       9.485   0.617  -6.818  1.00  0.00              
ATOM    923  NZ  LYS A  58       9.616   0.928  -5.369  1.00  0.00              
ATOM    924  H   LYS A  58       8.290   2.948 -11.207  1.00  0.00              
ATOM    925  HA  LYS A  58       7.056   0.399 -11.280  1.00  0.00              
ATOM    926 1HB  LYS A  58       6.898   2.674  -9.289  1.00  0.00              
ATOM    927 2HB  LYS A  58       6.063   1.148  -9.037  1.00  0.00              
ATOM    928 1HG  LYS A  58       8.198  -0.060  -9.102  1.00  0.00              
ATOM    929 2HG  LYS A  58       9.056   1.455  -9.416  1.00  0.00              
ATOM    930 1HD  LYS A  58       8.318   2.358  -7.258  1.00  0.00              
ATOM    931 2HD  LYS A  58       7.368   0.897  -6.949  1.00  0.00              
ATOM    932 1HE  LYS A  58       9.411  -0.463  -6.941  1.00  0.00              
ATOM    933 2HE  LYS A  58      10.384   0.958  -7.332  1.00  0.00              
ATOM    934 1HZ  LYS A  58      10.436   0.469  -4.998  1.00  0.00              
ATOM    935 2HZ  LYS A  58       9.704   1.927  -5.245  1.00  0.00              
ATOM    936 3HZ  LYS A  58       8.796   0.599  -4.878  1.00  0.00              
ATOM    937  N   TYR A  59       5.015   2.944 -11.695  1.00  0.00              
ATOM    938  CA  TYR A  59       3.706   3.309 -12.225  1.00  0.00              
ATOM    939  C   TYR A  59       3.497   2.741 -13.621  1.00  0.00              
ATOM    940  O   TYR A  59       2.431   2.214 -13.936  1.00  0.00              
ATOM    941  CB  TYR A  59       3.541   4.830 -12.241  1.00  0.00              
ATOM    942  CG  TYR A  59       2.135   5.288 -12.559  1.00  0.00              
ATOM    943  CD1 TYR A  59       1.261   5.610 -11.531  1.00  0.00              
ATOM    944  CD2 TYR A  59       1.719   5.386 -13.879  1.00  0.00              
ATOM    945  CE1 TYR A  59      -0.023   6.029 -11.821  1.00  0.00              
ATOM    946  CE2 TYR A  59       0.435   5.805 -14.169  1.00  0.00              
ATOM    947  CZ  TYR A  59      -0.434   6.125 -13.146  1.00  0.00              
ATOM    948  OH  TYR A  59      -1.713   6.542 -13.435  1.00  0.00              
ATOM    949  H   TYR A  59       5.680   3.674 -11.485  1.00  0.00              
ATOM    950  HA  TYR A  59       2.939   2.901 -11.563  1.00  0.00              
ATOM    951 1HB  TYR A  59       3.820   5.238 -11.269  1.00  0.00              
ATOM    952 2HB  TYR A  59       4.215   5.261 -12.982  1.00  0.00              
ATOM    953  HD1 TYR A  59       1.588   5.533 -10.494  1.00  0.00              
ATOM    954  HD2 TYR A  59       2.405   5.132 -14.687  1.00  0.00              
ATOM    955  HE1 TYR A  59      -0.709   6.282 -11.013  1.00  0.00              
ATOM    956  HE2 TYR A  59       0.108   5.881 -15.206  1.00  0.00              
ATOM    957  HH  TYR A  59      -1.858   6.493 -14.383  1.00  0.00              
ATOM    958  N   ALA A  60       4.523   2.852 -14.459  1.00  0.00              
ATOM    959  CA  ALA A  60       4.484   2.281 -15.800  1.00  0.00              
ATOM    960  C   ALA A  60       4.360   0.764 -15.748  1.00  0.00              
ATOM    961  O   ALA A  60       3.705   0.156 -16.597  1.00  0.00              
ATOM    962  CB  ALA A  60       5.724   2.685 -16.584  1.00  0.00              
ATOM    963  H   ALA A  60       5.353   3.344 -14.158  1.00  0.00              
ATOM    964  HA  ALA A  60       3.617   2.687 -16.323  1.00  0.00              
ATOM    965 1HB  ALA A  60       5.680   2.251 -17.583  1.00  0.00              
ATOM    966 2HB  ALA A  60       5.768   3.771 -16.661  1.00  0.00              
ATOM    967 3HB  ALA A  60       6.613   2.322 -16.070  1.00  0.00              
ATOM    968  N   GLN A  61       4.990   0.157 -14.750  1.00  0.00              
ATOM    969  CA  GLN A  61       4.926  -1.289 -14.567  1.00  0.00              
ATOM    970  C   GLN A  61       3.547  -1.723 -14.088  1.00  0.00              
ATOM    971  O   GLN A  61       3.004  -2.727 -14.550  1.00  0.00              
ATOM    972  CB  GLN A  61       5.994  -1.752 -13.573  1.00  0.00              
ATOM    973  CG  GLN A  61       7.416  -1.659 -14.099  1.00  0.00              
ATOM    974  CD  GLN A  61       8.448  -1.998 -13.040  1.00  0.00              
ATOM    975  OE1 GLN A  61       8.192  -1.870 -11.840  1.00  0.00              
ATOM    976  NE2 GLN A  61       9.624  -2.433 -13.479  1.00  0.00              
ATOM    977  H   GLN A  61       5.530   0.710 -14.098  1.00  0.00              
ATOM    978  HA  GLN A  61       5.130  -1.766 -15.527  1.00  0.00              
ATOM    979 1HB  GLN A  61       5.931  -1.151 -12.666  1.00  0.00              
ATOM    980 2HB  GLN A  61       5.806  -2.788 -13.293  1.00  0.00              
ATOM    981 1HG  GLN A  61       7.533  -2.359 -14.926  1.00  0.00              
ATOM    982 2HG  GLN A  61       7.600  -0.641 -14.442  1.00  0.00              
ATOM    983 1HE2 GLN A  61      10.345  -2.672 -12.827  1.00  0.00              
ATOM    984 2HE2 GLN A  61       9.790  -2.521 -14.461  1.00  0.00              
ATOM    985  N   GLU A  62       2.983  -0.961 -13.157  1.00  0.00              
ATOM    986  CA  GLU A  62       1.691  -1.297 -12.571  1.00  0.00              
ATOM    987  C   GLU A  62       0.548  -0.939 -13.512  1.00  0.00              
ATOM    988  O   GLU A  62      -0.204  -1.809 -13.950  1.00  0.00              
ATOM    989  CB  GLU A  62       1.508  -0.575 -11.234  1.00  0.00              
ATOM    990  CG  GLU A  62       0.180  -0.855 -10.545  1.00  0.00              
ATOM    991  CD  GLU A  62       0.031  -0.121  -9.241  1.00  0.00              
ATOM    992  OE1 GLU A  62       0.773  -0.407  -8.332  1.00  0.00              
ATOM    993  OE2 GLU A  62      -0.825   0.728  -9.155  1.00  0.00              
ATOM    994  H   GLU A  62       3.462  -0.127 -12.846  1.00  0.00              
ATOM    995  HA  GLU A  62       1.665  -2.371 -12.381  1.00  0.00              
ATOM    996 1HB  GLU A  62       2.307  -0.866 -10.551  1.00  0.00              
ATOM    997 2HB  GLU A  62       1.585   0.501 -11.388  1.00  0.00              
ATOM    998 1HG  GLU A  62      -0.631  -0.559 -11.209  1.00  0.00              
ATOM    999 2HG  GLU A  62       0.094  -1.925 -10.365  1.00  0.00              
ATOM   1000  N   GLN A  63       0.426   0.348 -13.822  1.00  0.00              
ATOM   1001  CA  GLN A  63      -0.696   0.840 -14.613  1.00  0.00              
ATOM   1002  C   GLN A  63      -0.425   0.691 -16.105  1.00  0.00              
ATOM   1003  O   GLN A  63      -1.314   0.324 -16.873  1.00  0.00              
ATOM   1004  CB  GLN A  63      -0.985   2.306 -14.279  1.00  0.00              
ATOM   1005  CG  GLN A  63      -1.443   2.539 -12.849  1.00  0.00              
ATOM   1006  CD  GLN A  63      -2.747   1.831 -12.536  1.00  0.00              
ATOM   1007  OE1 GLN A  63      -3.691   1.859 -13.330  1.00  0.00              
ATOM   1008  NE2 GLN A  63      -2.808   1.192 -11.373  1.00  0.00              
ATOM   1009  H   GLN A  63       1.126   1.001 -13.500  1.00  0.00              
ATOM   1010  HA  GLN A  63      -1.582   0.258 -14.359  1.00  0.00              
ATOM   1011 1HB  GLN A  63      -0.088   2.901 -14.446  1.00  0.00              
ATOM   1012 2HB  GLN A  63      -1.759   2.685 -14.946  1.00  0.00              
ATOM   1013 1HG  GLN A  63      -0.678   2.165 -12.168  1.00  0.00              
ATOM   1014 2HG  GLN A  63      -1.588   3.608 -12.695  1.00  0.00              
ATOM   1015 1HE2 GLN A  63      -3.644   0.706 -11.112  1.00  0.00              
ATOM   1016 2HE2 GLN A  63      -2.019   1.195 -10.759  1.00  0.00              
ATOM   1017  N   GLY A  64       0.808   0.976 -16.508  1.00  0.00              
ATOM   1018  CA  GLY A  64       1.200   0.863 -17.908  1.00  0.00              
ATOM   1019  C   GLY A  64       1.967   2.096 -18.367  1.00  0.00              
ATOM   1020  O   GLY A  64       1.699   3.209 -17.914  1.00  0.00              
ATOM   1021  H   GLY A  64       1.491   1.279 -15.830  1.00  0.00              
ATOM   1022 1HA  GLY A  64       1.819  -0.025 -18.043  1.00  0.00              
ATOM   1023 2HA  GLY A  64       0.312   0.733 -18.525  1.00  0.00              
ATOM   1024  N   ARG A  65       2.923   1.893 -19.267  1.00  0.00              
ATOM   1025  CA  ARG A  65       3.703   2.994 -19.822  1.00  0.00              
ATOM   1026  C   ARG A  65       2.796   4.059 -20.423  1.00  0.00              
ATOM   1027  O   ARG A  65       2.944   5.247 -20.137  1.00  0.00              
ATOM   1028  CB  ARG A  65       4.662   2.488 -20.889  1.00  0.00              
ATOM   1029  CG  ARG A  65       5.531   3.559 -21.528  1.00  0.00              
ATOM   1030  CD  ARG A  65       6.023   3.142 -22.866  1.00  0.00              
ATOM   1031  NE  ARG A  65       4.940   3.020 -23.828  1.00  0.00              
ATOM   1032  CZ  ARG A  65       5.045   2.407 -25.024  1.00  0.00              
ATOM   1033  NH1 ARG A  65       6.187   1.868 -25.389  1.00  0.00              
ATOM   1034  NH2 ARG A  65       3.999   2.349 -25.830  1.00  0.00              
ATOM   1035  H   ARG A  65       3.116   0.950 -19.576  1.00  0.00              
ATOM   1036  HA  ARG A  65       4.286   3.443 -19.018  1.00  0.00              
ATOM   1037 1HB  ARG A  65       5.325   1.740 -20.457  1.00  0.00              
ATOM   1038 2HB  ARG A  65       4.097   2.003 -21.686  1.00  0.00              
ATOM   1039 1HG  ARG A  65       4.952   4.476 -21.646  1.00  0.00              
ATOM   1040 2HG  ARG A  65       6.394   3.755 -20.891  1.00  0.00              
ATOM   1041 1HD  ARG A  65       6.730   3.882 -23.241  1.00  0.00              
ATOM   1042 2HD  ARG A  65       6.519   2.176 -22.786  1.00  0.00              
ATOM   1043  HE  ARG A  65       4.045   3.422 -23.583  1.00  0.00              
ATOM   1044 1HH1 ARG A  65       6.986   1.913 -24.773  1.00  0.00              
ATOM   1045 2HH1 ARG A  65       6.265   1.410 -26.285  1.00  0.00              
ATOM   1046 1HH2 ARG A  65       3.120   2.763 -25.549  1.00  0.00              
ATOM   1047 2HH2 ARG A  65       4.077   1.890 -26.725  1.00  0.00              
ATOM   1048  N   ASP A  66       1.857   3.628 -21.259  1.00  0.00              
ATOM   1049  CA  ASP A  66       0.946   4.549 -21.929  1.00  0.00              
ATOM   1050  C   ASP A  66       0.065   5.280 -20.925  1.00  0.00              
ATOM   1051  O   ASP A  66      -0.308   6.434 -21.134  1.00  0.00              
ATOM   1052  CB  ASP A  66       0.068   3.800 -22.935  1.00  0.00              
ATOM   1053  CG  ASP A  66       0.851   3.286 -24.136  1.00  0.00              
ATOM   1054  OD1 ASP A  66       1.985   3.672 -24.291  1.00  0.00              
ATOM   1055  OD2 ASP A  66       0.306   2.514 -24.888  1.00  0.00              
ATOM   1056  H   ASP A  66       1.774   2.637 -21.437  1.00  0.00              
ATOM   1057  HA  ASP A  66       1.536   5.284 -22.477  1.00  0.00              
ATOM   1058 1HB  ASP A  66      -0.409   2.953 -22.442  1.00  0.00              
ATOM   1059 2HB  ASP A  66      -0.723   4.461 -23.290  1.00  0.00              
ATOM   1060  N   GLU A  67      -0.264   4.600 -19.831  1.00  0.00              
ATOM   1061  CA  GLU A  67      -1.040   5.209 -18.756  1.00  0.00              
ATOM   1062  C   GLU A  67      -0.231   6.276 -18.030  1.00  0.00              
ATOM   1063  O   GLU A  67      -0.772   7.302 -17.616  1.00  0.00              
ATOM   1064  CB  GLU A  67      -1.504   4.142 -17.761  1.00  0.00              
ATOM   1065  CG  GLU A  67      -2.532   3.168 -18.318  1.00  0.00              
ATOM   1066  CD  GLU A  67      -3.801   3.844 -18.756  1.00  0.00              
ATOM   1067  OE1 GLU A  67      -4.302   4.659 -18.020  1.00  0.00              
ATOM   1068  OE2 GLU A  67      -4.271   3.543 -19.828  1.00  0.00              
ATOM   1069  H   GLU A  67       0.029   3.638 -19.740  1.00  0.00              
ATOM   1070  HA  GLU A  67      -1.926   5.674 -19.189  1.00  0.00              
ATOM   1071 1HB  GLU A  67      -0.644   3.564 -17.421  1.00  0.00              
ATOM   1072 2HB  GLU A  67      -1.940   4.625 -16.887  1.00  0.00              
ATOM   1073 1HG  GLU A  67      -2.098   2.646 -19.171  1.00  0.00              
ATOM   1074 2HG  GLU A  67      -2.765   2.427 -17.554  1.00  0.00              
ATOM   1075  N   LEU A  68       1.065   6.031 -17.881  1.00  0.00              
ATOM   1076  CA  LEU A  68       1.977   7.031 -17.336  1.00  0.00              
ATOM   1077  C   LEU A  68       2.085   8.238 -18.257  1.00  0.00              
ATOM   1078  O   LEU A  68       2.078   9.381 -17.801  1.00  0.00              
ATOM   1079  CB  LEU A  68       3.367   6.419 -17.120  1.00  0.00              
ATOM   1080  CG  LEU A  68       4.417   7.353 -16.504  1.00  0.00              
ATOM   1081  CD1 LEU A  68       3.954   7.797 -15.123  1.00  0.00              
ATOM   1082  CD2 LEU A  68       5.755   6.634 -16.428  1.00  0.00              
ATOM   1083  H   LEU A  68       1.429   5.128 -18.153  1.00  0.00              
ATOM   1084  HA  LEU A  68       1.592   7.359 -16.369  1.00  0.00              
ATOM   1085 1HB  LEU A  68       3.268   5.555 -16.465  1.00  0.00              
ATOM   1086 2HB  LEU A  68       3.750   6.078 -18.081  1.00  0.00              
ATOM   1087  HG  LEU A  68       4.519   8.245 -17.124  1.00  0.00              
ATOM   1088 1HD1 LEU A  68       4.700   8.461 -14.686  1.00  0.00              
ATOM   1089 2HD1 LEU A  68       3.005   8.326 -15.209  1.00  0.00              
ATOM   1090 3HD1 LEU A  68       3.827   6.924 -14.484  1.00  0.00              
ATOM   1091 1HD2 LEU A  68       6.501   7.298 -15.991  1.00  0.00              
ATOM   1092 2HD2 LEU A  68       5.654   5.743 -15.807  1.00  0.00              
ATOM   1093 3HD2 LEU A  68       6.070   6.343 -17.430  1.00  0.00              
ATOM   1094  N   LEU A  69       2.187   7.977 -19.557  1.00  0.00              
ATOM   1095  CA  LEU A  69       2.259   9.043 -20.549  1.00  0.00              
ATOM   1096  C   LEU A  69       1.027   9.937 -20.488  1.00  0.00              
ATOM   1097  O   LEU A  69       1.132  11.160 -20.567  1.00  0.00              
ATOM   1098  CB  LEU A  69       2.397   8.449 -21.956  1.00  0.00              
ATOM   1099  CG  LEU A  69       3.714   7.717 -22.243  1.00  0.00              
ATOM   1100  CD1 LEU A  69       3.643   7.060 -23.614  1.00  0.00              
ATOM   1101  CD2 LEU A  69       4.870   8.704 -22.169  1.00  0.00              
ATOM   1102  H   LEU A  69       2.214   7.016 -19.865  1.00  0.00              
ATOM   1103  HA  LEU A  69       3.142   9.649 -20.343  1.00  0.00              
ATOM   1104 1HB  LEU A  69       1.584   7.742 -22.116  1.00  0.00              
ATOM   1105 2HB  LEU A  69       2.300   9.253 -22.685  1.00  0.00              
ATOM   1106  HG  LEU A  69       3.862   6.929 -21.503  1.00  0.00              
ATOM   1107 1HD1 LEU A  69       4.579   6.540 -23.818  1.00  0.00              
ATOM   1108 2HD1 LEU A  69       2.820   6.345 -23.633  1.00  0.00              
ATOM   1109 3HD1 LEU A  69       3.479   7.822 -24.375  1.00  0.00              
ATOM   1110 1HD2 LEU A  69       5.807   8.183 -22.372  1.00  0.00              
ATOM   1111 2HD2 LEU A  69       4.724   9.491 -22.909  1.00  0.00              
ATOM   1112 3HD2 LEU A  69       4.908   9.145 -21.173  1.00  0.00              
ATOM   1113  N   LYS A  70      -0.141   9.318 -20.345  1.00  0.00              
ATOM   1114  CA  LYS A  70      -1.393  10.059 -20.239  1.00  0.00              
ATOM   1115  C   LYS A  70      -1.503  10.764 -18.893  1.00  0.00              
ATOM   1116  O   LYS A  70      -1.991  11.891 -18.809  1.00  0.00              
ATOM   1117  CB  LYS A  70      -2.587   9.126 -20.443  1.00  0.00              
ATOM   1118  CG  LYS A  70      -2.752   8.618 -21.870  1.00  0.00              
ATOM   1119  CD  LYS A  70      -4.029   7.807 -22.023  1.00  0.00              
ATOM   1120  CE  LYS A  70      -3.945   6.491 -21.263  1.00  0.00              
ATOM   1121  NZ  LYS A  70      -5.157   5.652 -21.468  1.00  0.00              
ATOM   1122  H   LYS A  70      -0.161   8.309 -20.308  1.00  0.00              
ATOM   1123  HA  LYS A  70      -1.418  10.810 -21.030  1.00  0.00              
ATOM   1124 1HB  LYS A  70      -2.488   8.260 -19.789  1.00  0.00              
ATOM   1125 2HB  LYS A  70      -3.505   9.644 -20.165  1.00  0.00              
ATOM   1126 1HG  LYS A  70      -2.784   9.465 -22.556  1.00  0.00              
ATOM   1127 2HG  LYS A  70      -1.900   7.992 -22.133  1.00  0.00              
ATOM   1128 1HD  LYS A  70      -4.874   8.383 -21.644  1.00  0.00              
ATOM   1129 2HD  LYS A  70      -4.201   7.595 -23.079  1.00  0.00              
ATOM   1130 1HE  LYS A  70      -3.071   5.934 -21.597  1.00  0.00              
ATOM   1131 2HE  LYS A  70      -3.835   6.693 -20.198  1.00  0.00              
ATOM   1132 1HZ  LYS A  70      -5.062   4.790 -20.949  1.00  0.00              
ATOM   1133 2HZ  LYS A  70      -5.973   6.152 -21.145  1.00  0.00              
ATOM   1134 3HZ  LYS A  70      -5.259   5.442 -22.451  1.00  0.00              
ATOM   1135  N   ARG A  71      -1.049  10.092 -17.839  1.00  0.00              
ATOM   1136  CA  ARG A  71      -1.141  10.634 -16.488  1.00  0.00              
ATOM   1137  C   ARG A  71      -0.238  11.850 -16.320  1.00  0.00              
ATOM   1138  O   ARG A  71      -0.626  12.839 -15.699  1.00  0.00              
ATOM   1139  CB  ARG A  71      -0.761   9.577 -15.462  1.00  0.00              
ATOM   1140  CG  ARG A  71      -0.946   9.998 -14.012  1.00  0.00              
ATOM   1141  CD  ARG A  71      -2.378  10.215 -13.682  1.00  0.00              
ATOM   1142  NE  ARG A  71      -2.556  10.673 -12.314  1.00  0.00              
ATOM   1143  CZ  ARG A  71      -2.771   9.865 -11.258  1.00  0.00              
ATOM   1144  NH1 ARG A  71      -2.831   8.563 -11.429  1.00  0.00              
ATOM   1145  NH2 ARG A  71      -2.920  10.380 -10.050  1.00  0.00              
ATOM   1146  H   ARG A  71      -0.631   9.185 -17.978  1.00  0.00              
ATOM   1147  HA  ARG A  71      -2.172  10.936 -16.307  1.00  0.00              
ATOM   1148 1HB  ARG A  71      -1.358   8.681 -15.624  1.00  0.00              
ATOM   1149 2HB  ARG A  71       0.285   9.301 -15.593  1.00  0.00              
ATOM   1150 1HG  ARG A  71      -0.557   9.220 -13.355  1.00  0.00              
ATOM   1151 2HG  ARG A  71      -0.408  10.929 -13.832  1.00  0.00              
ATOM   1152 1HD  ARG A  71      -2.795  10.968 -14.351  1.00  0.00              
ATOM   1153 2HD  ARG A  71      -2.925   9.281 -13.803  1.00  0.00              
ATOM   1154  HE  ARG A  71      -2.516  11.669 -12.143  1.00  0.00              
ATOM   1155 1HH1 ARG A  71      -2.717   8.169 -12.352  1.00  0.00              
ATOM   1156 2HH1 ARG A  71      -2.992   7.956 -10.638  1.00  0.00              
ATOM   1157 1HH2 ARG A  71      -2.874  11.381  -9.919  1.00  0.00              
ATOM   1158 2HH2 ARG A  71      -3.081   9.774  -9.260  1.00  0.00              
ATOM   1159  N   LEU A  72       0.966  11.767 -16.877  1.00  0.00              
ATOM   1160  CA  LEU A  72       1.914  12.874 -16.818  1.00  0.00              
ATOM   1161  C   LEU A  72       1.606  13.922 -17.878  1.00  0.00              
ATOM   1162  O   LEU A  72       1.852  15.113 -17.678  1.00  0.00              
ATOM   1163  CB  LEU A  72       3.345  12.356 -17.004  1.00  0.00              
ATOM   1164  CG  LEU A  72       3.872  11.440 -15.891  1.00  0.00              
ATOM   1165  CD1 LEU A  72       5.273  10.962 -16.247  1.00  0.00              
ATOM   1166  CD2 LEU A  72       3.870  12.194 -14.570  1.00  0.00              
ATOM   1167  H   LEU A  72       1.230  10.918 -17.353  1.00  0.00              
ATOM   1168  HA  LEU A  72       1.841  13.340 -15.833  1.00  0.00              
ATOM   1169 1HB  LEU A  72       3.395  11.801 -17.940  1.00  0.00              
ATOM   1170 2HB  LEU A  72       4.018  13.210 -17.076  1.00  0.00              
ATOM   1171  HG  LEU A  72       3.230  10.562 -15.809  1.00  0.00              
ATOM   1172 1HD1 LEU A  72       5.647  10.311 -15.456  1.00  0.00              
ATOM   1173 2HD1 LEU A  72       5.241  10.409 -17.186  1.00  0.00              
ATOM   1174 3HD1 LEU A  72       5.934  11.820 -16.353  1.00  0.00              
ATOM   1175 1HD2 LEU A  72       4.243  11.543 -13.779  1.00  0.00              
ATOM   1176 2HD2 LEU A  72       4.512  13.072 -14.651  1.00  0.00              
ATOM   1177 3HD2 LEU A  72       2.854  12.509 -14.332  1.00  0.00              
ATOM   1178  N   GLY A  73       1.065  13.474 -19.005  1.00  0.00              
ATOM   1179  CA  GLY A  73       0.799  14.359 -20.133  1.00  0.00              
ATOM   1180  C   GLY A  73       2.057  14.599 -20.955  1.00  0.00              
ATOM   1181  O   GLY A  73       2.321  15.719 -21.391  1.00  0.00              
ATOM   1182  H   GLY A  73       0.833  12.494 -19.085  1.00  0.00              
ATOM   1183 1HA  GLY A  73       0.024  13.923 -20.763  1.00  0.00              
ATOM   1184 2HA  GLY A  73       0.413  15.311 -19.765  1.00  0.00              
ATOM   1185  N   ILE A  74       2.831  13.539 -21.165  1.00  0.00              
ATOM   1186  CA  ILE A  74       4.122  13.653 -21.833  1.00  0.00              
ATOM   1187  C   ILE A  74       4.211  12.708 -23.025  1.00  0.00              
ATOM   1188  O   ILE A  74       3.394  11.799 -23.169  1.00  0.00              
ATOM   1189  CB  ILE A  74       5.275  13.357 -20.856  1.00  0.00              
ATOM   1190  CG1 ILE A  74       5.191  11.914 -20.353  1.00  0.00              
ATOM   1191  CG2 ILE A  74       5.247  14.334 -19.690  1.00  0.00              
ATOM   1192  CD1 ILE A  74       6.413  11.463 -19.585  1.00  0.00              
ATOM   1193  H   ILE A  74       2.516  12.632 -20.854  1.00  0.00              
ATOM   1194  HA  ILE A  74       4.238  14.678 -22.189  1.00  0.00              
ATOM   1195  HB  ILE A  74       6.227  13.454 -21.377  1.00  0.00              
ATOM   1196 1HG1 ILE A  74       4.321  11.805 -19.705  1.00  0.00              
ATOM   1197 2HG1 ILE A  74       5.053  11.241 -21.199  1.00  0.00              
ATOM   1198 1HG2 ILE A  74       6.068  14.110 -19.009  1.00  0.00              
ATOM   1199 2HG2 ILE A  74       5.354  15.351 -20.065  1.00  0.00              
ATOM   1200 3HG2 ILE A  74       4.300  14.240 -19.160  1.00  0.00              
ATOM   1201 1HD1 ILE A  74       6.279  10.430 -19.262  1.00  0.00              
ATOM   1202 2HD1 ILE A  74       7.291  11.531 -20.228  1.00  0.00              
ATOM   1203 3HD1 ILE A  74       6.550  12.101 -18.713  1.00  0.00              
ATOM   1204  N   THR A  75       5.207  12.929 -23.876  1.00  0.00              
ATOM   1205  CA  THR A  75       5.445  12.057 -25.020  1.00  0.00              
ATOM   1206  C   THR A  75       6.334  10.880 -24.642  1.00  0.00              
ATOM   1207  O   THR A  75       7.041  10.924 -23.634  1.00  0.00              
ATOM   1208  CB  THR A  75       6.084  12.834 -26.186  1.00  0.00              
ATOM   1209  OG1 THR A  75       7.391  13.284 -25.804  1.00  0.00              
ATOM   1210  CG2 THR A  75       5.228  14.034 -26.561  1.00  0.00              
ATOM   1211  H   THR A  75       5.815  13.721 -23.726  1.00  0.00              
ATOM   1212  HA  THR A  75       4.484  11.673 -25.367  1.00  0.00              
ATOM   1213  HB  THR A  75       6.180  12.178 -27.051  1.00  0.00              
ATOM   1214  HG1 THR A  75       7.638  14.041 -26.341  1.00  0.00              
ATOM   1215 1HG2 THR A  75       5.695  14.571 -27.386  1.00  0.00              
ATOM   1216 2HG2 THR A  75       4.238  13.694 -26.863  1.00  0.00              
ATOM   1217 3HG2 THR A  75       5.137  14.698 -25.702  1.00  0.00              
ATOM   1218  N   PRO A  76       6.295   9.831 -25.453  1.00  0.00              
ATOM   1219  CA  PRO A  76       7.155   8.671 -25.247  1.00  0.00              
ATOM   1220  C   PRO A  76       8.621   9.080 -25.164  1.00  0.00              
ATOM   1221  O   PRO A  76       9.412   8.449 -24.463  1.00  0.00              
ATOM   1222  CB  PRO A  76       6.877   7.813 -26.486  1.00  0.00              
ATOM   1223  CG  PRO A  76       5.490   8.185 -26.885  1.00  0.00              
ATOM   1224  CD  PRO A  76       5.410   9.666 -26.624  1.00  0.00              
ATOM   1225  HA  PRO A  76       6.873   8.191 -24.309  1.00  0.00              
ATOM   1226 1HB  PRO A  76       7.619   8.030 -27.268  1.00  0.00              
ATOM   1227 2HB  PRO A  76       6.977   6.747 -26.234  1.00  0.00              
ATOM   1228 1HG  PRO A  76       5.318   7.931 -27.941  1.00  0.00              
ATOM   1229 2HG  PRO A  76       4.759   7.612 -26.297  1.00  0.00              
ATOM   1230 1HD  PRO A  76       5.783  10.214 -27.503  1.00  0.00              
ATOM   1231 2HD  PRO A  76       4.369   9.945 -26.406  1.00  0.00              
ATOM   1232  N   GLU A  77       8.976  10.138 -25.887  1.00  0.00              
ATOM   1233  CA  GLU A  77      10.355  10.609 -25.925  1.00  0.00              
ATOM   1234  C   GLU A  77      10.773  11.203 -24.585  1.00  0.00              
ATOM   1235  O   GLU A  77      11.908  11.028 -24.145  1.00  0.00              
ATOM   1236  CB  GLU A  77      10.532  11.650 -27.032  1.00  0.00              
ATOM   1237  CG  GLU A  77      10.401  11.094 -28.443  1.00  0.00              
ATOM   1238  CD  GLU A  77      11.415  10.028 -28.749  1.00  0.00              
ATOM   1239  OE1 GLU A  77      12.576  10.252 -28.505  1.00  0.00              
ATOM   1240  OE2 GLU A  77      11.028   8.988 -29.227  1.00  0.00              
ATOM   1241  H   GLU A  77       8.273  10.627 -26.422  1.00  0.00              
ATOM   1242  HA  GLU A  77      11.005   9.762 -26.148  1.00  0.00              
ATOM   1243 1HB  GLU A  77       9.789  12.438 -26.913  1.00  0.00              
ATOM   1244 2HB  GLU A  77      11.516  12.111 -26.945  1.00  0.00              
ATOM   1245 1HG  GLU A  77       9.402  10.676 -28.567  1.00  0.00              
ATOM   1246 2HG  GLU A  77      10.513  11.911 -29.156  1.00  0.00              
ATOM   1247  N   ILE A  78       9.847  11.906 -23.941  1.00  0.00              
ATOM   1248  CA  ILE A  78      10.071  12.416 -22.594  1.00  0.00              
ATOM   1249  C   ILE A  78      10.187  11.278 -21.588  1.00  0.00              
ATOM   1250  O   ILE A  78      10.993  11.337 -20.660  1.00  0.00              
ATOM   1251  CB  ILE A  78       8.935  13.365 -22.170  1.00  0.00              
ATOM   1252  CG1 ILE A  78       8.964  14.642 -23.013  1.00  0.00              
ATOM   1253  CG2 ILE A  78       9.046  13.698 -20.690  1.00  0.00              
ATOM   1254  CD1 ILE A  78       7.752  15.526 -22.824  1.00  0.00              
ATOM   1255  H   ILE A  78       8.965  12.093 -24.398  1.00  0.00              
ATOM   1256  HA  ILE A  78      11.003  12.983 -22.590  1.00  0.00              
ATOM   1257  HB  ILE A  78       7.974  12.886 -22.354  1.00  0.00              
ATOM   1258 1HG1 ILE A  78       9.852  15.222 -22.765  1.00  0.00              
ATOM   1259 2HG1 ILE A  78       9.031  14.379 -24.069  1.00  0.00              
ATOM   1260 1HG2 ILE A  78       8.236  14.370 -20.407  1.00  0.00              
ATOM   1261 2HG2 ILE A  78       8.978  12.781 -20.105  1.00  0.00              
ATOM   1262 3HG2 ILE A  78      10.003  14.182 -20.496  1.00  0.00              
ATOM   1263 1HD1 ILE A  78       7.845  16.410 -23.454  1.00  0.00              
ATOM   1264 2HD1 ILE A  78       6.853  14.975 -23.101  1.00  0.00              
ATOM   1265 3HD1 ILE A  78       7.684  15.830 -21.780  1.00  0.00              
ATOM   1266  N   TYR A  79       9.377  10.242 -21.778  1.00  0.00              
ATOM   1267  CA  TYR A  79       9.488   9.027 -20.978  1.00  0.00              
ATOM   1268  C   TYR A  79      10.870   8.400 -21.117  1.00  0.00              
ATOM   1269  O   TYR A  79      11.447   7.925 -20.139  1.00  0.00              
ATOM   1270  CB  TYR A  79       8.411   8.018 -21.384  1.00  0.00              
ATOM   1271  CG  TYR A  79       8.615   6.637 -20.803  1.00  0.00              
ATOM   1272  CD1 TYR A  79       8.277   6.361 -19.486  1.00  0.00              
ATOM   1273  CD2 TYR A  79       9.143   5.612 -21.574  1.00  0.00              
ATOM   1274  CE1 TYR A  79       8.461   5.101 -18.950  1.00  0.00              
ATOM   1275  CE2 TYR A  79       9.331   4.348 -21.049  1.00  0.00              
ATOM   1276  CZ  TYR A  79       8.989   4.096 -19.736  1.00  0.00              
ATOM   1277  OH  TYR A  79       9.173   2.839 -19.208  1.00  0.00              
ATOM   1278  H   TYR A  79       8.668  10.295 -22.495  1.00  0.00              
ATOM   1279  HA  TYR A  79       9.324   9.284 -19.932  1.00  0.00              
ATOM   1280 1HB  TYR A  79       7.453   8.416 -21.047  1.00  0.00              
ATOM   1281 2HB  TYR A  79       8.418   7.960 -22.472  1.00  0.00              
ATOM   1282  HD1 TYR A  79       7.861   7.159 -18.871  1.00  0.00              
ATOM   1283  HD2 TYR A  79       9.411   5.818 -22.610  1.00  0.00              
ATOM   1284  HE1 TYR A  79       8.192   4.898 -17.914  1.00  0.00              
ATOM   1285  HE2 TYR A  79       9.748   3.556 -21.671  1.00  0.00              
ATOM   1286  HH  TYR A  79       9.545   2.218 -19.840  1.00  0.00              
ATOM   1287  N   LYS A  80      11.394   8.400 -22.338  1.00  0.00              
ATOM   1288  CA  LYS A  80      12.746   7.917 -22.590  1.00  0.00              
ATOM   1289  C   LYS A  80      13.774   8.714 -21.799  1.00  0.00              
ATOM   1290  O   LYS A  80      14.750   8.159 -21.295  1.00  0.00              
ATOM   1291  CB  LYS A  80      13.069   7.982 -24.083  1.00  0.00              
ATOM   1292  CG  LYS A  80      12.324   6.960 -24.932  1.00  0.00              
ATOM   1293  CD  LYS A  80      12.630   7.142 -26.411  1.00  0.00              
ATOM   1294  CE  LYS A  80      11.827   6.174 -27.267  1.00  0.00              
ATOM   1295  NZ  LYS A  80      12.053   6.396 -28.721  1.00  0.00              
ATOM   1296  H   LYS A  80      10.842   8.744 -23.110  1.00  0.00              
ATOM   1297  HA  LYS A  80      12.803   6.872 -22.283  1.00  0.00              
ATOM   1298 1HB  LYS A  80      12.827   8.974 -24.465  1.00  0.00              
ATOM   1299 2HB  LYS A  80      14.137   7.825 -24.232  1.00  0.00              
ATOM   1300 1HG  LYS A  80      12.616   5.954 -24.631  1.00  0.00              
ATOM   1301 2HG  LYS A  80      11.251   7.070 -24.776  1.00  0.00              
ATOM   1302 1HD  LYS A  80      12.389   8.164 -26.710  1.00  0.00              
ATOM   1303 2HD  LYS A  80      13.692   6.972 -26.587  1.00  0.00              
ATOM   1304 1HE  LYS A  80      12.109   5.151 -27.020  1.00  0.00              
ATOM   1305 2HE  LYS A  80      10.765   6.295 -27.055  1.00  0.00              
ATOM   1306 1HZ  LYS A  80      11.504   5.736 -29.253  1.00  0.00              
ATOM   1307 2HZ  LYS A  80      11.777   7.337 -28.965  1.00  0.00              
ATOM   1308 3HZ  LYS A  80      13.032   6.267 -28.933  1.00  0.00              
ATOM   1309  N   VAL A  81      13.547  10.019 -21.691  1.00  0.00              
ATOM   1310  CA  VAL A  81      14.399  10.879 -20.879  1.00  0.00              
ATOM   1311  C   VAL A  81      14.340  10.482 -19.409  1.00  0.00              
ATOM   1312  O   VAL A  81      15.364  10.439 -18.727  1.00  0.00              
ATOM   1313  CB  VAL A  81      13.969  12.351 -21.028  1.00  0.00              
ATOM   1314  CG1 VAL A  81      14.701  13.224 -20.019  1.00  0.00              
ATOM   1315  CG2 VAL A  81      14.236  12.827 -22.447  1.00  0.00              
ATOM   1316  H   VAL A  81      12.765  10.426 -22.186  1.00  0.00              
ATOM   1317  HA  VAL A  81      15.427  10.778 -21.228  1.00  0.00              
ATOM   1318  HB  VAL A  81      12.904  12.432 -20.810  1.00  0.00              
ATOM   1319 1HG1 VAL A  81      14.384  14.261 -20.138  1.00  0.00              
ATOM   1320 2HG1 VAL A  81      14.467  12.888 -19.009  1.00  0.00              
ATOM   1321 3HG1 VAL A  81      15.775  13.152 -20.187  1.00  0.00              
ATOM   1322 1HG2 VAL A  81      13.928  13.868 -22.546  1.00  0.00              
ATOM   1323 2HG2 VAL A  81      15.300  12.740 -22.667  1.00  0.00              
ATOM   1324 3HG2 VAL A  81      13.669  12.214 -23.149  1.00  0.00              
ATOM   1325  N   ILE A  82      13.137  10.192 -18.927  1.00  0.00              
ATOM   1326  CA  ILE A  82      12.953   9.716 -17.561  1.00  0.00              
ATOM   1327  C   ILE A  82      13.769   8.455 -17.303  1.00  0.00              
ATOM   1328  O   ILE A  82      14.413   8.323 -16.262  1.00  0.00              
ATOM   1329  CB  ILE A  82      11.466   9.435 -17.274  1.00  0.00              
ATOM   1330  CG1 ILE A  82      10.669  10.742 -17.257  1.00  0.00              
ATOM   1331  CG2 ILE A  82      11.311   8.696 -15.954  1.00  0.00              
ATOM   1332  CD1 ILE A  82       9.171  10.543 -17.261  1.00  0.00              
ATOM   1333  H   ILE A  82      12.328  10.307 -19.522  1.00  0.00              
ATOM   1334  HA  ILE A  82      13.287  10.495 -16.875  1.00  0.00              
ATOM   1335  HB  ILE A  82      11.051   8.823 -18.073  1.00  0.00              
ATOM   1336 1HG1 ILE A  82      10.935  11.319 -16.372  1.00  0.00              
ATOM   1337 2HG1 ILE A  82      10.935  11.341 -18.129  1.00  0.00              
ATOM   1338 1HG2 ILE A  82      10.254   8.506 -15.766  1.00  0.00              
ATOM   1339 2HG2 ILE A  82      11.847   7.749 -16.002  1.00  0.00              
ATOM   1340 3HG2 ILE A  82      11.719   9.304 -15.146  1.00  0.00              
ATOM   1341 1HD1 ILE A  82       8.675  11.514 -17.249  1.00  0.00              
ATOM   1342 2HD1 ILE A  82       8.878   9.997 -18.159  1.00  0.00              
ATOM   1343 3HD1 ILE A  82       8.877   9.976 -16.379  1.00  0.00              
ATOM   1344  N   GLN A  83      13.739   7.533 -18.259  1.00  0.00              
ATOM   1345  CA  GLN A  83      14.516   6.301 -18.157  1.00  0.00              
ATOM   1346  C   GLN A  83      16.008   6.580 -18.269  1.00  0.00              
ATOM   1347  O   GLN A  83      16.822   5.923 -17.620  1.00  0.00              
ATOM   1348  CB  GLN A  83      14.089   5.307 -19.240  1.00  0.00              
ATOM   1349  CG  GLN A  83      12.671   4.785 -19.082  1.00  0.00              
ATOM   1350  CD  GLN A  83      12.472   4.036 -17.778  1.00  0.00              
ATOM   1351  OE1 GLN A  83      13.259   3.152 -17.428  1.00  0.00              
ATOM   1352  NE2 GLN A  83      11.416   4.385 -17.052  1.00  0.00              
ATOM   1353  H   GLN A  83      13.166   7.687 -19.075  1.00  0.00              
ATOM   1354  HA  GLN A  83      14.317   5.846 -17.187  1.00  0.00              
ATOM   1355 1HB  GLN A  83      14.166   5.780 -20.219  1.00  0.00              
ATOM   1356 2HB  GLN A  83      14.764   4.452 -19.236  1.00  0.00              
ATOM   1357 1HG  GLN A  83      11.980   5.628 -19.101  1.00  0.00              
ATOM   1358 2HG  GLN A  83      12.451   4.105 -19.905  1.00  0.00              
ATOM   1359 1HE2 GLN A  83      11.233   3.925 -16.181  1.00  0.00              
ATOM   1360 2HE2 GLN A  83      10.803   5.107 -17.373  1.00  0.00              
ATOM   1361  N   GLN A  84      16.364   7.557 -19.096  1.00  0.00              
ATOM   1362  CA  GLN A  84      17.750   7.983 -19.226  1.00  0.00              
ATOM   1363  C   GLN A  84      18.280   8.553 -17.918  1.00  0.00              
ATOM   1364  O   GLN A  84      19.418   8.293 -17.532  1.00  0.00              
ATOM   1365  CB  GLN A  84      17.888   9.023 -20.342  1.00  0.00              
ATOM   1366  CG  GLN A  84      19.302   9.541 -20.539  1.00  0.00              
ATOM   1367  CD  GLN A  84      20.267   8.446 -20.955  1.00  0.00              
ATOM   1368  OE1 GLN A  84      19.893   7.508 -21.664  1.00  0.00              
ATOM   1369  NE2 GLN A  84      21.515   8.560 -20.517  1.00  0.00              
ATOM   1370  H   GLN A  84      15.652   8.017 -19.646  1.00  0.00              
ATOM   1371  HA  GLN A  84      18.354   7.115 -19.501  1.00  0.00              
ATOM   1372 1HB  GLN A  84      17.553   8.591 -21.285  1.00  0.00              
ATOM   1373 2HB  GLN A  84      17.245   9.876 -20.126  1.00  0.00              
ATOM   1374 1HG  GLN A  84      19.294  10.303 -21.317  1.00  0.00              
ATOM   1375 2HG  GLN A  84      19.656   9.969 -19.601  1.00  0.00              
ATOM   1376 1HE2 GLN A  84      22.196   7.868 -20.760  1.00  0.00              
ATOM   1377 2HE2 GLN A  84      21.775   9.338 -19.944  1.00  0.00              
ATOM   1378  N   ILE A  85      17.445   9.334 -17.238  1.00  0.00              
ATOM   1379  CA  ILE A  85      17.793   9.868 -15.928  1.00  0.00              
ATOM   1380  C   ILE A  85      18.043   8.750 -14.924  1.00  0.00              
ATOM   1381  O   ILE A  85      19.009   8.789 -14.164  1.00  0.00              
ATOM   1382  CB  ILE A  85      16.681  10.793 -15.400  1.00  0.00              
ATOM   1383  CG1 ILE A  85      16.593  12.063 -16.251  1.00  0.00              
ATOM   1384  CG2 ILE A  85      16.927  11.142 -13.941  1.00  0.00              
ATOM   1385  CD1 ILE A  85      15.337  12.870 -16.017  1.00  0.00              
ATOM   1386  H   ILE A  85      16.546   9.559 -17.640  1.00  0.00              
ATOM   1387  HA  ILE A  85      18.703  10.460 -16.026  1.00  0.00              
ATOM   1388  HB  ILE A  85      15.718  10.290 -15.486  1.00  0.00              
ATOM   1389 1HG1 ILE A  85      17.452  12.700 -16.043  1.00  0.00              
ATOM   1390 2HG1 ILE A  85      16.634  11.796 -17.308  1.00  0.00              
ATOM   1391 1HG2 ILE A  85      16.132  11.797 -13.584  1.00  0.00              
ATOM   1392 2HG2 ILE A  85      16.940  10.230 -13.346  1.00  0.00              
ATOM   1393 3HG2 ILE A  85      17.887  11.651 -13.846  1.00  0.00              
ATOM   1394 1HD1 ILE A  85      15.347  13.753 -16.656  1.00  0.00              
ATOM   1395 2HD1 ILE A  85      14.464  12.261 -16.254  1.00  0.00              
ATOM   1396 3HD1 ILE A  85      15.292  13.178 -14.974  1.00  0.00              
ATOM   1397  N   ARG A  86      17.164   7.753 -14.927  1.00  0.00              
ATOM   1398  CA  ARG A  86      17.327   6.587 -14.065  1.00  0.00              
ATOM   1399  C   ARG A  86      18.659   5.895 -14.321  1.00  0.00              
ATOM   1400  O   ARG A  86      19.351   5.497 -13.386  1.00  0.00              
ATOM   1401  CB  ARG A  86      16.194   5.596 -14.285  1.00  0.00              
ATOM   1402  CG  ARG A  86      16.184   4.414 -13.328  1.00  0.00              
ATOM   1403  CD  ARG A  86      15.012   3.531 -13.559  1.00  0.00              
ATOM   1404  NE  ARG A  86      14.955   2.443 -12.596  1.00  0.00              
ATOM   1405  CZ  ARG A  86      15.584   1.260 -12.740  1.00  0.00              
ATOM   1406  NH1 ARG A  86      16.312   1.029 -13.810  1.00  0.00              
ATOM   1407  NH2 ARG A  86      15.469   0.333 -11.805  1.00  0.00              
ATOM   1408  H   ARG A  86      16.365   7.804 -15.541  1.00  0.00              
ATOM   1409  HA  ARG A  86      17.298   6.919 -13.027  1.00  0.00              
ATOM   1410 1HB  ARG A  86      15.238   6.108 -14.186  1.00  0.00              
ATOM   1411 2HB  ARG A  86      16.249   5.199 -15.299  1.00  0.00              
ATOM   1412 1HG  ARG A  86      17.090   3.825 -13.468  1.00  0.00              
ATOM   1413 2HG  ARG A  86      16.142   4.778 -12.301  1.00  0.00              
ATOM   1414 1HD  ARG A  86      14.095   4.113 -13.471  1.00  0.00              
ATOM   1415 2HD  ARG A  86      15.073   3.099 -14.558  1.00  0.00              
ATOM   1416  HE  ARG A  86      14.404   2.584 -11.760  1.00  0.00              
ATOM   1417 1HH1 ARG A  86      16.400   1.738 -14.524  1.00  0.00              
ATOM   1418 2HH1 ARG A  86      16.784   0.142 -13.917  1.00  0.00              
ATOM   1419 1HH2 ARG A  86      14.909   0.511 -10.983  1.00  0.00              
ATOM   1420 2HH2 ARG A  86      15.940  -0.553 -11.913  1.00  0.00              
ATOM   1421  N   LYS A  87      19.009   5.753 -15.595  1.00  0.00              
ATOM   1422  CA  LYS A  87      20.272   5.131 -15.976  1.00  0.00              
ATOM   1423  C   LYS A  87      21.460   5.954 -15.496  1.00  0.00              
ATOM   1424  O   LYS A  87      22.471   5.407 -15.057  1.00  0.00              
ATOM   1425  CB  LYS A  87      20.342   4.944 -17.493  1.00  0.00              
ATOM   1426  CG  LYS A  87      19.405   3.874 -18.038  1.00  0.00              
ATOM   1427  CD  LYS A  87      19.493   3.784 -19.554  1.00  0.00              
ATOM   1428  CE  LYS A  87      18.544   2.729 -20.103  1.00  0.00              
ATOM   1429  NZ  LYS A  87      18.608   2.641 -21.587  1.00  0.00              
ATOM   1430  H   LYS A  87      18.387   6.085 -16.316  1.00  0.00              
ATOM   1431  HA  LYS A  87      20.324   4.143 -15.516  1.00  0.00              
ATOM   1432 1HB  LYS A  87      20.099   5.885 -17.987  1.00  0.00              
ATOM   1433 2HB  LYS A  87      21.359   4.677 -17.780  1.00  0.00              
ATOM   1434 1HG  LYS A  87      19.669   2.907 -17.609  1.00  0.00              
ATOM   1435 2HG  LYS A  87      18.380   4.110 -17.756  1.00  0.00              
ATOM   1436 1HD  LYS A  87      19.241   4.751 -19.992  1.00  0.00              
ATOM   1437 2HD  LYS A  87      20.512   3.528 -19.845  1.00  0.00              
ATOM   1438 1HE  LYS A  87      18.798   1.758 -19.682  1.00  0.00              
ATOM   1439 2HE  LYS A  87      17.522   2.972 -19.810  1.00  0.00              
ATOM   1440 1HZ  LYS A  87      17.965   1.932 -21.910  1.00  0.00              
ATOM   1441 2HZ  LYS A  87      18.356   3.533 -21.989  1.00  0.00              
ATOM   1442 3HZ  LYS A  87      19.546   2.397 -21.870  1.00  0.00              
ATOM   1443  N   GLU A  88      21.331   7.274 -15.581  1.00  0.00              
ATOM   1444  CA  GLU A  88      22.394   8.176 -15.154  1.00  0.00              
ATOM   1445  C   GLU A  88      22.552   8.162 -13.638  1.00  0.00              
ATOM   1446  O   GLU A  88      23.665   8.232 -13.118  1.00  0.00              
ATOM   1447  CB  GLU A  88      22.110   9.601 -15.634  1.00  0.00              
ATOM   1448  CG  GLU A  88      22.233   9.793 -17.139  1.00  0.00              
ATOM   1449  CD  GLU A  88      21.756  11.143 -17.597  1.00  0.00              
ATOM   1450  OE1 GLU A  88      21.441  11.956 -16.761  1.00  0.00              
ATOM   1451  OE2 GLU A  88      21.705  11.362 -18.784  1.00  0.00              
ATOM   1452  H   GLU A  88      20.478   7.661 -15.955  1.00  0.00              
ATOM   1453  HA  GLU A  88      23.331   7.848 -15.605  1.00  0.00              
ATOM   1454 1HB  GLU A  88      21.101   9.889 -15.341  1.00  0.00              
ATOM   1455 2HB  GLU A  88      22.801  10.292 -15.151  1.00  0.00              
ATOM   1456 1HG  GLU A  88      23.277   9.673 -17.426  1.00  0.00              
ATOM   1457 2HG  GLU A  88      21.655   9.019 -17.642  1.00  0.00              
ATOM   1458  N   GLU A  89      21.428   8.071 -12.934  1.00  0.00              
ATOM   1459  CA  GLU A  89      21.440   8.037 -11.474  1.00  0.00              
ATOM   1460  C   GLU A  89      21.908   6.682 -10.959  1.00  0.00              
ATOM   1461  O   GLU A  89      22.549   6.596  -9.911  1.00  0.00              
ATOM   1462  CB  GLU A  89      20.047   8.349 -10.921  1.00  0.00              
ATOM   1463  CG  GLU A  89      19.599   9.790 -11.124  1.00  0.00              
ATOM   1464  CD  GLU A  89      20.470  10.780 -10.403  1.00  0.00              
ATOM   1465  OE1 GLU A  89      20.847  10.510  -9.287  1.00  0.00              
ATOM   1466  OE2 GLU A  89      20.760  11.808 -10.968  1.00  0.00              
ATOM   1467  H   GLU A  89      20.545   8.022 -13.418  1.00  0.00              
ATOM   1468  HA  GLU A  89      22.128   8.805 -11.118  1.00  0.00              
ATOM   1469 1HB  GLU A  89      19.313   7.700 -11.398  1.00  0.00              
ATOM   1470 2HB  GLU A  89      20.025   8.139  -9.852  1.00  0.00              
ATOM   1471 1HG  GLU A  89      19.614  10.018 -12.189  1.00  0.00              
ATOM   1472 2HG  GLU A  89      18.573   9.892 -10.773  1.00  0.00              
ATOM   1473  N   GLY A  90      21.585   5.628 -11.700  1.00  0.00              
ATOM   1474  CA  GLY A  90      21.981   4.277 -11.323  1.00  0.00              
ATOM   1475  C   GLY A  90      23.487   4.088 -11.458  1.00  0.00              
ATOM   1476  O   GLY A  90      24.145   3.792 -10.500  1.00  0.00              
ATOM   1477  OXT GLY A  90      24.018   4.235 -12.527  1.00  0.00              
ATOM   1478  H   GLY A  90      21.051   5.767 -12.545  1.00  0.00              
ATOM   1479 1HA  GLY A  90      21.677   4.081 -10.295  1.00  0.00              
ATOM   1480 2HA  GLY A  90      21.463   3.558 -11.955  1.00  0.00              
TER                                                                             

complete: res ss phi psi omega frag rama seq
   1 L     0.000    0.000    0.000 ----      0.00 G
   2 H     0.000    0.000    0.000 ----      0.00 E
   3 H     0.000    0.000    0.000 ----      0.00 E
   4 H     0.000    0.000    0.000 ----      0.00 Q
   5 H     0.000    0.000    0.000 ----      0.00 K
   6 H     0.000    0.000    0.000 ----      0.00 E
   7 H     0.000    0.000    0.000 ----      0.00 I
   8 H     0.000    0.000    0.000 ----      0.00 E
   9 H     0.000    0.000    0.000 ----      0.00 T
  10 H     0.000    0.000    0.000 ----      0.00 L
  11 H     0.000    0.000    0.000 ----      0.00 V
  12 H     0.000    0.000    0.000 ----      0.00 E
  13 H     0.000    0.000    0.000 ----      0.00 L
  14 H     0.000    0.000    0.000 ----      0.00 F
  15 H     0.000    0.000    0.000 ----      0.00 A
  16 H     0.000    0.000    0.000 ----      0.00 E
  17 H     0.000    0.000    0.000 ----      0.00 A
  18 H     0.000    0.000    0.000 ----      0.00 F
  19 H     0.000    0.000    0.000 ----      0.00 R
  20 H     0.000    0.000    0.000 ----      0.00 E
  21 H     0.000    0.000    0.000 ----      0.00 A
  22 H     0.000    0.000    0.000 ----      0.00 K
  23 H     0.000    0.000    0.000 ----      0.00 R
  24 H     0.000    0.000    0.000 ----      0.00 Q
  25 L     0.000    0.000    0.000 ----      0.00 K
  26 L     0.000    0.000    0.000 ----      0.00 K
  27 L     0.000    0.000    0.000 ----      0.00 N
  28 L     0.000    0.000    0.000 ----      0.00 G
  29 L     0.000    0.000    0.000 ----      0.00 T
  30 H     0.000    0.000    0.000 ----      0.00 P
  31 H     0.000    0.000    0.000 ----      0.00 E
  32 H     0.000    0.000    0.000 ----      0.00 E
  33 H     0.000    0.000    0.000 ----      0.00 W
  34 H     0.000    0.000    0.000 ----      0.00 A
  35 H     0.000    0.000    0.000 ----      0.00 R
  36 H     0.000    0.000    0.000 ----      0.00 D
  37 H     0.000    0.000    0.000 ----      0.00 A
  38 H     0.000    0.000    0.000 ----      0.00 V
  39 H     0.000    0.000    0.000 ----      0.00 E
  40 H     0.000    0.000    0.000 ----      0.00 E
  41 H     0.000    0.000    0.000 ----      0.00 A
  42 H     0.000    0.000    0.000 ----      0.00 A
  43 H     0.000    0.000    0.000 ----      0.00 R
  44 H     0.000    0.000    0.000 ----      0.00 Q
  45 H     0.000    0.000    0.000 ----      0.00 Q
  46 L     0.000    0.000    0.000 ----      0.00 G
  47 L     0.000    0.000    0.000 ----      0.00 R
  48 L     0.000    0.000    0.000 ----      0.00 S
  49 H     0.000    0.000    0.000 ----      0.00 R
  50 H     0.000    0.000    0.000 ----      0.00 K
  51 H     0.000    0.000    0.000 ----      0.00 D
  52 H     0.000    0.000    0.000 ----      0.00 V
  53 H     0.000    0.000    0.000 ----      0.00 V
  54 H     0.000    0.000    0.000 ----      0.00 E
  55 H     0.000    0.000    0.000 ----      0.00 A
  56 H     0.000    0.000    0.000 ----      0.00 L
  57 H     0.000    0.000    0.000 ----      0.00 T
  58 H     0.000    0.000    0.000 ----      0.00 K
  59 H     0.000    0.000    0.000 ----      0.00 Y
  60 H     0.000    0.000    0.000 ----      0.00 A
  61 H     0.000    0.000    0.000 ----      0.00 Q
  62 H     0.000    0.000    0.000 ----      0.00 E
  63 L     0.000    0.000    0.000 ----      0.00 Q
  64 L     0.000    0.000    0.000 ----      0.00 G
  65 H     0.000    0.000    0.000 ----      0.00 R
  66 H     0.000    0.000    0.000 ----      0.00 D
  67 H     0.000    0.000    0.000 ----      0.00 E
  68 H     0.000    0.000    0.000 ----      0.00 L
  69 H     0.000    0.000    0.000 ----      0.00 L
  70 H     0.000    0.000    0.000 ----      0.00 K
  71 H     0.000    0.000    0.000 ----      0.00 R
  72 H     0.000    0.000    0.000 ----      0.00 L
  73 L     0.000    0.000    0.000 ----      0.00 G
  74 L     0.000    0.000    0.000 ----      0.00 I
  75 L     0.000    0.000    0.000 ----      0.00 T
  76 H     0.000    0.000    0.000 ----      0.00 P
  77 H     0.000    0.000    0.000 ----      0.00 E
  78 H     0.000    0.000    0.000 ----      0.00 I
  79 H     0.000    0.000    0.000 ----      0.00 Y
  80 H     0.000    0.000    0.000 ----      0.00 K
  81 H     0.000    0.000    0.000 ----      0.00 V
  82 H     0.000    0.000    0.000 ----      0.00 I
  83 H     0.000    0.000    0.000 ----      0.00 Q
  84 H     0.000    0.000    0.000 ----      0.00 Q
  85 H     0.000    0.000    0.000 ----      0.00 I
  86 H     0.000    0.000    0.000 ----      0.00 R
  87 H     0.000    0.000    0.000 ----      0.00 K
  88 H     0.000    0.000    0.000 ----      0.00 E
  89 H     0.000    0.000    0.000 ----      0.00 E
  90 L     0.000    0.000    0.000 ----      0.00 G
