# Supplementary material for: Design of complicated all-α protein structures
Source: Nat Struct Mol Biol. 2024 Jan 4;31(2):275–82. doi: 10.1038/s41594-023-01147-9 (PMC11377298; doi:10.1038/s41594-023-01147-9)
Supplement: Supplementary file 4 — Computational design models of the designed all-α proteins. [file 41594_2023_1147_MOESM4_ESM.zip › design_models/H6_fold-Z_Gogy.pdb]

ATOM      1  N   GLY A   1       0.000   0.000   0.000  1.00  0.00           N  
ATOM      2  CA  GLY A   1       1.458   0.000   0.000  1.00  0.00           C  
ATOM      3  C   GLY A   1       2.009   1.420   0.000  1.00  0.00           C  
ATOM      4  O   GLY A   1       1.703   2.215  -0.888  1.00  0.00           O  
ATOM      5 1H   GLY A   1      -0.334  -0.943   0.000  1.00  0.00           H  
ATOM      6 2H   GLY A   1      -0.334   0.471   0.816  1.00  0.00           H  
ATOM      7 3H   GLY A   1      -0.334   0.471  -0.816  1.00  0.00           H  
ATOM      8 1HA  GLY A   1       1.822  -0.535   0.877  1.00  0.00           H  
ATOM      9 2HA  GLY A   1       1.822  -0.535  -0.876  1.00  0.00           H  
ATOM     10  N   ASP A   2       2.824   1.734   1.002  1.00  0.00           N  
ATOM     11  CA  ASP A   2       3.407   3.063   1.128  1.00  0.00           C  
ATOM     12  C   ASP A   2       4.401   3.338   0.006  1.00  0.00           C  
ATOM     13  O   ASP A   2       4.609   4.486  -0.384  1.00  0.00           O  
ATOM     14  CB  ASP A   2       4.103   3.218   2.482  1.00  0.00           C  
ATOM     15  CG  ASP A   2       3.123   3.330   3.642  1.00  0.00           C  
ATOM     16  OD1 ASP A   2       1.964   3.571   3.395  1.00  0.00           O  
ATOM     17  OD2 ASP A   2       3.542   3.173   4.764  1.00  0.00           O  
ATOM     18  H   ASP A   2       3.044   1.032   1.695  1.00  0.00           H  
ATOM     19  HA  ASP A   2       2.606   3.800   1.065  1.00  0.00           H  
ATOM     20 1HB  ASP A   2       4.754   2.361   2.658  1.00  0.00           H  
ATOM     21 2HB  ASP A   2       4.732   4.109   2.470  1.00  0.00           H  
ATOM     22  N   GLU A   3       5.011   2.275  -0.510  1.00  0.00           N  
ATOM     23  CA  GLU A   3       5.864   2.380  -1.688  1.00  0.00           C  
ATOM     24  C   GLU A   3       5.093   2.936  -2.879  1.00  0.00           C  
ATOM     25  O   GLU A   3       5.583   3.804  -3.598  1.00  0.00           O  
ATOM     26  CB  GLU A   3       6.454   1.014  -2.042  1.00  0.00           C  
ATOM     27  CG  GLU A   3       7.373   1.022  -3.255  1.00  0.00           C  
ATOM     28  CD  GLU A   3       7.948  -0.333  -3.562  1.00  0.00           C  
ATOM     29  OE1 GLU A   3       7.671  -1.255  -2.833  1.00  0.00           O  
ATOM     30  OE2 GLU A   3       8.666  -0.447  -4.528  1.00  0.00           O  
ATOM     31  H   GLU A   3       4.880   1.374  -0.075  1.00  0.00           H  
ATOM     32  HA  GLU A   3       6.683   3.063  -1.461  1.00  0.00           H  
ATOM     33 1HB  GLU A   3       7.023   0.632  -1.194  1.00  0.00           H  
ATOM     34 2HB  GLU A   3       5.647   0.308  -2.238  1.00  0.00           H  
ATOM     35 1HG  GLU A   3       6.811   1.370  -4.122  1.00  0.00           H  
ATOM     36 2HG  GLU A   3       8.186   1.724  -3.078  1.00  0.00           H  
ATOM     37  N   ARG A   4       3.882   2.426  -3.083  1.00  0.00           N  
ATOM     38  CA  ARG A   4       3.040   2.866  -4.190  1.00  0.00           C  
ATOM     39  C   ARG A   4       2.557   4.296  -3.977  1.00  0.00           C  
ATOM     40  O   ARG A   4       2.356   5.042  -4.935  1.00  0.00           O  
ATOM     41  CB  ARG A   4       1.840   1.946  -4.349  1.00  0.00           C  
ATOM     42  CG  ARG A   4       2.172   0.537  -4.814  1.00  0.00           C  
ATOM     43  CD  ARG A   4       2.759   0.532  -6.178  1.00  0.00           C  
ATOM     44  NE  ARG A   4       2.997  -0.818  -6.661  1.00  0.00           N  
ATOM     45  CZ  ARG A   4       3.624  -1.118  -7.816  1.00  0.00           C  
ATOM     46  NH1 ARG A   4       4.067  -0.156  -8.593  1.00  0.00           N  
ATOM     47  NH2 ARG A   4       3.792  -2.381  -8.168  1.00  0.00           N  
ATOM     48  H   ARG A   4       3.534   1.716  -2.455  1.00  0.00           H  
ATOM     49  HA  ARG A   4       3.633   2.839  -5.107  1.00  0.00           H  
ATOM     50 1HB  ARG A   4       1.315   1.864  -3.399  1.00  0.00           H  
ATOM     51 2HB  ARG A   4       1.145   2.376  -5.071  1.00  0.00           H  
ATOM     52 1HG  ARG A   4       2.892   0.088  -4.129  1.00  0.00           H  
ATOM     53 2HG  ARG A   4       1.262  -0.065  -4.829  1.00  0.00           H  
ATOM     54 1HD  ARG A   4       2.077   1.025  -6.870  1.00  0.00           H  
ATOM     55 2HD  ARG A   4       3.711   1.063  -6.166  1.00  0.00           H  
ATOM     56  HE  ARG A   4       2.671  -1.587  -6.090  1.00  0.00           H  
ATOM     57 1HH1 ARG A   4       3.938   0.810  -8.324  1.00  0.00           H  
ATOM     58 2HH1 ARG A   4       4.537  -0.381  -9.459  1.00  0.00           H  
ATOM     59 1HH2 ARG A   4       3.452  -3.123  -7.570  1.00  0.00           H  
ATOM     60 2HH2 ARG A   4       4.261  -2.606  -9.032  1.00  0.00           H  
ATOM     61  N   LYS A   5       2.370   4.671  -2.716  1.00  0.00           N  
ATOM     62  CA  LYS A   5       2.064   6.051  -2.364  1.00  0.00           C  
ATOM     63  C   LYS A   5       3.169   6.994  -2.824  1.00  0.00           C  
ATOM     64  O   LYS A   5       2.900   8.059  -3.377  1.00  0.00           O  
ATOM     65  CB  LYS A   5       1.852   6.185  -0.855  1.00  0.00           C  
ATOM     66  CG  LYS A   5       0.580   5.527  -0.337  1.00  0.00           C  
ATOM     67  CD  LYS A   5       0.463   5.662   1.173  1.00  0.00           C  
ATOM     68  CE  LYS A   5      -0.715   4.864   1.712  1.00  0.00           C  
ATOM     69  NZ  LYS A   5      -0.716   4.807   3.199  1.00  0.00           N  
ATOM     70  H   LYS A   5       2.438   3.979  -1.983  1.00  0.00           H  
ATOM     71  HA  LYS A   5       1.138   6.340  -2.864  1.00  0.00           H  
ATOM     72 1HB  LYS A   5       2.697   5.740  -0.328  1.00  0.00           H  
ATOM     73 2HB  LYS A   5       1.816   7.240  -0.584  1.00  0.00           H  
ATOM     74 1HG  LYS A   5      -0.288   5.994  -0.804  1.00  0.00           H  
ATOM     75 2HG  LYS A   5       0.585   4.469  -0.599  1.00  0.00           H  
ATOM     76 1HD  LYS A   5       1.380   5.303   1.643  1.00  0.00           H  
ATOM     77 2HD  LYS A   5       0.328   6.712   1.435  1.00  0.00           H  
ATOM     78 1HE  LYS A   5      -1.646   5.320   1.378  1.00  0.00           H  
ATOM     79 2HE  LYS A   5      -0.674   3.847   1.323  1.00  0.00           H  
ATOM     80 1HZ  LYS A   5      -1.511   4.270   3.516  1.00  0.00           H  
ATOM     81 2HZ  LYS A   5       0.136   4.369   3.520  1.00  0.00           H  
ATOM     82 3HZ  LYS A   5      -0.773   5.744   3.572  1.00  0.00           H  
ATOM     83  N   LEU A   6       4.415   6.594  -2.593  1.00  0.00           N  
ATOM     84  CA  LEU A   6       5.564   7.368  -3.045  1.00  0.00           C  
ATOM     85  C   LEU A   6       5.599   7.468  -4.565  1.00  0.00           C  
ATOM     86  O   LEU A   6       5.959   8.505  -5.121  1.00  0.00           O  
ATOM     87  CB  LEU A   6       6.864   6.731  -2.538  1.00  0.00           C  
ATOM     88  CG  LEU A   6       7.083   6.783  -1.021  1.00  0.00           C  
ATOM     89  CD1 LEU A   6       8.305   5.952  -0.654  1.00  0.00           C  
ATOM     90  CD2 LEU A   6       7.253   8.230  -0.581  1.00  0.00           C  
ATOM     91  H   LEU A   6       4.570   5.729  -2.091  1.00  0.00           H  
ATOM     92  HA  LEU A   6       5.485   8.376  -2.639  1.00  0.00           H  
ATOM     93 1HB  LEU A   6       6.879   5.685  -2.839  1.00  0.00           H  
ATOM     94 2HB  LEU A   6       7.706   7.236  -3.011  1.00  0.00           H  
ATOM     95  HG  LEU A   6       6.220   6.349  -0.514  1.00  0.00           H  
ATOM     96 1HD1 LEU A   6       8.460   5.989   0.424  1.00  0.00           H  
ATOM     97 2HD1 LEU A   6       8.148   4.919  -0.963  1.00  0.00           H  
ATOM     98 3HD1 LEU A   6       9.182   6.354  -1.160  1.00  0.00           H  
ATOM     99 1HD2 LEU A   6       7.407   8.266   0.498  1.00  0.00           H  
ATOM    100 2HD2 LEU A   6       8.115   8.664  -1.086  1.00  0.00           H  
ATOM    101 3HD2 LEU A   6       6.358   8.796  -0.839  1.00  0.00           H  
ATOM    102  N   GLU A   7       5.222   6.382  -5.232  1.00  0.00           N  
ATOM    103  CA  GLU A   7       5.136   6.370  -6.688  1.00  0.00           C  
ATOM    104  C   GLU A   7       4.096   7.367  -7.187  1.00  0.00           C  
ATOM    105  O   GLU A   7       4.342   8.111  -8.135  1.00  0.00           O  
ATOM    106  CB  GLU A   7       4.794   4.966  -7.192  1.00  0.00           C  
ATOM    107  CG  GLU A   7       4.775   4.828  -8.707  1.00  0.00           C  
ATOM    108  CD  GLU A   7       4.507   3.421  -9.164  1.00  0.00           C  
ATOM    109  OE1 GLU A   7       4.179   2.601  -8.339  1.00  0.00           O  
ATOM    110  OE2 GLU A   7       4.632   3.165 -10.338  1.00  0.00           O  
ATOM    111  H   GLU A   7       4.991   5.545  -4.719  1.00  0.00           H  
ATOM    112  HA  GLU A   7       6.107   6.655  -7.095  1.00  0.00           H  
ATOM    113 1HB  GLU A   7       5.519   4.251  -6.801  1.00  0.00           H  
ATOM    114 2HB  GLU A   7       3.813   4.674  -6.817  1.00  0.00           H  
ATOM    115 1HG  GLU A   7       4.003   5.481  -9.112  1.00  0.00           H  
ATOM    116 2HG  GLU A   7       5.735   5.157  -9.104  1.00  0.00           H  
ATOM    117  N   GLU A   8       2.936   7.374  -6.540  1.00  0.00           N  
ATOM    118  CA  GLU A   8       1.873   8.310  -6.889  1.00  0.00           C  
ATOM    119  C   GLU A   8       2.331   9.753  -6.717  1.00  0.00           C  
ATOM    120  O   GLU A   8       2.041  10.610  -7.552  1.00  0.00           O  
ATOM    121  CB  GLU A   8       0.633   8.053  -6.030  1.00  0.00           C  
ATOM    122  CG  GLU A   8      -0.112   6.770  -6.370  1.00  0.00           C  
ATOM    123  CD  GLU A   8      -1.328   6.555  -5.512  1.00  0.00           C  
ATOM    124  OE1 GLU A   8      -1.547   7.336  -4.618  1.00  0.00           O  
ATOM    125  OE2 GLU A   8      -2.040   5.608  -5.752  1.00  0.00           O  
ATOM    126  H   GLU A   8       2.785   6.715  -5.790  1.00  0.00           H  
ATOM    127  HA  GLU A   8       1.606   8.157  -7.935  1.00  0.00           H  
ATOM    128 1HB  GLU A   8       0.921   8.004  -4.980  1.00  0.00           H  
ATOM    129 2HB  GLU A   8      -0.065   8.884  -6.140  1.00  0.00           H  
ATOM    130 1HG  GLU A   8      -0.420   6.806  -7.414  1.00  0.00           H  
ATOM    131 2HG  GLU A   8       0.565   5.926  -6.249  1.00  0.00           H  
ATOM    132  N   VAL A   9       3.049  10.016  -5.628  1.00  0.00           N  
ATOM    133  CA  VAL A   9       3.631  11.331  -5.395  1.00  0.00           C  
ATOM    134  C   VAL A   9       4.650  11.681  -6.471  1.00  0.00           C  
ATOM    135  O   VAL A   9       4.699  12.815  -6.947  1.00  0.00           O  
ATOM    136  CB  VAL A   9       4.312  11.376  -4.014  1.00  0.00           C  
ATOM    137  CG1 VAL A   9       5.094  12.670  -3.848  1.00  0.00           C  
ATOM    138  CG2 VAL A   9       3.267  11.233  -2.918  1.00  0.00           C  
ATOM    139  H   VAL A   9       3.194   9.283  -4.948  1.00  0.00           H  
ATOM    140  HA  VAL A   9       2.833  12.074  -5.426  1.00  0.00           H  
ATOM    141  HB  VAL A   9       5.027  10.557  -3.944  1.00  0.00           H  
ATOM    142 1HG1 VAL A   9       5.568  12.685  -2.866  1.00  0.00           H  
ATOM    143 2HG1 VAL A   9       5.859  12.734  -4.621  1.00  0.00           H  
ATOM    144 3HG1 VAL A   9       4.416  13.519  -3.935  1.00  0.00           H  
ATOM    145 1HG2 VAL A   9       3.755  11.265  -1.944  1.00  0.00           H  
ATOM    146 2HG2 VAL A   9       2.548  12.049  -2.991  1.00  0.00           H  
ATOM    147 3HG2 VAL A   9       2.748  10.281  -3.032  1.00  0.00           H  
ATOM    148  N   THR A  10       5.466  10.701  -6.847  1.00  0.00           N  
ATOM    149  CA  THR A  10       6.465  10.896  -7.891  1.00  0.00           C  
ATOM    150  C   THR A  10       5.830  11.417  -9.173  1.00  0.00           C  
ATOM    151  O   THR A  10       6.373  12.305  -9.830  1.00  0.00           O  
ATOM    152  CB  THR A  10       7.222   9.587  -8.184  1.00  0.00           C  
ATOM    153  OG1 THR A  10       7.887   9.140  -6.995  1.00  0.00           O  
ATOM    154  CG2 THR A  10       8.250   9.801  -9.285  1.00  0.00           C  
ATOM    155  H   THR A  10       5.389   9.799  -6.402  1.00  0.00           H  
ATOM    156  HA  THR A  10       7.189  11.634  -7.542  1.00  0.00           H  
ATOM    157  HB  THR A  10       6.515   8.820  -8.499  1.00  0.00           H  
ATOM    158  HG1 THR A  10       7.239   8.998  -6.301  1.00  0.00           H  
ATOM    159 1HG2 THR A  10       8.775   8.866  -9.479  1.00  0.00           H  
ATOM    160 2HG2 THR A  10       7.746  10.130 -10.194  1.00  0.00           H  
ATOM    161 3HG2 THR A  10       8.965  10.560  -8.972  1.00  0.00           H  
ATOM    162  N   GLU A  11       4.675  10.860  -9.525  1.00  0.00           N  
ATOM    163  CA  GLU A  11       3.935  11.307 -10.699  1.00  0.00           C  
ATOM    164  C   GLU A  11       3.430  12.735 -10.521  1.00  0.00           C  
ATOM    165  O   GLU A  11       3.419  13.522 -11.468  1.00  0.00           O  
ATOM    166  CB  GLU A  11       2.758  10.369 -10.975  1.00  0.00           C  
ATOM    167  CG  GLU A  11       3.158   8.989 -11.477  1.00  0.00           C  
ATOM    168  CD  GLU A  11       3.912   9.035 -12.777  1.00  0.00           C  
ATOM    169  OE1 GLU A  11       3.649   9.913 -13.564  1.00  0.00           O  
ATOM    170  OE2 GLU A  11       4.752   8.191 -12.983  1.00  0.00           O  
ATOM    171  H   GLU A  11       4.302  10.109  -8.963  1.00  0.00           H  
ATOM    172  HA  GLU A  11       4.605  11.286 -11.559  1.00  0.00           H  
ATOM    173 1HB  GLU A  11       2.176  10.237 -10.063  1.00  0.00           H  
ATOM    174 2HB  GLU A  11       2.102  10.818 -11.721  1.00  0.00           H  
ATOM    175 1HG  GLU A  11       3.783   8.507 -10.725  1.00  0.00           H  
ATOM    176 2HG  GLU A  11       2.260   8.385 -11.605  1.00  0.00           H  
ATOM    177  N   GLU A  12       3.011  13.061  -9.303  1.00  0.00           N  
ATOM    178  CA  GLU A  12       2.588  14.417  -8.976  1.00  0.00           C  
ATOM    179  C   GLU A  12       3.770  15.378  -8.978  1.00  0.00           C  
ATOM    180  O   GLU A  12       3.627  16.553  -9.319  1.00  0.00           O  
ATOM    181  CB  GLU A  12       1.897  14.446  -7.611  1.00  0.00           C  
ATOM    182  CG  GLU A  12       0.589  13.668  -7.552  1.00  0.00           C  
ATOM    183  CD  GLU A  12      -0.463  14.227  -8.470  1.00  0.00           C  
ATOM    184  OE1 GLU A  12      -0.761  15.392  -8.363  1.00  0.00           O  
ATOM    185  OE2 GLU A  12      -0.972  13.485  -9.278  1.00  0.00           O  
ATOM    186  H   GLU A  12       2.985  12.350  -8.586  1.00  0.00           H  
ATOM    187  HA  GLU A  12       1.876  14.748  -9.733  1.00  0.00           H  
ATOM    188 1HB  GLU A  12       2.565  14.032  -6.856  1.00  0.00           H  
ATOM    189 2HB  GLU A  12       1.686  15.478  -7.332  1.00  0.00           H  
ATOM    190 1HG  GLU A  12       0.781  12.632  -7.827  1.00  0.00           H  
ATOM    191 2HG  GLU A  12       0.217  13.681  -6.529  1.00  0.00           H  
ATOM    192  N   MET A  13       4.936  14.874  -8.593  1.00  0.00           N  
ATOM    193  CA  MET A  13       6.169  15.651  -8.665  1.00  0.00           C  
ATOM    194  C   MET A  13       6.533  15.974 -10.108  1.00  0.00           C  
ATOM    195  O   MET A  13       6.966  17.084 -10.415  1.00  0.00           O  
ATOM    196  CB  MET A  13       7.309  14.895  -7.985  1.00  0.00           C  
ATOM    197  CG  MET A  13       7.183  14.796  -6.471  1.00  0.00           C  
ATOM    198  SD  MET A  13       7.464  16.375  -5.645  1.00  0.00           S  
ATOM    199  CE  MET A  13       7.290  15.895  -3.929  1.00  0.00           C  
ATOM    200  H   MET A  13       4.972  13.927  -8.243  1.00  0.00           H  
ATOM    201  HA  MET A  13       6.017  16.589  -8.132  1.00  0.00           H  
ATOM    202 1HB  MET A  13       7.362  13.883  -8.382  1.00  0.00           H  
ATOM    203 2HB  MET A  13       8.257  15.386  -8.210  1.00  0.00           H  
ATOM    204 1HG  MET A  13       6.185  14.444  -6.211  1.00  0.00           H  
ATOM    205 2HG  MET A  13       7.908  14.076  -6.092  1.00  0.00           H  
ATOM    206 1HE  MET A  13       7.437  16.766  -3.291  1.00  0.00           H  
ATOM    207 2HE  MET A  13       6.292  15.487  -3.764  1.00  0.00           H  
ATOM    208 3HE  MET A  13       8.036  15.137  -3.686  1.00  0.00           H  
ATOM    209  N   ARG A  14       6.355  14.996 -10.991  1.00  0.00           N  
ATOM    210  CA  ARG A  14       6.564  15.206 -12.419  1.00  0.00           C  
ATOM    211  C   ARG A  14       5.630  16.282 -12.959  1.00  0.00           C  
ATOM    212  O   ARG A  14       6.043  17.141 -13.739  1.00  0.00           O  
ATOM    213  CB  ARG A  14       6.344  13.913 -13.189  1.00  0.00           C  
ATOM    214  CG  ARG A  14       6.450  14.042 -14.700  1.00  0.00           C  
ATOM    215  CD  ARG A  14       6.237  12.738 -15.379  1.00  0.00           C  
ATOM    216  NE  ARG A  14       4.936  12.169 -15.065  1.00  0.00           N  
ATOM    217  CZ  ARG A  14       3.770  12.587 -15.594  1.00  0.00           C  
ATOM    218  NH1 ARG A  14       3.758  13.576 -16.460  1.00  0.00           N  
ATOM    219  NH2 ARG A  14       2.638  12.003 -15.243  1.00  0.00           N  
ATOM    220  H   ARG A  14       6.067  14.085 -10.664  1.00  0.00           H  
ATOM    221  HA  ARG A  14       7.592  15.537 -12.572  1.00  0.00           H  
ATOM    222 1HB  ARG A  14       7.073  13.170 -12.869  1.00  0.00           H  
ATOM    223 2HB  ARG A  14       5.353  13.518 -12.960  1.00  0.00           H  
ATOM    224 1HG  ARG A  14       5.696  14.743 -15.059  1.00  0.00           H  
ATOM    225 2HG  ARG A  14       7.442  14.409 -14.965  1.00  0.00           H  
ATOM    226 1HD  ARG A  14       6.297  12.876 -16.458  1.00  0.00           H  
ATOM    227 2HD  ARG A  14       7.003  12.033 -15.061  1.00  0.00           H  
ATOM    228  HE  ARG A  14       4.905  11.406 -14.402  1.00  0.00           H  
ATOM    229 1HH1 ARG A  14       4.624  14.023 -16.728  1.00  0.00           H  
ATOM    230 2HH1 ARG A  14       2.884  13.890 -16.857  1.00  0.00           H  
ATOM    231 1HH2 ARG A  14       2.647  11.243 -14.577  1.00  0.00           H  
ATOM    232 2HH2 ARG A  14       1.764  12.316 -15.639  1.00  0.00           H  
ATOM    233  N   LYS A  15       4.371  16.231 -12.541  1.00  0.00           N  
ATOM    234  CA  LYS A  15       3.384  17.220 -12.956  1.00  0.00           C  
ATOM    235  C   LYS A  15       3.824  18.628 -12.577  1.00  0.00           C  
ATOM    236  O   LYS A  15       3.707  19.561 -13.370  1.00  0.00           O  
ATOM    237  CB  LYS A  15       2.021  16.910 -12.336  1.00  0.00           C  
ATOM    238  CG  LYS A  15       1.336  15.676 -12.908  1.00  0.00           C  
ATOM    239  CD  LYS A  15       0.024  15.390 -12.192  1.00  0.00           C  
ATOM    240  CE  LYS A  15      -0.610  14.100 -12.689  1.00  0.00           C  
ATOM    241  NZ  LYS A  15      -1.863  13.775 -11.955  1.00  0.00           N  
ATOM    242  H   LYS A  15       4.088  15.486 -11.920  1.00  0.00           H  
ATOM    243  HA  LYS A  15       3.284  17.174 -14.040  1.00  0.00           H  
ATOM    244 1HB  LYS A  15       2.135  16.761 -11.262  1.00  0.00           H  
ATOM    245 2HB  LYS A  15       1.354  17.761 -12.480  1.00  0.00           H  
ATOM    246 1HG  LYS A  15       1.134  15.831 -13.968  1.00  0.00           H  
ATOM    247 2HG  LYS A  15       1.992  14.813 -12.803  1.00  0.00           H  
ATOM    248 1HD  LYS A  15       0.206  15.305 -11.119  1.00  0.00           H  
ATOM    249 2HD  LYS A  15      -0.670  16.214 -12.360  1.00  0.00           H  
ATOM    250 1HE  LYS A  15      -0.840  14.193 -13.750  1.00  0.00           H  
ATOM    251 2HE  LYS A  15       0.093  13.277 -12.564  1.00  0.00           H  
ATOM    252 1HZ  LYS A  15      -2.251  12.914 -12.314  1.00  0.00           H  
ATOM    253 2HZ  LYS A  15      -1.658  13.667 -10.971  1.00  0.00           H  
ATOM    254 3HZ  LYS A  15      -2.530  14.522 -12.079  1.00  0.00           H  
ATOM    255  N   MET A  16       4.330  18.775 -11.357  1.00  0.00           N  
ATOM    256  CA  MET A  16       4.840  20.060 -10.889  1.00  0.00           C  
ATOM    257  C   MET A  16       6.126  20.438 -11.613  1.00  0.00           C  
ATOM    258  O   MET A  16       6.374  21.612 -11.886  1.00  0.00           O  
ATOM    259  CB  MET A  16       5.071  20.018  -9.379  1.00  0.00           C  
ATOM    260  CG  MET A  16       3.797  20.036  -8.547  1.00  0.00           C  
ATOM    261  SD  MET A  16       2.777  21.489  -8.867  1.00  0.00           S  
ATOM    262  CE  MET A  16       3.839  22.790  -8.249  1.00  0.00           C  
ATOM    263  H   MET A  16       4.363  17.979 -10.737  1.00  0.00           H  
ATOM    264  HA  MET A  16       4.092  20.826 -11.098  1.00  0.00           H  
ATOM    265 1HB  MET A  16       5.626  19.117  -9.121  1.00  0.00           H  
ATOM    266 2HB  MET A  16       5.678  20.874  -9.080  1.00  0.00           H  
ATOM    267 1HG  MET A  16       3.207  19.146  -8.765  1.00  0.00           H  
ATOM    268 2HG  MET A  16       4.054  20.022  -7.488  1.00  0.00           H  
ATOM    269 1HE  MET A  16       3.346  23.754  -8.378  1.00  0.00           H  
ATOM    270 2HE  MET A  16       4.042  22.624  -7.190  1.00  0.00           H  
ATOM    271 3HE  MET A  16       4.779  22.787  -8.803  1.00  0.00           H  
ATOM    272  N   ALA A  17       6.944  19.437 -11.918  1.00  0.00           N  
ATOM    273  CA  ALA A  17       8.166  19.651 -12.683  1.00  0.00           C  
ATOM    274  C   ALA A  17       7.860  20.210 -14.066  1.00  0.00           C  
ATOM    275  O   ALA A  17       8.560  21.094 -14.558  1.00  0.00           O  
ATOM    276  CB  ALA A  17       8.953  18.353 -12.799  1.00  0.00           C  
ATOM    277  H   ALA A  17       6.711  18.502 -11.614  1.00  0.00           H  
ATOM    278  HA  ALA A  17       8.786  20.374 -12.150  1.00  0.00           H  
ATOM    279 1HB  ALA A  17       9.863  18.529 -13.373  1.00  0.00           H  
ATOM    280 2HB  ALA A  17       9.214  17.996 -11.803  1.00  0.00           H  
ATOM    281 3HB  ALA A  17       8.345  17.603 -13.304  1.00  0.00           H  
ATOM    282  N   GLU A  18       6.809  19.691 -14.689  1.00  0.00           N  
ATOM    283  CA  GLU A  18       6.372  20.177 -15.992  1.00  0.00           C  
ATOM    284  C   GLU A  18       5.764  21.571 -15.885  1.00  0.00           C  
ATOM    285  O   GLU A  18       5.992  22.425 -16.742  1.00  0.00           O  
ATOM    286  CB  GLU A  18       5.356  19.213 -16.608  1.00  0.00           C  
ATOM    287  CG  GLU A  18       5.930  17.857 -16.996  1.00  0.00           C  
ATOM    288  CD  GLU A  18       4.872  16.860 -17.377  1.00  0.00           C  
ATOM    289  OE1 GLU A  18       3.718  17.220 -17.384  1.00  0.00           O  
ATOM    290  OE2 GLU A  18       5.216  15.738 -17.662  1.00  0.00           O  
ATOM    291  H   GLU A  18       6.296  18.939 -14.248  1.00  0.00           H  
ATOM    292  HA  GLU A  18       7.239  20.233 -16.650  1.00  0.00           H  
ATOM    293 1HB  GLU A  18       4.543  19.041 -15.902  1.00  0.00           H  
ATOM    294 2HB  GLU A  18       4.924  19.661 -17.502  1.00  0.00           H  
ATOM    295 1HG  GLU A  18       6.609  17.989 -17.838  1.00  0.00           H  
ATOM    296 2HG  GLU A  18       6.506  17.466 -16.158  1.00  0.00           H  
ATOM    297  N   ASN A  19       4.992  21.793 -14.827  1.00  0.00           N  
ATOM    298  CA  ASN A  19       4.401  23.103 -14.574  1.00  0.00           C  
ATOM    299  C   ASN A  19       5.471  24.141 -14.266  1.00  0.00           C  
ATOM    300  O   ASN A  19       5.309  25.323 -14.566  1.00  0.00           O  
ATOM    301  CB  ASN A  19       3.394  23.024 -13.441  1.00  0.00           C  
ATOM    302  CG  ASN A  19       2.119  22.337 -13.847  1.00  0.00           C  
ATOM    303  OD1 ASN A  19       1.784  22.276 -15.037  1.00  0.00           O  
ATOM    304  ND2 ASN A  19       1.404  21.818 -12.884  1.00  0.00           N  
ATOM    305  H   ASN A  19       4.810  21.039 -14.184  1.00  0.00           H  
ATOM    306  HA  ASN A  19       3.865  23.420 -15.469  1.00  0.00           H  
ATOM    307 1HB  ASN A  19       3.832  22.484 -12.601  1.00  0.00           H  
ATOM    308 2HB  ASN A  19       3.156  24.030 -13.095  1.00  0.00           H  
ATOM    309 1HD2 ASN A  19       0.546  21.348 -13.096  1.00  0.00           H  
ATOM    310 2HD2 ASN A  19       1.713  21.889 -11.937  1.00  0.00           H  
ATOM    311  N   MET A  20       6.568  23.691 -13.664  1.00  0.00           N  
ATOM    312  CA  MET A  20       7.676  24.578 -13.330  1.00  0.00           C  
ATOM    313  C   MET A  20       8.874  24.325 -14.237  1.00  0.00           C  
ATOM    314  O   MET A  20      10.020  24.549 -13.845  1.00  0.00           O  
ATOM    315  CB  MET A  20       8.068  24.402 -11.864  1.00  0.00           C  
ATOM    316  CG  MET A  20       6.963  24.734 -10.872  1.00  0.00           C  
ATOM    317  SD  MET A  20       6.448  26.461 -10.957  1.00  0.00           S  
ATOM    318  CE  MET A  20       7.831  27.267 -10.155  1.00  0.00           C  
ATOM    319  H   MET A  20       6.635  22.710 -13.429  1.00  0.00           H  
ATOM    320  HA  MET A  20       7.350  25.610 -13.472  1.00  0.00           H  
ATOM    321 1HB  MET A  20       8.374  23.371 -11.691  1.00  0.00           H  
ATOM    322 2HB  MET A  20       8.924  25.039 -11.637  1.00  0.00           H  
ATOM    323 1HG  MET A  20       6.096  24.105 -11.069  1.00  0.00           H  
ATOM    324 2HG  MET A  20       7.309  24.528  -9.859  1.00  0.00           H  
ATOM    325 1HE  MET A  20       7.660  28.343 -10.131  1.00  0.00           H  
ATOM    326 2HE  MET A  20       7.930  26.891  -9.136  1.00  0.00           H  
ATOM    327 3HE  MET A  20       8.746  27.057 -10.710  1.00  0.00           H  
ATOM    328  N   ASP A  21       8.603  23.859 -15.452  1.00  0.00           N  
ATOM    329  CA  ASP A  21       9.659  23.565 -16.411  1.00  0.00           C  
ATOM    330  C   ASP A  21      10.319  24.844 -16.914  1.00  0.00           C  
ATOM    331  O   ASP A  21       9.739  25.582 -17.711  1.00  0.00           O  
ATOM    332  CB  ASP A  21       9.102  22.771 -17.595  1.00  0.00           C  
ATOM    333  CG  ASP A  21      10.178  22.356 -18.589  1.00  0.00           C  
ATOM    334  OD1 ASP A  21      11.275  22.853 -18.490  1.00  0.00           O  
ATOM    335  OD2 ASP A  21       9.893  21.546 -19.439  1.00  0.00           O  
ATOM    336  H   ASP A  21       7.640  23.704 -15.715  1.00  0.00           H  
ATOM    337  HA  ASP A  21      10.419  22.961 -15.916  1.00  0.00           H  
ATOM    338 1HB  ASP A  21       8.602  21.874 -17.228  1.00  0.00           H  
ATOM    339 2HB  ASP A  21       8.357  23.371 -18.118  1.00  0.00           H  
ATOM    340  N   GLY A  22      11.535  25.099 -16.444  1.00  0.00           N  
ATOM    341  CA  GLY A  22      12.272  26.295 -16.837  1.00  0.00           C  
ATOM    342  C   GLY A  22      12.041  27.432 -15.847  1.00  0.00           C  
ATOM    343  O   GLY A  22      12.451  28.568 -16.088  1.00  0.00           O  
ATOM    344  H   GLY A  22      11.960  24.449 -15.799  1.00  0.00           H  
ATOM    345 1HA  GLY A  22      13.335  26.066 -16.891  1.00  0.00           H  
ATOM    346 2HA  GLY A  22      11.958  26.607 -17.832  1.00  0.00           H  
ATOM    347  N   GLN A  23      11.385  27.119 -14.735  1.00  0.00           N  
ATOM    348  CA  GLN A  23      11.115  28.109 -13.701  1.00  0.00           C  
ATOM    349  C   GLN A  23      12.134  28.017 -12.570  1.00  0.00           C  
ATOM    350  O   GLN A  23      12.806  26.999 -12.410  1.00  0.00           O  
ATOM    351  CB  GLN A  23       9.700  27.931 -13.146  1.00  0.00           C  
ATOM    352  CG  GLN A  23       8.599  28.114 -14.176  1.00  0.00           C  
ATOM    353  CD  GLN A  23       8.595  29.508 -14.775  1.00  0.00           C  
ATOM    354  OE1 GLN A  23       8.608  30.509 -14.054  1.00  0.00           O  
ATOM    355  NE2 GLN A  23       8.576  29.582 -16.101  1.00  0.00           N  
ATOM    356  H   GLN A  23      11.068  26.168 -14.602  1.00  0.00           H  
ATOM    357  HA  GLN A  23      11.186  29.102 -14.145  1.00  0.00           H  
ATOM    358 1HB  GLN A  23       9.599  26.932 -12.721  1.00  0.00           H  
ATOM    359 2HB  GLN A  23       9.531  28.647 -12.342  1.00  0.00           H  
ATOM    360 1HG  GLN A  23       8.747  27.396 -14.983  1.00  0.00           H  
ATOM    361 2HG  GLN A  23       7.635  27.945 -13.697  1.00  0.00           H  
ATOM    362 1HE2 GLN A  23       8.572  30.475 -16.553  1.00  0.00           H  
ATOM    363 2HE2 GLN A  23       8.566  28.744 -16.649  1.00  0.00           H  
ATOM    364  N   ASP A  24      12.240  29.086 -11.789  1.00  0.00           N  
ATOM    365  CA  ASP A  24      13.230  29.160 -10.720  1.00  0.00           C  
ATOM    366  C   ASP A  24      12.840  28.270  -9.547  1.00  0.00           C  
ATOM    367  O   ASP A  24      11.659  28.123  -9.233  1.00  0.00           O  
ATOM    368  CB  ASP A  24      13.395  30.603 -10.240  1.00  0.00           C  
ATOM    369  CG  ASP A  24      14.101  31.489 -11.259  1.00  0.00           C  
ATOM    370  OD1 ASP A  24      14.703  30.958 -12.162  1.00  0.00           O  
ATOM    371  OD2 ASP A  24      14.032  32.687 -11.123  1.00  0.00           O  
ATOM    372  H   ASP A  24      11.619  29.869 -11.939  1.00  0.00           H  
ATOM    373  HA  ASP A  24      14.186  28.811 -11.112  1.00  0.00           H  
ATOM    374 1HB  ASP A  24      12.415  31.031 -10.027  1.00  0.00           H  
ATOM    375 2HB  ASP A  24      13.967  30.615  -9.312  1.00  0.00           H  
ATOM    376  N   PRO A  25      13.840  27.679  -8.901  1.00  0.00           N  
ATOM    377  CA  PRO A  25      13.614  26.882  -7.700  1.00  0.00           C  
ATOM    378  C   PRO A  25      13.158  27.758  -6.538  1.00  0.00           C  
ATOM    379  O   PRO A  25      12.572  27.268  -5.572  1.00  0.00           O  
ATOM    380  CB  PRO A  25      14.988  26.260  -7.435  1.00  0.00           C  
ATOM    381  CG  PRO A  25      15.950  27.235  -8.023  1.00  0.00           C  
ATOM    382  CD  PRO A  25      15.263  27.738  -9.264  1.00  0.00           C  
ATOM    383  HA  PRO A  25      12.828  26.156  -7.912  1.00  0.00           H  
ATOM    384 1HB  PRO A  25      15.133  26.116  -6.354  1.00  0.00           H  
ATOM    385 2HB  PRO A  25      15.048  25.266  -7.903  1.00  0.00           H  
ATOM    386 1HG  PRO A  25      16.165  28.037  -7.303  1.00  0.00           H  
ATOM    387 2HG  PRO A  25      16.908  26.739  -8.241  1.00  0.00           H  
ATOM    388 1HD  PRO A  25      15.587  28.768  -9.472  1.00  0.00           H  
ATOM    389 2HD  PRO A  25      15.504  27.077 -10.110  1.00  0.00           H  
ATOM    390  N   GLU A  26      13.431  29.054  -6.638  1.00  0.00           N  
ATOM    391  CA  GLU A  26      12.996  30.006  -5.625  1.00  0.00           C  
ATOM    392  C   GLU A  26      11.479  30.148  -5.615  1.00  0.00           C  
ATOM    393  O   GLU A  26      10.872  30.335  -4.561  1.00  0.00           O  
ATOM    394  CB  GLU A  26      13.645  31.371  -5.865  1.00  0.00           C  
ATOM    395  CG  GLU A  26      15.157  31.389  -5.689  1.00  0.00           C  
ATOM    396  CD  GLU A  26      15.588  30.994  -4.304  1.00  0.00           C  
ATOM    397  OE1 GLU A  26      15.025  31.496  -3.361  1.00  0.00           O  
ATOM    398  OE2 GLU A  26      16.484  30.190  -4.189  1.00  0.00           O  
ATOM    399  H   GLU A  26      13.954  29.387  -7.436  1.00  0.00           H  
ATOM    400  HA  GLU A  26      13.313  29.642  -4.648  1.00  0.00           H  
ATOM    401 1HB  GLU A  26      13.422  31.707  -6.878  1.00  0.00           H  
ATOM    402 2HB  GLU A  26      13.219  32.103  -5.178  1.00  0.00           H  
ATOM    403 1HG  GLU A  26      15.603  30.702  -6.406  1.00  0.00           H  
ATOM    404 2HG  GLU A  26      15.526  32.391  -5.908  1.00  0.00           H  
ATOM    405  N   LYS A  27      10.874  30.057  -6.794  1.00  0.00           N  
ATOM    406  CA  LYS A  27       9.421  30.020  -6.909  1.00  0.00           C  
ATOM    407  C   LYS A  27       8.851  28.765  -6.260  1.00  0.00           C  
ATOM    408  O   LYS A  27       7.810  28.813  -5.601  1.00  0.00           O  
ATOM    409  CB  LYS A  27       8.996  30.094  -8.376  1.00  0.00           C  
ATOM    410  CG  LYS A  27       9.264  31.438  -9.041  1.00  0.00           C  
ATOM    411  CD  LYS A  27       8.752  31.458 -10.473  1.00  0.00           C  
ATOM    412  CE  LYS A  27       9.095  32.768 -11.167  1.00  0.00           C  
ATOM    413  NZ  LYS A  27       8.481  32.858 -12.519  1.00  0.00           N  
ATOM    414  H   LYS A  27      11.435  30.012  -7.633  1.00  0.00           H  
ATOM    415  HA  LYS A  27       9.011  30.888  -6.391  1.00  0.00           H  
ATOM    416 1HB  LYS A  27       9.523  29.328  -8.946  1.00  0.00           H  
ATOM    417 2HB  LYS A  27       7.929  29.887  -8.457  1.00  0.00           H  
ATOM    418 1HG  LYS A  27       8.768  32.228  -8.477  1.00  0.00           H  
ATOM    419 2HG  LYS A  27      10.336  31.636  -9.044  1.00  0.00           H  
ATOM    420 1HD  LYS A  27       9.198  30.632 -11.031  1.00  0.00           H  
ATOM    421 2HD  LYS A  27       7.669  31.329 -10.474  1.00  0.00           H  
ATOM    422 1HE  LYS A  27       8.741  33.602 -10.564  1.00  0.00           H  
ATOM    423 2HE  LYS A  27      10.177  32.853 -11.268  1.00  0.00           H  
ATOM    424 1HZ  LYS A  27       8.732  33.739 -12.946  1.00  0.00           H  
ATOM    425 2HZ  LYS A  27       8.817  32.098 -13.095  1.00  0.00           H  
ATOM    426 3HZ  LYS A  27       7.476  32.799 -12.438  1.00  0.00           H  
ATOM    427  N   VAL A  28       9.534  27.643  -6.450  1.00  0.00           N  
ATOM    428  CA  VAL A  28       9.131  26.385  -5.833  1.00  0.00           C  
ATOM    429  C   VAL A  28       9.232  26.460  -4.316  1.00  0.00           C  
ATOM    430  O   VAL A  28       8.366  25.953  -3.600  1.00  0.00           O  
ATOM    431  CB  VAL A  28      10.012  25.230  -6.346  1.00  0.00           C  
ATOM    432  CG1 VAL A  28       9.753  23.965  -5.542  1.00  0.00           C  
ATOM    433  CG2 VAL A  28       9.746  24.994  -7.825  1.00  0.00           C  
ATOM    434  H   VAL A  28      10.356  27.660  -7.039  1.00  0.00           H  
ATOM    435  HA  VAL A  28       8.093  26.186  -6.099  1.00  0.00           H  
ATOM    436  HB  VAL A  28      11.060  25.494  -6.201  1.00  0.00           H  
ATOM    437 1HG1 VAL A  28      10.384  23.159  -5.918  1.00  0.00           H  
ATOM    438 2HG1 VAL A  28       9.984  24.147  -4.493  1.00  0.00           H  
ATOM    439 3HG1 VAL A  28       8.705  23.680  -5.640  1.00  0.00           H  
ATOM    440 1HG2 VAL A  28      10.373  24.177  -8.181  1.00  0.00           H  
ATOM    441 2HG2 VAL A  28       8.697  24.737  -7.969  1.00  0.00           H  
ATOM    442 3HG2 VAL A  28       9.978  25.900  -8.385  1.00  0.00           H  
ATOM    443  N   LYS A  29      10.292  27.096  -3.827  1.00  0.00           N  
ATOM    444  CA  LYS A  29      10.470  27.304  -2.395  1.00  0.00           C  
ATOM    445  C   LYS A  29       9.279  28.041  -1.795  1.00  0.00           C  
ATOM    446  O   LYS A  29       8.848  27.743  -0.682  1.00  0.00           O  
ATOM    447  CB  LYS A  29      11.760  28.077  -2.121  1.00  0.00           C  
ATOM    448  CG  LYS A  29      13.034  27.272  -2.337  1.00  0.00           C  
ATOM    449  CD  LYS A  29      14.273  28.125  -2.110  1.00  0.00           C  
ATOM    450  CE  LYS A  29      15.546  27.339  -2.385  1.00  0.00           C  
ATOM    451  NZ  LYS A  29      16.763  28.185  -2.253  1.00  0.00           N  
ATOM    452  H   LYS A  29      10.992  27.443  -4.464  1.00  0.00           H  
ATOM    453  HA  LYS A  29      10.548  26.330  -1.910  1.00  0.00           H  
ATOM    454 1HB  LYS A  29      11.804  28.953  -2.770  1.00  0.00           H  
ATOM    455 2HB  LYS A  29      11.760  28.433  -1.091  1.00  0.00           H  
ATOM    456 1HG  LYS A  29      13.053  26.428  -1.647  1.00  0.00           H  
ATOM    457 2HG  LYS A  29      13.052  26.885  -3.356  1.00  0.00           H  
ATOM    458 1HD  LYS A  29      14.243  28.994  -2.770  1.00  0.00           H  
ATOM    459 2HD  LYS A  29      14.290  28.475  -1.078  1.00  0.00           H  
ATOM    460 1HE  LYS A  29      15.619  26.508  -1.685  1.00  0.00           H  
ATOM    461 2HE  LYS A  29      15.511  26.931  -3.396  1.00  0.00           H  
ATOM    462 1HZ  LYS A  29      17.584  27.628  -2.443  1.00  0.00           H  
ATOM    463 2HZ  LYS A  29      16.715  28.950  -2.912  1.00  0.00           H  
ATOM    464 3HZ  LYS A  29      16.817  28.554  -1.314  1.00  0.00           H  
ATOM    465  N   GLU A  30       8.755  29.009  -2.538  1.00  0.00           N  
ATOM    466  CA  GLU A  30       7.556  29.731  -2.124  1.00  0.00           C  
ATOM    467  C   GLU A  30       6.332  28.825  -2.146  1.00  0.00           C  
ATOM    468  O   GLU A  30       5.504  28.861  -1.237  1.00  0.00           O  
ATOM    469  CB  GLU A  30       7.322  30.942  -3.029  1.00  0.00           C  
ATOM    470  CG  GLU A  30       6.028  31.693  -2.753  1.00  0.00           C  
ATOM    471  CD  GLU A  30       5.950  32.228  -1.350  1.00  0.00           C  
ATOM    472  OE1 GLU A  30       6.954  32.229  -0.679  1.00  0.00           O  
ATOM    473  OE2 GLU A  30       4.885  32.637  -0.950  1.00  0.00           O  
ATOM    474  H   GLU A  30       9.195  29.252  -3.414  1.00  0.00           H  
ATOM    475  HA  GLU A  30       7.702  30.083  -1.102  1.00  0.00           H  
ATOM    476 1HB  GLU A  30       8.147  31.646  -2.917  1.00  0.00           H  
ATOM    477 2HB  GLU A  30       7.306  30.621  -4.070  1.00  0.00           H  
ATOM    478 1HG  GLU A  30       5.945  32.525  -3.451  1.00  0.00           H  
ATOM    479 2HG  GLU A  30       5.187  31.023  -2.928  1.00  0.00           H  
ATOM    480  N   ILE A  31       6.224  28.012  -3.192  1.00  0.00           N  
ATOM    481  CA  ILE A  31       5.123  27.064  -3.316  1.00  0.00           C  
ATOM    482  C   ILE A  31       5.129  26.060  -2.170  1.00  0.00           C  
ATOM    483  O   ILE A  31       4.088  25.772  -1.580  1.00  0.00           O  
ATOM    484  CB  ILE A  31       5.193  26.312  -4.657  1.00  0.00           C  
ATOM    485  CG1 ILE A  31       4.915  27.269  -5.820  1.00  0.00           C  
ATOM    486  CG2 ILE A  31       4.208  25.154  -4.670  1.00  0.00           C  
ATOM    487  CD1 ILE A  31       5.244  26.691  -7.178  1.00  0.00           C  
ATOM    488  H   ILE A  31       6.922  28.051  -3.921  1.00  0.00           H  
ATOM    489  HA  ILE A  31       4.185  27.619  -3.280  1.00  0.00           H  
ATOM    490  HB  ILE A  31       6.199  25.922  -4.804  1.00  0.00           H  
ATOM    491 1HG1 ILE A  31       3.863  27.551  -5.815  1.00  0.00           H  
ATOM    492 2HG1 ILE A  31       5.498  28.181  -5.689  1.00  0.00           H  
ATOM    493 1HG2 ILE A  31       4.270  24.634  -5.626  1.00  0.00           H  
ATOM    494 2HG2 ILE A  31       4.450  24.462  -3.864  1.00  0.00           H  
ATOM    495 3HG2 ILE A  31       3.196  25.535  -4.529  1.00  0.00           H  
ATOM    496 1HD1 ILE A  31       5.021  27.428  -7.950  1.00  0.00           H  
ATOM    497 2HD1 ILE A  31       6.303  26.433  -7.217  1.00  0.00           H  
ATOM    498 3HD1 ILE A  31       4.646  25.797  -7.347  1.00  0.00           H  
ATOM    499  N   VAL A  32       6.307  25.531  -1.859  1.00  0.00           N  
ATOM    500  CA  VAL A  32       6.459  24.598  -0.749  1.00  0.00           C  
ATOM    501  C   VAL A  32       6.093  25.254   0.577  1.00  0.00           C  
ATOM    502  O   VAL A  32       5.395  24.662   1.400  1.00  0.00           O  
ATOM    503  CB  VAL A  32       7.909  24.082  -0.681  1.00  0.00           C  
ATOM    504  CG1 VAL A  32       8.146  23.330   0.620  1.00  0.00           C  
ATOM    505  CG2 VAL A  32       8.199  23.192  -1.880  1.00  0.00           C  
ATOM    506  H   VAL A  32       7.118  25.782  -2.407  1.00  0.00           H  
ATOM    507  HA  VAL A  32       5.787  23.755  -0.912  1.00  0.00           H  
ATOM    508  HB  VAL A  32       8.589  24.935  -0.688  1.00  0.00           H  
ATOM    509 1HG1 VAL A  32       9.175  22.972   0.651  1.00  0.00           H  
ATOM    510 2HG1 VAL A  32       7.967  23.996   1.463  1.00  0.00           H  
ATOM    511 3HG1 VAL A  32       7.466  22.480   0.677  1.00  0.00           H  
ATOM    512 1HG2 VAL A  32       9.226  22.832  -1.826  1.00  0.00           H  
ATOM    513 2HG2 VAL A  32       7.515  22.343  -1.877  1.00  0.00           H  
ATOM    514 3HG2 VAL A  32       8.063  23.764  -2.799  1.00  0.00           H  
ATOM    515  N   ARG A  33       6.566  26.479   0.775  1.00  0.00           N  
ATOM    516  CA  ARG A  33       6.230  27.247   1.968  1.00  0.00           C  
ATOM    517  C   ARG A  33       4.720  27.386   2.125  1.00  0.00           C  
ATOM    518  O   ARG A  33       4.178  27.179   3.211  1.00  0.00           O  
ATOM    519  CB  ARG A  33       6.861  28.630   1.910  1.00  0.00           C  
ATOM    520  CG  ARG A  33       6.709  29.456   3.178  1.00  0.00           C  
ATOM    521  CD  ARG A  33       7.199  30.846   2.991  1.00  0.00           C  
ATOM    522  NE  ARG A  33       6.299  31.631   2.162  1.00  0.00           N  
ATOM    523  CZ  ARG A  33       5.161  32.205   2.598  1.00  0.00           C  
ATOM    524  NH1 ARG A  33       4.799  32.073   3.856  1.00  0.00           N  
ATOM    525  NH2 ARG A  33       4.409  32.901   1.764  1.00  0.00           N  
ATOM    526  H   ARG A  33       7.175  26.890   0.081  1.00  0.00           H  
ATOM    527  HA  ARG A  33       6.618  26.717   2.840  1.00  0.00           H  
ATOM    528 1HB  ARG A  33       7.926  28.535   1.705  1.00  0.00           H  
ATOM    529 2HB  ARG A  33       6.419  29.198   1.092  1.00  0.00           H  
ATOM    530 1HG  ARG A  33       5.656  29.499   3.460  1.00  0.00           H  
ATOM    531 2HG  ARG A  33       7.282  28.996   3.983  1.00  0.00           H  
ATOM    532 1HD  ARG A  33       7.284  31.335   3.960  1.00  0.00           H  
ATOM    533 2HD  ARG A  33       8.175  30.824   2.508  1.00  0.00           H  
ATOM    534  HE  ARG A  33       6.544  31.755   1.188  1.00  0.00           H  
ATOM    535 1HH1 ARG A  33       5.374  31.541   4.493  1.00  0.00           H  
ATOM    536 2HH1 ARG A  33       3.947  32.503   4.183  1.00  0.00           H  
ATOM    537 1HH2 ARG A  33       4.687  33.003   0.798  1.00  0.00           H  
ATOM    538 2HH2 ARG A  33       3.557  33.331   2.092  1.00  0.00           H  
ATOM    539  N   ARG A  34       4.048  27.739   1.035  1.00  0.00           N  
ATOM    540  CA  ARG A  34       2.595  27.868   1.041  1.00  0.00           C  
ATOM    541  C   ARG A  34       1.924  26.532   1.331  1.00  0.00           C  
ATOM    542  O   ARG A  34       0.954  26.465   2.087  1.00  0.00           O  
ATOM    543  CB  ARG A  34       2.100  28.401  -0.295  1.00  0.00           C  
ATOM    544  CG  ARG A  34       2.466  29.849  -0.582  1.00  0.00           C  
ATOM    545  CD  ARG A  34       2.046  30.262  -1.946  1.00  0.00           C  
ATOM    546  NE  ARG A  34       2.511  31.600  -2.275  1.00  0.00           N  
ATOM    547  CZ  ARG A  34       2.239  32.242  -3.427  1.00  0.00           C  
ATOM    548  NH1 ARG A  34       1.506  31.657  -4.349  1.00  0.00           N  
ATOM    549  NH2 ARG A  34       2.710  33.460  -3.632  1.00  0.00           N  
ATOM    550  H   ARG A  34       4.555  27.923   0.182  1.00  0.00           H  
ATOM    551  HA  ARG A  34       2.312  28.571   1.825  1.00  0.00           H  
ATOM    552 1HB  ARG A  34       2.505  27.792  -1.102  1.00  0.00           H  
ATOM    553 2HB  ARG A  34       1.013  28.321  -0.339  1.00  0.00           H  
ATOM    554 1HG  ARG A  34       1.973  30.499   0.140  1.00  0.00           H  
ATOM    555 2HG  ARG A  34       3.547  29.973  -0.504  1.00  0.00           H  
ATOM    556 1HD  ARG A  34       2.457  29.568  -2.679  1.00  0.00           H  
ATOM    557 2HD  ARG A  34       0.958  30.254  -2.009  1.00  0.00           H  
ATOM    558  HE  ARG A  34       3.078  32.082  -1.590  1.00  0.00           H  
ATOM    559 1HH1 ARG A  34       1.147  30.726  -4.193  1.00  0.00           H  
ATOM    560 2HH1 ARG A  34       1.303  32.139  -5.213  1.00  0.00           H  
ATOM    561 1HH2 ARG A  34       3.273  33.910  -2.923  1.00  0.00           H  
ATOM    562 2HH2 ARG A  34       2.506  33.941  -4.495  1.00  0.00           H  
ATOM    563  N   ALA A  35       2.445  25.470   0.725  1.00  0.00           N  
ATOM    564  CA  ALA A  35       1.865  24.141   0.876  1.00  0.00           C  
ATOM    565  C   ALA A  35       1.999  23.642   2.309  1.00  0.00           C  
ATOM    566  O   ALA A  35       1.061  23.070   2.868  1.00  0.00           O  
ATOM    567  CB  ALA A  35       2.520  23.164  -0.088  1.00  0.00           C  
ATOM    568  H   ALA A  35       3.263  25.588   0.144  1.00  0.00           H  
ATOM    569  HA  ALA A  35       0.803  24.197   0.631  1.00  0.00           H  
ATOM    570 1HB  ALA A  35       2.077  22.176   0.036  1.00  0.00           H  
ATOM    571 2HB  ALA A  35       2.366  23.505  -1.113  1.00  0.00           H  
ATOM    572 3HB  ALA A  35       3.589  23.110   0.119  1.00  0.00           H  
ATOM    573  N   LEU A  36       3.168  23.860   2.900  1.00  0.00           N  
ATOM    574  CA  LEU A  36       3.417  23.459   4.279  1.00  0.00           C  
ATOM    575  C   LEU A  36       2.597  24.297   5.251  1.00  0.00           C  
ATOM    576  O   LEU A  36       2.209  23.823   6.320  1.00  0.00           O  
ATOM    577  CB  LEU A  36       4.909  23.594   4.609  1.00  0.00           C  
ATOM    578  CG  LEU A  36       5.837  22.583   3.924  1.00  0.00           C  
ATOM    579  CD1 LEU A  36       7.284  22.906   4.269  1.00  0.00           C  
ATOM    580  CD2 LEU A  36       5.470  21.175   4.368  1.00  0.00           C  
ATOM    581  H   LEU A  36       3.905  24.315   2.379  1.00  0.00           H  
ATOM    582  HA  LEU A  36       3.124  22.414   4.395  1.00  0.00           H  
ATOM    583 1HB  LEU A  36       5.239  24.592   4.324  1.00  0.00           H  
ATOM    584 2HB  LEU A  36       5.038  23.485   5.686  1.00  0.00           H  
ATOM    585  HG  LEU A  36       5.726  22.663   2.842  1.00  0.00           H  
ATOM    586 1HD1 LEU A  36       7.943  22.187   3.782  1.00  0.00           H  
ATOM    587 2HD1 LEU A  36       7.525  23.911   3.923  1.00  0.00           H  
ATOM    588 3HD1 LEU A  36       7.422  22.850   5.348  1.00  0.00           H  
ATOM    589 1HD2 LEU A  36       6.129  20.456   3.880  1.00  0.00           H  
ATOM    590 2HD2 LEU A  36       5.581  21.094   5.449  1.00  0.00           H  
ATOM    591 3HD2 LEU A  36       4.436  20.964   4.093  1.00  0.00           H  
ATOM    592  N   GLN A  37       2.338  25.545   4.877  1.00  0.00           N  
ATOM    593  CA  GLN A  37       1.452  26.408   5.648  1.00  0.00           C  
ATOM    594  C   GLN A  37       0.023  25.881   5.639  1.00  0.00           C  
ATOM    595  O   GLN A  37      -0.663  25.902   6.660  1.00  0.00           O  
ATOM    596  CB  GLN A  37       1.485  27.837   5.098  1.00  0.00           C  
ATOM    597  CG  GLN A  37       0.629  28.823   5.874  1.00  0.00           C  
ATOM    598  CD  GLN A  37       1.107  29.006   7.302  1.00  0.00           C  
ATOM    599  OE1 GLN A  37       2.274  29.326   7.544  1.00  0.00           O  
ATOM    600  NE2 GLN A  37       0.206  28.804   8.257  1.00  0.00           N  
ATOM    601  H   GLN A  37       2.766  25.906   4.037  1.00  0.00           H  
ATOM    602  HA  GLN A  37       1.802  26.430   6.681  1.00  0.00           H  
ATOM    603 1HB  GLN A  37       2.510  28.205   5.104  1.00  0.00           H  
ATOM    604 2HB  GLN A  37       1.143  27.836   4.063  1.00  0.00           H  
ATOM    605 1HG  GLN A  37       0.664  29.791   5.374  1.00  0.00           H  
ATOM    606 2HG  GLN A  37      -0.397  28.454   5.901  1.00  0.00           H  
ATOM    607 1HE2 GLN A  37       0.464  28.911   9.218  1.00  0.00           H  
ATOM    608 2HE2 GLN A  37      -0.730  28.547   8.016  1.00  0.00           H  
ATOM    609  N   GLN A  38      -0.420  25.407   4.479  1.00  0.00           N  
ATOM    610  CA  GLN A  38      -1.737  24.795   4.353  1.00  0.00           C  
ATOM    611  C   GLN A  38      -1.820  23.501   5.151  1.00  0.00           C  
ATOM    612  O   GLN A  38      -2.840  23.212   5.779  1.00  0.00           O  
ATOM    613  CB  GLN A  38      -2.063  24.524   2.882  1.00  0.00           C  
ATOM    614  CG  GLN A  38      -3.450  23.949   2.648  1.00  0.00           C  
ATOM    615  CD  GLN A  38      -4.550  24.896   3.089  1.00  0.00           C  
ATOM    616  OE1 GLN A  38      -4.578  26.065   2.696  1.00  0.00           O  
ATOM    617  NE2 GLN A  38      -5.466  24.394   3.910  1.00  0.00           N  
ATOM    618  H   GLN A  38       0.172  25.472   3.664  1.00  0.00           H  
ATOM    619  HA  GLN A  38      -2.480  25.489   4.749  1.00  0.00           H  
ATOM    620 1HB  GLN A  38      -1.983  25.452   2.315  1.00  0.00           H  
ATOM    621 2HB  GLN A  38      -1.335  23.825   2.470  1.00  0.00           H  
ATOM    622 1HG  GLN A  38      -3.575  23.751   1.584  1.00  0.00           H  
ATOM    623 2HG  GLN A  38      -3.548  23.023   3.214  1.00  0.00           H  
ATOM    624 1HE2 GLN A  38      -6.217  24.971   4.235  1.00  0.00           H  
ATOM    625 2HE2 GLN A  38      -5.407  23.441   4.204  1.00  0.00           H  
ATOM    626  N   MET A  39      -0.744  22.722   5.120  1.00  0.00           N  
ATOM    627  CA  MET A  39      -0.639  21.530   5.954  1.00  0.00           C  
ATOM    628  C   MET A  39      -0.669  21.885   7.433  1.00  0.00           C  
ATOM    629  O   MET A  39      -1.282  21.186   8.239  1.00  0.00           O  
ATOM    630  CB  MET A  39       0.638  20.762   5.618  1.00  0.00           C  
ATOM    631  CG  MET A  39       0.632  20.099   4.248  1.00  0.00           C  
ATOM    632  SD  MET A  39      -0.597  18.785   4.118  1.00  0.00           S  
ATOM    633  CE  MET A  39       0.165  17.508   5.115  1.00  0.00           C  
ATOM    634  H   MET A  39       0.020  22.963   4.507  1.00  0.00           H  
ATOM    635  HA  MET A  39      -1.489  20.881   5.741  1.00  0.00           H  
ATOM    636 1HB  MET A  39       1.490  21.439   5.658  1.00  0.00           H  
ATOM    637 2HB  MET A  39       0.802  19.984   6.365  1.00  0.00           H  
ATOM    638 1HG  MET A  39       0.420  20.845   3.484  1.00  0.00           H  
ATOM    639 2HG  MET A  39       1.614  19.672   4.046  1.00  0.00           H  
ATOM    640 1HE  MET A  39      -0.477  16.627   5.132  1.00  0.00           H  
ATOM    641 2HE  MET A  39       1.134  17.244   4.689  1.00  0.00           H  
ATOM    642 3HE  MET A  39       0.304  17.875   6.132  1.00  0.00           H  
ATOM    643  N   ALA A  40      -0.000  22.978   7.789  1.00  0.00           N  
ATOM    644  CA  ALA A  40       0.018  23.454   9.166  1.00  0.00           C  
ATOM    645  C   ALA A  40      -1.352  23.977   9.584  1.00  0.00           C  
ATOM    646  O   ALA A  40      -1.751  23.844  10.741  1.00  0.00           O  
ATOM    647  CB  ALA A  40       1.074  24.535   9.339  1.00  0.00           C  
ATOM    648  H   ALA A  40       0.509  23.493   7.083  1.00  0.00           H  
ATOM    649  HA  ALA A  40       0.277  22.619   9.817  1.00  0.00           H  
ATOM    650 1HB  ALA A  40       1.075  24.881  10.374  1.00  0.00           H  
ATOM    651 2HB  ALA A  40       2.055  24.129   9.093  1.00  0.00           H  
ATOM    652 3HB  ALA A  40       0.851  25.371   8.678  1.00  0.00           H  
ATOM    653  N   ASN A  41      -2.066  24.576   8.637  1.00  0.00           N  
ATOM    654  CA  ASN A  41      -3.404  25.090   8.895  1.00  0.00           C  
ATOM    655  C   ASN A  41      -4.359  23.967   9.281  1.00  0.00           C  
ATOM    656  O   ASN A  41      -5.201  24.132  10.165  1.00  0.00           O  
ATOM    657  CB  ASN A  41      -3.928  25.846   7.689  1.00  0.00           C  
ATOM    658  CG  ASN A  41      -3.251  27.175   7.501  1.00  0.00           C  
ATOM    659  OD1 ASN A  41      -2.609  27.695   8.422  1.00  0.00           O  
ATOM    660  ND2 ASN A  41      -3.381  27.736   6.326  1.00  0.00           N  
ATOM    661  H   ASN A  41      -1.668  24.678   7.712  1.00  0.00           H  
ATOM    662  HA  ASN A  41      -3.350  25.794   9.726  1.00  0.00           H  
ATOM    663 1HB  ASN A  41      -3.780  25.246   6.790  1.00  0.00           H  
ATOM    664 2HB  ASN A  41      -5.000  26.010   7.799  1.00  0.00           H  
ATOM    665 1HD2 ASN A  41      -2.952  28.622   6.144  1.00  0.00           H  
ATOM    666 2HD2 ASN A  41      -3.909  27.281   5.611  1.00  0.00           H  
ATOM    667  N   ASP A  42      -4.226  22.828   8.613  1.00  0.00           N  
ATOM    668  CA  ASP A  42      -5.028  21.652   8.932  1.00  0.00           C  
ATOM    669  C   ASP A  42      -4.493  20.939  10.166  1.00  0.00           C  
ATOM    670  O   ASP A  42      -5.261  20.424  10.980  1.00  0.00           O  
ATOM    671  CB  ASP A  42      -5.056  20.684   7.747  1.00  0.00           C  
ATOM    672  CG  ASP A  42      -5.836  21.227   6.557  1.00  0.00           C  
ATOM    673  OD1 ASP A  42      -6.482  22.237   6.704  1.00  0.00           O  
ATOM    674  OD2 ASP A  42      -5.778  20.625   5.510  1.00  0.00           O  
ATOM    675  H   ASP A  42      -3.551  22.773   7.863  1.00  0.00           H  
ATOM    676  HA  ASP A  42      -6.049  21.977   9.141  1.00  0.00           H  
ATOM    677 1HB  ASP A  42      -4.036  20.471   7.427  1.00  0.00           H  
ATOM    678 2HB  ASP A  42      -5.505  19.741   8.058  1.00  0.00           H  
ATOM    679  N   ASN A  43      -3.170  20.907  10.301  1.00  0.00           N  
ATOM    680  CA  ASN A  43      -2.529  20.262  11.437  1.00  0.00           C  
ATOM    681  C   ASN A  43      -1.311  21.049  11.904  1.00  0.00           C  
ATOM    682  O   ASN A  43      -0.243  20.972  11.299  1.00  0.00           O  
ATOM    683  CB  ASN A  43      -2.144  18.835  11.092  1.00  0.00           C  
ATOM    684  CG  ASN A  43      -1.575  18.090  12.268  1.00  0.00           C  
ATOM    685  OD1 ASN A  43      -1.533  18.612  13.388  1.00  0.00           O  
ATOM    686  ND2 ASN A  43      -1.136  16.879  12.035  1.00  0.00           N  
ATOM    687  H   ASN A  43      -2.596  21.344   9.593  1.00  0.00           H  
ATOM    688  HA  ASN A  43      -3.246  20.221  12.259  1.00  0.00           H  
ATOM    689 1HB  ASN A  43      -3.021  18.299  10.727  1.00  0.00           H  
ATOM    690 2HB  ASN A  43      -1.406  18.842  10.289  1.00  0.00           H  
ATOM    691 1HD2 ASN A  43      -0.747  16.336  12.779  1.00  0.00           H  
ATOM    692 2HD2 ASN A  43      -1.190  16.497  11.113  1.00  0.00           H  
ATOM    693  N   PRO A  44      -1.479  21.805  12.985  1.00  0.00           N  
ATOM    694  CA  PRO A  44      -0.415  22.658  13.493  1.00  0.00           C  
ATOM    695  C   PRO A  44       0.854  21.858  13.758  1.00  0.00           C  
ATOM    696  O   PRO A  44       1.959  22.405  13.743  1.00  0.00           O  
ATOM    697  CB  PRO A  44      -1.011  23.217  14.789  1.00  0.00           C  
ATOM    698  CG  PRO A  44      -2.479  23.247  14.533  1.00  0.00           C  
ATOM    699  CD  PRO A  44      -2.744  22.002  13.729  1.00  0.00           C  
ATOM    700  HA  PRO A  44      -0.192  23.418  12.744  1.00  0.00           H  
ATOM    701 1HB  PRO A  44      -0.739  22.572  15.638  1.00  0.00           H  
ATOM    702 2HB  PRO A  44      -0.595  24.214  14.996  1.00  0.00           H  
ATOM    703 1HG  PRO A  44      -3.030  23.261  15.485  1.00  0.00           H  
ATOM    704 2HG  PRO A  44      -2.753  24.165  13.993  1.00  0.00           H  
ATOM    705 1HD  PRO A  44      -2.944  21.161  14.409  1.00  0.00           H  
ATOM    706 2HD  PRO A  44      -3.600  22.171  13.060  1.00  0.00           H  
ATOM    707  N   GLU A  45       0.691  20.562  14.000  1.00  0.00           N  
ATOM    708  CA  GLU A  45       1.826  19.677  14.227  1.00  0.00           C  
ATOM    709  C   GLU A  45       2.913  19.893  13.182  1.00  0.00           C  
ATOM    710  O   GLU A  45       4.103  19.862  13.493  1.00  0.00           O  
ATOM    711  CB  GLU A  45       1.374  18.215  14.211  1.00  0.00           C  
ATOM    712  CG  GLU A  45       2.474  17.213  14.531  1.00  0.00           C  
ATOM    713  CD  GLU A  45       1.996  15.788  14.492  1.00  0.00           C  
ATOM    714  OE1 GLU A  45       0.883  15.565  14.079  1.00  0.00           O  
ATOM    715  OE2 GLU A  45       2.745  14.921  14.876  1.00  0.00           O  
ATOM    716  H   GLU A  45      -0.243  20.180  14.025  1.00  0.00           H  
ATOM    717  HA  GLU A  45       2.247  19.899  15.210  1.00  0.00           H  
ATOM    718 1HB  GLU A  45       0.572  18.075  14.937  1.00  0.00           H  
ATOM    719 2HB  GLU A  45       0.972  17.969  13.228  1.00  0.00           H  
ATOM    720 1HG  GLU A  45       3.281  17.333  13.810  1.00  0.00           H  
ATOM    721 2HG  GLU A  45       2.872  17.430  15.521  1.00  0.00           H  
ATOM    722  N   VAL A  46       2.496  20.113  11.940  1.00  0.00           N  
ATOM    723  CA  VAL A  46       3.433  20.280  10.836  1.00  0.00           C  
ATOM    724  C   VAL A  46       4.372  21.453  11.080  1.00  0.00           C  
ATOM    725  O   VAL A  46       5.580  21.347  10.876  1.00  0.00           O  
ATOM    726  CB  VAL A  46       2.670  20.504   9.517  1.00  0.00           C  
ATOM    727  CG1 VAL A  46       3.633  20.883   8.402  1.00  0.00           C  
ATOM    728  CG2 VAL A  46       1.888  19.251   9.151  1.00  0.00           C  
ATOM    729  H   VAL A  46       1.504  20.165  11.756  1.00  0.00           H  
ATOM    730  HA  VAL A  46       4.033  19.372  10.750  1.00  0.00           H  
ATOM    731  HB  VAL A  46       1.980  21.339   9.644  1.00  0.00           H  
ATOM    732 1HG1 VAL A  46       3.076  21.038   7.477  1.00  0.00           H  
ATOM    733 2HG1 VAL A  46       4.155  21.802   8.669  1.00  0.00           H  
ATOM    734 3HG1 VAL A  46       4.357  20.082   8.258  1.00  0.00           H  
ATOM    735 1HG2 VAL A  46       1.350  19.417   8.218  1.00  0.00           H  
ATOM    736 2HG2 VAL A  46       2.577  18.415   9.030  1.00  0.00           H  
ATOM    737 3HG2 VAL A  46       1.176  19.022   9.944  1.00  0.00           H  
ATOM    738  N   SER A  47       3.809  22.572  11.522  1.00  0.00           N  
ATOM    739  CA  SER A  47       4.597  23.766  11.806  1.00  0.00           C  
ATOM    740  C   SER A  47       5.472  23.566  13.037  1.00  0.00           C  
ATOM    741  O   SER A  47       6.553  24.146  13.142  1.00  0.00           O  
ATOM    742  CB  SER A  47       3.683  24.958  12.011  1.00  0.00           C  
ATOM    743  OG  SER A  47       2.907  24.802  13.168  1.00  0.00           O  
ATOM    744  H   SER A  47       2.809  22.598  11.661  1.00  0.00           H  
ATOM    745  HA  SER A  47       5.245  23.966  10.952  1.00  0.00           H  
ATOM    746 1HB  SER A  47       4.281  25.865  12.091  1.00  0.00           H  
ATOM    747 2HB  SER A  47       3.031  25.071  11.146  1.00  0.00           H  
ATOM    748  HG  SER A  47       2.656  23.876  13.195  1.00  0.00           H  
ATOM    749  N   GLU A  48       4.999  22.744  13.967  1.00  0.00           N  
ATOM    750  CA  GLU A  48       5.778  22.395  15.148  1.00  0.00           C  
ATOM    751  C   GLU A  48       6.953  21.493  14.787  1.00  0.00           C  
ATOM    752  O   GLU A  48       8.018  21.568  15.400  1.00  0.00           O  
ATOM    753  CB  GLU A  48       4.890  21.703  16.185  1.00  0.00           C  
ATOM    754  CG  GLU A  48       3.875  22.618  16.855  1.00  0.00           C  
ATOM    755  CD  GLU A  48       4.517  23.728  17.640  1.00  0.00           C  
ATOM    756  OE1 GLU A  48       5.419  23.452  18.393  1.00  0.00           O  
ATOM    757  OE2 GLU A  48       4.104  24.853  17.486  1.00  0.00           O  
ATOM    758  H   GLU A  48       4.076  22.351  13.852  1.00  0.00           H  
ATOM    759  HA  GLU A  48       6.173  23.311  15.588  1.00  0.00           H  
ATOM    760 1HB  GLU A  48       4.344  20.888  15.711  1.00  0.00           H  
ATOM    761 2HB  GLU A  48       5.514  21.267  16.966  1.00  0.00           H  
ATOM    762 1HG  GLU A  48       3.234  23.054  16.090  1.00  0.00           H  
ATOM    763 2HG  GLU A  48       3.249  22.024  17.520  1.00  0.00           H  
ATOM    764  N   GLN A  49       6.753  20.642  13.786  1.00  0.00           N  
ATOM    765  CA  GLN A  49       7.829  19.807  13.263  1.00  0.00           C  
ATOM    766  C   GLN A  49       8.877  20.647  12.545  1.00  0.00           C  
ATOM    767  O   GLN A  49      10.075  20.385  12.650  1.00  0.00           O  
ATOM    768  CB  GLN A  49       7.271  18.745  12.312  1.00  0.00           C  
ATOM    769  CG  GLN A  49       6.455  17.663  12.999  1.00  0.00           C  
ATOM    770  CD  GLN A  49       5.808  16.711  12.010  1.00  0.00           C  
ATOM    771  OE1 GLN A  49       5.420  17.108  10.908  1.00  0.00           O  
ATOM    772  NE2 GLN A  49       5.689  15.447  12.399  1.00  0.00           N  
ATOM    773  H   GLN A  49       5.832  20.572  13.376  1.00  0.00           H  
ATOM    774  HA  GLN A  49       8.316  19.306  14.100  1.00  0.00           H  
ATOM    775 1HB  GLN A  49       6.637  19.222  11.565  1.00  0.00           H  
ATOM    776 2HB  GLN A  49       8.093  18.262  11.784  1.00  0.00           H  
ATOM    777 1HG  GLN A  49       7.112  17.085  13.650  1.00  0.00           H  
ATOM    778 2HG  GLN A  49       5.667  18.134  13.586  1.00  0.00           H  
ATOM    779 1HE2 GLN A  49       5.270  14.773  11.789  1.00  0.00           H  
ATOM    780 2HE2 GLN A  49       6.017  15.167  13.301  1.00  0.00           H  
ATOM    781  N   LEU A  50       8.420  21.658  11.815  1.00  0.00           N  
ATOM    782  CA  LEU A  50       9.321  22.616  11.181  1.00  0.00           C  
ATOM    783  C   LEU A  50      10.114  23.398  12.222  1.00  0.00           C  
ATOM    784  O   LEU A  50      11.305  23.653  12.044  1.00  0.00           O  
ATOM    785  CB  LEU A  50       8.527  23.587  10.299  1.00  0.00           C  
ATOM    786  CG  LEU A  50       7.905  22.980   9.034  1.00  0.00           C  
ATOM    787  CD1 LEU A  50       6.977  23.999   8.386  1.00  0.00           C  
ATOM    788  CD2 LEU A  50       9.010  22.559   8.077  1.00  0.00           C  
ATOM    789  H   LEU A  50       7.423  21.769  11.696  1.00  0.00           H  
ATOM    790  HA  LEU A  50      10.026  22.067  10.557  1.00  0.00           H  
ATOM    791 1HB  LEU A  50       7.720  24.015  10.892  1.00  0.00           H  
ATOM    792 2HB  LEU A  50       9.189  24.395   9.988  1.00  0.00           H  
ATOM    793  HG  LEU A  50       7.308  22.109   9.304  1.00  0.00           H  
ATOM    794 1HD1 LEU A  50       6.535  23.568   7.487  1.00  0.00           H  
ATOM    795 2HD1 LEU A  50       6.186  24.267   9.085  1.00  0.00           H  
ATOM    796 3HD1 LEU A  50       7.545  24.890   8.119  1.00  0.00           H  
ATOM    797 1HD2 LEU A  50       8.568  22.128   7.178  1.00  0.00           H  
ATOM    798 2HD2 LEU A  50       9.607  23.430   7.805  1.00  0.00           H  
ATOM    799 3HD2 LEU A  50       9.647  21.819   8.560  1.00  0.00           H  
ATOM    800  N   ARG A  51       9.447  23.773  13.309  1.00  0.00           N  
ATOM    801  CA  ARG A  51      10.107  24.457  14.414  1.00  0.00           C  
ATOM    802  C   ARG A  51      11.078  23.531  15.133  1.00  0.00           C  
ATOM    803  O   ARG A  51      12.157  23.950  15.550  1.00  0.00           O  
ATOM    804  CB  ARG A  51       9.081  24.982  15.407  1.00  0.00           C  
ATOM    805  CG  ARG A  51       8.286  26.187  14.929  1.00  0.00           C  
ATOM    806  CD  ARG A  51       7.189  26.529  15.870  1.00  0.00           C  
ATOM    807  NE  ARG A  51       6.511  27.757  15.489  1.00  0.00           N  
ATOM    808  CZ  ARG A  51       5.311  28.147  15.960  1.00  0.00           C  
ATOM    809  NH1 ARG A  51       4.670  27.396  16.828  1.00  0.00           N  
ATOM    810  NH2 ARG A  51       4.777  29.285  15.551  1.00  0.00           N  
ATOM    811  H   ARG A  51       8.458  23.580  13.369  1.00  0.00           H  
ATOM    812  HA  ARG A  51      10.670  25.299  14.012  1.00  0.00           H  
ATOM    813 1HB  ARG A  51       8.370  24.193  15.648  1.00  0.00           H  
ATOM    814 2HB  ARG A  51       9.583  25.264  16.333  1.00  0.00           H  
ATOM    815 1HG  ARG A  51       8.948  27.049  14.846  1.00  0.00           H  
ATOM    816 2HG  ARG A  51       7.848  25.970  13.955  1.00  0.00           H  
ATOM    817 1HD  ARG A  51       6.454  25.724  15.880  1.00  0.00           H  
ATOM    818 2HD  ARG A  51       7.596  26.661  16.872  1.00  0.00           H  
ATOM    819  HE  ARG A  51       6.973  28.362  14.822  1.00  0.00           H  
ATOM    820 1HH1 ARG A  51       5.078  26.526  17.141  1.00  0.00           H  
ATOM    821 2HH1 ARG A  51       3.770  27.688  17.182  1.00  0.00           H  
ATOM    822 1HH2 ARG A  51       5.270  29.863  14.883  1.00  0.00           H  
ATOM    823 2HH2 ARG A  51       3.878  29.577  15.904  1.00  0.00           H  
ATOM    824  N   GLU A  52      10.686  22.269  15.279  1.00  0.00           N  
ATOM    825  CA  GLU A  52      11.567  21.255  15.847  1.00  0.00           C  
ATOM    826  C   GLU A  52      12.854  21.128  15.041  1.00  0.00           C  
ATOM    827  O   GLU A  52      13.952  21.146  15.598  1.00  0.00           O  
ATOM    828  CB  GLU A  52      10.855  19.901  15.905  1.00  0.00           C  
ATOM    829  CG  GLU A  52      11.706  18.765  16.451  1.00  0.00           C  
ATOM    830  CD  GLU A  52      10.992  17.442  16.444  1.00  0.00           C  
ATOM    831  OE1 GLU A  52       9.794  17.437  16.292  1.00  0.00           O  
ATOM    832  OE2 GLU A  52      11.644  16.435  16.592  1.00  0.00           O  
ATOM    833  H   GLU A  52       9.756  22.005  14.988  1.00  0.00           H  
ATOM    834  HA  GLU A  52      11.827  21.551  16.863  1.00  0.00           H  
ATOM    835 1HB  GLU A  52       9.966  19.984  16.530  1.00  0.00           H  
ATOM    836 2HB  GLU A  52      10.524  19.621  14.904  1.00  0.00           H  
ATOM    837 1HG  GLU A  52      12.610  18.679  15.847  1.00  0.00           H  
ATOM    838 2HG  GLU A  52      12.005  19.006  17.470  1.00  0.00           H  
ATOM    839  N   LEU A  53      12.711  21.002  13.726  1.00  0.00           N  
ATOM    840  CA  LEU A  53      13.865  20.915  12.837  1.00  0.00           C  
ATOM    841  C   LEU A  53      14.723  22.171  12.922  1.00  0.00           C  
ATOM    842  O   LEU A  53      15.949  22.100  12.866  1.00  0.00           O  
ATOM    843  CB  LEU A  53      13.403  20.700  11.390  1.00  0.00           C  
ATOM    844  CG  LEU A  53      12.768  19.336  11.090  1.00  0.00           C  
ATOM    845  CD1 LEU A  53      12.161  19.355   9.694  1.00  0.00           C  
ATOM    846  CD2 LEU A  53      13.823  18.247  11.213  1.00  0.00           C  
ATOM    847  H   LEU A  53      11.783  20.964  13.332  1.00  0.00           H  
ATOM    848  HA  LEU A  53      14.473  20.063  13.141  1.00  0.00           H  
ATOM    849 1HB  LEU A  53      12.672  21.467  11.141  1.00  0.00           H  
ATOM    850 2HB  LEU A  53      14.263  20.818  10.730  1.00  0.00           H  
ATOM    851  HG  LEU A  53      11.964  19.145  11.801  1.00  0.00           H  
ATOM    852 1HD1 LEU A  53      11.709  18.386   9.480  1.00  0.00           H  
ATOM    853 2HD1 LEU A  53      11.396  20.130   9.640  1.00  0.00           H  
ATOM    854 3HD1 LEU A  53      12.940  19.561   8.961  1.00  0.00           H  
ATOM    855 1HD2 LEU A  53      13.372  17.277  11.000  1.00  0.00           H  
ATOM    856 2HD2 LEU A  53      14.627  18.436  10.501  1.00  0.00           H  
ATOM    857 3HD2 LEU A  53      14.228  18.244  12.225  1.00  0.00           H  
ATOM    858  N   ALA A  54      14.069  23.318  13.058  1.00  0.00           N  
ATOM    859  CA  ALA A  54      14.771  24.586  13.219  1.00  0.00           C  
ATOM    860  C   ALA A  54      15.605  24.598  14.492  1.00  0.00           C  
ATOM    861  O   ALA A  54      16.713  25.130  14.517  1.00  0.00           O  
ATOM    862  CB  ALA A  54      13.782  25.743  13.224  1.00  0.00           C  
ATOM    863  H   ALA A  54      13.058  23.315  13.050  1.00  0.00           H  
ATOM    864  HA  ALA A  54      15.442  24.719  12.369  1.00  0.00           H  
ATOM    865 1HB  ALA A  54      14.322  26.682  13.344  1.00  0.00           H  
ATOM    866 2HB  ALA A  54      13.235  25.757  12.282  1.00  0.00           H  
ATOM    867 3HB  ALA A  54      13.082  25.618  14.049  1.00  0.00           H  
ATOM    868  N   LYS A  55      15.064  24.005  15.553  1.00  0.00           N  
ATOM    869  CA  LYS A  55      15.783  23.892  16.817  1.00  0.00           C  
ATOM    870  C   LYS A  55      16.938  22.905  16.707  1.00  0.00           C  
ATOM    871  O   LYS A  55      18.004  23.115  17.284  1.00  0.00           O  
ATOM    872  CB  LYS A  55      14.833  23.466  17.938  1.00  0.00           C  
ATOM    873  CG  LYS A  55      13.832  24.535  18.354  1.00  0.00           C  
ATOM    874  CD  LYS A  55      12.893  24.022  19.436  1.00  0.00           C  
ATOM    875  CE  LYS A  55      11.882  25.084  19.841  1.00  0.00           C  
ATOM    876  NZ  LYS A  55      10.940  24.587  20.881  1.00  0.00           N  
ATOM    877  H   LYS A  55      14.130  23.624  15.481  1.00  0.00           H  
ATOM    878  HA  LYS A  55      16.192  24.871  17.071  1.00  0.00           H  
ATOM    879 1HB  LYS A  55      14.272  22.585  17.624  1.00  0.00           H  
ATOM    880 2HB  LYS A  55      15.412  23.188  18.819  1.00  0.00           H  
ATOM    881 1HG  LYS A  55      14.367  25.407  18.733  1.00  0.00           H  
ATOM    882 2HG  LYS A  55      13.244  24.839  17.489  1.00  0.00           H  
ATOM    883 1HD  LYS A  55      12.359  23.144  19.068  1.00  0.00           H  
ATOM    884 2HD  LYS A  55      13.472  23.732  20.312  1.00  0.00           H  
ATOM    885 1HE  LYS A  55      12.406  25.956  20.229  1.00  0.00           H  
ATOM    886 2HE  LYS A  55      11.308  25.392  18.967  1.00  0.00           H  
ATOM    887 1HZ  LYS A  55      10.287  25.319  21.122  1.00  0.00           H  
ATOM    888 2HZ  LYS A  55      10.434  23.788  20.524  1.00  0.00           H  
ATOM    889 3HZ  LYS A  55      11.459  24.316  21.704  1.00  0.00           H  
ATOM    890  N   ARG A  56      16.718  21.826  15.963  1.00  0.00           N  
ATOM    891  CA  ARG A  56      17.739  20.801  15.778  1.00  0.00           C  
ATOM    892  C   ARG A  56      18.910  21.332  14.960  1.00  0.00           C  
ATOM    893  O   ARG A  56      20.067  21.021  15.238  1.00  0.00           O  
ATOM    894  CB  ARG A  56      17.153  19.580  15.084  1.00  0.00           C  
ATOM    895  CG  ARG A  56      16.213  18.747  15.942  1.00  0.00           C  
ATOM    896  CD  ARG A  56      15.690  17.571  15.200  1.00  0.00           C  
ATOM    897  NE  ARG A  56      14.735  16.812  15.992  1.00  0.00           N  
ATOM    898  CZ  ARG A  56      15.069  15.877  16.903  1.00  0.00           C  
ATOM    899  NH1 ARG A  56      16.334  15.597  17.125  1.00  0.00           N  
ATOM    900  NH2 ARG A  56      14.124  15.240  17.572  1.00  0.00           N  
ATOM    901  H   ARG A  56      15.821  21.712  15.514  1.00  0.00           H  
ATOM    902  HA  ARG A  56      18.115  20.506  16.758  1.00  0.00           H  
ATOM    903 1HB  ARG A  56      16.601  19.894  14.200  1.00  0.00           H  
ATOM    904 2HB  ARG A  56      17.960  18.928  14.751  1.00  0.00           H  
ATOM    905 1HG  ARG A  56      16.746  18.388  16.823  1.00  0.00           H  
ATOM    906 2HG  ARG A  56      15.366  19.360  16.254  1.00  0.00           H  
ATOM    907 1HD  ARG A  56      15.190  17.907  14.293  1.00  0.00           H  
ATOM    908 2HD  ARG A  56      16.516  16.911  14.937  1.00  0.00           H  
ATOM    909  HE  ARG A  56      13.752  16.999  15.849  1.00  0.00           H  
ATOM    910 1HH1 ARG A  56      17.056  16.084  16.613  1.00  0.00           H  
ATOM    911 2HH1 ARG A  56      16.584  14.897  17.807  1.00  0.00           H  
ATOM    912 1HH2 ARG A  56      13.151  15.455  17.401  1.00  0.00           H  
ATOM    913 2HH2 ARG A  56      14.374  14.539  18.254  1.00  0.00           H  
ATOM    914  N   LYS A  57      18.602  22.136  13.948  1.00  0.00           N  
ATOM    915  CA  LYS A  57      19.628  22.720  13.092  1.00  0.00           C  
ATOM    916  C   LYS A  57      20.204  23.987  13.709  1.00  0.00           C  
ATOM    917  O   LYS A  57      21.389  24.281  13.557  1.00  0.00           O  
ATOM    918  CB  LYS A  57      19.061  23.022  11.704  1.00  0.00           C  
ATOM    919  CG  LYS A  57      20.091  23.519  10.698  1.00  0.00           C  
ATOM    920  CD  LYS A  57      19.483  23.662   9.311  1.00  0.00           C  
ATOM    921  CE  LYS A  57      20.520  24.124   8.297  1.00  0.00           C  
ATOM    922  NZ  LYS A  57      19.906  24.438   6.978  1.00  0.00           N  
ATOM    923  H   LYS A  57      17.631  22.349  13.767  1.00  0.00           H  
ATOM    924  HA  LYS A  57      20.437  21.997  12.980  1.00  0.00           H  
ATOM    925 1HB  LYS A  57      18.601  22.121  11.295  1.00  0.00           H  
ATOM    926 2HB  LYS A  57      18.281  23.779  11.786  1.00  0.00           H  
ATOM    927 1HG  LYS A  57      20.474  24.488  11.019  1.00  0.00           H  
ATOM    928 2HG  LYS A  57      20.922  22.816  10.651  1.00  0.00           H  
ATOM    929 1HD  LYS A  57      19.077  22.701   8.990  1.00  0.00           H  
ATOM    930 2HD  LYS A  57      18.671  24.388   9.342  1.00  0.00           H  
ATOM    931 1HE  LYS A  57      21.022  25.015   8.671  1.00  0.00           H  
ATOM    932 2HE  LYS A  57      21.267  23.343   8.158  1.00  0.00           H  
ATOM    933 1HZ  LYS A  57      20.625  24.740   6.335  1.00  0.00           H  
ATOM    934 2HZ  LYS A  57      19.452  23.613   6.612  1.00  0.00           H  
ATOM    935 3HZ  LYS A  57      19.225  25.175   7.090  1.00  0.00           H  
ATOM    936  N   GLY A  58      19.357  24.738  14.407  1.00  0.00           N  
ATOM    937  CA  GLY A  58      19.766  26.004  15.002  1.00  0.00           C  
ATOM    938  C   GLY A  58      19.557  27.162  14.036  1.00  0.00           C  
ATOM    939  O   GLY A  58      20.428  28.020  13.884  1.00  0.00           O  
ATOM    940  H   GLY A  58      18.404  24.423  14.526  1.00  0.00           H  
ATOM    941 1HA  GLY A  58      19.195  26.178  15.914  1.00  0.00           H  
ATOM    942 2HA  GLY A  58      20.817  25.948  15.288  1.00  0.00           H  
ATOM    943  N   THR A  59      18.402  27.179  13.382  1.00  0.00           N  
ATOM    944  CA  THR A  59      18.094  28.210  12.398  1.00  0.00           C  
ATOM    945  C   THR A  59      16.620  28.596  12.446  1.00  0.00           C  
ATOM    946  O   THR A  59      15.940  28.358  13.443  1.00  0.00           O  
ATOM    947  CB  THR A  59      18.460  27.745  10.976  1.00  0.00           C  
ATOM    948  OG1 THR A  59      18.320  28.841  10.062  1.00  0.00           O  
ATOM    949  CG2 THR A  59      17.555  26.605  10.537  1.00  0.00           C  
ATOM    950  H   THR A  59      17.717  26.460  13.573  1.00  0.00           H  
ATOM    951  HA  THR A  59      18.690  29.094  12.624  1.00  0.00           H  
ATOM    952  HB  THR A  59      19.496  27.407  10.960  1.00  0.00           H  
ATOM    953  HG1 THR A  59      19.182  29.226   9.890  1.00  0.00           H  
ATOM    954 1HG2 THR A  59      17.829  26.289   9.531  1.00  0.00           H  
ATOM    955 2HG2 THR A  59      17.668  25.766  11.224  1.00  0.00           H  
ATOM    956 3HG2 THR A  59      16.519  26.940  10.543  1.00  0.00           H  
ATOM    957  N   SER A  60      16.136  29.196  11.364  1.00  0.00           N  
ATOM    958  CA  SER A  60      14.729  29.563  11.259  1.00  0.00           C  
ATOM    959  C   SER A  60      13.920  28.471  10.575  1.00  0.00           C  
ATOM    960  O   SER A  60      14.399  27.821   9.645  1.00  0.00           O  
ATOM    961  CB  SER A  60      14.586  30.864  10.492  1.00  0.00           C  
ATOM    962  OG  SER A  60      13.241  31.137  10.214  1.00  0.00           O  
ATOM    963  H   SER A  60      16.757  29.399  10.595  1.00  0.00           H  
ATOM    964  HA  SER A  60      14.332  29.706  12.266  1.00  0.00           H  
ATOM    965 1HB  SER A  60      15.012  31.679  11.076  1.00  0.00           H  
ATOM    966 2HB  SER A  60      15.148  30.800   9.561  1.00  0.00           H  
ATOM    967  HG  SER A  60      13.196  31.316   9.271  1.00  0.00           H  
ATOM    968  N   PRO A  61      12.693  28.269  11.043  1.00  0.00           N  
ATOM    969  CA  PRO A  61      11.779  27.321  10.413  1.00  0.00           C  
ATOM    970  C   PRO A  61      11.648  27.592   8.919  1.00  0.00           C  
ATOM    971  O   PRO A  61      11.430  26.674   8.129  1.00  0.00           O  
ATOM    972  CB  PRO A  61      10.459  27.572  11.149  1.00  0.00           C  
ATOM    973  CG  PRO A  61      10.878  28.072  12.489  1.00  0.00           C  
ATOM    974  CD  PRO A  61      12.074  28.941  12.207  1.00  0.00           C  
ATOM    975  HA  PRO A  61      12.181  26.315  10.544  1.00  0.00           H  
ATOM    976 1HB  PRO A  61       9.851  28.300  10.593  1.00  0.00           H  
ATOM    977 2HB  PRO A  61       9.876  26.641  11.204  1.00  0.00           H  
ATOM    978 1HG  PRO A  61      10.054  28.626  12.963  1.00  0.00           H  
ATOM    979 2HG  PRO A  61      11.116  27.228  13.152  1.00  0.00           H  
ATOM    980 1HD  PRO A  61      11.739  29.961  11.963  1.00  0.00           H  
ATOM    981 2HD  PRO A  61      12.736  28.951  13.086  1.00  0.00           H  
ATOM    982  N   SER A  62      11.780  28.858   8.539  1.00  0.00           N  
ATOM    983  CA  SER A  62      11.693  29.249   7.136  1.00  0.00           C  
ATOM    984  C   SER A  62      12.847  28.669   6.329  1.00  0.00           C  
ATOM    985  O   SER A  62      12.704  28.386   5.140  1.00  0.00           O  
ATOM    986  CB  SER A  62      11.689  30.761   7.015  1.00  0.00           C  
ATOM    987  OG  SER A  62      12.904  31.303   7.454  1.00  0.00           O  
ATOM    988  H   SER A  62      11.945  29.568   9.239  1.00  0.00           H  
ATOM    989  HA  SER A  62      10.761  28.861   6.728  1.00  0.00           H  
ATOM    990 1HB  SER A  62      11.516  31.042   5.976  1.00  0.00           H  
ATOM    991 2HB  SER A  62      10.871  31.171   7.605  1.00  0.00           H  
ATOM    992  HG  SER A  62      13.514  31.216   6.717  1.00  0.00           H  
ATOM    993  N   GLU A  63      13.990  28.497   6.984  1.00  0.00           N  
ATOM    994  CA  GLU A  63      15.155  27.894   6.344  1.00  0.00           C  
ATOM    995  C   GLU A  63      15.014  26.378   6.260  1.00  0.00           C  
ATOM    996  O   GLU A  63      15.505  25.752   5.321  1.00  0.00           O  
ATOM    997  CB  GLU A  63      16.430  28.257   7.108  1.00  0.00           C  
ATOM    998  CG  GLU A  63      16.768  29.740   7.100  1.00  0.00           C  
ATOM    999  CD  GLU A  63      16.991  30.281   5.714  1.00  0.00           C  
ATOM   1000  OE1 GLU A  63      17.747  29.691   4.981  1.00  0.00           O  
ATOM   1001  OE2 GLU A  63      16.405  31.287   5.390  1.00  0.00           O  
ATOM   1002  H   GLU A  63      14.057  28.790   7.948  1.00  0.00           H  
ATOM   1003  HA  GLU A  63      15.236  28.287   5.330  1.00  0.00           H  
ATOM   1004 1HB  GLU A  63      16.334  27.942   8.148  1.00  0.00           H  
ATOM   1005 2HB  GLU A  63      17.276  27.718   6.681  1.00  0.00           H  
ATOM   1006 1HG  GLU A  63      15.952  30.291   7.565  1.00  0.00           H  
ATOM   1007 2HG  GLU A  63      17.665  29.902   7.696  1.00  0.00           H  
ATOM   1008  N   VAL A  64      14.342  25.797   7.249  1.00  0.00           N  
ATOM   1009  CA  VAL A  64      13.975  24.388   7.196  1.00  0.00           C  
ATOM   1010  C   VAL A  64      13.070  24.098   6.006  1.00  0.00           C  
ATOM   1011  O   VAL A  64      13.240  23.095   5.313  1.00  0.00           O  
ATOM   1012  CB  VAL A  64      13.258  23.975   8.496  1.00  0.00           C  
ATOM   1013  CG1 VAL A  64      12.685  22.571   8.364  1.00  0.00           C  
ATOM   1014  CG2 VAL A  64      14.224  24.055   9.668  1.00  0.00           C  
ATOM   1015  H   VAL A  64      14.081  26.346   8.055  1.00  0.00           H  
ATOM   1016  HA  VAL A  64      14.884  23.796   7.088  1.00  0.00           H  
ATOM   1017  HB  VAL A  64      12.419  24.650   8.668  1.00  0.00           H  
ATOM   1018 1HG1 VAL A  64      12.181  22.296   9.291  1.00  0.00           H  
ATOM   1019 2HG1 VAL A  64      11.969  22.546   7.542  1.00  0.00           H  
ATOM   1020 3HG1 VAL A  64      13.491  21.866   8.167  1.00  0.00           H  
ATOM   1021 1HG2 VAL A  64      13.710  23.762  10.583  1.00  0.00           H  
ATOM   1022 2HG2 VAL A  64      15.065  23.384   9.493  1.00  0.00           H  
ATOM   1023 3HG2 VAL A  64      14.589  25.077   9.769  1.00  0.00           H  
ATOM   1024  N   ILE A  65      12.106  24.984   5.771  1.00  0.00           N  
ATOM   1025  CA  ILE A  65      11.231  24.876   4.611  1.00  0.00           C  
ATOM   1026  C   ILE A  65      12.033  24.896   3.315  1.00  0.00           C  
ATOM   1027  O   ILE A  65      11.759  24.129   2.392  1.00  0.00           O  
ATOM   1028  CB  ILE A  65      10.198  26.017   4.594  1.00  0.00           C  
ATOM   1029  CG1 ILE A  65       9.194  25.845   5.737  1.00  0.00           C  
ATOM   1030  CG2 ILE A  65       9.480  26.064   3.254  1.00  0.00           C  
ATOM   1031  CD1 ILE A  65       8.311  27.051   5.961  1.00  0.00           C  
ATOM   1032  H   ILE A  65      11.976  25.750   6.415  1.00  0.00           H  
ATOM   1033  HA  ILE A  65      10.696  23.928   4.666  1.00  0.00           H  
ATOM   1034  HB  ILE A  65      10.703  26.968   4.759  1.00  0.00           H  
ATOM   1035 1HG1 ILE A  65       8.554  24.986   5.533  1.00  0.00           H  
ATOM   1036 2HG1 ILE A  65       9.730  25.639   6.664  1.00  0.00           H  
ATOM   1037 1HG2 ILE A  65       8.753  26.876   3.259  1.00  0.00           H  
ATOM   1038 2HG2 ILE A  65      10.205  26.233   2.459  1.00  0.00           H  
ATOM   1039 3HG2 ILE A  65       8.967  25.118   3.082  1.00  0.00           H  
ATOM   1040 1HD1 ILE A  65       7.627  26.853   6.787  1.00  0.00           H  
ATOM   1041 2HD1 ILE A  65       8.930  27.916   6.201  1.00  0.00           H  
ATOM   1042 3HD1 ILE A  65       7.738  27.255   5.057  1.00  0.00           H  
ATOM   1043  N   LYS A  66      13.023  25.778   3.250  1.00  0.00           N  
ATOM   1044  CA  LYS A  66      13.897  25.867   2.088  1.00  0.00           C  
ATOM   1045  C   LYS A  66      14.645  24.559   1.861  1.00  0.00           C  
ATOM   1046  O   LYS A  66      14.775  24.094   0.729  1.00  0.00           O  
ATOM   1047  CB  LYS A  66      14.891  27.019   2.251  1.00  0.00           C  
ATOM   1048  CG  LYS A  66      14.267  28.406   2.151  1.00  0.00           C  
ATOM   1049  CD  LYS A  66      15.300  29.494   2.402  1.00  0.00           C  
ATOM   1050  CE  LYS A  66      14.664  30.877   2.377  1.00  0.00           C  
ATOM   1051  NZ  LYS A  66      15.642  31.945   2.723  1.00  0.00           N  
ATOM   1052  H   LYS A  66      13.174  26.405   4.028  1.00  0.00           H  
ATOM   1053  HA  LYS A  66      13.285  26.069   1.210  1.00  0.00           H  
ATOM   1054 1HB  LYS A  66      15.382  26.942   3.222  1.00  0.00           H  
ATOM   1055 2HB  LYS A  66      15.664  26.944   1.486  1.00  0.00           H  
ATOM   1056 1HG  LYS A  66      13.841  28.543   1.157  1.00  0.00           H  
ATOM   1057 2HG  LYS A  66      13.468  28.499   2.885  1.00  0.00           H  
ATOM   1058 1HD  LYS A  66      15.767  29.336   3.375  1.00  0.00           H  
ATOM   1059 2HD  LYS A  66      16.073  29.447   1.635  1.00  0.00           H  
ATOM   1060 1HE  LYS A  66      14.265  31.075   1.384  1.00  0.00           H  
ATOM   1061 2HE  LYS A  66      13.840  30.912   3.089  1.00  0.00           H  
ATOM   1062 1HZ  LYS A  66      15.181  32.844   2.696  1.00  0.00           H  
ATOM   1063 2HZ  LYS A  66      16.005  31.782   3.651  1.00  0.00           H  
ATOM   1064 3HZ  LYS A  66      16.401  31.935   2.057  1.00  0.00           H  
ATOM   1065  N   ASP A  67      15.138  23.969   2.946  1.00  0.00           N  
ATOM   1066  CA  ASP A  67      15.821  22.681   2.875  1.00  0.00           C  
ATOM   1067  C   ASP A  67      14.893  21.595   2.348  1.00  0.00           C  
ATOM   1068  O   ASP A  67      15.285  20.787   1.503  1.00  0.00           O  
ATOM   1069  CB  ASP A  67      16.355  22.280   4.252  1.00  0.00           C  
ATOM   1070  CG  ASP A  67      17.572  23.091   4.676  1.00  0.00           C  
ATOM   1071  OD1 ASP A  67      18.119  23.780   3.848  1.00  0.00           O  
ATOM   1072  OD2 ASP A  67      17.942  23.013   5.822  1.00  0.00           O  
ATOM   1073  H   ASP A  67      15.037  24.424   3.843  1.00  0.00           H  
ATOM   1074  HA  ASP A  67      16.665  22.775   2.189  1.00  0.00           H  
ATOM   1075 1HB  ASP A  67      15.571  22.412   4.999  1.00  0.00           H  
ATOM   1076 2HB  ASP A  67      16.624  21.224   4.244  1.00  0.00           H  
ATOM   1077  N   LEU A  68      13.664  21.579   2.847  1.00  0.00           N  
ATOM   1078  CA  LEU A  68      12.656  20.636   2.375  1.00  0.00           C  
ATOM   1079  C   LEU A  68      12.293  20.899   0.920  1.00  0.00           C  
ATOM   1080  O   LEU A  68      12.061  19.968   0.149  1.00  0.00           O  
ATOM   1081  CB  LEU A  68      11.397  20.725   3.246  1.00  0.00           C  
ATOM   1082  CG  LEU A  68      11.553  20.239   4.693  1.00  0.00           C  
ATOM   1083  CD1 LEU A  68      10.283  20.548   5.473  1.00  0.00           C  
ATOM   1084  CD2 LEU A  68      11.849  18.746   4.698  1.00  0.00           C  
ATOM   1085  H   LEU A  68      13.419  22.238   3.572  1.00  0.00           H  
ATOM   1086  HA  LEU A  68      13.065  19.628   2.447  1.00  0.00           H  
ATOM   1087 1HB  LEU A  68      11.071  21.763   3.279  1.00  0.00           H  
ATOM   1088 2HB  LEU A  68      10.610  20.133   2.781  1.00  0.00           H  
ATOM   1089  HG  LEU A  68      12.376  20.773   5.170  1.00  0.00           H  
ATOM   1090 1HD1 LEU A  68      10.394  20.203   6.501  1.00  0.00           H  
ATOM   1091 2HD1 LEU A  68      10.106  21.624   5.470  1.00  0.00           H  
ATOM   1092 3HD1 LEU A  68       9.439  20.039   5.009  1.00  0.00           H  
ATOM   1093 1HD2 LEU A  68      11.961  18.401   5.726  1.00  0.00           H  
ATOM   1094 2HD2 LEU A  68      11.027  18.211   4.223  1.00  0.00           H  
ATOM   1095 3HD2 LEU A  68      12.771  18.556   4.149  1.00  0.00           H  
ATOM   1096  N   ALA A  69      12.243  22.174   0.550  1.00  0.00           N  
ATOM   1097  CA  ALA A  69      11.934  22.562  -0.821  1.00  0.00           C  
ATOM   1098  C   ALA A  69      13.024  22.105  -1.782  1.00  0.00           C  
ATOM   1099  O   ALA A  69      12.747  21.774  -2.936  1.00  0.00           O  
ATOM   1100  CB  ALA A  69      11.744  24.069  -0.914  1.00  0.00           C  
ATOM   1101  H   ALA A  69      12.426  22.893   1.234  1.00  0.00           H  
ATOM   1102  HA  ALA A  69      10.998  22.086  -1.113  1.00  0.00           H  
ATOM   1103 1HB  ALA A  69      11.513  24.344  -1.944  1.00  0.00           H  
ATOM   1104 2HB  ALA A  69      10.922  24.374  -0.266  1.00  0.00           H  
ATOM   1105 3HB  ALA A  69      12.657  24.572  -0.602  1.00  0.00           H  
ATOM   1106  N   GLU A  70      14.261  22.089  -1.303  1.00  0.00           N  
ATOM   1107  CA  GLU A  70      15.380  21.576  -2.082  1.00  0.00           C  
ATOM   1108  C   GLU A  70      15.214  20.090  -2.370  1.00  0.00           C  
ATOM   1109  O   GLU A  70      15.483  19.626  -3.479  1.00  0.00           O  
ATOM   1110  CB  GLU A  70      16.699  21.818  -1.344  1.00  0.00           C  
ATOM   1111  CG  GLU A  70      17.926  21.257  -2.049  1.00  0.00           C  
ATOM   1112  CD  GLU A  70      18.221  21.951  -3.350  1.00  0.00           C  
ATOM   1113  OE1 GLU A  70      17.674  23.002  -3.578  1.00  0.00           O  
ATOM   1114  OE2 GLU A  70      18.996  21.428  -4.117  1.00  0.00           O  
ATOM   1115  H   GLU A  70      14.433  22.446  -0.371  1.00  0.00           H  
ATOM   1116  HA  GLU A  70      15.413  22.108  -3.034  1.00  0.00           H  
ATOM   1117 1HB  GLU A  70      16.850  22.889  -1.211  1.00  0.00           H  
ATOM   1118 2HB  GLU A  70      16.649  21.368  -0.352  1.00  0.00           H  
ATOM   1119 1HG  GLU A  70      18.789  21.360  -1.392  1.00  0.00           H  
ATOM   1120 2HG  GLU A  70      17.771  20.195  -2.236  1.00  0.00           H  
ATOM   1121  N   GLN A  71      14.767  19.343  -1.364  1.00  0.00           N  
ATOM   1122  CA  GLN A  71      14.490  17.921  -1.529  1.00  0.00           C  
ATOM   1123  C   GLN A  71      13.359  17.693  -2.523  1.00  0.00           C  
ATOM   1124  O   GLN A  71      13.430  16.795  -3.362  1.00  0.00           O  
ATOM   1125  CB  GLN A  71      14.139  17.284  -0.182  1.00  0.00           C  
ATOM   1126  CG  GLN A  71      15.303  17.202   0.790  1.00  0.00           C  
ATOM   1127  CD  GLN A  71      14.878  16.720   2.164  1.00  0.00           C  
ATOM   1128  OE1 GLN A  71      13.716  16.865   2.556  1.00  0.00           O  
ATOM   1129  NE2 GLN A  71      15.817  16.143   2.905  1.00  0.00           N  
ATOM   1130  H   GLN A  71      14.616  19.774  -0.463  1.00  0.00           H  
ATOM   1131  HA  GLN A  71      15.389  17.437  -1.913  1.00  0.00           H  
ATOM   1132 1HB  GLN A  71      13.343  17.856   0.295  1.00  0.00           H  
ATOM   1133 2HB  GLN A  71      13.764  16.274  -0.344  1.00  0.00           H  
ATOM   1134 1HG  GLN A  71      16.043  16.504   0.397  1.00  0.00           H  
ATOM   1135 2HG  GLN A  71      15.745  18.193   0.897  1.00  0.00           H  
ATOM   1136 1HE2 GLN A  71      15.595  15.805   3.821  1.00  0.00           H  
ATOM   1137 2HE2 GLN A  71      16.746  16.045   2.548  1.00  0.00           H  
ATOM   1138  N   VAL A  72      12.317  18.508  -2.423  1.00  0.00           N  
ATOM   1139  CA  VAL A  72      11.200  18.444  -3.357  1.00  0.00           C  
ATOM   1140  C   VAL A  72      11.641  18.814  -4.770  1.00  0.00           C  
ATOM   1141  O   VAL A  72      11.293  18.138  -5.737  1.00  0.00           O  
ATOM   1142  CB  VAL A  72      10.073  19.393  -2.908  1.00  0.00           C  
ATOM   1143  CG1 VAL A  72       9.005  19.499  -3.986  1.00  0.00           C  
ATOM   1144  CG2 VAL A  72       9.473  18.900  -1.600  1.00  0.00           C  
ATOM   1145  H   VAL A  72      12.296  19.191  -1.679  1.00  0.00           H  
ATOM   1146  HA  VAL A  72      10.823  17.420  -3.375  1.00  0.00           H  
ATOM   1147  HB  VAL A  72      10.487  20.391  -2.766  1.00  0.00           H  
ATOM   1148 1HG1 VAL A  72       8.217  20.174  -3.652  1.00  0.00           H  
ATOM   1149 2HG1 VAL A  72       9.450  19.888  -4.902  1.00  0.00           H  
ATOM   1150 3HG1 VAL A  72       8.581  18.514  -4.177  1.00  0.00           H  
ATOM   1151 1HG2 VAL A  72       8.677  19.576  -1.288  1.00  0.00           H  
ATOM   1152 2HG2 VAL A  72       9.064  17.900  -1.741  1.00  0.00           H  
ATOM   1153 3HG2 VAL A  72      10.246  18.872  -0.832  1.00  0.00           H  
ATOM   1154  N   TRP A  73      12.411  19.891  -4.879  1.00  0.00           N  
ATOM   1155  CA  TRP A  73      12.958  20.314  -6.163  1.00  0.00           C  
ATOM   1156  C   TRP A  73      13.663  19.162  -6.868  1.00  0.00           C  
ATOM   1157  O   TRP A  73      13.398  18.884  -8.036  1.00  0.00           O  
ATOM   1158  CB  TRP A  73      13.937  21.473  -5.969  1.00  0.00           C  
ATOM   1159  CG  TRP A  73      14.664  21.859  -7.221  1.00  0.00           C  
ATOM   1160  CD1 TRP A  73      15.940  21.521  -7.560  1.00  0.00           C  
ATOM   1161  CD2 TRP A  73      14.158  22.661  -8.315  1.00  0.00           C  
ATOM   1162  NE1 TRP A  73      16.263  22.057  -8.782  1.00  0.00           N  
ATOM   1163  CE2 TRP A  73      15.183  22.756  -9.260  1.00  0.00           C  
ATOM   1164  CE3 TRP A  73      12.935  23.296  -8.565  1.00  0.00           C  
ATOM   1165  CZ2 TRP A  73      15.029  23.464 -10.442  1.00  0.00           C  
ATOM   1166  CZ3 TRP A  73      12.780  24.005  -9.751  1.00  0.00           C  
ATOM   1167  CH2 TRP A  73      13.800  24.085 -10.665  1.00  0.00           C  
ATOM   1168  H   TRP A  73      12.623  20.430  -4.052  1.00  0.00           H  
ATOM   1169  HA  TRP A  73      12.136  20.651  -6.795  1.00  0.00           H  
ATOM   1170 1HB  TRP A  73      13.398  22.347  -5.603  1.00  0.00           H  
ATOM   1171 2HB  TRP A  73      14.675  21.204  -5.213  1.00  0.00           H  
ATOM   1172  HD1 TRP A  73      16.607  20.915  -6.949  1.00  0.00           H  
ATOM   1173  HE1 TRP A  73      17.150  21.954  -9.254  1.00  0.00           H  
ATOM   1174  HE3 TRP A  73      12.120  23.233  -7.844  1.00  0.00           H  
ATOM   1175  HZ2 TRP A  73      15.828  23.540 -11.180  1.00  0.00           H  
ATOM   1176  HZ3 TRP A  73      11.825  24.497  -9.937  1.00  0.00           H  
ATOM   1177  HH2 TRP A  73      13.645  24.649 -11.585  1.00  0.00           H  
ATOM   1178  N   ARG A  74      14.561  18.498  -6.149  1.00  0.00           N  
ATOM   1179  CA  ARG A  74      15.338  17.402  -6.719  1.00  0.00           C  
ATOM   1180  C   ARG A  74      14.446  16.220  -7.073  1.00  0.00           C  
ATOM   1181  O   ARG A  74      14.644  15.566  -8.097  1.00  0.00           O  
ATOM   1182  CB  ARG A  74      16.415  16.946  -5.745  1.00  0.00           C  
ATOM   1183  CG  ARG A  74      17.516  17.963  -5.486  1.00  0.00           C  
ATOM   1184  CD  ARG A  74      18.472  17.486  -4.455  1.00  0.00           C  
ATOM   1185  NE  ARG A  74      19.371  18.543  -4.019  1.00  0.00           N  
ATOM   1186  CZ  ARG A  74      20.464  18.351  -3.255  1.00  0.00           C  
ATOM   1187  NH1 ARG A  74      20.780  17.141  -2.852  1.00  0.00           N  
ATOM   1188  NH2 ARG A  74      21.219  19.380  -2.911  1.00  0.00           N  
ATOM   1189  H   ARG A  74      14.709  18.755  -5.185  1.00  0.00           H  
ATOM   1190  HA  ARG A  74      15.816  17.756  -7.632  1.00  0.00           H  
ATOM   1191 1HB  ARG A  74      15.959  16.703  -4.787  1.00  0.00           H  
ATOM   1192 2HB  ARG A  74      16.886  16.039  -6.122  1.00  0.00           H  
ATOM   1193 1HG  ARG A  74      18.068  18.144  -6.408  1.00  0.00           H  
ATOM   1194 2HG  ARG A  74      17.073  18.897  -5.138  1.00  0.00           H  
ATOM   1195 1HD  ARG A  74      17.922  17.127  -3.586  1.00  0.00           H  
ATOM   1196 2HD  ARG A  74      19.073  16.675  -4.864  1.00  0.00           H  
ATOM   1197  HE  ARG A  74      19.161  19.488  -4.309  1.00  0.00           H  
ATOM   1198 1HH1 ARG A  74      20.203  16.353  -3.115  1.00  0.00           H  
ATOM   1199 2HH1 ARG A  74      21.599  16.996  -2.280  1.00  0.00           H  
ATOM   1200 1HH2 ARG A  74      20.975  20.311  -3.221  1.00  0.00           H  
ATOM   1201 2HH2 ARG A  74      22.038  19.236  -2.339  1.00  0.00           H  
ATOM   1202  N   ALA A  75      13.461  15.951  -6.222  1.00  0.00           N  
ATOM   1203  CA  ALA A  75      12.505  14.878  -6.469  1.00  0.00           C  
ATOM   1204  C   ALA A  75      11.714  15.129  -7.745  1.00  0.00           C  
ATOM   1205  O   ALA A  75      11.443  14.204  -8.511  1.00  0.00           O  
ATOM   1206  CB  ALA A  75      11.563  14.723  -5.284  1.00  0.00           C  
ATOM   1207  H   ALA A  75      13.373  16.503  -5.381  1.00  0.00           H  
ATOM   1208  HA  ALA A  75      13.057  13.944  -6.586  1.00  0.00           H  
ATOM   1209 1HB  ALA A  75      10.855  13.919  -5.484  1.00  0.00           H  
ATOM   1210 2HB  ALA A  75      12.139  14.486  -4.389  1.00  0.00           H  
ATOM   1211 3HB  ALA A  75      11.020  15.654  -5.128  1.00  0.00           H  
ATOM   1212  N   MET A  76      11.343  16.386  -7.970  1.00  0.00           N  
ATOM   1213  CA  MET A  76      10.609  16.765  -9.169  1.00  0.00           C  
ATOM   1214  C   MET A  76      11.466  16.594 -10.417  1.00  0.00           C  
ATOM   1215  O   MET A  76      10.973  16.187 -11.469  1.00  0.00           O  
ATOM   1216  CB  MET A  76      10.118  18.207  -9.052  1.00  0.00           C  
ATOM   1217  CG  MET A  76       8.987  18.408  -8.054  1.00  0.00           C  
ATOM   1218  SD  MET A  76       8.229  20.040  -8.181  1.00  0.00           S  
ATOM   1219  CE  MET A  76       9.600  21.088  -7.706  1.00  0.00           C  
ATOM   1220  H   MET A  76      11.576  17.094  -7.289  1.00  0.00           H  
ATOM   1221  HA  MET A  76       9.737  16.117  -9.261  1.00  0.00           H  
ATOM   1222 1HB  MET A  76      10.945  18.849  -8.754  1.00  0.00           H  
ATOM   1223 2HB  MET A  76       9.769  18.553 -10.026  1.00  0.00           H  
ATOM   1224 1HG  MET A  76       8.216  17.656  -8.220  1.00  0.00           H  
ATOM   1225 2HG  MET A  76       9.370  18.284  -7.041  1.00  0.00           H  
ATOM   1226 1HE  MET A  76       9.288  22.132  -7.735  1.00  0.00           H  
ATOM   1227 2HE  MET A  76       9.921  20.832  -6.694  1.00  0.00           H  
ATOM   1228 3HE  MET A  76      10.430  20.937  -8.397  1.00  0.00           H  
ATOM   1229  N   GLU A  77      12.751  16.903 -10.292  1.00  0.00           N  
ATOM   1230  CA  GLU A  77      13.681  16.784 -11.409  1.00  0.00           C  
ATOM   1231  C   GLU A  77      13.881  15.325 -11.805  1.00  0.00           C  
ATOM   1232  O   GLU A  77      13.916  14.993 -12.990  1.00  0.00           O  
ATOM   1233  CB  GLU A  77      15.028  17.415 -11.052  1.00  0.00           C  
ATOM   1234  CG  GLU A  77      16.090  17.285 -12.134  1.00  0.00           C  
ATOM   1235  CD  GLU A  77      15.663  17.879 -13.448  1.00  0.00           C  
ATOM   1236  OE1 GLU A  77      14.630  18.502 -13.488  1.00  0.00           O  
ATOM   1237  OE2 GLU A  77      16.372  17.708 -14.412  1.00  0.00           O  
ATOM   1238  H   GLU A  77      13.095  17.232  -9.402  1.00  0.00           H  
ATOM   1239  HA  GLU A  77      13.265  17.317 -12.265  1.00  0.00           H  
ATOM   1240 1HB  GLU A  77      14.889  18.477 -10.846  1.00  0.00           H  
ATOM   1241 2HB  GLU A  77      15.417  16.954 -10.144  1.00  0.00           H  
ATOM   1242 1HG  GLU A  77      16.998  17.787 -11.800  1.00  0.00           H  
ATOM   1243 2HG  GLU A  77      16.322  16.230 -12.275  1.00  0.00           H  
ATOM   1244  N   ARG A  78      14.009  14.459 -10.807  1.00  0.00           N  
ATOM   1245  CA  ARG A  78      14.157  13.028 -11.048  1.00  0.00           C  
ATOM   1246  C   ARG A  78      12.862  12.423 -11.572  1.00  0.00           C  
ATOM   1247  O   ARG A  78      12.882  11.515 -12.405  1.00  0.00           O  
ATOM   1248  CB  ARG A  78      14.568  12.309  -9.771  1.00  0.00           C  
ATOM   1249  CG  ARG A  78      15.944  12.682  -9.242  1.00  0.00           C  
ATOM   1250  CD  ARG A  78      17.009  12.409 -10.241  1.00  0.00           C  
ATOM   1251  NE  ARG A  78      18.335  12.673  -9.706  1.00  0.00           N  
ATOM   1252  CZ  ARG A  78      19.454  12.772 -10.450  1.00  0.00           C  
ATOM   1253  NH1 ARG A  78      19.391  12.627 -11.755  1.00  0.00           N  
ATOM   1254  NH2 ARG A  78      20.615  13.016  -9.867  1.00  0.00           N  
ATOM   1255  H   ARG A  78      14.008  14.800  -9.856  1.00  0.00           H  
ATOM   1256  HA  ARG A  78      14.934  12.883 -11.799  1.00  0.00           H  
ATOM   1257 1HB  ARG A  78      13.845  12.521  -8.985  1.00  0.00           H  
ATOM   1258 2HB  ARG A  78      14.561  11.232  -9.941  1.00  0.00           H  
ATOM   1259 1HG  ARG A  78      15.965  13.745  -9.000  1.00  0.00           H  
ATOM   1260 2HG  ARG A  78      16.159  12.101  -8.345  1.00  0.00           H  
ATOM   1261 1HD  ARG A  78      16.965  11.363 -10.542  1.00  0.00           H  
ATOM   1262 2HD  ARG A  78      16.861  13.044 -11.114  1.00  0.00           H  
ATOM   1263  HE  ARG A  78      18.423  12.791  -8.706  1.00  0.00           H  
ATOM   1264 1HH1 ARG A  78      18.504  12.441 -12.200  1.00  0.00           H  
ATOM   1265 2HH1 ARG A  78      20.230  12.701 -12.312  1.00  0.00           H  
ATOM   1266 1HH2 ARG A  78      20.664  13.128  -8.864  1.00  0.00           H  
ATOM   1267 2HH2 ARG A  78      21.453  13.090 -10.424  1.00  0.00           H  
ATOM   1268  N   ALA A  79      11.735  12.929 -11.082  1.00  0.00           N  
ATOM   1269  CA  ALA A  79      10.430  12.528 -11.590  1.00  0.00           C  
ATOM   1270  C   ALA A  79      10.257  12.940 -13.047  1.00  0.00           C  
ATOM   1271  O   ALA A  79       9.703  12.191 -13.852  1.00  0.00           O  
ATOM   1272  CB  ALA A  79       9.322  13.127 -10.735  1.00  0.00           C  
ATOM   1273  H   ALA A  79      11.786  13.608 -10.337  1.00  0.00           H  
ATOM   1274  HA  ALA A  79      10.353  11.443 -11.530  1.00  0.00           H  
ATOM   1275 1HB  ALA A  79       8.353  12.819 -11.127  1.00  0.00           H  
ATOM   1276 2HB  ALA A  79       9.426  12.778  -9.708  1.00  0.00           H  
ATOM   1277 3HB  ALA A  79       9.393  14.213 -10.758  1.00  0.00           H  
ATOM   1278  N   ARG A  80      10.732  14.135 -13.380  1.00  0.00           N  
ATOM   1279  CA  ARG A  80      10.729  14.605 -14.759  1.00  0.00           C  
ATOM   1280  C   ARG A  80      11.567  13.698 -15.652  1.00  0.00           C  
ATOM   1281  O   ARG A  80      11.167  13.367 -16.768  1.00  0.00           O  
ATOM   1282  CB  ARG A  80      11.263  16.027 -14.841  1.00  0.00           C  
ATOM   1283  CG  ARG A  80      11.114  16.689 -16.202  1.00  0.00           C  
ATOM   1284  CD  ARG A  80      11.715  18.047 -16.221  1.00  0.00           C  
ATOM   1285  NE  ARG A  80      13.165  18.000 -16.131  1.00  0.00           N  
ATOM   1286  CZ  ARG A  80      13.989  17.752 -17.168  1.00  0.00           C  
ATOM   1287  NH1 ARG A  80      13.491  17.533 -18.365  1.00  0.00           N  
ATOM   1288  NH2 ARG A  80      15.297  17.731 -16.982  1.00  0.00           N  
ATOM   1289  H   ARG A  80      11.109  14.733 -12.657  1.00  0.00           H  
ATOM   1290  HA  ARG A  80       9.702  14.590 -15.126  1.00  0.00           H  
ATOM   1291 1HB  ARG A  80      10.747  16.652 -14.113  1.00  0.00           H  
ATOM   1292 2HB  ARG A  80      12.322  16.034 -14.586  1.00  0.00           H  
ATOM   1293 1HG  ARG A  80      11.613  16.082 -16.958  1.00  0.00           H  
ATOM   1294 2HG  ARG A  80      10.055  16.779 -16.450  1.00  0.00           H  
ATOM   1295 1HD  ARG A  80      11.448  18.550 -17.150  1.00  0.00           H  
ATOM   1296 2HD  ARG A  80      11.339  18.623 -15.376  1.00  0.00           H  
ATOM   1297  HE  ARG A  80      13.585  18.164 -15.225  1.00  0.00           H  
ATOM   1298 1HH1 ARG A  80      12.491  17.550 -18.507  1.00  0.00           H  
ATOM   1299 2HH1 ARG A  80      14.109  17.348 -19.142  1.00  0.00           H  
ATOM   1300 1HH2 ARG A  80      15.680  17.899 -16.062  1.00  0.00           H  
ATOM   1301 2HH2 ARG A  80      15.914  17.546 -17.759  1.00  0.00           H  
ATOM   1302  N   GLU A  81      12.735  13.303 -15.155  1.00  0.00           N  
ATOM   1303  CA  GLU A  81      13.592  12.365 -15.868  1.00  0.00           C  
ATOM   1304  C   GLU A  81      12.919  11.006 -16.018  1.00  0.00           C  
ATOM   1305  O   GLU A  81      13.065  10.340 -17.041  1.00  0.00           O  
ATOM   1306  CB  GLU A  81      14.929  12.206 -15.140  1.00  0.00           C  
ATOM   1307  CG  GLU A  81      15.829  13.432 -15.202  1.00  0.00           C  
ATOM   1308  CD  GLU A  81      17.065  13.294 -14.359  1.00  0.00           C  
ATOM   1309  OE1 GLU A  81      17.093  12.429 -13.516  1.00  0.00           O  
ATOM   1310  OE2 GLU A  81      17.984  14.053 -14.557  1.00  0.00           O  
ATOM   1311  H   GLU A  81      13.034  13.662 -14.259  1.00  0.00           H  
ATOM   1312  HA  GLU A  81      13.786  12.762 -16.866  1.00  0.00           H  
ATOM   1313 1HB  GLU A  81      14.746  11.978 -14.090  1.00  0.00           H  
ATOM   1314 2HB  GLU A  81      15.478  11.366 -15.567  1.00  0.00           H  
ATOM   1315 1HG  GLU A  81      16.126  13.600 -16.237  1.00  0.00           H  
ATOM   1316 2HG  GLU A  81      15.263  14.302 -14.869  1.00  0.00           H  
ATOM   1317  N   GLY A  82      12.181  10.602 -14.989  1.00  0.00           N  
ATOM   1318  CA  GLY A  82      11.476   9.325 -15.008  1.00  0.00           C  
ATOM   1319  C   GLY A  82      12.082   8.349 -14.008  1.00  0.00           C  
ATOM   1320  O   GLY A  82      11.660   7.195 -13.918  1.00  0.00           O  
ATOM   1321  H   GLY A  82      12.104  11.195 -14.175  1.00  0.00           H  
ATOM   1322 1HA  GLY A  82      10.423   9.488 -14.772  1.00  0.00           H  
ATOM   1323 2HA  GLY A  82      11.518   8.901 -16.009  1.00  0.00           H  
ATOM   1324  N   ASP A  83      13.073   8.817 -13.256  1.00  0.00           N  
ATOM   1325  CA  ASP A  83      13.759   7.978 -12.282  1.00  0.00           C  
ATOM   1326  C   ASP A  83      12.958   7.864 -10.991  1.00  0.00           C  
ATOM   1327  O   ASP A  83      13.201   8.595 -10.032  1.00  0.00           O  
ATOM   1328  CB  ASP A  83      15.151   8.536 -11.979  1.00  0.00           C  
ATOM   1329  CG  ASP A  83      15.950   7.654 -11.029  1.00  0.00           C  
ATOM   1330  OD1 ASP A  83      15.378   6.750 -10.467  1.00  0.00           O  
ATOM   1331  OD2 ASP A  83      17.124   7.893 -10.874  1.00  0.00           O  
ATOM   1332  H   ASP A  83      13.358   9.780 -13.365  1.00  0.00           H  
ATOM   1333  HA  ASP A  83      13.871   6.978 -12.704  1.00  0.00           H  
ATOM   1334 1HB  ASP A  83      15.711   8.644 -12.908  1.00  0.00           H  
ATOM   1335 2HB  ASP A  83      15.057   9.529 -11.537  1.00  0.00           H  
ATOM   1336  N   LYS A  84      11.999   6.944 -10.975  1.00  0.00           N  
ATOM   1337  CA  LYS A  84      11.133   6.760  -9.814  1.00  0.00           C  
ATOM   1338  C   LYS A  84      11.935   6.324  -8.595  1.00  0.00           C  
ATOM   1339  O   LYS A  84      11.635   6.723  -7.471  1.00  0.00           O  
ATOM   1340  CB  LYS A  84      10.040   5.735 -10.118  1.00  0.00           C  
ATOM   1341  CG  LYS A  84       8.964   6.227 -11.076  1.00  0.00           C  
ATOM   1342  CD  LYS A  84       7.924   5.150 -11.341  1.00  0.00           C  
ATOM   1343  CE  LYS A  84       6.796   5.671 -12.220  1.00  0.00           C  
ATOM   1344  NZ  LYS A  84       5.812   4.606 -12.553  1.00  0.00           N  
ATOM   1345  H   LYS A  84      11.867   6.357 -11.787  1.00  0.00           H  
ATOM   1346  HA  LYS A  84      10.653   7.712  -9.588  1.00  0.00           H  
ATOM   1347 1HB  LYS A  84      10.490   4.841 -10.553  1.00  0.00           H  
ATOM   1348 2HB  LYS A  84       9.552   5.437  -9.190  1.00  0.00           H  
ATOM   1349 1HG  LYS A  84       8.470   7.101 -10.649  1.00  0.00           H  
ATOM   1350 2HG  LYS A  84       9.423   6.518 -12.021  1.00  0.00           H  
ATOM   1351 1HD  LYS A  84       8.397   4.301 -11.837  1.00  0.00           H  
ATOM   1352 2HD  LYS A  84       7.505   4.808 -10.394  1.00  0.00           H  
ATOM   1353 1HE  LYS A  84       6.278   6.478 -11.704  1.00  0.00           H  
ATOM   1354 2HE  LYS A  84       7.211   6.068 -13.146  1.00  0.00           H  
ATOM   1355 1HZ  LYS A  84       5.083   4.991 -13.136  1.00  0.00           H  
ATOM   1356 2HZ  LYS A  84       6.279   3.859 -13.048  1.00  0.00           H  
ATOM   1357 3HZ  LYS A  84       5.406   4.243 -11.703  1.00  0.00           H  
ATOM   1358  N   ASP A  85      12.953   5.502  -8.824  1.00  0.00           N  
ATOM   1359  CA  ASP A  85      13.750   4.948  -7.736  1.00  0.00           C  
ATOM   1360  C   ASP A  85      14.385   6.051  -6.901  1.00  0.00           C  
ATOM   1361  O   ASP A  85      14.242   6.077  -5.678  1.00  0.00           O  
ATOM   1362  CB  ASP A  85      14.839   4.023  -8.285  1.00  0.00           C  
ATOM   1363  CG  ASP A  85      14.286   2.713  -8.831  1.00  0.00           C  
ATOM   1364  OD1 ASP A  85      13.148   2.412  -8.556  1.00  0.00           O  
ATOM   1365  OD2 ASP A  85      15.006   2.027  -9.515  1.00  0.00           O  
ATOM   1366  H   ASP A  85      13.182   5.257  -9.777  1.00  0.00           H  
ATOM   1367  HA  ASP A  85      13.093   4.363  -7.089  1.00  0.00           H  
ATOM   1368 1HB  ASP A  85      15.380   4.532  -9.083  1.00  0.00           H  
ATOM   1369 2HB  ASP A  85      15.557   3.796  -7.495  1.00  0.00           H  
ATOM   1370  N   THR A  86      15.088   6.960  -7.567  1.00  0.00           N  
ATOM   1371  CA  THR A  86      15.740   8.074  -6.888  1.00  0.00           C  
ATOM   1372  C   THR A  86      14.717   9.089  -6.390  1.00  0.00           C  
ATOM   1373  O   THR A  86      14.838   9.614  -5.285  1.00  0.00           O  
ATOM   1374  CB  THR A  86      16.752   8.771  -7.815  1.00  0.00           C  
ATOM   1375  OG1 THR A  86      17.756   7.833  -8.223  1.00  0.00           O  
ATOM   1376  CG2 THR A  86      17.416   9.938  -7.099  1.00  0.00           C  
ATOM   1377  H   THR A  86      15.173   6.878  -8.571  1.00  0.00           H  
ATOM   1378  HA  THR A  86      16.282   7.685  -6.028  1.00  0.00           H  
ATOM   1379  HB  THR A  86      16.239   9.142  -8.702  1.00  0.00           H  
ATOM   1380  HG1 THR A  86      17.711   7.710  -9.175  1.00  0.00           H  
ATOM   1381 1HG2 THR A  86      18.128  10.419  -7.769  1.00  0.00           H  
ATOM   1382 2HG2 THR A  86      16.656  10.659  -6.798  1.00  0.00           H  
ATOM   1383 3HG2 THR A  86      17.939   9.572  -6.216  1.00  0.00           H  
ATOM   1384  N   ALA A  87      13.711   9.359  -7.213  1.00  0.00           N  
ATOM   1385  CA  ALA A  87      12.678  10.331  -6.869  1.00  0.00           C  
ATOM   1386  C   ALA A  87      11.955   9.934  -5.589  1.00  0.00           C  
ATOM   1387  O   ALA A  87      11.740  10.763  -4.703  1.00  0.00           O  
ATOM   1388  CB  ALA A  87      11.685  10.476  -8.014  1.00  0.00           C  
ATOM   1389  H   ALA A  87      13.658   8.880  -8.102  1.00  0.00           H  
ATOM   1390  HA  ALA A  87      13.154  11.299  -6.707  1.00  0.00           H  
ATOM   1391 1HB  ALA A  87      10.921  11.204  -7.741  1.00  0.00           H  
ATOM   1392 2HB  ALA A  87      12.209  10.816  -8.907  1.00  0.00           H  
ATOM   1393 3HB  ALA A  87      11.216   9.514  -8.212  1.00  0.00           H  
ATOM   1394  N   ARG A  88      11.580   8.663  -5.496  1.00  0.00           N  
ATOM   1395  CA  ARG A  88      10.858   8.159  -4.335  1.00  0.00           C  
ATOM   1396  C   ARG A  88      11.731   8.191  -3.086  1.00  0.00           C  
ATOM   1397  O   ARG A  88      11.237   8.374  -1.975  1.00  0.00           O  
ATOM   1398  CB  ARG A  88      10.380   6.736  -4.579  1.00  0.00           C  
ATOM   1399  CG  ARG A  88       9.233   6.607  -5.570  1.00  0.00           C  
ATOM   1400  CD  ARG A  88       8.817   5.193  -5.748  1.00  0.00           C  
ATOM   1401  NE  ARG A  88       9.861   4.394  -6.370  1.00  0.00           N  
ATOM   1402  CZ  ARG A  88       9.918   3.049  -6.336  1.00  0.00           C  
ATOM   1403  NH1 ARG A  88       8.987   2.367  -5.707  1.00  0.00           N  
ATOM   1404  NH2 ARG A  88      10.911   2.414  -6.934  1.00  0.00           N  
ATOM   1405  H   ARG A  88      11.800   8.029  -6.252  1.00  0.00           H  
ATOM   1406  HA  ARG A  88       9.990   8.799  -4.162  1.00  0.00           H  
ATOM   1407 1HB  ARG A  88      11.207   6.133  -4.953  1.00  0.00           H  
ATOM   1408 2HB  ARG A  88      10.053   6.295  -3.637  1.00  0.00           H  
ATOM   1409 1HG  ARG A  88       8.375   7.174  -5.209  1.00  0.00           H  
ATOM   1410 2HG  ARG A  88       9.545   6.997  -6.539  1.00  0.00           H  
ATOM   1411 1HD  ARG A  88       8.588   4.756  -4.776  1.00  0.00           H  
ATOM   1412 2HD  ARG A  88       7.932   5.151  -6.382  1.00  0.00           H  
ATOM   1413  HE  ARG A  88      10.595   4.883  -6.863  1.00  0.00           H  
ATOM   1414 1HH1 ARG A  88       8.228   2.852  -5.249  1.00  0.00           H  
ATOM   1415 2HH1 ARG A  88       9.029   1.358  -5.681  1.00  0.00           H  
ATOM   1416 1HH2 ARG A  88      11.628   2.938  -7.418  1.00  0.00           H  
ATOM   1417 2HH2 ARG A  88      10.954   1.406  -6.909  1.00  0.00           H  
ATOM   1418  N   GLU A  89      13.035   8.012  -3.280  1.00  0.00           N  
ATOM   1419  CA  GLU A  89      13.993   8.130  -2.187  1.00  0.00           C  
ATOM   1420  C   GLU A  89      14.089   9.568  -1.692  1.00  0.00           C  
ATOM   1421  O   GLU A  89      14.120   9.819  -0.487  1.00  0.00           O  
ATOM   1422  CB  GLU A  89      15.373   7.640  -2.632  1.00  0.00           C  
ATOM   1423  CG  GLU A  89      16.472   7.834  -1.598  1.00  0.00           C  
ATOM   1424  CD  GLU A  89      16.191   7.126  -0.303  1.00  0.00           C  
ATOM   1425  OE1 GLU A  89      15.261   6.356  -0.258  1.00  0.00           O  
ATOM   1426  OE2 GLU A  89      16.906   7.354   0.644  1.00  0.00           O  
ATOM   1427  H   GLU A  89      13.369   7.789  -4.205  1.00  0.00           H  
ATOM   1428  HA  GLU A  89      13.654   7.506  -1.359  1.00  0.00           H  
ATOM   1429 1HB  GLU A  89      15.322   6.577  -2.870  1.00  0.00           H  
ATOM   1430 2HB  GLU A  89      15.670   8.165  -3.540  1.00  0.00           H  
ATOM   1431 1HG  GLU A  89      17.411   7.461  -2.007  1.00  0.00           H  
ATOM   1432 2HG  GLU A  89      16.591   8.900  -1.406  1.00  0.00           H  
ATOM   1433  N   LEU A  90      14.137  10.510  -2.629  1.00  0.00           N  
ATOM   1434  CA  LEU A  90      14.170  11.926  -2.288  1.00  0.00           C  
ATOM   1435  C   LEU A  90      12.864  12.367  -1.639  1.00  0.00           C  
ATOM   1436  O   LEU A  90      12.860  13.194  -0.726  1.00  0.00           O  
ATOM   1437  CB  LEU A  90      14.434  12.766  -3.543  1.00  0.00           C  
ATOM   1438  CG  LEU A  90      15.829  12.614  -4.165  1.00  0.00           C  
ATOM   1439  CD1 LEU A  90      15.858  13.303  -5.522  1.00  0.00           C  
ATOM   1440  CD2 LEU A  90      16.870  13.207  -3.227  1.00  0.00           C  
ATOM   1441  H   LEU A  90      14.152  10.235  -3.601  1.00  0.00           H  
ATOM   1442  HA  LEU A  90      14.979  12.094  -1.577  1.00  0.00           H  
ATOM   1443 1HB  LEU A  90      13.702  12.496  -4.303  1.00  0.00           H  
ATOM   1444 2HB  LEU A  90      14.296  13.818  -3.293  1.00  0.00           H  
ATOM   1445  HG  LEU A  90      16.043  11.556  -4.323  1.00  0.00           H  
ATOM   1446 1HD1 LEU A  90      16.849  13.194  -5.964  1.00  0.00           H  
ATOM   1447 2HD1 LEU A  90      15.118  12.846  -6.179  1.00  0.00           H  
ATOM   1448 3HD1 LEU A  90      15.631  14.361  -5.398  1.00  0.00           H  
ATOM   1449 1HD2 LEU A  90      17.861  13.097  -3.669  1.00  0.00           H  
ATOM   1450 2HD2 LEU A  90      16.658  14.264  -3.070  1.00  0.00           H  
ATOM   1451 3HD2 LEU A  90      16.839  12.684  -2.271  1.00  0.00           H  
ATOM   1452  N   ILE A  91      11.754  11.811  -2.116  1.00  0.00           N  
ATOM   1453  CA  ILE A  91      10.454  12.046  -1.498  1.00  0.00           C  
ATOM   1454  C   ILE A  91      10.405  11.479  -0.086  1.00  0.00           C  
ATOM   1455  O   ILE A  91       9.901  12.123   0.834  1.00  0.00           O  
ATOM   1456  CB  ILE A  91       9.325  11.424  -2.340  1.00  0.00           C  
ATOM   1457  CG1 ILE A  91       9.192  12.157  -3.678  1.00  0.00           C  
ATOM   1458  CG2 ILE A  91       8.011  11.460  -1.577  1.00  0.00           C  
ATOM   1459  CD1 ILE A  91       8.379  11.405  -4.707  1.00  0.00           C  
ATOM   1460  H   ILE A  91      11.816  11.210  -2.924  1.00  0.00           H  
ATOM   1461  HA  ILE A  91      10.287  13.120  -1.441  1.00  0.00           H  
ATOM   1462  HB  ILE A  91       9.572  10.389  -2.572  1.00  0.00           H  
ATOM   1463 1HG1 ILE A  91       8.725  13.127  -3.516  1.00  0.00           H  
ATOM   1464 2HG1 ILE A  91      10.183  12.338  -4.094  1.00  0.00           H  
ATOM   1465 1HG2 ILE A  91       7.223  11.018  -2.187  1.00  0.00           H  
ATOM   1466 2HG2 ILE A  91       8.112  10.896  -0.651  1.00  0.00           H  
ATOM   1467 3HG2 ILE A  91       7.752  12.494  -1.345  1.00  0.00           H  
ATOM   1468 1HD1 ILE A  91       8.330  11.987  -5.628  1.00  0.00           H  
ATOM   1469 2HD1 ILE A  91       8.850  10.443  -4.911  1.00  0.00           H  
ATOM   1470 3HD1 ILE A  91       7.371  11.244  -4.327  1.00  0.00           H  
ATOM   1471  N   ARG A  92      10.931  10.270   0.082  1.00  0.00           N  
ATOM   1472  CA  ARG A  92      11.010   9.643   1.396  1.00  0.00           C  
ATOM   1473  C   ARG A  92      11.785  10.515   2.376  1.00  0.00           C  
ATOM   1474  O   ARG A  92      11.379  10.681   3.528  1.00  0.00           O  
ATOM   1475  CB  ARG A  92      11.676   8.279   1.299  1.00  0.00           C  
ATOM   1476  CG  ARG A  92      11.676   7.473   2.588  1.00  0.00           C  
ATOM   1477  CD  ARG A  92      12.440   6.208   2.446  1.00  0.00           C  
ATOM   1478  NE  ARG A  92      13.871   6.448   2.346  1.00  0.00           N  
ATOM   1479  CZ  ARG A  92      14.678   6.712   3.391  1.00  0.00           C  
ATOM   1480  NH1 ARG A  92      14.180   6.768   4.607  1.00  0.00           N  
ATOM   1481  NH2 ARG A  92      15.969   6.916   3.195  1.00  0.00           N  
ATOM   1482  H   ARG A  92      11.286   9.774  -0.724  1.00  0.00           H  
ATOM   1483  HA  ARG A  92       9.997   9.515   1.780  1.00  0.00           H  
ATOM   1484 1HB  ARG A  92      11.175   7.683   0.538  1.00  0.00           H  
ATOM   1485 2HB  ARG A  92      12.714   8.402   0.986  1.00  0.00           H  
ATOM   1486 1HG  ARG A  92      12.132   8.062   3.384  1.00  0.00           H  
ATOM   1487 2HG  ARG A  92      10.649   7.225   2.862  1.00  0.00           H  
ATOM   1488 1HD  ARG A  92      12.261   5.575   3.314  1.00  0.00           H  
ATOM   1489 2HD  ARG A  92      12.118   5.688   1.545  1.00  0.00           H  
ATOM   1490  HE  ARG A  92      14.291   6.412   1.426  1.00  0.00           H  
ATOM   1491 1HH1 ARG A  92      13.193   6.613   4.757  1.00  0.00           H  
ATOM   1492 2HH1 ARG A  92      14.785   6.967   5.392  1.00  0.00           H  
ATOM   1493 1HH2 ARG A  92      16.351   6.872   2.261  1.00  0.00           H  
ATOM   1494 2HH2 ARG A  92      16.573   7.114   3.979  1.00  0.00           H  
ATOM   1495  N   LYS A  93      12.900  11.069   1.913  1.00  0.00           N  
ATOM   1496  CA  LYS A  93      13.704  11.970   2.732  1.00  0.00           C  
ATOM   1497  C   LYS A  93      12.881  13.154   3.219  1.00  0.00           C  
ATOM   1498  O   LYS A  93      12.929  13.517   4.395  1.00  0.00           O  
ATOM   1499  CB  LYS A  93      14.923  12.463   1.950  1.00  0.00           C  
ATOM   1500  CG  LYS A  93      15.997  11.406   1.728  1.00  0.00           C  
ATOM   1501  CD  LYS A  93      17.152  11.958   0.906  1.00  0.00           C  
ATOM   1502  CE  LYS A  93      18.226  10.903   0.682  1.00  0.00           C  
ATOM   1503  NZ  LYS A  93      19.362  11.428  -0.124  1.00  0.00           N  
ATOM   1504  H   LYS A  93      13.198  10.862   0.971  1.00  0.00           H  
ATOM   1505  HA  LYS A  93      14.061  11.420   3.602  1.00  0.00           H  
ATOM   1506 1HB  LYS A  93      14.605  12.827   0.973  1.00  0.00           H  
ATOM   1507 2HB  LYS A  93      15.380  13.299   2.479  1.00  0.00           H  
ATOM   1508 1HG  LYS A  93      16.378  11.066   2.692  1.00  0.00           H  
ATOM   1509 2HG  LYS A  93      15.566  10.553   1.206  1.00  0.00           H  
ATOM   1510 1HD  LYS A  93      16.781  12.298  -0.061  1.00  0.00           H  
ATOM   1511 2HD  LYS A  93      17.595  12.808   1.425  1.00  0.00           H  
ATOM   1512 1HE  LYS A  93      18.606  10.562   1.644  1.00  0.00           H  
ATOM   1513 2HE  LYS A  93      17.794  10.048   0.163  1.00  0.00           H  
ATOM   1514 1HZ  LYS A  93      20.050  10.700  -0.250  1.00  0.00           H  
ATOM   1515 2HZ  LYS A  93      19.023  11.731  -1.026  1.00  0.00           H  
ATOM   1516 3HZ  LYS A  93      19.784  12.210   0.357  1.00  0.00           H  
ATOM   1517  N   PHE A  94      12.123  13.758   2.309  1.00  0.00           N  
ATOM   1518  CA  PHE A  94      11.193  14.821   2.667  1.00  0.00           C  
ATOM   1519  C   PHE A  94      10.202  14.350   3.724  1.00  0.00           C  
ATOM   1520  O   PHE A  94      10.003  15.016   4.741  1.00  0.00           O  
ATOM   1521  CB  PHE A  94      10.435  15.307   1.430  1.00  0.00           C  
ATOM   1522  CG  PHE A  94       9.294  16.232   1.743  1.00  0.00           C  
ATOM   1523  CD1 PHE A  94       9.524  17.572   2.020  1.00  0.00           C  
ATOM   1524  CD2 PHE A  94       7.988  15.765   1.763  1.00  0.00           C  
ATOM   1525  CE1 PHE A  94       8.475  18.424   2.308  1.00  0.00           C  
ATOM   1526  CE2 PHE A  94       6.938  16.615   2.050  1.00  0.00           C  
ATOM   1527  CZ  PHE A  94       7.182  17.946   2.323  1.00  0.00           C  
ATOM   1528  H   PHE A  94      12.194  13.473   1.342  1.00  0.00           H  
ATOM   1529  HA  PHE A  94      11.761  15.655   3.077  1.00  0.00           H  
ATOM   1530 1HB  PHE A  94      11.122  15.828   0.764  1.00  0.00           H  
ATOM   1531 2HB  PHE A  94      10.039  14.450   0.886  1.00  0.00           H  
ATOM   1532  HD1 PHE A  94      10.546  17.950   2.006  1.00  0.00           H  
ATOM   1533  HD2 PHE A  94       7.796  14.713   1.548  1.00  0.00           H  
ATOM   1534  HE1 PHE A  94       8.670  19.474   2.524  1.00  0.00           H  
ATOM   1535  HE2 PHE A  94       5.916  16.235   2.062  1.00  0.00           H  
ATOM   1536  HZ  PHE A  94       6.354  18.616   2.552  1.00  0.00           H  
ATOM   1537  N   ALA A  95       9.582  13.202   3.479  1.00  0.00           N  
ATOM   1538  CA  ALA A  95       8.576  12.665   4.386  1.00  0.00           C  
ATOM   1539  C   ALA A  95       9.161  12.423   5.774  1.00  0.00           C  
ATOM   1540  O   ALA A  95       8.564  12.806   6.782  1.00  0.00           O  
ATOM   1541  CB  ALA A  95       7.990  11.377   3.826  1.00  0.00           C  
ATOM   1542  H   ALA A  95       9.814  12.689   2.640  1.00  0.00           H  
ATOM   1543  HA  ALA A  95       7.768  13.390   4.475  1.00  0.00           H  
ATOM   1544 1HB  ALA A  95       7.240  10.989   4.515  1.00  0.00           H  
ATOM   1545 2HB  ALA A  95       7.526  11.578   2.860  1.00  0.00           H  
ATOM   1546 3HB  ALA A  95       8.783  10.642   3.701  1.00  0.00           H  
ATOM   1547  N   ASP A  96      10.328  11.791   5.818  1.00  0.00           N  
ATOM   1548  CA  ASP A  96      10.923  11.371   7.080  1.00  0.00           C  
ATOM   1549  C   ASP A  96      11.457  12.564   7.861  1.00  0.00           C  
ATOM   1550  O   ASP A  96      11.288  12.649   9.079  1.00  0.00           O  
ATOM   1551  CB  ASP A  96      12.052  10.367   6.833  1.00  0.00           C  
ATOM   1552  CG  ASP A  96      11.546   9.004   6.383  1.00  0.00           C  
ATOM   1553  OD1 ASP A  96      10.367   8.763   6.495  1.00  0.00           O  
ATOM   1554  OD2 ASP A  96      12.343   8.216   5.931  1.00  0.00           O  
ATOM   1555  H   ASP A  96      10.813  11.595   4.954  1.00  0.00           H  
ATOM   1556  HA  ASP A  96      10.154  10.884   7.682  1.00  0.00           H  
ATOM   1557 1HB  ASP A  96      12.726  10.758   6.070  1.00  0.00           H  
ATOM   1558 2HB  ASP A  96      12.633  10.239   7.747  1.00  0.00           H  
ATOM   1559  N   ASP A  97      12.103  13.486   7.156  1.00  0.00           N  
ATOM   1560  CA  ASP A  97      12.697  14.658   7.787  1.00  0.00           C  
ATOM   1561  C   ASP A  97      11.629  15.566   8.381  1.00  0.00           C  
ATOM   1562  O   ASP A  97      11.760  16.039   9.509  1.00  0.00           O  
ATOM   1563  CB  ASP A  97      13.538  15.443   6.776  1.00  0.00           C  
ATOM   1564  CG  ASP A  97      14.857  14.759   6.444  1.00  0.00           C  
ATOM   1565  OD1 ASP A  97      15.237  13.864   7.162  1.00  0.00           O  
ATOM   1566  OD2 ASP A  97      15.472  15.138   5.476  1.00  0.00           O  
ATOM   1567  H   ASP A  97      12.184  13.373   6.155  1.00  0.00           H  
ATOM   1568  HA  ASP A  97      13.348  14.323   8.595  1.00  0.00           H  
ATOM   1569 1HB  ASP A  97      12.970  15.573   5.854  1.00  0.00           H  
ATOM   1570 2HB  ASP A  97      13.749  16.436   7.172  1.00  0.00           H  
ATOM   1571  N   LEU A  98      10.571  15.805   7.613  1.00  0.00           N  
ATOM   1572  CA  LEU A  98       9.448  16.606   8.084  1.00  0.00           C  
ATOM   1573  C   LEU A  98       8.657  15.869   9.159  1.00  0.00           C  
ATOM   1574  O   LEU A  98       8.377  16.419  10.224  1.00  0.00           O  
ATOM   1575  CB  LEU A  98       8.523  16.962   6.914  1.00  0.00           C  
ATOM   1576  CG  LEU A  98       7.264  17.759   7.279  1.00  0.00           C  
ATOM   1577  CD1 LEU A  98       7.665  19.045   7.989  1.00  0.00           C  
ATOM   1578  CD2 LEU A  98       6.467  18.055   6.018  1.00  0.00           C  
ATOM   1579  H   LEU A  98      10.543  15.422   6.679  1.00  0.00           H  
ATOM   1580  HA  LEU A  98       9.837  17.528   8.521  1.00  0.00           H  
ATOM   1581 1HB  LEU A  98       9.088  17.548   6.191  1.00  0.00           H  
ATOM   1582 2HB  LEU A  98       8.202  16.039   6.431  1.00  0.00           H  
ATOM   1583  HG  LEU A  98       6.651  17.176   7.967  1.00  0.00           H  
ATOM   1584 1HD1 LEU A  98       6.770  19.611   8.248  1.00  0.00           H  
ATOM   1585 2HD1 LEU A  98       8.216  18.803   8.897  1.00  0.00           H  
ATOM   1586 3HD1 LEU A  98       8.293  19.643   7.330  1.00  0.00           H  
ATOM   1587 1HD2 LEU A  98       5.571  18.621   6.277  1.00  0.00           H  
ATOM   1588 2HD2 LEU A  98       7.078  18.640   5.330  1.00  0.00           H  
ATOM   1589 3HD2 LEU A  98       6.178  17.119   5.541  1.00  0.00           H  
ATOM   1590  N   GLY A  99       8.301  14.622   8.872  1.00  0.00           N  
ATOM   1591  CA  GLY A  99       7.624  13.775   9.846  1.00  0.00           C  
ATOM   1592  C   GLY A  99       6.181  13.511   9.438  1.00  0.00           C  
ATOM   1593  O   GLY A  99       5.273  13.550  10.270  1.00  0.00           O  
ATOM   1594  H   GLY A  99       8.505  14.251   7.955  1.00  0.00           H  
ATOM   1595 1HA  GLY A  99       8.158  12.831   9.941  1.00  0.00           H  
ATOM   1596 2HA  GLY A  99       7.646  14.256  10.823  1.00  0.00           H  
ATOM   1597  N   ILE A 100       5.974  13.242   8.154  1.00  0.00           N  
ATOM   1598  CA  ILE A 100       4.648  12.914   7.643  1.00  0.00           C  
ATOM   1599  C   ILE A 100       4.686  11.662   6.777  1.00  0.00           C  
ATOM   1600  O   ILE A 100       5.742  11.270   6.281  1.00  0.00           O  
ATOM   1601  CB  ILE A 100       4.068  14.085   6.830  1.00  0.00           C  
ATOM   1602  CG1 ILE A 100       4.930  14.356   5.594  1.00  0.00           C  
ATOM   1603  CG2 ILE A 100       3.963  15.332   7.693  1.00  0.00           C  
ATOM   1604  CD1 ILE A 100       4.316  15.339   4.624  1.00  0.00           C  
ATOM   1605  H   ILE A 100       6.755  13.264   7.514  1.00  0.00           H  
ATOM   1606  HA  ILE A 100       3.988  12.723   8.491  1.00  0.00           H  
ATOM   1607  HB  ILE A 100       3.075  13.820   6.468  1.00  0.00           H  
ATOM   1608 1HG1 ILE A 100       5.900  14.743   5.905  1.00  0.00           H  
ATOM   1609 2HG1 ILE A 100       5.109  13.420   5.063  1.00  0.00           H  
ATOM   1610 1HG2 ILE A 100       3.551  16.150   7.102  1.00  0.00           H  
ATOM   1611 2HG2 ILE A 100       3.309  15.133   8.541  1.00  0.00           H  
ATOM   1612 3HG2 ILE A 100       4.953  15.609   8.055  1.00  0.00           H  
ATOM   1613 1HD1 ILE A 100       4.985  15.479   3.775  1.00  0.00           H  
ATOM   1614 2HD1 ILE A 100       3.359  14.953   4.272  1.00  0.00           H  
ATOM   1615 3HD1 ILE A 100       4.161  16.294   5.124  1.00  0.00           H  
ATOM   1616  N   SER A 101       3.527  11.038   6.596  1.00  0.00           N  
ATOM   1617  CA  SER A 101       3.430   9.813   5.809  1.00  0.00           C  
ATOM   1618  C   SER A 101       3.374  10.120   4.319  1.00  0.00           C  
ATOM   1619  O   SER A 101       3.008  11.225   3.916  1.00  0.00           O  
ATOM   1620  CB  SER A 101       2.202   9.025   6.220  1.00  0.00           C  
ATOM   1621  OG  SER A 101       1.029   9.685   5.830  1.00  0.00           O  
ATOM   1622  H   SER A 101       2.691  11.421   7.015  1.00  0.00           H  
ATOM   1623  HA  SER A 101       4.317   9.209   6.001  1.00  0.00           H  
ATOM   1624 1HB  SER A 101       2.234   8.037   5.763  1.00  0.00           H  
ATOM   1625 2HB  SER A 101       2.202   8.888   7.300  1.00  0.00           H  
ATOM   1626  HG  SER A 101       0.405   9.565   6.550  1.00  0.00           H  
ATOM   1627  N   PRO A 102       3.740   9.137   3.503  1.00  0.00           N  
ATOM   1628  CA  PRO A 102       3.672   9.279   2.054  1.00  0.00           C  
ATOM   1629  C   PRO A 102       2.283   9.717   1.607  1.00  0.00           C  
ATOM   1630  O   PRO A 102       2.137  10.462   0.638  1.00  0.00           O  
ATOM   1631  CB  PRO A 102       4.007   7.870   1.554  1.00  0.00           C  
ATOM   1632  CG  PRO A 102       4.874   7.299   2.624  1.00  0.00           C  
ATOM   1633  CD  PRO A 102       4.274   7.813   3.906  1.00  0.00           C  
ATOM   1634  HA  PRO A 102       4.388  10.041   1.746  1.00  0.00           H  
ATOM   1635 1HB  PRO A 102       3.081   7.294   1.403  1.00  0.00           H  
ATOM   1636 2HB  PRO A 102       4.513   7.927   0.579  1.00  0.00           H  
ATOM   1637 1HG  PRO A 102       4.874   6.200   2.567  1.00  0.00           H  
ATOM   1638 2HG  PRO A 102       5.915   7.625   2.483  1.00  0.00           H  
ATOM   1639 1HD  PRO A 102       3.476   7.132   4.237  1.00  0.00           H  
ATOM   1640 2HD  PRO A 102       5.059   7.892   4.672  1.00  0.00           H  
ATOM   1641  N   GLU A 103       1.263   9.252   2.320  1.00  0.00           N  
ATOM   1642  CA  GLU A 103      -0.109   9.676   2.065  1.00  0.00           C  
ATOM   1643  C   GLU A 103      -0.278  11.170   2.308  1.00  0.00           C  
ATOM   1644  O   GLU A 103      -0.913  11.870   1.519  1.00  0.00           O  
ATOM   1645  CB  GLU A 103      -1.082   8.892   2.948  1.00  0.00           C  
ATOM   1646  CG  GLU A 103      -2.550   9.211   2.704  1.00  0.00           C  
ATOM   1647  CD  GLU A 103      -3.480   8.316   3.475  1.00  0.00           C  
ATOM   1648  OE1 GLU A 103      -3.010   7.381   4.077  1.00  0.00           O  
ATOM   1649  OE2 GLU A 103      -4.661   8.569   3.462  1.00  0.00           O  
ATOM   1650  H   GLU A 103       1.441   8.588   3.060  1.00  0.00           H  
ATOM   1651  HA  GLU A 103      -0.344   9.469   1.020  1.00  0.00           H  
ATOM   1652 1HB  GLU A 103      -0.940   7.823   2.786  1.00  0.00           H  
ATOM   1653 2HB  GLU A 103      -0.865   9.095   3.997  1.00  0.00           H  
ATOM   1654 1HG  GLU A 103      -2.738  10.245   2.991  1.00  0.00           H  
ATOM   1655 2HG  GLU A 103      -2.759   9.114   1.640  1.00  0.00           H  
ATOM   1656  N   GLN A 104       0.295  11.655   3.406  1.00  0.00           N  
ATOM   1657  CA  GLN A 104       0.267  13.078   3.718  1.00  0.00           C  
ATOM   1658  C   GLN A 104       1.105  13.878   2.727  1.00  0.00           C  
ATOM   1659  O   GLN A 104       0.805  15.036   2.441  1.00  0.00           O  
ATOM   1660  CB  GLN A 104       0.768  13.322   5.144  1.00  0.00           C  
ATOM   1661  CG  GLN A 104      -0.180  12.840   6.228  1.00  0.00           C  
ATOM   1662  CD  GLN A 104       0.403  12.999   7.620  1.00  0.00           C  
ATOM   1663  OE1 GLN A 104       1.471  12.461   7.926  1.00  0.00           O  
ATOM   1664  NE2 GLN A 104      -0.296  13.740   8.472  1.00  0.00           N  
ATOM   1665  H   GLN A 104       0.761  11.020   4.036  1.00  0.00           H  
ATOM   1666  HA  GLN A 104      -0.764  13.428   3.656  1.00  0.00           H  
ATOM   1667 1HB  GLN A 104       1.725  12.818   5.285  1.00  0.00           H  
ATOM   1668 2HB  GLN A 104       0.936  14.389   5.293  1.00  0.00           H  
ATOM   1669 1HG  GLN A 104      -1.101  13.420   6.176  1.00  0.00           H  
ATOM   1670 2HG  GLN A 104      -0.394  11.784   6.066  1.00  0.00           H  
ATOM   1671 1HE2 GLN A 104       0.039  13.880   9.405  1.00  0.00           H  
ATOM   1672 2HE2 GLN A 104      -1.157  14.157   8.183  1.00  0.00           H  
ATOM   1673  N   VAL A 105       2.154  13.249   2.206  1.00  0.00           N  
ATOM   1674  CA  VAL A 105       2.961  13.853   1.154  1.00  0.00           C  
ATOM   1675  C   VAL A 105       2.164  14.001  -0.136  1.00  0.00           C  
ATOM   1676  O   VAL A 105       2.294  14.998  -0.846  1.00  0.00           O  
ATOM   1677  CB  VAL A 105       4.214  12.999   0.885  1.00  0.00           C  
ATOM   1678  CG1 VAL A 105       4.960  13.517  -0.336  1.00  0.00           C  
ATOM   1679  CG2 VAL A 105       5.115  13.002   2.110  1.00  0.00           C  
ATOM   1680  H   VAL A 105       2.398  12.330   2.549  1.00  0.00           H  
ATOM   1681  HA  VAL A 105       3.271  14.845   1.479  1.00  0.00           H  
ATOM   1682  HB  VAL A 105       3.905  11.977   0.663  1.00  0.00           H  
ATOM   1683 1HG1 VAL A 105       5.843  12.901  -0.511  1.00  0.00           H  
ATOM   1684 2HG1 VAL A 105       4.308  13.471  -1.207  1.00  0.00           H  
ATOM   1685 3HG1 VAL A 105       5.267  14.548  -0.164  1.00  0.00           H  
ATOM   1686 1HG2 VAL A 105       5.999  12.395   1.913  1.00  0.00           H  
ATOM   1687 2HG2 VAL A 105       5.419  14.025   2.335  1.00  0.00           H  
ATOM   1688 3HG2 VAL A 105       4.574  12.589   2.961  1.00  0.00           H  
ATOM   1689  N   LYS A 106       1.339  13.003  -0.434  1.00  0.00           N  
ATOM   1690  CA  LYS A 106       0.425  13.079  -1.566  1.00  0.00           C  
ATOM   1691  C   LYS A 106      -0.487  14.296  -1.460  1.00  0.00           C  
ATOM   1692  O   LYS A 106      -0.722  14.994  -2.447  1.00  0.00           O  
ATOM   1693  CB  LYS A 106      -0.412  11.802  -1.663  1.00  0.00           C  
ATOM   1694  CG  LYS A 106      -1.340  11.748  -2.870  1.00  0.00           C  
ATOM   1695  CD  LYS A 106      -2.073  10.417  -2.945  1.00  0.00           C  
ATOM   1696  CE  LYS A 106      -3.029  10.376  -4.128  1.00  0.00           C  
ATOM   1697  NZ  LYS A 106      -3.728   9.067  -4.234  1.00  0.00           N  
ATOM   1698  H   LYS A 106       1.347  12.172   0.140  1.00  0.00           H  
ATOM   1699  HA  LYS A 106       1.011  13.167  -2.480  1.00  0.00           H  
ATOM   1700 1HB  LYS A 106       0.250  10.936  -1.712  1.00  0.00           H  
ATOM   1701 2HB  LYS A 106      -1.022  11.697  -0.766  1.00  0.00           H  
ATOM   1702 1HG  LYS A 106      -2.073  12.554  -2.801  1.00  0.00           H  
ATOM   1703 2HG  LYS A 106      -0.760  11.886  -3.781  1.00  0.00           H  
ATOM   1704 1HD  LYS A 106      -1.348   9.608  -3.045  1.00  0.00           H  
ATOM   1705 2HD  LYS A 106      -2.640  10.262  -2.027  1.00  0.00           H  
ATOM   1706 1HE  LYS A 106      -3.773  11.164  -4.021  1.00  0.00           H  
ATOM   1707 2HE  LYS A 106      -2.474  10.553  -5.049  1.00  0.00           H  
ATOM   1708 1HZ  LYS A 106      -4.350   9.081  -5.029  1.00  0.00           H  
ATOM   1709 2HZ  LYS A 106      -3.047   8.330  -4.352  1.00  0.00           H  
ATOM   1710 3HZ  LYS A 106      -4.261   8.901  -3.392  1.00  0.00           H  
ATOM   1711  N   LYS A 107      -0.994  14.545  -0.257  1.00  0.00           N  
ATOM   1712  CA  LYS A 107      -1.736  15.769   0.019  1.00  0.00           C  
ATOM   1713  C   LYS A 107      -0.859  16.999  -0.168  1.00  0.00           C  
ATOM   1714  O   LYS A 107      -1.279  17.988  -0.769  1.00  0.00           O  
ATOM   1715  CB  LYS A 107      -2.305  15.739   1.439  1.00  0.00           C  
ATOM   1716  CG  LYS A 107      -3.099  16.981   1.824  1.00  0.00           C  
ATOM   1717  CD  LYS A 107      -3.690  16.847   3.219  1.00  0.00           C  
ATOM   1718  CE  LYS A 107      -4.396  18.126   3.646  1.00  0.00           C  
ATOM   1719  NZ  LYS A 107      -5.004  18.001   4.999  1.00  0.00           N  
ATOM   1720  H   LYS A 107      -0.864  13.869   0.480  1.00  0.00           H  
ATOM   1721  HA  LYS A 107      -2.572  15.833  -0.679  1.00  0.00           H  
ATOM   1722 1HB  LYS A 107      -2.961  14.875   1.550  1.00  0.00           H  
ATOM   1723 2HB  LYS A 107      -1.491  15.627   2.155  1.00  0.00           H  
ATOM   1724 1HG  LYS A 107      -2.445  17.853   1.798  1.00  0.00           H  
ATOM   1725 2HG  LYS A 107      -3.906  17.133   1.109  1.00  0.00           H  
ATOM   1726 1HD  LYS A 107      -4.407  16.024   3.233  1.00  0.00           H  
ATOM   1727 2HD  LYS A 107      -2.896  16.626   3.932  1.00  0.00           H  
ATOM   1728 1HE  LYS A 107      -3.683  18.949   3.657  1.00  0.00           H  
ATOM   1729 2HE  LYS A 107      -5.182  18.365   2.930  1.00  0.00           H  
ATOM   1730 1HZ  LYS A 107      -5.462  18.867   5.244  1.00  0.00           H  
ATOM   1731 2HZ  LYS A 107      -5.681  17.251   4.996  1.00  0.00           H  
ATOM   1732 3HZ  LYS A 107      -4.282  17.798   5.676  1.00  0.00           H  
ATOM   1733  N   PHE A 108       0.362  16.934   0.352  1.00  0.00           N  
ATOM   1734  CA  PHE A 108       1.295  18.049   0.257  1.00  0.00           C  
ATOM   1735  C   PHE A 108       1.509  18.468  -1.191  1.00  0.00           C  
ATOM   1736  O   PHE A 108       1.343  19.637  -1.542  1.00  0.00           O  
ATOM   1737  CB  PHE A 108       2.638  17.676   0.889  1.00  0.00           C  
ATOM   1738  CG  PHE A 108       3.758  18.608   0.526  1.00  0.00           C  
ATOM   1739  CD1 PHE A 108       3.849  19.865   1.105  1.00  0.00           C  
ATOM   1740  CD2 PHE A 108       4.723  18.230  -0.396  1.00  0.00           C  
ATOM   1741  CE1 PHE A 108       4.880  20.723   0.771  1.00  0.00           C  
ATOM   1742  CE2 PHE A 108       5.755  19.085  -0.730  1.00  0.00           C  
ATOM   1743  CZ  PHE A 108       5.833  20.334  -0.146  1.00  0.00           C  
ATOM   1744  H   PHE A 108       0.652  16.090   0.824  1.00  0.00           H  
ATOM   1745  HA  PHE A 108       0.877  18.897   0.800  1.00  0.00           H  
ATOM   1746 1HB  PHE A 108       2.539  17.669   1.974  1.00  0.00           H  
ATOM   1747 2HB  PHE A 108       2.918  16.670   0.580  1.00  0.00           H  
ATOM   1748  HD1 PHE A 108       3.096  20.173   1.831  1.00  0.00           H  
ATOM   1749  HD2 PHE A 108       4.661  17.244  -0.857  1.00  0.00           H  
ATOM   1750  HE1 PHE A 108       4.939  21.708   1.233  1.00  0.00           H  
ATOM   1751  HE2 PHE A 108       6.507  18.776  -1.455  1.00  0.00           H  
ATOM   1752  HZ  PHE A 108       6.645  21.010  -0.410  1.00  0.00           H  
ATOM   1753  N   ILE A 109       1.877  17.508  -2.032  1.00  0.00           N  
ATOM   1754  CA  ILE A 109       2.169  17.784  -3.434  1.00  0.00           C  
ATOM   1755  C   ILE A 109       0.902  18.151  -4.197  1.00  0.00           C  
ATOM   1756  O   ILE A 109       0.948  18.906  -5.168  1.00  0.00           O  
ATOM   1757  CB  ILE A 109       2.840  16.572  -4.105  1.00  0.00           C  
ATOM   1758  CG1 ILE A 109       3.386  16.958  -5.482  1.00  0.00           C  
ATOM   1759  CG2 ILE A 109       1.857  15.417  -4.223  1.00  0.00           C  
ATOM   1760  CD1 ILE A 109       4.443  18.037  -5.439  1.00  0.00           C  
ATOM   1761  H   ILE A 109       1.959  16.560  -1.691  1.00  0.00           H  
ATOM   1762  HA  ILE A 109       2.855  18.630  -3.484  1.00  0.00           H  
ATOM   1763  HB  ILE A 109       3.692  16.251  -3.507  1.00  0.00           H  
ATOM   1764 1HG1 ILE A 109       3.814  16.079  -5.963  1.00  0.00           H  
ATOM   1765 2HG1 ILE A 109       2.568  17.308  -6.113  1.00  0.00           H  
ATOM   1766 1HG2 ILE A 109       2.347  14.569  -4.700  1.00  0.00           H  
ATOM   1767 2HG2 ILE A 109       1.515  15.127  -3.231  1.00  0.00           H  
ATOM   1768 3HG2 ILE A 109       1.002  15.727  -4.825  1.00  0.00           H  
ATOM   1769 1HD1 ILE A 109       4.780  18.257  -6.453  1.00  0.00           H  
ATOM   1770 2HD1 ILE A 109       4.024  18.940  -4.993  1.00  0.00           H  
ATOM   1771 3HD1 ILE A 109       5.288  17.695  -4.843  1.00  0.00           H  
ATOM   1772  N   LYS A 110      -0.228  17.611  -3.753  1.00  0.00           N  
ATOM   1773  CA  LYS A 110      -1.527  18.009  -4.282  1.00  0.00           C  
ATOM   1774  C   LYS A 110      -1.806  19.480  -4.007  1.00  0.00           C  
ATOM   1775  O   LYS A 110      -2.286  20.204  -4.881  1.00  0.00           O  
ATOM   1776  CB  LYS A 110      -2.637  17.143  -3.683  1.00  0.00           C  
ATOM   1777  CG  LYS A 110      -4.033  17.461  -4.205  1.00  0.00           C  
ATOM   1778  CD  LYS A 110      -5.070  16.516  -3.617  1.00  0.00           C  
ATOM   1779  CE  LYS A 110      -6.468  16.848  -4.117  1.00  0.00           C  
ATOM   1780  NZ  LYS A 110      -7.495  15.931  -3.551  1.00  0.00           N  
ATOM   1781  H   LYS A 110      -0.185  16.907  -3.029  1.00  0.00           H  
ATOM   1782  HA  LYS A 110      -1.522  17.857  -5.361  1.00  0.00           H  
ATOM   1783 1HB  LYS A 110      -2.433  16.093  -3.893  1.00  0.00           H  
ATOM   1784 2HB  LYS A 110      -2.649  17.264  -2.600  1.00  0.00           H  
ATOM   1785 1HG  LYS A 110      -4.296  18.486  -3.940  1.00  0.00           H  
ATOM   1786 2HG  LYS A 110      -4.045  17.370  -5.290  1.00  0.00           H  
ATOM   1787 1HD  LYS A 110      -4.828  15.490  -3.896  1.00  0.00           H  
ATOM   1788 2HD  LYS A 110      -5.057  16.591  -2.530  1.00  0.00           H  
ATOM   1789 1HE  LYS A 110      -6.720  17.871  -3.840  1.00  0.00           H  
ATOM   1790 2HE  LYS A 110      -6.493  16.773  -5.204  1.00  0.00           H  
ATOM   1791 1HZ  LYS A 110      -8.406  16.183  -3.907  1.00  0.00           H  
ATOM   1792 2HZ  LYS A 110      -7.281  14.980  -3.817  1.00  0.00           H  
ATOM   1793 3HZ  LYS A 110      -7.494  16.006  -2.544  1.00  0.00           H  
ATOM   1794  N   ILE A 111      -1.505  19.919  -2.790  1.00  0.00           N  
ATOM   1795  CA  ILE A 111      -1.656  21.321  -2.420  1.00  0.00           C  
ATOM   1796  C   ILE A 111      -0.771  22.215  -3.278  1.00  0.00           C  
ATOM   1797  O   ILE A 111      -1.195  23.285  -3.718  1.00  0.00           O  
ATOM   1798  CB  ILE A 111      -1.318  21.537  -0.934  1.00  0.00           C  
ATOM   1799  CG1 ILE A 111      -2.368  20.866  -0.044  1.00  0.00           C  
ATOM   1800  CG2 ILE A 111      -1.221  23.022  -0.621  1.00  0.00           C  
ATOM   1801  CD1 ILE A 111      -1.958  20.755   1.406  1.00  0.00           C  
ATOM   1802  H   ILE A 111      -1.160  19.264  -2.103  1.00  0.00           H  
ATOM   1803  HA  ILE A 111      -2.695  21.610  -2.582  1.00  0.00           H  
ATOM   1804  HB  ILE A 111      -0.363  21.065  -0.706  1.00  0.00           H  
ATOM   1805 1HG1 ILE A 111      -3.300  21.429  -0.093  1.00  0.00           H  
ATOM   1806 2HG1 ILE A 111      -2.574  19.863  -0.418  1.00  0.00           H  
ATOM   1807 1HG2 ILE A 111      -0.982  23.157   0.433  1.00  0.00           H  
ATOM   1808 2HG2 ILE A 111      -0.439  23.472  -1.231  1.00  0.00           H  
ATOM   1809 3HG2 ILE A 111      -2.175  23.503  -0.842  1.00  0.00           H  
ATOM   1810 1HD1 ILE A 111      -2.752  20.268   1.973  1.00  0.00           H  
ATOM   1811 2HD1 ILE A 111      -1.044  20.163   1.482  1.00  0.00           H  
ATOM   1812 3HD1 ILE A 111      -1.781  21.750   1.812  1.00  0.00           H  
ATOM   1813  N   MET A 112       0.460  21.771  -3.512  1.00  0.00           N  
ATOM   1814  CA  MET A 112       1.398  22.521  -4.341  1.00  0.00           C  
ATOM   1815  C   MET A 112       0.813  22.806  -5.716  1.00  0.00           C  
ATOM   1816  O   MET A 112       0.987  23.895  -6.262  1.00  0.00           O  
ATOM   1817  CB  MET A 112       2.715  21.759  -4.472  1.00  0.00           C  
ATOM   1818  CG  MET A 112       3.548  21.717  -3.198  1.00  0.00           C  
ATOM   1819  SD  MET A 112       5.103  20.828  -3.413  1.00  0.00           S  
ATOM   1820  CE  MET A 112       5.967  21.924  -4.534  1.00  0.00           C  
ATOM   1821  H   MET A 112       0.752  20.896  -3.108  1.00  0.00           H  
ATOM   1822  HA  MET A 112       1.606  23.474  -3.851  1.00  0.00           H  
ATOM   1823 1HB  MET A 112       2.512  20.731  -4.771  1.00  0.00           H  
ATOM   1824 2HB  MET A 112       3.323  22.214  -5.254  1.00  0.00           H  
ATOM   1825 1HG  MET A 112       3.774  22.734  -2.878  1.00  0.00           H  
ATOM   1826 2HG  MET A 112       2.979  21.230  -2.407  1.00  0.00           H  
ATOM   1827 1HE  MET A 112       6.950  21.510  -4.763  1.00  0.00           H  
ATOM   1828 2HE  MET A 112       5.393  22.029  -5.456  1.00  0.00           H  
ATOM   1829 3HE  MET A 112       6.086  22.903  -4.068  1.00  0.00           H  
ATOM   1830  N   ARG A 113       0.118  21.820  -6.275  1.00  0.00           N  
ATOM   1831  CA  ARG A 113      -0.558  21.989  -7.556  1.00  0.00           C  
ATOM   1832  C   ARG A 113      -1.650  23.046  -7.465  1.00  0.00           C  
ATOM   1833  O   ARG A 113      -1.845  23.833  -8.393  1.00  0.00           O  
ATOM   1834  CB  ARG A 113      -1.169  20.673  -8.018  1.00  0.00           C  
ATOM   1835  CG  ARG A 113      -0.165  19.637  -8.499  1.00  0.00           C  
ATOM   1836  CD  ARG A 113      -0.836  18.388  -8.943  1.00  0.00           C  
ATOM   1837  NE  ARG A 113      -1.759  18.630 -10.040  1.00  0.00           N  
ATOM   1838  CZ  ARG A 113      -2.671  17.741 -10.482  1.00  0.00           C  
ATOM   1839  NH1 ARG A 113      -2.767  16.560  -9.912  1.00  0.00           N  
ATOM   1840  NH2 ARG A 113      -3.467  18.056 -11.488  1.00  0.00           N  
ATOM   1841  H   ARG A 113       0.057  20.932  -5.800  1.00  0.00           H  
ATOM   1842  HA  ARG A 113       0.174  22.315  -8.294  1.00  0.00           H  
ATOM   1843 1HB  ARG A 113      -1.735  20.229  -7.201  1.00  0.00           H  
ATOM   1844 2HB  ARG A 113      -1.865  20.862  -8.835  1.00  0.00           H  
ATOM   1845 1HG  ARG A 113       0.401  20.041  -9.339  1.00  0.00           H  
ATOM   1846 2HG  ARG A 113       0.519  19.389  -7.687  1.00  0.00           H  
ATOM   1847 1HD  ARG A 113      -0.086  17.673  -9.280  1.00  0.00           H  
ATOM   1848 2HD  ARG A 113      -1.396  17.961  -8.113  1.00  0.00           H  
ATOM   1849  HE  ARG A 113      -1.715  19.527 -10.504  1.00  0.00           H  
ATOM   1850 1HH1 ARG A 113      -2.159  16.319  -9.143  1.00  0.00           H  
ATOM   1851 2HH1 ARG A 113      -3.451  15.894 -10.244  1.00  0.00           H  
ATOM   1852 1HH2 ARG A 113      -3.392  18.964 -11.926  1.00  0.00           H  
ATOM   1853 2HH2 ARG A 113      -4.150  17.391 -11.819  1.00  0.00           H  
ATOM   1854  N   GLU A 114      -2.364  23.061  -6.346  1.00  0.00           N  
ATOM   1855  CA  GLU A 114      -3.398  24.060  -6.107  1.00  0.00           C  
ATOM   1856  C   GLU A 114      -2.791  25.443  -5.911  1.00  0.00           C  
ATOM   1857  O   GLU A 114      -3.359  26.446  -6.342  1.00  0.00           O  
ATOM   1858  CB  GLU A 114      -4.234  23.681  -4.882  1.00  0.00           C  
ATOM   1859  CG  GLU A 114      -5.127  22.465  -5.083  1.00  0.00           C  
ATOM   1860  CD  GLU A 114      -6.136  22.655  -6.182  1.00  0.00           C  
ATOM   1861  OE1 GLU A 114      -6.693  23.722  -6.273  1.00  0.00           O  
ATOM   1862  OE2 GLU A 114      -6.349  21.731  -6.931  1.00  0.00           O  
ATOM   1863  H   GLU A 114      -2.184  22.360  -5.640  1.00  0.00           H  
ATOM   1864  HA  GLU A 114      -4.054  24.093  -6.978  1.00  0.00           H  
ATOM   1865 1HB  GLU A 114      -3.573  23.475  -4.040  1.00  0.00           H  
ATOM   1866 2HB  GLU A 114      -4.870  24.520  -4.602  1.00  0.00           H  
ATOM   1867 1HG  GLU A 114      -4.503  21.604  -5.323  1.00  0.00           H  
ATOM   1868 2HG  GLU A 114      -5.648  22.252  -4.151  1.00  0.00           H  
ATOM   1869  N   VAL A 115      -1.636  25.490  -5.256  1.00  0.00           N  
ATOM   1870  CA  VAL A 115      -0.896  26.736  -5.100  1.00  0.00           C  
ATOM   1871  C   VAL A 115      -0.472  27.299  -6.452  1.00  0.00           C  
ATOM   1872  O   VAL A 115      -0.602  28.497  -6.703  1.00  0.00           O  
ATOM   1873  CB  VAL A 115       0.353  26.510  -4.227  1.00  0.00           C  
ATOM   1874  CG1 VAL A 115       1.266  27.726  -4.277  1.00  0.00           C  
ATOM   1875  CG2 VAL A 115      -0.064  26.207  -2.796  1.00  0.00           C  
ATOM   1876  H   VAL A 115      -1.262  24.641  -4.858  1.00  0.00           H  
ATOM   1877  HA  VAL A 115      -1.543  27.464  -4.612  1.00  0.00           H  
ATOM   1878  HB  VAL A 115       0.917  25.668  -4.627  1.00  0.00           H  
ATOM   1879 1HG1 VAL A 115       2.143  27.548  -3.654  1.00  0.00           H  
ATOM   1880 2HG1 VAL A 115       1.581  27.902  -5.305  1.00  0.00           H  
ATOM   1881 3HG1 VAL A 115       0.729  28.599  -3.906  1.00  0.00           H  
ATOM   1882 1HG2 VAL A 115       0.823  26.047  -2.184  1.00  0.00           H  
ATOM   1883 2HG2 VAL A 115      -0.634  27.047  -2.397  1.00  0.00           H  
ATOM   1884 3HG2 VAL A 115      -0.683  25.309  -2.779  1.00  0.00           H  
ATOM   1885  N   GLN A 116       0.035  26.429  -7.316  1.00  0.00           N  
ATOM   1886  CA  GLN A 116       0.398  26.819  -8.673  1.00  0.00           C  
ATOM   1887  C   GLN A 116      -0.796  27.405  -9.415  1.00  0.00           C  
ATOM   1888  O   GLN A 116      -0.681  28.432 -10.085  1.00  0.00           O  
ATOM   1889  CB  GLN A 116       0.956  25.620  -9.445  1.00  0.00           C  
ATOM   1890  CG  GLN A 116       1.418  25.947 -10.855  1.00  0.00           C  
ATOM   1891  CD  GLN A 116       2.616  26.877 -10.870  1.00  0.00           C  
ATOM   1892  OE1 GLN A 116       3.529  26.749 -10.050  1.00  0.00           O  
ATOM   1893  NE2 GLN A 116       2.620  27.820 -11.805  1.00  0.00           N  
ATOM   1894  H   GLN A 116       0.170  25.470  -7.028  1.00  0.00           H  
ATOM   1895  HA  GLN A 116       1.174  27.583  -8.618  1.00  0.00           H  
ATOM   1896 1HB  GLN A 116       1.803  25.200  -8.902  1.00  0.00           H  
ATOM   1897 2HB  GLN A 116       0.194  24.844  -9.512  1.00  0.00           H  
ATOM   1898 1HG  GLN A 116       1.696  25.022 -11.359  1.00  0.00           H  
ATOM   1899 2HG  GLN A 116       0.601  26.433 -11.390  1.00  0.00           H  
ATOM   1900 1HE2 GLN A 116       3.385  28.463 -11.865  1.00  0.00           H  
ATOM   1901 2HE2 GLN A 116       1.859  27.888 -12.451  1.00  0.00           H  
ATOM   1902  N   ARG A 117      -1.945  26.747  -9.296  1.00  0.00           N  
ATOM   1903  CA  ARG A 117      -3.174  27.228  -9.915  1.00  0.00           C  
ATOM   1904  C   ARG A 117      -3.552  28.605  -9.387  1.00  0.00           C  
ATOM   1905  O   ARG A 117      -3.891  29.505 -10.157  1.00  0.00           O  
ATOM   1906  CB  ARG A 117      -4.319  26.258  -9.660  1.00  0.00           C  
ATOM   1907  CG  ARG A 117      -5.648  26.662 -10.277  1.00  0.00           C  
ATOM   1908  CD  ARG A 117      -6.703  25.648 -10.021  1.00  0.00           C  
ATOM   1909  NE  ARG A 117      -6.990  25.511  -8.602  1.00  0.00           N  
ATOM   1910  CZ  ARG A 117      -7.734  26.376  -7.885  1.00  0.00           C  
ATOM   1911  NH1 ARG A 117      -8.258  27.432  -8.466  1.00  0.00           N  
ATOM   1912  NH2 ARG A 117      -7.937  26.162  -6.596  1.00  0.00           N  
ATOM   1913  H   ARG A 117      -1.965  25.889  -8.760  1.00  0.00           H  
ATOM   1914  HA  ARG A 117      -3.012  27.306 -10.989  1.00  0.00           H  
ATOM   1915 1HB  ARG A 117      -4.058  25.277 -10.052  1.00  0.00           H  
ATOM   1916 2HB  ARG A 117      -4.473  26.151  -8.586  1.00  0.00           H  
ATOM   1917 1HG  ARG A 117      -5.974  27.611  -9.850  1.00  0.00           H  
ATOM   1918 2HG  ARG A 117      -5.532  26.770 -11.355  1.00  0.00           H  
ATOM   1919 1HD  ARG A 117      -7.622  25.943 -10.527  1.00  0.00           H  
ATOM   1920 2HD  ARG A 117      -6.376  24.680 -10.398  1.00  0.00           H  
ATOM   1921  HE  ARG A 117      -6.604  24.711  -8.120  1.00  0.00           H  
ATOM   1922 1HH1 ARG A 117      -8.102  27.595  -9.451  1.00  0.00           H  
ATOM   1923 2HH1 ARG A 117      -8.815  28.080  -7.928  1.00  0.00           H  
ATOM   1924 1HH2 ARG A 117      -7.535  25.349  -6.149  1.00  0.00           H  
ATOM   1925 2HH2 ARG A 117      -8.495  26.809  -6.059  1.00  0.00           H  
ATOM   1926  N   LYS A 118      -3.496  28.764  -8.069  1.00  0.00           N  
ATOM   1927  CA  LYS A 118      -3.863  30.024  -7.433  1.00  0.00           C  
ATOM   1928  C   LYS A 118      -2.929  31.149  -7.859  1.00  0.00           C  
ATOM   1929  O   LYS A 118      -3.360  32.286  -8.054  1.00  0.00           O  
ATOM   1930  CB  LYS A 118      -3.852  29.879  -5.911  1.00  0.00           C  
ATOM   1931  CG  LYS A 118      -4.996  29.045  -5.350  1.00  0.00           C  
ATOM   1932  CD  LYS A 118      -4.886  28.901  -3.839  1.00  0.00           C  
ATOM   1933  CE  LYS A 118      -6.020  28.056  -3.279  1.00  0.00           C  
ATOM   1934  NZ  LYS A 118      -5.918  27.895  -1.803  1.00  0.00           N  
ATOM   1935  H   LYS A 118      -3.189  27.995  -7.493  1.00  0.00           H  
ATOM   1936  HA  LYS A 118      -4.877  30.286  -7.743  1.00  0.00           H  
ATOM   1937 1HB  LYS A 118      -2.916  29.418  -5.596  1.00  0.00           H  
ATOM   1938 2HB  LYS A 118      -3.902  30.867  -5.451  1.00  0.00           H  
ATOM   1939 1HG  LYS A 118      -5.947  29.520  -5.593  1.00  0.00           H  
ATOM   1940 2HG  LYS A 118      -4.979  28.054  -5.803  1.00  0.00           H  
ATOM   1941 1HD  LYS A 118      -3.935  28.432  -3.586  1.00  0.00           H  
ATOM   1942 2HD  LYS A 118      -4.919  29.888  -3.377  1.00  0.00           H  
ATOM   1943 1HE  LYS A 118      -6.975  28.524  -3.516  1.00  0.00           H  
ATOM   1944 2HE  LYS A 118      -6.001  27.069  -3.741  1.00  0.00           H  
ATOM   1945 1HZ  LYS A 118      -6.686  27.329  -1.472  1.00  0.00           H  
ATOM   1946 2HZ  LYS A 118      -5.044  27.443  -1.573  1.00  0.00           H  
ATOM   1947 3HZ  LYS A 118      -5.954  28.802  -1.362  1.00  0.00           H  
ATOM   1948  N   GLU A 119      -1.647  30.826  -7.999  1.00  0.00           N  
ATOM   1949  CA  GLU A 119      -0.647  31.814  -8.387  1.00  0.00           C  
ATOM   1950  C   GLU A 119      -0.840  32.253  -9.833  1.00  0.00           C  
ATOM   1951  O   GLU A 119      -0.718  33.435 -10.154  1.00  0.00           O  
ATOM   1952  CB  GLU A 119       0.763  31.249  -8.200  1.00  0.00           C  
ATOM   1953  CG  GLU A 119       1.881  32.218  -8.556  1.00  0.00           C  
ATOM   1954  CD  GLU A 119       1.924  33.419  -7.652  1.00  0.00           C  
ATOM   1955  OE1 GLU A 119       1.512  33.304  -6.523  1.00  0.00           O  
ATOM   1956  OE2 GLU A 119       2.368  34.453  -8.093  1.00  0.00           O  
ATOM   1957  H   GLU A 119      -1.359  29.873  -7.831  1.00  0.00           H  
ATOM   1958  HA  GLU A 119      -0.758  32.689  -7.745  1.00  0.00           H  
ATOM   1959 1HB  GLU A 119       0.899  30.947  -7.161  1.00  0.00           H  
ATOM   1960 2HB  GLU A 119       0.883  30.359  -8.817  1.00  0.00           H  
ATOM   1961 1HG  GLU A 119       2.835  31.696  -8.491  1.00  0.00           H  
ATOM   1962 2HG  GLU A 119       1.749  32.548  -9.585  1.00  0.00           H  
ATOM   1963  N   ASP A 120      -1.140  31.294 -10.702  1.00  0.00           N  
ATOM   1964  CA  ASP A 120      -1.362  31.583 -12.113  1.00  0.00           C  
ATOM   1965  C   ASP A 120      -2.678  32.319 -12.326  1.00  0.00           C  
ATOM   1966  O   ASP A 120      -2.773  33.210 -13.170  1.00  0.00           O  
ATOM   1967  CB  ASP A 120      -1.355  30.290 -12.933  1.00  0.00           C  
ATOM   1968  CG  ASP A 120       0.033  29.678 -13.062  1.00  0.00           C  
ATOM   1969  OD1 ASP A 120       0.993  30.383 -12.859  1.00  0.00           O  
ATOM   1970  OD2 ASP A 120       0.120  28.512 -13.364  1.00  0.00           O  
ATOM   1971  H   ASP A 120      -1.216  30.341 -10.378  1.00  0.00           H  
ATOM   1972  HA  ASP A 120      -0.553  32.222 -12.469  1.00  0.00           H  
ATOM   1973 1HB  ASP A 120      -2.016  29.560 -12.466  1.00  0.00           H  
ATOM   1974 2HB  ASP A 120      -1.743  30.491 -13.932  1.00  0.00           H  
ATOM   1975  N   GLY A 121      -3.692  31.940 -11.556  1.00  0.00           N  
ATOM   1976  CA  GLY A 121      -4.993  32.593 -11.628  1.00  0.00           C  
ATOM   1977  C   GLY A 121      -6.126  31.577 -11.540  1.00  0.00           C  
ATOM   1978  O   GLY A 121      -6.926  31.646 -10.649  1.00  0.00           O  
ATOM   1979  OXT GLY A 121      -6.216  30.706 -12.361  1.00  0.00           O  
ATOM   1980  H   GLY A 121      -3.558  31.181 -10.903  1.00  0.00           H  
ATOM   1981 1HA  GLY A 121      -5.085  33.315 -10.818  1.00  0.00           H  
ATOM   1982 2HA  GLY A 121      -5.071  33.147 -12.563  1.00  0.00           H  
TER                                                                             
END
SS: LHHHHHHHHHHHHHHHHHHLLLLLHHHHHHHHHHHHHHHHHHLHHHHHHHHHHHHHHLLLHHHHHHHHHHHHHHHHHHHHHLLHHHHHHHHHHHHHHHLLLHHHHHHHHHHHHHHHHHHHL
SCORE_INFO:
TOTAL_SCORE: -323.832
WTS:  fa_atr: 1 fa_rep: 0.55 fa_sol: 0.9375 fa_intra_rep: 0.005 fa_elec: 0.875 pro_close: 1.25 hbond_sr_bb: 1.17 hbond_lr_bb: 1.17 hbond_bb_sc: 1 hbond_sc: 1.1 dslf_fa13: 1.25 rama: 0.25 omega: 0.625 fa_dun: 0.7 p_aa_pp: 0.4 yhh_planarity: 0.625 ref: 1
TOTAL_WTD:  fa_atr:  -653.175 fa_rep:    64.714 fa_sol:   373.235 fa_intra_rep:     1.129 fa_elec:   -94.303 pro_close:     0.088 hbond_sr_bb:   -73.393 hbond_lr_bb:    -2.784 hbond_bb_sc:    -3.401 hbond_sc:   -25.539 dslf_fa13:     0.000 rama:   -18.283 omega:    10.186 fa_dun:   160.645 p_aa_pp:   -18.206 yhh_planarity:     0.000 ref:   -44.744
RSD_WTD: 1  fa_atr:    -1.957 fa_rep:     0.197 fa_sol:     1.442 fa_intra_rep:     0.000 fa_elec:    -0.032 pro_close:     0.000 hbond_sr_bb:    -0.496 hbond_lr_bb:     0.000 hbond_bb_sc:     0.000 hbond_sc:     0.000 dslf_fa13:     0.000 rama:     0.000 omega:     0.003 fa_dun:     0.000 p_aa_pp:     0.000 yhh_planarity:     0.000 ref:     0.173
RSD_WTD: 2  fa_atr:    -3.765 fa_rep:     0.426 fa_sol:     2.796 fa_intra_rep:     0.004 fa_elec:    -0.997 pro_close:     0.000 hbond_sr_bb:    -0.401 hbond_lr_bb:     0.000 hbond_bb_sc:     0.000 hbond_sc:    -0.202 dslf_fa13:     0.000 rama:    -0.243 omega:     0.325 fa_dun:     1.665 p_aa_pp:    -0.027 yhh_planarity:     0.000 ref:    -1.630
RSD_WTD: 3  fa_atr:    -3.521 fa_rep:     0.493 fa_sol:     2.403 fa_intra_rep:     0.009 fa_elec:    -0.600 pro_close:     0.000 hbond_sr_bb:    -0.480 hbond_lr_bb:     0.000 hbond_bb_sc:     0.000 hbond_sc:    -0.447 dslf_fa13:     0.000 rama:    -0.217 omega:     0.000 fa_dun:     2.783 p_aa_pp:    -0.122 yhh_planarity:     0.000 ref:    -1.961
RSD_WTD: 4  fa_atr:    -4.528 fa_rep:     0.396 fa_sol:     3.268 fa_intra_rep:     0.013 fa_elec:    -1.090 pro_close:     0.000 hbond_sr_bb:    -0.419 hbond_lr_bb:     0.000 hbond_bb_sc:     0.000 hbond_sc:    -0.345 dslf_fa13:     0.000 rama:    -0.301 omega:     0.341 fa_dun:     2.520 p_aa_pp:    -0.130 yhh_planarity:     0.000 ref:    -0.324
RSD_WTD: 5  fa_atr:    -6.928 fa_rep:     0.760 fa_sol:     4.509 fa_intra_rep:     0.004 fa_elec:    -1.301 pro_close:     0.000 hbond_sr_bb:    -0.963 hbond_lr_bb:     0.000 hbond_bb_sc:     0.000 hbond_sc:    -0.202 dslf_fa13:     0.000 rama:    -0.202 omega:     0.065 fa_dun:     1.328 p_aa_pp:    -0.055 yhh_planarity:     0.000 ref:    -0.359
RSD_WTD: 6  fa_atr:    -6.638 fa_rep:     0.503 fa_sol:     2.718 fa_intra_rep:     0.008 fa_elec:    -0.559 pro_close:     0.000 hbond_sr_bb:    -0.785 hbond_lr_bb:     0.000 hbond_bb_sc:     0.000 hbond_sc:     0.000 dslf_fa13:     0.000 rama:    -0.149 omega:     0.080 fa_dun:     0.245 p_aa_pp:    -0.153 yhh_planarity:     0.000 ref:     0.761
RSD_WTD: 7  fa_atr:    -5.926 fa_rep:     0.508 fa_sol:     4.644 fa_intra_rep:     0.008 fa_elec:    -2.194 pro_close:     0.000 hbond_sr_bb:    -0.874 hbond_lr_bb:     0.000 hbond_bb_sc:     0.000 hbond_sc:    -0.876 dslf_fa13:     0.000 rama:    -0.236 omega:     0.026 fa_dun:     2.912 p_aa_pp:    -0.134 yhh_planarity:     0.000 ref:    -1.961
RSD_WTD: 8  fa_atr:    -4.991 fa_rep:     0.361 fa_sol:     3.691 fa_intra_rep:     0.006 fa_elec:    -1.407 pro_close:     0.000 hbond_sr_bb:    -0.858 hbond_lr_bb:     0.000 hbond_bb_sc:     0.000 hbond_sc:    -0.330 dslf_fa13:     0.000 rama:    -0.261 omega:     0.134 fa_dun:     2.722 p_aa_pp:    -0.126 yhh_planarity:     0.000 ref:    -1.961
RSD_WTD: 9  fa_atr:    -6.860 fa_rep:     1.189 fa_sol:     2.496 fa_intra_rep:     0.020 fa_elec:    -0.325 pro_close:     0.000 hbond_sr_bb:    -0.728 hbond_lr_bb:     0.000 hbond_bb_sc:     0.000 hbond_sc:     0.000 dslf_fa13:     0.000 rama:    -0.051 omega:     0.014 fa_dun:     0.011 p_aa_pp:     0.026 yhh_planarity:     0.000 ref:     0.980
RSD_WTD: 10  fa_atr:    -6.194 fa_rep:     0.664 fa_sol:     3.898 fa_intra_rep:     0.011 fa_elec:    -0.779 pro_close:     0.000 hbond_sr_bb:    -0.811 hbond_lr_bb:     0.000 hbond_bb_sc:     0.000 hbond_sc:     0.000 dslf_fa13:     0.000 rama:     0.050 omega:     0.043 fa_dun:     0.052 p_aa_pp:     0.156 yhh_planarity:     0.000 ref:     0.201
RSD_WTD: 11  fa_atr:    -5.707 fa_rep:     0.429 fa_sol:     4.450 fa_intra_rep:     0.007 fa_elec:    -1.844 pro_close:     0.000 hbond_sr_bb:    -0.830 hbond_lr_bb:     0.000 hbond_bb_sc:     0.000 hbond_sc:    -0.479 dslf_fa13:     0.000 rama:    -0.314 omega:     0.107 fa_dun:     3.165 p_aa_pp:    -0.172 yhh_planarity:     0.000 ref:    -1.961
RSD_WTD: 12  fa_atr:    -6.911 fa_rep:     0.595 fa_sol:     4.825 fa_intra_rep:     0.006 fa_elec:    -2.490 pro_close:     0.000 hbond_sr_bb:    -0.853 hbond_lr_bb:     0.000 hbond_bb_sc:     0.000 hbond_sc:    -1.005 dslf_fa13:     0.000 rama:    -0.328 omega:     0.204 fa_dun:     3.000 p_aa_pp:    -0.199 yhh_planarity:     0.000 ref:    -1.961
RSD_WTD: 13  fa_atr:    -8.231 fa_rep:     0.884 fa_sol:     3.022 fa_intra_rep:     0.003 fa_elec:    -0.385 pro_close:     0.000 hbond_sr_bb:    -0.628 hbond_lr_bb:     0.000 hbond_bb_sc:     0.000 hbond_sc:     0.000 dslf_fa13:     0.000 rama:    -0.157 omega:     0.149 fa_dun:     2.632 p_aa_pp:    -0.115 yhh_planarity:     0.000 ref:     0.249
RSD_WTD: 14  fa_atr:    -7.593 fa_rep:     0.477 fa_sol:     5.553 fa_intra_rep:     0.021 fa_elec:    -2.157 pro_close:     0.000 hbond_sr_bb:    -0.785 hbond_lr_bb:     0.000 hbond_bb_sc:     0.000 hbond_sc:    -0.664 dslf_fa13:     0.000 rama:    -0.205 omega:     0.015 fa_dun:     2.079 p_aa_pp:    -0.113 yhh_planarity:     0.000 ref:    -0.324
RSD_WTD: 15  fa_atr:    -6.840 fa_rep:     0.393 fa_sol:     5.247 fa_intra_rep:     0.004 fa_elec:    -1.047 pro_close:     0.000 hbond_sr_bb:    -0.890 hbond_lr_bb:     0.000 hbond_bb_sc:     0.000 hbond_sc:    -0.507 dslf_fa13:     0.000 rama:    -0.194 omega:     0.041 fa_dun:     1.149 p_aa_pp:    -0.056 yhh_planarity:     0.000 ref:    -0.359
RSD_WTD: 16  fa_atr:    -7.116 fa_rep:     0.560 fa_sol:     3.215 fa_intra_rep:     0.006 fa_elec:    -0.299 pro_close:     0.000 hbond_sr_bb:    -0.627 hbond_lr_bb:     0.000 hbond_bb_sc:     0.000 hbond_sc:     0.000 dslf_fa13:     0.000 rama:    -0.173 omega:     0.093 fa_dun:     1.152 p_aa_pp:    -0.181 yhh_planarity:     0.000 ref:     0.249
RSD_WTD: 17  fa_atr:    -5.002 fa_rep:     0.512 fa_sol:     2.474 fa_intra_rep:     0.001 fa_elec:    -0.084 pro_close:     0.000 hbond_sr_bb:    -0.368 hbond_lr_bb:     0.000 hbond_bb_sc:     0.000 hbond_sc:     0.000 dslf_fa13:     0.000 rama:    -0.224 omega:     0.047 fa_dun:     0.000 p_aa_pp:    -0.238 yhh_planarity:     0.000 ref:     0.774
RSD_WTD: 18  fa_atr:    -4.712 fa_rep:     0.366 fa_sol:     3.402 fa_intra_rep:     0.006 fa_elec:    -0.964 pro_close:     0.000 hbond_sr_bb:    -0.458 hbond_lr_bb:     0.000 hbond_bb_sc:     0.000 hbond_sc:    -0.186 dslf_fa13:     0.000 rama:    -0.267 omega:     0.054 fa_dun:     2.861 p_aa_pp:    -0.196 yhh_planarity:     0.000 ref:    -1.961
RSD_WTD: 19  fa_atr:    -3.929 fa_rep:     0.196 fa_sol:     2.537 fa_intra_rep:     0.004 fa_elec:    -0.064 pro_close:     0.000 hbond_sr_bb:    -0.453 hbond_lr_bb:     0.000 hbond_bb_sc:     0.000 hbond_sc:     0.000 dslf_fa13:     0.000 rama:    -0.089 omega:     0.004 fa_dun:     1.319 p_aa_pp:     0.056 yhh_planarity:     0.000 ref:    -1.191
RSD_WTD: 20  fa_atr:    -5.882 fa_rep:     0.575 fa_sol:     2.524 fa_intra_rep:     0.006 fa_elec:    -0.272 pro_close:     0.000 hbond_sr_bb:    -0.620 hbond_lr_bb:     0.000 hbond_bb_sc:     0.000 hbond_sc:     0.000 dslf_fa13:     0.000 rama:     0.032 omega:     0.002 fa_dun:     0.911 p_aa_pp:    -0.073 yhh_planarity:     0.000 ref:     0.249
RSD_WTD: 21  fa_atr:    -2.606 fa_rep:     0.219 fa_sol:     1.913 fa_intra_rep:     0.020 fa_elec:     0.082 pro_close:     0.000 hbond_sr_bb:    -0.101 hbond_lr_bb:     0.000 hbond_bb_sc:     0.000 hbond_sc:     0.000 dslf_fa13:     0.000 rama:    -0.104 omega:     0.002 fa_dun:     1.745 p_aa_pp:    -0.507 yhh_planarity:     0.000 ref:    -1.630
RSD_WTD: 22  fa_atr:    -1.309 fa_rep:     0.078 fa_sol:     1.026 fa_intra_rep:     0.000 fa_elec:     0.295 pro_close:     0.000 hbond_sr_bb:     0.000 hbond_lr_bb:     0.000 hbond_bb_sc:     0.000 hbond_sc:     0.000 dslf_fa13:     0.000 rama:    -0.477 omega:     0.004 fa_dun:     0.000 p_aa_pp:    -1.004 yhh_planarity:     0.000 ref:     0.173
RSD_WTD: 23  fa_atr:    -4.087 fa_rep:     0.278 fa_sol:     2.564 fa_intra_rep:     0.006 fa_elec:    -0.615 pro_close:     0.000 hbond_sr_bb:    -0.406 hbond_lr_bb:     0.000 hbond_bb_sc:     0.000 hbond_sc:    -0.135 dslf_fa13:     0.000 rama:    -0.120 omega:     0.082 fa_dun:     1.817 p_aa_pp:    -0.092 yhh_planarity:     0.000 ref:    -1.517
RSD_WTD: 24  fa_atr:    -3.289 fa_rep:     0.478 fa_sol:     1.824 fa_intra_rep:     0.004 fa_elec:    -0.180 pro_close:     0.002 hbond_sr_bb:    -0.274 hbond_lr_bb:     0.000 hbond_bb_sc:     0.000 hbond_sc:     0.000 dslf_fa13:     0.000 rama:    -0.250 omega:     0.134 fa_dun:     1.886 p_aa_pp:     0.036 yhh_planarity:     0.000 ref:    -1.630
RSD_WTD: 25  fa_atr:    -4.718 fa_rep:     0.577 fa_sol:     1.635 fa_intra_rep:     0.002 fa_elec:    -0.338 pro_close:     0.015 hbond_sr_bb:    -0.424 hbond_lr_bb:     0.000 hbond_bb_sc:     0.000 hbond_sc:     0.000 dslf_fa13:     0.000 rama:    -0.186 omega:     0.049 fa_dun:     0.345 p_aa_pp:    -0.231 yhh_planarity:     0.000 ref:    -0.250
RSD_WTD: 26  fa_atr:    -4.105 fa_rep:     0.554 fa_sol:     2.790 fa_intra_rep:     0.006 fa_elec:    -1.273 pro_close:     0.000 hbond_sr_bb:    -0.287 hbond_lr_bb:     0.000 hbond_bb_sc:     0.000 hbond_sc:    -0.389 dslf_fa13:     0.000 rama:    -0.328 omega:     0.323 fa_dun:     3.005 p_aa_pp:    -0.191 yhh_planarity:     0.000 ref:    -1.961
RSD_WTD: 27  fa_atr:    -4.893 fa_rep:     0.433 fa_sol:     2.841 fa_intra_rep:     0.004 fa_elec:    -0.620 pro_close:     0.000 hbond_sr_bb:    -0.515 hbond_lr_bb:     0.000 hbond_bb_sc:     0.000 hbond_sc:    -0.135 dslf_fa13:     0.000 rama:    -0.270 omega:     0.053 fa_dun:     1.214 p_aa_pp:    -0.054 yhh_planarity:     0.000 ref:    -0.359
RSD_WTD: 28  fa_atr:    -6.160 fa_rep:     0.836 fa_sol:     2.249 fa_intra_rep:     0.021 fa_elec:    -0.203 pro_close:     0.000 hbond_sr_bb:    -0.574 hbond_lr_bb:     0.000 hbond_bb_sc:     0.000 hbond_sc:     0.000 dslf_fa13:     0.000 rama:    -0.074 omega:     0.076 fa_dun:     0.065 p_aa_pp:     0.028 yhh_planarity:     0.000 ref:     0.980
RSD_WTD: 29  fa_atr:    -6.177 fa_rep:     0.537 fa_sol:     3.845 fa_intra_rep:     0.004 fa_elec:    -1.613 pro_close:     0.000 hbond_sr_bb:    -0.822 hbond_lr_bb:     0.000 hbond_bb_sc:     0.000 hbond_sc:    -0.389 dslf_fa13:     0.000 rama:    -0.219 omega:     0.118 fa_dun:     1.080 p_aa_pp:    -0.064 yhh_planarity:     0.000 ref:    -0.359
RSD_WTD: 30  fa_atr:    -6.452 fa_rep:     0.551 fa_sol:     5.152 fa_intra_rep:     0.017 fa_elec:    -2.672 pro_close:     0.000 hbond_sr_bb:    -0.720 hbond_lr_bb:     0.000 hbond_bb_sc:     0.000 hbond_sc:    -1.277 dslf_fa13:     0.000 rama:    -0.262 omega:     0.024 fa_dun:     3.352 p_aa_pp:    -0.165 yhh_planarity:     0.000 ref:    -1.961
RSD_WTD: 31  fa_atr:    -7.024 fa_rep:     0.472 fa_sol:     2.598 fa_intra_rep:     0.026 fa_elec:    -0.349 pro_close:     0.000 hbond_sr_bb:    -0.911 hbond_lr_bb:     0.000 hbond_bb_sc:     0.000 hbond_sc:     0.000 dslf_fa13:     0.000 rama:    -0.027 omega:     0.037 fa_dun:     0.088 p_aa_pp:    -0.102 yhh_planarity:     0.000 ref:     1.081
RSD_WTD: 32  fa_atr:    -6.963 fa_rep:     0.663 fa_sol:     2.318 fa_intra_rep:     0.021 fa_elec:    -0.535 pro_close:     0.000 hbond_sr_bb:    -0.646 hbond_lr_bb:     0.000 hbond_bb_sc:     0.000 hbond_sc:     0.000 dslf_fa13:     0.000 rama:    -0.015 omega:     0.073 fa_dun:     0.103 p_aa_pp:    -0.020 yhh_planarity:     0.000 ref:     0.980
RSD_WTD: 33  fa_atr:    -5.936 fa_rep:     0.473 fa_sol:     4.012 fa_intra_rep:     0.016 fa_elec:    -1.779 pro_close:     0.000 hbond_sr_bb:    -0.728 hbond_lr_bb:     0.000 hbond_bb_sc:     0.000 hbond_sc:    -0.874 dslf_fa13:     0.000 rama:    -0.072 omega:     0.021 fa_dun:     2.060 p_aa_pp:    -0.134 yhh_planarity:     0.000 ref:    -0.324
RSD_WTD: 34  fa_atr:    -7.300 fa_rep:     0.537 fa_sol:     5.138 fa_intra_rep:     0.010 fa_elec:    -2.054 pro_close:     0.000 hbond_sr_bb:    -0.868 hbond_lr_bb:     0.000 hbond_bb_sc:     0.000 hbond_sc:    -0.800 dslf_fa13:     0.000 rama:    -0.240 omega:     0.037 fa_dun:     1.722 p_aa_pp:    -0.106 yhh_planarity:     0.000 ref:    -0.324
RSD_WTD: 35  fa_atr:    -5.683 fa_rep:     0.644 fa_sol:     2.297 fa_intra_rep:     0.001 fa_elec:    -0.330 pro_close:     0.000 hbond_sr_bb:    -0.882 hbond_lr_bb:     0.000 hbond_bb_sc:     0.000 hbond_sc:     0.000 dslf_fa13:     0.000 rama:    -0.167 omega:     0.011 fa_dun:     0.000 p_aa_pp:    -0.183 yhh_planarity:     0.000 ref:     0.774
RSD_WTD: 36  fa_atr:    -6.732 fa_rep:     0.473 fa_sol:     1.763 fa_intra_rep:     0.010 fa_elec:    -0.389 pro_close:     0.000 hbond_sr_bb:    -0.646 hbond_lr_bb:     0.000 hbond_bb_sc:     0.000 hbond_sc:     0.000 dslf_fa13:     0.000 rama:    -0.191 omega:     0.251 fa_dun:     0.189 p_aa_pp:    -0.147 yhh_planarity:     0.000 ref:     0.761
RSD_WTD: 37  fa_atr:    -5.173 fa_rep:     0.438 fa_sol:     3.466 fa_intra_rep:     0.009 fa_elec:    -0.478 pro_close:     0.000 hbond_sr_bb:    -0.627 hbond_lr_bb:     0.000 hbond_bb_sc:     0.000 hbond_sc:    -0.242 dslf_fa13:     0.000 rama:    -0.190 omega:     0.099 fa_dun:     2.522 p_aa_pp:    -0.152 yhh_planarity:     0.000 ref:    -1.517
RSD_WTD: 38  fa_atr:    -5.481 fa_rep:     0.301 fa_sol:     3.239 fa_intra_rep:     0.009 fa_elec:    -0.426 pro_close:     0.000 hbond_sr_bb:    -0.758 hbond_lr_bb:     0.000 hbond_bb_sc:     0.000 hbond_sc:     0.000 dslf_fa13:     0.000 rama:    -0.204 omega:     0.284 fa_dun:     2.494 p_aa_pp:    -0.165 yhh_planarity:     0.000 ref:    -1.517
RSD_WTD: 39  fa_atr:    -6.730 fa_rep:     0.425 fa_sol:     2.945 fa_intra_rep:     0.004 fa_elec:    -0.366 pro_close:     0.000 hbond_sr_bb:    -0.862 hbond_lr_bb:     0.000 hbond_bb_sc:     0.000 hbond_sc:     0.000 dslf_fa13:     0.000 rama:    -0.150 omega:     0.024 fa_dun:     1.340 p_aa_pp:    -0.110 yhh_planarity:     0.000 ref:     0.249
RSD_WTD: 40  fa_atr:    -5.493 fa_rep:     0.707 fa_sol:     2.829 fa_intra_rep:     0.001 fa_elec:    -0.101 pro_close:     0.000 hbond_sr_bb:    -0.300 hbond_lr_bb:     0.000 hbond_bb_sc:     0.000 hbond_sc:     0.000 dslf_fa13:     0.000 rama:    -0.282 omega:     0.016 fa_dun:     0.000 p_aa_pp:    -0.150 yhh_planarity:     0.000 ref:     0.774
RSD_WTD: 41  fa_atr:    -4.646 fa_rep:     0.332 fa_sol:     3.487 fa_intra_rep:     0.004 fa_elec:    -0.343 pro_close:     0.000 hbond_sr_bb:    -0.296 hbond_lr_bb:     0.000 hbond_bb_sc:     0.000 hbond_sc:    -0.242 dslf_fa13:     0.000 rama:     0.011 omega:     0.068 fa_dun:     1.333 p_aa_pp:     0.165 yhh_planarity:     0.000 ref:    -1.191
RSD_WTD: 42  fa_atr:    -3.304 fa_rep:     0.161 fa_sol:     2.916 fa_intra_rep:     0.004 fa_elec:    -1.248 pro_close:     0.000 hbond_sr_bb:    -0.323 hbond_lr_bb:     0.000 hbond_bb_sc:     0.000 hbond_sc:    -0.330 dslf_fa13:     0.000 rama:    -0.179 omega:     0.000 fa_dun:     1.914 p_aa_pp:    -0.056 yhh_planarity:     0.000 ref:    -1.630
RSD_WTD: 43  fa_atr:    -5.426 fa_rep:     1.443 fa_sol:     3.781 fa_intra_rep:     0.012 fa_elec:    -0.769 pro_close:     0.005 hbond_sr_bb:    -0.777 hbond_lr_bb:     0.000 hbond_bb_sc:    -0.090 hbond_sc:    -0.238 dslf_fa13:     0.000 rama:     0.108 omega:     0.064 fa_dun:     1.754 p_aa_pp:    -0.360 yhh_planarity:     0.000 ref:    -1.191
RSD_WTD: 44  fa_atr:    -3.852 fa_rep:     0.801 fa_sol:     2.263 fa_intra_rep:     0.001 fa_elec:    -0.502 pro_close:     0.028 hbond_sr_bb:    -0.509 hbond_lr_bb:     0.000 hbond_bb_sc:     0.000 hbond_sc:     0.000 dslf_fa13:     0.000 rama:    -0.081 omega:     0.023 fa_dun:     0.394 p_aa_pp:    -0.542 yhh_planarity:     0.000 ref:    -0.250
RSD_WTD: 45  fa_atr:    -4.939 fa_rep:     1.327 fa_sol:     3.389 fa_intra_rep:     0.009 fa_elec:    -0.672 pro_close:     0.000 hbond_sr_bb:    -0.344 hbond_lr_bb:     0.000 hbond_bb_sc:    -0.090 hbond_sc:    -0.238 dslf_fa13:     0.000 rama:     0.007 omega:     0.043 fa_dun:     2.774 p_aa_pp:    -0.152 yhh_planarity:     0.000 ref:    -1.961
RSD_WTD: 46  fa_atr:    -6.139 fa_rep:     0.745 fa_sol:     2.602 fa_intra_rep:     0.020 fa_elec:    -0.250 pro_close:     0.000 hbond_sr_bb:    -0.875 hbond_lr_bb:     0.000 hbond_bb_sc:     0.000 hbond_sc:     0.000 dslf_fa13:     0.000 rama:     0.025 omega:     0.001 fa_dun:    -0.008 p_aa_pp:    -0.011 yhh_planarity:     0.000 ref:     0.980
RSD_WTD: 47  fa_atr:    -4.574 fa_rep:     0.413 fa_sol:     3.185 fa_intra_rep:     0.003 fa_elec:    -0.706 pro_close:     0.000 hbond_sr_bb:    -0.388 hbond_lr_bb:     0.000 hbond_bb_sc:     0.000 hbond_sc:     0.000 dslf_fa13:     0.000 rama:    -0.297 omega:     0.117 fa_dun:     0.314 p_aa_pp:    -0.009 yhh_planarity:     0.000 ref:     0.165
RSD_WTD: 48  fa_atr:    -5.155 fa_rep:     0.346 fa_sol:     3.610 fa_intra_rep:     0.006 fa_elec:    -1.164 pro_close:     0.000 hbond_sr_bb:    -0.823 hbond_lr_bb:     0.000 hbond_bb_sc:     0.000 hbond_sc:    -0.100 dslf_fa13:     0.000 rama:    -0.311 omega:     0.186 fa_dun:     2.893 p_aa_pp:    -0.209 yhh_planarity:     0.000 ref:    -1.961
RSD_WTD: 49  fa_atr:    -7.350 fa_rep:     0.529 fa_sol:     5.106 fa_intra_rep:     0.004 fa_elec:    -0.620 pro_close:     0.000 hbond_sr_bb:    -0.769 hbond_lr_bb:     0.000 hbond_bb_sc:    -0.389 hbond_sc:     0.000 dslf_fa13:     0.000 rama:    -0.221 omega:     0.221 fa_dun:     2.422 p_aa_pp:    -0.173 yhh_planarity:     0.000 ref:    -1.517
RSD_WTD: 50  fa_atr:    -6.747 fa_rep:     0.355 fa_sol:     2.097 fa_intra_rep:     0.008 fa_elec:    -0.159 pro_close:     0.000 hbond_sr_bb:    -0.856 hbond_lr_bb:     0.000 hbond_bb_sc:     0.000 hbond_sc:     0.000 dslf_fa13:     0.000 rama:    -0.143 omega:     0.085 fa_dun:     0.300 p_aa_pp:    -0.152 yhh_planarity:     0.000 ref:     0.761
RSD_WTD: 51  fa_atr:    -5.734 fa_rep:     0.474 fa_sol:     3.677 fa_intra_rep:     0.010 fa_elec:    -1.139 pro_close:     0.000 hbond_sr_bb:    -0.753 hbond_lr_bb:     0.000 hbond_bb_sc:     0.000 hbond_sc:    -0.100 dslf_fa13:     0.000 rama:    -0.256 omega:     0.174 fa_dun:     1.740 p_aa_pp:    -0.124 yhh_planarity:     0.000 ref:    -0.324
RSD_WTD: 52  fa_atr:    -5.558 fa_rep:     0.493 fa_sol:     3.790 fa_intra_rep:     0.010 fa_elec:    -1.329 pro_close:     0.000 hbond_sr_bb:    -0.754 hbond_lr_bb:     0.000 hbond_bb_sc:     0.000 hbond_sc:    -0.415 dslf_fa13:     0.000 rama:    -0.131 omega:     0.024 fa_dun:     2.813 p_aa_pp:    -0.135 yhh_planarity:     0.000 ref:    -1.961
RSD_WTD: 53  fa_atr:    -6.061 fa_rep:     0.545 fa_sol:     2.495 fa_intra_rep:     0.008 fa_elec:    -0.461 pro_close:     0.000 hbond_sr_bb:    -0.773 hbond_lr_bb:     0.000 hbond_bb_sc:     0.000 hbond_sc:     0.000 dslf_fa13:     0.000 rama:    -0.135 omega:     0.063 fa_dun:     0.265 p_aa_pp:    -0.148 yhh_planarity:     0.000 ref:     0.761
RSD_WTD: 54  fa_atr:    -5.726 fa_rep:     0.624 fa_sol:     2.604 fa_intra_rep:     0.001 fa_elec:    -0.510 pro_close:     0.000 hbond_sr_bb:    -0.528 hbond_lr_bb:    -0.638 hbond_bb_sc:     0.000 hbond_sc:     0.000 dslf_fa13:     0.000 rama:    -0.256 omega:     0.052 fa_dun:     0.000 p_aa_pp:    -0.241 yhh_planarity:     0.000 ref:     0.774
RSD_WTD: 55  fa_atr:    -3.368 fa_rep:     0.287 fa_sol:     1.885 fa_intra_rep:     0.004 fa_elec:     0.037 pro_close:     0.000 hbond_sr_bb:    -0.365 hbond_lr_bb:     0.000 hbond_bb_sc:     0.000 hbond_sc:     0.000 dslf_fa13:     0.000 rama:    -0.285 omega:     0.000 fa_dun:     0.939 p_aa_pp:    -0.035 yhh_planarity:     0.000 ref:    -0.359
RSD_WTD: 56  fa_atr:    -3.848 fa_rep:     0.202 fa_sol:     2.554 fa_intra_rep:     0.012 fa_elec:    -0.976 pro_close:     0.000 hbond_sr_bb:    -0.440 hbond_lr_bb:     0.000 hbond_bb_sc:     0.000 hbond_sc:    -0.415 dslf_fa13:     0.000 rama:    -0.252 omega:     0.001 fa_dun:     1.976 p_aa_pp:    -0.121 yhh_planarity:     0.000 ref:    -0.324
RSD_WTD: 57  fa_atr:    -3.153 fa_rep:     0.272 fa_sol:     2.331 fa_intra_rep:     0.006 fa_elec:    -1.345 pro_close:     0.000 hbond_sr_bb:    -0.349 hbond_lr_bb:     0.000 hbond_bb_sc:     0.000 hbond_sc:    -0.283 dslf_fa13:     0.000 rama:    -0.181 omega:     0.041 fa_dun:     1.645 p_aa_pp:    -0.180 yhh_planarity:     0.000 ref:    -0.359
RSD_WTD: 58  fa_atr:    -1.560 fa_rep:     0.119 fa_sol:     1.073 fa_intra_rep:     0.000 fa_elec:    -0.007 pro_close:     0.000 hbond_sr_bb:    -0.146 hbond_lr_bb:     0.000 hbond_bb_sc:     0.000 hbond_sc:     0.000 dslf_fa13:     0.000 rama:     0.115 omega:     0.022 fa_dun:     0.000 p_aa_pp:    -0.942 yhh_planarity:     0.000 ref:     0.173
RSD_WTD: 59  fa_atr:    -3.488 fa_rep:     0.470 fa_sol:     1.793 fa_intra_rep:     0.012 fa_elec:    -0.862 pro_close:     0.000 hbond_sr_bb:     0.000 hbond_lr_bb:    -0.638 hbond_bb_sc:    -0.077 hbond_sc:     0.000 dslf_fa13:     0.000 rama:     0.420 omega:     0.047 fa_dun:     0.181 p_aa_pp:    -0.672 yhh_planarity:     0.000 ref:     0.201
RSD_WTD: 60  fa_atr:    -3.873 fa_rep:     1.147 fa_sol:     2.895 fa_intra_rep:     0.002 fa_elec:    -1.588 pro_close:     0.005 hbond_sr_bb:    -0.611 hbond_lr_bb:     0.000 hbond_bb_sc:    -0.275 hbond_sc:    -0.364 dslf_fa13:     0.000 rama:    -0.094 omega:     0.132 fa_dun:     0.688 p_aa_pp:     0.002 yhh_planarity:     0.000 ref:     0.165
RSD_WTD: 61  fa_atr:    -4.265 fa_rep:     0.681 fa_sol:     1.866 fa_intra_rep:     0.001 fa_elec:    -0.254 pro_close:     0.011 hbond_sr_bb:    -0.449 hbond_lr_bb:     0.000 hbond_bb_sc:     0.000 hbond_sc:     0.000 dslf_fa13:     0.000 rama:    -0.026 omega:     0.004 fa_dun:     0.156 p_aa_pp:    -0.556 yhh_planarity:     0.000 ref:    -0.250
RSD_WTD: 62  fa_atr:    -3.868 fa_rep:     0.670 fa_sol:     2.821 fa_intra_rep:     0.002 fa_elec:    -0.682 pro_close:     0.000 hbond_sr_bb:    -0.334 hbond_lr_bb:     0.000 hbond_bb_sc:    -0.198 hbond_sc:    -0.364 dslf_fa13:     0.000 rama:    -0.300 omega:     0.049 fa_dun:     0.318 p_aa_pp:    -0.002 yhh_planarity:     0.000 ref:     0.165
RSD_WTD: 63  fa_atr:    -5.873 fa_rep:     0.511 fa_sol:     4.434 fa_intra_rep:     0.006 fa_elec:    -1.618 pro_close:     0.000 hbond_sr_bb:    -0.518 hbond_lr_bb:     0.000 hbond_bb_sc:     0.000 hbond_sc:    -0.454 dslf_fa13:     0.000 rama:    -0.233 omega:     0.476 fa_dun:     2.877 p_aa_pp:    -0.201 yhh_planarity:     0.000 ref:    -1.961
RSD_WTD: 64  fa_atr:    -6.402 fa_rep:     0.682 fa_sol:     2.521 fa_intra_rep:     0.020 fa_elec:    -0.245 pro_close:     0.000 hbond_sr_bb:    -0.994 hbond_lr_bb:     0.000 hbond_bb_sc:     0.000 hbond_sc:     0.000 dslf_fa13:     0.000 rama:    -0.023 omega:     0.122 fa_dun:     0.001 p_aa_pp:     0.029 yhh_planarity:     0.000 ref:     0.980
RSD_WTD: 65  fa_atr:    -6.515 fa_rep:     0.592 fa_sol:     2.180 fa_intra_rep:     0.027 fa_elec:    -0.396 pro_close:     0.000 hbond_sr_bb:    -0.759 hbond_lr_bb:     0.000 hbond_bb_sc:     0.000 hbond_sc:     0.000 dslf_fa13:     0.000 rama:    -0.023 omega:     0.033 fa_dun:     0.134 p_aa_pp:    -0.041 yhh_planarity:     0.000 ref:     1.081
RSD_WTD: 66  fa_atr:    -5.877 fa_rep:     0.452 fa_sol:     3.955 fa_intra_rep:     0.004 fa_elec:    -1.411 pro_close:     0.000 hbond_sr_bb:    -0.668 hbond_lr_bb:     0.000 hbond_bb_sc:     0.000 hbond_sc:    -0.454 dslf_fa13:     0.000 rama:    -0.229 omega:     0.053 fa_dun:     1.103 p_aa_pp:    -0.060 yhh_planarity:     0.000 ref:    -0.359
RSD_WTD: 67  fa_atr:    -4.885 fa_rep:     0.405 fa_sol:     3.832 fa_intra_rep:     0.004 fa_elec:    -1.451 pro_close:     0.000 hbond_sr_bb:    -0.818 hbond_lr_bb:     0.000 hbond_bb_sc:     0.000 hbond_sc:    -0.283 dslf_fa13:     0.000 rama:    -0.111 omega:     0.070 fa_dun:     1.659 p_aa_pp:     0.072 yhh_planarity:     0.000 ref:    -1.630
RSD_WTD: 68  fa_atr:    -7.153 fa_rep:     0.663 fa_sol:     2.502 fa_intra_rep:     0.008 fa_elec:    -0.361 pro_close:     0.000 hbond_sr_bb:    -0.970 hbond_lr_bb:     0.000 hbond_bb_sc:     0.000 hbond_sc:     0.000 dslf_fa13:     0.000 rama:    -0.160 omega:     0.010 fa_dun:     0.216 p_aa_pp:    -0.156 yhh_planarity:     0.000 ref:     0.761
RSD_WTD: 69  fa_atr:    -5.165 fa_rep:     0.533 fa_sol:     2.272 fa_intra_rep:     0.001 fa_elec:    -0.405 pro_close:     0.000 hbond_sr_bb:    -0.595 hbond_lr_bb:     0.000 hbond_bb_sc:     0.000 hbond_sc:     0.000 dslf_fa13:     0.000 rama:    -0.316 omega:     0.148 fa_dun:     0.000 p_aa_pp:    -0.192 yhh_planarity:     0.000 ref:     0.774
RSD_WTD: 70  fa_atr:    -5.444 fa_rep:     0.395 fa_sol:     3.901 fa_intra_rep:     0.013 fa_elec:    -1.441 pro_close:     0.000 hbond_sr_bb:    -0.750 hbond_lr_bb:     0.000 hbond_bb_sc:     0.000 hbond_sc:    -0.625 dslf_fa13:     0.000 rama:    -0.277 omega:     0.082 fa_dun:     3.256 p_aa_pp:    -0.145 yhh_planarity:     0.000 ref:    -1.961
RSD_WTD: 71  fa_atr:    -6.521 fa_rep:     0.312 fa_sol:     4.429 fa_intra_rep:     0.005 fa_elec:    -0.820 pro_close:     0.000 hbond_sr_bb:    -0.795 hbond_lr_bb:     0.000 hbond_bb_sc:     0.000 hbond_sc:    -0.335 dslf_fa13:     0.000 rama:    -0.169 omega:     0.069 fa_dun:     2.413 p_aa_pp:    -0.132 yhh_planarity:     0.000 ref:    -1.517
RSD_WTD: 72  fa_atr:    -6.440 fa_rep:     0.648 fa_sol:     2.325 fa_intra_rep:     0.020 fa_elec:    -0.295 pro_close:     0.000 hbond_sr_bb:    -0.860 hbond_lr_bb:     0.000 hbond_bb_sc:     0.000 hbond_sc:     0.000 dslf_fa13:     0.000 rama:    -0.014 omega:     0.065 fa_dun:     0.013 p_aa_pp:    -0.064 yhh_planarity:     0.000 ref:     0.980
RSD_WTD: 73  fa_atr:    -7.396 fa_rep:     0.757 fa_sol:     2.767 fa_intra_rep:     0.032 fa_elec:    -0.513 pro_close:     0.000 hbond_sr_bb:    -0.697 hbond_lr_bb:     0.000 hbond_bb_sc:     0.000 hbond_sc:     0.000 dslf_fa13:     0.000 rama:     0.071 omega:     0.027 fa_dun:     1.811 p_aa_pp:    -0.138 yhh_planarity:     0.000 ref:     1.234
RSD_WTD: 74  fa_atr:    -6.135 fa_rep:     0.531 fa_sol:     3.641 fa_intra_rep:     0.010 fa_elec:    -1.220 pro_close:     0.000 hbond_sr_bb:    -0.856 hbond_lr_bb:     0.000 hbond_bb_sc:     0.000 hbond_sc:    -0.625 dslf_fa13:     0.000 rama:    -0.268 omega:     0.034 fa_dun:     2.108 p_aa_pp:    -0.118 yhh_planarity:     0.000 ref:    -0.324
RSD_WTD: 75  fa_atr:    -5.434 fa_rep:     0.292 fa_sol:     2.297 fa_intra_rep:     0.001 fa_elec:    -0.309 pro_close:     0.000 hbond_sr_bb:    -0.778 hbond_lr_bb:     0.000 hbond_bb_sc:     0.000 hbond_sc:     0.000 dslf_fa13:     0.000 rama:    -0.238 omega:     0.013 fa_dun:     0.000 p_aa_pp:    -0.240 yhh_planarity:     0.000 ref:     0.774
RSD_WTD: 76  fa_atr:    -7.821 fa_rep:     0.943 fa_sol:     3.354 fa_intra_rep:     0.005 fa_elec:    -0.428 pro_close:     0.000 hbond_sr_bb:    -0.699 hbond_lr_bb:     0.000 hbond_bb_sc:     0.000 hbond_sc:     0.000 dslf_fa13:     0.000 rama:    -0.176 omega:     0.000 fa_dun:     1.703 p_aa_pp:    -0.161 yhh_planarity:     0.000 ref:     0.249
RSD_WTD: 77  fa_atr:    -5.642 fa_rep:     0.338 fa_sol:     4.262 fa_intra_rep:     0.020 fa_elec:    -1.688 pro_close:     0.000 hbond_sr_bb:    -0.868 hbond_lr_bb:     0.000 hbond_bb_sc:     0.000 hbond_sc:    -1.003 dslf_fa13:     0.000 rama:    -0.268 omega:     0.033 fa_dun:     3.470 p_aa_pp:    -0.162 yhh_planarity:     0.000 ref:    -1.961
RSD_WTD: 78  fa_atr:    -7.322 fa_rep:     0.370 fa_sol:     4.345 fa_intra_rep:     0.014 fa_elec:    -1.544 pro_close:     0.000 hbond_sr_bb:    -0.769 hbond_lr_bb:    -0.169 hbond_bb_sc:     0.000 hbond_sc:    -0.534 dslf_fa13:     0.000 rama:    -0.266 omega:     0.214 fa_dun:     2.661 p_aa_pp:    -0.132 yhh_planarity:     0.000 ref:    -0.324
RSD_WTD: 79  fa_atr:    -5.031 fa_rep:     0.359 fa_sol:     2.165 fa_intra_rep:     0.001 fa_elec:    -0.071 pro_close:     0.000 hbond_sr_bb:    -0.367 hbond_lr_bb:     0.000 hbond_bb_sc:     0.000 hbond_sc:     0.000 dslf_fa13:     0.000 rama:    -0.227 omega:     0.157 fa_dun:     0.000 p_aa_pp:    -0.218 yhh_planarity:     0.000 ref:     0.774
RSD_WTD: 80  fa_atr:    -4.671 fa_rep:     0.410 fa_sol:     3.351 fa_intra_rep:     0.016 fa_elec:    -1.687 pro_close:     0.000 hbond_sr_bb:    -0.343 hbond_lr_bb:     0.000 hbond_bb_sc:     0.000 hbond_sc:    -1.003 dslf_fa13:     0.000 rama:    -0.214 omega:     0.105 fa_dun:     2.162 p_aa_pp:    -0.110 yhh_planarity:     0.000 ref:    -0.324
RSD_WTD: 81  fa_atr:    -4.310 fa_rep:     0.245 fa_sol:     3.450 fa_intra_rep:     0.006 fa_elec:    -1.029 pro_close:     0.000 hbond_sr_bb:    -0.456 hbond_lr_bb:     0.000 hbond_bb_sc:     0.000 hbond_sc:    -0.534 dslf_fa13:     0.000 rama:    -0.322 omega:     0.001 fa_dun:     2.677 p_aa_pp:    -0.158 yhh_planarity:     0.000 ref:    -1.961
RSD_WTD: 82  fa_atr:    -1.929 fa_rep:     0.266 fa_sol:     1.289 fa_intra_rep:     0.000 fa_elec:    -0.188 pro_close:     0.000 hbond_sr_bb:    -0.551 hbond_lr_bb:     0.000 hbond_bb_sc:     0.000 hbond_sc:     0.000 dslf_fa13:     0.000 rama:    -0.140 omega:     0.013 fa_dun:     0.000 p_aa_pp:    -1.012 yhh_planarity:     0.000 ref:     0.173
RSD_WTD: 83  fa_atr:    -5.028 fa_rep:     0.473 fa_sol:     4.319 fa_intra_rep:     0.022 fa_elec:    -1.608 pro_close:     0.000 hbond_sr_bb:    -0.416 hbond_lr_bb:    -0.169 hbond_bb_sc:    -0.278 hbond_sc:    -0.378 dslf_fa13:     0.000 rama:    -0.115 omega:     0.020 fa_dun:     1.805 p_aa_pp:    -0.549 yhh_planarity:     0.000 ref:    -1.630
RSD_WTD: 84  fa_atr:    -5.272 fa_rep:     0.572 fa_sol:     4.054 fa_intra_rep:     0.004 fa_elec:    -1.479 pro_close:     0.000 hbond_sr_bb:    -0.516 hbond_lr_bb:     0.000 hbond_bb_sc:     0.000 hbond_sc:    -0.530 dslf_fa13:     0.000 rama:    -0.299 omega:     0.086 fa_dun:     1.007 p_aa_pp:    -0.054 yhh_planarity:     0.000 ref:    -0.359
RSD_WTD: 85  fa_atr:    -3.716 fa_rep:     0.338 fa_sol:     3.144 fa_intra_rep:     0.004 fa_elec:    -0.848 pro_close:     0.000 hbond_sr_bb:    -0.197 hbond_lr_bb:     0.000 hbond_bb_sc:     0.000 hbond_sc:    -0.274 dslf_fa13:     0.000 rama:     0.070 omega:     0.001 fa_dun:     1.708 p_aa_pp:     0.089 yhh_planarity:     0.000 ref:    -1.630
RSD_WTD: 86  fa_atr:    -4.888 fa_rep:     0.507 fa_sol:     3.382 fa_intra_rep:     0.011 fa_elec:    -1.126 pro_close:     0.000 hbond_sr_bb:    -0.449 hbond_lr_bb:     0.000 hbond_bb_sc:    -0.278 hbond_sc:    -0.378 dslf_fa13:     0.000 rama:    -0.067 omega:     0.009 fa_dun:     0.130 p_aa_pp:     0.093 yhh_planarity:     0.000 ref:     0.201
RSD_WTD: 87  fa_atr:    -5.780 fa_rep:     0.555 fa_sol:     2.612 fa_intra_rep:     0.001 fa_elec:    -0.426 pro_close:     0.000 hbond_sr_bb:    -0.810 hbond_lr_bb:     0.000 hbond_bb_sc:     0.000 hbond_sc:     0.000 dslf_fa13:     0.000 rama:    -0.123 omega:     0.009 fa_dun:     0.000 p_aa_pp:    -0.180 yhh_planarity:     0.000 ref:     0.774
RSD_WTD: 88  fa_atr:    -8.153 fa_rep:     0.665 fa_sol:     5.418 fa_intra_rep:     0.012 fa_elec:    -1.907 pro_close:     0.000 hbond_sr_bb:    -0.621 hbond_lr_bb:     0.000 hbond_bb_sc:     0.000 hbond_sc:    -0.720 dslf_fa13:     0.000 rama:    -0.304 omega:     0.168 fa_dun:     2.227 p_aa_pp:    -0.120 yhh_planarity:     0.000 ref:    -0.324
RSD_WTD: 89  fa_atr:    -5.753 fa_rep:     0.517 fa_sol:     4.351 fa_intra_rep:     0.018 fa_elec:    -2.016 pro_close:     0.000 hbond_sr_bb:    -0.626 hbond_lr_bb:     0.000 hbond_bb_sc:     0.000 hbond_sc:    -0.905 dslf_fa13:     0.000 rama:    -0.250 omega:     0.049 fa_dun:     3.422 p_aa_pp:    -0.157 yhh_planarity:     0.000 ref:    -1.961
RSD_WTD: 90  fa_atr:    -6.413 fa_rep:     0.385 fa_sol:     2.696 fa_intra_rep:     0.008 fa_elec:    -0.198 pro_close:     0.000 hbond_sr_bb:    -0.897 hbond_lr_bb:     0.000 hbond_bb_sc:     0.000 hbond_sc:     0.000 dslf_fa13:     0.000 rama:    -0.163 omega:     0.233 fa_dun:     0.264 p_aa_pp:    -0.158 yhh_planarity:     0.000 ref:     0.761
RSD_WTD: 91  fa_atr:    -7.103 fa_rep:     1.019 fa_sol:     2.399 fa_intra_rep:     0.025 fa_elec:    -0.359 pro_close:     0.000 hbond_sr_bb:    -0.880 hbond_lr_bb:     0.000 hbond_bb_sc:     0.000 hbond_sc:     0.000 dslf_fa13:     0.000 rama:    -0.056 omega:     0.065 fa_dun:     0.253 p_aa_pp:    -0.099 yhh_planarity:     0.000 ref:     1.081
RSD_WTD: 92  fa_atr:    -6.785 fa_rep:     0.562 fa_sol:     5.356 fa_intra_rep:     0.017 fa_elec:    -2.521 pro_close:     0.000 hbond_sr_bb:    -0.639 hbond_lr_bb:     0.000 hbond_bb_sc:     0.000 hbond_sc:    -0.905 dslf_fa13:     0.000 rama:    -0.154 omega:     0.040 fa_dun:     2.048 p_aa_pp:    -0.127 yhh_planarity:     0.000 ref:    -0.324
RSD_WTD: 93  fa_atr:    -6.132 fa_rep:     0.582 fa_sol:     4.208 fa_intra_rep:     0.004 fa_elec:    -0.234 pro_close:     0.000 hbond_sr_bb:    -0.773 hbond_lr_bb:     0.000 hbond_bb_sc:     0.000 hbond_sc:     0.000 dslf_fa13:     0.000 rama:    -0.159 omega:     0.217 fa_dun:     1.169 p_aa_pp:    -0.048 yhh_planarity:     0.000 ref:    -0.359
RSD_WTD: 94  fa_atr:    -8.579 fa_rep:     0.805 fa_sol:     2.524 fa_intra_rep:     0.035 fa_elec:    -0.305 pro_close:     0.000 hbond_sr_bb:    -0.831 hbond_lr_bb:     0.000 hbond_bb_sc:     0.000 hbond_sc:     0.000 dslf_fa13:     0.000 rama:     0.008 omega:     0.031 fa_dun:     1.772 p_aa_pp:    -0.151 yhh_planarity:     0.000 ref:     0.619
RSD_WTD: 95  fa_atr:    -5.349 fa_rep:     0.500 fa_sol:     2.803 fa_intra_rep:     0.001 fa_elec:    -0.693 pro_close:     0.000 hbond_sr_bb:    -0.733 hbond_lr_bb:    -0.585 hbond_bb_sc:     0.000 hbond_sc:     0.000 dslf_fa13:     0.000 rama:    -0.105 omega:     0.282 fa_dun:     0.000 p_aa_pp:    -0.166 yhh_planarity:     0.000 ref:     0.774
RSD_WTD: 96  fa_atr:    -4.195 fa_rep:     0.262 fa_sol:     3.485 fa_intra_rep:     0.004 fa_elec:    -0.639 pro_close:     0.000 hbond_sr_bb:    -0.312 hbond_lr_bb:     0.000 hbond_bb_sc:     0.000 hbond_sc:     0.000 dslf_fa13:     0.000 rama:    -0.147 omega:     0.020 fa_dun:     1.740 p_aa_pp:     0.029 yhh_planarity:     0.000 ref:    -1.630
RSD_WTD: 97  fa_atr:    -3.916 fa_rep:     0.347 fa_sol:     2.957 fa_intra_rep:     0.004 fa_elec:    -0.407 pro_close:     0.000 hbond_sr_bb:    -0.345 hbond_lr_bb:     0.000 hbond_bb_sc:     0.000 hbond_sc:    -0.335 dslf_fa13:     0.000 rama:    -0.099 omega:     0.052 fa_dun:     1.709 p_aa_pp:     0.083 yhh_planarity:     0.000 ref:    -1.630
RSD_WTD: 98  fa_atr:    -5.658 fa_rep:     0.334 fa_sol:     1.503 fa_intra_rep:     0.012 fa_elec:    -0.027 pro_close:     0.000 hbond_sr_bb:    -0.383 hbond_lr_bb:     0.000 hbond_bb_sc:     0.000 hbond_sc:     0.000 dslf_fa13:     0.000 rama:    -0.008 omega:     0.118 fa_dun:     0.535 p_aa_pp:    -0.153 yhh_planarity:     0.000 ref:     0.761
RSD_WTD: 99  fa_atr:    -2.490 fa_rep:     0.159 fa_sol:     1.876 fa_intra_rep:     0.000 fa_elec:    -0.054 pro_close:     0.000 hbond_sr_bb:    -0.247 hbond_lr_bb:     0.000 hbond_bb_sc:    -0.389 hbond_sc:     0.000 dslf_fa13:     0.000 rama:     0.474 omega:     0.046 fa_dun:     0.000 p_aa_pp:    -0.965 yhh_planarity:     0.000 ref:     0.173
RSD_WTD: 100  fa_atr:    -5.482 fa_rep:     0.667 fa_sol:     1.902 fa_intra_rep:     0.021 fa_elec:     0.102 pro_close:     0.000 hbond_sr_bb:     0.000 hbond_lr_bb:    -0.585 hbond_bb_sc:     0.000 hbond_sc:     0.000 dslf_fa13:     0.000 rama:    -0.107 omega:     0.009 fa_dun:     0.078 p_aa_pp:    -0.150 yhh_planarity:     0.000 ref:     1.081
RSD_WTD: 101  fa_atr:    -4.255 fa_rep:     0.821 fa_sol:     3.211 fa_intra_rep:     0.002 fa_elec:    -0.815 pro_close:     0.005 hbond_sr_bb:    -0.446 hbond_lr_bb:     0.000 hbond_bb_sc:    -0.668 hbond_sc:     0.000 dslf_fa13:     0.000 rama:    -0.316 omega:     0.055 fa_dun:     0.271 p_aa_pp:    -0.237 yhh_planarity:     0.000 ref:     0.165
RSD_WTD: 102  fa_atr:    -4.558 fa_rep:     0.546 fa_sol:     1.644 fa_intra_rep:     0.001 fa_elec:    -0.237 pro_close:     0.016 hbond_sr_bb:    -0.379 hbond_lr_bb:     0.000 hbond_bb_sc:     0.000 hbond_sc:     0.000 dslf_fa13:     0.000 rama:    -0.028 omega:     0.145 fa_dun:     0.125 p_aa_pp:    -0.472 yhh_planarity:     0.000 ref:    -0.250
RSD_WTD: 103  fa_atr:    -3.915 fa_rep:     0.664 fa_sol:     2.653 fa_intra_rep:     0.008 fa_elec:    -0.475 pro_close:     0.000 hbond_sr_bb:    -0.451 hbond_lr_bb:     0.000 hbond_bb_sc:     0.000 hbond_sc:     0.000 dslf_fa13:     0.000 rama:    -0.250 omega:     0.066 fa_dun:     2.955 p_aa_pp:    -0.136 yhh_planarity:     0.000 ref:    -1.961
RSD_WTD: 104  fa_atr:    -6.225 fa_rep:     0.484 fa_sol:     3.645 fa_intra_rep:     0.004 fa_elec:    -0.582 pro_close:     0.000 hbond_sr_bb:    -0.455 hbond_lr_bb:     0.000 hbond_bb_sc:    -0.668 hbond_sc:     0.000 dslf_fa13:     0.000 rama:    -0.276 omega:     0.222 fa_dun:     2.741 p_aa_pp:    -0.138 yhh_planarity:     0.000 ref:    -1.517
RSD_WTD: 105  fa_atr:    -6.919 fa_rep:     1.289 fa_sol:     2.391 fa_intra_rep:     0.020 fa_elec:    -0.416 pro_close:     0.000 hbond_sr_bb:    -0.805 hbond_lr_bb:     0.000 hbond_bb_sc:     0.000 hbond_sc:     0.000 dslf_fa13:     0.000 rama:    -0.095 omega:     0.236 fa_dun:     0.079 p_aa_pp:     0.032 yhh_planarity:     0.000 ref:     0.980
RSD_WTD: 106  fa_atr:    -5.011 fa_rep:     0.741 fa_sol:     3.293 fa_intra_rep:     0.006 fa_elec:    -1.537 pro_close:     0.000 hbond_sr_bb:    -0.666 hbond_lr_bb:     0.000 hbond_bb_sc:     0.000 hbond_sc:    -0.330 dslf_fa13:     0.000 rama:    -0.193 omega:     0.409 fa_dun:     1.102 p_aa_pp:    -0.058 yhh_planarity:     0.000 ref:    -0.359
RSD_WTD: 107  fa_atr:    -5.561 fa_rep:     0.642 fa_sol:     3.516 fa_intra_rep:     0.007 fa_elec:    -1.211 pro_close:     0.000 hbond_sr_bb:    -0.812 hbond_lr_bb:     0.000 hbond_bb_sc:     0.000 hbond_sc:    -0.330 dslf_fa13:     0.000 rama:    -0.209 omega:     0.004 fa_dun:     1.186 p_aa_pp:    -0.054 yhh_planarity:     0.000 ref:    -0.359
RSD_WTD: 108  fa_atr:    -9.645 fa_rep:     1.310 fa_sol:     2.845 fa_intra_rep:     0.036 fa_elec:    -0.249 pro_close:     0.000 hbond_sr_bb:    -0.968 hbond_lr_bb:     0.000 hbond_bb_sc:     0.000 hbond_sc:     0.000 dslf_fa13:     0.000 rama:     0.082 omega:     0.042 fa_dun:     2.251 p_aa_pp:    -0.206 yhh_planarity:     0.000 ref:     0.619
RSD_WTD: 109  fa_atr:    -7.499 fa_rep:     0.992 fa_sol:     2.629 fa_intra_rep:     0.027 fa_elec:    -0.417 pro_close:     0.000 hbond_sr_bb:    -0.651 hbond_lr_bb:     0.000 hbond_bb_sc:     0.000 hbond_sc:     0.000 dslf_fa13:     0.000 rama:    -0.104 omega:     0.391 fa_dun:     1.253 p_aa_pp:     0.124 yhh_planarity:     0.000 ref:     1.081
RSD_WTD: 110  fa_atr:    -4.339 fa_rep:     0.614 fa_sol:     2.489 fa_intra_rep:     0.007 fa_elec:    -0.372 pro_close:     0.000 hbond_sr_bb:    -0.711 hbond_lr_bb:     0.000 hbond_bb_sc:     0.000 hbond_sc:     0.000 dslf_fa13:     0.000 rama:    -0.222 omega:     0.069 fa_dun:     1.159 p_aa_pp:    -0.057 yhh_planarity:     0.000 ref:    -0.359
RSD_WTD: 111  fa_atr:    -6.769 fa_rep:     1.022 fa_sol:     2.672 fa_intra_rep:     0.026 fa_elec:    -0.455 pro_close:     0.000 hbond_sr_bb:    -0.726 hbond_lr_bb:     0.000 hbond_bb_sc:     0.000 hbond_sc:     0.000 dslf_fa13:     0.000 rama:    -0.054 omega:     0.009 fa_dun:     0.150 p_aa_pp:    -0.050 yhh_planarity:     0.000 ref:     1.081
RSD_WTD: 112  fa_atr:    -8.157 fa_rep:     0.885 fa_sol:     2.912 fa_intra_rep:     0.005 fa_elec:    -0.329 pro_close:     0.000 hbond_sr_bb:    -0.944 hbond_lr_bb:     0.000 hbond_bb_sc:     0.000 hbond_sc:     0.000 dslf_fa13:     0.000 rama:    -0.032 omega:     0.076 fa_dun:     1.387 p_aa_pp:    -0.055 yhh_planarity:     0.000 ref:     0.249
RSD_WTD: 113  fa_atr:    -6.344 fa_rep:     0.559 fa_sol:     4.552 fa_intra_rep:     0.013 fa_elec:    -1.023 pro_close:     0.000 hbond_sr_bb:    -0.743 hbond_lr_bb:     0.000 hbond_bb_sc:     0.000 hbond_sc:    -0.498 dslf_fa13:     0.000 rama:    -0.267 omega:     0.050 fa_dun:     2.188 p_aa_pp:    -0.108 yhh_planarity:     0.000 ref:    -0.324
RSD_WTD: 114  fa_atr:    -5.457 fa_rep:     0.444 fa_sol:     4.013 fa_intra_rep:     0.007 fa_elec:    -1.501 pro_close:     0.000 hbond_sr_bb:    -0.843 hbond_lr_bb:     0.000 hbond_bb_sc:     0.000 hbond_sc:    -0.269 dslf_fa13:     0.000 rama:    -0.306 omega:     0.170 fa_dun:     2.980 p_aa_pp:    -0.200 yhh_planarity:     0.000 ref:    -1.961
RSD_WTD: 115  fa_atr:    -6.093 fa_rep:     0.668 fa_sol:     2.567 fa_intra_rep:     0.021 fa_elec:    -0.331 pro_close:     0.000 hbond_sr_bb:    -0.720 hbond_lr_bb:     0.000 hbond_bb_sc:     0.000 hbond_sc:     0.000 dslf_fa13:     0.000 rama:    -0.012 omega:     0.102 fa_dun:     0.086 p_aa_pp:    -0.024 yhh_planarity:     0.000 ref:     0.980
RSD_WTD: 116  fa_atr:    -6.005 fa_rep:     0.400 fa_sol:     4.139 fa_intra_rep:     0.009 fa_elec:    -0.782 pro_close:     0.000 hbond_sr_bb:    -0.834 hbond_lr_bb:     0.000 hbond_bb_sc:     0.000 hbond_sc:    -0.302 dslf_fa13:     0.000 rama:    -0.076 omega:     0.032 fa_dun:     2.690 p_aa_pp:    -0.074 yhh_planarity:     0.000 ref:    -1.517
RSD_WTD: 117  fa_atr:    -5.468 fa_rep:     0.364 fa_sol:     4.447 fa_intra_rep:     0.018 fa_elec:    -1.439 pro_close:     0.000 hbond_sr_bb:    -0.792 hbond_lr_bb:     0.000 hbond_bb_sc:     0.000 hbond_sc:    -0.269 dslf_fa13:     0.000 rama:    -0.144 omega:     0.013 fa_dun:     1.804 p_aa_pp:    -0.101 yhh_planarity:     0.000 ref:    -0.324
RSD_WTD: 118  fa_atr:    -3.909 fa_rep:     0.251 fa_sol:     2.543 fa_intra_rep:     0.004 fa_elec:    -0.026 pro_close:     0.000 hbond_sr_bb:    -0.419 hbond_lr_bb:     0.000 hbond_bb_sc:     0.000 hbond_sc:     0.000 dslf_fa13:     0.000 rama:    -0.290 omega:     0.003 fa_dun:     0.978 p_aa_pp:    -0.054 yhh_planarity:     0.000 ref:    -0.359
RSD_WTD: 119  fa_atr:    -3.461 fa_rep:     0.244 fa_sol:     2.792 fa_intra_rep:     0.011 fa_elec:    -1.333 pro_close:     0.000 hbond_sr_bb:    -0.355 hbond_lr_bb:     0.000 hbond_bb_sc:     0.000 hbond_sc:    -0.397 dslf_fa13:     0.000 rama:    -0.265 omega:     0.002 fa_dun:     3.074 p_aa_pp:    -0.180 yhh_planarity:     0.000 ref:    -1.961
RSD_WTD: 120  fa_atr:    -3.141 fa_rep:     0.143 fa_sol:     2.718 fa_intra_rep:     0.004 fa_elec:    -0.525 pro_close:     0.000 hbond_sr_bb:    -0.403 hbond_lr_bb:     0.000 hbond_bb_sc:     0.000 hbond_sc:    -0.302 dslf_fa13:     0.000 rama:    -0.203 omega:     0.026 fa_dun:     1.715 p_aa_pp:    -0.016 yhh_planarity:     0.000 ref:    -1.630
RSD_WTD: 121  fa_atr:    -1.613 fa_rep:     0.084 fa_sol:     1.528 fa_intra_rep:     0.000 fa_elec:     0.003 pro_close:     0.000 hbond_sr_bb:    -0.341 hbond_lr_bb:     0.000 hbond_bb_sc:     0.000 hbond_sc:     0.000 dslf_fa13:     0.000 rama:     0.000 omega:     0.000 fa_dun:     0.000 p_aa_pp:     0.000 yhh_planarity:     0.000 ref:     0.173
ScoreFunction::show():
weights: (fa_atr 1) (fa_rep 0.55) (fa_sol 0.9375) (fa_intra_rep 0.005) (fa_elec 0.875) (pro_close 1.25) (hbond_sr_bb 1.17) (hbond_lr_bb 1.17) (hbond_bb_sc 1) (hbond_sc 1.1) (dslf_fa13 1.25) (rama 0.25) (omega 0.625) (fa_dun 0.7) (p_aa_pp 0.4) (yhh_planarity 0.625) (ref 1)
energy_method_options: EnergyMethodOptions::show: aa_composition_setup_files: 
EnergyMethodOptions::show: aspartimide_penalty_value: 25
EnergyMethodOptions::show: etable_type: FA_STANDARD_DEFAULT
analytic_etable_evaluation: 1
EnergyMethodOptions::show: method_weights: ref 0.773742 0.443793 -1.63002 -1.96094 0.61937 0.173326 0.388298 1.0806 -0.358574 0.761128 0.249477 -1.19118 -0.250485 -1.51717 -0.32436 0.165383 0.20134 0.979644 1.23413 0.162496
EnergyMethodOptions::show: method_weights: free_res
EnergyMethodOptions::show: unfolded_energies_type: UNFOLDED_SCORE12
EnergyMethodOptions::show: split_unfolded_label_type: SPLIT_UNFOLDED_MM
EnergyMethodOptions::show: split_unfolded_value_type: SPLIT_UNFOLDED_BOLTZ
EnergyMethodOptions::show: atom_vdw_atom_type_set_name: centroid
EnergyMethodOptions::show: exclude_protein_protein_fa_elec: false
EnergyMethodOptions::show: exclude_monomer_fa_elec: false
EnergyMethodOptions::show: elec_max_dis: 5.5
EnergyMethodOptions::show: elec_min_dis: 1.6
EnergyMethodOptions::show: elec_die: 10
EnergyMethodOptions::show: elec_no_dis_dep_die: false
EnergyMethodOptions::show: elec_sigmoidal_die: false
EnergyMethodOptions::show: elec_sigmoidal_D: 78
EnergyMethodOptions::show: elec_sigmoidal_D0: 2
EnergyMethodOptions::show: elec_sigmoidal_S: 0.36
EnergyMethodOptions::show: smooth_fa_elec: true
EnergyMethodOptions::show: grpelec_fade_type: false
EnergyMethodOptions::show: grpelec_fade_param1: 1
EnergyMethodOptions::show: grpelec_fade_param2: 1
EnergyMethodOptions::show: grpelec_fade_hbond: 0
EnergyMethodOptions::show: grp_cpfxn: 1
EnergyMethodOptions::show: elec_group_file: /scoring/score_functions/elec_group_def.dat
EnergyMethodOptions::show: grpelec_context_dependent: 0
EnergyMethodOptions::show: use_polarization: true
EnergyMethodOptions::show: use_gen_kirkwood: true
EnergyMethodOptions::show: protein_dielectric: 1
EnergyMethodOptions::show: water_dielectric: 78.3
EnergyMethodOptions::show: exclude_DNA_DNA: true
EnergyMethodOptions::show: exclude_intra_res_protein: true
EnergyMethodOptions::show: put_intra_into_total: false
EnergyMethodOptions::show: geom_sol_interres_path_distance_cutoff: false
EnergyMethodOptions::show: geom_sol_intrares_path_distance_cutoff: true
EnergyMethodOptions::show: eval_intrares_elec_ST_only: false
EnergyMethodOptions::show: envsmooth_zero_negatives: false
EnergyMethodOptions::show: cst_max_seq_sep: 18446744073709551615
EnergyMethodOptions::show: pb_bound_tag: bound
EnergyMethodOptions::show: pb_unbound_tag: unbound
EnergyMethodOptions::show: bond_angle_central_atoms_to_score:
EnergyMethodOptions::show: bond_angle_residue_type_param_set: none
HBondOptions::show: exclude_DNA_DNA: true
HBondOptions::show: exclude_intra_res_protein_: true
HBondOptions::show: exclude_intra_res_RNA_: false
HBondOptions::show: put_intra_into_total_: false
HBondOptions::show: exclude_self_hbonds: true
HBondOptions::show: use_hb_env_dep: true
HBondOptions::show: use_hb_env_dep_DNA: true
HBondOptions::show: smooth_hb_env_dep: true
HBondOptions::show: bb_donor_acceptor_check: true
HBondOptions::show: decompose_bb_hb_into_pair_energies: true
HBondOptions::show: params_database_tag_: sp2_elec_params
HBondOptions::show: use_sp2_chi_penalty_: true
HBondOptions::show: sp2_BAH180_rise_: 0.75
HBondOptions::show: sp2_outer_width_: 0.357
HBondOptions::show: measure_sp3acc_BAH_from_hvy_: true
HBondOptions::show: fade_energy_: 1
HBondOptions::show: Mbhbond: false 
HbondOptions::show: mphbond: false
HBondOptions::show: hbond_energy_shift: 0
RNA_EnergyMethodOptions::show: syn_G_potential_bonus: 0
RNA_EnergyMethodOptions::show: torsion_potential: ps_04282011
RNA_EnergyMethodOptions::show: suiteness_bonus: Richardson
FreeDOF_Options::show: free_suite_bonus: -1
FreeDOF_Options::show: free_2HOprime_bonus: -0.5
FreeDOF_Options::show: free_sugar_bonus: -1
FreeDOF_Options::show: pack_phosphate_penalty: 0.25
FreeDOF_Options::show: free_side_chain_bonus: -0.5

REMARK q_rmsd1 0.345
