# Supplementary material for: Design of complicated all-α protein structures
Source: Nat Struct Mol Biol. 2024 Jan 4;31(2):275–82. doi: 10.1038/s41594-023-01147-9 (PMC11377298; doi:10.1038/s41594-023-01147-9)
Supplement: Supplementary file 4 — Computational design models of the designed all-α proteins. [file 41594_2023_1147_MOESM4_ESM.zip › design_models/H6_fold-U_Nomur.pdb]

ATOM      1  N   GLY A   1       0.000  -0.001  -0.002  1.00  0.00           N  
ATOM      2  CA  GLY A   1       1.458  -0.001  -0.003  1.00  0.00           C  
ATOM      3  C   GLY A   1       2.009   1.420  -0.002  1.00  0.00           C  
ATOM      4  O   GLY A   1       3.173   1.644   0.331  1.00  0.00           O  
ATOM      5 1H   GLY A   1      -0.333  -0.944  -0.003  1.00  0.00           H  
ATOM      6 2H   GLY A   1      -0.333   0.470   0.815  1.00  0.00           H  
ATOM      7 3H   GLY A   1      -0.334   0.471  -0.818  1.00  0.00           H  
ATOM      8 1HA  GLY A   1       1.823  -0.537   0.873  1.00  0.00           H  
ATOM      9 2HA  GLY A   1       1.821  -0.535  -0.880  1.00  0.00           H  
ATOM     10  N   GLU A   2       1.166   2.375  -0.377  1.00  0.00           N  
ATOM     11  CA  GLU A   2       1.581   3.771  -0.467  1.00  0.00           C  
ATOM     12  C   GLU A   2       2.009   4.307   0.893  1.00  0.00           C  
ATOM     13  O   GLU A   2       2.820   5.229   0.980  1.00  0.00           O  
ATOM     14  CB  GLU A   2       0.446   4.630  -1.030  1.00  0.00           C  
ATOM     15  CG  GLU A   2       0.051   4.290  -2.461  1.00  0.00           C  
ATOM     16  CD  GLU A   2      -0.803   3.057  -2.554  1.00  0.00           C  
ATOM     17  OE1 GLU A   2      -0.804   2.286  -1.625  1.00  0.00           O  
ATOM     18  OE2 GLU A   2      -1.457   2.886  -3.556  1.00  0.00           O  
ATOM     19  H   GLU A   2       0.214   2.130  -0.606  1.00  0.00           H  
ATOM     20  HA  GLU A   2       2.442   3.825  -1.134  1.00  0.00           H  
ATOM     21 1HB  GLU A   2      -0.439   4.520  -0.404  1.00  0.00           H  
ATOM     22 2HB  GLU A   2       0.738   5.680  -1.004  1.00  0.00           H  
ATOM     23 1HG  GLU A   2      -0.497   5.131  -2.884  1.00  0.00           H  
ATOM     24 2HG  GLU A   2       0.955   4.147  -3.051  1.00  0.00           H  
ATOM     25  N   THR A   3       1.460   3.723   1.952  1.00  0.00           N  
ATOM     26  CA  THR A   3       1.857   4.073   3.311  1.00  0.00           C  
ATOM     27  C   THR A   3       3.315   3.715   3.569  1.00  0.00           C  
ATOM     28  O   THR A   3       4.072   4.513   4.122  1.00  0.00           O  
ATOM     29  CB  THR A   3       0.960   3.372   4.349  1.00  0.00           C  
ATOM     30  OG1 THR A   3      -0.394   3.814   4.191  1.00  0.00           O  
ATOM     31  CG2 THR A   3       1.431   3.687   5.760  1.00  0.00           C  
ATOM     32  H   THR A   3       0.749   3.019   1.814  1.00  0.00           H  
ATOM     33  HA  THR A   3       1.753   5.153   3.428  1.00  0.00           H  
ATOM     34  HB  THR A   3       0.997   2.294   4.192  1.00  0.00           H  
ATOM     35  HG1 THR A   3      -0.798   3.920   5.055  1.00  0.00           H  
ATOM     36 1HG2 THR A   3       0.787   3.182   6.480  1.00  0.00           H  
ATOM     37 2HG2 THR A   3       2.457   3.341   5.887  1.00  0.00           H  
ATOM     38 3HG2 THR A   3       1.388   4.762   5.926  1.00  0.00           H  
ATOM     39  N   LYS A   4       3.702   2.510   3.166  1.00  0.00           N  
ATOM     40  CA  LYS A   4       5.084   2.064   3.301  1.00  0.00           C  
ATOM     41  C   LYS A   4       6.013   2.871   2.404  1.00  0.00           C  
ATOM     42  O   LYS A   4       7.158   3.145   2.765  1.00  0.00           O  
ATOM     43  CB  LYS A   4       5.201   0.574   2.975  1.00  0.00           C  
ATOM     44  CG  LYS A   4       4.567  -0.348   4.008  1.00  0.00           C  
ATOM     45  CD  LYS A   4       4.553  -1.791   3.526  1.00  0.00           C  
ATOM     46  CE  LYS A   4       5.951  -2.390   3.528  1.00  0.00           C  
ATOM     47  NZ  LYS A   4       5.945  -3.818   3.111  1.00  0.00           N  
ATOM     48  H   LYS A   4       3.022   1.885   2.756  1.00  0.00           H  
ATOM     49  HA  LYS A   4       5.393   2.226   4.334  1.00  0.00           H  
ATOM     50 1HB  LYS A   4       4.729   0.374   2.013  1.00  0.00           H  
ATOM     51 2HB  LYS A   4       6.254   0.303   2.886  1.00  0.00           H  
ATOM     52 1HG  LYS A   4       5.129  -0.291   4.941  1.00  0.00           H  
ATOM     53 2HG  LYS A   4       3.544  -0.028   4.201  1.00  0.00           H  
ATOM     54 1HD  LYS A   4       3.911  -2.386   4.177  1.00  0.00           H  
ATOM     55 2HD  LYS A   4       4.152  -1.832   2.513  1.00  0.00           H  
ATOM     56 1HE  LYS A   4       6.588  -1.828   2.846  1.00  0.00           H  
ATOM     57 2HE  LYS A   4       6.376  -2.319   4.529  1.00  0.00           H  
ATOM     58 1HZ  LYS A   4       6.889  -4.178   3.125  1.00  0.00           H  
ATOM     59 2HZ  LYS A   4       5.372  -4.353   3.748  1.00  0.00           H  
ATOM     60 3HZ  LYS A   4       5.571  -3.895   2.176  1.00  0.00           H  
ATOM     61  N   ALA A   5       5.514   3.248   1.232  1.00  0.00           N  
ATOM     62  CA  ALA A   5       6.271   4.090   0.313  1.00  0.00           C  
ATOM     63  C   ALA A   5       6.558   5.454   0.926  1.00  0.00           C  
ATOM     64  O   ALA A   5       7.689   5.942   0.877  1.00  0.00           O  
ATOM     65  CB  ALA A   5       5.519   4.249  -1.001  1.00  0.00           C  
ATOM     66  H   ALA A   5       4.587   2.943   0.970  1.00  0.00           H  
ATOM     67  HA  ALA A   5       7.227   3.604   0.115  1.00  0.00           H  
ATOM     68 1HB  ALA A   5       6.096   4.881  -1.676  1.00  0.00           H  
ATOM     69 2HB  ALA A   5       5.372   3.270  -1.457  1.00  0.00           H  
ATOM     70 3HB  ALA A   5       4.551   4.710  -0.812  1.00  0.00           H  
ATOM     71  N   LYS A   6       5.531   6.066   1.505  1.00  0.00           N  
ATOM     72  CA  LYS A   6       5.694   7.325   2.221  1.00  0.00           C  
ATOM     73  C   LYS A   6       6.641   7.168   3.403  1.00  0.00           C  
ATOM     74  O   LYS A   6       7.490   8.025   3.648  1.00  0.00           O  
ATOM     75  CB  LYS A   6       4.338   7.848   2.698  1.00  0.00           C  
ATOM     76  CG  LYS A   6       4.401   9.180   3.434  1.00  0.00           C  
ATOM     77  CD  LYS A   6       3.012   9.666   3.819  1.00  0.00           C  
ATOM     78  CE  LYS A   6       3.076  10.980   4.583  1.00  0.00           C  
ATOM     79  NZ  LYS A   6       1.722  11.472   4.958  1.00  0.00           N  
ATOM     80  H   LYS A   6       4.614   5.648   1.446  1.00  0.00           H  
ATOM     81  HA  LYS A   6       6.133   8.051   1.535  1.00  0.00           H  
ATOM     82 1HB  LYS A   6       3.673   7.970   1.843  1.00  0.00           H  
ATOM     83 2HB  LYS A   6       3.882   7.118   3.367  1.00  0.00           H  
ATOM     84 1HG  LYS A   6       5.002   9.069   4.338  1.00  0.00           H  
ATOM     85 2HG  LYS A   6       4.874   9.926   2.795  1.00  0.00           H  
ATOM     86 1HD  LYS A   6       2.413   9.807   2.918  1.00  0.00           H  
ATOM     87 2HD  LYS A   6       2.525   8.917   4.443  1.00  0.00           H  
ATOM     88 1HE  LYS A   6       3.664  10.846   5.489  1.00  0.00           H  
ATOM     89 2HE  LYS A   6       3.564  11.735   3.967  1.00  0.00           H  
ATOM     90 1HZ  LYS A   6       1.808  12.343   5.461  1.00  0.00           H  
ATOM     91 2HZ  LYS A   6       1.173  11.618   4.123  1.00  0.00           H  
ATOM     92 3HZ  LYS A   6       1.266  10.788   5.545  1.00  0.00           H  
ATOM     93  N   ALA A   7       6.490   6.069   4.133  1.00  0.00           N  
ATOM     94  CA  ALA A   7       7.359   5.777   5.267  1.00  0.00           C  
ATOM     95  C   ALA A   7       8.818   5.695   4.837  1.00  0.00           C  
ATOM     96  O   ALA A   7       9.708   6.191   5.528  1.00  0.00           O  
ATOM     97  CB  ALA A   7       6.932   4.481   5.941  1.00  0.00           C  
ATOM     98  H   ALA A   7       5.755   5.419   3.897  1.00  0.00           H  
ATOM     99  HA  ALA A   7       7.267   6.594   5.983  1.00  0.00           H  
ATOM    100 1HB  ALA A   7       7.590   4.277   6.786  1.00  0.00           H  
ATOM    101 2HB  ALA A   7       5.906   4.576   6.295  1.00  0.00           H  
ATOM    102 3HB  ALA A   7       6.996   3.662   5.226  1.00  0.00           H  
ATOM    103  N   ALA A   8       9.057   5.067   3.691  1.00  0.00           N  
ATOM    104  CA  ALA A   8      10.405   4.950   3.148  1.00  0.00           C  
ATOM    105  C   ALA A   8      10.972   6.316   2.783  1.00  0.00           C  
ATOM    106  O   ALA A   8      12.154   6.585   2.996  1.00  0.00           O  
ATOM    107  CB  ALA A   8      10.410   4.033   1.934  1.00  0.00           C  
ATOM    108  H   ALA A   8       8.285   4.659   3.183  1.00  0.00           H  
ATOM    109  HA  ALA A   8      11.044   4.518   3.918  1.00  0.00           H  
ATOM    110 1HB  ALA A   8      11.423   3.955   1.540  1.00  0.00           H  
ATOM    111 2HB  ALA A   8      10.057   3.043   2.224  1.00  0.00           H  
ATOM    112 3HB  ALA A   8       9.753   4.441   1.167  1.00  0.00           H  
ATOM    113  N   GLN A   9      10.122   7.175   2.230  1.00  0.00           N  
ATOM    114  CA  GLN A   9      10.524   8.532   1.880  1.00  0.00           C  
ATOM    115  C   GLN A   9      10.975   9.308   3.110  1.00  0.00           C  
ATOM    116  O   GLN A   9      11.953  10.055   3.061  1.00  0.00           O  
ATOM    117  CB  GLN A   9       9.373   9.270   1.190  1.00  0.00           C  
ATOM    118  CG  GLN A   9       9.720  10.678   0.735  1.00  0.00           C  
ATOM    119  CD  GLN A   9      10.793  10.691  -0.337  1.00  0.00           C  
ATOM    120  OE1 GLN A   9      10.691   9.987  -1.345  1.00  0.00           O  
ATOM    121  NE2 GLN A   9      11.829  11.495  -0.126  1.00  0.00           N  
ATOM    122  H   GLN A   9       9.173   6.880   2.048  1.00  0.00           H  
ATOM    123  HA  GLN A   9      11.370   8.469   1.196  1.00  0.00           H  
ATOM    124 1HB  GLN A   9       9.050   8.705   0.316  1.00  0.00           H  
ATOM    125 2HB  GLN A   9       8.524   9.336   1.870  1.00  0.00           H  
ATOM    126 1HG  GLN A   9       8.825  11.149   0.330  1.00  0.00           H  
ATOM    127 2HG  GLN A   9      10.085  11.245   1.591  1.00  0.00           H  
ATOM    128 1HE2 GLN A   9      12.568  11.546  -0.799  1.00  0.00           H  
ATOM    129 2HE2 GLN A   9      11.871  12.049   0.705  1.00  0.00           H  
ATOM    130  N   GLU A  10      10.258   9.127   4.214  1.00  0.00           N  
ATOM    131  CA  GLU A  10      10.640   9.733   5.484  1.00  0.00           C  
ATOM    132  C   GLU A  10      11.871   9.054   6.071  1.00  0.00           C  
ATOM    133  O   GLU A  10      12.695   9.696   6.722  1.00  0.00           O  
ATOM    134  CB  GLU A  10       9.481   9.658   6.481  1.00  0.00           C  
ATOM    135  CG  GLU A  10       8.281  10.520   6.116  1.00  0.00           C  
ATOM    136  CD  GLU A  10       8.620  11.981   6.015  1.00  0.00           C  
ATOM    137  OE1 GLU A  10       9.385  12.452   6.822  1.00  0.00           O  
ATOM    138  OE2 GLU A  10       8.113  12.628   5.128  1.00  0.00           O  
ATOM    139  H   GLU A  10       9.428   8.553   4.172  1.00  0.00           H  
ATOM    140  HA  GLU A  10      10.891  10.778   5.298  1.00  0.00           H  
ATOM    141 1HB  GLU A  10       9.139   8.626   6.564  1.00  0.00           H  
ATOM    142 2HB  GLU A  10       9.828   9.967   7.467  1.00  0.00           H  
ATOM    143 1HG  GLU A  10       7.883  10.184   5.159  1.00  0.00           H  
ATOM    144 2HG  GLU A  10       7.506  10.383   6.869  1.00  0.00           H  
ATOM    145  N   ALA A  11      11.991   7.752   5.836  1.00  0.00           N  
ATOM    146  CA  ALA A  11      13.156   6.997   6.281  1.00  0.00           C  
ATOM    147  C   ALA A  11      14.419   7.466   5.571  1.00  0.00           C  
ATOM    148  O   ALA A  11      15.490   7.540   6.173  1.00  0.00           O  
ATOM    149  CB  ALA A  11      12.942   5.508   6.052  1.00  0.00           C  
ATOM    150  H   ALA A  11      11.255   7.273   5.336  1.00  0.00           H  
ATOM    151  HA  ALA A  11      13.287   7.175   7.348  1.00  0.00           H  
ATOM    152 1HB  ALA A  11      13.820   4.958   6.389  1.00  0.00           H  
ATOM    153 2HB  ALA A  11      12.068   5.176   6.613  1.00  0.00           H  
ATOM    154 3HB  ALA A  11      12.783   5.322   4.991  1.00  0.00           H  
ATOM    155  N   LEU A  12      14.289   7.781   4.286  1.00  0.00           N  
ATOM    156  CA  LEU A  12      15.398   8.327   3.514  1.00  0.00           C  
ATOM    157  C   LEU A  12      15.875   9.652   4.096  1.00  0.00           C  
ATOM    158  O   LEU A  12      17.076   9.900   4.199  1.00  0.00           O  
ATOM    159  CB  LEU A  12      14.979   8.524   2.052  1.00  0.00           C  
ATOM    160  CG  LEU A  12      14.786   7.239   1.236  1.00  0.00           C  
ATOM    161  CD1 LEU A  12      14.143   7.578  -0.102  1.00  0.00           C  
ATOM    162  CD2 LEU A  12      16.132   6.557   1.038  1.00  0.00           C  
ATOM    163  H   LEU A  12      13.397   7.638   3.833  1.00  0.00           H  
ATOM    164  HA  LEU A  12      16.228   7.622   3.568  1.00  0.00           H  
ATOM    165 1HB  LEU A  12      14.039   9.073   2.031  1.00  0.00           H  
ATOM    166 2HB  LEU A  12      15.738   9.124   1.551  1.00  0.00           H  
ATOM    167  HG  LEU A  12      14.114   6.567   1.769  1.00  0.00           H  
ATOM    168 1HD1 LEU A  12      14.006   6.665  -0.681  1.00  0.00           H  
ATOM    169 2HD1 LEU A  12      13.174   8.047   0.069  1.00  0.00           H  
ATOM    170 3HD1 LEU A  12      14.787   8.264  -0.651  1.00  0.00           H  
ATOM    171 1HD2 LEU A  12      15.995   5.643   0.459  1.00  0.00           H  
ATOM    172 2HD2 LEU A  12      16.805   7.228   0.504  1.00  0.00           H  
ATOM    173 3HD2 LEU A  12      16.561   6.310   2.010  1.00  0.00           H  
ATOM    174  N   ARG A  13      14.925  10.500   4.477  1.00  0.00           N  
ATOM    175  CA  ARG A  13      15.242  11.744   5.168  1.00  0.00           C  
ATOM    176  C   ARG A  13      15.960  11.474   6.486  1.00  0.00           C  
ATOM    177  O   ARG A  13      16.981  12.092   6.785  1.00  0.00           O  
ATOM    178  CB  ARG A  13      13.976  12.543   5.438  1.00  0.00           C  
ATOM    179  CG  ARG A  13      14.186  13.830   6.221  1.00  0.00           C  
ATOM    180  CD  ARG A  13      12.907  14.550   6.447  1.00  0.00           C  
ATOM    181  NE  ARG A  13      11.947  13.736   7.175  1.00  0.00           N  
ATOM    182  CZ  ARG A  13      11.991  13.503   8.501  1.00  0.00           C  
ATOM    183  NH1 ARG A  13      12.952  14.028   9.229  1.00  0.00           N  
ATOM    184  NH2 ARG A  13      11.069  12.746   9.070  1.00  0.00           N  
ATOM    185  H   ARG A  13      13.960  10.278   4.281  1.00  0.00           H  
ATOM    186  HA  ARG A  13      15.913  12.323   4.535  1.00  0.00           H  
ATOM    187 1HB  ARG A  13      13.503  12.806   4.493  1.00  0.00           H  
ATOM    188 2HB  ARG A  13      13.270  11.929   5.997  1.00  0.00           H  
ATOM    189 1HG  ARG A  13      14.625  13.597   7.191  1.00  0.00           H  
ATOM    190 2HG  ARG A  13      14.857  14.487   5.667  1.00  0.00           H  
ATOM    191 1HD  ARG A  13      13.096  15.453   7.027  1.00  0.00           H  
ATOM    192 2HD  ARG A  13      12.467  14.820   5.488  1.00  0.00           H  
ATOM    193  HE  ARG A  13      11.193  13.314   6.648  1.00  0.00           H  
ATOM    194 1HH1 ARG A  13      13.656  14.606   8.794  1.00  0.00           H  
ATOM    195 2HH1 ARG A  13      12.985  13.853  10.223  1.00  0.00           H  
ATOM    196 1HH2 ARG A  13      10.331  12.342   8.510  1.00  0.00           H  
ATOM    197 2HH2 ARG A  13      11.102  12.571  10.064  1.00  0.00           H  
ATOM    198  N   ALA A  14      15.419  10.547   7.269  1.00  0.00           N  
ATOM    199  CA  ALA A  14      16.010  10.189   8.553  1.00  0.00           C  
ATOM    200  C   ALA A  14      17.432   9.671   8.380  1.00  0.00           C  
ATOM    201  O   ALA A  14      18.328  10.022   9.146  1.00  0.00           O  
ATOM    202  CB  ALA A  14      15.153   9.150   9.260  1.00  0.00           C  
ATOM    203  H   ALA A  14      14.577  10.078   6.968  1.00  0.00           H  
ATOM    204  HA  ALA A  14      16.055  11.089   9.168  1.00  0.00           H  
ATOM    205 1HB  ALA A  14      15.608   8.893  10.217  1.00  0.00           H  
ATOM    206 2HB  ALA A  14      14.156   9.557   9.430  1.00  0.00           H  
ATOM    207 3HB  ALA A  14      15.079   8.257   8.642  1.00  0.00           H  
ATOM    208  N   ALA A  15      17.632   8.835   7.366  1.00  0.00           N  
ATOM    209  CA  ALA A  15      18.952   8.290   7.072  1.00  0.00           C  
ATOM    210  C   ALA A  15      19.952   9.400   6.774  1.00  0.00           C  
ATOM    211  O   ALA A  15      21.074   9.391   7.281  1.00  0.00           O  
ATOM    212  CB  ALA A  15      18.876   7.319   5.903  1.00  0.00           C  
ATOM    213  H   ALA A  15      16.850   8.570   6.786  1.00  0.00           H  
ATOM    214  HA  ALA A  15      19.301   7.754   7.954  1.00  0.00           H  
ATOM    215 1HB  ALA A  15      19.870   6.920   5.696  1.00  0.00           H  
ATOM    216 2HB  ALA A  15      18.202   6.499   6.154  1.00  0.00           H  
ATOM    217 3HB  ALA A  15      18.503   7.838   5.023  1.00  0.00           H  
ATOM    218  N   ARG A  16      19.540  10.355   5.949  1.00  0.00           N  
ATOM    219  CA  ARG A  16      20.383  11.497   5.615  1.00  0.00           C  
ATOM    220  C   ARG A  16      20.721  12.314   6.855  1.00  0.00           C  
ATOM    221  O   ARG A  16      21.869  12.707   7.058  1.00  0.00           O  
ATOM    222  CB  ARG A  16      19.695  12.391   4.594  1.00  0.00           C  
ATOM    223  CG  ARG A  16      20.506  13.598   4.151  1.00  0.00           C  
ATOM    224  CD  ARG A  16      19.773  14.414   3.149  1.00  0.00           C  
ATOM    225  NE  ARG A  16      20.541  15.576   2.731  1.00  0.00           N  
ATOM    226  CZ  ARG A  16      20.548  16.760   3.374  1.00  0.00           C  
ATOM    227  NH1 ARG A  16      19.826  16.922   4.460  1.00  0.00           N  
ATOM    228  NH2 ARG A  16      21.281  17.758   2.912  1.00  0.00           N  
ATOM    229  H   ARG A  16      18.617  10.289   5.541  1.00  0.00           H  
ATOM    230  HA  ARG A  16      21.317  11.117   5.200  1.00  0.00           H  
ATOM    231 1HB  ARG A  16      19.456  11.809   3.704  1.00  0.00           H  
ATOM    232 2HB  ARG A  16      18.755  12.758   5.007  1.00  0.00           H  
ATOM    233 1HG  ARG A  16      20.723  14.228   5.014  1.00  0.00           H  
ATOM    234 2HG  ARG A  16      21.442  13.263   3.702  1.00  0.00           H  
ATOM    235 1HD  ARG A  16      19.565  13.808   2.268  1.00  0.00           H  
ATOM    236 2HD  ARG A  16      18.835  14.762   3.580  1.00  0.00           H  
ATOM    237  HE  ARG A  16      21.109  15.490   1.898  1.00  0.00           H  
ATOM    238 1HH1 ARG A  16      19.266  16.159   4.813  1.00  0.00           H  
ATOM    239 2HH1 ARG A  16      19.832  17.810   4.942  1.00  0.00           H  
ATOM    240 1HH2 ARG A  16      21.836  17.633   2.076  1.00  0.00           H  
ATOM    241 2HH2 ARG A  16      21.287  18.645   3.394  1.00  0.00           H  
ATOM    242  N   GLU A  17      19.712  12.568   7.682  1.00  0.00           N  
ATOM    243  CA  GLU A  17      19.893  13.368   8.888  1.00  0.00           C  
ATOM    244  C   GLU A  17      20.844  12.686   9.863  1.00  0.00           C  
ATOM    245  O   GLU A  17      21.585  13.348  10.589  1.00  0.00           O  
ATOM    246  CB  GLU A  17      18.545  13.621   9.567  1.00  0.00           C  
ATOM    247  CG  GLU A  17      17.623  14.562   8.805  1.00  0.00           C  
ATOM    248  CD  GLU A  17      16.262  14.682   9.431  1.00  0.00           C  
ATOM    249  OE1 GLU A  17      16.039  14.066  10.445  1.00  0.00           O  
ATOM    250  OE2 GLU A  17      15.444  15.391   8.894  1.00  0.00           O  
ATOM    251  H   GLU A  17      18.797  12.199   7.470  1.00  0.00           H  
ATOM    252  HA  GLU A  17      20.337  14.320   8.599  1.00  0.00           H  
ATOM    253 1HB  GLU A  17      18.021  12.674   9.700  1.00  0.00           H  
ATOM    254 2HB  GLU A  17      18.711  14.045  10.558  1.00  0.00           H  
ATOM    255 1HG  GLU A  17      18.081  15.550   8.767  1.00  0.00           H  
ATOM    256 2HG  GLU A  17      17.518  14.201   7.783  1.00  0.00           H  
ATOM    257  N   GLN A  18      20.819  11.357   9.875  1.00  0.00           N  
ATOM    258  CA  GLN A  18      21.655  10.583  10.784  1.00  0.00           C  
ATOM    259  C   GLN A  18      22.959  10.168  10.114  1.00  0.00           C  
ATOM    260  O   GLN A  18      23.794   9.497  10.721  1.00  0.00           O  
ATOM    261  CB  GLN A  18      20.904   9.344  11.279  1.00  0.00           C  
ATOM    262  CG  GLN A  18      19.671   9.654  12.110  1.00  0.00           C  
ATOM    263  CD  GLN A  18      20.009  10.385  13.396  1.00  0.00           C  
ATOM    264  OE1 GLN A  18      20.861   9.944  14.172  1.00  0.00           O  
ATOM    265  NE2 GLN A  18      19.342  11.510  13.628  1.00  0.00           N  
ATOM    266  H   GLN A  18      20.203  10.871   9.239  1.00  0.00           H  
ATOM    267  HA  GLN A  18      21.905  11.215  11.636  1.00  0.00           H  
ATOM    268 1HB  GLN A  18      20.592   8.743  10.425  1.00  0.00           H  
ATOM    269 2HB  GLN A  18      21.573   8.731  11.883  1.00  0.00           H  
ATOM    270 1HG  GLN A  18      19.000  10.283  11.526  1.00  0.00           H  
ATOM    271 2HG  GLN A  18      19.176   8.718  12.370  1.00  0.00           H  
ATOM    272 1HE2 GLN A  18      19.523  12.036  14.460  1.00  0.00           H  
ATOM    273 2HE2 GLN A  18      18.660  11.832  12.972  1.00  0.00           H  
ATOM    274  N   ALA A  19      23.128  10.570   8.859  1.00  0.00           N  
ATOM    275  CA  ALA A  19      24.326  10.233   8.101  1.00  0.00           C  
ATOM    276  C   ALA A  19      25.434  11.250   8.339  1.00  0.00           C  
ATOM    277  O   ALA A  19      25.185  12.455   8.382  1.00  0.00           O  
ATOM    278  CB  ALA A  19      24.004  10.138   6.616  1.00  0.00           C  
ATOM    279  H   ALA A  19      22.407  11.125   8.419  1.00  0.00           H  
ATOM    280  HA  ALA A  19      24.683   9.263   8.446  1.00  0.00           H  
ATOM    281 1HB  ALA A  19      24.909   9.885   6.063  1.00  0.00           H  
ATOM    282 2HB  ALA A  19      23.252   9.365   6.456  1.00  0.00           H  
ATOM    283 3HB  ALA A  19      23.621  11.095   6.266  1.00  0.00           H  
ATOM    284  N   THR A  20      26.659  10.759   8.492  1.00  0.00           N  
ATOM    285  CA  THR A  20      27.816  11.627   8.670  1.00  0.00           C  
ATOM    286  C   THR A  20      28.805  11.469   7.522  1.00  0.00           C  
ATOM    287  O   THR A  20      29.608  12.364   7.254  1.00  0.00           O  
ATOM    288  CB  THR A  20      28.524  11.339  10.007  1.00  0.00           C  
ATOM    289  OG1 THR A  20      29.011   9.991  10.012  1.00  0.00           O  
ATOM    290  CG2 THR A  20      27.564  11.531  11.171  1.00  0.00           C  
ATOM    291  H   THR A  20      26.792   9.758   8.485  1.00  0.00           H  
ATOM    292  HA  THR A  20      27.468  12.660   8.671  1.00  0.00           H  
ATOM    293  HB  THR A  20      29.369  12.017  10.124  1.00  0.00           H  
ATOM    294  HG1 THR A  20      28.518   9.471   9.372  1.00  0.00           H  
ATOM    295 1HG2 THR A  20      28.082  11.324  12.107  1.00  0.00           H  
ATOM    296 2HG2 THR A  20      27.201  12.559  11.177  1.00  0.00           H  
ATOM    297 3HG2 THR A  20      26.722  10.850  11.064  1.00  0.00           H  
ATOM    298  N   THR A  21      28.742  10.327   6.846  1.00  0.00           N  
ATOM    299  CA  THR A  21      29.606  10.066   5.701  1.00  0.00           C  
ATOM    300  C   THR A  21      29.114  10.799   4.461  1.00  0.00           C  
ATOM    301  O   THR A  21      27.986  10.593   4.012  1.00  0.00           O  
ATOM    302  CB  THR A  21      29.696   8.557   5.407  1.00  0.00           C  
ATOM    303  OG1 THR A  21      30.169   7.868   6.573  1.00  0.00           O  
ATOM    304  CG2 THR A  21      30.646   8.295   4.248  1.00  0.00           C  
ATOM    305  H   THR A  21      28.078   9.622   7.133  1.00  0.00           H  
ATOM    306  HA  THR A  21      30.602  10.439   5.937  1.00  0.00           H  
ATOM    307  HB  THR A  21      28.707   8.176   5.153  1.00  0.00           H  
ATOM    308  HG1 THR A  21      29.495   7.898   7.257  1.00  0.00           H  
ATOM    309 1HG2 THR A  21      30.697   7.223   4.055  1.00  0.00           H  
ATOM    310 2HG2 THR A  21      30.283   8.808   3.358  1.00  0.00           H  
ATOM    311 3HG2 THR A  21      31.639   8.665   4.501  1.00  0.00           H  
ATOM    312  N   PRO A  22      29.966  11.657   3.909  1.00  0.00           N  
ATOM    313  CA  PRO A  22      29.603  12.457   2.746  1.00  0.00           C  
ATOM    314  C   PRO A  22      29.092  11.580   1.611  1.00  0.00           C  
ATOM    315  O   PRO A  22      28.155  11.947   0.903  1.00  0.00           O  
ATOM    316  CB  PRO A  22      30.920  13.147   2.378  1.00  0.00           C  
ATOM    317  CG  PRO A  22      31.633  13.293   3.679  1.00  0.00           C  
ATOM    318  CD  PRO A  22      31.321  12.021   4.421  1.00  0.00           C  
ATOM    319  HA  PRO A  22      28.795  13.130   3.038  1.00  0.00           H  
ATOM    320 1HB  PRO A  22      31.476  12.534   1.654  1.00  0.00           H  
ATOM    321 2HB  PRO A  22      30.716  14.113   1.893  1.00  0.00           H  
ATOM    322 1HG  PRO A  22      32.711  13.430   3.509  1.00  0.00           H  
ATOM    323 2HG  PRO A  22      31.278  14.190   4.209  1.00  0.00           H  
ATOM    324 1HD  PRO A  22      32.069  11.255   4.167  1.00  0.00           H  
ATOM    325 2HD  PRO A  22      31.320  12.217   5.504  1.00  0.00           H  
ATOM    326  N   GLU A  23      29.715  10.418   1.443  1.00  0.00           N  
ATOM    327  CA  GLU A  23      29.304   9.472   0.412  1.00  0.00           C  
ATOM    328  C   GLU A  23      27.835   9.098   0.560  1.00  0.00           C  
ATOM    329  O   GLU A  23      27.060   9.197  -0.391  1.00  0.00           O  
ATOM    330  CB  GLU A  23      30.170   8.212   0.470  1.00  0.00           C  
ATOM    331  CG  GLU A  23      29.808   7.153  -0.563  1.00  0.00           C  
ATOM    332  CD  GLU A  23      30.645   5.910  -0.444  1.00  0.00           C  
ATOM    333  OE1 GLU A  23      31.552   5.901   0.354  1.00  0.00           O  
ATOM    334  OE2 GLU A  23      30.377   4.967  -1.151  1.00  0.00           O  
ATOM    335  H   GLU A  23      30.492  10.185   2.044  1.00  0.00           H  
ATOM    336  HA  GLU A  23      29.430   9.952  -0.559  1.00  0.00           H  
ATOM    337 1HB  GLU A  23      31.215   8.481   0.321  1.00  0.00           H  
ATOM    338 2HB  GLU A  23      30.086   7.758   1.457  1.00  0.00           H  
ATOM    339 1HG  GLU A  23      28.759   6.884  -0.440  1.00  0.00           H  
ATOM    340 2HG  GLU A  23      29.932   7.575  -1.559  1.00  0.00           H  
ATOM    341  N   ALA A  24      27.457   8.668   1.760  1.00  0.00           N  
ATOM    342  CA  ALA A  24      26.083   8.264   2.031  1.00  0.00           C  
ATOM    343  C   ALA A  24      25.125   9.439   1.884  1.00  0.00           C  
ATOM    344  O   ALA A  24      24.027   9.293   1.346  1.00  0.00           O  
ATOM    345  CB  ALA A  24      25.972   7.662   3.424  1.00  0.00           C  
ATOM    346  H   ALA A  24      28.140   8.618   2.502  1.00  0.00           H  
ATOM    347  HA  ALA A  24      25.801   7.508   1.297  1.00  0.00           H  
ATOM    348 1HB  ALA A  24      24.940   7.366   3.612  1.00  0.00           H  
ATOM    349 2HB  ALA A  24      26.620   6.788   3.496  1.00  0.00           H  
ATOM    350 3HB  ALA A  24      26.277   8.401   4.164  1.00  0.00           H  
ATOM    351  N   GLN A  25      25.547  10.604   2.363  1.00  0.00           N  
ATOM    352  CA  GLN A  25      24.736  11.812   2.266  1.00  0.00           C  
ATOM    353  C   GLN A  25      24.414  12.143   0.814  1.00  0.00           C  
ATOM    354  O   GLN A  25      23.256  12.367   0.461  1.00  0.00           O  
ATOM    355  CB  GLN A  25      25.452  12.993   2.926  1.00  0.00           C  
ATOM    356  CG  GLN A  25      25.564  12.888   4.437  1.00  0.00           C  
ATOM    357  CD  GLN A  25      26.420  13.990   5.032  1.00  0.00           C  
ATOM    358  OE1 GLN A  25      27.111  14.716   4.312  1.00  0.00           O  
ATOM    359  NE2 GLN A  25      26.380  14.122   6.353  1.00  0.00           N  
ATOM    360  H   GLN A  25      26.453  10.654   2.807  1.00  0.00           H  
ATOM    361  HA  GLN A  25      23.793  11.629   2.784  1.00  0.00           H  
ATOM    362 1HB  GLN A  25      26.460  13.081   2.519  1.00  0.00           H  
ATOM    363 2HB  GLN A  25      24.923  13.917   2.691  1.00  0.00           H  
ATOM    364 1HG  GLN A  25      24.566  12.959   4.871  1.00  0.00           H  
ATOM    365 2HG  GLN A  25      26.015  11.929   4.692  1.00  0.00           H  
ATOM    366 1HE2 GLN A  25      26.924  14.831   6.802  1.00  0.00           H  
ATOM    367 2HE2 GLN A  25      25.806  13.512   6.899  1.00  0.00           H  
ATOM    368  N   LYS A  26      25.445  12.173  -0.023  1.00  0.00           N  
ATOM    369  CA  LYS A  26      25.286  12.556  -1.420  1.00  0.00           C  
ATOM    370  C   LYS A  26      24.459  11.527  -2.183  1.00  0.00           C  
ATOM    371  O   LYS A  26      23.604  11.882  -2.994  1.00  0.00           O  
ATOM    372  CB  LYS A  26      26.652  12.732  -2.086  1.00  0.00           C  
ATOM    373  CG  LYS A  26      27.430  13.952  -1.612  1.00  0.00           C  
ATOM    374  CD  LYS A  26      28.789  14.038  -2.289  1.00  0.00           C  
ATOM    375  CE  LYS A  26      29.573  15.250  -1.807  1.00  0.00           C  
ATOM    376  NZ  LYS A  26      30.912  15.339  -2.451  1.00  0.00           N  
ATOM    377  H   LYS A  26      26.362  11.925   0.317  1.00  0.00           H  
ATOM    378  HA  LYS A  26      24.749  13.505  -1.453  1.00  0.00           H  
ATOM    379 1HB  LYS A  26      27.265  11.850  -1.897  1.00  0.00           H  
ATOM    380 2HB  LYS A  26      26.522  12.816  -3.165  1.00  0.00           H  
ATOM    381 1HG  LYS A  26      26.863  14.856  -1.837  1.00  0.00           H  
ATOM    382 2HG  LYS A  26      27.574  13.895  -0.533  1.00  0.00           H  
ATOM    383 1HD  LYS A  26      29.362  13.135  -2.073  1.00  0.00           H  
ATOM    384 2HD  LYS A  26      28.654  14.111  -3.368  1.00  0.00           H  
ATOM    385 1HE  LYS A  26      29.015  16.157  -2.032  1.00  0.00           H  
ATOM    386 2HE  LYS A  26      29.707  15.190  -0.727  1.00  0.00           H  
ATOM    387 1HZ  LYS A  26      31.399  16.153  -2.105  1.00  0.00           H  
ATOM    388 2HZ  LYS A  26      31.447  14.509  -2.233  1.00  0.00           H  
ATOM    389 3HZ  LYS A  26      30.801  15.414  -3.451  1.00  0.00           H  
ATOM    390  N   ALA A  27      24.719  10.252  -1.916  1.00  0.00           N  
ATOM    391  CA  ALA A  27      24.022   9.169  -2.599  1.00  0.00           C  
ATOM    392  C   ALA A  27      22.518   9.253  -2.374  1.00  0.00           C  
ATOM    393  O   ALA A  27      21.730   9.082  -3.304  1.00  0.00           O  
ATOM    394  CB  ALA A  27      24.551   7.821  -2.134  1.00  0.00           C  
ATOM    395  H   ALA A  27      25.418  10.027  -1.222  1.00  0.00           H  
ATOM    396  HA  ALA A  27      24.205   9.271  -3.670  1.00  0.00           H  
ATOM    397 1HB  ALA A  27      24.021   7.022  -2.652  1.00  0.00           H  
ATOM    398 2HB  ALA A  27      25.617   7.752  -2.355  1.00  0.00           H  
ATOM    399 3HB  ALA A  27      24.397   7.721  -1.060  1.00  0.00           H  
ATOM    400  N   LEU A  28      22.125   9.518  -1.132  1.00  0.00           N  
ATOM    401  CA  LEU A  28      20.716   9.660  -0.788  1.00  0.00           C  
ATOM    402  C   LEU A  28      20.085  10.836  -1.523  1.00  0.00           C  
ATOM    403  O   LEU A  28      18.939  10.763  -1.964  1.00  0.00           O  
ATOM    404  CB  LEU A  28      20.556   9.849   0.725  1.00  0.00           C  
ATOM    405  CG  LEU A  28      20.867   8.618   1.586  1.00  0.00           C  
ATOM    406  CD1 LEU A  28      20.880   9.015   3.056  1.00  0.00           C  
ATOM    407  CD2 LEU A  28      19.830   7.537   1.321  1.00  0.00           C  
ATOM    408  H   LEU A  28      22.821   9.623  -0.408  1.00  0.00           H  
ATOM    409  HA  LEU A  28      20.197   8.753  -1.103  1.00  0.00           H  
ATOM    410 1HB  LEU A  28      21.216  10.653   1.046  1.00  0.00           H  
ATOM    411 2HB  LEU A  28      19.528  10.146   0.932  1.00  0.00           H  
ATOM    412  HG  LEU A  28      21.858   8.239   1.335  1.00  0.00           H  
ATOM    413 1HD1 LEU A  28      21.101   8.140   3.667  1.00  0.00           H  
ATOM    414 2HD1 LEU A  28      21.644   9.775   3.221  1.00  0.00           H  
ATOM    415 3HD1 LEU A  28      19.905   9.414   3.333  1.00  0.00           H  
ATOM    416 1HD2 LEU A  28      20.051   6.662   1.932  1.00  0.00           H  
ATOM    417 2HD2 LEU A  28      18.838   7.914   1.573  1.00  0.00           H  
ATOM    418 3HD2 LEU A  28      19.855   7.259   0.267  1.00  0.00           H  
ATOM    419  N   GLU A  29      20.842  11.921  -1.650  1.00  0.00           N  
ATOM    420  CA  GLU A  29      20.368  13.106  -2.357  1.00  0.00           C  
ATOM    421  C   GLU A  29      20.194  12.828  -3.844  1.00  0.00           C  
ATOM    422  O   GLU A  29      19.256  13.321  -4.471  1.00  0.00           O  
ATOM    423  CB  GLU A  29      21.341  14.270  -2.157  1.00  0.00           C  
ATOM    424  CG  GLU A  29      21.361  14.837  -0.744  1.00  0.00           C  
ATOM    425  CD  GLU A  29      22.385  15.923  -0.565  1.00  0.00           C  
ATOM    426  OE1 GLU A  29      23.134  16.165  -1.480  1.00  0.00           O  
ATOM    427  OE2 GLU A  29      22.418  16.512   0.490  1.00  0.00           O  
ATOM    428  H   GLU A  29      21.768  11.925  -1.249  1.00  0.00           H  
ATOM    429  HA  GLU A  29      19.394  13.375  -1.949  1.00  0.00           H  
ATOM    430 1HB  GLU A  29      22.352  13.946  -2.401  1.00  0.00           H  
ATOM    431 2HB  GLU A  29      21.083  15.080  -2.839  1.00  0.00           H  
ATOM    432 1HG  GLU A  29      20.376  15.241  -0.512  1.00  0.00           H  
ATOM    433 2HG  GLU A  29      21.567  14.030  -0.043  1.00  0.00           H  
ATOM    434  N   GLU A  30      21.101  12.035  -4.404  1.00  0.00           N  
ATOM    435  CA  GLU A  30      21.036  11.672  -5.814  1.00  0.00           C  
ATOM    436  C   GLU A  30      19.824  10.794  -6.101  1.00  0.00           C  
ATOM    437  O   GLU A  30      19.194  10.915  -7.152  1.00  0.00           O  
ATOM    438  CB  GLU A  30      22.315  10.948  -6.239  1.00  0.00           C  
ATOM    439  CG  GLU A  30      23.552  11.834  -6.289  1.00  0.00           C  
ATOM    440  CD  GLU A  30      23.412  12.980  -7.252  1.00  0.00           C  
ATOM    441  OE1 GLU A  30      23.010  12.748  -8.367  1.00  0.00           O  
ATOM    442  OE2 GLU A  30      23.709  14.088  -6.872  1.00  0.00           O  
ATOM    443  H   GLU A  30      21.856  11.675  -3.837  1.00  0.00           H  
ATOM    444  HA  GLU A  30      20.930  12.588  -6.395  1.00  0.00           H  
ATOM    445 1HB  GLU A  30      22.517  10.130  -5.547  1.00  0.00           H  
ATOM    446 2HB  GLU A  30      22.175  10.513  -7.228  1.00  0.00           H  
ATOM    447 1HG  GLU A  30      23.741  12.233  -5.292  1.00  0.00           H  
ATOM    448 2HG  GLU A  30      24.409  11.227  -6.575  1.00  0.00           H  
ATOM    449  N   LEU A  31      19.503   9.912  -5.162  1.00  0.00           N  
ATOM    450  CA  LEU A  31      18.278   9.124  -5.238  1.00  0.00           C  
ATOM    451  C   LEU A  31      17.047  10.019  -5.263  1.00  0.00           C  
ATOM    452  O   LEU A  31      16.140   9.822  -6.072  1.00  0.00           O  
ATOM    453  CB  LEU A  31      18.193   8.160  -4.048  1.00  0.00           C  
ATOM    454  CG  LEU A  31      16.904   7.333  -3.952  1.00  0.00           C  
ATOM    455  CD1 LEU A  31      16.746   6.491  -5.211  1.00  0.00           C  
ATOM    456  CD2 LEU A  31      16.955   6.456  -2.710  1.00  0.00           C  
ATOM    457  H   LEU A  31      20.122   9.784  -4.374  1.00  0.00           H  
ATOM    458  HA  LEU A  31      18.298   8.556  -6.168  1.00  0.00           H  
ATOM    459 1HB  LEU A  31      19.029   7.465  -4.103  1.00  0.00           H  
ATOM    460 2HB  LEU A  31      18.286   8.736  -3.127  1.00  0.00           H  
ATOM    461  HG  LEU A  31      16.046   8.003  -3.889  1.00  0.00           H  
ATOM    462 1HD1 LEU A  31      15.830   5.904  -5.143  1.00  0.00           H  
ATOM    463 2HD1 LEU A  31      16.693   7.145  -6.082  1.00  0.00           H  
ATOM    464 3HD1 LEU A  31      17.600   5.822  -5.310  1.00  0.00           H  
ATOM    465 1HD2 LEU A  31      16.038   5.868  -2.642  1.00  0.00           H  
ATOM    466 2HD2 LEU A  31      17.812   5.785  -2.773  1.00  0.00           H  
ATOM    467 3HD2 LEU A  31      17.050   7.084  -1.824  1.00  0.00           H  
ATOM    468  N   GLU A  32      17.019  11.006  -4.372  1.00  0.00           N  
ATOM    469  CA  GLU A  32      15.930  11.973  -4.333  1.00  0.00           C  
ATOM    470  C   GLU A  32      15.773  12.681  -5.672  1.00  0.00           C  
ATOM    471  O   GLU A  32      14.656  12.903  -6.141  1.00  0.00           O  
ATOM    472  CB  GLU A  32      16.169  13.002  -3.226  1.00  0.00           C  
ATOM    473  CG  GLU A  32      15.037  14.002  -3.041  1.00  0.00           C  
ATOM    474  CD  GLU A  32      13.786  13.375  -2.493  1.00  0.00           C  
ATOM    475  OE1 GLU A  32      13.882  12.336  -1.885  1.00  0.00           O  
ATOM    476  OE2 GLU A  32      12.732  13.936  -2.682  1.00  0.00           O  
ATOM    477  H   GLU A  32      17.774  11.087  -3.706  1.00  0.00           H  
ATOM    478  HA  GLU A  32      15.004  11.432  -4.132  1.00  0.00           H  
ATOM    479 1HB  GLU A  32      16.319  12.487  -2.277  1.00  0.00           H  
ATOM    480 2HB  GLU A  32      17.079  13.562  -3.441  1.00  0.00           H  
ATOM    481 1HG  GLU A  32      15.366  14.786  -2.359  1.00  0.00           H  
ATOM    482 2HG  GLU A  32      14.815  14.465  -4.002  1.00  0.00           H  
ATOM    483  N   LYS A  33      16.899  13.035  -6.284  1.00  0.00           N  
ATOM    484  CA  LYS A  33      16.890  13.678  -7.593  1.00  0.00           C  
ATOM    485  C   LYS A  33      16.222  12.793  -8.637  1.00  0.00           C  
ATOM    486  O   LYS A  33      15.455  13.274  -9.472  1.00  0.00           O  
ATOM    487  CB  LYS A  33      18.315  14.022  -8.030  1.00  0.00           C  
ATOM    488  CG  LYS A  33      18.961  15.149  -7.236  1.00  0.00           C  
ATOM    489  CD  LYS A  33      20.394  15.391  -7.686  1.00  0.00           C  
ATOM    490  CE  LYS A  33      21.079  16.435  -6.817  1.00  0.00           C  
ATOM    491  NZ  LYS A  33      22.500  16.641  -7.210  1.00  0.00           N  
ATOM    492  H   LYS A  33      17.783  12.852  -5.831  1.00  0.00           H  
ATOM    493  HA  LYS A  33      16.311  14.598  -7.513  1.00  0.00           H  
ATOM    494 1HB  LYS A  33      18.948  13.139  -7.934  1.00  0.00           H  
ATOM    495 2HB  LYS A  33      18.313  14.311  -9.081  1.00  0.00           H  
ATOM    496 1HG  LYS A  33      18.387  16.066  -7.371  1.00  0.00           H  
ATOM    497 2HG  LYS A  33      18.960  14.895  -6.176  1.00  0.00           H  
ATOM    498 1HD  LYS A  33      20.956  14.458  -7.630  1.00  0.00           H  
ATOM    499 2HD  LYS A  33      20.397  15.736  -8.720  1.00  0.00           H  
ATOM    500 1HE  LYS A  33      20.550  17.383  -6.902  1.00  0.00           H  
ATOM    501 2HE  LYS A  33      21.047  16.119  -5.774  1.00  0.00           H  
ATOM    502 1HZ  LYS A  33      22.918  17.339  -6.611  1.00  0.00           H  
ATOM    503 2HZ  LYS A  33      23.005  15.771  -7.117  1.00  0.00           H  
ATOM    504 3HZ  LYS A  33      22.542  16.954  -8.170  1.00  0.00           H  
ATOM    505  N   VAL A  34      16.516  11.499  -8.584  1.00  0.00           N  
ATOM    506  CA  VAL A  34      15.913  10.538  -9.501  1.00  0.00           C  
ATOM    507  C   VAL A  34      14.425  10.369  -9.221  1.00  0.00           C  
ATOM    508  O   VAL A  34      13.604  10.399 -10.138  1.00  0.00           O  
ATOM    509  CB  VAL A  34      16.614   9.172  -9.381  1.00  0.00           C  
ATOM    510  CG1 VAL A  34      15.870   8.119 -10.189  1.00  0.00           C  
ATOM    511  CG2 VAL A  34      18.058   9.288  -9.845  1.00  0.00           C  
ATOM    512  H   VAL A  34      17.174  11.171  -7.892  1.00  0.00           H  
ATOM    513  HA  VAL A  34      16.021  10.924 -10.515  1.00  0.00           H  
ATOM    514  HB  VAL A  34      16.591   8.852  -8.339  1.00  0.00           H  
ATOM    515 1HG1 VAL A  34      16.379   7.159 -10.093  1.00  0.00           H  
ATOM    516 2HG1 VAL A  34      14.850   8.027  -9.817  1.00  0.00           H  
ATOM    517 3HG1 VAL A  34      15.849   8.413 -11.238  1.00  0.00           H  
ATOM    518 1HG2 VAL A  34      18.547   8.318  -9.756  1.00  0.00           H  
ATOM    519 2HG2 VAL A  34      18.081   9.613 -10.885  1.00  0.00           H  
ATOM    520 3HG2 VAL A  34      18.581  10.016  -9.226  1.00  0.00           H  
ATOM    521  N   LEU A  35      14.084  10.189  -7.950  1.00  0.00           N  
ATOM    522  CA  LEU A  35      12.698   9.976  -7.551  1.00  0.00           C  
ATOM    523  C   LEU A  35      11.833  11.182  -7.898  1.00  0.00           C  
ATOM    524  O   LEU A  35      10.642  11.044  -8.179  1.00  0.00           O  
ATOM    525  CB  LEU A  35      12.617   9.697  -6.045  1.00  0.00           C  
ATOM    526  CG  LEU A  35      13.196   8.353  -5.585  1.00  0.00           C  
ATOM    527  CD1 LEU A  35      13.204   8.297  -4.064  1.00  0.00           C  
ATOM    528  CD2 LEU A  35      12.369   7.218  -6.170  1.00  0.00           C  
ATOM    529  H   LEU A  35      14.804  10.202  -7.241  1.00  0.00           H  
ATOM    530  HA  LEU A  35      12.314   9.120  -8.105  1.00  0.00           H  
ATOM    531 1HB  LEU A  35      13.151  10.486  -5.517  1.00  0.00           H  
ATOM    532 2HB  LEU A  35      11.571   9.729  -5.741  1.00  0.00           H  
ATOM    533  HG  LEU A  35      14.227   8.265  -5.928  1.00  0.00           H  
ATOM    534 1HD1 LEU A  35      13.616   7.342  -3.737  1.00  0.00           H  
ATOM    535 2HD1 LEU A  35      13.818   9.108  -3.673  1.00  0.00           H  
ATOM    536 3HD1 LEU A  35      12.186   8.400  -3.691  1.00  0.00           H  
ATOM    537 1HD2 LEU A  35      12.781   6.262  -5.844  1.00  0.00           H  
ATOM    538 2HD2 LEU A  35      11.338   7.304  -5.827  1.00  0.00           H  
ATOM    539 3HD2 LEU A  35      12.395   7.272  -7.259  1.00  0.00           H  
ATOM    540  N   LYS A  36      12.439  12.364  -7.877  1.00  0.00           N  
ATOM    541  CA  LYS A  36      11.757  13.582  -8.294  1.00  0.00           C  
ATOM    542  C   LYS A  36      11.237  13.461  -9.721  1.00  0.00           C  
ATOM    543  O   LYS A  36      10.165  13.971 -10.047  1.00  0.00           O  
ATOM    544  CB  LYS A  36      12.691  14.788  -8.175  1.00  0.00           C  
ATOM    545  CG  LYS A  36      12.047  16.121  -8.531  1.00  0.00           C  
ATOM    546  CD  LYS A  36      13.015  17.276  -8.322  1.00  0.00           C  
ATOM    547  CE  LYS A  36      12.382  18.606  -8.704  1.00  0.00           C  
ATOM    548  NZ  LYS A  36      13.318  19.745  -8.505  1.00  0.00           N  
ATOM    549  H   LYS A  36      13.398  12.420  -7.563  1.00  0.00           H  
ATOM    550  HA  LYS A  36      10.899  13.733  -7.638  1.00  0.00           H  
ATOM    551 1HB  LYS A  36      13.064  14.859  -7.153  1.00  0.00           H  
ATOM    552 2HB  LYS A  36      13.552  14.647  -8.829  1.00  0.00           H  
ATOM    553 1HG  LYS A  36      11.732  16.106  -9.575  1.00  0.00           H  
ATOM    554 2HG  LYS A  36      11.167  16.278  -7.908  1.00  0.00           H  
ATOM    555 1HD  LYS A  36      13.316  17.313  -7.274  1.00  0.00           H  
ATOM    556 2HD  LYS A  36      13.904  17.119  -8.932  1.00  0.00           H  
ATOM    557 1HE  LYS A  36      12.080  18.578  -9.750  1.00  0.00           H  
ATOM    558 2HE  LYS A  36      11.492  18.773  -8.097  1.00  0.00           H  
ATOM    559 1HZ  LYS A  36      12.861  20.607  -8.768  1.00  0.00           H  
ATOM    560 2HZ  LYS A  36      13.590  19.792  -7.533  1.00  0.00           H  
ATOM    561 3HZ  LYS A  36      14.139  19.611  -9.077  1.00  0.00           H  
ATOM    562  N   THR A  37      12.002  12.782 -10.569  1.00  0.00           N  
ATOM    563  CA  THR A  37      11.660  12.658 -11.980  1.00  0.00           C  
ATOM    564  C   THR A  37      10.907  11.362 -12.252  1.00  0.00           C  
ATOM    565  O   THR A  37      10.215  11.235 -13.262  1.00  0.00           O  
ATOM    566  CB  THR A  37      12.919  12.721 -12.863  1.00  0.00           C  
ATOM    567  OG1 THR A  37      13.767  11.602 -12.572  1.00  0.00           O  
ATOM    568  CG2 THR A  37      13.685  14.011 -12.611  1.00  0.00           C  
ATOM    569  H   THR A  37      12.844  12.341 -10.226  1.00  0.00           H  
ATOM    570  HA  THR A  37      11.004  13.488 -12.243  1.00  0.00           H  
ATOM    571  HB  THR A  37      12.630  12.676 -13.913  1.00  0.00           H  
ATOM    572  HG1 THR A  37      13.522  11.229 -11.721  1.00  0.00           H  
ATOM    573 1HG2 THR A  37      14.571  14.038 -13.244  1.00  0.00           H  
ATOM    574 2HG2 THR A  37      13.047  14.863 -12.843  1.00  0.00           H  
ATOM    575 3HG2 THR A  37      13.985  14.056 -11.565  1.00  0.00           H  
ATOM    576  N   ALA A  38      11.047  10.402 -11.345  1.00  0.00           N  
ATOM    577  CA  ALA A  38      10.331   9.136 -11.453  1.00  0.00           C  
ATOM    578  C   ALA A  38       8.831   9.335 -11.274  1.00  0.00           C  
ATOM    579  O   ALA A  38       8.396  10.243 -10.564  1.00  0.00           O  
ATOM    580  CB  ALA A  38      10.858   8.141 -10.430  1.00  0.00           C  
ATOM    581  H   ALA A  38      11.665  10.552 -10.560  1.00  0.00           H  
ATOM    582  HA  ALA A  38      10.497   8.737 -12.453  1.00  0.00           H  
ATOM    583 1HB  ALA A  38      10.313   7.201 -10.523  1.00  0.00           H  
ATOM    584 2HB  ALA A  38      11.919   7.964 -10.607  1.00  0.00           H  
ATOM    585 3HB  ALA A  38      10.720   8.542  -9.427  1.00  0.00           H  
ATOM    586  N   SER A  39       8.045   8.482 -11.921  1.00  0.00           N  
ATOM    587  CA  SER A  39       6.591   8.544 -11.812  1.00  0.00           C  
ATOM    588  C   SER A  39       6.124   8.103 -10.431  1.00  0.00           C  
ATOM    589  O   SER A  39       6.848   7.416  -9.710  1.00  0.00           O  
ATOM    590  CB  SER A  39       5.950   7.673 -12.874  1.00  0.00           C  
ATOM    591  OG  SER A  39       6.166   6.315 -12.608  1.00  0.00           O  
ATOM    592  H   SER A  39       8.464   7.772 -12.504  1.00  0.00           H  
ATOM    593  HA  SER A  39       6.286   9.581 -11.953  1.00  0.00           H  
ATOM    594 1HB  SER A  39       4.880   7.874 -12.912  1.00  0.00           H  
ATOM    595 2HB  SER A  39       6.364   7.925 -13.850  1.00  0.00           H  
ATOM    596  HG  SER A  39       6.356   5.905 -13.455  1.00  0.00           H  
ATOM    597  N   PRO A  40       4.910   8.502 -10.068  1.00  0.00           N  
ATOM    598  CA  PRO A  40       4.329   8.119  -8.786  1.00  0.00           C  
ATOM    599  C   PRO A  40       4.364   6.608  -8.595  1.00  0.00           C  
ATOM    600  O   PRO A  40       4.563   6.118  -7.484  1.00  0.00           O  
ATOM    601  CB  PRO A  40       2.893   8.643  -8.889  1.00  0.00           C  
ATOM    602  CG  PRO A  40       2.996   9.816  -9.803  1.00  0.00           C  
ATOM    603  CD  PRO A  40       4.006   9.396 -10.838  1.00  0.00           C  
ATOM    604  HA  PRO A  40       4.928   8.570  -7.995  1.00  0.00           H  
ATOM    605 1HB  PRO A  40       2.232   7.855  -9.278  1.00  0.00           H  
ATOM    606 2HB  PRO A  40       2.519   8.913  -7.890  1.00  0.00           H  
ATOM    607 1HG  PRO A  40       2.013  10.045 -10.240  1.00  0.00           H  
ATOM    608 2HG  PRO A  40       3.310  10.709  -9.242  1.00  0.00           H  
ATOM    609 1HD  PRO A  40       3.497   8.860 -11.652  1.00  0.00           H  
ATOM    610 2HD  PRO A  40       4.527  10.285 -11.225  1.00  0.00           H  
ATOM    611  N   GLU A  41       4.169   5.874  -9.685  1.00  0.00           N  
ATOM    612  CA  GLU A  41       4.172   4.417  -9.638  1.00  0.00           C  
ATOM    613  C   GLU A  41       5.579   3.877  -9.414  1.00  0.00           C  
ATOM    614  O   GLU A  41       5.780   2.949  -8.629  1.00  0.00           O  
ATOM    615  CB  GLU A  41       3.594   3.840 -10.933  1.00  0.00           C  
ATOM    616  CG  GLU A  41       3.569   2.319 -10.987  1.00  0.00           C  
ATOM    617  CD  GLU A  41       2.764   1.707  -9.875  1.00  0.00           C  
ATOM    618  OE1 GLU A  41       2.065   2.430  -9.206  1.00  0.00           O  
ATOM    619  OE2 GLU A  41       2.848   0.515  -9.694  1.00  0.00           O  
ATOM    620  H   GLU A  41       4.014   6.338 -10.569  1.00  0.00           H  
ATOM    621  HA  GLU A  41       3.555   4.104  -8.797  1.00  0.00           H  
ATOM    622 1HB  GLU A  41       2.573   4.197 -11.065  1.00  0.00           H  
ATOM    623 2HB  GLU A  41       4.178   4.196 -11.782  1.00  0.00           H  
ATOM    624 1HG  GLU A  41       3.145   2.007 -11.941  1.00  0.00           H  
ATOM    625 2HG  GLU A  41       4.592   1.948 -10.936  1.00  0.00           H  
ATOM    626  N   GLN A  42       6.550   4.463 -10.105  1.00  0.00           N  
ATOM    627  CA  GLN A  42       7.951   4.106  -9.912  1.00  0.00           C  
ATOM    628  C   GLN A  42       8.418   4.455  -8.505  1.00  0.00           C  
ATOM    629  O   GLN A  42       9.153   3.693  -7.878  1.00  0.00           O  
ATOM    630  CB  GLN A  42       8.831   4.814 -10.946  1.00  0.00           C  
ATOM    631  CG  GLN A  42       8.679   4.284 -12.361  1.00  0.00           C  
ATOM    632  CD  GLN A  42       9.466   5.096 -13.372  1.00  0.00           C  
ATOM    633  OE1 GLN A  42       9.374   6.327 -13.407  1.00  0.00           O  
ATOM    634  NE2 GLN A  42      10.246   4.412 -14.201  1.00  0.00           N  
ATOM    635  H   GLN A  42       6.311   5.172 -10.784  1.00  0.00           H  
ATOM    636  HA  GLN A  42       8.047   3.029 -10.039  1.00  0.00           H  
ATOM    637 1HB  GLN A  42       8.595   5.878 -10.958  1.00  0.00           H  
ATOM    638 2HB  GLN A  42       9.879   4.715 -10.660  1.00  0.00           H  
ATOM    639 1HG  GLN A  42       9.039   3.256 -12.394  1.00  0.00           H  
ATOM    640 2HG  GLN A  42       7.626   4.319 -12.640  1.00  0.00           H  
ATOM    641 1HE2 GLN A  42      10.790   4.895 -14.889  1.00  0.00           H  
ATOM    642 2HE2 GLN A  42      10.291   3.415 -14.138  1.00  0.00           H  
ATOM    643  N   TRP A  43       7.987   5.611  -8.012  1.00  0.00           N  
ATOM    644  CA  TRP A  43       8.286   6.021  -6.645  1.00  0.00           C  
ATOM    645  C   TRP A  43       7.720   5.031  -5.637  1.00  0.00           C  
ATOM    646  O   TRP A  43       8.406   4.625  -4.699  1.00  0.00           O  
ATOM    647  CB  TRP A  43       7.718   7.415  -6.370  1.00  0.00           C  
ATOM    648  CG  TRP A  43       7.827   7.832  -4.935  1.00  0.00           C  
ATOM    649  CD1 TRP A  43       8.915   8.380  -4.325  1.00  0.00           C  
ATOM    650  CD2 TRP A  43       6.802   7.738  -3.916  1.00  0.00           C  
ATOM    651  NE1 TRP A  43       8.641   8.631  -3.004  1.00  0.00           N  
ATOM    652  CE2 TRP A  43       7.352   8.245  -2.736  1.00  0.00           C  
ATOM    653  CE3 TRP A  43       5.482   7.270  -3.911  1.00  0.00           C  
ATOM    654  CZ2 TRP A  43       6.630   8.300  -1.554  1.00  0.00           C  
ATOM    655  CZ3 TRP A  43       4.758   7.326  -2.726  1.00  0.00           C  
ATOM    656  CH2 TRP A  43       5.318   7.829  -1.579  1.00  0.00           C  
ATOM    657  H   TRP A  43       7.438   6.222  -8.601  1.00  0.00           H  
ATOM    658  HA  TRP A  43       9.369   6.038  -6.526  1.00  0.00           H  
ATOM    659 1HB  TRP A  43       8.243   8.149  -6.981  1.00  0.00           H  
ATOM    660 2HB  TRP A  43       6.667   7.442  -6.656  1.00  0.00           H  
ATOM    661  HD1 TRP A  43       9.864   8.589  -4.816  1.00  0.00           H  
ATOM    662  HE1 TRP A  43       9.283   9.033  -2.336  1.00  0.00           H  
ATOM    663  HE3 TRP A  43       5.031   6.873  -4.820  1.00  0.00           H  
ATOM    664  HZ2 TRP A  43       7.058   8.695  -0.632  1.00  0.00           H  
ATOM    665  HZ3 TRP A  43       3.731   6.960  -2.731  1.00  0.00           H  
ATOM    666  HH2 TRP A  43       4.721   7.858  -0.666  1.00  0.00           H  
ATOM    667  N   ARG A  44       6.464   4.644  -5.835  1.00  0.00           N  
ATOM    668  CA  ARG A  44       5.800   3.705  -4.939  1.00  0.00           C  
ATOM    669  C   ARG A  44       6.562   2.387  -4.861  1.00  0.00           C  
ATOM    670  O   ARG A  44       6.974   1.961  -3.782  1.00  0.00           O  
ATOM    671  CB  ARG A  44       4.376   3.437  -5.404  1.00  0.00           C  
ATOM    672  CG  ARG A  44       3.566   2.528  -4.494  1.00  0.00           C  
ATOM    673  CD  ARG A  44       2.233   2.219  -5.072  1.00  0.00           C  
ATOM    674  NE  ARG A  44       2.334   1.349  -6.232  1.00  0.00           N  
ATOM    675  CZ  ARG A  44       2.549   0.020  -6.176  1.00  0.00           C  
ATOM    676  NH1 ARG A  44       2.683  -0.575  -5.011  1.00  0.00           N  
ATOM    677  NH2 ARG A  44       2.625  -0.685  -7.291  1.00  0.00           N  
ATOM    678  H   ARG A  44       5.956   5.011  -6.628  1.00  0.00           H  
ATOM    679  HA  ARG A  44       5.786   4.142  -3.940  1.00  0.00           H  
ATOM    680 1HB  ARG A  44       3.839   4.381  -5.491  1.00  0.00           H  
ATOM    681 2HB  ARG A  44       4.396   2.980  -6.394  1.00  0.00           H  
ATOM    682 1HG  ARG A  44       4.102   1.591  -4.346  1.00  0.00           H  
ATOM    683 2HG  ARG A  44       3.417   3.017  -3.530  1.00  0.00           H  
ATOM    684 1HD  ARG A  44       1.620   1.719  -4.323  1.00  0.00           H  
ATOM    685 2HD  ARG A  44       1.747   3.144  -5.380  1.00  0.00           H  
ATOM    686  HE  ARG A  44       2.236   1.771  -7.146  1.00  0.00           H  
ATOM    687 1HH1 ARG A  44       2.625  -0.036  -4.159  1.00  0.00           H  
ATOM    688 2HH1 ARG A  44       2.844  -1.571  -4.969  1.00  0.00           H  
ATOM    689 1HH2 ARG A  44       2.522  -0.228  -8.186  1.00  0.00           H  
ATOM    690 2HH2 ARG A  44       2.786  -1.681  -7.248  1.00  0.00           H  
ATOM    691  N   GLN A  45       6.745   1.747  -6.010  1.00  0.00           N  
ATOM    692  CA  GLN A  45       7.414   0.453  -6.068  1.00  0.00           C  
ATOM    693  C   GLN A  45       8.808   0.525  -5.457  1.00  0.00           C  
ATOM    694  O   GLN A  45       9.182  -0.316  -4.639  1.00  0.00           O  
ATOM    695  CB  GLN A  45       7.501  -0.041  -7.514  1.00  0.00           C  
ATOM    696  CG  GLN A  45       6.165  -0.442  -8.117  1.00  0.00           C  
ATOM    697  CD  GLN A  45       6.299  -0.938  -9.544  1.00  0.00           C  
ATOM    698  OE1 GLN A  45       7.370  -1.388  -9.961  1.00  0.00           O  
ATOM    699  NE2 GLN A  45       5.211  -0.859 -10.302  1.00  0.00           N  
ATOM    700  H   GLN A  45       6.414   2.168  -6.866  1.00  0.00           H  
ATOM    701  HA  GLN A  45       6.830  -0.257  -5.482  1.00  0.00           H  
ATOM    702 1HB  GLN A  45       7.931   0.740  -8.140  1.00  0.00           H  
ATOM    703 2HB  GLN A  45       8.165  -0.904  -7.565  1.00  0.00           H  
ATOM    704 1HG  GLN A  45       5.732  -1.241  -7.516  1.00  0.00           H  
ATOM    705 2HG  GLN A  45       5.504   0.425  -8.117  1.00  0.00           H  
ATOM    706 1HE2 GLN A  45       5.239  -1.172 -11.252  1.00  0.00           H  
ATOM    707 2HE2 GLN A  45       4.363  -0.488  -9.923  1.00  0.00           H  
ATOM    708  N   ALA A  46       9.573   1.534  -5.860  1.00  0.00           N  
ATOM    709  CA  ALA A  46      10.934   1.708  -5.365  1.00  0.00           C  
ATOM    710  C   ALA A  46      10.945   1.959  -3.863  1.00  0.00           C  
ATOM    711  O   ALA A  46      11.736   1.363  -3.131  1.00  0.00           O  
ATOM    712  CB  ALA A  46      11.622   2.852  -6.097  1.00  0.00           C  
ATOM    713  H   ALA A  46       9.202   2.197  -6.525  1.00  0.00           H  
ATOM    714  HA  ALA A  46      11.484   0.787  -5.554  1.00  0.00           H  
ATOM    715 1HB  ALA A  46      12.636   2.969  -5.717  1.00  0.00           H  
ATOM    716 2HB  ALA A  46      11.658   2.631  -7.164  1.00  0.00           H  
ATOM    717 3HB  ALA A  46      11.065   3.773  -5.936  1.00  0.00           H  
ATOM    718  N   ALA A  47      10.064   2.844  -3.409  1.00  0.00           N  
ATOM    719  CA  ALA A  47      10.021   3.230  -2.003  1.00  0.00           C  
ATOM    720  C   ALA A  47       9.650   2.048  -1.118  1.00  0.00           C  
ATOM    721  O   ALA A  47      10.184   1.890  -0.020  1.00  0.00           O  
ATOM    722  CB  ALA A  47       9.039   4.373  -1.797  1.00  0.00           C  
ATOM    723  H   ALA A  47       9.408   3.259  -4.053  1.00  0.00           H  
ATOM    724  HA  ALA A  47      11.018   3.564  -1.714  1.00  0.00           H  
ATOM    725 1HB  ALA A  47       9.018   4.650  -0.743  1.00  0.00           H  
ATOM    726 2HB  ALA A  47       9.351   5.232  -2.391  1.00  0.00           H  
ATOM    727 3HB  ALA A  47       8.044   4.059  -2.109  1.00  0.00           H  
ATOM    728  N   GLU A  48       8.732   1.217  -1.602  1.00  0.00           N  
ATOM    729  CA  GLU A  48       8.330   0.016  -0.882  1.00  0.00           C  
ATOM    730  C   GLU A  48       9.504  -0.936  -0.700  1.00  0.00           C  
ATOM    731  O   GLU A  48       9.651  -1.564   0.349  1.00  0.00           O  
ATOM    732  CB  GLU A  48       7.195  -0.695  -1.623  1.00  0.00           C  
ATOM    733  CG  GLU A  48       5.853   0.021  -1.553  1.00  0.00           C  
ATOM    734  CD  GLU A  48       4.806  -0.612  -2.426  1.00  0.00           C  
ATOM    735  OE1 GLU A  48       5.111  -1.580  -3.080  1.00  0.00           O  
ATOM    736  OE2 GLU A  48       3.699  -0.127  -2.439  1.00  0.00           O  
ATOM    737  H   GLU A  48       8.302   1.425  -2.492  1.00  0.00           H  
ATOM    738  HA  GLU A  48       7.984   0.314   0.108  1.00  0.00           H  
ATOM    739 1HB  GLU A  48       7.460  -0.806  -2.674  1.00  0.00           H  
ATOM    740 2HB  GLU A  48       7.062  -1.695  -1.211  1.00  0.00           H  
ATOM    741 1HG  GLU A  48       5.502   0.014  -0.521  1.00  0.00           H  
ATOM    742 2HG  GLU A  48       5.991   1.059  -1.853  1.00  0.00           H  
ATOM    743  N   LYS A  49      10.340  -1.040  -1.728  1.00  0.00           N  
ATOM    744  CA  LYS A  49      11.567  -1.824  -1.642  1.00  0.00           C  
ATOM    745  C   LYS A  49      12.560  -1.189  -0.678  1.00  0.00           C  
ATOM    746  O   LYS A  49      13.248  -1.885   0.069  1.00  0.00           O  
ATOM    747  CB  LYS A  49      12.203  -1.978  -3.025  1.00  0.00           C  
ATOM    748  CG  LYS A  49      11.437  -2.893  -3.971  1.00  0.00           C  
ATOM    749  CD  LYS A  49      12.113  -2.973  -5.331  1.00  0.00           C  
ATOM    750  CE  LYS A  49      11.330  -3.859  -6.289  1.00  0.00           C  
ATOM    751  NZ  LYS A  49      11.383  -5.292  -5.892  1.00  0.00           N  
ATOM    752  H   LYS A  49      10.120  -0.563  -2.591  1.00  0.00           H  
ATOM    753  HA  LYS A  49      11.311  -2.811  -1.256  1.00  0.00           H  
ATOM    754 1HB  LYS A  49      12.284  -1.000  -3.499  1.00  0.00           H  
ATOM    755 2HB  LYS A  49      13.212  -2.376  -2.919  1.00  0.00           H  
ATOM    756 1HG  LYS A  49      11.381  -3.895  -3.542  1.00  0.00           H  
ATOM    757 2HG  LYS A  49      10.423  -2.516  -4.100  1.00  0.00           H  
ATOM    758 1HD  LYS A  49      12.193  -1.973  -5.757  1.00  0.00           H  
ATOM    759 2HD  LYS A  49      13.118  -3.381  -5.214  1.00  0.00           H  
ATOM    760 1HE  LYS A  49      10.289  -3.539  -6.310  1.00  0.00           H  
ATOM    761 2HE  LYS A  49      11.739  -3.758  -7.294  1.00  0.00           H  
ATOM    762 1HZ  LYS A  49      10.853  -5.844  -6.551  1.00  0.00           H  
ATOM    763 2HZ  LYS A  49      12.344  -5.605  -5.886  1.00  0.00           H  
ATOM    764 3HZ  LYS A  49      10.989  -5.401  -4.968  1.00  0.00           H  
ATOM    765  N   ILE A  50      12.631   0.138  -0.699  1.00  0.00           N  
ATOM    766  CA  ILE A  50      13.493   0.874   0.218  1.00  0.00           C  
ATOM    767  C   ILE A  50      13.064   0.664   1.665  1.00  0.00           C  
ATOM    768  O   ILE A  50      13.900   0.506   2.554  1.00  0.00           O  
ATOM    769  CB  ILE A  50      13.483   2.379  -0.107  1.00  0.00           C  
ATOM    770  CG1 ILE A  50      14.174   2.640  -1.448  1.00  0.00           C  
ATOM    771  CG2 ILE A  50      14.156   3.168   1.005  1.00  0.00           C  
ATOM    772  CD1 ILE A  50      13.968   4.040  -1.979  1.00  0.00           C  
ATOM    773  H   ILE A  50      12.074   0.650  -1.368  1.00  0.00           H  
ATOM    774  HA  ILE A  50      14.507   0.490   0.112  1.00  0.00           H  
ATOM    775  HB  ILE A  50      12.454   2.722  -0.212  1.00  0.00           H  
ATOM    776 1HG1 ILE A  50      15.245   2.468  -1.344  1.00  0.00           H  
ATOM    777 2HG1 ILE A  50      13.802   1.936  -2.193  1.00  0.00           H  
ATOM    778 1HG2 ILE A  50      14.141   4.230   0.758  1.00  0.00           H  
ATOM    779 2HG2 ILE A  50      13.622   3.006   1.940  1.00  0.00           H  
ATOM    780 3HG2 ILE A  50      15.188   2.836   1.113  1.00  0.00           H  
ATOM    781 1HD1 ILE A  50      14.487   4.148  -2.932  1.00  0.00           H  
ATOM    782 2HD1 ILE A  50      12.902   4.221  -2.125  1.00  0.00           H  
ATOM    783 3HD1 ILE A  50      14.365   4.761  -1.267  1.00  0.00           H  
ATOM    784  N   PHE A  51      11.755   0.663   1.894  1.00  0.00           N  
ATOM    785  CA  PHE A  51      11.208   0.338   3.206  1.00  0.00           C  
ATOM    786  C   PHE A  51      11.736  -0.999   3.708  1.00  0.00           C  
ATOM    787  O   PHE A  51      12.193  -1.108   4.846  1.00  0.00           O  
ATOM    788  CB  PHE A  51       9.679   0.300   3.152  1.00  0.00           C  
ATOM    789  CG  PHE A  51       9.034  -0.000   4.475  1.00  0.00           C  
ATOM    790  CD1 PHE A  51       8.413   1.003   5.203  1.00  0.00           C  
ATOM    791  CD2 PHE A  51       9.047  -1.286   4.995  1.00  0.00           C  
ATOM    792  CE1 PHE A  51       7.819   0.729   6.421  1.00  0.00           C  
ATOM    793  CE2 PHE A  51       8.454  -1.564   6.210  1.00  0.00           C  
ATOM    794  CZ  PHE A  51       7.839  -0.555   6.924  1.00  0.00           C  
ATOM    795  H   PHE A  51      11.123   0.893   1.141  1.00  0.00           H  
ATOM    796  HA  PHE A  51      11.528   1.109   3.906  1.00  0.00           H  
ATOM    797 1HB  PHE A  51       9.304   1.260   2.800  1.00  0.00           H  
ATOM    798 2HB  PHE A  51       9.359  -0.458   2.438  1.00  0.00           H  
ATOM    799  HD1 PHE A  51       8.396   2.018   4.805  1.00  0.00           H  
ATOM    800  HD2 PHE A  51       9.533  -2.083   4.431  1.00  0.00           H  
ATOM    801  HE1 PHE A  51       7.334   1.527   6.982  1.00  0.00           H  
ATOM    802  HE2 PHE A  51       8.471  -2.579   6.607  1.00  0.00           H  
ATOM    803  HZ  PHE A  51       7.372  -0.772   7.884  1.00  0.00           H  
ATOM    804  N   GLU A  52      11.673  -2.014   2.853  1.00  0.00           N  
ATOM    805  CA  GLU A  52      12.153  -3.344   3.207  1.00  0.00           C  
ATOM    806  C   GLU A  52      13.668  -3.363   3.354  1.00  0.00           C  
ATOM    807  O   GLU A  52      14.212  -4.092   4.184  1.00  0.00           O  
ATOM    808  CB  GLU A  52      11.720  -4.365   2.152  1.00  0.00           C  
ATOM    809  CG  GLU A  52      10.216  -4.585   2.069  1.00  0.00           C  
ATOM    810  CD  GLU A  52       9.633  -5.125   3.345  1.00  0.00           C  
ATOM    811  OE1 GLU A  52      10.289  -5.906   3.992  1.00  0.00           O  
ATOM    812  OE2 GLU A  52       8.530  -4.756   3.673  1.00  0.00           O  
ATOM    813  H   GLU A  52      11.282  -1.859   1.935  1.00  0.00           H  
ATOM    814  HA  GLU A  52      11.719  -3.615   4.170  1.00  0.00           H  
ATOM    815 1HB  GLU A  52      12.065  -4.041   1.170  1.00  0.00           H  
ATOM    816 2HB  GLU A  52      12.188  -5.327   2.362  1.00  0.00           H  
ATOM    817 1HG  GLU A  52       9.733  -3.636   1.835  1.00  0.00           H  
ATOM    818 2HG  GLU A  52      10.006  -5.278   1.256  1.00  0.00           H  
ATOM    819  N   ALA A  53      14.347  -2.557   2.544  1.00  0.00           N  
ATOM    820  CA  ALA A  53      15.802  -2.475   2.586  1.00  0.00           C  
ATOM    821  C   ALA A  53      16.286  -1.986   3.946  1.00  0.00           C  
ATOM    822  O   ALA A  53      17.228  -2.538   4.514  1.00  0.00           O  
ATOM    823  CB  ALA A  53      16.313  -1.562   1.482  1.00  0.00           C  
ATOM    824  H   ALA A  53      13.841  -1.985   1.882  1.00  0.00           H  
ATOM    825  HA  ALA A  53      16.201  -3.476   2.430  1.00  0.00           H  
ATOM    826 1HB  ALA A  53      17.401  -1.511   1.526  1.00  0.00           H  
ATOM    827 2HB  ALA A  53      16.008  -1.957   0.513  1.00  0.00           H  
ATOM    828 3HB  ALA A  53      15.898  -0.564   1.614  1.00  0.00           H  
ATOM    829  N   PHE A  54      15.637  -0.947   4.461  1.00  0.00           N  
ATOM    830  CA  PHE A  54      15.988  -0.393   5.763  1.00  0.00           C  
ATOM    831  C   PHE A  54      15.721  -1.397   6.878  1.00  0.00           C  
ATOM    832  O   PHE A  54      16.489  -1.495   7.835  1.00  0.00           O  
ATOM    833  CB  PHE A  54      15.202   0.892   6.027  1.00  0.00           C  
ATOM    834  CG  PHE A  54      15.801   2.112   5.386  1.00  0.00           C  
ATOM    835  CD1 PHE A  54      15.018   2.973   4.633  1.00  0.00           C  
ATOM    836  CD2 PHE A  54      17.150   2.399   5.534  1.00  0.00           C  
ATOM    837  CE1 PHE A  54      15.568   4.095   4.043  1.00  0.00           C  
ATOM    838  CE2 PHE A  54      17.702   3.521   4.947  1.00  0.00           C  
ATOM    839  CZ  PHE A  54      16.910   4.369   4.200  1.00  0.00           C  
ATOM    840  H   PHE A  54      14.881  -0.530   3.936  1.00  0.00           H  
ATOM    841  HA  PHE A  54      17.056  -0.173   5.760  1.00  0.00           H  
ATOM    842 1HB  PHE A  54      14.184   0.778   5.655  1.00  0.00           H  
ATOM    843 2HB  PHE A  54      15.141   1.067   7.100  1.00  0.00           H  
ATOM    844  HD1 PHE A  54      13.956   2.757   4.510  1.00  0.00           H  
ATOM    845  HD2 PHE A  54      17.776   1.729   6.124  1.00  0.00           H  
ATOM    846  HE1 PHE A  54      14.941   4.764   3.454  1.00  0.00           H  
ATOM    847  HE2 PHE A  54      18.764   3.736   5.072  1.00  0.00           H  
ATOM    848  HZ  PHE A  54      17.345   5.253   3.735  1.00  0.00           H  
ATOM    849  N   ARG A  55      14.628  -2.140   6.748  1.00  0.00           N  
ATOM    850  CA  ARG A  55      14.298  -3.191   7.704  1.00  0.00           C  
ATOM    851  C   ARG A  55      15.399  -4.241   7.770  1.00  0.00           C  
ATOM    852  O   ARG A  55      15.851  -4.614   8.853  1.00  0.00           O  
ATOM    853  CB  ARG A  55      12.984  -3.862   7.331  1.00  0.00           C  
ATOM    854  CG  ARG A  55      12.544  -4.974   8.270  1.00  0.00           C  
ATOM    855  CD  ARG A  55      11.307  -5.641   7.789  1.00  0.00           C  
ATOM    856  NE  ARG A  55      11.459  -6.157   6.438  1.00  0.00           N  
ATOM    857  CZ  ARG A  55      12.216  -7.220   6.106  1.00  0.00           C  
ATOM    858  NH1 ARG A  55      12.882  -7.869   7.035  1.00  0.00           N  
ATOM    859  NH2 ARG A  55      12.288  -7.612   4.846  1.00  0.00           N  
ATOM    860  H   ARG A  55      14.009  -1.974   5.967  1.00  0.00           H  
ATOM    861  HA  ARG A  55      14.211  -2.736   8.690  1.00  0.00           H  
ATOM    862 1HB  ARG A  55      12.190  -3.117   7.307  1.00  0.00           H  
ATOM    863 2HB  ARG A  55      13.064  -4.287   6.330  1.00  0.00           H  
ATOM    864 1HG  ARG A  55      13.333  -5.723   8.341  1.00  0.00           H  
ATOM    865 2HG  ARG A  55      12.348  -4.558   9.259  1.00  0.00           H  
ATOM    866 1HD  ARG A  55      11.065  -6.475   8.447  1.00  0.00           H  
ATOM    867 2HD  ARG A  55      10.485  -4.927   7.791  1.00  0.00           H  
ATOM    868  HE  ARG A  55      10.961  -5.683   5.696  1.00  0.00           H  
ATOM    869 1HH1 ARG A  55      12.826  -7.570   7.999  1.00  0.00           H  
ATOM    870 2HH1 ARG A  55      13.449  -8.666   6.786  1.00  0.00           H  
ATOM    871 1HH2 ARG A  55      11.776  -7.113   4.131  1.00  0.00           H  
ATOM    872 2HH2 ARG A  55      12.855  -8.409   4.597  1.00  0.00           H  
ATOM    873  N   GLU A  56      15.829  -4.715   6.605  1.00  0.00           N  
ATOM    874  CA  GLU A  56      16.884  -5.718   6.528  1.00  0.00           C  
ATOM    875  C   GLU A  56      18.214  -5.156   7.015  1.00  0.00           C  
ATOM    876  O   GLU A  56      19.007  -5.862   7.636  1.00  0.00           O  
ATOM    877  CB  GLU A  56      17.030  -6.229   5.093  1.00  0.00           C  
ATOM    878  CG  GLU A  56      15.881  -7.108   4.618  1.00  0.00           C  
ATOM    879  CD  GLU A  56      15.740  -8.371   5.422  1.00  0.00           C  
ATOM    880  OE1 GLU A  56      16.640  -8.684   6.163  1.00  0.00           O  
ATOM    881  OE2 GLU A  56      14.731  -9.023   5.294  1.00  0.00           O  
ATOM    882  H   GLU A  56      15.412  -4.372   5.751  1.00  0.00           H  
ATOM    883  HA  GLU A  56      16.613  -6.546   7.181  1.00  0.00           H  
ATOM    884 1HB  GLU A  56      17.107  -5.382   4.411  1.00  0.00           H  
ATOM    885 2HB  GLU A  56      17.951  -6.806   5.003  1.00  0.00           H  
ATOM    886 1HG  GLU A  56      14.952  -6.542   4.687  1.00  0.00           H  
ATOM    887 2HG  GLU A  56      16.041  -7.364   3.572  1.00  0.00           H  
ATOM    888  N   ALA A  57      18.451  -3.879   6.729  1.00  0.00           N  
ATOM    889  CA  ALA A  57      19.663  -3.206   7.180  1.00  0.00           C  
ATOM    890  C   ALA A  57      19.730  -3.151   8.700  1.00  0.00           C  
ATOM    891  O   ALA A  57      20.797  -3.323   9.292  1.00  0.00           O  
ATOM    892  CB  ALA A  57      19.738  -1.803   6.596  1.00  0.00           C  
ATOM    893  H   ALA A  57      17.774  -3.363   6.187  1.00  0.00           H  
ATOM    894  HA  ALA A  57      20.520  -3.781   6.829  1.00  0.00           H  
ATOM    895 1HB  ALA A  57      20.648  -1.313   6.941  1.00  0.00           H  
ATOM    896 2HB  ALA A  57      19.748  -1.861   5.508  1.00  0.00           H  
ATOM    897 3HB  ALA A  57      18.872  -1.228   6.920  1.00  0.00           H  
ATOM    898  N   SER A  58      18.585  -2.910   9.330  1.00  0.00           N  
ATOM    899  CA  SER A  58      18.504  -2.870  10.785  1.00  0.00           C  
ATOM    900  C   SER A  58      18.590  -4.269  11.380  1.00  0.00           C  
ATOM    901  O   SER A  58      19.038  -4.445  12.514  1.00  0.00           O  
ATOM    902  CB  SER A  58      17.212  -2.205  11.218  1.00  0.00           C  
ATOM    903  OG  SER A  58      16.108  -3.018  10.928  1.00  0.00           O  
ATOM    904  H   SER A  58      17.749  -2.750   8.786  1.00  0.00           H  
ATOM    905  HA  SER A  58      19.353  -2.296  11.155  1.00  0.00           H  
ATOM    906 1HB  SER A  58      17.248  -2.002  12.288  1.00  0.00           H  
ATOM    907 2HB  SER A  58      17.106  -1.249  10.707  1.00  0.00           H  
ATOM    908  HG  SER A  58      16.326  -3.482  10.116  1.00  0.00           H  
ATOM    909  N   ASN A  59      18.159  -5.262  10.610  1.00  0.00           N  
ATOM    910  CA  ASN A  59      18.279  -6.657  11.018  1.00  0.00           C  
ATOM    911  C   ASN A  59      19.722  -7.136  10.925  1.00  0.00           C  
ATOM    912  O   ASN A  59      20.148  -8.004  11.688  1.00  0.00           O  
ATOM    913  CB  ASN A  59      17.369  -7.538  10.183  1.00  0.00           C  
ATOM    914  CG  ASN A  59      15.919  -7.385  10.551  1.00  0.00           C  
ATOM    915  OD1 ASN A  59      15.591  -6.937  11.655  1.00  0.00           O  
ATOM    916  ND2 ASN A  59      15.046  -7.748   9.647  1.00  0.00           N  
ATOM    917  H   ASN A  59      17.738  -5.045   9.718  1.00  0.00           H  
ATOM    918  HA  ASN A  59      17.968  -6.731  12.061  1.00  0.00           H  
ATOM    919 1HB  ASN A  59      17.492  -7.292   9.127  1.00  0.00           H  
ATOM    920 2HB  ASN A  59      17.656  -8.582  10.311  1.00  0.00           H  
ATOM    921 1HD2 ASN A  59      14.067  -7.668   9.836  1.00  0.00           H  
ATOM    922 2HD2 ASN A  59      15.357  -8.105   8.766  1.00  0.00           H  
ATOM    923  N   GLY A  60      20.469  -6.566   9.986  1.00  0.00           N  
ATOM    924  CA  GLY A  60      21.872  -6.920   9.805  1.00  0.00           C  
ATOM    925  C   GLY A  60      22.117  -7.514   8.424  1.00  0.00           C  
ATOM    926  O   GLY A  60      23.261  -7.725   8.022  1.00  0.00           O  
ATOM    927  H   GLY A  60      20.055  -5.871   9.382  1.00  0.00           H  
ATOM    928 1HA  GLY A  60      22.491  -6.033   9.938  1.00  0.00           H  
ATOM    929 2HA  GLY A  60      22.168  -7.636  10.571  1.00  0.00           H  
ATOM    930  N   ASN A  61      21.034  -7.783   7.700  1.00  0.00           N  
ATOM    931  CA  ASN A  61      21.129  -8.369   6.369  1.00  0.00           C  
ATOM    932  C   ASN A  61      21.414  -7.304   5.318  1.00  0.00           C  
ATOM    933  O   ASN A  61      20.558  -6.990   4.491  1.00  0.00           O  
ATOM    934  CB  ASN A  61      19.861  -9.130   6.029  1.00  0.00           C  
ATOM    935  CG  ASN A  61      19.657 -10.334   6.906  1.00  0.00           C  
ATOM    936  OD1 ASN A  61      20.616 -11.027   7.264  1.00  0.00           O  
ATOM    937  ND2 ASN A  61      18.424 -10.597   7.259  1.00  0.00           N  
ATOM    938  H   ASN A  61      20.123  -7.576   8.084  1.00  0.00           H  
ATOM    939  HA  ASN A  61      21.963  -9.072   6.367  1.00  0.00           H  
ATOM    940 1HB  ASN A  61      19.000  -8.468   6.135  1.00  0.00           H  
ATOM    941 2HB  ASN A  61      19.899  -9.454   4.989  1.00  0.00           H  
ATOM    942 1HD2 ASN A  61      18.229 -11.386   7.842  1.00  0.00           H  
ATOM    943 2HD2 ASN A  61      17.679 -10.010   6.947  1.00  0.00           H  
ATOM    944  N   THR A  62      22.621  -6.751   5.355  1.00  0.00           N  
ATOM    945  CA  THR A  62      22.987  -5.651   4.471  1.00  0.00           C  
ATOM    946  C   THR A  62      23.076  -6.114   3.023  1.00  0.00           C  
ATOM    947  O   THR A  62      22.875  -5.329   2.097  1.00  0.00           O  
ATOM    948  CB  THR A  62      24.326  -5.020   4.896  1.00  0.00           C  
ATOM    949  OG1 THR A  62      25.359  -6.014   4.858  1.00  0.00           O  
ATOM    950  CG2 THR A  62      24.226  -4.453   6.304  1.00  0.00           C  
ATOM    951  H   THR A  62      23.303  -7.101   6.013  1.00  0.00           H  
ATOM    952  HA  THR A  62      22.207  -4.893   4.532  1.00  0.00           H  
ATOM    953  HB  THR A  62      24.586  -4.219   4.205  1.00  0.00           H  
ATOM    954  HG1 THR A  62      26.187  -5.626   5.150  1.00  0.00           H  
ATOM    955 1HG2 THR A  62      25.181  -4.012   6.587  1.00  0.00           H  
ATOM    956 2HG2 THR A  62      23.449  -3.689   6.333  1.00  0.00           H  
ATOM    957 3HG2 THR A  62      23.975  -5.252   7.000  1.00  0.00           H  
ATOM    958  N   GLU A  63      23.378  -7.394   2.834  1.00  0.00           N  
ATOM    959  CA  GLU A  63      23.376  -7.993   1.504  1.00  0.00           C  
ATOM    960  C   GLU A  63      22.006  -7.876   0.849  1.00  0.00           C  
ATOM    961  O   GLU A  63      21.877  -7.337  -0.250  1.00  0.00           O  
ATOM    962  CB  GLU A  63      23.789  -9.465   1.582  1.00  0.00           C  
ATOM    963  CG  GLU A  63      23.791 -10.189   0.244  1.00  0.00           C  
ATOM    964  CD  GLU A  63      24.166 -11.640   0.364  1.00  0.00           C  
ATOM    965  OE1 GLU A  63      24.544 -12.049   1.435  1.00  0.00           O  
ATOM    966  OE2 GLU A  63      24.074 -12.340  -0.617  1.00  0.00           O  
ATOM    967  H   GLU A  63      23.615  -7.967   3.631  1.00  0.00           H  
ATOM    968  HA  GLU A  63      24.091  -7.449   0.886  1.00  0.00           H  
ATOM    969 1HB  GLU A  63      24.792  -9.539   2.004  1.00  0.00           H  
ATOM    970 2HB  GLU A  63      23.113  -9.998   2.251  1.00  0.00           H  
ATOM    971 1HG  GLU A  63      22.797 -10.118  -0.197  1.00  0.00           H  
ATOM    972 2HG  GLU A  63      24.491  -9.692  -0.426  1.00  0.00           H  
ATOM    973  N   LYS A  64      20.984  -8.382   1.530  1.00  0.00           N  
ATOM    974  CA  LYS A  64      19.618  -8.314   1.025  1.00  0.00           C  
ATOM    975  C   LYS A  64      19.138  -6.872   0.926  1.00  0.00           C  
ATOM    976  O   LYS A  64      18.427  -6.507  -0.009  1.00  0.00           O  
ATOM    977  CB  LYS A  64      18.676  -9.122   1.920  1.00  0.00           C  
ATOM    978  CG  LYS A  64      18.872 -10.630   1.842  1.00  0.00           C  
ATOM    979  CD  LYS A  64      17.912 -11.361   2.768  1.00  0.00           C  
ATOM    980  CE  LYS A  64      18.106 -12.868   2.690  1.00  0.00           C  
ATOM    981  NZ  LYS A  64      17.186 -13.596   3.606  1.00  0.00           N  
ATOM    982  H   LYS A  64      21.159  -8.826   2.420  1.00  0.00           H  
ATOM    983  HA  LYS A  64      19.606  -8.740   0.022  1.00  0.00           H  
ATOM    984 1HB  LYS A  64      18.813  -8.820   2.959  1.00  0.00           H  
ATOM    985 2HB  LYS A  64      17.642  -8.905   1.650  1.00  0.00           H  
ATOM    986 1HG  LYS A  64      18.704 -10.966   0.819  1.00  0.00           H  
ATOM    987 2HG  LYS A  64      19.895 -10.878   2.124  1.00  0.00           H  
ATOM    988 1HD  LYS A  64      18.077 -11.034   3.796  1.00  0.00           H  
ATOM    989 2HD  LYS A  64      16.885 -11.122   2.490  1.00  0.00           H  
ATOM    990 1HE  LYS A  64      17.926 -13.206   1.671  1.00  0.00           H  
ATOM    991 2HE  LYS A  64      19.133 -13.117   2.956  1.00  0.00           H  
ATOM    992 1HZ  LYS A  64      17.346 -14.590   3.525  1.00  0.00           H  
ATOM    993 2HZ  LYS A  64      17.357 -13.304   4.558  1.00  0.00           H  
ATOM    994 3HZ  LYS A  64      16.229 -13.388   3.357  1.00  0.00           H  
ATOM    995  N   ALA A  65      19.531  -6.056   1.899  1.00  0.00           N  
ATOM    996  CA  ALA A  65      19.139  -4.652   1.925  1.00  0.00           C  
ATOM    997  C   ALA A  65      19.648  -3.915   0.693  1.00  0.00           C  
ATOM    998  O   ALA A  65      18.905  -3.168   0.054  1.00  0.00           O  
ATOM    999  CB  ALA A  65      19.653  -3.982   3.192  1.00  0.00           C  
ATOM   1000  H   ALA A  65      20.116  -6.418   2.639  1.00  0.00           H  
ATOM   1001  HA  ALA A  65      18.049  -4.605   1.917  1.00  0.00           H  
ATOM   1002 1HB  ALA A  65      19.353  -2.934   3.197  1.00  0.00           H  
ATOM   1003 2HB  ALA A  65      19.235  -4.484   4.064  1.00  0.00           H  
ATOM   1004 3HB  ALA A  65      20.740  -4.048   3.222  1.00  0.00           H  
ATOM   1005  N   LYS A  66      20.916  -4.128   0.364  1.00  0.00           N  
ATOM   1006  CA  LYS A  66      21.520  -3.502  -0.805  1.00  0.00           C  
ATOM   1007  C   LYS A  66      20.846  -3.967  -2.090  1.00  0.00           C  
ATOM   1008  O   LYS A  66      20.639  -3.180  -3.014  1.00  0.00           O  
ATOM   1009  CB  LYS A  66      23.019  -3.803  -0.860  1.00  0.00           C  
ATOM   1010  CG  LYS A  66      23.853  -3.030   0.153  1.00  0.00           C  
ATOM   1011  CD  LYS A  66      25.342  -3.223  -0.095  1.00  0.00           C  
ATOM   1012  CE  LYS A  66      25.799  -4.611   0.332  1.00  0.00           C  
ATOM   1013  NZ  LYS A  66      27.272  -4.776   0.203  1.00  0.00           N  
ATOM   1014  H   LYS A  66      21.478  -4.740   0.940  1.00  0.00           H  
ATOM   1015  HA  LYS A  66      21.378  -2.425  -0.725  1.00  0.00           H  
ATOM   1016 1HB  LYS A  66      23.183  -4.867  -0.687  1.00  0.00           H  
ATOM   1017 2HB  LYS A  66      23.401  -3.571  -1.855  1.00  0.00           H  
ATOM   1018 1HG  LYS A  66      23.617  -1.967   0.084  1.00  0.00           H  
ATOM   1019 2HG  LYS A  66      23.613  -3.372   1.159  1.00  0.00           H  
ATOM   1020 1HD  LYS A  66      25.555  -3.090  -1.156  1.00  0.00           H  
ATOM   1021 2HD  LYS A  66      25.904  -2.478   0.468  1.00  0.00           H  
ATOM   1022 1HE  LYS A  66      25.516  -4.784   1.369  1.00  0.00           H  
ATOM   1023 2HE  LYS A  66      25.307  -5.362  -0.286  1.00  0.00           H  
ATOM   1024 1HZ  LYS A  66      27.534  -5.707   0.494  1.00  0.00           H  
ATOM   1025 2HZ  LYS A  66      27.544  -4.635  -0.761  1.00  0.00           H  
ATOM   1026 3HZ  LYS A  66      27.740  -4.097   0.786  1.00  0.00           H  
ATOM   1027  N   LYS A  67      20.502  -5.249  -2.141  1.00  0.00           N  
ATOM   1028  CA  LYS A  67      19.818  -5.813  -3.298  1.00  0.00           C  
ATOM   1029  C   LYS A  67      18.440  -5.190  -3.481  1.00  0.00           C  
ATOM   1030  O   LYS A  67      18.025  -4.898  -4.603  1.00  0.00           O  
ATOM   1031  CB  LYS A  67      19.693  -7.331  -3.158  1.00  0.00           C  
ATOM   1032  CG  LYS A  67      21.007  -8.087  -3.310  1.00  0.00           C  
ATOM   1033  CD  LYS A  67      20.819  -9.577  -3.070  1.00  0.00           C  
ATOM   1034  CE  LYS A  67      22.134 -10.331  -3.201  1.00  0.00           C  
ATOM   1035  NZ  LYS A  67      21.978 -11.779  -2.899  1.00  0.00           N  
ATOM   1036  H   LYS A  67      20.721  -5.849  -1.357  1.00  0.00           H  
ATOM   1037  HA  LYS A  67      20.408  -5.586  -4.185  1.00  0.00           H  
ATOM   1038 1HB  LYS A  67      19.279  -7.574  -2.180  1.00  0.00           H  
ATOM   1039 2HB  LYS A  67      19.001  -7.710  -3.911  1.00  0.00           H  
ATOM   1040 1HG  LYS A  67      21.400  -7.936  -4.316  1.00  0.00           H  
ATOM   1041 2HG  LYS A  67      21.733  -7.701  -2.594  1.00  0.00           H  
ATOM   1042 1HD  LYS A  67      20.416  -9.737  -2.069  1.00  0.00           H  
ATOM   1043 2HD  LYS A  67      20.109  -9.975  -3.795  1.00  0.00           H  
ATOM   1044 1HE  LYS A  67      22.515 -10.222  -4.216  1.00  0.00           H  
ATOM   1045 2HE  LYS A  67      22.867  -9.906  -2.515  1.00  0.00           H  
ATOM   1046 1HZ  LYS A  67      22.871 -12.242  -2.997  1.00  0.00           H  
ATOM   1047 2HZ  LYS A  67      21.643 -11.892  -1.953  1.00  0.00           H  
ATOM   1048 3HZ  LYS A  67      21.316 -12.188  -3.542  1.00  0.00           H  
ATOM   1049  N   LEU A  68      17.736  -4.987  -2.373  1.00  0.00           N  
ATOM   1050  CA  LEU A  68      16.421  -4.358  -2.406  1.00  0.00           C  
ATOM   1051  C   LEU A  68      16.515  -2.907  -2.861  1.00  0.00           C  
ATOM   1052  O   LEU A  68      15.692  -2.437  -3.647  1.00  0.00           O  
ATOM   1053  CB  LEU A  68      15.767  -4.423  -1.020  1.00  0.00           C  
ATOM   1054  CG  LEU A  68      15.315  -5.816  -0.563  1.00  0.00           C  
ATOM   1055  CD1 LEU A  68      14.956  -5.774   0.916  1.00  0.00           C  
ATOM   1056  CD2 LEU A  68      14.128  -6.266  -1.401  1.00  0.00           C  
ATOM   1057  H   LEU A  68      18.120  -5.276  -1.486  1.00  0.00           H  
ATOM   1058  HA  LEU A  68      15.806  -4.895  -3.130  1.00  0.00           H  
ATOM   1059 1HB  LEU A  68      16.475  -4.047  -0.284  1.00  0.00           H  
ATOM   1060 2HB  LEU A  68      14.892  -3.774  -1.017  1.00  0.00           H  
ATOM   1061  HG  LEU A  68      16.135  -6.524  -0.687  1.00  0.00           H  
ATOM   1062 1HD1 LEU A  68      14.635  -6.764   1.241  1.00  0.00           H  
ATOM   1063 2HD1 LEU A  68      15.829  -5.469   1.494  1.00  0.00           H  
ATOM   1064 3HD1 LEU A  68      14.148  -5.061   1.074  1.00  0.00           H  
ATOM   1065 1HD2 LEU A  68      13.807  -7.256  -1.077  1.00  0.00           H  
ATOM   1066 2HD2 LEU A  68      13.307  -5.560  -1.277  1.00  0.00           H  
ATOM   1067 3HD2 LEU A  68      14.418  -6.304  -2.451  1.00  0.00           H  
ATOM   1068  N   LEU A  69      17.524  -2.201  -2.362  1.00  0.00           N  
ATOM   1069  CA  LEU A  69      17.752  -0.813  -2.747  1.00  0.00           C  
ATOM   1070  C   LEU A  69      18.162  -0.706  -4.210  1.00  0.00           C  
ATOM   1071  O   LEU A  69      17.730   0.200  -4.921  1.00  0.00           O  
ATOM   1072  CB  LEU A  69      18.835  -0.188  -1.858  1.00  0.00           C  
ATOM   1073  CG  LEU A  69      19.159   1.285  -2.141  1.00  0.00           C  
ATOM   1074  CD1 LEU A  69      17.890   2.117  -2.021  1.00  0.00           C  
ATOM   1075  CD2 LEU A  69      20.224   1.766  -1.167  1.00  0.00           C  
ATOM   1076  H   LEU A  69      18.150  -2.637  -1.700  1.00  0.00           H  
ATOM   1077  HA  LEU A  69      16.814  -0.270  -2.623  1.00  0.00           H  
ATOM   1078 1HB  LEU A  69      18.518  -0.263  -0.819  1.00  0.00           H  
ATOM   1079 2HB  LEU A  69      19.755  -0.759  -1.978  1.00  0.00           H  
ATOM   1080  HG  LEU A  69      19.529   1.386  -3.162  1.00  0.00           H  
ATOM   1081 1HD1 LEU A  69      18.121   3.163  -2.222  1.00  0.00           H  
ATOM   1082 2HD1 LEU A  69      17.153   1.764  -2.742  1.00  0.00           H  
ATOM   1083 3HD1 LEU A  69      17.488   2.022  -1.013  1.00  0.00           H  
ATOM   1084 1HD2 LEU A  69      20.456   2.812  -1.369  1.00  0.00           H  
ATOM   1085 2HD2 LEU A  69      19.855   1.666  -0.146  1.00  0.00           H  
ATOM   1086 3HD2 LEU A  69      21.126   1.165  -1.287  1.00  0.00           H  
ATOM   1087  N   GLU A  70      18.999  -1.638  -4.653  1.00  0.00           N  
ATOM   1088  CA  GLU A  70      19.390  -1.712  -6.056  1.00  0.00           C  
ATOM   1089  C   GLU A  70      18.170  -1.804  -6.964  1.00  0.00           C  
ATOM   1090  O   GLU A  70      18.047  -1.055  -7.933  1.00  0.00           O  
ATOM   1091  CB  GLU A  70      20.305  -2.916  -6.291  1.00  0.00           C  
ATOM   1092  CG  GLU A  70      20.735  -3.105  -7.739  1.00  0.00           C  
ATOM   1093  CD  GLU A  70      21.611  -4.311  -7.936  1.00  0.00           C  
ATOM   1094  OE1 GLU A  70      22.006  -4.901  -6.959  1.00  0.00           O  
ATOM   1095  OE2 GLU A  70      21.886  -4.642  -9.065  1.00  0.00           O  
ATOM   1096  H   GLU A  70      19.374  -2.312  -4.002  1.00  0.00           H  
ATOM   1097  HA  GLU A  70      19.925  -0.797  -6.307  1.00  0.00           H  
ATOM   1098 1HB  GLU A  70      21.205  -2.812  -5.685  1.00  0.00           H  
ATOM   1099 2HB  GLU A  70      19.798  -3.826  -5.971  1.00  0.00           H  
ATOM   1100 1HG  GLU A  70      19.847  -3.210  -8.360  1.00  0.00           H  
ATOM   1101 2HG  GLU A  70      21.271  -2.215  -8.066  1.00  0.00           H  
ATOM   1102  N   GLU A  71      17.270  -2.728  -6.644  1.00  0.00           N  
ATOM   1103  CA  GLU A  71      16.037  -2.892  -7.406  1.00  0.00           C  
ATOM   1104  C   GLU A  71      15.185  -1.630  -7.354  1.00  0.00           C  
ATOM   1105  O   GLU A  71      14.567  -1.246  -8.347  1.00  0.00           O  
ATOM   1106  CB  GLU A  71      15.236  -4.082  -6.875  1.00  0.00           C  
ATOM   1107  CG  GLU A  71      15.864  -5.440  -7.159  1.00  0.00           C  
ATOM   1108  CD  GLU A  71      15.065  -6.583  -6.596  1.00  0.00           C  
ATOM   1109  OE1 GLU A  71      14.032  -6.335  -6.023  1.00  0.00           O  
ATOM   1110  OE2 GLU A  71      15.490  -7.705  -6.740  1.00  0.00           O  
ATOM   1111  H   GLU A  71      17.443  -3.331  -5.853  1.00  0.00           H  
ATOM   1112  HA  GLU A  71      16.304  -3.073  -8.447  1.00  0.00           H  
ATOM   1113 1HB  GLU A  71      15.117  -3.988  -5.795  1.00  0.00           H  
ATOM   1114 2HB  GLU A  71      14.239  -4.076  -7.315  1.00  0.00           H  
ATOM   1115 1HG  GLU A  71      15.951  -5.569  -8.237  1.00  0.00           H  
ATOM   1116 2HG  GLU A  71      16.867  -5.460  -6.736  1.00  0.00           H  
ATOM   1117  N   ALA A  72      15.156  -0.989  -6.191  1.00  0.00           N  
ATOM   1118  CA  ALA A  72      14.440   0.271  -6.028  1.00  0.00           C  
ATOM   1119  C   ALA A  72      15.023   1.356  -6.923  1.00  0.00           C  
ATOM   1120  O   ALA A  72      14.289   2.092  -7.582  1.00  0.00           O  
ATOM   1121  CB  ALA A  72      14.470   0.714  -4.572  1.00  0.00           C  
ATOM   1122  H   ALA A  72      15.644  -1.383  -5.399  1.00  0.00           H  
ATOM   1123  HA  ALA A  72      13.404   0.112  -6.328  1.00  0.00           H  
ATOM   1124 1HB  ALA A  72      13.932   1.656  -4.468  1.00  0.00           H  
ATOM   1125 2HB  ALA A  72      13.996  -0.046  -3.951  1.00  0.00           H  
ATOM   1126 3HB  ALA A  72      15.503   0.850  -4.255  1.00  0.00           H  
ATOM   1127  N   ALA A  73      16.348   1.452  -6.941  1.00  0.00           N  
ATOM   1128  CA  ALA A  73      17.034   2.452  -7.751  1.00  0.00           C  
ATOM   1129  C   ALA A  73      16.814   2.201  -9.238  1.00  0.00           C  
ATOM   1130  O   ALA A  73      16.602   3.136 -10.010  1.00  0.00           O  
ATOM   1131  CB  ALA A  73      18.521   2.464  -7.430  1.00  0.00           C  
ATOM   1132  H   ALA A  73      16.896   0.816  -6.378  1.00  0.00           H  
ATOM   1133  HA  ALA A  73      16.613   3.429  -7.512  1.00  0.00           H  
ATOM   1134 1HB  ALA A  73      19.019   3.216  -8.043  1.00  0.00           H  
ATOM   1135 2HB  ALA A  73      18.664   2.702  -6.376  1.00  0.00           H  
ATOM   1136 3HB  ALA A  73      18.947   1.485  -7.642  1.00  0.00           H  
ATOM   1137  N   ARG A  74      16.866   0.933  -9.632  1.00  0.00           N  
ATOM   1138  CA  ARG A  74      16.607   0.550 -11.015  1.00  0.00           C  
ATOM   1139  C   ARG A  74      15.168   0.854 -11.410  1.00  0.00           C  
ATOM   1140  O   ARG A  74      14.898   1.266 -12.539  1.00  0.00           O  
ATOM   1141  CB  ARG A  74      16.885  -0.932 -11.221  1.00  0.00           C  
ATOM   1142  CG  ARG A  74      18.354  -1.321 -11.167  1.00  0.00           C  
ATOM   1143  CD  ARG A  74      18.546  -2.775 -11.403  1.00  0.00           C  
ATOM   1144  NE  ARG A  74      19.930  -3.177 -11.211  1.00  0.00           N  
ATOM   1145  CZ  ARG A  74      20.903  -3.034 -12.132  1.00  0.00           C  
ATOM   1146  NH1 ARG A  74      20.628  -2.497 -13.300  1.00  0.00           N  
ATOM   1147  NH2 ARG A  74      22.133  -3.432 -11.860  1.00  0.00           N  
ATOM   1148  H   ARG A  74      17.090   0.216  -8.957  1.00  0.00           H  
ATOM   1149  HA  ARG A  74      17.262   1.139 -11.658  1.00  0.00           H  
ATOM   1150 1HB  ARG A  74      16.363  -1.509 -10.458  1.00  0.00           H  
ATOM   1151 2HB  ARG A  74      16.496  -1.243 -12.190  1.00  0.00           H  
ATOM   1152 1HG  ARG A  74      18.903  -0.774 -11.933  1.00  0.00           H  
ATOM   1153 2HG  ARG A  74      18.759  -1.076 -10.184  1.00  0.00           H  
ATOM   1154 1HD  ARG A  74      17.927  -3.341 -10.707  1.00  0.00           H  
ATOM   1155 2HD  ARG A  74      18.258  -3.018 -12.425  1.00  0.00           H  
ATOM   1156  HE  ARG A  74      20.180  -3.594 -10.324  1.00  0.00           H  
ATOM   1157 1HH1 ARG A  74      19.687  -2.193 -13.507  1.00  0.00           H  
ATOM   1158 2HH1 ARG A  74      21.357  -2.390 -13.990  1.00  0.00           H  
ATOM   1159 1HH2 ARG A  74      22.344  -3.845 -10.962  1.00  0.00           H  
ATOM   1160 2HH2 ARG A  74      22.862  -3.325 -12.550  1.00  0.00           H  
ATOM   1161  N   THR A  75      14.247   0.648 -10.475  1.00  0.00           N  
ATOM   1162  CA  THR A  75      12.843   0.973 -10.699  1.00  0.00           C  
ATOM   1163  C   THR A  75      12.642   2.475 -10.854  1.00  0.00           C  
ATOM   1164  O   THR A  75      11.910   2.926 -11.735  1.00  0.00           O  
ATOM   1165  CB  THR A  75      11.963   0.450  -9.548  1.00  0.00           C  
ATOM   1166  OG1 THR A  75      12.076  -0.977  -9.467  1.00  0.00           O  
ATOM   1167  CG2 THR A  75      10.508   0.828  -9.775  1.00  0.00           C  
ATOM   1168  H   THR A  75      14.526   0.257  -9.587  1.00  0.00           H  
ATOM   1169  HA  THR A  75      12.528   0.496 -11.628  1.00  0.00           H  
ATOM   1170  HB  THR A  75      12.302   0.882  -8.606  1.00  0.00           H  
ATOM   1171  HG1 THR A  75      12.945  -1.210  -9.131  1.00  0.00           H  
ATOM   1172 1HG2 THR A  75       9.901   0.451  -8.952  1.00  0.00           H  
ATOM   1173 2HG2 THR A  75      10.417   1.913  -9.826  1.00  0.00           H  
ATOM   1174 3HG2 THR A  75      10.160   0.392 -10.711  1.00  0.00           H  
ATOM   1175  N   ALA A  76      13.297   3.246  -9.992  1.00  0.00           N  
ATOM   1176  CA  ALA A  76      13.223   4.701 -10.056  1.00  0.00           C  
ATOM   1177  C   ALA A  76      13.815   5.226 -11.357  1.00  0.00           C  
ATOM   1178  O   ALA A  76      13.335   6.212 -11.916  1.00  0.00           O  
ATOM   1179  CB  ALA A  76      13.935   5.321  -8.863  1.00  0.00           C  
ATOM   1180  H   ALA A  76      13.860   2.813  -9.275  1.00  0.00           H  
ATOM   1181  HA  ALA A  76      12.171   4.987 -10.027  1.00  0.00           H  
ATOM   1182 1HB  ALA A  76      13.871   6.408  -8.926  1.00  0.00           H  
ATOM   1183 2HB  ALA A  76      13.462   4.982  -7.941  1.00  0.00           H  
ATOM   1184 3HB  ALA A  76      14.981   5.019  -8.867  1.00  0.00           H  
ATOM   1185  N   GLY A  77      14.860   4.560 -11.837  1.00  0.00           N  
ATOM   1186  CA  GLY A  77      15.510   4.949 -13.083  1.00  0.00           C  
ATOM   1187  C   GLY A  77      16.844   5.635 -12.816  1.00  0.00           C  
ATOM   1188  O   GLY A  77      17.276   6.494 -13.586  1.00  0.00           O  
ATOM   1189  H   GLY A  77      15.212   3.763 -11.326  1.00  0.00           H  
ATOM   1190 1HA  GLY A  77      15.669   4.066 -13.702  1.00  0.00           H  
ATOM   1191 2HA  GLY A  77      14.857   5.619 -13.640  1.00  0.00           H  
ATOM   1192  N   ALA A  78      17.493   5.252 -11.722  1.00  0.00           N  
ATOM   1193  CA  ALA A  78      18.786   5.820 -11.359  1.00  0.00           C  
ATOM   1194  C   ALA A  78      19.894   5.283 -12.256  1.00  0.00           C  
ATOM   1195  O   ALA A  78      19.800   4.173 -12.777  1.00  0.00           O  
ATOM   1196  CB  ALA A  78      19.101   5.531  -9.899  1.00  0.00           C  
ATOM   1197  H   ALA A  78      17.080   4.549 -11.125  1.00  0.00           H  
ATOM   1198  HA  ALA A  78      18.733   6.900 -11.502  1.00  0.00           H  
ATOM   1199 1HB  ALA A  78      20.069   5.961  -9.643  1.00  0.00           H  
ATOM   1200 2HB  ALA A  78      18.330   5.971  -9.266  1.00  0.00           H  
ATOM   1201 3HB  ALA A  78      19.129   4.454  -9.739  1.00  0.00           H  
ATOM   1202  N   SER A  79      20.944   6.080 -12.431  1.00  0.00           N  
ATOM   1203  CA  SER A  79      22.095   5.665 -13.224  1.00  0.00           C  
ATOM   1204  C   SER A  79      22.911   4.603 -12.498  1.00  0.00           C  
ATOM   1205  O   SER A  79      22.865   4.502 -11.272  1.00  0.00           O  
ATOM   1206  CB  SER A  79      22.971   6.862 -13.537  1.00  0.00           C  
ATOM   1207  OG  SER A  79      23.591   7.347 -12.378  1.00  0.00           O  
ATOM   1208  H   SER A  79      20.944   6.994 -12.004  1.00  0.00           H  
ATOM   1209  HA  SER A  79      21.727   5.227 -14.153  1.00  0.00           H  
ATOM   1210 1HB  SER A  79      23.729   6.577 -14.266  1.00  0.00           H  
ATOM   1211 2HB  SER A  79      22.366   7.649 -13.985  1.00  0.00           H  
ATOM   1212  HG  SER A  79      23.869   8.244 -12.581  1.00  0.00           H  
ATOM   1213  N   PRO A  80      23.657   3.812 -13.262  1.00  0.00           N  
ATOM   1214  CA  PRO A  80      24.516   2.783 -12.691  1.00  0.00           C  
ATOM   1215  C   PRO A  80      25.427   3.360 -11.615  1.00  0.00           C  
ATOM   1216  O   PRO A  80      25.698   2.713 -10.604  1.00  0.00           O  
ATOM   1217  CB  PRO A  80      25.314   2.288 -13.901  1.00  0.00           C  
ATOM   1218  CG  PRO A  80      24.398   2.507 -15.057  1.00  0.00           C  
ATOM   1219  CD  PRO A  80      23.713   3.813 -14.750  1.00  0.00           C  
ATOM   1220  HA  PRO A  80      23.879   2.034 -12.221  1.00  0.00           H  
ATOM   1221 1HB  PRO A  80      26.254   2.853 -13.989  1.00  0.00           H  
ATOM   1222 2HB  PRO A  80      25.586   1.231 -13.767  1.00  0.00           H  
ATOM   1223 1HG  PRO A  80      24.971   2.540 -15.995  1.00  0.00           H  
ATOM   1224 2HG  PRO A  80      23.691   1.669 -15.146  1.00  0.00           H  
ATOM   1225 1HD  PRO A  80      24.321   4.645 -15.134  1.00  0.00           H  
ATOM   1226 2HD  PRO A  80      22.713   3.819 -15.207  1.00  0.00           H  
ATOM   1227  N   GLU A  81      25.898   4.583 -11.840  1.00  0.00           N  
ATOM   1228  CA  GLU A  81      26.701   5.288 -10.848  1.00  0.00           C  
ATOM   1229  C   GLU A  81      25.941   5.450  -9.538  1.00  0.00           C  
ATOM   1230  O   GLU A  81      26.426   5.062  -8.475  1.00  0.00           O  
ATOM   1231  CB  GLU A  81      27.119   6.661 -11.380  1.00  0.00           C  
ATOM   1232  CG  GLU A  81      27.919   7.500 -10.393  1.00  0.00           C  
ATOM   1233  CD  GLU A  81      28.258   8.864 -10.926  1.00  0.00           C  
ATOM   1234  OE1 GLU A  81      28.213   9.043 -12.119  1.00  0.00           O  
ATOM   1235  OE2 GLU A  81      28.562   9.729 -10.138  1.00  0.00           O  
ATOM   1236  H   GLU A  81      25.696   5.034 -12.720  1.00  0.00           H  
ATOM   1237  HA  GLU A  81      27.591   4.693 -10.647  1.00  0.00           H  
ATOM   1238 1HB  GLU A  81      27.723   6.535 -12.278  1.00  0.00           H  
ATOM   1239 2HB  GLU A  81      26.231   7.229 -11.659  1.00  0.00           H  
ATOM   1240 1HG  GLU A  81      27.340   7.614  -9.477  1.00  0.00           H  
ATOM   1241 2HG  GLU A  81      28.839   6.972 -10.146  1.00  0.00           H  
ATOM   1242  N   ILE A  82      24.745   6.025  -9.621  1.00  0.00           N  
ATOM   1243  CA  ILE A  82      23.921   6.250  -8.440  1.00  0.00           C  
ATOM   1244  C   ILE A  82      23.551   4.934  -7.767  1.00  0.00           C  
ATOM   1245  O   ILE A  82      23.574   4.825  -6.540  1.00  0.00           O  
ATOM   1246  CB  ILE A  82      22.639   7.020  -8.804  1.00  0.00           C  
ATOM   1247  CG1 ILE A  82      22.978   8.448  -9.238  1.00  0.00           C  
ATOM   1248  CG2 ILE A  82      21.674   7.032  -7.629  1.00  0.00           C  
ATOM   1249  CD1 ILE A  82      21.819   9.188  -9.865  1.00  0.00           C  
ATOM   1250  H   ILE A  82      24.400   6.313 -10.525  1.00  0.00           H  
ATOM   1251  HA  ILE A  82      24.501   6.838  -7.728  1.00  0.00           H  
ATOM   1252  HB  ILE A  82      22.155   6.539  -9.654  1.00  0.00           H  
ATOM   1253 1HG1 ILE A  82      23.321   9.019  -8.375  1.00  0.00           H  
ATOM   1254 2HG1 ILE A  82      23.796   8.425  -9.959  1.00  0.00           H  
ATOM   1255 1HG2 ILE A  82      20.773   7.581  -7.904  1.00  0.00           H  
ATOM   1256 2HG2 ILE A  82      21.409   6.009  -7.365  1.00  0.00           H  
ATOM   1257 3HG2 ILE A  82      22.147   7.516  -6.775  1.00  0.00           H  
ATOM   1258 1HD1 ILE A  82      22.137  10.192 -10.146  1.00  0.00           H  
ATOM   1259 2HD1 ILE A  82      21.482   8.652 -10.753  1.00  0.00           H  
ATOM   1260 3HD1 ILE A  82      21.001   9.255  -9.150  1.00  0.00           H  
ATOM   1261  N   ILE A  83      23.211   3.937  -8.576  1.00  0.00           N  
ATOM   1262  CA  ILE A  83      22.815   2.633  -8.059  1.00  0.00           C  
ATOM   1263  C   ILE A  83      23.915   2.024  -7.198  1.00  0.00           C  
ATOM   1264  O   ILE A  83      23.661   1.561  -6.087  1.00  0.00           O  
ATOM   1265  CB  ILE A  83      22.470   1.668  -9.209  1.00  0.00           C  
ATOM   1266  CG1 ILE A  83      21.193   2.122  -9.921  1.00  0.00           C  
ATOM   1267  CG2 ILE A  83      22.315   0.249  -8.684  1.00  0.00           C  
ATOM   1268  CD1 ILE A  83      20.948   1.425 -11.239  1.00  0.00           C  
ATOM   1269  H   ILE A  83      23.227   4.087  -9.574  1.00  0.00           H  
ATOM   1270  HA  ILE A  83      21.936   2.770  -7.430  1.00  0.00           H  
ATOM   1271  HB  ILE A  83      23.267   1.686  -9.951  1.00  0.00           H  
ATOM   1272 1HG1 ILE A  83      20.333   1.943  -9.275  1.00  0.00           H  
ATOM   1273 2HG1 ILE A  83      21.242   3.195 -10.107  1.00  0.00           H  
ATOM   1274 1HG2 ILE A  83      22.070  -0.419  -9.509  1.00  0.00           H  
ATOM   1275 2HG2 ILE A  83      23.248  -0.071  -8.222  1.00  0.00           H  
ATOM   1276 3HG2 ILE A  83      21.515   0.220  -7.944  1.00  0.00           H  
ATOM   1277 1HD1 ILE A  83      20.026   1.800 -11.684  1.00  0.00           H  
ATOM   1278 2HD1 ILE A  83      21.782   1.621 -11.915  1.00  0.00           H  
ATOM   1279 3HD1 ILE A  83      20.860   0.352 -11.073  1.00  0.00           H  
ATOM   1280  N   LYS A  84      25.137   2.029  -7.720  1.00  0.00           N  
ATOM   1281  CA  LYS A  84      26.275   1.461  -7.007  1.00  0.00           C  
ATOM   1282  C   LYS A  84      26.590   2.259  -5.747  1.00  0.00           C  
ATOM   1283  O   LYS A  84      26.915   1.690  -4.706  1.00  0.00           O  
ATOM   1284  CB  LYS A  84      27.504   1.408  -7.916  1.00  0.00           C  
ATOM   1285  CG  LYS A  84      27.415   0.379  -9.035  1.00  0.00           C  
ATOM   1286  CD  LYS A  84      28.653   0.413  -9.918  1.00  0.00           C  
ATOM   1287  CE  LYS A  84      28.560  -0.605 -11.044  1.00  0.00           C  
ATOM   1288  NZ  LYS A  84      29.756  -0.569 -11.929  1.00  0.00           N  
ATOM   1289  H   LYS A  84      25.282   2.436  -8.632  1.00  0.00           H  
ATOM   1290  HA  LYS A  84      26.014   0.447  -6.703  1.00  0.00           H  
ATOM   1291 1HB  LYS A  84      27.662   2.386  -8.373  1.00  0.00           H  
ATOM   1292 2HB  LYS A  84      28.388   1.179  -7.320  1.00  0.00           H  
ATOM   1293 1HG  LYS A  84      27.313  -0.618  -8.605  1.00  0.00           H  
ATOM   1294 2HG  LYS A  84      26.537   0.582  -9.647  1.00  0.00           H  
ATOM   1295 1HD  LYS A  84      28.766   1.409 -10.348  1.00  0.00           H  
ATOM   1296 2HD  LYS A  84      29.535   0.195  -9.316  1.00  0.00           H  
ATOM   1297 1HE  LYS A  84      28.465  -1.605 -10.623  1.00  0.00           H  
ATOM   1298 2HE  LYS A  84      27.673  -0.403 -11.645  1.00  0.00           H  
ATOM   1299 1HZ  LYS A  84      29.655  -1.257 -12.661  1.00  0.00           H  
ATOM   1300 2HZ  LYS A  84      29.843   0.350 -12.340  1.00  0.00           H  
ATOM   1301 3HZ  LYS A  84      30.583  -0.774 -11.386  1.00  0.00           H  
ATOM   1302  N   LYS A  85      26.491   3.580  -5.849  1.00  0.00           N  
ATOM   1303  CA  LYS A  85      26.766   4.459  -4.720  1.00  0.00           C  
ATOM   1304  C   LYS A  85      25.724   4.289  -3.622  1.00  0.00           C  
ATOM   1305  O   LYS A  85      26.039   4.370  -2.435  1.00  0.00           O  
ATOM   1306  CB  LYS A  85      26.815   5.918  -5.177  1.00  0.00           C  
ATOM   1307  CG  LYS A  85      28.065   6.289  -5.965  1.00  0.00           C  
ATOM   1308  CD  LYS A  85      28.028   7.743  -6.408  1.00  0.00           C  
ATOM   1309  CE  LYS A  85      29.353   8.170  -7.022  1.00  0.00           C  
ATOM   1310  NZ  LYS A  85      29.305   9.567  -7.533  1.00  0.00           N  
ATOM   1311  H   LYS A  85      26.217   3.986  -6.733  1.00  0.00           H  
ATOM   1312  HA  LYS A  85      27.736   4.183  -4.305  1.00  0.00           H  
ATOM   1313 1HB  LYS A  85      25.949   6.133  -5.803  1.00  0.00           H  
ATOM   1314 2HB  LYS A  85      26.762   6.574  -4.307  1.00  0.00           H  
ATOM   1315 1HG  LYS A  85      28.947   6.129  -5.344  1.00  0.00           H  
ATOM   1316 2HG  LYS A  85      28.142   5.651  -6.845  1.00  0.00           H  
ATOM   1317 1HD  LYS A  85      27.234   7.880  -7.144  1.00  0.00           H  
ATOM   1318 2HD  LYS A  85      27.815   8.380  -5.549  1.00  0.00           H  
ATOM   1319 1HE  LYS A  85      30.141   8.096  -6.274  1.00  0.00           H  
ATOM   1320 2HE  LYS A  85      29.602   7.503  -7.848  1.00  0.00           H  
ATOM   1321 1HZ  LYS A  85      30.201   9.811  -7.932  1.00  0.00           H  
ATOM   1322 2HZ  LYS A  85      28.589   9.642  -8.242  1.00  0.00           H  
ATOM   1323 3HZ  LYS A  85      29.093  10.197  -6.773  1.00  0.00           H  
ATOM   1324  N   LEU A  86      24.480   4.053  -4.026  1.00  0.00           N  
ATOM   1325  CA  LEU A  86      23.401   3.804  -3.078  1.00  0.00           C  
ATOM   1326  C   LEU A  86      23.629   2.509  -2.311  1.00  0.00           C  
ATOM   1327  O   LEU A  86      23.417   2.448  -1.099  1.00  0.00           O  
ATOM   1328  CB  LEU A  86      22.055   3.741  -3.811  1.00  0.00           C  
ATOM   1329  CG  LEU A  86      21.468   5.091  -4.243  1.00  0.00           C  
ATOM   1330  CD1 LEU A  86      20.237   4.856  -5.108  1.00  0.00           C  
ATOM   1331  CD2 LEU A  86      21.121   5.911  -3.009  1.00  0.00           C  
ATOM   1332  H   LEU A  86      24.277   4.045  -5.016  1.00  0.00           H  
ATOM   1333  HA  LEU A  86      23.389   4.622  -2.358  1.00  0.00           H  
ATOM   1334 1HB  LEU A  86      22.175   3.131  -4.705  1.00  0.00           H  
ATOM   1335 2HB  LEU A  86      21.327   3.256  -3.160  1.00  0.00           H  
ATOM   1336  HG  LEU A  86      22.200   5.631  -4.843  1.00  0.00           H  
ATOM   1337 1HD1 LEU A  86      19.820   5.816  -5.415  1.00  0.00           H  
ATOM   1338 2HD1 LEU A  86      20.518   4.284  -5.993  1.00  0.00           H  
ATOM   1339 3HD1 LEU A  86      19.492   4.303  -4.538  1.00  0.00           H  
ATOM   1340 1HD2 LEU A  86      20.704   6.871  -3.316  1.00  0.00           H  
ATOM   1341 2HD2 LEU A  86      20.387   5.373  -2.408  1.00  0.00           H  
ATOM   1342 3HD2 LEU A  86      22.021   6.079  -2.418  1.00  0.00           H  
ATOM   1343  N   ALA A  87      24.064   1.474  -3.021  1.00  0.00           N  
ATOM   1344  CA  ALA A  87      24.392   0.199  -2.396  1.00  0.00           C  
ATOM   1345  C   ALA A  87      25.460   0.370  -1.324  1.00  0.00           C  
ATOM   1346  O   ALA A  87      25.306  -0.106  -0.198  1.00  0.00           O  
ATOM   1347  CB  ALA A  87      24.851  -0.803  -3.445  1.00  0.00           C  
ATOM   1348  H   ALA A  87      24.170   1.574  -4.021  1.00  0.00           H  
ATOM   1349  HA  ALA A  87      23.492  -0.183  -1.913  1.00  0.00           H  
ATOM   1350 1HB  ALA A  87      25.092  -1.751  -2.962  1.00  0.00           H  
ATOM   1351 2HB  ALA A  87      24.054  -0.960  -4.172  1.00  0.00           H  
ATOM   1352 3HB  ALA A  87      25.735  -0.419  -3.952  1.00  0.00           H  
ATOM   1353  N   SER A  88      26.544   1.051  -1.679  1.00  0.00           N  
ATOM   1354  CA  SER A  88      27.600   1.362  -0.724  1.00  0.00           C  
ATOM   1355  C   SER A  88      27.079   2.239   0.408  1.00  0.00           C  
ATOM   1356  O   SER A  88      27.392   2.011   1.576  1.00  0.00           O  
ATOM   1357  CB  SER A  88      28.750   2.057  -1.426  1.00  0.00           C  
ATOM   1358  OG  SER A  88      29.775   2.370  -0.523  1.00  0.00           O  
ATOM   1359  H   SER A  88      26.639   1.361  -2.636  1.00  0.00           H  
ATOM   1360  HA  SER A  88      27.949   0.426  -0.288  1.00  0.00           H  
ATOM   1361 1HB  SER A  88      29.140   1.410  -2.213  1.00  0.00           H  
ATOM   1362 2HB  SER A  88      28.389   2.968  -1.901  1.00  0.00           H  
ATOM   1363  HG  SER A  88      30.063   3.258  -0.748  1.00  0.00           H  
ATOM   1364  N   ALA A  89      26.284   3.242   0.053  1.00  0.00           N  
ATOM   1365  CA  ALA A  89      25.744   4.176   1.035  1.00  0.00           C  
ATOM   1366  C   ALA A  89      24.944   3.448   2.107  1.00  0.00           C  
ATOM   1367  O   ALA A  89      25.138   3.674   3.301  1.00  0.00           O  
ATOM   1368  CB  ALA A  89      24.879   5.224   0.350  1.00  0.00           C  
ATOM   1369  H   ALA A  89      26.047   3.361  -0.922  1.00  0.00           H  
ATOM   1370  HA  ALA A  89      26.581   4.675   1.523  1.00  0.00           H  
ATOM   1371 1HB  ALA A  89      24.484   5.913   1.096  1.00  0.00           H  
ATOM   1372 2HB  ALA A  89      25.480   5.777  -0.372  1.00  0.00           H  
ATOM   1373 3HB  ALA A  89      24.054   4.734  -0.164  1.00  0.00           H  
ATOM   1374  N   LEU A  90      24.045   2.571   1.673  1.00  0.00           N  
ATOM   1375  CA  LEU A  90      23.156   1.868   2.589  1.00  0.00           C  
ATOM   1376  C   LEU A  90      23.945   1.024   3.583  1.00  0.00           C  
ATOM   1377  O   LEU A  90      23.645   1.010   4.776  1.00  0.00           O  
ATOM   1378  CB  LEU A  90      22.186   0.975   1.806  1.00  0.00           C  
ATOM   1379  CG  LEU A  90      21.155   0.213   2.649  1.00  0.00           C  
ATOM   1380  CD1 LEU A  90      20.311   1.204   3.438  1.00  0.00           C  
ATOM   1381  CD2 LEU A  90      20.287  -0.642   1.738  1.00  0.00           C  
ATOM   1382  H   LEU A  90      23.975   2.386   0.682  1.00  0.00           H  
ATOM   1383  HA  LEU A  90      22.595   2.612   3.155  1.00  0.00           H  
ATOM   1384 1HB  LEU A  90      21.640   1.594   1.096  1.00  0.00           H  
ATOM   1385 2HB  LEU A  90      22.765   0.240   1.246  1.00  0.00           H  
ATOM   1386  HG  LEU A  90      21.672  -0.428   3.364  1.00  0.00           H  
ATOM   1387 1HD1 LEU A  90      19.579   0.662   4.037  1.00  0.00           H  
ATOM   1388 2HD1 LEU A  90      20.955   1.789   4.095  1.00  0.00           H  
ATOM   1389 3HD1 LEU A  90      19.794   1.871   2.749  1.00  0.00           H  
ATOM   1390 1HD2 LEU A  90      19.555  -1.184   2.338  1.00  0.00           H  
ATOM   1391 2HD2 LEU A  90      19.768  -0.002   1.024  1.00  0.00           H  
ATOM   1392 3HD2 LEU A  90      20.913  -1.353   1.200  1.00  0.00           H  
ATOM   1393  N   GLU A  91      24.954   0.320   3.082  1.00  0.00           N  
ATOM   1394  CA  GLU A  91      25.861  -0.435   3.939  1.00  0.00           C  
ATOM   1395  C   GLU A  91      26.536   0.470   4.961  1.00  0.00           C  
ATOM   1396  O   GLU A  91      26.657   0.116   6.134  1.00  0.00           O  
ATOM   1397  CB  GLU A  91      26.920  -1.149   3.096  1.00  0.00           C  
ATOM   1398  CG  GLU A  91      27.890  -2.004   3.898  1.00  0.00           C  
ATOM   1399  CD  GLU A  91      28.800  -2.827   3.029  1.00  0.00           C  
ATOM   1400  OE1 GLU A  91      28.585  -2.863   1.841  1.00  0.00           O  
ATOM   1401  OE2 GLU A  91      29.713  -3.421   3.554  1.00  0.00           O  
ATOM   1402  H   GLU A  91      25.098   0.308   2.083  1.00  0.00           H  
ATOM   1403  HA  GLU A  91      25.274  -1.175   4.484  1.00  0.00           H  
ATOM   1404 1HB  GLU A  91      26.431  -1.793   2.365  1.00  0.00           H  
ATOM   1405 2HB  GLU A  91      27.503  -0.411   2.543  1.00  0.00           H  
ATOM   1406 1HG  GLU A  91      28.498  -1.354   4.527  1.00  0.00           H  
ATOM   1407 2HG  GLU A  91      27.321  -2.666   4.549  1.00  0.00           H  
ATOM   1408  N   ARG A  92      26.973   1.641   4.509  1.00  0.00           N  
ATOM   1409  CA  ARG A  92      27.611   2.613   5.390  1.00  0.00           C  
ATOM   1410  C   ARG A  92      26.615   3.182   6.393  1.00  0.00           C  
ATOM   1411  O   ARG A  92      26.955   3.423   7.550  1.00  0.00           O  
ATOM   1412  CB  ARG A  92      28.219   3.750   4.582  1.00  0.00           C  
ATOM   1413  CG  ARG A  92      28.979   4.781   5.401  1.00  0.00           C  
ATOM   1414  CD  ARG A  92      30.125   4.171   6.124  1.00  0.00           C  
ATOM   1415  NE  ARG A  92      30.891   5.163   6.861  1.00  0.00           N  
ATOM   1416  CZ  ARG A  92      31.814   4.875   7.799  1.00  0.00           C  
ATOM   1417  NH1 ARG A  92      32.073   3.623   8.103  1.00  0.00           N  
ATOM   1418  NH2 ARG A  92      32.459   5.851   8.414  1.00  0.00           N  
ATOM   1419  H   ARG A  92      26.862   1.863   3.530  1.00  0.00           H  
ATOM   1420  HA  ARG A  92      28.393   2.100   5.950  1.00  0.00           H  
ATOM   1421 1HB  ARG A  92      28.907   3.343   3.843  1.00  0.00           H  
ATOM   1422 2HB  ARG A  92      27.431   4.274   4.042  1.00  0.00           H  
ATOM   1423 1HG  ARG A  92      29.365   5.557   4.741  1.00  0.00           H  
ATOM   1424 2HG  ARG A  92      28.309   5.229   6.136  1.00  0.00           H  
ATOM   1425 1HD  ARG A  92      29.755   3.431   6.833  1.00  0.00           H  
ATOM   1426 2HD  ARG A  92      30.790   3.688   5.410  1.00  0.00           H  
ATOM   1427  HE  ARG A  92      30.719   6.138   6.654  1.00  0.00           H  
ATOM   1428 1HH1 ARG A  92      31.580   2.876   7.633  1.00  0.00           H  
ATOM   1429 2HH1 ARG A  92      32.765   3.406   8.806  1.00  0.00           H  
ATOM   1430 1HH2 ARG A  92      32.259   6.814   8.180  1.00  0.00           H  
ATOM   1431 2HH2 ARG A  92      33.150   5.635   9.117  1.00  0.00           H  
ATOM   1432  N   LEU A  93      25.384   3.395   5.940  1.00  0.00           N  
ATOM   1433  CA  LEU A  93      24.315   3.861   6.817  1.00  0.00           C  
ATOM   1434  C   LEU A  93      24.035   2.854   7.926  1.00  0.00           C  
ATOM   1435  O   LEU A  93      23.744   3.232   9.061  1.00  0.00           O  
ATOM   1436  CB  LEU A  93      23.036   4.109   6.009  1.00  0.00           C  
ATOM   1437  CG  LEU A  93      23.078   5.304   5.048  1.00  0.00           C  
ATOM   1438  CD1 LEU A  93      21.840   5.287   4.161  1.00  0.00           C  
ATOM   1439  CD2 LEU A  93      23.161   6.596   5.847  1.00  0.00           C  
ATOM   1440  H   LEU A  93      25.182   3.230   4.965  1.00  0.00           H  
ATOM   1441  HA  LEU A  93      24.642   4.790   7.284  1.00  0.00           H  
ATOM   1442 1HB  LEU A  93      22.818   3.219   5.421  1.00  0.00           H  
ATOM   1443 2HB  LEU A  93      22.212   4.271   6.703  1.00  0.00           H  
ATOM   1444  HG  LEU A  93      23.952   5.221   4.401  1.00  0.00           H  
ATOM   1445 1HD1 LEU A  93      21.869   6.136   3.478  1.00  0.00           H  
ATOM   1446 2HD1 LEU A  93      21.816   4.361   3.587  1.00  0.00           H  
ATOM   1447 3HD1 LEU A  93      20.947   5.353   4.783  1.00  0.00           H  
ATOM   1448 1HD2 LEU A  93      23.191   7.445   5.164  1.00  0.00           H  
ATOM   1449 2HD2 LEU A  93      22.286   6.681   6.493  1.00  0.00           H  
ATOM   1450 3HD2 LEU A  93      24.064   6.589   6.458  1.00  0.00           H  
ATOM   1451  N   ALA A  94      24.125   1.572   7.591  1.00  0.00           N  
ATOM   1452  CA  ALA A  94      23.996   0.511   8.582  1.00  0.00           C  
ATOM   1453  C   ALA A  94      25.154   0.537   9.571  1.00  0.00           C  
ATOM   1454  O   ALA A  94      24.963   0.326  10.769  1.00  0.00           O  
ATOM   1455  CB  ALA A  94      23.917  -0.846   7.898  1.00  0.00           C  
ATOM   1456  H   ALA A  94      24.287   1.326   6.625  1.00  0.00           H  
ATOM   1457  HA  ALA A  94      23.075   0.678   9.140  1.00  0.00           H  
ATOM   1458 1HB  ALA A  94      23.821  -1.628   8.651  1.00  0.00           H  
ATOM   1459 2HB  ALA A  94      23.050  -0.871   7.238  1.00  0.00           H  
ATOM   1460 3HB  ALA A  94      24.821  -1.013   7.315  1.00  0.00           H  
ATOM   1461  N   GLU A  95      26.354   0.797   9.064  1.00  0.00           N  
ATOM   1462  CA  GLU A  95      27.531   0.936   9.912  1.00  0.00           C  
ATOM   1463  C   GLU A  95      27.396   2.128  10.850  1.00  0.00           C  
ATOM   1464  O   GLU A  95      27.764   2.052  12.022  1.00  0.00           O  
ATOM   1465  CB  GLU A  95      28.791   1.088   9.056  1.00  0.00           C  
ATOM   1466  CG  GLU A  95      29.198  -0.173   8.306  1.00  0.00           C  
ATOM   1467  CD  GLU A  95      30.374   0.042   7.395  1.00  0.00           C  
ATOM   1468  OE1 GLU A  95      30.787   1.166   7.245  1.00  0.00           O  
ATOM   1469  OE2 GLU A  95      30.860  -0.920   6.849  1.00  0.00           O  
ATOM   1470  H   GLU A  95      26.453   0.901   8.064  1.00  0.00           H  
ATOM   1471  HA  GLU A  95      27.616   0.037  10.523  1.00  0.00           H  
ATOM   1472 1HB  GLU A  95      28.638   1.879   8.321  1.00  0.00           H  
ATOM   1473 2HB  GLU A  95      29.627   1.385   9.689  1.00  0.00           H  
ATOM   1474 1HG  GLU A  95      29.450  -0.948   9.030  1.00  0.00           H  
ATOM   1475 2HG  GLU A  95      28.349  -0.524   7.720  1.00  0.00           H  
ATOM   1476  N   GLU A  96      26.868   3.229  10.328  1.00  0.00           N  
ATOM   1477  CA  GLU A  96      26.620   4.418  11.135  1.00  0.00           C  
ATOM   1478  C   GLU A  96      25.474   4.190  12.113  1.00  0.00           C  
ATOM   1479  O   GLU A  96      25.474   4.728  13.220  1.00  0.00           O  
ATOM   1480  CB  GLU A  96      26.305   5.617  10.237  1.00  0.00           C  
ATOM   1481  CG  GLU A  96      27.492   6.126   9.431  1.00  0.00           C  
ATOM   1482  CD  GLU A  96      27.124   7.238   8.487  1.00  0.00           C  
ATOM   1483  OE1 GLU A  96      26.042   7.203   7.951  1.00  0.00           O  
ATOM   1484  OE2 GLU A  96      27.925   8.123   8.303  1.00  0.00           O  
ATOM   1485  H   GLU A  96      26.632   3.243   9.346  1.00  0.00           H  
ATOM   1486  HA  GLU A  96      27.517   4.626  11.716  1.00  0.00           H  
ATOM   1487 1HB  GLU A  96      25.515   5.349   9.536  1.00  0.00           H  
ATOM   1488 2HB  GLU A  96      25.937   6.441  10.847  1.00  0.00           H  
ATOM   1489 1HG  GLU A  96      28.257   6.487  10.118  1.00  0.00           H  
ATOM   1490 2HG  GLU A  96      27.914   5.299   8.863  1.00  0.00           H  
ATOM   1491  N   GLY A  97      24.498   3.388  11.698  1.00  0.00           N  
ATOM   1492  CA  GLY A  97      23.280   3.198  12.475  1.00  0.00           C  
ATOM   1493  C   GLY A  97      22.138   4.044  11.926  1.00  0.00           C  
ATOM   1494  O   GLY A  97      21.022   4.007  12.444  1.00  0.00           O  
ATOM   1495  H   GLY A  97      24.604   2.899  10.820  1.00  0.00           H  
ATOM   1496 1HA  GLY A  97      22.999   2.145  12.458  1.00  0.00           H  
ATOM   1497 2HA  GLY A  97      23.467   3.463  13.515  1.00  0.00           H  
ATOM   1498  N   ALA A  98      22.425   4.804  10.875  1.00  0.00           N  
ATOM   1499  CA  ALA A  98      21.430   5.684  10.273  1.00  0.00           C  
ATOM   1500  C   ALA A  98      20.327   4.884   9.591  1.00  0.00           C  
ATOM   1501  O   ALA A  98      19.163   5.283   9.599  1.00  0.00           O  
ATOM   1502  CB  ALA A  98      22.091   6.628   9.279  1.00  0.00           C  
ATOM   1503  H   ALA A  98      23.355   4.772  10.483  1.00  0.00           H  
ATOM   1504  HA  ALA A  98      20.973   6.273  11.068  1.00  0.00           H  
ATOM   1505 1HB  ALA A  98      21.336   7.279   8.838  1.00  0.00           H  
ATOM   1506 2HB  ALA A  98      22.837   7.234   9.793  1.00  0.00           H  
ATOM   1507 3HB  ALA A  98      22.573   6.048   8.493  1.00  0.00           H  
ATOM   1508  N   ALA A  99      20.700   3.753   9.003  1.00  0.00           N  
ATOM   1509  CA  ALA A  99      19.734   2.861   8.374  1.00  0.00           C  
ATOM   1510  C   ALA A  99      18.792   2.254   9.406  1.00  0.00           C  
ATOM   1511  O   ALA A  99      17.610   2.045   9.134  1.00  0.00           O  
ATOM   1512  CB  ALA A  99      20.451   1.764   7.601  1.00  0.00           C  
ATOM   1513  H   ALA A  99      21.679   3.504   8.992  1.00  0.00           H  
ATOM   1514  HA  ALA A  99      19.134   3.449   7.678  1.00  0.00           H  
ATOM   1515 1HB  ALA A  99      19.716   1.106   7.137  1.00  0.00           H  
ATOM   1516 2HB  ALA A  99      21.076   2.212   6.829  1.00  0.00           H  
ATOM   1517 3HB  ALA A  99      21.074   1.187   8.283  1.00  0.00           H  
ATOM   1518  N   LYS A 100      19.323   1.973  10.591  1.00  0.00           N  
ATOM   1519  CA  LYS A 100      18.513   1.465  11.692  1.00  0.00           C  
ATOM   1520  C   LYS A 100      17.532   2.520  12.187  1.00  0.00           C  
ATOM   1521  O   LYS A 100      16.366   2.225  12.448  1.00  0.00           O  
ATOM   1522  CB  LYS A 100      19.405   0.997  12.843  1.00  0.00           C  
ATOM   1523  CG  LYS A 100      18.651   0.379  14.013  1.00  0.00           C  
ATOM   1524  CD  LYS A 100      19.609  -0.169  15.060  1.00  0.00           C  
ATOM   1525  CE  LYS A 100      18.857  -0.786  16.230  1.00  0.00           C  
ATOM   1526  NZ  LYS A 100      19.782  -1.333  17.260  1.00  0.00           N  
ATOM   1527  H   LYS A 100      20.312   2.114  10.733  1.00  0.00           H  
ATOM   1528  HA  LYS A 100      17.933   0.617  11.324  1.00  0.00           H  
ATOM   1529 1HB  LYS A 100      20.115   0.256  12.474  1.00  0.00           H  
ATOM   1530 2HB  LYS A 100      19.981   1.841  13.224  1.00  0.00           H  
ATOM   1531 1HG  LYS A 100      18.015   1.135  14.475  1.00  0.00           H  
ATOM   1532 2HG  LYS A 100      18.019  -0.431  13.651  1.00  0.00           H  
ATOM   1533 1HD  LYS A 100      20.247  -0.929  14.607  1.00  0.00           H  
ATOM   1534 2HD  LYS A 100      20.242   0.637  15.432  1.00  0.00           H  
ATOM   1535 1HE  LYS A 100      18.223  -0.031  16.693  1.00  0.00           H  
ATOM   1536 2HE  LYS A 100      18.219  -1.592  15.868  1.00  0.00           H  
ATOM   1537 1HZ  LYS A 100      19.245  -1.732  18.017  1.00  0.00           H  
ATOM   1538 2HZ  LYS A 100      20.363  -2.048  16.845  1.00  0.00           H  
ATOM   1539 3HZ  LYS A 100      20.366  -0.591  17.617  1.00  0.00           H  
ATOM   1540  N   GLU A 101      18.013   3.753  12.315  1.00  0.00           N  
ATOM   1541  CA  GLU A 101      17.160   4.870  12.701  1.00  0.00           C  
ATOM   1542  C   GLU A 101      16.136   5.184  11.617  1.00  0.00           C  
ATOM   1543  O   GLU A 101      15.007   5.576  11.910  1.00  0.00           O  
ATOM   1544  CB  GLU A 101      18.007   6.111  12.990  1.00  0.00           C  
ATOM   1545  CG  GLU A 101      18.885   5.999  14.229  1.00  0.00           C  
ATOM   1546  CD  GLU A 101      18.095   5.768  15.487  1.00  0.00           C  
ATOM   1547  OE1 GLU A 101      17.061   6.373  15.636  1.00  0.00           O  
ATOM   1548  OE2 GLU A 101      18.527   4.985  16.300  1.00  0.00           O  
ATOM   1549  H   GLU A 101      18.993   3.919  12.140  1.00  0.00           H  
ATOM   1550  HA  GLU A 101      16.615   4.586  13.602  1.00  0.00           H  
ATOM   1551 1HB  GLU A 101      18.655   6.316  12.138  1.00  0.00           H  
ATOM   1552 2HB  GLU A 101      17.355   6.975  13.120  1.00  0.00           H  
ATOM   1553 1HG  GLU A 101      19.581   5.171  14.094  1.00  0.00           H  
ATOM   1554 2HG  GLU A 101      19.467   6.913  14.333  1.00  0.00           H  
ATOM   1555  N   ALA A 102      16.539   5.007  10.363  1.00  0.00           N  
ATOM   1556  CA  ALA A 102      15.625   5.157   9.237  1.00  0.00           C  
ATOM   1557  C   ALA A 102      14.529   4.100   9.272  1.00  0.00           C  
ATOM   1558  O   ALA A 102      13.364   4.390   8.998  1.00  0.00           O  
ATOM   1559  CB  ALA A 102      16.387   5.085   7.922  1.00  0.00           C  
ATOM   1560  H   ALA A 102      17.502   4.762  10.185  1.00  0.00           H  
ATOM   1561  HA  ALA A 102      15.148   6.135   9.315  1.00  0.00           H  
ATOM   1562 1HB  ALA A 102      15.691   5.198   7.091  1.00  0.00           H  
ATOM   1563 2HB  ALA A 102      17.128   5.884   7.887  1.00  0.00           H  
ATOM   1564 3HB  ALA A 102      16.889   4.122   7.846  1.00  0.00           H  
ATOM   1565  N   ALA A 103      14.908   2.873   9.611  1.00  0.00           N  
ATOM   1566  CA  ALA A 103      13.948   1.786   9.760  1.00  0.00           C  
ATOM   1567  C   ALA A 103      12.931   2.097  10.852  1.00  0.00           C  
ATOM   1568  O   ALA A 103      11.737   1.841  10.694  1.00  0.00           O  
ATOM   1569  CB  ALA A 103      14.668   0.480  10.064  1.00  0.00           C  
ATOM   1570  H   ALA A 103      15.889   2.687   9.768  1.00  0.00           H  
ATOM   1571  HA  ALA A 103      13.406   1.681   8.820  1.00  0.00           H  
ATOM   1572 1HB  ALA A 103      13.937  -0.321  10.174  1.00  0.00           H  
ATOM   1573 2HB  ALA A 103      15.349   0.241   9.247  1.00  0.00           H  
ATOM   1574 3HB  ALA A 103      15.233   0.584  10.989  1.00  0.00           H  
ATOM   1575  N   ARG A 104      13.411   2.650  11.960  1.00  0.00           N  
ATOM   1576  CA  ARG A 104      12.534   3.111  13.029  1.00  0.00           C  
ATOM   1577  C   ARG A 104      11.554   4.162  12.524  1.00  0.00           C  
ATOM   1578  O   ARG A 104      10.353   4.081  12.781  1.00  0.00           O  
ATOM   1579  CB  ARG A 104      13.348   3.690  14.177  1.00  0.00           C  
ATOM   1580  CG  ARG A 104      12.525   4.297  15.302  1.00  0.00           C  
ATOM   1581  CD  ARG A 104      13.388   4.856  16.374  1.00  0.00           C  
ATOM   1582  NE  ARG A 104      14.309   5.857  15.861  1.00  0.00           N  
ATOM   1583  CZ  ARG A 104      13.962   7.113  15.518  1.00  0.00           C  
ATOM   1584  NH1 ARG A 104      12.713   7.506  15.640  1.00  0.00           N  
ATOM   1585  NH2 ARG A 104      14.877   7.950  15.061  1.00  0.00           N  
ATOM   1586  H   ARG A 104      14.411   2.754  12.065  1.00  0.00           H  
ATOM   1587  HA  ARG A 104      11.955   2.258  13.384  1.00  0.00           H  
ATOM   1588 1HB  ARG A 104      13.973   2.910  14.609  1.00  0.00           H  
ATOM   1589 2HB  ARG A 104      14.010   4.468  13.796  1.00  0.00           H  
ATOM   1590 1HG  ARG A 104      11.905   5.102  14.906  1.00  0.00           H  
ATOM   1591 2HG  ARG A 104      11.886   3.530  15.741  1.00  0.00           H  
ATOM   1592 1HD  ARG A 104      12.765   5.325  17.135  1.00  0.00           H  
ATOM   1593 2HD  ARG A 104      13.971   4.055  16.825  1.00  0.00           H  
ATOM   1594  HE  ARG A 104      15.279   5.592  15.754  1.00  0.00           H  
ATOM   1595 1HH1 ARG A 104      12.014   6.866  15.989  1.00  0.00           H  
ATOM   1596 2HH1 ARG A 104      12.453   8.447  15.383  1.00  0.00           H  
ATOM   1597 1HH2 ARG A 104      15.837   7.648  14.968  1.00  0.00           H  
ATOM   1598 2HH2 ARG A 104      14.617   8.891  14.804  1.00  0.00           H  
ATOM   1599  N   GLN A 105      12.074   5.149  11.802  1.00  0.00           N  
ATOM   1600  CA  GLN A 105      11.243   6.207  11.240  1.00  0.00           C  
ATOM   1601  C   GLN A 105      10.185   5.637  10.304  1.00  0.00           C  
ATOM   1602  O   GLN A 105       9.038   6.085  10.303  1.00  0.00           O  
ATOM   1603  CB  GLN A 105      12.106   7.227  10.493  1.00  0.00           C  
ATOM   1604  CG  GLN A 105      11.345   8.445  10.001  1.00  0.00           C  
ATOM   1605  CD  GLN A 105      10.847   9.316  11.139  1.00  0.00           C  
ATOM   1606  OE1 GLN A 105      11.626   9.750  11.993  1.00  0.00           O  
ATOM   1607  NE2 GLN A 105       9.545   9.576  11.158  1.00  0.00           N  
ATOM   1608  H   GLN A 105      13.070   5.167  11.638  1.00  0.00           H  
ATOM   1609  HA  GLN A 105      10.729   6.707  12.061  1.00  0.00           H  
ATOM   1610 1HB  GLN A 105      12.908   7.572  11.145  1.00  0.00           H  
ATOM   1611 2HB  GLN A 105      12.570   6.748   9.630  1.00  0.00           H  
ATOM   1612 1HG  GLN A 105      12.005   9.046   9.375  1.00  0.00           H  
ATOM   1613 2HG  GLN A 105      10.483   8.113   9.422  1.00  0.00           H  
ATOM   1614 1HE2 GLN A 105       9.159  10.145  11.886  1.00  0.00           H  
ATOM   1615 2HE2 GLN A 105       8.950   9.204  10.446  1.00  0.00           H  
ATOM   1616  N   ALA A 106      10.575   4.647   9.509  1.00  0.00           N  
ATOM   1617  CA  ALA A 106       9.656   4.003   8.580  1.00  0.00           C  
ATOM   1618  C   ALA A 106       8.498   3.343   9.318  1.00  0.00           C  
ATOM   1619  O   ALA A 106       7.343   3.461   8.912  1.00  0.00           O  
ATOM   1620  CB  ALA A 106      10.395   2.978   7.730  1.00  0.00           C  
ATOM   1621  H   ALA A 106      11.535   4.334   9.549  1.00  0.00           H  
ATOM   1622  HA  ALA A 106       9.241   4.770   7.926  1.00  0.00           H  
ATOM   1623 1HB  ALA A 106       9.696   2.506   7.040  1.00  0.00           H  
ATOM   1624 2HB  ALA A 106      11.183   3.475   7.164  1.00  0.00           H  
ATOM   1625 3HB  ALA A 106      10.835   2.221   8.376  1.00  0.00           H  
ATOM   1626  N   GLU A 107       8.816   2.648  10.406  1.00  0.00           N  
ATOM   1627  CA  GLU A 107       7.805   1.951  11.192  1.00  0.00           C  
ATOM   1628  C   GLU A 107       6.885   2.935  11.902  1.00  0.00           C  
ATOM   1629  O   GLU A 107       5.686   2.690  12.039  1.00  0.00           O  
ATOM   1630  CB  GLU A 107       8.469   1.028  12.216  1.00  0.00           C  
ATOM   1631  CG  GLU A 107       9.140  -0.199  11.615  1.00  0.00           C  
ATOM   1632  CD  GLU A 107       8.176  -1.099  10.893  1.00  0.00           C  
ATOM   1633  OE1 GLU A 107       7.006  -1.042  11.187  1.00  0.00           O  
ATOM   1634  OE2 GLU A 107       8.611  -1.845  10.047  1.00  0.00           O  
ATOM   1635  H   GLU A 107       9.783   2.602  10.695  1.00  0.00           H  
ATOM   1636  HA  GLU A 107       7.197   1.357  10.510  1.00  0.00           H  
ATOM   1637 1HB  GLU A 107       9.224   1.584  12.772  1.00  0.00           H  
ATOM   1638 2HB  GLU A 107       7.723   0.683  12.933  1.00  0.00           H  
ATOM   1639 1HG  GLU A 107       9.909   0.127  10.915  1.00  0.00           H  
ATOM   1640 2HG  GLU A 107       9.627  -0.760  12.412  1.00  0.00           H  
ATOM   1641  N   GLU A 108       7.453   4.048  12.352  1.00  0.00           N  
ATOM   1642  CA  GLU A 108       6.680   5.081  13.032  1.00  0.00           C  
ATOM   1643  C   GLU A 108       5.640   5.693  12.103  1.00  0.00           C  
ATOM   1644  O   GLU A 108       4.494   5.911  12.495  1.00  0.00           O  
ATOM   1645  CB  GLU A 108       7.607   6.175  13.567  1.00  0.00           C  
ATOM   1646  CG  GLU A 108       8.451   5.756  14.762  1.00  0.00           C  
ATOM   1647  CD  GLU A 108       9.466   6.793  15.154  1.00  0.00           C  
ATOM   1648  OE1 GLU A 108       9.561   7.789  14.478  1.00  0.00           O  
ATOM   1649  OE2 GLU A 108      10.148   6.589  16.130  1.00  0.00           O  
ATOM   1650  H   GLU A 108       8.445   4.183  12.221  1.00  0.00           H  
ATOM   1651  HA  GLU A 108       6.151   4.615  13.865  1.00  0.00           H  
ATOM   1652 1HB  GLU A 108       8.284   6.497  12.775  1.00  0.00           H  
ATOM   1653 2HB  GLU A 108       7.014   7.041  13.863  1.00  0.00           H  
ATOM   1654 1HG  GLU A 108       7.793   5.569  15.610  1.00  0.00           H  
ATOM   1655 2HG  GLU A 108       8.963   4.825  14.523  1.00  0.00           H  
ATOM   1656  N   VAL A 109       6.045   5.967  10.868  1.00  0.00           N  
ATOM   1657  CA  VAL A 109       5.141   6.524   9.870  1.00  0.00           C  
ATOM   1658  C   VAL A 109       4.075   5.513   9.467  1.00  0.00           C  
ATOM   1659  O   VAL A 109       2.898   5.853   9.344  1.00  0.00           O  
ATOM   1660  CB  VAL A 109       5.928   6.962   8.620  1.00  0.00           C  
ATOM   1661  CG1 VAL A 109       4.975   7.355   7.501  1.00  0.00           C  
ATOM   1662  CG2 VAL A 109       6.855   8.116   8.970  1.00  0.00           C  
ATOM   1663  H   VAL A 109       7.006   5.786  10.614  1.00  0.00           H  
ATOM   1664  HA  VAL A 109       4.636   7.384  10.312  1.00  0.00           H  
ATOM   1665  HB  VAL A 109       6.516   6.118   8.259  1.00  0.00           H  
ATOM   1666 1HG1 VAL A 109       5.548   7.661   6.626  1.00  0.00           H  
ATOM   1667 2HG1 VAL A 109       4.346   6.503   7.243  1.00  0.00           H  
ATOM   1668 3HG1 VAL A 109       4.348   8.183   7.832  1.00  0.00           H  
ATOM   1669 1HG2 VAL A 109       7.408   8.419   8.082  1.00  0.00           H  
ATOM   1670 2HG2 VAL A 109       6.266   8.957   9.336  1.00  0.00           H  
ATOM   1671 3HG2 VAL A 109       7.555   7.798   9.743  1.00  0.00           H  
ATOM   1672  N   ARG A 110       4.494   4.269   9.264  1.00  0.00           N  
ATOM   1673  CA  ARG A 110       3.574   3.204   8.883  1.00  0.00           C  
ATOM   1674  C   ARG A 110       2.498   3.001   9.942  1.00  0.00           C  
ATOM   1675  O   ARG A 110       1.320   2.843   9.621  1.00  0.00           O  
ATOM   1676  CB  ARG A 110       4.326   1.898   8.671  1.00  0.00           C  
ATOM   1677  CG  ARG A 110       3.478   0.749   8.148  1.00  0.00           C  
ATOM   1678  CD  ARG A 110       4.285  -0.481   7.944  1.00  0.00           C  
ATOM   1679  NE  ARG A 110       4.750  -1.040   9.203  1.00  0.00           N  
ATOM   1680  CZ  ARG A 110       4.007  -1.816  10.016  1.00  0.00           C  
ATOM   1681  NH1 ARG A 110       2.769  -2.115   9.689  1.00  0.00           N  
ATOM   1682  NH2 ARG A 110       4.522  -2.277  11.142  1.00  0.00           N  
ATOM   1683  H   ARG A 110       5.474   4.056   9.377  1.00  0.00           H  
ATOM   1684  HA  ARG A 110       3.081   3.498   7.957  1.00  0.00           H  
ATOM   1685 1HB  ARG A 110       5.138   2.057   7.963  1.00  0.00           H  
ATOM   1686 2HB  ARG A 110       4.771   1.577   9.613  1.00  0.00           H  
ATOM   1687 1HG  ARG A 110       2.687   0.525   8.865  1.00  0.00           H  
ATOM   1688 2HG  ARG A 110       3.033   1.031   7.193  1.00  0.00           H  
ATOM   1689 1HD  ARG A 110       3.680  -1.233   7.439  1.00  0.00           H  
ATOM   1690 2HD  ARG A 110       5.156  -0.246   7.333  1.00  0.00           H  
ATOM   1691  HE  ARG A 110       5.698  -0.832   9.488  1.00  0.00           H  
ATOM   1692 1HH1 ARG A 110       2.375  -1.762   8.828  1.00  0.00           H  
ATOM   1693 2HH1 ARG A 110       2.212  -2.696  10.298  1.00  0.00           H  
ATOM   1694 1HH2 ARG A 110       5.474  -2.047  11.394  1.00  0.00           H  
ATOM   1695 2HH2 ARG A 110       3.966  -2.858  11.751  1.00  0.00           H  
ATOM   1696  N   LYS A 111       2.910   3.004  11.205  1.00  0.00           N  
ATOM   1697  CA  LYS A 111       1.975   2.868  12.316  1.00  0.00           C  
ATOM   1698  C   LYS A 111       1.092   4.103  12.447  1.00  0.00           C  
ATOM   1699  O   LYS A 111      -0.083   4.003  12.800  1.00  0.00           O  
ATOM   1700  CB  LYS A 111       2.728   2.618  13.623  1.00  0.00           C  
ATOM   1701  CG  LYS A 111       3.376   1.243  13.723  1.00  0.00           C  
ATOM   1702  CD  LYS A 111       4.131   1.082  15.034  1.00  0.00           C  
ATOM   1703  CE  LYS A 111       4.794  -0.284  15.128  1.00  0.00           C  
ATOM   1704  NZ  LYS A 111       5.540  -0.454  16.404  1.00  0.00           N  
ATOM   1705  H   LYS A 111       3.895   3.102  11.401  1.00  0.00           H  
ATOM   1706  HA  LYS A 111       1.327   2.015  12.112  1.00  0.00           H  
ATOM   1707 1HB  LYS A 111       3.512   3.367  13.740  1.00  0.00           H  
ATOM   1708 2HB  LYS A 111       2.043   2.727  14.465  1.00  0.00           H  
ATOM   1709 1HG  LYS A 111       2.607   0.473  13.660  1.00  0.00           H  
ATOM   1710 2HG  LYS A 111       4.071   1.108  12.895  1.00  0.00           H  
ATOM   1711 1HD  LYS A 111       4.898   1.855  15.110  1.00  0.00           H  
ATOM   1712 2HD  LYS A 111       3.440   1.198  15.869  1.00  0.00           H  
ATOM   1713 1HE  LYS A 111       4.034  -1.062  15.060  1.00  0.00           H  
ATOM   1714 2HE  LYS A 111       5.487  -0.410  14.297  1.00  0.00           H  
ATOM   1715 1HZ  LYS A 111       5.964  -1.371  16.427  1.00  0.00           H  
ATOM   1716 2HZ  LYS A 111       6.261   0.251  16.470  1.00  0.00           H  
ATOM   1717 3HZ  LYS A 111       4.904  -0.359  17.183  1.00  0.00           H  
ATOM   1718  N   ARG A 112       1.665   5.267  12.160  1.00  0.00           N  
ATOM   1719  CA  ARG A 112       0.924   6.521  12.221  1.00  0.00           C  
ATOM   1720  C   ARG A 112      -0.207   6.542  11.202  1.00  0.00           C  
ATOM   1721  O   ARG A 112      -1.325   6.953  11.511  1.00  0.00           O  
ATOM   1722  CB  ARG A 112       1.850   7.703  11.972  1.00  0.00           C  
ATOM   1723  CG  ARG A 112       1.184   9.067  12.061  1.00  0.00           C  
ATOM   1724  CD  ARG A 112       2.168  10.169  11.914  1.00  0.00           C  
ATOM   1725  NE  ARG A 112       1.530  11.475  11.950  1.00  0.00           N  
ATOM   1726  CZ  ARG A 112       2.179  12.648  11.815  1.00  0.00           C  
ATOM   1727  NH1 ARG A 112       3.481  12.662  11.636  1.00  0.00           N  
ATOM   1728  NH2 ARG A 112       1.506  13.785  11.863  1.00  0.00           N  
ATOM   1729  H   ARG A 112       2.640   5.283  11.894  1.00  0.00           H  
ATOM   1730  HA  ARG A 112       0.482   6.605  13.214  1.00  0.00           H  
ATOM   1731 1HB  ARG A 112       2.664   7.686  12.694  1.00  0.00           H  
ATOM   1732 2HB  ARG A 112       2.291   7.616  10.979  1.00  0.00           H  
ATOM   1733 1HG  ARG A 112       0.442   9.162  11.268  1.00  0.00           H  
ATOM   1734 2HG  ARG A 112       0.695   9.171  13.030  1.00  0.00           H  
ATOM   1735 1HD  ARG A 112       2.892  10.121  12.727  1.00  0.00           H  
ATOM   1736 2HD  ARG A 112       2.687  10.070  10.961  1.00  0.00           H  
ATOM   1737  HE  ARG A 112       0.528  11.505  12.087  1.00  0.00           H  
ATOM   1738 1HH1 ARG A 112       3.995  11.793  11.599  1.00  0.00           H  
ATOM   1739 2HH1 ARG A 112       3.967  13.541  11.534  1.00  0.00           H  
ATOM   1740 1HH2 ARG A 112       0.505  13.774  12.001  1.00  0.00           H  
ATOM   1741 2HH2 ARG A 112       1.992  14.663  11.761  1.00  0.00           H  
ATOM   1742  N   GLY A 113       0.090   6.096   9.986  1.00  0.00           N  
ATOM   1743  CA  GLY A 113      -0.897   6.081   8.913  1.00  0.00           C  
ATOM   1744  C   GLY A 113      -1.545   4.708   8.779  1.00  0.00           C  
ATOM   1745  O   GLY A 113      -2.425   4.385   9.528  1.00  0.00           O  
ATOM   1746  OXT GLY A 113      -1.173   3.951   7.926  1.00  0.00           O  
ATOM   1747  H   GLY A 113       1.024   5.759   9.801  1.00  0.00           H  
ATOM   1748 1HA  GLY A 113      -1.663   6.830   9.113  1.00  0.00           H  
ATOM   1749 2HA  GLY A 113      -0.418   6.354   7.974  1.00  0.00           H  
TER                                                                             
# All scores below are weighted scores, not raw scores.
#BEGIN_POSE_ENERGIES_TABLE fasta-noconstraint_core-17_gen06_0002.pdb
label fa_atr fa_rep fa_sol fa_intra_rep fa_elec pro_close hbond_sr_bb hbond_lr_bb hbond_bb_sc hbond_sc dslf_fa13 rama omega fa_dun p_aa_pp yhh_planarity ref total
weights 1 0.55 0.9375 0.005 0.875 1.25 1.17 1.17 1.17 1.1 1.25 0.25 0.625 0.7 0.4 0.625 1 NA
pose -583.023 53.4148 332.135 0.85811 -77.1554 0.09883 -68.5268 -1.96132 -4.54146 -20.8777 0 -19.8693 6.44391 129.342 -17.6035 0 -22.8459 -294.112
GLY:NtermProteinFull_1 -2.94247 0.43003 2.68494 0.0002 -0.52353 0 0 0 -0.11037 0 0 0 0.03252 0 0 0 0.17333 -0.25536
GLU_2 -3.29237 0.21896 2.71007 0.03269 -0.49719 0 0 0 -0.11037 0 0 -0.36006 0.13208 3.52908 -0.17156 0 -1.96094 0.23041
THR_3 -3.61307 0.54072 2.23339 0.01307 -0.19064 0 0 0 0 0 0 -0.00171 0.04394 0.03047 0.10298 0 0.20134 -0.6395
LYS_4 -6.11525 0.29029 3.01577 0.00683 -1.12147 0 0 0 0 -0.43011 0 -0.32014 0.08332 2.11398 -0.04 0 -0.35857 -2.87535
ALA_5 -6.15719 0.63308 2.44514 0.00091 -0.21501 0 0 0 0 0 0 -0.09733 0.15301 0 -0.15969 0 0.77374 -2.62333
LYS_6 -4.58568 0.30509 2.36729 0.00684 -0.30846 0 0 0 0 0 0 -0.23539 0.0226 1.17261 -0.05979 0 -0.35857 -1.67347
ALA_7 -5.86011 0.65182 2.42224 0.00093 -0.3644 0 0 0 0 0 0 -0.2033 0.01706 0 -0.23532 0 0.77374 -2.79734
ALA_8 -5.74538 0.88783 2.57025 0.00093 -0.35076 0 0 0 0 0 0 -0.23904 0.03488 0 -0.21735 0 0.77374 -2.2849
GLN_9 -5.54012 0.29913 3.74983 0.00929 -1.00129 0 0 0 0 -1.14613 0 -0.15818 0.12783 2.52076 -0.13295 0 -1.51717 -2.78898
GLU_10 -5.92112 0.3271 4.01321 0.00673 -1.60626 0 0 0 0 -0.48413 0 -0.29526 0.06439 2.89699 -0.21434 0 -1.96094 -3.17365
ALA_11 -6.2141 0.70734 2.58303 0.00093 -0.31326 0 0 0 0 0 0 -0.25129 0.10656 0 -0.21353 0 0.77374 -2.82056
LEU_12 -6.14963 0.47281 2.26269 0.00767 -0.28925 0 0 0 0 0 0 -0.11576 0.23429 0.43837 -0.15247 0 0.76113 -2.53016
ARG_13 -6.57627 0.507 5.53008 0.02031 -2.37011 0 0 0 0 -0.73884 0 -0.11347 0.00056 1.88619 -0.08899 0 -0.32436 -2.26791
ALA_14 -5.14628 0.31749 2.73052 0.00093 -0.31081 0 0 0 0 0 0 -0.18671 0.01198 0 -0.22304 0 0.77374 -2.03218
ALA_15 -5.61431 0.53659 2.19868 0.00092 -0.14699 0 0 0 0 0 0 -0.13235 0.02535 0 -0.18591 0 0.77374 -2.54428
ARG_16 -5.00657 0.45667 3.09709 0.01529 -1.09299 0 0 0 0 -0.59383 0 -0.18289 0.01431 2.18096 -0.10257 0 -0.32436 -1.53889
GLU_17 -4.46973 0.37003 3.3916 0.00574 -1.06739 0 0 0 0 -0.25471 0 -0.34898 0.01416 2.70796 -0.16666 0 -1.96094 -1.77892
GLN_18 -3.83138 0.38624 2.03456 0.00643 -0.1554 0 0 0 0 0 0 -0.30114 0.00143 2.04343 -0.09247 0 -1.51717 -1.42548
ALA_19 -4.30709 0.51869 2.48552 0.00095 -0.1793 0 0 0 -0.36315 0 0 -0.17843 0.04263 0 0.02432 0 0.77374 -1.18212
THR_20 -2.72353 0.17813 2.52113 0.0063 -0.60237 0 0 0 -0.21996 -0.24109 0 -0.02961 0.02038 0.03885 -0.49143 0 0.20134 -1.34187
THR_21 -5.1689 0.79943 4.03432 0.00905 -1.3846 0.00257 0 0 -0.38296 -0.79691 0 -0.05672 0.02926 0.0916 0.10076 0 0.20134 -2.52175
PRO_22 -3.55512 0.59774 1.72047 0.00114 -0.2311 0.05372 0 0 0 0 0 0.00481 0.01317 0.13259 -0.28359 0 -0.25049 -1.79666
GLU_23 -3.68155 0.61825 2.48535 0.00962 -0.80264 0 0 0 0 -0.29619 0 -0.05156 0.00281 2.60889 -0.14012 0 -1.96094 -1.20808
ALA_24 -4.72502 0.45412 1.9028 0.00093 -0.06367 0 0 0 0 0 0 -0.21882 0.00662 0 -0.21885 0 0.77374 -2.08814
GLN_25 -6.41693 0.35126 3.88379 0.00496 -0.38648 0 0 0 -0.36315 0 0 -0.00014 0.08911 2.51113 -0.07325 0 -1.51717 -1.91686
LYS_26 -4.37624 0.38645 2.74812 0.00383 -0.38313 0 0 0 0 0 0 -0.24566 0.01318 0.98994 -0.04977 0 -0.35857 -1.27184
ALA_27 -4.69167 0.43302 2.10668 0.00092 -0.25378 0 0 0 0 0 0 -0.16525 0.01584 0 -0.21038 0 0.77374 -1.99087
LEU_28 -5.68835 0.38819 2.04616 0.00786 -0.18458 0 0 0 0 0 0 -0.1446 0.01103 0.27386 -0.15381 0 0.76113 -2.6831
GLU_29 -5.60911 0.42945 3.94542 0.00565 -1.19224 0 0 0 0 -0.59383 0 -0.3108 0.00664 2.62789 -0.18157 0 -1.96094 -2.83343
GLU_30 -5.97255 0.49663 3.75279 0.00625 -1.42819 0 0 0 0 -0.391 0 -0.31496 0.34097 3.01996 -0.18433 0 -1.96094 -2.63536
LEU_31 -6.3149 0.66745 1.94158 0.01201 -0.37417 0 0 0 0 0 0 -0.07712 0.05719 0.58775 -0.14607 0 0.76113 -2.88515
GLU_32 -4.60433 0.35795 3.20669 0.01019 -0.79983 0 0 0 0 -0.51338 0 -0.23159 0.02957 3.26925 -0.11116 0 -1.96094 -1.34758
LYS_33 -4.96204 0.43785 3.45485 0.00389 -1.30881 0 0 0 0 -0.391 0 -0.23531 0.02082 1.08721 -0.06179 0 -0.35857 -2.31291
VAL_34 -5.99107 0.66529 2.86212 0.01899 -0.62578 0 0 0 0 0 0 0.00839 0.02014 0.00424 -0.14464 0 0.97964 -2.20268
LEU_35 -5.72241 0.51706 2.16729 0.00835 -0.09167 0 0 0 0 0 0 -0.15318 0.16231 0.1579 -0.10063 0 0.76113 -2.29386
LYS_36 -2.71715 0.3433 1.62705 0.00676 -0.01378 0 0 0 0 0 0 -0.23345 0.08161 1.22899 -0.0646 0 -0.35857 -0.09983
THR_37 -2.59526 0.33365 2.08494 0.00673 -0.34595 0 0 0 0 0 0 -0.19324 0.05448 0.05636 -0.29998 0 0.20134 -0.69692
ALA_38 -3.77262 0.26631 1.91009 0.00098 0.01765 0 0 0 0 0 0 -0.42257 0.01116 0 -0.15089 0 0.77374 -1.36616
SER_39 -3.9367 0.71202 3.05433 0.00199 -0.73158 0.00091 0 0 -0.83066 0 0 -0.36207 0.01659 0.19233 -0.28878 0 0.16538 -2.00624
PRO_40 -2.58146 0.33207 1.41706 0.00118 -0.28361 0.0174 0 0 0 0 0 -0.01468 0.00037 0.10839 -0.41762 0 -0.25049 -1.67139
GLU_41 -5.07719 0.58317 4.20777 0.0158 -2.28567 0 0 0 0 -0.98382 0 -0.23119 0.12382 3.17094 -0.18278 0 -1.96094 -2.62009
GLN_42 -6.3863 0.29464 3.91881 0.00393 -0.63983 0 0 0 -0.83066 0 0 -0.18801 0.11011 2.57672 -0.15307 0 -1.51717 -2.81084
TRP_43 -8.01056 0.69728 3.44952 0.03287 -0.71553 0 0 0 0 -0.63275 0 -0.11116 0.00051 1.68143 -0.03526 0 1.23413 -2.40952
ARG_44 -8.50641 0.76226 6.34525 0.01758 -2.50553 0 0 0 0 -0.93929 0 0.1388 0.03411 1.56915 -0.10337 0 -0.32436 -3.51181
GLN_45 -5.806 0.3292 4.01711 0.00449 -0.61975 0 0 0 0 -0.34337 0 -0.02586 0.00346 2.77796 -0.07694 0 -1.51717 -1.25685
ALA_46 -5.48261 0.5758 2.5099 0.00091 -0.35343 0 0 0 0 0 0 -0.12296 0.07476 0 -0.17587 0 0.77374 -2.19976
ALA_47 -5.81604 1.10929 2.63233 0.00094 -0.43523 0 0 0 0 0 0 -0.2549 0.04649 0 -0.22556 0 0.77374 -2.16894
GLU_48 -6.67533 0.49735 4.95327 0.00574 -1.33784 0 0 0 0 -0.29884 0 -0.29775 0.19054 2.73759 -0.13638 0 -1.96094 -2.32259
LYS_49 -6.65309 0.46972 3.8668 0.00501 -1.2485 0 0 0 0 -0.36685 0 -0.28152 0.05828 1.99474 -0.04265 0 -0.35857 -2.55663
ILE_50 -7.08151 0.89475 2.05985 0.02642 -0.24114 0 0 0 0 0 0 -0.07243 0.24923 0.16282 -0.03306 0 1.0806 -2.95447
PHE_51 -8.78796 0.83767 3.58816 0.04801 -0.58034 0 0 0 0 0 0 0.05008 0.00083 2.50164 -0.1024 0 0.61937 -1.82494
GLU_52 -6.76415 0.55748 5.06647 0.00674 -2.623 0 0 0 0 -1.00077 0 -0.32707 0.0004 3.00826 -0.19789 0 -1.96094 -4.23449
ALA_53 -5.80807 0.47739 2.46487 0.00092 -0.35373 0 0 0 0 0 0 -0.14574 0.0049 0 -0.19245 0 0.77374 -2.77818
PHE_54 -8.7714 0.54657 2.60656 0.03229 -0.30232 0 0 0 0 0 0 -0.12962 0.08311 2.87738 0.14366 0 0.61937 -2.29441
ARG_55 -7.56135 0.63235 6.62105 0.02357 -2.66325 0 0 0 0 -1.07934 0 -0.07349 0.00097 2.06934 -0.08755 0 -0.32436 -2.44207
GLU_56 -8.48206 0.50512 5.99905 0.01007 -2.44057 0 0 0 0 -0.90107 0 -0.32781 0.03195 3.35062 -0.1804 0 -1.96094 -4.39603
ALA_57 -4.32973 0.2882 1.84593 0.00093 0.00629 0 0 0 0 0 0 -0.24137 0.01988 0 -0.23411 0 0.77374 -1.87024
SER_58 -3.58582 0.28666 2.59119 0.00328 -0.49946 0 0 0 0 0 0 -0.30614 0.13899 0.30064 -0.05136 0 0.16538 -0.95662
ASN_59 -3.99363 0.20971 3.11538 0.00437 -0.14974 0 0 0 0 0 0 -0.09858 0.00579 1.36642 0.05869 0 -1.19118 -0.67277
GLY_60 -2.14455 0.31952 1.4212 2e-05 -0.23274 0 0 0 0 0 0 -0.0351 0.00363 0 -1.02743 0 0.17333 -1.52212
ASN_61 -4.86182 0.35831 3.39539 0.00587 -0.67399 0 0 0 0 -0.39238 0 -0.06046 0.1368 2.27826 -0.38823 0 -1.19118 -1.39345
THR_62 -3.65525 0.47074 2.18271 0.00475 -0.40814 0 0 0 0 0 0 -0.1975 0.20042 0.20018 0.09112 0 0.20134 -0.90963
GLU_63 -3.68264 0.47466 2.54245 0.00967 -0.82947 0 0 0 0 0 0 -0.01039 0.00727 2.61776 -0.13959 0 -1.96094 -0.9712
LYS_64 -4.45331 0.24902 2.42479 0.00385 -0.16415 0 0 0 0 0 0 -0.29402 0.00016 0.94537 -0.0512 0 -0.35857 -1.69806
ALA_65 -5.87116 0.63938 2.47902 0.00091 -0.23406 0 0 0 0 0 0 -0.11566 0.00693 0 -0.17304 0 0.77374 -2.49394
LYS_66 -6.34546 0.51154 3.87144 0.0061 -1.46152 0 0 0 0 -0.33739 0 -0.28053 0.01735 2.28822 -0.05615 0 -0.35857 -2.14498
LYS_67 -5.14832 0.33844 3.44473 0.00386 -0.67756 0 0 0 0 0 0 -0.25955 0.02519 1.03525 -0.05654 0 -0.35857 -1.65307
LEU_68 -6.39771 0.381 2.99603 0.00728 -0.32367 0 0 0 0 0 0 -0.13542 0.02127 0.46063 -0.14162 0 0.76113 -2.37109
LEU_69 -6.0007 0.78174 2.04581 0.01196 -0.32189 0 0 0 0 0 0 -0.14669 0.14231 0.90142 -0.14655 0 0.76113 -1.97146
GLU_70 -5.70871 0.53869 3.77166 0.0098 -1.28658 0 0 0 0 -0.57253 0 -0.0848 0.0236 2.67872 -0.12752 0 -1.96094 -2.71861
GLU_71 -5.35581 0.31671 3.85843 0.00558 -1.58109 0 0 0 0 -0.36685 0 -0.2992 0.07563 2.69144 -0.13582 0 -1.96094 -2.75191
ALA_72 -5.6311 0.64324 2.58326 0.00092 -0.34594 0 0 0 0 0 0 -0.1388 0.00042 0 -0.1871 0 0.77374 -2.30136
ALA_73 -5.14276 0.45677 2.17336 0.00092 -0.59026 0 0 0 0 0 0 -0.20416 0.05925 0 -0.20333 0 0.77374 -2.67647
ARG_74 -5.08623 0.2865 3.26407 0.01201 -0.8291 0 0 0 0 -0.57253 0 -0.27884 0.08098 1.98969 -0.11317 0 -0.32436 -1.571
THR_75 -4.42839 0.3425 2.84194 0.01141 -0.43428 0 0 0 0 0 0 -0.04068 0.02004 0.03981 0.09869 0 0.20134 -1.34761
ALA_76 -3.93078 0.22552 1.54678 0.00095 -0.11399 0 0 0 0 0 0 -0.297 0.00337 0 -0.22524 0 0.77374 -2.01665
GLY_77 -1.95266 0.1953 1.17197 3e-05 0.07659 0 0 0 0 0 0 0.10409 0.00292 0 -1.00114 0 0.17333 -1.22957
ALA_78 -3.4926 0.2416 0.95732 0.00095 0.20361 0 0 0 0 0 0 -0.37977 0.03513 0 -0.12586 0 0.77374 -1.78588
SER_79 -3.94244 0.66544 2.92452 0.00189 -0.4562 6e-05 0 0 -0.36363 0 0 -0.37267 0.02271 0.24503 -0.25076 0 0.16538 -1.36069
PRO_80 -2.97465 0.4283 1.43183 0.00117 -0.16993 0.02418 0 0 0 0 0 0.0206 0.12762 0.09029 -0.43141 0 -0.25049 -1.70249
GLU_81 -4.07215 0.6401 2.92188 0.00981 -1.16753 0 0 0 0 -0.24423 0 -0.03748 0.00186 2.83645 -0.1426 0 -1.96094 -1.21483
ILE_82 -6.49579 0.56802 2.73697 0.02588 -0.24763 0 0 0 -0.36363 0 0 -0.06055 0.00572 0.13374 -0.04781 0 1.0806 -2.66449
ILE_83 -6.86453 0.63658 2.76616 0.02504 -0.41695 0 0 0 0 0 0 0.05795 0.004 0.09458 -0.08765 0 1.0806 -2.70421
LYS_84 -3.78052 0.24328 2.1207 0.00384 -0.41414 0 0 0 0 0 0 -0.2725 6e-05 0.96652 -0.04968 0 -0.35857 -1.54101
LYS_85 -5.15615 0.38404 3.35377 0.00385 -1.27166 0 0 0 0 -0.24423 0 -0.31552 0.06051 1.18477 -0.03844 0 -0.35857 -2.39762
LEU_86 -7.0253 0.95545 2.20226 0.00883 -0.32246 0 0 0 0 0 0 -0.13104 0.07213 0.80208 -0.14109 0 0.76113 -2.81802
ALA_87 -4.15822 0.35896 2.16743 0.00091 -0.15209 0 0 0 0 0 0 -0.03979 0.10682 0 -0.1247 0 0.77374 -1.06693
SER_88 -3.83025 0.29001 2.80376 0.00176 -1.09346 0 0 0 0 -0.29619 0 -0.07659 0.01462 0.7462 0.17303 0 0.16538 -1.10173
ALA_89 -5.24495 0.94322 2.56754 0.00091 -0.46207 0 0 0 0 0 0 -0.06398 0.09239 0 -0.1411 0 0.77374 -1.5343
LEU_90 -6.30557 0.88084 2.01279 0.01119 -0.29795 0 0 0 0 0 0 -0.10502 0.18948 0.67226 -0.15123 0 0.76113 -2.33208
GLU_91 -5.08339 0.33909 3.6482 0.00837 -1.20648 0 0 0 0 -0.33739 0 -0.22548 0.01234 2.90785 -0.11565 0 -1.96094 -2.01347
ARG_92 -6.92095 0.45926 5.14185 0.01638 -1.89155 0 0 0 0 -0.77433 0 -0.26634 0.0875 2.36868 -0.1253 0 -0.32436 -2.22917
LEU_93 -8.40155 0.93855 3.06712 0.00778 -0.68334 0 0 0 0 0 0 -0.14338 0.1852 0.24677 -0.14909 0 0.76113 -4.1708
ALA_94 -3.86331 0.3109 1.82785 0.00092 -0.00299 0 0 0 0 0 0 -0.21856 0.09916 0 -0.19525 0 0.77374 -1.26755
GLU_95 -4.11961 0.32175 3.06853 0.0057 -0.66074 0 0 0 0 -0.25774 0 -0.28454 0.06502 2.6467 -0.14498 0 -1.96094 -1.32086
GLU_96 -6.15526 0.35712 5.61035 0.00465 -2.51934 0 0 0 -0.60292 -0.52142 0 -0.31477 0.26843 2.94669 -0.20653 0 -1.96094 -3.09394
GLY_97 -3.06407 0.347 1.91871 0 -0.1985 0 0 0 0 0 0 -0.41374 0.0131 0 -1.0072 0 0.17333 -2.23138
ALA_98 -5.16064 0.59149 2.12875 0.00094 -0.16579 0 0 0 0 0 0 -0.2712 0.06171 0 -0.1606 0 0.77374 -2.20161
ALA_99 -5.10586 0.29268 1.99435 0.00094 -0.06525 0 0 0 0 0 0 -0.28507 0.09099 0 -0.20011 0 0.77374 -2.50358
LYS_100 -3.96133 0.31201 2.11642 0.00625 -0.16929 0 0 0 0 0 0 -0.21995 0.08812 1.24893 -0.05012 0 -0.35857 -0.98753
GLU_101 -5.71987 0.31116 4.05888 0.00663 -1.55239 0 0 0 0 -0.48734 0 -0.33275 0.18712 2.99214 -0.18711 0 -1.96094 -2.68448
ALA_102 -6.21852 0.63457 2.41666 0.00092 -0.35875 0 0 0 0 0 0 -0.20754 0.08741 0 -0.20804 0 0.77374 -3.07953
ALA_103 -4.86568 0.34171 2.47889 0.00093 -0.23772 0 0 0 0 0 0 -0.19958 0.20993 0 -0.22743 0 0.77374 -1.72522
ARG_104 -6.68938 0.64158 5.55643 0.0218 -2.56321 0 0 0 0 -0.71881 0 -0.08124 0.00703 2.02084 -0.10348 0 -0.32436 -2.23278
GLN_105 -6.42942 0.36552 4.04827 0.00817 -0.39842 0 0 0 0 0 0 -0.13769 0.00436 2.53595 -0.11834 0 -1.51717 -1.63878
ALA_106 -5.588 0.79159 2.50685 0.00092 -0.44246 0 0 0 0 0 0 -0.1636 0.00577 0 -0.20464 0 0.77374 -2.31983
GLU_107 -5.75686 0.31806 4.35258 0.00831 -1.73922 0 0 0 0 -0.55284 0 -0.31015 0.0052 3.18697 -0.19766 0 -1.96094 -2.64656
GLU_108 -5.66449 0.39311 4.28265 0.00576 -1.18924 0 0 0 0 -0.23147 0 -0.25848 0.01462 2.75576 -0.13998 0 -1.96094 -1.9927
VAL_109 -5.34236 0.47924 2.35215 0.01962 -0.18892 0 0 0 0 0 0 -0.05021 0.00103 0.01724 -0.06381 0 0.97964 -1.79639
ARG_110 -5.78384 0.37529 3.73573 0.01609 -0.99311 0 0 0 0 -0.55284 0 -0.1945 0.03087 1.98125 -0.11482 0 -0.32436 -1.82424
LYS_111 -3.27925 0.27222 2.21822 0.00383 0.00162 0 0 0 0 0 0 -0.31596 0.00894 0.91445 -0.03467 0 -0.35857 -0.56916
ARG_112 -2.25034 0.19337 1.47786 0.0122 0.15847 0 0 0 0 0 0 -0.20725 0.00517 2.01953 -0.09501 0 -0.32436 0.98963
GLY:CtermProteinFull_113 -1.98436 0.085 1.88765 7e-05 0.17487 0 0 0 0 0 0 0 0 0 0 0 0.17333 0.33656
#END_POSE_ENERGIES_TABLE fasta-noconstraint_core-17_gen06_0002.pdb
buhbon 11
hole_check 0.459763
pack_stat 0.638519
pstat_check 0.610625
sc -271.266
