# Supplementary material for: Design of complicated all-α protein structures
Source: Nat Struct Mol Biol. 2024 Jan 4;31(2):275–82. doi: 10.1038/s41594-023-01147-9 (PMC11377298; doi:10.1038/s41594-023-01147-9)
Supplement: Supplementary file 4 — Computational design models of the designed all-α proteins. [file 41594_2023_1147_MOESM4_ESM.zip › design_models/H7_fold-K_Mussoc.pdb]

ATOM      1  N   GLY A   1       0.001  -0.002   0.001  1.00  0.00           N  
ATOM      2  CA  GLY A   1       1.459  -0.001   0.001  1.00  0.00           C  
ATOM      3  C   GLY A   1       2.009   1.420   0.001  1.00  0.00           C  
ATOM      4  O   GLY A   1       2.475   1.915  -1.025  1.00  0.00           O  
ATOM      5 1H   GLY A   1      -0.332  -0.944   0.001  1.00  0.00           H  
ATOM      6 2H   GLY A   1      -0.333   0.470   0.817  1.00  0.00           H  
ATOM      7 3H   GLY A   1      -0.333   0.469  -0.815  1.00  0.00           H  
ATOM      8 1HA  GLY A   1       1.823  -0.536   0.878  1.00  0.00           H  
ATOM      9 2HA  GLY A   1       1.823  -0.536  -0.875  1.00  0.00           H  
ATOM     10  N   ASP A   2       1.952   2.072   1.158  1.00  0.00           N  
ATOM     11  CA  ASP A   2       2.428   3.443   1.289  1.00  0.00           C  
ATOM     12  C   ASP A   2       3.942   3.519   1.128  1.00  0.00           C  
ATOM     13  O   ASP A   2       4.467   4.466   0.544  1.00  0.00           O  
ATOM     14  CB  ASP A   2       2.023   4.025   2.645  1.00  0.00           C  
ATOM     15  CG  ASP A   2       0.527   4.284   2.755  1.00  0.00           C  
ATOM     16  OD1 ASP A   2      -0.134   4.278   1.744  1.00  0.00           O  
ATOM     17  OD2 ASP A   2       0.058   4.486   3.850  1.00  0.00           O  
ATOM     18  H   ASP A   2       1.569   1.603   1.967  1.00  0.00           H  
ATOM     19  HA  ASP A   2       1.978   4.035   0.493  1.00  0.00           H  
ATOM     20 1HB  ASP A   2       2.317   3.337   3.438  1.00  0.00           H  
ATOM     21 2HB  ASP A   2       2.553   4.963   2.812  1.00  0.00           H  
ATOM     22  N   GLU A   3       4.637   2.514   1.650  1.00  0.00           N  
ATOM     23  CA  GLU A   3       6.084   2.423   1.496  1.00  0.00           C  
ATOM     24  C   GLU A   3       6.479   2.376   0.025  1.00  0.00           C  
ATOM     25  O   GLU A   3       7.382   3.090  -0.408  1.00  0.00           O  
ATOM     26  CB  GLU A   3       6.621   1.185   2.219  1.00  0.00           C  
ATOM     27  CG  GLU A   3       8.127   0.994   2.103  1.00  0.00           C  
ATOM     28  CD  GLU A   3       8.614  -0.242   2.807  1.00  0.00           C  
ATOM     29  OE1 GLU A   3       7.833  -0.864   3.485  1.00  0.00           O  
ATOM     30  OE2 GLU A   3       9.771  -0.564   2.666  1.00  0.00           O  
ATOM     31  H   GLU A   3       4.152   1.796   2.168  1.00  0.00           H  
ATOM     32  HA  GLU A   3       6.529   3.318   1.932  1.00  0.00           H  
ATOM     33 1HB  GLU A   3       6.371   1.245   3.278  1.00  0.00           H  
ATOM     34 2HB  GLU A   3       6.139   0.293   1.819  1.00  0.00           H  
ATOM     35 1HG  GLU A   3       8.394   0.927   1.049  1.00  0.00           H  
ATOM     36 2HG  GLU A   3       8.626   1.866   2.523  1.00  0.00           H  
ATOM     37  N   ASP A   4       5.796   1.530  -0.739  1.00  0.00           N  
ATOM     38  CA  ASP A   4       6.066   1.397  -2.165  1.00  0.00           C  
ATOM     39  C   ASP A   4       5.850   2.719  -2.892  1.00  0.00           C  
ATOM     40  O   ASP A   4       6.688   3.145  -3.687  1.00  0.00           O  
ATOM     41  CB  ASP A   4       5.174   0.316  -2.781  1.00  0.00           C  
ATOM     42  CG  ASP A   4       5.572  -1.092  -2.359  1.00  0.00           C  
ATOM     43  OD1 ASP A   4       6.662  -1.257  -1.865  1.00  0.00           O  
ATOM     44  OD2 ASP A   4       4.782  -1.989  -2.535  1.00  0.00           O  
ATOM     45  H   ASP A   4       5.072   0.963  -0.320  1.00  0.00           H  
ATOM     46  HA  ASP A   4       7.112   1.116  -2.288  1.00  0.00           H  
ATOM     47 1HB  ASP A   4       4.138   0.489  -2.488  1.00  0.00           H  
ATOM     48 2HB  ASP A   4       5.222   0.381  -3.869  1.00  0.00           H  
ATOM     49  N   LYS A   5       4.721   3.363  -2.614  1.00  0.00           N  
ATOM     50  CA  LYS A   5       4.396   4.640  -3.237  1.00  0.00           C  
ATOM     51  C   LYS A   5       5.428   5.704  -2.882  1.00  0.00           C  
ATOM     52  O   LYS A   5       5.825   6.503  -3.729  1.00  0.00           O  
ATOM     53  CB  LYS A   5       2.999   5.101  -2.816  1.00  0.00           C  
ATOM     54  CG  LYS A   5       2.556   6.416  -3.442  1.00  0.00           C  
ATOM     55  CD  LYS A   5       1.102   6.721  -3.116  1.00  0.00           C  
ATOM     56  CE  LYS A   5       0.702   8.105  -3.606  1.00  0.00           C  
ATOM     57  NZ  LYS A   5      -0.750   8.367  -3.410  1.00  0.00           N  
ATOM     58  H   LYS A   5       4.073   2.957  -1.955  1.00  0.00           H  
ATOM     59  HA  LYS A   5       4.414   4.505  -4.318  1.00  0.00           H  
ATOM     60 1HB  LYS A   5       2.268   4.339  -3.087  1.00  0.00           H  
ATOM     61 2HB  LYS A   5       2.965   5.217  -1.733  1.00  0.00           H  
ATOM     62 1HG  LYS A   5       3.182   7.227  -3.067  1.00  0.00           H  
ATOM     63 2HG  LYS A   5       2.673   6.362  -4.524  1.00  0.00           H  
ATOM     64 1HD  LYS A   5       0.459   5.978  -3.589  1.00  0.00           H  
ATOM     65 2HD  LYS A   5       0.953   6.671  -2.037  1.00  0.00           H  
ATOM     66 1HE  LYS A   5       1.271   8.861  -3.065  1.00  0.00           H  
ATOM     67 2HE  LYS A   5       0.935   8.197  -4.667  1.00  0.00           H  
ATOM     68 1HZ  LYS A   5      -0.974   9.293  -3.747  1.00  0.00           H  
ATOM     69 2HZ  LYS A   5      -1.288   7.683  -3.923  1.00  0.00           H  
ATOM     70 3HZ  LYS A   5      -0.974   8.304  -2.428  1.00  0.00           H  
ATOM     71  N   GLU A   6       5.856   5.709  -1.624  1.00  0.00           N  
ATOM     72  CA  GLU A   6       6.900   6.623  -1.174  1.00  0.00           C  
ATOM     73  C   GLU A   6       8.175   6.448  -1.989  1.00  0.00           C  
ATOM     74  O   GLU A   6       8.743   7.419  -2.487  1.00  0.00           O  
ATOM     75  CB  GLU A   6       7.197   6.402   0.311  1.00  0.00           C  
ATOM     76  CG  GLU A   6       8.311   7.279   0.866  1.00  0.00           C  
ATOM     77  CD  GLU A   6       8.632   6.977   2.304  1.00  0.00           C  
ATOM     78  OE1 GLU A   6       7.814   6.381   2.962  1.00  0.00           O  
ATOM     79  OE2 GLU A   6       9.696   7.344   2.744  1.00  0.00           O  
ATOM     80  H   GLU A   6       5.450   5.063  -0.964  1.00  0.00           H  
ATOM     81  HA  GLU A   6       6.544   7.642  -1.325  1.00  0.00           H  
ATOM     82 1HB  GLU A   6       6.297   6.596   0.895  1.00  0.00           H  
ATOM     83 2HB  GLU A   6       7.477   5.362   0.476  1.00  0.00           H  
ATOM     84 1HG  GLU A   6       9.209   7.130   0.267  1.00  0.00           H  
ATOM     85 2HG  GLU A   6       8.016   8.324   0.776  1.00  0.00           H  
ATOM     86  N   LYS A   7       8.621   5.203  -2.120  1.00  0.00           N  
ATOM     87  CA  LYS A   7       9.830   4.898  -2.875  1.00  0.00           C  
ATOM     88  C   LYS A   7       9.676   5.284  -4.341  1.00  0.00           C  
ATOM     89  O   LYS A   7      10.618   5.770  -4.967  1.00  0.00           O  
ATOM     90  CB  LYS A   7      10.175   3.412  -2.756  1.00  0.00           C  
ATOM     91  CG  LYS A   7      10.662   2.988  -1.377  1.00  0.00           C  
ATOM     92  CD  LYS A   7      10.911   1.489  -1.316  1.00  0.00           C  
ATOM     93  CE  LYS A   7      11.389   1.062   0.065  1.00  0.00           C  
ATOM     94  NZ  LYS A   7      11.544  -0.414   0.168  1.00  0.00           N  
ATOM     95  H   LYS A   7       8.109   4.449  -1.684  1.00  0.00           H  
ATOM     96  HA  LYS A   7      10.647   5.488  -2.459  1.00  0.00           H  
ATOM     97 1HB  LYS A   7       9.297   2.814  -3.000  1.00  0.00           H  
ATOM     98 2HB  LYS A   7      10.953   3.161  -3.477  1.00  0.00           H  
ATOM     99 1HG  LYS A   7      11.589   3.512  -1.141  1.00  0.00           H  
ATOM    100 2HG  LYS A   7       9.915   3.255  -0.630  1.00  0.00           H  
ATOM    101 1HD  LYS A   7       9.989   0.956  -1.553  1.00  0.00           H  
ATOM    102 2HD  LYS A   7      11.667   1.215  -2.052  1.00  0.00           H  
ATOM    103 1HE  LYS A   7      12.348   1.531   0.278  1.00  0.00           H  
ATOM    104 2HE  LYS A   7      10.673   1.393   0.816  1.00  0.00           H  
ATOM    105 1HZ  LYS A   7      11.861  -0.656   1.096  1.00  0.00           H  
ATOM    106 2HZ  LYS A   7      10.654  -0.860  -0.010  1.00  0.00           H  
ATOM    107 3HZ  LYS A   7      12.221  -0.731  -0.511  1.00  0.00           H  
ATOM    108  N   LEU A   8       8.482   5.065  -4.882  1.00  0.00           N  
ATOM    109  CA  LEU A   8       8.172   5.478  -6.246  1.00  0.00           C  
ATOM    110  C   LEU A   8       8.226   6.994  -6.388  1.00  0.00           C  
ATOM    111  O   LEU A   8       8.728   7.517  -7.384  1.00  0.00           O  
ATOM    112  CB  LEU A   8       6.784   4.969  -6.652  1.00  0.00           C  
ATOM    113  CG  LEU A   8       6.662   3.452  -6.846  1.00  0.00           C  
ATOM    114  CD1 LEU A   8       5.192   3.071  -6.959  1.00  0.00           C  
ATOM    115  CD2 LEU A   8       7.432   3.035  -8.090  1.00  0.00           C  
ATOM    116  H   LEU A   8       7.771   4.601  -4.336  1.00  0.00           H  
ATOM    117  HA  LEU A   8       8.928   5.054  -6.908  1.00  0.00           H  
ATOM    118 1HB  LEU A   8       6.068   5.263  -5.886  1.00  0.00           H  
ATOM    119 2HB  LEU A   8       6.498   5.447  -7.589  1.00  0.00           H  
ATOM    120  HG  LEU A   8       7.073   2.940  -5.976  1.00  0.00           H  
ATOM    121 1HD1 LEU A   8       5.106   1.993  -7.096  1.00  0.00           H  
ATOM    122 2HD1 LEU A   8       4.669   3.362  -6.048  1.00  0.00           H  
ATOM    123 3HD1 LEU A   8       4.748   3.582  -7.812  1.00  0.00           H  
ATOM    124 1HD2 LEU A   8       7.346   1.957  -8.227  1.00  0.00           H  
ATOM    125 2HD2 LEU A   8       7.021   3.546  -8.961  1.00  0.00           H  
ATOM    126 3HD2 LEU A   8       8.482   3.304  -7.975  1.00  0.00           H  
ATOM    127  N   LYS A   9       7.706   7.696  -5.387  1.00  0.00           N  
ATOM    128  CA  LYS A   9       7.764   9.152  -5.360  1.00  0.00           C  
ATOM    129  C   LYS A   9       9.205   9.645  -5.349  1.00  0.00           C  
ATOM    130  O   LYS A   9       9.560  10.573  -6.076  1.00  0.00           O  
ATOM    131  CB  LYS A   9       7.013   9.696  -4.144  1.00  0.00           C  
ATOM    132  CG  LYS A   9       7.066  11.210  -3.997  1.00  0.00           C  
ATOM    133  CD  LYS A   9       6.302  11.674  -2.766  1.00  0.00           C  
ATOM    134  CE  LYS A   9       6.501  13.161  -2.517  1.00  0.00           C  
ATOM    135  NZ  LYS A   9       5.686  13.648  -1.371  1.00  0.00           N  
ATOM    136  H   LYS A   9       7.257   7.208  -4.625  1.00  0.00           H  
ATOM    137  HA  LYS A   9       7.290   9.527  -6.268  1.00  0.00           H  
ATOM    138 1HB  LYS A   9       5.964   9.401  -4.203  1.00  0.00           H  
ATOM    139 2HB  LYS A   9       7.425   9.257  -3.235  1.00  0.00           H  
ATOM    140 1HG  LYS A   9       8.104  11.532  -3.913  1.00  0.00           H  
ATOM    141 2HG  LYS A   9       6.631  11.677  -4.881  1.00  0.00           H  
ATOM    142 1HD  LYS A   9       5.238  11.475  -2.901  1.00  0.00           H  
ATOM    143 2HD  LYS A   9       6.648  11.120  -1.893  1.00  0.00           H  
ATOM    144 1HE  LYS A   9       7.552  13.358  -2.309  1.00  0.00           H  
ATOM    145 2HE  LYS A   9       6.220  13.720  -3.409  1.00  0.00           H  
ATOM    146 1HZ  LYS A   9       5.845  14.637  -1.239  1.00  0.00           H  
ATOM    147 2HZ  LYS A   9       4.706  13.488  -1.562  1.00  0.00           H  
ATOM    148 3HZ  LYS A   9       5.951  13.150  -0.533  1.00  0.00           H  
ATOM    149  N   ARG A  10      10.033   9.019  -4.518  1.00  0.00           N  
ATOM    150  CA  ARG A  10      11.426   9.423  -4.377  1.00  0.00           C  
ATOM    151  C   ARG A  10      12.178   9.280  -5.694  1.00  0.00           C  
ATOM    152  O   ARG A  10      12.946  10.161  -6.081  1.00  0.00           O  
ATOM    153  CB  ARG A  10      12.119   8.591  -3.308  1.00  0.00           C  
ATOM    154  CG  ARG A  10      11.679   8.886  -1.883  1.00  0.00           C  
ATOM    155  CD  ARG A  10      12.361   8.001  -0.903  1.00  0.00           C  
ATOM    156  NE  ARG A  10      11.876   8.216   0.451  1.00  0.00           N  
ATOM    157  CZ  ARG A  10      12.328   9.174   1.283  1.00  0.00           C  
ATOM    158  NH1 ARG A  10      13.275   9.996   0.886  1.00  0.00           N  
ATOM    159  NH2 ARG A  10      11.821   9.288   2.498  1.00  0.00           N  
ATOM    160  H   ARG A  10       9.687   8.244  -3.972  1.00  0.00           H  
ATOM    161  HA  ARG A  10      11.448  10.476  -4.094  1.00  0.00           H  
ATOM    162 1HB  ARG A  10      11.938   7.534  -3.496  1.00  0.00           H  
ATOM    163 2HB  ARG A  10      13.196   8.753  -3.361  1.00  0.00           H  
ATOM    164 1HG  ARG A  10      11.919   9.921  -1.635  1.00  0.00           H  
ATOM    165 2HG  ARG A  10      10.603   8.731  -1.794  1.00  0.00           H  
ATOM    166 1HD  ARG A  10      12.182   6.960  -1.168  1.00  0.00           H  
ATOM    167 2HD  ARG A  10      13.432   8.200  -0.917  1.00  0.00           H  
ATOM    168  HE  ARG A  10      11.147   7.603   0.792  1.00  0.00           H  
ATOM    169 1HH1 ARG A  10      13.662   9.909  -0.043  1.00  0.00           H  
ATOM    170 2HH1 ARG A  10      13.614  10.714   1.509  1.00  0.00           H  
ATOM    171 1HH2 ARG A  10      11.094   8.656   2.803  1.00  0.00           H  
ATOM    172 2HH2 ARG A  10      12.160  10.006   3.121  1.00  0.00           H  
ATOM    173  N   GLU A  11      11.953   8.164  -6.379  1.00  0.00           N  
ATOM    174  CA  GLU A  11      12.585   7.917  -7.670  1.00  0.00           C  
ATOM    175  C   GLU A  11      11.980   8.793  -8.758  1.00  0.00           C  
ATOM    176  O   GLU A  11      12.681   9.255  -9.658  1.00  0.00           O  
ATOM    177  CB  GLU A  11      12.450   6.442  -8.056  1.00  0.00           C  
ATOM    178  CG  GLU A  11      13.293   5.492  -7.218  1.00  0.00           C  
ATOM    179  CD  GLU A  11      14.762   5.809  -7.275  1.00  0.00           C  
ATOM    180  OE1 GLU A  11      15.223   6.212  -8.315  1.00  0.00           O  
ATOM    181  OE2 GLU A  11      15.423   5.646  -6.277  1.00  0.00           O  
ATOM    182  H   GLU A  11      11.326   7.470  -5.997  1.00  0.00           H  
ATOM    183  HA  GLU A  11      13.642   8.173  -7.583  1.00  0.00           H  
ATOM    184 1HB  GLU A  11      11.408   6.136  -7.962  1.00  0.00           H  
ATOM    185 2HB  GLU A  11      12.736   6.312  -9.100  1.00  0.00           H  
ATOM    186 1HG  GLU A  11      12.962   5.547  -6.181  1.00  0.00           H  
ATOM    187 2HG  GLU A  11      13.132   4.474  -7.568  1.00  0.00           H  
ATOM    188  N   ALA A  12      10.673   9.021  -8.669  1.00  0.00           N  
ATOM    189  CA  ALA A  12       9.983   9.897  -9.607  1.00  0.00           C  
ATOM    190  C   ALA A  12      10.491  11.329  -9.501  1.00  0.00           C  
ATOM    191  O   ALA A  12      10.715  11.995 -10.511  1.00  0.00           O  
ATOM    192  CB  ALA A  12       8.481   9.849  -9.368  1.00  0.00           C  
ATOM    193  H   ALA A  12      10.146   8.575  -7.932  1.00  0.00           H  
ATOM    194  HA  ALA A  12      10.191   9.543 -10.617  1.00  0.00           H  
ATOM    195 1HB  ALA A  12       7.978  10.508 -10.076  1.00  0.00           H  
ATOM    196 2HB  ALA A  12       8.123   8.829  -9.504  1.00  0.00           H  
ATOM    197 3HB  ALA A  12       8.264  10.176  -8.352  1.00  0.00           H  
ATOM    198  N   GLU A  13      10.669  11.798  -8.270  1.00  0.00           N  
ATOM    199  CA  GLU A  13      11.170  13.146  -8.029  1.00  0.00           C  
ATOM    200  C   GLU A  13      12.563  13.329  -8.616  1.00  0.00           C  
ATOM    201  O   GLU A  13      12.846  14.337  -9.264  1.00  0.00           O  
ATOM    202  CB  GLU A  13      11.194  13.445  -6.528  1.00  0.00           C  
ATOM    203  CG  GLU A  13      11.596  14.871  -6.178  1.00  0.00           C  
ATOM    204  CD  GLU A  13      11.500  15.161  -4.706  1.00  0.00           C  
ATOM    205  OE1 GLU A  13      11.220  14.255  -3.959  1.00  0.00           O  
ATOM    206  OE2 GLU A  13      11.708  16.290  -4.329  1.00  0.00           O  
ATOM    207  H   GLU A  13      10.454  11.204  -7.482  1.00  0.00           H  
ATOM    208  HA  GLU A  13      10.501  13.848  -8.528  1.00  0.00           H  
ATOM    209 1HB  GLU A  13      10.206  13.263  -6.105  1.00  0.00           H  
ATOM    210 2HB  GLU A  13      11.892  12.770  -6.034  1.00  0.00           H  
ATOM    211 1HG  GLU A  13      12.622  15.038  -6.504  1.00  0.00           H  
ATOM    212 2HG  GLU A  13      10.954  15.562  -6.723  1.00  0.00           H  
ATOM    213  N   ARG A  14      13.430  12.350  -8.386  1.00  0.00           N  
ATOM    214  CA  ARG A  14      14.764  12.353  -8.975  1.00  0.00           C  
ATOM    215  C   ARG A  14      14.694  12.401 -10.496  1.00  0.00           C  
ATOM    216  O   ARG A  14      15.374  13.205 -11.132  1.00  0.00           O  
ATOM    217  CB  ARG A  14      15.542  11.119  -8.545  1.00  0.00           C  
ATOM    218  CG  ARG A  14      16.946  11.016  -9.118  1.00  0.00           C  
ATOM    219  CD  ARG A  14      17.604   9.740  -8.736  1.00  0.00           C  
ATOM    220  NE  ARG A  14      16.877   8.585  -9.238  1.00  0.00           N  
ATOM    221  CZ  ARG A  14      16.890   8.170 -10.519  1.00  0.00           C  
ATOM    222  NH1 ARG A  14      17.596   8.824 -11.415  1.00  0.00           N  
ATOM    223  NH2 ARG A  14      16.195   7.104 -10.876  1.00  0.00           N  
ATOM    224  H   ARG A  14      13.159  11.583  -7.786  1.00  0.00           H  
ATOM    225  HA  ARG A  14      15.282  13.250  -8.635  1.00  0.00           H  
ATOM    226 1HB  ARG A  14      15.627  11.103  -7.459  1.00  0.00           H  
ATOM    227 2HB  ARG A  14      14.998  10.223  -8.843  1.00  0.00           H  
ATOM    228 1HG  ARG A  14      16.900  11.066 -10.206  1.00  0.00           H  
ATOM    229 2HG  ARG A  14      17.554  11.841  -8.743  1.00  0.00           H  
ATOM    230 1HD  ARG A  14      18.612   9.713  -9.148  1.00  0.00           H  
ATOM    231 2HD  ARG A  14      17.653   9.667  -7.650  1.00  0.00           H  
ATOM    232  HE  ARG A  14      16.323   8.055  -8.578  1.00  0.00           H  
ATOM    233 1HH1 ARG A  14      18.127   9.639 -11.142  1.00  0.00           H  
ATOM    234 2HH1 ARG A  14      17.605   8.514 -12.376  1.00  0.00           H  
ATOM    235 1HH2 ARG A  14      15.652   6.601 -10.187  1.00  0.00           H  
ATOM    236 2HH2 ARG A  14      16.204   6.793 -11.836  1.00  0.00           H  
ATOM    237  N   ALA A  15      13.867  11.535 -11.073  1.00  0.00           N  
ATOM    238  CA  ALA A  15      13.698  11.485 -12.519  1.00  0.00           C  
ATOM    239  C   ALA A  15      13.202  12.818 -13.063  1.00  0.00           C  
ATOM    240  O   ALA A  15      13.658  13.283 -14.108  1.00  0.00           O  
ATOM    241  CB  ALA A  15      12.739  10.367 -12.903  1.00  0.00           C  
ATOM    242  H   ALA A  15      13.342  10.895 -10.493  1.00  0.00           H  
ATOM    243  HA  ALA A  15      14.672  11.284 -12.968  1.00  0.00           H  
ATOM    244 1HB  ALA A  15      12.624  10.342 -13.986  1.00  0.00           H  
ATOM    245 2HB  ALA A  15      13.137   9.412 -12.558  1.00  0.00           H  
ATOM    246 3HB  ALA A  15      11.770  10.545 -12.439  1.00  0.00           H  
ATOM    247  N   LEU A  16      12.262  13.429 -12.348  1.00  0.00           N  
ATOM    248  CA  LEU A  16      11.736  14.735 -12.732  1.00  0.00           C  
ATOM    249  C   LEU A  16      12.821  15.802 -12.684  1.00  0.00           C  
ATOM    250  O   LEU A  16      12.958  16.603 -13.608  1.00  0.00           O  
ATOM    251  CB  LEU A  16      10.578  15.132 -11.807  1.00  0.00           C  
ATOM    252  CG  LEU A  16       9.270  14.357 -12.009  1.00  0.00           C  
ATOM    253  CD1 LEU A  16       8.337  14.620 -10.834  1.00  0.00           C  
ATOM    254  CD2 LEU A  16       8.627  14.779 -13.322  1.00  0.00           C  
ATOM    255  H   LEU A  16      11.905  12.980 -11.518  1.00  0.00           H  
ATOM    256  HA  LEU A  16      11.379  14.666 -13.760  1.00  0.00           H  
ATOM    257 1HB  LEU A  16      10.893  14.987 -10.775  1.00  0.00           H  
ATOM    258 2HB  LEU A  16      10.363  16.190 -11.954  1.00  0.00           H  
ATOM    259  HG  LEU A  16       9.480  13.288 -12.035  1.00  0.00           H  
ATOM    260 1HD1 LEU A  16       7.407  14.069 -10.977  1.00  0.00           H  
ATOM    261 2HD1 LEU A  16       8.814  14.291  -9.911  1.00  0.00           H  
ATOM    262 3HD1 LEU A  16       8.121  15.686 -10.772  1.00  0.00           H  
ATOM    263 1HD2 LEU A  16       7.697  14.228 -13.466  1.00  0.00           H  
ATOM    264 2HD2 LEU A  16       8.415  15.848 -13.296  1.00  0.00           H  
ATOM    265 3HD2 LEU A  16       9.308  14.564 -14.146  1.00  0.00           H  
ATOM    266  N   SER A  17      13.589  15.809 -11.600  1.00  0.00           N  
ATOM    267  CA  SER A  17      14.650  16.793 -11.420  1.00  0.00           C  
ATOM    268  C   SER A  17      15.677  16.706 -12.543  1.00  0.00           C  
ATOM    269  O   SER A  17      16.111  17.726 -13.080  1.00  0.00           O  
ATOM    270  CB  SER A  17      15.333  16.587 -10.082  1.00  0.00           C  
ATOM    271  OG  SER A  17      16.359  17.522  -9.892  1.00  0.00           O  
ATOM    272  H   SER A  17      13.434  15.117 -10.882  1.00  0.00           H  
ATOM    273  HA  SER A  17      14.202  17.786 -11.454  1.00  0.00           H  
ATOM    274 1HB  SER A  17      14.599  16.680  -9.282  1.00  0.00           H  
ATOM    275 2HB  SER A  17      15.742  15.579 -10.034  1.00  0.00           H  
ATOM    276  HG  SER A  17      15.977  18.379 -10.095  1.00  0.00           H  
ATOM    277  N   GLU A  18      16.061  15.485 -12.893  1.00  0.00           N  
ATOM    278  CA  GLU A  18      17.017  15.262 -13.972  1.00  0.00           C  
ATOM    279  C   GLU A  18      16.441  15.691 -15.315  1.00  0.00           C  
ATOM    280  O   GLU A  18      17.081  16.422 -16.070  1.00  0.00           O  
ATOM    281  CB  GLU A  18      17.423  13.787 -14.028  1.00  0.00           C  
ATOM    282  CG  GLU A  18      18.245  13.316 -12.837  1.00  0.00           C  
ATOM    283  CD  GLU A  18      18.442  11.825 -12.815  1.00  0.00           C  
ATOM    284  OE1 GLU A  18      18.036  11.178 -13.750  1.00  0.00           O  
ATOM    285  OE2 GLU A  18      19.001  11.334 -11.863  1.00  0.00           O  
ATOM    286  H   GLU A  18      15.683  14.689 -12.400  1.00  0.00           H  
ATOM    287  HA  GLU A  18      17.898  15.872 -13.775  1.00  0.00           H  
ATOM    288 1HB  GLU A  18      16.530  13.165 -14.085  1.00  0.00           H  
ATOM    289 2HB  GLU A  18      18.007  13.605 -14.930  1.00  0.00           H  
ATOM    290 1HG  GLU A  18      19.221  13.799 -12.867  1.00  0.00           H  
ATOM    291 2HG  GLU A  18      17.745  13.624 -11.919  1.00  0.00           H  
ATOM    292  N   ALA A  19      15.229  15.232 -15.608  1.00  0.00           N  
ATOM    293  CA  ALA A  19      14.575  15.545 -16.873  1.00  0.00           C  
ATOM    294  C   ALA A  19      14.305  17.040 -16.998  1.00  0.00           C  
ATOM    295  O   ALA A  19      14.362  17.601 -18.092  1.00  0.00           O  
ATOM    296  CB  ALA A  19      13.278  14.760 -17.008  1.00  0.00           C  
ATOM    297  H   ALA A  19      14.748  14.650 -14.936  1.00  0.00           H  
ATOM    298  HA  ALA A  19      15.248  15.259 -17.681  1.00  0.00           H  
ATOM    299 1HB  ALA A  19      12.802  15.005 -17.957  1.00  0.00           H  
ATOM    300 2HB  ALA A  19      13.494  13.692 -16.975  1.00  0.00           H  
ATOM    301 3HB  ALA A  19      12.609  15.020 -16.189  1.00  0.00           H  
ATOM    302  N   LEU A  20      14.012  17.679 -15.871  1.00  0.00           N  
ATOM    303  CA  LEU A  20      13.641  19.089 -15.864  1.00  0.00           C  
ATOM    304  C   LEU A  20      14.770  19.953 -15.320  1.00  0.00           C  
ATOM    305  O   LEU A  20      14.542  21.073 -14.863  1.00  0.00           O  
ATOM    306  CB  LEU A  20      12.376  19.300 -15.021  1.00  0.00           C  
ATOM    307  CG  LEU A  20      11.122  18.563 -15.507  1.00  0.00           C  
ATOM    308  CD1 LEU A  20      10.026  18.677 -14.457  1.00  0.00           C  
ATOM    309  CD2 LEU A  20      10.670  19.150 -16.836  1.00  0.00           C  
ATOM    310  H   LEU A  20      14.048  17.175 -14.996  1.00  0.00           H  
ATOM    311  HA  LEU A  20      13.451  19.394 -16.892  1.00  0.00           H  
ATOM    312 1HB  LEU A  20      12.579  18.973 -14.003  1.00  0.00           H  
ATOM    313 2HB  LEU A  20      12.147  20.365 -15.000  1.00  0.00           H  
ATOM    314  HG  LEU A  20      11.350  17.504 -15.638  1.00  0.00           H  
ATOM    315 1HD1 LEU A  20       9.135  18.153 -14.802  1.00  0.00           H  
ATOM    316 2HD1 LEU A  20      10.369  18.231 -13.523  1.00  0.00           H  
ATOM    317 3HD1 LEU A  20       9.788  19.727 -14.293  1.00  0.00           H  
ATOM    318 1HD2 LEU A  20       9.779  18.626 -17.182  1.00  0.00           H  
ATOM    319 2HD2 LEU A  20      10.441  20.208 -16.706  1.00  0.00           H  
ATOM    320 3HD2 LEU A  20      11.466  19.039 -17.573  1.00  0.00           H  
ATOM    321  N   SER A  21      15.989  19.427 -15.374  1.00  0.00           N  
ATOM    322  CA  SER A  21      17.152  20.133 -14.849  1.00  0.00           C  
ATOM    323  C   SER A  21      17.402  21.427 -15.614  1.00  0.00           C  
ATOM    324  O   SER A  21      17.895  22.406 -15.053  1.00  0.00           O  
ATOM    325  CB  SER A  21      18.379  19.246 -14.923  1.00  0.00           C  
ATOM    326  OG  SER A  21      18.720  18.971 -16.254  1.00  0.00           O  
ATOM    327  H   SER A  21      16.114  18.515 -15.787  1.00  0.00           H  
ATOM    328  HA  SER A  21      16.950  20.394 -13.810  1.00  0.00           H  
ATOM    329 1HB  SER A  21      19.214  19.738 -14.425  1.00  0.00           H  
ATOM    330 2HB  SER A  21      18.186  18.314 -14.394  1.00  0.00           H  
ATOM    331  HG  SER A  21      18.346  18.109 -16.450  1.00  0.00           H  
ATOM    332  N   GLU A  22      17.059  21.425 -16.898  1.00  0.00           N  
ATOM    333  CA  GLU A  22      17.116  22.635 -17.708  1.00  0.00           C  
ATOM    334  C   GLU A  22      16.104  23.668 -17.228  1.00  0.00           C  
ATOM    335  O   GLU A  22      16.389  24.866 -17.202  1.00  0.00           O  
ATOM    336  CB  GLU A  22      16.863  22.303 -19.180  1.00  0.00           C  
ATOM    337  CG  GLU A  22      16.991  23.491 -20.123  1.00  0.00           C  
ATOM    338  CD  GLU A  22      16.928  23.096 -21.573  1.00  0.00           C  
ATOM    339  OE1 GLU A  22      16.771  21.930 -21.845  1.00  0.00           O  
ATOM    340  OE2 GLU A  22      17.037  23.962 -22.409  1.00  0.00           O  
ATOM    341  H   GLU A  22      16.750  20.563 -17.323  1.00  0.00           H  
ATOM    342  HA  GLU A  22      18.111  23.068 -17.601  1.00  0.00           H  
ATOM    343 1HB  GLU A  22      17.567  21.538 -19.507  1.00  0.00           H  
ATOM    344 2HB  GLU A  22      15.859  21.894 -19.293  1.00  0.00           H  
ATOM    345 1HG  GLU A  22      16.187  24.196 -19.915  1.00  0.00           H  
ATOM    346 2HG  GLU A  22      17.938  23.994 -19.930  1.00  0.00           H  
ATOM    347  N   PHE A  23      14.921  23.197 -16.848  1.00  0.00           N  
ATOM    348  CA  PHE A  23      13.855  24.081 -16.392  1.00  0.00           C  
ATOM    349  C   PHE A  23      14.100  24.549 -14.964  1.00  0.00           C  
ATOM    350  O   PHE A  23      13.575  25.579 -14.539  1.00  0.00           O  
ATOM    351  CB  PHE A  23      12.501  23.374 -16.477  1.00  0.00           C  
ATOM    352  CG  PHE A  23      12.061  23.074 -17.882  1.00  0.00           C  
ATOM    353  CD1 PHE A  23      12.469  21.910 -18.517  1.00  0.00           C  
ATOM    354  CD2 PHE A  23      11.240  23.953 -18.571  1.00  0.00           C  
ATOM    355  CE1 PHE A  23      12.065  21.632 -19.809  1.00  0.00           C  
ATOM    356  CE2 PHE A  23      10.834  23.678 -19.862  1.00  0.00           C  
ATOM    357  CZ  PHE A  23      11.248  22.515 -20.482  1.00  0.00           C  
ATOM    358  H   PHE A  23      14.756  22.201 -16.875  1.00  0.00           H  
ATOM    359  HA  PHE A  23      13.848  24.962 -17.036  1.00  0.00           H  
ATOM    360 1HB  PHE A  23      12.546  22.436 -15.926  1.00  0.00           H  
ATOM    361 2HB  PHE A  23      11.737  23.993 -16.007  1.00  0.00           H  
ATOM    362  HD1 PHE A  23      13.114  21.211 -17.984  1.00  0.00           H  
ATOM    363  HD2 PHE A  23      10.914  24.872 -18.081  1.00  0.00           H  
ATOM    364  HE1 PHE A  23      12.393  20.714 -20.296  1.00  0.00           H  
ATOM    365  HE2 PHE A  23      10.188  24.377 -20.392  1.00  0.00           H  
ATOM    366  HZ  PHE A  23      10.930  22.298 -21.500  1.00  0.00           H  
ATOM    367  N   GLU A  24      14.900  23.786 -14.226  1.00  0.00           N  
ATOM    368  CA  GLU A  24      15.421  24.241 -12.942  1.00  0.00           C  
ATOM    369  C   GLU A  24      16.378  25.412 -13.118  1.00  0.00           C  
ATOM    370  O   GLU A  24      16.358  26.365 -12.340  1.00  0.00           O  
ATOM    371  CB  GLU A  24      16.131  23.094 -12.219  1.00  0.00           C  
ATOM    372  CG  GLU A  24      15.203  22.001 -11.710  1.00  0.00           C  
ATOM    373  CD  GLU A  24      15.942  20.834 -11.119  1.00  0.00           C  
ATOM    374  OE1 GLU A  24      17.140  20.778 -11.264  1.00  0.00           O  
ATOM    375  OE2 GLU A  24      15.309  19.996 -10.520  1.00  0.00           O  
ATOM    376  H   GLU A  24      15.154  22.870 -14.564  1.00  0.00           H  
ATOM    377  HA  GLU A  24      14.580  24.584 -12.338  1.00  0.00           H  
ATOM    378 1HB  GLU A  24      16.854  22.632 -12.892  1.00  0.00           H  
ATOM    379 2HB  GLU A  24      16.683  23.489 -11.366  1.00  0.00           H  
ATOM    380 1HG  GLU A  24      14.545  22.422 -10.950  1.00  0.00           H  
ATOM    381 2HG  GLU A  24      14.582  21.652 -12.534  1.00  0.00           H  
ATOM    382  N   LYS A  25      17.216  25.335 -14.147  1.00  0.00           N  
ATOM    383  CA  LYS A  25      18.121  26.429 -14.482  1.00  0.00           C  
ATOM    384  C   LYS A  25      17.353  27.646 -14.979  1.00  0.00           C  
ATOM    385  O   LYS A  25      17.688  28.783 -14.646  1.00  0.00           O  
ATOM    386  CB  LYS A  25      19.135  25.981 -15.536  1.00  0.00           C  
ATOM    387  CG  LYS A  25      20.164  24.978 -15.031  1.00  0.00           C  
ATOM    388  CD  LYS A  25      21.102  24.540 -16.147  1.00  0.00           C  
ATOM    389  CE  LYS A  25      22.115  23.519 -15.651  1.00  0.00           C  
ATOM    390  NZ  LYS A  25      23.015  23.053 -16.741  1.00  0.00           N  
ATOM    391  H   LYS A  25      17.226  24.498 -14.712  1.00  0.00           H  
ATOM    392  HA  LYS A  25      18.653  26.717 -13.575  1.00  0.00           H  
ATOM    393 1HB  LYS A  25      18.610  25.528 -16.377  1.00  0.00           H  
ATOM    394 2HB  LYS A  25      19.673  26.850 -15.915  1.00  0.00           H  
ATOM    395 1HG  LYS A  25      20.752  25.430 -14.231  1.00  0.00           H  
ATOM    396 2HG  LYS A  25      19.653  24.102 -14.633  1.00  0.00           H  
ATOM    397 1HD  LYS A  25      20.521  24.099 -16.958  1.00  0.00           H  
ATOM    398 2HD  LYS A  25      21.635  25.408 -16.536  1.00  0.00           H  
ATOM    399 1HE  LYS A  25      22.720  23.962 -14.861  1.00  0.00           H  
ATOM    400 2HE  LYS A  25      21.591  22.658 -15.237  1.00  0.00           H  
ATOM    401 1HZ  LYS A  25      23.670  22.378 -16.372  1.00  0.00           H  
ATOM    402 2HZ  LYS A  25      22.465  22.623 -17.471  1.00  0.00           H  
ATOM    403 3HZ  LYS A  25      23.521  23.840 -17.120  1.00  0.00           H  
ATOM    404  N   GLN A  26      16.319  27.402 -15.778  1.00  0.00           N  
ATOM    405  CA  GLN A  26      15.456  28.472 -16.264  1.00  0.00           C  
ATOM    406  C   GLN A  26      14.657  29.095 -15.126  1.00  0.00           C  
ATOM    407  O   GLN A  26      14.443  30.307 -15.096  1.00  0.00           O  
ATOM    408  CB  GLN A  26      14.506  27.947 -17.343  1.00  0.00           C  
ATOM    409  CG  GLN A  26      15.187  27.596 -18.655  1.00  0.00           C  
ATOM    410  CD  GLN A  26      14.219  27.028 -19.676  1.00  0.00           C  
ATOM    411  OE1 GLN A  26      13.299  26.281 -19.331  1.00  0.00           O  
ATOM    412  NE2 GLN A  26      14.420  27.380 -20.940  1.00  0.00           N  
ATOM    413  H   GLN A  26      16.126  26.450 -16.056  1.00  0.00           H  
ATOM    414  HA  GLN A  26      16.090  29.250 -16.692  1.00  0.00           H  
ATOM    415 1HB  GLN A  26      13.998  27.054 -16.978  1.00  0.00           H  
ATOM    416 2HB  GLN A  26      13.741  28.696 -17.551  1.00  0.00           H  
ATOM    417 1HG  GLN A  26      15.634  28.498 -19.073  1.00  0.00           H  
ATOM    418 2HG  GLN A  26      15.958  26.850 -18.464  1.00  0.00           H  
ATOM    419 1HE2 GLN A  26      13.814  27.036 -21.659  1.00  0.00           H  
ATOM    420 2HE2 GLN A  26      15.179  27.988 -21.176  1.00  0.00           H  
ATOM    421  N   GLY A  27      14.218  28.259 -14.191  1.00  0.00           N  
ATOM    422  CA  GLY A  27      13.383  28.716 -13.087  1.00  0.00           C  
ATOM    423  C   GLY A  27      11.907  28.490 -13.384  1.00  0.00           C  
ATOM    424  O   GLY A  27      11.041  29.157 -12.815  1.00  0.00           O  
ATOM    425  H   GLY A  27      14.471  27.283 -14.247  1.00  0.00           H  
ATOM    426 1HA  GLY A  27      13.661  28.184 -12.176  1.00  0.00           H  
ATOM    427 2HA  GLY A  27      13.564  29.775 -12.907  1.00  0.00           H  
ATOM    428  N   LYS A  28      11.625  27.548 -14.277  1.00  0.00           N  
ATOM    429  CA  LYS A  28      10.252  27.255 -14.674  1.00  0.00           C  
ATOM    430  C   LYS A  28       9.645  26.170 -13.794  1.00  0.00           C  
ATOM    431  O   LYS A  28       8.435  26.147 -13.567  1.00  0.00           O  
ATOM    432  CB  LYS A  28      10.198  26.833 -16.143  1.00  0.00           C  
ATOM    433  CG  LYS A  28      10.705  27.886 -17.119  1.00  0.00           C  
ATOM    434  CD  LYS A  28       9.962  29.202 -16.948  1.00  0.00           C  
ATOM    435  CE  LYS A  28      10.374  30.213 -18.008  1.00  0.00           C  
ATOM    436  NZ  LYS A  28       9.810  31.563 -17.738  1.00  0.00           N  
ATOM    437  H   LYS A  28      12.380  27.022 -14.693  1.00  0.00           H  
ATOM    438  HA  LYS A  28       9.661  28.161 -14.544  1.00  0.00           H  
ATOM    439 1HB  LYS A  28      10.793  25.930 -16.285  1.00  0.00           H  
ATOM    440 2HB  LYS A  28       9.170  26.592 -16.415  1.00  0.00           H  
ATOM    441 1HG  LYS A  28      11.770  28.054 -16.952  1.00  0.00           H  
ATOM    442 2HG  LYS A  28      10.568  27.531 -18.140  1.00  0.00           H  
ATOM    443 1HD  LYS A  28       8.888  29.026 -17.023  1.00  0.00           H  
ATOM    444 2HD  LYS A  28      10.177  29.615 -15.963  1.00  0.00           H  
ATOM    445 1HE  LYS A  28      11.460  30.286 -18.039  1.00  0.00           H  
ATOM    446 2HE  LYS A  28      10.027  29.878 -18.985  1.00  0.00           H  
ATOM    447 1HZ  LYS A  28      10.105  32.203 -18.462  1.00  0.00           H  
ATOM    448 2HZ  LYS A  28       8.801  31.511 -17.726  1.00  0.00           H  
ATOM    449 3HZ  LYS A  28      10.141  31.894 -16.842  1.00  0.00           H  
ATOM    450  N   ILE A  29      10.491  25.272 -13.301  1.00  0.00           N  
ATOM    451  CA  ILE A  29      10.044  24.203 -12.416  1.00  0.00           C  
ATOM    452  C   ILE A  29      10.589  24.391 -11.006  1.00  0.00           C  
ATOM    453  O   ILE A  29      11.786  24.611 -10.817  1.00  0.00           O  
ATOM    454  CB  ILE A  29      10.476  22.827 -12.955  1.00  0.00           C  
ATOM    455  CG1 ILE A  29       9.826  22.559 -14.315  1.00  0.00           C  
ATOM    456  CG2 ILE A  29      10.117  21.731 -11.964  1.00  0.00           C  
ATOM    457  CD1 ILE A  29       8.321  22.436 -14.259  1.00  0.00           C  
ATOM    458  H   ILE A  29      11.469  25.333 -13.545  1.00  0.00           H  
ATOM    459  HA  ILE A  29       8.955  24.243 -12.360  1.00  0.00           H  
ATOM    460  HB  ILE A  29      11.554  22.821 -13.114  1.00  0.00           H  
ATOM    461 1HG1 ILE A  29      10.078  23.364 -15.004  1.00  0.00           H  
ATOM    462 2HG1 ILE A  29      10.227  21.635 -14.734  1.00  0.00           H  
ATOM    463 1HG2 ILE A  29      10.429  20.765 -12.361  1.00  0.00           H  
ATOM    464 2HG2 ILE A  29      10.625  21.915 -11.018  1.00  0.00           H  
ATOM    465 3HG2 ILE A  29       9.039  21.725 -11.802  1.00  0.00           H  
ATOM    466 1HD1 ILE A  29       7.933  22.246 -15.260  1.00  0.00           H  
ATOM    467 2HD1 ILE A  29       8.047  21.611 -13.601  1.00  0.00           H  
ATOM    468 3HD1 ILE A  29       7.895  23.363 -13.876  1.00  0.00           H  
ATOM    469  N   THR A  30       9.706  24.302 -10.018  1.00  0.00           N  
ATOM    470  CA  THR A  30      10.096  24.472  -8.624  1.00  0.00           C  
ATOM    471  C   THR A  30      10.167  23.130  -7.904  1.00  0.00           C  
ATOM    472  O   THR A  30       9.571  22.148  -8.343  1.00  0.00           O  
ATOM    473  CB  THR A  30       9.118  25.405  -7.885  1.00  0.00           C  
ATOM    474  OG1 THR A  30       7.821  24.797  -7.833  1.00  0.00           O  
ATOM    475  CG2 THR A  30       9.018  26.745  -8.597  1.00  0.00           C  
ATOM    476  H   THR A  30       8.739  24.111 -10.238  1.00  0.00           H  
ATOM    477  HA  THR A  30      11.091  24.915  -8.602  1.00  0.00           H  
ATOM    478  HB  THR A  30       9.470  25.566  -6.866  1.00  0.00           H  
ATOM    479  HG1 THR A  30       7.209  25.389  -7.390  1.00  0.00           H  
ATOM    480 1HG2 THR A  30       8.324  27.391  -8.060  1.00  0.00           H  
ATOM    481 2HG2 THR A  30      10.001  27.214  -8.628  1.00  0.00           H  
ATOM    482 3HG2 THR A  30       8.658  26.590  -9.613  1.00  0.00           H  
ATOM    483  N   PRO A  31      10.901  23.097  -6.797  1.00  0.00           N  
ATOM    484  CA  PRO A  31      10.997  21.894  -5.978  1.00  0.00           C  
ATOM    485  C   PRO A  31       9.617  21.371  -5.604  1.00  0.00           C  
ATOM    486  O   PRO A  31       9.381  20.162  -5.599  1.00  0.00           O  
ATOM    487  CB  PRO A  31      11.771  22.377  -4.747  1.00  0.00           C  
ATOM    488  CG  PRO A  31      12.609  23.498  -5.258  1.00  0.00           C  
ATOM    489  CD  PRO A  31      11.723  24.208  -6.246  1.00  0.00           C  
ATOM    490  HA  PRO A  31      11.499  21.125  -6.564  1.00  0.00           H  
ATOM    491 1HB  PRO A  31      11.069  22.692  -3.961  1.00  0.00           H  
ATOM    492 2HB  PRO A  31      12.369  21.552  -4.331  1.00  0.00           H  
ATOM    493 1HG  PRO A  31      12.923  24.147  -4.427  1.00  0.00           H  
ATOM    494 2HG  PRO A  31      13.528  23.106  -5.719  1.00  0.00           H  
ATOM    495 1HD  PRO A  31      11.107  24.952  -5.718  1.00  0.00           H  
ATOM    496 2HD  PRO A  31      12.343  24.693  -7.014  1.00  0.00           H  
ATOM    497  N   GLU A  32       8.706  22.286  -5.291  1.00  0.00           N  
ATOM    498  CA  GLU A  32       7.325  21.924  -4.996  1.00  0.00           C  
ATOM    499  C   GLU A  32       6.666  21.249  -6.191  1.00  0.00           C  
ATOM    500  O   GLU A  32       6.036  20.200  -6.054  1.00  0.00           O  
ATOM    501  CB  GLU A  32       6.524  23.163  -4.592  1.00  0.00           C  
ATOM    502  CG  GLU A  32       5.064  22.887  -4.261  1.00  0.00           C  
ATOM    503  CD  GLU A  32       4.314  24.123  -3.849  1.00  0.00           C  
ATOM    504  OE1 GLU A  32       4.941  25.132  -3.634  1.00  0.00           O  
ATOM    505  OE2 GLU A  32       3.111  24.059  -3.750  1.00  0.00           O  
ATOM    506  H   GLU A  32       8.978  23.258  -5.256  1.00  0.00           H  
ATOM    507  HA  GLU A  32       7.331  21.212  -4.171  1.00  0.00           H  
ATOM    508 1HB  GLU A  32       6.984  23.625  -3.717  1.00  0.00           H  
ATOM    509 2HB  GLU A  32       6.551  23.894  -5.400  1.00  0.00           H  
ATOM    510 1HG  GLU A  32       4.579  22.457  -5.136  1.00  0.00           H  
ATOM    511 2HG  GLU A  32       5.017  22.155  -3.456  1.00  0.00           H  
ATOM    512  N   THR A  33       6.813  21.856  -7.363  1.00  0.00           N  
ATOM    513  CA  THR A  33       6.286  21.282  -8.596  1.00  0.00           C  
ATOM    514  C   THR A  33       6.796  19.862  -8.804  1.00  0.00           C  
ATOM    515  O   THR A  33       6.039  18.968  -9.183  1.00  0.00           O  
ATOM    516  CB  THR A  33       6.656  22.148  -9.814  1.00  0.00           C  
ATOM    517  OG1 THR A  33       6.125  23.468  -9.644  1.00  0.00           O  
ATOM    518  CG2 THR A  33       6.094  21.541 -11.091  1.00  0.00           C  
ATOM    519  H   THR A  33       7.304  22.738  -7.402  1.00  0.00           H  
ATOM    520  HA  THR A  33       5.200  21.237  -8.512  1.00  0.00           H  
ATOM    521  HB  THR A  33       7.740  22.215  -9.897  1.00  0.00           H  
ATOM    522  HG1 THR A  33       6.706  23.975  -9.071  1.00  0.00           H  
ATOM    523 1HG2 THR A  33       6.366  22.166 -11.941  1.00  0.00           H  
ATOM    524 2HG2 THR A  33       6.505  20.541 -11.229  1.00  0.00           H  
ATOM    525 3HG2 THR A  33       5.009  21.480 -11.018  1.00  0.00           H  
ATOM    526  N   LEU A  34       8.086  19.659  -8.554  1.00  0.00           N  
ATOM    527  CA  LEU A  34       8.700  18.346  -8.713  1.00  0.00           C  
ATOM    528  C   LEU A  34       8.050  17.319  -7.796  1.00  0.00           C  
ATOM    529  O   LEU A  34       7.790  16.187  -8.202  1.00  0.00           O  
ATOM    530  CB  LEU A  34      10.204  18.425  -8.419  1.00  0.00           C  
ATOM    531  CG  LEU A  34      11.037  19.232  -9.423  1.00  0.00           C  
ATOM    532  CD1 LEU A  34      12.449  19.410  -8.885  1.00  0.00           C  
ATOM    533  CD2 LEU A  34      11.049  18.514 -10.765  1.00  0.00           C  
ATOM    534  H   LEU A  34       8.655  20.434  -8.245  1.00  0.00           H  
ATOM    535  HA  LEU A  34       8.543  18.022  -9.742  1.00  0.00           H  
ATOM    536 1HB  LEU A  34      10.342  18.875  -7.437  1.00  0.00           H  
ATOM    537 2HB  LEU A  34      10.606  17.412  -8.392  1.00  0.00           H  
ATOM    538  HG  LEU A  34      10.599  20.223  -9.546  1.00  0.00           H  
ATOM    539 1HD1 LEU A  34      13.041  19.983  -9.598  1.00  0.00           H  
ATOM    540 2HD1 LEU A  34      12.412  19.943  -7.934  1.00  0.00           H  
ATOM    541 3HD1 LEU A  34      12.908  18.433  -8.736  1.00  0.00           H  
ATOM    542 1HD2 LEU A  34      11.641  19.088 -11.479  1.00  0.00           H  
ATOM    543 2HD2 LEU A  34      11.488  17.524 -10.644  1.00  0.00           H  
ATOM    544 3HD2 LEU A  34      10.029  18.416 -11.135  1.00  0.00           H  
ATOM    545  N   LYS A  35       7.793  17.721  -6.556  1.00  0.00           N  
ATOM    546  CA  LYS A  35       7.228  16.818  -5.560  1.00  0.00           C  
ATOM    547  C   LYS A  35       5.782  16.470  -5.888  1.00  0.00           C  
ATOM    548  O   LYS A  35       5.363  15.319  -5.751  1.00  0.00           O  
ATOM    549  CB  LYS A  35       7.316  17.437  -4.164  1.00  0.00           C  
ATOM    550  CG  LYS A  35       8.732  17.553  -3.615  1.00  0.00           C  
ATOM    551  CD  LYS A  35       8.736  18.163  -2.222  1.00  0.00           C  
ATOM    552  CE  LYS A  35      10.152  18.446  -1.744  1.00  0.00           C  
ATOM    553  NZ  LYS A  35      10.989  17.215  -1.722  1.00  0.00           N  
ATOM    554  H   LYS A  35       7.992  18.677  -6.296  1.00  0.00           H  
ATOM    555  HA  LYS A  35       7.806  15.894  -5.574  1.00  0.00           H  
ATOM    556 1HB  LYS A  35       6.881  18.437  -4.182  1.00  0.00           H  
ATOM    557 2HB  LYS A  35       6.733  16.839  -3.464  1.00  0.00           H  
ATOM    558 1HG  LYS A  35       9.187  16.563  -3.571  1.00  0.00           H  
ATOM    559 2HG  LYS A  35       9.329  18.179  -4.278  1.00  0.00           H  
ATOM    560 1HD  LYS A  35       8.171  19.096  -2.231  1.00  0.00           H  
ATOM    561 2HD  LYS A  35       8.258  17.477  -1.523  1.00  0.00           H  
ATOM    562 1HE  LYS A  35      10.619  19.176  -2.404  1.00  0.00           H  
ATOM    563 2HE  LYS A  35      10.121  18.866  -0.739  1.00  0.00           H  
ATOM    564 1HZ  LYS A  35      11.918  17.445  -1.401  1.00  0.00           H  
ATOM    565 2HZ  LYS A  35      10.575  16.537  -1.098  1.00  0.00           H  
ATOM    566 3HZ  LYS A  35      11.042  16.827  -2.653  1.00  0.00           H  
ATOM    567  N   ARG A  36       5.022  17.469  -6.324  1.00  0.00           N  
ATOM    568  CA  ARG A  36       3.623  17.267  -6.681  1.00  0.00           C  
ATOM    569  C   ARG A  36       3.488  16.318  -7.865  1.00  0.00           C  
ATOM    570  O   ARG A  36       2.643  15.423  -7.860  1.00  0.00           O  
ATOM    571  CB  ARG A  36       2.961  18.595  -7.021  1.00  0.00           C  
ATOM    572  CG  ARG A  36       2.713  19.509  -5.831  1.00  0.00           C  
ATOM    573  CD  ARG A  36       2.017  20.757  -6.234  1.00  0.00           C  
ATOM    574  NE  ARG A  36       1.823  21.657  -5.108  1.00  0.00           N  
ATOM    575  CZ  ARG A  36       0.809  21.571  -4.226  1.00  0.00           C  
ATOM    576  NH1 ARG A  36      -0.093  20.623  -4.351  1.00  0.00           N  
ATOM    577  NH2 ARG A  36       0.721  22.440  -3.234  1.00  0.00           N  
ATOM    578  H   ARG A  36       5.425  18.392  -6.409  1.00  0.00           H  
ATOM    579  HA  ARG A  36       3.117  16.814  -5.829  1.00  0.00           H  
ATOM    580 1HB  ARG A  36       3.582  19.139  -7.731  1.00  0.00           H  
ATOM    581 2HB  ARG A  36       2.000  18.410  -7.501  1.00  0.00           H  
ATOM    582 1HG  ARG A  36       2.094  18.992  -5.098  1.00  0.00           H  
ATOM    583 2HG  ARG A  36       3.666  19.779  -5.375  1.00  0.00           H  
ATOM    584 1HD  ARG A  36       2.608  21.276  -6.988  1.00  0.00           H  
ATOM    585 2HD  ARG A  36       1.039  20.511  -6.646  1.00  0.00           H  
ATOM    586  HE  ARG A  36       2.498  22.400  -4.979  1.00  0.00           H  
ATOM    587 1HH1 ARG A  36      -0.025  19.959  -5.109  1.00  0.00           H  
ATOM    588 2HH1 ARG A  36      -0.853  20.559  -3.690  1.00  0.00           H  
ATOM    589 1HH2 ARG A  36       1.415  23.169  -3.137  1.00  0.00           H  
ATOM    590 2HH2 ARG A  36      -0.039  22.376  -2.573  1.00  0.00           H  
ATOM    591  N   LEU A  37       4.325  16.519  -8.877  1.00  0.00           N  
ATOM    592  CA  LEU A  37       4.327  15.656 -10.052  1.00  0.00           C  
ATOM    593  C   LEU A  37       4.809  14.255  -9.704  1.00  0.00           C  
ATOM    594  O   LEU A  37       4.330  13.267 -10.261  1.00  0.00           O  
ATOM    595  CB  LEU A  37       5.219  16.254 -11.147  1.00  0.00           C  
ATOM    596  CG  LEU A  37       4.705  17.547 -11.792  1.00  0.00           C  
ATOM    597  CD1 LEU A  37       5.770  18.108 -12.725  1.00  0.00           C  
ATOM    598  CD2 LEU A  37       3.414  17.261 -12.546  1.00  0.00           C  
ATOM    599  H   LEU A  37       4.976  17.290  -8.831  1.00  0.00           H  
ATOM    600  HA  LEU A  37       3.302  15.577 -10.416  1.00  0.00           H  
ATOM    601 1HB  LEU A  37       6.199  16.464 -10.721  1.00  0.00           H  
ATOM    602 2HB  LEU A  37       5.341  15.515 -11.939  1.00  0.00           H  
ATOM    603  HG  LEU A  37       4.516  18.290 -11.017  1.00  0.00           H  
ATOM    604 1HD1 LEU A  37       5.404  19.027 -13.184  1.00  0.00           H  
ATOM    605 2HD1 LEU A  37       6.675  18.322 -12.157  1.00  0.00           H  
ATOM    606 3HD1 LEU A  37       5.993  17.379 -13.503  1.00  0.00           H  
ATOM    607 1HD2 LEU A  37       3.048  18.180 -13.004  1.00  0.00           H  
ATOM    608 2HD2 LEU A  37       3.603  16.519 -13.322  1.00  0.00           H  
ATOM    609 3HD2 LEU A  37       2.666  16.878 -11.852  1.00  0.00           H  
ATOM    610  N   ALA A  38       5.761  14.173  -8.781  1.00  0.00           N  
ATOM    611  CA  ALA A  38       6.300  12.890  -8.346  1.00  0.00           C  
ATOM    612  C   ALA A  38       5.220  12.026  -7.710  1.00  0.00           C  
ATOM    613  O   ALA A  38       5.185  10.811  -7.909  1.00  0.00           O  
ATOM    614  CB  ALA A  38       7.451  13.101  -7.373  1.00  0.00           C  
ATOM    615  H   ALA A  38       6.121  15.023  -8.369  1.00  0.00           H  
ATOM    616  HA  ALA A  38       6.674  12.366  -9.225  1.00  0.00           H  
ATOM    617 1HB  ALA A  38       7.843  12.134  -7.058  1.00  0.00           H  
ATOM    618 2HB  ALA A  38       8.241  13.671  -7.862  1.00  0.00           H  
ATOM    619 3HB  ALA A  38       7.094  13.649  -6.502  1.00  0.00           H  
ATOM    620  N   GLU A  39       4.338  12.659  -6.944  1.00  0.00           N  
ATOM    621  CA  GLU A  39       3.236  11.953  -6.301  1.00  0.00           C  
ATOM    622  C   GLU A  39       2.258  11.402  -7.332  1.00  0.00           C  
ATOM    623  O   GLU A  39       1.738  10.297  -7.179  1.00  0.00           O  
ATOM    624  CB  GLU A  39       2.500  12.882  -5.333  1.00  0.00           C  
ATOM    625  CG  GLU A  39       3.280  13.218  -4.070  1.00  0.00           C  
ATOM    626  CD  GLU A  39       2.525  14.128  -3.141  1.00  0.00           C  
ATOM    627  OE1 GLU A  39       1.518  14.656  -3.546  1.00  0.00           O  
ATOM    628  OE2 GLU A  39       2.956  14.294  -2.024  1.00  0.00           O  
ATOM    629  H   GLU A  39       4.433  13.654  -6.802  1.00  0.00           H  
ATOM    630  HA  GLU A  39       3.649  11.110  -5.749  1.00  0.00           H  
ATOM    631 1HB  GLU A  39       2.261  13.819  -5.838  1.00  0.00           H  
ATOM    632 2HB  GLU A  39       1.558  12.423  -5.033  1.00  0.00           H  
ATOM    633 1HG  GLU A  39       3.514  12.294  -3.543  1.00  0.00           H  
ATOM    634 2HG  GLU A  39       4.219  13.693  -4.351  1.00  0.00           H  
ATOM    635  N   GLU A  40       2.015  12.177  -8.383  1.00  0.00           N  
ATOM    636  CA  GLU A  40       1.145  11.744  -9.471  1.00  0.00           C  
ATOM    637  C   GLU A  40       1.761  10.579 -10.236  1.00  0.00           C  
ATOM    638  O   GLU A  40       1.058   9.662 -10.659  1.00  0.00           O  
ATOM    639  CB  GLU A  40       0.867  12.905 -10.427  1.00  0.00           C  
ATOM    640  CG  GLU A  40      -0.003  14.008  -9.840  1.00  0.00           C  
ATOM    641  CD  GLU A  40      -1.375  13.530  -9.458  1.00  0.00           C  
ATOM    642  OE1 GLU A  40      -1.760  12.473  -9.898  1.00  0.00           O  
ATOM    643  OE2 GLU A  40      -2.041  14.222  -8.724  1.00  0.00           O  
ATOM    644  H   GLU A  40       2.442  13.091  -8.429  1.00  0.00           H  
ATOM    645  HA  GLU A  40       0.206  11.399  -9.037  1.00  0.00           H  
ATOM    646 1HB  GLU A  40       1.810  13.354 -10.739  1.00  0.00           H  
ATOM    647 2HB  GLU A  40       0.371  12.529 -11.322  1.00  0.00           H  
ATOM    648 1HG  GLU A  40       0.489  14.412  -8.955  1.00  0.00           H  
ATOM    649 2HG  GLU A  40      -0.093  14.812 -10.570  1.00  0.00           H  
ATOM    650  N   ILE A  41       3.077  10.621 -10.411  1.00  0.00           N  
ATOM    651  CA  ILE A  41       3.808   9.507 -11.002  1.00  0.00           C  
ATOM    652  C   ILE A  41       3.743   8.271 -10.113  1.00  0.00           C  
ATOM    653  O   ILE A  41       3.489   7.166 -10.589  1.00  0.00           O  
ATOM    654  CB  ILE A  41       5.280   9.885 -11.248  1.00  0.00           C  
ATOM    655  CG1 ILE A  41       5.381  10.950 -12.343  1.00  0.00           C  
ATOM    656  CG2 ILE A  41       6.090   8.654 -11.623  1.00  0.00           C  
ATOM    657  CD1 ILE A  41       6.748  11.584 -12.454  1.00  0.00           C  
ATOM    658  H   ILE A  41       3.585  11.447 -10.126  1.00  0.00           H  
ATOM    659  HA  ILE A  41       3.335   9.260 -11.953  1.00  0.00           H  
ATOM    660  HB  ILE A  41       5.699  10.323 -10.343  1.00  0.00           H  
ATOM    661 1HG1 ILE A  41       5.131  10.507 -13.306  1.00  0.00           H  
ATOM    662 2HG1 ILE A  41       4.654  11.740 -12.150  1.00  0.00           H  
ATOM    663 1HG2 ILE A  41       7.127   8.939 -11.795  1.00  0.00           H  
ATOM    664 2HG2 ILE A  41       6.043   7.927 -10.813  1.00  0.00           H  
ATOM    665 3HG2 ILE A  41       5.680   8.211 -12.531  1.00  0.00           H  
ATOM    666 1HD1 ILE A  41       6.741  12.329 -13.251  1.00  0.00           H  
ATOM    667 2HD1 ILE A  41       7.004  12.066 -11.510  1.00  0.00           H  
ATOM    668 3HD1 ILE A  41       7.487  10.817 -12.682  1.00  0.00           H  
ATOM    669  N   ALA A  42       3.974   8.467  -8.820  1.00  0.00           N  
ATOM    670  CA  ALA A  42       3.974   7.364  -7.866  1.00  0.00           C  
ATOM    671  C   ALA A  42       2.613   6.681  -7.814  1.00  0.00           C  
ATOM    672  O   ALA A  42       2.526   5.458  -7.701  1.00  0.00           O  
ATOM    673  CB  ALA A  42       4.369   7.860  -6.483  1.00  0.00           C  
ATOM    674  H   ALA A  42       4.153   9.404  -8.488  1.00  0.00           H  
ATOM    675  HA  ALA A  42       4.705   6.628  -8.200  1.00  0.00           H  
ATOM    676 1HB  ALA A  42       4.365   7.025  -5.782  1.00  0.00           H  
ATOM    677 2HB  ALA A  42       5.368   8.294  -6.524  1.00  0.00           H  
ATOM    678 3HB  ALA A  42       3.659   8.616  -6.151  1.00  0.00           H  
ATOM    679  N   GLU A  43       1.552   7.477  -7.898  1.00  0.00           N  
ATOM    680  CA  GLU A  43       0.194   6.948  -7.893  1.00  0.00           C  
ATOM    681  C   GLU A  43      -0.066   6.086  -9.122  1.00  0.00           C  
ATOM    682  O   GLU A  43      -0.625   4.994  -9.019  1.00  0.00           O  
ATOM    683  CB  GLU A  43      -0.823   8.090  -7.833  1.00  0.00           C  
ATOM    684  CG  GLU A  43      -2.275   7.636  -7.775  1.00  0.00           C  
ATOM    685  CD  GLU A  43      -2.631   6.979  -6.471  1.00  0.00           C  
ATOM    686  OE1 GLU A  43      -1.856   7.073  -5.549  1.00  0.00           O  
ATOM    687  OE2 GLU A  43      -3.679   6.383  -6.396  1.00  0.00           O  
ATOM    688  H   GLU A  43       1.691   8.475  -7.968  1.00  0.00           H  
ATOM    689  HA  GLU A  43       0.081   6.315  -7.012  1.00  0.00           H  
ATOM    690 1HB  GLU A  43      -0.629   8.704  -6.954  1.00  0.00           H  
ATOM    691 2HB  GLU A  43      -0.706   8.727  -8.710  1.00  0.00           H  
ATOM    692 1HG  GLU A  43      -2.921   8.501  -7.922  1.00  0.00           H  
ATOM    693 2HG  GLU A  43      -2.459   6.938  -8.591  1.00  0.00           H  
ATOM    694  N   ALA A  44       0.341   6.585 -10.284  1.00  0.00           N  
ATOM    695  CA  ALA A  44       0.184   5.846 -11.531  1.00  0.00           C  
ATOM    696  C   ALA A  44       1.062   4.601 -11.549  1.00  0.00           C  
ATOM    697  O   ALA A  44       0.642   3.541 -12.011  1.00  0.00           O  
ATOM    698  CB  ALA A  44       0.509   6.739 -12.720  1.00  0.00           C  
ATOM    699  H   ALA A  44       0.770   7.499 -10.304  1.00  0.00           H  
ATOM    700  HA  ALA A  44      -0.854   5.524 -11.606  1.00  0.00           H  
ATOM    701 1HB  ALA A  44       0.387   6.173 -13.644  1.00  0.00           H  
ATOM    702 2HB  ALA A  44      -0.166   7.595 -12.727  1.00  0.00           H  
ATOM    703 3HB  ALA A  44       1.537   7.088 -12.642  1.00  0.00           H  
ATOM    704  N   ALA A  45       2.282   4.736 -11.041  1.00  0.00           N  
ATOM    705  CA  ALA A  45       3.215   3.618 -10.980  1.00  0.00           C  
ATOM    706  C   ALA A  45       2.717   2.536 -10.032  1.00  0.00           C  
ATOM    707  O   ALA A  45       2.854   1.344 -10.308  1.00  0.00           O  
ATOM    708  CB  ALA A  45       4.594   4.101 -10.554  1.00  0.00           C  
ATOM    709  H   ALA A  45       2.571   5.638 -10.687  1.00  0.00           H  
ATOM    710  HA  ALA A  45       3.286   3.183 -11.977  1.00  0.00           H  
ATOM    711 1HB  ALA A  45       5.280   3.255 -10.513  1.00  0.00           H  
ATOM    712 2HB  ALA A  45       4.962   4.832 -11.274  1.00  0.00           H  
ATOM    713 3HB  ALA A  45       4.529   4.563  -9.570  1.00  0.00           H  
ATOM    714  N   LEU A  46       2.139   2.957  -8.913  1.00  0.00           N  
ATOM    715  CA  LEU A  46       1.492   2.033  -7.989  1.00  0.00           C  
ATOM    716  C   LEU A  46       0.339   1.299  -8.661  1.00  0.00           C  
ATOM    717  O   LEU A  46       0.189   0.087  -8.509  1.00  0.00           O  
ATOM    718  CB  LEU A  46       0.977   2.789  -6.757  1.00  0.00           C  
ATOM    719  CG  LEU A  46       0.292   1.929  -5.688  1.00  0.00           C  
ATOM    720  CD1 LEU A  46       1.279   0.897  -5.157  1.00  0.00           C  
ATOM    721  CD2 LEU A  46      -0.219   2.823  -4.568  1.00  0.00           C  
ATOM    722  H   LEU A  46       2.149   3.944  -8.695  1.00  0.00           H  
ATOM    723  HA  LEU A  46       2.228   1.289  -7.683  1.00  0.00           H  
ATOM    724 1HB  LEU A  46       1.816   3.298  -6.286  1.00  0.00           H  
ATOM    725 2HB  LEU A  46       0.260   3.541  -7.086  1.00  0.00           H  
ATOM    726  HG  LEU A  46      -0.545   1.391  -6.134  1.00  0.00           H  
ATOM    727 1HD1 LEU A  46       0.792   0.286  -4.397  1.00  0.00           H  
ATOM    728 2HD1 LEU A  46       1.613   0.259  -5.975  1.00  0.00           H  
ATOM    729 3HD1 LEU A  46       2.136   1.406  -4.719  1.00  0.00           H  
ATOM    730 1HD2 LEU A  46      -0.706   2.211  -3.808  1.00  0.00           H  
ATOM    731 2HD2 LEU A  46       0.617   3.360  -4.120  1.00  0.00           H  
ATOM    732 3HD2 LEU A  46      -0.935   3.538  -4.972  1.00  0.00           H  
ATOM    733  N   ALA A  47      -0.473   2.041  -9.407  1.00  0.00           N  
ATOM    734  CA  ALA A  47      -1.569   1.451 -10.165  1.00  0.00           C  
ATOM    735  C   ALA A  47      -1.055   0.447 -11.188  1.00  0.00           C  
ATOM    736  O   ALA A  47      -1.697  -0.569 -11.452  1.00  0.00           O  
ATOM    737  CB  ALA A  47      -2.383   2.537 -10.852  1.00  0.00           C  
ATOM    738  H   ALA A  47      -0.326   3.040  -9.450  1.00  0.00           H  
ATOM    739  HA  ALA A  47      -2.214   0.916  -9.467  1.00  0.00           H  
ATOM    740 1HB  ALA A  47      -3.198   2.081 -11.414  1.00  0.00           H  
ATOM    741 2HB  ALA A  47      -2.793   3.214 -10.103  1.00  0.00           H  
ATOM    742 3HB  ALA A  47      -1.742   3.096 -11.533  1.00  0.00           H  
ATOM    743  N   GLN A  48       0.108   0.738 -11.762  1.00  0.00           N  
ATOM    744  CA  GLN A  48       0.744  -0.171 -12.708  1.00  0.00           C  
ATOM    745  C   GLN A  48       1.089  -1.500 -12.048  1.00  0.00           C  
ATOM    746  O   GLN A  48       0.913  -2.563 -12.642  1.00  0.00           O  
ATOM    747  CB  GLN A  48       2.008   0.464 -13.295  1.00  0.00           C  
ATOM    748  CG  GLN A  48       2.726  -0.405 -14.313  1.00  0.00           C  
ATOM    749  CD  GLN A  48       1.891  -0.650 -15.556  1.00  0.00           C  
ATOM    750  OE1 GLN A  48       1.504   0.290 -16.256  1.00  0.00           O  
ATOM    751  NE2 GLN A  48       1.609  -1.917 -15.838  1.00  0.00           N  
ATOM    752  H   GLN A  48       0.562   1.612 -11.537  1.00  0.00           H  
ATOM    753  HA  GLN A  48       0.037  -0.371 -13.513  1.00  0.00           H  
ATOM    754 1HB  GLN A  48       1.750   1.406 -13.778  1.00  0.00           H  
ATOM    755 2HB  GLN A  48       2.708   0.689 -12.491  1.00  0.00           H  
ATOM    756 1HG  GLN A  48       3.648   0.092 -14.613  1.00  0.00           H  
ATOM    757 2HG  GLN A  48       2.952  -1.369 -13.858  1.00  0.00           H  
ATOM    758 1HE2 GLN A  48       1.062  -2.140 -16.646  1.00  0.00           H  
ATOM    759 2HE2 GLN A  48       1.944  -2.648 -15.244  1.00  0.00           H  
ATOM    760  N   GLN A  49       1.579  -1.433 -10.815  1.00  0.00           N  
ATOM    761  CA  GLN A  49       1.858  -2.632 -10.035  1.00  0.00           C  
ATOM    762  C   GLN A  49       0.572  -3.353  -9.654  1.00  0.00           C  
ATOM    763  O   GLN A  49       0.514  -4.583  -9.657  1.00  0.00           O  
ATOM    764  CB  GLN A  49       2.652  -2.279  -8.774  1.00  0.00           C  
ATOM    765  CG  GLN A  49       3.022  -3.476  -7.916  1.00  0.00           C  
ATOM    766  CD  GLN A  49       3.912  -4.461  -8.650  1.00  0.00           C  
ATOM    767  OE1 GLN A  49       5.008  -4.114  -9.099  1.00  0.00           O  
ATOM    768  NE2 GLN A  49       3.446  -5.699  -8.775  1.00  0.00           N  
ATOM    769  H   GLN A  49       1.765  -0.527 -10.408  1.00  0.00           H  
ATOM    770  HA  GLN A  49       2.450  -3.308 -10.653  1.00  0.00           H  
ATOM    771 1HB  GLN A  49       3.574  -1.769  -9.056  1.00  0.00           H  
ATOM    772 2HB  GLN A  49       2.072  -1.591  -8.160  1.00  0.00           H  
ATOM    773 1HG  GLN A  49       3.556  -3.126  -7.032  1.00  0.00           H  
ATOM    774 2HG  GLN A  49       2.110  -3.994  -7.620  1.00  0.00           H  
ATOM    775 1HE2 GLN A  49       3.989  -6.393  -9.250  1.00  0.00           H  
ATOM    776 2HE2 GLN A  49       2.552  -5.938  -8.396  1.00  0.00           H  
ATOM    777  N   GLN A  50      -0.458  -2.581  -9.326  1.00  0.00           N  
ATOM    778  CA  GLN A  50      -1.749  -3.144  -8.951  1.00  0.00           C  
ATOM    779  C   GLN A  50      -2.459  -3.745 -10.158  1.00  0.00           C  
ATOM    780  O   GLN A  50      -3.189  -4.729 -10.034  1.00  0.00           O  
ATOM    781  CB  GLN A  50      -2.633  -2.074  -8.304  1.00  0.00           C  
ATOM    782  CG  GLN A  50      -2.152  -1.612  -6.939  1.00  0.00           C  
ATOM    783  CD  GLN A  50      -2.977  -0.461  -6.394  1.00  0.00           C  
ATOM    784  OE1 GLN A  50      -3.556   0.320  -7.154  1.00  0.00           O  
ATOM    785  NE2 GLN A  50      -3.036  -0.351  -5.072  1.00  0.00           N  
ATOM    786  H   GLN A  50      -0.343  -1.577  -9.336  1.00  0.00           H  
ATOM    787  HA  GLN A  50      -1.574  -3.946  -8.234  1.00  0.00           H  
ATOM    788 1HB  GLN A  50      -2.685  -1.202  -8.956  1.00  0.00           H  
ATOM    789 2HB  GLN A  50      -3.646  -2.459  -8.191  1.00  0.00           H  
ATOM    790 1HG  GLN A  50      -2.221  -2.444  -6.239  1.00  0.00           H  
ATOM    791 2HG  GLN A  50      -1.117  -1.280  -7.024  1.00  0.00           H  
ATOM    792 1HE2 GLN A  50      -3.565   0.389  -4.654  1.00  0.00           H  
ATOM    793 2HE2 GLN A  50      -2.551  -1.007  -4.493  1.00  0.00           H  
ATOM    794  N   GLY A  51      -2.240  -3.149 -11.325  1.00  0.00           N  
ATOM    795  CA  GLY A  51      -2.936  -3.559 -12.538  1.00  0.00           C  
ATOM    796  C   GLY A  51      -4.159  -2.686 -12.793  1.00  0.00           C  
ATOM    797  O   GLY A  51      -4.962  -2.971 -13.682  1.00  0.00           O  
ATOM    798  H   GLY A  51      -1.573  -2.392 -11.373  1.00  0.00           H  
ATOM    799 1HA  GLY A  51      -2.256  -3.496 -13.387  1.00  0.00           H  
ATOM    800 2HA  GLY A  51      -3.241  -4.601 -12.447  1.00  0.00           H  
ATOM    801  N   ASP A  52      -4.294  -1.623 -12.008  1.00  0.00           N  
ATOM    802  CA  ASP A  52      -5.461  -0.752 -12.092  1.00  0.00           C  
ATOM    803  C   ASP A  52      -5.277   0.314 -13.164  1.00  0.00           C  
ATOM    804  O   ASP A  52      -4.926   1.455 -12.864  1.00  0.00           O  
ATOM    805  CB  ASP A  52      -5.730  -0.085 -10.740  1.00  0.00           C  
ATOM    806  CG  ASP A  52      -7.042   0.687 -10.712  1.00  0.00           C  
ATOM    807  OD1 ASP A  52      -7.607   0.899 -11.759  1.00  0.00           O  
ATOM    808  OD2 ASP A  52      -7.466   1.058  -9.644  1.00  0.00           O  
ATOM    809  H   ASP A  52      -3.570  -1.412 -11.337  1.00  0.00           H  
ATOM    810  HA  ASP A  52      -6.319  -1.364 -12.372  1.00  0.00           H  
ATOM    811 1HB  ASP A  52      -5.755  -0.845  -9.958  1.00  0.00           H  
ATOM    812 2HB  ASP A  52      -4.916   0.601 -10.505  1.00  0.00           H  
ATOM    813  N   SER A  53      -5.517  -0.065 -14.415  1.00  0.00           N  
ATOM    814  CA  SER A  53      -5.232   0.809 -15.547  1.00  0.00           C  
ATOM    815  C   SER A  53      -6.091   2.067 -15.503  1.00  0.00           C  
ATOM    816  O   SER A  53      -5.691   3.121 -15.995  1.00  0.00           O  
ATOM    817  CB  SER A  53      -5.469   0.070 -16.849  1.00  0.00           C  
ATOM    818  OG  SER A  53      -6.828  -0.228 -17.018  1.00  0.00           O  
ATOM    819  H   SER A  53      -5.907  -0.980 -14.586  1.00  0.00           H  
ATOM    820  HA  SER A  53      -4.188   1.116 -15.484  1.00  0.00           H  
ATOM    821 1HB  SER A  53      -5.121   0.680 -17.683  1.00  0.00           H  
ATOM    822 2HB  SER A  53      -4.889  -0.852 -16.854  1.00  0.00           H  
ATOM    823  HG  SER A  53      -6.861  -1.112 -17.390  1.00  0.00           H  
ATOM    824  N   GLU A  54      -7.275   1.948 -14.910  1.00  0.00           N  
ATOM    825  CA  GLU A  54      -8.159   3.093 -14.729  1.00  0.00           C  
ATOM    826  C   GLU A  54      -7.528   4.137 -13.815  1.00  0.00           C  
ATOM    827  O   GLU A  54      -7.405   5.305 -14.185  1.00  0.00           O  
ATOM    828  CB  GLU A  54      -9.503   2.642 -14.153  1.00  0.00           C  
ATOM    829  CG  GLU A  54     -10.494   3.771 -13.911  1.00  0.00           C  
ATOM    830  CD  GLU A  54     -11.806   3.290 -13.357  1.00  0.00           C  
ATOM    831  OE1 GLU A  54     -12.027   2.103 -13.352  1.00  0.00           O  
ATOM    832  OE2 GLU A  54     -12.588   4.111 -12.938  1.00  0.00           O  
ATOM    833  H   GLU A  54      -7.569   1.041 -14.575  1.00  0.00           H  
ATOM    834  HA  GLU A  54      -8.319   3.555 -15.703  1.00  0.00           H  
ATOM    835 1HB  GLU A  54      -9.969   1.928 -14.833  1.00  0.00           H  
ATOM    836 2HB  GLU A  54      -9.340   2.131 -13.205  1.00  0.00           H  
ATOM    837 1HG  GLU A  54     -10.055   4.481 -13.210  1.00  0.00           H  
ATOM    838 2HG  GLU A  54     -10.671   4.293 -14.851  1.00  0.00           H  
ATOM    839  N   ARG A  55      -7.131   3.709 -12.622  1.00  0.00           N  
ATOM    840  CA  ARG A  55      -6.428   4.582 -11.690  1.00  0.00           C  
ATOM    841  C   ARG A  55      -5.175   5.170 -12.326  1.00  0.00           C  
ATOM    842  O   ARG A  55      -4.900   6.363 -12.193  1.00  0.00           O  
ATOM    843  CB  ARG A  55      -6.043   3.822 -10.429  1.00  0.00           C  
ATOM    844  CG  ARG A  55      -5.311   4.647  -9.383  1.00  0.00           C  
ATOM    845  CD  ARG A  55      -4.932   3.827  -8.204  1.00  0.00           C  
ATOM    846  NE  ARG A  55      -6.098   3.287  -7.522  1.00  0.00           N  
ATOM    847  CZ  ARG A  55      -6.755   3.907  -6.522  1.00  0.00           C  
ATOM    848  NH1 ARG A  55      -6.350   5.085  -6.100  1.00  0.00           N  
ATOM    849  NH2 ARG A  55      -7.807   3.332  -5.966  1.00  0.00           N  
ATOM    850  H   ARG A  55      -7.322   2.754 -12.353  1.00  0.00           H  
ATOM    851  HA  ARG A  55      -7.091   5.409 -11.434  1.00  0.00           H  
ATOM    852 1HB  ARG A  55      -6.940   3.417  -9.962  1.00  0.00           H  
ATOM    853 2HB  ARG A  55      -5.403   2.980 -10.693  1.00  0.00           H  
ATOM    854 1HG  ARG A  55      -4.401   5.062  -9.818  1.00  0.00           H  
ATOM    855 2HG  ARG A  55      -5.954   5.459  -9.044  1.00  0.00           H  
ATOM    856 1HD  ARG A  55      -4.309   2.993  -8.525  1.00  0.00           H  
ATOM    857 2HD  ARG A  55      -4.378   4.442  -7.496  1.00  0.00           H  
ATOM    858  HE  ARG A  55      -6.440   2.383  -7.819  1.00  0.00           H  
ATOM    859 1HH1 ARG A  55      -5.546   5.524  -6.525  1.00  0.00           H  
ATOM    860 2HH1 ARG A  55      -6.842   5.549  -5.351  1.00  0.00           H  
ATOM    861 1HH2 ARG A  55      -8.118   2.427  -6.291  1.00  0.00           H  
ATOM    862 2HH2 ARG A  55      -8.299   3.796  -5.217  1.00  0.00           H  
ATOM    863  N   LEU A  56      -4.416   4.326 -13.018  1.00  0.00           N  
ATOM    864  CA  LEU A  56      -3.192   4.761 -13.679  1.00  0.00           C  
ATOM    865  C   LEU A  56      -3.464   5.907 -14.644  1.00  0.00           C  
ATOM    866  O   LEU A  56      -2.804   6.945 -14.595  1.00  0.00           O  
ATOM    867  CB  LEU A  56      -2.552   3.589 -14.434  1.00  0.00           C  
ATOM    868  CG  LEU A  56      -1.153   3.851 -15.006  1.00  0.00           C  
ATOM    869  CD1 LEU A  56      -0.443   2.525 -15.240  1.00  0.00           C  
ATOM    870  CD2 LEU A  56      -1.274   4.642 -16.300  1.00  0.00           C  
ATOM    871  H   LEU A  56      -4.696   3.359 -13.088  1.00  0.00           H  
ATOM    872  HA  LEU A  56      -2.506   5.126 -12.914  1.00  0.00           H  
ATOM    873 1HB  LEU A  56      -2.479   2.739 -13.757  1.00  0.00           H  
ATOM    874 2HB  LEU A  56      -3.203   3.313 -15.263  1.00  0.00           H  
ATOM    875  HG  LEU A  56      -0.566   4.421 -14.286  1.00  0.00           H  
ATOM    876 1HD1 LEU A  56       0.551   2.711 -15.647  1.00  0.00           H  
ATOM    877 2HD1 LEU A  56      -0.353   1.989 -14.295  1.00  0.00           H  
ATOM    878 3HD1 LEU A  56      -1.016   1.925 -15.945  1.00  0.00           H  
ATOM    879 1HD2 LEU A  56      -0.280   4.829 -16.707  1.00  0.00           H  
ATOM    880 2HD2 LEU A  56      -1.860   4.073 -17.022  1.00  0.00           H  
ATOM    881 3HD2 LEU A  56      -1.769   5.593 -16.101  1.00  0.00           H  
ATOM    882  N   GLU A  57      -4.441   5.713 -15.524  1.00  0.00           N  
ATOM    883  CA  GLU A  57      -4.804   6.730 -16.504  1.00  0.00           C  
ATOM    884  C   GLU A  57      -5.200   8.033 -15.822  1.00  0.00           C  
ATOM    885  O   GLU A  57      -4.751   9.110 -16.212  1.00  0.00           O  
ATOM    886  CB  GLU A  57      -5.952   6.234 -17.387  1.00  0.00           C  
ATOM    887  CG  GLU A  57      -6.402   7.228 -18.448  1.00  0.00           C  
ATOM    888  CD  GLU A  57      -7.545   6.717 -19.280  1.00  0.00           C  
ATOM    889  OE1 GLU A  57      -7.777   5.532 -19.274  1.00  0.00           O  
ATOM    890  OE2 GLU A  57      -8.188   7.513 -19.923  1.00  0.00           O  
ATOM    891  H   GLU A  57      -4.945   4.837 -15.515  1.00  0.00           H  
ATOM    892  HA  GLU A  57      -3.930   6.930 -17.124  1.00  0.00           H  
ATOM    893 1HB  GLU A  57      -5.651   5.317 -17.893  1.00  0.00           H  
ATOM    894 2HB  GLU A  57      -6.814   5.997 -16.764  1.00  0.00           H  
ATOM    895 1HG  GLU A  57      -6.708   8.152 -17.959  1.00  0.00           H  
ATOM    896 2HG  GLU A  57      -5.559   7.455 -19.099  1.00  0.00           H  
ATOM    897  N   LYS A  58      -6.046   7.928 -14.803  1.00  0.00           N  
ATOM    898  CA  LYS A  58      -6.524   9.101 -14.080  1.00  0.00           C  
ATOM    899  C   LYS A  58      -5.367   9.882 -13.470  1.00  0.00           C  
ATOM    900  O   LYS A  58      -5.307  11.106 -13.577  1.00  0.00           O  
ATOM    901  CB  LYS A  58      -7.514   8.691 -12.988  1.00  0.00           C  
ATOM    902  CG  LYS A  58      -8.866   8.221 -13.510  1.00  0.00           C  
ATOM    903  CD  LYS A  58      -9.769   7.767 -12.373  1.00  0.00           C  
ATOM    904  CE  LYS A  58     -11.129   7.322 -12.890  1.00  0.00           C  
ATOM    905  NZ  LYS A  58     -11.992   6.790 -11.800  1.00  0.00           N  
ATOM    906  H   LYS A  58      -6.366   7.013 -14.522  1.00  0.00           H  
ATOM    907  HA  LYS A  58      -7.030   9.754 -14.791  1.00  0.00           H  
ATOM    908 1HB  LYS A  58      -7.086   7.884 -12.393  1.00  0.00           H  
ATOM    909 2HB  LYS A  58      -7.688   9.534 -12.319  1.00  0.00           H  
ATOM    910 1HG  LYS A  58      -9.352   9.036 -14.046  1.00  0.00           H  
ATOM    911 2HG  LYS A  58      -8.720   7.391 -14.200  1.00  0.00           H  
ATOM    912 1HD  LYS A  58      -9.300   6.936 -11.845  1.00  0.00           H  
ATOM    913 2HD  LYS A  58      -9.909   8.588 -11.670  1.00  0.00           H  
ATOM    914 1HE  LYS A  58     -11.635   8.166 -13.357  1.00  0.00           H  
ATOM    915 2HE  LYS A  58     -10.996   6.545 -13.642  1.00  0.00           H  
ATOM    916 1HZ  LYS A  58     -12.882   6.506 -12.183  1.00  0.00           H  
ATOM    917 2HZ  LYS A  58     -11.541   5.994 -11.371  1.00  0.00           H  
ATOM    918 3HZ  LYS A  58     -12.138   7.508 -11.105  1.00  0.00           H  
ATOM    919  N   ALA A  59      -4.449   9.165 -12.830  1.00  0.00           N  
ATOM    920  CA  ALA A  59      -3.258   9.781 -12.257  1.00  0.00           C  
ATOM    921  C   ALA A  59      -2.350  10.342 -13.345  1.00  0.00           C  
ATOM    922  O   ALA A  59      -1.735  11.394 -13.172  1.00  0.00           O  
ATOM    923  CB  ALA A  59      -2.501   8.776 -11.402  1.00  0.00           C  
ATOM    924  H   ALA A  59      -4.579   8.168 -12.738  1.00  0.00           H  
ATOM    925  HA  ALA A  59      -3.577  10.612 -11.627  1.00  0.00           H  
ATOM    926 1HB  ALA A  59      -1.615   9.251 -10.981  1.00  0.00           H  
ATOM    927 2HB  ALA A  59      -3.144   8.427 -10.594  1.00  0.00           H  
ATOM    928 3HB  ALA A  59      -2.200   7.929 -12.017  1.00  0.00           H  
ATOM    929  N   ALA A  60      -2.271   9.633 -14.465  1.00  0.00           N  
ATOM    930  CA  ALA A  60      -1.481  10.086 -15.603  1.00  0.00           C  
ATOM    931  C   ALA A  60      -2.022  11.394 -16.164  1.00  0.00           C  
ATOM    932  O   ALA A  60      -1.258  12.284 -16.537  1.00  0.00           O  
ATOM    933  CB  ALA A  60      -1.452   9.018 -16.687  1.00  0.00           C  
ATOM    934  H   ALA A  60      -2.771   8.758 -14.530  1.00  0.00           H  
ATOM    935  HA  ALA A  60      -0.463  10.266 -15.259  1.00  0.00           H  
ATOM    936 1HB  ALA A  60      -0.858   9.371 -17.530  1.00  0.00           H  
ATOM    937 2HB  ALA A  60      -1.008   8.106 -16.287  1.00  0.00           H  
ATOM    938 3HB  ALA A  60      -2.468   8.811 -17.020  1.00  0.00           H  
ATOM    939  N   ARG A  61      -3.345  11.505 -16.221  1.00  0.00           N  
ATOM    940  CA  ARG A  61      -3.992  12.713 -16.722  1.00  0.00           C  
ATOM    941  C   ARG A  61      -3.784  13.884 -15.770  1.00  0.00           C  
ATOM    942  O   ARG A  61      -3.579  15.018 -16.202  1.00  0.00           O  
ATOM    943  CB  ARG A  61      -5.483  12.481 -16.916  1.00  0.00           C  
ATOM    944  CG  ARG A  61      -5.843  11.584 -18.090  1.00  0.00           C  
ATOM    945  CD  ARG A  61      -7.312  11.397 -18.209  1.00  0.00           C  
ATOM    946  NE  ARG A  61      -7.660  10.530 -19.323  1.00  0.00           N  
ATOM    947  CZ  ARG A  61      -7.739  10.929 -20.607  1.00  0.00           C  
ATOM    948  NH1 ARG A  61      -7.491  12.181 -20.923  1.00  0.00           N  
ATOM    949  NH2 ARG A  61      -8.064  10.062 -21.550  1.00  0.00           N  
ATOM    950  H   ARG A  61      -3.918  10.733 -15.910  1.00  0.00           H  
ATOM    951  HA  ARG A  61      -3.532  12.972 -17.676  1.00  0.00           H  
ATOM    952 1HB  ARG A  61      -5.901  12.030 -16.017  1.00  0.00           H  
ATOM    953 2HB  ARG A  61      -5.984  13.437 -17.066  1.00  0.00           H  
ATOM    954 1HG  ARG A  61      -5.479  12.031 -19.015  1.00  0.00           H  
ATOM    955 2HG  ARG A  61      -5.383  10.605 -17.955  1.00  0.00           H  
ATOM    956 1HD  ARG A  61      -7.696  10.948 -17.294  1.00  0.00           H  
ATOM    957 2HD  ARG A  61      -7.790  12.364 -18.367  1.00  0.00           H  
ATOM    958  HE  ARG A  61      -7.858   9.560 -19.119  1.00  0.00           H  
ATOM    959 1HH1 ARG A  61      -7.242  12.844 -20.203  1.00  0.00           H  
ATOM    960 2HH1 ARG A  61      -7.549  12.480 -21.886  1.00  0.00           H  
ATOM    961 1HH2 ARG A  61      -8.255   9.099 -21.307  1.00  0.00           H  
ATOM    962 2HH2 ARG A  61      -8.123  10.361 -22.512  1.00  0.00           H  
ATOM    963  N   ARG A  62      -3.839  13.602 -14.473  1.00  0.00           N  
ATOM    964  CA  ARG A  62      -3.544  14.607 -13.458  1.00  0.00           C  
ATOM    965  C   ARG A  62      -2.110  15.106 -13.579  1.00  0.00           C  
ATOM    966  O   ARG A  62      -1.854  16.308 -13.503  1.00  0.00           O  
ATOM    967  CB  ARG A  62      -3.763  14.039 -12.063  1.00  0.00           C  
ATOM    968  CG  ARG A  62      -5.219  13.821 -11.684  1.00  0.00           C  
ATOM    969  CD  ARG A  62      -5.349  13.196 -10.342  1.00  0.00           C  
ATOM    970  NE  ARG A  62      -4.848  14.064  -9.289  1.00  0.00           N  
ATOM    971  CZ  ARG A  62      -5.575  15.014  -8.670  1.00  0.00           C  
ATOM    972  NH1 ARG A  62      -6.831  15.207  -9.009  1.00  0.00           N  
ATOM    973  NH2 ARG A  62      -5.026  15.753  -7.721  1.00  0.00           N  
ATOM    974  H   ARG A  62      -4.091  12.669 -14.183  1.00  0.00           H  
ATOM    975  HA  ARG A  62      -4.209  15.456 -13.619  1.00  0.00           H  
ATOM    976 1HB  ARG A  62      -3.253  13.081 -11.976  1.00  0.00           H  
ATOM    977 2HB  ARG A  62      -3.326  14.711 -11.324  1.00  0.00           H  
ATOM    978 1HG  ARG A  62      -5.738  14.780 -11.667  1.00  0.00           H  
ATOM    979 2HG  ARG A  62      -5.692  13.165 -12.415  1.00  0.00           H  
ATOM    980 1HD  ARG A  62      -6.399  12.985 -10.140  1.00  0.00           H  
ATOM    981 2HD  ARG A  62      -4.781  12.267 -10.318  1.00  0.00           H  
ATOM    982  HE  ARG A  62      -3.886  13.946  -9.000  1.00  0.00           H  
ATOM    983 1HH1 ARG A  62      -7.250  14.642  -9.734  1.00  0.00           H  
ATOM    984 2HH1 ARG A  62      -7.376  15.919  -8.545  1.00  0.00           H  
ATOM    985 1HH2 ARG A  62      -4.061  15.605  -7.460  1.00  0.00           H  
ATOM    986 2HH2 ARG A  62      -5.571  16.465  -7.257  1.00  0.00           H  
ATOM    987  N   PHE A  63      -1.178  14.178 -13.766  1.00  0.00           N  
ATOM    988  CA  PHE A  63       0.213  14.530 -14.023  1.00  0.00           C  
ATOM    989  C   PHE A  63       0.345  15.374 -15.284  1.00  0.00           C  
ATOM    990  O   PHE A  63       0.944  16.448 -15.263  1.00  0.00           O  
ATOM    991  CB  PHE A  63       1.067  13.268 -14.156  1.00  0.00           C  
ATOM    992  CG  PHE A  63       2.451  13.525 -14.683  1.00  0.00           C  
ATOM    993  CD1 PHE A  63       3.490  13.835 -13.819  1.00  0.00           C  
ATOM    994  CD2 PHE A  63       2.715  13.458 -16.042  1.00  0.00           C  
ATOM    995  CE1 PHE A  63       4.763  14.073 -14.302  1.00  0.00           C  
ATOM    996  CE2 PHE A  63       3.986  13.694 -16.528  1.00  0.00           C  
ATOM    997  CZ  PHE A  63       5.012  14.001 -15.656  1.00  0.00           C  
ATOM    998  H   PHE A  63      -1.441  13.204 -13.730  1.00  0.00           H  
ATOM    999  HA  PHE A  63       0.571  15.125 -13.182  1.00  0.00           H  
ATOM   1000 1HB  PHE A  63       1.158  12.785 -13.184  1.00  0.00           H  
ATOM   1001 2HB  PHE A  63       0.574  12.564 -14.826  1.00  0.00           H  
ATOM   1002  HD1 PHE A  63       3.294  13.891 -12.748  1.00  0.00           H  
ATOM   1003  HD2 PHE A  63       1.905  13.215 -16.731  1.00  0.00           H  
ATOM   1004  HE1 PHE A  63       5.571  14.316 -13.612  1.00  0.00           H  
ATOM   1005  HE2 PHE A  63       4.181  13.637 -17.599  1.00  0.00           H  
ATOM   1006  HZ  PHE A  63       6.014  14.189 -16.038  1.00  0.00           H  
ATOM   1007  N   ALA A  64      -0.218  14.880 -16.381  1.00  0.00           N  
ATOM   1008  CA  ALA A  64      -0.045  15.513 -17.683  1.00  0.00           C  
ATOM   1009  C   ALA A  64      -0.611  16.928 -17.686  1.00  0.00           C  
ATOM   1010  O   ALA A  64       0.001  17.850 -18.225  1.00  0.00           O  
ATOM   1011  CB  ALA A  64      -0.704  14.678 -18.771  1.00  0.00           C  
ATOM   1012  H   ALA A  64      -0.780  14.043 -16.313  1.00  0.00           H  
ATOM   1013  HA  ALA A  64       1.024  15.580 -17.888  1.00  0.00           H  
ATOM   1014 1HB  ALA A  64      -0.566  15.164 -19.737  1.00  0.00           H  
ATOM   1015 2HB  ALA A  64      -0.249  13.688 -18.795  1.00  0.00           H  
ATOM   1016 3HB  ALA A  64      -1.768  14.583 -18.562  1.00  0.00           H  
ATOM   1017  N   GLU A  65      -1.780  17.094 -17.078  1.00  0.00           N  
ATOM   1018  CA  GLU A  65      -2.443  18.392 -17.032  1.00  0.00           C  
ATOM   1019  C   GLU A  65      -1.712  19.348 -16.099  1.00  0.00           C  
ATOM   1020  O   GLU A  65      -1.556  20.531 -16.404  1.00  0.00           O  
ATOM   1021  CB  GLU A  65      -3.897  18.234 -16.580  1.00  0.00           C  
ATOM   1022  CG  GLU A  65      -4.718  19.514 -16.645  1.00  0.00           C  
ATOM   1023  CD  GLU A  65      -4.929  20.003 -18.051  1.00  0.00           C  
ATOM   1024  OE1 GLU A  65      -4.856  19.205 -18.955  1.00  0.00           O  
ATOM   1025  OE2 GLU A  65      -5.164  21.176 -18.222  1.00  0.00           O  
ATOM   1026  H   GLU A  65      -2.224  16.300 -16.639  1.00  0.00           H  
ATOM   1027  HA  GLU A  65      -2.420  18.820 -18.033  1.00  0.00           H  
ATOM   1028 1HB  GLU A  65      -4.391  17.487 -17.202  1.00  0.00           H  
ATOM   1029 2HB  GLU A  65      -3.921  17.873 -15.552  1.00  0.00           H  
ATOM   1030 1HG  GLU A  65      -5.689  19.334 -16.186  1.00  0.00           H  
ATOM   1031 2HG  GLU A  65      -4.212  20.287 -16.069  1.00  0.00           H  
ATOM   1032  N   THR A  66      -1.266  18.831 -14.959  1.00  0.00           N  
ATOM   1033  CA  THR A  66      -0.529  19.633 -13.990  1.00  0.00           C  
ATOM   1034  C   THR A  66       0.772  20.159 -14.584  1.00  0.00           C  
ATOM   1035  O   THR A  66       1.087  21.343 -14.464  1.00  0.00           O  
ATOM   1036  CB  THR A  66      -0.224  18.821 -12.717  1.00  0.00           C  
ATOM   1037  OG1 THR A  66      -1.453  18.443 -12.083  1.00  0.00           O  
ATOM   1038  CG2 THR A  66       0.610  19.644 -11.747  1.00  0.00           C  
ATOM   1039  H   THR A  66      -1.441  17.857 -14.760  1.00  0.00           H  
ATOM   1040  HA  THR A  66      -1.144  20.492 -13.723  1.00  0.00           H  
ATOM   1041  HB  THR A  66       0.324  17.918 -12.984  1.00  0.00           H  
ATOM   1042  HG1 THR A  66      -1.817  17.672 -12.525  1.00  0.00           H  
ATOM   1043 1HG2 THR A  66       0.816  19.054 -10.854  1.00  0.00           H  
ATOM   1044 2HG2 THR A  66       1.550  19.923 -12.222  1.00  0.00           H  
ATOM   1045 3HG2 THR A  66       0.063  20.544 -11.469  1.00  0.00           H  
ATOM   1046  N   LEU A  67       1.523  19.271 -15.228  1.00  0.00           N  
ATOM   1047  CA  LEU A  67       2.765  19.655 -15.888  1.00  0.00           C  
ATOM   1048  C   LEU A  67       2.510  20.669 -16.995  1.00  0.00           C  
ATOM   1049  O   LEU A  67       3.200  21.684 -17.091  1.00  0.00           O  
ATOM   1050  CB  LEU A  67       3.460  18.417 -16.470  1.00  0.00           C  
ATOM   1051  CG  LEU A  67       4.757  18.684 -17.245  1.00  0.00           C  
ATOM   1052  CD1 LEU A  67       5.780  19.325 -16.317  1.00  0.00           C  
ATOM   1053  CD2 LEU A  67       5.283  17.378 -17.821  1.00  0.00           C  
ATOM   1054  H   LEU A  67       1.227  18.306 -15.259  1.00  0.00           H  
ATOM   1055  HA  LEU A  67       3.412  20.125 -15.147  1.00  0.00           H  
ATOM   1056 1HB  LEU A  67       3.696  17.735 -15.654  1.00  0.00           H  
ATOM   1057 2HB  LEU A  67       2.767  17.915 -17.146  1.00  0.00           H  
ATOM   1058  HG  LEU A  67       4.558  19.385 -18.057  1.00  0.00           H  
ATOM   1059 1HD1 LEU A  67       6.701  19.516 -16.868  1.00  0.00           H  
ATOM   1060 2HD1 LEU A  67       5.385  20.267 -15.935  1.00  0.00           H  
ATOM   1061 3HD1 LEU A  67       5.987  18.654 -15.485  1.00  0.00           H  
ATOM   1062 1HD2 LEU A  67       6.204  17.568 -18.372  1.00  0.00           H  
ATOM   1063 2HD2 LEU A  67       5.483  16.678 -17.010  1.00  0.00           H  
ATOM   1064 3HD2 LEU A  67       4.539  16.951 -18.493  1.00  0.00           H  
ATOM   1065  N   LEU A  68       1.514  20.389 -17.830  1.00  0.00           N  
ATOM   1066  CA  LEU A  68       1.138  21.298 -18.905  1.00  0.00           C  
ATOM   1067  C   LEU A  68       0.856  22.696 -18.371  1.00  0.00           C  
ATOM   1068  O   LEU A  68       1.411  23.681 -18.858  1.00  0.00           O  
ATOM   1069  CB  LEU A  68      -0.099  20.766 -19.640  1.00  0.00           C  
ATOM   1070  CG  LEU A  68      -0.665  21.677 -20.736  1.00  0.00           C  
ATOM   1071  CD1 LEU A  68       0.372  21.853 -21.837  1.00  0.00           C  
ATOM   1072  CD2 LEU A  68      -1.949  21.074 -21.286  1.00  0.00           C  
ATOM   1073  H   LEU A  68       1.006  19.524 -17.715  1.00  0.00           H  
ATOM   1074  HA  LEU A  68       1.976  21.368 -19.598  1.00  0.00           H  
ATOM   1075 1HB  LEU A  68       0.154  19.812 -20.101  1.00  0.00           H  
ATOM   1076 2HB  LEU A  68      -0.890  20.594 -18.910  1.00  0.00           H  
ATOM   1077  HG  LEU A  68      -0.877  22.662 -20.318  1.00  0.00           H  
ATOM   1078 1HD1 LEU A  68      -0.030  22.501 -22.616  1.00  0.00           H  
ATOM   1079 2HD1 LEU A  68       1.273  22.304 -21.420  1.00  0.00           H  
ATOM   1080 3HD1 LEU A  68       0.617  20.881 -22.264  1.00  0.00           H  
ATOM   1081 1HD2 LEU A  68      -2.351  21.722 -22.065  1.00  0.00           H  
ATOM   1082 2HD2 LEU A  68      -1.738  20.090 -21.706  1.00  0.00           H  
ATOM   1083 3HD2 LEU A  68      -2.678  20.976 -20.482  1.00  0.00           H  
ATOM   1084  N   ARG A  69      -0.010  22.778 -17.366  1.00  0.00           N  
ATOM   1085  CA  ARG A  69      -0.415  24.061 -16.805  1.00  0.00           C  
ATOM   1086  C   ARG A  69       0.750  24.748 -16.105  1.00  0.00           C  
ATOM   1087  O   ARG A  69       0.930  25.960 -16.221  1.00  0.00           O  
ATOM   1088  CB  ARG A  69      -1.558  23.877 -15.819  1.00  0.00           C  
ATOM   1089  CG  ARG A  69      -2.888  23.489 -16.445  1.00  0.00           C  
ATOM   1090  CD  ARG A  69      -3.957  23.349 -15.424  1.00  0.00           C  
ATOM   1091  NE  ARG A  69      -5.209  22.896 -16.007  1.00  0.00           N  
ATOM   1092  CZ  ARG A  69      -6.399  22.917 -15.376  1.00  0.00           C  
ATOM   1093  NH1 ARG A  69      -6.483  23.371 -14.145  1.00  0.00           N  
ATOM   1094  NH2 ARG A  69      -7.483  22.481 -15.995  1.00  0.00           N  
ATOM   1095  H   ARG A  69      -0.398  21.928 -16.982  1.00  0.00           H  
ATOM   1096  HA  ARG A  69      -0.737  24.703 -17.626  1.00  0.00           H  
ATOM   1097 1HB  ARG A  69      -1.296  23.105 -15.097  1.00  0.00           H  
ATOM   1098 2HB  ARG A  69      -1.713  24.803 -15.265  1.00  0.00           H  
ATOM   1099 1HG  ARG A  69      -3.192  24.255 -17.158  1.00  0.00           H  
ATOM   1100 2HG  ARG A  69      -2.781  22.534 -16.962  1.00  0.00           H  
ATOM   1101 1HD  ARG A  69      -3.649  22.624 -14.671  1.00  0.00           H  
ATOM   1102 2HD  ARG A  69      -4.133  24.313 -14.948  1.00  0.00           H  
ATOM   1103  HE  ARG A  69      -5.185  22.539 -16.954  1.00  0.00           H  
ATOM   1104 1HH1 ARG A  69      -5.654  23.704 -13.673  1.00  0.00           H  
ATOM   1105 2HH1 ARG A  69      -7.375  23.386 -13.672  1.00  0.00           H  
ATOM   1106 1HH2 ARG A  69      -7.419  22.132 -16.941  1.00  0.00           H  
ATOM   1107 2HH2 ARG A  69      -8.374  22.496 -15.522  1.00  0.00           H  
ATOM   1108  N   ALA A  70       1.541  23.966 -15.377  1.00  0.00           N  
ATOM   1109  CA  ALA A  70       2.669  24.504 -14.626  1.00  0.00           C  
ATOM   1110  C   ALA A  70       3.665  25.194 -15.548  1.00  0.00           C  
ATOM   1111  O   ALA A  70       4.084  26.324 -15.292  1.00  0.00           O  
ATOM   1112  CB  ALA A  70       3.356  23.399 -13.837  1.00  0.00           C  
ATOM   1113  H   ALA A  70       1.355  22.974 -15.344  1.00  0.00           H  
ATOM   1114  HA  ALA A  70       2.286  25.250 -13.928  1.00  0.00           H  
ATOM   1115 1HB  ALA A  70       4.196  23.816 -13.282  1.00  0.00           H  
ATOM   1116 2HB  ALA A  70       2.646  22.954 -13.140  1.00  0.00           H  
ATOM   1117 3HB  ALA A  70       3.719  22.635 -14.523  1.00  0.00           H  
ATOM   1118  N   LEU A  71       4.044  24.510 -16.622  1.00  0.00           N  
ATOM   1119  CA  LEU A  71       4.997  25.054 -17.580  1.00  0.00           C  
ATOM   1120  C   LEU A  71       4.406  26.237 -18.335  1.00  0.00           C  
ATOM   1121  O   LEU A  71       5.098  27.218 -18.611  1.00  0.00           O  
ATOM   1122  CB  LEU A  71       5.426  23.968 -18.575  1.00  0.00           C  
ATOM   1123  CG  LEU A  71       6.356  22.883 -18.016  1.00  0.00           C  
ATOM   1124  CD1 LEU A  71       6.515  21.771 -19.044  1.00  0.00           C  
ATOM   1125  CD2 LEU A  71       7.701  23.500 -17.665  1.00  0.00           C  
ATOM   1126  H   LEU A  71       3.659  23.589 -16.778  1.00  0.00           H  
ATOM   1127  HA  LEU A  71       5.867  25.409 -17.028  1.00  0.00           H  
ATOM   1128 1HB  LEU A  71       4.533  23.474 -18.957  1.00  0.00           H  
ATOM   1129 2HB  LEU A  71       5.937  24.445 -19.411  1.00  0.00           H  
ATOM   1130  HG  LEU A  71       5.911  22.448 -17.121  1.00  0.00           H  
ATOM   1131 1HD1 LEU A  71       7.176  21.001 -18.647  1.00  0.00           H  
ATOM   1132 2HD1 LEU A  71       5.540  21.335 -19.263  1.00  0.00           H  
ATOM   1133 3HD1 LEU A  71       6.943  22.180 -19.959  1.00  0.00           H  
ATOM   1134 1HD2 LEU A  71       8.362  22.729 -17.267  1.00  0.00           H  
ATOM   1135 2HD2 LEU A  71       8.148  23.934 -18.560  1.00  0.00           H  
ATOM   1136 3HD2 LEU A  71       7.560  24.279 -16.916  1.00  0.00           H  
ATOM   1137  N   LYS A  72       3.123  26.140 -18.666  1.00  0.00           N  
ATOM   1138  CA  LYS A  72       2.427  27.219 -19.358  1.00  0.00           C  
ATOM   1139  C   LYS A  72       2.423  28.495 -18.526  1.00  0.00           C  
ATOM   1140  O   LYS A  72       2.715  29.578 -19.033  1.00  0.00           O  
ATOM   1141  CB  LYS A  72       0.993  26.804 -19.691  1.00  0.00           C  
ATOM   1142  CG  LYS A  72       0.185  27.868 -20.422  1.00  0.00           C  
ATOM   1143  CD  LYS A  72      -1.185  27.342 -20.824  1.00  0.00           C  
ATOM   1144  CE  LYS A  72      -2.022  28.425 -21.489  1.00  0.00           C  
ATOM   1145  NZ  LYS A  72      -3.328  27.901 -21.972  1.00  0.00           N  
ATOM   1146  H   LYS A  72       2.617  25.299 -18.432  1.00  0.00           H  
ATOM   1147  HA  LYS A  72       2.960  27.425 -20.286  1.00  0.00           H  
ATOM   1148 1HB  LYS A  72       1.009  25.909 -20.314  1.00  0.00           H  
ATOM   1149 2HB  LYS A  72       0.463  26.554 -18.772  1.00  0.00           H  
ATOM   1150 1HG  LYS A  72       0.056  28.736 -19.775  1.00  0.00           H  
ATOM   1151 2HG  LYS A  72       0.721  28.181 -21.318  1.00  0.00           H  
ATOM   1152 1HD  LYS A  72      -1.067  26.508 -21.517  1.00  0.00           H  
ATOM   1153 2HD  LYS A  72      -1.711  26.983 -19.939  1.00  0.00           H  
ATOM   1154 1HE  LYS A  72      -2.207  29.229 -20.778  1.00  0.00           H  
ATOM   1155 2HE  LYS A  72      -1.475  28.838 -22.336  1.00  0.00           H  
ATOM   1156 1HZ  LYS A  72      -3.852  28.648 -22.406  1.00  0.00           H  
ATOM   1157 2HZ  LYS A  72      -3.168  27.166 -22.647  1.00  0.00           H  
ATOM   1158 3HZ  LYS A  72      -3.853  27.532 -21.192  1.00  0.00           H  
ATOM   1159  N   GLU A  73       2.090  28.361 -17.247  1.00  0.00           N  
ATOM   1160  CA  GLU A  73       2.064  29.500 -16.338  1.00  0.00           C  
ATOM   1161  C   GLU A  73       3.471  30.004 -16.046  1.00  0.00           C  
ATOM   1162  O   GLU A  73       3.689  31.203 -15.872  1.00  0.00           O  
ATOM   1163  CB  GLU A  73       1.365  29.123 -15.030  1.00  0.00           C  
ATOM   1164  CG  GLU A  73      -0.133  28.890 -15.162  1.00  0.00           C  
ATOM   1165  CD  GLU A  73      -0.782  28.504 -13.862  1.00  0.00           C  
ATOM   1166  OE1 GLU A  73      -0.075  28.303 -12.904  1.00  0.00           O  
ATOM   1167  OE2 GLU A  73      -1.986  28.409 -13.827  1.00  0.00           O  
ATOM   1168  H   GLU A  73       1.848  27.445 -16.895  1.00  0.00           H  
ATOM   1169  HA  GLU A  73       1.515  30.307 -16.824  1.00  0.00           H  
ATOM   1170 1HB  GLU A  73       1.811  28.213 -14.628  1.00  0.00           H  
ATOM   1171 2HB  GLU A  73       1.517  29.914 -14.295  1.00  0.00           H  
ATOM   1172 1HG  GLU A  73      -0.601  29.802 -15.531  1.00  0.00           H  
ATOM   1173 2HG  GLU A  73      -0.304  28.104 -15.896  1.00  0.00           H  
ATOM   1174  N   SER A  74       4.426  29.081 -15.993  1.00  0.00           N  
ATOM   1175  CA  SER A  74       5.819  29.432 -15.748  1.00  0.00           C  
ATOM   1176  C   SER A  74       6.386  30.263 -16.892  1.00  0.00           C  
ATOM   1177  O   SER A  74       7.195  31.166 -16.674  1.00  0.00           O  
ATOM   1178  CB  SER A  74       6.650  28.177 -15.564  1.00  0.00           C  
ATOM   1179  OG  SER A  74       6.280  27.498 -14.395  1.00  0.00           O  
ATOM   1180  H   SER A  74       4.179  28.111 -16.125  1.00  0.00           H  
ATOM   1181  HA  SER A  74       5.862  30.037 -14.843  1.00  0.00           H  
ATOM   1182 1HB  SER A  74       6.518  27.523 -16.425  1.00  0.00           H  
ATOM   1183 2HB  SER A  74       7.705  28.444 -15.515  1.00  0.00           H  
ATOM   1184  HG  SER A  74       7.062  27.018 -14.110  1.00  0.00           H  
ATOM   1185  N   GLY A  75       5.957  29.954 -18.110  1.00  0.00           N  
ATOM   1186  CA  GLY A  75       6.308  30.761 -19.274  1.00  0.00           C  
ATOM   1187  C   GLY A  75       7.112  29.951 -20.283  1.00  0.00           C  
ATOM   1188  O   GLY A  75       7.737  30.510 -21.184  1.00  0.00           O  
ATOM   1189  H   GLY A  75       5.374  29.140 -18.235  1.00  0.00           H  
ATOM   1190 1HA  GLY A  75       5.399  31.136 -19.744  1.00  0.00           H  
ATOM   1191 2HA  GLY A  75       6.886  31.627 -18.955  1.00  0.00           H  
ATOM   1192  N   ALA A  76       7.092  28.632 -20.126  1.00  0.00           N  
ATOM   1193  CA  ALA A  76       7.746  27.738 -21.074  1.00  0.00           C  
ATOM   1194  C   ALA A  76       6.951  27.632 -22.369  1.00  0.00           C  
ATOM   1195  O   ALA A  76       5.721  27.679 -22.359  1.00  0.00           O  
ATOM   1196  CB  ALA A  76       7.938  26.361 -20.456  1.00  0.00           C  
ATOM   1197  H   ALA A  76       6.613  28.239 -19.329  1.00  0.00           H  
ATOM   1198  HA  ALA A  76       8.723  28.157 -21.316  1.00  0.00           H  
ATOM   1199 1HB  ALA A  76       8.428  25.704 -21.176  1.00  0.00           H  
ATOM   1200 2HB  ALA A  76       8.557  26.445 -19.563  1.00  0.00           H  
ATOM   1201 3HB  ALA A  76       6.969  25.945 -20.187  1.00  0.00           H  
ATOM   1202  N   SER A  77       7.660  27.488 -23.484  1.00  0.00           N  
ATOM   1203  CA  SER A  77       7.024  27.418 -24.793  1.00  0.00           C  
ATOM   1204  C   SER A  77       6.369  26.062 -25.017  1.00  0.00           C  
ATOM   1205  O   SER A  77       6.683  25.090 -24.328  1.00  0.00           O  
ATOM   1206  CB  SER A  77       8.044  27.683 -25.884  1.00  0.00           C  
ATOM   1207  OG  SER A  77       8.951  26.621 -25.991  1.00  0.00           O  
ATOM   1208  H   SER A  77       8.667  27.426 -23.422  1.00  0.00           H  
ATOM   1209  HA  SER A  77       6.241  28.177 -24.830  1.00  0.00           H  
ATOM   1210 1HB  SER A  77       7.531  27.824 -26.835  1.00  0.00           H  
ATOM   1211 2HB  SER A  77       8.582  28.604 -25.663  1.00  0.00           H  
ATOM   1212  HG  SER A  77       9.813  26.986 -25.775  1.00  0.00           H  
ATOM   1213  N   ALA A  78       5.459  26.000 -25.983  1.00  0.00           N  
ATOM   1214  CA  ALA A  78       4.757  24.762 -26.296  1.00  0.00           C  
ATOM   1215  C   ALA A  78       5.733  23.656 -26.676  1.00  0.00           C  
ATOM   1216  O   ALA A  78       5.532  22.491 -26.332  1.00  0.00           O  
ATOM   1217  CB  ALA A  78       3.754  24.992 -27.417  1.00  0.00           C  
ATOM   1218  H   ALA A  78       5.248  26.834 -26.513  1.00  0.00           H  
ATOM   1219  HA  ALA A  78       4.221  24.441 -25.403  1.00  0.00           H  
ATOM   1220 1HB  ALA A  78       3.237  24.058 -27.640  1.00  0.00           H  
ATOM   1221 2HB  ALA A  78       3.028  25.744 -27.108  1.00  0.00           H  
ATOM   1222 3HB  ALA A  78       4.277  25.337 -28.307  1.00  0.00           H  
ATOM   1223  N   GLU A  79       6.791  24.028 -27.389  1.00  0.00           N  
ATOM   1224  CA  GLU A  79       7.809  23.070 -27.805  1.00  0.00           C  
ATOM   1225  C   GLU A  79       8.621  22.577 -26.615  1.00  0.00           C  
ATOM   1226  O   GLU A  79       8.988  21.404 -26.545  1.00  0.00           O  
ATOM   1227  CB  GLU A  79       8.740  23.698 -28.845  1.00  0.00           C  
ATOM   1228  CG  GLU A  79       8.075  24.006 -30.179  1.00  0.00           C  
ATOM   1229  CD  GLU A  79       8.995  24.701 -31.144  1.00  0.00           C  
ATOM   1230  OE1 GLU A  79      10.152  24.847 -30.832  1.00  0.00           O  
ATOM   1231  OE2 GLU A  79       8.539  25.087 -32.195  1.00  0.00           O  
ATOM   1232  H   GLU A  79       6.893  24.998 -27.650  1.00  0.00           H  
ATOM   1233  HA  GLU A  79       7.304  22.210 -28.245  1.00  0.00           H  
ATOM   1234 1HB  GLU A  79       9.148  24.630 -28.452  1.00  0.00           H  
ATOM   1235 2HB  GLU A  79       9.578  23.028 -29.035  1.00  0.00           H  
ATOM   1236 1HG  GLU A  79       7.734  23.074 -30.627  1.00  0.00           H  
ATOM   1237 2HG  GLU A  79       7.202  24.633 -30.002  1.00  0.00           H  
ATOM   1238  N   GLU A  80       8.901  23.480 -25.681  1.00  0.00           N  
ATOM   1239  CA  GLU A  80       9.579  23.116 -24.443  1.00  0.00           C  
ATOM   1240  C   GLU A  80       8.713  22.197 -23.591  1.00  0.00           C  
ATOM   1241  O   GLU A  80       9.219  21.288 -22.933  1.00  0.00           O  
ATOM   1242  CB  GLU A  80       9.945  24.371 -23.647  1.00  0.00           C  
ATOM   1243  CG  GLU A  80      11.121  25.155 -24.214  1.00  0.00           C  
ATOM   1244  CD  GLU A  80      11.413  26.411 -23.442  1.00  0.00           C  
ATOM   1245  OE1 GLU A  80      10.487  27.113 -23.114  1.00  0.00           O  
ATOM   1246  OE2 GLU A  80      12.565  26.668 -23.180  1.00  0.00           O  
ATOM   1247  H   GLU A  80       8.636  24.443 -25.834  1.00  0.00           H  
ATOM   1248  HA  GLU A  80      10.489  22.575 -24.701  1.00  0.00           H  
ATOM   1249 1HB  GLU A  80       9.086  25.040 -23.607  1.00  0.00           H  
ATOM   1250 2HB  GLU A  80      10.192  24.093 -22.623  1.00  0.00           H  
ATOM   1251 1HG  GLU A  80      12.006  24.520 -24.203  1.00  0.00           H  
ATOM   1252 2HG  GLU A  80      10.906  25.412 -25.251  1.00  0.00           H  
ATOM   1253  N   ILE A  81       7.407  22.439 -23.607  1.00  0.00           N  
ATOM   1254  CA  ILE A  81       6.463  21.598 -22.881  1.00  0.00           C  
ATOM   1255  C   ILE A  81       6.454  20.178 -23.432  1.00  0.00           C  
ATOM   1256  O   ILE A  81       6.574  19.209 -22.681  1.00  0.00           O  
ATOM   1257  CB  ILE A  81       5.041  22.184 -22.947  1.00  0.00           C  
ATOM   1258  CG1 ILE A  81       4.963  23.488 -22.148  1.00  0.00           C  
ATOM   1259  CG2 ILE A  81       4.026  21.177 -22.428  1.00  0.00           C  
ATOM   1260  CD1 ILE A  81       3.697  24.277 -22.390  1.00  0.00           C  
ATOM   1261  H   ILE A  81       7.059  23.225 -24.136  1.00  0.00           H  
ATOM   1262  HA  ILE A  81       6.783  21.550 -21.840  1.00  0.00           H  
ATOM   1263  HB  ILE A  81       4.797  22.432 -23.979  1.00  0.00           H  
ATOM   1264 1HG1 ILE A  81       5.030  23.266 -21.083  1.00  0.00           H  
ATOM   1265 2HG1 ILE A  81       5.813  24.122 -22.403  1.00  0.00           H  
ATOM   1266 1HG2 ILE A  81       3.026  21.608 -22.482  1.00  0.00           H  
ATOM   1267 2HG2 ILE A  81       4.064  20.275 -23.038  1.00  0.00           H  
ATOM   1268 3HG2 ILE A  81       4.258  20.926 -21.393  1.00  0.00           H  
ATOM   1269 1HD1 ILE A  81       3.715  25.187 -21.789  1.00  0.00           H  
ATOM   1270 2HD1 ILE A  81       3.628  24.540 -23.446  1.00  0.00           H  
ATOM   1271 3HD1 ILE A  81       2.834  23.675 -22.108  1.00  0.00           H  
ATOM   1272  N   GLU A  82       6.308  20.060 -24.748  1.00  0.00           N  
ATOM   1273  CA  GLU A  82       6.361  18.763 -25.411  1.00  0.00           C  
ATOM   1274  C   GLU A  82       7.665  18.039 -25.102  1.00  0.00           C  
ATOM   1275  O   GLU A  82       7.667  16.846 -24.798  1.00  0.00           O  
ATOM   1276  CB  GLU A  82       6.206  18.931 -26.924  1.00  0.00           C  
ATOM   1277  CG  GLU A  82       6.330  17.638 -27.716  1.00  0.00           C  
ATOM   1278  CD  GLU A  82       5.986  17.807 -29.170  1.00  0.00           C  
ATOM   1279  OE1 GLU A  82       5.430  18.822 -29.515  1.00  0.00           O  
ATOM   1280  OE2 GLU A  82       6.279  16.920 -29.936  1.00  0.00           O  
ATOM   1281  H   GLU A  82       6.158  20.890 -25.302  1.00  0.00           H  
ATOM   1282  HA  GLU A  82       5.542  18.153 -25.030  1.00  0.00           H  
ATOM   1283 1HB  GLU A  82       5.231  19.366 -27.144  1.00  0.00           H  
ATOM   1284 2HB  GLU A  82       6.964  19.623 -27.293  1.00  0.00           H  
ATOM   1285 1HG  GLU A  82       7.354  17.273 -27.638  1.00  0.00           H  
ATOM   1286 2HG  GLU A  82       5.672  16.890 -27.276  1.00  0.00           H  
ATOM   1287  N   GLU A  83       8.774  18.767 -25.181  1.00  0.00           N  
ATOM   1288  CA  GLU A  83      10.085  18.201 -24.884  1.00  0.00           C  
ATOM   1289  C   GLU A  83      10.163  17.724 -23.440  1.00  0.00           C  
ATOM   1290  O   GLU A  83      10.624  16.615 -23.167  1.00  0.00           O  
ATOM   1291  CB  GLU A  83      11.184  19.232 -25.151  1.00  0.00           C  
ATOM   1292  CG  GLU A  83      12.588  18.759 -24.801  1.00  0.00           C  
ATOM   1293  CD  GLU A  83      13.075  17.659 -25.701  1.00  0.00           C  
ATOM   1294  OE1 GLU A  83      12.517  17.490 -26.759  1.00  0.00           O  
ATOM   1295  OE2 GLU A  83      14.007  16.985 -25.331  1.00  0.00           O  
ATOM   1296  H   GLU A  83       8.707  19.737 -25.454  1.00  0.00           H  
ATOM   1297  HA  GLU A  83      10.234  17.336 -25.531  1.00  0.00           H  
ATOM   1298 1HB  GLU A  83      11.176  19.507 -26.205  1.00  0.00           H  
ATOM   1299 2HB  GLU A  83      10.982  20.136 -24.575  1.00  0.00           H  
ATOM   1300 1HG  GLU A  83      13.273  19.603 -24.874  1.00  0.00           H  
ATOM   1301 2HG  GLU A  83      12.595  18.409 -23.770  1.00  0.00           H  
ATOM   1302  N   ALA A  84       9.712  18.566 -22.517  1.00  0.00           N  
ATOM   1303  CA  ALA A  84       9.736  18.233 -21.099  1.00  0.00           C  
ATOM   1304  C   ALA A  84       8.954  16.955 -20.820  1.00  0.00           C  
ATOM   1305  O   ALA A  84       9.401  16.097 -20.057  1.00  0.00           O  
ATOM   1306  CB  ALA A  84       9.179  19.384 -20.275  1.00  0.00           C  
ATOM   1307  H   ALA A  84       9.344  19.461 -22.807  1.00  0.00           H  
ATOM   1308  HA  ALA A  84      10.772  18.060 -20.807  1.00  0.00           H  
ATOM   1309 1HB  ALA A  84       9.203  19.121 -19.217  1.00  0.00           H  
ATOM   1310 2HB  ALA A  84       9.783  20.276 -20.440  1.00  0.00           H  
ATOM   1311 3HB  ALA A  84       8.151  19.582 -20.575  1.00  0.00           H  
ATOM   1312  N   ILE A  85       7.786  16.834 -21.441  1.00  0.00           N  
ATOM   1313  CA  ILE A  85       6.937  15.664 -21.255  1.00  0.00           C  
ATOM   1314  C   ILE A  85       7.663  14.387 -21.660  1.00  0.00           C  
ATOM   1315  O   ILE A  85       7.619  13.384 -20.946  1.00  0.00           O  
ATOM   1316  CB  ILE A  85       5.635  15.796 -22.067  1.00  0.00           C  
ATOM   1317  CG1 ILE A  85       4.745  16.892 -21.476  1.00  0.00           C  
ATOM   1318  CG2 ILE A  85       4.895  14.468 -22.104  1.00  0.00           C  
ATOM   1319  CD1 ILE A  85       3.600  17.299 -22.374  1.00  0.00           C  
ATOM   1320  H   ILE A  85       7.479  17.573 -22.058  1.00  0.00           H  
ATOM   1321  HA  ILE A  85       6.692  15.588 -20.196  1.00  0.00           H  
ATOM   1322  HB  ILE A  85       5.872  16.098 -23.087  1.00  0.00           H  
ATOM   1323 1HG1 ILE A  85       4.332  16.553 -20.527  1.00  0.00           H  
ATOM   1324 2HG1 ILE A  85       5.347  17.778 -21.271  1.00  0.00           H  
ATOM   1325 1HG2 ILE A  85       3.977  14.578 -22.681  1.00  0.00           H  
ATOM   1326 2HG2 ILE A  85       5.527  13.712 -22.569  1.00  0.00           H  
ATOM   1327 3HG2 ILE A  85       4.649  14.160 -21.088  1.00  0.00           H  
ATOM   1328 1HD1 ILE A  85       3.015  18.080 -21.887  1.00  0.00           H  
ATOM   1329 2HD1 ILE A  85       3.993  17.676 -23.319  1.00  0.00           H  
ATOM   1330 3HD1 ILE A  85       2.963  16.436 -22.565  1.00  0.00           H  
ATOM   1331  N   GLU A  86       8.329  14.430 -22.808  1.00  0.00           N  
ATOM   1332  CA  GLU A  86       9.027  13.263 -23.332  1.00  0.00           C  
ATOM   1333  C   GLU A  86      10.258  12.935 -22.497  1.00  0.00           C  
ATOM   1334  O   GLU A  86      10.555  11.768 -22.242  1.00  0.00           O  
ATOM   1335  CB  GLU A  86       9.434  13.494 -24.789  1.00  0.00           C  
ATOM   1336  CG  GLU A  86      10.130  12.310 -25.444  1.00  0.00           C  
ATOM   1337  CD  GLU A  86       9.298  11.058 -25.423  1.00  0.00           C  
ATOM   1338  OE1 GLU A  86       8.179  11.118 -24.973  1.00  0.00           O  
ATOM   1339  OE2 GLU A  86       9.783  10.039 -25.857  1.00  0.00           O  
ATOM   1340  H   GLU A  86       8.353  15.294 -23.330  1.00  0.00           H  
ATOM   1341  HA  GLU A  86       8.350  12.410 -23.277  1.00  0.00           H  
ATOM   1342 1HB  GLU A  86       8.550  13.732 -25.381  1.00  0.00           H  
ATOM   1343 2HB  GLU A  86      10.106  14.351 -24.847  1.00  0.00           H  
ATOM   1344 1HG  GLU A  86      10.359  12.562 -26.479  1.00  0.00           H  
ATOM   1345 2HG  GLU A  86      11.071  12.124 -24.927  1.00  0.00           H  
ATOM   1346  N   ARG A  87      10.972  13.973 -22.073  1.00  0.00           N  
ATOM   1347  CA  ARG A  87      12.153  13.799 -21.237  1.00  0.00           C  
ATOM   1348  C   ARG A  87      11.822  13.024 -19.968  1.00  0.00           C  
ATOM   1349  O   ARG A  87      12.544  12.105 -19.583  1.00  0.00           O  
ATOM   1350  CB  ARG A  87      12.747  15.149 -20.862  1.00  0.00           C  
ATOM   1351  CG  ARG A  87      13.501  15.849 -21.981  1.00  0.00           C  
ATOM   1352  CD  ARG A  87      14.088  17.136 -21.527  1.00  0.00           C  
ATOM   1353  NE  ARG A  87      14.797  17.817 -22.598  1.00  0.00           N  
ATOM   1354  CZ  ARG A  87      15.454  18.985 -22.460  1.00  0.00           C  
ATOM   1355  NH1 ARG A  87      15.483  19.588 -21.292  1.00  0.00           N  
ATOM   1356  NH2 ARG A  87      16.070  19.524 -23.497  1.00  0.00           N  
ATOM   1357  H   ARG A  87      10.689  14.905 -22.337  1.00  0.00           H  
ATOM   1358  HA  ARG A  87      12.885  13.220 -21.801  1.00  0.00           H  
ATOM   1359 1HB  ARG A  87      11.952  15.817 -20.533  1.00  0.00           H  
ATOM   1360 2HB  ARG A  87      13.436  15.025 -20.027  1.00  0.00           H  
ATOM   1361 1HG  ARG A  87      14.311  15.208 -22.331  1.00  0.00           H  
ATOM   1362 2HG  ARG A  87      12.819  16.056 -22.807  1.00  0.00           H  
ATOM   1363 1HD  ARG A  87      13.294  17.793 -21.173  1.00  0.00           H  
ATOM   1364 2HD  ARG A  87      14.792  16.949 -20.717  1.00  0.00           H  
ATOM   1365  HE  ARG A  87      14.797  17.383 -23.512  1.00  0.00           H  
ATOM   1366 1HH1 ARG A  87      15.013  19.176 -20.499  1.00  0.00           H  
ATOM   1367 2HH1 ARG A  87      15.976  20.463 -21.188  1.00  0.00           H  
ATOM   1368 1HH2 ARG A  87      16.047  19.060 -24.395  1.00  0.00           H  
ATOM   1369 2HH2 ARG A  87      16.562  20.399 -23.394  1.00  0.00           H  
ATOM   1370  N   ILE A  88      10.725  13.402 -19.321  1.00  0.00           N  
ATOM   1371  CA  ILE A  88      10.327  12.782 -18.063  1.00  0.00           C  
ATOM   1372  C   ILE A  88       9.979  11.312 -18.257  1.00  0.00           C  
ATOM   1373  O   ILE A  88      10.419  10.454 -17.492  1.00  0.00           O  
ATOM   1374  CB  ILE A  88       9.123  13.516 -17.445  1.00  0.00           C  
ATOM   1375  CG1 ILE A  88       9.523  14.930 -17.015  1.00  0.00           C  
ATOM   1376  CG2 ILE A  88       8.572  12.734 -16.263  1.00  0.00           C  
ATOM   1377  CD1 ILE A  88       8.349  15.831 -16.709  1.00  0.00           C  
ATOM   1378  H   ILE A  88      10.151  14.136 -19.711  1.00  0.00           H  
ATOM   1379  HA  ILE A  88      11.171  12.838 -17.375  1.00  0.00           H  
ATOM   1380  HB  ILE A  88       8.339  13.625 -18.194  1.00  0.00           H  
ATOM   1381 1HG1 ILE A  88      10.153  14.876 -16.127  1.00  0.00           H  
ATOM   1382 2HG1 ILE A  88      10.113  15.397 -17.805  1.00  0.00           H  
ATOM   1383 1HG2 ILE A  88       7.722  13.268 -15.837  1.00  0.00           H  
ATOM   1384 2HG2 ILE A  88       8.251  11.748 -16.597  1.00  0.00           H  
ATOM   1385 3HG2 ILE A  88       9.348  12.625 -15.505  1.00  0.00           H  
ATOM   1386 1HD1 ILE A  88       8.712  16.815 -16.413  1.00  0.00           H  
ATOM   1387 2HD1 ILE A  88       7.723  15.928 -17.597  1.00  0.00           H  
ATOM   1388 3HD1 ILE A  88       7.763  15.402 -15.897  1.00  0.00           H  
ATOM   1389  N   ARG A  89       9.188  11.028 -19.286  1.00  0.00           N  
ATOM   1390  CA  ARG A  89       8.806   9.658 -19.604  1.00  0.00           C  
ATOM   1391  C   ARG A  89      10.033   8.778 -19.812  1.00  0.00           C  
ATOM   1392  O   ARG A  89      10.091   7.650 -19.323  1.00  0.00           O  
ATOM   1393  CB  ARG A  89       7.941   9.619 -20.854  1.00  0.00           C  
ATOM   1394  CG  ARG A  89       7.295   8.274 -21.144  1.00  0.00           C  
ATOM   1395  CD  ARG A  89       6.556   8.285 -22.433  1.00  0.00           C  
ATOM   1396  NE  ARG A  89       7.456   8.362 -23.573  1.00  0.00           N  
ATOM   1397  CZ  ARG A  89       8.098   7.307 -24.113  1.00  0.00           C  
ATOM   1398  NH1 ARG A  89       7.929   6.106 -23.607  1.00  0.00           N  
ATOM   1399  NH2 ARG A  89       8.897   7.481 -25.151  1.00  0.00           N  
ATOM   1400  H   ARG A  89       8.841  11.781 -19.863  1.00  0.00           H  
ATOM   1401  HA  ARG A  89       8.248   9.257 -18.757  1.00  0.00           H  
ATOM   1402 1HB  ARG A  89       7.143  10.356 -20.767  1.00  0.00           H  
ATOM   1403 2HB  ARG A  89       8.542   9.890 -21.722  1.00  0.00           H  
ATOM   1404 1HG  ARG A  89       8.065   7.504 -21.197  1.00  0.00           H  
ATOM   1405 2HG  ARG A  89       6.591   8.029 -20.348  1.00  0.00           H  
ATOM   1406 1HD  ARG A  89       5.968   7.372 -22.523  1.00  0.00           H  
ATOM   1407 2HD  ARG A  89       5.893   9.149 -22.464  1.00  0.00           H  
ATOM   1408  HE  ARG A  89       7.611   9.270 -23.989  1.00  0.00           H  
ATOM   1409 1HH1 ARG A  89       7.319   5.973 -22.813  1.00  0.00           H  
ATOM   1410 2HH1 ARG A  89       8.410   5.315 -24.012  1.00  0.00           H  
ATOM   1411 1HH2 ARG A  89       9.026   8.405 -25.540  1.00  0.00           H  
ATOM   1412 2HH2 ARG A  89       9.377   6.691 -25.556  1.00  0.00           H  
ATOM   1413  N   LYS A  90      11.013   9.302 -20.541  1.00  0.00           N  
ATOM   1414  CA  LYS A  90      12.277   8.604 -20.740  1.00  0.00           C  
ATOM   1415  C   LYS A  90      13.013   8.409 -19.421  1.00  0.00           C  
ATOM   1416  O   LYS A  90      13.554   7.337 -19.154  1.00  0.00           O  
ATOM   1417  CB  LYS A  90      13.161   9.369 -21.727  1.00  0.00           C  
ATOM   1418  CG  LYS A  90      12.690   9.305 -23.174  1.00  0.00           C  
ATOM   1419  CD  LYS A  90      13.622  10.079 -24.093  1.00  0.00           C  
ATOM   1420  CE  LYS A  90      13.205   9.941 -25.550  1.00  0.00           C  
ATOM   1421  NZ  LYS A  90      14.100  10.706 -26.460  1.00  0.00           N  
ATOM   1422  H   LYS A  90      10.878  10.207 -20.969  1.00  0.00           H  
ATOM   1423  HA  LYS A  90      12.058   7.618 -21.149  1.00  0.00           H  
ATOM   1424 1HB  LYS A  90      13.208  10.418 -21.436  1.00  0.00           H  
ATOM   1425 2HB  LYS A  90      14.176   8.973 -21.688  1.00  0.00           H  
ATOM   1426 1HG  LYS A  90      12.654   8.265 -23.499  1.00  0.00           H  
ATOM   1427 2HG  LYS A  90      11.688   9.725 -23.249  1.00  0.00           H  
ATOM   1428 1HD  LYS A  90      13.610  11.135 -23.819  1.00  0.00           H  
ATOM   1429 2HD  LYS A  90      14.639   9.704 -23.980  1.00  0.00           H  
ATOM   1430 1HE  LYS A  90      13.228   8.891 -25.837  1.00  0.00           H  
ATOM   1431 2HE  LYS A  90      12.185  10.306 -25.673  1.00  0.00           H  
ATOM   1432 1HZ  LYS A  90      13.790  10.589 -27.415  1.00  0.00           H  
ATOM   1433 2HZ  LYS A  90      14.072  11.686 -26.215  1.00  0.00           H  
ATOM   1434 3HZ  LYS A  90      15.045  10.364 -26.370  1.00  0.00           H  
ATOM   1435  N   ALA A  91      13.028   9.452 -18.598  1.00  0.00           N  
ATOM   1436  CA  ALA A  91      13.693   9.396 -17.302  1.00  0.00           C  
ATOM   1437  C   ALA A  91      13.086   8.315 -16.418  1.00  0.00           C  
ATOM   1438  O   ALA A  91      13.788   7.666 -15.642  1.00  0.00           O  
ATOM   1439  CB  ALA A  91      13.618  10.749 -16.609  1.00  0.00           C  
ATOM   1440  H   ALA A  91      12.567  10.306 -18.879  1.00  0.00           H  
ATOM   1441  HA  ALA A  91      14.740   9.142 -17.469  1.00  0.00           H  
ATOM   1442 1HB  ALA A  91      14.119  10.690 -15.642  1.00  0.00           H  
ATOM   1443 2HB  ALA A  91      14.109  11.501 -17.226  1.00  0.00           H  
ATOM   1444 3HB  ALA A  91      12.575  11.024 -16.461  1.00  0.00           H  
ATOM   1445  N   LEU A  92      11.776   8.123 -16.539  1.00  0.00           N  
ATOM   1446  CA  LEU A  92      11.081   7.084 -15.791  1.00  0.00           C  
ATOM   1447  C   LEU A  92      11.430   5.698 -16.317  1.00  0.00           C  
ATOM   1448  O   LEU A  92      11.534   4.740 -15.550  1.00  0.00           O  
ATOM   1449  CB  LEU A  92       9.564   7.301 -15.868  1.00  0.00           C  
ATOM   1450  CG  LEU A  92       9.036   8.562 -15.172  1.00  0.00           C  
ATOM   1451  CD1 LEU A  92       7.531   8.663 -15.378  1.00  0.00           C  
ATOM   1452  CD2 LEU A  92       9.384   8.509 -13.692  1.00  0.00           C  
ATOM   1453  H   LEU A  92      11.249   8.713 -17.168  1.00  0.00           H  
ATOM   1454  HA  LEU A  92      11.408   7.139 -14.752  1.00  0.00           H  
ATOM   1455 1HB  LEU A  92       9.274   7.355 -16.916  1.00  0.00           H  
ATOM   1456 2HB  LEU A  92       9.067   6.441 -15.418  1.00  0.00           H  
ATOM   1457  HG  LEU A  92       9.494   9.444 -15.621  1.00  0.00           H  
ATOM   1458 1HD1 LEU A  92       7.156   9.560 -14.884  1.00  0.00           H  
ATOM   1459 2HD1 LEU A  92       7.313   8.720 -16.445  1.00  0.00           H  
ATOM   1460 3HD1 LEU A  92       7.046   7.785 -14.953  1.00  0.00           H  
ATOM   1461 1HD2 LEU A  92       9.009   9.405 -13.198  1.00  0.00           H  
ATOM   1462 2HD2 LEU A  92       8.925   7.628 -13.242  1.00  0.00           H  
ATOM   1463 3HD2 LEU A  92      10.466   8.454 -13.574  1.00  0.00           H  
ATOM   1464  N   SER A  93      11.608   5.597 -17.630  1.00  0.00           N  
ATOM   1465  CA  SER A  93      12.018   4.344 -18.253  1.00  0.00           C  
ATOM   1466  C   SER A  93      13.462   4.003 -17.905  1.00  0.00           C  
ATOM   1467  O   SER A  93      13.881   2.851 -18.014  1.00  0.00           O  
ATOM   1468  CB  SER A  93      11.859   4.433 -19.758  1.00  0.00           C  
ATOM   1469  OG  SER A  93      12.837   5.265 -20.319  1.00  0.00           O  
ATOM   1470  H   SER A  93      11.456   6.409 -18.211  1.00  0.00           H  
ATOM   1471  HA  SER A  93      11.385   3.548 -17.864  1.00  0.00           H  
ATOM   1472 1HB  SER A  93      11.934   3.436 -20.192  1.00  0.00           H  
ATOM   1473 2HB  SER A  93      10.869   4.819 -19.997  1.00  0.00           H  
ATOM   1474  HG  SER A  93      13.195   5.780 -19.591  1.00  0.00           H  
ATOM   1475  N   LYS A  94      14.220   5.012 -17.489  1.00  0.00           N  
ATOM   1476  CA  LYS A  94      15.603   4.811 -17.075  1.00  0.00           C  
ATOM   1477  C   LYS A  94      15.703   4.603 -15.569  1.00  0.00           C  
ATOM   1478  O   LYS A  94      16.797   4.447 -15.026  1.00  0.00           O  
ATOM   1479  CB  LYS A  94      16.466   6.000 -17.501  1.00  0.00           C  
ATOM   1480  CG  LYS A  94      16.627   6.153 -19.008  1.00  0.00           C  
ATOM   1481  CD  LYS A  94      17.491   7.356 -19.352  1.00  0.00           C  
ATOM   1482  CE  LYS A  94      17.659   7.506 -20.857  1.00  0.00           C  
ATOM   1483  NZ  LYS A  94      18.501   8.682 -21.209  1.00  0.00           N  
ATOM   1484  H   LYS A  94      13.826   5.942 -17.457  1.00  0.00           H  
ATOM   1485  HA  LYS A  94      15.975   3.911 -17.563  1.00  0.00           H  
ATOM   1486 1HB  LYS A  94      16.031   6.923 -17.116  1.00  0.00           H  
ATOM   1487 2HB  LYS A  94      17.461   5.901 -17.067  1.00  0.00           H  
ATOM   1488 1HG  LYS A  94      17.090   5.254 -19.417  1.00  0.00           H  
ATOM   1489 2HG  LYS A  94      15.647   6.276 -19.468  1.00  0.00           H  
ATOM   1490 1HD  LYS A  94      17.030   8.261 -18.954  1.00  0.00           H  
ATOM   1491 2HD  LYS A  94      18.475   7.240 -18.897  1.00  0.00           H  
ATOM   1492 1HE  LYS A  94      18.123   6.608 -21.262  1.00  0.00           H  
ATOM   1493 2HE  LYS A  94      16.681   7.625 -21.322  1.00  0.00           H  
ATOM   1494 1HZ  LYS A  94      18.588   8.746 -22.213  1.00  0.00           H  
ATOM   1495 2HZ  LYS A  94      18.071   9.524 -20.853  1.00  0.00           H  
ATOM   1496 3HZ  LYS A  94      19.418   8.574 -20.799  1.00  0.00           H  
ATOM   1497  N   ALA A  95      14.556   4.603 -14.900  1.00  0.00           N  
ATOM   1498  CA  ALA A  95      14.510   4.382 -13.459  1.00  0.00           C  
ATOM   1499  C   ALA A  95      14.695   2.908 -13.122  1.00  0.00           C  
ATOM   1500  O   ALA A  95      14.331   2.032 -13.907  1.00  0.00           O  
ATOM   1501  CB  ALA A  95      13.196   4.895 -12.887  1.00  0.00           C  
ATOM   1502  H   ALA A  95      13.693   4.759 -15.401  1.00  0.00           H  
ATOM   1503  HA  ALA A  95      15.334   4.934 -13.006  1.00  0.00           H  
ATOM   1504 1HB  ALA A  95      13.177   4.724 -11.810  1.00  0.00           H  
ATOM   1505 2HB  ALA A  95      13.105   5.963 -13.085  1.00  0.00           H  
ATOM   1506 3HB  ALA A  95      12.366   4.368 -13.353  1.00  0.00           H  
ATOM   1507  N   PRO A  96      15.260   2.641 -11.949  1.00  0.00           N  
ATOM   1508  CA  PRO A  96      15.497   1.271 -11.508  1.00  0.00           C  
ATOM   1509  C   PRO A  96      14.193   0.580 -11.134  1.00  0.00           C  
ATOM   1510  O   PRO A  96      14.119  -0.649 -11.092  1.00  0.00           O  
ATOM   1511  CB  PRO A  96      16.409   1.454 -10.291  1.00  0.00           C  
ATOM   1512  CG  PRO A  96      16.050   2.802  -9.764  1.00  0.00           C  
ATOM   1513  CD  PRO A  96      15.790   3.628 -10.995  1.00  0.00           C  
ATOM   1514  HA  PRO A  96      15.941   0.721 -12.337  1.00  0.00           H  
ATOM   1515 1HB  PRO A  96      16.230   0.650  -9.562  1.00  0.00           H  
ATOM   1516 2HB  PRO A  96      17.463   1.383 -10.596  1.00  0.00           H  
ATOM   1517 1HG  PRO A  96      15.170   2.731  -9.108  1.00  0.00           H  
ATOM   1518 2HG  PRO A  96      16.871   3.201  -9.151  1.00  0.00           H  
ATOM   1519 1HD  PRO A  96      15.049   4.408 -10.765  1.00  0.00           H  
ATOM   1520 2HD  PRO A  96      16.732   4.078 -11.341  1.00  0.00           H  
ATOM   1521  N   SER A  97      13.164   1.375 -10.863  1.00  0.00           N  
ATOM   1522  CA  SER A  97      11.837   0.842 -10.577  1.00  0.00           C  
ATOM   1523  C   SER A  97      11.197   0.259 -11.830  1.00  0.00           C  
ATOM   1524  O   SER A  97      11.031   0.951 -12.834  1.00  0.00           O  
ATOM   1525  CB  SER A  97      10.950   1.930 -10.005  1.00  0.00           C  
ATOM   1526  OG  SER A  97       9.601   1.552 -10.045  1.00  0.00           O  
ATOM   1527  H   SER A  97      13.304   2.376 -10.854  1.00  0.00           H  
ATOM   1528  HA  SER A  97      11.946   0.036  -9.852  1.00  0.00           H  
ATOM   1529 1HB  SER A  97      11.242   2.133  -8.975  1.00  0.00           H  
ATOM   1530 2HB  SER A  97      11.089   2.849 -10.572  1.00  0.00           H  
ATOM   1531  HG  SER A  97       9.533   0.758  -9.509  1.00  0.00           H  
ATOM   1532  N   PRO A  98      10.837  -1.019 -11.766  1.00  0.00           N  
ATOM   1533  CA  PRO A  98      10.154  -1.680 -12.871  1.00  0.00           C  
ATOM   1534  C   PRO A  98       8.724  -1.175 -13.016  1.00  0.00           C  
ATOM   1535  O   PRO A  98       8.098  -1.346 -14.062  1.00  0.00           O  
ATOM   1536  CB  PRO A  98      10.194  -3.157 -12.467  1.00  0.00           C  
ATOM   1537  CG  PRO A  98      10.213  -3.128 -10.977  1.00  0.00           C  
ATOM   1538  CD  PRO A  98      11.071  -1.939 -10.636  1.00  0.00           C  
ATOM   1539  HA  PRO A  98      10.688  -1.439 -13.791  1.00  0.00           H  
ATOM   1540 1HB  PRO A  98       9.317  -3.682 -12.873  1.00  0.00           H  
ATOM   1541 2HB  PRO A  98      11.085  -3.640 -12.896  1.00  0.00           H  
ATOM   1542 1HG  PRO A  98       9.189  -3.037 -10.586  1.00  0.00           H  
ATOM   1543 2HG  PRO A  98      10.621  -4.071 -10.584  1.00  0.00           H  
ATOM   1544 1HD  PRO A  98      10.735  -1.505  -9.683  1.00  0.00           H  
ATOM   1545 2HD  PRO A  98      12.124  -2.253 -10.570  1.00  0.00           H  
ATOM   1546  N   GLN A  99       8.212  -0.554 -11.959  1.00  0.00           N  
ATOM   1547  CA  GLN A  99       6.906   0.094 -12.010  1.00  0.00           C  
ATOM   1548  C   GLN A  99       6.954   1.365 -12.847  1.00  0.00           C  
ATOM   1549  O   GLN A  99       6.053   1.631 -13.643  1.00  0.00           O  
ATOM   1550  CB  GLN A  99       6.412   0.416 -10.598  1.00  0.00           C  
ATOM   1551  CG  GLN A  99       6.154  -0.807  -9.734  1.00  0.00           C  
ATOM   1552  CD  GLN A  99       7.415  -1.321  -9.067  1.00  0.00           C  
ATOM   1553  OE1 GLN A  99       8.430  -0.622  -9.004  1.00  0.00           O  
ATOM   1554  NE2 GLN A  99       7.358  -2.549  -8.564  1.00  0.00           N  
ATOM   1555  H   GLN A  99       8.740  -0.529 -11.099  1.00  0.00           H  
ATOM   1556  HA  GLN A  99       6.206  -0.593 -12.487  1.00  0.00           H  
ATOM   1557 1HB  GLN A  99       7.148   1.038 -10.088  1.00  0.00           H  
ATOM   1558 2HB  GLN A  99       5.486   0.987 -10.658  1.00  0.00           H  
ATOM   1559 1HG  GLN A  99       5.437  -0.544  -8.956  1.00  0.00           H  
ATOM   1560 2HG  GLN A  99       5.750  -1.602 -10.361  1.00  0.00           H  
ATOM   1561 1HE2 GLN A  99       8.160  -2.943  -8.112  1.00  0.00           H  
ATOM   1562 2HE2 GLN A  99       6.515  -3.082  -8.637  1.00  0.00           H  
ATOM   1563  N   LEU A 100       8.012   2.149 -12.664  1.00  0.00           N  
ATOM   1564  CA  LEU A 100       8.205   3.369 -13.437  1.00  0.00           C  
ATOM   1565  C   LEU A 100       8.575   3.054 -14.881  1.00  0.00           C  
ATOM   1566  O   LEU A 100       8.212   3.789 -15.800  1.00  0.00           O  
ATOM   1567  CB  LEU A 100       9.299   4.233 -12.799  1.00  0.00           C  
ATOM   1568  CG  LEU A 100       8.983   4.783 -11.402  1.00  0.00           C  
ATOM   1569  CD1 LEU A 100      10.161   5.608 -10.902  1.00  0.00           C  
ATOM   1570  CD2 LEU A 100       7.714   5.621 -11.462  1.00  0.00           C  
ATOM   1571  H   LEU A 100       8.700   1.892 -11.971  1.00  0.00           H  
ATOM   1572  HA  LEU A 100       7.262   3.918 -13.446  1.00  0.00           H  
ATOM   1573 1HB  LEU A 100      10.210   3.641 -12.723  1.00  0.00           H  
ATOM   1574 2HB  LEU A 100       9.497   5.083 -13.453  1.00  0.00           H  
ATOM   1575  HG  LEU A 100       8.838   3.954 -10.709  1.00  0.00           H  
ATOM   1576 1HD1 LEU A 100       9.936   5.999  -9.909  1.00  0.00           H  
ATOM   1577 2HD1 LEU A 100      11.050   4.979 -10.851  1.00  0.00           H  
ATOM   1578 3HD1 LEU A 100      10.341   6.437 -11.585  1.00  0.00           H  
ATOM   1579 1HD2 LEU A 100       7.489   6.011 -10.469  1.00  0.00           H  
ATOM   1580 2HD2 LEU A 100       7.859   6.451 -12.154  1.00  0.00           H  
ATOM   1581 3HD2 LEU A 100       6.885   5.002 -11.806  1.00  0.00           H  
ATOM   1582  N   GLN A 101       9.300   1.957 -15.074  1.00  0.00           N  
ATOM   1583  CA  GLN A 101       9.605   1.467 -16.413  1.00  0.00           C  
ATOM   1584  C   GLN A 101       8.336   1.089 -17.165  1.00  0.00           C  
ATOM   1585  O   GLN A 101       8.123   1.520 -18.298  1.00  0.00           O  
ATOM   1586  CB  GLN A 101      10.547   0.262 -16.341  1.00  0.00           C  
ATOM   1587  CG  GLN A 101      11.960   0.602 -15.899  1.00  0.00           C  
ATOM   1588  CD  GLN A 101      12.806  -0.635 -15.664  1.00  0.00           C  
ATOM   1589  OE1 GLN A 101      12.517  -1.712 -16.193  1.00  0.00           O  
ATOM   1590  NE2 GLN A 101      13.858  -0.488 -14.867  1.00  0.00           N  
ATOM   1591  H   GLN A 101       9.647   1.449 -14.273  1.00  0.00           H  
ATOM   1592  HA  GLN A 101      10.093   2.271 -16.965  1.00  0.00           H  
ATOM   1593 1HB  GLN A 101      10.144  -0.474 -15.644  1.00  0.00           H  
ATOM   1594 2HB  GLN A 101      10.606  -0.213 -17.320  1.00  0.00           H  
ATOM   1595 1HG  GLN A 101      12.438   1.201 -16.674  1.00  0.00           H  
ATOM   1596 2HG  GLN A 101      11.912   1.165 -14.967  1.00  0.00           H  
ATOM   1597 1HE2 GLN A 101      14.454  -1.270 -14.675  1.00  0.00           H  
ATOM   1598 2HE2 GLN A 101      14.056   0.403 -14.458  1.00  0.00           H  
ATOM   1599  N   LYS A 102       7.496   0.282 -16.528  1.00  0.00           N  
ATOM   1600  CA  LYS A 102       6.239  -0.148 -17.131  1.00  0.00           C  
ATOM   1601  C   LYS A 102       5.276   1.021 -17.290  1.00  0.00           C  
ATOM   1602  O   LYS A 102       4.460   1.046 -18.211  1.00  0.00           O  
ATOM   1603  CB  LYS A 102       5.592  -1.251 -16.293  1.00  0.00           C  
ATOM   1604  CG  LYS A 102       6.311  -2.593 -16.357  1.00  0.00           C  
ATOM   1605  CD  LYS A 102       5.638  -3.623 -15.463  1.00  0.00           C  
ATOM   1606  CE  LYS A 102       6.359  -4.962 -15.520  1.00  0.00           C  
ATOM   1607  NZ  LYS A 102       5.730  -5.972 -14.626  1.00  0.00           N  
ATOM   1608  H   LYS A 102       7.732  -0.044 -15.601  1.00  0.00           H  
ATOM   1609  HA  LYS A 102       6.458  -0.538 -18.126  1.00  0.00           H  
ATOM   1610 1HB  LYS A 102       5.555  -0.941 -15.249  1.00  0.00           H  
ATOM   1611 2HB  LYS A 102       4.566  -1.406 -16.626  1.00  0.00           H  
ATOM   1612 1HG  LYS A 102       6.308  -2.959 -17.385  1.00  0.00           H  
ATOM   1613 2HG  LYS A 102       7.345  -2.467 -16.038  1.00  0.00           H  
ATOM   1614 1HD  LYS A 102       5.636  -3.265 -14.432  1.00  0.00           H  
ATOM   1615 2HD  LYS A 102       4.606  -3.764 -15.782  1.00  0.00           H  
ATOM   1616 1HE  LYS A 102       6.345  -5.339 -16.541  1.00  0.00           H  
ATOM   1617 2HE  LYS A 102       7.399  -4.828 -15.220  1.00  0.00           H  
ATOM   1618 1HZ  LYS A 102       6.236  -6.843 -14.693  1.00  0.00           H  
ATOM   1619 2HZ  LYS A 102       5.754  -5.640 -13.672  1.00  0.00           H  
ATOM   1620 3HZ  LYS A 102       4.770  -6.118 -14.907  1.00  0.00           H  
ATOM   1621  N   LEU A 103       5.375   1.989 -16.386  1.00  0.00           N  
ATOM   1622  CA  LEU A 103       4.577   3.206 -16.475  1.00  0.00           C  
ATOM   1623  C   LEU A 103       4.932   4.008 -17.720  1.00  0.00           C  
ATOM   1624  O   LEU A 103       4.051   4.475 -18.441  1.00  0.00           O  
ATOM   1625  CB  LEU A 103       4.787   4.070 -15.225  1.00  0.00           C  
ATOM   1626  CG  LEU A 103       3.949   5.353 -15.155  1.00  0.00           C  
ATOM   1627  CD1 LEU A 103       2.469   4.995 -15.151  1.00  0.00           C  
ATOM   1628  CD2 LEU A 103       4.325   6.138 -13.907  1.00  0.00           C  
ATOM   1629  H   LEU A 103       6.021   1.880 -15.617  1.00  0.00           H  
ATOM   1630  HA  LEU A 103       3.528   2.918 -16.551  1.00  0.00           H  
ATOM   1631 1HB  LEU A 103       4.551   3.473 -14.346  1.00  0.00           H  
ATOM   1632 2HB  LEU A 103       5.837   4.357 -15.173  1.00  0.00           H  
ATOM   1633  HG  LEU A 103       4.142   5.963 -16.039  1.00  0.00           H  
ATOM   1634 1HD1 LEU A 103       1.874   5.906 -15.102  1.00  0.00           H  
ATOM   1635 2HD1 LEU A 103       2.224   4.451 -16.064  1.00  0.00           H  
ATOM   1636 3HD1 LEU A 103       2.248   4.370 -14.286  1.00  0.00           H  
ATOM   1637 1HD2 LEU A 103       3.730   7.050 -13.858  1.00  0.00           H  
ATOM   1638 2HD2 LEU A 103       4.131   5.530 -13.023  1.00  0.00           H  
ATOM   1639 3HD2 LEU A 103       5.383   6.396 -13.945  1.00  0.00           H  
ATOM   1640  N   ALA A 104       6.228   4.166 -17.966  1.00  0.00           N  
ATOM   1641  CA  ALA A 104       6.703   4.853 -19.160  1.00  0.00           C  
ATOM   1642  C   ALA A 104       6.271   4.122 -20.425  1.00  0.00           C  
ATOM   1643  O   ALA A 104       6.109   4.733 -21.482  1.00  0.00           O  
ATOM   1644  CB  ALA A 104       8.217   4.995 -19.122  1.00  0.00           C  
ATOM   1645  H   ALA A 104       6.902   3.799 -17.308  1.00  0.00           H  
ATOM   1646  HA  ALA A 104       6.256   5.847 -19.180  1.00  0.00           H  
ATOM   1647 1HB  ALA A 104       8.557   5.511 -20.021  1.00  0.00           H  
ATOM   1648 2HB  ALA A 104       8.507   5.570 -18.243  1.00  0.00           H  
ATOM   1649 3HB  ALA A 104       8.674   4.008 -19.077  1.00  0.00           H  
ATOM   1650  N   ASN A 105       6.085   2.811 -20.311  1.00  0.00           N  
ATOM   1651  CA  ASN A 105       5.671   1.994 -21.445  1.00  0.00           C  
ATOM   1652  C   ASN A 105       4.176   1.701 -21.396  1.00  0.00           C  
ATOM   1653  O   ASN A 105       3.677   0.847 -22.128  1.00  0.00           O  
ATOM   1654  CB  ASN A 105       6.468   0.703 -21.493  1.00  0.00           C  
ATOM   1655  CG  ASN A 105       7.916   0.930 -21.827  1.00  0.00           C  
ATOM   1656  OD1 ASN A 105       8.247   1.768 -22.674  1.00  0.00           O  
ATOM   1657  ND2 ASN A 105       8.786   0.200 -21.178  1.00  0.00           N  
ATOM   1658  H   ASN A 105       6.234   2.370 -19.415  1.00  0.00           H  
ATOM   1659  HA  ASN A 105       5.870   2.556 -22.357  1.00  0.00           H  
ATOM   1660 1HB  ASN A 105       6.404   0.200 -20.528  1.00  0.00           H  
ATOM   1661 2HB  ASN A 105       6.035   0.036 -22.239  1.00  0.00           H  
ATOM   1662 1HD2 ASN A 105       9.764   0.308 -21.359  1.00  0.00           H  
ATOM   1663 2HD2 ASN A 105       8.474  -0.466 -20.501  1.00  0.00           H  
ATOM   1664  N   SER A 106       3.467   2.412 -20.527  1.00  0.00           N  
ATOM   1665  CA  SER A 106       2.027   2.234 -20.385  1.00  0.00           C  
ATOM   1666  C   SER A 106       1.269   2.993 -21.466  1.00  0.00           C  
ATOM   1667  O   SER A 106       1.442   4.200 -21.629  1.00  0.00           O  
ATOM   1668  CB  SER A 106       1.576   2.702 -19.015  1.00  0.00           C  
ATOM   1669  OG  SER A 106       0.179   2.794 -18.951  1.00  0.00           O  
ATOM   1670  H   SER A 106       3.937   3.095 -19.950  1.00  0.00           H  
ATOM   1671  HA  SER A 106       1.804   1.173 -20.502  1.00  0.00           H  
ATOM   1672 1HB  SER A 106       1.933   2.006 -18.257  1.00  0.00           H  
ATOM   1673 2HB  SER A 106       2.017   3.675 -18.800  1.00  0.00           H  
ATOM   1674  HG  SER A 106      -0.118   2.000 -18.500  1.00  0.00           H  
ATOM   1675  N   PRO A 107       0.428   2.277 -22.205  1.00  0.00           N  
ATOM   1676  CA  PRO A 107      -0.397   2.890 -23.238  1.00  0.00           C  
ATOM   1677  C   PRO A 107      -1.210   4.051 -22.679  1.00  0.00           C  
ATOM   1678  O   PRO A 107      -1.423   5.056 -23.357  1.00  0.00           O  
ATOM   1679  CB  PRO A 107      -1.298   1.736 -23.690  1.00  0.00           C  
ATOM   1680  CG  PRO A 107      -0.487   0.514 -23.425  1.00  0.00           C  
ATOM   1681  CD  PRO A 107       0.224   0.809 -22.131  1.00  0.00           C  
ATOM   1682  HA  PRO A 107       0.265   3.287 -24.009  1.00  0.00           H  
ATOM   1683 1HB  PRO A 107      -2.242   1.752 -23.126  1.00  0.00           H  
ATOM   1684 2HB  PRO A 107      -1.557   1.855 -24.753  1.00  0.00           H  
ATOM   1685 1HG  PRO A 107      -1.140  -0.368 -23.358  1.00  0.00           H  
ATOM   1686 2HG  PRO A 107       0.208   0.331 -24.258  1.00  0.00           H  
ATOM   1687 1HD  PRO A 107      -0.420   0.526 -21.286  1.00  0.00           H  
ATOM   1688 2HD  PRO A 107       1.173   0.255 -22.099  1.00  0.00           H  
ATOM   1689  N   GLN A 108      -1.661   3.905 -21.437  1.00  0.00           N  
ATOM   1690  CA  GLN A 108      -2.516   4.907 -20.811  1.00  0.00           C  
ATOM   1691  C   GLN A 108      -1.710   6.120 -20.368  1.00  0.00           C  
ATOM   1692  O   GLN A 108      -2.129   7.261 -20.562  1.00  0.00           O  
ATOM   1693  CB  GLN A 108      -3.258   4.306 -19.614  1.00  0.00           C  
ATOM   1694  CG  GLN A 108      -4.327   3.294 -19.988  1.00  0.00           C  
ATOM   1695  CD  GLN A 108      -3.742   1.951 -20.378  1.00  0.00           C  
ATOM   1696  OE1 GLN A 108      -2.676   1.558 -19.895  1.00  0.00           O  
ATOM   1697  NE2 GLN A 108      -4.436   1.236 -21.256  1.00  0.00           N  
ATOM   1698  H   GLN A 108      -1.404   3.081 -20.915  1.00  0.00           H  
ATOM   1699  HA  GLN A 108      -3.243   5.241 -21.552  1.00  0.00           H  
ATOM   1700 1HB  GLN A 108      -2.544   3.813 -18.954  1.00  0.00           H  
ATOM   1701 2HB  GLN A 108      -3.734   5.104 -19.044  1.00  0.00           H  
ATOM   1702 1HG  GLN A 108      -4.986   3.145 -19.133  1.00  0.00           H  
ATOM   1703 2HG  GLN A 108      -4.896   3.678 -20.835  1.00  0.00           H  
ATOM   1704 1HE2 GLN A 108      -4.099   0.341 -21.551  1.00  0.00           H  
ATOM   1705 2HE2 GLN A 108      -5.296   1.592 -21.623  1.00  0.00           H  
ATOM   1706  N   TRP A 109      -0.550   5.868 -19.770  1.00  0.00           N  
ATOM   1707  CA  TRP A 109       0.385   6.934 -19.431  1.00  0.00           C  
ATOM   1708  C   TRP A 109       0.793   7.724 -20.668  1.00  0.00           C  
ATOM   1709  O   TRP A 109       0.758   8.954 -20.670  1.00  0.00           O  
ATOM   1710  CB  TRP A 109       1.631   6.356 -18.757  1.00  0.00           C  
ATOM   1711  CG  TRP A 109       2.649   7.393 -18.390  1.00  0.00           C  
ATOM   1712  CD1 TRP A 109       3.744   7.751 -19.117  1.00  0.00           C  
ATOM   1713  CD2 TRP A 109       2.670   8.216 -17.199  1.00  0.00           C  
ATOM   1714  NE1 TRP A 109       4.444   8.735 -18.463  1.00  0.00           N  
ATOM   1715  CE2 TRP A 109       3.800   9.032 -17.288  1.00  0.00           C  
ATOM   1716  CE3 TRP A 109       1.833   8.324 -16.081  1.00  0.00           C  
ATOM   1717  CZ2 TRP A 109       4.122   9.950 -16.300  1.00  0.00           C  
ATOM   1718  CZ3 TRP A 109       2.156   9.244 -15.092  1.00  0.00           C  
ATOM   1719  CH2 TRP A 109       3.270  10.037 -15.200  1.00  0.00           C  
ATOM   1720  H   TRP A 109      -0.310   4.912 -19.546  1.00  0.00           H  
ATOM   1721  HA  TRP A 109      -0.117   7.619 -18.747  1.00  0.00           H  
ATOM   1722 1HB  TRP A 109       1.341   5.825 -17.849  1.00  0.00           H  
ATOM   1723 2HB  TRP A 109       2.102   5.633 -19.422  1.00  0.00           H  
ATOM   1724  HD1 TRP A 109       4.025   7.320 -20.076  1.00  0.00           H  
ATOM   1725  HE1 TRP A 109       5.295   9.170 -18.791  1.00  0.00           H  
ATOM   1726  HE3 TRP A 109       0.945   7.699 -15.993  1.00  0.00           H  
ATOM   1727  HZ2 TRP A 109       5.004  10.588 -16.367  1.00  0.00           H  
ATOM   1728  HZ3 TRP A 109       1.499   9.321 -14.225  1.00  0.00           H  
ATOM   1729  HH2 TRP A 109       3.494  10.749 -14.405  1.00  0.00           H  
ATOM   1730  N   GLN A 110       1.180   7.008 -21.718  1.00  0.00           N  
ATOM   1731  CA  GLN A 110       1.622   7.642 -22.956  1.00  0.00           C  
ATOM   1732  C   GLN A 110       0.506   8.467 -23.581  1.00  0.00           C  
ATOM   1733  O   GLN A 110       0.739   9.569 -24.078  1.00  0.00           O  
ATOM   1734  CB  GLN A 110       2.114   6.589 -23.952  1.00  0.00           C  
ATOM   1735  CG  GLN A 110       3.416   5.915 -23.554  1.00  0.00           C  
ATOM   1736  CD  GLN A 110       3.804   4.798 -24.505  1.00  0.00           C  
ATOM   1737  OE1 GLN A 110       3.152   4.583 -25.531  1.00  0.00           O  
ATOM   1738  NE2 GLN A 110       4.869   4.079 -24.169  1.00  0.00           N  
ATOM   1739  H   GLN A 110       1.169   6.000 -21.659  1.00  0.00           H  
ATOM   1740  HA  GLN A 110       2.443   8.318 -22.716  1.00  0.00           H  
ATOM   1741 1HB  GLN A 110       1.355   5.814 -24.067  1.00  0.00           H  
ATOM   1742 2HB  GLN A 110       2.259   7.051 -24.928  1.00  0.00           H  
ATOM   1743 1HG  GLN A 110       4.213   6.658 -23.556  1.00  0.00           H  
ATOM   1744 2HG  GLN A 110       3.303   5.491 -22.557  1.00  0.00           H  
ATOM   1745 1HE2 GLN A 110       5.173   3.329 -24.758  1.00  0.00           H  
ATOM   1746 2HE2 GLN A 110       5.368   4.288 -23.328  1.00  0.00           H  
ATOM   1747  N   THR A 111      -0.709   7.930 -23.551  1.00  0.00           N  
ATOM   1748  CA  THR A 111      -1.864   8.615 -24.119  1.00  0.00           C  
ATOM   1749  C   THR A 111      -2.144   9.921 -23.388  1.00  0.00           C  
ATOM   1750  O   THR A 111      -2.368  10.958 -24.014  1.00  0.00           O  
ATOM   1751  CB  THR A 111      -3.117   7.719 -24.075  1.00  0.00           C  
ATOM   1752  OG1 THR A 111      -2.899   6.549 -24.874  1.00  0.00           O  
ATOM   1753  CG2 THR A 111      -4.329   8.471 -24.603  1.00  0.00           C  
ATOM   1754  H   THR A 111      -0.836   7.023 -23.124  1.00  0.00           H  
ATOM   1755  HA  THR A 111      -1.639   8.854 -25.158  1.00  0.00           H  
ATOM   1756  HB  THR A 111      -3.307   7.411 -23.047  1.00  0.00           H  
ATOM   1757  HG1 THR A 111      -2.301   5.955 -24.414  1.00  0.00           H  
ATOM   1758 1HG2 THR A 111      -5.204   7.823 -24.564  1.00  0.00           H  
ATOM   1759 2HG2 THR A 111      -4.504   9.355 -23.991  1.00  0.00           H  
ATOM   1760 3HG2 THR A 111      -4.148   8.774 -25.634  1.00  0.00           H  
ATOM   1761  N   ALA A 112      -2.130   9.867 -22.061  1.00  0.00           N  
ATOM   1762  CA  ALA A 112      -2.395  11.043 -21.242  1.00  0.00           C  
ATOM   1763  C   ALA A 112      -1.368  12.139 -21.503  1.00  0.00           C  
ATOM   1764  O   ALA A 112      -1.716  13.314 -21.611  1.00  0.00           O  
ATOM   1765  CB  ALA A 112      -2.407  10.670 -19.767  1.00  0.00           C  
ATOM   1766  H   ALA A 112      -1.930   8.986 -21.607  1.00  0.00           H  
ATOM   1767  HA  ALA A 112      -3.376  11.432 -21.516  1.00  0.00           H  
ATOM   1768 1HB  ALA A 112      -2.607  11.559 -19.168  1.00  0.00           H  
ATOM   1769 2HB  ALA A 112      -3.186   9.928 -19.586  1.00  0.00           H  
ATOM   1770 3HB  ALA A 112      -1.440  10.255 -19.489  1.00  0.00           H  
ATOM   1771  N   LEU A 113      -0.103  11.745 -21.603  1.00  0.00           N  
ATOM   1772  CA  LEU A 113       0.975  12.691 -21.860  1.00  0.00           C  
ATOM   1773  C   LEU A 113       0.916  13.218 -23.289  1.00  0.00           C  
ATOM   1774  O   LEU A 113       1.225  14.381 -23.545  1.00  0.00           O  
ATOM   1775  CB  LEU A 113       2.335  12.026 -21.608  1.00  0.00           C  
ATOM   1776  CG  LEU A 113       2.897  12.178 -20.189  1.00  0.00           C  
ATOM   1777  CD1 LEU A 113       1.932  11.554 -19.190  1.00  0.00           C  
ATOM   1778  CD2 LEU A 113       4.266  11.520 -20.112  1.00  0.00           C  
ATOM   1779  H   LEU A 113       0.117  10.765 -21.497  1.00  0.00           H  
ATOM   1780  HA  LEU A 113       0.850  13.539 -21.187  1.00  0.00           H  
ATOM   1781 1HB  LEU A 113       2.244  10.961 -21.816  1.00  0.00           H  
ATOM   1782 2HB  LEU A 113       3.062  12.450 -22.300  1.00  0.00           H  
ATOM   1783  HG  LEU A 113       2.989  13.237 -19.946  1.00  0.00           H  
ATOM   1784 1HD1 LEU A 113       2.332  11.663 -18.182  1.00  0.00           H  
ATOM   1785 2HD1 LEU A 113       0.967  12.057 -19.253  1.00  0.00           H  
ATOM   1786 3HD1 LEU A 113       1.806  10.496 -19.418  1.00  0.00           H  
ATOM   1787 1HD2 LEU A 113       4.666  11.629 -19.103  1.00  0.00           H  
ATOM   1788 2HD2 LEU A 113       4.174  10.460 -20.353  1.00  0.00           H  
ATOM   1789 3HD2 LEU A 113       4.940  11.997 -20.823  1.00  0.00           H  
ATOM   1790  N   GLN A 114       0.519  12.353 -24.216  1.00  0.00           N  
ATOM   1791  CA  GLN A 114       0.364  12.745 -25.612  1.00  0.00           C  
ATOM   1792  C   GLN A 114      -0.750  13.772 -25.775  1.00  0.00           C  
ATOM   1793  O   GLN A 114      -0.647  14.688 -26.591  1.00  0.00           O  
ATOM   1794  CB  GLN A 114       0.077  11.520 -26.484  1.00  0.00           C  
ATOM   1795  CG  GLN A 114       0.034  11.813 -27.974  1.00  0.00           C  
ATOM   1796  CD  GLN A 114       1.373  12.282 -28.511  1.00  0.00           C  
ATOM   1797  OE1 GLN A 114       2.404  11.639 -28.296  1.00  0.00           O  
ATOM   1798  NE2 GLN A 114       1.366  13.409 -29.213  1.00  0.00           N  
ATOM   1799  H   GLN A 114       0.319  11.400 -23.948  1.00  0.00           H  
ATOM   1800  HA  GLN A 114       1.295  13.207 -25.939  1.00  0.00           H  
ATOM   1801 1HB  GLN A 114       0.842  10.763 -26.312  1.00  0.00           H  
ATOM   1802 2HB  GLN A 114      -0.882  11.087 -26.199  1.00  0.00           H  
ATOM   1803 1HG  GLN A 114      -0.247  10.903 -28.505  1.00  0.00           H  
ATOM   1804 2HG  GLN A 114      -0.702  12.595 -28.159  1.00  0.00           H  
ATOM   1805 1HE2 GLN A 114       2.219  13.769 -29.593  1.00  0.00           H  
ATOM   1806 2HE2 GLN A 114       0.507  13.900 -29.364  1.00  0.00           H  
ATOM   1807  N   GLU A 115      -1.813  13.614 -24.994  1.00  0.00           N  
ATOM   1808  CA  GLU A 115      -2.901  14.583 -24.976  1.00  0.00           C  
ATOM   1809  C   GLU A 115      -2.400  15.965 -24.575  1.00  0.00           C  
ATOM   1810  O   GLU A 115      -2.735  16.965 -25.211  1.00  0.00           O  
ATOM   1811  CB  GLU A 115      -4.003  14.130 -24.016  1.00  0.00           C  
ATOM   1812  CG  GLU A 115      -5.201  15.067 -23.947  1.00  0.00           C  
ATOM   1813  CD  GLU A 115      -6.294  14.554 -23.052  1.00  0.00           C  
ATOM   1814  OE1 GLU A 115      -6.701  13.431 -23.227  1.00  0.00           O  
ATOM   1815  OE2 GLU A 115      -6.722  15.286 -22.191  1.00  0.00           O  
ATOM   1816  H   GLU A 115      -1.868  12.801 -24.398  1.00  0.00           H  
ATOM   1817  HA  GLU A 115      -3.308  14.655 -25.985  1.00  0.00           H  
ATOM   1818 1HB  GLU A 115      -4.365  13.146 -24.316  1.00  0.00           H  
ATOM   1819 2HB  GLU A 115      -3.593  14.036 -23.010  1.00  0.00           H  
ATOM   1820 1HG  GLU A 115      -4.869  16.037 -23.577  1.00  0.00           H  
ATOM   1821 2HG  GLU A 115      -5.597  15.208 -24.952  1.00  0.00           H  
ATOM   1822  N   ALA A 116      -1.599  16.014 -23.517  1.00  0.00           N  
ATOM   1823  CA  ALA A 116      -1.008  17.267 -23.061  1.00  0.00           C  
ATOM   1824  C   ALA A 116      -0.126  17.885 -24.138  1.00  0.00           C  
ATOM   1825  O   ALA A 116      -0.106  19.103 -24.314  1.00  0.00           O  
ATOM   1826  CB  ALA A 116      -0.208  17.043 -21.786  1.00  0.00           C  
ATOM   1827  H   ALA A 116      -1.392  15.162 -23.016  1.00  0.00           H  
ATOM   1828  HA  ALA A 116      -1.819  17.965 -22.851  1.00  0.00           H  
ATOM   1829 1HB  ALA A 116       0.227  17.987 -21.459  1.00  0.00           H  
ATOM   1830 2HB  ALA A 116      -0.865  16.656 -21.007  1.00  0.00           H  
ATOM   1831 3HB  ALA A 116       0.588  16.325 -21.979  1.00  0.00           H  
ATOM   1832  N   ILE A 117       0.603  17.038 -24.857  1.00  0.00           N  
ATOM   1833  CA  ILE A 117       1.406  17.487 -25.987  1.00  0.00           C  
ATOM   1834  C   ILE A 117       0.536  18.109 -27.071  1.00  0.00           C  
ATOM   1835  O   ILE A 117       0.857  19.169 -27.607  1.00  0.00           O  
ATOM   1836  CB  ILE A 117       2.214  16.320 -26.583  1.00  0.00           C  
ATOM   1837  CG1 ILE A 117       3.313  15.880 -25.613  1.00  0.00           C  
ATOM   1838  CG2 ILE A 117       2.812  16.717 -27.924  1.00  0.00           C  
ATOM   1839  CD1 ILE A 117       3.984  14.581 -25.998  1.00  0.00           C  
ATOM   1840  H   ILE A 117       0.599  16.058 -24.615  1.00  0.00           H  
ATOM   1841  HA  ILE A 117       2.093  18.255 -25.630  1.00  0.00           H  
ATOM   1842  HB  ILE A 117       1.559  15.461 -26.728  1.00  0.00           H  
ATOM   1843 1HG1 ILE A 117       4.077  16.654 -25.553  1.00  0.00           H  
ATOM   1844 2HG1 ILE A 117       2.890  15.761 -24.614  1.00  0.00           H  
ATOM   1845 1HG2 ILE A 117       3.380  15.881 -28.331  1.00  0.00           H  
ATOM   1846 2HG2 ILE A 117       2.012  16.983 -28.614  1.00  0.00           H  
ATOM   1847 3HG2 ILE A 117       3.473  17.573 -27.788  1.00  0.00           H  
ATOM   1848 1HD1 ILE A 117       4.750  14.335 -25.262  1.00  0.00           H  
ATOM   1849 2HD1 ILE A 117       3.242  13.783 -26.029  1.00  0.00           H  
ATOM   1850 3HD1 ILE A 117       4.445  14.687 -26.979  1.00  0.00           H  
ATOM   1851  N   LYS A 118      -0.570  17.444 -27.388  1.00  0.00           N  
ATOM   1852  CA  LYS A 118      -1.521  17.960 -28.365  1.00  0.00           C  
ATOM   1853  C   LYS A 118      -2.094  19.300 -27.921  1.00  0.00           C  
ATOM   1854  O   LYS A 118      -2.283  20.204 -28.735  1.00  0.00           O  
ATOM   1855  CB  LYS A 118      -2.651  16.955 -28.596  1.00  0.00           C  
ATOM   1856  CG  LYS A 118      -2.234  15.704 -29.357  1.00  0.00           C  
ATOM   1857  CD  LYS A 118      -3.401  14.742 -29.520  1.00  0.00           C  
ATOM   1858  CE  LYS A 118      -2.990  13.497 -30.291  1.00  0.00           C  
ATOM   1859  NZ  LYS A 118      -4.120  12.542 -30.452  1.00  0.00           N  
ATOM   1860  H   LYS A 118      -0.756  16.557 -26.941  1.00  0.00           H  
ATOM   1861  HA  LYS A 118      -0.991  18.117 -29.304  1.00  0.00           H  
ATOM   1862 1HB  LYS A 118      -3.061  16.642 -27.635  1.00  0.00           H  
ATOM   1863 2HB  LYS A 118      -3.455  17.434 -29.155  1.00  0.00           H  
ATOM   1864 1HG  LYS A 118      -1.864  15.984 -30.344  1.00  0.00           H  
ATOM   1865 2HG  LYS A 118      -1.432  15.200 -28.817  1.00  0.00           H  
ATOM   1866 1HD  LYS A 118      -3.769  14.445 -28.537  1.00  0.00           H  
ATOM   1867 2HD  LYS A 118      -4.210  15.239 -30.056  1.00  0.00           H  
ATOM   1868 1HE  LYS A 118      -2.629  13.783 -31.278  1.00  0.00           H  
ATOM   1869 2HE  LYS A 118      -2.178  12.994 -29.765  1.00  0.00           H  
ATOM   1870 1HZ  LYS A 118      -3.807  11.732 -30.967  1.00  0.00           H  
ATOM   1871 2HZ  LYS A 118      -4.450  12.255 -29.541  1.00  0.00           H  
ATOM   1872 3HZ  LYS A 118      -4.871  12.991 -30.956  1.00  0.00           H  
ATOM   1873  N   LYS A 119      -2.367  19.422 -26.627  1.00  0.00           N  
ATOM   1874  CA  LYS A 119      -2.855  20.674 -26.061  1.00  0.00           C  
ATOM   1875  C   LYS A 119      -1.814  21.778 -26.185  1.00  0.00           C  
ATOM   1876  O   LYS A 119      -2.142  22.922 -26.499  1.00  0.00           O  
ATOM   1877  CB  LYS A 119      -3.248  20.483 -24.596  1.00  0.00           C  
ATOM   1878  CG  LYS A 119      -4.516  19.667 -24.385  1.00  0.00           C  
ATOM   1879  CD  LYS A 119      -4.802  19.462 -22.905  1.00  0.00           C  
ATOM   1880  CE  LYS A 119      -6.098  18.694 -22.692  1.00  0.00           C  
ATOM   1881  NZ  LYS A 119      -6.346  18.408 -21.252  1.00  0.00           N  
ATOM   1882  H   LYS A 119      -2.231  18.626 -26.019  1.00  0.00           H  
ATOM   1883  HA  LYS A 119      -3.735  20.980 -26.628  1.00  0.00           H  
ATOM   1884 1HB  LYS A 119      -2.437  19.984 -24.064  1.00  0.00           H  
ATOM   1885 2HB  LYS A 119      -3.395  21.457 -24.128  1.00  0.00           H  
ATOM   1886 1HG  LYS A 119      -5.361  20.184 -24.841  1.00  0.00           H  
ATOM   1887 2HG  LYS A 119      -4.407  18.694 -24.863  1.00  0.00           H  
ATOM   1888 1HD  LYS A 119      -3.981  18.907 -22.449  1.00  0.00           H  
ATOM   1889 2HD  LYS A 119      -4.881  20.431 -22.412  1.00  0.00           H  
ATOM   1890 1HE  LYS A 119      -6.933  19.273 -23.084  1.00  0.00           H  
ATOM   1891 2HE  LYS A 119      -6.054  17.749 -23.233  1.00  0.00           H  
ATOM   1892 1HZ  LYS A 119      -7.212  17.898 -21.154  1.00  0.00           H  
ATOM   1893 2HZ  LYS A 119      -5.586  17.855 -20.882  1.00  0.00           H  
ATOM   1894 3HZ  LYS A 119      -6.408  19.278 -20.742  1.00  0.00           H  
ATOM   1895  N   ALA A 120      -0.557  21.429 -25.934  1.00  0.00           N  
ATOM   1896  CA  ALA A 120       0.545  22.373 -26.079  1.00  0.00           C  
ATOM   1897  C   ALA A 120       0.681  22.842 -27.523  1.00  0.00           C  
ATOM   1898  O   ALA A 120       0.867  24.030 -27.785  1.00  0.00           O  
ATOM   1899  CB  ALA A 120       1.846  21.746 -25.601  1.00  0.00           C  
ATOM   1900  H   ALA A 120      -0.359  20.484 -25.635  1.00  0.00           H  
ATOM   1901  HA  ALA A 120       0.325  23.247 -25.465  1.00  0.00           H  
ATOM   1902 1HB  ALA A 120       2.659  22.463 -25.716  1.00  0.00           H  
ATOM   1903 2HB  ALA A 120       1.753  21.469 -24.551  1.00  0.00           H  
ATOM   1904 3HB  ALA A 120       2.061  20.858 -26.193  1.00  0.00           H  
ATOM   1905  N   ARG A 121       0.588  21.901 -28.456  1.00  0.00           N  
ATOM   1906  CA  ARG A 121       0.677  22.219 -29.876  1.00  0.00           C  
ATOM   1907  C   ARG A 121      -0.480  23.108 -30.316  1.00  0.00           C  
ATOM   1908  O   ARG A 121      -0.305  24.009 -31.136  1.00  0.00           O  
ATOM   1909  CB  ARG A 121       0.679  20.946 -30.710  1.00  0.00           C  
ATOM   1910  CG  ARG A 121       1.959  20.130 -30.627  1.00  0.00           C  
ATOM   1911  CD  ARG A 121       1.890  18.912 -31.474  1.00  0.00           C  
ATOM   1912  NE  ARG A 121       3.129  18.153 -31.436  1.00  0.00           N  
ATOM   1913  CZ  ARG A 121       3.377  17.055 -32.176  1.00  0.00           C  
ATOM   1914  NH1 ARG A 121       2.464  16.601 -33.005  1.00  0.00           N  
ATOM   1915  NH2 ARG A 121       4.539  16.434 -32.069  1.00  0.00           N  
ATOM   1916  H   ARG A 121       0.451  20.941 -28.174  1.00  0.00           H  
ATOM   1917  HA  ARG A 121       1.603  22.769 -30.042  1.00  0.00           H  
ATOM   1918 1HB  ARG A 121      -0.142  20.304 -30.396  1.00  0.00           H  
ATOM   1919 2HB  ARG A 121       0.516  21.198 -31.758  1.00  0.00           H  
ATOM   1920 1HG  ARG A 121       2.800  20.735 -30.965  1.00  0.00           H  
ATOM   1921 2HG  ARG A 121       2.127  19.820 -29.595  1.00  0.00           H  
ATOM   1922 1HD  ARG A 121       1.085  18.268 -31.121  1.00  0.00           H  
ATOM   1923 2HD  ARG A 121       1.697  19.198 -32.508  1.00  0.00           H  
ATOM   1924  HE  ARG A 121       3.856  18.472 -30.810  1.00  0.00           H  
ATOM   1925 1HH1 ARG A 121       1.576  17.075 -33.087  1.00  0.00           H  
ATOM   1926 2HH1 ARG A 121       2.650  15.778 -33.560  1.00  0.00           H  
ATOM   1927 1HH2 ARG A 121       5.242  16.783 -31.431  1.00  0.00           H  
ATOM   1928 2HH2 ARG A 121       4.725  15.612 -32.623  1.00  0.00           H  
ATOM   1929  N   GLN A 122      -1.660  22.848 -29.765  1.00  0.00           N  
ATOM   1930  CA  GLN A 122      -2.828  23.678 -30.032  1.00  0.00           C  
ATOM   1931  C   GLN A 122      -2.639  25.088 -29.487  1.00  0.00           C  
ATOM   1932  O   GLN A 122      -3.034  26.068 -30.119  1.00  0.00           O  
ATOM   1933  CB  GLN A 122      -4.084  23.048 -29.425  1.00  0.00           C  
ATOM   1934  CG  GLN A 122      -5.371  23.786 -29.750  1.00  0.00           C  
ATOM   1935  CD  GLN A 122      -5.677  23.789 -31.236  1.00  0.00           C  
ATOM   1936  OE1 GLN A 122      -5.542  22.766 -31.914  1.00  0.00           O  
ATOM   1937  NE2 GLN A 122      -6.093  24.940 -31.752  1.00  0.00           N  
ATOM   1938  H   GLN A 122      -1.752  22.055 -29.146  1.00  0.00           H  
ATOM   1939  HA  GLN A 122      -2.952  23.753 -31.113  1.00  0.00           H  
ATOM   1940 1HB  GLN A 122      -4.185  22.023 -29.781  1.00  0.00           H  
ATOM   1941 2HB  GLN A 122      -3.984  23.009 -28.340  1.00  0.00           H  
ATOM   1942 1HG  GLN A 122      -6.198  23.300 -29.232  1.00  0.00           H  
ATOM   1943 2HG  GLN A 122      -5.279  24.820 -29.419  1.00  0.00           H  
ATOM   1944 1HE2 GLN A 122      -6.310  25.003 -32.727  1.00  0.00           H  
ATOM   1945 2HE2 GLN A 122      -6.189  25.745 -31.166  1.00  0.00           H  
ATOM   1946  N   GLU A 123      -2.031  25.185 -28.309  1.00  0.00           N  
ATOM   1947  CA  GLU A 123      -1.713  26.477 -27.715  1.00  0.00           C  
ATOM   1948  C   GLU A 123      -0.824  27.303 -28.636  1.00  0.00           C  
ATOM   1949  O   GLU A 123      -1.047  28.499 -28.820  1.00  0.00           O  
ATOM   1950  CB  GLU A 123      -1.024  26.286 -26.362  1.00  0.00           C  
ATOM   1951  CG  GLU A 123      -0.697  27.582 -25.634  1.00  0.00           C  
ATOM   1952  CD  GLU A 123      -1.922  28.294 -25.129  1.00  0.00           C  
ATOM   1953  OE1 GLU A 123      -2.898  27.637 -24.858  1.00  0.00           O  
ATOM   1954  OE2 GLU A 123      -1.880  29.496 -25.014  1.00  0.00           O  
ATOM   1955  H   GLU A 123      -1.783  24.341 -27.813  1.00  0.00           H  
ATOM   1956  HA  GLU A 123      -2.645  27.024 -27.572  1.00  0.00           H  
ATOM   1957 1HB  GLU A 123      -1.661  25.688 -25.710  1.00  0.00           H  
ATOM   1958 2HB  GLU A 123      -0.092  25.737 -26.502  1.00  0.00           H  
ATOM   1959 1HG  GLU A 123      -0.047  27.359 -24.789  1.00  0.00           H  
ATOM   1960 2HG  GLU A 123      -0.154  28.240 -26.311  1.00  0.00           H  
ATOM   1961  N   LYS A 124       0.184  26.657 -29.212  1.00  0.00           N  
ATOM   1962  CA  LYS A 124       1.035  27.298 -30.207  1.00  0.00           C  
ATOM   1963  C   LYS A 124       0.222  27.784 -31.400  1.00  0.00           C  
ATOM   1964  O   LYS A 124       0.426  28.892 -31.894  1.00  0.00           O  
ATOM   1965  CB  LYS A 124       2.130  26.338 -30.673  1.00  0.00           C  
ATOM   1966  CG  LYS A 124       3.096  26.930 -31.691  1.00  0.00           C  
ATOM   1967  CD  LYS A 124       4.195  25.942 -32.050  1.00  0.00           C  
ATOM   1968  CE  LYS A 124       5.113  26.502 -33.127  1.00  0.00           C  
ATOM   1969  NZ  LYS A 124       6.176  25.533 -33.511  1.00  0.00           N  
ATOM   1970  H   LYS A 124       0.365  25.698 -28.956  1.00  0.00           H  
ATOM   1971  HA  LYS A 124       1.501  28.169 -29.745  1.00  0.00           H  
ATOM   1972 1HB  LYS A 124       2.713  26.005 -29.813  1.00  0.00           H  
ATOM   1973 2HB  LYS A 124       1.673  25.455 -31.120  1.00  0.00           H  
ATOM   1974 1HG  LYS A 124       2.550  27.200 -32.596  1.00  0.00           H  
ATOM   1975 2HG  LYS A 124       3.550  27.831 -31.279  1.00  0.00           H  
ATOM   1976 1HD  LYS A 124       4.786  25.715 -31.162  1.00  0.00           H  
ATOM   1977 2HD  LYS A 124       3.748  25.017 -32.414  1.00  0.00           H  
ATOM   1978 1HE  LYS A 124       4.528  26.749 -34.011  1.00  0.00           H  
ATOM   1979 2HE  LYS A 124       5.586  27.414 -32.763  1.00  0.00           H  
ATOM   1980 1HZ  LYS A 124       6.762  25.941 -34.224  1.00  0.00           H  
ATOM   1981 2HZ  LYS A 124       6.737  25.310 -32.701  1.00  0.00           H  
ATOM   1982 3HZ  LYS A 124       5.750  24.690 -33.867  1.00  0.00           H  
ATOM   1983  N   LYS A 125      -0.704  26.946 -31.857  1.00  0.00           N  
ATOM   1984  CA  LYS A 125      -1.566  27.297 -32.980  1.00  0.00           C  
ATOM   1985  C   LYS A 125      -2.455  28.486 -32.642  1.00  0.00           C  
ATOM   1986  O   LYS A 125      -2.751  29.317 -33.501  1.00  0.00           O  
ATOM   1987  CB  LYS A 125      -2.423  26.099 -33.391  1.00  0.00           C  
ATOM   1988  CG  LYS A 125      -1.648  24.969 -34.056  1.00  0.00           C  
ATOM   1989  CD  LYS A 125      -2.558  23.797 -34.391  1.00  0.00           C  
ATOM   1990  CE  LYS A 125      -1.784  22.663 -35.046  1.00  0.00           C  
ATOM   1991  NZ  LYS A 125      -2.659  21.504 -35.368  1.00  0.00           N  
ATOM   1992  H   LYS A 125      -0.813  26.045 -31.416  1.00  0.00           H  
ATOM   1993  HA  LYS A 125      -0.930  27.583 -33.819  1.00  0.00           H  
ATOM   1994 1HB  LYS A 125      -2.923  25.691 -32.513  1.00  0.00           H  
ATOM   1995 2HB  LYS A 125      -3.197  26.427 -34.085  1.00  0.00           H  
ATOM   1996 1HG  LYS A 125      -1.187  25.335 -34.974  1.00  0.00           H  
ATOM   1997 2HG  LYS A 125      -0.860  24.626 -33.386  1.00  0.00           H  
ATOM   1998 1HD  LYS A 125      -3.026  23.426 -33.477  1.00  0.00           H  
ATOM   1999 2HD  LYS A 125      -3.343  24.129 -35.071  1.00  0.00           H  
ATOM   2000 1HE  LYS A 125      -1.324  23.022 -35.966  1.00  0.00           H  
ATOM   2001 2HE  LYS A 125      -0.992  22.329 -34.377  1.00  0.00           H  
ATOM   2002 1HZ  LYS A 125      -2.109  20.775 -35.800  1.00  0.00           H  
ATOM   2003 2HZ  LYS A 125      -3.077  21.151 -34.518  1.00  0.00           H  
ATOM   2004 3HZ  LYS A 125      -3.387  21.797 -36.004  1.00  0.00           H  
ATOM   2005  N   GLU A 126      -2.878  28.564 -31.385  1.00  0.00           N  
ATOM   2006  CA  GLU A 126      -3.704  29.672 -30.921  1.00  0.00           C  
ATOM   2007  C   GLU A 126      -2.901  30.965 -30.847  1.00  0.00           C  
ATOM   2008  O   GLU A 126      -3.424  32.047 -31.109  1.00  0.00           O  
ATOM   2009  CB  GLU A 126      -4.304  29.353 -29.550  1.00  0.00           C  
ATOM   2010  CG  GLU A 126      -5.352  28.249 -29.564  1.00  0.00           C  
ATOM   2011  CD  GLU A 126      -6.549  28.590 -30.407  1.00  0.00           C  
ATOM   2012  OE1 GLU A 126      -7.011  29.703 -30.328  1.00  0.00           O  
ATOM   2013  OE2 GLU A 126      -7.002  27.735 -31.132  1.00  0.00           O  
ATOM   2014  H   GLU A 126      -2.621  27.836 -30.733  1.00  0.00           H  
ATOM   2015  HA  GLU A 126      -4.508  29.819 -31.641  1.00  0.00           H  
ATOM   2016 1HB  GLU A 126      -3.510  29.052 -28.867  1.00  0.00           H  
ATOM   2017 2HB  GLU A 126      -4.768  30.250 -29.138  1.00  0.00           H  
ATOM   2018 1HG  GLU A 126      -4.898  27.337 -29.949  1.00  0.00           H  
ATOM   2019 2HG  GLU A 126      -5.676  28.058 -28.542  1.00  0.00           H  
ATOM   2020  N   LYS A 127      -1.628  30.844 -30.488  1.00  0.00           N  
ATOM   2021  CA  LYS A 127      -0.746  32.001 -30.393  1.00  0.00           C  
ATOM   2022  C   LYS A 127      -0.312  32.478 -31.773  1.00  0.00           C  
ATOM   2023  O   LYS A 127      -0.151  33.676 -32.004  1.00  0.00           O  
ATOM   2024  CB  LYS A 127       0.480  31.672 -29.540  1.00  0.00           C  
ATOM   2025  CG  LYS A 127       0.189  31.513 -28.054  1.00  0.00           C  
ATOM   2026  CD  LYS A 127       1.455  31.192 -27.274  1.00  0.00           C  
ATOM   2027  CE  LYS A 127       1.175  31.085 -25.782  1.00  0.00           C  
ATOM   2028  NZ  LYS A 127       2.404  30.764 -25.007  1.00  0.00           N  
ATOM   2029  H   LYS A 127      -1.261  29.927 -30.275  1.00  0.00           H  
ATOM   2030  HA  LYS A 127      -1.300  32.811 -29.918  1.00  0.00           H  
ATOM   2031 1HB  LYS A 127       0.931  30.745 -29.894  1.00  0.00           H  
ATOM   2032 2HB  LYS A 127       1.224  32.461 -29.653  1.00  0.00           H  
ATOM   2033 1HG  LYS A 127      -0.242  32.437 -27.666  1.00  0.00           H  
ATOM   2034 2HG  LYS A 127      -0.531  30.708 -27.909  1.00  0.00           H  
ATOM   2035 1HD  LYS A 127       1.870  30.247 -27.626  1.00  0.00           H  
ATOM   2036 2HD  LYS A 127       2.193  31.977 -27.440  1.00  0.00           H  
ATOM   2037 1HE  LYS A 127       0.768  32.028 -25.420  1.00  0.00           H  
ATOM   2038 2HE  LYS A 127       0.436  30.304 -25.606  1.00  0.00           H  
ATOM   2039 1HZ  LYS A 127       2.176  30.702 -24.024  1.00  0.00           H  
ATOM   2040 2HZ  LYS A 127       2.781  29.881 -25.322  1.00  0.00           H  
ATOM   2041 3HZ  LYS A 127       3.090  31.492 -25.147  1.00  0.00           H  
ATOM   2042  N   GLY A 128      -0.123  31.533 -32.687  1.00  0.00           N  
ATOM   2043  CA  GLY A 128       0.313  31.852 -34.041  1.00  0.00           C  
ATOM   2044  C   GLY A 128      -0.545  31.139 -35.079  1.00  0.00           C  
ATOM   2045  O   GLY A 128      -1.620  31.582 -35.374  1.00  0.00           O  
ATOM   2046  OXT GLY A 128      -0.144  30.136 -35.602  1.00  0.00           O  
ATOM   2047  H   GLY A 128      -0.287  30.567 -32.438  1.00  0.00           H  
ATOM   2048 1HA  GLY A 128       0.258  32.930 -34.196  1.00  0.00           H  
ATOM   2049 2HA  GLY A 128       1.356  31.563 -34.165  1.00  0.00           H  
TER                                                                             
# All scores below are weighted scores, not raw scores.
#BEGIN_POSE_ENERGIES_TABLE fasta-turn_3_most_19_core-15_W109_vdw_100_vdwave_0001_0008.pdb
label fa_atr fa_rep fa_sol fa_intra_rep fa_elec pro_close hbond_sr_bb hbond_lr_bb hbond_bb_sc hbond_sc dslf_fa13 rama omega fa_dun p_aa_pp yhh_planarity ref total
weights 1 0.55 0.9375 0.005 0.875 1.25 1.17 1.17 1.17 1.1 1.25 0.25 0.625 0.7 0.4 0.625 1 NA
pose -667.854 62.9077 373 1.03087 -87.8258 0.08544 -75.322 -2.83728 -10.3661 -21.4915 0 -22.9401 8.60471 165.977 -19.4401 0 -37.4814 -333.952
GLY:NtermProteinFull_1 -1.8301 0.09085 1.52175 0.00023 -0.0363 0 0 0 0 0 0 0 0.00433 0 0 0 0.17333 -0.07592
ASP_2 -2.12583 0.16998 1.64426 0.004 0.05381 0 0 0 0 0 0 -0.2032 0.08893 1.64311 0.00852 0 -1.63002 -0.34643
GLU_3 -3.64548 0.3355 2.78025 0.00946 -0.71128 0 0 0 0 0 0 -0.17765 0.00183 2.75838 -0.12875 0 -1.96094 -0.73868
ASP_4 -3.95545 0.3764 2.50677 0.00402 -0.31957 0 0 0 0 0 0 -0.05039 0.00042 1.65029 0.07602 0 -1.63002 -1.34152
LYS_5 -5.81504 0.39366 3.49349 0.00658 -1.40589 0 0 0 0 -0.1268 0 -0.25389 0.08398 1.412 -0.06083 0 -0.35857 -2.63132
GLU_6 -5.27264 0.50376 3.64527 0.00991 -1.37473 0 0 0 0 -0.37411 0 -0.11193 1e-05 2.89147 -0.13554 0 -1.96094 -2.17946
LYS_7 -4.99308 0.22834 3.18279 0.00388 -1.04147 0 0 0 0 0 0 -0.28471 0.12615 0.9982 -0.05731 0 -0.35857 -2.19578
LEU_8 -7.13903 0.71968 2.69002 0.00724 -0.32329 0 0 0 0 0 0 -0.14049 0.08778 0.42025 -0.14895 0 0.76113 -3.06567
LYS_9 -6.5312 0.60245 3.95994 0.00812 -1.20975 0 0 0 0 -0.47237 0 -0.20403 0.02889 1.37956 -0.05332 0 -0.35857 -2.85028
ARG_10 -5.01562 0.25922 3.36999 0.01191 -1.28353 0 0 0 0 -0.37411 0 -0.20495 0.01255 2.11099 -0.10778 0 -0.32436 -1.54568
GLU_11 -5.44428 0.2109 3.85492 0.00746 -1.51605 0 0 0 0 -0.50025 0 -0.27201 0.06042 3.03125 -0.22141 0 -1.96094 -2.74998
ALA_12 -5.71457 0.57923 2.22253 0.00092 -0.31791 0 0 0 0 0 0 -0.16971 0.00493 0 -0.20105 0 0.77374 -2.8219
GLU_13 -5.70391 0.38222 4.12502 0.00774 -1.63383 0 0 0 0 -0.45513 0 -0.22432 0.13808 2.86221 -0.13068 0 -1.96094 -2.59356
ARG_14 -6.53074 0.38385 5.53551 0.02042 -2.10973 0 0 0 0 -0.77642 0 -0.07009 0.00164 1.73374 -0.10309 0 -0.32436 -2.23927
ALA_15 -4.93453 0.27665 2.56755 0.00093 -0.37558 0 0 0 0 0 0 -0.20486 0.03206 0 -0.23447 0 0.77374 -2.0985
LEU_16 -7.75877 1.32115 2.36129 0.00704 -0.27903 0 0 0 0 0 0 -0.08726 0.00583 0.74589 -0.14176 0 0.76113 -3.0645
SER_17 -4.84364 0.27925 3.5033 0.002 -0.75849 0 0 0 0 -0.53012 0 -0.05697 0.01041 0.71397 0.16686 0 0.16538 -1.34804
GLU_18 -4.57597 0.36676 3.57003 0.00589 -1.27711 0 0 0 0 -0.27617 0 -0.15306 0.01014 2.99956 -0.12813 0 -1.96094 -1.41902
ALA_19 -3.97835 0.27743 1.67878 0.00095 -0.31593 0 0 0 0 0 0 -0.3085 0.12083 0 -0.21724 0 0.77374 -1.9683
LEU_20 -7.10378 0.86339 2.0126 0.00879 -0.29023 0 0 0 0 0 0 -0.0346 0.0228 0.21513 0.08351 0 0.76113 -3.46126
SER_21 -4.2466 0.38773 3.10367 0.00171 -0.60674 0 0 0 0 0 0 -0.28195 0.25805 0.33927 0.0097 0 0.16538 -0.86976
GLU_22 -4.57516 0.45898 3.15952 0.008 -1.64535 0 0 0 0 -0.59003 0 -0.3006 0.00872 3.22325 -0.16743 0 -1.96094 -2.38105
PHE_23 -9.14935 0.75588 3.17467 0.02982 -0.3858 0 0 0 0 0 0 -0.15805 0.88394 2.29306 0.045 0 0.61937 -1.89146
GLU_24 -5.4418 0.39764 4.14948 0.00571 -0.57061 0 0 0 0 -0.53012 0 -0.2858 0.11191 2.66224 -0.16486 0 -1.96094 -1.62714
LYS_25 -2.76261 0.21808 1.55946 0.00386 0.06706 0 0 0 0 0 0 -0.26739 0.07421 0.9714 -0.04466 0 -0.35857 -0.53916
GLN_26 -4.66151 0.26822 2.92086 0.0042 -0.37397 0 0 0 0 -0.31058 0 -0.2242 0.06602 2.42794 -0.17674 0 -1.51717 -1.57693
GLY_27 -1.97462 0.15606 1.24701 1e-05 -0.00116 0 0 0 0 0 0 -0.2326 0.01297 0 -1.00265 0 0.17333 -1.62164
LYS_28 -5.45179 0.44039 2.97996 0.00855 -0.64558 0 0 0 -0.8847 0 0 -0.119 0.01719 1.60233 -0.11837 0 -0.35857 -2.5296
ILE_29 -4.74057 0.55677 0.85236 0.02904 0.11194 0 0 0 0 0 0 -0.26629 0.00143 1.33949 -0.43718 0 1.0806 -1.47243
THR_30 -3.77226 0.61675 3.17812 0.00574 -0.84933 0.00627 0 0 -0.48353 -0.49388 0 -0.14916 0.06078 0.04791 -0.2085 0 0.20134 -1.83975
PRO_31 -2.90589 0.51717 1.45274 0.0012 -0.13119 0.03035 0 0 0 0 0 0.03882 0.09418 0.08566 -0.2732 0 -0.25049 -1.34065
GLU_32 -4.37739 0.56464 3.16998 0.00906 -1.15451 0 0 0 0 -0.48178 0 -0.17458 0.0551 2.76692 -0.13378 0 -1.96094 -1.71727
THR_33 -5.04072 0.38693 3.08063 0.01038 -0.5544 0 0 0 -0.48353 -0.49388 0 0.0521 1e-05 0.0565 0.14941 0 0.20134 -2.63523
LEU_34 -6.84168 0.82295 2.83739 0.00768 -0.42451 0 0 0 0 0 0 -0.11294 0.04962 0.43601 -0.15267 0 0.76113 -2.61703
LYS_35 -5.48563 0.36424 4.05771 0.00631 -1.36409 0 0 0 0 -0.45513 0 -0.23593 0.00106 2.09042 -0.04311 0 -0.35857 -1.42272
ARG_36 -4.96944 0.25472 3.35262 0.01189 -1.25001 0 0 0 0 -0.48178 0 -0.20445 0.02196 2.08611 -0.09372 0 -0.32436 -1.59646
LEU_37 -7.23508 0.66391 2.07003 0.00826 -0.33276 0 0 0 0 0 0 -0.17088 0.0029 0.17437 -0.16094 0 0.76113 -4.21906
ALA_38 -6.11367 0.46244 2.58653 0.00094 -0.28769 0 0 0 0 0 0 -0.25134 0.01312 0 -0.24282 0 0.77374 -3.05876
GLU_39 -5.22584 0.4268 3.59828 0.00539 -1.00161 0 0 0 0 -0.47237 0 -0.30557 0.04632 2.67508 -0.16732 0 -1.96094 -2.38179
GLU_40 -6.75483 0.37687 4.6104 0.00947 -1.33959 0 0 0 0 -0.53309 0 -0.3109 0.26249 3.30368 -0.18043 0 -1.96094 -2.51685
ILE_41 -7.65603 1.02657 1.8368 0.02528 -0.37682 0 0 0 0 0 0 -0.03488 0.01412 0.09299 -0.15233 0 1.0806 -4.14369
ALA_42 -5.62845 0.33392 2.41104 0.00094 -0.46359 0 0 0 0 0 0 -0.25292 0.01337 0 -0.24572 0 0.77374 -3.05767
GLU_43 -5.59425 0.37479 4.22131 0.01151 -2.26362 0 0 0 0 -0.38422 0 -0.22557 0.01662 3.23843 -0.13756 0 -1.96094 -2.70349
ALA_44 -5.90885 0.39568 2.16574 0.00092 -0.26501 0 0 0 0 0 0 -0.2046 0.00481 0 -0.18259 0 0.77374 -3.22015
ALA_45 -5.72222 0.72658 2.11908 0.00093 -0.31515 0 0 0 0 0 0 -0.23066 0.27957 0 -0.2025 0 0.77374 -2.57064
LEU_46 -5.78054 0.43248 3.20836 0.01086 -0.40597 0 0 0 0 0 0 -0.10086 0.0765 0.60375 -0.14993 0 0.76113 -1.34422
ALA_47 -6.24786 0.5121 2.94356 0.00095 -0.43793 0 0 0 0 0 0 -0.28609 0.06215 0 -0.24646 0 0.77374 -2.92583
GLN_48 -5.50666 0.59667 3.03119 0.00951 -0.13513 0 0 0 0 0 0 -0.16964 0.1285 2.59221 -0.13943 0 -1.51717 -1.10995
GLN_49 -3.30978 0.24792 2.02359 0.00954 -0.36175 0 0 0 0 -0.48764 0 -0.22197 0.00133 2.58307 -0.17379 0 -1.51717 -1.20665
GLN_50 -4.00497 0.21952 2.48848 0.00466 -0.1725 0 0 0 0 0 0 -0.26719 0.14377 2.43735 -0.15778 0 -1.51717 -0.82583
GLY_51 -1.74176 0.27584 1.22336 0 -0.19664 0 0 0 0 0 0 -0.43714 0.09502 0 -1.00647 0 0.17333 -1.61445
ASP_52 -5.41326 0.73367 4.15627 0.01706 -1.23493 0 0 0 -0.2724 -0.11867 0 -0.10376 0.32101 1.8535 -0.54906 0 -1.63002 -2.24059
SER_53 -3 0.18304 2.13213 0.0018 -0.23512 0 0 0 0 0 0 -0.30989 0.08882 0.22745 -0.0437 0 0.16538 -0.79008
GLU_54 -4.15663 0.55884 3.21096 0.00918 -1.11207 0 0 0 0 0 0 -0.04402 0.12257 2.70044 -0.13048 0 -1.96094 -0.80216
ARG_55 -6.0215 0.69006 4.17405 0.01833 -1.89296 0 0 0 -0.2724 -0.37609 0 -0.11354 0.00012 2.3383 -0.13564 0 -0.32436 -1.91563
LEU_56 -7.6832 0.77377 3.05811 0.04501 -0.41547 0 0 0 0 0 0 0.02532 1e-05 2.01618 -0.11337 0 0.76113 -1.53251
GLU_57 -5.94328 0.47883 3.75825 0.00901 -1.22654 0 0 0 0 -0.71394 0 -0.17364 0.00784 2.86397 -0.12581 0 -1.96094 -3.02623
LYS_58 -5.07297 0.3758 3.21977 0.00383 -1.05148 0 0 0 0 0 0 -0.17743 0.056 1.16541 -0.04784 0 -0.35857 -1.88748
ALA_59 -5.26286 0.26262 2.70459 0.00093 -0.39019 0 0 0 0 0 0 -0.26428 0.03926 0 -0.19864 0 0.77374 -2.33482
ALA_60 -5.71391 0.67408 2.3351 0.00093 -0.36413 0 0 0 0 0 0 -0.22989 0.00361 0 -0.22922 0 0.77374 -2.74969
ARG_61 -6.09235 0.40899 4.21882 0.01202 -2.27065 0 0 0 0 -1.11981 0 -0.2456 0.18001 2.02739 -0.12253 0 -0.32436 -3.32806
ARG_62 -5.48824 0.42713 4.10555 0.01384 -1.83589 0 0 0 0 -0.53309 0 -0.19391 0.21368 2.45771 -0.10408 0 -0.32436 -1.26166
PHE_63 -9.19194 1.00768 2.4398 0.03886 -0.36829 0 0 0 0 0 0 0.0509 0.27567 1.9628 -0.20476 0 0.61937 -3.36991
ALA_64 -4.87231 0.44426 2.20369 0.00092 -0.35041 0 0 0 0 0 0 -0.19412 0.00901 0 -0.2214 0 0.77374 -2.20661
GLU_65 -5.77026 0.34969 4.79984 0.00952 -2.1978 0 0 0 0 -0.38612 0 -0.24965 0.00841 3.07786 -0.19429 0 -1.96094 -2.51374
THR_66 -4.20419 0.33825 2.72267 0.01198 -0.77671 0 0 0 0 0 0 0.03083 0.03777 0.02272 0.11906 0 0.20134 -1.49627
LEU_67 -6.14922 0.49098 1.78003 0.01125 -0.39604 0 0 0 0 0 0 -0.07146 0.02683 0.4895 -0.14394 0 0.76113 -3.20094
LEU_68 -5.92065 0.47871 2.53159 0.01132 -0.26926 0 0 0 0 0 0 0.0659 0.0533 0.33115 -0.10788 0 0.76113 -2.06469
ARG_69 -5.61792 0.38233 3.89536 0.00974 -1.17537 0 0 0 0 -0.38612 0 -0.2396 0.01959 1.82522 -0.11002 0 -0.32436 -1.72114
ALA_70 -4.04793 0.35064 2.45529 0.00091 -0.13437 0 0 0 0 0 0 -0.05715 0.00058 0 -0.13257 0 0.77374 -0.79087
LEU_71 -6.98565 0.70962 2.01738 0.00807 -0.47037 0 0 0 0 0 0 -0.1545 0.01814 0.38654 -0.15271 0 0.76113 -3.86236
LYS_72 -4.22501 0.2897 2.99611 0.00682 -0.94037 0 0 0 0 0 0 -0.17475 0.0041 1.14764 -0.04307 0 -0.35857 -1.29741
GLU_73 -2.79169 0.24359 1.86919 0.00556 -0.02359 0 0 0 0 0 0 -0.31011 0.00987 2.62356 -0.20856 0 -1.96094 -0.54313
SER_74 -3.78389 0.39776 2.96992 0.001 -0.6612 0 0 0 -0.8847 0 0 -0.22387 0.27783 0.59928 0.08729 0 0.16538 -1.05519
GLY_75 -2.13156 0.18356 1.62134 3e-05 0.0416 0 0 0 0 0 0 0.11085 0.1064 0 -1.02207 0 0.17333 -0.91653
ALA_76 -3.4626 0.18961 1.62287 0.00096 0.09336 0 0 0 0 0 0 -0.39496 0.02556 0 -0.14901 0 0.77374 -1.30047
SER_77 -4.02604 0.49051 3.18846 0.002 -0.92589 0 0 0 -0.82266 0 0 -0.35191 0.00013 0.16968 -0.29426 0 0.16538 -2.40459
ALA_78 -3.54275 0.41304 1.52348 0.00095 -0.09424 0 0 0 0 0 0 -0.24771 0.00302 0 -0.25195 0 0.77374 -1.42241
GLU_79 -3.3129 0.34904 2.57362 0.00569 -1.021 0 0 0 0 -0.20549 0 -0.2896 0.15103 2.76808 -0.20197 0 -1.96094 -1.14443
GLU_80 -6.3071 0.39965 4.34204 0.00398 -1.25442 0 0 0 -0.82266 -0.31058 0 -0.32431 0.04383 3.2999 -0.17469 0 -1.96094 -3.06532
ILE_81 -7.21388 0.95001 2.40218 0.02528 -0.34065 0 0 0 0 0 0 0.02269 0.08359 0.11118 -0.18709 0 1.0806 -3.0661
GLU_82 -5.78409 0.42761 3.79161 0.00949 -1.82903 0 0 0 0 -0.89965 0 -0.17627 0.01007 3.03167 -0.11241 0 -1.96094 -3.49194
GLU_83 -5.38396 0.63622 3.68955 0.0127 -1.17679 0 0 0 0 -0.55633 0 -0.19716 0.00039 3.26858 -0.13295 0 -1.96094 -1.8007
ALA_84 -5.14412 0.58746 2.19495 0.00092 -0.32913 0 0 0 0 0 0 -0.16542 0.00079 0 -0.21411 0 0.77374 -2.29491
ILE_85 -6.28604 0.75657 2.14366 0.02604 -0.30128 0 0 0 0 0 0 0.00015 0.02887 0.12576 -0.07745 0 1.0806 -2.50312
GLU_86 -5.41192 0.40997 4.1983 0.02141 -2.04057 0 0 0 0 -1.02132 0 -0.26861 0.01643 3.37046 -0.19659 0 -1.96094 -2.88339
ARG_87 -7.29163 0.63083 5.08232 0.00933 -2.30801 0 0 0 0 -1.14637 0 -0.0968 0.04597 1.94829 -0.13548 0 -0.32436 -3.5859
ILE_88 -6.62196 0.99736 1.9673 0.02422 -0.24555 0 0 0 0 0 0 -0.0299 0.01551 0.1459 -0.15773 0 1.0806 -2.82427
ARG_89 -7.10324 0.31217 4.96432 0.01552 -1.84814 0 0 0 -0.31573 -1.02132 0 -0.12787 0.11375 2.15927 -0.13195 0 -0.32436 -3.30758
LYS_90 -5.50806 0.58308 3.84926 0.00379 -0.76121 0 0 0 0 0 0 -0.2303 0.00038 1.10773 -0.05725 0 -0.35857 -1.37114
ALA_91 -4.60457 0.30308 2.19912 0.00096 -0.17924 0 0 0 0 0 0 -0.28607 0.0381 0 -0.24598 0 0.77374 -2.00086
LEU_92 -7.27462 0.87661 2.21733 0.00963 -0.1127 0 0 0 0 0 0 -0.15712 0.07508 0.30504 -0.15789 0 0.76113 -3.45753
SER_93 -3.84674 0.44022 2.74919 0.00542 -0.45627 0 0 0 0 0 0 -0.37854 0.03651 0.21789 -0.18851 0 0.16538 -1.25545
LYS_94 -2.98367 0.47134 1.7674 0.00444 -0.13051 0 0 0 0 0 0 -0.2551 0.01355 0.86062 -0.10193 0 -0.35857 -0.71243
ALA_95 -3.7781 0.75106 2.18887 0.00094 -0.01219 0.00013 0 0 -0.42786 0 0 -0.3653 0.00014 0 -0.13292 0 0.77374 -1.00151
PRO_96 -2.13995 0.2246 1.21578 0.00222 -0.0369 0.00842 0 0 0 0 0 -0.1557 0.10434 0.23349 -0.14493 0 -0.25049 -0.93913
SER_97 -5.02351 0.95323 3.65742 0.00339 -0.89961 0.00084 0 0 -0.69793 -0.34115 0 -0.07437 0.05952 0.7779 0.18971 0 0.16538 -1.22918
PRO_98 -4.32138 0.49546 2.3405 0.0023 -0.41144 0.02269 0 0 0 0 0 -0.16556 0.2434 0.28909 -0.21344 0 -0.25049 -1.96889
GLN_99 -6.63491 0.61341 3.82559 0.01106 -0.96113 0 0 0 0 -0.82879 0 -0.17631 0.03527 4.28969 -0.14198 0 -1.51717 -1.48528
LEU_100 -7.26376 0.68216 2.25901 0.01002 -0.19083 0 0 0 -0.69793 0 0 -0.17461 0.25836 0.38598 -0.15961 0 0.76113 -4.13007
GLN_101 -6.69735 0.4961 4.10721 0.00452 -0.56158 0 0 0 -0.42786 0 0 0.00393 0.0016 2.74719 -0.05174 0 -1.51717 -1.89515
LYS_102 -4.9205 0.32918 2.80832 0.00386 -0.03492 0 0 0 0 0 0 -0.34433 0.1131 0.89741 -0.04296 0 -0.35857 -1.54942
LEU_103 -8.34371 1.42598 2.52677 0.01051 -0.25698 0 0 0 0 0 0 -0.09521 0.06425 0.62997 -0.13985 0 0.76113 -3.41714
ALA_104 -5.11443 0.29943 2.82075 0.001 -0.7309 0 0 0 -0.92546 0 0 -0.33931 0 0 -0.16422 0 0.77374 -3.37938
ASN_105 -3.72549 0.47136 2.58185 0.00481 -0.21177 0 0 0 0 0 0 -0.34622 0.0006 1.7635 -0.43827 0 -1.19118 -1.09081
SER_106 -5.71033 1.2521 4.30462 0.00282 -0.91556 0.00298 0 0 -0.6685 0 0 -0.02185 0.03576 0.52344 0.14946 0 0.16538 -0.87968
PRO_107 -3.60713 0.3948 2.3271 0.0012 -0.67889 0.01378 0 0 0 0 0 -0.025 0.08328 0.11456 -0.37833 0 -0.25049 -2.00511
GLN_108 -5.30585 0.48865 3.20918 0.01078 -0.3135 0 0 0 0 0 0 -0.1332 0.29625 3.92546 -0.14607 0 -1.51717 0.51452
TRP_109 -11.6479 1.56705 3.47544 0.03095 -0.08586 0 0 0 -0.6685 0 0 -0.05812 0.01036 1.89254 -0.05336 0 1.23413 -4.30325
GLN_110 -6.10232 0.3997 3.98655 0.00477 -0.42485 0 0 0 -0.60973 0 0 -0.16902 0.00029 2.52821 -0.13885 0 -1.51717 -2.04243
THR_111 -3.8623 0.31085 2.83405 0.01199 -0.6166 0 0 0 0 0 0 0.00645 0.00246 0.02476 0.11089 0 0.20134 -0.97611
ALA_112 -4.66452 0.29284 2.0416 0.00092 -0.31609 0 0 0 0 0 0 -0.18666 0.00103 0 -0.21931 0 0.77374 -2.27645
LEU_113 -7.5328 0.98736 2.54857 0.01125 -0.25125 0 0 0 0 0 0 -0.16085 0.0447 2.9011 -0.15953 0 0.76113 -0.85033
GLN_114 -5.47898 0.46433 3.36689 0.00861 -0.26668 0 0 0 0 0 0 -0.21971 0.14673 2.43957 -0.17892 0 -1.51717 -1.23534
GLU_115 -5.4029 0.53931 3.93262 0.00676 -1.97399 0 0 0 0 -0.40587 0 -0.19139 0.03848 3.36434 -0.12771 0 -1.96094 -2.1813
ALA_116 -5.1498 0.36051 2.0904 0.00094 -0.22673 0 0 0 0 0 0 -0.25096 0.15558 0 -0.2494 0 0.77374 -2.49571
ILE_117 -7.4712 0.77255 3.58431 0.02679 -0.32488 0 0 0 0 0 0 -0.02405 0.0506 0.14186 -0.1061 0 1.0806 -2.26953
LYS_118 -4.77489 0.28654 2.64762 0.00383 -0.28642 0 0 0 0 0 0 -0.2633 0.0615 0.99299 -0.06183 0 -0.35857 -1.75254
LYS_119 -5.71189 0.41962 3.77996 0.00384 -1.60458 0 0 0 0 0 0 -0.25686 0.05718 1.04756 -0.05595 0 -0.35857 -2.67969
ALA_120 -4.91928 0.52483 2.13814 0.00092 -0.29385 0 0 0 0 0 0 -0.16097 0.00768 0 -0.19979 0 0.77374 -2.1286
ARG_121 -5.82228 0.38199 3.99299 0.00941 -1.73575 0 0 0 0 -0.89965 0 -0.27566 0.10441 1.61674 -0.10997 0 -0.32436 -3.06211
GLN_122 -5.31519 0.50237 3.44192 0.00895 -0.74393 0 0 0 0 -0.20781 0 -0.20468 0.09504 2.53018 -0.16808 0 -1.51717 -1.57841
GLU_123 -5.60612 0.50287 4.07384 0.01023 -1.4968 0 0 0 0 0 0 -0.21535 0.19591 3.32162 -0.11765 0 -1.96094 -1.29239
LYS_124 -4.62694 0.4302 3.00647 0.00677 -1.20009 0 0 0 0 -0.20549 0 -0.20899 0.00636 1.11853 -0.05798 0 -0.35857 -2.08974
LYS_125 -4.51992 0.32697 2.92134 0.00387 0.12817 0 0 0 0 0 0 -0.31297 0.01871 0.92545 -0.04957 0 -0.35857 -0.91651
GLU_126 -3.62792 0.38345 2.48621 0.00624 -0.3754 0 0 0 0 -0.20781 0 -0.30029 0.0032 2.89114 -0.21292 0 -1.96094 -0.91503
LYS_127 -2.83243 0.17048 1.94756 0.00379 -0.12951 0 0 0 0 0 0 -0.26668 0.00589 0.96022 -0.07018 0 -0.35857 -0.56944
GLY:CtermProteinFull_128 -1.80736 0.0885 1.64818 0.00012 0.28827 0 0 0 0 0 0 0 0 0 0 0 0.17333 0.39104
#END_POSE_ENERGIES_TABLE fasta-turn_3_most_19_core-15_W109_vdw_100_vdwave_0001_0008.pdb
buhbon 9
hole_check 0.132273
pack_stat 0.58488
pstat_check 0.601099
sc -296.471
