# Supplementary material for: Design of complicated all-α protein structures
Source: Nat Struct Mol Biol. 2024 Jan 4;31(2):275–82. doi: 10.1038/s41594-023-01147-9 (PMC11377298; doi:10.1038/s41594-023-01147-9)
Supplement: Supplementary file 4 — Computational design models of the designed all-α proteins. [file 41594_2023_1147_MOESM4_ESM.zip › design_models/H6_fold-C_Rei.pdb]

ATOM      1  N   GLY A   1       0.000   0.000   0.000  1.00  0.00           N  
ATOM      2  CA  GLY A   1       1.458   0.000   0.000  1.00  0.00           C  
ATOM      3  C   GLY A   1       2.009   1.420   0.000  1.00  0.00           C  
ATOM      4  O   GLY A   1       2.895   1.753   0.788  1.00  0.00           O  
ATOM      5 1H   GLY A   1      -0.334  -0.943   0.000  1.00  0.00           H  
ATOM      6 2H   GLY A   1      -0.334   0.471   0.816  1.00  0.00           H  
ATOM      7 3H   GLY A   1      -0.334   0.471  -0.816  1.00  0.00           H  
ATOM      8 1HA  GLY A   1       1.822  -0.535   0.877  1.00  0.00           H  
ATOM      9 2HA  GLY A   1       1.822  -0.535  -0.876  1.00  0.00           H  
ATOM     10  N   ASP A   2       1.479   2.254  -0.889  1.00  0.00           N  
ATOM     11  CA  ASP A   2       1.963   3.623  -1.038  1.00  0.00           C  
ATOM     12  C   ASP A   2       1.743   4.425   0.238  1.00  0.00           C  
ATOM     13  O   ASP A   2       2.564   5.267   0.602  1.00  0.00           O  
ATOM     14  CB  ASP A   2       1.262   4.316  -2.209  1.00  0.00           C  
ATOM     15  CG  ASP A   2       1.704   3.780  -3.564  1.00  0.00           C  
ATOM     16  OD1 ASP A   2       2.699   3.097  -3.616  1.00  0.00           O  
ATOM     17  OD2 ASP A   2       1.042   4.059  -4.535  1.00  0.00           O  
ATOM     18  H   ASP A   2       0.725   1.934  -1.476  1.00  0.00           H  
ATOM     19  HA  ASP A   2       3.032   3.592  -1.244  1.00  0.00           H  
ATOM     20 1HB  ASP A   2       0.184   4.185  -2.117  1.00  0.00           H  
ATOM     21 2HB  ASP A   2       1.466   5.387  -2.174  1.00  0.00           H  
ATOM     22  N   GLU A   3       0.632   4.159   0.917  1.00  0.00           N  
ATOM     23  CA  GLU A   3       0.293   4.871   2.143  1.00  0.00           C  
ATOM     24  C   GLU A   3       1.261   4.522   3.267  1.00  0.00           C  
ATOM     25  O   GLU A   3       1.578   5.362   4.109  1.00  0.00           O  
ATOM     26  CB  GLU A   3      -1.140   4.545   2.571  1.00  0.00           C  
ATOM     27  CG  GLU A   3      -2.212   5.074   1.629  1.00  0.00           C  
ATOM     28  CD  GLU A   3      -2.181   6.570   1.487  1.00  0.00           C  
ATOM     29  OE1 GLU A   3      -2.124   7.242   2.489  1.00  0.00           O  
ATOM     30  OE2 GLU A   3      -2.213   7.042   0.375  1.00  0.00           O  
ATOM     31  H   GLU A   3       0.006   3.445   0.573  1.00  0.00           H  
ATOM     32  HA  GLU A   3       0.362   5.941   1.951  1.00  0.00           H  
ATOM     33 1HB  GLU A   3      -1.261   3.464   2.643  1.00  0.00           H  
ATOM     34 2HB  GLU A   3      -1.328   4.962   3.560  1.00  0.00           H  
ATOM     35 1HG  GLU A   3      -2.072   4.624   0.646  1.00  0.00           H  
ATOM     36 2HG  GLU A   3      -3.190   4.769   2.001  1.00  0.00           H  
ATOM     37  N   ALA A   4       1.727   3.277   3.275  1.00  0.00           N  
ATOM     38  CA  ALA A   4       2.748   2.847   4.223  1.00  0.00           C  
ATOM     39  C   ALA A   4       4.066   3.573   3.979  1.00  0.00           C  
ATOM     40  O   ALA A   4       4.783   3.911   4.921  1.00  0.00           O  
ATOM     41  CB  ALA A   4       2.950   1.341   4.139  1.00  0.00           C  
ATOM     42  H   ALA A   4       1.364   2.613   2.607  1.00  0.00           H  
ATOM     43  HA  ALA A   4       2.408   3.088   5.231  1.00  0.00           H  
ATOM     44 1HB  ALA A   4       3.715   1.036   4.853  1.00  0.00           H  
ATOM     45 2HB  ALA A   4       2.013   0.835   4.373  1.00  0.00           H  
ATOM     46 3HB  ALA A   4       3.265   1.073   3.132  1.00  0.00           H  
ATOM     47  N   GLU A   5       4.380   3.807   2.709  1.00  0.00           N  
ATOM     48  CA  GLU A   5       5.576   4.555   2.341  1.00  0.00           C  
ATOM     49  C   GLU A   5       5.454   6.020   2.743  1.00  0.00           C  
ATOM     50  O   GLU A   5       6.441   6.658   3.109  1.00  0.00           O  
ATOM     51  CB  GLU A   5       5.829   4.448   0.835  1.00  0.00           C  
ATOM     52  CG  GLU A   5       6.165   3.044   0.352  1.00  0.00           C  
ATOM     53  CD  GLU A   5       7.437   2.509   0.948  1.00  0.00           C  
ATOM     54  OE1 GLU A   5       8.176   3.280   1.513  1.00  0.00           O  
ATOM     55  OE2 GLU A   5       7.671   1.329   0.839  1.00  0.00           O  
ATOM     56  H   GLU A   5       3.775   3.457   1.981  1.00  0.00           H  
ATOM     57  HA  GLU A   5       6.428   4.126   2.867  1.00  0.00           H  
ATOM     58 1HB  GLU A   5       4.946   4.786   0.293  1.00  0.00           H  
ATOM     59 2HB  GLU A   5       6.654   5.104   0.558  1.00  0.00           H  
ATOM     60 1HG  GLU A   5       5.346   2.375   0.614  1.00  0.00           H  
ATOM     61 2HG  GLU A   5       6.255   3.056  -0.733  1.00  0.00           H  
ATOM     62  N   LYS A   6       4.238   6.548   2.674  1.00  0.00           N  
ATOM     63  CA  LYS A   6       3.955   7.890   3.167  1.00  0.00           C  
ATOM     64  C   LYS A   6       4.175   7.984   4.671  1.00  0.00           C  
ATOM     65  O   LYS A   6       4.740   8.957   5.168  1.00  0.00           O  
ATOM     66  CB  LYS A   6       2.523   8.298   2.819  1.00  0.00           C  
ATOM     67  CG  LYS A   6       2.283   8.546   1.335  1.00  0.00           C  
ATOM     68  CD  LYS A   6       0.826   8.888   1.061  1.00  0.00           C  
ATOM     69  CE  LYS A   6       0.560   9.025  -0.431  1.00  0.00           C  
ATOM     70  NZ  LYS A   6      -0.876   9.289  -0.718  1.00  0.00           N  
ATOM     71  H   LYS A   6       3.487   6.006   2.268  1.00  0.00           H  
ATOM     72  HA  LYS A   6       4.635   8.590   2.678  1.00  0.00           H  
ATOM     73 1HB  LYS A   6       1.833   7.518   3.143  1.00  0.00           H  
ATOM     74 2HB  LYS A   6       2.263   9.210   3.357  1.00  0.00           H  
ATOM     75 1HG  LYS A   6       2.911   9.372   0.998  1.00  0.00           H  
ATOM     76 2HG  LYS A   6       2.551   7.655   0.769  1.00  0.00           H  
ATOM     77 1HD  LYS A   6       0.185   8.103   1.465  1.00  0.00           H  
ATOM     78 2HD  LYS A   6       0.574   9.828   1.553  1.00  0.00           H  
ATOM     79 1HE  LYS A   6       1.154   9.845  -0.832  1.00  0.00           H  
ATOM     80 2HE  LYS A   6       0.857   8.108  -0.939  1.00  0.00           H  
ATOM     81 1HZ  LYS A   6      -1.011   9.372  -1.716  1.00  0.00           H  
ATOM     82 2HZ  LYS A   6      -1.436   8.524  -0.366  1.00  0.00           H  
ATOM     83 3HZ  LYS A   6      -1.158  10.147  -0.268  1.00  0.00           H  
ATOM     84  N   GLN A   7       3.727   6.962   5.393  1.00  0.00           N  
ATOM     85  CA  GLN A   7       3.934   6.894   6.835  1.00  0.00           C  
ATOM     86  C   GLN A   7       5.410   6.732   7.172  1.00  0.00           C  
ATOM     87  O   GLN A   7       5.886   7.241   8.187  1.00  0.00           O  
ATOM     88  CB  GLN A   7       3.130   5.738   7.437  1.00  0.00           C  
ATOM     89  CG  GLN A   7       1.626   5.948   7.415  1.00  0.00           C  
ATOM     90  CD  GLN A   7       1.195   7.141   8.246  1.00  0.00           C  
ATOM     91  OE1 GLN A   7       1.624   7.305   9.392  1.00  0.00           O  
ATOM     92  NE2 GLN A   7       0.343   7.983   7.673  1.00  0.00           N  
ATOM     93  H   GLN A   7       3.229   6.215   4.932  1.00  0.00           H  
ATOM     94  HA  GLN A   7       3.580   7.825   7.278  1.00  0.00           H  
ATOM     95 1HB  GLN A   7       3.350   4.820   6.893  1.00  0.00           H  
ATOM     96 2HB  GLN A   7       3.433   5.585   8.473  1.00  0.00           H  
ATOM     97 1HG  GLN A   7       1.308   6.115   6.386  1.00  0.00           H  
ATOM     98 2HG  GLN A   7       1.140   5.058   7.816  1.00  0.00           H  
ATOM     99 1HE2 GLN A   7       0.023   8.789   8.173  1.00  0.00           H  
ATOM    100 2HE2 GLN A   7       0.020   7.813   6.742  1.00  0.00           H  
ATOM    101  N   ALA A   8       6.134   6.019   6.315  1.00  0.00           N  
ATOM    102  CA  ALA A   8       7.575   5.866   6.470  1.00  0.00           C  
ATOM    103  C   ALA A   8       8.284   7.212   6.388  1.00  0.00           C  
ATOM    104  O   ALA A   8       9.191   7.495   7.171  1.00  0.00           O  
ATOM    105  CB  ALA A   8       8.123   4.915   5.417  1.00  0.00           C  
ATOM    106  H   ALA A   8       5.671   5.572   5.535  1.00  0.00           H  
ATOM    107  HA  ALA A   8       7.773   5.433   7.451  1.00  0.00           H  
ATOM    108 1HB  ALA A   8       9.200   4.810   5.546  1.00  0.00           H  
ATOM    109 2HB  ALA A   8       7.648   3.940   5.525  1.00  0.00           H  
ATOM    110 3HB  ALA A   8       7.914   5.312   4.424  1.00  0.00           H  
ATOM    111  N   GLU A   9       7.865   8.040   5.436  1.00  0.00           N  
ATOM    112  CA  GLU A   9       8.389   9.395   5.314  1.00  0.00           C  
ATOM    113  C   GLU A   9       8.095  10.213   6.563  1.00  0.00           C  
ATOM    114  O   GLU A   9       8.976  10.889   7.095  1.00  0.00           O  
ATOM    115  CB  GLU A   9       7.793  10.089   4.087  1.00  0.00           C  
ATOM    116  CG  GLU A   9       8.282  11.514   3.872  1.00  0.00           C  
ATOM    117  CD  GLU A   9       7.768  12.123   2.597  1.00  0.00           C  
ATOM    118  OE1 GLU A   9       8.021  11.572   1.553  1.00  0.00           O  
ATOM    119  OE2 GLU A   9       7.120  13.141   2.667  1.00  0.00           O  
ATOM    120  H   GLU A   9       7.167   7.721   4.780  1.00  0.00           H  
ATOM    121  HA  GLU A   9       9.471   9.338   5.189  1.00  0.00           H  
ATOM    122 1HB  GLU A   9       8.033   9.514   3.192  1.00  0.00           H  
ATOM    123 2HB  GLU A   9       6.707  10.118   4.176  1.00  0.00           H  
ATOM    124 1HG  GLU A   9       7.958  12.129   4.711  1.00  0.00           H  
ATOM    125 2HG  GLU A   9       9.371  11.515   3.855  1.00  0.00           H  
ATOM    126  N   ARG A  10       6.853  10.149   7.028  1.00  0.00           N  
ATOM    127  CA  ARG A  10       6.448  10.863   8.234  1.00  0.00           C  
ATOM    128  C   ARG A  10       7.315  10.471   9.423  1.00  0.00           C  
ATOM    129  O   ARG A  10       7.805  11.331  10.155  1.00  0.00           O  
ATOM    130  CB  ARG A  10       4.989  10.580   8.559  1.00  0.00           C  
ATOM    131  CG  ARG A  10       3.987  11.222   7.613  1.00  0.00           C  
ATOM    132  CD  ARG A  10       2.600  10.769   7.892  1.00  0.00           C  
ATOM    133  NE  ARG A  10       2.154  11.173   9.216  1.00  0.00           N  
ATOM    134  CZ  ARG A  10       1.616  12.373   9.508  1.00  0.00           C  
ATOM    135  NH1 ARG A  10       1.465  13.274   8.563  1.00  0.00           N  
ATOM    136  NH2 ARG A  10       1.241  12.645  10.746  1.00  0.00           N  
ATOM    137  H   ARG A  10       6.171   9.591   6.534  1.00  0.00           H  
ATOM    138  HA  ARG A  10       6.566  11.933   8.059  1.00  0.00           H  
ATOM    139 1HB  ARG A  10       4.815   9.505   8.545  1.00  0.00           H  
ATOM    140 2HB  ARG A  10       4.766  10.934   9.566  1.00  0.00           H  
ATOM    141 1HG  ARG A  10       4.023  12.305   7.724  1.00  0.00           H  
ATOM    142 2HG  ARG A  10       4.234  10.954   6.585  1.00  0.00           H  
ATOM    143 1HD  ARG A  10       1.922  11.201   7.157  1.00  0.00           H  
ATOM    144 2HD  ARG A  10       2.554   9.682   7.834  1.00  0.00           H  
ATOM    145  HE  ARG A  10       2.254  10.507   9.969  1.00  0.00           H  
ATOM    146 1HH1 ARG A  10       1.751  13.066   7.616  1.00  0.00           H  
ATOM    147 2HH1 ARG A  10       1.062  14.173   8.782  1.00  0.00           H  
ATOM    148 1HH2 ARG A  10       1.357  11.953  11.473  1.00  0.00           H  
ATOM    149 2HH2 ARG A  10       0.838  13.544  10.965  1.00  0.00           H  
ATOM    150  N   ALA A  11       7.505   9.169   9.610  1.00  0.00           N  
ATOM    151  CA  ALA A  11       8.340   8.663  10.692  1.00  0.00           C  
ATOM    152  C   ALA A  11       9.788   9.111  10.524  1.00  0.00           C  
ATOM    153  O   ALA A  11      10.443   9.496  11.493  1.00  0.00           O  
ATOM    154  CB  ALA A  11       8.260   7.145  10.758  1.00  0.00           C  
ATOM    155  H   ALA A  11       7.056   8.513   8.986  1.00  0.00           H  
ATOM    156  HA  ALA A  11       7.964   9.062  11.635  1.00  0.00           H  
ATOM    157 1HB  ALA A  11       8.890   6.782  11.570  1.00  0.00           H  
ATOM    158 2HB  ALA A  11       7.228   6.842  10.935  1.00  0.00           H  
ATOM    159 3HB  ALA A  11       8.605   6.722   9.816  1.00  0.00           H  
ATOM    160  N   LEU A  12      10.279   9.057   9.293  1.00  0.00           N  
ATOM    161  CA  LEU A  12      11.640   9.487   8.992  1.00  0.00           C  
ATOM    162  C   LEU A  12      11.849  10.950   9.359  1.00  0.00           C  
ATOM    163  O   LEU A  12      12.882  11.319   9.917  1.00  0.00           O  
ATOM    164  CB  LEU A  12      11.946   9.279   7.503  1.00  0.00           C  
ATOM    165  CG  LEU A  12      13.358   9.674   7.052  1.00  0.00           C  
ATOM    166  CD1 LEU A  12      14.385   8.860   7.827  1.00  0.00           C  
ATOM    167  CD2 LEU A  12      13.495   9.443   5.554  1.00  0.00           C  
ATOM    168  H   LEU A  12       9.698   8.709   8.545  1.00  0.00           H  
ATOM    169  HA  LEU A  12      12.332   8.884   9.582  1.00  0.00           H  
ATOM    170 1HB  LEU A  12      11.804   8.226   7.263  1.00  0.00           H  
ATOM    171 2HB  LEU A  12      11.235   9.862   6.917  1.00  0.00           H  
ATOM    172  HG  LEU A  12      13.529  10.727   7.274  1.00  0.00           H  
ATOM    173 1HD1 LEU A  12      15.389   9.141   7.507  1.00  0.00           H  
ATOM    174 2HD1 LEU A  12      14.277   9.059   8.894  1.00  0.00           H  
ATOM    175 3HD1 LEU A  12      14.228   7.799   7.637  1.00  0.00           H  
ATOM    176 1HD2 LEU A  12      14.499   9.725   5.233  1.00  0.00           H  
ATOM    177 2HD2 LEU A  12      13.325   8.390   5.331  1.00  0.00           H  
ATOM    178 3HD2 LEU A  12      12.761  10.050   5.024  1.00  0.00           H  
ATOM    179  N   GLU A  13      10.862  11.781   9.041  1.00  0.00           N  
ATOM    180  CA  GLU A  13      10.945  13.210   9.318  1.00  0.00           C  
ATOM    181  C   GLU A  13      10.974  13.480  10.816  1.00  0.00           C  
ATOM    182  O   GLU A  13      11.610  14.430  11.273  1.00  0.00           O  
ATOM    183  CB  GLU A  13       9.765  13.947   8.680  1.00  0.00           C  
ATOM    184  CG  GLU A  13       9.859  14.094   7.168  1.00  0.00           C  
ATOM    185  CD  GLU A  13      11.012  14.956   6.734  1.00  0.00           C  
ATOM    186  OE1 GLU A  13      11.011  16.121   7.055  1.00  0.00           O  
ATOM    187  OE2 GLU A  13      11.894  14.450   6.082  1.00  0.00           O  
ATOM    188  H   GLU A  13      10.034  11.414   8.596  1.00  0.00           H  
ATOM    189  HA  GLU A  13      11.867  13.595   8.883  1.00  0.00           H  
ATOM    190 1HB  GLU A  13       8.840  13.418   8.908  1.00  0.00           H  
ATOM    191 2HB  GLU A  13       9.685  14.946   9.109  1.00  0.00           H  
ATOM    192 1HG  GLU A  13       9.973  13.105   6.724  1.00  0.00           H  
ATOM    193 2HG  GLU A  13       8.930  14.524   6.797  1.00  0.00           H  
ATOM    194  N   LEU A  14      10.281  12.639  11.578  1.00  0.00           N  
ATOM    195  CA  LEU A  14      10.220  12.790  13.026  1.00  0.00           C  
ATOM    196  C   LEU A  14      11.572  12.505  13.669  1.00  0.00           C  
ATOM    197  O   LEU A  14      12.028  13.252  14.535  1.00  0.00           O  
ATOM    198  CB  LEU A  14       9.159  11.850  13.611  1.00  0.00           C  
ATOM    199  CG  LEU A  14       7.702  12.224  13.314  1.00  0.00           C  
ATOM    200  CD1 LEU A  14       6.787  11.083  13.740  1.00  0.00           C  
ATOM    201  CD2 LEU A  14       7.348  13.510  14.045  1.00  0.00           C  
ATOM    202  H   LEU A  14       9.785  11.875  11.142  1.00  0.00           H  
ATOM    203  HA  LEU A  14       9.943  13.820  13.255  1.00  0.00           H  
ATOM    204 1HB  LEU A  14       9.330  10.847  13.221  1.00  0.00           H  
ATOM    205 2HB  LEU A  14       9.280  11.821  14.694  1.00  0.00           H  
ATOM    206  HG  LEU A  14       7.575  12.369  12.241  1.00  0.00           H  
ATOM    207 1HD1 LEU A  14       5.751  11.349  13.529  1.00  0.00           H  
ATOM    208 2HD1 LEU A  14       7.049  10.181  13.188  1.00  0.00           H  
ATOM    209 3HD1 LEU A  14       6.904  10.903  14.808  1.00  0.00           H  
ATOM    210 1HD2 LEU A  14       6.312  13.777  13.832  1.00  0.00           H  
ATOM    211 2HD2 LEU A  14       7.473  13.365  15.118  1.00  0.00           H  
ATOM    212 3HD2 LEU A  14       8.005  14.312  13.708  1.00  0.00           H  
ATOM    213  N   VAL A  15      12.208  11.422  13.238  1.00  0.00           N  
ATOM    214  CA  VAL A  15      13.496  11.018  13.792  1.00  0.00           C  
ATOM    215  C   VAL A  15      14.633  11.841  13.199  1.00  0.00           C  
ATOM    216  O   VAL A  15      15.692  11.984  13.808  1.00  0.00           O  
ATOM    217  CB  VAL A  15      13.750   9.524  13.519  1.00  0.00           C  
ATOM    218  CG1 VAL A  15      12.662   8.673  14.158  1.00  0.00           C  
ATOM    219  CG2 VAL A  15      13.817   9.276  12.020  1.00  0.00           C  
ATOM    220  H   VAL A  15      11.790  10.862  12.509  1.00  0.00           H  
ATOM    221  HA  VAL A  15      13.477  11.187  14.869  1.00  0.00           H  
ATOM    222  HB  VAL A  15      14.695   9.236  13.979  1.00  0.00           H  
ATOM    223 1HG1 VAL A  15      12.858   7.620  13.956  1.00  0.00           H  
ATOM    224 2HG1 VAL A  15      12.656   8.840  15.235  1.00  0.00           H  
ATOM    225 3HG1 VAL A  15      11.693   8.948  13.742  1.00  0.00           H  
ATOM    226 1HG2 VAL A  15      13.998   8.217  11.834  1.00  0.00           H  
ATOM    227 2HG2 VAL A  15      12.874   9.569  11.560  1.00  0.00           H  
ATOM    228 3HG2 VAL A  15      14.629   9.863  11.590  1.00  0.00           H  
ATOM    229  N   ARG A  16      14.405  12.379  12.004  1.00  0.00           N  
ATOM    230  CA  ARG A  16      15.320  13.350  11.417  1.00  0.00           C  
ATOM    231  C   ARG A  16      15.225  14.697  12.122  1.00  0.00           C  
ATOM    232  O   ARG A  16      16.240  15.332  12.408  1.00  0.00           O  
ATOM    233  CB  ARG A  16      15.024  13.535   9.936  1.00  0.00           C  
ATOM    234  CG  ARG A  16      16.035  14.383   9.182  1.00  0.00           C  
ATOM    235  CD  ARG A  16      15.689  14.503   7.743  1.00  0.00           C  
ATOM    236  NE  ARG A  16      14.542  15.372   7.531  1.00  0.00           N  
ATOM    237  CZ  ARG A  16      14.577  16.716   7.608  1.00  0.00           C  
ATOM    238  NH1 ARG A  16      15.704  17.329   7.892  1.00  0.00           N  
ATOM    239  NH2 ARG A  16      13.477  17.419   7.398  1.00  0.00           N  
ATOM    240  H   ARG A  16      13.578  12.110  11.493  1.00  0.00           H  
ATOM    241  HA  ARG A  16      16.339  12.976  11.528  1.00  0.00           H  
ATOM    242 1HB  ARG A  16      14.982  12.561   9.449  1.00  0.00           H  
ATOM    243 2HB  ARG A  16      14.046  14.002   9.815  1.00  0.00           H  
ATOM    244 1HG  ARG A  16      16.063  15.385   9.612  1.00  0.00           H  
ATOM    245 2HG  ARG A  16      17.023  13.928   9.261  1.00  0.00           H  
ATOM    246 1HD  ARG A  16      16.536  14.918   7.198  1.00  0.00           H  
ATOM    247 2HD  ARG A  16      15.448  13.518   7.344  1.00  0.00           H  
ATOM    248  HE  ARG A  16      13.657  14.936   7.311  1.00  0.00           H  
ATOM    249 1HH1 ARG A  16      16.545  16.793   8.052  1.00  0.00           H  
ATOM    250 2HH1 ARG A  16      15.730  18.337   7.949  1.00  0.00           H  
ATOM    251 1HH2 ARG A  16      12.610  16.947   7.180  1.00  0.00           H  
ATOM    252 2HH2 ARG A  16      13.503  18.426   7.456  1.00  0.00           H  
ATOM    253  N   LYS A  17      13.998  15.126  12.401  1.00  0.00           N  
ATOM    254  CA  LYS A  17      13.770  16.350  13.161  1.00  0.00           C  
ATOM    255  C   LYS A  17      14.527  16.327  14.482  1.00  0.00           C  
ATOM    256  O   LYS A  17      15.241  17.274  14.816  1.00  0.00           O  
ATOM    257  CB  LYS A  17      12.275  16.552  13.416  1.00  0.00           C  
ATOM    258  CG  LYS A  17      11.946  17.721  14.334  1.00  0.00           C  
ATOM    259  CD  LYS A  17      10.443  17.879  14.511  1.00  0.00           C  
ATOM    260  CE  LYS A  17      10.114  18.993  15.495  1.00  0.00           C  
ATOM    261  NZ  LYS A  17      10.411  18.601  16.899  1.00  0.00           N  
ATOM    262  H   LYS A  17      13.205  14.592  12.078  1.00  0.00           H  
ATOM    263  HA  LYS A  17      14.131  17.194  12.573  1.00  0.00           H  
ATOM    264 1HB  LYS A  17      11.763  16.717  12.467  1.00  0.00           H  
ATOM    265 2HB  LYS A  17      11.856  15.649  13.861  1.00  0.00           H  
ATOM    266 1HG  LYS A  17      12.403  17.557  15.311  1.00  0.00           H  
ATOM    267 2HG  LYS A  17      12.351  18.641  13.913  1.00  0.00           H  
ATOM    268 1HD  LYS A  17       9.985  18.109  13.548  1.00  0.00           H  
ATOM    269 2HD  LYS A  17      10.020  16.945  14.881  1.00  0.00           H  
ATOM    270 1HE  LYS A  17      10.696  19.879  15.247  1.00  0.00           H  
ATOM    271 2HE  LYS A  17       9.057  19.246  15.418  1.00  0.00           H  
ATOM    272 1HZ  LYS A  17      10.180  19.364  17.519  1.00  0.00           H  
ATOM    273 2HZ  LYS A  17       9.862  17.789  17.146  1.00  0.00           H  
ATOM    274 3HZ  LYS A  17      11.393  18.382  16.988  1.00  0.00           H  
ATOM    275  N   SER A  18      14.370  15.241  15.231  1.00  0.00           N  
ATOM    276  CA  SER A  18      14.999  15.115  16.539  1.00  0.00           C  
ATOM    277  C   SER A  18      15.884  13.875  16.607  1.00  0.00           C  
ATOM    278  O   SER A  18      15.409  12.777  16.892  1.00  0.00           O  
ATOM    279  CB  SER A  18      13.940  15.052  17.623  1.00  0.00           C  
ATOM    280  OG  SER A  18      14.521  14.861  18.883  1.00  0.00           O  
ATOM    281  H   SER A  18      13.797  14.484  14.884  1.00  0.00           H  
ATOM    282  HA  SER A  18      15.624  15.992  16.709  1.00  0.00           H  
ATOM    283 1HB  SER A  18      13.363  15.977  17.622  1.00  0.00           H  
ATOM    284 2HB  SER A  18      13.250  14.237  17.410  1.00  0.00           H  
ATOM    285  HG  SER A  18      13.866  15.148  19.523  1.00  0.00           H  
ATOM    286  N   PRO A  19      17.172  14.061  16.344  1.00  0.00           N  
ATOM    287  CA  PRO A  19      18.152  12.993  16.515  1.00  0.00           C  
ATOM    288  C   PRO A  19      18.088  12.410  17.922  1.00  0.00           C  
ATOM    289  O   PRO A  19      18.342  11.223  18.124  1.00  0.00           O  
ATOM    290  CB  PRO A  19      19.485  13.703  16.258  1.00  0.00           C  
ATOM    291  CG  PRO A  19      19.124  14.851  15.378  1.00  0.00           C  
ATOM    292  CD  PRO A  19      17.793  15.320  15.902  1.00  0.00           C  
ATOM    293  HA  PRO A  19      17.926  12.198  15.804  1.00  0.00           H  
ATOM    294 1HB  PRO A  19      19.932  14.021  17.212  1.00  0.00           H  
ATOM    295 2HB  PRO A  19      20.196  13.010  15.785  1.00  0.00           H  
ATOM    296 1HG  PRO A  19      19.899  15.630  15.432  1.00  0.00           H  
ATOM    297 2HG  PRO A  19      19.075  14.524  14.329  1.00  0.00           H  
ATOM    298 1HD  PRO A  19      17.952  16.022  16.734  1.00  0.00           H  
ATOM    299 2HD  PRO A  19      17.229  15.803  15.090  1.00  0.00           H  
ATOM    300  N   ASP A  20      17.744  13.252  18.891  1.00  0.00           N  
ATOM    301  CA  ASP A  20      17.633  12.818  20.279  1.00  0.00           C  
ATOM    302  C   ASP A  20      16.462  11.862  20.464  1.00  0.00           C  
ATOM    303  O   ASP A  20      16.539  10.915  21.248  1.00  0.00           O  
ATOM    304  CB  ASP A  20      17.467  14.024  21.207  1.00  0.00           C  
ATOM    305  CG  ASP A  20      18.743  14.844  21.348  1.00  0.00           C  
ATOM    306  OD1 ASP A  20      19.787  14.347  20.996  1.00  0.00           O  
ATOM    307  OD2 ASP A  20      18.662  15.958  21.806  1.00  0.00           O  
ATOM    308  H   ASP A  20      17.555  14.217  18.661  1.00  0.00           H  
ATOM    309  HA  ASP A  20      18.550  12.294  20.552  1.00  0.00           H  
ATOM    310 1HB  ASP A  20      16.678  14.672  20.824  1.00  0.00           H  
ATOM    311 2HB  ASP A  20      17.160  13.683  22.196  1.00  0.00           H  
ATOM    312  N   LEU A  21      15.377  12.114  19.739  1.00  0.00           N  
ATOM    313  CA  LEU A  21      14.248  11.193  19.704  1.00  0.00           C  
ATOM    314  C   LEU A  21      14.681   9.808  19.242  1.00  0.00           C  
ATOM    315  O   LEU A  21      14.285   8.797  19.826  1.00  0.00           O  
ATOM    316  CB  LEU A  21      13.154  11.731  18.774  1.00  0.00           C  
ATOM    317  CG  LEU A  21      11.915  10.840  18.618  1.00  0.00           C  
ATOM    318  CD1 LEU A  21      11.255  10.647  19.977  1.00  0.00           C  
ATOM    319  CD2 LEU A  21      10.952  11.478  17.628  1.00  0.00           C  
ATOM    320  H   LEU A  21      15.335  12.965  19.197  1.00  0.00           H  
ATOM    321  HA  LEU A  21      13.840  11.108  20.712  1.00  0.00           H  
ATOM    322 1HB  LEU A  21      12.822  12.697  19.150  1.00  0.00           H  
ATOM    323 2HB  LEU A  21      13.583  11.879  17.782  1.00  0.00           H  
ATOM    324  HG  LEU A  21      12.217   9.859  18.251  1.00  0.00           H  
ATOM    325 1HD1 LEU A  21      10.375  10.013  19.866  1.00  0.00           H  
ATOM    326 2HD1 LEU A  21      11.960  10.171  20.659  1.00  0.00           H  
ATOM    327 3HD1 LEU A  21      10.957  11.615  20.378  1.00  0.00           H  
ATOM    328 1HD2 LEU A  21      10.072  10.844  17.517  1.00  0.00           H  
ATOM    329 2HD2 LEU A  21      10.649  12.459  17.995  1.00  0.00           H  
ATOM    330 3HD2 LEU A  21      11.444  11.588  16.662  1.00  0.00           H  
ATOM    331  N   LEU A  22      15.496   9.765  18.194  1.00  0.00           N  
ATOM    332  CA  LEU A  22      16.066   8.511  17.716  1.00  0.00           C  
ATOM    333  C   LEU A  22      16.918   7.850  18.793  1.00  0.00           C  
ATOM    334  O   LEU A  22      16.828   6.642  19.013  1.00  0.00           O  
ATOM    335  CB  LEU A  22      16.915   8.758  16.463  1.00  0.00           C  
ATOM    336  CG  LEU A  22      17.581   7.517  15.855  1.00  0.00           C  
ATOM    337  CD1 LEU A  22      16.513   6.497  15.483  1.00  0.00           C  
ATOM    338  CD2 LEU A  22      18.397   7.923  14.637  1.00  0.00           C  
ATOM    339  H   LEU A  22      15.725  10.625  17.714  1.00  0.00           H  
ATOM    340  HA  LEU A  22      15.250   7.834  17.461  1.00  0.00           H  
ATOM    341 1HB  LEU A  22      16.281   9.202  15.697  1.00  0.00           H  
ATOM    342 2HB  LEU A  22      17.702   9.469  16.711  1.00  0.00           H  
ATOM    343  HG  LEU A  22      18.237   7.057  16.595  1.00  0.00           H  
ATOM    344 1HD1 LEU A  22      16.986   5.615  15.052  1.00  0.00           H  
ATOM    345 2HD1 LEU A  22      15.958   6.210  16.376  1.00  0.00           H  
ATOM    346 3HD1 LEU A  22      15.830   6.935  14.756  1.00  0.00           H  
ATOM    347 1HD2 LEU A  22      18.871   7.041  14.206  1.00  0.00           H  
ATOM    348 2HD2 LEU A  22      17.741   8.382  13.896  1.00  0.00           H  
ATOM    349 3HD2 LEU A  22      19.164   8.639  14.935  1.00  0.00           H  
ATOM    350  N   LYS A  23      17.746   8.647  19.459  1.00  0.00           N  
ATOM    351  CA  LYS A  23      18.547   8.160  20.575  1.00  0.00           C  
ATOM    352  C   LYS A  23      17.667   7.569  21.667  1.00  0.00           C  
ATOM    353  O   LYS A  23      17.992   6.532  22.248  1.00  0.00           O  
ATOM    354  CB  LYS A  23      19.410   9.287  21.146  1.00  0.00           C  
ATOM    355  CG  LYS A  23      20.537   9.743  20.229  1.00  0.00           C  
ATOM    356  CD  LYS A  23      21.298  10.915  20.830  1.00  0.00           C  
ATOM    357  CE  LYS A  23      22.340  11.454  19.861  1.00  0.00           C  
ATOM    358  NZ  LYS A  23      23.029  12.659  20.398  1.00  0.00           N  
ATOM    359  H   LYS A  23      17.822   9.617  19.184  1.00  0.00           H  
ATOM    360  HA  LYS A  23      19.212   7.376  20.207  1.00  0.00           H  
ATOM    361 1HB  LYS A  23      18.783  10.153  21.360  1.00  0.00           H  
ATOM    362 2HB  LYS A  23      19.854   8.963  22.087  1.00  0.00           H  
ATOM    363 1HG  LYS A  23      21.230   8.916  20.065  1.00  0.00           H  
ATOM    364 2HG  LYS A  23      20.124  10.043  19.266  1.00  0.00           H  
ATOM    365 1HD  LYS A  23      20.599  11.714  21.080  1.00  0.00           H  
ATOM    366 2HD  LYS A  23      21.798  10.594  21.744  1.00  0.00           H  
ATOM    367 1HE  LYS A  23      23.084  10.684  19.661  1.00  0.00           H  
ATOM    368 2HE  LYS A  23      21.860  11.716  18.918  1.00  0.00           H  
ATOM    369 1HZ  LYS A  23      23.710  12.985  19.727  1.00  0.00           H  
ATOM    370 2HZ  LYS A  23      22.350  13.387  20.569  1.00  0.00           H  
ATOM    371 3HZ  LYS A  23      23.495  12.424  21.262  1.00  0.00           H  
ATOM    372  N   LYS A  24      16.550   8.233  21.946  1.00  0.00           N  
ATOM    373  CA  LYS A  24      15.591   7.743  22.929  1.00  0.00           C  
ATOM    374  C   LYS A  24      14.979   6.419  22.488  1.00  0.00           C  
ATOM    375  O   LYS A  24      14.780   5.516  23.301  1.00  0.00           O  
ATOM    376  CB  LYS A  24      14.491   8.778  23.166  1.00  0.00           C  
ATOM    377  CG  LYS A  24      14.938  10.001  23.956  1.00  0.00           C  
ATOM    378  CD  LYS A  24      13.780  10.960  24.192  1.00  0.00           C  
ATOM    379  CE  LYS A  24      14.207  12.145  25.045  1.00  0.00           C  
ATOM    380  NZ  LYS A  24      13.078  13.079  25.305  1.00  0.00           N  
ATOM    381  H   LYS A  24      16.361   9.098  21.463  1.00  0.00           H  
ATOM    382  HA  LYS A  24      16.115   7.579  23.871  1.00  0.00           H  
ATOM    383 1HB  LYS A  24      14.102   9.123  22.207  1.00  0.00           H  
ATOM    384 2HB  LYS A  24      13.665   8.314  23.706  1.00  0.00           H  
ATOM    385 1HG  LYS A  24      15.339   9.685  24.920  1.00  0.00           H  
ATOM    386 2HG  LYS A  24      15.723  10.521  23.408  1.00  0.00           H  
ATOM    387 1HD  LYS A  24      13.411  11.327  23.233  1.00  0.00           H  
ATOM    388 2HD  LYS A  24      12.969  10.434  24.696  1.00  0.00           H  
ATOM    389 1HE  LYS A  24      14.592  11.786  25.999  1.00  0.00           H  
ATOM    390 2HE  LYS A  24      15.003  12.690  24.539  1.00  0.00           H  
ATOM    391 1HZ  LYS A  24      13.401  13.849  25.873  1.00  0.00           H  
ATOM    392 2HZ  LYS A  24      12.724  13.433  24.427  1.00  0.00           H  
ATOM    393 3HZ  LYS A  24      12.341  12.589  25.792  1.00  0.00           H  
ATOM    394  N   LEU A  25      14.681   6.310  21.198  1.00  0.00           N  
ATOM    395  CA  LEU A  25      14.138   5.079  20.638  1.00  0.00           C  
ATOM    396  C   LEU A  25      15.113   3.921  20.803  1.00  0.00           C  
ATOM    397  O   LEU A  25      14.713   2.799  21.116  1.00  0.00           O  
ATOM    398  CB  LEU A  25      13.811   5.272  19.152  1.00  0.00           C  
ATOM    399  CG  LEU A  25      12.601   6.164  18.848  1.00  0.00           C  
ATOM    400  CD1 LEU A  25      12.601   6.534  17.371  1.00  0.00           C  
ATOM    401  CD2 LEU A  25      11.322   5.434  19.229  1.00  0.00           C  
ATOM    402  H   LEU A  25      14.836   7.102  20.588  1.00  0.00           H  
ATOM    403  HA  LEU A  25      13.219   4.832  21.173  1.00  0.00           H  
ATOM    404 1HB  LEU A  25      14.678   5.710  18.660  1.00  0.00           H  
ATOM    405 2HB  LEU A  25      13.622   4.294  18.708  1.00  0.00           H  
ATOM    406  HG  LEU A  25      12.677   7.088  19.422  1.00  0.00           H  
ATOM    407 1HD1 LEU A  25      11.741   7.168  17.154  1.00  0.00           H  
ATOM    408 2HD1 LEU A  25      13.518   7.072  17.130  1.00  0.00           H  
ATOM    409 3HD1 LEU A  25      12.543   5.627  16.769  1.00  0.00           H  
ATOM    410 1HD2 LEU A  25      10.462   6.069  19.013  1.00  0.00           H  
ATOM    411 2HD2 LEU A  25      11.245   4.511  18.654  1.00  0.00           H  
ATOM    412 3HD2 LEU A  25      11.341   5.198  20.293  1.00  0.00           H  
ATOM    413  N   LEU A  26      16.395   4.199  20.592  1.00  0.00           N  
ATOM    414  CA  LEU A  26      17.429   3.178  20.702  1.00  0.00           C  
ATOM    415  C   LEU A  26      17.572   2.689  22.138  1.00  0.00           C  
ATOM    416  O   LEU A  26      17.694   1.490  22.388  1.00  0.00           O  
ATOM    417  CB  LEU A  26      18.772   3.729  20.208  1.00  0.00           C  
ATOM    418  CG  LEU A  26      18.863   4.008  18.702  1.00  0.00           C  
ATOM    419  CD1 LEU A  26      20.155   4.755  18.400  1.00  0.00           C  
ATOM    420  CD2 LEU A  26      18.800   2.694  17.937  1.00  0.00           C  
ATOM    421  H   LEU A  26      16.661   5.142  20.349  1.00  0.00           H  
ATOM    422  HA  LEU A  26      17.145   2.329  20.080  1.00  0.00           H  
ATOM    423 1HB  LEU A  26      18.979   4.661  20.730  1.00  0.00           H  
ATOM    424 2HB  LEU A  26      19.555   3.014  20.460  1.00  0.00           H  
ATOM    425  HG  LEU A  26      18.032   4.644  18.399  1.00  0.00           H  
ATOM    426 1HD1 LEU A  26      20.220   4.953  17.330  1.00  0.00           H  
ATOM    427 2HD1 LEU A  26      20.165   5.699  18.945  1.00  0.00           H  
ATOM    428 3HD1 LEU A  26      21.006   4.148  18.708  1.00  0.00           H  
ATOM    429 1HD2 LEU A  26      18.863   2.892  16.867  1.00  0.00           H  
ATOM    430 2HD2 LEU A  26      19.632   2.057  18.238  1.00  0.00           H  
ATOM    431 3HD2 LEU A  26      17.859   2.190  18.157  1.00  0.00           H  
ATOM    432  N   GLU A  27      17.555   3.626  23.080  1.00  0.00           N  
ATOM    433  CA  GLU A  27      17.684   3.295  24.494  1.00  0.00           C  
ATOM    434  C   GLU A  27      16.402   2.679  25.036  1.00  0.00           C  
ATOM    435  O   GLU A  27      16.440   1.787  25.883  1.00  0.00           O  
ATOM    436  CB  GLU A  27      18.044   4.542  25.304  1.00  0.00           C  
ATOM    437  CG  GLU A  27      19.436   5.092  25.026  1.00  0.00           C  
ATOM    438  CD  GLU A  27      20.529   4.120  25.374  1.00  0.00           C  
ATOM    439  OE1 GLU A  27      20.402   3.442  26.365  1.00  0.00           O  
ATOM    440  OE2 GLU A  27      21.492   4.055  24.647  1.00  0.00           O  
ATOM    441  H   GLU A  27      17.448   4.594  22.811  1.00  0.00           H  
ATOM    442  HA  GLU A  27      18.487   2.565  24.605  1.00  0.00           H  
ATOM    443 1HB  GLU A  27      17.324   5.333  25.093  1.00  0.00           H  
ATOM    444 2HB  GLU A  27      17.980   4.316  26.368  1.00  0.00           H  
ATOM    445 1HG  GLU A  27      19.512   5.343  23.968  1.00  0.00           H  
ATOM    446 2HG  GLU A  27      19.575   6.008  25.599  1.00  0.00           H  
ATOM    447  N   ALA A  28      15.265   3.162  24.543  1.00  0.00           N  
ATOM    448  CA  ALA A  28      13.971   2.601  24.910  1.00  0.00           C  
ATOM    449  C   ALA A  28      13.848   1.153  24.449  1.00  0.00           C  
ATOM    450  O   ALA A  28      13.383   0.293  25.196  1.00  0.00           O  
ATOM    451  CB  ALA A  28      12.845   3.441  24.326  1.00  0.00           C  
ATOM    452  H   ALA A  28      15.300   3.938  23.896  1.00  0.00           H  
ATOM    453  HA  ALA A  28      13.880   2.623  25.997  1.00  0.00           H  
ATOM    454 1HB  ALA A  28      11.885   3.009  24.609  1.00  0.00           H  
ATOM    455 2HB  ALA A  28      12.913   4.459  24.710  1.00  0.00           H  
ATOM    456 3HB  ALA A  28      12.929   3.457  23.241  1.00  0.00           H  
ATOM    457  N   MET A  29      14.265   0.893  23.215  1.00  0.00           N  
ATOM    458  CA  MET A  29      14.347  -0.470  22.706  1.00  0.00           C  
ATOM    459  C   MET A  29      15.244  -1.333  23.584  1.00  0.00           C  
ATOM    460  O   MET A  29      14.894  -2.465  23.923  1.00  0.00           O  
ATOM    461  CB  MET A  29      14.854  -0.466  21.266  1.00  0.00           C  
ATOM    462  CG  MET A  29      15.036  -1.850  20.658  1.00  0.00           C  
ATOM    463  SD  MET A  29      15.728  -1.793  18.993  1.00  0.00           S  
ATOM    464  CE  MET A  29      17.363  -1.146  19.328  1.00  0.00           C  
ATOM    465  H   MET A  29      14.534   1.660  22.615  1.00  0.00           H  
ATOM    466  HA  MET A  29      13.345  -0.903  22.710  1.00  0.00           H  
ATOM    467 1HB  MET A  29      14.156   0.085  20.636  1.00  0.00           H  
ATOM    468 2HB  MET A  29      15.814   0.048  21.219  1.00  0.00           H  
ATOM    469 1HG  MET A  29      15.702  -2.439  21.288  1.00  0.00           H  
ATOM    470 2HG  MET A  29      14.072  -2.357  20.614  1.00  0.00           H  
ATOM    471 1HE  MET A  29      17.916  -1.053  18.394  1.00  0.00           H  
ATOM    472 2HE  MET A  29      17.277  -0.166  19.800  1.00  0.00           H  
ATOM    473 3HE  MET A  29      17.893  -1.825  19.998  1.00  0.00           H  
ATOM    474  N   ALA A  30      16.401  -0.794  23.952  1.00  0.00           N  
ATOM    475  CA  ALA A  30      17.344  -1.510  24.802  1.00  0.00           C  
ATOM    476  C   ALA A  30      16.689  -1.948  26.105  1.00  0.00           C  
ATOM    477  O   ALA A  30      16.901  -3.068  26.571  1.00  0.00           O  
ATOM    478  CB  ALA A  30      18.563  -0.644  25.088  1.00  0.00           C  
ATOM    479  H   ALA A  30      16.634   0.136  23.632  1.00  0.00           H  
ATOM    480  HA  ALA A  30      17.683  -2.400  24.271  1.00  0.00           H  
ATOM    481 1HB  ALA A  30      19.258  -1.192  25.724  1.00  0.00           H  
ATOM    482 2HB  ALA A  30      19.055  -0.387  24.149  1.00  0.00           H  
ATOM    483 3HB  ALA A  30      18.250   0.268  25.594  1.00  0.00           H  
ATOM    484  N   GLU A  31      15.892  -1.061  26.688  1.00  0.00           N  
ATOM    485  CA  GLU A  31      15.167  -1.371  27.914  1.00  0.00           C  
ATOM    486  C   GLU A  31      14.262  -2.582  27.728  1.00  0.00           C  
ATOM    487  O   GLU A  31      14.224  -3.478  28.571  1.00  0.00           O  
ATOM    488  CB  GLU A  31      14.337  -0.166  28.362  1.00  0.00           C  
ATOM    489  CG  GLU A  31      13.568  -0.379  29.659  1.00  0.00           C  
ATOM    490  CD  GLU A  31      12.866   0.863  30.133  1.00  0.00           C  
ATOM    491  OE1 GLU A  31      13.009   1.882  29.501  1.00  0.00           O  
ATOM    492  OE2 GLU A  31      12.185   0.792  31.129  1.00  0.00           O  
ATOM    493  H   GLU A  31      15.784  -0.146  26.272  1.00  0.00           H  
ATOM    494  HA  GLU A  31      15.891  -1.603  28.695  1.00  0.00           H  
ATOM    495 1HB  GLU A  31      14.990   0.696  28.498  1.00  0.00           H  
ATOM    496 2HB  GLU A  31      13.616   0.089  27.585  1.00  0.00           H  
ATOM    497 1HG  GLU A  31      12.829  -1.165  29.507  1.00  0.00           H  
ATOM    498 2HG  GLU A  31      14.262  -0.714  30.429  1.00  0.00           H  
ATOM    499  N   GLU A  32      13.531  -2.602  26.618  1.00  0.00           N  
ATOM    500  CA  GLU A  32      12.640  -3.714  26.307  1.00  0.00           C  
ATOM    501  C   GLU A  32      13.425  -4.992  26.040  1.00  0.00           C  
ATOM    502  O   GLU A  32      13.009  -6.082  26.432  1.00  0.00           O  
ATOM    503  CB  GLU A  32      11.769  -3.375  25.096  1.00  0.00           C  
ATOM    504  CG  GLU A  32      10.728  -4.433  24.755  1.00  0.00           C  
ATOM    505  CD  GLU A  32       9.703  -4.615  25.839  1.00  0.00           C  
ATOM    506  OE1 GLU A  32       9.535  -3.717  26.629  1.00  0.00           O  
ATOM    507  OE2 GLU A  32       9.087  -5.654  25.878  1.00  0.00           O  
ATOM    508  H   GLU A  32      13.594  -1.828  25.973  1.00  0.00           H  
ATOM    509  HA  GLU A  32      11.989  -3.886  27.167  1.00  0.00           H  
ATOM    510 1HB  GLU A  32      11.246  -2.436  25.275  1.00  0.00           H  
ATOM    511 2HB  GLU A  32      12.403  -3.235  24.220  1.00  0.00           H  
ATOM    512 1HG  GLU A  32      10.220  -4.144  23.835  1.00  0.00           H  
ATOM    513 2HG  GLU A  32      11.234  -5.380  24.576  1.00  0.00           H  
ATOM    514  N   LEU A  33      14.565  -4.850  25.370  1.00  0.00           N  
ATOM    515  CA  LEU A  33      15.438  -5.985  25.098  1.00  0.00           C  
ATOM    516  C   LEU A  33      15.971  -6.593  26.388  1.00  0.00           C  
ATOM    517  O   LEU A  33      16.136  -7.808  26.491  1.00  0.00           O  
ATOM    518  CB  LEU A  33      16.611  -5.551  24.209  1.00  0.00           C  
ATOM    519  CG  LEU A  33      16.249  -5.179  22.765  1.00  0.00           C  
ATOM    520  CD1 LEU A  33      17.470  -4.593  22.070  1.00  0.00           C  
ATOM    521  CD2 LEU A  33      15.743  -6.414  22.034  1.00  0.00           C  
ATOM    522  H   LEU A  33      14.830  -3.933  25.041  1.00  0.00           H  
ATOM    523  HA  LEU A  33      14.862  -6.747  24.572  1.00  0.00           H  
ATOM    524 1HB  LEU A  33      17.089  -4.685  24.664  1.00  0.00           H  
ATOM    525 2HB  LEU A  33      17.337  -6.363  24.170  1.00  0.00           H  
ATOM    526  HG  LEU A  33      15.470  -4.416  22.770  1.00  0.00           H  
ATOM    527 1HD1 LEU A  33      17.213  -4.329  21.044  1.00  0.00           H  
ATOM    528 2HD1 LEU A  33      17.798  -3.700  22.602  1.00  0.00           H  
ATOM    529 3HD1 LEU A  33      18.273  -5.329  22.064  1.00  0.00           H  
ATOM    530 1HD2 LEU A  33      15.485  -6.149  21.008  1.00  0.00           H  
ATOM    531 2HD2 LEU A  33      16.522  -7.177  22.027  1.00  0.00           H  
ATOM    532 3HD2 LEU A  33      14.860  -6.801  22.542  1.00  0.00           H  
ATOM    533  N   LYS A  34      16.238  -5.741  27.371  1.00  0.00           N  
ATOM    534  CA  LYS A  34      16.613  -6.201  28.703  1.00  0.00           C  
ATOM    535  C   LYS A  34      15.467  -6.951  29.370  1.00  0.00           C  
ATOM    536  O   LYS A  34      15.686  -7.931  30.081  1.00  0.00           O  
ATOM    537  CB  LYS A  34      17.048  -5.021  29.575  1.00  0.00           C  
ATOM    538  CG  LYS A  34      18.386  -4.409  29.183  1.00  0.00           C  
ATOM    539  CD  LYS A  34      18.725  -3.214  30.062  1.00  0.00           C  
ATOM    540  CE  LYS A  34      20.054  -2.591  29.661  1.00  0.00           C  
ATOM    541  NZ  LYS A  34      20.389  -1.408  30.499  1.00  0.00           N  
ATOM    542  H   LYS A  34      16.180  -4.748  27.192  1.00  0.00           H  
ATOM    543  HA  LYS A  34      17.459  -6.882  28.608  1.00  0.00           H  
ATOM    544 1HB  LYS A  34      16.293  -4.236  29.526  1.00  0.00           H  
ATOM    545 2HB  LYS A  34      17.119  -5.344  30.614  1.00  0.00           H  
ATOM    546 1HG  LYS A  34      19.172  -5.158  29.283  1.00  0.00           H  
ATOM    547 2HG  LYS A  34      18.347  -4.085  28.143  1.00  0.00           H  
ATOM    548 1HD  LYS A  34      17.939  -2.463  29.974  1.00  0.00           H  
ATOM    549 2HD  LYS A  34      18.784  -3.533  31.102  1.00  0.00           H  
ATOM    550 1HE  LYS A  34      20.848  -3.329  29.762  1.00  0.00           H  
ATOM    551 2HE  LYS A  34      20.009  -2.279  28.617  1.00  0.00           H  
ATOM    552 1HZ  LYS A  34      21.275  -1.024  30.201  1.00  0.00           H  
ATOM    553 2HZ  LYS A  34      19.668  -0.707  30.397  1.00  0.00           H  
ATOM    554 3HZ  LYS A  34      20.452  -1.688  31.467  1.00  0.00           H  
ATOM    555  N   ARG A  35      14.246  -6.484  29.135  1.00  0.00           N  
ATOM    556  CA  ARG A  35      13.054  -7.182  29.606  1.00  0.00           C  
ATOM    557  C   ARG A  35      12.900  -8.533  28.918  1.00  0.00           C  
ATOM    558  O   ARG A  35      12.447  -9.502  29.527  1.00  0.00           O  
ATOM    559  CB  ARG A  35      11.809  -6.344  29.357  1.00  0.00           C  
ATOM    560  CG  ARG A  35      11.704  -5.086  30.206  1.00  0.00           C  
ATOM    561  CD  ARG A  35      10.552  -4.243  29.797  1.00  0.00           C  
ATOM    562  NE  ARG A  35      10.462  -3.027  30.590  1.00  0.00           N  
ATOM    563  CZ  ARG A  35       9.648  -1.990  30.311  1.00  0.00           C  
ATOM    564  NH1 ARG A  35       8.862  -2.036  29.258  1.00  0.00           N  
ATOM    565  NH2 ARG A  35       9.639  -0.927  31.096  1.00  0.00           N  
ATOM    566  H   ARG A  35      14.139  -5.623  28.619  1.00  0.00           H  
ATOM    567  HA  ARG A  35      13.155  -7.354  30.679  1.00  0.00           H  
ATOM    568 1HB  ARG A  35      11.779  -6.039  28.312  1.00  0.00           H  
ATOM    569 2HB  ARG A  35      10.921  -6.946  29.549  1.00  0.00           H  
ATOM    570 1HG  ARG A  35      11.572  -5.363  31.252  1.00  0.00           H  
ATOM    571 2HG  ARG A  35      12.616  -4.498  30.099  1.00  0.00           H  
ATOM    572 1HD  ARG A  35      10.662  -3.959  28.750  1.00  0.00           H  
ATOM    573 2HD  ARG A  35       9.627  -4.803  29.926  1.00  0.00           H  
ATOM    574  HE  ARG A  35      11.051  -2.955  31.408  1.00  0.00           H  
ATOM    575 1HH1 ARG A  35       8.868  -2.849  28.658  1.00  0.00           H  
ATOM    576 2HH1 ARG A  35       8.252  -1.260  29.049  1.00  0.00           H  
ATOM    577 1HH2 ARG A  35      10.243  -0.892  31.906  1.00  0.00           H  
ATOM    578 2HH2 ARG A  35       9.029  -0.151  30.887  1.00  0.00           H  
ATOM    579  N   GLN A  36      13.279  -8.589  27.645  1.00  0.00           N  
ATOM    580  CA  GLN A  36      13.233  -9.834  26.887  1.00  0.00           C  
ATOM    581  C   GLN A  36      14.326 -10.794  27.339  1.00  0.00           C  
ATOM    582  O   GLN A  36      14.169 -12.012  27.258  1.00  0.00           O  
ATOM    583  CB  GLN A  36      13.369  -9.554  25.388  1.00  0.00           C  
ATOM    584  CG  GLN A  36      12.211  -8.773  24.793  1.00  0.00           C  
ATOM    585  CD  GLN A  36      10.887  -9.498  24.940  1.00  0.00           C  
ATOM    586  OE1 GLN A  36      10.809 -10.718  24.769  1.00  0.00           O  
ATOM    587  NE2 GLN A  36       9.836  -8.751  25.257  1.00  0.00           N  
ATOM    588  H   GLN A  36      13.606  -7.749  27.192  1.00  0.00           H  
ATOM    589  HA  GLN A  36      12.267 -10.308  27.059  1.00  0.00           H  
ATOM    590 1HB  GLN A  36      14.284  -8.991  25.205  1.00  0.00           H  
ATOM    591 2HB  GLN A  36      13.452 -10.497  24.848  1.00  0.00           H  
ATOM    592 1HG  GLN A  36      12.133  -7.813  25.303  1.00  0.00           H  
ATOM    593 2HG  GLN A  36      12.399  -8.617  23.731  1.00  0.00           H  
ATOM    594 1HE2 GLN A  36       8.935  -9.175  25.368  1.00  0.00           H  
ATOM    595 2HE2 GLN A  36       9.943  -7.765  25.386  1.00  0.00           H  
ATOM    596  N   GLY A  37      15.434 -10.239  27.816  1.00  0.00           N  
ATOM    597  CA  GLY A  37      16.517 -11.042  28.371  1.00  0.00           C  
ATOM    598  C   GLY A  37      17.690 -11.131  27.399  1.00  0.00           C  
ATOM    599  O   GLY A  37      18.377 -12.150  27.333  1.00  0.00           O  
ATOM    600  H   GLY A  37      15.530  -9.233  27.795  1.00  0.00           H  
ATOM    601 1HA  GLY A  37      16.852 -10.603  29.311  1.00  0.00           H  
ATOM    602 2HA  GLY A  37      16.150 -12.043  28.595  1.00  0.00           H  
ATOM    603  N   LYS A  38      17.913 -10.057  26.650  1.00  0.00           N  
ATOM    604  CA  LYS A  38      19.011 -10.004  25.693  1.00  0.00           C  
ATOM    605  C   LYS A  38      20.275  -9.451  26.337  1.00  0.00           C  
ATOM    606  O   LYS A  38      20.210  -8.611  27.234  1.00  0.00           O  
ATOM    607  CB  LYS A  38      18.625  -9.157  24.479  1.00  0.00           C  
ATOM    608  CG  LYS A  38      17.367  -9.626  23.760  1.00  0.00           C  
ATOM    609  CD  LYS A  38      17.542 -11.030  23.199  1.00  0.00           C  
ATOM    610  CE  LYS A  38      16.323 -11.462  22.397  1.00  0.00           C  
ATOM    611  NZ  LYS A  38      16.459 -12.852  21.884  1.00  0.00           N  
ATOM    612  H   LYS A  38      17.304  -9.256  26.744  1.00  0.00           H  
ATOM    613  HA  LYS A  38      19.219 -11.018  25.350  1.00  0.00           H  
ATOM    614 1HB  LYS A  38      18.467  -8.125  24.791  1.00  0.00           H  
ATOM    615 2HB  LYS A  38      19.443  -9.160  23.759  1.00  0.00           H  
ATOM    616 1HG  LYS A  38      16.528  -9.624  24.456  1.00  0.00           H  
ATOM    617 2HG  LYS A  38      17.140  -8.943  22.942  1.00  0.00           H  
ATOM    618 1HD  LYS A  38      18.420 -11.057  22.552  1.00  0.00           H  
ATOM    619 2HD  LYS A  38      17.694 -11.732  24.018  1.00  0.00           H  
ATOM    620 1HE  LYS A  38      15.436 -11.405  23.025  1.00  0.00           H  
ATOM    621 2HE  LYS A  38      16.187 -10.788  21.551  1.00  0.00           H  
ATOM    622 1HZ  LYS A  38      15.633 -13.100  21.358  1.00  0.00           H  
ATOM    623 2HZ  LYS A  38      17.270 -12.912  21.284  1.00  0.00           H  
ATOM    624 3HZ  LYS A  38      16.568 -13.489  22.660  1.00  0.00           H  
ATOM    625  N   SER A  39      21.427  -9.923  25.872  1.00  0.00           N  
ATOM    626  CA  SER A  39      22.709  -9.463  26.391  1.00  0.00           C  
ATOM    627  C   SER A  39      23.048  -8.073  25.871  1.00  0.00           C  
ATOM    628  O   SER A  39      22.563  -7.657  24.818  1.00  0.00           O  
ATOM    629  CB  SER A  39      23.807 -10.437  26.008  1.00  0.00           C  
ATOM    630  OG  SER A  39      24.042 -10.410  24.627  1.00  0.00           O  
ATOM    631  H   SER A  39      21.413 -10.619  25.140  1.00  0.00           H  
ATOM    632  HA  SER A  39      22.645  -9.416  27.478  1.00  0.00           H  
ATOM    633 1HB  SER A  39      24.723 -10.181  26.541  1.00  0.00           H  
ATOM    634 2HB  SER A  39      23.523 -11.443  26.312  1.00  0.00           H  
ATOM    635  HG  SER A  39      24.490 -11.234  24.419  1.00  0.00           H  
ATOM    636  N   PRO A  40      23.883  -7.355  26.615  1.00  0.00           N  
ATOM    637  CA  PRO A  40      24.305  -6.016  26.220  1.00  0.00           C  
ATOM    638  C   PRO A  40      24.871  -6.011  24.806  1.00  0.00           C  
ATOM    639  O   PRO A  40      24.686  -5.052  24.057  1.00  0.00           O  
ATOM    640  CB  PRO A  40      25.378  -5.672  27.258  1.00  0.00           C  
ATOM    641  CG  PRO A  40      24.973  -6.438  28.470  1.00  0.00           C  
ATOM    642  CD  PRO A  40      24.454  -7.744  27.932  1.00  0.00           C  
ATOM    643  HA  PRO A  40      23.433  -5.360  26.240  1.00  0.00           H  
ATOM    644 1HB  PRO A  40      26.371  -5.961  26.883  1.00  0.00           H  
ATOM    645 2HB  PRO A  40      25.403  -4.585  27.427  1.00  0.00           H  
ATOM    646 1HG  PRO A  40      25.834  -6.569  29.142  1.00  0.00           H  
ATOM    647 2HG  PRO A  40      24.211  -5.880  29.035  1.00  0.00           H  
ATOM    648 1HD  PRO A  40      25.287  -8.453  27.821  1.00  0.00           H  
ATOM    649 2HD  PRO A  40      23.691  -8.146  28.615  1.00  0.00           H  
ATOM    650  N   ASP A  41      25.563  -7.087  24.447  1.00  0.00           N  
ATOM    651  CA  ASP A  41      26.149  -7.213  23.120  1.00  0.00           C  
ATOM    652  C   ASP A  41      25.071  -7.288  22.046  1.00  0.00           C  
ATOM    653  O   ASP A  41      25.148  -6.602  21.026  1.00  0.00           O  
ATOM    654  CB  ASP A  41      27.042  -8.454  23.044  1.00  0.00           C  
ATOM    655  CG  ASP A  41      28.329  -8.308  23.844  1.00  0.00           C  
ATOM    656  OD1 ASP A  41      28.662  -7.203  24.201  1.00  0.00           O  
ATOM    657  OD2 ASP A  41      28.968  -9.303  24.090  1.00  0.00           O  
ATOM    658  H   ASP A  41      25.687  -7.837  25.113  1.00  0.00           H  
ATOM    659  HA  ASP A  41      26.764  -6.334  22.927  1.00  0.00           H  
ATOM    660 1HB  ASP A  41      26.495  -9.320  23.418  1.00  0.00           H  
ATOM    661 2HB  ASP A  41      27.299  -8.655  22.003  1.00  0.00           H  
ATOM    662  N   GLU A  42      24.064  -8.122  22.282  1.00  0.00           N  
ATOM    663  CA  GLU A  42      22.966  -8.286  21.338  1.00  0.00           C  
ATOM    664  C   GLU A  42      22.100  -7.032  21.280  1.00  0.00           C  
ATOM    665  O   GLU A  42      21.545  -6.698  20.233  1.00  0.00           O  
ATOM    666  CB  GLU A  42      22.108  -9.494  21.722  1.00  0.00           C  
ATOM    667  CG  GLU A  42      22.808 -10.836  21.564  1.00  0.00           C  
ATOM    668  CD  GLU A  42      23.256 -11.101  20.153  1.00  0.00           C  
ATOM    669  OE1 GLU A  42      22.467 -10.922  19.256  1.00  0.00           O  
ATOM    670  OE2 GLU A  42      24.389 -11.481  19.973  1.00  0.00           O  
ATOM    671  H   GLU A  42      24.061  -8.661  23.137  1.00  0.00           H  
ATOM    672  HA  GLU A  42      23.384  -8.459  20.345  1.00  0.00           H  
ATOM    673 1HB  GLU A  42      21.793  -9.401  22.761  1.00  0.00           H  
ATOM    674 2HB  GLU A  42      21.209  -9.511  21.107  1.00  0.00           H  
ATOM    675 1HG  GLU A  42      23.678 -10.861  22.220  1.00  0.00           H  
ATOM    676 2HG  GLU A  42      22.128 -11.627  21.878  1.00  0.00           H  
ATOM    677  N   ILE A  43      21.992  -6.342  22.409  1.00  0.00           N  
ATOM    678  CA  ILE A  43      21.290  -5.064  22.461  1.00  0.00           C  
ATOM    679  C   ILE A  43      21.979  -4.023  21.587  1.00  0.00           C  
ATOM    680  O   ILE A  43      21.324  -3.297  20.838  1.00  0.00           O  
ATOM    681  CB  ILE A  43      21.202  -4.543  23.908  1.00  0.00           C  
ATOM    682  CG1 ILE A  43      20.268  -5.427  24.738  1.00  0.00           C  
ATOM    683  CG2 ILE A  43      20.728  -3.098  23.925  1.00  0.00           C  
ATOM    684  CD1 ILE A  43      20.340  -5.165  26.225  1.00  0.00           C  
ATOM    685  H   ILE A  43      22.404  -6.711  23.254  1.00  0.00           H  
ATOM    686  HA  ILE A  43      20.276  -5.210  22.088  1.00  0.00           H  
ATOM    687  HB  ILE A  43      22.185  -4.599  24.375  1.00  0.00           H  
ATOM    688 1HG1 ILE A  43      19.239  -5.273  24.413  1.00  0.00           H  
ATOM    689 2HG1 ILE A  43      20.510  -6.476  24.565  1.00  0.00           H  
ATOM    690 1HG2 ILE A  43      20.671  -2.746  24.955  1.00  0.00           H  
ATOM    691 2HG2 ILE A  43      21.430  -2.479  23.368  1.00  0.00           H  
ATOM    692 3HG2 ILE A  43      19.742  -3.033  23.464  1.00  0.00           H  
ATOM    693 1HD1 ILE A  43      19.650  -5.829  26.745  1.00  0.00           H  
ATOM    694 2HD1 ILE A  43      21.355  -5.347  26.578  1.00  0.00           H  
ATOM    695 3HD1 ILE A  43      20.066  -4.130  26.425  1.00  0.00           H  
ATOM    696  N   GLN A  44      23.302  -3.954  21.687  1.00  0.00           N  
ATOM    697  CA  GLN A  44      24.083  -3.023  20.882  1.00  0.00           C  
ATOM    698  C   GLN A  44      23.954  -3.335  19.398  1.00  0.00           C  
ATOM    699  O   GLN A  44      23.891  -2.430  18.565  1.00  0.00           O  
ATOM    700  CB  GLN A  44      25.556  -3.060  21.298  1.00  0.00           C  
ATOM    701  CG  GLN A  44      26.425  -2.026  20.604  1.00  0.00           C  
ATOM    702  CD  GLN A  44      26.029  -0.605  20.959  1.00  0.00           C  
ATOM    703  OE1 GLN A  44      25.878  -0.263  22.135  1.00  0.00           O  
ATOM    704  NE2 GLN A  44      25.859   0.232  19.942  1.00  0.00           N  
ATOM    705  H   GLN A  44      23.777  -4.562  22.338  1.00  0.00           H  
ATOM    706  HA  GLN A  44      23.704  -2.014  21.054  1.00  0.00           H  
ATOM    707 1HB  GLN A  44      25.635  -2.899  22.373  1.00  0.00           H  
ATOM    708 2HB  GLN A  44      25.970  -4.046  21.083  1.00  0.00           H  
ATOM    709 1HG  GLN A  44      27.462  -2.177  20.904  1.00  0.00           H  
ATOM    710 2HG  GLN A  44      26.327  -2.149  19.525  1.00  0.00           H  
ATOM    711 1HE2 GLN A  44      25.598   1.183  20.114  1.00  0.00           H  
ATOM    712 2HE2 GLN A  44      25.992  -0.086  19.003  1.00  0.00           H  
ATOM    713  N   LYS A  45      23.915  -4.622  19.070  1.00  0.00           N  
ATOM    714  CA  LYS A  45      23.715  -5.058  17.692  1.00  0.00           C  
ATOM    715  C   LYS A  45      22.400  -4.528  17.133  1.00  0.00           C  
ATOM    716  O   LYS A  45      22.350  -4.023  16.013  1.00  0.00           O  
ATOM    717  CB  LYS A  45      23.749  -6.584  17.602  1.00  0.00           C  
ATOM    718  CG  LYS A  45      25.127  -7.197  17.810  1.00  0.00           C  
ATOM    719  CD  LYS A  45      25.070  -8.716  17.757  1.00  0.00           C  
ATOM    720  CE  LYS A  45      26.427  -9.333  18.065  1.00  0.00           C  
ATOM    721  NZ  LYS A  45      26.375 -10.820  18.065  1.00  0.00           N  
ATOM    722  H   LYS A  45      24.028  -5.318  19.793  1.00  0.00           H  
ATOM    723  HA  LYS A  45      24.529  -4.664  17.084  1.00  0.00           H  
ATOM    724 1HB  LYS A  45      23.078  -7.008  18.350  1.00  0.00           H  
ATOM    725 2HB  LYS A  45      23.387  -6.899  16.623  1.00  0.00           H  
ATOM    726 1HG  LYS A  45      25.805  -6.840  17.033  1.00  0.00           H  
ATOM    727 2HG  LYS A  45      25.520  -6.890  18.778  1.00  0.00           H  
ATOM    728 1HD  LYS A  45      24.343  -9.079  18.485  1.00  0.00           H  
ATOM    729 2HD  LYS A  45      24.754  -9.035  16.764  1.00  0.00           H  
ATOM    730 1HE  LYS A  45      27.152  -9.007  17.320  1.00  0.00           H  
ATOM    731 2HE  LYS A  45      26.767  -8.994  19.043  1.00  0.00           H  
ATOM    732 1HZ  LYS A  45      27.293 -11.189  18.272  1.00  0.00           H  
ATOM    733 2HZ  LYS A  45      25.719 -11.135  18.766  1.00  0.00           H  
ATOM    734 3HZ  LYS A  45      26.079 -11.147  17.156  1.00  0.00           H  
ATOM    735  N   ALA A  46      21.338  -4.650  17.922  1.00  0.00           N  
ATOM    736  CA  ALA A  46      20.030  -4.140  17.528  1.00  0.00           C  
ATOM    737  C   ALA A  46      20.051  -2.626  17.374  1.00  0.00           C  
ATOM    738  O   ALA A  46      19.473  -2.078  16.435  1.00  0.00           O  
ATOM    739  CB  ALA A  46      18.973  -4.553  18.541  1.00  0.00           C  
ATOM    740  H   ALA A  46      21.439  -5.104  18.817  1.00  0.00           H  
ATOM    741  HA  ALA A  46      19.766  -4.579  16.564  1.00  0.00           H  
ATOM    742 1HB  ALA A  46      18.002  -4.165  18.233  1.00  0.00           H  
ATOM    743 2HB  ALA A  46      18.928  -5.641  18.597  1.00  0.00           H  
ATOM    744 3HB  ALA A  46      19.230  -4.150  19.520  1.00  0.00           H  
ATOM    745  N   LYS A  47      20.720  -1.951  18.302  1.00  0.00           N  
ATOM    746  CA  LYS A  47      20.838  -0.499  18.260  1.00  0.00           C  
ATOM    747  C   LYS A  47      21.595  -0.042  17.020  1.00  0.00           C  
ATOM    748  O   LYS A  47      21.224   0.942  16.381  1.00  0.00           O  
ATOM    749  CB  LYS A  47      21.533   0.018  19.520  1.00  0.00           C  
ATOM    750  CG  LYS A  47      20.675  -0.032  20.778  1.00  0.00           C  
ATOM    751  CD  LYS A  47      21.490   0.310  22.016  1.00  0.00           C  
ATOM    752  CE  LYS A  47      21.933   1.766  22.003  1.00  0.00           C  
ATOM    753  NZ  LYS A  47      22.691   2.128  23.232  1.00  0.00           N  
ATOM    754  H   LYS A  47      21.162  -2.458  19.058  1.00  0.00           H  
ATOM    755  HA  LYS A  47      19.835  -0.071  18.225  1.00  0.00           H  
ATOM    756 1HB  LYS A  47      22.434  -0.568  19.706  1.00  0.00           H  
ATOM    757 2HB  LYS A  47      21.842   1.053  19.367  1.00  0.00           H  
ATOM    758 1HG  LYS A  47      19.853   0.678  20.686  1.00  0.00           H  
ATOM    759 2HG  LYS A  47      20.258  -1.032  20.893  1.00  0.00           H  
ATOM    760 1HD  LYS A  47      20.889   0.130  22.908  1.00  0.00           H  
ATOM    761 2HD  LYS A  47      22.372  -0.328  22.059  1.00  0.00           H  
ATOM    762 1HE  LYS A  47      22.565   1.946  21.135  1.00  0.00           H  
ATOM    763 2HE  LYS A  47      21.058   2.412  21.929  1.00  0.00           H  
ATOM    764 1HZ  LYS A  47      22.966   3.099  23.185  1.00  0.00           H  
ATOM    765 2HZ  LYS A  47      22.107   1.982  24.044  1.00  0.00           H  
ATOM    766 3HZ  LYS A  47      23.515   1.548  23.302  1.00  0.00           H  
ATOM    767  N   ASP A  48      22.658  -0.765  16.684  1.00  0.00           N  
ATOM    768  CA  ASP A  48      23.448  -0.460  15.496  1.00  0.00           C  
ATOM    769  C   ASP A  48      22.621  -0.634  14.227  1.00  0.00           C  
ATOM    770  O   ASP A  48      22.707   0.176  13.303  1.00  0.00           O  
ATOM    771  CB  ASP A  48      24.689  -1.354  15.431  1.00  0.00           C  
ATOM    772  CG  ASP A  48      25.727  -1.004  16.489  1.00  0.00           C  
ATOM    773  OD1 ASP A  48      25.629   0.055  17.062  1.00  0.00           O  
ATOM    774  OD2 ASP A  48      26.608  -1.799  16.713  1.00  0.00           O  
ATOM    775  H   ASP A  48      22.928  -1.544  17.266  1.00  0.00           H  
ATOM    776  HA  ASP A  48      23.772   0.579  15.553  1.00  0.00           H  
ATOM    777 1HB  ASP A  48      24.394  -2.395  15.563  1.00  0.00           H  
ATOM    778 2HB  ASP A  48      25.150  -1.266  14.447  1.00  0.00           H  
ATOM    779  N   GLU A  49      21.820  -1.694  14.189  1.00  0.00           N  
ATOM    780  CA  GLU A  49      20.949  -1.954  13.050  1.00  0.00           C  
ATOM    781  C   GLU A  49      19.965  -0.812  12.834  1.00  0.00           C  
ATOM    782  O   GLU A  49      19.898  -0.232  11.752  1.00  0.00           O  
ATOM    783  CB  GLU A  49      20.186  -3.266  13.252  1.00  0.00           C  
ATOM    784  CG  GLU A  49      19.223  -3.612  12.126  1.00  0.00           C  
ATOM    785  CD  GLU A  49      18.412  -4.846  12.408  1.00  0.00           C  
ATOM    786  OE1 GLU A  49      18.681  -5.499  13.388  1.00  0.00           O  
ATOM    787  OE2 GLU A  49      17.522  -5.137  11.643  1.00  0.00           O  
ATOM    788  H   GLU A  49      21.816  -2.335  14.969  1.00  0.00           H  
ATOM    789  HA  GLU A  49      21.566  -2.047  12.155  1.00  0.00           H  
ATOM    790 1HB  GLU A  49      20.895  -4.088  13.350  1.00  0.00           H  
ATOM    791 2HB  GLU A  49      19.614  -3.215  14.178  1.00  0.00           H  
ATOM    792 1HG  GLU A  49      18.545  -2.774  11.971  1.00  0.00           H  
ATOM    793 2HG  GLU A  49      19.791  -3.759  11.208  1.00  0.00           H  
ATOM    794  N   VAL A  50      19.203  -0.491  13.876  1.00  0.00           N  
ATOM    795  CA  VAL A  50      18.168   0.532  13.781  1.00  0.00           C  
ATOM    796  C   VAL A  50      18.768   1.897  13.464  1.00  0.00           C  
ATOM    797  O   VAL A  50      18.286   2.607  12.583  1.00  0.00           O  
ATOM    798  CB  VAL A  50      17.378   0.615  15.100  1.00  0.00           C  
ATOM    799  CG1 VAL A  50      16.445   1.817  15.087  1.00  0.00           C  
ATOM    800  CG2 VAL A  50      16.597  -0.672  15.318  1.00  0.00           C  
ATOM    801  H   VAL A  50      19.345  -0.964  14.756  1.00  0.00           H  
ATOM    802  HA  VAL A  50      17.487   0.262  12.973  1.00  0.00           H  
ATOM    803  HB  VAL A  50      18.077   0.760  15.924  1.00  0.00           H  
ATOM    804 1HG1 VAL A  50      15.894   1.861  16.027  1.00  0.00           H  
ATOM    805 2HG1 VAL A  50      17.029   2.729  14.967  1.00  0.00           H  
ATOM    806 3HG1 VAL A  50      15.742   1.723  14.260  1.00  0.00           H  
ATOM    807 1HG2 VAL A  50      16.041  -0.606  16.253  1.00  0.00           H  
ATOM    808 2HG2 VAL A  50      15.901  -0.819  14.492  1.00  0.00           H  
ATOM    809 3HG2 VAL A  50      17.288  -1.513  15.365  1.00  0.00           H  
ATOM    810  N   LYS A  51      19.821   2.257  14.188  1.00  0.00           N  
ATOM    811  CA  LYS A  51      20.515   3.518  13.959  1.00  0.00           C  
ATOM    812  C   LYS A  51      20.992   3.630  12.516  1.00  0.00           C  
ATOM    813  O   LYS A  51      20.759   4.640  11.851  1.00  0.00           O  
ATOM    814  CB  LYS A  51      21.699   3.660  14.917  1.00  0.00           C  
ATOM    815  CG  LYS A  51      22.510   4.935  14.730  1.00  0.00           C  
ATOM    816  CD  LYS A  51      23.675   4.997  15.708  1.00  0.00           C  
ATOM    817  CE  LYS A  51      24.439   6.307  15.576  1.00  0.00           C  
ATOM    818  NZ  LYS A  51      25.167   6.399  14.282  1.00  0.00           N  
ATOM    819  H   LYS A  51      20.149   1.640  14.918  1.00  0.00           H  
ATOM    820  HA  LYS A  51      19.819   4.336  14.154  1.00  0.00           H  
ATOM    821 1HB  LYS A  51      21.340   3.639  15.946  1.00  0.00           H  
ATOM    822 2HB  LYS A  51      22.374   2.813  14.789  1.00  0.00           H  
ATOM    823 1HG  LYS A  51      22.899   4.973  13.712  1.00  0.00           H  
ATOM    824 2HG  LYS A  51      21.868   5.801  14.888  1.00  0.00           H  
ATOM    825 1HD  LYS A  51      23.299   4.906  16.728  1.00  0.00           H  
ATOM    826 2HD  LYS A  51      24.356   4.169  15.515  1.00  0.00           H  
ATOM    827 1HE  LYS A  51      23.744   7.142  15.649  1.00  0.00           H  
ATOM    828 2HE  LYS A  51      25.159   6.390  16.390  1.00  0.00           H  
ATOM    829 1HZ  LYS A  51      25.660   7.279  14.234  1.00  0.00           H  
ATOM    830 2HZ  LYS A  51      25.829   5.638  14.212  1.00  0.00           H  
ATOM    831 3HZ  LYS A  51      24.507   6.341  13.519  1.00  0.00           H  
ATOM    832  N   THR A  52      21.658   2.586  12.036  1.00  0.00           N  
ATOM    833  CA  THR A  52      22.238   2.596  10.699  1.00  0.00           C  
ATOM    834  C   THR A  52      21.162   2.749   9.633  1.00  0.00           C  
ATOM    835  O   THR A  52      21.302   3.551   8.708  1.00  0.00           O  
ATOM    836  CB  THR A  52      23.047   1.312  10.436  1.00  0.00           C  
ATOM    837  OG1 THR A  52      24.135   1.231  11.365  1.00  0.00           O  
ATOM    838  CG2 THR A  52      23.595   1.308   9.017  1.00  0.00           C  
ATOM    839  H   THR A  52      21.765   1.764  12.612  1.00  0.00           H  
ATOM    840  HA  THR A  52      22.919   3.445  10.624  1.00  0.00           H  
ATOM    841  HB  THR A  52      22.404   0.442  10.573  1.00  0.00           H  
ATOM    842  HG1 THR A  52      23.812   0.901  12.207  1.00  0.00           H  
ATOM    843 1HG2 THR A  52      24.164   0.393   8.849  1.00  0.00           H  
ATOM    844 2HG2 THR A  52      22.770   1.358   8.308  1.00  0.00           H  
ATOM    845 3HG2 THR A  52      24.246   2.170   8.877  1.00  0.00           H  
ATOM    846  N   LYS A  53      20.089   1.979   9.768  1.00  0.00           N  
ATOM    847  CA  LYS A  53      19.032   1.956   8.762  1.00  0.00           C  
ATOM    848  C   LYS A  53      18.280   3.279   8.723  1.00  0.00           C  
ATOM    849  O   LYS A  53      17.967   3.796   7.651  1.00  0.00           O  
ATOM    850  CB  LYS A  53      18.059   0.806   9.033  1.00  0.00           C  
ATOM    851  CG  LYS A  53      18.621  -0.577   8.731  1.00  0.00           C  
ATOM    852  CD  LYS A  53      17.618  -1.667   9.077  1.00  0.00           C  
ATOM    853  CE  LYS A  53      18.118  -3.038   8.643  1.00  0.00           C  
ATOM    854  NZ  LYS A  53      17.187  -4.125   9.052  1.00  0.00           N  
ATOM    855  H   LYS A  53      20.002   1.393  10.585  1.00  0.00           H  
ATOM    856  HA  LYS A  53      19.487   1.792   7.785  1.00  0.00           H  
ATOM    857 1HB  LYS A  53      17.757   0.824  10.080  1.00  0.00           H  
ATOM    858 2HB  LYS A  53      17.161   0.941   8.430  1.00  0.00           H  
ATOM    859 1HG  LYS A  53      18.869  -0.646   7.671  1.00  0.00           H  
ATOM    860 2HG  LYS A  53      19.530  -0.734   9.310  1.00  0.00           H  
ATOM    861 1HD  LYS A  53      17.447  -1.676  10.154  1.00  0.00           H  
ATOM    862 2HD  LYS A  53      16.671  -1.463   8.578  1.00  0.00           H  
ATOM    863 1HE  LYS A  53      18.228  -3.058   7.560  1.00  0.00           H  
ATOM    864 2HE  LYS A  53      19.095  -3.227   9.089  1.00  0.00           H  
ATOM    865 1HZ  LYS A  53      17.554  -5.015   8.747  1.00  0.00           H  
ATOM    866 2HZ  LYS A  53      17.092  -4.127  10.058  1.00  0.00           H  
ATOM    867 3HZ  LYS A  53      16.283  -3.971   8.629  1.00  0.00           H  
ATOM    868  N   VAL A  54      17.991   3.824   9.900  1.00  0.00           N  
ATOM    869  CA  VAL A  54      17.341   5.126  10.004  1.00  0.00           C  
ATOM    870  C   VAL A  54      18.267   6.242   9.537  1.00  0.00           C  
ATOM    871  O   VAL A  54      17.860   7.125   8.783  1.00  0.00           O  
ATOM    872  CB  VAL A  54      16.910   5.395  11.458  1.00  0.00           C  
ATOM    873  CG1 VAL A  54      16.435   6.832  11.615  1.00  0.00           C  
ATOM    874  CG2 VAL A  54      15.818   4.418  11.863  1.00  0.00           C  
ATOM    875  H   VAL A  54      18.228   3.325  10.745  1.00  0.00           H  
ATOM    876  HA  VAL A  54      16.459   5.123   9.363  1.00  0.00           H  
ATOM    877  HB  VAL A  54      17.773   5.268  12.112  1.00  0.00           H  
ATOM    878 1HG1 VAL A  54      16.135   7.004  12.649  1.00  0.00           H  
ATOM    879 2HG1 VAL A  54      17.245   7.513  11.355  1.00  0.00           H  
ATOM    880 3HG1 VAL A  54      15.585   7.008  10.957  1.00  0.00           H  
ATOM    881 1HG2 VAL A  54      15.518   4.613  12.892  1.00  0.00           H  
ATOM    882 2HG2 VAL A  54      14.957   4.541  11.205  1.00  0.00           H  
ATOM    883 3HG2 VAL A  54      16.193   3.398  11.782  1.00  0.00           H  
ATOM    884  N   GLU A  55      19.515   6.198   9.992  1.00  0.00           N  
ATOM    885  CA  GLU A  55      20.519   7.167   9.570  1.00  0.00           C  
ATOM    886  C   GLU A  55      20.682   7.167   8.055  1.00  0.00           C  
ATOM    887  O   GLU A  55      20.756   8.224   7.430  1.00  0.00           O  
ATOM    888  CB  GLU A  55      21.863   6.869  10.237  1.00  0.00           C  
ATOM    889  CG  GLU A  55      22.977   7.840   9.871  1.00  0.00           C  
ATOM    890  CD  GLU A  55      24.266   7.548  10.588  1.00  0.00           C  
ATOM    891  OE1 GLU A  55      24.213   7.047  11.685  1.00  0.00           O  
ATOM    892  OE2 GLU A  55      25.304   7.827  10.037  1.00  0.00           O  
ATOM    893  H   GLU A  55      19.775   5.473  10.647  1.00  0.00           H  
ATOM    894  HA  GLU A  55      20.192   8.160   9.878  1.00  0.00           H  
ATOM    895 1HB  GLU A  55      21.744   6.889  11.321  1.00  0.00           H  
ATOM    896 2HB  GLU A  55      22.190   5.866   9.963  1.00  0.00           H  
ATOM    897 1HG  GLU A  55      23.151   7.787   8.797  1.00  0.00           H  
ATOM    898 2HG  GLU A  55      22.654   8.852  10.110  1.00  0.00           H  
ATOM    899  N   GLN A  56      20.742   5.975   7.473  1.00  0.00           N  
ATOM    900  CA  GLN A  56      20.869   5.834   6.028  1.00  0.00           C  
ATOM    901  C   GLN A  56      19.654   6.411   5.309  1.00  0.00           C  
ATOM    902  O   GLN A  56      19.787   7.066   4.276  1.00  0.00           O  
ATOM    903  CB  GLN A  56      21.052   4.362   5.648  1.00  0.00           C  
ATOM    904  CG  GLN A  56      21.346   4.131   4.175  1.00  0.00           C  
ATOM    905  CD  GLN A  56      22.678   4.719   3.752  1.00  0.00           C  
ATOM    906  OE1 GLN A  56      23.691   4.556   4.437  1.00  0.00           O  
ATOM    907  NE2 GLN A  56      22.685   5.409   2.617  1.00  0.00           N  
ATOM    908  H   GLN A  56      20.697   5.144   8.046  1.00  0.00           H  
ATOM    909  HA  GLN A  56      21.752   6.386   5.702  1.00  0.00           H  
ATOM    910 1HB  GLN A  56      21.872   3.936   6.225  1.00  0.00           H  
ATOM    911 2HB  GLN A  56      20.150   3.806   5.902  1.00  0.00           H  
ATOM    912 1HG  GLN A  56      21.369   3.058   3.984  1.00  0.00           H  
ATOM    913 2HG  GLN A  56      20.561   4.599   3.581  1.00  0.00           H  
ATOM    914 1HE2 GLN A  56      23.535   5.821   2.286  1.00  0.00           H  
ATOM    915 2HE2 GLN A  56      21.841   5.517   2.091  1.00  0.00           H  
ATOM    916  N   ALA A  57      18.472   6.162   5.863  1.00  0.00           N  
ATOM    917  CA  ALA A  57      17.240   6.720   5.319  1.00  0.00           C  
ATOM    918  C   ALA A  57      17.295   8.241   5.282  1.00  0.00           C  
ATOM    919  O   ALA A  57      16.862   8.862   4.312  1.00  0.00           O  
ATOM    920  CB  ALA A  57      16.042   6.254   6.135  1.00  0.00           C  
ATOM    921  H   ALA A  57      18.428   5.570   6.680  1.00  0.00           H  
ATOM    922  HA  ALA A  57      17.117   6.355   4.299  1.00  0.00           H  
ATOM    923 1HB  ALA A  57      15.130   6.680   5.717  1.00  0.00           H  
ATOM    924 2HB  ALA A  57      15.982   5.166   6.104  1.00  0.00           H  
ATOM    925 3HB  ALA A  57      16.155   6.582   7.167  1.00  0.00           H  
ATOM    926  N   ILE A  58      17.829   8.836   6.342  1.00  0.00           N  
ATOM    927  CA  ILE A  58      18.044  10.277   6.386  1.00  0.00           C  
ATOM    928  C   ILE A  58      19.047  10.717   5.328  1.00  0.00           C  
ATOM    929  O   ILE A  58      18.851  11.730   4.655  1.00  0.00           O  
ATOM    930  CB  ILE A  58      18.538  10.716   7.777  1.00  0.00           C  
ATOM    931  CG1 ILE A  58      17.436  10.522   8.821  1.00  0.00           C  
ATOM    932  CG2 ILE A  58      18.996  12.167   7.745  1.00  0.00           C  
ATOM    933  CD1 ILE A  58      17.914  10.667  10.248  1.00  0.00           C  
ATOM    934  H   ILE A  58      18.094   8.274   7.140  1.00  0.00           H  
ATOM    935  HA  ILE A  58      17.095  10.774   6.185  1.00  0.00           H  
ATOM    936  HB  ILE A  58      19.375  10.088   8.081  1.00  0.00           H  
ATOM    937 1HG1 ILE A  58      16.642  11.248   8.651  1.00  0.00           H  
ATOM    938 2HG1 ILE A  58      16.999   9.529   8.708  1.00  0.00           H  
ATOM    939 1HG2 ILE A  58      19.341  12.461   8.735  1.00  0.00           H  
ATOM    940 2HG2 ILE A  58      19.810  12.275   7.030  1.00  0.00           H  
ATOM    941 3HG2 ILE A  58      18.164  12.804   7.446  1.00  0.00           H  
ATOM    942 1HD1 ILE A  58      17.077  10.516  10.929  1.00  0.00           H  
ATOM    943 2HD1 ILE A  58      18.686   9.924  10.450  1.00  0.00           H  
ATOM    944 3HD1 ILE A  58      18.323  11.666  10.394  1.00  0.00           H  
ATOM    945  N   ARG A  59      20.122   9.949   5.182  1.00  0.00           N  
ATOM    946  CA  ARG A  59      21.151  10.251   4.196  1.00  0.00           C  
ATOM    947  C   ARG A  59      20.603  10.144   2.778  1.00  0.00           C  
ATOM    948  O   ARG A  59      20.987  10.912   1.895  1.00  0.00           O  
ATOM    949  CB  ARG A  59      22.335   9.308   4.352  1.00  0.00           C  
ATOM    950  CG  ARG A  59      23.178   9.541   5.595  1.00  0.00           C  
ATOM    951  CD  ARG A  59      24.287   8.558   5.699  1.00  0.00           C  
ATOM    952  NE  ARG A  59      25.049   8.727   6.926  1.00  0.00           N  
ATOM    953  CZ  ARG A  59      26.061   9.602   7.084  1.00  0.00           C  
ATOM    954  NH1 ARG A  59      26.420  10.379   6.087  1.00  0.00           N  
ATOM    955  NH2 ARG A  59      26.692   9.680   8.243  1.00  0.00           N  
ATOM    956  H   ARG A  59      20.227   9.135   5.771  1.00  0.00           H  
ATOM    957  HA  ARG A  59      21.494  11.273   4.353  1.00  0.00           H  
ATOM    958 1HB  ARG A  59      21.978   8.279   4.384  1.00  0.00           H  
ATOM    959 2HB  ARG A  59      22.991   9.400   3.486  1.00  0.00           H  
ATOM    960 1HG  ARG A  59      23.609  10.542   5.561  1.00  0.00           H  
ATOM    961 2HG  ARG A  59      22.552   9.446   6.483  1.00  0.00           H  
ATOM    962 1HD  ARG A  59      23.880   7.548   5.686  1.00  0.00           H  
ATOM    963 2HD  ARG A  59      24.966   8.686   4.856  1.00  0.00           H  
ATOM    964  HE  ARG A  59      24.801   8.147   7.716  1.00  0.00           H  
ATOM    965 1HH1 ARG A  59      25.938  10.319   5.201  1.00  0.00           H  
ATOM    966 2HH1 ARG A  59      27.179  11.035   6.205  1.00  0.00           H  
ATOM    967 1HH2 ARG A  59      26.416   9.082   9.010  1.00  0.00           H  
ATOM    968 2HH2 ARG A  59      27.450  10.335   8.362  1.00  0.00           H  
ATOM    969  N   GLU A  60      19.706   9.188   2.566  1.00  0.00           N  
ATOM    970  CA  GLU A  60      19.042   9.032   1.277  1.00  0.00           C  
ATOM    971  C   GLU A  60      18.104  10.197   0.996  1.00  0.00           C  
ATOM    972  O   GLU A  60      17.995  10.660  -0.141  1.00  0.00           O  
ATOM    973  CB  GLU A  60      18.262   7.716   1.234  1.00  0.00           C  
ATOM    974  CG  GLU A  60      19.133   6.468   1.221  1.00  0.00           C  
ATOM    975  CD  GLU A  60      20.034   6.397   0.019  1.00  0.00           C  
ATOM    976  OE1 GLU A  60      19.561   6.626  -1.068  1.00  0.00           O  
ATOM    977  OE2 GLU A  60      21.196   6.112   0.189  1.00  0.00           O  
ATOM    978  H   GLU A  60      19.477   8.553   3.317  1.00  0.00           H  
ATOM    979  HA  GLU A  60      19.803   9.009   0.496  1.00  0.00           H  
ATOM    980 1HB  GLU A  60      17.603   7.655   2.101  1.00  0.00           H  
ATOM    981 2HB  GLU A  60      17.633   7.694   0.344  1.00  0.00           H  
ATOM    982 1HG  GLU A  60      19.747   6.457   2.121  1.00  0.00           H  
ATOM    983 2HG  GLU A  60      18.491   5.589   1.241  1.00  0.00           H  
ATOM    984  N   TRP A  61      17.427  10.671   2.035  1.00  0.00           N  
ATOM    985  CA  TRP A  61      16.604  11.870   1.933  1.00  0.00           C  
ATOM    986  C   TRP A  61      17.440  13.081   1.542  1.00  0.00           C  
ATOM    987  O   TRP A  61      17.034  13.880   0.697  1.00  0.00           O  
ATOM    988  CB  TRP A  61      15.894  12.144   3.260  1.00  0.00           C  
ATOM    989  CG  TRP A  61      15.055  13.386   3.245  1.00  0.00           C  
ATOM    990  CD1 TRP A  61      13.755  13.487   2.851  1.00  0.00           C  
ATOM    991  CD2 TRP A  61      15.458  14.718   3.644  1.00  0.00           C  
ATOM    992  NE1 TRP A  61      13.322  14.784   2.975  1.00  0.00           N  
ATOM    993  CE2 TRP A  61      14.351  15.551   3.461  1.00  0.00           C  
ATOM    994  CE3 TRP A  61      16.651  15.262   4.136  1.00  0.00           C  
ATOM    995  CZ2 TRP A  61      14.396  16.906   3.750  1.00  0.00           C  
ATOM    996  CZ3 TRP A  61      16.696  16.621   4.427  1.00  0.00           C  
ATOM    997  CH2 TRP A  61      15.597  17.420   4.239  1.00  0.00           C  
ATOM    998  H   TRP A  61      17.486  10.190   2.922  1.00  0.00           H  
ATOM    999  HA  TRP A  61      15.852  11.707   1.160  1.00  0.00           H  
ATOM   1000 1HB  TRP A  61      15.250  11.299   3.509  1.00  0.00           H  
ATOM   1001 2HB  TRP A  61      16.632  12.238   4.055  1.00  0.00           H  
ATOM   1002  HD1 TRP A  61      13.147  12.659   2.490  1.00  0.00           H  
ATOM   1003  HE1 TRP A  61      12.398  15.121   2.747  1.00  0.00           H  
ATOM   1004  HE3 TRP A  61      17.526  14.631   4.290  1.00  0.00           H  
ATOM   1005  HZ2 TRP A  61      13.534  17.558   3.607  1.00  0.00           H  
ATOM   1006  HZ3 TRP A  61      17.629  17.036   4.809  1.00  0.00           H  
ATOM   1007  HH2 TRP A  61      15.667  18.482   4.478  1.00  0.00           H  
ATOM   1008  N   LYS A  62      18.606  13.213   2.160  1.00  0.00           N  
ATOM   1009  CA  LYS A  62      19.528  14.298   1.838  1.00  0.00           C  
ATOM   1010  C   LYS A  62      20.059  14.163   0.415  1.00  0.00           C  
ATOM   1011  O   LYS A  62      20.233  15.158  -0.287  1.00  0.00           O  
ATOM   1012  CB  LYS A  62      20.690  14.327   2.832  1.00  0.00           C  
ATOM   1013  CG  LYS A  62      20.308  14.788   4.232  1.00  0.00           C  
ATOM   1014  CD  LYS A  62      21.511  14.780   5.164  1.00  0.00           C  
ATOM   1015  CE  LYS A  62      21.137  15.269   6.556  1.00  0.00           C  
ATOM   1016  NZ  LYS A  62      22.298  15.240   7.486  1.00  0.00           N  
ATOM   1017  H   LYS A  62      18.865  12.546   2.874  1.00  0.00           H  
ATOM   1018  HA  LYS A  62      18.991  15.244   1.915  1.00  0.00           H  
ATOM   1019 1HB  LYS A  62      21.124  13.330   2.914  1.00  0.00           H  
ATOM   1020 2HB  LYS A  62      21.469  14.994   2.462  1.00  0.00           H  
ATOM   1021 1HG  LYS A  62      19.902  15.799   4.185  1.00  0.00           H  
ATOM   1022 2HG  LYS A  62      19.542  14.126   4.636  1.00  0.00           H  
ATOM   1023 1HD  LYS A  62      21.908  13.767   5.238  1.00  0.00           H  
ATOM   1024 2HD  LYS A  62      22.289  15.427   4.759  1.00  0.00           H  
ATOM   1025 1HE  LYS A  62      20.762  16.289   6.494  1.00  0.00           H  
ATOM   1026 2HE  LYS A  62      20.346  14.638   6.963  1.00  0.00           H  
ATOM   1027 1HZ  LYS A  62      22.009  15.570   8.396  1.00  0.00           H  
ATOM   1028 2HZ  LYS A  62      22.643  14.293   7.566  1.00  0.00           H  
ATOM   1029 3HZ  LYS A  62      23.031  15.836   7.129  1.00  0.00           H  
ATOM   1030  N   GLN A  63      20.313  12.927   0.000  1.00  0.00           N  
ATOM   1031  CA  GLN A  63      20.783  12.657  -1.355  1.00  0.00           C  
ATOM   1032  C   GLN A  63      19.719  13.009  -2.387  1.00  0.00           C  
ATOM   1033  O   GLN A  63      20.033  13.491  -3.476  1.00  0.00           O  
ATOM   1034  CB  GLN A  63      21.186  11.187  -1.500  1.00  0.00           C  
ATOM   1035  CG  GLN A  63      21.774  10.834  -2.855  1.00  0.00           C  
ATOM   1036  CD  GLN A  63      23.073  11.567  -3.131  1.00  0.00           C  
ATOM   1037  OE1 GLN A  63      23.994  11.558  -2.309  1.00  0.00           O  
ATOM   1038  NE2 GLN A  63      23.155  12.208  -4.291  1.00  0.00           N  
ATOM   1039  H   GLN A  63      20.178  12.156   0.636  1.00  0.00           H  
ATOM   1040  HA  GLN A  63      21.663  13.272  -1.544  1.00  0.00           H  
ATOM   1041 1HB  GLN A  63      21.922  10.934  -0.737  1.00  0.00           H  
ATOM   1042 2HB  GLN A  63      20.314  10.553  -1.336  1.00  0.00           H  
ATOM   1043 1HG  GLN A  63      21.974   9.763  -2.885  1.00  0.00           H  
ATOM   1044 2HG  GLN A  63      21.059  11.102  -3.632  1.00  0.00           H  
ATOM   1045 1HE2 GLN A  63      23.988  12.709  -4.529  1.00  0.00           H  
ATOM   1046 2HE2 GLN A  63      22.385  12.189  -4.929  1.00  0.00           H  
ATOM   1047  N   GLY A  64      18.460  12.766  -2.039  1.00  0.00           N  
ATOM   1048  CA  GLY A  64      17.348  13.043  -2.940  1.00  0.00           C  
ATOM   1049  C   GLY A  64      16.572  11.772  -3.261  1.00  0.00           C  
ATOM   1050  O   GLY A  64      15.545  11.816  -3.938  1.00  0.00           O  
ATOM   1051  H   GLY A  64      18.268  12.382  -1.126  1.00  0.00           H  
ATOM   1052 1HA  GLY A  64      16.684  13.776  -2.483  1.00  0.00           H  
ATOM   1053 2HA  GLY A  64      17.728  13.483  -3.861  1.00  0.00           H  
ATOM   1054  N   ASN A  65      17.067  10.642  -2.769  1.00  0.00           N  
ATOM   1055  CA  ASN A  65      16.424   9.356  -3.008  1.00  0.00           C  
ATOM   1056  C   ASN A  65      15.261   9.136  -2.051  1.00  0.00           C  
ATOM   1057  O   ASN A  65      15.341   8.311  -1.141  1.00  0.00           O  
ATOM   1058  CB  ASN A  65      17.431   8.226  -2.894  1.00  0.00           C  
ATOM   1059  CG  ASN A  65      18.477   8.273  -3.972  1.00  0.00           C  
ATOM   1060  OD1 ASN A  65      18.215   8.736  -5.088  1.00  0.00           O  
ATOM   1061  ND2 ASN A  65      19.658   7.801  -3.662  1.00  0.00           N  
ATOM   1062  H   ASN A  65      17.912  10.675  -2.218  1.00  0.00           H  
ATOM   1063  HA  ASN A  65      16.036   9.347  -4.027  1.00  0.00           H  
ATOM   1064 1HB  ASN A  65      17.925   8.275  -1.922  1.00  0.00           H  
ATOM   1065 2HB  ASN A  65      16.911   7.269  -2.949  1.00  0.00           H  
ATOM   1066 1HD2 ASN A  65      20.393   7.807  -4.340  1.00  0.00           H  
ATOM   1067 2HD2 ASN A  65      19.825   7.436  -2.746  1.00  0.00           H  
ATOM   1068  N   GLU A  66      14.180   9.878  -2.261  1.00  0.00           N  
ATOM   1069  CA  GLU A  66      13.027   9.823  -1.370  1.00  0.00           C  
ATOM   1070  C   GLU A  66      12.415   8.429  -1.345  1.00  0.00           C  
ATOM   1071  O   GLU A  66      11.987   7.946  -0.297  1.00  0.00           O  
ATOM   1072  CB  GLU A  66      11.972  10.845  -1.797  1.00  0.00           C  
ATOM   1073  CG  GLU A  66      12.375  12.296  -1.574  1.00  0.00           C  
ATOM   1074  CD  GLU A  66      11.354  13.273  -2.087  1.00  0.00           C  
ATOM   1075  OE1 GLU A  66      10.425  12.848  -2.732  1.00  0.00           O  
ATOM   1076  OE2 GLU A  66      11.503  14.445  -1.835  1.00  0.00           O  
ATOM   1077  H   GLU A  66      14.155  10.498  -3.059  1.00  0.00           H  
ATOM   1078  HA  GLU A  66      13.358  10.068  -0.360  1.00  0.00           H  
ATOM   1079 1HB  GLU A  66      11.751  10.719  -2.857  1.00  0.00           H  
ATOM   1080 2HB  GLU A  66      11.048  10.667  -1.247  1.00  0.00           H  
ATOM   1081 1HG  GLU A  66      12.516  12.463  -0.507  1.00  0.00           H  
ATOM   1082 2HG  GLU A  66      13.327  12.478  -2.071  1.00  0.00           H  
ATOM   1083  N   GLU A  67      12.379   7.784  -2.508  1.00  0.00           N  
ATOM   1084  CA  GLU A  67      11.875   6.419  -2.611  1.00  0.00           C  
ATOM   1085  C   GLU A  67      12.641   5.478  -1.690  1.00  0.00           C  
ATOM   1086  O   GLU A  67      12.046   4.753  -0.895  1.00  0.00           O  
ATOM   1087  CB  GLU A  67      11.970   5.923  -4.056  1.00  0.00           C  
ATOM   1088  CG  GLU A  67      11.480   4.497  -4.264  1.00  0.00           C  
ATOM   1089  CD  GLU A  67      11.614   4.035  -5.688  1.00  0.00           C  
ATOM   1090  OE1 GLU A  67      11.952   4.838  -6.524  1.00  0.00           O  
ATOM   1091  OE2 GLU A  67      11.378   2.877  -5.941  1.00  0.00           O  
ATOM   1092  H   GLU A  67      12.705   8.252  -3.340  1.00  0.00           H  
ATOM   1093  HA  GLU A  67      10.828   6.412  -2.312  1.00  0.00           H  
ATOM   1094 1HB  GLU A  67      11.386   6.576  -4.704  1.00  0.00           H  
ATOM   1095 2HB  GLU A  67      13.007   5.972  -4.390  1.00  0.00           H  
ATOM   1096 1HG  GLU A  67      12.053   3.829  -3.622  1.00  0.00           H  
ATOM   1097 2HG  GLU A  67      10.434   4.437  -3.964  1.00  0.00           H  
ATOM   1098  N   GLN A  68      13.966   5.498  -1.801  1.00  0.00           N  
ATOM   1099  CA  GLN A  68      14.815   4.631  -0.993  1.00  0.00           C  
ATOM   1100  C   GLN A  68      14.725   4.993   0.484  1.00  0.00           C  
ATOM   1101  O   GLN A  68      14.715   4.116   1.348  1.00  0.00           O  
ATOM   1102  CB  GLN A  68      16.269   4.715  -1.463  1.00  0.00           C  
ATOM   1103  CG  GLN A  68      17.194   3.701  -0.811  1.00  0.00           C  
ATOM   1104  CD  GLN A  68      16.854   2.275  -1.198  1.00  0.00           C  
ATOM   1105  OE1 GLN A  68      16.695   1.958  -2.380  1.00  0.00           O  
ATOM   1106  NE2 GLN A  68      16.740   1.403  -0.202  1.00  0.00           N  
ATOM   1107  H   GLN A  68      14.394   6.129  -2.462  1.00  0.00           H  
ATOM   1108  HA  GLN A  68      14.474   3.602  -1.114  1.00  0.00           H  
ATOM   1109 1HB  GLN A  68      16.312   4.564  -2.542  1.00  0.00           H  
ATOM   1110 2HB  GLN A  68      16.662   5.710  -1.256  1.00  0.00           H  
ATOM   1111 1HG  GLN A  68      18.218   3.905  -1.123  1.00  0.00           H  
ATOM   1112 2HG  GLN A  68      17.108   3.791   0.272  1.00  0.00           H  
ATOM   1113 1HE2 GLN A  68      16.517   0.447  -0.396  1.00  0.00           H  
ATOM   1114 2HE2 GLN A  68      16.876   1.702   0.743  1.00  0.00           H  
ATOM   1115  N   ALA A  69      14.657   6.289   0.769  1.00  0.00           N  
ATOM   1116  CA  ALA A  69      14.558   6.769   2.141  1.00  0.00           C  
ATOM   1117  C   ALA A  69      13.298   6.248   2.817  1.00  0.00           C  
ATOM   1118  O   ALA A  69      13.333   5.820   3.971  1.00  0.00           O  
ATOM   1119  CB  ALA A  69      14.586   8.290   2.174  1.00  0.00           C  
ATOM   1120  H   ALA A  69      14.675   6.960   0.012  1.00  0.00           H  
ATOM   1121  HA  ALA A  69      15.422   6.403   2.697  1.00  0.00           H  
ATOM   1122 1HB  ALA A  69      14.511   8.633   3.206  1.00  0.00           H  
ATOM   1123 2HB  ALA A  69      15.520   8.647   1.740  1.00  0.00           H  
ATOM   1124 3HB  ALA A  69      13.747   8.681   1.601  1.00  0.00           H  
ATOM   1125  N   ARG A  70      12.185   6.285   2.092  1.00  0.00           N  
ATOM   1126  CA  ARG A  70      10.922   5.761   2.601  1.00  0.00           C  
ATOM   1127  C   ARG A  70      11.013   4.265   2.868  1.00  0.00           C  
ATOM   1128  O   ARG A  70      10.569   3.782   3.909  1.00  0.00           O  
ATOM   1129  CB  ARG A  70       9.795   6.029   1.614  1.00  0.00           C  
ATOM   1130  CG  ARG A  70       9.383   7.487   1.494  1.00  0.00           C  
ATOM   1131  CD  ARG A  70       8.414   7.695   0.387  1.00  0.00           C  
ATOM   1132  NE  ARG A  70       8.058   9.096   0.233  1.00  0.00           N  
ATOM   1133  CZ  ARG A  70       7.375   9.602  -0.812  1.00  0.00           C  
ATOM   1134  NH1 ARG A  70       6.980   8.810  -1.784  1.00  0.00           N  
ATOM   1135  NH2 ARG A  70       7.100  10.894  -0.859  1.00  0.00           N  
ATOM   1136  H   ARG A  70      12.213   6.686   1.167  1.00  0.00           H  
ATOM   1137  HA  ARG A  70      10.692   6.264   3.541  1.00  0.00           H  
ATOM   1138 1HB  ARG A  70      10.091   5.687   0.623  1.00  0.00           H  
ATOM   1139 2HB  ARG A  70       8.913   5.459   1.906  1.00  0.00           H  
ATOM   1140 1HG  ARG A  70       8.916   7.811   2.424  1.00  0.00           H  
ATOM   1141 2HG  ARG A  70      10.264   8.100   1.297  1.00  0.00           H  
ATOM   1142 1HD  ARG A  70       8.851   7.349  -0.549  1.00  0.00           H  
ATOM   1143 2HD  ARG A  70       7.503   7.133   0.592  1.00  0.00           H  
ATOM   1144  HE  ARG A  70       8.345   9.737   0.962  1.00  0.00           H  
ATOM   1145 1HH1 ARG A  70       7.190   7.822  -1.748  1.00  0.00           H  
ATOM   1146 2HH1 ARG A  70       6.468   9.189  -2.568  1.00  0.00           H  
ATOM   1147 1HH2 ARG A  70       7.404  11.503  -0.112  1.00  0.00           H  
ATOM   1148 2HH2 ARG A  70       6.588  11.272  -1.642  1.00  0.00           H  
ATOM   1149  N   LYS A  71      11.592   3.534   1.923  1.00  0.00           N  
ATOM   1150  CA  LYS A  71      11.703   2.085   2.031  1.00  0.00           C  
ATOM   1151  C   LYS A  71      12.590   1.688   3.205  1.00  0.00           C  
ATOM   1152  O   LYS A  71      12.278   0.755   3.943  1.00  0.00           O  
ATOM   1153  CB  LYS A  71      12.250   1.490   0.733  1.00  0.00           C  
ATOM   1154  CG  LYS A  71      11.283   1.548  -0.442  1.00  0.00           C  
ATOM   1155  CD  LYS A  71      11.924   1.010  -1.713  1.00  0.00           C  
ATOM   1156  CE  LYS A  71      10.953   1.051  -2.884  1.00  0.00           C  
ATOM   1157  NZ  LYS A  71      11.589   0.596  -4.150  1.00  0.00           N  
ATOM   1158  H   LYS A  71      11.965   3.995   1.104  1.00  0.00           H  
ATOM   1159  HA  LYS A  71      10.707   1.675   2.203  1.00  0.00           H  
ATOM   1160 1HB  LYS A  71      13.159   2.020   0.444  1.00  0.00           H  
ATOM   1161 2HB  LYS A  71      12.517   0.446   0.895  1.00  0.00           H  
ATOM   1162 1HG  LYS A  71      10.396   0.955  -0.214  1.00  0.00           H  
ATOM   1163 2HG  LYS A  71      10.975   2.580  -0.610  1.00  0.00           H  
ATOM   1164 1HD  LYS A  71      12.803   1.607  -1.958  1.00  0.00           H  
ATOM   1165 2HD  LYS A  71      12.240  -0.021  -1.552  1.00  0.00           H  
ATOM   1166 1HE  LYS A  71      10.099   0.411  -2.671  1.00  0.00           H  
ATOM   1167 2HE  LYS A  71      10.591   2.070  -3.020  1.00  0.00           H  
ATOM   1168 1HZ  LYS A  71      10.914   0.639  -4.901  1.00  0.00           H  
ATOM   1169 2HZ  LYS A  71      12.373   1.196  -4.368  1.00  0.00           H  
ATOM   1170 3HZ  LYS A  71      11.912  -0.354  -4.042  1.00  0.00           H  
ATOM   1171  N   ASP A  72      13.699   2.401   3.368  1.00  0.00           N  
ATOM   1172  CA  ASP A  72      14.630   2.132   4.456  1.00  0.00           C  
ATOM   1173  C   ASP A  72      13.953   2.290   5.812  1.00  0.00           C  
ATOM   1174  O   ASP A  72      14.115   1.452   6.699  1.00  0.00           O  
ATOM   1175  CB  ASP A  72      15.840   3.065   4.371  1.00  0.00           C  
ATOM   1176  CG  ASP A  72      16.767   2.728   3.211  1.00  0.00           C  
ATOM   1177  OD1 ASP A  72      16.637   1.660   2.663  1.00  0.00           O  
ATOM   1178  OD2 ASP A  72      17.597   3.543   2.885  1.00  0.00           O  
ATOM   1179  H   ASP A  72      13.902   3.149   2.721  1.00  0.00           H  
ATOM   1180  HA  ASP A  72      14.980   1.102   4.366  1.00  0.00           H  
ATOM   1181 1HB  ASP A  72      15.498   4.094   4.257  1.00  0.00           H  
ATOM   1182 2HB  ASP A  72      16.408   3.010   5.300  1.00  0.00           H  
ATOM   1183  N   MET A  73      13.193   3.369   5.966  1.00  0.00           N  
ATOM   1184  CA  MET A  73      12.494   3.642   7.217  1.00  0.00           C  
ATOM   1185  C   MET A  73      11.353   2.655   7.437  1.00  0.00           C  
ATOM   1186  O   MET A  73      11.105   2.220   8.561  1.00  0.00           O  
ATOM   1187  CB  MET A  73      11.968   5.076   7.225  1.00  0.00           C  
ATOM   1188  CG  MET A  73      11.452   5.549   8.577  1.00  0.00           C  
ATOM   1189  SD  MET A  73      12.751   5.638   9.825  1.00  0.00           S  
ATOM   1190  CE  MET A  73      11.776   5.798  11.318  1.00  0.00           C  
ATOM   1191  H   MET A  73      13.097   4.017   5.198  1.00  0.00           H  
ATOM   1192  HA  MET A  73      13.203   3.537   8.039  1.00  0.00           H  
ATOM   1193 1HB  MET A  73      12.759   5.755   6.913  1.00  0.00           H  
ATOM   1194 2HB  MET A  73      11.154   5.169   6.505  1.00  0.00           H  
ATOM   1195 1HG  MET A  73      11.008   6.539   8.470  1.00  0.00           H  
ATOM   1196 2HG  MET A  73      10.680   4.866   8.931  1.00  0.00           H  
ATOM   1197 1HE  MET A  73      12.439   5.864  12.180  1.00  0.00           H  
ATOM   1198 2HE  MET A  73      11.165   6.700  11.258  1.00  0.00           H  
ATOM   1199 3HE  MET A  73      11.128   4.928  11.424  1.00  0.00           H  
ATOM   1200  N   ARG A  74      10.664   2.306   6.356  1.00  0.00           N  
ATOM   1201  CA  ARG A  74       9.558   1.358   6.426  1.00  0.00           C  
ATOM   1202  C   ARG A  74      10.022   0.012   6.969  1.00  0.00           C  
ATOM   1203  O   ARG A  74       9.331  -0.617   7.771  1.00  0.00           O  
ATOM   1204  CB  ARG A  74       8.933   1.161   5.053  1.00  0.00           C  
ATOM   1205  CG  ARG A  74       7.717   0.249   5.029  1.00  0.00           C  
ATOM   1206  CD  ARG A  74       7.121   0.164   3.671  1.00  0.00           C  
ATOM   1207  NE  ARG A  74       5.981  -0.738   3.634  1.00  0.00           N  
ATOM   1208  CZ  ARG A  74       5.315  -1.083   2.515  1.00  0.00           C  
ATOM   1209  NH1 ARG A  74       5.686  -0.596   1.352  1.00  0.00           N  
ATOM   1210  NH2 ARG A  74       4.288  -1.913   2.587  1.00  0.00           N  
ATOM   1211  H   ARG A  74      10.910   2.706   5.463  1.00  0.00           H  
ATOM   1212  HA  ARG A  74       8.803   1.758   7.105  1.00  0.00           H  
ATOM   1213 1HB  ARG A  74       8.629   2.126   4.650  1.00  0.00           H  
ATOM   1214 2HB  ARG A  74       9.674   0.741   4.373  1.00  0.00           H  
ATOM   1215 1HG  ARG A  74       8.009  -0.755   5.339  1.00  0.00           H  
ATOM   1216 2HG  ARG A  74       6.959   0.634   5.712  1.00  0.00           H  
ATOM   1217 1HD  ARG A  74       6.784   1.152   3.359  1.00  0.00           H  
ATOM   1218 2HD  ARG A  74       7.869  -0.203   2.968  1.00  0.00           H  
ATOM   1219  HE  ARG A  74       5.666  -1.133   4.510  1.00  0.00           H  
ATOM   1220 1HH1 ARG A  74       6.470   0.038   1.297  1.00  0.00           H  
ATOM   1221 2HH1 ARG A  74       5.186  -0.855   0.514  1.00  0.00           H  
ATOM   1222 1HH2 ARG A  74       4.003  -2.288   3.482  1.00  0.00           H  
ATOM   1223 2HH2 ARG A  74       3.789  -2.172   1.749  1.00  0.00           H  
ATOM   1224  N   LYS A  75      11.193  -0.428   6.521  1.00  0.00           N  
ATOM   1225  CA  LYS A  75      11.779  -1.675   7.005  1.00  0.00           C  
ATOM   1226  C   LYS A  75      12.024  -1.621   8.507  1.00  0.00           C  
ATOM   1227  O   LYS A  75      11.758  -2.586   9.223  1.00  0.00           O  
ATOM   1228  CB  LYS A  75      13.086  -1.974   6.269  1.00  0.00           C  
ATOM   1229  CG  LYS A  75      12.908  -2.402   4.818  1.00  0.00           C  
ATOM   1230  CD  LYS A  75      14.250  -2.654   4.148  1.00  0.00           C  
ATOM   1231  CE  LYS A  75      14.074  -3.079   2.698  1.00  0.00           C  
ATOM   1232  NZ  LYS A  75      15.380  -3.314   2.024  1.00  0.00           N  
ATOM   1233  H   LYS A  75      11.691   0.113   5.831  1.00  0.00           H  
ATOM   1234  HA  LYS A  75      11.079  -2.487   6.800  1.00  0.00           H  
ATOM   1235 1HB  LYS A  75      13.721  -1.089   6.281  1.00  0.00           H  
ATOM   1236 2HB  LYS A  75      13.622  -2.769   6.789  1.00  0.00           H  
ATOM   1237 1HG  LYS A  75      12.314  -3.316   4.779  1.00  0.00           H  
ATOM   1238 2HG  LYS A  75      12.379  -1.622   4.272  1.00  0.00           H  
ATOM   1239 1HD  LYS A  75      14.850  -1.744   4.181  1.00  0.00           H  
ATOM   1240 2HD  LYS A  75      14.783  -3.439   4.684  1.00  0.00           H  
ATOM   1241 1HE  LYS A  75      13.488  -3.996   2.656  1.00  0.00           H  
ATOM   1242 2HE  LYS A  75      13.534  -2.304   2.154  1.00  0.00           H  
ATOM   1243 1HZ  LYS A  75      15.220  -3.593   1.067  1.00  0.00           H  
ATOM   1244 2HZ  LYS A  75      15.926  -2.464   2.040  1.00  0.00           H  
ATOM   1245 3HZ  LYS A  75      15.882  -4.045   2.508  1.00  0.00           H  
ATOM   1246  N   VAL A  76      12.534  -0.488   8.978  1.00  0.00           N  
ATOM   1247  CA  VAL A  76      12.723  -0.270  10.408  1.00  0.00           C  
ATOM   1248  C   VAL A  76      11.393  -0.281  11.148  1.00  0.00           C  
ATOM   1249  O   VAL A  76      11.267  -0.892  12.209  1.00  0.00           O  
ATOM   1250  CB  VAL A  76      13.432   1.075  10.654  1.00  0.00           C  
ATOM   1251  CG1 VAL A  76      13.445   1.406  12.139  1.00  0.00           C  
ATOM   1252  CG2 VAL A  76      14.848   1.023  10.101  1.00  0.00           C  
ATOM   1253  H   VAL A  76      12.796   0.241   8.329  1.00  0.00           H  
ATOM   1254  HA  VAL A  76      13.342  -1.077  10.802  1.00  0.00           H  
ATOM   1255  HB  VAL A  76      12.874   1.867  10.153  1.00  0.00           H  
ATOM   1256 1HG1 VAL A  76      13.950   2.360  12.295  1.00  0.00           H  
ATOM   1257 2HG1 VAL A  76      12.421   1.474  12.505  1.00  0.00           H  
ATOM   1258 3HG1 VAL A  76      13.975   0.624  12.682  1.00  0.00           H  
ATOM   1259 1HG2 VAL A  76      15.343   1.977  10.278  1.00  0.00           H  
ATOM   1260 2HG2 VAL A  76      15.404   0.228  10.598  1.00  0.00           H  
ATOM   1261 3HG2 VAL A  76      14.813   0.826   9.029  1.00  0.00           H  
ATOM   1262  N   LEU A  77      10.399   0.395  10.582  1.00  0.00           N  
ATOM   1263  CA  LEU A  77       9.079   0.470  11.192  1.00  0.00           C  
ATOM   1264  C   LEU A  77       8.443  -0.911  11.303  1.00  0.00           C  
ATOM   1265  O   LEU A  77       7.804  -1.233  12.306  1.00  0.00           O  
ATOM   1266  CB  LEU A  77       8.169   1.394  10.372  1.00  0.00           C  
ATOM   1267  CG  LEU A  77       8.537   2.883  10.399  1.00  0.00           C  
ATOM   1268  CD1 LEU A  77       7.706   3.631   9.365  1.00  0.00           C  
ATOM   1269  CD2 LEU A  77       8.302   3.440  11.795  1.00  0.00           C  
ATOM   1270  H   LEU A  77      10.565   0.871   9.705  1.00  0.00           H  
ATOM   1271  HA  LEU A  77       9.183   0.881  12.197  1.00  0.00           H  
ATOM   1272 1HB  LEU A  77       8.187   1.067   9.334  1.00  0.00           H  
ATOM   1273 2HB  LEU A  77       7.150   1.298  10.745  1.00  0.00           H  
ATOM   1274  HG  LEU A  77       9.587   3.004  10.132  1.00  0.00           H  
ATOM   1275 1HD1 LEU A  77       7.967   4.689   9.383  1.00  0.00           H  
ATOM   1276 2HD1 LEU A  77       7.908   3.225   8.373  1.00  0.00           H  
ATOM   1277 3HD1 LEU A  77       6.648   3.515   9.596  1.00  0.00           H  
ATOM   1278 1HD2 LEU A  77       8.564   4.498  11.814  1.00  0.00           H  
ATOM   1279 2HD2 LEU A  77       7.252   3.321  12.062  1.00  0.00           H  
ATOM   1280 3HD2 LEU A  77       8.922   2.899  12.511  1.00  0.00           H  
ATOM   1281  N   LYS A  78       8.623  -1.724  10.267  1.00  0.00           N  
ATOM   1282  CA  LYS A  78       8.027  -3.054  10.226  1.00  0.00           C  
ATOM   1283  C   LYS A  78       8.729  -4.001  11.189  1.00  0.00           C  
ATOM   1284  O   LYS A  78       8.105  -4.892  11.764  1.00  0.00           O  
ATOM   1285  CB  LYS A  78       8.075  -3.619   8.805  1.00  0.00           C  
ATOM   1286  CG  LYS A  78       7.311  -4.923   8.621  1.00  0.00           C  
ATOM   1287  CD  LYS A  78       7.184  -5.286   7.149  1.00  0.00           C  
ATOM   1288  CE  LYS A  78       6.369  -6.557   6.959  1.00  0.00           C  
ATOM   1289  NZ  LYS A  78       6.196  -6.898   5.521  1.00  0.00           N  
ATOM   1290  H   LYS A  78       9.184  -1.411   9.488  1.00  0.00           H  
ATOM   1291  HA  LYS A  78       6.982  -2.975  10.523  1.00  0.00           H  
ATOM   1292 1HB  LYS A  78       7.663  -2.888   8.109  1.00  0.00           H  
ATOM   1293 2HB  LYS A  78       9.112  -3.795   8.518  1.00  0.00           H  
ATOM   1294 1HG  LYS A  78       7.832  -5.727   9.141  1.00  0.00           H  
ATOM   1295 2HG  LYS A  78       6.314  -4.824   9.049  1.00  0.00           H  
ATOM   1296 1HD  LYS A  78       6.698  -4.469   6.613  1.00  0.00           H  
ATOM   1297 2HD  LYS A  78       8.176  -5.435   6.724  1.00  0.00           H  
ATOM   1298 1HE  LYS A  78       6.867  -7.386   7.459  1.00  0.00           H  
ATOM   1299 2HE  LYS A  78       5.385  -6.429   7.410  1.00  0.00           H  
ATOM   1300 1HZ  LYS A  78       5.651  -7.745   5.438  1.00  0.00           H  
ATOM   1301 2HZ  LYS A  78       5.717  -6.143   5.050  1.00  0.00           H  
ATOM   1302 3HZ  LYS A  78       7.102  -7.038   5.097  1.00  0.00           H  
ATOM   1303  N   SER A  79      10.031  -3.802  11.364  1.00  0.00           N  
ATOM   1304  CA  SER A  79      10.804  -4.585  12.321  1.00  0.00           C  
ATOM   1305  C   SER A  79      10.236  -4.455  13.727  1.00  0.00           C  
ATOM   1306  O   SER A  79       9.812  -3.375  14.139  1.00  0.00           O  
ATOM   1307  CB  SER A  79      12.254  -4.140  12.310  1.00  0.00           C  
ATOM   1308  OG  SER A  79      12.985  -4.785  13.317  1.00  0.00           O  
ATOM   1309  H   SER A  79      10.497  -3.092  10.820  1.00  0.00           H  
ATOM   1310  HA  SER A  79      10.757  -5.634  12.029  1.00  0.00           H  
ATOM   1311 1HB  SER A  79      12.695  -4.361  11.339  1.00  0.00           H  
ATOM   1312 2HB  SER A  79      12.304  -3.062  12.454  1.00  0.00           H  
ATOM   1313  HG  SER A  79      13.872  -4.900  12.968  1.00  0.00           H  
ATOM   1314  N   PRO A  80      10.227  -5.562  14.462  1.00  0.00           N  
ATOM   1315  CA  PRO A  80       9.720  -5.572  15.828  1.00  0.00           C  
ATOM   1316  C   PRO A  80      10.650  -4.814  16.767  1.00  0.00           C  
ATOM   1317  O   PRO A  80      10.270  -4.463  17.883  1.00  0.00           O  
ATOM   1318  CB  PRO A  80       9.671  -7.066  16.165  1.00  0.00           C  
ATOM   1319  CG  PRO A  80      10.726  -7.670  15.303  1.00  0.00           C  
ATOM   1320  CD  PRO A  80      10.645  -6.897  14.014  1.00  0.00           C  
ATOM   1321  HA  PRO A  80       8.747  -5.079  15.839  1.00  0.00           H  
ATOM   1322 1HB  PRO A  80       9.859  -7.215  17.239  1.00  0.00           H  
ATOM   1323 2HB  PRO A  80       8.668  -7.466  15.956  1.00  0.00           H  
ATOM   1324 1HG  PRO A  80      11.709  -7.583  15.789  1.00  0.00           H  
ATOM   1325 2HG  PRO A  80      10.534  -8.745  15.165  1.00  0.00           H  
ATOM   1326 1HD  PRO A  80      11.637  -6.873  13.538  1.00  0.00           H  
ATOM   1327 2HD  PRO A  80       9.906  -7.368  13.349  1.00  0.00           H  
ATOM   1328  N   ALA A  81      11.870  -4.563  16.306  1.00  0.00           N  
ATOM   1329  CA  ALA A  81      12.836  -3.786  17.074  1.00  0.00           C  
ATOM   1330  C   ALA A  81      12.329  -2.371  17.322  1.00  0.00           C  
ATOM   1331  O   ALA A  81      12.427  -1.851  18.434  1.00  0.00           O  
ATOM   1332  CB  ALA A  81      14.178  -3.749  16.358  1.00  0.00           C  
ATOM   1333  H   ALA A  81      12.138  -4.921  15.400  1.00  0.00           H  
ATOM   1334  HA  ALA A  81      12.980  -4.270  18.040  1.00  0.00           H  
ATOM   1335 1HB  ALA A  81      14.887  -3.165  16.944  1.00  0.00           H  
ATOM   1336 2HB  ALA A  81      14.555  -4.765  16.240  1.00  0.00           H  
ATOM   1337 3HB  ALA A  81      14.054  -3.293  15.377  1.00  0.00           H  
ATOM   1338  N   PHE A  82      11.790  -1.750  16.279  1.00  0.00           N  
ATOM   1339  CA  PHE A  82      11.198  -0.422  16.398  1.00  0.00           C  
ATOM   1340  C   PHE A  82       9.901  -0.466  17.196  1.00  0.00           C  
ATOM   1341  O   PHE A  82       9.614   0.436  17.983  1.00  0.00           O  
ATOM   1342  CB  PHE A  82      10.930   0.171  15.013  1.00  0.00           C  
ATOM   1343  CG  PHE A  82      10.597   1.636  15.035  1.00  0.00           C  
ATOM   1344  CD1 PHE A  82      11.602   2.591  14.985  1.00  0.00           C  
ATOM   1345  CD2 PHE A  82       9.280   2.062  15.105  1.00  0.00           C  
ATOM   1346  CE1 PHE A  82      11.297   3.938  15.005  1.00  0.00           C  
ATOM   1347  CE2 PHE A  82       8.972   3.408  15.124  1.00  0.00           C  
ATOM   1348  CZ  PHE A  82       9.982   4.347  15.074  1.00  0.00           C  
ATOM   1349  H   PHE A  82      11.787  -2.209  15.380  1.00  0.00           H  
ATOM   1350  HA  PHE A  82      11.902   0.224  16.925  1.00  0.00           H  
ATOM   1351 1HB  PHE A  82      11.807   0.031  14.382  1.00  0.00           H  
ATOM   1352 2HB  PHE A  82      10.102  -0.359  14.545  1.00  0.00           H  
ATOM   1353  HD1 PHE A  82      12.642   2.267  14.930  1.00  0.00           H  
ATOM   1354  HD2 PHE A  82       8.482   1.320  15.144  1.00  0.00           H  
ATOM   1355  HE1 PHE A  82      12.096   4.678  14.966  1.00  0.00           H  
ATOM   1356  HE2 PHE A  82       7.932   3.730  15.178  1.00  0.00           H  
ATOM   1357  HZ  PHE A  82       9.741   5.409  15.091  1.00  0.00           H  
ATOM   1358  N   LYS A  83       9.120  -1.521  16.986  1.00  0.00           N  
ATOM   1359  CA  LYS A  83       7.909  -1.744  17.768  1.00  0.00           C  
ATOM   1360  C   LYS A  83       8.207  -1.724  19.261  1.00  0.00           C  
ATOM   1361  O   LYS A  83       7.455  -1.147  20.046  1.00  0.00           O  
ATOM   1362  CB  LYS A  83       7.258  -3.073  17.380  1.00  0.00           C  
ATOM   1363  CG  LYS A  83       5.952  -3.369  18.106  1.00  0.00           C  
ATOM   1364  CD  LYS A  83       5.314  -4.651  17.593  1.00  0.00           C  
ATOM   1365  CE  LYS A  83       3.992  -4.931  18.294  1.00  0.00           C  
ATOM   1366  NZ  LYS A  83       3.351  -6.177  17.795  1.00  0.00           N  
ATOM   1367  H   LYS A  83       9.372  -2.185  16.268  1.00  0.00           H  
ATOM   1368  HA  LYS A  83       7.202  -0.944  17.549  1.00  0.00           H  
ATOM   1369 1HB  LYS A  83       7.055  -3.079  16.309  1.00  0.00           H  
ATOM   1370 2HB  LYS A  83       7.949  -3.891  17.587  1.00  0.00           H  
ATOM   1371 1HG  LYS A  83       6.145  -3.471  19.175  1.00  0.00           H  
ATOM   1372 2HG  LYS A  83       5.258  -2.542  17.957  1.00  0.00           H  
ATOM   1373 1HD  LYS A  83       5.135  -4.565  16.520  1.00  0.00           H  
ATOM   1374 2HD  LYS A  83       5.990  -5.488  17.765  1.00  0.00           H  
ATOM   1375 1HE  LYS A  83       4.163  -5.028  19.365  1.00  0.00           H  
ATOM   1376 2HE  LYS A  83       3.310  -4.096  18.132  1.00  0.00           H  
ATOM   1377 1HZ  LYS A  83       2.479  -6.326  18.283  1.00  0.00           H  
ATOM   1378 2HZ  LYS A  83       3.171  -6.090  16.804  1.00  0.00           H  
ATOM   1379 3HZ  LYS A  83       3.966  -6.961  17.957  1.00  0.00           H  
ATOM   1380  N   GLN A  84       9.309  -2.358  19.650  1.00  0.00           N  
ATOM   1381  CA  GLN A  84       9.744  -2.356  21.041  1.00  0.00           C  
ATOM   1382  C   GLN A  84      10.154  -0.959  21.489  1.00  0.00           C  
ATOM   1383  O   GLN A  84       9.885  -0.556  22.622  1.00  0.00           O  
ATOM   1384  CB  GLN A  84      10.907  -3.332  21.240  1.00  0.00           C  
ATOM   1385  CG  GLN A  84      10.517  -4.796  21.130  1.00  0.00           C  
ATOM   1386  CD  GLN A  84      11.706  -5.725  21.286  1.00  0.00           C  
ATOM   1387  OE1 GLN A  84      12.647  -5.433  22.030  1.00  0.00           O  
ATOM   1388  NE2 GLN A  84      11.672  -6.851  20.583  1.00  0.00           N  
ATOM   1389  H   GLN A  84       9.858  -2.854  18.962  1.00  0.00           H  
ATOM   1390  HA  GLN A  84       8.911  -2.686  21.664  1.00  0.00           H  
ATOM   1391 1HB  GLN A  84      11.679  -3.133  20.497  1.00  0.00           H  
ATOM   1392 2HB  GLN A  84      11.350  -3.174  22.223  1.00  0.00           H  
ATOM   1393 1HG  GLN A  84       9.796  -5.029  21.914  1.00  0.00           H  
ATOM   1394 2HG  GLN A  84      10.073  -4.971  20.150  1.00  0.00           H  
ATOM   1395 1HE2 GLN A  84      12.429  -7.504  20.646  1.00  0.00           H  
ATOM   1396 2HE2 GLN A  84      10.890  -7.049  19.992  1.00  0.00           H  
ATOM   1397  N   ALA A  85      10.802  -0.223  20.593  1.00  0.00           N  
ATOM   1398  CA  ALA A  85      11.241   1.136  20.891  1.00  0.00           C  
ATOM   1399  C   ALA A  85      10.068   2.015  21.302  1.00  0.00           C  
ATOM   1400  O   ALA A  85      10.089   2.641  22.361  1.00  0.00           O  
ATOM   1401  CB  ALA A  85      11.957   1.738  19.691  1.00  0.00           C  
ATOM   1402  H   ALA A  85      10.997  -0.615  19.684  1.00  0.00           H  
ATOM   1403  HA  ALA A  85      11.946   1.098  21.722  1.00  0.00           H  
ATOM   1404 1HB  ALA A  85      12.277   2.753  19.929  1.00  0.00           H  
ATOM   1405 2HB  ALA A  85      12.828   1.131  19.445  1.00  0.00           H  
ATOM   1406 3HB  ALA A  85      11.280   1.763  18.839  1.00  0.00           H  
ATOM   1407  N   VAL A  86       9.043   2.057  20.457  1.00  0.00           N  
ATOM   1408  CA  VAL A  86       7.904   2.944  20.675  1.00  0.00           C  
ATOM   1409  C   VAL A  86       7.017   2.433  21.802  1.00  0.00           C  
ATOM   1410  O   VAL A  86       6.316   3.207  22.454  1.00  0.00           O  
ATOM   1411  CB  VAL A  86       7.070   3.070  19.387  1.00  0.00           C  
ATOM   1412  CG1 VAL A  86       7.901   3.690  18.273  1.00  0.00           C  
ATOM   1413  CG2 VAL A  86       6.546   1.704  18.972  1.00  0.00           C  
ATOM   1414  H   VAL A  86       9.051   1.460  19.642  1.00  0.00           H  
ATOM   1415  HA  VAL A  86       8.282   3.927  20.957  1.00  0.00           H  
ATOM   1416  HB  VAL A  86       6.231   3.741  19.573  1.00  0.00           H  
ATOM   1417 1HG1 VAL A  86       7.295   3.772  17.370  1.00  0.00           H  
ATOM   1418 2HG1 VAL A  86       8.234   4.682  18.577  1.00  0.00           H  
ATOM   1419 3HG1 VAL A  86       8.767   3.060  18.072  1.00  0.00           H  
ATOM   1420 1HG2 VAL A  86       5.957   1.801  18.061  1.00  0.00           H  
ATOM   1421 2HG2 VAL A  86       7.386   1.032  18.792  1.00  0.00           H  
ATOM   1422 3HG2 VAL A  86       5.921   1.297  19.767  1.00  0.00           H  
ATOM   1423  N   LYS A  87       7.049   1.124  22.026  1.00  0.00           N  
ATOM   1424  CA  LYS A  87       6.386   0.527  23.180  1.00  0.00           C  
ATOM   1425  C   LYS A  87       6.860   1.167  24.478  1.00  0.00           C  
ATOM   1426  O   LYS A  87       6.052   1.649  25.275  1.00  0.00           O  
ATOM   1427  CB  LYS A  87       6.631  -0.982  23.218  1.00  0.00           C  
ATOM   1428  CG  LYS A  87       6.011  -1.690  24.415  1.00  0.00           C  
ATOM   1429  CD  LYS A  87       6.355  -3.172  24.420  1.00  0.00           C  
ATOM   1430  CE  LYS A  87       5.792  -3.868  25.651  1.00  0.00           C  
ATOM   1431  NZ  LYS A  87       6.169  -5.307  25.698  1.00  0.00           N  
ATOM   1432  H   LYS A  87       7.544   0.525  21.381  1.00  0.00           H  
ATOM   1433  HA  LYS A  87       5.312   0.693  23.087  1.00  0.00           H  
ATOM   1434 1HB  LYS A  87       6.227  -1.439  22.314  1.00  0.00           H  
ATOM   1435 2HB  LYS A  87       7.703  -1.177  23.232  1.00  0.00           H  
ATOM   1436 1HG  LYS A  87       6.379  -1.237  25.337  1.00  0.00           H  
ATOM   1437 2HG  LYS A  87       4.928  -1.577  24.384  1.00  0.00           H  
ATOM   1438 1HD  LYS A  87       5.945  -3.644  23.527  1.00  0.00           H  
ATOM   1439 2HD  LYS A  87       7.438  -3.294  24.410  1.00  0.00           H  
ATOM   1440 1HE  LYS A  87       6.166  -3.378  26.549  1.00  0.00           H  
ATOM   1441 2HE  LYS A  87       4.705  -3.790  25.647  1.00  0.00           H  
ATOM   1442 1HZ  LYS A  87       5.777  -5.731  26.526  1.00  0.00           H  
ATOM   1443 2HZ  LYS A  87       5.810  -5.776  24.878  1.00  0.00           H  
ATOM   1444 3HZ  LYS A  87       7.175  -5.391  25.721  1.00  0.00           H  
ATOM   1445  N   VAL A  88       8.172   1.171  24.687  1.00  0.00           N  
ATOM   1446  CA  VAL A  88       8.751   1.718  25.908  1.00  0.00           C  
ATOM   1447  C   VAL A  88       8.644   3.236  25.939  1.00  0.00           C  
ATOM   1448  O   VAL A  88       8.390   3.829  26.986  1.00  0.00           O  
ATOM   1449  CB  VAL A  88      10.231   1.309  26.026  1.00  0.00           C  
ATOM   1450  CG1 VAL A  88      10.902   2.062  27.165  1.00  0.00           C  
ATOM   1451  CG2 VAL A  88      10.338  -0.194  26.236  1.00  0.00           C  
ATOM   1452  H   VAL A  88       8.783   0.786  23.981  1.00  0.00           H  
ATOM   1453  HA  VAL A  88       8.202   1.319  26.761  1.00  0.00           H  
ATOM   1454  HB  VAL A  88      10.750   1.586  25.108  1.00  0.00           H  
ATOM   1455 1HG1 VAL A  88      11.948   1.761  27.234  1.00  0.00           H  
ATOM   1456 2HG1 VAL A  88      10.845   3.134  26.976  1.00  0.00           H  
ATOM   1457 3HG1 VAL A  88      10.396   1.831  28.102  1.00  0.00           H  
ATOM   1458 1HG2 VAL A  88      11.387  -0.476  26.319  1.00  0.00           H  
ATOM   1459 2HG2 VAL A  88       9.815  -0.471  27.151  1.00  0.00           H  
ATOM   1460 3HG2 VAL A  88       9.889  -0.713  25.390  1.00  0.00           H  
ATOM   1461  N   MET A  89       8.837   3.861  24.782  1.00  0.00           N  
ATOM   1462  CA  MET A  89       8.741   5.312  24.670  1.00  0.00           C  
ATOM   1463  C   MET A  89       7.354   5.805  25.059  1.00  0.00           C  
ATOM   1464  O   MET A  89       7.206   6.886  25.629  1.00  0.00           O  
ATOM   1465  CB  MET A  89       9.085   5.756  23.250  1.00  0.00           C  
ATOM   1466  CG  MET A  89      10.575   5.769  22.937  1.00  0.00           C  
ATOM   1467  SD  MET A  89      11.517   6.791  24.086  1.00  0.00           S  
ATOM   1468  CE  MET A  89      10.821   8.406  23.751  1.00  0.00           C  
ATOM   1469  H   MET A  89       9.056   3.317  23.960  1.00  0.00           H  
ATOM   1470  HA  MET A  89       9.467   5.760  25.352  1.00  0.00           H  
ATOM   1471 1HB  MET A  89       8.600   5.093  22.534  1.00  0.00           H  
ATOM   1472 2HB  MET A  89       8.699   6.761  23.079  1.00  0.00           H  
ATOM   1473 1HG  MET A  89      10.964   4.752  22.981  1.00  0.00           H  
ATOM   1474 2HG  MET A  89      10.731   6.151  21.928  1.00  0.00           H  
ATOM   1475 1HE  MET A  89      11.304   9.149  24.387  1.00  0.00           H  
ATOM   1476 2HE  MET A  89      10.984   8.663  22.703  1.00  0.00           H  
ATOM   1477 3HE  MET A  89       9.751   8.392  23.958  1.00  0.00           H  
ATOM   1478  N   GLU A  90       6.340   5.006  24.748  1.00  0.00           N  
ATOM   1479  CA  GLU A  90       4.984   5.273  25.212  1.00  0.00           C  
ATOM   1480  C   GLU A  90       4.913   5.271  26.734  1.00  0.00           C  
ATOM   1481  O   GLU A  90       4.275   6.137  27.335  1.00  0.00           O  
ATOM   1482  CB  GLU A  90       4.011   4.236  24.646  1.00  0.00           C  
ATOM   1483  CG  GLU A  90       2.556   4.463  25.031  1.00  0.00           C  
ATOM   1484  CD  GLU A  90       1.615   3.513  24.344  1.00  0.00           C  
ATOM   1485  OE1 GLU A  90       2.071   2.721  23.554  1.00  0.00           O  
ATOM   1486  OE2 GLU A  90       0.437   3.579  24.609  1.00  0.00           O  
ATOM   1487  H   GLU A  90       6.511   4.194  24.175  1.00  0.00           H  
ATOM   1488  HA  GLU A  90       4.683   6.259  24.857  1.00  0.00           H  
ATOM   1489 1HB  GLU A  90       4.073   4.236  23.557  1.00  0.00           H  
ATOM   1490 2HB  GLU A  90       4.298   3.243  24.990  1.00  0.00           H  
ATOM   1491 1HG  GLU A  90       2.453   4.341  26.109  1.00  0.00           H  
ATOM   1492 2HG  GLU A  90       2.280   5.486  24.780  1.00  0.00           H  
ATOM   1493  N   GLU A  91       5.568   4.296  27.350  1.00  0.00           N  
ATOM   1494  CA  GLU A  91       5.629   4.213  28.804  1.00  0.00           C  
ATOM   1495  C   GLU A  91       6.429   5.369  29.390  1.00  0.00           C  
ATOM   1496  O   GLU A  91       6.069   5.923  30.428  1.00  0.00           O  
ATOM   1497  CB  GLU A  91       6.246   2.881  29.237  1.00  0.00           C  
ATOM   1498  CG  GLU A  91       5.393   1.661  28.921  1.00  0.00           C  
ATOM   1499  CD  GLU A  91       6.085   0.365  29.240  1.00  0.00           C  
ATOM   1500  OE1 GLU A  91       7.263   0.392  29.507  1.00  0.00           O  
ATOM   1501  OE2 GLU A  91       5.435  -0.654  29.218  1.00  0.00           O  
ATOM   1502  H   GLU A  91       6.038   3.593  26.798  1.00  0.00           H  
ATOM   1503  HA  GLU A  91       4.613   4.266  29.197  1.00  0.00           H  
ATOM   1504 1HB  GLU A  91       7.211   2.751  28.746  1.00  0.00           H  
ATOM   1505 2HB  GLU A  91       6.425   2.895  30.312  1.00  0.00           H  
ATOM   1506 1HG  GLU A  91       4.470   1.717  29.497  1.00  0.00           H  
ATOM   1507 2HG  GLU A  91       5.131   1.677  27.864  1.00  0.00           H  
ATOM   1508  N   GLN A  92       7.518   5.728  28.719  1.00  0.00           N  
ATOM   1509  CA  GLN A  92       8.409   6.772  29.208  1.00  0.00           C  
ATOM   1510  C   GLN A  92       7.792   8.154  29.028  1.00  0.00           C  
ATOM   1511  O   GLN A  92       7.889   9.006  29.911  1.00  0.00           O  
ATOM   1512  CB  GLN A  92       9.759   6.705  28.487  1.00  0.00           C  
ATOM   1513  CG  GLN A  92      10.592   5.485  28.840  1.00  0.00           C  
ATOM   1514  CD  GLN A  92      10.978   5.451  30.306  1.00  0.00           C  
ATOM   1515  OE1 GLN A  92      10.917   6.469  31.002  1.00  0.00           O  
ATOM   1516  NE2 GLN A  92      11.377   4.279  30.785  1.00  0.00           N  
ATOM   1517  H   GLN A  92       7.733   5.266  27.847  1.00  0.00           H  
ATOM   1518  HA  GLN A  92       8.582   6.609  30.272  1.00  0.00           H  
ATOM   1519 1HB  GLN A  92       9.596   6.701  27.409  1.00  0.00           H  
ATOM   1520 2HB  GLN A  92      10.344   7.593  28.727  1.00  0.00           H  
ATOM   1521 1HG  GLN A  92      10.016   4.587  28.617  1.00  0.00           H  
ATOM   1522 2HG  GLN A  92      11.507   5.499  28.246  1.00  0.00           H  
ATOM   1523 1HE2 GLN A  92      11.644   4.195  31.746  1.00  0.00           H  
ATOM   1524 2HE2 GLN A  92      11.411   3.479  30.186  1.00  0.00           H  
ATOM   1525  N   GLU A  93       7.156   8.366  27.882  1.00  0.00           N  
ATOM   1526  CA  GLU A  93       6.560   9.659  27.567  1.00  0.00           C  
ATOM   1527  C   GLU A  93       5.207   9.490  26.886  1.00  0.00           C  
ATOM   1528  O   GLU A  93       5.089   9.649  25.671  1.00  0.00           O  
ATOM   1529  CB  GLU A  93       7.495  10.474  26.671  1.00  0.00           C  
ATOM   1530  CG  GLU A  93       8.847  10.788  27.294  1.00  0.00           C  
ATOM   1531  CD  GLU A  93       9.732  11.603  26.393  1.00  0.00           C  
ATOM   1532  OE1 GLU A  93       9.263  12.042  25.370  1.00  0.00           O  
ATOM   1533  OE2 GLU A  93      10.879  11.786  26.727  1.00  0.00           O  
ATOM   1534  H   GLU A  93       7.083   7.615  27.211  1.00  0.00           H  
ATOM   1535  HA  GLU A  93       6.409  10.207  28.498  1.00  0.00           H  
ATOM   1536 1HB  GLU A  93       7.673   9.932  25.742  1.00  0.00           H  
ATOM   1537 2HB  GLU A  93       7.018  11.420  26.412  1.00  0.00           H  
ATOM   1538 1HG  GLU A  93       8.689  11.338  28.222  1.00  0.00           H  
ATOM   1539 2HG  GLU A  93       9.349   9.853  27.539  1.00  0.00           H  
ATOM   1540  N   PRO A  94       4.189   9.167  27.676  1.00  0.00           N  
ATOM   1541  CA  PRO A  94       2.850   8.937  27.145  1.00  0.00           C  
ATOM   1542  C   PRO A  94       2.358  10.143  26.355  1.00  0.00           C  
ATOM   1543  O   PRO A  94       1.609   9.999  25.388  1.00  0.00           O  
ATOM   1544  CB  PRO A  94       2.013   8.708  28.408  1.00  0.00           C  
ATOM   1545  CG  PRO A  94       2.982   8.148  29.393  1.00  0.00           C  
ATOM   1546  CD  PRO A  94       4.261   8.895  29.126  1.00  0.00           C  
ATOM   1547  HA  PRO A  94       2.887   8.078  26.474  1.00  0.00           H  
ATOM   1548 1HB  PRO A  94       1.567   9.657  28.741  1.00  0.00           H  
ATOM   1549 2HB  PRO A  94       1.182   8.022  28.189  1.00  0.00           H  
ATOM   1550 1HG  PRO A  94       2.610   8.295  30.417  1.00  0.00           H  
ATOM   1551 2HG  PRO A  94       3.087   7.063  29.246  1.00  0.00           H  
ATOM   1552 1HD  PRO A  94       4.272   9.825  29.714  1.00  0.00           H  
ATOM   1553 2HD  PRO A  94       5.120   8.260  29.390  1.00  0.00           H  
ATOM   1554  N   ASN A  95       2.781  11.331  26.770  1.00  0.00           N  
ATOM   1555  CA  ASN A  95       2.234  12.571  26.232  1.00  0.00           C  
ATOM   1556  C   ASN A  95       3.116  13.124  25.121  1.00  0.00           C  
ATOM   1557  O   ASN A  95       2.987  14.286  24.734  1.00  0.00           O  
ATOM   1558  CB  ASN A  95       2.055  13.599  27.335  1.00  0.00           C  
ATOM   1559  CG  ASN A  95       0.979  13.216  28.313  1.00  0.00           C  
ATOM   1560  OD1 ASN A  95      -0.066  12.680  27.927  1.00  0.00           O  
ATOM   1561  ND2 ASN A  95       1.215  13.480  29.573  1.00  0.00           N  
ATOM   1562  H   ASN A  95       3.501  11.376  27.479  1.00  0.00           H  
ATOM   1563  HA  ASN A  95       1.247  12.362  25.816  1.00  0.00           H  
ATOM   1564 1HB  ASN A  95       2.995  13.720  27.875  1.00  0.00           H  
ATOM   1565 2HB  ASN A  95       1.803  14.564  26.895  1.00  0.00           H  
ATOM   1566 1HD2 ASN A  95       0.535  13.247  30.268  1.00  0.00           H  
ATOM   1567 2HD2 ASN A  95       2.074  13.914  29.840  1.00  0.00           H  
ATOM   1568  N   ASN A  96       4.010  12.286  24.609  1.00  0.00           N  
ATOM   1569  CA  ASN A  96       4.831  12.650  23.461  1.00  0.00           C  
ATOM   1570  C   ASN A  96       4.138  12.293  22.152  1.00  0.00           C  
ATOM   1571  O   ASN A  96       3.972  11.117  21.827  1.00  0.00           O  
ATOM   1572  CB  ASN A  96       6.191  11.981  23.544  1.00  0.00           C  
ATOM   1573  CG  ASN A  96       7.109  12.397  22.428  1.00  0.00           C  
ATOM   1574  OD1 ASN A  96       6.685  12.522  21.273  1.00  0.00           O  
ATOM   1575  ND2 ASN A  96       8.359  12.614  22.749  1.00  0.00           N  
ATOM   1576  H   ASN A  96       4.125  11.373  25.026  1.00  0.00           H  
ATOM   1577  HA  ASN A  96       4.994  13.728  23.479  1.00  0.00           H  
ATOM   1578 1HB  ASN A  96       6.661  12.230  24.497  1.00  0.00           H  
ATOM   1579 2HB  ASN A  96       6.067  10.899  23.513  1.00  0.00           H  
ATOM   1580 1HD2 ASN A  96       9.015  12.893  22.047  1.00  0.00           H  
ATOM   1581 2HD2 ASN A  96       8.658  12.500  23.696  1.00  0.00           H  
ATOM   1582  N   PRO A  97       3.735  13.315  21.405  1.00  0.00           N  
ATOM   1583  CA  PRO A  97       2.919  13.116  20.212  1.00  0.00           C  
ATOM   1584  C   PRO A  97       3.757  12.590  19.054  1.00  0.00           C  
ATOM   1585  O   PRO A  97       3.240  11.928  18.153  1.00  0.00           O  
ATOM   1586  CB  PRO A  97       2.378  14.521  19.926  1.00  0.00           C  
ATOM   1587  CG  PRO A  97       3.404  15.433  20.507  1.00  0.00           C  
ATOM   1588  CD  PRO A  97       3.855  14.736  21.763  1.00  0.00           C  
ATOM   1589  HA  PRO A  97       2.147  12.379  20.439  1.00  0.00           H  
ATOM   1590 1HB  PRO A  97       2.248  14.660  18.842  1.00  0.00           H  
ATOM   1591 2HB  PRO A  97       1.387  14.644  20.387  1.00  0.00           H  
ATOM   1592 1HG  PRO A  97       4.224  15.588  19.791  1.00  0.00           H  
ATOM   1593 2HG  PRO A  97       2.964  16.421  20.706  1.00  0.00           H  
ATOM   1594 1HD  PRO A  97       4.897  15.013  21.982  1.00  0.00           H  
ATOM   1595 2HD  PRO A  97       3.196  15.018  22.597  1.00  0.00           H  
ATOM   1596  N   GLU A  98       5.051  12.889  19.082  1.00  0.00           N  
ATOM   1597  CA  GLU A  98       5.966  12.425  18.047  1.00  0.00           C  
ATOM   1598  C   GLU A  98       6.149  10.915  18.110  1.00  0.00           C  
ATOM   1599  O   GLU A  98       6.199  10.241  17.080  1.00  0.00           O  
ATOM   1600  CB  GLU A  98       7.323  13.119  18.185  1.00  0.00           C  
ATOM   1601  CG  GLU A  98       7.305  14.606  17.861  1.00  0.00           C  
ATOM   1602  CD  GLU A  98       8.636  15.268  18.079  1.00  0.00           C  
ATOM   1603  OE1 GLU A  98       9.509  14.640  18.629  1.00  0.00           O  
ATOM   1604  OE2 GLU A  98       8.782  16.405  17.695  1.00  0.00           O  
ATOM   1605  H   GLU A  98       5.409  13.454  19.839  1.00  0.00           H  
ATOM   1606  HA  GLU A  98       5.546  12.679  17.073  1.00  0.00           H  
ATOM   1607 1HB  GLU A  98       7.689  13.003  19.205  1.00  0.00           H  
ATOM   1608 2HB  GLU A  98       8.045  12.641  17.522  1.00  0.00           H  
ATOM   1609 1HG  GLU A  98       7.013  14.737  16.820  1.00  0.00           H  
ATOM   1610 2HG  GLU A  98       6.556  15.093  18.484  1.00  0.00           H  
ATOM   1611  N   VAL A  99       6.249  10.386  19.325  1.00  0.00           N  
ATOM   1612  CA  VAL A  99       6.299   8.943  19.531  1.00  0.00           C  
ATOM   1613  C   VAL A  99       4.994   8.280  19.115  1.00  0.00           C  
ATOM   1614  O   VAL A  99       4.997   7.204  18.515  1.00  0.00           O  
ATOM   1615  CB  VAL A  99       6.583   8.624  21.011  1.00  0.00           C  
ATOM   1616  CG1 VAL A  99       6.404   7.137  21.279  1.00  0.00           C  
ATOM   1617  CG2 VAL A  99       7.989   9.072  21.377  1.00  0.00           C  
ATOM   1618  H   VAL A  99       6.289  10.998  20.126  1.00  0.00           H  
ATOM   1619  HA  VAL A  99       7.103   8.535  18.918  1.00  0.00           H  
ATOM   1620  HB  VAL A  99       5.859   9.151  21.632  1.00  0.00           H  
ATOM   1621 1HG1 VAL A  99       6.608   6.929  22.330  1.00  0.00           H  
ATOM   1622 2HG1 VAL A  99       5.380   6.845  21.045  1.00  0.00           H  
ATOM   1623 3HG1 VAL A  99       7.095   6.569  20.657  1.00  0.00           H  
ATOM   1624 1HG2 VAL A  99       8.183   8.844  22.425  1.00  0.00           H  
ATOM   1625 2HG2 VAL A  99       8.713   8.548  20.752  1.00  0.00           H  
ATOM   1626 3HG2 VAL A  99       8.082  10.147  21.217  1.00  0.00           H  
ATOM   1627  N   GLN A 100       3.878   8.927  19.434  1.00  0.00           N  
ATOM   1628  CA  GLN A 100       2.566   8.423  19.056  1.00  0.00           C  
ATOM   1629  C   GLN A 100       2.447   8.271  17.544  1.00  0.00           C  
ATOM   1630  O   GLN A 100       1.907   7.282  17.049  1.00  0.00           O  
ATOM   1631  CB  GLN A 100       1.466   9.352  19.577  1.00  0.00           C  
ATOM   1632  CG  GLN A 100       1.304   9.340  21.087  1.00  0.00           C  
ATOM   1633  CD  GLN A 100       0.315  10.382  21.572  1.00  0.00           C  
ATOM   1634  OE1 GLN A 100      -0.354  11.043  20.772  1.00  0.00           O  
ATOM   1635  NE2 GLN A 100       0.215  10.536  22.887  1.00  0.00           N  
ATOM   1636  H   GLN A 100       3.944   9.792  19.954  1.00  0.00           H  
ATOM   1637  HA  GLN A 100       2.427   7.441  19.510  1.00  0.00           H  
ATOM   1638 1HB  GLN A 100       1.678  10.376  19.269  1.00  0.00           H  
ATOM   1639 2HB  GLN A 100       0.511   9.069  19.134  1.00  0.00           H  
ATOM   1640 1HG  GLN A 100       0.944   8.358  21.396  1.00  0.00           H  
ATOM   1641 2HG  GLN A 100       2.270   9.545  21.547  1.00  0.00           H  
ATOM   1642 1HE2 GLN A 100      -0.421  11.210  23.266  1.00  0.00           H  
ATOM   1643 2HE2 GLN A 100       0.776   9.980  23.500  1.00  0.00           H  
ATOM   1644  N   GLU A 101       2.958   9.259  16.815  1.00  0.00           N  
ATOM   1645  CA  GLU A 101       2.930   9.227  15.357  1.00  0.00           C  
ATOM   1646  C   GLU A 101       3.863   8.150  14.814  1.00  0.00           C  
ATOM   1647  O   GLU A 101       3.563   7.506  13.808  1.00  0.00           O  
ATOM   1648  CB  GLU A 101       3.321  10.591  14.785  1.00  0.00           C  
ATOM   1649  CG  GLU A 101       2.285  11.684  15.002  1.00  0.00           C  
ATOM   1650  CD  GLU A 101       0.970  11.384  14.336  1.00  0.00           C  
ATOM   1651  OE1 GLU A 101       0.957  11.205  13.142  1.00  0.00           O  
ATOM   1652  OE2 GLU A 101      -0.023  11.332  15.024  1.00  0.00           O  
ATOM   1653  H   GLU A 101       3.371  10.052  17.282  1.00  0.00           H  
ATOM   1654  HA  GLU A 101       1.914   8.996  15.035  1.00  0.00           H  
ATOM   1655 1HB  GLU A 101       4.256  10.922  15.239  1.00  0.00           H  
ATOM   1656 2HB  GLU A 101       3.493  10.500  13.713  1.00  0.00           H  
ATOM   1657 1HG  GLU A 101       2.118  11.805  16.072  1.00  0.00           H  
ATOM   1658 2HG  GLU A 101       2.676  12.624  14.614  1.00  0.00           H  
ATOM   1659  N   LEU A 102       4.993   7.960  15.484  1.00  0.00           N  
ATOM   1660  CA  LEU A 102       5.921   6.890  15.136  1.00  0.00           C  
ATOM   1661  C   LEU A 102       5.279   5.521  15.329  1.00  0.00           C  
ATOM   1662  O   LEU A 102       5.487   4.609  14.529  1.00  0.00           O  
ATOM   1663  CB  LEU A 102       7.192   6.990  15.989  1.00  0.00           C  
ATOM   1664  CG  LEU A 102       8.122   8.164  15.660  1.00  0.00           C  
ATOM   1665  CD1 LEU A 102       9.251   8.220  16.681  1.00  0.00           C  
ATOM   1666  CD2 LEU A 102       8.669   8.000  14.250  1.00  0.00           C  
ATOM   1667  H   LEU A 102       5.217   8.574  16.256  1.00  0.00           H  
ATOM   1668  HA  LEU A 102       6.192   6.994  14.085  1.00  0.00           H  
ATOM   1669 1HB  LEU A 102       6.902   7.080  17.035  1.00  0.00           H  
ATOM   1670 2HB  LEU A 102       7.764   6.070  15.870  1.00  0.00           H  
ATOM   1671  HG  LEU A 102       7.566   9.100  15.727  1.00  0.00           H  
ATOM   1672 1HD1 LEU A 102       9.912   9.054  16.447  1.00  0.00           H  
ATOM   1673 2HD1 LEU A 102       8.833   8.358  17.678  1.00  0.00           H  
ATOM   1674 3HD1 LEU A 102       9.816   7.289  16.649  1.00  0.00           H  
ATOM   1675 1HD2 LEU A 102       9.330   8.835  14.015  1.00  0.00           H  
ATOM   1676 2HD2 LEU A 102       9.226   7.065  14.182  1.00  0.00           H  
ATOM   1677 3HD2 LEU A 102       7.842   7.981  13.539  1.00  0.00           H  
ATOM   1678  N   LYS A 103       4.500   5.386  16.396  1.00  0.00           N  
ATOM   1679  CA  LYS A 103       3.767   4.151  16.659  1.00  0.00           C  
ATOM   1680  C   LYS A 103       2.755   3.867  15.556  1.00  0.00           C  
ATOM   1681  O   LYS A 103       2.614   2.730  15.108  1.00  0.00           O  
ATOM   1682  CB  LYS A 103       3.063   4.223  18.014  1.00  0.00           C  
ATOM   1683  CG  LYS A 103       2.328   2.949  18.409  1.00  0.00           C  
ATOM   1684  CD  LYS A 103       1.693   3.081  19.785  1.00  0.00           C  
ATOM   1685  CE  LYS A 103       0.947   1.814  20.177  1.00  0.00           C  
ATOM   1686  NZ  LYS A 103       0.275   1.949  21.497  1.00  0.00           N  
ATOM   1687  H   LYS A 103       4.412   6.155  17.044  1.00  0.00           H  
ATOM   1688  HA  LYS A 103       4.479   3.327  16.690  1.00  0.00           H  
ATOM   1689 1HB  LYS A 103       3.793   4.443  18.793  1.00  0.00           H  
ATOM   1690 2HB  LYS A 103       2.338   5.038  18.005  1.00  0.00           H  
ATOM   1691 1HG  LYS A 103       1.548   2.737  17.677  1.00  0.00           H  
ATOM   1692 2HG  LYS A 103       3.027   2.114  18.420  1.00  0.00           H  
ATOM   1693 1HD  LYS A 103       2.468   3.281  20.527  1.00  0.00           H  
ATOM   1694 2HD  LYS A 103       0.993   3.917  19.784  1.00  0.00           H  
ATOM   1695 1HE  LYS A 103       0.196   1.586  19.422  1.00  0.00           H  
ATOM   1696 2HE  LYS A 103       1.648   0.980  20.223  1.00  0.00           H  
ATOM   1697 1HZ  LYS A 103      -0.206   1.089  21.720  1.00  0.00           H  
ATOM   1698 2HZ  LYS A 103       0.966   2.142  22.209  1.00  0.00           H  
ATOM   1699 3HZ  LYS A 103      -0.391   2.707  21.461  1.00  0.00           H  
ATOM   1700  N   LYS A 104       2.054   4.909  15.123  1.00  0.00           N  
ATOM   1701  CA  LYS A 104       1.099   4.786  14.027  1.00  0.00           C  
ATOM   1702  C   LYS A 104       1.771   4.249  12.770  1.00  0.00           C  
ATOM   1703  O   LYS A 104       1.283   3.304  12.149  1.00  0.00           O  
ATOM   1704  CB  LYS A 104       0.441   6.136  13.736  1.00  0.00           C  
ATOM   1705  CG  LYS A 104      -0.516   6.616  14.819  1.00  0.00           C  
ATOM   1706  CD  LYS A 104      -1.069   7.996  14.495  1.00  0.00           C  
ATOM   1707  CE  LYS A 104      -1.947   8.519  15.622  1.00  0.00           C  
ATOM   1708  NZ  LYS A 104      -2.435   9.899  15.353  1.00  0.00           N  
ATOM   1709  H   LYS A 104       2.181   5.807  15.565  1.00  0.00           H  
ATOM   1710  HA  LYS A 104       0.317   4.086  14.324  1.00  0.00           H  
ATOM   1711 1HB  LYS A 104       1.212   6.897  13.609  1.00  0.00           H  
ATOM   1712 2HB  LYS A 104      -0.116   6.075  12.800  1.00  0.00           H  
ATOM   1713 1HG  LYS A 104      -1.345   5.913  14.910  1.00  0.00           H  
ATOM   1714 2HG  LYS A 104       0.008   6.658  15.774  1.00  0.00           H  
ATOM   1715 1HD  LYS A 104      -0.243   8.691  14.337  1.00  0.00           H  
ATOM   1716 2HD  LYS A 104      -1.659   7.946  13.581  1.00  0.00           H  
ATOM   1717 1HE  LYS A 104      -2.806   7.862  15.749  1.00  0.00           H  
ATOM   1718 2HE  LYS A 104      -1.381   8.523  16.553  1.00  0.00           H  
ATOM   1719 1HZ  LYS A 104      -3.012  10.209  16.122  1.00  0.00           H  
ATOM   1720 2HZ  LYS A 104      -1.645  10.522  15.253  1.00  0.00           H  
ATOM   1721 3HZ  LYS A 104      -2.978   9.905  14.502  1.00  0.00           H  
ATOM   1722  N   ALA A 105       2.893   4.855  12.400  1.00  0.00           N  
ATOM   1723  CA  ALA A 105       3.654   4.417  11.235  1.00  0.00           C  
ATOM   1724  C   ALA A 105       4.200   3.009  11.433  1.00  0.00           C  
ATOM   1725  O   ALA A 105       4.236   2.209  10.496  1.00  0.00           O  
ATOM   1726  CB  ALA A 105       4.789   5.388  10.946  1.00  0.00           C  
ATOM   1727  H   ALA A 105       3.228   5.641  12.939  1.00  0.00           H  
ATOM   1728  HA  ALA A 105       2.987   4.407  10.370  1.00  0.00           H  
ATOM   1729 1HB  ALA A 105       5.347   5.047  10.075  1.00  0.00           H  
ATOM   1730 2HB  ALA A 105       4.379   6.379  10.749  1.00  0.00           H  
ATOM   1731 3HB  ALA A 105       5.454   5.436  11.807  1.00  0.00           H  
ATOM   1732  N   MET A 106       4.623   2.710  12.655  1.00  0.00           N  
ATOM   1733  CA  MET A 106       5.077   1.369  13.003  1.00  0.00           C  
ATOM   1734  C   MET A 106       3.986   0.335  12.748  1.00  0.00           C  
ATOM   1735  O   MET A 106       4.232  -0.701  12.131  1.00  0.00           O  
ATOM   1736  CB  MET A 106       5.523   1.326  14.463  1.00  0.00           C  
ATOM   1737  CG  MET A 106       5.994  -0.042  14.937  1.00  0.00           C  
ATOM   1738  SD  MET A 106       4.629  -1.117  15.425  1.00  0.00           S  
ATOM   1739  CE  MET A 106       4.044  -0.275  16.893  1.00  0.00           C  
ATOM   1740  H   MET A 106       4.632   3.431  13.362  1.00  0.00           H  
ATOM   1741  HA  MET A 106       5.936   1.121  12.380  1.00  0.00           H  
ATOM   1742 1HB  MET A 106       6.339   2.030  14.615  1.00  0.00           H  
ATOM   1743 2HB  MET A 106       4.698   1.636  15.105  1.00  0.00           H  
ATOM   1744 1HG  MET A 106       6.550  -0.532  14.139  1.00  0.00           H  
ATOM   1745 2HG  MET A 106       6.659   0.078  15.791  1.00  0.00           H  
ATOM   1746 1HE  MET A 106       3.198  -0.820  17.312  1.00  0.00           H  
ATOM   1747 2HE  MET A 106       4.847  -0.227  17.629  1.00  0.00           H  
ATOM   1748 3HE  MET A 106       3.731   0.736  16.632  1.00  0.00           H  
ATOM   1749  N   GLU A 107       2.782   0.624  13.228  1.00  0.00           N  
ATOM   1750  CA  GLU A 107       1.661  -0.298  13.088  1.00  0.00           C  
ATOM   1751  C   GLU A 107       1.308  -0.521  11.623  1.00  0.00           C  
ATOM   1752  O   GLU A 107       0.951  -1.628  11.222  1.00  0.00           O  
ATOM   1753  CB  GLU A 107       0.438   0.232  13.842  1.00  0.00           C  
ATOM   1754  CG  GLU A 107       0.562   0.177  15.358  1.00  0.00           C  
ATOM   1755  CD  GLU A 107      -0.621   0.779  16.063  1.00  0.00           C  
ATOM   1756  OE1 GLU A 107      -1.463   1.337  15.401  1.00  0.00           O  
ATOM   1757  OE2 GLU A 107      -0.683   0.681  17.266  1.00  0.00           O  
ATOM   1758  H   GLU A 107       2.638   1.505  13.701  1.00  0.00           H  
ATOM   1759  HA  GLU A 107       1.946  -1.258  13.522  1.00  0.00           H  
ATOM   1760 1HB  GLU A 107       0.257   1.269  13.558  1.00  0.00           H  
ATOM   1761 2HB  GLU A 107      -0.442  -0.344  13.557  1.00  0.00           H  
ATOM   1762 1HG  GLU A 107       0.663  -0.863  15.666  1.00  0.00           H  
ATOM   1763 2HG  GLU A 107       1.466   0.706  15.657  1.00  0.00           H  
ATOM   1764  N   GLU A 108       1.413   0.539  10.828  1.00  0.00           N  
ATOM   1765  CA  GLU A 108       1.099   0.462   9.406  1.00  0.00           C  
ATOM   1766  C   GLU A 108       2.107  -0.406   8.665  1.00  0.00           C  
ATOM   1767  O   GLU A 108       1.734  -1.244   7.844  1.00  0.00           O  
ATOM   1768  CB  GLU A 108       1.069   1.863   8.791  1.00  0.00           C  
ATOM   1769  CG  GLU A 108       0.851   1.883   7.284  1.00  0.00           C  
ATOM   1770  CD  GLU A 108      -0.424   1.203   6.869  1.00  0.00           C  
ATOM   1771  OE1 GLU A 108      -1.202   0.865   7.728  1.00  0.00           O  
ATOM   1772  OE2 GLU A 108      -0.620   1.022   5.690  1.00  0.00           O  
ATOM   1773  H   GLU A 108       1.719   1.418  11.217  1.00  0.00           H  
ATOM   1774  HA  GLU A 108       0.111   0.011   9.294  1.00  0.00           H  
ATOM   1775 1HB  GLU A 108       0.271   2.446   9.252  1.00  0.00           H  
ATOM   1776 2HB  GLU A 108       2.010   2.373   8.999  1.00  0.00           H  
ATOM   1777 1HG  GLU A 108       0.824   2.918   6.945  1.00  0.00           H  
ATOM   1778 2HG  GLU A 108       1.693   1.392   6.799  1.00  0.00           H  
ATOM   1779  N   ALA A 109       3.386  -0.199   8.956  1.00  0.00           N  
ATOM   1780  CA  ALA A 109       4.447  -1.007   8.366  1.00  0.00           C  
ATOM   1781  C   ALA A 109       4.357  -2.455   8.829  1.00  0.00           C  
ATOM   1782  O   ALA A 109       4.583  -3.381   8.048  1.00  0.00           O  
ATOM   1783  CB  ALA A 109       5.810  -0.425   8.710  1.00  0.00           C  
ATOM   1784  H   ALA A 109       3.630   0.539   9.602  1.00  0.00           H  
ATOM   1785  HA  ALA A 109       4.336  -0.986   7.282  1.00  0.00           H  
ATOM   1786 1HB  ALA A 109       6.592  -1.039   8.263  1.00  0.00           H  
ATOM   1787 2HB  ALA A 109       5.881   0.591   8.321  1.00  0.00           H  
ATOM   1788 3HB  ALA A 109       5.936  -0.409   9.791  1.00  0.00           H  
ATOM   1789  N   GLU A 110       4.026  -2.646  10.102  1.00  0.00           N  
ATOM   1790  CA  GLU A 110       3.800  -3.981  10.642  1.00  0.00           C  
ATOM   1791  C   GLU A 110       2.635  -4.669   9.942  1.00  0.00           C  
ATOM   1792  O   GLU A 110       2.703  -5.857   9.628  1.00  0.00           O  
ATOM   1793  CB  GLU A 110       3.533  -3.908  12.147  1.00  0.00           C  
ATOM   1794  CG  GLU A 110       3.352  -5.261  12.820  1.00  0.00           C  
ATOM   1795  CD  GLU A 110       3.160  -5.155  14.307  1.00  0.00           C  
ATOM   1796  OE1 GLU A 110       3.164  -4.057  14.810  1.00  0.00           O  
ATOM   1797  OE2 GLU A 110       3.009  -6.172  14.941  1.00  0.00           O  
ATOM   1798  H   GLU A 110       3.928  -1.846  10.709  1.00  0.00           H  
ATOM   1799  HA  GLU A 110       4.698  -4.577  10.477  1.00  0.00           H  
ATOM   1800 1HB  GLU A 110       4.361  -3.398  12.640  1.00  0.00           H  
ATOM   1801 2HB  GLU A 110       2.633  -3.321  12.329  1.00  0.00           H  
ATOM   1802 1HG  GLU A 110       2.483  -5.756  12.388  1.00  0.00           H  
ATOM   1803 2HG  GLU A 110       4.226  -5.877  12.614  1.00  0.00           H  
ATOM   1804  N   ARG A 111       1.568  -3.915   9.702  1.00  0.00           N  
ATOM   1805  CA  ARG A 111       0.382  -4.453   9.046  1.00  0.00           C  
ATOM   1806  C   ARG A 111       0.731  -5.069   7.697  1.00  0.00           C  
ATOM   1807  O   ARG A 111       0.285  -6.170   7.373  1.00  0.00           O  
ATOM   1808  CB  ARG A 111      -0.662  -3.364   8.849  1.00  0.00           C  
ATOM   1809  CG  ARG A 111      -1.984  -3.842   8.269  1.00  0.00           C  
ATOM   1810  CD  ARG A 111      -2.944  -2.723   8.094  1.00  0.00           C  
ATOM   1811  NE  ARG A 111      -2.517  -1.799   7.056  1.00  0.00           N  
ATOM   1812  CZ  ARG A 111      -2.689  -2.000   5.735  1.00  0.00           C  
ATOM   1813  NH1 ARG A 111      -3.279  -3.094   5.308  1.00  0.00           N  
ATOM   1814  NH2 ARG A 111      -2.264  -1.097   4.868  1.00  0.00           N  
ATOM   1815  H   ARG A 111       1.578  -2.944   9.979  1.00  0.00           H  
ATOM   1816  HA  ARG A 111      -0.040  -5.235   9.680  1.00  0.00           H  
ATOM   1817 1HB  ARG A 111      -0.875  -2.887   9.804  1.00  0.00           H  
ATOM   1818 2HB  ARG A 111      -0.267  -2.598   8.181  1.00  0.00           H  
ATOM   1819 1HG  ARG A 111      -1.809  -4.300   7.294  1.00  0.00           H  
ATOM   1820 2HG  ARG A 111      -2.431  -4.577   8.940  1.00  0.00           H  
ATOM   1821 1HD  ARG A 111      -3.920  -3.121   7.816  1.00  0.00           H  
ATOM   1822 2HD  ARG A 111      -3.031  -2.169   9.028  1.00  0.00           H  
ATOM   1823  HE  ARG A 111      -2.059  -0.945   7.346  1.00  0.00           H  
ATOM   1824 1HH1 ARG A 111      -3.604  -3.784   5.970  1.00  0.00           H  
ATOM   1825 2HH1 ARG A 111      -3.408  -3.245   4.318  1.00  0.00           H  
ATOM   1826 1HH2 ARG A 111      -1.810  -0.256   5.197  1.00  0.00           H  
ATOM   1827 2HH2 ARG A 111      -2.393  -1.248   3.879  1.00  0.00           H  
ATOM   1828  N   GLY A 112       1.529  -4.354   6.913  1.00  0.00           N  
ATOM   1829  CA  GLY A 112       1.976  -4.849   5.616  1.00  0.00           C  
ATOM   1830  C   GLY A 112       3.211  -4.098   5.135  1.00  0.00           C  
ATOM   1831  O   GLY A 112       4.230  -4.695   4.926  1.00  0.00           O  
ATOM   1832  OXT GLY A 112       3.165  -2.911   4.967  1.00  0.00           O  
ATOM   1833  H   GLY A 112       1.836  -3.442   7.224  1.00  0.00           H  
ATOM   1834 1HA  GLY A 112       2.196  -5.912   5.689  1.00  0.00           H  
ATOM   1835 2HA  GLY A 112       1.171  -4.737   4.888  1.00  0.00           H  
TER                                                                             
# All scores below are weighted scores, not raw scores.
#BEGIN_POSE_ENERGIES_TABLE dir08_gen03hp_05_0008.pdb
label fa_atr fa_rep fa_sol fa_intra_rep fa_elec pro_close hbond_sr_bb hbond_lr_bb hbond_bb_sc hbond_sc dslf_fa13 rama omega fa_dun p_aa_pp yhh_planarity ref total
weights 1 0.55 0.9375 0.005 0.875 1.25 1.17 1.17 1.17 1.1 1.25 0.25 0.625 0.7 0.4 0.625 1 NA
pose -592.534 59.8551 341.425 0.87978 -84.9151 0.1605 -69.015 -1.09787 -4.1385 -19.8124 0 -17.3347 9.53293 157.122 -15.0488 0 -47.1392 -282.06
GLY:NtermProteinFull_1 -2.23136 0.20391 2.00323 0.00023 0.56412 0 0 0 0 0 0 0 0.05761 0 0 0 0.17333 0.77106
ASP_2 -2.69054 0.24275 1.85458 0.00413 0.28367 0 0 0 0 0 0 -0.19027 0.00581 1.59765 0.02602 0 -1.63002 -0.49623
GLU_3 -4.14881 0.43133 3.21794 0.00631 -1.20476 0 0 0 0 -0.26576 0 -0.33113 0.18832 2.94726 -0.19362 0 -1.96094 -1.31385
ALA_4 -4.90879 0.32368 2.89662 0.00093 -0.03333 0 0 0 0 0 0 -0.26832 0.06922 0 -0.21238 0 0.77374 -1.35862
GLU_5 -7.36704 0.60166 5.53895 0.00998 -1.40986 0 0 0 0 -0.43482 0 -0.32699 0.29001 3.28884 -0.19766 0 -1.96094 -1.96787
LYS_6 -5.54541 0.44705 3.77033 0.00392 -1.47993 0 0 0 0 -0.26576 0 -0.24273 0.06433 1.07165 -0.05722 0 -0.35857 -2.59233
GLN_7 -6.05232 0.3372 3.2924 0.00633 -0.45531 0 0 0 0 0 0 -0.24764 0.1162 2.62148 -0.16754 0 -1.51717 -2.06637
ALA_8 -5.67456 0.71308 2.5189 0.00092 -0.3409 0 0 0 0 0 0 -0.18578 0.13876 0 -0.21681 0 0.77374 -2.27265
GLU_9 -5.44809 0.55468 3.79289 0.00662 -1.67754 0 0 0 0 -0.7975 0 -0.19627 0.01076 3.50513 -0.13225 0 -1.96094 -2.34249
ARG_10 -5.38795 0.40817 3.54886 0.01382 -1.15435 0 0 0 0 -0.24144 0 -0.0622 0.0146 2.51939 -0.12525 0 -0.32436 -0.79071
ALA_11 -5.41872 0.59285 2.10809 0.00091 -0.28589 0 0 0 0 0 0 -0.19732 0.01321 0 -0.21634 0 0.77374 -2.62947
LEU_12 -7.27923 1.0294 2.85464 0.0114 -0.39949 0 0 0 0 0 0 -0.10462 0.00628 0.67958 -0.15184 0 0.76113 -2.59275
GLU_13 -5.94259 0.42004 4.62826 0.00523 -1.81503 0 0 0 0 -0.73177 0 -0.3485 0.00075 3.36577 -0.17725 0 -1.96094 -2.55604
LEU_14 -6.24543 0.56257 2.41583 0.00788 -0.12877 0 0 0 0 0 0 -0.08844 0.01215 0.54232 -0.13088 0 0.76113 -2.29165
VAL_15 -5.80527 0.62106 1.79651 0.0175 -0.01536 0 0 0 0 0 0 -0.03365 0.56345 0.39977 0.17378 0 0.97964 -1.30256
ARG_16 -7.07237 0.62976 4.27926 0.0167 -1.45764 0 0 0 0 -0.73177 0 -0.11584 0.13404 2.56905 -0.09482 0 -0.32436 -2.16799
LYS_17 -3.1861 0.36069 2.35562 0.00987 -1.29163 0 0 0 0 -0.31523 0 -0.05191 0.03523 2.0662 -0.06289 0 -0.35857 -0.43872
SER_18 -4.35215 1.0165 3.15942 0.00292 -0.77491 0.019 0 0 -0.43471 0 0 0.35855 0.28987 0.26682 0.0757 0 0.16538 -0.2076
PRO_19 -3.56104 0.42876 2.06579 0.00128 -0.46936 0.04772 0 0 0 0 0 -0.05767 0.00218 0.22446 -0.49391 0 -0.25049 -2.06228
ASP_20 -4.18196 0.76973 2.82139 0.00413 -0.73671 0 0 0 0 0 0 -0.21109 0.32659 1.63835 -0.00062 0 -1.63002 -1.20021
LEU_21 -6.30361 0.73722 2.88651 0.01144 -0.29496 0 0 0 -0.43471 0 0 -0.06524 0.14635 0.54895 -0.13836 0 0.76113 -2.14528
LEU_22 -5.92525 0.68077 2.20846 0.01163 -0.18215 0 0 0 0 0 0 -0.09684 0.11873 0.61426 -0.14995 0 0.76113 -1.95922
LYS_23 -5.09611 0.36364 3.07011 0.00396 -0.69137 0 0 0 0 0 0 -0.21818 0.04825 1.14594 -0.06165 0 -0.35857 -1.79398
LYS_24 -5.69768 0.73901 3.50134 0.0038 -1.47042 0 0 0 0 -0.57779 0 -0.26948 0.03495 1.09587 -0.05585 0 -0.35857 -3.05482
LEU_25 -7.01136 0.85016 2.21903 0.00711 -0.30868 0 0 0 0 0 0 -0.13056 0.00299 0.58069 -0.15355 0 0.76113 -3.18305
LEU_26 -6.78362 0.3371 2.45704 0.00792 -0.22814 0 0 0 0 0 0 -0.1219 8e-05 0.41275 -0.13542 0 0.76113 -3.29306
GLU_27 -4.42226 0.28252 3.27392 0.00662 -1.26605 0 0 0 0 0 0 -0.25211 0.10773 2.89389 -0.2251 0 -1.96094 -1.56177
ALA_28 -5.44265 0.93088 2.59384 0.00091 -0.32545 0 0 0 0 0 0 -0.15039 0.3223 0 -0.19089 0 0.77374 -1.48771
MET_29 -7.71195 0.73556 3.39369 0.01011 -0.33035 0 0 0 0 0 0 0.00504 0.00251 1.61325 -0.06561 0 0.24948 -2.09828
ALA_30 -5.214 0.61386 2.48927 0.00093 -0.23834 0 0 0 0 0 0 -0.15764 0.03009 0 -0.21743 0 0.77374 -1.91951
GLU_31 -5.98976 0.50992 4.23892 0.00847 -1.00296 0 0 0 0 -0.18608 0 -0.19502 0.00676 2.75443 -0.12209 0 -1.96094 -1.93836
GLU_32 -7.82582 1.08481 5.59015 0.01072 -2.64354 0 0 0 0 -0.90527 0 -0.3069 0.04351 3.11024 -0.17694 0 -1.96094 -3.97999
LEU_33 -7.60321 0.67376 2.99996 0.0084 -0.51692 0 0 0 0 0 0 -0.15337 0.28942 0.19504 -0.14988 0 0.76113 -3.49567
LYS_34 -4.2332 0.43362 2.15941 0.00386 -0.07457 0 0 0 0 0 0 -0.3036 0.21976 0.9414 -0.04733 0 -0.35857 -1.25923
ARG_35 -5.8509 0.56209 4.87902 0.00979 -2.01982 0 0 0 0 -0.56563 0 -0.28909 0.03838 1.52276 -0.11857 0 -0.32436 -2.15633
GLN_36 -3.67903 0.3427 2.15155 0.00687 -0.33611 0 0 0 0 -0.25316 0 -0.2883 0.12565 2.49426 -0.14035 0 -1.51717 -1.09308
GLY_37 -1.78447 0.1538 1.11752 3e-05 0.06532 0 0 0 0 0 0 0.16033 0.00388 0 -0.99171 0 0.17333 -1.10198
LYS_38 -3.35104 0.07875 1.26701 0.00742 0.14284 0 0 0 0 0 0 -0.18496 0.00371 1.39587 -0.09441 0 -0.35857 -1.09336
SER_39 -3.55539 0.67685 2.60039 0.00188 -0.51757 0 0 0 -0.22228 0 0 -0.35913 0.00604 0.27054 -0.25957 0 0.16538 -1.19285
PRO_40 -2.87586 0.35392 1.49453 0.00118 -0.29033 0.01843 0 0 0 0 0 -0.01507 0.00111 0.11423 -0.43133 0 -0.25049 -1.87968
ASP_41 -3.53411 0.57608 2.31711 0.0041 -0.21634 0 0 0 0 0 0 -0.06812 0.00024 1.67701 0.08753 0 -1.63002 -0.78651
GLU_42 -5.07277 0.25387 3.58628 0.0064 -1.29412 0 0 0 -0.22228 -0.28193 0 -0.33198 0.18126 2.91025 -0.19688 0 -1.96094 -2.42284
ILE_43 -7.26519 0.76727 2.41201 0.02601 -0.40196 0 0 0 0 0 0 -0.03626 0.01276 0.1148 -0.1198 0 1.0806 -3.40975
GLN_44 -5.49765 0.33104 3.94841 0.00876 -0.89224 0 0 0 0 -0.25382 0 -0.1982 0.0818 2.4587 -0.16972 0 -1.51717 -1.70008
LYS_45 -5.25518 0.46163 3.73189 0.00385 -1.39415 0 0 0 0 -0.28193 0 -0.17724 0.03143 1.16088 -0.04861 0 -0.35857 -2.12599
ALA_46 -4.3856 0.31749 2.27393 0.00092 -0.25798 0 0 0 0 0 0 -0.20024 0.00714 0 -0.21474 0 0.77374 -1.68534
LYS_47 -7.18152 0.46895 4.20154 0.0078 -1.51882 0 0 0 0 0 0 -0.25561 0.02125 2.14369 -0.05835 0 -0.35857 -2.52965
ASP_48 -5.01301 0.38688 4.11048 0.00408 -1.14125 0 0 0 0 -0.25382 0 -0.15459 0.02033 1.61639 0.06079 0 -1.63002 -1.99374
GLU_49 -4.80872 0.37001 3.57304 0.01016 -1.22889 0 0 0 0 -0.34248 0 -0.01914 0.07876 2.70187 -0.13879 0 -1.96094 -1.76514
VAL_50 -5.08109 0.42383 2.02685 0.01969 -0.39005 0 0 0 0 0 0 0.02134 0.02428 -0.00228 -0.06209 0 0.97964 -2.03988
LYS_51 -4.83685 0.53989 3.20814 0.00894 -1.40475 0 0 0 0 -0.06111 0 -0.10261 0.08862 1.77948 -0.04288 0 -0.35857 -1.18171
THR_52 -3.94795 0.31215 2.89113 0.01174 -0.75651 0 0 0 0 0 0 0.0072 0.13458 0.01716 0.12063 0 0.20134 -1.00854
LYS_53 -5.23929 0.35007 3.1913 0.00385 -1.11668 0 0 0 0 -0.34248 0 -0.23108 0.07873 1.14544 -0.04814 0 -0.35857 -2.56686
VAL_54 -5.88801 0.60472 2.08525 0.01989 -0.29604 0 0 0 0 0 0 -0.01775 0.05986 0.03932 -0.111 0 0.97964 -2.52411
GLU_55 -5.84381 0.53459 4.39353 0.00815 -2.44155 0 0 0 0 -0.54123 0 -0.20223 0.01056 3.10844 -0.11525 0 -1.96094 -3.04973
GLN_56 -5.64778 0.6189 3.76767 0.00844 -0.93037 0 0 0 0 -0.4217 0 -0.17746 0.08027 2.55637 -0.14462 0 -1.51717 -1.80743
ALA_57 -6.03848 0.54267 2.66356 0.00093 -0.34535 0 0 0 0 0 0 -0.19243 0.17013 0 -0.23135 0 0.77374 -2.65656
ILE_58 -6.65397 0.59301 2.61035 0.02569 -0.31203 0 0 0 0 0 0 -0.06031 0.00245 0.11702 -0.07495 0 1.0806 -2.67213
ARG_59 -5.8671 0.30055 3.76836 0.01195 -1.34079 0 0 0 0 -0.48012 0 -0.28723 0.0969 1.96257 -0.1134 0 -0.32436 -2.27266
GLU_60 -7.88179 0.568 5.10072 0.00624 -1.56681 0 0 0 0 -0.7774 0 -0.3009 0.26584 2.9977 -0.1895 0 -1.96094 -3.73883
TRP_61 -7.23011 0.42452 4.0341 0.03261 -0.01049 0 0 0 0 0 0 -0.17939 0.04297 1.53104 -0.02721 0 1.23413 -0.14782
LYS_62 -3.85344 0.3551 1.80908 0.00383 0.10775 0 0 0 0 0 0 -0.29403 0.02596 0.94738 -0.04752 0 -0.35857 -1.30446
GLN_63 -2.85695 0.15627 1.73381 0.00925 -0.1045 0 0 0 0 0 0 -0.22715 0.00318 2.45011 -0.17925 0 -1.51717 -0.53241
GLY_64 -2.18538 0.32414 1.41142 3e-05 -0.3869 0 0 0 0 0 0 -0.00353 0.00054 0 -1.02992 0 0.17333 -1.69629
ASN_65 -4.76812 0.3174 3.28663 0.00603 -0.72138 0 0 0 0 -0.3557 0 -0.05961 0.08565 2.38174 -0.38034 0 -1.19118 -1.39887
GLU_66 -3.33568 0.43581 2.31627 0.0057 -0.33499 0 0 0 0 0 0 -0.29997 0.05187 2.63178 -0.13635 0 -1.96094 -0.62649
GLU_67 -3.61265 0.40094 2.54983 0.00945 -0.73351 0 0 0 0 0 0 -0.06318 0.00598 2.6172 -0.14078 0 -1.96094 -0.92766
GLN_68 -5.48913 0.32019 3.64594 0.00809 -0.63869 0 0 0 0 -0.46752 0 -0.21104 0.0013 2.54794 -0.17227 0 -1.51717 -1.97237
ALA_69 -5.60431 0.4177 2.5837 0.00092 -0.31767 0 0 0 0 0 0 -0.17634 0.04736 0 -0.21371 0 0.77374 -2.4886
ARG_70 -7.62938 0.77746 5.22985 0.00977 -2.15021 0 0 0 0 -0.7975 0 -0.18429 0.02865 1.71143 -0.09079 0 -0.32436 -3.41937
LYS_71 -5.85076 0.3443 4.24684 0.00387 -1.01689 0 0 0 0 0 0 -0.24375 0.00109 1.0392 -0.05592 0 -0.35857 -1.89059
ASP_72 -6.13755 0.41328 4.7601 0.00415 -1.00246 0 0 0 0 -0.46752 0 -0.08704 0.00037 1.62559 0.0713 0 -1.63002 -2.44981
MET_73 -7.69374 0.52692 2.71608 0.00447 -0.30936 0 0 0 0 0 0 -0.14725 0.00306 2.68301 -0.17183 0 0.24948 -2.13917
ARG_74 -7.80653 0.56151 5.64904 0.01216 -2.36071 0 0 0 -0.44466 -0.43482 0 -0.21177 0.04568 2.0356 -0.10879 0 -0.32436 -3.38766
LYS_75 -3.94129 0.30469 2.36916 0.00381 -0.29274 0 0 0 0 0 0 -0.22948 0.13354 1.05615 -0.05994 0 -0.35857 -1.01469
VAL_76 -5.67248 0.7722 2.13279 0.01985 -0.01792 0 0 0 0 0 0 -0.02259 0.00092 -0.00569 -0.02912 0 0.97964 -1.8424
LEU_77 -8.00988 1.19789 2.23465 0.00785 -0.09989 0 0 0 0 0 0 -0.13595 0.03092 0.32638 -0.15353 0 0.76113 -3.84043
LYS_78 -4.6126 0.35162 2.99151 0.00554 -0.87532 0 0 0 -0.08981 0 0 -0.31671 0.09296 1.73392 -0.04202 0 -0.35857 -1.11949
SER_79 -3.92997 0.77291 2.91241 0.00221 -0.49903 0.00024 0 0 -0.45378 0 0 -0.30651 0.00177 0.45841 -0.0292 0 0.16538 -0.90515
PRO_80 -3.1015 0.5062 1.77343 0.00221 -0.395 0.01073 0 0 0 0 0 -0.15666 0.06715 0.26426 -0.27894 0 -0.25049 -1.5586
ALA_81 -3.81545 0.61429 2.07431 0.00092 -0.27689 0 0 0 -0.45378 0 0 -0.14754 0.07879 0 -0.19367 0 0.77374 -1.34528
PHE_82 -8.05502 1.42598 2.07143 0.03143 -0.17508 0 0 0 0 0 0 -0.11647 0.18306 2.55556 0.12226 0 0.61937 -1.33748
LYS_83 -5.64265 0.51666 3.39905 0.0065 -1.39054 0 0 0 0 -0.49508 0 -0.14612 0.06235 1.07863 -0.05307 0 -0.35857 -3.02284
GLN_84 -6.49915 0.69976 3.89304 0.00426 -0.23907 0 0 0 0 0 0 -0.21799 0.00168 2.753 -0.17581 0 -1.51717 -1.29745
ALA_85 -5.82912 0.67594 2.55435 0.0009 -0.20495 0 0 0 0 0 0 0.0625 0.16423 0 -0.06962 0 0.77374 -1.87202
VAL_86 -6.25935 0.74548 2.06492 0.01678 -0.15086 0 0 0 0 0 0 -0.10517 0.41049 0.55736 0.12517 0 0.97964 -1.61553
LYS_87 -4.98417 0.58519 3.63598 0.00809 -1.11714 0 0 0 0 -0.43699 0 -0.00256 0.02071 1.05812 -0.069 0 -0.35857 -1.66035
VAL_88 -7.12014 1.02684 4.04693 0.02132 -0.55094 0 0 0 0 0 0 -0.08376 0.00638 0.1867 -0.00247 0 0.97964 -1.48948
MET_89 -7.13867 0.94809 2.94112 0.00682 -0.27632 0 0 0 0 0 0 -0.15129 0.3972 1.59519 -0.12881 0 0.24948 -1.55718
GLU_90 -4.77827 0.53567 3.45706 0.00833 -1.34445 0 0 0 0 -0.50793 0 -0.24404 0.04562 2.88028 -0.12778 0 -1.96094 -2.03646
GLU_91 -4.32935 0.25272 3.23477 0.00588 -1.12299 0 0 0 0 -0.35051 0 -0.29468 0.06476 2.67505 -0.17463 0 -1.96094 -1.99993
GLN_92 -3.85032 0.38112 2.19598 0.00809 -0.48111 0 0 0 0 -0.18608 0 -0.18099 0.02643 3.18005 -0.15958 0 -1.51717 -0.58358
GLU_93 -4.80756 0.78841 3.77633 0.00785 -2.01955 0.00446 0 0 0 -0.81861 0 0.37505 0.02178 2.69307 -0.06262 0 -1.96094 -2.00231
PRO_94 -3.19497 0.61362 1.71484 0.0012 -0.39393 0.00953 0 0 -0.08973 0 0 -0.09675 0.52809 0.22702 -0.38562 0 -0.25049 -1.31721
ASN_95 -1.83044 0.59081 1.09781 0.00507 -0.1356 0 0 0 0 0 0 -0.31133 0.19987 1.80861 -0.49659 0 -1.19118 -0.26296
ASN_96 -6.06454 0.93342 4.43341 0.01821 -1.14255 0.02175 0 0 -0.33428 -0.24082 0 -0.16723 0.35056 1.8814 -0.25714 0 -1.19118 -1.75898
PRO_97 -3.73227 0.62871 1.89233 0.00216 -0.15978 0.02863 0 0 0 0 0 -0.02638 0.00829 0.20648 0.22398 0 -0.25049 -1.17833
GLU_98 -5.45964 0.5779 3.68509 0.00567 -1.52712 0 0 0 0 -0.31523 0 -0.27875 0.21724 2.65483 -0.17736 0 -1.96094 -2.57829
VAL_99 -5.85417 0.51169 2.52776 0.02106 -0.35096 0 0 0 -0.33428 0 0 -0.07678 0.02449 0.083 0.01819 0 0.97964 -2.45036
GLN_100 -5.45488 0.41815 3.31582 0.00486 -0.56835 0 0 0 -0.08973 0 0 -0.11761 0.00688 2.58068 -0.09728 0 -1.51717 -1.51863
GLU_101 -5.70128 0.43805 4.01862 0.00572 -2.23207 0 0 0 0 -0.58081 0 -0.3081 0.16185 3.03603 -0.2027 0 -1.96094 -3.32562
LEU_102 -7.36372 0.9813 2.02345 0.00903 -0.30369 0 0 0 0 0 0 -0.14643 0.07146 0.30173 -0.15367 0 0.76113 -3.81941
LYS_103 -6.16185 0.54386 4.01201 0.00653 -1.75137 0 0 0 0 -0.50793 0 -0.23786 0.05818 1.20781 -0.0582 0 -0.35857 -3.2474
LYS_104 -5.18168 0.40255 3.67399 0.00391 -1.44108 0 0 0 0 -0.33936 0 -0.10687 0.01628 1.29398 -0.0389 0 -0.35857 -2.07573
ALA_105 -5.11577 0.37937 2.16858 0.00093 -0.23764 0 0 0 0 0 0 -0.26206 0.12924 0 -0.22451 0 0.77374 -2.38812
MET_106 -8.06968 0.76956 3.57356 0.01381 -0.2508 0 0 0 0 0 0 0.02978 0.02148 2.20209 -0.0874 0 0.24948 -1.54812
GLU_107 -5.29283 0.30163 3.5847 0.00564 -0.57284 0 0 0 0 0 0 -0.31774 0.0005 2.63553 -0.15036 0 -1.96094 -1.7667
GLU_108 -5.76226 0.39136 4.08799 0.01938 -1.759 0 0 0 0 -0.85247 0 -0.22555 0.05836 3.48199 -0.1465 0 -1.96094 -2.66765
ALA_109 -5.17101 0.45326 2.60493 0.00092 -0.03556 0 0 0 0 0 0 -0.23655 0.158 0 -0.20625 0 0.77374 -1.65851
GLU_110 -4.5892 0.38686 3.67988 0.00839 -1.17959 0 0 0 0 -0.49508 0 -0.26902 0.00106 2.93716 -0.13311 0 -1.96094 -1.61359
ARG_111 -3.3294 0.31282 2.91323 0.01644 -1.67359 0 0 0 0 -0.85247 0 -0.09113 0.02789 1.82262 -0.13671 0 -0.32436 -1.31466
GLY:CtermProteinFull_112 -2.9769 0.1855 3.31273 0.00024 -1.63059 0 0 0 -0.53447 0 0 0 0 0 0 0 0.17333 -1.47017
#END_POSE_ENERGIES_TABLE dir08_gen03hp_05_0008.pdb
buhbon 13
hole_check 0.964645
pack_stat 0.620627
pstat_check 0.615381
sc -234.92

REMARK q_rmsd1 0.37
