# Supplementary material for: Design of complicated all-α protein structures
Source: Nat Struct Mol Biol. 2024 Jan 4;31(2):275–82. doi: 10.1038/s41594-023-01147-9 (PMC11377298; doi:10.1038/s41594-023-01147-9)
Supplement: Supplementary file 4 — Computational design models of the designed all-α proteins. [file 41594_2023_1147_MOESM4_ESM.zip › design_models/H5_fold-0_Chantal.pdb]

ATOM      1  N   GLY A   1      -1.208   0.156  -0.715  1.00  0.00              
ATOM      2  CA  GLY A   1      -0.043   0.276   0.154  1.00  0.00              
ATOM      3  C   GLY A   1       0.450   1.715   0.220  1.00  0.00              
ATOM      4  O   GLY A   1       0.055   2.555  -0.589  1.00  0.00              
ATOM      5 1H   GLY A   1      -1.510  -0.797  -0.740  1.00  0.00              
ATOM      6 2H   GLY A   1      -1.947   0.730  -0.363  1.00  0.00              
ATOM      7 3H   GLY A   1      -0.968   0.453  -1.638  1.00  0.00              
ATOM      8 1HA  GLY A   1      -0.299  -0.071   1.155  1.00  0.00              
ATOM      9 2HA  GLY A   1       0.753  -0.369  -0.215  1.00  0.00              
ATOM     10  N   GLU A   2       1.315   1.995   1.189  1.00  0.00              
ATOM     11  CA  GLU A   2       1.829   3.345   1.392  1.00  0.00              
ATOM     12  C   GLU A   2       2.730   3.770   0.239  1.00  0.00              
ATOM     13  O   GLU A   2       2.787   4.947  -0.115  1.00  0.00              
ATOM     14  CB  GLU A   2       2.599   3.431   2.711  1.00  0.00              
ATOM     15  CG  GLU A   2       1.736   3.266   3.954  1.00  0.00              
ATOM     16  CD  GLU A   2       0.684   4.333   4.082  1.00  0.00              
ATOM     17  OE1 GLU A   2       1.016   5.487   3.950  1.00  0.00              
ATOM     18  OE2 GLU A   2      -0.453   3.994   4.312  1.00  0.00              
ATOM     19  H   GLU A   2       1.624   1.254   1.801  1.00  0.00              
ATOM     20  HA  GLU A   2       0.984   4.032   1.446  1.00  0.00              
ATOM     21 1HB  GLU A   2       3.369   2.660   2.734  1.00  0.00              
ATOM     22 2HB  GLU A   2       3.100   4.397   2.778  1.00  0.00              
ATOM     23 1HG  GLU A   2       1.247   2.293   3.918  1.00  0.00              
ATOM     24 2HG  GLU A   2       2.377   3.288   4.834  1.00  0.00              
ATOM     25  N   GLU A   3       3.434   2.804  -0.343  1.00  0.00              
ATOM     26  CA  GLU A   3       4.243   3.054  -1.528  1.00  0.00              
ATOM     27  C   GLU A   3       3.377   3.477  -2.709  1.00  0.00              
ATOM     28  O   GLU A   3       3.739   4.379  -3.466  1.00  0.00              
ATOM     29  CB  GLU A   3       5.050   1.807  -1.896  1.00  0.00              
ATOM     30  CG  GLU A   3       5.915   1.961  -3.138  1.00  0.00              
ATOM     31  CD  GLU A   3       7.026   2.958  -2.958  1.00  0.00              
ATOM     32  OE1 GLU A   3       7.410   3.195  -1.838  1.00  0.00              
ATOM     33  OE2 GLU A   3       7.490   3.484  -3.942  1.00  0.00              
ATOM     34  H   GLU A   3       3.405   1.872   0.047  1.00  0.00              
ATOM     35  HA  GLU A   3       4.946   3.858  -1.304  1.00  0.00              
ATOM     36 1HB  GLU A   3       5.703   1.538  -1.065  1.00  0.00              
ATOM     37 2HB  GLU A   3       4.371   0.970  -2.062  1.00  0.00              
ATOM     38 1HG  GLU A   3       6.349   0.993  -3.389  1.00  0.00              
ATOM     39 2HG  GLU A   3       5.285   2.272  -3.970  1.00  0.00              
ATOM     40  N   GLU A   4       2.231   2.821  -2.861  1.00  0.00              
ATOM     41  CA  GLU A   4       1.301   3.143  -3.938  1.00  0.00              
ATOM     42  C   GLU A   4       0.716   4.538  -3.761  1.00  0.00              
ATOM     43  O   GLU A   4       0.453   5.238  -4.738  1.00  0.00              
ATOM     44  CB  GLU A   4       0.173   2.111  -3.996  1.00  0.00              
ATOM     45  CG  GLU A   4       0.609   0.728  -4.460  1.00  0.00              
ATOM     46  CD  GLU A   4      -0.486  -0.297  -4.355  1.00  0.00              
ATOM     47  OE1 GLU A   4      -1.254  -0.224  -3.425  1.00  0.00              
ATOM     48  OE2 GLU A   4      -0.554  -1.153  -5.204  1.00  0.00              
ATOM     49  H   GLU A   4       1.999   2.083  -2.213  1.00  0.00              
ATOM     50  HA  GLU A   4       1.843   3.107  -4.884  1.00  0.00              
ATOM     51 1HB  GLU A   4      -0.276   2.006  -3.008  1.00  0.00              
ATOM     52 2HB  GLU A   4      -0.606   2.461  -4.674  1.00  0.00              
ATOM     53 1HG  GLU A   4       0.933   0.791  -5.499  1.00  0.00              
ATOM     54 2HG  GLU A   4       1.460   0.407  -3.861  1.00  0.00              
ATOM     55  N   LYS A   5       0.515   4.936  -2.510  1.00  0.00              
ATOM     56  CA  LYS A   5       0.052   6.284  -2.199  1.00  0.00              
ATOM     57  C   LYS A   5       1.045   7.331  -2.689  1.00  0.00              
ATOM     58  O   LYS A   5       0.655   8.339  -3.281  1.00  0.00              
ATOM     59  CB  LYS A   5      -0.176   6.438  -0.695  1.00  0.00              
ATOM     60  CG  LYS A   5      -1.378   5.672  -0.159  1.00  0.00              
ATOM     61  CD  LYS A   5      -1.518   5.845   1.346  1.00  0.00              
ATOM     62  CE  LYS A   5      -2.691   5.041   1.890  1.00  0.00              
ATOM     63  NZ  LYS A   5      -2.799   5.148   3.370  1.00  0.00              
ATOM     64  H   LYS A   5       0.686   4.288  -1.755  1.00  0.00              
ATOM     65  HA  LYS A   5      -0.903   6.444  -2.698  1.00  0.00              
ATOM     66 1HB  LYS A   5       0.707   6.095  -0.155  1.00  0.00              
ATOM     67 2HB  LYS A   5      -0.318   7.492  -0.454  1.00  0.00              
ATOM     68 1HG  LYS A   5      -2.286   6.033  -0.644  1.00  0.00              
ATOM     69 2HG  LYS A   5      -1.265   4.612  -0.385  1.00  0.00              
ATOM     70 1HD  LYS A   5      -0.602   5.513   1.837  1.00  0.00              
ATOM     71 2HD  LYS A   5      -1.674   6.898   1.578  1.00  0.00              
ATOM     72 1HE  LYS A   5      -3.616   5.401   1.443  1.00  0.00              
ATOM     73 2HE  LYS A   5      -2.568   3.992   1.622  1.00  0.00              
ATOM     74 1HZ  LYS A   5      -3.587   4.602   3.691  1.00  0.00              
ATOM     75 2HZ  LYS A   5      -1.952   4.799   3.796  1.00  0.00              
ATOM     76 3HZ  LYS A   5      -2.932   6.115   3.630  1.00  0.00              
ATOM     77  N   GLU A   6       2.325   7.089  -2.439  1.00  0.00              
ATOM     78  CA  GLU A   6       3.382   7.971  -2.922  1.00  0.00              
ATOM     79  C   GLU A   6       3.451   7.965  -4.445  1.00  0.00              
ATOM     80  O   GLU A   6       3.601   9.012  -5.073  1.00  0.00              
ATOM     81  CB  GLU A   6       4.734   7.553  -2.340  1.00  0.00              
ATOM     82  CG  GLU A   6       5.904   8.420  -2.782  1.00  0.00              
ATOM     83  CD  GLU A   6       7.152   8.171  -1.981  1.00  0.00              
ATOM     84  OE1 GLU A   6       7.059   8.102  -0.779  1.00  0.00              
ATOM     85  OE2 GLU A   6       8.199   8.050  -2.571  1.00  0.00              
ATOM     86  H   GLU A   6       2.577   6.273  -1.898  1.00  0.00              
ATOM     87  HA  GLU A   6       3.166   8.986  -2.586  1.00  0.00              
ATOM     88 1HB  GLU A   6       4.687   7.585  -1.251  1.00  0.00              
ATOM     89 2HB  GLU A   6       4.952   6.524  -2.628  1.00  0.00              
ATOM     90 1HG  GLU A   6       6.115   8.219  -3.832  1.00  0.00              
ATOM     91 2HG  GLU A   6       5.622   9.467  -2.690  1.00  0.00              
ATOM     92  N   ILE A   7       3.336   6.778  -5.032  1.00  0.00              
ATOM     93  CA  ILE A   7       3.329   6.640  -6.483  1.00  0.00              
ATOM     94  C   ILE A   7       2.227   7.485  -7.111  1.00  0.00              
ATOM     95  O   ILE A   7       2.473   8.250  -8.044  1.00  0.00              
ATOM     96  CB  ILE A   7       3.146   5.167  -6.893  1.00  0.00              
ATOM     97  CG1 ILE A   7       4.405   4.361  -6.564  1.00  0.00              
ATOM     98  CG2 ILE A   7       2.817   5.065  -8.374  1.00  0.00              
ATOM     99  CD1 ILE A   7       4.216   2.865  -6.663  1.00  0.00              
ATOM    100  H   ILE A   7       3.254   5.950  -4.458  1.00  0.00              
ATOM    101  HA  ILE A   7       4.292   6.978  -6.868  1.00  0.00              
ATOM    102  HB  ILE A   7       2.332   4.728  -6.318  1.00  0.00              
ATOM    103 1HG1 ILE A   7       5.209   4.649  -7.241  1.00  0.00              
ATOM    104 2HG1 ILE A   7       4.733   4.596  -5.551  1.00  0.00              
ATOM    105 1HG2 ILE A   7       2.692   4.018  -8.648  1.00  0.00              
ATOM    106 2HG2 ILE A   7       1.895   5.606  -8.580  1.00  0.00              
ATOM    107 3HG2 ILE A   7       3.630   5.498  -8.958  1.00  0.00              
ATOM    108 1HD1 ILE A   7       5.151   2.362  -6.415  1.00  0.00              
ATOM    109 2HD1 ILE A   7       3.438   2.549  -5.966  1.00  0.00              
ATOM    110 3HD1 ILE A   7       3.922   2.602  -7.678  1.00  0.00              
ATOM    111  N   ASP A   8       1.011   7.342  -6.594  1.00  0.00              
ATOM    112  CA  ASP A   8      -0.132   8.088  -7.107  1.00  0.00              
ATOM    113  C   ASP A   8       0.076   9.590  -6.947  1.00  0.00              
ATOM    114  O   ASP A   8      -0.239  10.368  -7.848  1.00  0.00              
ATOM    115  CB  ASP A   8      -1.416   7.665  -6.389  1.00  0.00              
ATOM    116  CG  ASP A   8      -2.675   8.183  -7.070  1.00  0.00              
ATOM    117  OD1 ASP A   8      -3.072   7.609  -8.056  1.00  0.00              
ATOM    118  OD2 ASP A   8      -3.227   9.148  -6.598  1.00  0.00              
ATOM    119  H   ASP A   8       0.876   6.698  -5.827  1.00  0.00              
ATOM    120  HA  ASP A   8      -0.246   7.861  -8.168  1.00  0.00              
ATOM    121 1HB  ASP A   8      -1.466   6.576  -6.344  1.00  0.00              
ATOM    122 2HB  ASP A   8      -1.397   8.033  -5.363  1.00  0.00              
ATOM    123  N   LYS A   9       0.607   9.991  -5.798  1.00  0.00              
ATOM    124  CA  LYS A   9       0.894  11.396  -5.534  1.00  0.00              
ATOM    125  C   LYS A   9       1.868  11.961  -6.559  1.00  0.00              
ATOM    126  O   LYS A   9       1.662  13.054  -7.088  1.00  0.00              
ATOM    127  CB  LYS A   9       1.456  11.571  -4.122  1.00  0.00              
ATOM    128  CG  LYS A   9       1.755  13.015  -3.739  1.00  0.00              
ATOM    129  CD  LYS A   9       2.220  13.118  -2.294  1.00  0.00              
ATOM    130  CE  LYS A   9       2.537  14.557  -1.916  1.00  0.00              
ATOM    131  NZ  LYS A   9       2.944  14.681  -0.490  1.00  0.00              
ATOM    132  H   LYS A   9       0.818   9.304  -5.088  1.00  0.00              
ATOM    133  HA  LYS A   9      -0.040  11.955  -5.593  1.00  0.00              
ATOM    134 1HB  LYS A   9       0.747  11.173  -3.396  1.00  0.00              
ATOM    135 2HB  LYS A   9       2.380  11.001  -4.024  1.00  0.00              
ATOM    136 1HG  LYS A   9       2.534  13.410  -4.392  1.00  0.00              
ATOM    137 2HG  LYS A   9       0.858  13.619  -3.868  1.00  0.00              
ATOM    138 1HD  LYS A   9       1.439  12.741  -1.633  1.00  0.00              
ATOM    139 2HD  LYS A   9       3.114  12.511  -2.155  1.00  0.00              
ATOM    140 1HE  LYS A   9       3.345  14.929  -2.545  1.00  0.00              
ATOM    141 2HE  LYS A   9       1.659  15.180  -2.085  1.00  0.00              
ATOM    142 1HZ  LYS A   9       3.145  15.648  -0.279  1.00  0.00              
ATOM    143 2HZ  LYS A   9       2.194  14.356   0.104  1.00  0.00              
ATOM    144 3HZ  LYS A   9       3.769  14.123  -0.325  1.00  0.00              
ATOM    145  N   LEU A  10       2.927  11.209  -6.837  1.00  0.00              
ATOM    146  CA  LEU A  10       3.938  11.637  -7.798  1.00  0.00              
ATOM    147  C   LEU A  10       3.343  11.790  -9.192  1.00  0.00              
ATOM    148  O   LEU A  10       3.694  12.709  -9.930  1.00  0.00              
ATOM    149  CB  LEU A  10       5.094  10.630  -7.837  1.00  0.00              
ATOM    150  CG  LEU A  10       5.998  10.605  -6.598  1.00  0.00              
ATOM    151  CD1 LEU A  10       6.938   9.410  -6.677  1.00  0.00              
ATOM    152  CD2 LEU A  10       6.777  11.909  -6.512  1.00  0.00              
ATOM    153  H   LEU A  10       3.038  10.321  -6.371  1.00  0.00              
ATOM    154  HA  LEU A  10       4.333  12.602  -7.480  1.00  0.00              
ATOM    155 1HB  LEU A  10       4.680   9.631  -7.964  1.00  0.00              
ATOM    156 2HB  LEU A  10       5.721  10.853  -8.700  1.00  0.00              
ATOM    157  HG  LEU A  10       5.385  10.489  -5.703  1.00  0.00              
ATOM    158 1HD1 LEU A  10       7.580   9.393  -5.797  1.00  0.00              
ATOM    159 2HD1 LEU A  10       6.354   8.490  -6.718  1.00  0.00              
ATOM    160 3HD1 LEU A  10       7.553   9.491  -7.573  1.00  0.00              
ATOM    161 1HD2 LEU A  10       7.419  11.893  -5.630  1.00  0.00              
ATOM    162 2HD2 LEU A  10       7.391  12.026  -7.405  1.00  0.00              
ATOM    163 3HD2 LEU A  10       6.081  12.745  -6.438  1.00  0.00              
ATOM    164  N   VAL A  11       2.437  10.883  -9.547  1.00  0.00              
ATOM    165  CA  VAL A  11       1.740  10.955 -10.825  1.00  0.00              
ATOM    166  C   VAL A  11       0.845  12.185 -10.893  1.00  0.00              
ATOM    167  O   VAL A  11       0.784  12.865 -11.919  1.00  0.00              
ATOM    168  CB  VAL A  11       0.888   9.690 -11.042  1.00  0.00              
ATOM    169  CG1 VAL A  11       0.011   9.844 -12.276  1.00  0.00              
ATOM    170  CG2 VAL A  11       1.791   8.473 -11.171  1.00  0.00              
ATOM    171  H   VAL A  11       2.228  10.122  -8.914  1.00  0.00              
ATOM    172  HA  VAL A  11       2.483  11.019 -11.621  1.00  0.00              
ATOM    173  HB  VAL A  11       0.222   9.561 -10.189  1.00  0.00              
ATOM    174 1HG1 VAL A  11      -0.585   8.941 -12.414  1.00  0.00              
ATOM    175 2HG1 VAL A  11      -0.652  10.699 -12.146  1.00  0.00              
ATOM    176 3HG1 VAL A  11       0.640  10.000 -13.152  1.00  0.00              
ATOM    177 1HG2 VAL A  11       1.182   7.583 -11.323  1.00  0.00              
ATOM    178 2HG2 VAL A  11       2.461   8.605 -12.021  1.00  0.00              
ATOM    179 3HG2 VAL A  11       2.379   8.358 -10.260  1.00  0.00              
ATOM    180  N   GLU A  12       0.149  12.467  -9.796  1.00  0.00              
ATOM    181  CA  GLU A  12      -0.749  13.612  -9.732  1.00  0.00              
ATOM    182  C   GLU A  12       0.024  14.923  -9.807  1.00  0.00              
ATOM    183  O   GLU A  12      -0.382  15.855 -10.503  1.00  0.00              
ATOM    184  CB  GLU A  12      -1.576  13.569  -8.445  1.00  0.00              
ATOM    185  CG  GLU A  12      -2.556  14.724  -8.289  1.00  0.00              
ATOM    186  CD  GLU A  12      -3.641  14.715  -9.329  1.00  0.00              
ATOM    187  OE1 GLU A  12      -4.009  13.652  -9.768  1.00  0.00              
ATOM    188  OE2 GLU A  12      -4.103  15.773  -9.686  1.00  0.00              
ATOM    189  H   GLU A  12       0.244  11.871  -8.987  1.00  0.00              
ATOM    190  HA  GLU A  12      -1.437  13.563 -10.578  1.00  0.00              
ATOM    191 1HB  GLU A  12      -2.145  12.640  -8.409  1.00  0.00              
ATOM    192 2HB  GLU A  12      -0.909  13.578  -7.583  1.00  0.00              
ATOM    193 1HG  GLU A  12      -3.014  14.667  -7.302  1.00  0.00              
ATOM    194 2HG  GLU A  12      -2.007  15.663  -8.351  1.00  0.00              
ATOM    195  N   LEU A  13       1.136  14.988  -9.087  1.00  0.00              
ATOM    196  CA  LEU A  13       1.987  16.173  -9.098  1.00  0.00              
ATOM    197  C   LEU A  13       2.574  16.417 -10.482  1.00  0.00              
ATOM    198  O   LEU A  13       2.663  17.558 -10.937  1.00  0.00              
ATOM    199  CB  LEU A  13       3.120  16.021  -8.075  1.00  0.00              
ATOM    200  CG  LEU A  13       2.698  16.079  -6.601  1.00  0.00              
ATOM    201  CD1 LEU A  13       3.886  15.724  -5.718  1.00  0.00              
ATOM    202  CD2 LEU A  13       2.171  17.469  -6.278  1.00  0.00              
ATOM    203  H   LEU A  13       1.403  14.199  -8.518  1.00  0.00              
ATOM    204  HA  LEU A  13       1.383  17.036  -8.817  1.00  0.00              
ATOM    205 1HB  LEU A  13       3.612  15.065  -8.241  1.00  0.00              
ATOM    206 2HB  LEU A  13       3.848  16.815  -8.242  1.00  0.00              
ATOM    207  HG  LEU A  13       1.915  15.343  -6.418  1.00  0.00              
ATOM    208 1HD1 LEU A  13       3.586  15.765  -4.670  1.00  0.00              
ATOM    209 2HD1 LEU A  13       4.230  14.718  -5.957  1.00  0.00              
ATOM    210 3HD1 LEU A  13       4.693  16.435  -5.891  1.00  0.00              
ATOM    211 1HD2 LEU A  13       1.870  17.510  -5.230  1.00  0.00              
ATOM    212 2HD2 LEU A  13       2.954  18.206  -6.459  1.00  0.00              
ATOM    213 3HD2 LEU A  13       1.312  17.689  -6.911  1.00  0.00              
ATOM    214  N   PHE A  14       2.978  15.339 -11.147  1.00  0.00              
ATOM    215  CA  PHE A  14       3.425  15.416 -12.532  1.00  0.00              
ATOM    216  C   PHE A  14       2.329  15.965 -13.437  1.00  0.00              
ATOM    217  O   PHE A  14       2.561  16.886 -14.221  1.00  0.00              
ATOM    218  CB  PHE A  14       3.860  14.036 -13.028  1.00  0.00              
ATOM    219  CG  PHE A  14       4.150  13.986 -14.501  1.00  0.00              
ATOM    220  CD1 PHE A  14       5.407  14.317 -14.986  1.00  0.00              
ATOM    221  CD2 PHE A  14       3.169  13.609 -15.405  1.00  0.00              
ATOM    222  CE1 PHE A  14       5.676  14.271 -16.341  1.00  0.00              
ATOM    223  CE2 PHE A  14       3.434  13.562 -16.759  1.00  0.00              
ATOM    224  CZ  PHE A  14       4.690  13.894 -17.228  1.00  0.00              
ATOM    225  H   PHE A  14       2.972  14.443 -10.680  1.00  0.00              
ATOM    226  HA  PHE A  14       4.286  16.085 -12.581  1.00  0.00              
ATOM    227 1HB  PHE A  14       4.756  13.723 -12.494  1.00  0.00              
ATOM    228 2HB  PHE A  14       3.079  13.308 -12.811  1.00  0.00              
ATOM    229  HD1 PHE A  14       6.187  14.614 -14.285  1.00  0.00              
ATOM    230  HD2 PHE A  14       2.177  13.347 -15.035  1.00  0.00              
ATOM    231  HE1 PHE A  14       6.667  14.534 -16.709  1.00  0.00              
ATOM    232  HE2 PHE A  14       2.654  13.263 -17.459  1.00  0.00              
ATOM    233  HZ  PHE A  14       4.900  13.859 -18.296  1.00  0.00              
ATOM    234  N   ALA A  15       1.135  15.396 -13.322  1.00  0.00              
ATOM    235  CA  ALA A  15       0.004  15.814 -14.142  1.00  0.00              
ATOM    236  C   ALA A  15      -0.227  17.316 -14.039  1.00  0.00              
ATOM    237  O   ALA A  15      -0.382  18.002 -15.050  1.00  0.00              
ATOM    238  CB  ALA A  15      -1.253  15.058 -13.736  1.00  0.00              
ATOM    239  H   ALA A  15       1.005  14.654 -12.648  1.00  0.00              
ATOM    240  HA  ALA A  15       0.220  15.564 -15.182  1.00  0.00              
ATOM    241 1HB  ALA A  15      -2.088  15.382 -14.357  1.00  0.00              
ATOM    242 2HB  ALA A  15      -1.093  13.988 -13.871  1.00  0.00              
ATOM    243 3HB  ALA A  15      -1.478  15.262 -12.691  1.00  0.00              
ATOM    244  N   GLN A  16      -0.247  17.823 -12.810  1.00  0.00              
ATOM    245  CA  GLN A  16      -0.461  19.246 -12.573  1.00  0.00              
ATOM    246  C   GLN A  16       0.720  20.071 -13.067  1.00  0.00              
ATOM    247  O   GLN A  16       0.543  21.123 -13.676  1.00  0.00              
ATOM    248  CB  GLN A  16      -0.697  19.512 -11.084  1.00  0.00              
ATOM    249  CG  GLN A  16      -2.005  18.953 -10.552  1.00  0.00              
ATOM    250  CD  GLN A  16      -2.160  19.165  -9.058  1.00  0.00              
ATOM    251  OE1 GLN A  16      -1.571  20.084  -8.483  1.00  0.00              
ATOM    252  NE2 GLN A  16      -2.956  18.314  -8.420  1.00  0.00              
ATOM    253  H   GLN A  16      -0.112  17.208 -12.021  1.00  0.00              
ATOM    254  HA  GLN A  16      -1.355  19.557 -13.113  1.00  0.00              
ATOM    255 1HB  GLN A  16       0.116  19.077 -10.503  1.00  0.00              
ATOM    256 2HB  GLN A  16      -0.692  20.587 -10.901  1.00  0.00              
ATOM    257 1HG  GLN A  16      -2.833  19.451 -11.056  1.00  0.00              
ATOM    258 2HG  GLN A  16      -2.038  17.881 -10.750  1.00  0.00              
ATOM    259 1HE2 GLN A  16      -3.097  18.405  -7.433  1.00  0.00              
ATOM    260 2HE2 GLN A  16      -3.415  17.583  -8.925  1.00  0.00              
ATOM    261  N   ALA A  17       1.928  19.585 -12.798  1.00  0.00              
ATOM    262  CA  ALA A  17       3.142  20.276 -13.213  1.00  0.00              
ATOM    263  C   ALA A  17       3.241  20.351 -14.732  1.00  0.00              
ATOM    264  O   ALA A  17       3.719  21.343 -15.283  1.00  0.00              
ATOM    265  CB  ALA A  17       4.369  19.584 -12.637  1.00  0.00              
ATOM    266  H   ALA A  17       2.007  18.713 -12.294  1.00  0.00              
ATOM    267  HA  ALA A  17       3.116  21.291 -12.814  1.00  0.00              
ATOM    268 1HB  ALA A  17       5.268  20.111 -12.955  1.00  0.00              
ATOM    269 2HB  ALA A  17       4.312  19.589 -11.548  1.00  0.00              
ATOM    270 3HB  ALA A  17       4.407  18.555 -12.993  1.00  0.00              
ATOM    271  N   TYR A  18       2.788  19.299 -15.401  1.00  0.00              
ATOM    272  CA  TYR A  18       2.757  19.273 -16.860  1.00  0.00              
ATOM    273  C   TYR A  18       1.880  20.388 -17.413  1.00  0.00              
ATOM    274  O   TYR A  18       2.281  21.114 -18.324  1.00  0.00              
ATOM    275  CB  TYR A  18       2.263  17.914 -17.362  1.00  0.00              
ATOM    276  CG  TYR A  18       2.139  17.827 -18.867  1.00  0.00              
ATOM    277  CD1 TYR A  18       3.246  17.503 -19.637  1.00  0.00              
ATOM    278  CD2 TYR A  18       0.918  18.071 -19.477  1.00  0.00              
ATOM    279  CE1 TYR A  18       3.133  17.423 -21.011  1.00  0.00              
ATOM    280  CE2 TYR A  18       0.804  17.991 -20.851  1.00  0.00              
ATOM    281  CZ  TYR A  18       1.906  17.669 -21.617  1.00  0.00              
ATOM    282  OH  TYR A  18       1.793  17.590 -22.986  1.00  0.00              
ATOM    283  H   TYR A  18       2.453  18.494 -14.889  1.00  0.00              
ATOM    284  HA  TYR A  18       3.774  19.412 -17.230  1.00  0.00              
ATOM    285 1HB  TYR A  18       2.950  17.133 -17.031  1.00  0.00              
ATOM    286 2HB  TYR A  18       1.288  17.698 -16.927  1.00  0.00              
ATOM    287  HD1 TYR A  18       4.207  17.311 -19.157  1.00  0.00              
ATOM    288  HD2 TYR A  18       0.048  18.326 -18.872  1.00  0.00              
ATOM    289  HE1 TYR A  18       4.003  17.169 -21.616  1.00  0.00              
ATOM    290  HE2 TYR A  18      -0.156  18.184 -21.331  1.00  0.00              
ATOM    291  HH  TYR A  18       0.883  17.763 -23.242  1.00  0.00              
ATOM    292  N   GLU A  19       0.678  20.519 -16.858  1.00  0.00              
ATOM    293  CA  GLU A  19      -0.254  21.555 -17.286  1.00  0.00              
ATOM    294  C   GLU A  19       0.274  22.943 -16.954  1.00  0.00              
ATOM    295  O   GLU A  19       0.062  23.895 -17.706  1.00  0.00              
ATOM    296  CB  GLU A  19      -1.620  21.349 -16.628  1.00  0.00              
ATOM    297  CG  GLU A  19      -2.382  20.131 -17.130  1.00  0.00              
ATOM    298  CD  GLU A  19      -2.675  20.190 -18.604  1.00  0.00              
ATOM    299  OE1 GLU A  19      -2.959  21.258 -19.091  1.00  0.00              
ATOM    300  OE2 GLU A  19      -2.615  19.166 -19.243  1.00  0.00              
ATOM    301  H   GLU A  19       0.407  19.885 -16.121  1.00  0.00              
ATOM    302  HA  GLU A  19      -0.382  21.479 -18.368  1.00  0.00              
ATOM    303 1HB  GLU A  19      -1.493  21.243 -15.551  1.00  0.00              
ATOM    304 2HB  GLU A  19      -2.243  22.227 -16.799  1.00  0.00              
ATOM    305 1HG  GLU A  19      -1.794  19.237 -16.925  1.00  0.00              
ATOM    306 2HG  GLU A  19      -3.319  20.050 -16.581  1.00  0.00              
ATOM    307  N   ASP A  20       0.964  23.054 -15.825  1.00  0.00              
ATOM    308  CA  ASP A  20       1.610  24.304 -15.441  1.00  0.00              
ATOM    309  C   ASP A  20       2.726  24.669 -16.412  1.00  0.00              
ATOM    310  O   ASP A  20       2.868  25.828 -16.799  1.00  0.00              
ATOM    311  CB  ASP A  20       2.175  24.202 -14.022  1.00  0.00              
ATOM    312  CG  ASP A  20       1.090  24.194 -12.952  1.00  0.00              
ATOM    313  OD1 ASP A  20      -0.022  24.554 -13.258  1.00  0.00              
ATOM    314  OD2 ASP A  20       1.385  23.828 -11.839  1.00  0.00              
ATOM    315  H   ASP A  20       1.043  22.252 -15.216  1.00  0.00              
ATOM    316  HA  ASP A  20       0.863  25.098 -15.451  1.00  0.00              
ATOM    317 1HB  ASP A  20       2.763  23.289 -13.929  1.00  0.00              
ATOM    318 2HB  ASP A  20       2.843  25.043 -13.834  1.00  0.00              
ATOM    319  N   ALA A  21       3.512  23.673 -16.801  1.00  0.00              
ATOM    320  CA  ALA A  21       4.581  23.876 -17.773  1.00  0.00              
ATOM    321  C   ALA A  21       4.017  24.230 -19.143  1.00  0.00              
ATOM    322  O   ALA A  21       4.562  25.077 -19.850  1.00  0.00              
ATOM    323  CB  ALA A  21       5.456  22.635 -17.866  1.00  0.00              
ATOM    324  H   ALA A  21       3.370  22.751 -16.413  1.00  0.00              
ATOM    325  HA  ALA A  21       5.209  24.697 -17.430  1.00  0.00              
ATOM    326 1HB  ALA A  21       6.248  22.802 -18.596  1.00  0.00              
ATOM    327 2HB  ALA A  21       5.898  22.427 -16.892  1.00  0.00              
ATOM    328 3HB  ALA A  21       4.850  21.785 -18.177  1.00  0.00              
ATOM    329  N   ARG A  22       2.920  23.575 -19.513  1.00  0.00              
ATOM    330  CA  ARG A  22       2.254  23.854 -20.781  1.00  0.00              
ATOM    331  C   ARG A  22       1.698  25.272 -20.811  1.00  0.00              
ATOM    332  O   ARG A  22       1.801  25.968 -21.823  1.00  0.00              
ATOM    333  CB  ARG A  22       1.123  22.864 -21.021  1.00  0.00              
ATOM    334  CG  ARG A  22       0.429  23.001 -22.366  1.00  0.00              
ATOM    335  CD  ARG A  22      -0.584  21.934 -22.572  1.00  0.00              
ATOM    336  NE  ARG A  22      -1.731  22.098 -21.694  1.00  0.00              
ATOM    337  CZ  ARG A  22      -2.750  22.951 -21.917  1.00  0.00              
ATOM    338  NH1 ARG A  22      -2.750  23.708 -22.992  1.00  0.00              
ATOM    339  NH2 ARG A  22      -3.749  23.026 -21.056  1.00  0.00              
ATOM    340  H   ARG A  22       2.539  22.868 -18.902  1.00  0.00              
ATOM    341  HA  ARG A  22       2.981  23.744 -21.585  1.00  0.00              
ATOM    342 1HB  ARG A  22       1.509  21.848 -20.950  1.00  0.00              
ATOM    343 2HB  ARG A  22       0.366  22.982 -20.245  1.00  0.00              
ATOM    344 1HG  ARG A  22      -0.074  23.967 -22.420  1.00  0.00              
ATOM    345 2HG  ARG A  22       1.168  22.932 -23.166  1.00  0.00              
ATOM    346 1HD  ARG A  22      -0.937  21.962 -23.603  1.00  0.00              
ATOM    347 2HD  ARG A  22      -0.135  20.963 -22.369  1.00  0.00              
ATOM    348  HE  ARG A  22      -1.766  21.533 -20.856  1.00  0.00              
ATOM    349 1HH1 ARG A  22      -1.986  23.650 -23.651  1.00  0.00              
ATOM    350 2HH1 ARG A  22      -3.514  24.347 -23.160  1.00  0.00              
ATOM    351 1HH2 ARG A  22      -3.749  22.444 -20.229  1.00  0.00              
ATOM    352 2HH2 ARG A  22      -4.513  23.665 -21.223  1.00  0.00              
ATOM    353  N   GLU A  23       1.111  25.697 -19.697  1.00  0.00              
ATOM    354  CA  GLU A  23       0.537  27.033 -19.596  1.00  0.00              
ATOM    355  C   GLU A  23       1.623  28.103 -19.618  1.00  0.00              
ATOM    356  O   GLU A  23       1.467  29.147 -20.251  1.00  0.00              
ATOM    357  CB  GLU A  23      -0.294  27.161 -18.318  1.00  0.00              
ATOM    358  CG  GLU A  23      -0.917  28.534 -18.108  1.00  0.00              
ATOM    359  CD  GLU A  23      -1.884  28.910 -19.195  1.00  0.00              
ATOM    360  OE1 GLU A  23      -2.386  28.028 -19.849  1.00  0.00              
ATOM    361  OE2 GLU A  23      -2.123  30.082 -19.372  1.00  0.00              
ATOM    362  H   GLU A  23       1.063  25.079 -18.901  1.00  0.00              
ATOM    363  HA  GLU A  23      -0.124  27.191 -20.448  1.00  0.00              
ATOM    364 1HB  GLU A  23      -1.100  26.427 -18.332  1.00  0.00              
ATOM    365 2HB  GLU A  23       0.333  26.943 -17.453  1.00  0.00              
ATOM    366 1HG  GLU A  23      -1.441  28.542 -17.152  1.00  0.00              
ATOM    367 2HG  GLU A  23      -0.123  29.278 -18.061  1.00  0.00              
ATOM    368  N   LYS A  24       2.725  27.835 -18.924  1.00  0.00              
ATOM    369  CA  LYS A  24       3.866  28.741 -18.919  1.00  0.00              
ATOM    370  C   LYS A  24       4.558  28.760 -20.277  1.00  0.00              
ATOM    371  O   LYS A  24       4.605  29.794 -20.945  1.00  0.00              
ATOM    372  CB  LYS A  24       4.860  28.344 -17.827  1.00  0.00              
ATOM    373  CG  LYS A  24       6.088  29.241 -17.738  1.00  0.00              
ATOM    374  CD  LYS A  24       6.995  28.822 -16.591  1.00  0.00              
ATOM    375  CE  LYS A  24       8.236  29.701 -16.516  1.00  0.00              
ATOM    376  NZ  LYS A  24       9.118  29.322 -15.379  1.00  0.00              
ATOM    377  H   LYS A  24       2.770  26.983 -18.383  1.00  0.00              
ATOM    378  HA  LYS A  24       3.508  29.746 -18.694  1.00  0.00              
ATOM    379 1HB  LYS A  24       4.361  28.362 -16.857  1.00  0.00              
ATOM    380 2HB  LYS A  24       5.203  27.324 -18.000  1.00  0.00              
ATOM    381 1HG  LYS A  24       6.648  29.185 -18.672  1.00  0.00              
ATOM    382 2HG  LYS A  24       5.774  30.273 -17.584  1.00  0.00              
ATOM    383 1HD  LYS A  24       6.450  28.897 -15.649  1.00  0.00              
ATOM    384 2HD  LYS A  24       7.304  27.786 -16.730  1.00  0.00              
ATOM    385 1HE  LYS A  24       8.800  29.612 -17.443  1.00  0.00              
ATOM    386 2HE  LYS A  24       7.937  30.742 -16.396  1.00  0.00              
ATOM    387 1HZ  LYS A  24       9.927  29.927 -15.365  1.00  0.00              
ATOM    388 2HZ  LYS A  24       8.610  29.418 -14.511  1.00  0.00              
ATOM    389 3HZ  LYS A  24       9.417  28.364 -15.490  1.00  0.00              
ATOM    390  N   LYS A  25       5.093  27.615 -20.680  1.00  0.00              
ATOM    391  CA  LYS A  25       5.818  27.509 -21.941  1.00  0.00              
ATOM    392  C   LYS A  25       4.889  27.104 -23.079  1.00  0.00              
ATOM    393  O   LYS A  25       4.949  25.979 -23.572  1.00  0.00              
ATOM    394  CB  LYS A  25       6.966  26.505 -21.816  1.00  0.00              
ATOM    395  CG  LYS A  25       8.070  26.928 -20.856  1.00  0.00              
ATOM    396  CD  LYS A  25       9.167  25.877 -20.778  1.00  0.00              
ATOM    397  CE  LYS A  25      10.330  26.352 -19.920  1.00  0.00              
ATOM    398  NZ  LYS A  25      11.396  25.320 -19.805  1.00  0.00              
ATOM    399  H   LYS A  25       4.994  26.795 -20.097  1.00  0.00              
ATOM    400  HA  LYS A  25       6.252  28.481 -22.172  1.00  0.00              
ATOM    401 1HB  LYS A  25       6.575  25.546 -21.474  1.00  0.00              
ATOM    402 2HB  LYS A  25       7.417  26.344 -22.795  1.00  0.00              
ATOM    403 1HG  LYS A  25       8.505  27.870 -21.194  1.00  0.00              
ATOM    404 2HG  LYS A  25       7.650  27.078 -19.862  1.00  0.00              
ATOM    405 1HD  LYS A  25       8.762  24.959 -20.350  1.00  0.00              
ATOM    406 2HD  LYS A  25       9.534  25.658 -21.781  1.00  0.00              
ATOM    407 1HE  LYS A  25      10.759  27.253 -20.356  1.00  0.00              
ATOM    408 2HE  LYS A  25       9.969  26.596 -18.921  1.00  0.00              
ATOM    409 1HZ  LYS A  25      12.147  25.673 -19.230  1.00  0.00              
ATOM    410 2HZ  LYS A  25      11.012  24.485 -19.384  1.00  0.00              
ATOM    411 3HZ  LYS A  25      11.752  25.099 -20.724  1.00  0.00              
ATOM    412  N   ARG A  26       4.029  28.030 -23.491  1.00  0.00              
ATOM    413  CA  ARG A  26       3.049  27.755 -24.535  1.00  0.00              
ATOM    414  C   ARG A  26       3.731  27.455 -25.863  1.00  0.00              
ATOM    415  O   ARG A  26       3.186  26.738 -26.703  1.00  0.00              
ATOM    416  CB  ARG A  26       2.105  28.935 -24.707  1.00  0.00              
ATOM    417  CG  ARG A  26       1.143  29.159 -23.551  1.00  0.00              
ATOM    418  CD  ARG A  26       0.268  30.336 -23.785  1.00  0.00              
ATOM    419  NE  ARG A  26      -0.653  30.555 -22.681  1.00  0.00              
ATOM    420  CZ  ARG A  26      -1.542  31.564 -22.615  1.00  0.00              
ATOM    421  NH1 ARG A  26      -1.619  32.438 -23.595  1.00  0.00              
ATOM    422  NH2 ARG A  26      -2.338  31.677 -21.566  1.00  0.00              
ATOM    423  H   ARG A  26       4.054  28.948 -23.069  1.00  0.00              
ATOM    424  HA  ARG A  26       2.462  26.885 -24.239  1.00  0.00              
ATOM    425 1HB  ARG A  26       2.684  29.848 -24.836  1.00  0.00              
ATOM    426 2HB  ARG A  26       1.509  28.795 -25.609  1.00  0.00              
ATOM    427 1HG  ARG A  26       0.510  28.280 -23.429  1.00  0.00              
ATOM    428 2HG  ARG A  26       1.709  29.329 -22.635  1.00  0.00              
ATOM    429 1HD  ARG A  26       0.882  31.229 -23.898  1.00  0.00              
ATOM    430 2HD  ARG A  26      -0.317  30.181 -24.691  1.00  0.00              
ATOM    431  HE  ARG A  26      -0.624  29.903 -21.908  1.00  0.00              
ATOM    432 1HH1 ARG A  26      -1.011  32.352 -24.397  1.00  0.00              
ATOM    433 2HH1 ARG A  26      -2.285  33.195 -23.545  1.00  0.00              
ATOM    434 1HH2 ARG A  26      -2.279  31.005 -20.813  1.00  0.00              
ATOM    435 2HH2 ARG A  26      -3.004  32.433 -21.517  1.00  0.00              
ATOM    436  N   ASN A  27       4.925  28.007 -26.047  1.00  0.00              
ATOM    437  CA  ASN A  27       5.676  27.813 -27.282  1.00  0.00              
ATOM    438  C   ASN A  27       6.743  26.738 -27.113  1.00  0.00              
ATOM    439  O   ASN A  27       7.674  26.643 -27.912  1.00  0.00              
ATOM    440  CB  ASN A  27       6.300  29.119 -27.738  1.00  0.00              
ATOM    441  CG  ASN A  27       5.275  30.125 -28.184  1.00  0.00              
ATOM    442  OD1 ASN A  27       4.295  29.776 -28.852  1.00  0.00              
ATOM    443  ND2 ASN A  27       5.482  31.366 -27.826  1.00  0.00              
ATOM    444  H   ASN A  27       5.322  28.577 -25.315  1.00  0.00              
ATOM    445  HA  ASN A  27       4.984  27.499 -28.062  1.00  0.00              
ATOM    446 1HB  ASN A  27       6.884  29.548 -26.923  1.00  0.00              
ATOM    447 2HB  ASN A  27       6.985  28.926 -28.564  1.00  0.00              
ATOM    448 1HD2 ASN A  27       4.832  32.079 -28.094  1.00  0.00              
ATOM    449 2HD2 ASN A  27       6.288  31.603 -27.285  1.00  0.00              
ATOM    450  N   GLY A  28       6.602  25.930 -26.068  1.00  0.00              
ATOM    451  CA  GLY A  28       7.537  24.845 -25.808  1.00  0.00              
ATOM    452  C   GLY A  28       7.096  23.559 -26.498  1.00  0.00              
ATOM    453  O   GLY A  28       6.233  23.581 -27.375  1.00  0.00              
ATOM    454  H   GLY A  28       5.826  26.074 -25.438  1.00  0.00              
ATOM    455 1HA  GLY A  28       8.530  25.127 -26.157  1.00  0.00              
ATOM    456 2HA  GLY A  28       7.611  24.677 -24.732  1.00  0.00              
ATOM    457  N   THR A  29       7.694  22.443 -26.096  1.00  0.00              
ATOM    458  CA  THR A  29       7.371  21.149 -26.683  1.00  0.00              
ATOM    459  C   THR A  29       6.853  20.178 -25.630  1.00  0.00              
ATOM    460  O   THR A  29       7.154  20.316 -24.443  1.00  0.00              
ATOM    461  CB  THR A  29       8.597  20.540 -27.389  1.00  0.00              
ATOM    462  OG1 THR A  29       9.627  20.282 -26.426  1.00  0.00              
ATOM    463  CG2 THR A  29       9.127  21.491 -28.451  1.00  0.00              
ATOM    464  H   THR A  29       8.389  22.492 -25.366  1.00  0.00              
ATOM    465  HA  THR A  29       6.595  21.293 -27.436  1.00  0.00              
ATOM    466  HB  THR A  29       8.315  19.599 -27.860  1.00  0.00              
ATOM    467  HG1 THR A  29      10.482  20.491 -26.810  1.00  0.00              
ATOM    468 1HG2 THR A  29       9.993  21.044 -28.940  1.00  0.00              
ATOM    469 2HG2 THR A  29       8.350  21.680 -29.191  1.00  0.00              
ATOM    470 3HG2 THR A  29       9.420  22.431 -27.985  1.00  0.00              
ATOM    471  N   PRO A  30       6.073  19.196 -26.068  1.00  0.00              
ATOM    472  CA  PRO A  30       5.557  18.170 -25.171  1.00  0.00              
ATOM    473  C   PRO A  30       6.675  17.540 -24.351  1.00  0.00              
ATOM    474  O   PRO A  30       6.525  17.312 -23.152  1.00  0.00              
ATOM    475  CB  PRO A  30       4.923  17.159 -26.133  1.00  0.00              
ATOM    476  CG  PRO A  30       4.490  17.984 -27.297  1.00  0.00              
ATOM    477  CD  PRO A  30       5.590  18.997 -27.468  1.00  0.00              
ATOM    478  HA  PRO A  30       4.842  18.635 -24.490  1.00  0.00              
ATOM    479 1HB  PRO A  30       5.659  16.388 -26.406  1.00  0.00              
ATOM    480 2HB  PRO A  30       4.086  16.644 -25.639  1.00  0.00              
ATOM    481 1HG  PRO A  30       4.358  17.348 -28.184  1.00  0.00              
ATOM    482 2HG  PRO A  30       3.514  18.448 -27.091  1.00  0.00              
ATOM    483 1HD  PRO A  30       6.376  18.581 -28.115  1.00  0.00              
ATOM    484 2HD  PRO A  30       5.176  19.919 -27.903  1.00  0.00              
ATOM    485  N   GLU A  31       7.797  17.262 -25.005  1.00  0.00              
ATOM    486  CA  GLU A  31       8.959  16.700 -24.329  1.00  0.00              
ATOM    487  C   GLU A  31       9.448  17.618 -23.217  1.00  0.00              
ATOM    488  O   GLU A  31       9.642  17.185 -22.081  1.00  0.00              
ATOM    489  CB  GLU A  31      10.089  16.449 -25.331  1.00  0.00              
ATOM    490  CG  GLU A  31      11.364  15.891 -24.714  1.00  0.00              
ATOM    491  CD  GLU A  31      12.464  15.697 -25.720  1.00  0.00              
ATOM    492  OE1 GLU A  31      12.194  15.790 -26.893  1.00  0.00              
ATOM    493  OE2 GLU A  31      13.576  15.454 -25.315  1.00  0.00              
ATOM    494  H   GLU A  31       7.847  17.446 -25.997  1.00  0.00              
ATOM    495  HA  GLU A  31       8.676  15.741 -23.893  1.00  0.00              
ATOM    496 1HB  GLU A  31       9.751  15.747 -26.093  1.00  0.00              
ATOM    497 2HB  GLU A  31      10.342  17.382 -25.835  1.00  0.00              
ATOM    498 1HG  GLU A  31      11.711  16.576 -23.941  1.00  0.00              
ATOM    499 2HG  GLU A  31      11.138  14.937 -24.240  1.00  0.00              
ATOM    500  N   GLU A  32       9.644  18.889 -23.549  1.00  0.00              
ATOM    501  CA  GLU A  32      10.096  19.876 -22.576  1.00  0.00              
ATOM    502  C   GLU A  32       9.127  19.979 -21.404  1.00  0.00              
ATOM    503  O   GLU A  32       9.541  20.068 -20.248  1.00  0.00              
ATOM    504  CB  GLU A  32      10.257  21.245 -23.240  1.00  0.00              
ATOM    505  CG  GLU A  32      10.827  22.323 -22.329  1.00  0.00              
ATOM    506  CD  GLU A  32      11.114  23.609 -23.053  1.00  0.00              
ATOM    507  OE1 GLU A  32      10.752  23.717 -24.199  1.00  0.00              
ATOM    508  OE2 GLU A  32      11.697  24.485 -22.458  1.00  0.00              
ATOM    509  H   GLU A  32       9.474  19.181 -24.502  1.00  0.00              
ATOM    510  HA  GLU A  32      11.070  19.564 -22.196  1.00  0.00              
ATOM    511 1HB  GLU A  32      10.915  21.155 -24.104  1.00  0.00              
ATOM    512 2HB  GLU A  32       9.288  21.590 -23.601  1.00  0.00              
ATOM    513 1HG  GLU A  32      10.114  22.521 -21.528  1.00  0.00              
ATOM    514 2HG  GLU A  32      11.746  21.953 -21.876  1.00  0.00              
ATOM    515  N   TRP A  33       7.835  19.963 -21.710  1.00  0.00              
ATOM    516  CA  TRP A  33       6.802  20.062 -20.684  1.00  0.00              
ATOM    517  C   TRP A  33       6.869  18.886 -19.719  1.00  0.00              
ATOM    518  O   TRP A  33       6.696  19.049 -18.512  1.00  0.00              
ATOM    519  CB  TRP A  33       5.415  20.121 -21.326  1.00  0.00              
ATOM    520  CG  TRP A  33       5.203  21.331 -22.184  1.00  0.00              
ATOM    521  CD1 TRP A  33       5.861  22.521 -22.092  1.00  0.00              
ATOM    522  CD2 TRP A  33       4.263  21.477 -23.276  1.00  0.00              
ATOM    523  NE1 TRP A  33       5.397  23.394 -23.045  1.00  0.00              
ATOM    524  CE2 TRP A  33       4.421  22.771 -23.780  1.00  0.00              
ATOM    525  CE3 TRP A  33       3.317  20.625 -23.858  1.00  0.00              
ATOM    526  CZ2 TRP A  33       3.664  23.242 -24.841  1.00  0.00              
ATOM    527  CZ3 TRP A  33       2.559  21.097 -24.924  1.00  0.00              
ATOM    528  CH2 TRP A  33       2.729  22.371 -25.402  1.00  0.00              
ATOM    529  H   TRP A  33       7.559  19.880 -22.677  1.00  0.00              
ATOM    530  HA  TRP A  33       6.962  20.984 -20.121  1.00  0.00              
ATOM    531 1HB  TRP A  33       5.261  19.234 -21.941  1.00  0.00              
ATOM    532 2HB  TRP A  33       4.653  20.116 -20.547  1.00  0.00              
ATOM    533  HD1 TRP A  33       6.641  22.747 -21.367  1.00  0.00              
ATOM    534  HE1 TRP A  33       5.721  24.340 -23.183  1.00  0.00              
ATOM    535  HE3 TRP A  33       3.179  19.611 -23.484  1.00  0.00              
ATOM    536  HZ2 TRP A  33       3.784  24.251 -25.236  1.00  0.00              
ATOM    537  HZ3 TRP A  33       1.823  20.427 -25.370  1.00  0.00              
ATOM    538  HH2 TRP A  33       2.118  22.709 -26.240  1.00  0.00              
ATOM    539  N   VAL A  34       7.121  17.699 -20.258  1.00  0.00              
ATOM    540  CA  VAL A  34       7.295  16.505 -19.440  1.00  0.00              
ATOM    541  C   VAL A  34       8.546  16.608 -18.576  1.00  0.00              
ATOM    542  O   VAL A  34       8.510  16.321 -17.379  1.00  0.00              
ATOM    543  CB  VAL A  34       7.392  15.254 -20.333  1.00  0.00              
ATOM    544  CG1 VAL A  34       7.831  14.048 -19.516  1.00  0.00              
ATOM    545  CG2 VAL A  34       6.053  14.991 -21.005  1.00  0.00              
ATOM    546  H   VAL A  34       7.194  17.620 -21.264  1.00  0.00              
ATOM    547  HA  VAL A  34       6.426  16.403 -18.788  1.00  0.00              
ATOM    548  HB  VAL A  34       8.155  15.421 -21.094  1.00  0.00              
ATOM    549 1HG1 VAL A  34       7.895  13.173 -20.163  1.00  0.00              
ATOM    550 2HG1 VAL A  34       8.808  14.245 -19.074  1.00  0.00              
ATOM    551 3HG1 VAL A  34       7.105  13.861 -18.725  1.00  0.00              
ATOM    552 1HG2 VAL A  34       6.129  14.106 -21.635  1.00  0.00              
ATOM    553 2HG2 VAL A  34       5.289  14.830 -20.243  1.00  0.00              
ATOM    554 3HG2 VAL A  34       5.778  15.850 -21.617  1.00  0.00              
ATOM    555  N   ARG A  35       9.650  17.017 -19.189  1.00  0.00              
ATOM    556  CA  ARG A  35      10.917  17.146 -18.480  1.00  0.00              
ATOM    557  C   ARG A  35      10.799  18.117 -17.313  1.00  0.00              
ATOM    558  O   ARG A  35      11.295  17.851 -16.218  1.00  0.00              
ATOM    559  CB  ARG A  35      12.013  17.622 -19.423  1.00  0.00              
ATOM    560  CG  ARG A  35      12.484  16.585 -20.430  1.00  0.00              
ATOM    561  CD  ARG A  35      13.573  17.113 -21.292  1.00  0.00              
ATOM    562  NE  ARG A  35      14.012  16.133 -22.272  1.00  0.00              
ATOM    563  CZ  ARG A  35      14.885  15.138 -22.021  1.00  0.00              
ATOM    564  NH1 ARG A  35      15.403  15.005 -20.820  1.00  0.00              
ATOM    565  NH2 ARG A  35      15.221  14.296 -22.982  1.00  0.00              
ATOM    566  H   ARG A  35       9.612  17.244 -20.173  1.00  0.00              
ATOM    567  HA  ARG A  35      11.198  16.166 -18.093  1.00  0.00              
ATOM    568 1HB  ARG A  35      11.660  18.488 -19.981  1.00  0.00              
ATOM    569 2HB  ARG A  35      12.880  17.937 -18.843  1.00  0.00              
ATOM    570 1HG  ARG A  35      12.860  15.709 -19.902  1.00  0.00              
ATOM    571 2HG  ARG A  35      11.651  16.294 -21.070  1.00  0.00              
ATOM    572 1HD  ARG A  35      13.219  17.994 -21.826  1.00  0.00              
ATOM    573 2HD  ARG A  35      14.428  17.383 -20.674  1.00  0.00              
ATOM    574  HE  ARG A  35      13.635  16.203 -23.208  1.00  0.00              
ATOM    575 1HH1 ARG A  35      15.145  15.649 -20.085  1.00  0.00              
ATOM    576 2HH1 ARG A  35      16.057  14.260 -20.632  1.00  0.00              
ATOM    577 1HH2 ARG A  35      14.823  14.398 -23.906  1.00  0.00              
ATOM    578 2HH2 ARG A  35      15.876  13.551 -22.794  1.00  0.00              
ATOM    579  N   ASP A  36      10.137  19.245 -17.552  1.00  0.00              
ATOM    580  CA  ASP A  36       9.906  20.235 -16.506  1.00  0.00              
ATOM    581  C   ASP A  36       8.930  19.712 -15.460  1.00  0.00              
ATOM    582  O   ASP A  36       9.080  19.981 -14.269  1.00  0.00              
ATOM    583  CB  ASP A  36       9.370  21.536 -17.108  1.00  0.00              
ATOM    584  CG  ASP A  36      10.428  22.311 -17.882  1.00  0.00              
ATOM    585  OD1 ASP A  36      11.588  22.008 -17.730  1.00  0.00              
ATOM    586  OD2 ASP A  36      10.067  23.199 -18.617  1.00  0.00              
ATOM    587  H   ASP A  36       9.786  19.421 -18.483  1.00  0.00              
ATOM    588  HA  ASP A  36      10.857  20.453 -16.020  1.00  0.00              
ATOM    589 1HB  ASP A  36       8.541  21.312 -17.780  1.00  0.00              
ATOM    590 2HB  ASP A  36       8.983  22.174 -16.312  1.00  0.00              
ATOM    591  N   ALA A  37       7.929  18.966 -15.914  1.00  0.00              
ATOM    592  CA  ALA A  37       6.930  18.397 -15.016  1.00  0.00              
ATOM    593  C   ALA A  37       7.564  17.417 -14.036  1.00  0.00              
ATOM    594  O   ALA A  37       7.213  17.391 -12.857  1.00  0.00              
ATOM    595  CB  ALA A  37       5.832  17.710 -15.814  1.00  0.00              
ATOM    596  H   ALA A  37       7.858  18.787 -16.905  1.00  0.00              
ATOM    597  HA  ALA A  37       6.471  19.209 -14.451  1.00  0.00              
ATOM    598 1HB  ALA A  37       5.094  17.290 -15.131  1.00  0.00              
ATOM    599 2HB  ALA A  37       5.349  18.436 -16.469  1.00  0.00              
ATOM    600 3HB  ALA A  37       6.264  16.911 -16.415  1.00  0.00              
ATOM    601  N   ILE A  38       8.499  16.615 -14.531  1.00  0.00              
ATOM    602  CA  ILE A  38       9.219  15.667 -13.689  1.00  0.00              
ATOM    603  C   ILE A  38      10.064  16.386 -12.647  1.00  0.00              
ATOM    604  O   ILE A  38      10.071  16.012 -11.474  1.00  0.00              
ATOM    605  CB  ILE A  38      10.126  14.745 -14.524  1.00  0.00              
ATOM    606  CG1 ILE A  38       9.286  13.882 -15.469  1.00  0.00              
ATOM    607  CG2 ILE A  38      10.977  13.871 -13.615  1.00  0.00              
ATOM    608  CD1 ILE A  38       8.315  12.967 -14.759  1.00  0.00              
ATOM    609  H   ILE A  38       8.720  16.662 -15.515  1.00  0.00              
ATOM    610  HA  ILE A  38       8.490  15.038 -13.176  1.00  0.00              
ATOM    611  HB  ILE A  38      10.774  15.357 -15.151  1.00  0.00              
ATOM    612 1HG1 ILE A  38       8.737  14.559 -16.123  1.00  0.00              
ATOM    613 2HG1 ILE A  38       9.978  13.286 -16.064  1.00  0.00              
ATOM    614 1HG2 ILE A  38      11.612  13.226 -14.222  1.00  0.00              
ATOM    615 2HG2 ILE A  38      11.601  14.502 -12.983  1.00  0.00              
ATOM    616 3HG2 ILE A  38      10.329  13.258 -12.989  1.00  0.00              
ATOM    617 1HD1 ILE A  38       7.756  12.388 -15.494  1.00  0.00              
ATOM    618 2HD1 ILE A  38       8.864  12.289 -14.105  1.00  0.00              
ATOM    619 3HD1 ILE A  38       7.622  13.562 -14.165  1.00  0.00              
ATOM    620  N   GLU A  39      10.775  17.422 -13.080  1.00  0.00              
ATOM    621  CA  GLU A  39      11.587  18.226 -12.174  1.00  0.00              
ATOM    622  C   GLU A  39      10.722  18.911 -11.122  1.00  0.00              
ATOM    623  O   GLU A  39      11.059  18.918  -9.938  1.00  0.00              
ATOM    624  CB  GLU A  39      12.381  19.274 -12.958  1.00  0.00              
ATOM    625  CG  GLU A  39      13.180  20.236 -12.090  1.00  0.00              
ATOM    626  CD  GLU A  39      14.319  19.567 -11.372  1.00  0.00              
ATOM    627  OE1 GLU A  39      14.680  18.479 -11.753  1.00  0.00              
ATOM    628  OE2 GLU A  39      14.829  20.144 -10.441  1.00  0.00              
ATOM    629  H   GLU A  39      10.754  17.656 -14.063  1.00  0.00              
ATOM    630  HA  GLU A  39      12.297  17.571 -11.670  1.00  0.00              
ATOM    631 1HB  GLU A  39      13.077  18.774 -13.632  1.00  0.00              
ATOM    632 2HB  GLU A  39      11.699  19.864 -13.570  1.00  0.00              
ATOM    633 1HG  GLU A  39      13.580  21.030 -12.720  1.00  0.00              
ATOM    634 2HG  GLU A  39      12.513  20.690 -11.359  1.00  0.00              
ATOM    635  N   GLU A  40       9.610  19.486 -11.562  1.00  0.00              
ATOM    636  CA  GLU A  40       8.721  20.219 -10.668  1.00  0.00              
ATOM    637  C   GLU A  40       8.046  19.282  -9.673  1.00  0.00              
ATOM    638  O   GLU A  40       7.974  19.574  -8.481  1.00  0.00              
ATOM    639  CB  GLU A  40       7.660  20.974 -11.471  1.00  0.00              
ATOM    640  CG  GLU A  40       6.650  21.733 -10.622  1.00  0.00              
ATOM    641  CD  GLU A  40       7.268  22.864  -9.848  1.00  0.00              
ATOM    642  OE1 GLU A  40       8.329  23.303 -10.221  1.00  0.00              
ATOM    643  OE2 GLU A  40       6.677  23.289  -8.884  1.00  0.00              
ATOM    644  H   GLU A  40       9.373  19.416 -12.542  1.00  0.00              
ATOM    645  HA  GLU A  40       9.312  20.950 -10.114  1.00  0.00              
ATOM    646 1HB  GLU A  40       8.147  21.692 -12.132  1.00  0.00              
ATOM    647 2HB  GLU A  40       7.110  20.272 -12.098  1.00  0.00              
ATOM    648 1HG  GLU A  40       5.873  22.134 -11.272  1.00  0.00              
ATOM    649 2HG  GLU A  40       6.180  21.037  -9.928  1.00  0.00              
ATOM    650  N   ALA A  41       7.554  18.153 -10.172  1.00  0.00              
ATOM    651  CA  ALA A  41       6.925  17.148  -9.322  1.00  0.00              
ATOM    652  C   ALA A  41       7.904  16.615  -8.283  1.00  0.00              
ATOM    653  O   ALA A  41       7.531  16.366  -7.137  1.00  0.00              
ATOM    654  CB  ALA A  41       6.377  16.007 -10.166  1.00  0.00              
ATOM    655  H   ALA A  41       7.618  17.984 -11.167  1.00  0.00              
ATOM    656  HA  ALA A  41       6.083  17.611  -8.806  1.00  0.00              
ATOM    657 1HB  ALA A  41       5.911  15.265  -9.517  1.00  0.00              
ATOM    658 2HB  ALA A  41       5.635  16.395 -10.864  1.00  0.00              
ATOM    659 3HB  ALA A  41       7.190  15.543 -10.722  1.00  0.00              
ATOM    660  N   ALA A  42       9.155  16.443  -8.690  1.00  0.00              
ATOM    661  CA  ALA A  42      10.208  16.022  -7.773  1.00  0.00              
ATOM    662  C   ALA A  42      10.397  17.033  -6.649  1.00  0.00              
ATOM    663  O   ALA A  42      10.558  16.659  -5.488  1.00  0.00              
ATOM    664  CB  ALA A  42      11.514  15.817  -8.526  1.00  0.00              
ATOM    665  H   ALA A  42       9.385  16.606  -9.661  1.00  0.00              
ATOM    666  HA  ALA A  42       9.926  15.063  -7.337  1.00  0.00              
ATOM    667 1HB  ALA A  42      12.291  15.503  -7.828  1.00  0.00              
ATOM    668 2HB  ALA A  42      11.379  15.050  -9.288  1.00  0.00              
ATOM    669 3HB  ALA A  42      11.811  16.751  -9.001  1.00  0.00              
ATOM    670  N   ARG A  43      10.375  18.314  -7.002  1.00  0.00              
ATOM    671  CA  ARG A  43      10.555  19.379  -6.026  1.00  0.00              
ATOM    672  C   ARG A  43       9.354  19.482  -5.094  1.00  0.00              
ATOM    673  O   ARG A  43       9.503  19.763  -3.904  1.00  0.00              
ATOM    674  CB  ARG A  43      10.768  20.714  -6.724  1.00  0.00              
ATOM    675  CG  ARG A  43      12.084  20.840  -7.475  1.00  0.00              
ATOM    676  CD  ARG A  43      12.193  22.144  -8.179  1.00  0.00              
ATOM    677  NE  ARG A  43      13.360  22.198  -9.044  1.00  0.00              
ATOM    678  CZ  ARG A  43      13.840  23.321  -9.611  1.00  0.00              
ATOM    679  NH1 ARG A  43      13.244  24.473  -9.396  1.00  0.00              
ATOM    680  NH2 ARG A  43      14.911  23.265 -10.384  1.00  0.00              
ATOM    681  H   ARG A  43      10.232  18.553  -7.973  1.00  0.00              
ATOM    682  HA  ARG A  43      11.441  19.157  -5.430  1.00  0.00              
ATOM    683 1HB  ARG A  43       9.964  20.883  -7.439  1.00  0.00              
ATOM    684 2HB  ARG A  43      10.728  21.519  -5.991  1.00  0.00              
ATOM    685 1HG  ARG A  43      12.913  20.760  -6.772  1.00  0.00              
ATOM    686 2HG  ARG A  43      12.158  20.043  -8.216  1.00  0.00              
ATOM    687 1HD  ARG A  43      11.306  22.301  -8.792  1.00  0.00              
ATOM    688 2HD  ARG A  43      12.274  22.946  -7.447  1.00  0.00              
ATOM    689  HE  ARG A  43      13.845  21.331  -9.233  1.00  0.00              
ATOM    690 1HH1 ARG A  43      12.426  24.516  -8.805  1.00  0.00              
ATOM    691 2HH1 ARG A  43      13.605  25.315  -9.821  1.00  0.00              
ATOM    692 1HH2 ARG A  43      15.369  22.380 -10.550  1.00  0.00              
ATOM    693 2HH2 ARG A  43      15.271  24.107 -10.809  1.00  0.00              
ATOM    694  N   ARG A  44       8.167  19.252  -5.642  1.00  0.00              
ATOM    695  CA  ARG A  44       6.936  19.331  -4.864  1.00  0.00              
ATOM    696  C   ARG A  44       6.808  18.150  -3.910  1.00  0.00              
ATOM    697  O   ARG A  44       6.280  18.283  -2.806  1.00  0.00              
ATOM    698  CB  ARG A  44       5.724  19.371  -5.783  1.00  0.00              
ATOM    699  CG  ARG A  44       5.562  20.660  -6.572  1.00  0.00              
ATOM    700  CD  ARG A  44       4.387  20.605  -7.479  1.00  0.00              
ATOM    701  NE  ARG A  44       4.282  21.798  -8.303  1.00  0.00              
ATOM    702  CZ  ARG A  44       3.270  22.053  -9.156  1.00  0.00              
ATOM    703  NH1 ARG A  44       2.286  21.190  -9.284  1.00  0.00              
ATOM    704  NH2 ARG A  44       3.266  23.169  -9.862  1.00  0.00              
ATOM    705  H   ARG A  44       8.113  19.015  -6.623  1.00  0.00              
ATOM    706  HA  ARG A  44       6.956  20.252  -4.278  1.00  0.00              
ATOM    707 1HB  ARG A  44       5.782  18.552  -6.498  1.00  0.00              
ATOM    708 2HB  ARG A  44       4.817  19.228  -5.195  1.00  0.00              
ATOM    709 1HG  ARG A  44       5.425  21.494  -5.884  1.00  0.00              
ATOM    710 2HG  ARG A  44       6.454  20.831  -7.176  1.00  0.00              
ATOM    711 1HD  ARG A  44       4.476  19.742  -8.138  1.00  0.00              
ATOM    712 2HD  ARG A  44       3.476  20.518  -6.889  1.00  0.00              
ATOM    713  HE  ARG A  44       5.020  22.486  -8.232  1.00  0.00              
ATOM    714 1HH1 ARG A  44       2.289  20.336  -8.744  1.00  0.00              
ATOM    715 2HH1 ARG A  44       1.527  21.380  -9.923  1.00  0.00              
ATOM    716 1HH2 ARG A  44       4.022  23.833  -9.764  1.00  0.00              
ATOM    717 2HH2 ARG A  44       2.507  23.360 -10.501  1.00  0.00              
ATOM    718  N   VAL A  45       7.295  16.991  -4.345  1.00  0.00              
ATOM    719  CA  VAL A  45       7.179  15.770  -3.558  1.00  0.00              
ATOM    720  C   VAL A  45       8.344  15.625  -2.587  1.00  0.00              
ATOM    721  O   VAL A  45       8.218  14.991  -1.540  1.00  0.00              
ATOM    722  CB  VAL A  45       7.116  14.522  -4.459  1.00  0.00              
ATOM    723  CG1 VAL A  45       8.480  14.238  -5.071  1.00  0.00              
ATOM    724  CG2 VAL A  45       6.627  13.318  -3.668  1.00  0.00              
ATOM    725  H   VAL A  45       7.757  16.957  -5.241  1.00  0.00              
ATOM    726  HA  VAL A  45       6.251  15.813  -2.987  1.00  0.00              
ATOM    727  HB  VAL A  45       6.390  14.695  -5.253  1.00  0.00              
ATOM    728 1HG1 VAL A  45       8.417  13.353  -5.704  1.00  0.00              
ATOM    729 2HG1 VAL A  45       8.794  15.091  -5.671  1.00  0.00              
ATOM    730 3HG1 VAL A  45       9.206  14.064  -4.277  1.00  0.00              
ATOM    731 1HG2 VAL A  45       6.588  12.446  -4.319  1.00  0.00              
ATOM    732 2HG2 VAL A  45       7.312  13.124  -2.842  1.00  0.00              
ATOM    733 3HG2 VAL A  45       5.631  13.521  -3.274  1.00  0.00              
ATOM    734  N   GLY A  46       9.478  16.220  -2.940  1.00  0.00              
ATOM    735  CA  GLY A  46      10.704  16.048  -2.171  1.00  0.00              
ATOM    736  C   GLY A  46      11.411  14.750  -2.543  1.00  0.00              
ATOM    737  O   GLY A  46      11.910  14.034  -1.675  1.00  0.00              
ATOM    738  H   GLY A  46       9.491  16.805  -3.763  1.00  0.00              
ATOM    739 1HA  GLY A  46      11.369  16.893  -2.352  1.00  0.00              
ATOM    740 2HA  GLY A  46      10.469  16.046  -1.108  1.00  0.00              
ATOM    741  N   ARG A  47      11.448  14.451  -3.837  1.00  0.00              
ATOM    742  CA  ARG A  47      12.048  13.215  -4.320  1.00  0.00              
ATOM    743  C   ARG A  47      12.983  13.477  -5.495  1.00  0.00              
ATOM    744  O   ARG A  47      13.151  14.620  -5.922  1.00  0.00              
ATOM    745  CB  ARG A  47      10.970  12.228  -4.745  1.00  0.00              
ATOM    746  CG  ARG A  47      10.046  11.770  -3.628  1.00  0.00              
ATOM    747  CD  ARG A  47      10.749  10.892  -2.658  1.00  0.00              
ATOM    748  NE  ARG A  47       9.840  10.344  -1.664  1.00  0.00              
ATOM    749  CZ  ARG A  47       9.541  10.936  -0.491  1.00  0.00              
ATOM    750  NH1 ARG A  47      10.086  12.091  -0.181  1.00  0.00              
ATOM    751  NH2 ARG A  47       8.701  10.355   0.347  1.00  0.00              
ATOM    752  H   ARG A  47      11.050  15.099  -4.502  1.00  0.00              
ATOM    753  HA  ARG A  47      12.623  12.768  -3.508  1.00  0.00              
ATOM    754 1HB  ARG A  47      10.352  12.677  -5.521  1.00  0.00              
ATOM    755 2HB  ARG A  47      11.437  11.340  -5.171  1.00  0.00              
ATOM    756 1HG  ARG A  47       9.666  12.640  -3.090  1.00  0.00              
ATOM    757 2HG  ARG A  47       9.210  11.213  -4.052  1.00  0.00              
ATOM    758 1HD  ARG A  47      11.214  10.062  -3.189  1.00  0.00              
ATOM    759 2HD  ARG A  47      11.517  11.465  -2.138  1.00  0.00              
ATOM    760  HE  ARG A  47       9.402   9.456  -1.868  1.00  0.00              
ATOM    761 1HH1 ARG A  47      10.728  12.535  -0.821  1.00  0.00              
ATOM    762 2HH1 ARG A  47       9.862  12.535   0.698  1.00  0.00              
ATOM    763 1HH2 ARG A  47       8.282   9.466   0.108  1.00  0.00              
ATOM    764 2HH2 ARG A  47       8.477  10.798   1.225  1.00  0.00              
ATOM    765  N   SER A  48      13.591  12.414  -6.010  1.00  0.00              
ATOM    766  CA  SER A  48      14.401  12.506  -7.219  1.00  0.00              
ATOM    767  C   SER A  48      13.533  12.469  -8.469  1.00  0.00              
ATOM    768  O   SER A  48      12.370  12.067  -8.416  1.00  0.00              
ATOM    769  CB  SER A  48      15.409  11.374  -7.259  1.00  0.00              
ATOM    770  OG  SER A  48      14.773  10.144  -7.476  1.00  0.00              
ATOM    771  H   SER A  48      13.486  11.519  -5.552  1.00  0.00              
ATOM    772  HA  SER A  48      14.946  13.450  -7.198  1.00  0.00              
ATOM    773 1HB  SER A  48      16.131  11.558  -8.054  1.00  0.00              
ATOM    774 2HB  SER A  48      15.958  11.342  -6.319  1.00  0.00              
ATOM    775  HG  SER A  48      15.255   9.720  -8.190  1.00  0.00              
ATOM    776  N   ARG A  49      14.103  12.893  -9.592  1.00  0.00              
ATOM    777  CA  ARG A  49      13.433  12.778 -10.882  1.00  0.00              
ATOM    778  C   ARG A  49      13.192  11.320 -11.252  1.00  0.00              
ATOM    779  O   ARG A  49      12.191  10.987 -11.885  1.00  0.00              
ATOM    780  CB  ARG A  49      14.255  13.446 -11.973  1.00  0.00              
ATOM    781  CG  ARG A  49      14.269  14.966 -11.925  1.00  0.00              
ATOM    782  CD  ARG A  49      14.836  15.550 -13.168  1.00  0.00              
ATOM    783  NE  ARG A  49      16.238  15.202 -13.339  1.00  0.00              
ATOM    784  CZ  ARG A  49      17.269  15.916 -12.845  1.00  0.00              
ATOM    785  NH1 ARG A  49      17.039  17.010 -12.154  1.00  0.00              
ATOM    786  NH2 ARG A  49      18.510  15.516 -13.056  1.00  0.00              
ATOM    787  H   ARG A  49      15.025  13.303  -9.552  1.00  0.00              
ATOM    788  HA  ARG A  49      12.468  13.285 -10.816  1.00  0.00              
ATOM    789 1HB  ARG A  49      15.288  13.105 -11.910  1.00  0.00              
ATOM    790 2HB  ARG A  49      13.872  13.150 -12.950  1.00  0.00              
ATOM    791 1HG  ARG A  49      13.250  15.335 -11.807  1.00  0.00              
ATOM    792 2HG  ARG A  49      14.875  15.298 -11.082  1.00  0.00              
ATOM    793 1HD  ARG A  49      14.285  15.176 -14.030  1.00  0.00              
ATOM    794 2HD  ARG A  49      14.756  16.635 -13.128  1.00  0.00              
ATOM    795  HE  ARG A  49      16.454  14.367 -13.866  1.00  0.00              
ATOM    796 1HH1 ARG A  49      16.090  17.316 -11.992  1.00  0.00              
ATOM    797 2HH1 ARG A  49      17.812  17.545 -11.784  1.00  0.00              
ATOM    798 1HH2 ARG A  49      18.687  14.674 -13.588  1.00  0.00              
ATOM    799 2HH2 ARG A  49      19.282  16.050 -12.687  1.00  0.00              
ATOM    800  N   SER A  50      14.118  10.454 -10.852  1.00  0.00              
ATOM    801  CA  SER A  50      14.012   9.032 -11.148  1.00  0.00              
ATOM    802  C   SER A  50      12.834   8.402 -10.417  1.00  0.00              
ATOM    803  O   SER A  50      12.217   7.459 -10.910  1.00  0.00              
ATOM    804  CB  SER A  50      15.295   8.322 -10.762  1.00  0.00              
ATOM    805  OG  SER A  50      15.484   8.346  -9.374  1.00  0.00              
ATOM    806  H   SER A  50      14.915  10.791 -10.331  1.00  0.00              
ATOM    807  HA  SER A  50      13.862   8.909 -12.222  1.00  0.00              
ATOM    808 1HB  SER A  50      15.258   7.290 -11.109  1.00  0.00              
ATOM    809 2HB  SER A  50      16.139   8.803 -11.255  1.00  0.00              
ATOM    810  HG  SER A  50      15.240   7.472  -9.058  1.00  0.00              
ATOM    811  N   ARG A  51      12.525   8.932  -9.238  1.00  0.00              
ATOM    812  CA  ARG A  51      11.381   8.465  -8.464  1.00  0.00              
ATOM    813  C   ARG A  51      10.069   8.871  -9.122  1.00  0.00              
ATOM    814  O   ARG A  51       9.103   8.107  -9.124  1.00  0.00              
ATOM    815  CB  ARG A  51      11.429   9.022  -7.049  1.00  0.00              
ATOM    816  CG  ARG A  51      12.459   8.371  -6.140  1.00  0.00              
ATOM    817  CD  ARG A  51      12.117   6.955  -5.847  1.00  0.00              
ATOM    818  NE  ARG A  51      10.944   6.846  -4.995  1.00  0.00              
ATOM    819  CZ  ARG A  51      10.171   5.746  -4.895  1.00  0.00              
ATOM    820  NH1 ARG A  51      10.460   4.674  -5.598  1.00  0.00              
ATOM    821  NH2 ARG A  51       9.123   5.747  -4.089  1.00  0.00              
ATOM    822  H   ARG A  51      13.099   9.677  -8.867  1.00  0.00              
ATOM    823  HA  ARG A  51      11.423   7.377  -8.407  1.00  0.00              
ATOM    824 1HB  ARG A  51      11.648  10.088  -7.085  1.00  0.00              
ATOM    825 2HB  ARG A  51      10.452   8.904  -6.578  1.00  0.00              
ATOM    826 1HG  ARG A  51      13.436   8.395  -6.622  1.00  0.00              
ATOM    827 2HG  ARG A  51      12.506   8.914  -5.195  1.00  0.00              
ATOM    828 1HD  ARG A  51      11.911   6.431  -6.780  1.00  0.00              
ATOM    829 2HD  ARG A  51      12.953   6.477  -5.339  1.00  0.00              
ATOM    830  HE  ARG A  51      10.690   7.651  -4.438  1.00  0.00              
ATOM    831 1HH1 ARG A  51      11.261   4.674  -6.214  1.00  0.00              
ATOM    832 2HH1 ARG A  51       9.880   3.850  -5.523  1.00  0.00              
ATOM    833 1HH2 ARG A  51       8.901   6.571  -3.549  1.00  0.00              
ATOM    834 2HH2 ARG A  51       8.545   4.923  -4.014  1.00  0.00              
ATOM    835  N   VAL A  52      10.041  10.074  -9.684  1.00  0.00              
ATOM    836  CA  VAL A  52       8.850  10.578 -10.355  1.00  0.00              
ATOM    837  C   VAL A  52       8.500   9.729 -11.570  1.00  0.00              
ATOM    838  O   VAL A  52       7.359   9.299 -11.730  1.00  0.00              
ATOM    839  CB  VAL A  52       9.064  12.038 -10.797  1.00  0.00              
ATOM    840  CG1 VAL A  52       7.905  12.507 -11.665  1.00  0.00              
ATOM    841  CG2 VAL A  52       9.219  12.932  -9.576  1.00  0.00              
ATOM    842  H   VAL A  52      10.867  10.655  -9.645  1.00  0.00              
ATOM    843  HA  VAL A  52       8.016  10.545  -9.653  1.00  0.00              
ATOM    844  HB  VAL A  52       9.965  12.095 -11.407  1.00  0.00              
ATOM    845 1HG1 VAL A  52       8.073  13.541 -11.968  1.00  0.00              
ATOM    846 2HG1 VAL A  52       7.835  11.876 -12.550  1.00  0.00              
ATOM    847 3HG1 VAL A  52       6.977  12.443 -11.098  1.00  0.00              
ATOM    848 1HG2 VAL A  52       9.371  13.962  -9.896  1.00  0.00              
ATOM    849 2HG2 VAL A  52       8.320  12.870  -8.963  1.00  0.00              
ATOM    850 3HG2 VAL A  52      10.079  12.603  -8.992  1.00  0.00              
ATOM    851  N   VAL A  53       9.488   9.495 -12.424  1.00  0.00              
ATOM    852  CA  VAL A  53       9.272   8.753 -13.662  1.00  0.00              
ATOM    853  C   VAL A  53       9.101   7.262 -13.390  1.00  0.00              
ATOM    854  O   VAL A  53       8.447   6.553 -14.153  1.00  0.00              
ATOM    855  CB  VAL A  53      10.455   8.963 -14.625  1.00  0.00              
ATOM    856  CG1 VAL A  53      10.572  10.430 -15.012  1.00  0.00              
ATOM    857  CG2 VAL A  53      11.742   8.472 -13.979  1.00  0.00              
ATOM    858  H   VAL A  53      10.417   9.834 -12.213  1.00  0.00              
ATOM    859  HA  VAL A  53       8.364   9.128 -14.135  1.00  0.00              
ATOM    860  HB  VAL A  53      10.270   8.403 -15.541  1.00  0.00              
ATOM    861 1HG1 VAL A  53      11.414  10.561 -15.693  1.00  0.00              
ATOM    862 2HG1 VAL A  53       9.655  10.751 -15.504  1.00  0.00              
ATOM    863 3HG1 VAL A  53      10.734  11.031 -14.117  1.00  0.00              
ATOM    864 1HG2 VAL A  53      12.574   8.623 -14.666  1.00  0.00              
ATOM    865 2HG2 VAL A  53      11.924   9.028 -13.060  1.00  0.00              
ATOM    866 3HG2 VAL A  53      11.650   7.410 -13.749  1.00  0.00              
ATOM    867  N   GLU A  54       9.694   6.796 -12.296  1.00  0.00              
ATOM    868  CA  GLU A  54       9.428   5.451 -11.796  1.00  0.00              
ATOM    869  C   GLU A  54       7.959   5.276 -11.442  1.00  0.00              
ATOM    870  O   GLU A  54       7.317   4.315 -11.872  1.00  0.00              
ATOM    871  CB  GLU A  54      10.295   5.155 -10.570  1.00  0.00              
ATOM    872  CG  GLU A  54      10.081   3.774  -9.967  1.00  0.00              
ATOM    873  CD  GLU A  54      10.862   3.561  -8.700  1.00  0.00              
ATOM    874  OE1 GLU A  54      11.597   4.442  -8.322  1.00  0.00              
ATOM    875  OE2 GLU A  54      10.722   2.517  -8.108  1.00  0.00              
ATOM    876  H   GLU A  54      10.344   7.386 -11.797  1.00  0.00              
ATOM    877  HA  GLU A  54       9.689   4.734 -12.577  1.00  0.00              
ATOM    878 1HB  GLU A  54      11.348   5.243 -10.839  1.00  0.00              
ATOM    879 2HB  GLU A  54      10.093   5.893  -9.794  1.00  0.00              
ATOM    880 1HG  GLU A  54       9.021   3.642  -9.754  1.00  0.00              
ATOM    881 2HG  GLU A  54      10.373   3.021 -10.698  1.00  0.00              
ATOM    882  N   ALA A  55       7.429   6.207 -10.655  1.00  0.00              
ATOM    883  CA  ALA A  55       6.024   6.171 -10.265  1.00  0.00              
ATOM    884  C   ALA A  55       5.113   6.240 -11.483  1.00  0.00              
ATOM    885  O   ALA A  55       4.104   5.539 -11.553  1.00  0.00              
ATOM    886  CB  ALA A  55       5.711   7.310  -9.305  1.00  0.00              
ATOM    887  H   ALA A  55       8.014   6.956 -10.319  1.00  0.00              
ATOM    888  HA  ALA A  55       5.834   5.236  -9.737  1.00  0.00              
ATOM    889 1HB  ALA A  55       4.658   7.270  -9.024  1.00  0.00              
ATOM    890 2HB  ALA A  55       6.329   7.214  -8.413  1.00  0.00              
ATOM    891 3HB  ALA A  55       5.920   8.262  -9.790  1.00  0.00              
ATOM    892  N   LEU A  56       5.476   7.086 -12.441  1.00  0.00              
ATOM    893  CA  LEU A  56       4.694   7.242 -13.662  1.00  0.00              
ATOM    894  C   LEU A  56       4.632   5.936 -14.446  1.00  0.00              
ATOM    895  O   LEU A  56       3.578   5.561 -14.960  1.00  0.00              
ATOM    896  CB  LEU A  56       5.297   8.345 -14.541  1.00  0.00              
ATOM    897  CG  LEU A  56       5.103   9.780 -14.034  1.00  0.00              
ATOM    898  CD1 LEU A  56       6.032  10.717 -14.793  1.00  0.00              
ATOM    899  CD2 LEU A  56       3.648  10.189 -14.212  1.00  0.00              
ATOM    900  H   LEU A  56       6.313   7.637 -12.318  1.00  0.00              
ATOM    901  HA  LEU A  56       3.680   7.535 -13.390  1.00  0.00              
ATOM    902 1HB  LEU A  56       6.367   8.169 -14.634  1.00  0.00              
ATOM    903 2HB  LEU A  56       4.852   8.281 -15.533  1.00  0.00              
ATOM    904  HG  LEU A  56       5.367   9.831 -12.977  1.00  0.00              
ATOM    905 1HD1 LEU A  56       5.894  11.737 -14.432  1.00  0.00              
ATOM    906 2HD1 LEU A  56       7.066  10.413 -14.632  1.00  0.00              
ATOM    907 3HD1 LEU A  56       5.801  10.675 -15.857  1.00  0.00              
ATOM    908 1HD2 LEU A  56       3.510  11.208 -13.851  1.00  0.00              
ATOM    909 2HD2 LEU A  56       3.383  10.139 -15.268  1.00  0.00              
ATOM    910 3HD2 LEU A  56       3.008   9.513 -13.645  1.00  0.00              
ATOM    911  N   ARG A  57       5.766   5.250 -14.532  1.00  0.00              
ATOM    912  CA  ARG A  57       5.826   3.949 -15.187  1.00  0.00              
ATOM    913  C   ARG A  57       5.034   2.904 -14.408  1.00  0.00              
ATOM    914  O   ARG A  57       4.292   2.115 -14.991  1.00  0.00              
ATOM    915  CB  ARG A  57       7.268   3.487 -15.328  1.00  0.00              
ATOM    916  CG  ARG A  57       7.438   2.083 -15.887  1.00  0.00              
ATOM    917  CD  ARG A  57       8.824   1.846 -16.366  1.00  0.00              
ATOM    918  NE  ARG A  57       9.804   2.042 -15.309  1.00  0.00              
ATOM    919  CZ  ARG A  57      10.026   1.175 -14.302  1.00  0.00              
ATOM    920  NH1 ARG A  57       9.331   0.061 -14.228  1.00  0.00              
ATOM    921  NH2 ARG A  57      10.941   1.445 -13.388  1.00  0.00              
ATOM    922  H   ARG A  57       6.609   5.640 -14.136  1.00  0.00              
ATOM    923  HA  ARG A  57       5.394   4.041 -16.184  1.00  0.00              
ATOM    924 1HB  ARG A  57       7.806   4.170 -15.984  1.00  0.00              
ATOM    925 2HB  ARG A  57       7.757   3.516 -14.354  1.00  0.00              
ATOM    926 1HG  ARG A  57       7.215   1.352 -15.109  1.00  0.00              
ATOM    927 2HG  ARG A  57       6.756   1.940 -16.726  1.00  0.00              
ATOM    928 1HD  ARG A  57       8.914   0.823 -16.729  1.00  0.00              
ATOM    929 2HD  ARG A  57       9.053   2.539 -17.175  1.00  0.00              
ATOM    930  HE  ARG A  57      10.358   2.887 -15.332  1.00  0.00              
ATOM    931 1HH1 ARG A  57       8.631  -0.145 -14.927  1.00  0.00              
ATOM    932 2HH1 ARG A  57       9.497  -0.588 -13.473  1.00  0.00              
ATOM    933 1HH2 ARG A  57      11.475   2.301 -13.444  1.00  0.00              
ATOM    934 2HH2 ARG A  57      11.107   0.795 -12.633  1.00  0.00              
ATOM    935  N   ARG A  58       5.200   2.907 -13.091  1.00  0.00              
ATOM    936  CA  ARG A  58       4.490   1.970 -12.229  1.00  0.00              
ATOM    937  C   ARG A  58       2.983   2.162 -12.324  1.00  0.00              
ATOM    938  O   ARG A  58       2.217   1.203 -12.223  1.00  0.00              
ATOM    939  CB  ARG A  58       4.928   2.137 -10.781  1.00  0.00              
ATOM    940  CG  ARG A  58       6.313   1.595 -10.465  1.00  0.00              
ATOM    941  CD  ARG A  58       6.628   1.703  -9.017  1.00  0.00              
ATOM    942  NE  ARG A  58       7.981   1.261  -8.722  1.00  0.00              
ATOM    943  CZ  ARG A  58       8.350  -0.026  -8.573  1.00  0.00              
ATOM    944  NH1 ARG A  58       7.458  -0.984  -8.694  1.00  0.00              
ATOM    945  NH2 ARG A  58       9.609  -0.326  -8.305  1.00  0.00              
ATOM    946  H   ARG A  58       5.833   3.573 -12.674  1.00  0.00              
ATOM    947  HA  ARG A  58       4.735   0.954 -12.547  1.00  0.00              
ATOM    948 1HB  ARG A  58       4.921   3.195 -10.519  1.00  0.00              
ATOM    949 2HB  ARG A  58       4.219   1.633 -10.125  1.00  0.00              
ATOM    950 1HG  ARG A  58       6.366   0.544 -10.750  1.00  0.00              
ATOM    951 2HG  ARG A  58       7.061   2.160 -11.022  1.00  0.00              
ATOM    952 1HD  ARG A  58       6.532   2.741  -8.701  1.00  0.00              
ATOM    953 2HD  ARG A  58       5.935   1.085  -8.447  1.00  0.00              
ATOM    954  HE  ARG A  58       8.696   1.969  -8.621  1.00  0.00              
ATOM    955 1HH1 ARG A  58       6.495  -0.755  -8.899  1.00  0.00              
ATOM    956 2HH1 ARG A  58       7.734  -1.949  -8.582  1.00  0.00              
ATOM    957 1HH2 ARG A  58      10.295   0.410  -8.212  1.00  0.00              
ATOM    958 2HH2 ARG A  58       9.885  -1.290  -8.193  1.00  0.00              
ATOM    959  N   TYR A  59       2.564   3.407 -12.524  1.00  0.00              
ATOM    960  CA  TYR A  59       1.156   3.715 -12.746  1.00  0.00              
ATOM    961  C   TYR A  59       0.646   3.068 -14.027  1.00  0.00              
ATOM    962  O   TYR A  59      -0.448   2.504 -14.059  1.00  0.00              
ATOM    963  CB  TYR A  59       0.941   5.229 -12.794  1.00  0.00              
ATOM    964  CG  TYR A  59      -0.511   5.642 -12.693  1.00  0.00              
ATOM    965  CD1 TYR A  59      -1.065   5.931 -11.454  1.00  0.00              
ATOM    966  CD2 TYR A  59      -1.288   5.732 -13.838  1.00  0.00              
ATOM    967  CE1 TYR A  59      -2.391   6.309 -11.362  1.00  0.00              
ATOM    968  CE2 TYR A  59      -2.613   6.110 -13.745  1.00  0.00              
ATOM    969  CZ  TYR A  59      -3.165   6.397 -12.513  1.00  0.00              
ATOM    970  OH  TYR A  59      -4.485   6.773 -12.421  1.00  0.00              
ATOM    971  H   TYR A  59       3.237   4.160 -12.521  1.00  0.00              
ATOM    972  HA  TYR A  59       0.580   3.326 -11.905  1.00  0.00              
ATOM    973 1HB  TYR A  59       1.487   5.701 -11.976  1.00  0.00              
ATOM    974 2HB  TYR A  59       1.342   5.624 -13.727  1.00  0.00              
ATOM    975  HD1 TYR A  59      -0.454   5.860 -10.554  1.00  0.00              
ATOM    976  HD2 TYR A  59      -0.853   5.504 -14.811  1.00  0.00              
ATOM    977  HE1 TYR A  59      -2.826   6.536 -10.389  1.00  0.00              
ATOM    978  HE2 TYR A  59      -3.225   6.180 -14.646  1.00  0.00              
ATOM    979  HH  TYR A  59      -4.895   6.712 -13.287  1.00  0.00              
ATOM    980  N   ALA A  60       1.447   3.152 -15.085  1.00  0.00              
ATOM    981  CA  ALA A  60       1.126   2.491 -16.344  1.00  0.00              
ATOM    982  C   ALA A  60       1.121   0.976 -16.184  1.00  0.00              
ATOM    983  O   ALA A  60       0.307   0.280 -16.792  1.00  0.00              
ATOM    984  CB  ALA A  60       2.111   2.905 -17.427  1.00  0.00              
ATOM    985  H   ALA A  60       2.299   3.690 -15.016  1.00  0.00              
ATOM    986  HA  ALA A  60       0.132   2.811 -16.661  1.00  0.00              
ATOM    987 1HB  ALA A  60       1.859   2.402 -18.360  1.00  0.00              
ATOM    988 2HB  ALA A  60       2.061   3.984 -17.571  1.00  0.00              
ATOM    989 3HB  ALA A  60       3.120   2.626 -17.126  1.00  0.00              
ATOM    990  N   GLU A  61       2.034   0.469 -15.362  1.00  0.00              
ATOM    991  CA  GLU A  61       2.139  -0.964 -15.120  1.00  0.00              
ATOM    992  C   GLU A  61       0.994  -1.461 -14.247  1.00  0.00              
ATOM    993  O   GLU A  61       0.528  -2.590 -14.400  1.00  0.00              
ATOM    994  CB  GLU A  61       3.479  -1.297 -14.459  1.00  0.00              
ATOM    995  CG  GLU A  61       4.690  -1.107 -15.361  1.00  0.00              
ATOM    996  CD  GLU A  61       5.994  -1.268 -14.631  1.00  0.00              
ATOM    997  OE1 GLU A  61       5.968  -1.423 -13.434  1.00  0.00              
ATOM    998  OE2 GLU A  61       7.018  -1.236 -15.272  1.00  0.00              
ATOM    999  H   GLU A  61       2.673   1.095 -14.892  1.00  0.00              
ATOM   1000  HA  GLU A  61       2.095  -1.480 -16.081  1.00  0.00              
ATOM   1001 1HB  GLU A  61       3.616  -0.669 -13.578  1.00  0.00              
ATOM   1002 2HB  GLU A  61       3.471  -2.334 -14.123  1.00  0.00              
ATOM   1003 1HG  GLU A  61       4.646  -1.837 -16.169  1.00  0.00              
ATOM   1004 2HG  GLU A  61       4.647  -0.113 -15.804  1.00  0.00              
ATOM   1005  N   LYS A  62       0.544  -0.610 -13.331  1.00  0.00              
ATOM   1006  CA  LYS A  62      -0.521  -0.976 -12.402  1.00  0.00              
ATOM   1007  C   LYS A  62      -1.892  -0.800 -13.041  1.00  0.00              
ATOM   1008  O   LYS A  62      -2.695  -1.732 -13.072  1.00  0.00              
ATOM   1009  CB  LYS A  62      -0.426  -0.143 -11.123  1.00  0.00              
ATOM   1010  CG  LYS A  62      -1.489  -0.466 -10.081  1.00  0.00              
ATOM   1011  CD  LYS A  62      -1.301   0.368  -8.822  1.00  0.00              
ATOM   1012  CE  LYS A  62      -2.457   0.174  -7.852  1.00  0.00              
ATOM   1013  NZ  LYS A  62      -2.433  -1.172  -7.219  1.00  0.00              
ATOM   1014  H   LYS A  62       0.950   0.314 -13.276  1.00  0.00              
ATOM   1015  HA  LYS A  62      -0.393  -2.024 -12.126  1.00  0.00              
ATOM   1016 1HB  LYS A  62       0.550  -0.293 -10.662  1.00  0.00              
ATOM   1017 2HB  LYS A  62      -0.512   0.916 -11.371  1.00  0.00              
ATOM   1018 1HG  LYS A  62      -2.478  -0.266 -10.496  1.00  0.00              
ATOM   1019 2HG  LYS A  62      -1.432  -1.522  -9.819  1.00  0.00              
ATOM   1020 1HD  LYS A  62      -0.372   0.079  -8.330  1.00  0.00              
ATOM   1021 2HD  LYS A  62      -1.238   1.422  -9.091  1.00  0.00              
ATOM   1022 1HE  LYS A  62      -2.406   0.931  -7.070  1.00  0.00              
ATOM   1023 2HE  LYS A  62      -3.402   0.295  -8.382  1.00  0.00              
ATOM   1024 1HZ  LYS A  62      -3.214  -1.261  -6.584  1.00  0.00              
ATOM   1025 2HZ  LYS A  62      -2.499  -1.883  -7.934  1.00  0.00              
ATOM   1026 3HZ  LYS A  62      -1.570  -1.289  -6.708  1.00  0.00              
ATOM   1027  N   HIS A  63      -2.152   0.399 -13.548  1.00  0.00              
ATOM   1028  CA  HIS A  63      -3.480   0.749 -14.042  1.00  0.00              
ATOM   1029  C   HIS A  63      -3.556   0.621 -15.558  1.00  0.00              
ATOM   1030  O   HIS A  63      -4.594   0.257 -16.109  1.00  0.00              
ATOM   1031  CB  HIS A  63      -3.854   2.175 -13.625  1.00  0.00              
ATOM   1032  CG  HIS A  63      -3.977   2.357 -12.144  1.00  0.00              
ATOM   1033  ND1 HIS A  63      -5.118   2.021 -11.446  1.00  0.00              
ATOM   1034  CD2 HIS A  63      -3.104   2.839 -11.229  1.00  0.00              
ATOM   1035  CE1 HIS A  63      -4.941   2.288 -10.164  1.00  0.00              
ATOM   1036  NE2 HIS A  63      -3.728   2.786 -10.006  1.00  0.00              
ATOM   1037  H   HIS A  63      -1.415   1.087 -13.592  1.00  0.00              
ATOM   1038  HA  HIS A  63      -4.206   0.067 -13.596  1.00  0.00              
ATOM   1039 1HB  HIS A  63      -3.099   2.872 -13.992  1.00  0.00              
ATOM   1040 2HB  HIS A  63      -4.804   2.451 -14.083  1.00  0.00              
ATOM   1041  HD1 HIS A  63      -5.928   1.567 -11.819  1.00  0.00              
ATOM   1042  HD2 HIS A  63      -2.087   3.224 -11.306  1.00  0.00              
ATOM   1043  HE1 HIS A  63      -5.732   2.091  -9.441  1.00  0.00              
ATOM   1044  N   GLY A  64      -2.447   0.922 -16.226  1.00  0.00              
ATOM   1045  CA  GLY A  64      -2.381   0.826 -17.680  1.00  0.00              
ATOM   1046  C   GLY A  64      -1.860   2.121 -18.294  1.00  0.00              
ATOM   1047  O   GLY A  64      -2.043   3.202 -17.733  1.00  0.00              
ATOM   1048  H   GLY A  64      -1.630   1.224 -15.717  1.00  0.00              
ATOM   1049 1HA  GLY A  64      -1.730  -0.001 -17.963  1.00  0.00              
ATOM   1050 2HA  GLY A  64      -3.371   0.605 -18.076  1.00  0.00              
ATOM   1051  N   LYS A  65      -1.213   2.004 -19.447  1.00  0.00              
ATOM   1052  CA  LYS A  65      -0.662   3.165 -20.138  1.00  0.00              
ATOM   1053  C   LYS A  65      -1.759   4.145 -20.528  1.00  0.00              
ATOM   1054  O   LYS A  65      -1.585   5.360 -20.427  1.00  0.00              
ATOM   1055  CB  LYS A  65       0.120   2.729 -21.379  1.00  0.00              
ATOM   1056  CG  LYS A  65       1.439   2.030 -21.078  1.00  0.00              
ATOM   1057  CD  LYS A  65       2.149   1.616 -22.359  1.00  0.00              
ATOM   1058  CE  LYS A  65       3.472   0.926 -22.060  1.00  0.00              
ATOM   1059  NZ  LYS A  65       4.148   0.459 -23.301  1.00  0.00              
ATOM   1060  H   LYS A  65      -1.099   1.088 -19.858  1.00  0.00              
ATOM   1061  HA  LYS A  65       0.035   3.666 -19.467  1.00  0.00              
ATOM   1062 1HB  LYS A  65      -0.491   2.050 -21.974  1.00  0.00              
ATOM   1063 2HB  LYS A  65       0.337   3.601 -21.997  1.00  0.00              
ATOM   1064 1HG  LYS A  65       2.087   2.701 -20.514  1.00  0.00              
ATOM   1065 2HG  LYS A  65       1.251   1.143 -20.474  1.00  0.00              
ATOM   1066 1HD  LYS A  65       1.512   0.934 -22.924  1.00  0.00              
ATOM   1067 2HD  LYS A  65       2.340   2.497 -22.970  1.00  0.00              
ATOM   1068 1HE  LYS A  65       4.133   1.617 -21.539  1.00  0.00              
ATOM   1069 2HE  LYS A  65       3.297   0.067 -21.413  1.00  0.00              
ATOM   1070 1HZ  LYS A  65       5.020   0.008 -23.061  1.00  0.00              
ATOM   1071 2HZ  LYS A  65       3.551  -0.198 -23.784  1.00  0.00              
ATOM   1072 3HZ  LYS A  65       4.333   1.250 -23.902  1.00  0.00              
ATOM   1073  N   GLU A  66      -2.891   3.612 -20.974  1.00  0.00              
ATOM   1074  CA  GLU A  66      -4.058   4.433 -21.277  1.00  0.00              
ATOM   1075  C   GLU A  66      -4.494   5.241 -20.062  1.00  0.00              
ATOM   1076  O   GLU A  66      -4.800   6.427 -20.170  1.00  0.00              
ATOM   1077  CB  GLU A  66      -5.216   3.556 -21.760  1.00  0.00              
ATOM   1078  CG  GLU A  66      -6.481   4.325 -22.114  1.00  0.00              
ATOM   1079  CD  GLU A  66      -7.591   3.434 -22.597  1.00  0.00              
ATOM   1080  OE1 GLU A  66      -7.362   2.257 -22.742  1.00  0.00              
ATOM   1081  OE2 GLU A  66      -8.669   3.931 -22.823  1.00  0.00              
ATOM   1082  H   GLU A  66      -2.945   2.612 -21.109  1.00  0.00              
ATOM   1083  HA  GLU A  66      -3.796   5.122 -22.080  1.00  0.00              
ATOM   1084 1HB  GLU A  66      -4.906   2.999 -22.644  1.00  0.00              
ATOM   1085 2HB  GLU A  66      -5.470   2.831 -20.988  1.00  0.00              
ATOM   1086 1HG  GLU A  66      -6.823   4.866 -21.232  1.00  0.00              
ATOM   1087 2HG  GLU A  66      -6.246   5.056 -22.886  1.00  0.00              
ATOM   1088  N   GLU A  67      -4.518   4.589 -18.903  1.00  0.00              
ATOM   1089  CA  GLU A  67      -4.938   5.238 -17.668  1.00  0.00              
ATOM   1090  C   GLU A  67      -3.960   6.335 -17.262  1.00  0.00              
ATOM   1091  O   GLU A  67      -4.365   7.384 -16.760  1.00  0.00              
ATOM   1092  CB  GLU A  67      -5.064   4.210 -16.541  1.00  0.00              
ATOM   1093  CG  GLU A  67      -6.212   3.226 -16.712  1.00  0.00              
ATOM   1094  CD  GLU A  67      -7.561   3.889 -16.680  1.00  0.00              
ATOM   1095  OE1 GLU A  67      -7.767   4.733 -15.842  1.00  0.00              
ATOM   1096  OE2 GLU A  67      -8.387   3.551 -17.495  1.00  0.00              
ATOM   1097  H   GLU A  67      -4.241   3.618 -18.878  1.00  0.00              
ATOM   1098  HA  GLU A  67      -5.920   5.686 -17.829  1.00  0.00              
ATOM   1099 1HB  GLU A  67      -4.140   3.637 -16.467  1.00  0.00              
ATOM   1100 2HB  GLU A  67      -5.205   4.727 -15.591  1.00  0.00              
ATOM   1101 1HG  GLU A  67      -6.096   2.711 -17.666  1.00  0.00              
ATOM   1102 2HG  GLU A  67      -6.160   2.481 -15.920  1.00  0.00              
ATOM   1103  N   LEU A  68      -2.675   6.087 -17.483  1.00  0.00              
ATOM   1104  CA  LEU A  68      -1.646   7.088 -17.233  1.00  0.00              
ATOM   1105  C   LEU A  68      -1.845   8.314 -18.117  1.00  0.00              
ATOM   1106  O   LEU A  68      -1.796   9.448 -17.643  1.00  0.00              
ATOM   1107  CB  LEU A  68      -0.254   6.492 -17.480  1.00  0.00              
ATOM   1108  CG  LEU A  68       0.925   7.453 -17.289  1.00  0.00              
ATOM   1109  CD1 LEU A  68       0.967   7.924 -15.841  1.00  0.00              
ATOM   1110  CD2 LEU A  68       2.220   6.752 -17.673  1.00  0.00              
ATOM   1111  H   LEU A  68      -2.403   5.179 -17.835  1.00  0.00              
ATOM   1112  HA  LEU A  68      -1.710   7.397 -16.190  1.00  0.00              
ATOM   1113 1HB  LEU A  68      -0.111   5.652 -16.802  1.00  0.00              
ATOM   1114 2HB  LEU A  68      -0.214   6.117 -18.503  1.00  0.00              
ATOM   1115  HG  LEU A  68       0.786   8.331 -17.921  1.00  0.00              
ATOM   1116 1HD1 LEU A  68       1.806   8.607 -15.705  1.00  0.00              
ATOM   1117 2HD1 LEU A  68       0.038   8.439 -15.599  1.00  0.00              
ATOM   1118 3HD1 LEU A  68       1.089   7.065 -15.183  1.00  0.00              
ATOM   1119 1HD2 LEU A  68       3.058   7.435 -17.538  1.00  0.00              
ATOM   1120 2HD2 LEU A  68       2.360   5.875 -17.041  1.00  0.00              
ATOM   1121 3HD2 LEU A  68       2.169   6.442 -18.717  1.00  0.00              
ATOM   1122  N   LEU A  69      -2.067   8.076 -19.407  1.00  0.00              
ATOM   1123  CA  LEU A  69      -2.240   9.160 -20.366  1.00  0.00              
ATOM   1124  C   LEU A  69      -3.459  10.007 -20.028  1.00  0.00              
ATOM   1125  O   LEU A  69      -3.438  11.229 -20.172  1.00  0.00              
ATOM   1126  CB  LEU A  69      -2.381   8.594 -21.785  1.00  0.00              
ATOM   1127  CG  LEU A  69      -1.128   7.924 -22.362  1.00  0.00              
ATOM   1128  CD1 LEU A  69      -1.458   7.305 -23.713  1.00  0.00              
ATOM   1129  CD2 LEU A  69      -0.015   8.953 -22.489  1.00  0.00              
ATOM   1130  H   LEU A  69      -2.117   7.121 -19.731  1.00  0.00              
ATOM   1131  HA  LEU A  69      -1.353   9.796 -20.334  1.00  0.00              
ATOM   1132 1HB  LEU A  69      -3.182   7.856 -21.787  1.00  0.00              
ATOM   1133 2HB  LEU A  69      -2.662   9.405 -22.457  1.00  0.00              
ATOM   1134  HG  LEU A  69      -0.806   7.121 -21.698  1.00  0.00              
ATOM   1135 1HD1 LEU A  69      -0.567   6.829 -24.123  1.00  0.00              
ATOM   1136 2HD1 LEU A  69      -2.243   6.559 -23.590  1.00  0.00              
ATOM   1137 3HD1 LEU A  69      -1.800   8.083 -24.396  1.00  0.00              
ATOM   1138 1HD2 LEU A  69       0.877   8.477 -22.898  1.00  0.00              
ATOM   1139 2HD2 LEU A  69      -0.335   9.756 -23.154  1.00  0.00              
ATOM   1140 3HD2 LEU A  69       0.213   9.366 -21.506  1.00  0.00              
ATOM   1141  N   LYS A  70      -4.521   9.350 -19.574  1.00  0.00              
ATOM   1142  CA  LYS A  70      -5.748  10.042 -19.195  1.00  0.00              
ATOM   1143  C   LYS A  70      -5.592  10.734 -17.845  1.00  0.00              
ATOM   1144  O   LYS A  70      -6.133  11.817 -17.625  1.00  0.00              
ATOM   1145  CB  LYS A  70      -6.925   9.066 -19.154  1.00  0.00              
ATOM   1146  CG  LYS A  70      -7.373   8.564 -20.520  1.00  0.00              
ATOM   1147  CD  LYS A  70      -8.514   7.565 -20.395  1.00  0.00              
ATOM   1148  CE  LYS A  70      -9.007   7.113 -21.761  1.00  0.00              
ATOM   1149  NZ  LYS A  70     -10.065   6.071 -21.654  1.00  0.00              
ATOM   1150  H   LYS A  70      -4.480   8.343 -19.492  1.00  0.00              
ATOM   1151  HA  LYS A  70      -5.967  10.798 -19.949  1.00  0.00              
ATOM   1152 1HB  LYS A  70      -6.657   8.198 -18.551  1.00  0.00              
ATOM   1153 2HB  LYS A  70      -7.779   9.546 -18.677  1.00  0.00              
ATOM   1154 1HG  LYS A  70      -7.706   9.408 -21.127  1.00  0.00              
ATOM   1155 2HG  LYS A  70      -6.535   8.085 -21.025  1.00  0.00              
ATOM   1156 1HD  LYS A  70      -8.174   6.694 -19.834  1.00  0.00              
ATOM   1157 2HD  LYS A  70      -9.341   8.024 -19.854  1.00  0.00              
ATOM   1158 1HE  LYS A  70      -9.410   7.967 -22.303  1.00  0.00              
ATOM   1159 2HE  LYS A  70      -8.173   6.708 -22.334  1.00  0.00              
ATOM   1160 1HZ  LYS A  70     -10.364   5.799 -22.580  1.00  0.00              
ATOM   1161 2HZ  LYS A  70      -9.696   5.265 -21.169  1.00  0.00              
ATOM   1162 3HZ  LYS A  70     -10.852   6.441 -21.142  1.00  0.00              
ATOM   1163  N   ARG A  71      -4.852  10.099 -16.942  1.00  0.00              
ATOM   1164  CA  ARG A  71      -4.597  10.666 -15.624  1.00  0.00              
ATOM   1165  C   ARG A  71      -3.722  11.909 -15.717  1.00  0.00              
ATOM   1166  O   ARG A  71      -3.955  12.896 -15.023  1.00  0.00              
ATOM   1167  CB  ARG A  71      -3.925   9.642 -14.722  1.00  0.00              
ATOM   1168  CG  ARG A  71      -3.603  10.137 -13.321  1.00  0.00              
ATOM   1169  CD  ARG A  71      -4.836  10.418 -12.541  1.00  0.00              
ATOM   1170  NE  ARG A  71      -4.535  10.973 -11.232  1.00  0.00              
ATOM   1171  CZ  ARG A  71      -4.299  10.240 -10.126  1.00  0.00              
ATOM   1172  NH1 ARG A  71      -4.332   8.928 -10.188  1.00  0.00              
ATOM   1173  NH2 ARG A  71      -4.033  10.841  -8.979  1.00  0.00              
ATOM   1174  H   ARG A  71      -4.454   9.201 -17.176  1.00  0.00              
ATOM   1175  HA  ARG A  71      -5.553  10.945 -15.179  1.00  0.00              
ATOM   1176 1HB  ARG A  71      -4.566   8.767 -14.623  1.00  0.00              
ATOM   1177 2HB  ARG A  71      -2.991   9.313 -15.178  1.00  0.00              
ATOM   1178 1HG  ARG A  71      -3.027   9.379 -12.790  1.00  0.00              
ATOM   1179 2HG  ARG A  71      -3.021  11.057 -13.384  1.00  0.00              
ATOM   1180 1HD  ARG A  71      -5.453  11.135 -13.082  1.00  0.00              
ATOM   1181 2HD  ARG A  71      -5.395   9.493 -12.399  1.00  0.00              
ATOM   1182  HE  ARG A  71      -4.500  11.980 -11.144  1.00  0.00              
ATOM   1183 1HH1 ARG A  71      -4.535   8.468 -11.064  1.00  0.00              
ATOM   1184 2HH1 ARG A  71      -4.155   8.378  -9.359  1.00  0.00              
ATOM   1185 1HH2 ARG A  71      -4.007  11.851  -8.932  1.00  0.00              
ATOM   1186 2HH2 ARG A  71      -3.856  10.292  -8.151  1.00  0.00              
ATOM   1187  N   ALA A  72      -2.714  11.852 -16.583  1.00  0.00              
ATOM   1188  CA  ALA A  72      -1.750  12.939 -16.707  1.00  0.00              
ATOM   1189  C   ALA A  72      -2.183  13.940 -17.770  1.00  0.00              
ATOM   1190  O   ALA A  72      -1.778  15.102 -17.742  1.00  0.00              
ATOM   1191  CB  ALA A  72      -0.368  12.388 -17.025  1.00  0.00              
ATOM   1192  H   ALA A  72      -2.613  11.035 -17.168  1.00  0.00              
ATOM   1193  HA  ALA A  72      -1.683  13.452 -15.748  1.00  0.00              
ATOM   1194 1HB  ALA A  72       0.340  13.212 -17.114  1.00  0.00              
ATOM   1195 2HB  ALA A  72      -0.048  11.721 -16.224  1.00  0.00              
ATOM   1196 3HB  ALA A  72      -0.403  11.837 -17.964  1.00  0.00              
ATOM   1197  N   GLY A  73      -3.008  13.482 -18.704  1.00  0.00              
ATOM   1198  CA  GLY A  73      -3.474  14.330 -19.797  1.00  0.00              
ATOM   1199  C   GLY A  73      -2.378  14.548 -20.831  1.00  0.00              
ATOM   1200  O   GLY A  73      -2.201  15.656 -21.335  1.00  0.00              
ATOM   1201  H   GLY A  73      -3.320  12.523 -18.659  1.00  0.00              
ATOM   1202 1HA  GLY A  73      -4.341  13.869 -20.271  1.00  0.00              
ATOM   1203 2HA  GLY A  73      -3.800  15.291 -19.397  1.00  0.00              
ATOM   1204  N   ILE A  74      -1.644  13.485 -21.142  1.00  0.00              
ATOM   1205  CA  ILE A  74      -0.483  13.583 -22.018  1.00  0.00              
ATOM   1206  C   ILE A  74      -0.615  12.649 -23.215  1.00  0.00              
ATOM   1207  O   ILE A  74      -1.580  11.891 -23.318  1.00  0.00              
ATOM   1208  CB  ILE A  74       0.821  13.258 -21.266  1.00  0.00              
ATOM   1209  CG1 ILE A  74       0.782  11.827 -20.724  1.00  0.00              
ATOM   1210  CG2 ILE A  74       1.045  14.252 -20.137  1.00  0.00              
ATOM   1211  CD1 ILE A  74       2.100  11.354 -20.154  1.00  0.00              
ATOM   1212  H   ILE A  74      -1.899  12.584 -20.762  1.00  0.00              
ATOM   1213  HA  ILE A  74      -0.411  14.610 -22.382  1.00  0.00              
ATOM   1214  HB  ILE A  74       1.655  13.307 -21.965  1.00  0.00              
ATOM   1215 1HG1 ILE A  74       0.018  11.794 -19.948  1.00  0.00              
ATOM   1216 2HG1 ILE A  74       0.489  11.176 -21.548  1.00  0.00              
ATOM   1217 1HG2 ILE A  74       1.970  14.008 -19.616  1.00  0.00              
ATOM   1218 2HG2 ILE A  74       1.116  15.259 -20.547  1.00  0.00              
ATOM   1219 3HG2 ILE A  74       0.211  14.203 -19.437  1.00  0.00              
ATOM   1220 1HD1 ILE A  74       1.994  10.331 -19.791  1.00  0.00              
ATOM   1221 2HD1 ILE A  74       2.865  11.385 -20.931  1.00  0.00              
ATOM   1222 3HD1 ILE A  74       2.394  12.002 -19.330  1.00  0.00              
ATOM   1223  N   THR A  75       0.361  12.706 -24.113  1.00  0.00              
ATOM   1224  CA  THR A  75       0.331  11.901 -25.329  1.00  0.00              
ATOM   1225  C   THR A  75       1.197  10.657 -25.188  1.00  0.00              
ATOM   1226  O   THR A  75       2.082  10.598 -24.332  1.00  0.00              
ATOM   1227  CB  THR A  75       0.796  12.721 -26.547  1.00  0.00              
ATOM   1228  OG1 THR A  75       2.177  13.073 -26.390  1.00  0.00              
ATOM   1229  CG2 THR A  75      -0.034  13.987 -26.686  1.00  0.00              
ATOM   1230  H   THR A  75       1.143  13.324 -23.952  1.00  0.00              
ATOM   1231  HA  THR A  75      -0.700  11.593 -25.513  1.00  0.00              
ATOM   1232  HB  THR A  75       0.689  12.121 -27.451  1.00  0.00              
ATOM   1233  HG1 THR A  75       2.372  13.846 -26.926  1.00  0.00              
ATOM   1234 1HG2 THR A  75       0.308  14.553 -27.552  1.00  0.00              
ATOM   1235 2HG2 THR A  75      -1.083  13.722 -26.817  1.00  0.00              
ATOM   1236 3HG2 THR A  75       0.077  14.595 -25.789  1.00  0.00              
ATOM   1237  N   PRO A  76       0.938   9.663 -26.030  1.00  0.00              
ATOM   1238  CA  PRO A  76       1.733   8.442 -26.042  1.00  0.00              
ATOM   1239  C   PRO A  76       3.217   8.751 -26.199  1.00  0.00              
ATOM   1240  O   PRO A  76       4.069   8.056 -25.643  1.00  0.00              
ATOM   1241  CB  PRO A  76       1.182   7.685 -27.254  1.00  0.00              
ATOM   1242  CG  PRO A  76      -0.226   8.158 -27.372  1.00  0.00              
ATOM   1243  CD  PRO A  76      -0.160   9.621 -27.022  1.00  0.00              
ATOM   1244  HA  PRO A  76       1.584   7.922 -25.093  1.00  0.00              
ATOM   1245 1HB  PRO A  76       1.785   7.913 -28.146  1.00  0.00              
ATOM   1246 2HB  PRO A  76       1.256   6.600 -27.085  1.00  0.00              
ATOM   1247 1HG  PRO A  76      -0.602   7.983 -28.391  1.00  0.00              
ATOM   1248 2HG  PRO A  76      -0.876   7.589 -26.691  1.00  0.00              
ATOM   1249 1HD  PRO A  76       0.078  10.204 -27.924  1.00  0.00              
ATOM   1250 2HD  PRO A  76      -1.123   9.941 -26.596  1.00  0.00              
ATOM   1251  N   GLU A  77       3.520   9.797 -26.960  1.00  0.00              
ATOM   1252  CA  GLU A  77       4.901  10.220 -27.166  1.00  0.00              
ATOM   1253  C   GLU A  77       5.480  10.846 -25.903  1.00  0.00              
ATOM   1254  O   GLU A  77       6.652  10.654 -25.586  1.00  0.00              
ATOM   1255  CB  GLU A  77       4.987  11.215 -28.325  1.00  0.00              
ATOM   1256  CG  GLU A  77       4.688  10.616 -29.692  1.00  0.00              
ATOM   1257  CD  GLU A  77       5.645   9.521 -30.073  1.00  0.00              
ATOM   1258  OE1 GLU A  77       6.830   9.732 -29.972  1.00  0.00              
ATOM   1259  OE2 GLU A  77       5.191   8.472 -30.464  1.00  0.00              
ATOM   1260  H   GLU A  77       2.774  10.312 -27.408  1.00  0.00              
ATOM   1261  HA  GLU A  77       5.496   9.345 -27.425  1.00  0.00              
ATOM   1262 1HB  GLU A  77       4.284  12.031 -28.157  1.00  0.00              
ATOM   1263 2HB  GLU A  77       5.987  11.646 -28.361  1.00  0.00              
ATOM   1264 1HG  GLU A  77       3.676  10.212 -29.686  1.00  0.00              
ATOM   1265 2HG  GLU A  77       4.730  11.405 -30.440  1.00  0.00              
ATOM   1266  N   ALA A  78       4.650  11.595 -25.186  1.00  0.00              
ATOM   1267  CA  ALA A  78       5.035  12.139 -23.889  1.00  0.00              
ATOM   1268  C   ALA A  78       5.337  11.027 -22.893  1.00  0.00              
ATOM   1269  O   ALA A  78       6.265  11.137 -22.090  1.00  0.00              
ATOM   1270  CB  ALA A  78       3.942  13.050 -23.350  1.00  0.00              
ATOM   1271  H   ALA A  78       3.727  11.793 -25.547  1.00  0.00              
ATOM   1272  HA  ALA A  78       5.933  12.745 -24.022  1.00  0.00              
ATOM   1273 1HB  ALA A  78       4.245  13.448 -22.381  1.00  0.00              
ATOM   1274 2HB  ALA A  78       3.778  13.873 -24.045  1.00  0.00              
ATOM   1275 3HB  ALA A  78       3.020  12.482 -23.236  1.00  0.00              
ATOM   1276  N   LEU A  79       4.553   9.957 -22.951  1.00  0.00              
ATOM   1277  CA  LEU A  79       4.828   8.762 -22.162  1.00  0.00              
ATOM   1278  C   LEU A  79       6.220   8.219 -22.454  1.00  0.00              
ATOM   1279  O   LEU A  79       6.973   7.890 -21.538  1.00  0.00              
ATOM   1280  CB  LEU A  79       3.780   7.681 -22.454  1.00  0.00              
ATOM   1281  CG  LEU A  79       3.841   6.436 -21.560  1.00  0.00              
ATOM   1282  CD1 LEU A  79       2.467   5.781 -21.506  1.00  0.00              
ATOM   1283  CD2 LEU A  79       4.885   5.472 -22.103  1.00  0.00              
ATOM   1284  H   LEU A  79       3.743   9.972 -23.556  1.00  0.00              
ATOM   1285  HA  LEU A  79       4.767   9.023 -21.106  1.00  0.00              
ATOM   1286 1HB  LEU A  79       2.789   8.119 -22.344  1.00  0.00              
ATOM   1287 2HB  LEU A  79       3.897   7.353 -23.487  1.00  0.00              
ATOM   1288  HG  LEU A  79       4.111   6.730 -20.545  1.00  0.00              
ATOM   1289 1HD1 LEU A  79       2.511   4.896 -20.870  1.00  0.00              
ATOM   1290 2HD1 LEU A  79       1.744   6.486 -21.096  1.00  0.00              
ATOM   1291 3HD1 LEU A  79       2.163   5.491 -22.511  1.00  0.00              
ATOM   1292 1HD2 LEU A  79       4.930   4.587 -21.467  1.00  0.00              
ATOM   1293 2HD2 LEU A  79       4.616   5.177 -23.117  1.00  0.00              
ATOM   1294 3HD2 LEU A  79       5.860   5.960 -22.114  1.00  0.00              
ATOM   1295  N   LYS A  80       6.557   8.125 -23.736  1.00  0.00              
ATOM   1296  CA  LYS A  80       7.885   7.684 -24.148  1.00  0.00              
ATOM   1297  C   LYS A  80       8.971   8.562 -23.542  1.00  0.00              
ATOM   1298  O   LYS A  80      10.001   8.066 -23.087  1.00  0.00              
ATOM   1299  CB  LYS A  80       8.000   7.684 -25.674  1.00  0.00              
ATOM   1300  CG  LYS A  80       7.161   6.620 -26.368  1.00  0.00              
ATOM   1301  CD  LYS A  80       7.253   6.743 -27.881  1.00  0.00              
ATOM   1302  CE  LYS A  80       6.354   5.731 -28.576  1.00  0.00              
ATOM   1303  NZ  LYS A  80       6.354   5.909 -30.054  1.00  0.00              
ATOM   1304  H   LYS A  80       5.877   8.366 -24.441  1.00  0.00              
ATOM   1305  HA  LYS A  80       8.031   6.660 -23.805  1.00  0.00              
ATOM   1306 1HB  LYS A  80       7.695   8.656 -26.062  1.00  0.00              
ATOM   1307 2HB  LYS A  80       9.041   7.529 -25.960  1.00  0.00              
ATOM   1308 1HG  LYS A  80       7.509   5.630 -26.071  1.00  0.00              
ATOM   1309 2HG  LYS A  80       6.119   6.724 -26.066  1.00  0.00              
ATOM   1310 1HD  LYS A  80       6.956   7.749 -28.183  1.00  0.00              
ATOM   1311 2HD  LYS A  80       8.283   6.578 -28.198  1.00  0.00              
ATOM   1312 1HE  LYS A  80       6.694   4.723 -28.344  1.00  0.00              
ATOM   1313 2HE  LYS A  80       5.333   5.839 -28.210  1.00  0.00              
ATOM   1314 1HZ  LYS A  80       5.747   5.220 -30.476  1.00  0.00              
ATOM   1315 2HZ  LYS A  80       6.021   6.836 -30.282  1.00  0.00              
ATOM   1316 3HZ  LYS A  80       7.292   5.792 -30.407  1.00  0.00              
ATOM   1317  N   VAL A  81       8.733   9.869 -23.537  1.00  0.00              
ATOM   1318  CA  VAL A  81       9.676  10.816 -22.955  1.00  0.00              
ATOM   1319  C   VAL A  81       9.911  10.523 -21.478  1.00  0.00              
ATOM   1320  O   VAL A  81      11.046  10.562 -21.001  1.00  0.00              
ATOM   1321  CB  VAL A  81       9.154  12.256 -23.112  1.00  0.00              
ATOM   1322  CG1 VAL A  81      10.009  13.224 -22.308  1.00  0.00              
ATOM   1323  CG2 VAL A  81       9.139  12.644 -24.583  1.00  0.00              
ATOM   1324  H   VAL A  81       7.878  10.216 -23.949  1.00  0.00              
ATOM   1325  HA  VAL A  81      10.626  10.730 -23.484  1.00  0.00              
ATOM   1326  HB  VAL A  81       8.142  12.312 -22.711  1.00  0.00              
ATOM   1327 1HG1 VAL A  81       9.626  14.237 -22.430  1.00  0.00              
ATOM   1328 2HG1 VAL A  81       9.976  12.949 -21.253  1.00  0.00              
ATOM   1329 3HG1 VAL A  81      11.039  13.181 -22.663  1.00  0.00              
ATOM   1330 1HG2 VAL A  81       8.768  13.663 -24.687  1.00  0.00              
ATOM   1331 2HG2 VAL A  81      10.151  12.583 -24.985  1.00  0.00              
ATOM   1332 3HG2 VAL A  81       8.489  11.964 -25.132  1.00  0.00              
ATOM   1333  N   ILE A  82       8.834  10.229 -20.760  1.00  0.00              
ATOM   1334  CA  ILE A  82       8.926   9.874 -19.349  1.00  0.00              
ATOM   1335  C   ILE A  82       9.889   8.712 -19.133  1.00  0.00              
ATOM   1336  O   ILE A  82      10.733   8.752 -18.239  1.00  0.00              
ATOM   1337  CB  ILE A  82       7.541   9.507 -18.784  1.00  0.00              
ATOM   1338  CG1 ILE A  82       6.639  10.743 -18.736  1.00  0.00              
ATOM   1339  CG2 ILE A  82       7.678   8.889 -17.401  1.00  0.00              
ATOM   1340  CD1 ILE A  82       5.180  10.425 -18.501  1.00  0.00              
ATOM   1341  H   ILE A  82       7.926  10.250 -21.203  1.00  0.00              
ATOM   1342  HA  ILE A  82       9.296  10.741 -18.799  1.00  0.00              
ATOM   1343  HB  ILE A  82       7.057   8.789 -19.446  1.00  0.00              
ATOM   1344 1HG1 ILE A  82       6.976  11.408 -17.941  1.00  0.00              
ATOM   1345 2HG1 ILE A  82       6.721  11.290 -19.675  1.00  0.00              
ATOM   1346 1HG2 ILE A  82       6.690   8.636 -17.016  1.00  0.00              
ATOM   1347 2HG2 ILE A  82       8.285   7.987 -17.464  1.00  0.00              
ATOM   1348 3HG2 ILE A  82       8.157   9.603 -16.730  1.00  0.00              
ATOM   1349 1HD1 ILE A  82       4.605  11.350 -18.480  1.00  0.00              
ATOM   1350 2HD1 ILE A  82       4.812   9.787 -19.306  1.00  0.00              
ATOM   1351 3HD1 ILE A  82       5.069   9.908 -17.549  1.00  0.00              
ATOM   1352  N   GLU A  83       9.757   7.682 -19.962  1.00  0.00              
ATOM   1353  CA  GLU A  83      10.635   6.520 -19.883  1.00  0.00              
ATOM   1354  C   GLU A  83      12.066   6.886 -20.251  1.00  0.00              
ATOM   1355  O   GLU A  83      13.019   6.391 -19.649  1.00  0.00              
ATOM   1356  CB  GLU A  83      10.131   5.406 -20.803  1.00  0.00              
ATOM   1357  CG  GLU A  83       8.826   4.763 -20.356  1.00  0.00              
ATOM   1358  CD  GLU A  83       8.373   3.660 -21.272  1.00  0.00              
ATOM   1359  OE1 GLU A  83       8.969   3.492 -22.308  1.00  0.00              
ATOM   1360  OE2 GLU A  83       7.428   2.986 -20.935  1.00  0.00              
ATOM   1361  H   GLU A  83       9.031   7.703 -20.662  1.00  0.00              
ATOM   1362  HA  GLU A  83      10.623   6.146 -18.858  1.00  0.00              
ATOM   1363 1HB  GLU A  83       9.980   5.804 -21.807  1.00  0.00              
ATOM   1364 2HB  GLU A  83      10.884   4.622 -20.872  1.00  0.00              
ATOM   1365 1HG  GLU A  83       8.959   4.355 -19.354  1.00  0.00              
ATOM   1366 2HG  GLU A  83       8.053   5.529 -20.307  1.00  0.00              
ATOM   1367  N   LYS A  84      12.214   7.755 -21.245  1.00  0.00              
ATOM   1368  CA  LYS A  84      13.529   8.210 -21.676  1.00  0.00              
ATOM   1369  C   LYS A  84      14.250   8.954 -20.560  1.00  0.00              
ATOM   1370  O   LYS A  84      15.457   8.805 -20.380  1.00  0.00              
ATOM   1371  CB  LYS A  84      13.406   9.103 -22.911  1.00  0.00              
ATOM   1372  CG  LYS A  84      13.038   8.362 -24.190  1.00  0.00              
ATOM   1373  CD  LYS A  84      12.893   9.321 -25.362  1.00  0.00              
ATOM   1374  CE  LYS A  84      12.523   8.583 -26.640  1.00  0.00              
ATOM   1375  NZ  LYS A  84      12.395   9.507 -27.800  1.00  0.00              
ATOM   1376  H   LYS A  84      11.392   8.109 -21.713  1.00  0.00              
ATOM   1377  HA  LYS A  84      14.123   7.338 -21.956  1.00  0.00              
ATOM   1378 1HB  LYS A  84      12.646   9.865 -22.736  1.00  0.00              
ATOM   1379 2HB  LYS A  84      14.352   9.618 -23.083  1.00  0.00              
ATOM   1380 1HG  LYS A  84      13.813   7.631 -24.423  1.00  0.00              
ATOM   1381 2HG  LYS A  84      12.097   7.833 -24.046  1.00  0.00              
ATOM   1382 1HD  LYS A  84      12.118  10.055 -25.139  1.00  0.00              
ATOM   1383 2HD  LYS A  84      13.834   9.849 -25.519  1.00  0.00              
ATOM   1384 1HE  LYS A  84      13.287   7.840 -26.865  1.00  0.00              
ATOM   1385 2HE  LYS A  84      11.574   8.064 -26.499  1.00  0.00              
ATOM   1386 1HZ  LYS A  84      12.149   8.979 -28.625  1.00  0.00              
ATOM   1387 2HZ  LYS A  84      11.675  10.189 -27.609  1.00  0.00              
ATOM   1388 3HZ  LYS A  84      13.274   9.979 -27.953  1.00  0.00              
ATOM   1389  N   ILE A  85      13.499   9.758 -19.812  1.00  0.00              
ATOM   1390  CA  ILE A  85      14.056  10.496 -18.685  1.00  0.00              
ATOM   1391  C   ILE A  85      14.629   9.551 -17.638  1.00  0.00              
ATOM   1392  O   ILE A  85      15.724   9.773 -17.120  1.00  0.00              
ATOM   1393  CB  ILE A  85      12.989  11.396 -18.036  1.00  0.00              
ATOM   1394  CG1 ILE A  85      12.604  12.536 -18.982  1.00  0.00              
ATOM   1395  CG2 ILE A  85      13.492  11.947 -16.711  1.00  0.00              
ATOM   1396  CD1 ILE A  85      11.366  13.292 -18.557  1.00  0.00              
ATOM   1397  H   ILE A  85      12.518   9.858 -20.030  1.00  0.00              
ATOM   1398  HA  ILE A  85      14.858  11.137 -19.053  1.00  0.00              
ATOM   1399  HB  ILE A  85      12.084  10.816 -17.857  1.00  0.00              
ATOM   1400 1HG1 ILE A  85      13.429  13.245 -19.053  1.00  0.00              
ATOM   1401 2HG1 ILE A  85      12.432  12.137 -19.982  1.00  0.00              
ATOM   1402 1HG2 ILE A  85      12.726  12.582 -16.266  1.00  0.00              
ATOM   1403 2HG2 ILE A  85      13.717  11.123 -16.036  1.00  0.00              
ATOM   1404 3HG2 ILE A  85      14.395  12.534 -16.880  1.00  0.00              
ATOM   1405 1HD1 ILE A  85      11.157  14.083 -19.277  1.00  0.00              
ATOM   1406 2HD1 ILE A  85      10.518  12.607 -18.514  1.00  0.00              
ATOM   1407 3HD1 ILE A  85      11.528  13.731 -17.574  1.00  0.00              
ATOM   1408  N   GLU A  86      13.882   8.497 -17.327  1.00  0.00              
ATOM   1409  CA  GLU A  86      14.356   7.465 -16.411  1.00  0.00              
ATOM   1410  C   GLU A  86      15.671   6.863 -16.892  1.00  0.00              
ATOM   1411  O   GLU A  86      16.598   6.667 -16.108  1.00  0.00              
ATOM   1412  CB  GLU A  86      13.305   6.363 -16.259  1.00  0.00              
ATOM   1413  CG  GLU A  86      13.644   5.310 -15.213  1.00  0.00              
ATOM   1414  CD  GLU A  86      12.537   4.315 -15.004  1.00  0.00              
ATOM   1415  OE1 GLU A  86      11.563   4.381 -15.714  1.00  0.00              
ATOM   1416  OE2 GLU A  86      12.665   3.488 -14.132  1.00  0.00              
ATOM   1417  H   GLU A  86      12.964   8.408 -17.735  1.00  0.00              
ATOM   1418  HA  GLU A  86      14.516   7.918 -15.433  1.00  0.00              
ATOM   1419 1HB  GLU A  86      12.348   6.808 -15.987  1.00  0.00              
ATOM   1420 2HB  GLU A  86      13.170   5.855 -17.213  1.00  0.00              
ATOM   1421 1HG  GLU A  86      14.541   4.777 -15.527  1.00  0.00              
ATOM   1422 2HG  GLU A  86      13.862   5.808 -14.269  1.00  0.00              
ATOM   1423  N   LYS A  87      15.742   6.571 -18.187  1.00  0.00              
ATOM   1424  CA  LYS A  87      16.951   6.013 -18.779  1.00  0.00              
ATOM   1425  C   LYS A  87      18.118   6.986 -18.672  1.00  0.00              
ATOM   1426  O   LYS A  87      19.260   6.582 -18.453  1.00  0.00              
ATOM   1427  CB  LYS A  87      16.708   5.643 -20.243  1.00  0.00              
ATOM   1428  CG  LYS A  87      15.779   4.454 -20.445  1.00  0.00              
ATOM   1429  CD  LYS A  87      15.550   4.176 -21.923  1.00  0.00              
ATOM   1430  CE  LYS A  87      14.607   2.999 -22.127  1.00  0.00              
ATOM   1431  NZ  LYS A  87      14.356   2.730 -23.569  1.00  0.00              
ATOM   1432  H   LYS A  87      14.938   6.740 -18.774  1.00  0.00              
ATOM   1433  HA  LYS A  87      17.210   5.099 -18.243  1.00  0.00              
ATOM   1434 1HB  LYS A  87      16.279   6.497 -20.768  1.00  0.00              
ATOM   1435 2HB  LYS A  87      17.659   5.409 -20.722  1.00  0.00              
ATOM   1436 1HG  LYS A  87      16.214   3.568 -19.981  1.00  0.00              
ATOM   1437 2HG  LYS A  87      14.820   4.657 -19.970  1.00  0.00              
ATOM   1438 1HD  LYS A  87      15.123   5.060 -22.398  1.00  0.00              
ATOM   1439 2HD  LYS A  87      16.503   3.952 -22.403  1.00  0.00              
ATOM   1440 1HE  LYS A  87      15.036   2.107 -21.673  1.00  0.00              
ATOM   1441 2HE  LYS A  87      13.655   3.207 -21.639  1.00  0.00              
ATOM   1442 1HZ  LYS A  87      13.727   1.945 -23.661  1.00  0.00              
ATOM   1443 2HZ  LYS A  87      13.941   3.546 -23.997  1.00  0.00              
ATOM   1444 3HZ  LYS A  87      15.230   2.517 -24.029  1.00  0.00              
ATOM   1445  N   GLU A  88      17.824   8.273 -18.829  1.00  0.00              
ATOM   1446  CA  GLU A  88      18.841   9.312 -18.703  1.00  0.00              
ATOM   1447  C   GLU A  88      19.331   9.431 -17.266  1.00  0.00              
ATOM   1448  O   GLU A  88      20.517   9.660 -17.022  1.00  0.00              
ATOM   1449  CB  GLU A  88      18.289  10.659 -19.176  1.00  0.00              
ATOM   1450  CG  GLU A  88      18.056  10.750 -20.678  1.00  0.00              
ATOM   1451  CD  GLU A  88      17.356  12.016 -21.085  1.00  0.00              
ATOM   1452  OE1 GLU A  88      17.027  12.795 -20.223  1.00  0.00              
ATOM   1453  OE2 GLU A  88      17.150  12.206 -22.261  1.00  0.00              
ATOM   1454  H   GLU A  88      16.873   8.539 -19.040  1.00  0.00              
ATOM   1455  HA  GLU A  88      19.685   9.048 -19.342  1.00  0.00              
ATOM   1456 1HB  GLU A  88      17.341  10.860 -18.678  1.00  0.00              
ATOM   1457 2HB  GLU A  88      18.981  11.454 -18.897  1.00  0.00              
ATOM   1458 1HG  GLU A  88      19.017  10.699 -21.188  1.00  0.00              
ATOM   1459 2HG  GLU A  88      17.461   9.894 -20.995  1.00  0.00              
ATOM   1460  N   GLU A  89      18.414   9.275 -16.319  1.00  0.00              
ATOM   1461  CA  GLU A  89      18.757   9.338 -14.902  1.00  0.00              
ATOM   1462  C   GLU A  89      19.520   8.094 -14.464  1.00  0.00              
ATOM   1463  O   GLU A  89      20.393   8.164 -13.599  1.00  0.00              
ATOM   1464  CB  GLU A  89      17.494   9.498 -14.053  1.00  0.00              
ATOM   1465  CG  GLU A  89      16.816  10.854 -14.184  1.00  0.00              
ATOM   1466  CD  GLU A  89      17.681  11.988 -13.709  1.00  0.00              
ATOM   1467  OE1 GLU A  89      18.335  11.832 -12.706  1.00  0.00              
ATOM   1468  OE2 GLU A  89      17.686  13.013 -14.349  1.00  0.00              
ATOM   1469  H   GLU A  89      17.454   9.107 -16.584  1.00  0.00              
ATOM   1470  HA  GLU A  89      19.389  10.213 -14.738  1.00  0.00              
ATOM   1471 1HB  GLU A  89      16.769   8.733 -14.332  1.00  0.00              
ATOM   1472 2HB  GLU A  89      17.740   9.347 -13.002  1.00  0.00              
ATOM   1473 1HG  GLU A  89      16.560  11.021 -15.230  1.00  0.00              
ATOM   1474 2HG  GLU A  89      15.891  10.843 -13.610  1.00  0.00              
ATOM   1475  N   GLY A  90      19.187   6.959 -15.065  1.00  0.00              
ATOM   1476  CA  GLY A  90      19.844   5.698 -14.743  1.00  0.00              
ATOM   1477  C   GLY A  90      21.299   5.704 -15.192  1.00  0.00              
ATOM   1478  O   GLY A  90      22.176   5.558 -14.387  1.00  0.00              
ATOM   1479  OXT GLY A  90      21.570   5.857 -16.352  1.00  0.00              
ATOM   1480  H   GLY A  90      18.460   6.968 -15.767  1.00  0.00              
ATOM   1481 1HA  GLY A  90      19.791   5.525 -13.667  1.00  0.00              
ATOM   1482 2HA  GLY A  90      19.314   4.877 -15.226  1.00  0.00              
TER                                                                             

complete: res ss phi psi omega frag rama seq
   1 L     0.000    0.000    0.000 ----      0.00 G
   2 H     0.000    0.000    0.000 ----      0.00 E
   3 H     0.000    0.000    0.000 ----      0.00 E
   4 H     0.000    0.000    0.000 ----      0.00 E
   5 H     0.000    0.000    0.000 ----      0.00 K
   6 H     0.000    0.000    0.000 ----      0.00 E
   7 H     0.000    0.000    0.000 ----      0.00 I
   8 H     0.000    0.000    0.000 ----      0.00 D
   9 H     0.000    0.000    0.000 ----      0.00 K
  10 H     0.000    0.000    0.000 ----      0.00 L
  11 H     0.000    0.000    0.000 ----      0.00 V
  12 H     0.000    0.000    0.000 ----      0.00 E
  13 H     0.000    0.000    0.000 ----      0.00 L
  14 H     0.000    0.000    0.000 ----      0.00 F
  15 H     0.000    0.000    0.000 ----      0.00 A
  16 H     0.000    0.000    0.000 ----      0.00 Q
  17 H     0.000    0.000    0.000 ----      0.00 A
  18 H     0.000    0.000    0.000 ----      0.00 Y
  19 H     0.000    0.000    0.000 ----      0.00 E
  20 H     0.000    0.000    0.000 ----      0.00 D
  21 H     0.000    0.000    0.000 ----      0.00 A
  22 H     0.000    0.000    0.000 ----      0.00 R
  23 H     0.000    0.000    0.000 ----      0.00 E
  24 H     0.000    0.000    0.000 ----      0.00 K
  25 L     0.000    0.000    0.000 ----      0.00 K
  26 L     0.000    0.000    0.000 ----      0.00 R
  27 L     0.000    0.000    0.000 ----      0.00 N
  28 L     0.000    0.000    0.000 ----      0.00 G
  29 L     0.000    0.000    0.000 ----      0.00 T
  30 H     0.000    0.000    0.000 ----      0.00 P
  31 H     0.000    0.000    0.000 ----      0.00 E
  32 H     0.000    0.000    0.000 ----      0.00 E
  33 H     0.000    0.000    0.000 ----      0.00 W
  34 H     0.000    0.000    0.000 ----      0.00 V
  35 H     0.000    0.000    0.000 ----      0.00 R
  36 H     0.000    0.000    0.000 ----      0.00 D
  37 H     0.000    0.000    0.000 ----      0.00 A
  38 H     0.000    0.000    0.000 ----      0.00 I
  39 H     0.000    0.000    0.000 ----      0.00 E
  40 H     0.000    0.000    0.000 ----      0.00 E
  41 H     0.000    0.000    0.000 ----      0.00 A
  42 H     0.000    0.000    0.000 ----      0.00 A
  43 H     0.000    0.000    0.000 ----      0.00 R
  44 H     0.000    0.000    0.000 ----      0.00 R
  45 H     0.000    0.000    0.000 ----      0.00 V
  46 L     0.000    0.000    0.000 ----      0.00 G
  47 L     0.000    0.000    0.000 ----      0.00 R
  48 L     0.000    0.000    0.000 ----      0.00 S
  49 H     0.000    0.000    0.000 ----      0.00 R
  50 H     0.000    0.000    0.000 ----      0.00 S
  51 H     0.000    0.000    0.000 ----      0.00 R
  52 H     0.000    0.000    0.000 ----      0.00 V
  53 H     0.000    0.000    0.000 ----      0.00 V
  54 H     0.000    0.000    0.000 ----      0.00 E
  55 H     0.000    0.000    0.000 ----      0.00 A
  56 H     0.000    0.000    0.000 ----      0.00 L
  57 H     0.000    0.000    0.000 ----      0.00 R
  58 H     0.000    0.000    0.000 ----      0.00 R
  59 H     0.000    0.000    0.000 ----      0.00 Y
  60 H     0.000    0.000    0.000 ----      0.00 A
  61 H     0.000    0.000    0.000 ----      0.00 E
  62 H     0.000    0.000    0.000 ----      0.00 K
  63 L     0.000    0.000    0.000 ----      0.00 H
  64 L     0.000    0.000    0.000 ----      0.00 G
  65 H     0.000    0.000    0.000 ----      0.00 K
  66 H     0.000    0.000    0.000 ----      0.00 E
  67 H     0.000    0.000    0.000 ----      0.00 E
  68 H     0.000    0.000    0.000 ----      0.00 L
  69 H     0.000    0.000    0.000 ----      0.00 L
  70 H     0.000    0.000    0.000 ----      0.00 K
  71 H     0.000    0.000    0.000 ----      0.00 R
  72 H     0.000    0.000    0.000 ----      0.00 A
  73 L     0.000    0.000    0.000 ----      0.00 G
  74 L     0.000    0.000    0.000 ----      0.00 I
  75 L     0.000    0.000    0.000 ----      0.00 T
  76 H     0.000    0.000    0.000 ----      0.00 P
  77 H     0.000    0.000    0.000 ----      0.00 E
  78 H     0.000    0.000    0.000 ----      0.00 A
  79 H     0.000    0.000    0.000 ----      0.00 L
  80 H     0.000    0.000    0.000 ----      0.00 K
  81 H     0.000    0.000    0.000 ----      0.00 V
  82 H     0.000    0.000    0.000 ----      0.00 I
  83 H     0.000    0.000    0.000 ----      0.00 E
  84 H     0.000    0.000    0.000 ----      0.00 K
  85 H     0.000    0.000    0.000 ----      0.00 I
  86 H     0.000    0.000    0.000 ----      0.00 E
  87 H     0.000    0.000    0.000 ----      0.00 K
  88 H     0.000    0.000    0.000 ----      0.00 E
  89 H     0.000    0.000    0.000 ----      0.00 E
  90 L     0.000    0.000    0.000 ----      0.00 G
