# Supplementary material for: Design of complicated all-α protein structures
Source: Nat Struct Mol Biol. 2024 Jan 4;31(2):275–82. doi: 10.1038/s41594-023-01147-9 (PMC11377298; doi:10.1038/s41594-023-01147-9)
Supplement: Supplementary file 5 — Source data for Supplementary Fig. 11. [file 41594_2023_1147_MOESM5_ESM.txt]

../allalpha/132lA00 124 13.8071521155575
../allalpha/153lA00 185 14.7641023542285
../allalpha/155cA00 134 13.9236848712431
../allalpha/16vpA00 311 22.8745083775681
../allalpha/1a00B00 146 14.9519391573365
../allalpha/1a02F00 53 22.9901892638121
../allalpha/1a04A02 80 12.2292417086759
../allalpha/1a0pA01 91 12.0783534325399
../allalpha/1a0rP02 53 11.9998986695318
../allalpha/1a17A00 159 25.2281924746799
../allalpha/1a1vA03 160 15.7157628454807
../allalpha/1a1wA00 83 11.3645946318584
../allalpha/1a22A00 180 16.8733923439043
../allalpha/1a2fA02 121 13.5203884587162
../allalpha/1a31A04 79 11.4624379446938
../allalpha/1a32A00 85 17.6292012085564
../allalpha/1a36A04 175 21.0373058368775
../allalpha/1a41A02 94 12.7229485841338
../allalpha/1a52A00 239 19.7216292013825
../allalpha/1a59A01 241 16.7518920740465
../allalpha/1a59A02 108 12.9730478859657
../allalpha/1a5eA00 156 17.9127531076352
../allalpha/1a5jA01 56 13.5758836732012
../allalpha/1a5tA02 40 8.38089511351562
../allalpha/1a5tA03 116 13.1854439143339
../allalpha/1a62A01 44 9.48056416590941
../allalpha/1a6gA00 151 14.9888234187784
../allalpha/1a6sA00 87 11.1593022779277
../allalpha/1a75A00 106 12.3191350115287
../allalpha/1a7eA00 118 13.6928266303848
../allalpha/1a7mA00 180 16.9793977938325
../allalpha/1a7vA00 125 15.2617582248589
../allalpha/1a7wA00 68 15.2216595050896
../allalpha/1a87A02 200 15.3245278246403
../allalpha/1a8rA01 85 16.7489630252619
../allalpha/1a91A00 79 17.5829449522006
../allalpha/1a9xA04 150 17.9811700059924
../allalpha/1aa0A00 113 38.5920057225469
../allalpha/1aa7A02 78 10.8454487634524
../allalpha/1aabA00 83 15.4318444501427
../allalpha/1abvA00 105 12.9450245199685
../allalpha/1ad6A00 185 16.2961710168395
../allalpha/1ae9A00 171 15.3837884126674
../allalpha/1aepA00 153 16.3756408260618
../allalpha/1af7A01 80 13.4465835751305
../allalpha/1af8A00 86 12.6172362379916
../allalpha/1afoA00 40 15.4207078860902
../allalpha/1agrH01 36 8.47945742139587
../allalpha/1ah7A00 245 17.3783299910205
../allalpha/1ahjB01 110 15.6712369883214
../allalpha/1aihA00 170 17.8267751262854
../allalpha/1ailA00 70 12.5230871412421
../allalpha/1aipH03 52 11.652002526152
../allalpha/1aisB01 99 11.8257517727852
../allalpha/1aisB02 94 11.4173852603883
../allalpha/1aj3A00 98 16.2909658289829
../allalpha/1aj4A00 160 20.7477453013141
../allalpha/1aj5A00 173 16.8265110095603
../allalpha/1ak0A00 264 17.6166993328541
../allalpha/1akhB00 78 15.0252247483905
../allalpha/1aluA00 157 15.6111623875933
../allalpha/1am4A00 199 16.6985123359125
../allalpha/1am7A00 150 14.9626057004431
../allalpha/1anxA04 72 10.6617534552415
../allalpha/1aoaA01 118 12.790804884217
../allalpha/1aoaA02 128 14.508638075237
../allalpha/1aorA02 186 16.059892048542
../allalpha/1aorA03 207 18.4674814163439
../allalpha/1aowA02 74 10.8208147922033
../allalpha/1aoyA00 78 12.8954467834289
../allalpha/1ap6A01 64 14.418713124665
../allalpha/1apmE01 212 16.6794620158063
../allalpha/1aq5A00 47 20.0018023782697
../allalpha/1aroP02 47 13.4110167308314
../allalpha/1aroP05 209 23.3498065779352
../allalpha/1ashA00 147 14.7891710673539
../allalpha/1at9A00 230 18.196153349176
../allalpha/1au7A01 72 11.2435876234938
../allalpha/1auwA02 228 19.5736483747474
../allalpha/1av1A00 201 48.2020497991885
../allalpha/1avcA07 75 11.1629432736552
../allalpha/1avoA00 60 23.9022939969333
../allalpha/1avoB00 140 21.5216392481664
../allalpha/1avyB00 54 21.0191051123644
../allalpha/1ax8A00 130 14.1898708047627
../allalpha/1axdA02 123 14.945419629573
../allalpha/1aztB02 119 14.1788350886657
../allalpha/1b01A00 43 11.0371547637791
../allalpha/1b04A03 62 11.795959156109
../allalpha/1b0bA00 141 14.5186820480252
../allalpha/1b0nA00 103 15.9739504856741
../allalpha/1b10A00 104 13.7120014717212
../allalpha/1b1uA00 117 13.1662059730431
../allalpha/1b22A00 70 10.2896411054407
../allalpha/1b25A02 178 15.4398500151525
../allalpha/1b25A03 213 19.1589915154247
../allalpha/1b3qA01 62 15.0254331859896
../allalpha/1b3uA00 588 37.0859925534312
../allalpha/1b43A02 61 10.1925452305236
../allalpha/1b48A02 109 14.3366152263463
../allalpha/1b4cA00 92 14.1848907344288
../allalpha/1b4pA02 105 14.1076829795287
../allalpha/1b4uA00 132 16.6706363331856
../allalpha/1b5lA00 152 15.1788836796443
../allalpha/1b6qA00 56 14.6221419809251
../allalpha/1b79B00 103 12.2141443873601
../allalpha/1b7eA02 126 15.6921185683134
../allalpha/1b89A00 311 36.2947056149689
../allalpha/1b8dA00 164 17.8733507345536
../allalpha/1b91A00 118 14.3481034927561
../allalpha/1b9mA01 100 14.8678664931657
../allalpha/1b9xC02 35 10.6092385749979
../allalpha/1ba5A00 53 10.5916223209581
../allalpha/1baa001 185 15.622255274043
../allalpha/1bajA00 71 11.2232758710071
../allalpha/1bazC00 46 11.9877202755377
../allalpha/1bbhA00 131 15.7597887306672
../allalpha/1bbnA00 133 15.1357156958477
../allalpha/1bbyA00 69 11.6466123760091
../allalpha/1bc0A03 86 11.8510527094574
../allalpha/1bccD01 45 21.525889345772
../allalpha/1bccD02 196 18.2831813100623
../allalpha/1bccE01 64 22.7308022474461
../allalpha/1bccG00 78 29.0071564503964
../allalpha/1bccH00 66 14.5546851675876
../allalpha/1bdp002 109 17.709351002561
../allalpha/1bekA01 170 15.1054987321112
../allalpha/1beoA00 98 12.3578619789954
../allalpha/1bf5A01 168 21.387120668418
../allalpha/1bg1A03 122 14.5558023007522
../allalpha/1bg6A02 146 15.0759723047198
../allalpha/1bgcA00 158 15.8010668333966
../allalpha/1bgfA00 124 14.9679763416147
../allalpha/1bgpA01 161 14.3583258162447
../allalpha/1bgpA02 136 14.2990238189407
../allalpha/1bgvA03 76 12.340078769385
../allalpha/1bgwA03 110 14.9057102966759
../allalpha/1bgxT02 73 11.8056245097063
../allalpha/1bh9A00 45 12.7000717570054
../allalpha/1bh9B00 89 16.1105660202628
../allalpha/1bhaA00 67 14.0992100618759
../allalpha/1bhdA00 108 12.493609236432
../allalpha/1biaA01 64 10.8224508194202
../allalpha/1binA00 143 14.5367563762045
../allalpha/1biqA00 339 20.9844405434861
../allalpha/1bjaA00 95 13.3609068645554
../allalpha/1bjfA02 89 12.2531702815534
../allalpha/1bk5A00 422 28.5812235586261
../allalpha/1bl0A01 56 9.9714835717086
../allalpha/1bl0A02 60 10.615968045028
../allalpha/1blwC00 141 15.196847465868
../allalpha/1bm9A00 120 16.9099881551268
../allalpha/1bo9A00 73 10.7199919086046
../allalpha/1bpbA01 58 10.2540471511932
../allalpha/1bpeA01 43 11.3681338008776
../allalpha/1bpoA02 155 18.0277229179624
../allalpha/1bqbA02 144 14.545776912474
../allalpha/1br0A00 120 18.8137154061926
../allalpha/1br2A02 56 11.1063511915417
../allalpha/1br2A03 95 15.2645361927737
../allalpha/1br2A04 167 20.1080037263937
../allalpha/1bt3A00 336 18.6495164491293
../allalpha/1bucA01 123 14.5544318314803
../allalpha/1bvp101 120 14.7719691091871
../allalpha/1bvp103 96 13.7718882031758
../allalpha/1bvsA02 70 10.9682146857571
../allalpha/1bvsF03 45 8.89470854590206
../allalpha/1bvyB00 438 21.7277464849771
../allalpha/1bw5A00 66 13.2058455529672
../allalpha/1bw6A00 56 10.4479761866289
../allalpha/1bwoA00 90 11.884045548347
../allalpha/1bxiA00 83 11.9292894476735
../allalpha/1by1A00 209 20.3905580835209
../allalpha/1bz4A00 144 18.1321914944125
../allalpha/1bzkA00 42 12.967248532098
../allalpha/1c02A00 166 16.3587166220557
../allalpha/1c07A00 95 11.6619592119728
../allalpha/1c0wA01 73 10.8627334713808
../allalpha/1c17M00 142 18.0328352497194
../allalpha/1c1kA01 102 12.650208533874
../allalpha/1c1kA02 115 13.5648653691225
../allalpha/1c20A00 128 15.0746476341756
../allalpha/1c3cA01 91 14.8181341886063
../allalpha/1c3cA03 81 14.7486290131254
../allalpha/1c3yA00 108 14.8857929959974
../allalpha/1c52A00 131 13.3351463079825
../allalpha/1c5aA00 65 10.8801340023292
../allalpha/1c6rA00 88 11.5095213695553
../allalpha/1c75A00 71 10.5947544819515
../allalpha/1c8iA01 193 16.3446110692852
../allalpha/1c8iA02 143 14.0259442497788
../allalpha/1c9bA01 97 11.7011401777451
../allalpha/1c9bA02 106 11.752636622584
../allalpha/1ca1A01 250 17.1766604399365
../allalpha/1cb8A01 312 20.1046406914896
../allalpha/1cc1L00 487 21.6998274797373
../allalpha/1cc5A00 83 11.0171794145192
../allalpha/1ccdA00 77 14.1810154944692
../allalpha/1cchA00 82 11.3857165167303
../allalpha/1ceuA00 51 15.366191297193
../allalpha/1cf7A00 67 11.2917748616592
../allalpha/1cf7B00 82 12.7396883819486
../allalpha/1cg3A02 100 13.8168061180506
../allalpha/1cg5B00 141 14.5527446493102
../allalpha/1cgmE00 160 21.1733859775349
../allalpha/1cgnA00 124 15.3403516382241
../allalpha/1chhA00 107 12.7136980597893
../allalpha/1chkA01 143 13.8052221346808
../allalpha/1chuA03 88 14.2110857003038
../allalpha/1ci4A00 87 11.3163402176815
../allalpha/1ci6A00 56 24.3811535382072
../allalpha/1ci6B00 47 20.412406186425
../allalpha/1ciiA01 344 45.5685077785681
../allalpha/1ciiA03 157 13.989635590424
../allalpha/1cipA02 119 13.9270081143141
../allalpha/1ciyA01 221 17.9359343596644
../allalpha/1cjaA02 177 16.6637462578451
../allalpha/1cmbA00 104 14.3732229622445
../allalpha/1cmjA00 399 20.9786145486616
../allalpha/1cmzA02 80 12.1085054666583
../allalpha/1cnt200 130 15.6036978342413
../allalpha/1cokA00 68 11.4677460729341
../allalpha/1cp9A01 146 16.2094675116116
../allalpha/1cp9A02 30 8.46749619728944
../allalpha/1cp9B03 161 15.6856561649916
../allalpha/1cpcA00 162 17.9832388423798
../allalpha/1cpcB00 171 18.1637195541833
../allalpha/1cpoA00 298 18.43624767013
../allalpha/1cpqA00 129 15.6130190041828
../allalpha/1cptA00 412 21.2034836811747
../allalpha/1cpyA02 72 12.6413399159871
../allalpha/1cqxA01 150 15.9936382500599
../allalpha/1cqzB02 80 11.8367639769795
../allalpha/1csbA01 42 11.2991972684847
../allalpha/1cscA01 307 19.2224878274902
../allalpha/1cscA02 112 13.2089385505398
../allalpha/1csmA00 252 19.2942400204416
../allalpha/1csnA02 211 16.9098001010686
../allalpha/1cukA02 76 10.9317632171502
../allalpha/1cukA03 48 9.12407442009531
../allalpha/1cunA01 102 16.7135807879027
../allalpha/1cvuA02 511 22.8083395419547
../allalpha/1cxpC00 465 22.9583732625076
../allalpha/1cxzB00 86 17.3578499777455
../allalpha/1cy5A00 92 11.6275747518762
../allalpha/1cy9A01 118 13.5573719990283
../allalpha/1czqA00 45 19.6621593526974
../allalpha/1d0xA04 137 15.6917756936234
../allalpha/1d1dA01 140 14.931589112485
../allalpha/1d1dA02 80 12.0785297736702
../allalpha/1d1oA00 75 11.0086676524112
../allalpha/1d2dA00 56 10.7269684671048
../allalpha/1d2nA02 67 10.5942625767913
../allalpha/1d2tA00 222 17.04775368216
../allalpha/1d2zA00 102 12.7834396812253
../allalpha/1d2zB00 150 15.2202971732136
../allalpha/1d3yA01 71 10.9131889715274
../allalpha/1d4dA01 96 13.6241729178519
../allalpha/1d5tA03 105 12.9280136466049
../allalpha/1d66B02 15 6.84889888506012
../allalpha/1d7mA00 101 42.9892363362487
../allalpha/1d8bA00 81 12.1308699824086
../allalpha/1d8cA03 132 13.7442651094094
../allalpha/1d8jA00 81 12.6913698645043
../allalpha/1d9cA00 121 17.1961484632922
../allalpha/1dbhA01 208 19.3386783243935
../allalpha/1dc1A02 88 12.0601264044322
../allalpha/1dceA01 317 26.955253949071
../allalpha/1dciA02 63 13.5880300382722
../allalpha/1dcnA03 72 10.9988380787325
../allalpha/1dcqA02 157 15.3218888919523
../allalpha/1dd3A01 57 11.8899504346426
../allalpha/1dd4D01 30 10.4131766944578
../allalpha/1dd5A01 109 17.4217727330107
../allalpha/1dd9A03 59 10.8256128227827
../allalpha/1ddbA00 195 20.7573333947449
../allalpha/1ddgA02 105 13.1328268990171
../allalpha/1ddqD02 180 18.0258610282064
../allalpha/1debB00 53 22.7217730534406
../allalpha/1dekA02 121 13.3912435321038
../allalpha/1df4A00 57 14.0780744620033
../allalpha/1dgfA01 64 16.651326156401
../allalpha/1dgfA03 114 13.6182762972588
../allalpha/1dgnA00 89 11.8305390775226
../allalpha/1dgsA05 69 10.7781803237934
../allalpha/1dgsA06 83 11.5742174347756
../allalpha/1dgwY01 38 9.44723164121773
../allalpha/1dh3A00 55 23.9829494087738
../allalpha/1di1A00 290 19.3120819564041
../allalpha/1dipA01 45 15.8351135711544
../allalpha/1dj2A02 99 14.0366703957963
../allalpha/1dj8A00 79 11.7922163197906
../allalpha/1djxB01 52 9.80562184599286
../allalpha/1dk5A02 72 10.7447214792415
../allalpha/1dk5A04 70 10.8851778214737
../allalpha/1dk8A02 85 12.1444023547325
../allalpha/1dkxA02 80 13.540772146506
../allalpha/1dl2A00 510 21.5153483514444
../allalpha/1dlcA01 229 18.3395777323599
../allalpha/1dliA03 90 13.6073318017562
../allalpha/1dlwA00 116 13.3179201448059
../allalpha/1dm1A00 146 14.6906017694243
../allalpha/1dn1B00 222 24.2891596584627
../allalpha/1dnpA02 123 14.5057252958495
../allalpha/1dnyA00 76 10.6229289670825
../allalpha/1dofA01 244 22.1836144019392
../allalpha/1dofA02 85 15.1801056147153
../allalpha/1dofA03 56 15.9886385580627
../allalpha/1doqA00 69 10.5194072260424
../allalpha/1dowA00 200 25.574459031305
../allalpha/1dp3A00 55 12.9339073981199
../allalpha/1dp7P00 76 12.4465426098112
../allalpha/1dpsA00 159 16.999401036589
../allalpha/1dqaD01 60 11.3108668897805
../allalpha/1dqeA00 137 13.6277784942158
../allalpha/1dquA02 109 16.5498978818452
../allalpha/1ds8M02 158 20.1062186255159
../allalpha/1dtoA01 102 14.7157921236706
../allalpha/1du2A00 76 17.082925591297
../allalpha/1dugA02 105 14.0901447393901
../allalpha/1dulA00 61 10.8107190362198
../allalpha/1dv0A00 45 9.16041383193716
../allalpha/1dv5A00 80 11.1293833132305
../allalpha/1dvgA00 212 16.6895798077696
../allalpha/1dvhA00 79 10.8643850082918
../allalpha/1dvkA00 149 14.5842924484643
../allalpha/1dvoA00 152 23.1323551456595
../allalpha/1dvpA01 140 14.4712637514553
../allalpha/1dw0A00 112 13.1249326701231
../allalpha/1dw9A01 86 12.043392457572
../allalpha/1dx7A00 48 19.5536144709814
../allalpha/1dxrL02 108 20.4282386156772
../allalpha/1e12A00 239 18.4299837643634
../allalpha/1e1dA02 84 14.4248007132431
../allalpha/1e1hB01 103 17.176574969776
../allalpha/1e29A00 135 13.9640978032355
../allalpha/1e3dB00 537 22.8471293301555
../allalpha/1e3gA00 250 17.9699308454456
../allalpha/1e3hA02 79 12.7140260152236
../allalpha/1e3mA04 135 19.9609080682186
../allalpha/1e3mB04 150 17.1989394764561
../allalpha/1e3oC02 48 9.78696275678027
../allalpha/1e5rB02 84 12.6410300337512
../allalpha/1e5wA02 117 14.0676250168352
../allalpha/1e5wA04 55 23.5145395211819
../allalpha/1e6bA02 111 14.1469199752274
../allalpha/1e6dM01 143 22.0411060933471
../allalpha/1e6vA03 230 15.5817036522779
../allalpha/1e6vB02 289 17.6541461804477
../allalpha/1e7lA02 55 10.6453130130488
../allalpha/1e7pC00 254 22.1665218466723
../allalpha/1e7uA03 195 18.6506849514132
../allalpha/1e7uA05 191 17.120037845614
../allalpha/1e8gA04 53 10.5819407599487
../allalpha/1e91A00 85 14.3119262182226
../allalpha/1e94E02 99 15.6019837054572
../allalpha/1e94E03 106 13.44572510504
../allalpha/1e9hA02 210 16.5153066764162
../allalpha/1e9rA02 113 13.0802815984283
../allalpha/1eakA01 63 10.2352153481241
../allalpha/1eb4A02 312 22.0207252561436
../allalpha/1eb7A01 148 14.9709248337238
../allalpha/1ecaA00 136 14.6285820648814
../allalpha/1ecmA00 91 16.5141181784097
../allalpha/1ed1A00 114 13.1687603656394
../allalpha/1eexG02 93 14.3697511092116
../allalpha/1ef1C01 73 16.975416418883
../allalpha/1ef4A00 55 9.8533290594458
../allalpha/1ef8B01 58 19.580364532334
../allalpha/1efuB04 47 11.0288599691082
../allalpha/1eg3A03 91 12.3517577453311
../allalpha/1eg3A04 82 12.0792867405826
../allalpha/1egdA03 141 16.6766401811638
../allalpha/1eguA02 372 20.2203872151071
../allalpha/1ehkA00 544 22.6131594442108
../allalpha/1ehsA00 48 11.3263161364625
../allalpha/1ei7A00 158 19.9588825991395
../allalpha/1eiaA01 133 15.09661179032
../allalpha/1eijA00 72 12.9245133319169
../allalpha/1ek9A00 423 39.1383421497241
../allalpha/1ekeB02 47 9.64685571143508
../allalpha/1el4A00 194 16.3993369782607
../allalpha/1el6A01 52 10.256510682407
../allalpha/1elkA00 153 14.6387092731241
../allalpha/1elrA00 128 14.8968579041728
../allalpha/1elwA00 117 14.0164458518267
../allalpha/1eniA00 137 15.5664906198374
../allalpha/1eo0A00 77 11.0152875588604
../allalpha/1eogA02 108 13.9712960552052
../allalpha/1epuA03 120 14.7693318992408
../allalpha/1eq1A00 166 17.5794641694841
../allalpha/1eq7A00 56 24.2533547259946
../allalpha/1eqfA02 125 15.3749266553443
../allalpha/1eqzF00 107 19.5675820910067
../allalpha/1erdA00 40 9.14444843104957
../allalpha/1eteA00 134 14.4194680949464
../allalpha/1etkA00 75 14.4116775002743
../allalpha/1euvA01 105 13.3659726670601
../allalpha/1ev7B02 124 14.4233302374676
../allalpha/1evsA00 163 16.9035148105373
../allalpha/1evyA02 146 14.525880199224
../allalpha/1ewqA03 148 16.7717618921355
../allalpha/1exaA00 234 17.7137925602384
../allalpha/1exnA01 79 11.318079371568
../allalpha/1exzB00 140 15.3632926948457
../allalpha/1eyqA01 53 10.1210262389886
../allalpha/1eysC01 135 15.6896695697138
../allalpha/1eysC02 144 15.3829493373645
../allalpha/1eysL01 171 19.349371742818
../allalpha/1eyvB00 133 14.1326148508022
../allalpha/1ezfC00 320 19.6516285348176
../allalpha/1ezjA01 62 11.3135449471451
../allalpha/1ezjA02 52 22.7369444506251
../allalpha/1ezvC00 385 22.9230074948268
../allalpha/1f0jA00 351 19.8445736474577
../allalpha/1f0lB02 178 15.0264609824108
../allalpha/1f0yA02 87 12.6251072667272
../allalpha/1f16A00 192 17.6346349811116
../allalpha/1f1eA00 141 14.6719152405202
../allalpha/1f1mA00 162 19.04388330393
../allalpha/1f20A02 159 16.7024931814459
../allalpha/1f2eA02 106 14.4238954696535
../allalpha/1f3hB00 135 18.5683931191818
../allalpha/1f44A01 194 16.4732022026659
../allalpha/1f45B00 133 16.1394201784913
../allalpha/1f4qA00 161 16.2538720760431
../allalpha/1f59A00 440 26.8756799777082
../allalpha/1f5aA03 186 16.7142334210454
../allalpha/1f5nA01 296 34.4081617914445
../allalpha/1f5oA00 149 14.791439193624
../allalpha/1f5qB01 109 12.6872423076404
../allalpha/1f5qB02 138 14.9561129525942
../allalpha/1f5tA02 46 9.74795059293426
../allalpha/1f5xA00 208 18.2195349713172
../allalpha/1f6fA00 183 18.3772916988412
../allalpha/1f6vA00 91 13.3891314764986
../allalpha/1f7cA00 182 16.0921506157059
../allalpha/1f7uA02 125 14.3804835211638
../allalpha/1f81A00 87 12.9253722953414
../allalpha/1f9xA00 117 15.7445729761227
../allalpha/1fadA00 95 12.6249801396975
../allalpha/1fafA00 79 13.7609031567275
../allalpha/1fbqA00 88 13.053892919586
../allalpha/1fbwA01 425 20.6881447105435
../allalpha/1fc3B00 101 12.5090675749219
../allalpha/1fcdC01 78 11.5091081036022
../allalpha/1fcdC02 96 12.5304022074067
../allalpha/1fd9A02 98 23.4714408243949
../allalpha/1fdoA05 27 11.8879642887267
../allalpha/1fe6A00 52 22.2523985270932
../allalpha/1fewA00 173 26.8446594743703
../allalpha/1fexA00 59 10.3787873789308
../allalpha/1ff9A03 100 12.5574081994693
../allalpha/1fftA00 501 22.6148139255742
../allalpha/1fftB01 87 19.7059344271193
../allalpha/1fftC00 185 18.7505584692964
../allalpha/1ffyA03 285 20.7890797145686
../allalpha/1fgjA01 240 19.6305521853311
../allalpha/1fgjA02 230 22.2086018201799
../allalpha/1fgmA05 346 21.8208205148717
../allalpha/1fioA00 190 22.0665290349007
../allalpha/1fjgD01 111 15.0306121825404
../allalpha/1fjkA00 52 18.7183688489413
../allalpha/1fkaD01 67 12.0806523309533
../allalpha/1fkaG00 128 14.7265610863167
../allalpha/1fkmA02 121 13.9078436398975
../allalpha/1floC02 257 18.4460294758036
../allalpha/1fm2A00 151 17.3386158964288
../allalpha/1fm2B02 177 16.3940259517398
../allalpha/1fmiA00 456 20.8878958486942
../allalpha/1fnnA01 101 12.6137500665542
../allalpha/1fnnB03 103 12.2140912763745
../allalpha/1fntc01 188 22.1511741158448
../allalpha/1foeA01 197 19.5793542671224
../allalpha/1fokA02 87 12.1824561945755
../allalpha/1fouA01 74 13.3096029212205
../allalpha/1fp1D01 105 15.3249453798037
../allalpha/1fp2A01 96 15.9928366469103
../allalpha/1fp3A00 402 20.2193735294932
../allalpha/1fpoC02 91 14.8266859741878
../allalpha/1fpsA00 348 21.286310692843
../allalpha/1fpwA01 89 13.3120668935239
../allalpha/1fs0E02 38 17.302486088922
../allalpha/1fs0G02 89 19.4370118923959
../allalpha/1fs7A01 315 19.9092507923863
../allalpha/1fshA00 94 12.1455176134386
../allalpha/1ft5A00 211 17.9238347675572
../allalpha/1ft9A02 79 11.8658147429032
../allalpha/1furA03 52 9.92103426967318
../allalpha/1fx0B03 111 15.2089814852022
../allalpha/1fx8A00 254 17.6111798982538
../allalpha/1fxkB00 105 22.5984756522343
../allalpha/1fxkC00 133 24.5671517164782
../allalpha/1fzcC03 47 22.3763660772274
../allalpha/1fznD00 116 17.2661785384912
../allalpha/1g03A00 134 14.9574554901888
../allalpha/1g1iA00 42 19.1954958494555
../allalpha/1g2cB00 40 18.2449270029199
../allalpha/1g2hA00 61 9.91544499953651
../allalpha/1g2nA00 246 18.1514955329505
../allalpha/1g3iW02 18 7.79648452394403
../allalpha/1g3jC00 439 28.219338466315
../allalpha/1g3nC01 120 13.5907250209574
../allalpha/1g4dA00 69 11.3056967146354
../allalpha/1g4uS01 127 14.7505024633551
../allalpha/1g5aA01 97 15.6188840419714
../allalpha/1g6uA00 48 14.0510405913923
../allalpha/1g71A02 108 12.3988297333983
../allalpha/1g7dA00 106 13.2548286511982
../allalpha/1g8eB00 80 14.9130821456679
../allalpha/1g8mA01 41 9.64013619192847
../allalpha/1g8pA02 78 11.5764884050706
../allalpha/1g8qA00 90 12.7247189346097
../allalpha/1g8xA06 319 47.1902510915406
../allalpha/1ga3A00 113 14.1943015720456
../allalpha/1gaiA00 465 20.9695235652788
../allalpha/1gakA00 137 15.9178717832118
../allalpha/1gaxA02 227 18.6265713284778
../allalpha/1gaxA05 73 16.4676374372889
../allalpha/1gcvA00 140 14.38137790381
../allalpha/1gcvB00 136 14.5600429282692
../allalpha/1gd2F00 64 27.0692261662709
../allalpha/1gdtB02 40 17.0188356376472
../allalpha/1gdtB03 45 10.5562023346642
../allalpha/1ggwA02 70 12.2255309462432
../allalpha/1gh6A01 101 14.1983529987209
../allalpha/1ghcA00 75 11.2395283115737
../allalpha/1gjjA00 93 10.0007562007178
../allalpha/1gjsA00 65 16.1214514269564
../allalpha/1gk3A01 196 16.3315675755944
../allalpha/1gk6B00 52 22.5413440121784
../allalpha/1gksA00 78 10.9874593934142
../allalpha/1gkuB04 73 11.7664160906344
../allalpha/1gkuB06 156 15.7053667607876
../allalpha/1gkuB08 119 13.6156137287649
../allalpha/1gl2A00 54 23.1967511118119
../allalpha/1gl2B00 60 26.0704739047569
../allalpha/1gl2C00 60 26.1304020397165
../allalpha/1gl2D00 55 23.7842647221829
../allalpha/1gm5A01 95 14.4673651513001
../allalpha/1gmjD00 56 24.3776744926182
../allalpha/1gnlA01 139 15.4958924675633
../allalpha/1go3F01 60 10.3872696964709
../allalpha/1go3F02 47 12.4105636963153
../allalpha/1gpjA03 85 15.8589802682253
../allalpha/1gq1A01 100 12.7725007229164
../allalpha/1gqeA01 112 18.3269851191764
../allalpha/1grjA01 74 16.0525517203433
../allalpha/1grlB01 244 17.5924328853492
../allalpha/1gs0A01 129 17.9621298937028
../allalpha/1gt0D00 79 15.3498649840434
../allalpha/1gteA02 157 21.173866339262
../allalpha/1gu2A00 124 14.1191615643416
../allalpha/1gu9A00 170 16.1877171723204
../allalpha/1guxB00 141 14.2545760607708
../allalpha/1gv2A02 46 9.17870260488808
../allalpha/1gvnA00 87 14.2264630386023
../allalpha/1gw3A00 46 18.7264088672349
../allalpha/1gw5A00 584 37.1620427330704
../allalpha/1gw5B00 579 34.563285456122
../allalpha/1gw6A03 157 14.9694654248305
../allalpha/1gwcA02 141 15.2412639036867
../allalpha/1gwiA00 402 21.0289777677659
../allalpha/1gxlA01 119 16.2663795435897
../allalpha/1gxmB00 332 19.7996612442379
../allalpha/1gyzA00 60 9.99207585393713
../allalpha/1gzdA03 40 10.4177120540873
../allalpha/1gzmA00 328 21.508575132269
../allalpha/1gzsB00 165 17.3898264778817
../allalpha/1h0mA02 62 10.7593231517565
../allalpha/1h0oA00 288 19.0236065632482
../allalpha/1h12A00 404 19.7777396197263
../allalpha/1h19A02 97 12.2338695551785
../allalpha/1h1oA01 75 11.3225001861839
../allalpha/1h1oA02 84 11.1868221126157
../allalpha/1h2sA00 225 17.8343342849532
../allalpha/1h2tC03 242 20.4331599203817
../allalpha/1h2uA01 262 19.3519658866819
../allalpha/1h31A01 168 15.4156433915183
../allalpha/1h32A02 88 12.2910123039284
../allalpha/1h32B00 134 14.4230489054674
../allalpha/1h3fA02 117 13.2421622144613
../allalpha/1h3lB00 78 12.9391162378058
../allalpha/1h3oA00 48 13.0952497976233
../allalpha/1h3oB00 71 15.5096584885312
../allalpha/1h54A02 367 19.8777651418343
../allalpha/1h5zA00 434 22.3297253039797
../allalpha/1h6gA01 117 15.0088503774073
../allalpha/1h6gA02 121 15.621379891896
../allalpha/1h6uA01 43 9.06415217897595
../allalpha/1h7cA00 99 19.1161751572214
../allalpha/1h97A00 147 14.7106675391454
../allalpha/1h99A01 104 12.7444931622758
../allalpha/1h99A02 106 13.3213351392001
../allalpha/1h9eA00 56 12.000348116257
../allalpha/1h9fA00 57 11.3867876504847
../allalpha/1ha8A00 51 9.302491722853
../allalpha/1hbgA00 147 14.5817435518872
../allalpha/1hbkA00 89 13.362595875002
../allalpha/1hbwA00 57 22.7955735183291
../allalpha/1hciA01 126 19.9075846575768
../allalpha/1hciA02 115 18.1258638552541
../allalpha/1hciA03 120 18.9851238054482
../allalpha/1hciA04 114 17.817882526828
../allalpha/1hcrA00 52 11.5896537496908
../allalpha/1hcuC00 485 21.2345770659048
../allalpha/1hcyA02 228 17.7379795568952
../allalpha/1he1A00 135 15.2439465066682
../allalpha/1he8A03 111 14.7347117108166
../allalpha/1hekA00 113 13.172408468416
../allalpha/1hfxA00 123 13.7361460042679
../allalpha/1hgvA00 46 20.6757327653054
../allalpha/1hh8A00 192 17.2718900429753
../allalpha/1hi8A02 138 16.5426712285682
../allalpha/1hj0A00 41 17.2889337142809
../allalpha/1hjbA00 66 28.2958912382066
../allalpha/1hk3A03 92 12.865136386712
../allalpha/1hkqA00 125 14.6623103764699
../allalpha/1hlbA00 157 15.8055010613237
../allalpha/1hlvA02 60 11.039459167497
../allalpha/1hm7B00 305 19.1016786771578
../allalpha/1hn0A02 384 21.7798159339613
../allalpha/1ho8A01 323 22.5976544854268
../allalpha/1ho8A02 112 12.7893918946897
../allalpha/1howA02 255 17.2574243901438
../allalpha/1hp8A00 68 12.0601011683192
../allalpha/1hqcA02 76 10.6292840623429
../allalpha/1hqmD03 117 16.299041112916
../allalpha/1hqoA02 126 15.8322399710828
../allalpha/1hqvA00 178 17.761255640116
../allalpha/1hr5A00 48 11.5926379355285
../allalpha/1hs7A00 97 14.8118827933501
../allalpha/1hsjB03 86 14.3861669993836
../allalpha/1hssA00 111 12.8141410052765
../allalpha/1htjF00 178 16.0654903533226
../allalpha/1htyA02 105 17.5004140079567
../allalpha/1hu3A00 196 19.0531872641425
../allalpha/1hulA00 108 17.6903805074453
../allalpha/1hvvB00 62 26.8820422342147
../allalpha/1hw1A01 75 11.2604846113201
../allalpha/1hw1A02 151 14.7715783695435
../allalpha/1hw7A02 50 12.5666000641542
../allalpha/1hwtC02 32 13.7199300178723
../allalpha/1hwzA01 51 13.0296260948748
../allalpha/1hx8A01 118 14.2963263438767
../allalpha/1hx8A02 117 15.7617270700113
../allalpha/1hxaA02 367 21.5063625384131
../allalpha/1hxiA00 108 14.7867020428757
../allalpha/1hy0A01 137 13.9892456499579
../allalpha/1hy5A00 115 13.8427571183209
../allalpha/1hypA00 75 11.2151946020546
../allalpha/1hz4A00 366 21.8287899035445
../allalpha/1hzfA00 297 18.2068646293796
../allalpha/1i17A00 107 15.3426240003463
../allalpha/1i1rB00 167 16.0005427167852
../allalpha/1i27A00 73 11.9660867972003
../allalpha/1i2tA00 61 10.5532391728816
../allalpha/1i36A02 99 13.788960253839
../allalpha/1i39A02 45 9.64243056265149
../allalpha/1i3oF00 93 16.4679935272627
../allalpha/1i4dA00 188 28.0380416335875
../allalpha/1i4wA02 75 11.4040362863291
../allalpha/1i5jA00 67 14.9012108434076
../allalpha/1i5nA00 124 14.2532554056568
../allalpha/1i5pA02 234 17.9364028973571
../allalpha/1i6kA02 108 14.1644762822218
../allalpha/1i6zA00 135 22.4124852175424
../allalpha/1i7dA02 180 16.4358659158903
../allalpha/1i7dA04 127 13.4389873694007
../allalpha/1ia6A00 423 20.0351117805329
../allalpha/1iapA00 190 16.9187281613529
../allalpha/1ic2A00 79 34.2319884422097
../allalpha/1ic8A01 94 13.7411533197106
../allalpha/1ic8A02 74 12.008233668591
../allalpha/1ichA00 87 11.8435678168496
../allalpha/1id3B00 79 15.3590582364581
../allalpha/1id3G00 108 19.5826203443143
../allalpha/1iduA02 400 20.9965108642594
../allalpha/1ie9A00 255 18.7087659725392
../allalpha/1if1B00 104 13.2017848946876
../allalpha/1ifiA00 50 21.8855342117847
../allalpha/1ifpA00 44 19.7664590864322
../allalpha/1ifwA00 92 17.5017746584336
../allalpha/1ig6A00 107 15.0097991268989
../allalpha/1ignA01 93 13.1117013145161
../allalpha/1ignB02 92 13.8482074393859
../allalpha/1ihbA00 156 16.0478407290068
../allalpha/1ihgA02 145 17.4636331484948
../allalpha/1iieA00 75 18.0904615905338
../allalpha/1iioA00 84 11.7563879018483
../allalpha/1iipA02 85 26.5091961693155
../allalpha/1iizA00 120 13.4648300281516
../allalpha/1ij5A01 76 18.571144951694
../allalpha/1ij5A02 98 15.335243760321
../allalpha/1ij5A03 131 15.5164773715528
../allalpha/1ijdB00 40 16.5530237995585
../allalpha/1ijyA00 122 13.8485287320056
../allalpha/1ik7A00 52 22.7538621793678
../allalpha/1ik9B02 83 35.6637401915161
../allalpha/1iknD00 215 20.2446779824049
../allalpha/1ileA03 191 16.9626591504323
../allalpha/1im2A02 40 10.6586630806237
../allalpha/1im4A03 27 7.83151843785891
../allalpha/1in4A02 73 10.8659121256691
../allalpha/1io1A01 169 21.2577098247048
../allalpha/1io7A00 366 20.7001337322453
../allalpha/1iomA02 102 12.6605503865947
../allalpha/1iq0A03 116 14.7685498739336
../allalpha/1iq3A00 110 16.7248738803556
../allalpha/1iqcA01 154 18.9823639376604
../allalpha/1iqcA02 154 16.447822821731
../allalpha/1iqpA02 64 9.91525031464168
../allalpha/1iqpA03 94 11.8332646371601
../allalpha/1iqvA00 166 16.2728779220445
../allalpha/1irjA00 85 13.2452327010585
../allalpha/1irlA00 133 15.4910004130479
../allalpha/1irqA00 47 12.3014754514809
../allalpha/1irxA03 39 10.1114899790445
../allalpha/1irxA04 108 14.5170771392526
../allalpha/1irxA05 93 11.9183404128007
../allalpha/1irzA00 64 12.8242820387469
../allalpha/1is8A01 60 13.9959721798114
../allalpha/1is9A00 358 18.5335992314995
../allalpha/1isiA01 122 13.9376180589059
../allalpha/1ithA00 141 14.5537077969638
../allalpha/1itkA01 142 14.2000835173904
../allalpha/1iufA01 77 12.2710806506035
../allalpha/1iufA02 64 10.9490292410798
../allalpha/1iuqA01 74 12.4135590677473
../allalpha/1iurA01 63 11.826563813921
../allalpha/1iv8A03 83 11.6986243588462
../allalpha/1iv8A04 92 13.2884702572258
../allalpha/1ivhA01 122 14.1936447832899
../allalpha/1ivhA03 141 16.8502200629192
../allalpha/1ixcB01 79 14.645916593868
../allalpha/1ixmA01 59 15.5125349412084
../allalpha/1ixzA02 68 10.9137544897582
../allalpha/1iygA00 133 15.161320919329
../allalpha/1iyhB02 108 14.5326962375431
../allalpha/1iynA02 124 14.0361237637693
../allalpha/1iyrA00 83 14.8944452884286
../allalpha/1iz3A02 41 12.8279039312077
../allalpha/1izmA00 168 15.6704995024986
../allalpha/1iznB03 25 12.5589798880005
../allalpha/1j09A04 48 9.3101263268437
../allalpha/1j09A05 98 12.1142792936458
../allalpha/1j0mA01 361 19.8986657092746
../allalpha/1j0tA00 78 11.4807658129245
../allalpha/1j1dA02 63 11.8334050147617
../allalpha/1j1dE00 75 23.4495481126079
../allalpha/1j1dF01 102 25.5223315965373
../allalpha/1j1jA01 132 19.0885363527099
../allalpha/1j1jA02 85 14.2466390743043
../allalpha/1j1vA00 92 11.8560601103813
../allalpha/1j2jB00 41 10.7714250368376
../allalpha/1j2nA00 99 15.1100001945533
../allalpha/1j2zA02 67 12.0246183537319
../allalpha/1j30A00 141 18.2053820611863
../allalpha/1j3eA00 115 13.2149659612664
../allalpha/1j3vA02 130 14.8940889722862
../allalpha/1j5rA02 181 15.1766795061278
../allalpha/1j5sA02 91 11.9598916018753
../allalpha/1j5wA02 76 13.235626107286
../allalpha/1j5yA01 64 10.5766730729927
../allalpha/1j75A00 57 9.61897685398252
../allalpha/1j77A00 199 16.265857540958
../allalpha/1j78A05 60 12.3950266535503
../allalpha/1j7qA00 86 12.1772626284604
../allalpha/1j8mF01 87 12.7081917306523
../allalpha/1j8uA00 307 18.4503833777697
../allalpha/1j9iA00 68 12.1604393553479
../allalpha/1ja1A03 126 14.8048284892015
../allalpha/1jadA00 235 37.1837179222662
../allalpha/1jalA03 81 13.3761955348574
../allalpha/1jb0A00 740 28.9204528819975
../allalpha/1jb0F00 141 24.261771013061
../allalpha/1jb0J00 41 16.2569580716018
../allalpha/1jb0K00 46 11.5940213575212
../allalpha/1jb0L00 151 20.5120497223232
../allalpha/1jdlA00 118 13.5005540078212
../allalpha/1jeiA00 53 11.9115490615887
../allalpha/1jekA00 40 17.5436753655342
../allalpha/1jeqA05 51 9.48553052919145
../allalpha/1jeyA04 94 21.5820515639324
../allalpha/1jeyB03 102 20.6083642399181
../allalpha/1jfaB00 350 19.9230772218403
../allalpha/1jfeD00 193 54.1652799301406
../allalpha/1jfiA00 63 15.00539662609
../allalpha/1jfiB00 135 27.395004912697
../allalpha/1jfkA02 50 12.2947206901499
../allalpha/1jfzA00 148 15.257210358445
../allalpha/1jgcA00 160 17.4238560218981
../allalpha/1jgsA00 138 17.9422568759292
../allalpha/1jhfA02 69 10.9934942970406
../allalpha/1jhgA00 101 16.4475224228815
../allalpha/1ji7A00 76 11.1486355945926
../allalpha/1ji8A02 64 11.6996256698953
../allalpha/1jjoA00 40 12.19333861651
../allalpha/1jjsA00 42 9.8387134689699
../allalpha/1jkvA01 197 18.5003925465184
../allalpha/1jkwA01 176 16.3028973059834
../allalpha/1jkwA02 101 12.5976912741844
../allalpha/1jliA00 112 13.2098504487744
../allalpha/1jm6B02 157 16.0497457656157
../allalpha/1jmkC02 47 13.231055244456
../allalpha/1jmmA01 32 14.1128239607275
../allalpha/1jmuB02 124 16.211587025022
../allalpha/1jmuB03 157 15.9169931542798
../allalpha/1jmwA00 146 18.3878115375998
../allalpha/1jniA00 62 11.8005662562329
../allalpha/1jnmA00 56 24.2829145417099
../allalpha/1jnrA03 121 16.8347304480506
../allalpha/1jocA01 60 26.1451376816778
../allalpha/1jogA00 129 16.1374163330707
../allalpha/1jplA00 156 14.9993874489914
../allalpha/1jq5A02 206 16.0841065502727
../allalpha/1jqiA01 120 14.41722519072
../allalpha/1jqjC02 96 13.7864045198507
../allalpha/1jqjD03 86 14.8034229610809
../allalpha/1jqkA03 175 19.267476476049
../allalpha/1jqoA03 137 14.8486707986311
../allalpha/1jr3C02 122 13.8306703667904
../allalpha/1jr8A00 105 13.4858480815195
../allalpha/1js3A01 81 15.3116011514991
../allalpha/1js8A01 276 17.6687361017159
../allalpha/1jswA01 137 13.9653203476768
../allalpha/1jswA02 268 23.1424866221186
../allalpha/1jswB03 50 9.8991634321492
../allalpha/1jt6A02 137 15.3426354993306
../allalpha/1jthA00 62 26.5552251782181
../allalpha/1jtmA00 170 15.9390901340971
../allalpha/1jusD01 49 16.6630974015811
../allalpha/1jvrA00 137 30.5483350800451
../allalpha/1jwnA00 145 14.6219743434545
../allalpha/1jx4A03 66 10.8815436945247
../allalpha/1jxzC02 60 14.6519437513897
../allalpha/1jy2N00 43 17.3268885280912
../allalpha/1jy2O00 51 18.5339275416514
../allalpha/1jy2S00 47 18.4102628856635
../allalpha/1k04A01 38 13.2405463718746
../allalpha/1k04A02 104 16.9967859588574
../allalpha/1k0oB02 123 14.3956966317135
../allalpha/1k1aA00 228 21.3344939819688
../allalpha/1k1vA00 41 9.73518768916388
../allalpha/1k3eA01 41 10.0621048186411
../allalpha/1k3kA00 146 14.6728757058176
../allalpha/1k3xA02 127 13.8548263844354
../allalpha/1k6kA00 142 14.9084019928782
../allalpha/1k6yA01 46 9.0030219123552
../allalpha/1k74D00 272 19.0010138925835
../allalpha/1k78A01 66 11.3572201544174
../allalpha/1k78B00 102 12.9243635848812
../allalpha/1k82A02 123 13.6872389590123
../allalpha/1k87A01 52 18.1838124555507
../allalpha/1k87A02 109 13.1878676320031
../allalpha/1k8kE00 174 15.3456980945492
../allalpha/1k8kG00 139 18.1899977515541
../allalpha/1k90B03 115 14.9252440683093
../allalpha/1k92A03 64 19.4814060974482
../allalpha/1k99A00 91 16.9406708983206
../allalpha/1k9uA00 76 14.5570498216336
../allalpha/1ka2A00 497 22.8875278595079
../allalpha/1ka8A00 100 12.4932889237022
../allalpha/1kb0A02 94 12.1214916603751
../allalpha/1kbhA00 47 13.0254699980456
../allalpha/1kblA02 63 12.8739629697594
../allalpha/1kblA05 89 12.7112429585413
../allalpha/1keaA01 104 12.4250350927484
../allalpha/1keaA02 113 12.9059569044086
../allalpha/1kf6A03 120 18.012185724531
../allalpha/1kf6B02 138 15.3571365276599
../allalpha/1kf6C00 130 22.688323997485
../allalpha/1kf6D00 119 18.5021989986376
../allalpha/1kfdA02 71 16.0407135192517
../allalpha/1kftA00 56 9.41133564357271
../allalpha/1kfvA02 131 13.8980506256305
../allalpha/1kg2A01 112 12.9609872277404
../allalpha/1kg2A02 112 12.8225064759109
../allalpha/1kgqA01 70 12.4764234517733
../allalpha/1kgsA02 97 12.5815551302274
../allalpha/1khcA02 69 11.6357579208565
../allalpha/1khdA01 100 12.3368808838336
../allalpha/1khvA05 97 14.3504489514322
../allalpha/1khyA00 131 13.478028680047
../allalpha/1ki1B01 199 19.1270519553422
../allalpha/1kilD00 66 28.0428660725855
../allalpha/1kilE00 41 17.7434129507876
../allalpha/1kkxA00 102 13.3990036733335
../allalpha/1kl9A02 92 13.2956718070552
../allalpha/1klpA00 115 14.5326762167232
../allalpha/1klxA00 133 15.7514088550477
../allalpha/1kmiZ01 30 14.1077950032755
../allalpha/1kmiZ02 134 29.9870928809266
../allalpha/1kn1B00 161 17.9967917509342
../allalpha/1kn7A00 75 38.4266257873666
../allalpha/1knyA02 128 14.7276521312652
../allalpha/1knzA01 102 18.4177119975141
../allalpha/1konA01 68 14.2114988394934
../allalpha/1korA03 26 11.7523534846853
../allalpha/1kplA00 430 20.7480283223687
../allalpha/1kpsB00 156 14.7067252604732
../allalpha/1kq8A00 75 11.9088206836669
../allalpha/1kqfB03 44 18.8167633602839
../allalpha/1kqfC00 216 20.5859998218094
../allalpha/1kqlB00 54 23.4557336890061
../allalpha/1ks8A00 433 20.1089391063873
../allalpha/1ks9A02 123 13.4922216530258
../allalpha/1kt0A03 154 18.1851595095424
../allalpha/1ku1A01 74 11.3460849388641
../allalpha/1ku1A02 128 14.203901402558
../allalpha/1ku2A02 57 10.306542153098
../allalpha/1ku3A00 61 11.2589453007676
../allalpha/1ku9A01 83 12.2949096558137
../allalpha/1ku9A02 63 14.9719515285901
../allalpha/1kv4A00 42 18.6068622484706
../allalpha/1kv9A02 103 13.3487515514619
../allalpha/1kw4A00 68 10.7613915019971
../allalpha/1kx5A00 135 27.5848971328816
../allalpha/1kxpD01 86 13.0025372908833
../allalpha/1kxpD02 88 14.2127305700958
../allalpha/1kxpD03 88 12.7558906494041
../allalpha/1kxpD04 77 13.2756680712777
../allalpha/1kyoF00 74 16.3716943030645
../allalpha/1kyoI00 53 19.298231994602
../allalpha/1kyqA03 82 12.1306660745936
../allalpha/1kz7A01 186 19.03098082078
../allalpha/1l0nK00 49 17.5523483139563
../allalpha/1l0oC00 57 11.5956323914794
../allalpha/1l2pA00 61 26.5294962211381
../allalpha/1l3eB00 101 15.7098902310631
../allalpha/1l3pA00 102 13.2368394450286
../allalpha/1l4aA00 66 27.3473306339414
../allalpha/1l5jA01 161 17.3139801530378
../allalpha/1l5oA01 74 14.7685868159474
../allalpha/1l6eA00 46 13.4099385273983
../allalpha/1l6hA00 69 10.1889618673576
../allalpha/1l7mA02 60 11.2956894530367
../allalpha/1l7vA00 313 19.5736851738318
../allalpha/1l8dA00 103 21.8994181617841
../allalpha/1l8qA02 49 9.51053402230501
../allalpha/1l8qA03 105 13.5549768479942
../allalpha/1l8sA00 124 14.3027312602339
../allalpha/1l8yA00 84 18.1578461899125
../allalpha/1l9lA00 74 11.1066464307763
../allalpha/1lb3A00 158 17.9540223433302
../allalpha/1lbuA01 84 11.7041356894641
../allalpha/1lddA00 74 11.1291023934959
../allalpha/1ldjA01 125 15.2792039820718
../allalpha/1ldjA02 123 15.8657383501181
../allalpha/1ldjA03 115 14.988421497098
../allalpha/1ldjA04 115 16.0169074591039
../allalpha/1ldjA06 68 10.4384429740416
../allalpha/1le8A00 53 10.0813607931212
../allalpha/1lf6A02 392 19.4789878927974
../allalpha/1lfkA00 375 20.8754774411782
../allalpha/1lfuP00 82 12.3431309831233
../allalpha/1lghB00 43 17.3790357064324
../allalpha/1li5A02 87 12.8442306617965
../allalpha/1lj2A00 106 24.0787293970578
../allalpha/1lj8A02 203 16.1329629101788
../allalpha/1lj9B00 142 16.7125394535083
../allalpha/1ljrA02 162 16.8988880403608
../allalpha/1lk3A00 136 14.233581868871
../allalpha/1lkoA01 145 16.0782885238206
../allalpha/1lkvX02 132 16.1011586036139
../allalpha/1lkxA02 58 11.3951166047996
../allalpha/1lkxA04 177 20.3164628122602
../allalpha/1lkxC03 107 16.6100490719396
../allalpha/1ll1A01 99 12.6013182576842
../allalpha/1llaA03 258 19.6182339760488
../allalpha/1lliA00 89 12.8706717037925
../allalpha/1llpA02 164 14.9237083079086
../allalpha/1lm3B00 106 14.0960065029233
../allalpha/1lm8V01 52 12.7118191518818
../allalpha/1lnsA03 87 13.5649935568403
../allalpha/1lnwA01 130 17.349910017791
../allalpha/1loxA01 420 22.7524688916427
../allalpha/1lp1A00 55 10.6945464557818
../allalpha/1lq7A00 67 11.6234698043726
../allalpha/1lqsL01 100 14.6301282738601
../allalpha/1lrvA00 233 26.9749790696802
../allalpha/1lrzA03 62 14.5753217379078
../allalpha/1ls1A01 84 12.4190742596326
../allalpha/1lshA02 335 24.5755304573103
../allalpha/1ltbC00 41 18.8618818969273
../allalpha/1ltmA02 173 16.2631601581195
../allalpha/1ltzA00 274 18.2082546846324
../allalpha/1lujB01 53 10.7037538891756
../allalpha/1lvaA01 59 9.96213383294974
../allalpha/1lvaA03 62 10.4280917624929
../allalpha/1lvaA04 60 10.0994613148287
../allalpha/1lvfB00 104 16.5392298846649
../allalpha/1lvkA03 60 11.9167582234362
../allalpha/1lvoA03 103 12.4241936174402
../allalpha/1lwbA00 122 14.5168355677064
../allalpha/1lwuB03 60 26.1937167814472
../allalpha/1lwuC03 62 27.6591285154679
../allalpha/1lxlA00 221 24.2577836206593
../allalpha/1m0wA03 80 14.1423032674082
../allalpha/1m12A00 84 12.8059193944769
../allalpha/1m15A01 94 12.270843904337
../allalpha/1m1jB03 144 58.2652467859622
../allalpha/1m1jC03 138 57.8115096919976
../allalpha/1m1qA00 90 13.8528519885988
../allalpha/1m2oA04 137 15.9560961295505
../allalpha/1m2vB01 169 16.1279160706036
../allalpha/1m3qA02 80 12.3926916523346
../allalpha/1m45A01 67 10.9913671482027
../allalpha/1m4rB00 141 14.2546564906706
../allalpha/1m4uA02 59 15.1422514184115
../allalpha/1m56C01 69 17.3454642481312
../allalpha/1m56C02 196 19.6969100190135
../allalpha/1m56D00 42 19.3134698006874
../allalpha/1m5iA00 105 22.2622337884644
../allalpha/1m5yA01 124 16.1146691071847
../allalpha/1m62A00 87 15.2247944395401
../allalpha/1m6eX01 145 15.4934952755414
../allalpha/1m6nA04 135 22.4986706854626
../allalpha/1m6nA05 85 13.6377947464804
../allalpha/1m6yA02 103 12.4545075096659
../allalpha/1m70A01 91 12.3426271027528
../allalpha/1m70A02 99 12.2080325557126
../allalpha/1m7lA00 40 18.3625487657283
../allalpha/1m7wA00 223 17.2561300624762
../allalpha/1m8oB00 47 21.7400760014672
../allalpha/1m8zA00 339 27.3639974079305
../allalpha/1m93A00 46 12.6067871346439
../allalpha/1m98A01 151 14.7620309567301
../allalpha/1m9dC00 146 16.187867652689
../allalpha/1m9iA01 80 11.8432793331215
../allalpha/1ma1A01 64 14.6825065292741
../allalpha/1mabG00 124 26.2531327161195
../allalpha/1mc2A00 122 13.8278628777694
../allalpha/1mfzA02 31 13.9782178458372
../allalpha/1mg1A03 84 22.0374757837402
../allalpha/1mgtA02 81 11.4194142260168
../allalpha/1mhyB00 383 24.6786762399908
../allalpha/1mhyD00 510 23.8260678357742
../allalpha/1mhyG01 68 12.1163613093128
../allalpha/1mhyG02 73 12.5819064071559
../allalpha/1mi1A02 284 19.6239809653792
../allalpha/1mijA00 134 16.1370200833234
../allalpha/1miuA04 122 26.9864243207106
../allalpha/1mivA02 91 12.2784358003246
../allalpha/1mivA04 63 11.4382389462929
../allalpha/1miwA03 100 13.1017857328495
../allalpha/1mixA01 98 12.4323088091602
../allalpha/1mj3A02 57 13.1172197993238
../allalpha/1mkiA02 132 13.8020278808055
../allalpha/1mkmA02 14 6.60641475331796
../allalpha/1mkmB01 76 12.9868564219779
../allalpha/1mn2A01 159 14.7154932348841
../allalpha/1mn3A00 52 13.5913902525338
../allalpha/1mn8D00 97 12.5835212058949
../allalpha/1mntA00 66 14.0189429708592
../allalpha/1mp1A00 111 13.0116673669771
../allalpha/1mpgA02 118 13.8488116978721
../allalpha/1mpgA03 52 9.87459271482393
../allalpha/1mpxA02 67 11.8399991527337
../allalpha/1mq4A01 169 14.6611412650873
../allalpha/1mqsA04 101 13.9246525530466
../allalpha/1mr8A00 90 13.8443277630182
../allalpha/1mskA02 88 13.2107040601642
../allalpha/1mslA02 18 9.00186258675749
../allalpha/1mswD01 310 26.9278271733283
../allalpha/1mswD04 78 11.6832929761097
../allalpha/1mu5A02 78 10.923381147029
../allalpha/1musA01 66 11.4798067845503
../allalpha/1mw5A01 144 18.102807932656
../allalpha/1mw9X02 163 15.6818035948037
../allalpha/1myoA00 118 13.6973888109143
../allalpha/1mz9A00 45 19.9063231884237
../allalpha/1n00A01 84 12.5517264321236
../allalpha/1n00A03 73 10.8943563881846
../allalpha/1n11A00 404 31.7152302804438
../allalpha/1n1bB02 301 18.8774785608542
../allalpha/1n1cA01 114 16.3317965359469
../allalpha/1n1cA02 80 14.2484873312321
../allalpha/1n1fA00 153 14.6863399770059
../allalpha/1n2aA02 106 14.4380723184004
../allalpha/1n2dC00 48 20.8707075209782
../allalpha/1n3kA00 130 17.9749064938437
../allalpha/1n3lA02 119 15.7603285866923
../allalpha/1n40A00 394 20.7781688842701
../allalpha/1n46B00 239 17.6560773889529
../allalpha/1n4kA02 148 15.9799914836356
../allalpha/1n4qB00 346 19.4101926853581
../allalpha/1n5uA01 103 13.4637635243076
../allalpha/1n5uA02 90 13.225996492715
../allalpha/1n5uA04 86 12.6278226381772
../allalpha/1n5uA05 112 13.3976598983492
../allalpha/1n69B00 80 14.251968784769
../allalpha/1n73D00 90 23.723042391164
../allalpha/1n81A00 186 17.6370751902205
../allalpha/1n83A00 251 19.0325731087985
../allalpha/1n8vB00 103 12.9533787724292
../allalpha/1n93X01 208 18.5441856895079
../allalpha/1n93X02 127 18.7223623925326
../allalpha/1n95A00 312 28.0818191169895
../allalpha/1n97A00 385 20.4662569728615
../allalpha/1na0A00 119 14.5754965134377
../allalpha/1nafA02 81 13.8091965502417
../allalpha/1nayB00 55 31.3343970788157
../allalpha/1nc5A00 363 19.1856615101292
../allalpha/1neqA00 74 12.1404758166023
../allalpha/1nf1A01 83 11.9071110980177
../allalpha/1nf1A02 177 16.2607933133675
../allalpha/1nfvA00 169 17.5823259976854
../allalpha/1ng6A01 91 13.9722748310659
../allalpha/1ng6A02 57 10.1984292292602
../allalpha/1ng7A00 60 11.8974297039435
../allalpha/1ngkB00 127 14.221456464319
../allalpha/1ngmB00 72 25.1450951259166
../allalpha/1ngnA00 144 15.1367181628662
../allalpha/1nh1A01 196 15.6267948585932
../allalpha/1nh2B00 46 11.858686412462
../allalpha/1nhwC00 60 14.0408017590699
../allalpha/1nhyA02 139 15.521649911473
../allalpha/1ni3A03 90 16.2099167491217
../allalpha/1ni5A02 83 11.5016262052026
../allalpha/1ni8A00 46 13.0035221885506
../allalpha/1nigA00 142 15.6532049458702
../allalpha/1njgB01 73 10.4622828829162
../allalpha/1nklA00 78 10.9351278170963
../allalpha/1nktA04 177 19.7213168087011
../allalpha/1nlxA00 104 13.6251566476901
../allalpha/1nnlB02 53 10.610012871874
../allalpha/1no1A00 65 11.0827648484018
../allalpha/1np3A02 146 17.8208625971398
../allalpha/1np7A02 119 14.8916894572408
../allalpha/1nr6A00 462 22.1073948409149
../allalpha/1nt2B02 67 15.3970423302494
../allalpha/1nt2B03 98 12.3462777882146
../allalpha/1ntcA00 91 20.2263514691815
../allalpha/1nu7D01 135 19.9312908784043
../allalpha/1nu7D02 128 14.7562782616565
../allalpha/1nubA02 144 15.3051798918832
../allalpha/1nv8B01 71 11.0223210495063
../allalpha/1nvmA02 64 10.3924995330377
../allalpha/1nvpB00 43 11.1646938756483
../allalpha/1nvpD01 51 11.9438966398205
../allalpha/1nxcA00 467 20.8355265414497
../allalpha/1nxeA02 254 17.8863444196451
../allalpha/1nxhA00 119 18.0346281456562
../allalpha/1nxuA01 78 11.7196823670489
../allalpha/1ny9A00 94 12.5705516066995
../allalpha/1nyaA00 176 15.979854779161
../allalpha/1nzeA00 112 13.8503497947158
../allalpha/1o0sA02 108 14.9512047503269
../allalpha/1o0wA01 154 16.0366116211476
../allalpha/1o3sA02 69 10.8092911280542
../allalpha/1o3uA00 119 14.7411990455531
../allalpha/1o4xA02 54 12.1463790413799
../allalpha/1o57A01 72 11.1136596546574
../allalpha/1o5hA00 189 18.5070666978142
../allalpha/1o5mB00 401 20.8227891496235
../allalpha/1o5wB03 92 12.2805164086305
../allalpha/1o7dB00 75 22.979817407239
../allalpha/1o7dC01 61 15.0728582582078
../allalpha/1o7fA02 156 15.678776845455
../allalpha/1o82A00 70 10.3671762503055
../allalpha/1o9dA00 230 19.1699745530788
../allalpha/1o9gA02 43 10.8686486436494
../allalpha/1oahA01 325 20.3795450280276
../allalpha/1oahA02 142 19.926664604288
../allalpha/1oaiA00 59 10.6619042672428
../allalpha/1oaoC01 120 16.083440355909
../allalpha/1oe8A02 124 14.7837232204821
../allalpha/1oe9B01 76 11.7882060137749
../allalpha/1of9A00 77 11.2219436777636
../allalpha/1ofcX01 84 13.242553005205
../allalpha/1ofcX03 33 14.6301647789782
../allalpha/1ofcX04 94 14.1533812342907
../allalpha/1oglA01 118 14.1804082992536
../allalpha/1ohfC01 157 19.1806204864092
../allalpha/1ohnA00 43 12.9338383486659
../allalpha/1ohuA00 156 15.2390073345196
../allalpha/1oipA02 49 14.0007045360001
../allalpha/1oisA01 92 13.0248354913344
../allalpha/1oizB01 70 11.757971240718
../allalpha/1oj6A00 147 14.9333222977736
../allalpha/1oj7A02 204 16.2201483386819
../allalpha/1ojhA00 50 14.9872420624076
../allalpha/1ojlA02 76 11.0562025450784
../allalpha/1ojlA03 47 10.9556559145439
../allalpha/1okcA00 292 20.0029835209166
../allalpha/1okrA01 64 10.627470483145
../allalpha/1okrA02 51 12.9022856929111
../allalpha/1oksA00 50 10.5907150342552
../allalpha/1oltA02 81 11.6327621793909
../allalpha/1om2A00 95 17.3976073547557
../allalpha/1omiA02 27 11.9594959044295
../allalpha/1omvA01 86 12.703645318327
../allalpha/1on2A01 72 10.7175226812825
../allalpha/1on2A02 63 12.0906032138008
../allalpha/1oohA00 126 13.2214439696766
../allalpha/1op1A00 82 13.3488303634041
../allalpha/1opcA00 99 12.3257898528733
../allalpha/1oq4A00 346 20.643320880173
../allalpha/1oqcA00 112 14.360269270137
../allalpha/1oqyA03 58 9.97122608129057
../allalpha/1or4B00 158 15.6739199780313
../allalpha/1or7B01 94 13.4464166793546
../allalpha/1or7B02 70 12.9761958978739
../allalpha/1or7C00 66 13.4513965558781
../allalpha/1orjB00 105 14.1670117018695
../allalpha/1ornA01 112 12.6080437116775
../allalpha/1ornA02 100 12.2754371110564
../allalpha/1orqC01 218 24.2369958345449
../allalpha/1orsC00 132 16.3695308669879
../allalpha/1oryB00 40 13.512884678937
../allalpha/1oshA00 216 17.4943179061052
../allalpha/1otkA00 244 17.1863273337902
../allalpha/1otrA00 49 10.6873506344809
../allalpha/1otvA00 254 18.8242984474279
../allalpha/1ou5A02 204 18.3324545184003
../allalpha/1ouvA00 265 23.9636325011849
../allalpha/1ovlA00 226 17.53587560991
../allalpha/1ow4A00 120 13.0819341993575
../allalpha/1owaA01 32 14.7281618448179
../allalpha/1owaA02 106 16.6386671790874
../allalpha/1owbA03 109 13.3015652149251
../allalpha/1owlA02 123 14.755907800388
../allalpha/1owlA03 176 15.8110710892887
../allalpha/1ox3A00 108 30.4116480690382
../allalpha/1oxjA01 61 10.5574598994305
../allalpha/1oxjA02 109 13.1815686124384
../allalpha/1oy5A02 57 16.2047765485174
../allalpha/1oyiA00 62 10.4770477624471
../allalpha/1oyjB02 133 15.0578927909614
../allalpha/1oywA03 172 16.1259317272344
../allalpha/1oyzA00 270 22.9124286820886
../allalpha/1ozhA03 24 11.2387765476583
../allalpha/1p22A01 99 14.5458417467543
../allalpha/1p2fA02 94 12.5640408039867
../allalpha/1p2xA00 159 15.2644390982459
../allalpha/1p49A02 59 13.7019671024382
../allalpha/1p4wA00 87 12.2324825850122
../allalpha/1p4xA01 127 17.2379855341939
../allalpha/1p4xA02 123 16.3937924608732
../allalpha/1p8dB00 239 18.0444313019638
../allalpha/1p94A00 76 27.2383466655856
../allalpha/1p9pA02 75 13.5863351372833
../allalpha/1p9qC02 72 12.0890638893376
../allalpha/1paqA00 156 15.0454650756273
../allalpha/1pbwB00 195 17.1705059235829
../allalpha/1pc6A00 141 20.1018718912573
../allalpha/1pd3A00 54 13.1005158649175
../allalpha/1peqA03 53 11.0285785180212
../allalpha/1pfiA00 46 20.0173121063056
../allalpha/1pgjA02 258 18.6954130715203
../allalpha/1pgjA03 34 9.9261291108585
../allalpha/1pixA01 58 23.2838086899456
../allalpha/1pjqA03 65 11.5326090289421
../allalpha/1pjrA02 72 11.3124447696967
../allalpha/1pjrA04 140 15.4577529801325
../allalpha/1pk1B00 70 10.6843769505588
../allalpha/1pkfA00 403 20.8049662433267
../allalpha/1pl5A00 75 32.4302435005899
../allalpha/1pm6A00 72 21.7891195521798
../allalpha/1pmiA02 136 14.8999629133046
../allalpha/1pn5A00 93 12.6764410755818
../allalpha/1pn9B02 130 14.7991819633572
../allalpha/1pnkA02 46 14.6051055233538
../allalpha/1pocA00 134 15.6221801765357
../allalpha/1pp8O00 97 12.2675328726085
../allalpha/1pprM01 155 16.0093169112667
../allalpha/1psrA00 100 14.0290228748798
../allalpha/1psyA01 100 13.0126131716654
../allalpha/1pu6A01 93 12.851026502641
../allalpha/1pu6A02 123 12.8585068167735
../allalpha/1pueF00 89 12.041710874435
../allalpha/1pujA02 93 13.0561074108196
../allalpha/1pulA00 103 13.2982062454596
../allalpha/1puoB00 142 13.9002199154948
../allalpha/1puzA00 82 11.6895141030348
../allalpha/1pv0A01 34 8.69145258165968
../allalpha/1pw4A01 209 18.9793285122836
../allalpha/1pw4A02 212 18.8576705326526
../allalpha/1px5A02 186 16.8672405002689
../allalpha/1pxyB03 118 13.4115289484883
../allalpha/1pyvA00 53 10.1338193969828
../allalpha/1pzqA01 41 11.6449558226147
../allalpha/1pzrA00 60 14.7746112126512
../allalpha/1q02A00 52 11.6413568491637
../allalpha/1q08A00 94 22.7452648694376
../allalpha/1q0gA00 117 15.1977368559355
../allalpha/1q0sA02 95 12.3735271870939
../allalpha/1q16A09 45 11.0593812642324
../allalpha/1q16A10 89 13.7607871405925
../allalpha/1q16B03 77 13.3762652339271
../allalpha/1q16C01 214 18.3248312867018
../allalpha/1q1hA00 85 12.444685696012
../allalpha/1q1vA00 70 14.1478290048476
../allalpha/1q2zA00 120 14.6712956946786
../allalpha/1q3eA01 66 15.4792098425702
../allalpha/1q4mA00 211 17.3699977022906
../allalpha/1q59A00 172 16.7159130260828
../allalpha/1q5nA02 243 22.2667961061525
../allalpha/1q5nA03 81 13.8948003150514
../allalpha/1q5vB01 47 12.4957705492594
../allalpha/1q5zA00 145 14.6479400667791
../allalpha/1q6aA00 107 15.6384445320819
../allalpha/1q6hA01 105 23.9721235447246
../allalpha/1q8cA00 132 14.4907999401053
../allalpha/1q8dA00 99 13.2709000800011
../allalpha/1q8iA07 85 12.3531397259786
../allalpha/1q90B00 212 21.0006119268129
../allalpha/1q90D01 56 21.6839847474964
../allalpha/1q90D02 93 16.7398881756617
../allalpha/1q9cA01 145 15.1346599156797
../allalpha/1qagA01 99 12.4299609654123
../allalpha/1qamA02 78 11.4791488374092
../allalpha/1qasA01 88 12.3073397464241
../allalpha/1qazA00 351 19.6204998790687
../allalpha/1qb2A00 106 16.1525204653098
../allalpha/1qbjC00 66 10.5528780258543
../allalpha/1qbkB00 856 36.2758620984535
../allalpha/1qbzA00 102 23.6559621936903
../allalpha/1qdbA02 143 19.6543721929321
../allalpha/1qdmA03 77 11.228796910504
../allalpha/1qexA01 35 12.8754469100957
../allalpha/1qf8A01 92 13.5250155249763
../allalpha/1qghA00 150 15.6211044278708
../allalpha/1qgjA02 142 14.8205072726739
../allalpha/1qgkB00 44 17.1945154031713
../allalpha/1qgrA00 871 31.426385425112
../allalpha/1qgtB00 143 17.1009479247292
../allalpha/1qguB04 83 17.9976544954796
../allalpha/1qhbA00 595 25.4561908933866
../allalpha/1qhdA02 227 18.4850630108698
../allalpha/1qhhD01 76 12.9359772766956
../allalpha/1qi9A00 555 24.3626806692275
../allalpha/1qjtA00 99 12.390494853064
../allalpha/1qkrA00 172 17.5588086314478
../allalpha/1ql3A00 99 12.3196834487382
../allalpha/1qlbA03 118 17.6105697150162
../allalpha/1qlbA04 94 18.4451012394784
../allalpha/1qlsA00 95 14.4640025934824
../allalpha/1qmgA02 293 18.4298603640822
../allalpha/1qo0D02 46 9.38644680818531
../allalpha/1qoyA00 303 29.6496724271431
../allalpha/1qqeA00 281 25.9214299961988
../allalpha/1qqfA00 276 17.4972536311903
../allalpha/1qqtA03 138 14.5900945960334
../allalpha/1qrjA02 85 14.3113837829339
../allalpha/1qrvA00 73 15.610946400258
../allalpha/1qsaA01 363 30.3027530324032
../allalpha/1qsaA02 70 10.7758378650326
../allalpha/1qsaA03 173 15.4749735097631
../allalpha/1qsdA00 102 18.9990132241682
../allalpha/1qtqA03 79 13.2040053246613
../allalpha/1qu3A03 56 10.7994034812291
../allalpha/1qu3A04 150 15.4040527866677
../allalpha/1qu7A00 227 51.630585757609
../allalpha/1qusA01 113 12.9144009439256
../allalpha/1qvrC01 139 14.5425887128067
../allalpha/1qvrC03 96 12.9045940390008
../allalpha/1qymA00 223 20.4154814867005
../allalpha/1qyrA02 68 10.6397905823491
../allalpha/1qzeA02 41 8.39442103931926
../allalpha/1qzmA00 94 12.6960553431294
../allalpha/1qzzA01 102 14.6829396918735
../allalpha/1r0dA00 189 18.9518785239371
../allalpha/1r12A01 119 14.080233885909
../allalpha/1r1hA02 374 21.7234816022418
../allalpha/1r1tA00 98 15.3609252661375
../allalpha/1r1uB00 93 13.3910264559429
../allalpha/1r2fA00 283 18.731113377883
../allalpha/1r2jA01 103 13.5244223605812
../allalpha/1r2jA03 144 17.0724333468905
../allalpha/1r3bA01 174 17.0546699202976
../allalpha/1r4aE00 51 11.1911198220376
../allalpha/1r4gA00 53 10.7792891591272
../allalpha/1r4vA00 145 15.611879788108
../allalpha/1r5aA02 136 15.1050103672988
../allalpha/1r5sA01 36 10.569155532261
../allalpha/1r69A00 63 10.0626769188668
../allalpha/1r6bX05 99 13.7724428474445
../allalpha/1r6rA00 80 14.81859269519
../allalpha/1r71A01 56 10.0766730362077
../allalpha/1r76A00 384 21.5678844812117
../allalpha/1r7jA00 90 16.1189408263564
../allalpha/1r89A01 131 14.0358017985423
../allalpha/1r8eA02 73 12.1079818086232
../allalpha/1r8eA03 44 19.2934461918858
../allalpha/1r8iA00 187 20.4391807796547
../allalpha/1ra6A03 87 13.354878880143
../allalpha/1rc2A00 231 16.7138379377564
../allalpha/1rc9A02 41 9.08555785922501
../allalpha/1rcwA00 209 16.7365644869819
../allalpha/1rdfA02 78 11.7272067663446
../allalpha/1re5A01 102 15.5371210611459
../allalpha/1reoA03 101 13.5911741333163
../allalpha/1repC01 123 13.8123770280133
../allalpha/1repC02 91 12.726061055219
../allalpha/1rf8B01 69 13.4448316682698
../allalpha/1rfmA01 132 17.3997245554949
../allalpha/1rfyB00 88 16.4107202421965
../allalpha/1rfzA00 161 15.5218044180101
../allalpha/1rh5A00 410 22.5578318162831
../allalpha/1rh5B00 56 22.8663946185254
../allalpha/1rj1A00 148 15.7750593497875
../allalpha/1rj9A01 81 13.019935225797
../allalpha/1rjmA02 34 9.46760078698741
../allalpha/1rkpA00 311 18.9204099354161
../allalpha/1rktA01 52 11.9768863490309
../allalpha/1rktA02 149 15.9247790862682
../allalpha/1rniA01 70 10.7604454814655
../allalpha/1rp3A01 85 14.1416617048393
../allalpha/1rp3B02 37 12.3903763226584
../allalpha/1rp3G02 142 16.4827069050858
../allalpha/1rq5A02 504 21.0535734619977
../allalpha/1rq6A00 62 11.7885718635442
../allalpha/1rqgA03 114 14.1082168539395
../allalpha/1rqgA04 151 14.5789039878441
../allalpha/1rquA01 52 20.8398482149562
../allalpha/1rr7A01 46 11.242380240653
../allalpha/1rr7A02 48 10.3371572213045
../allalpha/1rrmA02 194 15.4896327947593
../allalpha/1rrsA01 111 13.014701149079
../allalpha/1rrzA00 66 11.5786892133346
../allalpha/1rsoA01 51 12.1188628973767
../allalpha/1rsoB00 56 13.0053484817477
../allalpha/1rt8A04 109 12.2453280604745
../allalpha/1rtwA00 201 16.5850426582162
../allalpha/1rv2A04 55 13.9690882027614
../allalpha/1rv2A05 79 12.3352395560046
../allalpha/1rw9A01 369 19.895928216664
../allalpha/1rx0A03 155 18.1196801912476
../allalpha/1rx0C01 123 14.5338546765795
../allalpha/1rxqA00 171 16.2822610847682
../allalpha/1rxxA02 83 12.9406659939832
../allalpha/1ry3A00 64 17.275424761795
../allalpha/1rykA00 69 11.1152598789049
../allalpha/1ryuA00 120 14.4328268873089
../allalpha/1rz4A01 118 14.3707301333574
../allalpha/1rz4A02 88 16.7213450237922
../allalpha/1rzsA00 61 10.942438937705
../allalpha/1s05A00 129 15.3276625277042
../allalpha/1s0pA01 171 16.1861111732569
../allalpha/1s1cX00 69 29.8273765353812
../allalpha/1s1eA00 181 16.7244715720335
../allalpha/1s1fA00 397 21.1267368837157
../allalpha/1s29A00 89 12.3721956712342
../allalpha/1s2xA00 176 20.6971766260014
../allalpha/1s35A01 101 16.4125814039457
../allalpha/1s35A02 110 17.3197059799305
../allalpha/1s3jA01 29 13.8148333240651
../allalpha/1s3jA02 62 10.5754085545171
../allalpha/1s3jA03 45 14.3148620257685
../allalpha/1s3qA00 154 17.2815358090618
../allalpha/1s4kA00 115 15.9108174859957
../allalpha/1s5hC00 103 17.5893973769343
../allalpha/1s5jA04 61 14.1534359436125
../allalpha/1s5lC02 95 12.2044497123725
../allalpha/1s5lH00 53 19.7080966626972
../allalpha/1s6dA01 85 13.233019874379
../allalpha/1s6iA02 106 16.8466832682836
../allalpha/1s6lA01 52 10.2417461991698
../allalpha/1s70B01 162 22.7964166848029
../allalpha/1s70B02 129 14.8249487593774
../allalpha/1s7bA00 106 18.1044721088115
../allalpha/1s7eA02 74 14.0282371497094
../allalpha/1s7oB00 105 17.5411965085112
../allalpha/1s7zA01 97 14.0556153222983
../allalpha/1s8nA02 58 10.7638913252435
../allalpha/1s9iA02 211 16.7605984161512
../allalpha/1s9qA00 224 18.530617526494
../allalpha/1s9rA02 78 12.2908398037466
../allalpha/1s9uA00 198 16.5519842586711
../allalpha/1sanA00 62 12.30028627796
../allalpha/1sb0A00 87 13.4976929349717
../allalpha/1scmB02 68 11.5419392556793
../allalpha/1sdiA00 213 16.2127274414704
../allalpha/1sedA00 111 16.7499560610442
../allalpha/1serA01 53 10.5585681308263
../allalpha/1sezA03 90 12.9433489330511
../allalpha/1sf8A00 112 14.6009802605332
../allalpha/1sfeA02 84 11.7503284617211
../allalpha/1sfuA00 70 11.3737972011397
../allalpha/1sfxA00 106 17.6070705033832
../allalpha/1sg6A02 197 16.8097547914853
../allalpha/1sg7A00 75 12.3534436267931
../allalpha/1sgmA00 184 17.1664549525649
../allalpha/1sigA00 305 24.5453860493931
../allalpha/1siqA03 155 17.9477290167036
../allalpha/1siyA00 91 11.6767835096927
../allalpha/1sj7C00 166 17.8628845322722
../allalpha/1sj8A02 122 15.3706599714655
../allalpha/1sk7A00 187 16.0400225445318
../allalpha/1sknP00 74 15.2846029317489
../allalpha/1skvA00 62 14.726241515108
../allalpha/1skyB03 125 15.0363666015346
../allalpha/1slqE02 38 16.9886398172638
../allalpha/1sm7A00 109 13.5355209776979
../allalpha/1snlA00 99 18.3776447752246
../allalpha/1so2A00 363 20.1858641488456
../allalpha/1sp3A01 232 19.6461719060203
../allalpha/1sqgA01 141 14.1508182123675
../allalpha/1sqgA02 27 8.87827500021394
../allalpha/1sqmA04 149 16.1451789475389
../allalpha/1sqpF00 105 16.9297074457326
../allalpha/1sr2A00 116 22.6769660768756
../allalpha/1sr9B03 44 9.80679024445615
../allalpha/1ss3A00 50 16.7969360812858
../allalpha/1sseB00 86 20.4729127463163
../allalpha/1st6A01 255 26.9245221128058
../allalpha/1st6A02 236 25.2172052385171
../allalpha/1st6A03 229 23.3137986926539
../allalpha/1st6A04 117 15.198383356189
../allalpha/1stzA01 85 12.0673587836939
../allalpha/1sumB01 107 16.5057521915076
../allalpha/1sumB02 118 16.9947636055062
../allalpha/1sv0D00 81 11.7336863242669
../allalpha/1svmA01 90 13.3423657011541
../allalpha/1svmA02 118 14.6652694214021
../allalpha/1sw6A00 254 18.7916022195304
../allalpha/1sxdA00 91 11.778551288681
../allalpha/1sxeA00 97 13.1869305913985
../allalpha/1sxjA02 72 11.3210828606683
../allalpha/1sxjA03 117 13.5702246063434
../allalpha/1sxjB03 92 11.7286086571112
../allalpha/1sxjC02 69 10.8607065547848
../allalpha/1sxjC03 95 12.3044719137893
../allalpha/1sxjD02 70 10.946563599829
../allalpha/1sxjD03 91 12.2576131319498
../allalpha/1sxjE02 64 10.1439870110077
../allalpha/1sxjE03 97 12.1568354199338
../allalpha/1sy7A02 64 12.1171518386202
../allalpha/1sz9C00 140 14.6577587124202
../allalpha/1szhA01 65 11.1410039921728
../allalpha/1szhA02 82 11.7187987590832
../allalpha/1sziA01 57 11.1268291946701
../allalpha/1sziA02 137 17.5053231527434
../allalpha/1szqA01 322 18.6804963484958
../allalpha/1t07A00 72 13.0641823827024
../allalpha/1t0fA02 99 13.124050294946
../allalpha/1t0fC00 49 13.6555389770544
../allalpha/1t11A02 166 17.0604443433631
../allalpha/1t33A02 158 15.8706060574077
../allalpha/1t3dA01 136 14.6822019998866
../allalpha/1t3jA00 62 26.5921407970941
../allalpha/1t3qA02 81 11.4473753050553
../allalpha/1t3uA01 42 11.9805416654468
../allalpha/1t3uA02 48 21.1128738201541
../allalpha/1t3wA00 131 24.0077691592187
../allalpha/1t4hA02 171 15.3881317631506
../allalpha/1t4hB02 102 14.4454055667166
../allalpha/1t50A00 58 10.8583361829385
../allalpha/1t5jA00 301 17.1173097740941
../allalpha/1t5oA01 141 15.0586053609065
../allalpha/1t6aA01 43 17.0899707685748
../allalpha/1t6jA01 208 17.8637851383819
../allalpha/1t6jA02 323 22.6606628151276
../allalpha/1t6jA03 102 14.3032078309108
../allalpha/1t6sA01 86 13.9446125889953
../allalpha/1t6sB02 77 12.458391436106
../allalpha/1t72A01 111 18.6328478529568
../allalpha/1t72A02 94 16.1523891367195
../allalpha/1t7pA02 157 21.6076083258642
../allalpha/1t7sA00 124 30.6733778768109
../allalpha/1t94A01 99 13.739665474809
../allalpha/1t98A01 85 12.3869169718515
../allalpha/1t98A02 160 20.238348248095
../allalpha/1t9hA03 68 11.6780759184838
../allalpha/1t9xA05 222 18.5125867324488
../allalpha/1tafA00 68 15.6471841013478
../allalpha/1tafB00 70 15.0757068075275
../allalpha/1tazA00 321 19.3693218056523
../allalpha/1tbaA00 67 13.6303592963487
../allalpha/1tbxA00 93 13.1993011034703
../allalpha/1tc3C00 51 10.0955468956687
../allalpha/1td6A01 102 13.7447010928599
../allalpha/1td6A03 92 12.8398403793856
../allalpha/1tdpA00 111 12.980420398393
../allalpha/1te2A02 67 11.7761389666145
../allalpha/1te4A01 89 11.640171789214
../allalpha/1teaA02 125 14.9123061679428
../allalpha/1tf5A04 182 19.360700250617
../allalpha/1tffA02 142 14.7876435722181
../allalpha/1tfkB00 86 12.3933312035321
../allalpha/1tgoA05 167 16.2096048964758
../allalpha/1tgrA00 52 10.5205425468651
../allalpha/1tizA00 67 10.2935007434477
../allalpha/1tj7A01 105 14.3937073623768
../allalpha/1tj7A02 279 22.8274892895231
../allalpha/1tj7A03 71 10.8966414935302
../allalpha/1tjcA00 95 12.94228536055
../allalpha/1tjoB00 175 18.2417404256359
../allalpha/1tk5A04 99 14.0787866669855
../allalpha/1tkiA02 237 16.8469633402622
../allalpha/1tknA00 110 16.3668170062538
../allalpha/1tkvA00 89 11.8666124344039
../allalpha/1tm9A00 137 14.3178540939416
../allalpha/1to9A00 220 17.509182439281
../allalpha/1tqgA00 95 13.6961773826437
../allalpha/1tqnA00 468 22.4463496479098
../allalpha/1tqpA01 87 12.2313297751918
../allalpha/1tqpA03 97 12.6651936428817
../allalpha/1tr8A02 37 8.02597224801652
../allalpha/1trlA00 62 10.8934267918075
../allalpha/1tt5B02 77 11.4277708828679
../allalpha/1tteA02 57 11.2960489233425
../allalpha/1tu3J00 53 17.7900782831542
../allalpha/1tu9A00 131 14.1189469496599
../allalpha/1tujA00 123 13.4385685935868
../allalpha/1tuzA00 118 14.4202588971613
../allalpha/1tw9F02 114 14.3195942240639
../allalpha/1twcA01 132 18.4082537953002
../allalpha/1twfA05 153 14.9342828470234
../allalpha/1tx9A00 141 14.3124260130895
../allalpha/1txdA01 231 20.6531090727382
../allalpha/1txgA02 155 14.5409591242715
../allalpha/1txuA01 90 13.5757174729345
../allalpha/1txuA02 155 15.6216796005389
../allalpha/1tzdA00 236 18.3408625720864
../allalpha/1tzlA02 59 11.5107284975657
../allalpha/1tzvA00 141 14.310984636904
../allalpha/1u00A02 96 16.7404238765647
../allalpha/1u0bB02 156 17.9758512535769
../allalpha/1u0jA01 55 10.3631686480105
../allalpha/1u2kA01 164 15.5496453144068
../allalpha/1u2kA02 128 13.7622618698443
../allalpha/1u2wD00 94 17.4966762651517
../allalpha/1u2zA01 194 16.6165014804831
../allalpha/1u3dA02 134 15.4851365034315
../allalpha/1u3eM02 68 13.1706349594743
../allalpha/1u57A00 48 19.1994659323214
../allalpha/1u5kA02 125 13.8979022880134
../allalpha/1u5pA01 104 17.2830482672448
../allalpha/1u5tA02 75 11.4288396462516
../allalpha/1u5tA03 71 11.267572173313
../allalpha/1u5tB01 85 12.4780070707567
../allalpha/1u5tB02 69 11.1581223567615
../allalpha/1u61A00 126 14.1317743047294
../allalpha/1u6gC00 1146 40.6190368756539
../allalpha/1u6zA03 146 14.3413394210088
../allalpha/1u77A00 369 19.2289582826351
../allalpha/1u78A02 45 8.91945364190674
../allalpha/1u7kA00 129 14.7505141138348
../allalpha/1u7lA02 183 22.8657496765293
../allalpha/1u84A00 81 11.5593592453248
../allalpha/1u89A00 139 16.9001381584118
../allalpha/1u8bA02 59 10.7605428018748
../allalpha/1u8vA01 143 16.9075318431358
../allalpha/1u8vB03 213 23.8762903933515
../allalpha/1u96A01 34 9.6798771493838
../allalpha/1u97A00 69 17.3595797484334
../allalpha/1u9lB00 70 11.2051927462317
../allalpha/1u9nA02 144 15.7297625799154
../allalpha/1u9pA00 96 12.5365905119313
../allalpha/1uaaA02 74 11.2814889130767
../allalpha/1uaaA04 162 16.38965855474
../allalpha/1ub2A02 208 17.7574776507093
../allalpha/1ub9A00 100 14.8119374262991
../allalpha/1ucrB00 75 11.7540324709135
../allalpha/1ucuA01 68 15.3763646448852
../allalpha/1ucvA00 81 12.3289210299663
../allalpha/1uddA00 215 16.7825619693482
../allalpha/1udyA01 120 14.7985575432273
../allalpha/1uelB00 48 15.9481726600807
../allalpha/1ufaA02 101 13.7931650409711
../allalpha/1ufiC01 43 11.1624366831946
../allalpha/1ufmA00 84 13.3132896698233
../allalpha/1ufzA01 58 11.9419895743571
../allalpha/1ug2A01 52 9.94416005804337
../allalpha/1ug3A01 195 17.196374190273
../allalpha/1ug3A02 128 13.8257438469402
../allalpha/1ug7A00 128 14.7023036177691
../allalpha/1ugoA00 99 15.3102499489204
../allalpha/1uhrA00 93 14.4529696228474
../allalpha/1uhsA01 54 10.5508555123843
../allalpha/1uhwA00 109 12.9784517404164
../allalpha/1ui5A00 195 19.0006304403369
../allalpha/1uiiA00 61 26.0186388148783
../allalpha/1uj8A00 73 11.0221834853348
../allalpha/1ujnA02 168 15.4195432168234
../allalpha/1ujoA00 144 14.1208972633962
../allalpha/1ujsA00 88 13.3048154308561
../allalpha/1ulyA01 86 12.7409914306548
../allalpha/1ulyA02 99 16.2642508054075
../allalpha/1um8A02 97 12.8845132795643
../allalpha/1umpA01 347 18.844385841165
../allalpha/1umqA00 60 14.6044194251166
../allalpha/1un8A02 192 15.7357630261194
../allalpha/1ungE00 147 16.0847022183475
../allalpha/1uouA01 68 11.0159834018237
../allalpha/1upkA01 305 24.791615919467
../allalpha/1urfA00 81 18.4819363848614
../allalpha/1urjA02 195 18.0160925349316
../allalpha/1urjA03 82 11.6694105280804
../allalpha/1urqA00 58 24.8958335605716
../allalpha/1uruA01 207 31.9090307248656
../allalpha/1urvA00 154 15.2091586626198
../allalpha/1usdA00 41 17.8339386079258
../allalpha/1ussA00 88 13.1800792791283
../allalpha/1uujA00 74 16.9903637336271
../allalpha/1uurA01 110 17.2350512319354
../allalpha/1uurA03 88 12.2123689293416
../allalpha/1uw4B00 248 20.439952190285
../allalpha/1ux5A01 60 17.716845597411
../allalpha/1ux5A03 239 26.3329311909924
../allalpha/1ux8A00 118 13.5171453744803
../allalpha/1uxdA00 59 11.3024222387034
../allalpha/1uz3B00 97 17.412302842645
../allalpha/1uzcA00 69 11.6206004658238
../allalpha/1v07A00 110 13.1083554798469
../allalpha/1v1gA00 188 17.7476495960377
../allalpha/1v29B01 132 16.9495851851375
../allalpha/1v32A00 101 15.0939015544062
../allalpha/1v38A00 78 12.5425776276658
../allalpha/1v3fA00 120 14.8210787058383
../allalpha/1v4aA01 107 15.4523876228367
../allalpha/1v4aA03 149 16.677890637151
../allalpha/1v4eA00 280 19.7575211971044
../allalpha/1v54B01 90 19.8517238121486
../allalpha/1v5dA01 357 19.0816622677306
../allalpha/1v5eA04 48 11.093612505662
../allalpha/1v5kA00 115 13.4261236735362
../allalpha/1v63A00 101 18.5672894981182
../allalpha/1v64A00 108 17.4496714987518
../allalpha/1v66A00 65 10.3283319151539
../allalpha/1v7mV00 145 15.0954451109008
../allalpha/1v7wA03 393 19.5289043247206
../allalpha/1v85A00 91 13.0785586404458
../allalpha/1v92A00 46 9.50972520730389
../allalpha/1v97A02 104 14.6359435696381
../allalpha/1v9dA01 86 12.3782188304025
../allalpha/1v9dB00 321 31.6616570256768
../allalpha/1v9mA01 115 14.8432531811977
../allalpha/1v9mA02 101 12.9223744143124
../allalpha/1v9mA03 96 13.4860071055777
../allalpha/1v9vA01 95 13.0775935965007
../allalpha/1vb5A01 94 12.0667270642366
../allalpha/1vbgA04 63 11.982306418868
../allalpha/1vbiA01 103 13.4511878826178
../allalpha/1vcsA00 102 16.6178670797801
../allalpha/1vctA01 109 16.730786555688
../allalpha/1vddB01 52 11.6942112662861
../allalpha/1vdlA00 80 18.9114322636055
../allalpha/1vdyA00 140 16.1754644249873
../allalpha/1vegA01 44 8.31107490533734
../allalpha/1vf5Q01 36 17.2984285408761
../allalpha/1vf6A00 58 17.9447660674586
../allalpha/1vf6C00 51 12.0592805030583
../allalpha/1vf7A03 60 13.6079856880987
../allalpha/1vfiA00 95 17.3634163975524
../allalpha/1vfpB02 419 22.4124260911763
../allalpha/1vg0A03 97 12.9444274346207
../allalpha/1vg5A00 73 15.6143545129616
../allalpha/1vgpA01 237 16.830598818702
../allalpha/1vhnA02 68 11.276088768036
../allalpha/1vi0A01 43 9.14553079687106
../allalpha/1vi0A02 141 15.6460950636029
../allalpha/1vibA00 54 13.7272987986946
../allalpha/1vinA01 139 14.0066741270415
../allalpha/1vj7B01 173 15.2947887349621
../allalpha/1vjxA00 146 15.9170383615864
../allalpha/1vk5A00 121 15.3188254633796
../allalpha/1vkeB00 101 14.1067481902836
../allalpha/1vkuA00 82 11.9364401806048
../allalpha/1vljA02 211 16.3048979916742
../allalpha/1vmaA01 83 13.1745977790432
../allalpha/1vmgA00 80 13.629935005938
../allalpha/1vnsA01 175 16.0981731392364
../allalpha/1vp7A00 67 17.1366477340307
../allalpha/1vpcA00 45 17.6363364612053
../allalpha/1vpuA00 45 9.00138071664153
../allalpha/1vpwA01 57 11.1393268035735
../allalpha/1vq8200 46 14.1002431404079
../allalpha/1vq8I00 70 11.5418017910497
../allalpha/1vq8P01 55 9.89732001969378
../allalpha/1vq8P02 33 11.7502103850028
../allalpha/1vq8P03 55 10.88792906147
../allalpha/1vq8V00 65 12.8665223884523
../allalpha/1vq8W02 56 9.91594039973823
../allalpha/1vqrA00 278 18.5009887109688
../allalpha/1vquA01 65 11.3322621445648
../allalpha/1vrbA02 82 17.5216223239722
../allalpha/1vrmA02 99 13.6330390935713
../allalpha/1vs5T00 85 17.1664513776205
../allalpha/1vs5U01 39 13.3996527970268
../allalpha/1vs8X00 63 14.8035059168626
../allalpha/1vs9A01 60 15.1348904050101
../allalpha/1vs9O01 55 14.8961448298123
../allalpha/1vs9W00 64 14.9493471420375
../allalpha/1vsaY01 15 7.68438434460143
../allalpha/1vsgA02 159 16.0840009271933
../allalpha/1vt0M02 86 15.4008576297342
../allalpha/1vt0M05 71 13.4499023247579
../allalpha/1vt0k00 145 22.230522324829
../allalpha/1vu2201 170 16.3490687255239
../allalpha/1vw4101 117 15.6610274722088
../allalpha/1vw4501 234 19.7764103516953
../allalpha/1vw4801 73 11.1818564855697
../allalpha/1vw4900 195 18.5455609936447
../allalpha/1vw4L02 85 12.1698739764254
../allalpha/1vw4T01 112 18.5706210216638
../allalpha/1vwxR02 125 30.7154071577595
../allalpha/1vwxh02 46 20.5820509804172
../allalpha/1vx4K02 88 13.3882047295288
../allalpha/1vx7301 74 16.1411466310938
../allalpha/1vx7302 45 18.753026843936
../allalpha/1vyiA00 111 14.2562164464571
../allalpha/1vz0C02 112 15.4641046925621
../allalpha/1vzsA01 63 12.4744798574038
../allalpha/1w07A01 116 16.6520244374338
../allalpha/1w07A03 168 19.7620164912988
../allalpha/1w0bA01 92 15.1587128331971
../allalpha/1w1wE00 70 11.0883706647449
../allalpha/1w27A01 235 18.9973103410754
../allalpha/1w27A02 332 22.528862175232
../allalpha/1w27A03 122 15.1208222902394
../allalpha/1w2lA00 97 12.4215384914695
../allalpha/1w2qA01 113 14.8409961080623
../allalpha/1w2wA00 207 19.9760223675354
../allalpha/1w2yA00 226 17.361570410545
../allalpha/1w33A00 181 22.3451653056917
../allalpha/1w36B02 179 21.6075509418034
../allalpha/1w36B04 146 15.0457064280534
../allalpha/1w36C04 209 19.006205137337
../allalpha/1w36C06 72 12.5358793261403
../allalpha/1w36D01 109 12.5435081008721
../allalpha/1w36F02 100 12.9875417575729
../allalpha/1w3bB00 368 29.9956778463995
../allalpha/1w53A00 84 13.1101694809419
../allalpha/1w59A01 33 11.005419195784
../allalpha/1w5sA01 88 11.6469851102082
../allalpha/1w5sA03 103 12.4906095660127
../allalpha/1w63A00 589 37.72406010803
../allalpha/1w6jA02 376 19.6512583302623
../allalpha/1w6kA03 285 18.292729785783
../allalpha/1w98B01 147 15.264301209481
../allalpha/1w98B02 114 12.9937257866079
../allalpha/1w99A01 173 18.9950359937825
../allalpha/1w9cA00 321 23.1689692081626
../allalpha/1w9rA00 119 20.3475205453926
../allalpha/1w9zA01 46 14.8979647681483
../allalpha/1wa5C00 937 36.3049620919376
../allalpha/1wa8A00 99 20.7047302008288
../allalpha/1wa9B03 33 12.9004316665272
../allalpha/1wazA00 46 12.3316242086876
../allalpha/1wb7A01 67 14.9146469175582
../allalpha/1wbeA01 185 17.3351773498808
../allalpha/1wcnA01 60 9.58908689085034
../allalpha/1wcrA00 103 16.0004384677997
../allalpha/1wdcC01 78 11.4140105935664
../allalpha/1wdhA02 99 13.6318855008968
../allalpha/1wdkB03 208 16.6151481625797
../allalpha/1wdyA00 285 23.6468065482502
../allalpha/1wdzA00 231 34.4794949547298
../allalpha/1werA01 176 17.0532559124219
../allalpha/1werA02 148 15.778304365443
../allalpha/1wfdA00 93 16.1977217462301
../allalpha/1wfxA01 71 10.7327680004091
../allalpha/1wgfA01 53 11.3433469137067
../allalpha/1wgnA00 63 12.5540539019731
../allalpha/1wgwA00 99 14.0213276945781
../allalpha/1wgxA00 73 13.6869780887703
../allalpha/1wh4A01 94 12.0215174767384
../allalpha/1wh5A00 80 14.3975228093835
../allalpha/1whuA00 104 16.9195615685258
../allalpha/1wi9A01 58 10.328312109959
../allalpha/1wijA00 127 14.3596229696238
../allalpha/1wivA00 73 14.8693092380367
../allalpha/1wixA01 153 13.9620680883273
../allalpha/1wizA01 79 11.4852047988109
../allalpha/1wj5A01 98 13.1202240194159
../allalpha/1wj7A01 60 10.3358673149217
../allalpha/1wj8A00 117 14.1728880273421
../allalpha/1wjoA01 104 11.999841744561
../allalpha/1wjtA00 103 16.6024321395977
../allalpha/1wjzA00 94 16.6864322552488
../allalpha/1wkbA03 121 14.4480573859741
../allalpha/1wleA01 114 22.2796006169659
../allalpha/1wlmA01 103 12.3366782319879
../allalpha/1wlzA01 80 11.527759947229
../allalpha/1wmgA00 86 12.0883525386283
../allalpha/1wmkA03 28 14.2868594299061
../allalpha/1wmwB00 319 20.4206585992116
../allalpha/1wn0C00 138 16.2859085463897
../allalpha/1wnvB00 210 16.606479782904
../allalpha/1wolA00 122 13.9412145110026
../allalpha/1wp1B01 373 31.9517078082743
../allalpha/1wp7B00 63 14.538950143611
../allalpha/1wp9B03 130 15.2757724543662
../allalpha/1wpbB02 112 13.7308016310049
../allalpha/1wpbG01 54 11.0620459141109
../allalpha/1wphA00 171 16.7476218450417
../allalpha/1wpqA02 157 14.4760958859841
../allalpha/1wrdA00 98 15.4132453558903
../allalpha/1wt6B00 67 29.0663187667757
../allalpha/1wteB01 147 19.3491342949544
../allalpha/1wtjB01 97 13.2916382296594
../allalpha/1wu3I00 161 15.5024075469716
../allalpha/1wu4A01 367 19.2223509206172
../allalpha/1wudA00 72 11.3385696766527
../allalpha/1wusA00 152 16.0370278422153
../allalpha/1wveC00 75 11.1642698993132
../allalpha/1wvfA04 48 10.0593569815991
../allalpha/1wvtA00 147 15.3610055698207
../allalpha/1wvuA01 148 14.155732873931
../allalpha/1wvuB02 196 15.9873858473595
../allalpha/1wwiA00 145 15.1962357488742
../allalpha/1wwmA00 178 15.9009875421324
../allalpha/1wwuA01 64 10.84414961498
../allalpha/1wwvA00 91 14.2974184421486
../allalpha/1wx1A01 62 10.9479841563965
../allalpha/1wxpA01 84 11.3278580711143
../allalpha/1wxqA02 89 13.3714034842266
../allalpha/1wy0A00 327 20.0699180750712
../allalpha/1wy5A02 94 15.6651331525269
../allalpha/1wy6A00 159 17.4731287812853
../allalpha/1wy9A00 111 14.2242475778708
../allalpha/1wynA01 108 12.4771189709398
../allalpha/1wyrA00 121 14.1925880235168
../allalpha/1wz2A05 52 9.67482779510906
../allalpha/1wz6A01 60 11.9832512491741
../allalpha/1wzzA00 309 18.5533147503116
../allalpha/1x03A00 202 28.7027166333489
../allalpha/1x0jA00 107 14.6542053427546
../allalpha/1x0tA01 61 13.5504653797001
../allalpha/1x19A01 190 20.9551886676806
../allalpha/1x2lA01 85 12.6694221818794
../allalpha/1x2mA01 54 10.6100633982629
../allalpha/1x2nA01 60 11.6301266106608
../allalpha/1x3aA00 100 15.674899603771
../allalpha/1x3kA01 147 15.2303793195663
../allalpha/1x3wB01 49 10.4885046311546
../allalpha/1x3zA03 88 13.710186373983
../allalpha/1x40A00 91 15.9206504677879
../allalpha/1x42A02 80 12.7212129875592
../allalpha/1x46A00 150 15.117021627271
../allalpha/1x4oA00 78 12.153406977561
../allalpha/1x4pA00 66 12.5382299897438
../allalpha/1x4qA01 71 10.5809718518619
../allalpha/1x4tA01 58 13.6944168244693
../allalpha/1x57A00 91 12.2840606332297
../allalpha/1x58A01 48 9.49905120606991
../allalpha/1x59A00 73 13.7925954144957
../allalpha/1x5bA01 135 14.061981180029
../allalpha/1x6iA00 89 12.321610096525
../allalpha/1x79B00 90 38.5015486314095
../allalpha/1x8bA02 175 14.7611443447727
../allalpha/1x8yA00 74 31.9502514028033
../allalpha/1x8zB00 147 20.1761767076563
../allalpha/1x93A01 35 10.4651211268281
../allalpha/1x9bA00 53 10.3737841403477
../allalpha/1x9fA00 147 14.6802269310458
../allalpha/1x9fC00 149 14.8782332926599
../allalpha/1x9fD00 140 14.4418510495203
../allalpha/1x9nA01 270 19.1193600730248
../allalpha/1x9xA00 62 9.91960480856029
../allalpha/1xaiA02 186 15.5755580240909
../allalpha/1xb2B01 60 13.452748603373
../allalpha/1xb4B01 104 13.0051938948982
../allalpha/1xb4B02 75 11.0483748284955
../allalpha/1xc2A02 105 16.5898044831054
../allalpha/1xc5A01 48 10.1297552911977
../allalpha/1xcbA01 72 11.0425664899337
../allalpha/1xd4A03 228 20.9127895545641
../allalpha/1xd4A04 218 18.2179131414888
../allalpha/1xd7A00 116 18.0429904776724
../allalpha/1xdpA01 105 17.4263605109135
../allalpha/1xeqB00 85 13.9454388932659
../allalpha/1xfiA02 90 14.088949947436
../allalpha/1xg2B00 151 16.0317268003221
../allalpha/1xg7A02 143 13.775733787321
../allalpha/1xg7B01 96 12.1886234011802
../allalpha/1xgsA02 77 12.8589678697655
../allalpha/1xhbA02 66 12.7119353815832
../allalpha/1xioA00 217 17.5051344009285
../allalpha/1xjtA00 170 16.5574744186063
../allalpha/1xl3C00 88 14.0208693546523
../allalpha/1xl7A01 103 16.1378595785962
../allalpha/1xlsE00 242 17.9727264656762
../allalpha/1xlyA00 224 19.5771596412906
../allalpha/1xm9A01 410 25.275705964356
../allalpha/1xmkA00 79 11.8850606749497
../allalpha/1xmxA03 89 11.9117051055633
../allalpha/1xn7A00 78 15.9298553188694
../allalpha/1xn8A00 131 17.4978076806242
../allalpha/1xnfA00 256 19.0137120195607
../allalpha/1xnpA01 100 15.5822065980464
../allalpha/1xo0A01 111 14.5638303895735
../allalpha/1xo5B00 170 17.4628049588924
../allalpha/1xouA00 68 18.3243016532578
../allalpha/1xq8A00 140 46.977849276108
../allalpha/1xqoA01 118 12.8365438795642
../allalpha/1xqoA02 135 13.4095626765367
../allalpha/1xqrA00 259 21.4924173029212
../allalpha/1xrhD01 103 13.7282358475551
../allalpha/1xsfA00 108 13.8370744786048
../allalpha/1xszA02 115 13.7189617942241
../allalpha/1xu0A00 102 14.0322522904777
../allalpha/1xvhA01 64 11.2534553047561
../allalpha/1xvhB00 117 19.5858263346606
../allalpha/1xwiA02 123 16.6721597694564
../allalpha/1xwjA01 130 16.0150043689619
../allalpha/1xwmA00 212 18.8220147758176
../allalpha/1xwrB00 77 14.2408052793093
../allalpha/1xx7A00 172 15.7891937817563
../allalpha/1xzpA02 166 17.9096820961047
../allalpha/1y02A01 78 13.2079059597357
../allalpha/1y0nA00 71 11.8678575943005
../allalpha/1y0uA00 86 16.3722500983273
../allalpha/1y14A01 128 17.084638580188
../allalpha/1y1aA01 96 12.5632434918531
../allalpha/1y1aA02 87 12.1682917801287
../allalpha/1y1uA01 195 26.3251631860822
../allalpha/1y1uA03 122 14.5762277006635
../allalpha/1y1xB00 174 17.4096903103721
../allalpha/1y4cA03 113 14.4345757226656
../allalpha/1y4mA00 53 16.2519772331391
../allalpha/1y56A04 77 11.397822482336
../allalpha/1y66A00 50 21.7729401999546
../allalpha/1y6dA00 114 13.8868258603056
../allalpha/1y6uA01 49 9.58828065987301
../allalpha/1y6xA00 86 13.5980664324202
../allalpha/1y74A00 57 13.9176158031539
../allalpha/1y79101 406 22.742865027139
../allalpha/1y79102 274 21.0791198093866
../allalpha/1y7yA00 69 10.8504432841962
../allalpha/1y88A02 59 9.93034286736226
../allalpha/1y8aA02 116 13.5682990895748
../allalpha/1y8aA03 30 10.8047964557413
../allalpha/1y8gA02 172 15.5500627174403
../allalpha/1y8gA03 39 8.88879051749479
../allalpha/1y8qD02 182 15.73288660077
../allalpha/1y9bA00 79 24.2199886075195
../allalpha/1y9bB01 43 11.2744377287043
../allalpha/1y9bB02 33 12.1697267274476
../allalpha/1y9qA01 83 11.7664944913591
../allalpha/1ya0A01 206 18.4174606757517
../allalpha/1ybzA00 76 16.4627846178784
../allalpha/1yc9A01 327 29.0939203993662
../allalpha/1ydxA02 89 20.0063250188914
../allalpha/1ye9A03 57 11.1750337638261
../allalpha/1yewA02 97 21.4343762432646
../allalpha/1yewB00 238 20.4659629928818
../allalpha/1yf2A02 107 22.7151544366947
../allalpha/1yfmA01 126 13.9044232840848
../allalpha/1yg2A01 79 12.1043773176896
../allalpha/1ygmA01 90 11.8129024164833
../allalpha/1yhlA00 362 21.3540980925635
../allalpha/1yhnB00 65 16.9946622365227
../allalpha/1yhsA02 179 15.2801245738411
../allalpha/1yhuB00 144 14.4439717373172
../allalpha/1yi8A02 108 14.6804475966223
../allalpha/1yiqA02 106 13.3872770676872
../allalpha/1yisA01 101 16.6258100555709
../allalpha/1yisA02 310 26.224605183603
../allalpha/1yjgA00 157 17.6845800159639
../allalpha/1ykeD00 113 30.73993426155
../allalpha/1ylmA00 139 15.3039239124398
../allalpha/1ymgA00 233 16.990335146848
../allalpha/1ympA00 131 14.0366993289103
../allalpha/1ymtA00 231 17.8034260138435
../allalpha/1ynbA00 167 16.4614346694553
../allalpha/1ynjJ01 116 16.7076121630173
../allalpha/1ynjJ03 64 18.0232101848339
../allalpha/1yo7A00 120 14.7990429928903
../allalpha/1yozA00 113 14.5699170998499
../allalpha/1yq1A02 112 14.6426405904855
../allalpha/1yq3C02 108 17.3886609690275
../allalpha/1ysyA00 85 12.6898739069759
../allalpha/1yt3A02 99 12.3593338976183
../allalpha/1yt3A03 82 12.1157251713086
../allalpha/1yuzB01 134 15.2930285113478
../allalpha/1yvjA02 194 15.922112650474
../allalpha/1yvwA00 90 14.4433319942474
../allalpha/1yw0A00 238 20.7220783162264
../allalpha/1ywmA02 76 14.5027122176427
../allalpha/1yx7A00 83 13.2598336447647
../allalpha/1yxrA01 74 12.7900625038665
../allalpha/1yy7A02 105 13.9426142659174
../allalpha/1yycA01 30 13.1493857394768
../allalpha/1yyvA00 109 16.028163400184
../allalpha/1yz6A02 87 13.1554996606832
../allalpha/1yzbA02 46 12.0755719906441
../allalpha/1z00B00 84 14.737986839892
../allalpha/1z05A01 72 12.0661399308089
../allalpha/1z0pA00 73 15.162089896392
../allalpha/1z0xA01 64 12.3918966509633
../allalpha/1z0xA02 142 19.2036405830865
../allalpha/1z19A01 98 13.0009363259824
../allalpha/1z1lA00 338 19.9749702845312
../allalpha/1z1vA00 70 10.4089335952638
../allalpha/1z21A00 96 13.2780657828749
../allalpha/1z23A00 163 19.6075575033843
../allalpha/1z2iA01 93 12.199519986567
../allalpha/1z2zA03 87 12.1100792443867
../allalpha/1z3eB00 67 10.4411101728595
../allalpha/1z3iX03 99 14.4657661353227
../allalpha/1z3xA01 158 17.8611324742082
../allalpha/1z3xA02 76 11.9585388639555
../allalpha/1z4hA01 58 10.4455849620956
../allalpha/1z56B00 76 32.6021694776553
../allalpha/1z57A02 238 17.840227171572
../allalpha/1z5zA02 76 12.8636393930348
../allalpha/1z67A00 126 15.1302258101753
../allalpha/1z6mA02 59 10.8697817048644
../allalpha/1z6oA00 212 22.7630263043759
../allalpha/1z6oM00 191 20.5470514156459
../allalpha/1z6tA03 81 12.6274274963925
../allalpha/1z6tA04 85 12.1238232448452
../allalpha/1z6tA05 136 14.8547069864133
../allalpha/1z72A00 213 16.5323689206508
../allalpha/1z77A02 147 16.3512561536282
../allalpha/1z7lA00 255 19.1884659842486
../allalpha/1z7uA00 102 16.4726859938966
../allalpha/1z82A02 130 13.7668505857969
../allalpha/1z8sA01 96 11.5967179522202
../allalpha/1z91A00 137 16.9307584773374
../allalpha/1z9hA03 151 16.6466939721404
../allalpha/1za0A00 242 19.5207150636274
../allalpha/1zatA01 125 16.9832584066338
../allalpha/1zb1A00 367 25.8462510599456
../allalpha/1zbhA01 65 13.0102965749822
../allalpha/1zboA02 81 12.7350207897661
../allalpha/1zbpA01 84 13.2303752132847
../allalpha/1zcaA02 122 13.9028245900596
../allalpha/1zcdA00 376 20.4522572784119
../allalpha/1zcjA03 137 14.3251941791718
../allalpha/1zcjA04 107 12.7654538495084
../allalpha/1ze0A02 78 12.3071296666401
../allalpha/1zeeA01 116 14.8936515288723
../allalpha/1zeeA02 217 18.1555043958889
../allalpha/1zelA01 96 12.5535492136999
../allalpha/1zgmA02 143 15.054516949592
../allalpha/1zhcA00 76 14.5362824034391
../allalpha/1zhxA04 127 20.0024938998932
../allalpha/1zk8A01 46 9.71939880056495
../allalpha/1zk8A02 130 14.8335683708474
../allalpha/1zkcB02 19 8.3309437587441
../allalpha/1zkeA00 81 15.9689136458083
../allalpha/1zklA00 317 19.0931932789186
../allalpha/1zkrB00 145 14.1766393546318
../allalpha/1zl8B00 54 13.7260495401531
../allalpha/1zmbA02 34 9.58857229581888
../allalpha/1zmeC02 30 13.3192297392404
../allalpha/1zoyA03 117 17.5119384095901
../allalpha/1zoyB02 133 14.9404132981441
../allalpha/1zoyC01 30 13.5058230023201
../allalpha/1zoyD00 102 16.1523230313629
../allalpha/1zp2A01 115 14.8985221811326
../allalpha/1zp2A02 112 13.086122389629
../allalpha/1zq1C03 57 9.94601097854559
../allalpha/1zq9A02 98 12.8893657669377
../allalpha/1zrtD01 213 18.8881902972319
../allalpha/1zrtD02 39 16.6182449399336
../allalpha/1zrtE01 31 13.7729010887171
../allalpha/1zs3A00 171 17.2337328504815
../allalpha/1ztdA00 125 13.7482193788956
../allalpha/1zu2A00 158 16.9199332865318
../allalpha/1zu4A01 87 13.1304499886716
../allalpha/1zv1A00 59 12.8345401542025
../allalpha/1zv4X00 138 16.1012712434375
../allalpha/1zv8G00 50 21.7480157602389
../allalpha/1zvuA03 140 23.6942786556756
../allalpha/1zvwA01 61 10.8794335707183
../allalpha/1zvzA02 124 16.0369425531726
../allalpha/1zw0C00 52 14.2720520539228
../allalpha/1zx3A01 83 17.2944318537121
../allalpha/1zxeA02 169 15.602569346037
../allalpha/1zxjA01 185 17.7234073876549
../allalpha/1zylA02 134 14.2893719903381
../allalpha/1zylA03 103 14.0605186445681
../allalpha/1zymA02 126 15.0722760437672
../allalpha/1zzpA00 109 14.651599457324
../allalpha/2a0bA00 118 14.6002502129374
../allalpha/2a0uA01 163 18.0525774081798
../allalpha/2a19A02 85 13.1784646363853
../allalpha/2a19B02 172 15.1937750142533
../allalpha/2a1jB01 69 11.6314970537143
../allalpha/2a2bA00 41 11.4086907616389
../allalpha/2a2cA03 138 16.433687819244
../allalpha/2a2fX01 167 17.4024530834435
../allalpha/2a2fX02 129 14.930217313016
../allalpha/2a2mA00 224 17.0500617499023
../allalpha/2a3qA00 112 17.0167145358224
../allalpha/2a3vA02 211 18.5925181590565
../allalpha/2a3vB01 94 12.7357711237199
../allalpha/2a5yB01 109 13.5248995246517
../allalpha/2a5yB03 78 11.3825892341652
../allalpha/2a5yC03 111 13.3178947729065
../allalpha/2a61B00 137 17.9446261126075
../allalpha/2a6cA00 72 12.4703927214626
../allalpha/2a6hF01 183 18.3756002385345
../allalpha/2a6tB01 42 10.8129251980412
../allalpha/2a72A00 133 24.1620658311889
../allalpha/2a73B01 70 12.1216640888476
../allalpha/2a79B02 61 15.185696263517
../allalpha/2a7oA00 100 13.9484674684425
../allalpha/2a9uA01 125 23.1449954335588
../allalpha/2aaoA00 139 15.917398550189
../allalpha/2abkA02 99 12.2335961936381
../allalpha/2aboA00 131 13.5636008795513
../allalpha/2ac3A02 185 18.0801354115581
../allalpha/2acxA01 205 21.7223048067107
../allalpha/2adlA01 30 11.3958702555404
../allalpha/2af0A02 80 11.6391471158355
../allalpha/2af7A00 114 14.4426517449977
../allalpha/2afaA00 399 19.7035327488922
../allalpha/2afdA00 88 11.7607443385153
../allalpha/2ah5A02 64 10.53460439416
../allalpha/2ahfA00 377 18.9578943922796
../allalpha/2ahoB02 91 13.2297763293607
../allalpha/2ahrA02 105 16.194873703768
../allalpha/2ahyA00 104 17.2827813110854
../allalpha/2ajaA00 335 27.006808590694
../allalpha/2ajeA00 97 14.9817104958139
../allalpha/2al6A02 125 14.483962042449
../allalpha/2an7A00 83 17.6062711220312
../allalpha/2aniA00 317 20.9296663728379
../allalpha/2anvA00 140 15.5737355531431
../allalpha/2ao9I01 87 18.8860801298302
../allalpha/2ap3A00 192 24.3360199327222
../allalpha/2aplA01 66 11.7715119865502
../allalpha/2aplA02 81 12.0963842617997
../allalpha/2aq4A04 89 14.0311596604124
../allalpha/2aqeA00 90 13.4284664077226
../allalpha/2ar0A01 145 16.0497651642252
../allalpha/2arhA02 40 11.5124109427066
../allalpha/2aswA00 56 11.6633318544106
../allalpha/2au3A04 55 9.93102870631335
../allalpha/2au5A00 124 15.4824205539577
../allalpha/2auaA02 89 16.0531012914436
../allalpha/2aucA02 63 10.7059319202806
../allalpha/2aucB01 48 9.30006138301595
../allalpha/2auwA02 65 11.8594369813177
../allalpha/2avpA00 68 10.6883915552977
../allalpha/2aw6A02 221 18.0619683395484
../allalpha/2awiA01 65 10.4356737539639
../allalpha/2axcA02 25 11.0994707447157
../allalpha/2az0B00 71 16.7361261075045
../allalpha/2azeA01 144 21.7351908449812
../allalpha/2azjA00 276 18.179950148511
../allalpha/2b0cA02 66 11.0388255120398
../allalpha/2b0hA01 128 15.4101358706654
../allalpha/2b0jA02 92 13.6710855622809
../allalpha/2b0lC00 94 12.8226431099147
../allalpha/2b1eA01 86 14.3600751115292
../allalpha/2b1eA02 151 16.9677456824117
../allalpha/2b1eA03 168 17.880619862085
../allalpha/2b1eA04 127 17.3439058301389
../allalpha/2b2hA00 391 19.6208014365148
../allalpha/2b39A07 41 17.7154789239204
../allalpha/2b3tA01 84 12.5287616433792
../allalpha/2b3wA00 168 16.5099645689513
../allalpha/2b3yA04 62 23.4365965795055
../allalpha/2b48A00 143 23.1063492891362
../allalpha/2b4jC00 82 11.9123225145627
../allalpha/2b4vA01 214 17.404228816539
../allalpha/2b5dX02 114 14.4626693412356
../allalpha/2b5uA02 161 32.0293968601699
../allalpha/2b61A02 100 15.0057519782782
../allalpha/2b6cA01 107 13.9017097501078
../allalpha/2b6cA02 95 12.2704362420085
../allalpha/2b7eA00 59 10.0693060206182
../allalpha/2b7mA00 500 40.8366442595691
../allalpha/2b8iA00 77 11.147895600491
../allalpha/2b9bB04 61 26.1455818372365
../allalpha/2b9rA01 140 14.2177079051449
../allalpha/2b9sA02 87 13.7160827641755
../allalpha/2b9sB00 52 11.1151965417114
../allalpha/2b9wA02 118 15.3679740519321
../allalpha/2ba3A01 29 8.60877812476468
../allalpha/2bapA02 68 13.7238741377274
../allalpha/2basA02 46 20.2347930197115
../allalpha/2bb5A01 298 19.117613770716
../allalpha/2bbhA02 72 16.7489838089689
../allalpha/2bbrA01 89 12.1439788192411
../allalpha/2bbrA02 100 13.325071427696
../allalpha/2bcqA01 80 11.9622620035037
../allalpha/2bdeA03 76 17.8694457276444
../allalpha/2bduA02 73 14.0664230841279
../allalpha/2be3A02 55 16.5163064932761
../allalpha/2be4A01 78 12.256806585649
../allalpha/2be4A02 98 12.6824687014839
../allalpha/2be4A03 84 12.307459084068
../allalpha/2becA00 181 17.8622410400573
../allalpha/2beqD00 46 24.0385050147181
../allalpha/2bg1A01 77 12.5522156597403
../allalpha/2bg9A02 160 23.4390269390863
../allalpha/2bgcA02 100 12.7905957275609
../allalpha/2bgwA02 74 12.7707575422981
../allalpha/2bh7A03 78 11.4980489256931
../allalpha/2bhvA02 32 9.76288023262211
../allalpha/2bhyA03 32 9.03816227469451
../allalpha/2bk9A00 153 15.2148516321685
../allalpha/2bl0B01 68 10.8941519535772
../allalpha/2bl0C01 75 12.0959759261959
../allalpha/2bl0C02 67 11.2488062738571
../allalpha/2bl2A00 156 19.0248432089044
../allalpha/2bl7A00 77 12.0145689171299
../allalpha/2blfB01 63 10.3797174426361
../allalpha/2bnkA00 64 14.2003540216292
../allalpha/2bnlA00 127 14.0526183462334
../allalpha/2bnmA01 74 11.7727938901638
../allalpha/2bnxA02 124 20.2674801118561
../allalpha/2bnxB01 240 19.0369707404608
../allalpha/2bo3A01 81 15.1738645158601
../allalpha/2bo5A01 104 13.3592022012666
../allalpha/2bolA01 70 23.6421794074075
../allalpha/2bpoA02 145 15.4549838574597
../allalpha/2bptA00 860 31.5998394581713
../allalpha/2bs2B02 122 13.533865702774
../allalpha/2bskB00 59 15.9186688162831
../allalpha/2bskE00 63 15.9836933180243
../allalpha/2bsqE01 50 17.5968870307677
../allalpha/2btdA00 209 15.702959860754
../allalpha/2btoA03 54 12.7871335606087
../allalpha/2btqB03 53 12.2754710876172
../allalpha/2bujA02 196 16.3845569594948
../allalpha/2bv6A00 135 16.5545423925628
../allalpha/2bvaA02 187 15.6827576268518
../allalpha/2bvlA01 86 12.9602937886097
../allalpha/2bvlA03 69 11.2532954824483
../allalpha/2bw3A01 55 12.4854300054037
../allalpha/2bxhA06 67 13.0458729396809
../allalpha/2bykA00 72 17.5485573040276
../allalpha/2bykD00 92 15.7401098800008
../allalpha/2bzbA00 62 15.565110122687
../allalpha/2c0gA02 106 13.7668960079742
../allalpha/2c0kB00 149 15.2929265500317
../allalpha/2c0uA01 125 15.1560793677352
../allalpha/2c0uA03 159 18.745690951724
../allalpha/2c2aA01 90 21.2878271701789
../allalpha/2c2jA00 165 17.1391291596838
../allalpha/2c2lA01 133 15.771080067244
../allalpha/2c2uA00 178 17.7470235933297
../allalpha/2c35A00 128 16.5762417325672
../allalpha/2c41C01 149 15.9321163580433
../allalpha/2c5iT00 93 15.3843450652473
../allalpha/2c5uA02 126 16.9565314793026
../allalpha/2c5zA00 93 14.034297121895
../allalpha/2c6jA01 149 15.6850779998867
../allalpha/2c6jA02 116 16.7112224955923
../allalpha/2c8sA00 149 14.4871909059669
../allalpha/2c9eA00 317 20.4048651250492
../allalpha/2c9kA01 239 18.8589110904792
../allalpha/2c9lZ00 62 22.1769612024055
../allalpha/2c9oB03 83 12.3834448669515
../allalpha/2c9wA02 36 9.78008328039443
../allalpha/2ca5A00 62 17.7379506044656
../allalpha/2cazC00 64 16.8852221043848
../allalpha/2cazE00 101 15.3090315451919
../allalpha/2cb9A02 36 13.3880045916192
../allalpha/2ccaA02 133 14.3531656700059
../allalpha/2cclB00 62 10.1326815943463
../allalpha/2ccmA00 190 16.1612135005329
../allalpha/2ccqA00 99 12.2674396264948
../allalpha/2ccyA00 127 15.2312091924996
../allalpha/2cd8B00 392 20.5609431306255
../allalpha/2cdqA02 97 13.7899085261248
../allalpha/2ce0A00 99 12.3385208456816
../allalpha/2ce7B03 168 17.9020625030674
../allalpha/2cfoA04 54 9.85413125110437
../allalpha/2cfoA05 104 12.0998900821416
../allalpha/2cfqA01 205 18.0540159220016
../allalpha/2cfqA02 212 18.3121624125349
../allalpha/2cfuA02 141 16.9844738010151
../allalpha/2cfxA01 50 9.70452678054937
../allalpha/2cg4A01 54 10.3200132654488
../allalpha/2cg5B00 71 10.6986138450694
../allalpha/2cgeA03 153 16.8428603184235
../allalpha/2cgqA00 74 10.95519918729
../allalpha/2ch0A01 98 14.6947350885328
../allalpha/2ch7A00 309 66.1086082216893
../allalpha/2chnA03 177 17.2140656470031
../allalpha/2chpA00 148 15.7573879066463
../allalpha/2cjjA00 63 12.2030280947096
../allalpha/2ck3G01 61 15.6064030742475
../allalpha/2ckwA02 56 17.0566330383307
../allalpha/2ckwA04 107 14.5695916309184
../allalpha/2ckzC01 113 25.2217605765121
../allalpha/2clbA01 155 16.5344638237047
../allalpha/2clqA02 178 14.8946719346211
../allalpha/2clyB00 120 28.2191828089732
../allalpha/2cmpA00 56 9.9261668876256
../allalpha/2cmrA00 192 18.7911892227651
../allalpha/2cmxA00 68 11.0729480324006
../allalpha/2co5A00 92 13.108322849226
../allalpha/2co9A00 102 19.4344797425036
../allalpha/2cobA01 44 8.91326111774468
../allalpha/2cohA02 81 11.2765417162439
../allalpha/2copA00 109 17.4891596110856
../allalpha/2cq7A00 49 11.1101218532623
../allalpha/2cq8A01 81 11.2307247220042
../allalpha/2cqkA00 101 14.4955680839106
../allalpha/2cqnA00 77 13.6276235020284
../allalpha/2cqqA01 67 15.1095949409644
../allalpha/2cqsA04 387 19.4899312331495
../allalpha/2cr7A01 63 11.0659505296753
../allalpha/2crbA00 97 18.530093603894
../allalpha/2crjA00 92 19.6142484137488
../allalpha/2cruA01 77 13.6371850697056
../allalpha/2cs1A00 92 20.2042627478508
../allalpha/2cs3A01 59 10.460028358332
../allalpha/2csxA03 163 15.3971880354889
../allalpha/2ctoA01 61 11.9223644486187
../allalpha/2ctqA01 94 14.3890950285566
../allalpha/2cu7A01 50 10.1541363609122
../allalpha/2cufA01 72 13.5519897647722
../allalpha/2cw7A02 146 16.4883851369822
../allalpha/2cwlA01 298 20.493653691541
../allalpha/2cwoA01 74 13.9087537385991
../allalpha/2cwoA02 83 11.6190743422014
../allalpha/2cwqA00 122 17.419529597634
../allalpha/2cwyA00 92 11.9254983161597
../allalpha/2cyaA02 123 15.2576783529536
../allalpha/2cz2A02 123 15.1126607473086
../allalpha/2czsA01 63 11.8123235658437
../allalpha/2d05A02 111 13.1445204178092
../allalpha/2d1hA00 98 14.0558467617321
../allalpha/2d1lA00 227 37.3290768753794
../allalpha/2d27A01 61 16.7846711658643
../allalpha/2d2mD00 145 14.2895582893534
../allalpha/2d2sA01 116 17.5460399690054
../allalpha/2d2sA02 101 14.6400272704648
../allalpha/2d3dA00 83 11.632758460981
../allalpha/2d4uB00 155 19.596572077318
../allalpha/2d4xA00 214 20.8553665454916
../allalpha/2d5bA03 164 15.326438545123
../allalpha/2d5vA01 79 11.6162566214426
../allalpha/2d68A00 75 12.8374085297341
../allalpha/2d6fC03 52 10.3082343509532
../allalpha/2d6yA00 182 18.5111916001565
../allalpha/2d7eA01 90 13.5651552477089
../allalpha/2d7lA01 53 11.0169210181675
../allalpha/2d86A01 125 13.421111595553
../allalpha/2d88A01 105 12.1532811871066
../allalpha/2d8cA01 76 11.3170794750087
../allalpha/2d8dB00 83 15.8930759452535
../allalpha/2d96A01 91 12.0129055510433
../allalpha/2d9dA00 89 15.7228517657347
../allalpha/2d9eA00 121 15.5919022160142
../allalpha/2d9jA02 79 11.5375841760922
../allalpha/2da3A01 47 9.34930482674101
../allalpha/2da4A01 66 12.0675633348907
../allalpha/2da7A00 71 14.032673413556
../allalpha/2daeA00 75 12.5641077583974
../allalpha/2daiA00 83 19.3136742485686
../allalpha/2damA00 67 14.0659452617952
../allalpha/2datA00 123 15.4729881553697
../allalpha/2db0B00 240 20.3300298909758
../allalpha/2dbaA01 118 14.1735614539181
../allalpha/2dbbB01 55 10.5449475512295
../allalpha/2dbdA00 107 14.6170631599796
../allalpha/2dbfA01 91 12.3673155955905
../allalpha/2dbgA00 103 15.0113078004646
../allalpha/2dbhA01 79 11.5341379840772
../allalpha/2dceA01 76 11.8064963845383
../allalpha/2dcfA03 104 13.3433985200269
../allalpha/2ddhA01 118 16.3841660788715
../allalpha/2ddhA04 132 18.3697440851531
../allalpha/2de0X01 67 15.568234678609
../allalpha/2debA01 48 9.42770496014476
../allalpha/2dfkC01 212 20.78171088658
../allalpha/2dflA01 60 10.2800073022969
../allalpha/2dg6A01 201 20.2305939781876
../allalpha/2dg7A00 185 17.9860394187646
../allalpha/2dg8D00 173 17.7981379608974
../allalpha/2dgyA02 32 10.4882224882898
../allalpha/2dgzA01 89 12.1615530202005
../allalpha/2dhyA00 67 18.5392248213273
../allalpha/2di0A01 46 9.21870171255817
../allalpha/2di3A01 75 11.3815098967092
../allalpha/2di3B02 155 14.6640472089937
../allalpha/2diwA01 141 14.0270718474904
../allalpha/2djoA00 89 21.6589921000564
../allalpha/2dk4A00 76 13.209453371649
../allalpha/2dk5A01 66 10.8179377793012
../allalpha/2dk8A01 65 10.3841973140005
../allalpha/2dkaA01 162 14.1021877650358
../allalpha/2dklA00 85 21.8671065534341
../allalpha/2dkwA00 131 16.4116764884443
../allalpha/2dkxA00 96 12.5920483917379
../allalpha/2dkzA01 61 10.192362244367
../allalpha/2dl0A01 59 9.74000965298384
../allalpha/2dlaA01 160 15.7750929815009
../allalpha/2dmeA01 92 12.497043728164
../allalpha/2dn0A00 76 14.4721232373982
../allalpha/2dnaA00 67 12.971683334967
../allalpha/2dnxA00 130 20.1337125627287
../allalpha/2do7A01 80 12.5019193877255
../allalpha/2do9A01 84 11.7387113645046
../allalpha/2doaA00 104 14.0348703189759
../allalpha/2dodA00 82 15.1450492460974
../allalpha/2doeA00 83 14.3074629928347
../allalpha/2dofA00 85 16.0004644561913
../allalpha/2doqA01 72 11.742573198246
../allalpha/2dpmA02 103 13.3552606424293
../allalpha/2dpoA02 124 17.2413881581669
../allalpha/2dq0A01 107 20.9427266994159
../allalpha/2dqaA00 115 12.7586799852156
../allalpha/2dqbA00 359 21.6603050264988
../allalpha/2dqlA00 115 16.1464003640648
../allalpha/2ds2D01 57 11.5301782261751
../allalpha/2ds3A02 38 14.4163500058199
../allalpha/2ds3A03 446 20.9750103546194
../allalpha/2dsjA01 67 11.0447994830935
../allalpha/2dt7B01 59 10.5290894267122
../allalpha/2du9A00 115 19.5338053948167
../allalpha/2duyA00 64 10.3210807624601
../allalpha/2dw4A03 101 24.9488836113836
../allalpha/2dyoA02 60 11.4565744697944
../allalpha/2dzlA00 66 16.3115102976069
../allalpha/2dznA00 226 20.3700262175475
../allalpha/2dznF00 69 10.9359003671275
../allalpha/2e0iA02 98 13.7853786808724
../allalpha/2e19A01 47 9.48114636166807
../allalpha/2e1mA03 80 12.9647409032995
../allalpha/2e1mA05 91 13.3050530635284
../allalpha/2e1mB02 46 13.7363893903895
../allalpha/2e1mC02 50 11.4153193424626
../allalpha/2e2aA00 104 15.9819558880791
../allalpha/2e2eA01 151 17.9553751641698
../allalpha/2e31A01 62 12.1095801479457
../allalpha/2e58A01 67 11.4768904524511
../allalpha/2e5sA00 98 16.7467528798276
../allalpha/2e5vA03 97 13.6335129052389
../allalpha/2e5yA02 45 11.3287590635079
../allalpha/2e5zA01 59 10.8144446258929
../allalpha/2e6wA00 96 13.1636716377598
../allalpha/2e71A00 83 13.1187584722671
../allalpha/2e7xA01 52 10.1419626384888
../allalpha/2e87A01 158 19.074562142267
../allalpha/2e8gA01 124 15.3084824399822
../allalpha/2e8oA01 62 9.91475061481136
../allalpha/2e8pA01 71 11.0680430635634
../allalpha/2e9fA01 95 13.8815534443986
../allalpha/2e9xA01 128 19.8779838492507
../allalpha/2e9xB02 109 17.0298119597535
../allalpha/2e9xD01 137 19.7318869310588
../allalpha/2e9xG00 183 19.655684824713
../allalpha/2eabA02 511 22.5358823983906
../allalpha/2eapA01 77 11.8601166741467
../allalpha/2eb1C00 169 16.0409539557528
../allalpha/2ebfX02 143 15.7403745734762
../allalpha/2ebiA01 66 12.3570824050872
../allalpha/2eboA00 74 18.5069224010279
../allalpha/2ebyA01 79 12.0750840639616
../allalpha/2ebzA01 68 11.3873913845431
../allalpha/2ebzA02 81 11.7940517131014
../allalpha/2ec6B01 58 12.5136844931314
../allalpha/2ecbA01 51 10.3176940822145
../allalpha/2ee4A01 192 16.7611293750533
../allalpha/2ee7A01 115 13.6945161058085
../allalpha/2ef1A01 128 14.224609941823
../allalpha/2ef8A00 83 12.2432992392875
../allalpha/2efeA01 81 13.4162712991018
../allalpha/2efjA01 134 15.4434447141572
../allalpha/2efkA01 256 43.6695277716445
../allalpha/2eh3A02 121 14.0496103429603
../allalpha/2ejsA00 58 12.991847829286
../allalpha/2ekfA01 46 9.28236787176153
../allalpha/2elbA01 237 35.9858219556476
../allalpha/2elcA01 67 11.5477497650504
../allalpha/2elhA01 66 12.9607089825676
../allalpha/2eljA01 75 12.2637459036807
../allalpha/2eo2A00 71 12.516422435394
../allalpha/2epkX03 222 18.8335768894174
../allalpha/2eqoA01 131 13.3781651607518
../allalpha/2eqxA01 94 12.6648140460429
../allalpha/2eqyA01 112 16.2652483020153
../allalpha/2erbA01 107 12.9762945606234
../allalpha/2erlA00 40 8.89464076558182
../allalpha/2es9A00 97 12.2896906063717
../allalpha/2eshA00 114 17.1395086727447
../allalpha/2esnA01 89 13.2662275596888
../allalpha/2etdA00 128 17.319976957349
../allalpha/2ethA00 135 18.3412438659974
../allalpha/2etnB01 76 16.6860298772322
../allalpha/2etsA00 112 14.3380432647857
../allalpha/2eucA00 105 12.9711084151316
../allalpha/2evaA02 213 16.6557262981782
../allalpha/2ew2A02 131 14.2308736092777
../allalpha/2ewfA02 81 13.5433627523024
../allalpha/2ewtA00 71 10.8923725526912
../allalpha/2ex3B02 81 13.1575944830157
../allalpha/2f07B00 196 19.2402881579095
../allalpha/2f1kC02 113 16.1719478045792
../allalpha/2f22A00 125 15.0027722042284
../allalpha/2f2bA00 245 16.9521820450317
../allalpha/2f2cA01 109 12.8156786758078
../allalpha/2f2cA02 106 12.9705135125892
../allalpha/2f2eA01 89 13.3625545884442
../allalpha/2f33A01 71 11.2097506554424
../allalpha/2f33A03 87 11.293325013275
../allalpha/2f37A00 244 19.6856622434378
../allalpha/2f3nA00 65 10.3131720744473
../allalpha/2f48A03 75 11.516162451604
../allalpha/2f4iA01 53 10.8706997994745
../allalpha/2f4qA02 126 14.8476752908754
../allalpha/2f5jB00 159 15.9201989222094
../allalpha/2f6qB02 52 19.5512456359003
../allalpha/2f6sA00 176 15.1087035149683
../allalpha/2f76X00 100 14.080384032174
../allalpha/2f8lA01 81 11.7086685150649
../allalpha/2f8xK00 218 20.0317810837435
../allalpha/2f93B00 51 12.5310536818556
../allalpha/2fa5A00 133 17.4286972714906
../allalpha/2fb1A02 81 12.7733263131643
../allalpha/2fb5A01 72 16.7436648160497
../allalpha/2fbaA00 492 21.4916843931309
../allalpha/2fbhA00 137 16.6452382428432
../allalpha/2fbiA00 129 16.3886282973048
../allalpha/2fbkA00 156 19.3143883489158
../allalpha/2fbmA02 49 18.6491997258773
../allalpha/2fbnA00 153 17.1472481910766
../allalpha/2fbqA00 213 18.8917687494993
../allalpha/2fcwA00 106 19.2712765612988
../allalpha/2fd5A01 48 10.5674009528773
../allalpha/2fd5A02 132 14.8223631326985
../allalpha/2fdrA02 64 11.1684509449724
../allalpha/2fe3B01 85 12.0802319340231
../allalpha/2fe8A02 124 14.0748040125517
../allalpha/2fefA01 125 16.1786785646789
../allalpha/2fefA02 154 14.9412853309516
../allalpha/2felE00 337 23.7827648882391
../allalpha/2ff4A01 99 12.8543079405921
../allalpha/2ff4A02 182 17.3518851889036
../allalpha/2ffeA02 87 13.038678720243
../allalpha/2ffhA03 100 14.7879472493345
../allalpha/2ffjA01 56 10.2189204187094
../allalpha/2ffjA02 65 12.3158404380546
../allalpha/2fgyA01 107 20.1622783865631
../allalpha/2fh0A00 81 14.1643729272493
../allalpha/2fi0A00 79 11.3061770667527
../allalpha/2fi1A02 64 10.4925667650761
../allalpha/2fi2A00 94 14.7206454442945
../allalpha/2fi7A00 223 20.9828872953656
../allalpha/2ficB00 201 30.9263046953096
../allalpha/2fipA00 115 14.2426767683983
../allalpha/2fiqA02 119 15.0673947215763
../allalpha/2fj6A01 72 11.2277260372265
../allalpha/2fjcB00 156 16.3896366457417
../allalpha/2fji101 209 21.5778503552279
../allalpha/2fji102 190 17.540018186067
../allalpha/2fjrA01 76 11.6737420918757
../allalpha/2fl4A01 43 13.9378305695858
../allalpha/2fm8C01 198 16.615336446324
../allalpha/2fmlA01 33 9.82931176054308
../allalpha/2fmlA03 60 10.7186246771553
../allalpha/2fmyA02 82 11.2937310938119
../allalpha/2fnaA02 76 13.5262166655312
../allalpha/2fnaA03 72 11.3021469981566
../allalpha/2fnqA02 442 22.5800335768772
../allalpha/2fo1E00 283 23.9452490275242
../allalpha/2fonA04 129 17.9056267136656
../allalpha/2fozA00 335 18.2468874956282
../allalpha/2fp1B00 157 16.1646711766989
../allalpha/2fq3A00 85 12.2347528670442
../allalpha/2fq4A02 136 15.4170225961381
../allalpha/2fsfB02 31 8.48919684369426
../allalpha/2fsfB04 212 25.4661077458852
../allalpha/2fswA00 90 14.7936296638239
../allalpha/2ftzA00 241 17.8824467526482
../allalpha/2fu2A00 77 11.1664583283715
../allalpha/2fu4A00 81 11.85075342752
../allalpha/2fulB00 155 15.1099767742721
../allalpha/2fupA00 126 16.1598872338343
../allalpha/2fuqA01 330 19.1143255738235
../allalpha/2fx0A01 45 9.63086036878134
../allalpha/2fx0A02 132 15.1612100984592
../allalpha/2fxaA00 150 18.159636368852
../allalpha/2fxmB00 112 48.1928593443795
../allalpha/2fyzA00 57 24.6397362706633
../allalpha/2fzfA01 150 15.7613516665968
../allalpha/2g0dA00 404 20.320417306102
../allalpha/2g1pA02 100 12.997677490098
../allalpha/2g2dA00 160 16.6332534762821
../allalpha/2g36A02 107 14.9350976159915
../allalpha/2g38B00 173 28.4367273428842
../allalpha/2g3aA01 31 12.1545570558423
../allalpha/2g3bA00 185 17.4482130649874
../allalpha/2g3kA00 93 12.7868474290671
../allalpha/2g3qA00 43 8.81714141445813
../allalpha/2g3vA00 152 17.511730256225
../allalpha/2g5cA02 103 16.3813880217025
../allalpha/2g5gX02 59 11.2167422514225
../allalpha/2g7gA00 186 19.8588879931008
../allalpha/2g7lA00 198 20.294460472092
../allalpha/2g7rA00 86 13.0809254624083
../allalpha/2g7sA00 187 18.139020879454
../allalpha/2g80A02 78 12.1438829635181
../allalpha/2g8lA01 61 11.7698124476536
../allalpha/2g8lA02 63 12.2707585367109
../allalpha/2g8yA01 110 14.0379876258071
../allalpha/2g8yA03 28 12.5503525822495
../allalpha/2g9wA01 65 10.7455161066862
../allalpha/2ga1A01 29 9.89686702849876
../allalpha/2ga1A02 71 11.2922425062903
../allalpha/2gauA02 81 11.1712457239488
../allalpha/2gbbA00 152 15.7846252058678
../allalpha/2gboA00 79 28.3186654529547
../allalpha/2genA00 186 18.1741631347089
../allalpha/2gf2A02 134 14.9607013830688
../allalpha/2gf4A00 85 18.0509774284791
../allalpha/2gfhA02 86 12.0332690936045
../allalpha/2gfnA00 190 17.9345839148426
../allalpha/2gfpA00 375 20.0077538471554
../allalpha/2ggfA00 137 14.9024713278447
../allalpha/2ggzA00 165 16.2888330849225
../allalpha/2gh1A02 106 14.9428839937401
../allalpha/2gicD02 195 18.564465815725
../allalpha/2gkmA00 127 14.8334714759568
../allalpha/2gleA00 74 10.7944771529462
../allalpha/2gloA00 59 10.8301580500059
../allalpha/2gm6A01 40 10.3410199745963
../allalpha/2gmyD00 145 15.1491059613153
../allalpha/2gnoA02 59 12.6633506496259
../allalpha/2gnoA03 99 13.0033060105796
../allalpha/2gnrA01 68 14.0545789445738
../allalpha/2gnxA01 174 18.0333451630844
../allalpha/2go7A02 67 10.8688524226376
../allalpha/2gomA00 61 10.9670144685874
../allalpha/2gpeD01 39 12.2273491926942
../allalpha/2gqfA03 60 10.5608317304767
../allalpha/2gruA02 197 16.0052785361554
../allalpha/2gs4A00 156 16.4583020595938
../allalpha/2gscE00 112 14.1370276078989
../allalpha/2gslA00 122 14.3812859357832
../allalpha/2gsmB01 96 20.6235651575951
../allalpha/2gsqA02 108 14.2423077705266
../allalpha/2gtaA00 92 16.1503421293874
../allalpha/2gtqA02 80 12.7944941484487
../allalpha/2gtqA03 159 15.9147928399388
../allalpha/2gtqA05 323 21.1003903064092
../allalpha/2gtsA00 76 17.4199513786677
../allalpha/2gttC01 179 15.9882613501252
../allalpha/2gttJ02 193 19.076206601857
../allalpha/2gtvX00 104 14.5462365326682
../allalpha/2guhA00 154 17.6431732673833
../allalpha/2gutA00 77 13.1482993233462
../allalpha/2guzA00 71 11.9622582194993
../allalpha/2guzB00 65 11.7251799805921
../allalpha/2gv9A05 59 14.6075057423253
../allalpha/2gv9B06 203 19.934219380093
../allalpha/2gviA01 62 12.0024803042627
../allalpha/2gw1A02 360 23.1864924948897
../allalpha/2gwrA02 100 12.6885882572452
../allalpha/2gxaE01 73 12.7876053389208
../allalpha/2gxgA00 140 17.1714823373475
../allalpha/2gz4A00 200 16.4853722077074
../allalpha/2gz6A00 372 19.824973028702
../allalpha/2h09A01 71 12.4039804525982
../allalpha/2h09A02 56 11.6933429802691
../allalpha/2h1jA00 551 23.4250712207082
../allalpha/2h34A02 156 14.3637142441191
../allalpha/2h3rA01 76 20.3601452631252
../allalpha/2h56A01 103 12.3500610923366
../allalpha/2h56A02 111 13.4861825885528
../allalpha/2h5nC00 124 12.9965913160027
../allalpha/2h6bA02 96 13.1161686045365
../allalpha/2h7bA01 96 12.7025401710353
../allalpha/2h7oA01 123 14.474245073715
../allalpha/2h7oA02 147 25.2847338919087
../allalpha/2h8aA00 121 16.8161831649986
../allalpha/2h8pC00 57 14.1251355199975
../allalpha/2h8pD00 43 17.4882382960617
../allalpha/2h9dA00 84 16.201873343672
../allalpha/2hcfA02 63 10.8035684668791
../allalpha/2hcnA03 66 11.47968356235
../allalpha/2hd0A01 78 11.9431198012681
../allalpha/2hdoA02 60 10.8844545102688
../allalpha/2hdwA02 91 14.8132902519214
../allalpha/2he7A02 108 13.2849296313503
../allalpha/2hekA01 281 19.1468102148617
../allalpha/2hepA00 42 10.6363976732594
../allalpha/2hf5A00 68 11.3115135492024
../allalpha/2hfiA00 123 15.2448840259751
../allalpha/2hgcA00 78 11.40552058746
../allalpha/2hgkA01 105 13.689461091596
../allalpha/2hgsA03 81 13.549501163857
../allalpha/2hh6A00 106 16.7183404855713
../allalpha/2hh7A00 85 17.2573804004854
../allalpha/2hi0A02 89 11.9298165273598
../allalpha/2hi4A00 480 22.6052604350706
../allalpha/2hinA00 66 11.3568929151498
../allalpha/2hivA01 218 18.2168573971708
../allalpha/2hjmA01 84 13.0442209539998
../allalpha/2hjqA02 53 10.5549179158362
../allalpha/2hktA00 159 17.1340513717115
../allalpha/2hkuA00 188 17.9982590229933
../allalpha/2hkvA01 138 15.3364339523542
../allalpha/2hl7A00 82 11.7857673879226
../allalpha/2hnhA03 78 11.9977495309069
../allalpha/2hnlA02 110 14.3162600385594
../allalpha/2hoeA01 57 10.5786869332232
../allalpha/2honA01 271 18.3400702768807
../allalpha/2honA02 146 17.0355238487002
../allalpha/2hoqA02 79 11.6502947787866
../allalpha/2hp0A01 292 17.6814561112966
../allalpha/2hpiA03 71 11.4559713888699
../allalpha/2hpkA00 175 16.78260304539
../allalpha/2hpsA00 179 15.7267620353762
../allalpha/2hqcA01 202 18.0983590402185
../allalpha/2hqrA02 106 13.9165187656005
../allalpha/2hqtK00 117 13.8923699667377
../allalpha/2hr2A00 150 15.7006316074878
../allalpha/2hr3A01 30 13.3706526086052
../allalpha/2hr3A02 59 10.0133795134069
../allalpha/2hr3A03 48 14.7431576443432
../allalpha/2hraA02 91 12.1670369773861
../allalpha/2hroA02 128 15.0226378123709
../allalpha/2hs5A01 67 10.7212992565602
../allalpha/2hs5A02 138 14.0905467459134
../allalpha/2hsbA00 122 13.720732855394
../allalpha/2hsnA01 53 11.2165408556976
../allalpha/2hsnA02 107 13.8861273258558
../allalpha/2hszA02 74 11.1643929920991
../allalpha/2htjA01 60 10.069039247642
../allalpha/2hu9A02 69 10.8484882738457
../allalpha/2hujA00 122 15.2726420130129
../allalpha/2hvgA02 269 23.9583516045749
../allalpha/2hvgA03 64 11.0266579208555
../allalpha/2hvrA03 87 13.3893575522814
../allalpha/2hwjA02 59 10.5841568271109
../allalpha/2hxiA01 63 11.1659171948712
../allalpha/2hxiA02 131 18.0846714063499
../allalpha/2hxjA00 114 16.4159550097119
../allalpha/2hxoA01 63 11.342363238706
../allalpha/2hxoA02 142 17.788975221937
../allalpha/2hyjA01 46 9.98754528497722
../allalpha/2hyjA02 147 15.6397897627653
../allalpha/2hytA00 175 19.1295457702272
../allalpha/2hz8A00 115 14.812228625017
../allalpha/2hzdA00 82 15.8413276173135
../allalpha/2i0kA04 50 11.4086540802848
../allalpha/2i0mA01 106 16.966947398076
../allalpha/2i0mA02 101 16.1593381929955
../allalpha/2i10A01 59 10.587246190041
../allalpha/2i10A02 114 14.481865449665
../allalpha/2i15A01 38 13.4331667146941
../allalpha/2i15A02 84 13.9337304514597
../allalpha/2i1jA04 98 19.6761372911009
../allalpha/2i1kA04 162 31.6885817923804
../allalpha/2i1qA01 62 10.9229147806889
../allalpha/2i2oA00 206 17.976901634261
../allalpha/2i2xB01 100 13.1103737481393
../allalpha/2i39B00 119 13.3838594914156
../allalpha/2i3fA00 206 16.1102145479173
../allalpha/2i53A01 143 14.4303668563309
../allalpha/2i53A02 111 13.4474068286018
../allalpha/2i5hA02 96 14.1851332779565
../allalpha/2i5uA00 75 11.4286993532831
../allalpha/2i6hA01 78 12.0793343490133
../allalpha/2i6hA02 87 14.3665853036882
../allalpha/2i6lA02 201 16.3135068131126
../allalpha/2i6xA02 70 11.6307936523818
../allalpha/2i71A02 145 15.9372645519072
../allalpha/2i76A02 102 15.0628704100291
../allalpha/2i7aA00 157 15.9821171376114
../allalpha/2i7kA00 117 14.811487799518
../allalpha/2i7nA03 43 10.6869894684295
../allalpha/2i88A00 178 15.0236419244448
../allalpha/2i8bA00 124 15.4809160607586
../allalpha/2i8dA01 76 13.4468960069584
../allalpha/2i8dA02 32 12.215030691446
../allalpha/2i9cA01 107 13.4492212862518
../allalpha/2ia1B02 50 11.6083486571863
../allalpha/2ia2A01 68 10.948352068429
../allalpha/2iaiA01 63 16.0658470841446
../allalpha/2iaiA02 133 15.2808610886385
../allalpha/2iakA01 192 25.9638812080032
../allalpha/2iazA00 105 18.0484311080378
../allalpha/2ib0A01 135 15.016450410519
../allalpha/2ib1A00 91 13.4610113040177
../allalpha/2ibdA01 45 9.89481359171636
../allalpha/2ibdA02 145 15.9974661523832
../allalpha/2ic6A00 71 16.0237303138067
../allalpha/2icpA01 72 12.1376938273134
../allalpha/2icwG01 124 15.4436783576987
../allalpha/2icwG02 89 12.5290058528762
../allalpha/2id3A01 49 10.1174110822835
../allalpha/2id3A02 139 15.3683328535054
../allalpha/2idbA03 34 17.7013419200324
../allalpha/2idgA00 155 15.2636804593029
../allalpha/2idxB01 168 16.9774929714571
../allalpha/2iewB00 256 18.0949678473354
../allalpha/2if4A02 133 15.3511325649634
../allalpha/2ifcA01 244 16.6792754689633
../allalpha/2ifcA02 104 12.5973905355989
../allalpha/2ifuA00 265 25.4549225593952
../allalpha/2ig3A00 127 14.6428429867234
../allalpha/2igpA00 114 13.0020642378366
../allalpha/2igsA00 204 17.1649812798881
../allalpha/2ihr101 106 18.2680927207879
../allalpha/2ii2A01 69 10.7883587851268
../allalpha/2ii2A02 58 10.3148002402871
../allalpha/2ii2A03 98 12.126894078959
../allalpha/2ii2A04 79 11.2544568690115
../allalpha/2iiuA00 201 18.4097026141577
../allalpha/2ijeS00 237 19.4778962829646
../allalpha/2ijlA00 104 16.7661313290231
../allalpha/2ijpB00 226 18.7516092488038
../allalpha/2ijqA00 145 14.0504032114586
../allalpha/2ijrA02 173 15.4607844768902
../allalpha/2ikbA00 158 15.5623883074996
../allalpha/2ilrA00 249 21.2737020535976
../allalpha/2im9A01 116 13.4647509645153
../allalpha/2im9A03 36 9.8187357589621
../allalpha/2imiB02 140 15.6888702209007
../allalpha/2imsA00 159 14.8470698935206
../allalpha/2in3A02 123 15.263620740107
../allalpha/2incA00 491 23.275091943249
../allalpha/2incB00 322 21.5085069915191
../allalpha/2innA00 480 23.53499334349
../allalpha/2innC00 303 21.3058823229203
../allalpha/2ip2A01 84 13.9065747178578
../allalpha/2ip6A00 87 12.0398069694029
../allalpha/2ipqX01 44 9.89280183244739
../allalpha/2iqcA00 173 17.6965655283244
../allalpha/2is6A04 161 16.4910940719804
../allalpha/2is9A01 113 14.114547118535
../allalpha/2isyA01 137 15.2391308263527
../allalpha/2itaA01 56 20.1345225316492
../allalpha/2itbA00 195 16.3548048067608
../allalpha/2iu1A00 178 15.5270737322294
../allalpha/2iu5B00 177 18.3917487241127
../allalpha/2iufA02 97 15.3809414797981
../allalpha/2ivdA03 92 13.0103537602662
../allalpha/2ivxB01 140 14.9098331336989
../allalpha/2ivxB02 115 13.5612153419429
../allalpha/2iw3A01 320 24.6609112593781
../allalpha/2iw3A02 89 12.8451992653833
../allalpha/2iw5A01 109 13.994513878796
../allalpha/2iw5B00 133 32.4492429298574
../allalpha/2ix5A01 134 15.3831632258031
../allalpha/2ix5A03 155 17.8431371755331
../allalpha/2ix7C00 58 25.2140895373535
../allalpha/2ixnA02 107 15.25945350687
../allalpha/2ixoA02 114 15.9100653942363
../allalpha/2ixsA01 156 14.620596402831
../allalpha/2iz1A02 255 18.3987484990766
../allalpha/2iz2A00 232 18.1802714412294
../allalpha/2j0oA00 284 24.8095345855268
../allalpha/2j0wA02 93 13.6274758120404
../allalpha/2j1dG01 378 36.7217480938726
../allalpha/2j1oA00 255 17.8698100342705
../allalpha/2j49A00 134 14.2153111540301
../allalpha/2j4bB00 133 14.7750449728788
../allalpha/2j58A04 31 14.3750829705428
../allalpha/2j59M02 25 10.7740112879094
../allalpha/2j5bA02 121 15.6469932177867
../allalpha/2j5oA01 65 10.1322660794539
../allalpha/2j7aC00 145 18.3878595787169
../allalpha/2j7nA02 80 11.8201042804199
../allalpha/2j8pA00 49 10.9433125770156
../allalpha/2j9qB00 269 19.6162632023291
../allalpha/2j9wB00 99 13.0838499092317
../allalpha/2ja2A03 84 13.0908547905007
../allalpha/2ja2A04 52 9.49963532644433
../allalpha/2ja2A05 98 11.9754641404462
../allalpha/2jaeA03 101 15.8713804821501
../allalpha/2janA02 101 13.3518639066825
../allalpha/2jarA02 55 10.1371331649519
../allalpha/2jbrA01 119 14.8582788150468
../allalpha/2jbrA03 185 20.3006316070647
../allalpha/2jbvA03 57 12.8338213859062
../allalpha/2jbwA01 99 13.6677843300218
../allalpha/2jbxA00 126 13.8700989964524
../allalpha/2jd3A01 78 15.2824915770175
../allalpha/2jdiH02 42 10.5820450037529
../allalpha/2jeeA00 78 33.5670035512618
../allalpha/2jekA00 140 13.7056181457716
../allalpha/2jexA01 96 14.2342703175731
../allalpha/2jf4A00 486 22.5557899242503
../allalpha/2jg6A00 186 16.2121914623843
../allalpha/2jgdA01 76 13.0275633719888
../allalpha/2jh1A01 108 13.0379919296827
../allalpha/2jh1A02 112 14.5916703872958
../allalpha/2jhjA02 120 14.0268426358476
../allalpha/2jhnA03 60 11.1508931607393
../allalpha/2jhpA03 98 15.0860112535857
../allalpha/2jifA01 118 14.3916329400348
../allalpha/2jifA03 154 17.9930551486673
../allalpha/2jiiA02 200 16.0814876506148
../allalpha/2jjnA00 395 21.0336846559874
../allalpha/2jk8A01 233 18.4084695844464
../allalpha/2jkvA03 47 10.6110283747505
../allalpha/2jl8102 45 9.85478609036815
../allalpha/2jlnA00 463 22.80505123376
../allalpha/2jmhA01 101 15.7262256392369
../allalpha/2jmkA00 110 13.386385036149
../allalpha/2jmlA00 81 12.1625319881491
../allalpha/2jmsA01 47 8.79365028369367
../allalpha/2jn6A01 85 14.9742152604316
../allalpha/2jnfA01 74 10.9508206363527
../allalpha/2jnsA01 81 13.6608966258947
../allalpha/2jo1A00 72 21.8196358385764
../allalpha/2jo7A00 224 18.9905201157226
../allalpha/2jokA01 175 16.973893451082
../allalpha/2jp7A00 57 9.956099565818
../allalpha/2jpcA00 61 10.5883318405346
../allalpha/2jpfA01 87 13.8732769622688
../allalpha/2jpnA00 79 14.9424334387764
../allalpha/2jpqA00 83 17.4546110425701
../allalpha/2jq3A00 79 24.1950397296559
../allalpha/2jqqA00 154 15.7604416297639
../allalpha/2jqtA00 57 12.0991127077639
../allalpha/2jrmA00 60 13.1746799844542
../allalpha/2jrtA01 86 12.4456912203979
../allalpha/2js3A01 76 15.1126909115411
../allalpha/2js5A00 71 15.3654831700728
../allalpha/2js9A00 81 11.2322040532532
../allalpha/2jscB01 80 11.6716394800535
../allalpha/2jspA01 57 9.92491871103964
../allalpha/2jswA00 189 18.6399046873924
../allalpha/2jt1A00 71 11.202934780498
../allalpha/2jtvA00 65 10.5715095615275
../allalpha/2ju1A00 95 13.0265877887009
../allalpha/2juaA00 102 13.2852979244454
../allalpha/2jucA00 55 9.49386082055135
../allalpha/2jugA01 55 10.5505618344935
../allalpha/2jujA00 56 11.1800615169007
../allalpha/2juzA00 80 16.4820350696931
../allalpha/2jv7A00 78 12.5209405027789
../allalpha/2jv9A01 108 12.5818866051256
../allalpha/2jvgA00 72 14.554689831138
../allalpha/2jvwA01 60 10.1678843577872
../allalpha/2jwaA00 44 18.3323746869072
../allalpha/2jx0A00 131 16.4315660333226
../allalpha/2jxlA00 89 13.1483859552371
../allalpha/2jxuA00 153 14.5310400473241
../allalpha/2jynA01 136 14.3613502824821
../allalpha/2k0nA00 85 13.8230767406935
../allalpha/2k19A00 98 12.9969496619397
../allalpha/2k1aA00 42 18.0191189122281
../allalpha/2k1oA00 54 13.0989715003354
../allalpha/2k27A02 82 27.3010090081435
../allalpha/2k29A00 50 12.2165670266896
../allalpha/2k2aA00 70 11.4520652359818
../allalpha/2k36A00 149 15.0924344660547
../allalpha/2k37A00 59 20.7988736834163
../allalpha/2k3nA00 160 18.6091302491703
../allalpha/2k3oA00 129 13.7219240593742
../allalpha/2k3pA01 116 13.3740841617557
../allalpha/2k3qA00 118 14.7875438497459
../allalpha/2k47A00 73 12.0430974537898
../allalpha/2k4bA00 69 11.9345115370957
../allalpha/2k4jA00 105 14.0017642926536
../allalpha/2k4pA00 65 10.8140984714646
../allalpha/2k53A00 70 11.1853945720228
../allalpha/2k5cA00 88 13.0481415424042
../allalpha/2k5eA00 73 11.6985318761713
../allalpha/2k60A01 73 11.9937224333021
../allalpha/2k60A02 68 10.1999342642714
../allalpha/2k6lA00 51 13.175275164027
../allalpha/2k6mS00 67 11.8292836027857
../allalpha/2k6xA00 72 13.3361142469086
../allalpha/2k73A00 183 20.1341979137894
../allalpha/2k77A00 145 14.0100956799798
../allalpha/2k7bA00 76 11.9241438630563
../allalpha/2k85A00 65 10.7868336061984
../allalpha/2k88A00 60 24.327788535678
../allalpha/2k89A00 80 13.0776269567652
../allalpha/2k9aA00 136 18.0168694717617
../allalpha/2k9jB00 43 18.799524999609
../allalpha/2k9lA00 76 12.4824623974245
../allalpha/2k9mA00 130 15.3260291671395
../allalpha/2k9pA00 80 17.767099292174
../allalpha/2k9qA01 40 10.3066308220424
../allalpha/2k9qA02 37 13.0398605802282
../allalpha/2k9sA00 107 15.461135431392
../allalpha/2k9yA00 41 14.3980894596899
../allalpha/2ka6B00 45 14.7584576636376
../allalpha/2katA00 115 15.9927830229042
../allalpha/2kbbA00 174 16.3031331118687
../allalpha/2kbiA01 79 11.6763110663398
../allalpha/2kbzA00 99 13.7607540569956
../allalpha/2kc6A01 38 8.13071243539357
../allalpha/2kc7A00 99 13.9412304092773
../allalpha/2kckA00 112 15.3980485505993
../allalpha/2kd1A00 118 13.8761668096106
../allalpha/2kdcA00 121 21.7573632882561
../allalpha/2kdoA02 73 11.859066837122
../allalpha/2kebA00 78 11.8279531221661
../allalpha/2kelA00 46 11.4429426976318
../allalpha/2keyA00 112 14.9078335640743
../allalpha/2kfdA00 65 10.9425665915025
../allalpha/2kg5A01 64 10.530968833691
../allalpha/2kg7A00 97 20.3879934901595
../allalpha/2kg7B00 97 20.5197749570149
../allalpha/2kgfA00 140 15.3866019691447
../allalpha/2kgoA01 74 16.0668782351051
../allalpha/2khmA01 108 14.2474624232488
../allalpha/2khqA01 102 12.5808971561321
../allalpha/2khvA01 85 12.395969062713
../allalpha/2ki4B00 96 14.8040958253616
../allalpha/2kicA00 96 14.3939144082669
../allalpha/2kifA00 102 12.4079610194515
../allalpha/2kinB01 80 13.0191925894823
../allalpha/2kivA01 63 10.3647947789513
../allalpha/2kiwA01 86 12.3622337121509
../allalpha/2kj5A00 116 13.9136313663713
../allalpha/2kj8A00 118 15.3701242957678
../allalpha/2kj9A00 118 14.8326511847507
../allalpha/2kjfA00 60 10.3505870702799
../allalpha/2kjgA00 99 13.0050924059186
../allalpha/2kjiA00 50 10.0167394355648
../allalpha/2kk2A00 61 9.94426361623228
../allalpha/2kkeA00 53 13.3338944224294
../allalpha/2kkmA01 125 16.6061684805597
../allalpha/2kkoA00 108 17.1126527885711
../allalpha/2kkpA00 117 14.2388664554659
../allalpha/2kldA01 46 10.5669113188265
../allalpha/2kloA00 138 22.8058028474176
../allalpha/2klqA00 114 15.0769228722962
../allalpha/2km4A00 137 14.0486904387243
../allalpha/2km6A00 96 12.1282194889442
../allalpha/2kmgA00 142 14.353918985022
../allalpha/2kmuA00 56 11.495343474204
../allalpha/2kn6A02 82 12.061587218882
../allalpha/2knaA01 54 10.0041036307302
../allalpha/2kncB00 79 33.3698233697058
../allalpha/2kndA00 110 13.6842077358846
../allalpha/2kngA01 43 10.7873752426252
../allalpha/2knjA00 90 11.8821604683993
../allalpha/2ko6A00 89 14.4784928439459
../allalpha/2kobA01 93 12.2632092000577
../allalpha/2koeA00 40 11.2820298027992
../allalpha/2kogA00 116 31.6406788508333
../allalpha/2kp6A00 79 11.2279391554255
../allalpha/2kp7A01 74 11.6303113162626
../allalpha/2kp8A00 72 19.0550503716441
../allalpha/2kpjA01 70 11.1403974123045
../allalpha/2kpmA01 75 11.9859002579605
../allalpha/2kq9A00 112 15.4161360864627
../allalpha/2kqpA00 86 15.9426768981396
../allalpha/2kqrA01 74 11.9819230610173
../allalpha/2kr1A00 64 11.3123470247556
../allalpha/2kr5A01 76 10.9575976983825
../allalpha/2kr6A01 106 14.0842148573218
../allalpha/2krhA00 85 12.2358677460216
../allalpha/2kruA01 52 9.74727391128172
../allalpha/2ks1B01 23 10.105414110655
../allalpha/2ks9A00 363 22.8701480239239
../allalpha/2ksdA00 75 15.1423079040357
../allalpha/2kseA00 77 15.7060254855649
../allalpha/2ksfA00 107 14.175231541432
../allalpha/2kslA00 51 10.5708673850993
../allalpha/2ksnA01 78 13.6181833073422
../allalpha/2kt9A01 99 13.3037387600944
../allalpha/2ktmA00 68 13.6657356804424
../allalpha/2ktyA02 226 16.6453818021621
../allalpha/2kuaA01 151 14.9970488734627
../allalpha/2kvcA01 88 11.9064638830163
../allalpha/2kveA00 65 13.0747967805629
../allalpha/2kvsA00 80 13.3590012610587
../allalpha/2kvuA00 75 12.8034852070624
../allalpha/2kvvA00 78 14.7239633045138
../allalpha/2kw3C00 62 16.3429431551965
../allalpha/2kwhA00 56 13.131653902799
../allalpha/2kwlA00 84 12.8519648836017
../allalpha/2kxeA00 72 12.2823064339002
../allalpha/2kxpA01 107 15.2866437740687
../allalpha/2ky4A01 131 14.6610910948181
../allalpha/2kz3A00 83 15.0581202650972
../allalpha/2kz5A00 91 23.5224631071805
../allalpha/2kz8A01 119 18.4080817188856
../allalpha/2kzcA00 85 12.3432120081301
../allalpha/2kzsA00 94 12.6779874237155
../allalpha/2kztA00 163 15.386775197753
../allalpha/2l01A00 77 12.1823035389839
../allalpha/2l02A00 82 12.0359747940625
../allalpha/2l09A01 52 9.6768646093799
../allalpha/2l0kA00 93 15.6939580142439
../allalpha/2l10A00 158 15.9648757223799
../allalpha/2l14B00 49 14.255971497567
../allalpha/2l1lB00 127 14.9644350969838
../allalpha/2l1pA00 83 13.7221630333499
../allalpha/2l22A01 91 15.1661421724471
../allalpha/2l2dA00 73 16.0380349904544
../allalpha/2l2oA00 85 11.7237266522766
../allalpha/2l35A00 63 15.4596587439932
../allalpha/2l3lA01 106 21.0479885162563
../allalpha/2l3nA00 104 19.8277971029653
../allalpha/2l3oA00 124 15.5165124992728
../allalpha/2l3wA01 128 14.4000410350533
../allalpha/2l49B01 53 9.78321277422868
../allalpha/2l4bA00 88 12.128607175057
../allalpha/2l4dA00 106 14.1257773055513
../allalpha/2l4eA00 57 12.6182747350913
../allalpha/2l4mA00 69 11.2507333513082
../allalpha/2l5aA00 225 18.9852378744183
../allalpha/2l5gB00 42 18.9969978847506
../allalpha/2l5qA02 92 12.5552579017542
../allalpha/2l6hA00 154 17.4019555449596
../allalpha/2l6jA00 111 16.75040517719
../allalpha/2l6oA02 42 9.6604224239573
../allalpha/2l6xA00 235 18.3725468760469
../allalpha/2l7kA00 76 12.1237496317195
../allalpha/2l7nA00 168 16.9576521789004
../allalpha/2l81A00 176 19.2937160551407
../allalpha/2l8kA00 123 14.2068727650032
../allalpha/2l9bA00 91 14.0038264982613
../allalpha/2l9fA00 102 13.1912979981942
../allalpha/2l9jA00 119 16.3947050158889
../allalpha/2l9mA00 132 19.5831720635042
../allalpha/2l9qA00 109 29.65321470816
../allalpha/2l9sA00 45 16.1403582551761
../allalpha/2lahA00 160 17.9766583833851
../allalpha/2laiA00 101 17.2159487221724
../allalpha/2lbcA01 42 8.46616465930995
../allalpha/2lbcA02 53 11.4864993613279
../allalpha/2lbfB01 69 11.226770590028
../allalpha/2lboA00 123 14.6587238149689
../allalpha/2lc3A00 88 13.3773628661041
../allalpha/2lckA00 297 22.9567317900781
../allalpha/2lcuA01 185 18.7971633301321
../allalpha/2ld3A00 88 14.531307808225
../allalpha/2ld7A00 94 19.263372914486
../allalpha/2ld7B00 75 12.4340725954737
../allalpha/2lefA00 86 15.0471442780623
../allalpha/2lf3A00 105 17.525182917196
../allalpha/2lfrA00 111 25.8425195501763
../allalpha/2lfwA01 141 15.4334455023283
../allalpha/2lg4A00 40 8.71901470415379
../allalpha/2lh0A00 70 20.4082507634105
../allalpha/2lh9A00 78 11.5621299160419
../allalpha/2lhiA00 176 15.3301210218147
../allalpha/2lhjA01 80 12.3457910657653
../allalpha/2lhrA00 78 16.2796084277534
../allalpha/2lhtA01 76 14.196779601528
../allalpha/2lhtA02 46 13.5182329142465
../allalpha/2lisA00 131 16.1825893589449
../allalpha/2liuA01 85 11.9308997664275
../allalpha/2ljlA01 41 16.5265229646652
../allalpha/2lkgA00 140 17.8704962071723
../allalpha/2lkiA00 83 11.4151385908129
../allalpha/2lklA01 72 11.5749296158167
../allalpha/2lkmA01 17 8.0428734936341
../allalpha/2llkA01 41 8.77806279432871
../allalpha/2llvA00 71 11.030610433067
../allalpha/2llwA00 71 13.1405974755444
../allalpha/2lm0A01 96 14.1746680773551
../allalpha/2lm4A01 92 12.4632892076191
../allalpha/2lmkA00 57 11.903127961148
../allalpha/2lmlA00 87 12.4323808287025
../allalpha/2lnhC00 47 26.5893606389618
../allalpha/2lniA00 133 17.152929091285
../allalpha/2lnlA00 296 20.6393710221873
../allalpha/2lnmA00 62 10.9659459451953
../allalpha/2lnzA00 40 10.7532478968566
../allalpha/2lo0A00 45 10.6749001145817
../allalpha/2lo6A00 154 15.5896785434209
../allalpha/2looA02 75 12.3506883461035
../allalpha/2loqA01 84 16.3407004730988
../allalpha/2lorA00 108 18.87169235688
../allalpha/2losA00 112 16.9602675624772
../allalpha/2lp7A00 59 22.4618428552744
../allalpha/2lpeA02 71 11.1548082338684
../allalpha/2lpnA00 105 12.2768101308608
../allalpha/2lqgA00 138 16.3338846546646
../allalpha/2lqtA00 72 14.629578830589
../allalpha/2lquA01 154 17.3598528220806
../allalpha/2lrdA00 61 10.0039234198309
../allalpha/2lrmA00 84 12.073185718695
../allalpha/2lseA00 101 13.2223564870888
../allalpha/2lskA00 95 12.4689898282925
../allalpha/2lsoA00 83 12.0860553982738
../allalpha/2lt3A01 100 12.6703730590461
../allalpha/2lteA00 103 17.886076544595
../allalpha/2ltuA00 62 12.633640626393
../allalpha/2lvaA01 44 9.3816265931096
../allalpha/2lvfA00 114 14.5311761946073
../allalpha/2lvsA01 56 10.7556188720645
../allalpha/2lvsA02 49 9.84237518130131
../allalpha/2lvvA00 220 20.4351601631243
../allalpha/2lw1A00 85 18.783189196129
../allalpha/2lw4A00 113 13.5283588874151
../allalpha/2lwdA00 96 11.4298134094037
../allalpha/2lwxA00 88 11.7918190407819
../allalpha/2lxeA01 69 11.9449051180205
../allalpha/2lxlA00 163 17.327872400592
../allalpha/2ly1A01 79 12.3954663305321
../allalpha/2ly1A03 81 13.0813618029633
../allalpha/2ly8A00 121 16.3553087247745
../allalpha/2lycA00 130 15.029538429808
../allalpha/2lyiA01 148 13.5417390764201
../allalpha/2lznA00 143 17.2819604014002
../allalpha/2m0bA00 44 18.6790285462829
../allalpha/2m0rA00 104 15.3717477861593
../allalpha/2m1bA00 116 15.0797222836834
../allalpha/2m1uA01 67 11.1162360533484
../allalpha/2m35A00 52 10.3620636985152
../allalpha/2m3aA00 67 11.5425383901016
../allalpha/2m3eA00 50 18.226786552555
../allalpha/2m45A00 87 13.2376253738194
../allalpha/2m4eA00 86 12.4403211892694
../allalpha/2m4gA00 75 19.7299194571944
../allalpha/2m4hA00 67 10.4270709245024
../allalpha/2m5rA00 80 11.394104033371
../allalpha/2m5zA00 43 9.01064848487064
../allalpha/2m63A00 157 15.3074989276716
../allalpha/2m67A00 81 18.8469738315363
../allalpha/2m6bA00 150 19.4337773978241
../allalpha/2m6uA00 82 13.7155626411571
../allalpha/2m7aA00 86 14.0950279803183
../allalpha/2m7bA00 77 12.7122575688272
../allalpha/2m7lA01 86 12.6294436425142
../allalpha/2m7lA02 58 10.1869975741094
../allalpha/2m7zA00 81 13.5817241884044
../allalpha/2m87A00 103 13.8662148079563
../allalpha/2m8eA00 57 13.8400355153731
../allalpha/2m8gX00 70 19.9930545751595
../allalpha/2m9hA00 106 20.0689319606081
../allalpha/2m9nA00 61 10.4889301679818
../allalpha/2ma3A00 88 21.3922248835074
../allalpha/2mabA00 109 13.8227954436849
../allalpha/2mahA00 128 14.5501063081089
../allalpha/2maxA00 114 16.3508269088268
../allalpha/2mb9A00 106 13.8784567609544
../allalpha/2mbfA01 97 14.1803655395765
../allalpha/2mbgA01 199 16.3503904491329
../allalpha/2mc3A00 103 12.7058639462348
../allalpha/2md0A00 51 12.6448179561197
../allalpha/2memA00 119 13.8717038005351
../allalpha/2mezA00 102 14.4901186725028
../allalpha/2mf4A01 82 11.4206111718536
../allalpha/2mg4A00 66 11.178057894044
../allalpha/2mgqA00 68 11.4748882788038
../allalpha/2mgwA00 52 11.5965257479431
../allalpha/2mgxA00 131 21.4157682282148
../allalpha/2mgyA01 160 16.7811941542716
../allalpha/2mh2A00 64 10.2583907749939
../allalpha/2mh9A00 127 15.233154064069
../allalpha/2mhhA00 96 14.9597561477923
../allalpha/2mhkA01 125 13.1327920794615
../allalpha/2mhkA02 109 12.8797057649179
../allalpha/2mhsA01 148 14.1229538781124
../allalpha/2mjfB00 95 14.2167933099929
../allalpha/2mjmA00 101 13.2113691901054
../allalpha/2mlgA00 77 12.1124067850071
../allalpha/2mlkA00 110 13.6945516552574
../allalpha/2mmbA00 107 13.7532683063127
../allalpha/2mn4A00 94 13.0271692765892
../allalpha/2mpcA00 90 11.5098956147673
../allalpha/2mphA01 87 15.3327239640671
../allalpha/2mpkA00 74 13.7071662605266
../allalpha/2mqaA00 125 13.3755968331489
../allalpha/2mqkA00 65 10.6263882802263
../allalpha/2mr7A00 91 13.443799743768
../allalpha/2mr9A00 44 8.65465248510379
../allalpha/2mriA00 176 17.2825226288275
../allalpha/2mrlA00 72 13.6136295597509
../allalpha/2ms7A00 102 13.6202806906213
../allalpha/2mvtA00 47 9.53653718150433
../allalpha/2mw2A00 67 11.3712202664233
../allalpha/2mw8A00 67 14.1711848471914
../allalpha/2mx8A01 113 13.1566194222876
../allalpha/2mxdA00 62 12.1681673882171
../allalpha/2my5A00 89 12.2401483555217
../allalpha/2myjA00 79 12.4999147722908
../allalpha/2mysA03 58 11.7217493545814
../allalpha/2mysA04 123 15.7718020835662
../allalpha/2n00A00 95 12.5929387664701
../allalpha/2n1fA00 89 12.1839300865524
../allalpha/2n1rA00 134 16.1341937989422
../allalpha/2n3eA01 115 13.2517910454849
../allalpha/2n50A00 79 11.1148294727206
../allalpha/2n5fA02 123 14.1742502097801
../allalpha/2n5hA00 90 12.2230098925483
../allalpha/2n6yA00 79 11.6241558143967
../allalpha/2n7zA00 106 13.7677250813466
../allalpha/2n80A00 94 13.1709878763163
../allalpha/2n98A00 90 13.0208961384062
../allalpha/2n9bA00 69 28.9500649618243
../allalpha/2ncoA00 102 13.4256973683102
../allalpha/2nn4A00 62 10.5981842614279
../allalpha/2nnnA00 133 17.1070958432708
../allalpha/2no4A02 75 12.1242618160667
../allalpha/2nobA03 126 14.1342558538917
../allalpha/2nogB02 70 11.2242055552239
../allalpha/2np3A00 136 15.2856582731646
../allalpha/2np5A00 178 18.0814759426757
../allalpha/2np8A02 69 12.9086796945635
../allalpha/2np8A03 97 13.054818115179
../allalpha/2np9A01 134 15.7296258876149
../allalpha/2npsA00 63 26.8931732999116
../allalpha/2npsD00 63 27.040215987675
../allalpha/2npuA00 101 13.5096008521638
../allalpha/2nq2A00 308 19.5628498769928
../allalpha/2nr3A01 88 12.5433014550929
../allalpha/2nr3A02 76 11.8966056633483
../allalpha/2nr4A02 58 10.8328240511972
../allalpha/2nr5A00 55 14.1535646908888
../allalpha/2nr7A00 193 17.7590123139731
../allalpha/2nr9A00 192 16.8490561405641
../allalpha/2nraC01 150 15.0493200690146
../allalpha/2nraC02 102 14.2452937650144
../allalpha/2nriA00 85 11.7878709076358
../allalpha/2nrjA01 323 25.9270937869771
../allalpha/2ns0A00 83 11.7099329762646
../allalpha/2nsaA00 165 18.9951407464153
../allalpha/2nsfA01 159 15.4921175085927
../allalpha/2ntxA01 199 20.4906182062556
../allalpha/2ntxA02 101 13.2866869968779
../allalpha/2nutB01 153 15.56572320387
../allalpha/2nvpA01 413 20.4386841699355
../allalpha/2nwlC00 403 21.7913398197851
../allalpha/2nx4C00 187 17.8844410750906
../allalpha/2nxpA00 145 14.7396296797388
../allalpha/2nxqA00 66 18.9768812341945
../allalpha/2nyfA02 319 22.1246296093025
../allalpha/2nylB00 377 27.7751207148499
../allalpha/2nynA01 181 15.6712496045136
../allalpha/2nyvA02 64 10.4643287535537
../allalpha/2nyxA01 143 18.9509867399954
../allalpha/2nyyA02 319 29.6782301384153
../allalpha/2nz2A03 35 15.1183596008432
../allalpha/2o01300 115 19.8135043996076
../allalpha/2o01401 137 19.5823154890102
../allalpha/2o01G01 75 17.4293832492757
../allalpha/2o01J01 25 10.8469710503163
../allalpha/2o01L01 111 17.6758698218943
../allalpha/2o01N01 22 10.5161446885018
../allalpha/2o0yA01 61 10.6764159415584
../allalpha/2o35A00 73 14.0656966452286
../allalpha/2o36A01 128 16.9673245880903
../allalpha/2o36A02 375 23.780099311641
../allalpha/2o38A01 64 11.10011851618
../allalpha/2o3fA00 75 11.3258310092049
../allalpha/2o3jA02 32 14.1416576054605
../allalpha/2o57A01 104 14.6793283143679
../allalpha/2o5hA00 126 14.1740580799156
../allalpha/2o5iN05 52 9.63230696408933
../allalpha/2o5rA04 48 9.37401049634522
../allalpha/2o5rA05 89 12.0525619225376
../allalpha/2o5vA02 176 17.6530338578243
../allalpha/2o61A03 110 13.8229722938315
../allalpha/2o6kA00 70 11.1955622043664
../allalpha/2o6yA01 195 16.3944844673463
../allalpha/2o6yA02 319 23.1096673101624
../allalpha/2o70B00 164 16.3366026987863
../allalpha/2o71A00 91 11.9833251474867
../allalpha/2o7aA00 109 12.9619481929085
../allalpha/2o7gB00 89 12.5078612553337
../allalpha/2o7tA00 183 17.7954741017439
../allalpha/2o8bA04 83 15.1464152735793
../allalpha/2o8bB03 188 20.0481224624624
../allalpha/2o8bB04 131 19.7432685927061
../allalpha/2o8iA00 153 16.1814818817882
../allalpha/2o8kA01 60 10.2999774563669
../allalpha/2o8pA00 215 20.8815929303638
../allalpha/2o8sA01 217 17.9303277792634
../allalpha/2o8yA02 181 15.4212587686098
../allalpha/2o9xA01 83 13.1810584150044
../allalpha/2oarA02 17 7.64527764369189
../allalpha/2oarB00 125 25.9568647298829
../allalpha/2oblA02 74 14.1466421555186
../allalpha/2obpA00 80 11.6252765930402
../allalpha/2oc5A01 199 16.7326935249992
../allalpha/2oceA01 113 16.9417411984606
../allalpha/2od5A00 82 14.1946267372236
../allalpha/2odeB01 51 9.68424765386034
../allalpha/2odmA00 76 13.5270279819291
../allalpha/2odrD03 47 10.6966701571509
../allalpha/2oduA02 103 16.593216598608
../allalpha/2odvA01 112 17.4863458233989
../allalpha/2oebA00 152 14.3901439147872
../allalpha/2oeeA00 87 17.1776098745118
../allalpha/2oerA00 169 18.8989414744586
../allalpha/2oexA01 141 21.9265031647559
../allalpha/2oexA02 197 27.9484589472725
../allalpha/2oezA02 145 18.5570519579225
../allalpha/2of3A00 266 20.377770568617
../allalpha/2of5H00 100 12.7463595566185
../allalpha/2of7A02 134 14.6631142137082
../allalpha/2ofiA00 179 16.2479962746271
../allalpha/2oflA00 216 18.7731627964264
../allalpha/2ofyA01 68 10.9608034557878
../allalpha/2ogiA00 190 15.8945544668162
../allalpha/2oh3A01 138 15.7517101455576
../allalpha/2ohfA03 75 13.6032890990312
../allalpha/2ohyA01 192 16.0325351346996
../allalpha/2oi8A00 199 19.4666616467838
../allalpha/2oifB00 151 15.1225756087749
../allalpha/2okcA01 114 13.8275240038157
../allalpha/2okuA00 118 15.5436790272961
../allalpha/2okxA05 334 18.8324115957782
../allalpha/2olpA00 149 15.0466503169673
../allalpha/2oluA02 179 16.5940441261514
../allalpha/2om6A02 77 12.2494909149796
../allalpha/2ondA00 299 26.5562981937863
../allalpha/2ongA01 204 17.4776914995791
../allalpha/2onkC00 252 21.8503056728121
../allalpha/2oo2A00 76 12.466511584719
../allalpha/2oocA00 98 13.9469991019507
../allalpha/2ooeA01 190 21.096304792871
../allalpha/2optA02 139 18.3259943750729
../allalpha/2oq1A02 44 10.2238545097315
../allalpha/2oqgA00 93 18.6113102760393
../allalpha/2oqmA01 166 16.8645341433276
../allalpha/2oqoA00 181 15.8718433107984
../allalpha/2or0A01 104 13.609030732186
../allalpha/2or0A03 179 19.9263144239256
../allalpha/2osaA00 196 16.2727701723693
../allalpha/2ot4A03 107 17.385290443571
../allalpha/2ou2A03 58 11.0945930564393
../allalpha/2ou3A01 149 15.3995387043578
../allalpha/2ou6A00 180 16.6139349862083
../allalpha/2outA02 41 10.5375617316373
../allalpha/2ouwA00 130 18.5307939733941
../allalpha/2ouxA01 120 14.9922534742622
../allalpha/2ov9A02 58 14.9622267853531
../allalpha/2ovbA02 79 12.3078642692928
../allalpha/2ovjA00 200 16.1841343684757
../allalpha/2ovrB01 87 13.6588085901852
../allalpha/2ox6D00 161 17.9832561290874
../allalpha/2oy9A01 75 11.6457911189618
../allalpha/2oyhA00 64 16.7769751069802
../allalpha/2oyhE01 37 17.4384801320192
../allalpha/2oyoA01 52 10.9019038016302
../allalpha/2oyoA02 123 13.8845376682893
../allalpha/2oyyA00 71 13.4768540622946
../allalpha/2ozbE02 107 12.9534013156655
../allalpha/2oznB01 80 13.7696867245421
../allalpha/2oznB02 51 9.90763006841051
../allalpha/2ozuA03 58 11.07812906511
../allalpha/2p01A02 105 19.9766645990298
../allalpha/2p06A00 79 13.4667220375676
../allalpha/2p0nA00 152 17.3478842269675
../allalpha/2p0tA01 75 12.2943567873178
../allalpha/2p0tA02 72 11.4906642910803
../allalpha/2p0wA03 54 9.66856174921347
../allalpha/2p10A02 25 12.5193393694076
../allalpha/2p11A02 71 12.4019064575807
../allalpha/2p1aA00 137 15.6037823274375
../allalpha/2p1gA01 129 15.1315207945228
../allalpha/2p1jA02 26 12.2590172309584
../allalpha/2p1oB01 38 8.83095389674605
../allalpha/2p22C00 186 51.75665859028
../allalpha/2p2uA01 69 29.0100308011523
../allalpha/2p35A02 68 11.3556960827883
../allalpha/2p3yA02 104 13.8329736665982
../allalpha/2p4vA01 76 16.3207164511937
../allalpha/2p58C00 110 14.6220834400014
../allalpha/2p5kA00 63 11.000404591863
../allalpha/2p5tA00 92 14.8706733486548
../allalpha/2p5vA01 52 10.0948206840499
../allalpha/2p61A00 114 16.1575656980565
../allalpha/2p62A02 93 12.7428128331224
../allalpha/2p63A01 45 13.3114069987519
../allalpha/2p67A01 52 10.0714685192317
../allalpha/2p67A03 63 17.7711027300467
../allalpha/2p6bB00 146 17.1686363272263
../allalpha/2p6rA03 218 19.3103495749137
../allalpha/2p6vA00 89 13.1915097303737
../allalpha/2p7jB01 39 17.1313539372656
../allalpha/2p7vA00 151 17.1017148754747
../allalpha/2p81A01 36 9.94563536905964
../allalpha/2p8tA01 75 10.9617409583211
../allalpha/2p90A02 45 13.9617864887532
../allalpha/2p9bA04 89 13.3849965304888
../allalpha/2p9xA00 98 12.4614996729828
../allalpha/2pajA03 26 11.8060823270974
../allalpha/2pbeA02 121 14.5105693636874
../allalpha/2pbiA01 104 14.4994022570218
../allalpha/2pbiA02 101 15.2350680150627
../allalpha/2pbxA00 197 18.5553370016656
../allalpha/2peiA00 104 18.2051462156443
../allalpha/2pf4F02 89 12.5229301092091
../allalpha/2pfdA03 199 19.6547514070069
../allalpha/2pfmA02 256 22.7078697217524
../allalpha/2pftA00 519 43.1507940297128
../allalpha/2pfxA01 48 11.1445088056254
../allalpha/2pg0A01 117 14.117410694258
../allalpha/2pg0A03 149 17.6012077183076
../allalpha/2pg4A00 90 12.1852050128855
../allalpha/2pgsA01 172 15.2623042713868
../allalpha/2pgsA02 115 14.4973271578527
../allalpha/2pgsA03 94 14.1833985744483
../allalpha/2ph7A01 119 15.9095665917906
../allalpha/2pi0A01 96 13.32853898142
../allalpha/2pibA02 68 11.1087920937722
../allalpha/2pihA00 121 22.6726164996447
../allalpha/2pjpA01 60 9.94775191133376
../allalpha/2pjpA02 61 10.0952178489835
../allalpha/2pjqA01 89 12.2841371814894
../allalpha/2pjqA02 112 14.6369314130677
../allalpha/2pjuD03 41 18.6049955902959
../allalpha/2pkeA02 75 11.7495350626804
../allalpha/2pl2A00 194 17.4519944295572
../allalpha/2plyB01 138 16.9604141233184
../allalpha/2pm6A00 345 34.0591914911927
../allalpha/2pmiB00 213 17.4703734492538
../allalpha/2pmlX02 216 16.70943089967
../allalpha/2pmrA00 70 12.6753610397399
../allalpha/2pmuC00 92 12.1501349058416
../allalpha/2pmvA01 264 18.2373248379897
../allalpha/2pmyA00 73 12.6195356059906
../allalpha/2pmzF02 39 9.62613407996397
../allalpha/2pn0A01 41 10.4499414568179
../allalpha/2pn5A09 291 17.9354503771082
../allalpha/2pnkA02 80 11.9624253499173
../allalpha/2poiA00 78 11.4002439537118
../allalpha/2posA00 94 12.2817840212612
../allalpha/2pp6A01 21 10.8850122543697
../allalpha/2ppxA00 61 10.5146196786584
../allalpha/2ppyA02 58 12.8381064939106
../allalpha/2pq7A00 168 16.6509844485504
../allalpha/2pqrA01 93 12.552532963647
../allalpha/2prrA01 52 11.5587071381384
../allalpha/2prrA02 122 14.0456554519029
../allalpha/2psmA00 117 13.5106535872903
../allalpha/2ptfB02 57 10.4519485008514
../allalpha/2pusA02 53 14.1200076712882
../allalpha/2pusA05 80 14.2993118106039
../allalpha/2pv4A00 141 15.8052563518651
../allalpha/2pv7A02 114 16.5184647445496
../allalpha/2pvjA01 236 17.4721546329877
../allalpha/2pvqA02 106 14.4006780937931
../allalpha/2pw4A00 173 16.8944674359587
../allalpha/2px0A01 73 11.9938010025449
../allalpha/2py5A04 36 10.298678947705
../allalpha/2py6A01 72 11.7683873077427
../allalpha/2pybA00 151 15.9759668832486
../allalpha/2pyqA00 108 13.1945839642071
../allalpha/2pz9A00 177 18.9789849345188
../allalpha/2pziA01 182 15.6856882865609
../allalpha/2pziA04 177 16.7735727912057
../allalpha/2pziB03 150 14.9669777948849
../allalpha/2q00B00 122 13.8693495247441
../allalpha/2q01A02 100 12.9699240290682
../allalpha/2q0oA02 67 10.9819140615124
../allalpha/2q0oC00 86 17.3886536208629
../allalpha/2q0tA01 247 21.9772504654781
../allalpha/2q0zX01 113 13.7247243491681
../allalpha/2q0zX02 56 10.1931103434082
../allalpha/2q14A01 227 17.5398200302321
../allalpha/2q14A02 164 16.5189703289793
../allalpha/2q1fA02 382 22.2215662768762
../allalpha/2q1kA00 51 12.6659562039872
../allalpha/2q1zD01 88 17.5624483450977
../allalpha/2q24A00 169 17.4287890590274
../allalpha/2q2eA01 106 13.5657625008752
../allalpha/2q2eB02 70 11.040721802833
../allalpha/2q2eB04 39 10.8612529712365
../allalpha/2q2kA00 45 11.9972650204685
../allalpha/2q37A00 137 15.5715644266076
../allalpha/2q58B00 329 20.6693941483826
../allalpha/2q5zB00 94 15.8630702783704
../allalpha/2q6fB03 100 12.2696542132246
../allalpha/2q6qA00 62 26.8209171916055
../allalpha/2q7fA00 194 20.6471244903807
../allalpha/2q7rB00 145 20.9333752179324
../allalpha/2q80A00 285 19.3635288373117
../allalpha/2q8kA02 60 9.99385076605443
../allalpha/2q8vB00 51 15.4295623960613
../allalpha/2q9rA01 188 16.5777788021594
../allalpha/2qa7A00 99 42.4681939482551
../allalpha/2qbyA01 103 13.1811732991305
../allalpha/2qbyA03 90 12.6196910626867
../allalpha/2qbyB01 102 13.6400718465077
../allalpha/2qbyB03 91 13.7667853657579
../allalpha/2qcuA03 71 11.4187707095188
../allalpha/2qdjA01 65 10.4495006509045
../allalpha/2qdjA03 113 14.4840887854578
../allalpha/2qe7G01 97 21.3360978693621
../allalpha/2qe9A01 158 16.06159387608
../allalpha/2qebA00 145 14.5166774248622
../allalpha/2qenA03 70 10.9091693289804
../allalpha/2qeuA00 127 15.4897159455605
../allalpha/2qezA02 86 12.9269313556856
../allalpha/2qf7A05 131 14.9916045832971
../allalpha/2qf9A01 136 16.0374537131803
../allalpha/2qfcA00 284 25.5437498717495
../allalpha/2qffA00 72 12.3931426453071
../allalpha/2qfiA01 201 19.1551506395735
../allalpha/2qgaB01 114 16.9492112004507
../allalpha/2qgmA03 113 14.3302995716905
../allalpha/2qgnA02 80 14.0669168236427
../allalpha/2qgsA01 97 13.0975645101753
../allalpha/2qguA02 77 12.4571023634297
../allalpha/2qhoD00 49 9.5453133128637
../allalpha/2qibA00 217 20.630057093287
../allalpha/2qiwA02 19 8.62094421145114
../allalpha/2qk1A01 234 19.6338877482172
../allalpha/2qk2A01 229 19.0614119533959
../allalpha/2qkmB01 102 12.9157905849155
../allalpha/2qkoA00 171 18.2706146322517
../allalpha/2qksA01 106 15.848005852742
../allalpha/2qkwA00 101 15.7959043943525
../allalpha/2qltA02 62 10.6768389301479
../allalpha/2qlzA03 61 10.672951409136
../allalpha/2qm3A01 81 11.0914925688414
../allalpha/2qm4A02 84 19.241033301056
../allalpha/2qm8A03 64 16.5655065162639
../allalpha/2qmaA01 83 16.2409845847978
../allalpha/2qnlA00 150 16.7132666448171
../allalpha/2qnvA00 249 18.5516540212426
../allalpha/2qptA01 146 17.520074456307
../allalpha/2qq8A01 47 10.1143593585576
../allalpha/2qq8A02 96 12.1237390349023
../allalpha/2qq8A03 144 14.1929714283226
../allalpha/2qqpA01 58 11.17215655596
../allalpha/2qqyA00 130 15.6049595587391
../allalpha/2qr4A01 156 17.7435658164335
../allalpha/2qr4A02 47 9.82718227604666
../allalpha/2qr4A03 305 20.6235026530361
../allalpha/2qsaA00 91 13.8852808155489
../allalpha/2qsbA00 70 11.5260194797223
../allalpha/2qsiA02 28 9.9049139775056
../allalpha/2qtlA01 162 16.2776303120167
../allalpha/2qtqA00 199 18.6421049698086
../allalpha/2qtsA03 88 12.3290859382741
../allalpha/2qtsA04 84 14.5480648328063
../allalpha/2qtsF01 62 14.4810721723001
../allalpha/2qupA00 119 16.3584043630266
../allalpha/2qv2A02 165 15.742083457516
../allalpha/2qvaA01 129 18.7607414673542
../allalpha/2qvaA02 53 13.2858087990666
../allalpha/2qvoA00 87 12.3720988234895
../allalpha/2qvwA04 145 16.2351005021866
../allalpha/2qvwB05 76 12.7043746283599
../allalpha/2qvwC06 153 15.3933813488272
../allalpha/2qw6D00 86 11.2954017788356
../allalpha/2qwoB00 92 12.4542540716407
../allalpha/2qwtA00 167 18.0890989545496
../allalpha/2qwwA00 141 19.4127367854725
../allalpha/2qytA02 95 12.8583379975128
../allalpha/2qyuA02 195 18.3752877009984
../allalpha/2qyuA04 193 15.6214967142554
../allalpha/2qywA00 92 15.9497849116169
../allalpha/2qz4A02 69 10.2689002993153
../allalpha/2qzcA00 204 16.3222299206869
../allalpha/2r0qC02 55 10.6736670900441
../allalpha/2r0rB00 78 10.9222839221822
../allalpha/2r0sA01 111 14.217976038971
../allalpha/2r0sA02 142 16.2386313659498
../allalpha/2r17C00 294 22.9377957481296
../allalpha/2r18A01 70 12.7236019410337
../allalpha/2r18A02 59 10.5138516410396
../allalpha/2r1jL00 66 10.2555237414942
../allalpha/2r2iA01 97 12.6714180992155
../allalpha/2r2iA02 87 11.6544139847095
../allalpha/2r31A02 165 16.1073077123107
../allalpha/2r3sA01 77 13.8461979385443
../allalpha/2r3sA02 36 15.1978657008513
../allalpha/2r40D00 232 18.0355678484006
../allalpha/2r44A01 27 12.3435051526723
../allalpha/2r44A03 116 15.9876428321479
../allalpha/2r4gA01 186 17.0149344948897
../allalpha/2r4gA02 64 12.690477062842
../allalpha/2r4rA00 216 18.2405095714401
../allalpha/2r5sA01 83 12.1921317153783
../allalpha/2r5sA02 87 12.4285047503193
../allalpha/2r6fA02 154 15.3486611750492
../allalpha/2r6fA04 115 14.719204530707
../allalpha/2r6fA06 135 15.0129730887676
../allalpha/2r6iA02 168 16.1519091140332
../allalpha/2r6tB01 165 16.7850533393507
../allalpha/2r7dA01 69 13.2474821184431
../allalpha/2r7rA02 153 15.7538728864893
../allalpha/2r7rA03 76 12.4317249100822
../allalpha/2r7rA05 176 17.0780803651687
../allalpha/2r7rA07 120 15.8995818093787
../allalpha/2r7rA08 86 13.7122417755826
../allalpha/2r8qA00 335 19.5778938119445
../allalpha/2r9gA02 75 14.2218341161532
../allalpha/2r9iA00 69 18.2559966387284
../allalpha/2r9rB03 111 17.6950430580176
../allalpha/2r9rH02 152 17.2075863149711
../allalpha/2ra1A01 98 14.1029775705182
../allalpha/2ra1A02 68 12.473945723995
../allalpha/2ra1A03 63 10.8059527884828
../allalpha/2radA03 124 14.9695863415045
../allalpha/2raeA01 43 9.33683313604114
../allalpha/2raeA02 137 14.8841846832258
../allalpha/2raiA03 202 30.7675021802295
../allalpha/2rasA01 181 19.028302868221
../allalpha/2rbdA01 142 17.0656013669464
../allalpha/2rccA01 251 18.7108082691711
../allalpha/2rcnA03 62 10.9444800726967
../allalpha/2rd3D00 218 16.980264714873
../allalpha/2rd9A01 178 18.9561863104635
../allalpha/2rdcA00 130 17.5641339667554
../allalpha/2rdpA00 133 18.1462661950165
../allalpha/2rekA00 172 17.0990095799918
../allalpha/2rfaA00 222 19.0659864002201
../allalpha/2rfbA00 338 20.3702390041351
../allalpha/2rfmA00 169 18.3750506243139
../allalpha/2rfpA00 165 18.794018894509
../allalpha/2rfqA01 106 13.9150866386355
../allalpha/2rfqA03 180 20.1684720106196
../allalpha/2rghA03 131 15.8644519215756
../allalpha/2rgnB01 204 19.748095864512
../allalpha/2rh0A02 31 11.5238471431266
../allalpha/2rhfA00 75 11.0011175924873
../allalpha/2rioA02 186 16.2458033824018
../allalpha/2rioA03 128 14.1899442046087
../allalpha/2riqA01 66 15.0325013216848
../allalpha/2rjiA00 84 11.3364758098169
../allalpha/2rjzA01 36 10.8967460689512
../allalpha/2rkhA01 84 12.6649847640475
../allalpha/2rkhA02 73 14.9869310396004
../allalpha/2rkkA01 156 16.1512967849352
../allalpha/2rklA00 53 14.1589246958929
../allalpha/2rknA00 77 11.1066492248356
../allalpha/2rldA00 111 14.1432335871306
../allalpha/2rn7A01 66 14.4513170655105
../allalpha/2rngA01 39 9.03884199104725
../allalpha/2rnnA00 114 16.0797527867471
../allalpha/2rnoA00 110 13.6069973705619
../allalpha/2ro1A00 189 16.0537112404396
../allalpha/2roqA01 97 12.1958020670677
../allalpha/2rp4A00 71 13.9990945249735
../allalpha/2rp5A00 117 13.6804113041745
../allalpha/2rpaA00 77 13.3343216650173
../allalpha/2rq5A00 121 15.578563433268
../allalpha/2rq6A02 51 12.1370021362384
../allalpha/2rqpA00 88 15.1991540968677
../allalpha/2rqyA02 37 9.07309285447614
../allalpha/2rrdA00 101 15.1206013519821
../allalpha/2rreA00 74 12.4273956551239
../allalpha/2rsvA00 403 28.7317943445626
../allalpha/2rt6A00 98 13.8845306569291
../allalpha/2ru4A01 92 12.1128161273102
../allalpha/2ruhA00 131 14.8858729568562
../allalpha/2rvqC01 76 16.0551937288061
../allalpha/2sasA00 185 16.2627815325107
../allalpha/2scpA00 174 15.0859820731239
../allalpha/2spcA00 107 29.7417086844031
../allalpha/2sqcA02 272 18.58843836111
../allalpha/2uuaT00 99 17.4333499782847
../allalpha/2uuiA00 155 22.0825983367913
../allalpha/2uuqA00 394 20.7824337911843
../allalpha/2uuzB00 85 18.0683419523675
../allalpha/2uv8G01 137 14.535313054199
../allalpha/2uv8G06 117 13.3856661690008
../allalpha/2uv8G11 54 13.9159492215083
../allalpha/2uxuB00 205 19.0043517809303
../allalpha/2uxwA01 186 20.1014356365601
../allalpha/2uxwA02 121 14.3900627556188
../allalpha/2uxwA04 130 18.7793795147479
../allalpha/2uy1A00 438 30.8943197630093
../allalpha/2uyyA02 123 14.5529932923188
../allalpha/2uz8A02 100 13.1773746573777
../allalpha/2v0cA04 159 15.5258285350297
../allalpha/2v0oB00 271 42.1466680332235
../allalpha/2v0pA00 215 18.3626630112016
../allalpha/2v1nA01 101 13.3745129271399
../allalpha/2v1xA03 110 14.2200822823142
../allalpha/2v26A03 85 12.1802483675111
../allalpha/2v26A04 124 15.3148788604782
../allalpha/2v3cC03 95 13.2406264313649
../allalpha/2v4hB00 91 38.9329346613166
../allalpha/2v57A00 171 17.5071218181456
../allalpha/2v5cA03 130 15.1912223500571
../allalpha/2v6eA02 129 17.5689130188325
../allalpha/2v6eA03 225 18.115390004146
../allalpha/2v6eA04 93 14.214405713987
../allalpha/2v6kA02 130 15.4903061673017
../allalpha/2v6yA00 75 12.5858533441038
../allalpha/2v6zM00 75 11.0648753042369
../allalpha/2v79A00 115 16.0483453891547
../allalpha/2v7fA00 139 16.0461055318381
../allalpha/2v7kA01 115 14.7308554714323
../allalpha/2v7kA02 214 18.0865147818162
../allalpha/2v7qI00 47 14.4139045431579
../allalpha/2v7qJ00 43 16.5563504011849
../allalpha/2v8iA01 411 21.5597923988348
../allalpha/2v9kA01 50 9.92800672088814
../allalpha/2v9vA02 69 11.2047918016825
../allalpha/2va8A03 222 19.0275912190701
../allalpha/2va8A04 56 9.31782947996975
../allalpha/2vcnA01 142 13.9402084124369
../allalpha/2ve3B00 427 21.6060879152728
../allalpha/2ve7C01 164 22.4379070060496
../allalpha/2vebA00 190 16.4482009846079
../allalpha/2veoA02 96 12.468227469571
../allalpha/2vf1A04 157 17.5033072864175
../allalpha/2vf7A03 125 14.8530073531923
../allalpha/2vf7A05 40 11.6266644964012
../allalpha/2vf8B02 159 16.5481487584656
../allalpha/2vfrA05 38 9.8739096401785
../allalpha/2vgeA00 207 18.1340556543204
../allalpha/2vgxA00 128 15.4515965840102
../allalpha/2vh3A00 110 13.1374112062108
../allalpha/2vi6A00 55 10.553836821282
../allalpha/2vixA01 74 11.9389185576021
../allalpha/2vixA02 84 12.0386032337412
../allalpha/2vixA03 105 13.4361485443606
../allalpha/2vk9A03 98 16.6400432657267
../allalpha/2vk9A04 104 14.3856179635603
../allalpha/2vkjA00 106 17.9998997708584
../allalpha/2vklA00 77 15.4833812631106
../allalpha/2vl7A02 110 14.0160300320622
../allalpha/2vlaA01 78 16.6377260428291
../allalpha/2vlaA02 82 14.0603891023259
../allalpha/2vlaA03 120 13.7487544715421
../allalpha/2vm6A00 144 14.5730393935577
../allalpha/2vmaA00 118 15.4706313795583
../allalpha/2vn6B00 64 10.5834597341251
../allalpha/2vpzC00 250 18.9864252742696
../allalpha/2vq2A00 220 20.2338518010476
../allalpha/2vqeB02 56 12.6261338732338
../allalpha/2vqeM01 71 10.7942681203276
../allalpha/2vqgA00 76 12.9074075661728
../allalpha/2vqrA02 44 18.4564479175144
../allalpha/2vqxA02 167 15.4410787543231
../allalpha/2vrsC01 38 16.6597373117673
../allalpha/2vrzA00 95 21.6830023498883
../allalpha/2vsgA02 160 16.2818304794961
../allalpha/2vsoF01 231 19.1544109452655
../allalpha/2vsyA01 142 15.8157007997024
../allalpha/2vtbB03 148 15.0685019982279
../allalpha/2vtyA00 144 17.8083625087203
../allalpha/2vuwA02 183 16.3371194127697
../allalpha/2vvwA00 150 14.7507856241143
../allalpha/2vvyA01 130 13.7398430174964
../allalpha/2vwaA00 96 13.7009105575391
../allalpha/2vwiA02 174 16.7421572723051
../allalpha/2vwxA02 182 15.5830306062449
../allalpha/2vx2G02 55 12.9291995224085
../allalpha/2vx3C02 240 17.8769490922731
../allalpha/2vxdA00 54 10.1290724199274
../allalpha/2vxgB02 88 12.2011705708486
../allalpha/2vxxA00 172 17.6194645324258
../allalpha/2vxzA01 65 10.7886431210716
../allalpha/2vxzA02 85 11.9812518570592
../allalpha/2vy2A00 163 17.3940205458563
../allalpha/2vyiA00 128 14.9656082485975
../allalpha/2vyrA00 85 12.1986248883545
../allalpha/2vzbB00 167 17.553106207247
../allalpha/2vzcB00 126 13.7358024385872
../allalpha/2w00A05 99 13.8661932569262
../allalpha/2w00A06 42 9.25075759295696
../allalpha/2w02B01 74 13.4844367140918
../allalpha/2w02B06 92 13.5907997293854
../allalpha/2w0gA00 129 15.0005851529957
../allalpha/2w1zA01 213 16.4827766417553
../allalpha/2w31A00 152 15.5655804525203
../allalpha/2w3cA01 265 20.8348612971829
../allalpha/2w3cA02 286 18.8077039812463
../allalpha/2w43A02 57 11.2710221593459
../allalpha/2w45A01 116 13.9843283055604
../allalpha/2w48B01 52 10.1944829441297
../allalpha/2w4sA00 86 12.7755277649682
../allalpha/2w53B00 173 17.3183457205157
../allalpha/2w61A03 120 13.8985941112736
../allalpha/2w6aB00 56 24.2854449641317
../allalpha/2w6bA00 50 22.5910490339426
../allalpha/2w7nA00 94 17.0786494579222
../allalpha/2w82A02 42 9.92374321012255
../allalpha/2w82A03 62 11.56746699071
../allalpha/2w83C00 67 28.5425879440842
../allalpha/2w96A01 136 15.1443773546949
../allalpha/2w96A02 113 12.8440829807814
../allalpha/2w9mA02 68 10.8038465910555
../allalpha/2w9mB01 86 12.1502856486184
../allalpha/2w9yA00 135 15.1011475549411
../allalpha/2wa0A01 101 18.9210095024475
../allalpha/2wa0A02 113 17.3983854582499
../allalpha/2wa5A01 102 12.3579238374721
../allalpha/2wa6A02 108 12.8219238766254
../allalpha/2wadB03 91 13.7256432998753
../allalpha/2wauA02 122 15.8834089946455
../allalpha/2wauB01 156 16.0262499415817
../allalpha/2wb0X01 117 13.4930550178313
../allalpha/2wb7A03 131 15.836290675854
../allalpha/2wbiA01 118 14.4334091544889
../allalpha/2wbiB03 158 18.2559364440932
../allalpha/2wcjA00 141 13.7279864265558
../allalpha/2wcoA01 371 19.723851017081
../allalpha/2wcrB00 145 16.8957615677032
../allalpha/2wdqA03 117 17.3959404071002
../allalpha/2wdqC00 121 18.8233618026205
../allalpha/2wdqD00 105 16.7993199009031
../allalpha/2wdtA01 104 13.3983314871002
../allalpha/2wf7A02 78 12.6536813859652
../allalpha/2wfpA03 113 13.2907404937877
../allalpha/2wg5F01 29 12.9640420518997
../allalpha/2wg7A00 121 14.3201939907194
../allalpha/2wglA00 203 16.9367410346761
../allalpha/2wgmA01 82 19.7044016233701
../allalpha/2wh5A00 90 13.6346884032268
../allalpha/2whnA00 110 13.5383034304387
../allalpha/2wiyA00 394 20.8608222499971
../allalpha/2wj9B00 145 14.3745266806642
../allalpha/2wjnM01 143 21.970028808583
../allalpha/2wl8C00 109 14.8641137527687
../allalpha/2wljA01 104 15.8351057434152
../allalpha/2wm5A00 425 21.1583494601206
../allalpha/2wm9A03 115 14.2740499756586
../allalpha/2wmmA01 49 11.8671704794995
../allalpha/2wmmA02 113 14.4209220101068
../allalpha/2wmoA01 134 14.8706491262265
../allalpha/2wocA00 291 16.9486564603088
../allalpha/2wpgA01 87 15.0599779176697
../allalpha/2wpvB01 18 8.36253345783043
../allalpha/2wpvE00 280 24.0759475026857
../allalpha/2wq7A03 186 16.4916333152309
../allalpha/2wqgA00 51 10.7622878640387
../allalpha/2wqmA02 188 16.180882109922
../allalpha/2wscH01 23 10.4431843527408
../allalpha/2wscK00 84 19.9026671238341
../allalpha/2wt7B00 90 32.8068593594125
../allalpha/2wtbA03 194 16.0247711207905
../allalpha/2wteA02 70 11.061977399246
../allalpha/2wtkC02 196 16.2705078125536
../allalpha/2wuiA00 200 19.9551285320835
../allalpha/2wusS00 82 11.6515262243656
../allalpha/2wv2A00 443 22.2475329576671
../allalpha/2wvfA01 38 11.2207315240233
../allalpha/2wviA00 160 20.3484248571939
../allalpha/2wvnA01 213 17.3327267906799
../allalpha/2wvxA03 91 12.0864140796264
../allalpha/2wvxA04 166 16.4431146504748
../allalpha/2wwwA03 65 17.4948543051747
../allalpha/2wwwC01 52 10.892614913536
../allalpha/2wwxB00 200 18.5236191614726
../allalpha/2wy4A00 139 14.4122132618669
../allalpha/2wyhB04 101 16.1569351081695
../allalpha/2wyoA03 75 13.1970604069711
../allalpha/2wzfA01 104 12.7650546805021
../allalpha/2wzfA03 124 15.341124079278
../allalpha/2wzkA01 127 15.4964734712414
../allalpha/2wzkA02 127 15.4940205784933
../allalpha/2wzkA03 110 14.9824698421519
../allalpha/2x0cA01 178 17.4058971217694
../allalpha/2x0qA01 133 15.7514599717762
../allalpha/2x0qA04 191 17.3580165246657
../allalpha/2x0sA04 65 12.6954011779414
../allalpha/2x19B00 884 34.6795144747105
../allalpha/2x1dA02 74 11.8697948774756
../allalpha/2x1lA03 172 15.8255726359644
../allalpha/2x26B03 34 8.7189565322489
../allalpha/2x2vA00 68 15.532706411367
../allalpha/2x3mA00 166 15.7628176964872
../allalpha/2x48A00 54 9.91643151775357
../allalpha/2x49A03 90 12.5074167553141
../allalpha/2x49A04 99 13.5535710844226
../allalpha/2x4hA00 129 15.9160537906974
../allalpha/2x5cA01 91 14.6967373275702
../allalpha/2x64A02 113 15.2153348880445
../allalpha/2x6hA01 186 18.6712989700189
../allalpha/2x6hA03 200 18.1296921668681
../allalpha/2x7rB00 43 18.6099681967325
../allalpha/2x8aA02 80 11.3706447872293
../allalpha/2x98A02 73 11.8430447483899
../allalpha/2x9xA04 53 13.1975152156327
../allalpha/2xauA04 47 10.0255796300295
../allalpha/2xbkA00 391 20.5380177483916
../allalpha/2xcjA00 84 11.8189512575333
../allalpha/2xdjB00 67 28.7719101842062
../allalpha/2xdqB03 84 18.164356413352
../allalpha/2xdvA03 110 14.7545831767568
../allalpha/2xepA03 53 10.46532974108
../allalpha/2xevB00 124 14.1366803386902
../allalpha/2xf5A00 46 9.75901033907661
../allalpha/2xgcA02 128 16.5043284697896
../allalpha/2xgjA03 215 18.4058096896037
../allalpha/2xgjA04 132 21.3260699224206
../allalpha/2xgsB01 73 11.4223510892331
../allalpha/2xguA00 143 16.2147230186087
../allalpha/2xgvA00 133 14.8969895309601
../allalpha/2xheA04 118 14.4272558827785
../allalpha/2xi8A00 66 10.9379759201508
../allalpha/2xi9A03 100 13.1597859242086
../allalpha/2xigA01 91 12.5068640595488
../allalpha/2xkoA02 94 12.1888782345498
../allalpha/2xkrA00 395 20.7387723692622
../allalpha/2xl4A00 145 16.5835207785071
../allalpha/2xljA02 22 7.31485173372391
../allalpha/2xm6A00 463 33.7665157030388
../allalpha/2xmoA02 86 12.6932731763011
../allalpha/2xmxA01 140 14.7517404160596
../allalpha/2xokI00 48 15.2153224811755
../allalpha/2xokP00 74 17.6477698517341
../allalpha/2xpiD00 518 30.2848460162337
../allalpha/2xppA00 137 14.6128517725941
../allalpha/2xpzA04 165 16.4502630840058
../allalpha/2xq9A02 121 15.9540675006976
../allalpha/2xqoA00 204 15.7191353640218
../allalpha/2xqyA01 178 15.8849694207125
../allalpha/2xqyA02 143 14.7063498931919
../allalpha/2xrhA00 100 14.1195065531661
../allalpha/2xrnB01 64 10.4697139988411
../allalpha/2xryA03 141 14.1680915225367
../allalpha/2xs1A01 357 25.1512004883928
../allalpha/2xs6A00 166 15.0409614138626
../allalpha/2xsbA02 149 16.9757079661904
../allalpha/2xseA00 149 15.7913756319931
../allalpha/2xsgA03 114 14.0548823139517
../allalpha/2xszD02 89 15.0178203267735
../allalpha/2xtcA00 74 18.0411224351595
../allalpha/2xtsB01 137 14.6067153695317
../allalpha/2xtuA00 181 15.7890712081415
../allalpha/2xtzA02 124 14.8863366721495
../allalpha/2xu0A00 447 25.0029013267271
../allalpha/2xu6A00 61 27.5198238730708
../allalpha/2xubA01 78 11.8086769414136
../allalpha/2xubA02 92 13.3186333858981
../allalpha/2xubA04 67 12.0389087505929
../allalpha/2xv4S03 92 12.5538868924277
../allalpha/2xv4S04 44 10.6185515376022
../allalpha/2xv9A00 134 14.8664483563103
../allalpha/2xvcA00 56 10.5830450988557
../allalpha/2xvtC00 79 13.2034118730444
../allalpha/2xxpA02 269 18.0082761874579
../allalpha/2xz0D00 81 12.2789475430563
../allalpha/2xz2A00 66 12.160722859651
../allalpha/2xzeB00 138 20.579195303011
../allalpha/2xzm203 56 11.5849774813739
../allalpha/2xzmG00 192 17.2074931739707
../allalpha/2xzmM01 82 12.4150014474272
../allalpha/2xzmO02 70 12.6693973326698
../allalpha/2xzmT00 150 16.5564160502487
../allalpha/2xzn800 93 15.8020167343654
../allalpha/2xzrA00 108 46.3463249159107
../allalpha/2y0nC00 164 16.0796525755006
../allalpha/2y1eA03 87 12.3662493765818
../allalpha/2y2zA02 162 18.9244308676901
../allalpha/2y30A01 63 10.834265321827
../allalpha/2y39A00 110 17.5365495869612
../allalpha/2y3nB00 60 10.7940973847593
../allalpha/2y44A00 183 23.2335407322005
../allalpha/2y4tA02 52 12.6020496658558
../allalpha/2y4tB01 334 27.3076409893937
../allalpha/2y75A00 125 16.5125125122554
../allalpha/2y8pB00 188 15.7682926564797
../allalpha/2y9wA00 391 20.2379439803068
../allalpha/2y9yA01 92 15.0923009707533
../allalpha/2y9yA02 56 10.3891059622949
../allalpha/2y9yA03 33 14.6124295008515
../allalpha/2yayA02 135 14.9066875590046
../allalpha/2yb1A02 73 10.8626923092259
../allalpha/2yb5F01 86 12.7689490157891
../allalpha/2ycdA02 117 15.279195445303
../allalpha/2ycfA02 207 19.5614184235144
../allalpha/2yd0A02 247 17.8857256326504
../allalpha/2ydjA02 171 15.3157284885545
../allalpha/2yevA01 522 22.5864235437481
../allalpha/2yevA02 74 21.7817874360075
../allalpha/2yevA03 184 18.3029441925663
../allalpha/2yevB01 93 21.4324454813198
../allalpha/2yevC00 63 15.0700840489571
../allalpha/2yf4F00 143 20.1623951359765
../allalpha/2yfaA02 116 15.0157442302174
../allalpha/2yfaB01 119 14.899512909755
../allalpha/2yfqB01 52 11.124713774491
../allalpha/2yfvA00 68 15.5103000512959
../allalpha/2yg5A03 93 12.0573783256123
../allalpha/2yg8A01 94 12.8265382447196
../allalpha/2ygrF02 109 15.80676726252
../allalpha/2yguC00 118 13.3885384819385
../allalpha/2ygwA01 153 17.5393526350707
../allalpha/2yhcA00 209 22.3060434610611
../allalpha/2yi9A02 52 13.663799424556
../allalpha/2yi9A05 77 14.8341582807086
../allalpha/2yikA00 493 21.5167710592139
../allalpha/2yinA01 128 16.0904469594495
../allalpha/2yinA03 128 15.8650316844971
../allalpha/2yjfM02 57 19.1111041453887
../allalpha/2yjkC00 157 16.7609413328724
../allalpha/2yjnB00 337 19.6001758919388
../allalpha/2yk0A02 181 21.8322636667
../allalpha/2yk0A03 227 19.4117184569597
../allalpha/2ykgA03 133 14.9895155455258
../allalpha/2ykoA01 44 19.1595031421196
../allalpha/2yksA02 117 15.9346434545924
../allalpha/2yleA00 171 15.6991893891376
../allalpha/2ym9D00 124 21.0648380156765
../allalpha/2ymkA01 37 16.1140457395535
../allalpha/2ymmA02 73 11.9061604078612
../allalpha/2ymyB00 41 17.8638140355771
../allalpha/2yn7A00 214 19.4078110494444
../allalpha/2ynqA00 149 17.6050761620477
../allalpha/2ynzC03 28 10.3375093385196
../allalpha/2yo2A01 51 17.9146498876393
../allalpha/2yo2A03 49 18.2965182305341
../allalpha/2yo3A01 76 32.0212194154921
../allalpha/2yorA00 324 18.8528902558548
../allalpha/2yqdA00 120 15.9892271133111
../allalpha/2yqyA00 126 15.1080698795715
../allalpha/2yqzA02 67 11.218444717584
../allalpha/2yrnA01 125 14.4728490676743
../allalpha/2ys8A00 90 14.6583197927379
../allalpha/2ys9A00 70 16.7041264133221
../allalpha/2yskA00 144 14.7853656401782
../allalpha/2ysrA00 105 15.0268403723972
../allalpha/2yu1A02 106 14.1366755892136
../allalpha/2yuaA01 75 13.0523690760635
../allalpha/2yukA00 90 14.2539496339189
../allalpha/2yusA01 53 11.34688014884
../allalpha/2yv7A02 138 14.8654612780972
../allalpha/2yv9B02 134 15.0893392823728
../allalpha/2yveB00 172 18.0761350528365
../allalpha/2yviA00 89 12.1889716077356
../allalpha/2yvkA01 148 15.6875734314588
../allalpha/2yvyA01 125 14.748442343548
../allalpha/2yw6B00 150 15.9091749312374
../allalpha/2yx8A00 79 13.0678898067102
../allalpha/2yxhA00 112 18.0131640309992
../allalpha/2yxlA01 152 14.6640950513163
../allalpha/2yxlA02 28 9.77718065210143
../allalpha/2yxyA01 50 11.172640614519
../allalpha/2yy5A02 119 14.3759522714264
../allalpha/2yyiA03 211 23.5505238797794
../allalpha/2yykA01 137 16.1382492449623
../allalpha/2yzsA02 226 17.8299603863609
../allalpha/2yzvA00 286 16.9702359123054
../allalpha/2z07A00 385 19.4725372766414
../allalpha/2z0qA01 191 19.6284772112685
../allalpha/2z15A00 119 13.6460205598237
../allalpha/2z16B01 78 11.7354341440139
../allalpha/2z1dA03 53 9.41547963763359
../allalpha/2z1qA01 139 17.1716468755025
../allalpha/2z1qB04 136 17.2546421560562
../allalpha/2z3tA00 385 20.7331665411434
../allalpha/2z3xA00 56 12.2210068327865
../allalpha/2z4sA02 72 10.905831109496
../allalpha/2z73B01 346 22.5471207816149
../allalpha/2z8iA02 111 13.7436741832094
../allalpha/2z90A01 156 17.1517832518668
../allalpha/2z99A01 87 14.6572901893858
../allalpha/2zb9A01 50 10.561783938521
../allalpha/2zb9A02 138 15.3287034472973
../allalpha/2zbkA01 121 15.3630755857673
../allalpha/2zc2A00 74 11.3634090568202
../allalpha/2zcaA00 154 14.7820211672991
../allalpha/2zcmA00 173 18.5327044613338
../allalpha/2zcxA00 205 18.6650464334701
../allalpha/2zdiB00 106 21.5962929809998
../allalpha/2zdiC00 148 27.6237011685907
../allalpha/2ze7A02 102 14.664014173821
../allalpha/2zfuA01 51 11.5859811923358
../allalpha/2zg6A02 70 10.530858012614
../allalpha/2zgdA00 96 11.8474237802915
../allalpha/2zhgA00 121 20.8963128416294
../allalpha/2zihC00 279 18.5972329266224
../allalpha/2ziuA02 83 12.1107884144568
../allalpha/2ziwB02 96 13.9978889410274
../allalpha/2zj2A03 84 12.1901421909637
../allalpha/2zj2A04 167 15.655673730746
../allalpha/2zj8A04 57 9.60909421469902
../allalpha/2zjsE00 46 20.3020544453228
../allalpha/2zkmX02 60 11.5959821207726
../allalpha/2zkzA00 82 12.4444084165677
../allalpha/2zm5A02 72 11.4961459809669
../allalpha/2zmdA02 168 15.1634941249683
../allalpha/2zo4A02 49 10.0129217334893
../allalpha/2zooA02 122 15.407588888561
../allalpha/2zopA00 111 12.8477360529104
../allalpha/2zpaA04 137 15.6738341521139
../allalpha/2zs0A00 140 14.3264472251141
../allalpha/2zshB00 59 11.9621231055439
../allalpha/2zt5A02 84 12.9053357378458
../allalpha/2zu0D00 42 11.638163247356
../allalpha/2zueA03 119 14.728794935949
../allalpha/2zv2A02 179 15.2837690116006
../allalpha/2zw3A00 201 21.8273973480527
../allalpha/2zxeA02 416 22.419023320085
../allalpha/2zxiA03 97 16.5207720762605
../allalpha/2zxiA04 53 9.45567027225542
../allalpha/2zxqA06 66 11.5914611245548
../allalpha/2zxrA04 123 13.8789595330489
../allalpha/2zxyA00 86 11.4784846909879
../allalpha/2zy2A02 147 15.7657021369103
../allalpha/2zy9A03 174 17.7953632175284
../allalpha/2zycA01 106 12.7648245089854
../allalpha/3a04A02 116 17.6589671367496
../allalpha/3a06B03 88 12.5970121718525
../allalpha/3a0oA02 364 19.7310244608268
../allalpha/3a0rA02 82 19.1066894665276
../allalpha/3a11B01 125 13.4917866623299
../allalpha/3a1kA01 54 14.5241704731974
../allalpha/3a1yA00 58 11.1022687518974
../allalpha/3a2aA00 41 17.9002520776603
../allalpha/3a2kA02 81 13.7137825659709
../allalpha/3a2kA03 86 11.8459049460709
../allalpha/3a4mA02 61 11.1982946400064
../allalpha/3a52A02 85 12.610482783807
../allalpha/3a6pA00 1072 38.3257801924762
../allalpha/3a7mA01 108 19.2394369332384
../allalpha/3a7oB00 54 23.518069880979
../allalpha/3a8rA01 113 14.1586620941397
../allalpha/3a8tA02 111 16.6553440301533
../allalpha/3a98A02 84 13.6239943643005
../allalpha/3a98B01 78 19.3544121877239
../allalpha/3a9fA01 68 10.8787952577953
../allalpha/3a9zA02 90 18.5072186750081
../allalpha/3aa0B01 88 15.045274214734
../allalpha/3aafA00 109 13.247209018687
../allalpha/3abaA00 397 20.8037767976219
../allalpha/3abbA00 383 20.8239416084842
../allalpha/3abqD01 67 13.8035799786746
../allalpha/3actA02 50 17.4099139092759
../allalpha/3acxA00 284 19.0042562711318
../allalpha/3aeiA00 94 18.900081661604
../allalpha/3aekB03 72 16.7355588971887
../allalpha/3afhA03 83 13.0464998549787
../allalpha/3afhA04 50 9.79108043031003
../allalpha/3ag7A00 105 13.5916108863247
../allalpha/3agtA00 132 15.2957962965764
../allalpha/3ajcA01 104 12.8468011242926
../allalpha/3ajfA00 89 12.8519703288904
../allalpha/3ajmA01 58 11.290183069278
../allalpha/3ajmB02 133 15.5226985361501
../allalpha/3akaA00 162 15.0914117843631
../allalpha/3akjA02 201 17.8841536578689
../allalpha/3al0B03 63 10.7294814172209
../allalpha/3al0C01 92 22.7385569990642
../allalpha/3alnC02 145 14.6246709851707
../allalpha/3alrB00 65 13.0839443361232
../allalpha/3am6A00 224 17.9544041297171
../allalpha/3angA00 193 19.2965910510237
../allalpha/3anwA01 113 17.3248492315856
../allalpha/3anwB00 162 19.0734733682927
../allalpha/3aoeD01 61 12.4773260526799
../allalpha/3aogA01 62 12.9673984390191
../allalpha/3apzA00 299 20.2360360311555
../allalpha/3aq5A00 117 13.404392683584
../allalpha/3aqbA00 135 15.0268832097623
../allalpha/3aqbB00 321 20.324903978269
../allalpha/3aqlA02 248 20.0947101969342
../allalpha/3aqsA00 185 17.7836908165154
../allalpha/3as5A01 178 19.8057413262117
../allalpha/3au3A00 290 21.6115031785991
../allalpha/3au4A01 196 16.0229971346494
../allalpha/3au5A03 112 13.7917944941498
../allalpha/3avrA01 97 14.1867260460407
../allalpha/3awmA00 402 21.0342043247568
../allalpha/3awuA00 277 17.9015602380435
../allalpha/3axjB01 152 20.9011645638788
../allalpha/3axjB02 83 13.9988870728969
../allalpha/3ay5A01 133 15.5329428415913
../allalpha/3ay5A02 165 17.1509408147484
../allalpha/3ay8A02 132 15.1325761504817
../allalpha/3ayfA01 564 23.4031063491978
../allalpha/3ayhA00 134 19.4267939874198
../allalpha/3b09A00 62 14.8831593252239
../allalpha/3b0bA00 97 16.5556537168851
../allalpha/3b0bC02 43 10.3189742003944
../allalpha/3b0cW00 73 15.213963838288
../allalpha/3b0dB00 95 15.7236885813903
../allalpha/3b0pA02 75 12.4722445426813
../allalpha/3b1fA02 106 16.407651822563
../allalpha/3b2aA00 261 20.7667833950724
../allalpha/3b2eH00 64 15.0911242658532
../allalpha/3b34A05 312 20.9384557671645
../allalpha/3b40A02 58 10.6693325382673
../allalpha/3b4qA00 86 12.130437449989
../allalpha/3b4sA01 48 11.7027220677373
../allalpha/3b4sA02 41 12.3231813265061
../allalpha/3b57A01 84 12.057459414065
../allalpha/3b57A02 92 14.6487284876961
../allalpha/3b5iA02 95 13.1299516370026
../allalpha/3b5nA00 61 25.9426269868072
../allalpha/3b5nD00 64 27.3918368521983
../allalpha/3b5nK00 65 28.0837383597002
../allalpha/3b5oA00 223 17.9389255343555
../allalpha/3b6hA00 469 22.7228172615191
../allalpha/3b73A00 86 11.9150102619818
../allalpha/3b77A02 86 21.1424902886517
../allalpha/3b7bB00 224 20.7704253334506
../allalpha/3b7hA00 76 11.5530337728665
../allalpha/3b81A00 181 19.1969675449491
../allalpha/3b89A01 54 10.094086392187
../allalpha/3b8cA01 361 20.9588935074542
../allalpha/3b8eB00 46 20.2264822821216
../allalpha/3b8mC02 104 20.9026250969247
../allalpha/3b9qA01 89 13.304665487409
../allalpha/3b9wA00 362 19.1087107557417
../allalpha/3basB00 87 36.0106426016857
../allalpha/3bbyA02 114 13.8710833977365
../allalpha/3bbzA00 48 9.63353368605632
../allalpha/3bc8A01 65 14.6966891260317
../allalpha/3bcgA00 207 19.4699565195342
../allalpha/3bd1A00 65 10.399630783569
../allalpha/3bddA00 138 17.875444241682
../allalpha/3beeA00 90 12.7827044717839
../allalpha/3behA01 119 16.3470562732065
../allalpha/3behB02 105 19.5023993204906
../allalpha/3beyA00 88 16.3871676495122
../allalpha/3bg1B03 92 13.1934777935356
../allalpha/3bg2A02 112 14.0384672217413
../allalpha/3bg2A03 96 15.100407075227
../allalpha/3bg3A04 47 10.890573242032
../allalpha/3bgeA01 96 12.1850975492805
../allalpha/3bgeA02 65 14.4165860538659
../allalpha/3bgwA01 131 17.4463423658816
../allalpha/3bh1A02 101 14.5590603689383
../allalpha/3bhgA01 114 17.2290439600673
../allalpha/3bhqA00 193 19.1296039430993
../allalpha/3bhwA00 182 16.4096933002806
../allalpha/3bi1A03 147 16.2329558982207
../allalpha/3bj6A00 144 19.3784891869924
../allalpha/3bjaA00 132 18.0216403675229
../allalpha/3bjbA00 169 17.2865566372712
../allalpha/3bjdA01 88 11.8333970949029
../allalpha/3bjdA02 217 17.3975529768591
../allalpha/3bjoA00 102 14.4925362633124
../allalpha/3bkhA01 85 12.2156804365831
../allalpha/3bkhA02 175 16.5740901888987
../allalpha/3blhA02 205 16.2369833769395
../allalpha/3bniB00 171 17.5246807994146
../allalpha/3boqA00 131 17.1283504339568
../allalpha/3bosA02 59 10.6968762703742
../allalpha/3bpjB00 71 14.3846987197813
../allalpha/3bpvA00 137 16.6520189797827
../allalpha/3bq3A00 246 24.1970732396877
../allalpha/3bqkA01 162 18.0848616428562
../allalpha/3bqkA02 155 17.3842445427892
../allalpha/3bqoA00 202 19.335324358936
../allalpha/3bqtA00 81 11.4665440036878
../allalpha/3bqyA02 150 17.048557495031
../allalpha/3brcA01 34 10.354847219972
../allalpha/3brjA00 165 18.7444013212903
../allalpha/3broA00 120 16.4270808925257
../allalpha/3brtB00 61 26.3412319696641
../allalpha/3bruA00 187 18.0847698258881
../allalpha/3bs3A00 49 9.72484418430425
../allalpha/3bs5A00 83 13.3531565267886
../allalpha/3bsoA02 57 17.0864962629066
../allalpha/3bt5A00 148 15.6108577836435
../allalpha/3bujA00 397 20.8430051274706
../allalpha/3bulA01 87 12.3819043598376
../allalpha/3buxB01 129 15.2623467377725
../allalpha/3buxB02 89 11.8881084917206
../allalpha/3bvfA00 172 18.0979310604745
../allalpha/3bvoA01 110 15.0577468196401
../allalpha/3bvoA02 82 14.2373383645512
../allalpha/3bwgA01 65 10.8137784592254
../allalpha/3bwtA00 333 26.967692711786
../allalpha/3bwvA02 39 10.3129118278735
../allalpha/3bxjA02 98 12.7654049605547
../allalpha/3bxjB03 217 18.0473068556702
../allalpha/3bxwA01 33 9.71375448716481
../allalpha/3by6A02 43 13.3785759506893
../allalpha/3by6C01 77 14.4027788410573
../allalpha/3byiD00 209 17.4338674599791
../allalpha/3bzcA02 260 26.6827287488622
../allalpha/3bzcA04 132 15.6454294984767
../allalpha/3c02A00 241 17.2158167203536
../allalpha/3c18A02 116 14.2910383851261
../allalpha/3c18A03 55 12.075015655846
../allalpha/3c1dA02 46 9.1973716313335
../allalpha/3c1dA03 46 9.21893606787329
../allalpha/3c1dB01 62 11.1992568523543
../allalpha/3c1yA02 148 16.7791302169777
../allalpha/3c1yA03 63 10.2381305142495
../allalpha/3c24A02 94 16.7793837580364
../allalpha/3c2bA02 146 16.2089265846494
../allalpha/3c2bB01 50 9.78269583754907
../allalpha/3c2gA01 536 31.2130144361049
../allalpha/3c2gA02 67 11.0463317425654
../allalpha/3c3wB02 112 17.871055356268
../allalpha/3c4rA00 119 17.7591510327571
../allalpha/3c4wB01 196 19.5168797313129
../allalpha/3c57B00 45 12.0692736615765
../allalpha/3c5rA00 125 13.8020784810405
../allalpha/3c5wA00 228 20.2383879860172
../allalpha/3c64A00 152 20.8241554968208
../allalpha/3c7aA02 198 19.4852740688235
../allalpha/3c7jA01 89 11.8720056462413
../allalpha/3c7jA02 143 15.0844900557093
../allalpha/3c8eA02 157 16.9418559538817
../allalpha/3c8tA01 97 16.2058141393325
../allalpha/3c8vA04 19 8.54783539559218
../allalpha/3c8zA02 83 12.1121580458082
../allalpha/3c9iB01 152 50.5143042016368
../allalpha/3c9pA00 119 13.3372316475314
../allalpha/3ca8A01 106 14.2796289196796
../allalpha/3caxA01 217 20.0992489715821
../allalpha/3cazA00 202 32.0332447737882
../allalpha/3cb2A03 61 14.3689205439551
../allalpha/3cbuA02 132 15.3345602243482
../allalpha/3ccgA00 175 15.5736423510547
../allalpha/3ccyA02 142 16.0482471892958
../allalpha/3cdhA00 113 17.0740733163251
../allalpha/3cdlA01 53 9.80333354151361
../allalpha/3cdlA02 129 15.6950615774235
../allalpha/3ce2A01 154 19.5697715919301
../allalpha/3ce2A02 47 9.82411772090069
../allalpha/3ce2A03 369 21.5191223754538
../allalpha/3ce7A00 90 12.5587984608549
../allalpha/3ce9A02 189 15.492302143088
../allalpha/3cecA00 90 15.6443549351567
../allalpha/3ceiA01 63 12.4675628875596
../allalpha/3ceqA00 250 23.9735956200754
../allalpha/3cesA03 92 14.2316048654754
../allalpha/3cexA00 165 16.23953441594
../allalpha/3cf0A02 96 15.7490728214953
../allalpha/3cf4A03 80 11.1565221187191
../allalpha/3cf6E01 45 9.88142736063251
../allalpha/3cf6E03 131 14.8997286709654
../allalpha/3cf6E05 241 19.4861558879903
../allalpha/3chmA00 161 16.2260118299464
../allalpha/3chtA00 301 19.9733740464089
../allalpha/3chxC00 159 18.9225365153354
../allalpha/3ci0K02 113 12.8169833620449
../allalpha/3ci0K03 63 10.618128809326
../allalpha/3ci9A00 44 19.1050262171842
../allalpha/3ciaA03 155 14.8975939950676
../allalpha/3ciaA04 140 15.8417870398857
../allalpha/3cihA04 227 17.4721126837029
../allalpha/3cjdA00 177 18.5994577517363
../allalpha/3cjhB00 59 14.3794322395677
../allalpha/3cjhI00 54 14.6900642733777
../allalpha/3cjlA00 80 14.9417802174599
../allalpha/3cjnA00 139 17.6538669678541
../allalpha/3ck6C02 119 18.5351585613473
../allalpha/3ck7A03 104 12.8255701463108
../allalpha/3ckcA01 220 18.3657119015446
../allalpha/3ckcA02 177 16.9323242138189
../allalpha/3ckdA02 121 15.6434068702624
../allalpha/3ckdA03 65 14.8235968715483
../allalpha/3ckdC01 79 11.6903835960715
../allalpha/3ckyA02 134 14.8429096770496
../allalpha/3cl3A01 84 11.8396749029917
../allalpha/3cl3A02 88 12.7750568256517
../allalpha/3cl3D00 59 25.7943882590631
../allalpha/3clhA02 149 14.6435319169966
../allalpha/3cllA00 241 17.3176661662398
../allalpha/3cloA02 63 10.5882164547966
../allalpha/3clqA03 67 10.7558650235162
../allalpha/3clqB01 24 10.6416569092555
../allalpha/3cmnA01 117 17.5754098232975
../allalpha/3cnhA02 65 10.9295453107458
../allalpha/3cnlA02 91 12.9005309779521
../allalpha/3colA00 177 18.265345998272
../allalpha/3cp5A00 114 13.1906409842133
../allalpha/3cp8D03 106 15.2056614904642
../allalpha/3cqcA00 247 23.1808370139697
../allalpha/3cqcB01 90 15.0004900851832
../allalpha/3cqcB02 96 13.8160188678612
../allalpha/3cqxC00 81 17.3214328415902
../allalpha/3cr3A00 185 15.4512522218624
../allalpha/3craA02 128 20.0411629824978
../allalpha/3craB01 86 14.6041617566496
../allalpha/3crdA00 100 12.9307797119199
../allalpha/3crjA00 185 18.3805020632019
../allalpha/3crmA02 84 14.0433322920602
../allalpha/3crvA02 108 13.8942462420118
../allalpha/3cs1A01 108 14.0592933685112
../allalpha/3cs1A02 83 12.9311116335695
../allalpha/3cs5A00 48 14.9698942439455
../allalpha/3cskA02 162 14.8189308034155
../allalpha/3ct5A00 156 14.0698751334018
../allalpha/3ctdA02 54 14.2828808874636
../allalpha/3ctvA00 90 12.5173961651844
../allalpha/3ctwB00 120 16.829986956294
../allalpha/3cu4A00 79 11.1431005005026
../allalpha/3cu7A11 325 19.0031682596385
../allalpha/3cucA00 257 18.2025990212099
../allalpha/3cuoD00 94 14.2250292531131
../allalpha/3cuqA02 81 11.8355155097742
../allalpha/3cuqA03 80 13.9169871889817
../allalpha/3cuqB02 80 11.7146408820064
../allalpha/3cuqB03 69 11.2156736000696
../allalpha/3cuqC01 98 12.8107806578245
../allalpha/3cuxA02 121 13.6260112485042
../allalpha/3cvpA00 279 19.2920481913974
../allalpha/3cvvA02 131 15.0171290893475
../allalpha/3cwrA00 183 18.0776081678584
../allalpha/3cwzB01 146 16.7987121487759
../allalpha/3cx5E01 55 22.8111650699954
../allalpha/3cx5G00 126 17.8767975992594
../allalpha/3cx5H00 93 29.7826884425189
../allalpha/3cxbA03 81 13.5626497312982
../allalpha/3cymA02 118 14.4876338064486
../allalpha/3cymA03 88 11.9810327110648
../allalpha/3cz1A00 114 15.2434519723366
../allalpha/3cz6A01 101 13.5438266541116
../allalpha/3cz6A02 45 9.97531744637981
../allalpha/3czhA00 465 22.2295823145929
../allalpha/3d0wA00 85 13.7452646953484
../allalpha/3d19B00 262 18.9599004174881
../allalpha/3d1bB00 108 13.3763943052933
../allalpha/3d1lA02 95 15.1913411970543
../allalpha/3d1uA02 94 12.5426865822811
../allalpha/3d1uA03 100 13.0124061118227
../allalpha/3d2eA06 111 21.2025683870557
../allalpha/3d36B02 61 14.1760338663935
../allalpha/3d3mA00 161 15.1478721987507
../allalpha/3d3qB02 69 12.3575611344029
../allalpha/3d55C02 48 11.9816455214776
../allalpha/3d5lA01 106 15.5055678419375
../allalpha/3d5lA02 45 9.07713070921085
../allalpha/3d5lA03 52 10.1950337391814
../allalpha/3d6jA02 61 10.7619817850594
../allalpha/3d7iA00 92 14.5315617498319
../allalpha/3d85C00 133 15.2066538824131
../allalpha/3d8bB02 82 12.8731998946864
../allalpha/3d8lA00 91 12.9598694574841
../allalpha/3d9hA00 229 21.6298658614849
../allalpha/3da1A03 133 15.9961389704979
../allalpha/3dadA00 324 25.2802417893505
../allalpha/3danA00 473 22.4074378576427
../allalpha/3daxB00 470 22.4249117162772
../allalpha/3dbgA00 379 21.4710313377489
../allalpha/3dbwA01 67 10.6773554358135
../allalpha/3dbwA02 139 14.5479394130075
../allalpha/3dbyL00 259 18.4005613123551
../allalpha/3dcfA01 43 9.60797537152648
../allalpha/3dcfA02 140 16.3228739886606
../allalpha/3dd7C00 114 13.0894314408897
../allalpha/3ddeA00 225 17.9179029700489
../allalpha/3ddhA02 78 11.6313815399381
../allalpha/3ddlB00 250 19.6051433575535
../allalpha/3deeA01 85 12.461091405321
../allalpha/3deeA02 109 15.397370022413
../allalpha/3deoA02 146 15.6761740979614
../allalpha/3dewA02 126 15.2360779395621
../allalpha/3df8A00 105 15.3736437161203
../allalpha/3dfgA01 48 9.13583422009919
../allalpha/3dfgA03 48 9.18390829004922
../allalpha/3dfuA02 97 15.6531511467377
../allalpha/3dfzA02 74 16.4502359355784
../allalpha/3dh4B01 511 22.9318637298831
../allalpha/3di2A00 115 13.8711429257212
../allalpha/3di5A00 144 15.6359182776583
../allalpha/3dkaA01 130 15.5035121707038
../allalpha/3dkwG02 81 11.7101788156253
../allalpha/3dkxA02 68 11.3516386380952
../allalpha/3dl1A01 96 13.0343661616139
../allalpha/3dlsB02 182 15.7536611173495
../allalpha/3do9A01 120 13.0606925204318
../allalpha/3doaA02 70 10.9424756533559
../allalpha/3dp7A02 93 13.0872179454468
../allalpha/3dp7B01 93 14.3557067735519
../allalpha/3dpjA00 187 18.576562838135
../allalpha/3dplC02 173 17.434294402178
../allalpha/3dplC03 83 14.7914224421192
../allalpha/3dptB01 69 10.6647854778024
../allalpha/3dpuA03 75 11.6620581184474
../allalpha/3draA00 302 27.0555246702836
../allalpha/3draB00 364 20.4354032384402
../allalpha/3dsqA01 62 13.872633289587
../allalpha/3dssB00 324 18.8072453819637
../allalpha/3dt5A00 118 14.6020054269836
../allalpha/3dteA02 41 8.439823557747
../allalpha/3dv8A02 76 11.149223277629
../allalpha/3dv9A02 61 10.9332788398173
../allalpha/3dwbA02 345 21.1269945938672
../allalpha/3dwcA00 500 23.0808052805736
../allalpha/3dwlE00 63 11.1459933786123
../allalpha/3dwlG00 114 13.304303868424
../allalpha/3dxlA01 147 14.8494444039911
../allalpha/3dxlA02 152 15.4230851868908
../allalpha/3dxrB00 69 16.4262786877945
../allalpha/3dyjA01 164 16.6823233391963
../allalpha/3dyjA02 147 15.4858676932958
../allalpha/3dynA00 328 20.1130188109123
../allalpha/3dzaA01 111 15.4289215792015
../allalpha/3e04B02 269 22.9220933832778
../allalpha/3e0fA02 73 11.0936045586955
../allalpha/3e0jB00 143 16.7348369804486
../allalpha/3e0sB00 294 21.5589876493015
../allalpha/3e0zA00 104 11.9977493595323
../allalpha/3e1sA01 95 13.0415239385162
../allalpha/3e21A00 40 8.44270830521078
../allalpha/3e22A03 54 13.0696302407124
../allalpha/3e2dA03 61 10.4332668169175
../allalpha/3e35A02 44 13.9680723027871
../allalpha/3e3pA02 249 17.7954916277699
../allalpha/3e3rA02 99 14.144467725461
../allalpha/3e3rB01 85 11.6084923937571
../allalpha/3e3vA01 53 9.83386988488155
../allalpha/3e3vA03 56 10.1809069310066
../allalpha/3e46A02 43 9.05853864165387
../allalpha/3e4bA00 395 22.7182938150569
../allalpha/3e4wA01 96 14.2212513033537
../allalpha/3e58A02 66 11.3639665146889
../allalpha/3e6mA00 145 18.1846331459385
../allalpha/3e6sA00 155 17.3778760902127
../allalpha/3e6uA00 409 20.3069674341173
../allalpha/3e70C01 97 13.7239501684215
../allalpha/3e7kA00 54 23.5044206453406
../allalpha/3e7lA00 60 12.0529804590561
../allalpha/3e7oB02 201 16.7102110182309
../allalpha/3e7qA00 208 19.8770047512175
../allalpha/3e97A02 77 11.428881162804
../allalpha/3e9lA02 95 13.8459924703015
../allalpha/3ea9A03 104 12.2361981094204
../allalpha/3eabD01 87 14.374512484411
../allalpha/3eapD00 212 17.5162791802603
../allalpha/3eayA01 124 15.6896011887083
../allalpha/3ebbA00 261 19.049415596821
../allalpha/3ecmA00 338 20.1339104054659
../allalpha/3ecoB00 129 18.886197393775
../allalpha/3ecsA01 85 11.9938777977461
../allalpha/3ed5A02 82 12.2123253678748
../allalpha/3edpA01 75 12.688563758892
../allalpha/3edvA02 183 29.4801547928583
../allalpha/3edvB01 136 24.5198916903719
../allalpha/3ee4A00 289 19.5628785521716
../allalpha/3eetA01 64 10.7584788368096
../allalpha/3effK02 45 19.4622090988512
../allalpha/3efgA00 51 22.1959935589557
../allalpha/3efoB01 151 15.8655851046132
../allalpha/3eg5B01 41 9.64889967064916
../allalpha/3egoA02 121 13.3729173267115
../allalpha/3egqA00 154 18.6131122929762
../allalpha/3eh5B01 44 18.5966301450715
../allalpha/3ehmA01 299 19.6947204083167
../allalpha/3ehmA03 118 14.9655815888113
../allalpha/3ehqA02 117 13.5085279285388
../allalpha/3ejbB02 257 18.7105870019704
../allalpha/3ejjB00 145 15.2511583444431
../allalpha/3ejnA01 187 17.3578109677503
../allalpha/3ejnA03 110 13.7939158580456
../allalpha/3elkA00 101 15.137658945276
../allalpha/3emlA01 288 20.8621617476274
../allalpha/3en9A04 118 13.72390499569
../allalpha/3ephA02 72 11.7903789139047
../allalpha/3epyA00 88 21.6277674731537
../allalpha/3epzA02 92 12.6067666123351
../allalpha/3eq2A02 53 22.7121020164671
../allalpha/3er9B01 106 15.400897286813
../allalpha/3ermA00 65 13.3511514589744
../allalpha/3errA01 208 27.9974212508935
../allalpha/3es5A02 122 17.4337484553162
../allalpha/3es9A02 99 13.2770308572685
../allalpha/3es9A04 60 10.2483968802849
../allalpha/3eslA01 75 12.9898694377563
../allalpha/3eslA02 119 14.3430962993504
../allalpha/3etvA02 231 21.7757813664659
../allalpha/3eu8A00 410 20.3124525489359
../allalpha/3eu9C00 226 20.6804918361695
../allalpha/3euaA02 64 14.349562916634
../allalpha/3euhC02 108 13.8648330710952
../allalpha/3euhD01 70 11.1912342881218
../allalpha/3eujB00 90 13.0580297181797
../allalpha/3eukM00 107 14.1665029184366
../allalpha/3eupB00 200 18.9259132934814
../allalpha/3evyA00 83 12.9997058773856
../allalpha/3ewkA02 17 7.75215393709128
../allalpha/3eyyA01 82 12.1525123543062
../allalpha/3ez0A00 210 17.5775882867458
../allalpha/3ez2A01 70 12.897341962282
../allalpha/3ezhA00 110 15.2573668918811
../allalpha/3ezqA00 115 18.3158314835592
../allalpha/3ezuA01 179 17.6848393682531
../allalpha/3ezxA01 86 12.539007485297
../allalpha/3f0cA01 47 9.62441699517729
../allalpha/3f0cA02 140 15.4652449412994
../allalpha/3f0zA02 117 14.1388754589681
../allalpha/3f0zA03 49 9.68405974683869
../allalpha/3f1bA00 178 18.1904595596256
../allalpha/3f1xA01 148 15.7627638116243
../allalpha/3f2bA05 48 12.6698625403106
../allalpha/3f2bA06 105 12.9837578537811
../allalpha/3f2bA08 137 15.5302667335866
../allalpha/3f2eA00 82 11.6390751798068
../allalpha/3f4mA00 153 15.2633252304677
../allalpha/3f4sA02 61 10.9137804882183
../allalpha/3f51C00 90 14.993285393024
../allalpha/3f57A00 190 27.4586251053998
../allalpha/3f5cB00 183 16.591511995741
../allalpha/3f5hA00 54 20.3790316909523
../allalpha/3f61A02 171 14.5221417076391
../allalpha/3f6oB00 91 15.0329984220079
../allalpha/3f6tA02 144 15.6983780632597
../allalpha/3f7cA00 190 19.4894474702021
../allalpha/3f8bA00 101 15.3526872182842
../allalpha/3f8mA01 65 10.7757121199186
../allalpha/3fajA00 101 12.9201864800834
../allalpha/3favD00 78 17.380389185274
../allalpha/3fayA00 369 26.1482191832264
../allalpha/3fb2A01 104 17.5890279945848
../allalpha/3fbiB00 91 14.190721676684
../allalpha/3fblA00 82 12.2597699525182
../allalpha/3fbzA01 99 14.834139901576
../allalpha/3fcnA00 144 20.1446977380373
../allalpha/3fd9A01 71 10.8942768852189
../allalpha/3fd9A02 93 12.6261273707985
../allalpha/3fd9A03 73 16.9876351425651
../allalpha/3fdhA01 232 18.4992790038491
../allalpha/3fdqA01 122 13.8124006256772
../allalpha/3fduA02 46 18.830072955638
../allalpha/3feyA02 192 17.3164024949608
../allalpha/3ff5A00 54 10.8201649049179
../allalpha/3fflA00 126 14.8229438146688
../allalpha/3fgaD00 47 20.6382025051098
../allalpha/3fggA00 133 15.9764653493424
../allalpha/3fghA00 67 14.7884592868513
../allalpha/3fgrA02 128 15.6164624685515
../allalpha/3fhdA01 136 14.4736388753264
../allalpha/3fhfA01 102 14.2109977661194
../allalpha/3fhgA01 94 13.4690702999971
../allalpha/3fhgA02 113 13.2071843183341
../allalpha/3fhnA01 183 28.1223235603334
../allalpha/3fhnA02 117 16.0848481618056
../allalpha/3fhnA03 170 19.5089884514388
../allalpha/3fhnA04 127 17.5478451613209
../allalpha/3fhnA05 66 11.1328669204297
../allalpha/3fi7A01 130 13.4775310734584
../allalpha/3fiwA02 113 15.3793767080804
../allalpha/3fkeA01 71 10.8075864019745
../allalpha/3fkjA02 64 14.5105827609457
../allalpha/3fkmX00 117 15.4057801052171
../allalpha/3floB00 180 19.3890353396339
../allalpha/3fm3A02 80 13.0896129715989
../allalpha/3fm5A00 127 16.7199740950451
../allalpha/3fmtE01 41 11.1508943689661
../allalpha/3fmyA00 59 10.4429783807901
../allalpha/3fnbA01 108 14.0254427283876
../allalpha/3fnrA01 145 14.4128535151239
../allalpha/3fo3A02 354 20.2287259500788
../allalpha/3fp3A01 134 17.3604641218619
../allalpha/3fr3B02 115 13.8744979249354
../allalpha/3frqB00 184 18.4802915065875
../allalpha/3frrA00 186 20.0724001476006
../allalpha/3frwA00 89 15.027006042764
../allalpha/3fseA02 127 15.5880652897724
../allalpha/3ft7B00 46 11.5401146777251
../allalpha/3ftdA02 63 10.9347537803941
../allalpha/3futA02 65 10.2789069824839
../allalpha/3fvvA02 75 12.4367026260179
../allalpha/3fwlA01 31 13.6195669705825
../allalpha/3fx3A02 81 12.7527579216234
../allalpha/3fxdB00 58 13.5316863764919
../allalpha/3fxdC00 50 12.1205369730223
../allalpha/3fxhA00 110 12.9263187697244
../allalpha/3fyaB00 77 11.5379084402055
../allalpha/3fymA00 82 11.7886588353291
../allalpha/3fzvA01 71 12.112732687732
../allalpha/3g06A02 285 22.8916302356844
../allalpha/3g0oA02 116 14.4958845954137
../allalpha/3g0tA02 68 12.5649697383447
../allalpha/3g2bA00 90 18.8065723973605
../allalpha/3g2fA02 215 16.933989603942
../allalpha/3g36A00 51 12.5291800810762
../allalpha/3g3zA01 25 11.1235714981116
../allalpha/3g3zA02 64 10.3802964171436
../allalpha/3g4dA02 160 15.2509450347936
../allalpha/3g5oA02 50 15.617186949166
../allalpha/3g5uA01 681 30.1393782509977
../allalpha/3g67A00 213 45.2028689672685
../allalpha/3g7dA01 85 15.1284246814493
../allalpha/3g7dA04 90 14.3663263199438
../allalpha/3g7pA00 137 15.4964840693353
../allalpha/3g7rA00 181 18.0529194346909
../allalpha/3g80A00 73 16.8974982731516
../allalpha/3g9gA00 250 33.8885992623962
../allalpha/3g9kD02 74 12.6912516233853
../allalpha/3g9rA00 42 18.3068738296876
../allalpha/3ga8A00 66 13.3217122674915
../allalpha/3gaeA00 252 19.4119449018688
../allalpha/3gb8A01 600 34.4842178955319
../allalpha/3gcgB00 152 17.047397553292
../allalpha/3gdeA01 224 18.1373808471927
../allalpha/3geeA02 168 18.0814736746911
../allalpha/3gehA02 167 17.9949329913822
../allalpha/3ggyA00 186 20.202730944326
../allalpha/3ghyA02 125 13.8187857773696
../allalpha/3gi7A00 100 16.3646179292338
../allalpha/3giaA00 433 20.3141190104429
../allalpha/3gmiA01 137 18.8062680323502
../allalpha/3gn4E00 117 36.1414279545113
../allalpha/3gniB02 197 19.1070557178656
../allalpha/3go5A04 58 10.2588707037341
../allalpha/3godA02 207 16.5746707046219
../allalpha/3gp4B00 130 23.2145061628761
../allalpha/3gpvA00 108 17.9690364291193
../allalpha/3grlA00 601 32.198967813046
../allalpha/3gruA02 86 11.3708184875376
../allalpha/3gs3A00 249 19.4938664447237
../allalpha/3gt0A02 55 14.870512291764
../allalpha/3gt5A00 391 19.4452252583377
../allalpha/3gtmS01 93 12.7130753361991
../allalpha/3gudA00 119 20.2928201739632
../allalpha/3gw4A00 187 18.1406113309505
../allalpha/3gw6A02 52 14.9537606980336
../allalpha/3gw6A04 29 12.9535472359067
../allalpha/3gw6D02 161 27.557084112655
../allalpha/3gw7A00 215 19.4969784775917
../allalpha/3gwjA02 233 17.9130906083891
../allalpha/3gwlA00 106 13.5411255552763
../allalpha/3gwnA00 113 13.9932966432686
../allalpha/3gwzA01 89 15.0834071838211
../allalpha/3gxqA00 53 12.7196408352706
../allalpha/3gxvB00 123 15.6634014385327
../allalpha/3gytA00 242 17.860503839793
../allalpha/3gz1A00 144 17.3222628639524
../allalpha/3gz5B02 74 11.6992338019303
../allalpha/3gzfD00 91 12.765770181269
../allalpha/3gziA00 196 19.9596641037559
../allalpha/3gzkA02 452 20.5861127697418
../allalpha/3gzsA00 481 21.6569423675149
../allalpha/3h02A02 48 14.3273722196228
../allalpha/3h0dA01 69 11.3563048871995
../allalpha/3h0dA02 78 13.1705743056294
../allalpha/3h0gA05 146 17.3297013806657
../allalpha/3h0lB02 112 13.5417588619226
../allalpha/3h1nA02 115 15.5415005643521
../allalpha/3h20A04 89 12.6293135435478
../allalpha/3h25A02 20 9.28764038265371
../allalpha/3h2zA02 173 15.2063794186944
../allalpha/3h35A00 142 17.2893280189158
../allalpha/3h36A00 71 12.9802869972603
../allalpha/3h37A02 85 11.6219212563049
../allalpha/3h37A03 125 14.4570024987511
../allalpha/3h37A04 49 9.88679168183997
../allalpha/3h38A02 265 23.5927151111056
../allalpha/3h3mA00 87 15.5247037354743
../allalpha/3h4cA01 96 12.0284328167434
../allalpha/3h4cA02 110 13.4116599529805
../allalpha/3h4jA03 56 11.6850233886694
../allalpha/3h4sE00 96 15.322944263628
../allalpha/3h5aD01 88 12.8563002124447
../allalpha/3h5qA01 64 11.1074931549937
../allalpha/3h5tA01 47 9.56367060398138
../allalpha/3h5xA04 95 15.1096600271211
../allalpha/3h7iA02 77 11.8967769320188
../allalpha/3h7lB02 482 20.5826547429181
../allalpha/3h87D01 59 22.2927815954852
../allalpha/3h9pC00 213 17.1636830529216
../allalpha/3ha4B00 120 13.6514520427621
../allalpha/3hc1A00 296 18.5862007045697
../allalpha/3hc7A02 62 12.6488143052242
../allalpha/3hd6A00 403 20.3680066223844
../allalpha/3hdeC00 164 15.544578992618
../allalpha/3hdlA02 139 14.8023955395165
../allalpha/3hdxA00 404 21.3156816481482
../allalpha/3he0A00 178 18.6433728014438
../allalpha/3he4A00 45 20.1379717897665
../allalpha/3he4B00 44 19.1547281460929
../allalpha/3hfwA00 357 18.2305464200641
../allalpha/3hg9A01 77 12.5781439916863
../allalpha/3hgkA02 197 15.7386212601698
../allalpha/3hgkE00 77 11.0626441971538
../allalpha/3hh0A01 72 11.7450434492844
../allalpha/3hhcC00 151 15.1759232360502
../allalpha/3hhhA00 100 14.3969036563005
../allalpha/3hhoA01 76 13.9221060787053
../allalpha/3hhsA01 145 14.8285304846942
../allalpha/3hhwK01 183 16.5282683089669
../allalpha/3hhyA01 71 15.2843382727946
../allalpha/3hi0A03 199 16.5707340222258
../allalpha/3hibA01 117 13.9928816744015
../allalpha/3himA00 190 18.3856752663913
../allalpha/3hinA02 55 14.4106605615254
../allalpha/3hiuA00 136 17.0632247863001
../allalpha/3hiyA01 244 20.9639864242885
../allalpha/3hjeA03 91 11.9537803611895
../allalpha/3hjlA01 85 12.3475045830697
../allalpha/3hjlA02 106 15.2763032952323
../allalpha/3hklA00 141 14.2561853128303
../allalpha/3hkoA02 226 18.2720497934415
../allalpha/3hl0A02 184 15.4066861196731
../allalpha/3hl1A01 219 17.5527147130889
../allalpha/3hl6A02 115 14.5300749967166
../allalpha/3hl8A03 62 12.0645607553621
../allalpha/3hlzA02 127 13.8085357587026
../allalpha/3hm6X01 391 23.1066084113166
../allalpha/3hmfA00 116 14.5949400511202
../allalpha/3hn2A02 128 14.0310678721802
../allalpha/3hoaA00 509 22.9000760952041
../allalpha/3hphB01 48 9.72400778721133
../allalpha/3hr0A01 80 18.2328663394997
../allalpha/3hr0A02 170 17.0248212000844
../allalpha/3hraA00 199 18.7658699234781
../allalpha/3hrmA00 128 16.748885497486
../allalpha/3hrnA00 63 27.3637351165709
../allalpha/3hruB01 125 15.7952510388276
../allalpha/3hsqA02 68 12.1105007566034
../allalpha/3htaC00 189 19.0427716705654
../allalpha/3htkA00 60 26.3175408788828
../allalpha/3htkB00 73 31.5604307339462
../allalpha/3htkC01 200 27.4921498512785
../allalpha/3htuA00 75 10.9891727528347
../allalpha/3hugA00 80 15.2547938544843
../allalpha/3hugD00 62 13.9878250829609
../allalpha/3hv0A02 112 19.368101431258
../allalpha/3hveA02 106 14.9626265185039
../allalpha/3hwcA01 147 17.576781408506
../allalpha/3hwcA03 210 23.0716357937645
../allalpha/3hwrA02 126 14.148572084607
../allalpha/3hx3A01 66 11.0349735214208
../allalpha/3hx4A01 205 17.8656673608094
../allalpha/3hxlA04 79 11.6682868506547
../allalpha/3hyiA02 92 15.8704930427177
../allalpha/3hymB00 291 21.3598275689488
../allalpha/3hyuA00 141 14.4258893531036
../allalpha/3hzjA03 144 14.6652427141678
../allalpha/3hzjC01 45 9.65702811059846
../allalpha/3hzqA00 94 21.2372230963877
../allalpha/3hzrA02 111 18.1015801526969
../allalpha/3hzsA00 209 16.621201647558
../allalpha/3i01A01 177 18.8562011459726
../allalpha/3i0pA01 108 13.4578834335579
../allalpha/3i1aA02 109 13.7010173351659
../allalpha/3i1aA03 116 14.4584701683227
../allalpha/3i2fA02 94 14.0415962988168
../allalpha/3i2wA01 255 38.131331085871
../allalpha/3i38I02 28 11.5886874357461
../allalpha/3i3lA02 125 15.7598512781775
../allalpha/3i3nA02 104 13.4985350144809
../allalpha/3i47A02 57 13.5298138365094
../allalpha/3i4gA00 479 22.6698457171916
../allalpha/3i4rB00 528 41.4116504709999
../allalpha/3i4uA01 97 14.5810152073871
../allalpha/3i5gC02 72 11.5383058789466
../allalpha/3i5pA01 131 15.3708377353153
../allalpha/3i5pA02 70 11.760293928907
../allalpha/3i5pA03 244 20.7462445808779
../allalpha/3i5qA02 81 12.1223680543672
../allalpha/3i6dA03 65 11.6789238579183
../allalpha/3i71B00 58 13.0557713756119
../allalpha/3i7aA00 264 18.8273439997124
../allalpha/3i83A02 133 14.9618420604604
../allalpha/3i9v104 103 13.4192800849347
../allalpha/3i9v201 72 11.4191675429194
../allalpha/3i9v400 377 21.7357187746676
../allalpha/3i9wA00 270 33.3135970556891
../allalpha/3i9yA00 229 27.2982509191072
../allalpha/3iayA04 95 13.8689512421814
../allalpha/3iayA07 152 16.9056256293761
../allalpha/3ibhA02 118 14.9191367893459
../allalpha/3ibpA01 70 18.6774963461544
../allalpha/3ibpA02 99 21.1883663460602
../allalpha/3ibtA02 67 12.640631672947
../allalpha/3ibvB00 902 41.1236330038496
../allalpha/3ic7A01 64 10.8313113737645
../allalpha/3ic7A02 46 14.1376099406555
../allalpha/3ic8A02 99 13.115959001745
../allalpha/3ic9A02 68 16.7638823589657
../allalpha/3icxA01 75 16.8464175858648
../allalpha/3icxA02 52 9.87439498648461
../allalpha/3idpB02 171 14.9782556655095
../allalpha/3idwA00 66 10.5965513694391
../allalpha/3ieeA02 89 14.1165155666677
../allalpha/3if4A02 47 10.9459276949771
../allalpha/3if8B02 100 15.1830135522004
../allalpha/3ig5A03 84 14.011134833537
../allalpha/3ig5A04 66 13.1869098039653
../allalpha/3ihpB05 54 10.8880473735204
../allalpha/3ihrA02 67 22.9152685533739
../allalpha/3ihuA02 135 14.1787722058507
../allalpha/3ihvA01 159 16.9017878153867
../allalpha/3ihvA03 139 15.3004956561459
../allalpha/3ii9B01 130 15.7318398788523
../allalpha/3iieB03 85 12.2446927541753
../allalpha/3iiiA02 52 11.5421459869994
../allalpha/3ikoC02 149 16.8321297643161
../allalpha/3ilkA02 66 12.7769587951707
../allalpha/3imiB02 26 11.911837559209
../allalpha/3in6A01 28 13.0865114484947
../allalpha/3ip4B02 118 13.9416190428766
../allalpha/3ip4C01 44 12.0727087034787
../allalpha/3ipiA00 261 18.5908056102978
../allalpha/3iq1A00 150 16.5190727218879
../allalpha/3iqcA00 119 14.5279839339492
../allalpha/3iqtA01 109 14.2898932933322
../allalpha/3ir4A02 118 15.1217014812257
../allalpha/3ir9A01 36 16.5215979877454
../allalpha/3iruA02 75 11.7813059765036
../allalpha/3is5F02 174 15.091419883345
../allalpha/3ismC01 154 16.1705135910184
../allalpha/3itfA00 103 19.5143372907961
../allalpha/3iu5A00 114 14.3568227206937
../allalpha/3iu6A00 141 15.3574441377346
../allalpha/3iugB00 181 16.0755334237706
../allalpha/3iuoA00 106 14.0565791013966
../allalpha/3iv0A00 438 21.3359336732743
../allalpha/3iv6A02 65 10.972200409394
../allalpha/3iv7A02 195 15.1928299098337
../allalpha/3ivpA01 73 12.129126020339
../allalpha/3ivtA02 104 14.3650193457642
../allalpha/3iwfA00 87 13.4944817315571
../allalpha/3ixfA00 91 13.7000490561106
../allalpha/3iylB02 134 15.985422199677
../allalpha/3iynN01 128 19.2506649323351
../allalpha/3j27A05 100 15.0231167607857
../allalpha/3j27B00 72 16.0536973675231
../allalpha/3j7aW01 60 10.1977597415369
../allalpha/3j7aY00 154 16.9701985843416
../allalpha/3j7yJ02 74 11.9922829851283
../allalpha/3j7yq00 128 40.5475439168127
../allalpha/3jamK00 96 12.9446034845105
../allalpha/3jamZ00 70 11.3347035330818
../allalpha/3jc2200 62 25.2013878148606
../allalpha/3jc6C00 159 19.7299114989765
../allalpha/3jc6D01 157 21.9629435064992
../allalpha/3jckC00 378 29.9386364663512
../allalpha/3jcuE00 79 22.7951450315793
../allalpha/3jcuS01 204 20.9867548943794
../allalpha/3jcuZ00 61 13.875818313892
../allalpha/3jq0A00 456 22.3866584457073
../allalpha/3jq1A01 289 19.7407996438804
../allalpha/3jrtA00 164 17.0898813794407
../allalpha/3js8A04 50 11.3622336302859
../allalpha/3jsbA01 80 12.5998502856309
../allalpha/3jsjA00 181 18.0343830632716
../allalpha/3jtgA01 85 12.0308921154429
../allalpha/3juiA00 165 16.135185098432
../allalpha/3jvoA00 92 13.5707291123996
../allalpha/3jw4A00 118 18.6147150876056
../allalpha/3jyhA02 149 14.2641183045554
../allalpha/3jysA01 215 18.9594964030123
../allalpha/3jysA03 76 12.521673272315
../allalpha/3jyyA02 126 14.0574511587718
../allalpha/3k0lA00 135 16.89859604755
../allalpha/3k11A00 420 22.5282758781363
../allalpha/3k1hA00 115 15.0690971044281
../allalpha/3k1rA01 81 11.9197526244701
../allalpha/3k1rB00 74 13.3218746254138
../allalpha/3k1zA02 82 12.1178016183146
../allalpha/3k21A02 68 11.584189394972
../allalpha/3k2jA00 121 15.1552742233674
../allalpha/3k2lA01 60 13.2347033016527
../allalpha/3k2oA02 44 9.8024574944646
../allalpha/3k3fA00 332 18.9647916780401
../allalpha/3k3oA02 84 13.2656783294268
../allalpha/3k3wA02 30 8.6588678860974
../allalpha/3k3wB03 159 15.914295548461
../allalpha/3k4gA00 78 13.0146384462871
../allalpha/3k59A06 47 12.1302478048908
../allalpha/3k5bA01 96 41.6543225395367
../allalpha/3k62A00 400 29.2237845336499
../allalpha/3k66A01 209 27.2847628201238
../allalpha/3k69A00 147 19.9811622662498
../allalpha/3k6gA00 92 14.2820737200905
../allalpha/3k6jA02 205 17.3346855747554
../allalpha/3k7aM01 116 17.281115966694
../allalpha/3k7dA01 113 13.0601647601184
../allalpha/3k7dA03 134 15.0448327256583
../allalpha/3k7xA00 339 18.9540838514382
../allalpha/3k8pC01 102 14.8672710326859
../allalpha/3k8pC02 187 18.6650196101987
../allalpha/3k92A01 60 13.3849076790283
../allalpha/3k9iA01 102 14.8622062166846
../allalpha/3k9tA03 63 10.5514982361732
../allalpha/3k9vA00 464 22.6272399558561
../allalpha/3kaeA00 225 20.9531234071175
../allalpha/3kasA03 142 17.2821170753048
../allalpha/3kavA00 101 12.8094433669631
../allalpha/3kb9A00 335 19.4280400750343
../allalpha/3kcpA03 58 11.5996123725161
../allalpha/3kcuD00 248 17.8279034944999
../allalpha/3kd3A02 59 11.6203634708669
../allalpha/3kdqA00 149 24.5146885490331
../allalpha/3kdrA01 104 14.9632631331999
../allalpha/3ke2A00 100 13.9169251925237
../allalpha/3keaA00 273 27.0617789772131
../allalpha/3keoA01 72 10.6751369127474
../allalpha/3kevA01 77 11.5980702175313
../allalpha/3kevA02 92 13.0104701777991
../allalpha/3keyA01 87 13.3108376402029
../allalpha/3keyA02 88 12.7283086565165
../allalpha/3kezA01 228 18.3756840326368
../allalpha/3kezA03 115 14.7145034332751
../allalpha/3kflA03 175 15.692704681709
../allalpha/3kfuF02 105 13.0642641238212
../allalpha/3kfuG01 38 10.5269410120571
../allalpha/3kfuG02 18 6.63260467080134
../allalpha/3kfwX01 74 11.7940754992819
../allalpha/3kfwX03 71 14.1450266762664
../allalpha/3kg2A05 125 18.7755858604519
../allalpha/3kh1A00 182 17.7100330279771
../allalpha/3kheA01 107 13.3862052462442
../allalpha/3khkB01 159 19.1330428097241
../allalpha/3kjxA01 58 12.2647813724805
../allalpha/3kk4A01 108 14.2166777278016
../allalpha/3kkaD00 68 10.6145528467812
../allalpha/3kkbA00 124 17.1289574552502
../allalpha/3kkcA01 168 18.3386514472899
../allalpha/3kkdA00 192 19.3801858904419
../allalpha/3kl4A03 109 16.6157896518107
../allalpha/3kltB00 71 30.5968381844196
../allalpha/3kmiA00 168 17.7517330832954
../allalpha/3kmuA02 166 15.5044423082393
../allalpha/3kn6A02 217 16.4956316390797
../allalpha/3knuD02 37 10.345875760303
../allalpha/3knwA00 174 18.4282425565439
../allalpha/3kp1E02 70 10.2960825428204
../allalpha/3kp7A00 140 17.6393950630328
../allalpha/3kp9A01 162 16.7736638624587
../allalpha/3kpeA00 47 21.4002963556689
../allalpha/3kq5A01 221 17.0826564008669
../allalpha/3kqfA02 58 13.2308490858673
../allalpha/3kqgA01 40 17.4350446165008
../allalpha/3kraC00 271 18.6352131718391
../allalpha/3ktdA02 110 15.7588969759444
../allalpha/3kttB01 255 18.6989258967106
../allalpha/3kuqA00 192 16.3788443235971
../allalpha/3kv0A01 157 16.1910765900102
../allalpha/3kw6A01 67 10.8929263931893
../allalpha/3kwlA02 110 13.7121478719413
../allalpha/3kwoA00 144 16.0480536931614
../allalpha/3kxaA02 65 10.3610612960313
../allalpha/3kxeC01 69 23.3234937172351
../allalpha/3kxrA01 44 9.72687985700362
../allalpha/3kyiA00 127 14.1096690218536
../allalpha/3kyqA02 52 16.7685645884789
../allalpha/3kzxA02 58 10.9030189510397
../allalpha/3l09A01 98 14.4763987650164
../allalpha/3l09A02 82 12.4481310008983
../allalpha/3l0iA01 168 20.6590253485391
../allalpha/3l0mA02 77 13.558283380888
../allalpha/3l0oA01 49 10.2131324194674
../allalpha/3l1nA02 86 14.8588644225344
../allalpha/3l22A00 407 20.699402006023
../allalpha/3l2dA01 90 12.7406112225124
../allalpha/3l2oB01 88 14.0365006946406
../allalpha/3l2pA01 198 17.643841803802
../allalpha/3l39A01 181 17.6220411827587
../allalpha/3l4aA00 117 13.7353518732357
../allalpha/3l4gC01 105 15.3188365767247
../allalpha/3l4gC02 45 9.11601503040489
../allalpha/3l4gC03 53 9.78597976277329
../allalpha/3l5kA02 68 10.9661269059829
../allalpha/3l6aA01 190 17.1944888937458
../allalpha/3l6dA02 125 16.2005350584667
../allalpha/3l6xA01 423 25.9952724519692
../allalpha/3l7wA00 104 15.7092787793809
../allalpha/3l8nA01 74 12.2903553212051
../allalpha/3l8rA00 102 15.6065048099511
../allalpha/3l9fA01 89 13.3348284982368
../allalpha/3l9tA01 80 11.6448269546167
../allalpha/3l9tA02 118 13.1605957198299
../allalpha/3lapA01 68 11.5911367368287
../allalpha/3layF00 78 17.3306226806961
../allalpha/3lbxB01 107 16.9658526380505
../allalpha/3lbxB02 75 19.1341129181203
../allalpha/3lcnB00 97 12.6196543111504
../allalpha/3lcuA01 57 9.91793018895549
../allalpha/3ld6B00 444 22.0896824848489
../allalpha/3letA00 302 23.7065568819895
../allalpha/3lewA01 307 19.3926480010736
../allalpha/3lf9A00 120 19.2728237901394
../allalpha/3lfkD00 110 14.2086884490261
../allalpha/3lfuA02 70 11.2068651076299
../allalpha/3ljbA00 217 24.0554865794872
../allalpha/3ljcA02 118 24.8253900011184
../allalpha/3ljkA03 38 9.72300757242648
../allalpha/3ljlA00 144 16.9166576978815
../allalpha/3ljnA00 292 24.9119988066614
../allalpha/3ljvA00 218 16.9197081458189
../allalpha/3lk5A00 330 20.8411656019227
../allalpha/3lkdA01 179 16.3634760601568
../allalpha/3ll6A02 165 15.8106929253086
../allalpha/3ll7A01 72 11.67226165442
../allalpha/3llkA01 98 13.8019467339696
../allalpha/3llkA02 143 15.2214367372187
../allalpha/3lltA02 248 18.152283171886
../allalpha/3lm5A02 164 15.0484094127991
../allalpha/3lmdA00 317 20.4073871435397
../allalpha/3lmfA00 102 13.476856263535
../allalpha/3lmmA02 78 12.360969708952
../allalpha/3lmmB05 58 10.2169383074733
../allalpha/3lmmC04 87 11.8793352908668
../allalpha/3lmoA00 94 12.7770070991675
../allalpha/3lnnB03 67 15.3869291164068
../allalpha/3lnrA00 160 31.4605459867283
../allalpha/3locA01 58 10.3699511276292
../allalpha/3locA02 139 15.4681408510533
../allalpha/3lomA00 288 18.8449577081674
../allalpha/3lovA03 94 12.8994910093918
../allalpha/3lpxA03 103 14.7339203827311
../allalpha/3lpzA01 302 25.0539691151475
../allalpha/3lq9A00 126 15.8893767100657
../allalpha/3lqhA02 106 14.1715712683291
../allalpha/3ls1A00 133 18.9100682550276
../allalpha/3lsgA01 54 10.0335435064222
../allalpha/3lsjA02 153 16.4519349574265
../allalpha/3lssA01 112 20.6141805363412
../allalpha/3lstA01 84 14.7331096552514
../allalpha/3lszA02 122 15.0626402282176
../allalpha/3ltjA00 191 18.5309615584544
../allalpha/3lvqE02 74 11.3658052449746
../allalpha/3lvqE03 59 10.0447810296941
../allalpha/3lvyA01 168 15.9409693747745
../allalpha/3lw5H00 69 29.0459466837293
../allalpha/3lwjA00 182 18.7312335547811
../allalpha/3lxrF00 181 17.7087966622935
../allalpha/3lxuX06 250 21.2220225780285
../allalpha/3lxzA02 132 15.7569770340108
../allalpha/3ly7A02 161 15.6899378670308
../allalpha/3lysA00 102 13.0057131944344
../allalpha/3m03B00 95 12.1322667068161
../allalpha/3m0aA00 62 26.7761684853622
../allalpha/3m0dC00 63 27.3387382978037
../allalpha/3m0fB02 123 15.1687813703807
../allalpha/3m1cA01 52 11.5850851831967
../allalpha/3m1cA02 301 19.5466730869731
../allalpha/3m1cB01 109 14.9852423451851
../allalpha/3m1mA03 110 13.1855773605134
../allalpha/3m1tA00 237 18.3137699107626
../allalpha/3m2wA02 196 15.8846598695554
../allalpha/3m3mA02 114 14.6078432949745
../allalpha/3m5wA02 103 14.7245312048551
../allalpha/3m66A00 270 23.8617111917831
../allalpha/3m6jA01 117 14.5630884359312
../allalpha/3m6zA03 70 11.1556168128848
../allalpha/3m71A00 292 18.0319348930119
../allalpha/3m7gA02 95 15.2223243161205
../allalpha/3m7gA03 109 12.8038390927883
../allalpha/3m8eA00 101 13.7446339044136
../allalpha/3m8jA00 90 13.535130212096
../allalpha/3m91A00 45 19.5122310318932
../allalpha/3m92A01 68 14.4368298077794
../allalpha/3m9lA02 51 10.8461268579756
../allalpha/3m9qA02 14 7.44203171492291
../allalpha/3m9vA01 127 14.6468036285845
../allalpha/3m9vA03 157 18.3690168408861
../allalpha/3ma5A00 90 12.2064097914493
../allalpha/3majA02 60 10.3530620583961
../allalpha/3mayB00 93 14.2052525779979
../allalpha/3mc1A02 65 10.5201380598856
../allalpha/3mczA01 81 13.7240601430013
../allalpha/3mdmA00 435 21.4627920040424
../allalpha/3mdyA02 207 16.5211453349548
../allalpha/3me5A01 62 12.9548407868825
../allalpha/3mejA01 167 15.8431967069921
../allalpha/3mejA02 79 11.9353985217276
../allalpha/3mekA04 76 11.7688124137126
../allalpha/3mekA05 67 11.5833477985372
../allalpha/3memA02 299 19.1002235786273
../allalpha/3mfiA03 76 11.497106380588
../allalpha/3mfnA00 123 14.3306808740075
../allalpha/3mgxB00 391 20.4627822649723
../allalpha/3mhsB00 91 16.5353492687101
../allalpha/3mhsC01 40 16.9387712178673
../allalpha/3mk7A00 466 21.7922269788217
../allalpha/3mk7B02 162 15.6211303322819
../allalpha/3mk7C01 94 19.765278533204
../allalpha/3mk7C02 118 14.9445717643558
../allalpha/3mk7C03 91 11.5680220671291
../allalpha/3mklA00 100 14.6999334193186
../allalpha/3mkqA03 212 28.6354876211284
../allalpha/3mkqB00 177 22.2714757604027
../allalpha/3mkrA00 291 20.472302313224
../allalpha/3mkyP00 114 15.0386854564104
../allalpha/3mlfA00 92 14.3501372437788
../allalpha/3mlgA00 161 15.8010196877786
../allalpha/3mmyB00 51 13.9739213541344
../allalpha/3mn2A00 105 15.4681245310691
../allalpha/3mnlB00 182 17.1339016549027
../allalpha/3mogC02 190 16.4287530466685
../allalpha/3mopA00 105 13.556300637194
../allalpha/3mopK00 93 12.1431349870864
../allalpha/3mpiA01 121 14.1724344325126
../allalpha/3mpxA01 202 18.560017010277
../allalpha/3mq0A01 77 12.8416738324629
../allalpha/3mqmA00 126 15.4283655012243
../allalpha/3mseB00 168 22.5938565307124
../allalpha/3msxB00 192 16.1003895429432
../allalpha/3mtuE00 64 23.4947412569693
../allalpha/3mudB02 53 23.0777120970436
../allalpha/3mudD00 48 20.8620162802795
../allalpha/3mv2B00 293 19.9841585804739
../allalpha/3mvcB00 154 15.5828070350656
../allalpha/3mvpA02 148 16.1752589378428
../allalpha/3mvuA00 219 16.8382552208892
../allalpha/3mwmA01 75 11.6427553028539
../allalpha/3mx3A01 189 17.4310323988623
../allalpha/3myvA01 229 18.4838464853358
../allalpha/3mzkB03 70 14.1832959304534
../allalpha/3mzoA00 199 17.9270389658761
../allalpha/3mzsA00 470 22.6148599200156
../allalpha/3mzvA00 309 20.287992618726
../allalpha/3mzyA00 122 14.6238613724284
../allalpha/3n00A00 184 16.6183069658009
../allalpha/3n05A03 76 12.7002726850551
../allalpha/3n0uA02 109 12.6587362498518
../allalpha/3n1bA02 91 13.9040157262057
../allalpha/3n2oA03 96 13.6273191340621
../allalpha/3n2zB02 149 14.7261175490387
../allalpha/3n3dB00 313 20.395101330144
../allalpha/3n3uA00 291 19.98164297295
../allalpha/3n3wA00 144 15.2417916633982
../allalpha/3n5lA03 56 13.896242098971
../allalpha/3n5nX01 121 14.2166736803697
../allalpha/3n71A03 213 20.4643082831945
../allalpha/3nb0A03 90 20.8784734384544
../allalpha/3nb2A02 155 15.7231712091478
../allalpha/3nb2A04 177 14.8555849018698
../allalpha/3nbiA01 56 10.1844034750151
../allalpha/3nbxX02 64 11.7544455609178
../allalpha/3nbxX03 101 16.8853540357221
../allalpha/3nc3B00 385 20.483885762628
../allalpha/3nf2A00 338 20.2979737681672
../allalpha/3nf4A01 119 14.8903643235251
../allalpha/3nfqA01 34 15.50958077292
../allalpha/3nfqA02 111 14.2322012230005
../allalpha/3nftA00 262 23.7724065835351
../allalpha/3nfvA01 364 20.7911111872651
../allalpha/3nhiA01 149 14.8988019951438
../allalpha/3nhiA02 146 14.4619569974647
../allalpha/3ni7A00 165 17.4068204638798
../allalpha/3nivA02 123 15.5052191824888
../allalpha/3nkdA02 178 17.0354382052106
../allalpha/3nkhA00 210 18.5050670314702
../allalpha/3nkyA03 73 13.733683470171
../allalpha/3nkzA00 93 16.9480735303418
../allalpha/3nmdA00 52 22.8301664798687
../allalpha/3nnqA00 92 15.3811958879396
../allalpha/3nnrA00 199 19.3950085826603
../allalpha/3no6A00 218 17.9377573219392
../allalpha/3no7A00 60 14.1139295678162
../allalpha/3nowA01 358 24.5664477454787
../allalpha/3nowA02 428 27.4824516854778
../allalpha/3npiA00 203 19.7003364276518
../allalpha/3npkA00 259 18.5056758921542
../allalpha/3nqoA00 175 19.5581105189337
../allalpha/3nqpA00 468 22.4299738555641
../allalpha/3nqwA00 178 15.6732283054272
../allalpha/3nqxA02 146 13.9317591151006
../allalpha/3nr7A00 81 25.6094852384607
../allalpha/3nrgA00 212 19.7860360660872
../allalpha/3nrhA00 153 16.0723772475388
../allalpha/3nrkA01 202 20.2740044820036
../allalpha/3nroA00 226 18.0290034470575
../allalpha/3nrvA00 126 16.4474524024521
../allalpha/3nrwA00 102 12.8203254037034
../allalpha/3nrxA00 123 21.0859184917257
../allalpha/3ns4A00 201 20.1125300266665
../allalpha/3nskB00 88 13.7437077482025
../allalpha/3ntnA02 52 20.6575264919838
../allalpha/3nufA00 114 13.3547099860146
../allalpha/3nuhB02 119 16.5818509468664
../allalpha/3nuqA01 98 13.5366689517183
../allalpha/3nv6A00 404 21.0530794806679
../allalpha/3nvoB02 116 17.9235637629173
../allalpha/3nvwA02 74 11.4045078331092
../allalpha/3nwsA02 54 13.6791440336803
../allalpha/3nxaB00 97 14.2928212691424
../allalpha/3nxbA00 101 13.2750275093346
../allalpha/3nxcA00 177 17.9581680085357
../allalpha/3nxhA00 212 17.0281468160764
../allalpha/3nybA01 213 17.8459271505904
../allalpha/3nyjA00 173 26.8055839057945
../allalpha/3nymA00 113 18.9505758296015
../allalpha/3nynB02 80 12.0355444324172
../allalpha/3nz4A03 102 13.5556186178447
../allalpha/3nzpB03 79 12.1357778880435
../allalpha/3o0zB00 148 65.1193396756567
../allalpha/3o10A00 136 14.9969543633667
../allalpha/3o2pE00 86 14.2514984192122
../allalpha/3o2tA00 304 22.0918299548734
../allalpha/3o2zG01 49 10.8799946157531
../allalpha/3o39A00 90 19.2718099374241
../allalpha/3o3mB01 103 15.5323483262951
../allalpha/3o4xE01 62 14.6590709484005
../allalpha/3o4yA01 102 15.4531143640262
../allalpha/3o4zA02 194 17.0774207328269
../allalpha/3o58e00 48 14.3648058797572
../allalpha/3o5hL00 138 17.1101398448368
../allalpha/3o60A00 179 17.7938851588677
../allalpha/3o6qA01 29 13.9163150294897
../allalpha/3o6qD01 19 8.57647063473527
../allalpha/3o6xA02 148 21.4864405567257
../allalpha/3o7iA00 150 17.5561826485271
../allalpha/3o7pA01 218 19.4311760145389
../allalpha/3o7qA02 192 17.4926345961065
../allalpha/3o8jA02 99 12.5144134783893
../allalpha/3oa7A00 188 38.0204365086917
../allalpha/3oa8A01 128 14.5384103201346
../allalpha/3oa8A02 100 12.7993601824427
../allalpha/3oa8B00 179 17.826457629108
../allalpha/3oaaA03 129 15.5367085670218
../allalpha/3obcA00 106 17.7610230963422
../allalpha/3oc7A02 53 20.0330724796098
../allalpha/3oceA03 55 10.8456006303657
../allalpha/3ocfB03 35 8.47347138848232
../allalpha/3oduB01 277 20.3490836563503
../allalpha/3ofnY00 115 25.3319069690697
../allalpha/3oftA00 396 20.9037762631067
../allalpha/3ogiB00 81 20.701557639232
../allalpha/3ogkB01 41 10.4785361623601
../allalpha/3oioA00 110 15.279757179594
../allalpha/3ojaA02 100 24.4934516635978
../allalpha/3ojaB03 80 34.6919308505662
../allalpha/3ok8A00 213 32.519897359707
../allalpha/3okqA00 125 33.3863411995169
../allalpha/3okzA00 288 19.4517722204576
../allalpha/3ol1A00 102 45.2592311276427
../allalpha/3ol4A02 60 10.1608244010732
../allalpha/3on2A00 187 19.2770595119441
../allalpha/3on4A00 186 17.8278179313803
../allalpha/3onjA00 97 15.5388371173012
../allalpha/3onkA00 137 14.410001085061
../allalpha/3onqA03 129 15.7516395161401
../allalpha/3oo3A00 371 20.5673135914663
../allalpha/3oopA01 130 19.1010121249275
../allalpha/3oouA01 53 10.0814351309245
../allalpha/3oouA02 49 9.42245246957718
../allalpha/3op0A01 136 16.0273491208526
../allalpha/3op9A01 67 10.9994087344688
../allalpha/3opbA01 289 28.0357694138672
../allalpha/3opbA02 458 29.7328184250791
../allalpha/3opcA01 123 28.3995681743937
../allalpha/3oqlA00 233 18.1311778953246
../allalpha/3orgA01 408 20.9276813613388
../allalpha/3orvA02 189 17.110897397454
../allalpha/3osgA01 60 11.5358421701669
../allalpha/3osnA03 77 13.152004867282
../allalpha/3otnA00 462 22.1665906000254
../allalpha/3otvA02 159 14.2403241639636
../allalpha/3ousA00 82 12.9422426759677
../allalpha/3owaA03 166 19.3492421070382
../allalpha/3owaA04 160 18.0644648887747
../allalpha/3ox6E02 41 11.599291341202
../allalpha/3oymA01 93 14.5820513898515
../allalpha/3oymA04 46 10.3996080579273
../allalpha/3oyxA02 67 13.5092182340327
../allalpha/3oz6B02 233 17.7244964861359
../allalpha/3p0hA03 94 14.1375314005253
../allalpha/3p0uA00 222 18.7268096038022
../allalpha/3p1aA02 163 14.815339461152
../allalpha/3p1uA00 507 22.0967945278381
../allalpha/3p2nB01 30 8.02154661403343
../allalpha/3p3lA00 402 21.2703046120064
../allalpha/3p4tA01 118 13.9976762357211
../allalpha/3p4tA03 149 17.5846813745964
../allalpha/3p5jB02 96 14.4526827997368
../allalpha/3p5mA02 57 19.0466796500653
../allalpha/3p5nA00 168 15.8224206629488
../allalpha/3p5pA01 238 17.3703052236774
../allalpha/3p5pA02 202 16.4726160366016
../allalpha/3p5pA03 305 19.3611087544812
../allalpha/3p86A02 164 14.7479653388516
../allalpha/3p8cD01 65 27.8443019905861
../allalpha/3p8cD02 139 26.7823362945281
../allalpha/3p9aF00 134 20.4916712381829
../allalpha/3p9dG01 253 18.4894415564221
../allalpha/3pasA00 187 18.2248551728961
../allalpha/3pblB01 263 19.4530072722472
../allalpha/3pe0A01 101 16.4588459520742
../allalpha/3pe0A02 106 17.6541641768406
../allalpha/3pe5A00 266 19.0077734295252
../allalpha/3peuB00 288 19.4552390497072
../allalpha/3pf0A00 311 20.5980170678618
../allalpha/3pf7B00 469 22.8269367597715
../allalpha/3pfdA01 112 13.7971780079341
../allalpha/3pfiA03 72 11.2123080758826
../allalpha/3pfyA02 51 11.4156953112903
../allalpha/3pg1A02 212 17.1389387643746
../allalpha/3ph0C00 53 9.89922076605068
../allalpha/3pivA00 156 15.2567202856145
../allalpha/3piwA00 153 15.6093274842038
../allalpha/3pl9A00 156 19.3486371157085
../allalpha/3plnA02 32 14.1425514048653
../allalpha/3pltA00 214 30.7769510501874
../allalpha/3pm0A00 459 22.0111074771506
../allalpha/3pm2A00 173 15.856217825938
../allalpha/3pm8B01 84 13.0842494666791
../allalpha/3pm9A05 38 10.1066083963761
../allalpha/3pmcA00 132 14.8065242401772
../allalpha/3pmiA02 48 10.6613287429227
../allalpha/3pmmA00 363 20.687096371012
../allalpha/3pntA01 73 14.5346781357695
../allalpha/3pntB00 153 15.1293703798687
../allalpha/3pp5A01 58 26.760862442229
../allalpha/3ppbA00 183 18.2612612456501
../allalpha/3ppuA02 110 13.7888390073876
../allalpha/3pqjD00 90 14.2122612170262
../allalpha/3psfA01 106 14.2022358396316
../allalpha/3psfA02 144 19.1575404105105
../allalpha/3psfA03 312 28.3135966728734
../allalpha/3psfA05 100 13.0997531475902
../allalpha/3pt1A02 120 15.2497886768373
../allalpha/3pubA01 74 10.5505733452299
../allalpha/3purA03 110 15.1560618914601
../allalpha/3pvlA01 208 16.1742237703224
../allalpha/3pvlA03 118 13.8041877895967
../allalpha/3pvsA02 76 11.5994184377722
../allalpha/3pvtA00 304 20.3498615282533
../allalpha/3pvuA02 80 11.7509169076423
../allalpha/3pwfA01 131 18.0082893746182
../allalpha/3pwxA01 178 26.4917092968788
../allalpha/3pxpA01 89 14.5413658974185
../allalpha/3py8A04 144 16.095644418381
../allalpha/3q15B00 332 23.733607693503
../allalpha/3q18A02 114 14.3269297321169
../allalpha/3q1tC02 53 19.4591698155285
../allalpha/3q1xA01 139 15.0588812453129
../allalpha/3q23A08 154 18.684178648439
../allalpha/3q2eA00 107 13.783998742911
../allalpha/3q4oA00 169 15.3952411750468
../allalpha/3q5dA02 94 15.6652561464282
../allalpha/3q5wA00 194 24.8688210169825
../allalpha/3q7aB00 485 22.15296595382
../allalpha/3q8dA02 154 15.9510482523697
../allalpha/3q8gA01 79 12.7003557635757
../allalpha/3q8kA02 66 10.8481254970638
../allalpha/3q9dB01 88 12.3316757058649
../allalpha/3q9sA02 87 14.2404321943836
../allalpha/3qa8A04 233 36.2169054729203
../allalpha/3qa8G01 284 19.4754876069864
../allalpha/3qaoA00 134 20.2271424056535
../allalpha/3qauA03 51 9.73263775559642
../allalpha/3qavA02 140 15.909787847644
../allalpha/3qbeA02 183 15.5721153898758
../allalpha/3qbmA00 186 18.7508218528033
../allalpha/3qbrX00 161 15.0835172638992
../allalpha/3qc1A01 151 16.3941360636441
../allalpha/3qd2B02 174 15.2760362281496
../allalpha/3qdnA02 82 11.9844254132426
../allalpha/3qe9Y02 78 11.4653934626174
../allalpha/3qf2A00 90 11.5224364329279
../allalpha/3qf3D00 128 19.3756372437922
../allalpha/3qf7A02 63 14.719365642483
../allalpha/3qg5A02 53 13.2123719033686
../allalpha/3qh9A00 62 28.7240655094424
../allalpha/3qhaB02 119 16.1113814012339
../allalpha/3qhbA00 173 16.772604801166
../allalpha/3qilB00 97 22.6780445314735
../allalpha/3qkiA03 43 10.9993181860577
../allalpha/3qkxA00 172 18.4577650832848
../allalpha/3qkyA00 251 26.924794367944
../allalpha/3qmlD00 273 21.3342397487685
../allalpha/3qneA01 109 20.615098113893
../allalpha/3qnfA04 177 17.5514158691007
../allalpha/3qnkA00 501 23.3143541811171
../allalpha/3qnmA02 90 12.6838292072141
../allalpha/3qodA02 65 13.2469586246011
../allalpha/3qodA03 116 15.2827252153421
../allalpha/3qoqA00 48 12.7588027121161
../allalpha/3qp6A02 78 13.2290918421279
../allalpha/3qphA01 97 16.4286564875516
../allalpha/3qqaA01 59 10.8784557403099
../allalpha/3qqaA02 141 15.6084148297065
../allalpha/3qrfF00 82 15.4777225335977
../allalpha/3qrxA02 68 11.7569311048374
../allalpha/3qsgA02 114 14.1980742268369
../allalpha/3qthA00 167 16.7252546327583
../allalpha/3qweA00 260 39.8779851822415
../allalpha/3qwlA01 59 10.9504998296866
../allalpha/3qwlA02 77 11.6198807866244
../allalpha/3qwlA03 136 14.3109705661571
../allalpha/3qwwA03 191 18.0282841321092
../allalpha/3qx3A04 100 14.3325579368618
../allalpha/3qxfA00 328 18.9341889096125
../allalpha/3qxlA00 245 18.9141733615444
../allalpha/3qxzA02 60 13.5331727830583
../allalpha/3qybA01 72 13.3606346289057
../allalpha/3qybA02 93 12.2693425947649
../allalpha/3qybA03 132 14.1394011624674
../allalpha/3qyfA02 45 9.8318737006323
../allalpha/3qyfA03 60 10.4499572374856
../allalpha/3qygB01 118 16.5732149028342
../allalpha/3qz1D00 434 21.7220190601294
../allalpha/3r0aA00 118 17.7784668012479
../allalpha/3r0oA02 61 19.89250256798
../allalpha/3r0sA02 63 11.8357059688173
../allalpha/3r1vA00 124 13.3763952192773
../allalpha/3r2cA00 138 13.9308954337778
../allalpha/3r2kA00 154 16.6789947227267
../allalpha/3r2pA01 136 24.4523325320908
../allalpha/3r2qA02 107 14.8183300827593
../allalpha/3r4kA01 60 10.4444329869899
../allalpha/3r4yA01 13 6.11695437327546
../allalpha/3r6nA01 225 33.6931610451841
../allalpha/3r6nA02 155 23.2411758678975
../allalpha/3r72A00 122 13.4715902109268
../allalpha/3r7tA02 89 12.9005565064159
../allalpha/3r84B00 76 20.078600024441
../allalpha/3r9bA00 391 20.7383558904485
../allalpha/3r9mA00 371 24.3550341921452
../allalpha/3rauA00 358 25.1793740972617
../allalpha/3rbtA02 117 13.9894422038901
../allalpha/3rc3A01 102 13.4100222563715
../allalpha/3rc3A02 85 13.60494791361
../allalpha/3rc3A05 109 15.4654066402276
../allalpha/3renA00 331 19.5047869013793
../allalpha/3rf7A02 161 15.6210061735621
../allalpha/3rf9B01 65 10.5131938793186
../allalpha/3rfwA01 61 12.8331196847998
../allalpha/3rfyA02 107 14.0218268151913
../allalpha/3rgcB01 174 20.9122191956469
../allalpha/3rgfA02 225 17.3098518094268
../allalpha/3rguB00 87 14.0148532574733
../allalpha/3rh2A00 198 19.3161679127146
../allalpha/3rh3A01 128 19.0692512018477
../allalpha/3ri2A00 108 16.818032794302
../allalpha/3ripA02 277 20.9826164704927
../allalpha/3rjvA01 132 15.6574618638038
../allalpha/3rjvA02 62 11.0548172369823
../allalpha/3rk6A00 217 18.2638949754874
../allalpha/3rkgA02 161 21.0326219280874
../allalpha/3rkoA00 95 17.2295904190751
../allalpha/3rkoF01 160 19.6145230898342
../allalpha/3rkvA00 147 17.364338480215
../allalpha/3rlbA00 176 16.17619894296
../allalpha/3rlfF01 86 16.5819454643611
../allalpha/3rlfF04 234 20.9886211496517
../allalpha/3rlfG01 273 23.2330055044585
../allalpha/3rm5B02 224 17.9680216966129
../allalpha/3rmgA00 299 20.3910243134672
../allalpha/3rmiA00 105 20.0599142794134
../allalpha/3rmzA01 165 15.7998230855179
../allalpha/3ro3A00 144 16.8435224945168
../allalpha/3rp9A02 220 17.1550149571446
../allalpha/3rpmA02 85 16.5675926932285
../allalpha/3rq4A01 96 12.3292427046841
../allalpha/3rrkA02 155 22.4020107923908
../allalpha/3rrwA01 184 16.4567961350699
../allalpha/3rrwA02 68 11.6324081660677
../allalpha/3rsnA00 159 17.0980471302604
../allalpha/3rv0D02 148 17.6236406469441
../allalpha/3rv1A01 84 17.2611615165237
../allalpha/3rvyA01 114 15.0671780620123
../allalpha/3rvyA02 107 16.7240708885892
../allalpha/3rwlA00 404 21.2302700729655
../allalpha/3rwrB02 39 17.4207070715225
../allalpha/3rx6A00 187 25.0736963718636
../allalpha/3rylA01 134 16.4497752626618
../allalpha/3rzeA01 268 19.5681741351038
../allalpha/3s0aA00 119 13.0533813918909
../allalpha/3s0xA01 141 14.4604414077043
../allalpha/3s27A02 127 15.7742320209363
../allalpha/3s2wA00 142 18.117760673256
../allalpha/3s4lA00 197 16.2094705618963
../allalpha/3s4rA00 88 37.6663377087979
../allalpha/3s5rA00 188 19.3186218039369
../allalpha/3s63A00 88 11.768187937201
../allalpha/3s64A00 81 12.0275178208918
../allalpha/3s6iA02 116 13.1754913045484
../allalpha/3s6iD01 91 12.1782336990328
../allalpha/3s6jA02 62 10.8201619636859
../allalpha/3s6n201 17 7.65569015645397
../allalpha/3s6n202 142 14.6762426935889
../allalpha/3s6pD01 97 16.5691660450623
../allalpha/3s79A00 452 21.977305464304
../allalpha/3s84A02 157 24.1447345642948
../allalpha/3s93A00 80 12.3622931476565
../allalpha/3s95A02 200 15.7245790271346
../allalpha/3safA02 100 13.344677824661
../allalpha/3sbtB02 157 15.3125982996392
../allalpha/3sdbA03 123 15.2748001760461
../allalpha/3sf6A01 124 15.5007017469351
../allalpha/3sghA00 456 21.3015680283903
../allalpha/3shgA00 197 16.6645892012823
../allalpha/3shgB00 60 12.6057587857803
../allalpha/3sibA00 203 16.4894986565535
../allalpha/3siqA00 103 12.551714189914
../allalpha/3sjqC00 80 21.1611839983871
../allalpha/3sjrA00 123 16.1079612215118
../allalpha/3sk9A00 229 16.7101780163742
../allalpha/3sl9G00 158 14.8074844700062
../allalpha/3sllA02 61 13.8283021220469
../allalpha/3smvA02 75 11.7915942016261
../allalpha/3sngA00 267 17.8077890953763
../allalpha/3snhA02 216 24.2078097620222
../allalpha/3snxA00 442 21.6430269134908
../allalpha/3solA00 91 12.5346137573862
../allalpha/3sp1A02 151 17.6864931430668
../allalpha/3spcA02 127 19.7612967463556
../allalpha/3sqiA01 99 13.4700511102733
../allalpha/3sqiA02 288 18.036256867167
../allalpha/3sqnA01 144 17.3233226485689
../allalpha/3sqnA02 118 13.3903168498943
../allalpha/3sqnA03 118 14.3096983582662
../allalpha/3sqnB01 59 10.5613986559115
../allalpha/3ssuA00 46 20.0864044647105
../allalpha/3swfA00 56 23.8608026921927
../allalpha/3swhA01 165 16.9102415719577
../allalpha/3swhA02 130 14.2388923898595
../allalpha/3swxA02 58 13.1497338674846
../allalpha/3swyA00 46 20.0284124052191
../allalpha/3sxsA02 180 15.074238357315
../allalpha/3sykA02 88 12.9012280056181
../allalpha/3syvA01 245 36.2074248337922
../allalpha/3sz7A00 151 22.1838134249695
../allalpha/3szpA01 89 14.2855422422252
../allalpha/3t0yA01 65 11.1438194212634
../allalpha/3t0yA02 59 11.6792946226925
../allalpha/3t15A02 108 17.1996019359852
../allalpha/3t33A00 407 20.7876558923615
../allalpha/3t38A01 71 12.3062478720831
../allalpha/3t46A00 75 12.9199612414279
../allalpha/3t4rA00 70 12.3615534436413
../allalpha/3t57A02 75 12.9452032100028
../allalpha/3t5qG01 104 13.0358178613345
../allalpha/3t5vA00 299 20.8466611715076
../allalpha/3t5xA01 123 14.1286546335867
../allalpha/3t5xA02 72 11.9593834159871
../allalpha/3t6aA00 308 18.5398126448002
../allalpha/3t6gB00 134 16.2268065055365
../allalpha/3t6pA02 65 12.4763410020917
../allalpha/3t8kA00 178 17.4687601970062
../allalpha/3t8vA05 339 21.5055590920748
../allalpha/3t97B00 58 25.1754621460037
../allalpha/3t97C00 54 23.5913175980414
../allalpha/3t9kA02 156 15.5926150036272
../allalpha/3t9oB00 120 15.3464355654999
../allalpha/3tacB01 127 19.9999307872973
../allalpha/3tacB02 80 11.9230795303295
../allalpha/3tacB03 85 11.6272163479934
../allalpha/3tadC02 102 13.2257291588791
../allalpha/3tadC03 101 13.4465924667321
../allalpha/3tadD01 50 10.0241658293546
../allalpha/3tbiA00 69 12.6229019957192
../allalpha/3tc1B00 305 19.9510459741509
../allalpha/3td7A02 136 17.1291403193163
../allalpha/3tdoA00 257 17.7219349021637
../allalpha/3tduA01 90 12.0280724321157
../allalpha/3te6A02 109 15.2803361640957
../allalpha/3tedA02 105 12.9665932594603
../allalpha/3tgnB02 63 10.9324721152984
../allalpha/3tguW00 59 20.2574799355515
../allalpha/3tgxB00 115 13.9042414660423
../allalpha/3thxA03 228 22.8780421968538
../allalpha/3thxB03 182 17.5468686959602
../allalpha/3thxB04 128 18.6340486902786
../allalpha/3tjmA02 90 12.5644305277946
../allalpha/3tjtA01 71 12.9497190674473
../allalpha/3tjzB00 264 22.551215168787
../allalpha/3tklB01 62 14.1943007920992
../allalpha/3tl4X01 112 13.4078604530273
../allalpha/3tl4X02 71 12.1426595478691
../allalpha/3tl8A02 208 16.1202384291521
../allalpha/3tm8B00 307 19.0178354342057
../allalpha/3tmmA01 106 18.778883031587
../allalpha/3tnuA00 90 38.9987604145216
../allalpha/3tnuB00 95 40.9445805152292
../allalpha/3tqnA01 71 11.8958435557466
../allalpha/3tqsA02 65 10.4392939528195
../allalpha/3triA02 101 16.8454576530189
../allalpha/3ts9A00 128 14.6493424996502
../allalpha/3tt9A00 233 18.9978897300219
../allalpha/3ttvA02 104 15.5720968622061
../allalpha/3tu3B03 160 21.1019816672862
../allalpha/3tuiA00 216 19.9799809608182
../allalpha/3tulA00 133 21.5621806834951
../allalpha/3tw5A02 82 13.1913467876645
../allalpha/3tw6A06 54 13.0998068401004
../allalpha/3twkA02 148 14.7327722013354
../allalpha/3txsC01 75 17.2401311455182
../allalpha/3tzeA02 108 17.5671029128238
../allalpha/3u0cA00 151 35.1713394044436
../allalpha/3u1dA00 145 16.6495548358453
../allalpha/3u1nA01 322 20.6393687933633
../allalpha/3u21A00 103 13.0161341972802
../allalpha/3u2rA00 132 19.0884582737263
../allalpha/3u3iA02 108 14.5011009482972
../allalpha/3u3wA01 69 10.7027240018736
../allalpha/3u4qA02 150 16.312515147853
../allalpha/3u4tA00 255 24.5950436275754
../allalpha/3u5cE04 16 7.78873364777212
../allalpha/3u5cS01 81 12.4113468524928
../allalpha/3u5ei01 67 12.4700730959562
../allalpha/3u5nA02 120 14.739775584937
../allalpha/3u60A02 78 11.5741678777125
../allalpha/3u60A03 74 11.7763211468072
../allalpha/3u60E02 59 10.9846297920543
../allalpha/3u61D03 91 12.1822041937407
../allalpha/3u64A00 271 18.2451004217513
../allalpha/3u66A00 166 16.9236766490275
../allalpha/3u8vA00 83 10.9621429262613
../allalpha/3u8zD02 70 11.0665565249078
../allalpha/3u9gA01 62 11.1297063971838
../allalpha/3u9jA00 151 18.1467103145504
../allalpha/3uarA02 107 14.293288308617
../allalpha/3ubcA00 131 14.054334724452
../allalpha/3ubkB02 125 14.6576671444112
../allalpha/3ubrA02 143 19.9989523761809
../allalpha/3uc4B02 178 15.4162356616227
../allalpha/3ucaA00 274 18.3130896772001
../allalpha/3ucqA01 95 15.9530202505153
../allalpha/3ucsA00 99 18.3730686235159
../allalpha/3ufbA01 159 15.9765879957418
../allalpha/3ufeA02 53 11.1578570045888
../allalpha/3ufeB01 48 11.7027203879397
../allalpha/3ug9A02 225 17.7082388228656
../allalpha/3ugjA02 62 11.3526775435422
../allalpha/3uitA01 126 15.0088122807817
../allalpha/3uitA02 130 14.8055662242859
../allalpha/3ujhA03 47 10.2681538730713
../allalpha/3ukmA01 252 22.4234606977769
../allalpha/3ukvC01 33 9.01744478914357
../allalpha/3ulkA02 277 18.270781194198
../allalpha/3ulqB00 58 10.1984520752258
../allalpha/3um7A03 103 17.2709453862991
../allalpha/3um7B01 97 16.3490490539881
../allalpha/3umbA02 78 12.9563159723338
../allalpha/3umcA02 81 13.071651641001
../allalpha/3umgA02 71 12.5409147487245
../allalpha/3umvA02 171 19.0545360552827
../allalpha/3ungC02 78 11.5962772275261
../allalpha/3ungC04 97 12.8394617110552
../allalpha/3unoE00 167 16.8601859643548
../allalpha/3unvA01 193 16.1576585995873
../allalpha/3unvA02 320 23.1264558860947
../allalpha/3uo2A01 76 13.0504450290345
../allalpha/3uo2B02 84 15.6612408818544
../allalpha/3uo9C01 77 11.3084746758802
../allalpha/3uoeA01 85 12.3650181149249
../allalpha/3uonA01 279 20.1354489089515
../allalpha/3urzA00 196 23.4428102933094
../allalpha/3usyA01 96 13.1242524749221
../allalpha/3ut4A00 128 14.7471395381069
../allalpha/3utmA02 131 14.3473434529973
../allalpha/3utoA03 244 17.0536421344406
../allalpha/3uulA00 115 18.137063253121
../allalpha/3uuxB01 110 34.2282511142236
../allalpha/3uwpA01 121 15.0110348682332
../allalpha/3ux4A00 180 16.6395107646596
../allalpha/3uxgA00 163 16.57905251575
../allalpha/3uxuA00 159 15.3117661608334
../allalpha/3v0aB02 331 30.5010741491172
../allalpha/3v1vA00 317 19.1949775197161
../allalpha/3v2lA00 120 13.0052621645155
../allalpha/3v2yA01 295 20.7596800827551
../allalpha/3v3kD00 164 16.756524613821
../allalpha/3v42A02 79 14.0325176984581
../allalpha/3v53E00 102 13.2685366967808
../allalpha/3v5uA01 76 16.477725430041
../allalpha/3v5uA02 221 15.7937938553122
../allalpha/3v76A03 59 9.83996264242739
../allalpha/3v7dD01 100 14.6218315923895
../allalpha/3v8jA01 63 10.1337811097461
../allalpha/3v93F01 309 19.0588063076918
../allalpha/3v9rA00 86 16.3566062803549
../allalpha/3v9rB00 68 15.1515667019264
../allalpha/3va9A00 127 15.8793367713156
../allalpha/3vadA01 156 17.3708377930247
../allalpha/3vayA02 87 12.3889608032681
../allalpha/3vbbE01 119 20.1122483808215
../allalpha/3veaA01 89 14.1930298308028
../allalpha/3veaA02 52 17.4869703863659
../allalpha/3vepA00 68 13.1392193941179
../allalpha/3vfdA02 81 12.9153124171582
../allalpha/3vibA00 193 18.4812246183125
../allalpha/3virC00 53 23.0569990592216
../allalpha/3vjfA00 92 22.5600471939383
../allalpha/3vk8A02 152 15.3781778213439
../allalpha/3vkgA02 147 19.0444900243791
../allalpha/3vkgA08 160 17.5448543671753
../allalpha/3vkgA09 144 14.7631845155776
../allalpha/3vkgA11 110 15.0978061232323
../allalpha/3vkgA15 94 13.4143935275795
../allalpha/3vkgA18 173 15.2870406493046
../allalpha/3vkgB03 156 16.1964711598346
../allalpha/3vkgB04 122 14.886572201693
../allalpha/3vkgB06 245 39.8017985233581
../allalpha/3vkhA11 322 57.3704882318749
../allalpha/3vkhA18 123 17.5429675602659
../allalpha/3vkwA01 150 16.7092529045463
../allalpha/3vldA01 300 23.293676642009
../allalpha/3vldA02 149 16.3888122230566
../allalpha/3vmaA01 25 11.3622782982992
../allalpha/3vnxA00 190 21.8119730386237
../allalpha/3vokA00 176 19.8294812414368
../allalpha/3vopC00 43 18.1242632718587
../allalpha/3vp7A00 166 14.8761161219905
../allalpha/3vp8B00 80 34.7208028198064
../allalpha/3vprA02 140 16.098319011511
../allalpha/3vr2A04 146 16.1411266539643
../allalpha/3vskA02 140 17.6140450690881
../allalpha/3vsmA01 347 20.8546108012812
../allalpha/3vtiA07 147 14.4846651762537
../allalpha/3vtpC00 41 17.9059921766392
../allalpha/3vtxA00 181 19.6766709078216
../allalpha/3vuqB00 176 19.6092185277506
../allalpha/3vurA02 113 14.6695131222369
../allalpha/3vvaA00 266 19.9557383311971
../allalpha/3vvmA02 102 14.7175721057322
../allalpha/3vvyD00 183 16.9519782955048
../allalpha/3vw4A01 92 16.0189219994019
../allalpha/3vw4A02 30 10.3491677874224
../allalpha/3vw5A00 389 19.4379548236954
../allalpha/3vw7A01 282 20.0403689365276
../allalpha/3vwaA02 140 14.9412128046821
../allalpha/3vwaA03 295 25.5749213156643
../allalpha/3vwbA00 116 15.6166236485473
../allalpha/3vygE00 151 20.7109826517847
../allalpha/3w0fA02 136 14.2747692000026
../allalpha/3w0lD01 101 18.5980173106402
../allalpha/3w15B00 72 17.997365471023
../allalpha/3w3aA04 148 16.1029143094358
../allalpha/3w3uA01 999 36.3900249346499
../allalpha/3w5mA05 336 18.7999997257267
../allalpha/3w5nA02 751 27.7114553569059
../allalpha/3w6bB00 153 14.2533365262476
../allalpha/3w6kC00 87 13.5354054646941
../allalpha/3w6uA02 115 14.9999379919323
../allalpha/3w6vA00 111 15.4230113313433
../allalpha/3w6wB01 410 21.2415004479085
../allalpha/3w8hB00 66 13.8437794210397
../allalpha/3wa8B00 175 16.1451005051129
../allalpha/3wajA03 100 13.7790719850975
../allalpha/3wctD00 147 14.6430473691785
../allalpha/3wd6A02 118 14.1255423492343
../allalpha/3wdoA01 392 20.6324434614652
../allalpha/3we0A03 137 15.7733304011331
../allalpha/3we9A00 247 18.5188040443561
../allalpha/3wecA00 401 20.568055593845
../allalpha/3wfdB00 449 21.6353544475679
../allalpha/3wfdC00 142 20.7555503347747
../allalpha/3wfwA00 135 21.4935838485896
../allalpha/3whkA02 72 10.8124887401194
../allalpha/3whpA01 79 11.704688356324
../allalpha/3wi3B00 212 17.0523413448425
../allalpha/3wirA02 386 20.1121518076292
../allalpha/3wiwA00 365 18.9842288268372
../allalpha/3wkgA00 410 20.0783827260707
../allalpha/3wkyA02 270 20.6500470605671
../allalpha/3wkyB01 115 13.4583537929489
../allalpha/3wmeA01 319 27.2298841453632
../allalpha/3wmm000 40 16.5535266925775
../allalpha/3woyA00 246 19.542111861868
../allalpha/3wozA00 219 19.4613718372317
../allalpha/3wrbB02 107 14.3869938066551
../allalpha/3wscA00 251 18.4128649238503
../allalpha/3wurA00 162 16.1867846740864
../allalpha/3wutG00 55 23.9079327887365
../allalpha/3wvoC02 130 16.4008854469496
../allalpha/3x0uB01 243 18.4963336233355
../allalpha/3x17A02 446 20.4206998187512
../allalpha/3x29A00 166 19.313870697577
../allalpha/3x3bA00 271 20.1422194747187
../allalpha/3ygsP00 97 12.1808841715607
../allalpha/3zbhA00 90 21.1123202012562
../allalpha/3zc0D00 187 19.0396166740705
../allalpha/3zc4A01 89 11.9399235851
../allalpha/3zciA00 186 23.5021318197542
../allalpha/3zcoA00 127 14.3213471978732
../allalpha/3zdbA02 89 16.8406388179754
../allalpha/3zdmB00 50 10.9050033131586
../allalpha/3zdoB00 62 27.5950621415403
../allalpha/3zdqA01 333 28.9452134269453
../allalpha/3zdrA02 209 15.9760122512093
../allalpha/3zduA02 207 16.6214940987694
../allalpha/3zevB00 304 21.3216520219082
../allalpha/3zfiA00 93 12.5768257865989
../allalpha/3zg7B01 97 12.9984665592162
../allalpha/3zgkA00 72 12.3349296732561
../allalpha/3zgyA02 129 16.5015512091049
../allalpha/3zgzA04 177 17.4919740104031
../allalpha/3zh9B02 70 10.6068220044499
../allalpha/3zh9B03 126 14.6070664972023
../allalpha/3zheA02 207 17.0422720397907
../allalpha/3zheB02 181 16.5090725803334
../allalpha/3zheC01 184 17.8753638086292
../allalpha/3zheD01 205 17.5765691184725
../allalpha/3zhiA00 73 10.7157921542268
../allalpha/3zibC00 96 13.0989564536364
../allalpha/3zilA00 362 26.3857187616222
../allalpha/3ziuA01 235 20.8362113288461
../allalpha/3zj1A00 83 16.975980892596
../allalpha/3zj2A00 71 11.7306733314742
../allalpha/3zkvA00 873 36.0424450051537
../allalpha/3zlaD01 126 18.1333321913626
../allalpha/3zmdA00 148 18.3100025677983
../allalpha/3zn3A00 246 20.9899684436542
../allalpha/3zojA00 262 18.9831412681233
../allalpha/3zokA02 191 15.6903692242835
../allalpha/3zpjA00 356 25.9143366810617
../allalpha/3zq7A00 101 12.7506482393129
../allalpha/3zqcA02 64 11.4725688863502
../allalpha/3zrgA00 66 12.2580552247687
../allalpha/3zrhA01 96 13.4275416354379
../allalpha/3zriA01 153 14.4605903389671
../allalpha/3zssA02 79 11.6786834014107
../allalpha/3zsuA00 118 15.1705934528971
../allalpha/3ztaA00 136 17.2562697215711
../allalpha/3zukA02 342 20.8346047605691
../allalpha/3zuxA00 308 18.0789843218548
../allalpha/3zvqA00 70 13.1075968977723
../allalpha/3zvqB00 58 13.8409677820332
../allalpha/3zwcA03 238 18.134623833449
../allalpha/3zxsA03 121 13.7258832708869
../allalpha/3zxsA04 70 12.7940089925093
../allalpha/3zxsC02 154 15.8398331007268
../allalpha/4a0zA01 59 11.1897823885923
../allalpha/4a15A02 81 12.7702574004986
../allalpha/4a15A03 140 14.9668621352579
../allalpha/4a17O01 55 9.90881892127137
../allalpha/4a17U01 77 16.021380118201
../allalpha/4a18Q01 69 12.5043039242878
../allalpha/4a2nB00 192 17.5030109458903
../allalpha/4a2qA01 93 11.9031463734176
../allalpha/4a4aA04 290 20.215024447512
../allalpha/4a4kA01 113 18.2880061192446
../allalpha/4a5dB00 232 19.0578646480977
../allalpha/4a63B01 134 14.608280183235
../allalpha/4a64A01 132 16.6584454993195
../allalpha/4a64A02 117 14.9647348983676
../allalpha/4a64C03 100 13.4183046461205
../allalpha/4a6dA01 94 14.5448440025071
../allalpha/4a82A01 323 27.2185256554288
../allalpha/4a8eA01 87 12.1187306149093
../allalpha/4a8eA02 179 15.6311496642014
../allalpha/4aaiA01 57 12.778391451751
../allalpha/4abmA00 79 17.8127099024067
../allalpha/4abnA01 279 21.0742270267449
../allalpha/4aciA00 176 17.7507045499494
../allalpha/4ackB00 153 15.0882873148179
../allalpha/4acoA01 110 14.9739795893045
../allalpha/4acoA02 342 20.2906557766146
../allalpha/4ad9A02 84 13.7668477959848
../allalpha/4adnA01 85 12.5069388063761
../allalpha/4adyA02 438 20.2286909991366
../allalpha/4adzA00 90 17.6434070374044
../allalpha/4ae4A00 105 16.3627164729362
../allalpha/4aezI01 184 18.8833008487495
../allalpha/4ag6A02 110 13.8938531933762
../allalpha/4ag6D01 77 12.7814994212952
../allalpha/4agsA02 131 14.9802094978041
../allalpha/4agsA04 133 15.1510566671526
../allalpha/4aidA02 82 13.2843521184352
../allalpha/4aifA00 144 16.3786736829573
../allalpha/4aihF00 115 16.4878677944545
../allalpha/4akgA01 217 17.1476513239695
../allalpha/4akgA02 168 20.1213353528646
../allalpha/4akgA04 156 15.4780691433589
../allalpha/4akgA06 107 12.9581347605416
../allalpha/4akgA08 156 15.6280298603777
../allalpha/4akgA11 276 22.0845946293042
../allalpha/4akgA13 85 12.5615313101074
../allalpha/4akgA14 109 13.6058748451478
../allalpha/4akgA16 165 15.2798730704179
../allalpha/4akrA01 106 15.4138116666011
../allalpha/4akvA02 190 30.5298121353012
../allalpha/4al0A00 146 18.750495625737
../allalpha/4alyB00 187 16.7668661523798
../allalpha/4an8A02 122 16.2538115929024
../allalpha/4annA00 176 17.2664366923457
../allalpha/4anoA00 206 18.3112684816067
../allalpha/4aolA01 273 19.8215814453792
../allalpha/4aolG01 251 17.9304194591451
../allalpha/4aolQ01 263 19.6645586928043
../allalpha/4aolZ01 265 19.2234812267109
../allalpha/4ap2B01 134 16.639500417973
../allalpha/4ap2B02 122 15.1693239754561
../allalpha/4ap2B03 103 13.481087925554
../allalpha/4ap9A02 59 11.8723564516253
../allalpha/4aqnA02 193 17.4196564325024
../allalpha/4aqrD00 57 24.8167908621853
../allalpha/4ar9A01 142 15.1389559456287
../allalpha/4ar9A02 142 15.3537997990737
../allalpha/4as2A02 103 13.2101524290022
../allalpha/4asnA00 89 12.2982766453639
../allalpha/4asvA00 79 13.7882512368032
../allalpha/4at7A01 181 15.9638708364858
../allalpha/4at7B01 130 14.2255459396033
../allalpha/4atgA00 195 17.7700721513488
../allalpha/4ax2A01 115 14.6789323571938
../allalpha/4axzA00 218 21.1492723986172
../allalpha/4aybA04 74 13.4406573276118
../allalpha/4aybA07 120 17.3728245921812
../allalpha/4aycA01 53 22.8247404624689
../allalpha/4ayoA00 434 20.320270474976
../allalpha/4azcA02 59 11.7838295829151
../allalpha/4azsA03 142 14.6438346613793
../allalpha/4b08A06 46 11.9790627074791
../allalpha/4b09B02 98 12.2979606006581
../allalpha/4b0zA00 227 21.7655932599214
../allalpha/4b3hA03 212 16.9519055420625
../allalpha/4b43A01 68 13.9329492075682
../allalpha/4b4yA00 149 15.1826814433956
../allalpha/4b6iA00 100 13.3927472090307
../allalpha/4b6lA02 173 14.8860201116532
../allalpha/4b6xA00 69 16.0676538116662
../allalpha/4b7hA01 63 17.8310037457373
../allalpha/4b7hA03 115 13.7535519966466
../allalpha/4b86B00 51 22.3716355986827
../allalpha/4b89A00 230 18.4122004719034
../allalpha/4b8xA00 139 16.6813698726178
../allalpha/4b94A00 141 14.984337983296
../allalpha/4bbrM00 193 24.5134145146349
../allalpha/4bbyA06 41 10.3169989475506
../allalpha/4bduA02 70 15.0370774925563
../allalpha/4behA01 64 10.5426549053996
../allalpha/4bejC02 217 23.835439127225
../allalpha/4bemJ00 181 21.6151712383769
../allalpha/4bepA02 128 14.4027095247215
../allalpha/4bf9A02 72 11.4696431295525
../allalpha/4bfmA00 313 20.7323348899116
../allalpha/4bg5B00 199 18.2217210516083
../allalpha/4bgdA03 90 12.8177989034683
../allalpha/4bgdA04 142 14.5661293761666
../allalpha/4bgdA05 58 10.1827565452577
../allalpha/4bgdA09 88 13.0820344646878
../allalpha/4bgpA01 126 15.8505778507722
../allalpha/4bhxB00 92 16.0733894694206
../allalpha/4biuE01 98 24.1882619171291
../allalpha/4bj1A01 113 13.2934386676695
../allalpha/4bjaA00 182 16.2614249533482
../allalpha/4bjmC00 215 23.9062480315797
../allalpha/4bjqA00 78 14.9363407488794
../allalpha/4bkjB02 188 15.472646695686
../allalpha/4bkxA01 113 23.0996812933735
../allalpha/4bkxA02 48 9.472753639276
../allalpha/4bofA02 87 13.5149038867188
../allalpha/4bojA00 336 18.6743817380453
../allalpha/4bolA02 80 11.6059131030129
../allalpha/4bpe700 101 14.4086568127339
../allalpha/4bpeW04 13 5.4882833683549
../allalpha/4bpxD00 213 19.9274439233101
../allalpha/4bqnA02 126 13.7275834302543
../allalpha/4bqqB02 190 18.3923749061241
../allalpha/4bs9A01 95 12.8226819892592
../allalpha/4bs9A03 145 16.7745670228756
../allalpha/4bszB00 150 14.9757307092034
../allalpha/4btfA01 100 13.3293386301197
../allalpha/4btfA02 201 17.7562885096765
../allalpha/4bthA00 164 18.0847797743558
../allalpha/4bujE03 223 18.1533027625499
../allalpha/4bvxA02 105 13.4232976386667
../allalpha/4bw5C00 233 22.396644086452
../allalpha/4bw9A01 50 12.6315155241483
../allalpha/4bwcA02 117 15.318241032161
../allalpha/4bwdB00 60 25.9690410596231
../allalpha/4bwkB01 265 19.2795431695899
../allalpha/4bwpB01 250 18.8200134115553
../allalpha/4bwzA00 384 20.1241135058551
../allalpha/4bx8A04 92 12.2963599037697
../allalpha/4bx9C00 95 14.7482556268084
../allalpha/4bxoA02 67 11.7451189263221
../allalpha/4by6A01 277 19.9922990289532
../allalpha/4by6D02 225 17.8455749288454
../allalpha/4by7X00 119 16.6760298108169
../allalpha/4c0aA01 81 12.2768666979618
../allalpha/4c0aA02 118 13.7960069953155
../allalpha/4c0eA01 278 20.9881801401426
../allalpha/4c0eA02 220 17.8564579287778
../allalpha/4c0kA01 101 12.6820251715303
../allalpha/4c0kA02 198 17.6186416060662
../allalpha/4c0nA00 150 14.6417019780823
../allalpha/4c0qB00 729 34.2242174333631
../allalpha/4c0tA02 195 16.072975314817
../allalpha/4c0zA02 96 12.7757865409793
../allalpha/4c1nA01 57 9.78663170723085
../allalpha/4c1sA00 375 19.6351125365798
../allalpha/4c2mA05 171 15.3840459470574
../allalpha/4c2mA06 164 17.9905028395072
../allalpha/4c2mA08 127 15.2347098913629
../allalpha/4c2uA02 81 11.6903069108891
../allalpha/4c2uA04 169 16.9005344219844
../allalpha/4c7nA00 47 20.481264921198
../allalpha/4c7rA02 39 17.1115350742025
../allalpha/4c8bA00 279 19.5733373073719
../allalpha/4c91A03 179 17.4859958802119
../allalpha/4c9bB00 277 20.9333667009529
../allalpha/4c9yA00 120 15.1079890709422
../allalpha/4cb8A00 488 28.8176576050151
../allalpha/4cbeA00 209 19.0926275918248
../allalpha/4ccjA02 64 14.039844862365
../allalpha/4cckA03 146 16.0807882778061
../allalpha/4cclA02 164 22.6800047048511
../allalpha/4ce7B00 348 18.7891560595272
../allalpha/4ceiA05 162 15.9383001540922
../allalpha/4cemA00 305 23.505795441157
../allalpha/4cfpA02 168 15.0648512741775
../allalpha/4cfsA02 70 12.5268492960488
../allalpha/4cgrA00 194 18.4393374735774
../allalpha/4cgwA00 115 15.2791082739977
../allalpha/4cgyA02 190 16.9201739549752
../allalpha/4cgyA04 125 13.3891693909416
../allalpha/4ch7A01 115 14.1148627878452
../allalpha/4chdA00 135 13.6917908257234
../allalpha/4chuA00 126 16.0123773199715
../allalpha/4ci1B03 68 11.5530156462497
../allalpha/4citA00 409 21.9782443474565
../allalpha/4cj0A02 439 20.3474939413087
../allalpha/4ckiA02 183 15.4618126099061
../allalpha/4cpgA00 69 12.2756172631329
../allalpha/4cq4B00 102 29.8719922498196
../allalpha/4cqiA00 107 18.7575505583273
../allalpha/4cruB00 270 20.2207546007274
../allalpha/4crwA00 226 18.6194873700178
../allalpha/4cs9B02 107 13.2379158979949
../allalpha/4cs9C00 165 20.5857753666571
../allalpha/4csrA00 88 15.6979309828906
../allalpha/4csrB00 82 15.3219027472812
../allalpha/4cswA02 176 21.681185580779
../allalpha/4cxfA01 87 13.031351371412
../allalpha/4cxfA02 67 12.5902529556652
../allalpha/4cybD00 171 17.6194805080538
../allalpha/4cycA00 66 14.8755324071522
../allalpha/4cydB02 80 11.1815182580383
../allalpha/4cymD00 167 16.6033718152449
../allalpha/4cznA02 176 15.4322299361049
../allalpha/4d0nB01 245 20.7782846895455
../allalpha/4d10C03 133 14.2779907678055
../allalpha/4d1eA04 67 11.3624681488444
../allalpha/4d2cA00 429 21.447375222687
../allalpha/4d3dB02 129 16.5438967557826
../allalpha/4d3zA02 110 14.2912061890555
../allalpha/4d49A00 238 18.9476062409092
../allalpha/4d7rA01 82 11.740104907869
../allalpha/4d7sA01 67 15.4174194047015
../allalpha/4d81A02 94 14.7538272424449
../allalpha/4d8mA01 216 23.1305803320298
../allalpha/4d8qE01 266 20.10746608083
../allalpha/4dbgB02 61 11.3980761629823
../allalpha/4dbgB03 38 11.9539859068405
../allalpha/4dc2A02 198 15.8149328416618
../allalpha/4dccA02 74 11.7318283558696
../allalpha/4dckA02 33 14.5999215924911
../allalpha/4dczA00 55 11.0891416050951
../allalpha/4ddpA00 195 15.5725035509834
../allalpha/4dezA03 72 12.074254681887
../allalpha/4dg9A03 79 10.7712789527893
../allalpha/4dgwB01 49 11.5196674158557
../allalpha/4dhdA00 328 20.1342180487888
../allalpha/4dhiB02 145 14.984990356408
../allalpha/4dhxB00 91 17.2909562296615
../allalpha/4didB01 114 15.627634509103
../allalpha/4djgB00 47 12.0070819673916
../allalpha/4djhA01 287 20.6658155519584
../allalpha/4dk0A04 91 20.5622565644577
../allalpha/4dk4B00 217 16.9356296879669
../allalpha/4dkcB00 160 15.3380375503879
../allalpha/4dllA02 124 15.2413882030138
../allalpha/4dloB02 117 13.5553677636726
../allalpha/4dlqA02 95 13.8824303950879
../allalpha/4dmbA00 181 17.6625530805907
../allalpha/4dmvA01 85 12.9630262901572
../allalpha/4dnjA00 399 20.6582901072381
../allalpha/4dokA02 53 9.7575740296869
../allalpha/4dolA02 51 10.0267145663857
../allalpha/4dooA02 54 10.6195950134161
../allalpha/4doyA01 109 14.1047469740362
../allalpha/4doyA03 183 19.9064731013379
../allalpha/4dq5B00 157 15.081884150628
../allalpha/4dqkA02 117 14.2339659009322
../allalpha/4ds7E00 46 20.5994375172578
../allalpha/4dsfA04 110 14.561186190238
../allalpha/4dt0A01 81 35.0542352633224
../allalpha/4dtdA02 135 14.8156474623603
../allalpha/4dveA00 184 16.4440307759929
../allalpha/4dvgB00 294 22.8012117019057
../allalpha/4dvqL00 454 22.1594811089225
../allalpha/4dvyP01 197 18.2394125697241
../allalpha/4dvyP03 164 26.3971964149008
../allalpha/4dw0A01 56 12.4599983912806
../allalpha/4dwlA00 105 14.3913348254823
../allalpha/4dwnA00 96 12.192130493458
../allalpha/4dwpA02 220 17.9444803941811
../allalpha/4dxwB01 109 14.9806639256879
../allalpha/4dxwC02 110 17.2710616310532
../allalpha/4dylA01 250 38.8806153937997
../allalpha/4dylA02 94 20.8679239474249
../allalpha/4dyqA01 103 15.5801450996406
../allalpha/4dzoB01 42 18.3504757345327
../allalpha/4e12A02 87 11.8478169274049
../allalpha/4e21A02 128 17.7813250422715
../allalpha/4e40A00 245 31.2808371200651
../allalpha/4e4eA01 67 15.7901018877148
../allalpha/4e6hA00 553 32.5825851777564
../allalpha/4e6kG00 57 9.92315653668656
../allalpha/4e6uA02 67 11.6046939285113
../allalpha/4e70A01 100 16.9915090895983
../allalpha/4e7sA05 162 18.2275633314981
../allalpha/4e80C01 215 17.9004835287687
../allalpha/4eadA01 107 12.1106627243959
../allalpha/4eahA00 357 37.2882019258477
../allalpha/4ebjA02 127 14.4780707500837
../allalpha/4ecgA00 358 21.2182389779047
../allalpha/4edgA03 60 10.5485919637409
../allalpha/4eeiA01 92 14.8983216025225
../allalpha/4eeiA03 78 15.4259443819106
../allalpha/4eekA02 64 10.9428611766728
../allalpha/4efcA01 114 17.8422761218876
../allalpha/4efcA03 59 10.3276842753464
../allalpha/4egwA02 119 17.8777911798673
../allalpha/4ehsA00 122 15.1625377082764
../allalpha/4eijB00 61 26.6794920671282
../allalpha/4eljA01 256 21.3911303480367
../allalpha/4eljA02 333 22.4487830859738
../allalpha/4em2A00 150 17.5871035972423
../allalpha/4em6A03 39 9.90901498490499
../allalpha/4emcC01 28 14.7335127617193
../allalpha/4eogA02 166 18.196197572345
../allalpha/4eozB03 46 10.8516638649344
../allalpha/4epzA00 142 15.7661499953793
../allalpha/4eq5A01 177 16.6357151924059
../allalpha/4eqqA02 48 9.0460503623157
../allalpha/4eqyA02 70 11.7921066903039
../allalpha/4errB00 71 18.6350458785658
../allalpha/4ertA01 163 17.5948196735645
../allalpha/4esjA02 90 13.1587218925765
../allalpha/4etrB00 122 15.151486818206
../allalpha/4etsA01 87 11.8482546541387
../allalpha/4eutB02 210 19.0846441048551
../allalpha/4ev0A02 77 10.6504586333496
../allalpha/4ev6A03 58 13.7496735039498
../allalpha/4evfA01 71 10.5710632656585
../allalpha/4evfA02 74 11.1430097632717
../allalpha/4evfA03 80 11.2912774872285
../allalpha/4evfA04 69 10.2087906574722
../allalpha/4ewcA03 72 11.4926357536456
../allalpha/4ewiA00 91 12.5094335015864
../allalpha/4ex6A02 67 10.8876911974304
../allalpha/4exjA02 121 14.8957162574829
../allalpha/4ezcB00 346 19.2081314137272
../allalpha/4eziA02 91 12.6560684184156
../allalpha/4f03A02 144 16.116625830406
../allalpha/4f0cA02 138 15.8048371781469
../allalpha/4f0fA02 183 15.5845121310871
../allalpha/4f0uA00 160 18.0026520658394
../allalpha/4f1iA01 78 17.2743702701367
../allalpha/4f3fC00 59 10.1691150618737
../allalpha/4f3vB01 272 20.7294227229529
../allalpha/4f4cA01 718 31.3122332140806
../allalpha/4f52C02 159 17.0479840002914
../allalpha/4f53A00 481 22.1265348451696
../allalpha/4f55A01 80 11.1771662204413
../allalpha/4f5cA04 332 21.2563361609939
../allalpha/4f6rC01 46 20.20789713999
../allalpha/4f6uB01 135 17.7859035671226
../allalpha/4f6uB02 132 14.1741892390812
../allalpha/4f7aA00 474 21.5664784101367
../allalpha/4f9cA02 196 15.9262023812424
../allalpha/4f9kA00 56 14.3215450156136
../allalpha/4fb2A00 388 20.8596550732552
../allalpha/4fcaA02 130 14.7809171010138
../allalpha/4fcaA03 155 14.8631952738443
../allalpha/4fcyA01 78 13.074152114559
../allalpha/4fcyB02 65 11.7135219650842
../allalpha/4fdyA01 159 15.2516298304434
../allalpha/4fe7A03 109 14.9326426079624
../allalpha/4ffbC00 231 19.7742178267124
../allalpha/4fgmA02 270 18.5825799748069
../allalpha/4fidA02 111 13.9144403917349
../allalpha/4fjqA01 358 21.9213838135862
../allalpha/4flbA00 126 13.8354575706463
../allalpha/4fm3A00 93 19.3927500642259
../allalpha/4fnvA01 377 21.5004102475994
../allalpha/4fnxA02 181 15.4056264257429
../allalpha/4fp4A00 243 17.514017365372
../allalpha/4fppB01 71 16.8716961281205
../allalpha/4fqgA02 61 10.4578654411689
../allalpha/4fqgB03 66 10.919080750101
../allalpha/4fqnC00 83 11.9254877577328
../allalpha/4fr2A02 199 15.6040133055722
../allalpha/4fr4A02 214 18.0643098416966
../allalpha/4frfA00 214 17.1403071289793
../allalpha/4fvmA04 46 11.1101039426396
../allalpha/4fvmA07 65 11.8061239650391
../allalpha/4fvrA02 181 15.5926186565014
../allalpha/4fw9A02 76 11.3675056311048
../allalpha/4fwvA02 133 23.2169416156064
../allalpha/4fx0A00 122 15.5628809099369
../allalpha/4fx5A03 96 15.003055198693
../allalpha/4fxdA06 160 17.3699314324869
../allalpha/4fxgB01 111 15.8272123266682
../allalpha/4fz4A00 154 17.5239411657927
../allalpha/4fzlA01 87 12.1087835294612
../allalpha/4fzsA00 209 32.4389801763668
../allalpha/4g10A02 131 15.2024625401268
../allalpha/4g12A02 146 16.0448936800284
../allalpha/4g1tA01 123 14.8111126989609
../allalpha/4g1tA02 61 10.9325504201718
../allalpha/4g1tA03 242 22.5509481542675
../allalpha/4g23A01 290 24.6458669883631
../allalpha/4g2aA02 85 12.6607429257189
../allalpha/4g3aA00 220 19.9166935598825
../allalpha/4g3dB02 195 15.7393402199043
../allalpha/4g54A02 72 10.4292917095961
../allalpha/4g6qA01 85 12.6161137629291
../allalpha/4g6qA02 89 16.6076351014502
../allalpha/4g6tB00 71 16.7086707294782
../allalpha/4g6zA02 81 12.2414798288168
../allalpha/4g75A01 155 15.0343051660781
../allalpha/4g80T00 139 16.7211682742992
../allalpha/4g9qA00 236 18.4896230079468
../allalpha/4g9yA00 136 17.7948562267842
../allalpha/4ga0A00 143 18.4321110284056
../allalpha/4ga4A01 67 10.8504071021948
../allalpha/4ga6A02 152 15.1854375038846
../allalpha/4gbjA02 128 15.4783542246199
../allalpha/4gc0A01 249 20.5809030875172
../allalpha/4gc0A02 226 19.2702501897952
../allalpha/4gc5A02 87 12.0012720090903
../allalpha/4gcvA00 140 18.4125291390947
../allalpha/4gczA03 64 15.5050710346345
../allalpha/4gd3A00 179 19.5775474532374
../allalpha/4gdoA00 42 18.296769352812
../allalpha/4gdxA02 111 14.4740656465864
../allalpha/4gf0A02 112 14.7781093363677
../allalpha/4gfjA03 306 33.3555133306194
../allalpha/4ggvA00 396 21.0874940277196
../allalpha/4gh9A01 70 10.654738391592
../allalpha/4ghjA00 67 11.970640334792
../allalpha/4gipA00 81 27.2771568812581
../allalpha/4gipE04 32 14.0530040346348
../allalpha/4giwA00 177 16.2842943441845
../allalpha/4gkfA00 146 13.9772138729863
../allalpha/4gkgA00 51 22.7641523328014
../allalpha/4gltA02 114 15.0280352805722
../allalpha/4glxA07 81 11.7010247465681
../allalpha/4gmnA00 551 29.4270576761145
../allalpha/4gmqA00 92 12.2963505827712
../allalpha/4gnkE00 235 36.3976219722966
../allalpha/4gnsA01 27 12.5220917946476
../allalpha/4go1A01 54 10.1332063833727
../allalpha/4gouA01 147 16.8084982821239
../allalpha/4gouA03 192 19.1120171195624
../allalpha/4gpkB01 99 13.6267916555884
../allalpha/4gpkF02 240 19.8352385760421
../allalpha/4gqmA00 83 17.2448456556203
../allalpha/4gr2A00 110 18.2515185515055
../allalpha/4gr6B00 105 18.3851312979289
../allalpha/4griA03 84 13.1488341178821
../allalpha/4griA04 53 9.966781134105
../allalpha/4griA05 97 12.5481761611563
../allalpha/4gtnA01 73 12.1552129382738
../allalpha/4gx0A01 103 17.8858064660789
../allalpha/4gxbA02 62 11.0499722504254
../allalpha/4gxtA02 153 15.6597790908236
../allalpha/4gygA03 148 16.6893014403299
../allalpha/4gyiA01 93 12.6659593729175
../allalpha/4gyoA02 219 17.7693477204051
../allalpha/4gyoB01 139 14.6016351645952
../allalpha/4gysA02 73 15.3492243263594
../allalpha/4gytA00 175 15.9329854106545
../allalpha/4gyvA00 212 19.6264591207605
../allalpha/4gywA01 105 13.5934985824348
../allalpha/4gywA02 111 14.641570286289
../allalpha/4gzcA00 129 14.3030757153129
../allalpha/4h0eA00 70 11.4605974790825
../allalpha/4h2uD00 78 11.3026814656714
../allalpha/4h2wC00 78 11.0101313774429
../allalpha/4h3tA02 139 17.2788834698633
../allalpha/4h63H01 72 16.3558878760856
../allalpha/4h63V00 117 35.4415521265096
../allalpha/4h79A00 177 15.5446814627969
../allalpha/4h8aB01 60 10.6908959151519
../allalpha/4h9nC00 205 24.5363374010028
../allalpha/4hamA02 52 15.4348307483441
../allalpha/4hb1A00 44 10.6017274765524
../allalpha/4hbdA00 239 21.3125832596289
../allalpha/4hd1A00 259 19.1379702748674
../allalpha/4hdoA02 119 13.831235756747
../allalpha/4hdrA01 64 14.6701428026068
../allalpha/4hdrD01 73 14.9400538964045
../allalpha/4he8A00 92 21.164787269597
../allalpha/4he8D00 160 19.937938665283
../allalpha/4hehA01 83 12.2029653849183
../allalpha/4heoA00 52 10.6813289083405
../allalpha/4hffB00 99 13.763950631947
../allalpha/4hfkB00 98 13.6282627022619
../allalpha/4hfvA01 116 14.1351020696937
../allalpha/4hfvA02 69 15.876767120596
../allalpha/4hg2A02 67 11.4387273550916
../allalpha/4hh2A02 39 17.2127769873059
../allalpha/4hh5A00 163 15.2855164398131
../allalpha/4hhrA01 598 23.2167993181068
../allalpha/4hhxA00 99 12.7605214335543
../allalpha/4hhyC01 131 18.0714039564525
../allalpha/4hi8A00 164 16.5378418671327
../allalpha/4hkaA01 294 22.0298550489519
../allalpha/4hkmA01 66 12.0745764197542
../allalpha/4hkrA00 165 20.9376266855723
../allalpha/4hkuA00 171 19.1750582533257
../allalpha/4hl4A01 146 17.1170219734381
../allalpha/4hl4A02 134 14.2155715706708
../allalpha/4hlyA00 106 13.0403675849606
../allalpha/4hn9A02 68 12.5974825974836
../allalpha/4hojA02 103 13.9917714653109
../allalpha/4houA00 255 19.6789551568918
../allalpha/4hpqA00 69 14.4719259196552
../allalpha/4hpqD00 69 14.5195956632808
../allalpha/4hqeA00 105 15.1413160772115
../allalpha/4hr1A00 117 16.0112411832777
../allalpha/4hreA03 87 12.027991239786
../allalpha/4hs2A00 64 10.2231842377024
../allalpha/4hstA01 144 16.0783107988056
../allalpha/4hstA02 65 14.2902081375313
../allalpha/4hstB03 129 15.2614316894722
../allalpha/4hteA01 140 17.5128086086459
../allalpha/4hteA02 115 20.1370869492014
../allalpha/4hteA03 80 12.8068290211036
../allalpha/4htpA00 221 18.1392985844483
../allalpha/4huqS00 164 15.7919656677101
../allalpha/4hv0A00 88 12.9298309077925
../allalpha/4hw0A00 96 18.381863083132
../allalpha/4hwdD00 90 14.5266907474092
../allalpha/4hwhE00 88 14.2841519122377
../allalpha/4hxiA02 80 12.5087328526289
../allalpha/4hyjA00 236 18.5239535157889
../allalpha/4hytB01 47 18.6407792874315
../allalpha/4hz4A02 112 14.8110782950801
../allalpha/4hzdB01 137 14.7158779107575
../allalpha/4hzuS00 164 15.0984462472473
../allalpha/4i0xG00 68 15.7482391454783
../allalpha/4i0xL00 82 18.2622236899895
../allalpha/4i16A00 90 11.9899157997744
../allalpha/4i17A00 200 24.757012132399
../allalpha/4i1aA00 274 20.5214076677027
../allalpha/4i1eA03 139 17.0437169633327
../allalpha/4i1lA00 62 27.0693003647777
../allalpha/4i1mB01 129 15.9178485581258
../allalpha/4i1mC02 148 15.3264175049092
../allalpha/4i2aA01 94 12.5500354177221
../allalpha/4i2aA02 59 10.6259105855406
../allalpha/4i2oA02 80 11.5297048642233
../allalpha/4i2wA02 350 24.2554982870571
../allalpha/4i2wA03 401 27.6409402264179
../allalpha/4i43B02 114 18.2789561054261
../allalpha/4i4dA00 81 11.9920156290141
../allalpha/4i59A03 92 12.4338110815081
../allalpha/4i5jA01 109 13.6643715846959
../allalpha/4i5jA02 157 15.4435486261166
../allalpha/4i5lB01 100 15.6849222097178
../allalpha/4i5sA01 65 15.749018325015
../allalpha/4i5sB03 75 17.1754798334628
../allalpha/4i6jB01 42 8.98094918402458
../allalpha/4i6mC00 67 29.9185361101654
../allalpha/4i6vA02 83 11.8143365939389
../allalpha/4i7zC03 34 15.1215391539667
../allalpha/4i8oA03 65 12.2123988738771
../allalpha/4i92A02 184 15.7288080772854
../allalpha/4i98B01 73 12.126268037139
../allalpha/4i99C00 70 11.3786359473465
../allalpha/4i9cA02 221 17.993406226884
../allalpha/4ianA02 234 17.6690254212507
../allalpha/4iaoA01 114 14.5566652551236
../allalpha/4ib4A01 285 20.4669803863372
../allalpha/4ibpA02 111 14.8600746883071
../allalpha/4ichA00 191 18.6308632461232
../allalpha/4iduB01 126 15.0750244138833
../allalpha/4ie5A02 134 16.7965932742216
../allalpha/4iejA00 67 11.870559874253
../allalpha/4ielA02 116 14.2826888940604
../allalpha/4ifdK01 20 9.01738004383757
../allalpha/4iffC00 82 27.899449262244
../allalpha/4iggA01 67 15.1882478671725
../allalpha/4iggA06 196 18.2654765953352
../allalpha/4iggB02 121 15.7190018710392
../allalpha/4ihqA02 63 11.3171541072803
../allalpha/4ihqB05 51 11.5882180716172
../allalpha/4iiwA01 74 11.1103882535258
../allalpha/4ijaA01 63 10.7508210870779
../allalpha/4ijjA00 129 19.6762295827201
../allalpha/4ikhA02 123 15.1111050576233
../allalpha/4il6X00 40 17.9341229462685
../allalpha/4iluA02 111 13.6092426082043
../allalpha/4im0A04 238 34.2079275822748
../allalpha/4im7A02 208 15.9412853109311
../allalpha/4in3B00 589 25.1743540812649
../allalpha/4ioeA00 86 19.6172772189877
../allalpha/4ip8A00 105 13.5837987954405
../allalpha/4ipaA02 61 9.8425694519685
../allalpha/4ipeB04 126 14.7161797163895
../allalpha/4iqjM02 46 10.7813900262406
../allalpha/4irfB00 144 14.4673936285382
../allalpha/4irnA01 119 14.6213057489732
../allalpha/4irnA03 150 17.6795596690227
../allalpha/4is7A01 68 10.8614107507813
../allalpha/4issA02 76 16.0272341002081
../allalpha/4it4A02 91 14.7430559820839
../allalpha/4itjB02 187 16.6308772029351
../allalpha/4itqA00 88 12.6761052485764
../allalpha/4iu2B02 119 13.9108240765683
../allalpha/4iu8A01 218 19.2473644600737
../allalpha/4iu8A02 190 18.2219499520036
../allalpha/4iu9A00 396 20.9265809514492
../allalpha/4iulB00 234 19.5123464199522
../allalpha/4iuwA02 335 20.6375841675584
../allalpha/4iv6B01 116 14.3034090554814
../allalpha/4iv9A03 149 15.4256458169988
../allalpha/4ivfA02 116 14.8649130173223
../allalpha/4ivnA01 76 10.971914812742
../allalpha/4iw9A02 113 15.350175460481
../allalpha/4ix3A02 233 17.5633609643489
../allalpha/4ix7A00 108 15.087769591504
../allalpha/4iz6B03 76 11.4268782934769
../allalpha/4izbB02 43 11.1526887492425
../allalpha/4j05A00 422 21.2663348117683
../allalpha/4j20A00 86 11.410177860525
../allalpha/4j2fA02 134 15.0956857069428
../allalpha/4j2nC00 56 10.4771729899629
../allalpha/4j3rA00 372 19.205779896883
../allalpha/4j5tA02 476 21.7321095691937
../allalpha/4j7zF00 94 13.065235398067
../allalpha/4j8dD00 162 17.3432408272122
../allalpha/4j8sA00 178 16.6831041294956
../allalpha/4ja3A02 43 9.58360883519937
../allalpha/4jb3A02 72 11.1390925780594
../allalpha/4jbzA03 30 13.2757215558243
../allalpha/4jcsA02 61 14.436158297007
../allalpha/4jcyA00 92 14.1489263440973
../allalpha/4jd9G00 120 14.0436558759913
../allalpha/4jf7A01 42 17.8489703588082
../allalpha/4jfcA02 56 12.9683278216751
../allalpha/4jgiA01 80 12.1834810749214
../allalpha/4jgsE00 84 20.9583665643797
../allalpha/4jgwA01 156 18.4789989455997
../allalpha/4jgwB02 250 20.0949445590234
../allalpha/4jhrB00 289 21.2905387865548
../allalpha/4jioA01 159 23.9418716698552
../allalpha/4jioA02 142 21.5595386344371
../allalpha/4jkvB02 343 23.1315939962717
../allalpha/4jkzA00 179 18.459261383392
../allalpha/4jleA00 149 24.2103119844982
../allalpha/4jlrC00 100 17.3683573268689
../allalpha/4jlxA01 182 16.7214881737998
../allalpha/4jndA01 130 15.9924663962692
../allalpha/4jotA02 42 11.3069597858918
../allalpha/4jp0A03 34 7.95916205580857
../allalpha/4jqfA02 73 11.0556289553353
../allalpha/4jrnA01 208 16.3329870456246
../allalpha/4juyB00 188 16.698933858715
../allalpha/4jvsA01 126 16.0189334194182
../allalpha/4jw1A02 180 18.3146363815618
../allalpha/4jw1A03 82 11.799253468871
../allalpha/4jw1B01 171 21.7752326577765
../allalpha/4jxjA02 65 10.5020789454099
../allalpha/4jxtA00 126 13.6011731137328
../allalpha/4jylA02 47 12.3141395032233
../allalpha/4jzaA02 114 14.2821790089149
../allalpha/4jzaA03 152 16.5702025872695
../allalpha/4jzyA02 138 15.8605663257228
../allalpha/4k0dA00 141 18.2115217645516
../allalpha/4k0fA01 484 22.5209028127401
../allalpha/4k1pE00 325 24.5640121224565
../allalpha/4k2nA02 56 13.6292486821069
../allalpha/4k35A03 69 12.6878039450703
../allalpha/4k35A04 49 9.48373272129859
../allalpha/4k3wA02 55 13.4612396117995
../allalpha/4k51B00 159 17.3586123859799
../allalpha/4k5yA01 248 19.3979183129918
../allalpha/4k6jB00 471 25.0732017894205
../allalpha/4k7bA00 107 14.6820770476711
../allalpha/4k7rA01 351 29.3059292273757
../allalpha/4k84A00 206 17.3107776297865
../allalpha/4k90A02 188 15.5224644853056
../allalpha/4ka7A01 416 22.6943471314155
../allalpha/4ka7A02 279 21.8155932859404
../allalpha/4kb2A01 109 17.3369627647911
../allalpha/4kblB02 212 17.8714023450886
../allalpha/4kf8B00 256 19.6963668763833
../allalpha/4kf9A02 133 15.7733144292507
../allalpha/4kh7B02 116 14.906762091546
../allalpha/4kibA01 98 13.6835470412709
../allalpha/4kisA01 123 15.3049972144531
../allalpha/4kjmA02 55 10.2024947718156
../allalpha/4kkiA01 287 18.2629350624593
../allalpha/4kkmB00 278 18.5257588802441
../allalpha/4kmfA00 62 10.1831997865641
../allalpha/4kmgA00 88 11.7705033139766
../allalpha/4kmoB00 258 29.8308881649573
../allalpha/4kn7X01 59 10.9887464837755
../allalpha/4kp3C00 81 19.7529476243658
../allalpha/4kqeA03 68 11.8285209212967
../allalpha/4krdB00 190 15.6443698491177
../allalpha/4ks9A01 126 13.6832815605737
../allalpha/4ksaA02 135 15.9072916122927
../allalpha/4kt3A00 138 14.0737379323855
../allalpha/4kt5C00 88 12.6637457389951
../allalpha/4kvmA01 502 33.5231406593915
../allalpha/4kvmA02 216 21.4168226356524
../allalpha/4kx7A02 249 17.7925876890211
../allalpha/4kx7A04 323 20.9401628605653
../allalpha/4kxfB02 57 9.80402891131057
../allalpha/4l0fA00 431 21.8274749727709
../allalpha/4l0rB00 73 16.7031207728792
../allalpha/4l3uA00 122 14.920171100436
../allalpha/4l5gA02 100 12.9780059302152
../allalpha/4l68A02 202 15.9718069614988
../allalpha/4l6rA02 292 22.4506719717662
../allalpha/4l6v600 125 19.2103873590497
../allalpha/4l74A02 30 9.72876561937159
../allalpha/4l7nA01 143 19.3295615086196
../allalpha/4l8eA02 110 14.5285818814655
../allalpha/4l8jA04 59 13.5835451132086
../allalpha/4l8rC00 67 12.5168734449249
../allalpha/4l9mA01 133 14.9755222059213
../allalpha/4l9mA02 258 19.5405985868837
../allalpha/4l9mA03 76 12.1184207591291
../allalpha/4l9pA00 323 27.3856436832869
../allalpha/4lctA00 318 21.9555171151168
../allalpha/4ldrA01 158 17.7665263960962
../allalpha/4ldsA00 421 21.4138613992055
../allalpha/4leuA00 182 19.0240966286337
../allalpha/4lfgA00 290 18.4556793156408
../allalpha/4lg3A02 42 9.9579290116309
../allalpha/4lhfA00 79 16.7310899050155
../allalpha/4lixA03 236 17.3943714923709
../allalpha/4ljiB00 131 13.5644590533905
../allalpha/4lmoA00 251 20.3370793408875
../allalpha/4logB00 232 19.2381926223043
../allalpha/4lqkA00 127 14.0095616996237
../allalpha/4lqqB00 146 15.9048085865088
../allalpha/4lqqD02 175 15.8673961290424
../allalpha/4lqxA00 288 19.5672380719522
../allalpha/4lrjA02 86 12.8572511269362
../allalpha/4lrvA00 104 12.6694059008449
../allalpha/4lunU00 310 23.383493810211
../allalpha/4lv5A01 218 16.5066771807034
../allalpha/4lvpA00 124 14.6237490336896
../allalpha/4lwsA00 94 24.448757508457
../allalpha/4lwsB00 84 20.5605370703209
../allalpha/4lzgA01 92 12.4687112047901
../allalpha/4lzjA02 79 11.288155818159
../allalpha/4m0gA02 92 13.3534328691432
../allalpha/4m0mA02 100 13.550916185978
../allalpha/4m0mA03 78 12.0961314198153
../allalpha/4m0mA04 115 15.2443100769051
../allalpha/4m3lD00 53 22.876920598618
../allalpha/4m3oA00 145 15.4936612508564
../allalpha/4m5bA00 213 16.9851267615081
../allalpha/4m5dA01 201 17.3947249950431
../allalpha/4m66B00 265 18.5746991845413
../allalpha/4m6bA00 185 16.1788086843597
../allalpha/4m70B00 91 13.9768469949434
../allalpha/4m7cB00 198 18.4494198956891
../allalpha/4malA00 57 12.2761092571083
../allalpha/4mb7A02 144 15.9389840020998
../allalpha/4mbsA00 346 25.2628175081016
../allalpha/4mc3A00 287 18.9435877597033
../allalpha/4mcwA02 190 15.8877407820606
../allalpha/4mdcA02 121 15.8184786215538
../allalpha/4mduA02 82 11.813829197456
../allalpha/4mdvB03 91 13.1879077482089
../allalpha/4me2A00 194 18.0657016286659
../allalpha/4me7E00 73 24.6755885193622
../allalpha/4me9A00 182 18.2990236219849
../allalpha/4mhcA01 245 19.9527035772144
../allalpha/4mhgA01 89 12.2289149512741
../allalpha/4mhlA00 161 16.0857057096187
../allalpha/4mi2A02 58 13.2712475779061
../allalpha/4mk3A02 113 15.0650469522425
../allalpha/4mk6A00 183 18.865201922864
../allalpha/4mlmA00 181 15.70119210754
../allalpha/4mloA02 47 10.3722355721923
../allalpha/4mloA03 61 10.5598261488788
../allalpha/4mmhA01 360 21.4223452542352
../allalpha/4mndA02 191 16.721592312307
../allalpha/4mo7A02 140 15.9763567868448
../allalpha/4mouA02 51 13.1386152203825
../allalpha/4mqvA00 65 10.370081798745
../allalpha/4mrnA01 332 27.1687664803652
../allalpha/4mspB02 73 12.3853924506605
../allalpha/4mt0A01 366 28.8023074638643
../allalpha/4mt4A00 472 36.690833059093
../allalpha/4mt8B00 96 26.1564034512167
../allalpha/4mtdD01 88 12.376666715568
../allalpha/4mu9A00 349 19.4472664494155
../allalpha/4mudA00 216 17.4790792352358
../allalpha/4muoA01 72 11.8238558298056
../allalpha/4mvfA03 174 17.134669757145
../allalpha/4mycA01 328 28.6319964142267
../allalpha/4n06A02 258 18.3574187217528
../allalpha/4n1yB00 227 17.3129421442457
../allalpha/4n21E00 120 33.8360778842212
../allalpha/4n4fA01 117 14.7643888018514
../allalpha/4n4gA01 111 14.4351428725915
../allalpha/4n4nB00 56 11.8367684513357
../allalpha/4n5cD06 113 14.264917305957
../allalpha/4n5qA00 249 20.2713186792202
../allalpha/4n5xA01 80 13.6595330181777
../allalpha/4n5xA02 75 11.6024094146767
../allalpha/4n6cA00 179 16.156479176745
../allalpha/4n6jA00 45 21.0558633126262
../allalpha/4nb5B01 84 12.3039688212541
../allalpha/4nb5B02 64 14.9288082740518
../allalpha/4nbqC02 77 12.9660475885214
../allalpha/4nc7A00 79 13.3074007531523
../allalpha/4neiA01 341 18.9595217207086
../allalpha/4nekA02 54 13.5770560607121
../allalpha/4nfnA02 204 16.6220145824765
../allalpha/4nj8A01 57 9.71737788742823
../allalpha/4nk2A01 146 14.7349011927217
../allalpha/4nkwA00 464 22.8103354814008
../allalpha/4nlbA02 94 12.09016905898
../allalpha/4nleA01 256 19.5516548634108
../allalpha/4nleA02 132 14.4647399981954
../allalpha/4nleA03 76 11.9092060468085
../allalpha/4nn1A00 205 19.7334958140624
../allalpha/4nn5A00 109 13.0193897889284
../allalpha/4nnqA02 46 17.9286482863387
../allalpha/4nooB00 92 15.8118244725134
../allalpha/4nphA02 74 13.8795576252924
../allalpha/4npxA00 78 14.7812160355904
../allalpha/4nq0A00 254 19.4394159827099
../allalpha/4nqfA00 142 15.7318695274041
../allalpha/4nqiA00 215 33.7334358731945
../allalpha/4nqwA01 84 12.4307343274158
../allalpha/4nqwA02 64 12.5807948363995
../allalpha/4nqwB00 73 17.1071733879337
../allalpha/4nreA02 433 22.6900274247572
../allalpha/4nrhB00 170 17.4269512804241
../allalpha/4nrvA02 143 15.9063803144588
../allalpha/4nswB01 256 37.8439278124949
../allalpha/4nt1A00 199 16.6562158648397
../allalpha/4ntwC00 118 13.801795456023
../allalpha/4nufA02 179 16.3816637832073
../allalpha/4nv0A02 82 14.9190954377102
../allalpha/4nwpD00 149 15.5672117191573
../allalpha/4nx9A01 154 20.2173378181312
../allalpha/4nxtA01 145 14.7015145778314
../allalpha/4o1pA03 123 14.1731943156671
../allalpha/4o1pD02 248 18.9095421451132
../allalpha/4o4bB00 249 17.8238116468131
../allalpha/4o5vA01 70 10.7865539280653
../allalpha/4o5vA02 64 10.5143029250519
../allalpha/4o6kA00 136 13.9790535664779
../allalpha/4o6mB02 200 16.7491914996538
../allalpha/4o6yB00 211 18.0480805266747
../allalpha/4o8sA02 105 14.7717683601704
../allalpha/4o92A02 104 13.9418873228074
../allalpha/4o9bC00 92 39.5386468056822
../allalpha/4oayA00 79 11.4612277087392
../allalpha/4obmA00 253 19.4374516733419
../allalpha/4ociA01 64 10.5268943617325
../allalpha/4ociA02 71 11.4874412033022
../allalpha/4od4A01 156 16.3735367941696
../allalpha/4od4A02 119 15.5676408941966
../allalpha/4oe8C00 86 14.3300625445917
../allalpha/4ofzA01 113 16.3607623719812
../allalpha/4og1A02 58 13.1252160399637
../allalpha/4oh3A00 512 24.1077116812976
../allalpha/4oiyA01 81 13.4101314828316
../allalpha/4oj5A01 84 11.7676870360806
../allalpha/4oj7B00 162 15.9059633635728
../allalpha/4ojmX02 105 13.1026323299995
../allalpha/4okmD00 308 19.0018691530181
../allalpha/4ol9A02 127 13.9388369113003
../allalpha/4olqA02 56 13.1028122845209
../allalpha/4om8A02 123 17.2381290038634
../allalpha/4omfA00 385 20.4554537173724
../allalpha/4omgA00 274 18.1746545097797
../allalpha/4omvB02 106 14.5995296320568
../allalpha/4oo2A02 202 20.3205096584392
../allalpha/4oogC01 162 16.8427275797625
../allalpha/4otpA02 137 14.7767698594785
../allalpha/4ottA02 121 14.5141296699911
../allalpha/4otwA02 181 15.3696261205104
../allalpha/4ou7A00 71 11.5576648535116
../allalpha/4ow8A02 185 15.0620917675534
../allalpha/4oydB00 117 18.3141249429235
../allalpha/4ozvA00 332 19.1408148429321
../allalpha/4p16A02 126 14.6588555619051
../allalpha/4p17A02 108 12.9027975206264
../allalpha/4p1mB01 45 12.223289542044
../allalpha/4p1nA00 190 18.9257248849284
../allalpha/4p1wA00 72 14.8951371380755
../allalpha/4p1wD00 66 13.988173244498
../allalpha/4p29A02 97 12.6373057562066
../allalpha/4p3fA00 193 17.9408971424682
../allalpha/4p3gA00 215 19.1313068684069
../allalpha/4p53A02 191 15.6147124133157
../allalpha/4p55A00 102 13.1004047866326
../allalpha/4p79A00 173 19.7019657026407
../allalpha/4p9fA02 138 14.6267694384483
../allalpha/4p9tA01 120 15.0397294911839
../allalpha/4pcwC00 91 13.8206262896367
../allalpha/4pdpB02 192 16.1074512149462
../allalpha/4pf1A02 68 11.7311604916827
../allalpha/4pggA01 110 17.3307619894999
../allalpha/4pj6A04 321 20.8422966437555
../allalpha/4pklA00 109 13.924925556524
../allalpha/4pkwA02 63 10.5506498174602
../allalpha/4pl3A03 130 14.3521326546258
../allalpha/4po2A02 102 19.5387781457485
../allalpha/4ppuA00 245 19.0746560578965
../allalpha/4pqhA02 114 14.2659937554536
../allalpha/4pswA03 54 10.3248187801665
../allalpha/4pt1B00 128 13.2105745589883
../allalpha/4ptbB02 112 13.8922869943661
../allalpha/4ptsB02 177 16.4235383626136
../allalpha/4pu7A00 71 11.0708627406296
../allalpha/4pwaD00 87 11.3132696158761
../allalpha/4px7A00 246 20.9285305988544
../allalpha/4pxhB00 75 10.9365407416829
../allalpha/4pxoA02 131 15.5258123362979
../allalpha/4py6C00 127 15.3277785069733
../allalpha/4pypA00 447 22.3319274530729
../allalpha/4pzcA02 86 12.3315992013511
../allalpha/4q20A01 82 19.6242137279261
../allalpha/4q2cA01 257 17.5173083101304
../allalpha/4q2sA00 134 14.3495722830723
../allalpha/4q45A03 55 9.56970821248308
../allalpha/4q48A03 172 17.365168624031
../allalpha/4q4hA01 318 27.1969272015849
../allalpha/4q4hB01 334 27.3120771239534
../allalpha/4q5eA02 93 13.740252276784
../allalpha/4q5nA02 112 14.5491410802874
../allalpha/4q5qA02 105 14.0277796634355
../allalpha/4q5qB00 185 17.1366322889519
../allalpha/4q5rA02 112 14.6328246720315
../allalpha/4q65A00 437 21.3696841745712
../allalpha/4q69A00 439 21.7558797822142
../allalpha/4q88A00 340 19.0354860204007
../allalpha/4q8jC01 308 22.4600865866511
../allalpha/4qbdB01 82 12.0281687117676
../allalpha/4qbdB02 64 11.0429321653754
../allalpha/4qclA05 168 17.4812569186582
../allalpha/4qdnA00 113 12.769331997761
../allalpha/4qfvA02 64 10.4897734472141
../allalpha/4qi0A00 145 15.4108555231248
../allalpha/4qicC01 125 14.1864995919134
../allalpha/4qiqA00 439 22.456208693061
../allalpha/4qiwA04 183 16.4684281951294
../allalpha/4qjfB01 54 13.2209506619491
../allalpha/4qmhA00 236 19.4871667213677
../allalpha/4qndA00 97 15.9514897606133
../allalpha/4qoxA02 172 15.1516527850689
../allalpha/4qpmA01 45 15.1036736227881
../allalpha/4qpmA02 284 18.9949291172613
../allalpha/4qqwA01 246 17.1398989227227
../allalpha/4qreA03 173 15.6187589118707
../allalpha/4qshA06 52 12.3298920610015
../allalpha/4qwqA00 96 12.3774146563224
../allalpha/4qxbB00 68 13.8220577648279
../allalpha/4r0zA00 557 34.0753499142732
../allalpha/4r24B00 85 12.7518224596902
../allalpha/4r42A01 185 17.4919931946303
../allalpha/4r4lA00 47 20.7155212525986
../allalpha/4r8zA00 218 16.7770532668086
../allalpha/4ragA02 68 12.3356954786084
../allalpha/4rajA00 216 16.9454688494478
../allalpha/4rayA01 85 11.7919122758166
../allalpha/4rbnA02 131 15.8579642846633
../allalpha/4rflA02 198 15.5044891197173
../allalpha/4rfsS00 187 16.3810632242957
../allalpha/4rg6A01 168 17.3666168846102
../allalpha/4rg6A02 77 13.1379294251299
../allalpha/4rg6A03 133 14.6192542703564
../allalpha/4rg6A04 96 13.1844431862274
../allalpha/4ri6A02 119 14.2909436049788
../allalpha/4rl5A00 435 40.8377984291081
../allalpha/4rlqA02 75 11.6270442221878
../allalpha/4rlyA00 308 25.3094224219351
../allalpha/4rm7A01 120 14.7609276722601
../allalpha/4rm7A03 132 16.5901159259935
../allalpha/4rngC00 83 13.972667077963
../allalpha/4rocA01 103 12.1987488953553
../allalpha/4rs1A00 105 13.0358541424426
../allalpha/4rs8A00 84 13.0673675266006
../allalpha/4rv1D00 415 27.0496446952582
../allalpha/4ry2A02 319 26.8305667415667
../allalpha/4s3mB02 106 12.8694248507619
../allalpha/4tkrA00 183 16.3447753378197
../allalpha/4toiA02 48 11.2669799362035
../allalpha/4tpjA00 445 21.3138951686873
../allalpha/4tpoA00 398 20.7537594529699
../allalpha/4tq1A03 58 10.8786449133344
../allalpha/4tquM01 245 21.8298771360513
../allalpha/4tquN00 283 24.8984771748824
../allalpha/4tv7D01 85 13.3568454012932
../allalpha/4txiA03 103 12.3508657927805
../allalpha/4u04A02 229 17.2681682929175
../allalpha/4u04B01 88 12.6414298994011
../allalpha/4u2vA02 80 15.3682204487662
../allalpha/4u2xD00 170 15.9902500115228
../allalpha/4u3kA00 199 16.4179016001082
../allalpha/4u5hA00 85 11.7579803044276
../allalpha/4u72A01 222 17.7900091976444
../allalpha/4u7bA01 51 9.7646586597803
../allalpha/4u7bA02 39 8.84088244358718
../allalpha/4u7iA00 93 14.7220901108914
../allalpha/4uasA02 77 11.8657650061558
../allalpha/4uavA02 85 12.4252204454625
../allalpha/4udsA00 183 18.2898114726733
../allalpha/4uf1A00 135 16.9101369759277
../allalpha/4uhtA00 102 12.8847381529016
../allalpha/4ui9J00 504 29.3155218098464
../allalpha/4ui9P01 290 20.6711064698522
../allalpha/4ui9Y03 80 11.5492668220081
../allalpha/4uiqB00 153 15.1110186002692
../allalpha/4unfA01 119 13.0417139865054
../allalpha/4unfA02 117 13.6245297352329
../allalpha/4uobA01 116 13.7207917586909
../allalpha/4uobA02 126 13.9527949413228
../allalpha/4upkA02 46 18.1865963050161
../allalpha/4uqfG01 52 13.8305116818185
../allalpha/4uqwB00 157 14.5874206967079
../allalpha/4uqxA01 89 13.9617231187501
../allalpha/4usaA02 119 13.6133483262543
../allalpha/4uurA00 124 13.8745524363932
../allalpha/4uvmA00 505 23.3219396928245
../allalpha/4uw9A02 81 12.632328601817
../allalpha/4uwhA01 210 19.543614446141
../allalpha/4uypB00 73 10.6836865169305
../allalpha/4uz0A00 86 12.4703626844889
../allalpha/4v1gA00 85 19.1304609837287
../allalpha/4v1rA00 352 19.3318447464064
../allalpha/4v2kA01 132 14.1126798550839
../allalpha/4v2kA02 102 12.9778665287786
../allalpha/4v3iA00 153 15.0486271079399
../allalpha/4w4kA00 81 19.2339148361217
../allalpha/4w66A00 232 17.6696790616203
../allalpha/4w6vA00 483 22.5709329198715
../allalpha/4w7yA00 60 27.6829045897915
../allalpha/4w8kA02 198 16.5517079533008
../allalpha/4w8pA02 130 16.1462015764109
../allalpha/4w9rA02 92 13.4165156866943
../allalpha/4wbyA02 236 21.7035796548389
../allalpha/4wcgA00 61 10.0562253704036
../allalpha/4wczA02 54 13.502504378272
../allalpha/4wesB03 78 16.6641547596002
../allalpha/4wj3C01 45 12.2329638669003
../allalpha/4wjg400 261 33.055202282012
../allalpha/4wksC03 182 17.0853849641368
../allalpha/4wlsA00 108 17.4520619257674
../allalpha/4wnfA00 255 20.4051330311632
../allalpha/4wnoA02 185 15.8899091246783
../allalpha/4wp2A00 60 10.6164284471312
../allalpha/4wpcA00 283 45.151932432133
../allalpha/4wpeA00 267 41.7744765038125
../allalpha/4wpzA00 386 20.8520121509343
../allalpha/4wqoD00 141 16.4919060643313
../allalpha/4wriA00 171 16.0609738774992
../allalpha/4wsqB00 306 19.9438599914518
../allalpha/4wu0A00 360 19.0109050877234
../allalpha/4wv4B00 93 15.7896354065258
../allalpha/4wy4B00 54 26.0713790931339
../allalpha/4wy4C00 75 33.8928490024456
../allalpha/4wy4D00 61 28.0987113251164
../allalpha/4wz9A02 254 18.1654102565383
../allalpha/4wz9A04 326 21.3968576865029
../allalpha/4wzsB00 109 27.0903140393097
../allalpha/4wzxA01 75 12.6961565049795
../allalpha/4x28A01 109 14.8350382582098
../allalpha/4x28A03 158 19.1316253157687
../allalpha/4x28C01 119 14.3287477837461
../allalpha/4x28C03 142 16.7472383125977
../allalpha/4x2cA00 204 16.6883288623068
../allalpha/4x5mA00 86 14.4709371843443
../allalpha/4x6gE01 82 13.2115784358009
../allalpha/4x9eA01 195 17.325622232088
../allalpha/4xa4A02 56 24.3286909778842
../allalpha/4xboB02 68 13.1859958889527
../allalpha/4xdiA00 127 14.223107793712
../allalpha/4xfjA03 37 15.6768113714412
../allalpha/4xi0F00 178 19.3803133952482
../allalpha/4xotA01 78 15.750195030789
../allalpha/4xpwA00 131 15.067308616081
../allalpha/4xrfA00 142 16.8419130881797
../allalpha/4xt1A00 291 21.375921898055
../allalpha/4xvxA01 111 13.5860522334964
../allalpha/4xvxA03 147 17.4434399790242
../allalpha/4xxiA00 147 17.3752304344407
../allalpha/4xxlA00 92 12.4194453702436
../allalpha/4y0bA00 136 14.0311802284237
../allalpha/4y5jA00 227 19.3641029067555
../allalpha/4y6cA00 204 19.470063633642
../allalpha/4y85A02 179 15.1952259048276
../allalpha/4y97D00 178 20.5268299093545
../allalpha/4ybaA00 77 11.0943581397471
../allalpha/4ydeB00 411 21.4530009814756
../allalpha/4yfbC03 194 17.1595058499163
../allalpha/4yfbJ00 167 16.7758981790589
../allalpha/4yg1A00 72 11.7160485998719
../allalpha/4ygaA03 83 11.6202515530138
../allalpha/4ygbB00 63 11.5834170329064
../allalpha/4yhjA03 199 15.770464322657
../allalpha/4yifF00 130 16.6814534669175
../allalpha/4yiiA00 72 11.23975047394
../allalpha/4yjwA00 143 19.0836227814882
../allalpha/4ymuD00 215 21.2438538843008
../allalpha/4yonA01 216 20.5736901185988
../allalpha/4yosA02 160 15.2163975986472
../allalpha/4yozA01 180 16.088250563801
../allalpha/4ysxC00 153 23.0477692083655
../allalpha/4yt2A02 106 14.6076792218933
../allalpha/4yt3A00 388 21.1284528896457
../allalpha/4yurA02 135 14.2122088935541
../allalpha/4yvoA00 116 14.0924152139124
../allalpha/4yzrA00 388 20.9495102904325
../allalpha/4yzwA01 149 15.2366495892547
../allalpha/4z3xA03 186 16.8073248415265
../allalpha/4z4qA04 89 14.32686616671
../allalpha/4z5qA00 352 20.7903052814606
../allalpha/4z7fB00 168 16.0158983240822
../allalpha/4zb7A00 171 15.6522519042344
../allalpha/4zbwA01 96 12.56047163349
../allalpha/4zbwA02 87 12.0391370283931
../allalpha/4zhbA00 102 12.8348911823147
../allalpha/4zi3D00 128 16.9618963843052
../allalpha/4zkpA01 102 42.2638017425067
../allalpha/4zpxA02 92 12.4129275927831
../allalpha/4zqeA03 96 13.1581274487922
../allalpha/4zvaA00 149 15.090865479394
../allalpha/4zyaA00 65 11.0854840593801
../allalpha/5a0jA00 311 18.8257310552554
../allalpha/5a1nA00 167 15.4967617332369
../allalpha/5a1nB00 204 16.9054768430897
../allalpha/5a2qI03 63 12.2468128942808
../allalpha/5a48B00 96 16.2694135299696
../allalpha/5a4eC00 262 19.1175652533421
../allalpha/5a4uF02 121 14.6299598646784
../allalpha/5aa5E00 559 22.5641026003402
../allalpha/5aarA00 185 18.9341075903554
../allalpha/5aexJ00 427 20.907344995747
../allalpha/5al9A01 145 14.1072896383572
../allalpha/5awwY00 424 24.2173004210135
../allalpha/5ayvA02 125 13.5430410268087
../allalpha/5azpB01 368 29.0510361197729
../allalpha/5azsC01 358 28.9605371568468
../allalpha/5b00A00 261 17.9214317262013
../allalpha/5b1aC01 68 16.6864126407463
../allalpha/5b1aD00 144 36.4799360906929
../allalpha/5b1aE00 105 13.1321991254019
../allalpha/5b1aH00 79 13.1206144208388
../allalpha/5b1oA00 65 18.0095800200203
../allalpha/5b2nA00 263 19.7817438703726
../allalpha/5b57B00 328 20.4013243009439
../allalpha/5b66U01 86 13.1024121769331
../allalpha/5b7cA02 111 14.4347128067041
../allalpha/5bn3A04 139 15.8411169655101
../allalpha/5bpbA00 119 13.6429159855405
../allalpha/5bpdD01 75 11.1562997558868
../allalpha/5bqnA02 361 29.6926570572091
../allalpha/5bz1A00 371 28.6770035244718
../allalpha/5c0yA02 93 12.2404288794727
../allalpha/5c4yA00 134 15.101489957717
../allalpha/5c5sB00 201 17.1244720871176
../allalpha/5c8gB00 117 14.1481746166157
../allalpha/5cb1A02 63 10.9968394125887
../allalpha/5cbgA00 102 14.7292083383693
../allalpha/5cecB00 193 18.6298740410681
../allalpha/5cemA02 179 16.3853003636717
../allalpha/5chxA02 54 24.7306847924565
../allalpha/5cl3A00 231 19.5686557667704
../allalpha/5cmyA00 142 14.3606705813904
../allalpha/5cofA00 165 16.1181823940636
../allalpha/5cq8A00 115 15.9662583858304
../allalpha/5cqgA01 150 15.6028693287841
../allalpha/5cqgA03 79 13.0194194820312
../allalpha/5cqgA05 189 17.0052136866441
../allalpha/5cvrA02 84 11.7251893089105
../allalpha/5cy5B00 149 15.2895579731105
../allalpha/5czdB00 77 11.4720685359635
../allalpha/5czlA00 315 18.7583270458488
../allalpha/5d0yA00 155 14.7933122407161
../allalpha/5d18A00 196 19.9857855619818
../allalpha/5d1rB00 226 20.1992510787377
../allalpha/5d4z401 70 11.1410634667524
../allalpha/5d6eA02 77 13.5037457437117
../allalpha/5d8cA00 126 21.6532139104435
../allalpha/5d91A02 198 18.3484232259223
../allalpha/5dajA00 192 19.2037157055186
../allalpha/5dckB00 72 11.6756918647604
../allalpha/5dcmA00 97 12.362456735149
../allalpha/5dicA00 115 13.7093731719888
../allalpha/5dikA00 109 14.402670260275
../allalpha/5dkoA02 167 19.0485497450333
../allalpha/5dllA05 318 21.1064812958691
../allalpha/5dn6J00 74 17.5837971518703
../allalpha/5dn7A00 240 19.4735003707701
../allalpha/5dnyA03 46 11.0881968072025
../allalpha/5domA00 90 11.6326949053991
../allalpha/5dqsA02 132 14.7449295221327
../allalpha/5dqvB01 92 12.2356317182216
../allalpha/5dukA00 58 13.8827371484109
../allalpha/5dymA00 96 15.0823543419305
../allalpha/5dz2A00 319 19.0721732200775
../allalpha/5e1wA00 167 20.0892474006805
../allalpha/5e3xA00 489 22.5037507358122
../allalpha/5e75A00 506 22.3537891866203
../allalpha/5eidA00 123 13.4667062279552
../allalpha/5ejdA00 75 10.4819888357463
../allalpha/5ekdA02 111 14.1628944627854
../allalpha/5ep2A02 78 11.4069041907866
../allalpha/5eriA00 153 18.3844211769629
../allalpha/5ermB00 314 19.0043009418804
../allalpha/5eroA00 301 20.0269662125868
../allalpha/5ewpA00 241 19.3619962846684
../allalpha/5expA02 77 11.4313472716591
../allalpha/5eyrA01 46 9.68261031610556
../allalpha/5f2kB01 142 15.638342712162
../allalpha/5f42A02 82 13.919758960645
../allalpha/5f64A02 75 12.5158487244578
../allalpha/5fcxA00 139 14.3253283196463
../allalpha/5ffdA00 136 15.3412679869052
../allalpha/5fglA00 200 18.7401426141125
../allalpha/5fgmA00 62 11.7951165095774
../allalpha/5fhiA02 139 15.4729113946321
../allalpha/5figA00 100 12.5298404857564
../allalpha/5fmnA00 86 17.9713977147333
../allalpha/5fo5A00 88 14.4342464917951
../allalpha/5fq4A00 458 21.2099273324935
../allalpha/5g05P02 201 20.6762400336464
../allalpha/5g3mA00 123 13.9914477641894
../allalpha/5g5gA02 90 13.0034007718636
../allalpha/5gaeJ00 70 11.1208751706887
../allalpha/5gjvE00 166 19.849087758662
../allalpha/5gz8A00 272 19.5290769253854
../allalpha/5h20A00 103 15.4616745478655
../allalpha/5h9cA00 78 19.12891229563
../allalpha/5h9fB00 153 14.7636328460316
../allalpha/5haxA01 243 20.108763099289
../allalpha/5hdiA00 397 20.5656043515572
../allalpha/5hesA02 206 16.3941482899369
../allalpha/5hiwA00 391 20.8530355442725
../allalpha/5hn9C00 334 21.3550324476933
../allalpha/5hs7B00 98 14.4734727877592
../allalpha/5hvqC01 80 12.4232800380853
../allalpha/5hvqC02 98 12.4205676968744
../allalpha/5hyhA00 287 19.458077426077
../allalpha/5i1uA00 300 19.2139536921481
../allalpha/5i2lA00 105 12.5063011656338
../allalpha/5i41B00 67 11.5208705723153
../allalpha/5ibkB00 46 9.6005316038027
../allalpha/5iceA01 97 17.2581557805119
../allalpha/5idjA01 74 17.1423036344408
../allalpha/5iduD01 120 14.0055327551839
../allalpha/5iduD03 140 16.6709140116851
../allalpha/5iz7D00 75 16.3458637370831
../allalpha/5j1gB00 224 28.9420659218856
../allalpha/5j5tA00 297 22.9666438083967
../allalpha/5j90A00 480 21.3899549552806
../allalpha/5jazA03 91 13.3770309940011
../allalpha/5jcpA01 196 15.995514793449
../allalpha/5je8B02 128 14.9538037700954
../allalpha/5jffA00 186 16.7230746693088
../allalpha/5jhfA00 76 15.2547028779623
../allalpha/5jj6B01 96 13.314003838728
../allalpha/5jolA00 82 11.5728204343527
../allalpha/5jrcA00 186 19.7121086781118
../allalpha/5jrtA00 64 10.5765358576795
../allalpha/5k29A00 97 13.6343223272056
../allalpha/5k3hA01 121 16.4077075209829
../allalpha/5k3hB04 133 18.4912048769104
../allalpha/5k7fA01 41 9.25986387842693
../allalpha/5k7fA02 135 15.4178011078585
../allalpha/5kbwB00 171 16.0103176760304
../allalpha/5kfzA03 58 10.1425524288513
../allalpha/5kjpA02 56 13.3510635521136
../allalpha/5kkrB02 181 15.4806162901288
../allalpha/5ko4A00 97 13.1387968554507
../allalpha/5kp7B00 79 11.3598290356394
../allalpha/5ktbA01 63 27.4168188857967
../allalpha/5l2lF00 75 13.0908861226529
../allalpha/5l2qB02 193 16.3136785183105
../allalpha/5l92A00 386 20.8445675259118
../allalpha/5lbhA00 143 15.5539799222225
../allalpha/5lbmA00 82 17.4946786900907
../allalpha/5li7A00 366 20.7712982001416
../allalpha/5ljmA00 195 17.4640168107371
../allalpha/5lnkA00 115 25.9812770017762
../allalpha/5lweA00 275 20.7453444235777
../allalpha/5lx8A00 532 22.6439197003069
../allalpha/5lxvB00 65 10.1852567930957
../allalpha/5m0nA00 423 21.5342549236985
../allalpha/5m72A00 150 17.1506773154765
../allalpha/5mlc900 107 17.7207845957007
../allalpha/5reqB03 43 14.3784190835929
../allalpha/5t1dA01 320 21.513068107497
../allalpha/5t1dB00 99 15.1148929895822
../allalpha/5t3wA00 137 17.2217584194258
../allalpha/5tevB02 103 14.3512440166073
../allalpha/5tgtA02 123 13.1596053230097
../allalpha/5tgzA01 292 20.3301781252041
../allalpha/5tj5E00 138 17.2595459939263
../allalpha/5tjjA01 73 11.6643884844945
../allalpha/5tk8A00 191 17.3549936143484
../allalpha/5tkyA05 87 18.5314728674367
../allalpha/5tpmB00 137 13.8911981705181
../allalpha/5trdA01 84 12.8241214276075
../allalpha/5ts9B00 158 15.8080605799697
../allalpha/6paxA02 49 10.5585606313352
