# Supplementary material for: Design of complicated all-α protein structures
Source: Nat Struct Mol Biol. 2024 Jan 4;31(2):275–82. doi: 10.1038/s41594-023-01147-9 (PMC11377298; doi:10.1038/s41594-023-01147-9)
Supplement: Supplementary file 6 — Statistical source data. [file 41594_2023_1147_MOESM6_ESM.txt]

name	nh	HO
../allalpha/1a00B00	8	0.241663710579831
../allalpha/1a04A02	5	0.20987445614058
../allalpha/1a0pA01	4	0.319654791540652
../allalpha/1a0rP02	3	0.185206148244486
../allalpha/1a17A00	7	0.628896848533238
../allalpha/1a1wA00	6	0.492043428449407
../allalpha/1a22A00	7	0.386053453308031
../allalpha/1a31A04	5	0.428900632216202
../allalpha/1a32A00	4	0.45433309339191
../allalpha/1a36A04	8	0.460042348508929
../allalpha/1a41A02	5	0.308995573068747
../allalpha/1a59A02	5	0.489377387541699
../allalpha/1a5eA00	7	0.833469548120314
../allalpha/1a5tA02	3	0.348137747142143
../allalpha/1a5tA03	5	0.581919453489116
../allalpha/1a62A01	3	0.544735334683533
../allalpha/1a6gA00	7	0.262004136185304
../allalpha/1a6sA00	5	0.253679394184877
../allalpha/1a7eA00	4	0.882669146651223
../allalpha/1a7mA00	5	0.477044036250225
../allalpha/1a7vA00	4	0.743865378498362
../allalpha/1a7wA00	3	0.163434559209701
../allalpha/1a8rA01	3	0.26941353899323
../allalpha/1aa7A02	4	0.53626633811754
../allalpha/1aabA00	3	0.190617077756908
../allalpha/1abvA00	6	0.455198161261907
../allalpha/1ad6A00	8	0.286458083011944
../allalpha/1aepA00	6	0.878954438345087
../allalpha/1af7A01	4	0.313084146854402
../allalpha/1af8A00	3	0.321129701091366
../allalpha/1ahjB01	5	0.423615270341622
../allalpha/1ailA00	3	0.282113149577943
../allalpha/1aipH03	3	0.31931071184949
../allalpha/1aisB01	5	0.327578276160941
../allalpha/1aisB02	5	0.300736544173568
../allalpha/1aj3A00	3	0.802136185480917
../allalpha/1aj4A00	8	0.362705891190643
../allalpha/1akhB00	4	0.218683175532583
../allalpha/1aluA00	5	0.682612250007276
../allalpha/1am4A00	8	0.453232492974914
../allalpha/1anxA04	5	0.530073034826919
../allalpha/1aoaA01	6	0.249414230879949
../allalpha/1aoaA02	7	0.35057076680748
../allalpha/1aorA03	8	0.375831684974075
../allalpha/1aowA02	5	0.536834068704046
../allalpha/1ap6A01	4	0.735866776955948
../allalpha/1ashA00	8	0.235975324177763
../allalpha/1at9A00	7	0.868250652279872
../allalpha/1au7A01	4	0.184487483778657
../allalpha/1av1A00	6	0.25454361460481
../allalpha/1avcA07	5	0.492186683069446
../allalpha/1avoB00	4	0.422856705616417
../allalpha/1ax8A00	4	0.817248250526987
../allalpha/1axdA02	8	0.489227626678571
../allalpha/1aztB02	7	0.31146949812513
../allalpha/1b0bA00	6	0.223387666394719
../allalpha/1b0nA00	7	0.336921572205734
../allalpha/1b22A00	4	0.296163350428635
../allalpha/1b43A02	3	0.359608085707807
../allalpha/1b48A02	5	0.434768804349581
../allalpha/1b4cA00	4	0.561305747084122
../allalpha/1b4pA02	4	0.378345385172438
../allalpha/1b5lA00	6	0.6919412408098
../allalpha/1b79B00	6	0.40324501649643
../allalpha/1b7eA02	5	0.219353216147699
../allalpha/1b8dA00	7	0.408593316229675
../allalpha/1b91A00	4	0.750186028447327
../allalpha/1ba5A00	3	0.16043240743808
../allalpha/1baa001	6	0.292563502450669
../allalpha/1bajA00	4	0.441364143181718
../allalpha/1bbhA00	4	0.75296323619006
../allalpha/1bbyA00	3	0.177288785725507
../allalpha/1bc0A03	5	0.560634563759491
../allalpha/1bccH00	3	0.280634988941016
../allalpha/1bekA01	5	0.332277244651085
../allalpha/1bf5A01	4	0.789054867656287
../allalpha/1bgcA00	5	0.512020285012487
../allalpha/1bgfA00	6	0.31819635109298
../allalpha/1bgvA03	5	0.374745337261968
../allalpha/1bh9B00	4	0.353374308451485
../allalpha/1bhaA00	3	0.593121948283433
../allalpha/1bhdA00	6	0.419428388463756
../allalpha/1binA00	6	0.251121750017124
../allalpha/1bl0A01	4	0.192998315511343
../allalpha/1bl0A02	4	0.28765530185345
../allalpha/1blwC00	5	0.758682485584215
../allalpha/1bo9A00	4	0.41117705767761
../allalpha/1bpbA01	4	0.179877493466003
../allalpha/1br0A00	3	0.734635438511923
../allalpha/1br2A03	4	0.566955464198943
../allalpha/1bucA01	8	0.485523629712814
../allalpha/1bvp101	5	0.307694972077421
../allalpha/1bvp103	4	0.481711785225127
../allalpha/1bvsA02	5	0.229007826007743
../allalpha/1bw5A00	3	0.3889393161362
../allalpha/1bw6A00	3	0.23238569810688
../allalpha/1bwoA00	5	0.363638714741618
../allalpha/1bxiA00	3	0.56927788105343
../allalpha/1by1A00	6	0.506890177741515
../allalpha/1bz4A00	5	0.544099225128889
../allalpha/1c02A00	6	0.618317057516683
../allalpha/1c17M00	4	0.840327308281658
../allalpha/1c1kA01	5	0.215684171716206
../allalpha/1c3cA01	5	0.241881541302684
../allalpha/1c3cA03	5	0.493805052042162
../allalpha/1c3yA00	5	0.346934179836275
../allalpha/1c5aA00	4	0.629113152831703
../allalpha/1c6rA00	4	0.222564295138565
../allalpha/1c75A00	3	0.376675520461693
../allalpha/1c9bA01	5	0.278932498964624
../allalpha/1c9bA02	5	0.301417198162506
../allalpha/1cc5A00	4	0.212846951585202
../allalpha/1ccdA00	4	0.636435188983172
../allalpha/1cchA00	4	0.376291204612765
../allalpha/1cg3A02	4	0.317136648281715
../allalpha/1cg5B00	6	0.257657373338023
../allalpha/1cgmE00	5	0.415064861680465
../allalpha/1cgnA00	4	0.830898425566263
../allalpha/1chhA00	4	0.398663689907378
../allalpha/1chuA03	3	0.797794931127097
../allalpha/1ci4A00	5	0.249995279206735
../allalpha/1ciiA01	4	0.849413869487267
../allalpha/1cipA02	7	0.326602094259245
../allalpha/1ciyA01	8	0.636730282854336
../allalpha/1cmzA02	4	0.669883612718543
../allalpha/1cnt200	4	0.794726270007815
../allalpha/1cokA00	3	0.34398312364044
../allalpha/1cp9B03	5	0.276047996026007
../allalpha/1cpcA00	8	0.38164898537185
../allalpha/1cpqA00	4	0.750338644848588
../allalpha/1cpyA02	4	0.714979446135573
../allalpha/1cqxA01	7	0.227861987804769
../allalpha/1cqzB02	3	0.796904110476517
../allalpha/1cscA02	5	0.429460081000317
../allalpha/1cukA02	5	0.222008992679111
../allalpha/1cukA03	3	0.343840913511717
../allalpha/1cunA01	3	0.85006219079721
../allalpha/1cy5A00	7	0.547503426683195
../allalpha/1cy9A01	4	0.179244807105215
../allalpha/1d1dA01	7	0.366059143503533
../allalpha/1d1dA02	4	0.515223424896185
../allalpha/1d2zA00	7	0.452730251930077
../allalpha/1d2zB00	7	0.307466023153796
../allalpha/1d5tA03	5	0.338260550144795
../allalpha/1d8bA00	4	0.381213710120375
../allalpha/1d8cA03	6	0.518115985130026
../allalpha/1d9cA00	7	0.529257874535829
../allalpha/1dc1A02	5	0.304977461522377
../allalpha/1dciA02	3	0.337287710382583
../allalpha/1dcnA03	5	0.323076550785492
../allalpha/1dcqA02	8	0.784701734302139
../allalpha/1dd3A01	3	0.50103500908173
../allalpha/1dd5A01	3	0.957532576827633
../allalpha/1dd9A03	3	0.746860621455183
../allalpha/1ddbA00	8	0.336779086202434
../allalpha/1ddqD02	6	0.480281879231862
../allalpha/1dgfA03	7	0.415167629880314
../allalpha/1dgnA00	6	0.539949928641969
../allalpha/1dgsA05	4	0.174346705564677
../allalpha/1dgsA06	5	0.219321734124393
../allalpha/1dj2A02	5	0.325483668350266
../allalpha/1dj8A00	4	0.1880511813047
../allalpha/1dk5A02	5	0.560795384261741
../allalpha/1dk5A04	4	0.44890664888462
../allalpha/1dk8A02	5	0.42782307401403
../allalpha/1dkxA02	4	0.474856015037782
../allalpha/1dlcA01	8	0.674997041765107
../allalpha/1dliA03	4	0.470988781787787
../allalpha/1dlwA00	5	0.357665724127536
../allalpha/1dm1A00	8	0.247727601611521
../allalpha/1dn1B00	7	0.586549041103319
../allalpha/1dnpA02	7	0.299900827345828
../allalpha/1dnyA00	4	0.374305444788768
../allalpha/1dofA02	3	0.446924311620863
../allalpha/1dofA03	3	0.273486314873272
../allalpha/1doqA00	3	0.0581248101812367
../allalpha/1dpsA00	5	0.538219223809086
../allalpha/1dqeA00	7	0.463944470008446
../allalpha/1ds8M02	8	0.374263647713686
../allalpha/1du2A00	3	0.685122119043503
../allalpha/1dugA02	4	0.370271477502542
../allalpha/1dulA00	3	0.29397229550869
../allalpha/1dv5A00	3	0.65468267615272
../allalpha/1dvhA00	4	0.277800774183313
../allalpha/1dvkA00	5	0.517034261893051
../allalpha/1dvpA01	8	0.559679498525346
../allalpha/1dw9A01	5	0.226773298328639
../allalpha/1dx7A00	3	0.732107768134777
../allalpha/1dxrL02	3	0.522438353268847
../allalpha/1e1dA02	3	0.78649772515812
../allalpha/1e3hA02	3	0.438750762390907
../allalpha/1e3oC02	3	0.425187189020293
../allalpha/1e5wA02	4	0.486429142183525
../allalpha/1e6bA02	5	0.492428697561658
../allalpha/1e6dM01	3	0.367530939386577
../allalpha/1e7lA02	3	0.716303899809977
../allalpha/1e91A00	4	0.781060108668118
../allalpha/1e94E02	3	0.221434401808164
../allalpha/1e9rA02	6	0.326899059074808
../allalpha/1eakA01	3	0.134485110309303
../allalpha/1ecaA00	6	0.300226024238569
../allalpha/1ecmA00	3	0.657840627997643
../allalpha/1eexG02	5	0.456917757040673
../allalpha/1ef1C01	3	0.333134971352006
../allalpha/1ef4A00	3	0.626206056772683
../allalpha/1ef8B01	3	0.26910253025252
../allalpha/1eg3A04	4	0.329653308581833
../allalpha/1eiaA01	6	0.455722319798271
../allalpha/1eijA00	3	0.57531297901327
../allalpha/1elkA00	8	0.564320246719139
../allalpha/1elrA00	7	0.7613347988146
../allalpha/1elwA00	7	0.692990215213748
../allalpha/1eniA00	4	0.492942739114992
../allalpha/1eo0A00	4	0.829964786614722
../allalpha/1eogA02	4	0.359043386622067
../allalpha/1epuA03	5	0.731899810713444
../allalpha/1eq1A00	6	0.83270565979412
../allalpha/1eqfA02	5	0.589802156759193
../allalpha/1erdA00	3	0.877031599418027
../allalpha/1etkA00	4	0.296474629038572
../allalpha/1evsA00	6	0.73330968456472
../allalpha/1ewqA03	8	0.307648109003641
../allalpha/1exnA01	5	0.229385007023529
../allalpha/1eyqA01	4	0.217520499285252
../allalpha/1eysC01	4	0.374805694305952
../allalpha/1eysC02	5	0.195813900124533
../allalpha/1eyvB00	7	0.264376140416256
../allalpha/1ezjA01	3	0.734423512633243
../allalpha/1f0yA02	5	0.20560562947756
../allalpha/1f2eA02	5	0.50376587129304
../allalpha/1f45B00	5	0.414031940501761
../allalpha/1f5aA03	6	0.304111065197536
../allalpha/1f5oA00	8	0.261029131807835
../allalpha/1f5qB01	6	0.334621844132932
../allalpha/1f5qB02	6	0.367019550616609
../allalpha/1f5tA02	3	0.44881859710962
../allalpha/1f6fA00	7	0.575828475382024
../allalpha/1f6vA00	3	0.389599146655403
../allalpha/1f7uA02	5	0.675799975181076
../allalpha/1f81A00	4	0.143178815278966
../allalpha/1fadA00	5	0.24628061144712
../allalpha/1fafA00	3	0.377998678626077
../allalpha/1fc3B00	6	0.233674949161639
../allalpha/1fcdC01	4	0.298565731895212
../allalpha/1fcdC02	4	0.313602686564022
../allalpha/1fd9A02	3	0.322838564094929
../allalpha/1fewA00	3	0.817355296098857
../allalpha/1fexA00	3	0.302445398572372
../allalpha/1ff9A03	5	0.311092068016978
../allalpha/1fftB01	4	0.626308043045225
../allalpha/1fftC00	7	0.865387140268043
../allalpha/1fioA00	6	0.591480849587191
../allalpha/1fjgD01	5	0.34164325559314
../allalpha/1fkaD01	3	0.408821459812373
../allalpha/1fkaG00	6	0.255945517737095
../allalpha/1fkmA02	5	0.22466370351915
../allalpha/1fnnA01	4	0.475448182573242
../allalpha/1fntc01	6	0.664516835846909
../allalpha/1fouA01	3	0.73018432434268
../allalpha/1fpoC02	3	0.862742040697113
../allalpha/1furA03	4	0.359629493686458
../allalpha/1fx0B03	3	0.49892520041288
../allalpha/1fznD00	4	0.365614603699757
../allalpha/1g2hA00	3	0.179099896103752
../allalpha/1g3nC01	6	0.315761598001781
../allalpha/1g4uS01	8	0.417999020743389
../allalpha/1g5aA01	6	0.253292854376861
../allalpha/1g71A02	7	0.24868554735406
../allalpha/1g7dA00	5	0.750465036167731
../allalpha/1g8eB00	5	0.282626886880578
../allalpha/1g8pA02	4	0.451399091031985
../allalpha/1g8qA00	5	0.363258981613412
../allalpha/1gakA00	6	0.442488970962097
../allalpha/1gcvA00	7	0.23817826275987
../allalpha/1gcvB00	7	0.242344309222856
../allalpha/1gdtB03	3	0.284110106434965
../allalpha/1ggwA02	4	0.430747384435082
../allalpha/1gh6A01	4	0.416429000536845
../allalpha/1gjsA00	3	0.928202925075027
../allalpha/1gksA00	4	0.242258541333248
../allalpha/1gkuB08	5	0.193291977932134
../allalpha/1gm5A01	4	0.901260224433218
../allalpha/1gnlA01	4	0.41488830391381
../allalpha/1gpjA03	3	0.755206076157467
../allalpha/1gq1A01	4	0.210307618739325
../allalpha/1gqeA01	6	0.469406658617729
../allalpha/1gs0A01	6	0.566927117015209
../allalpha/1gt0D00	3	0.20438092462709
../allalpha/1gteA02	6	0.298455384894207
../allalpha/1gv2A02	3	0.196192952893286
../allalpha/1gvnA00	3	0.83344782733598
../allalpha/1gwcA02	8	0.500904817793296
../allalpha/1gyzA00	4	0.173008814245742
../allalpha/1h0mA02	4	0.181202168111597
../allalpha/1h1oA01	4	0.240378071401953
../allalpha/1h1oA02	4	0.259664941313242
../allalpha/1h32B00	3	0.394243445317743
../allalpha/1h3fA02	6	0.419463665732349
../allalpha/1h3lB00	4	0.45637663428076
../allalpha/1h3oB00	3	0.212678376124402
../allalpha/1h6gA01	6	0.900356124103507
../allalpha/1h6gA02	5	0.850152593647267
../allalpha/1h7cA00	5	0.848588422961277
../allalpha/1h97A00	7	0.242624134264608
../allalpha/1h99A01	5	0.439760717064278
../allalpha/1h99A02	5	0.561548119288523
../allalpha/1hbgA00	7	0.248169847334154
../allalpha/1hbkA00	4	0.548029422719375
../allalpha/1hbwA00	3	0.4125871590509
../allalpha/1hciA01	6	0.7981613304298
../allalpha/1hciA02	4	0.812428244916345
../allalpha/1hciA03	3	0.822824324099047
../allalpha/1hciA04	3	0.838781195331373
../allalpha/1hcrA00	3	0.294454806194978
../allalpha/1he8A03	6	0.652991977310871
../allalpha/1hekA00	5	0.359898452290914
../allalpha/1hk3A03	5	0.401942613761488
../allalpha/1hlbA00	6	0.272937599138022
../allalpha/1hlvA02	3	0.28845349507598
../allalpha/1ho8A02	6	0.461969840093341
../allalpha/1hp8A00	3	0.41150746998512
../allalpha/1hqcA02	4	0.300059344464497
../allalpha/1hqmD03	3	0.317149462852029
../allalpha/1hqoA02	6	0.531317787233638
../allalpha/1hqvA00	8	0.263514492961066
../allalpha/1hs7A00	4	0.833881105427485
../allalpha/1hsjB03	4	0.28295536267724
../allalpha/1htyA02	5	0.81541930479664
../allalpha/1hu3A00	8	0.5231778618196
../allalpha/1hulA00	5	0.328928343701102
../allalpha/1hw1A02	7	0.6875356773082
../allalpha/1hw7A02	3	0.335636039901877
../allalpha/1hx8A01	6	0.407697398013534
../allalpha/1hx8A02	3	0.704938136880237
../allalpha/1hxiA00	4	0.755169810500118
../allalpha/1hypA00	4	0.250899511886228
../allalpha/1i1rB00	5	0.679028163165422
../allalpha/1i2tA00	4	0.295777024252772
../allalpha/1i36A02	5	0.364035412584526
../allalpha/1i4dA00	5	0.770892695888103
../allalpha/1i4wA02	3	0.112282541154082
../allalpha/1i5nA00	8	0.76374297561815
../allalpha/1i6kA02	4	0.376889697986798
../allalpha/1i6zA00	3	0.8732424857257
../allalpha/1i7dA04	5	0.295680630104219
../allalpha/1ic8A01	5	0.246353975810646
../allalpha/1ic8A02	3	0.375390434740297
../allalpha/1ichA00	6	0.389226642392325
../allalpha/1id3B00	3	0.158727095297483
../allalpha/1id3G00	4	0.2245182349115
../allalpha/1ifwA00	4	0.230087522801687
../allalpha/1ig6A00	6	0.209503096560911
../allalpha/1ignA01	4	0.353729783657495
../allalpha/1ihgA02	7	0.619849033201771
../allalpha/1iieA00	3	0.733283775113647
../allalpha/1iioA00	3	0.169717496710959
../allalpha/1ij5A02	6	0.279577901004248
../allalpha/1ileA03	8	0.498963252432871
../allalpha/1iomA02	5	0.526011407779095
../allalpha/1iqpA03	5	0.519354087213946
../allalpha/1irjA00	4	0.261396776357963
../allalpha/1irlA00	4	0.741613865958268
../allalpha/1irxA04	5	0.337315408553249
../allalpha/1irxA05	5	0.46908114469454
../allalpha/1irzA00	3	0.220380814105258
../allalpha/1itkA01	7	0.350936945543965
../allalpha/1iufA01	3	0.357821935856503
../allalpha/1iufA02	3	0.097694036317398
../allalpha/1iuqA01	5	0.919464664723486
../allalpha/1iurA01	3	0.791638953545127
../allalpha/1iv8A03	6	0.335760014357793
../allalpha/1iv8A04	5	0.441088391633058
../allalpha/1ivhA01	7	0.477249631385324
../allalpha/1ixzA02	4	0.46367564367102
../allalpha/1iygA00	7	0.452328189208209
../allalpha/1iyhB02	5	0.444273625859156
../allalpha/1iyrA00	4	0.16070820292189
../allalpha/1izmA00	8	0.44643808791945
../allalpha/1j09A04	3	0.06106793886598
../allalpha/1j09A05	5	0.229331931939811
../allalpha/1j0tA00	4	0.428751032069643
../allalpha/1j1jA01	4	0.424873756659498
../allalpha/1j1jA02	4	0.783044343026853
../allalpha/1j1vA00	7	0.30006674184628
../allalpha/1j2nA00	3	0.701206525043843
../allalpha/1j2zA02	4	0.654472429738385
../allalpha/1j30A00	5	0.507412369234208
../allalpha/1j3vA02	6	0.410753285292225
../allalpha/1j5sA02	5	0.307797000302099
../allalpha/1j5wA02	4	0.86981548445177
../allalpha/1j77A00	8	0.511542285717725
../allalpha/1j78A05	3	0.631513840268327
../allalpha/1j7qA00	4	0.670268440813472
../allalpha/1jadA00	4	0.941082955064698
../allalpha/1jalA03	3	0.242919158907765
../allalpha/1jdlA00	5	0.383781251753603
../allalpha/1jeqA05	3	0.387204780694333
../allalpha/1jeyA04	4	0.556325906992778
../allalpha/1jfiA00	3	0.10689334925998
../allalpha/1jfiB00	5	0.279870439876166
../allalpha/1jfkA02	3	0.308284063890218
../allalpha/1jfzA00	7	0.272592609643879
../allalpha/1jgcA00	6	0.620812334222035
../allalpha/1jhgA00	6	0.269028862016499
../allalpha/1ji7A00	3	0.248306875026375
../allalpha/1ji8A02	3	0.11752650650949
../allalpha/1jkvA01	8	0.5564807140616
../allalpha/1jkwA01	6	0.264098229917247
../allalpha/1jkwA02	5	0.303778241006311
../allalpha/1jliA00	5	0.556306580438018
../allalpha/1jm6B02	7	0.492559383331281
../allalpha/1jmuB02	5	0.264833626300992
../allalpha/1jmuB03	7	0.386592863329991
../allalpha/1jmwA00	5	0.723072302770217
../allalpha/1jogA00	6	0.483628575145576
../allalpha/1jplA00	8	0.529731791748171
../allalpha/1jq5A02	8	0.339363167020233
../allalpha/1jqiA01	7	0.560958404183714
../allalpha/1jqjC02	5	0.549004416720201
../allalpha/1jqjD03	5	0.426894214284246
../allalpha/1jqkA03	7	0.473530476603587
../allalpha/1jqoA03	5	0.586790430900782
../allalpha/1jr3C02	6	0.569329118182753
../allalpha/1jr8A00	4	0.759205476952078
../allalpha/1jt6A02	6	0.3861054212393
../allalpha/1jusD01	3	0.193461943514741
../allalpha/1jvrA00	3	0.291168419432989
../allalpha/1jwnA00	8	0.258781472014183
../allalpha/1jx4A03	5	0.258975080020205
../allalpha/1jxzC02	3	0.333391841843273
../allalpha/1k04A02	3	0.932879389398033
../allalpha/1k0oB02	5	0.369041747335052
../allalpha/1k1vA00	3	0.34460891111539
../allalpha/1k6yA01	3	0.526905807288113
../allalpha/1k78A01	3	0.322016124025607
../allalpha/1k87A01	3	0.184857682764798
../allalpha/1k87A02	6	0.275840681553525
../allalpha/1k8kG00	7	0.415557691219958
../allalpha/1k90B03	3	0.547629170466877
../allalpha/1k92A03	3	0.75011866738924
../allalpha/1k99A00	4	0.240192785287032
../allalpha/1kb0A02	3	0.250129575618028
../allalpha/1kbhA00	3	0.133910660298603
../allalpha/1kblA05	4	0.701662490765358
../allalpha/1keaA01	4	0.148531597083655
../allalpha/1keaA02	7	0.364024602740078
../allalpha/1kf6A03	4	0.426835050166248
../allalpha/1kf6B02	8	0.346615282932525
../allalpha/1kf6C00	5	0.585322797887013
../allalpha/1kf6D00	5	0.343021129162583
../allalpha/1kftA00	3	0.0395221320862977
../allalpha/1kg2A01	5	0.198913107966331
../allalpha/1kg2A02	7	0.369476201309548
../allalpha/1khcA02	3	0.439023066233463
../allalpha/1khdA01	6	0.428106369158289
../allalpha/1khyA00	7	0.35198315027415
../allalpha/1kkxA00	4	0.170683832806902
../allalpha/1kl9A02	5	0.247549095728678
../allalpha/1klpA00	3	0.478980836907573
../allalpha/1klxA00	8	0.387169048030014
../allalpha/1kmiZ02	6	0.892615141548273
../allalpha/1knyA02	6	0.531134545511737
../allalpha/1knzA01	5	0.39920616649038
../allalpha/1konA01	3	0.695845251409117
../allalpha/1ks9A02	7	0.377588715015819
../allalpha/1kt0A03	7	0.549625485918695
../allalpha/1ku1A01	5	0.324191877680689
../allalpha/1ku1A02	5	0.333669461315054
../allalpha/1ku2A02	3	0.109134474593296
../allalpha/1ku3A00	3	0.195487749654965
../allalpha/1ku9A02	3	0.812636282655003
../allalpha/1kv9A02	4	0.321371785563005
../allalpha/1kw4A00	5	0.278474585381124
../allalpha/1kx5A00	4	0.298509304752158
../allalpha/1kxpD01	4	0.398881894004413
../allalpha/1kxpD02	4	0.389385981147952
../allalpha/1kxpD03	5	0.430469971792987
../allalpha/1kxpD04	3	0.742818596354393
../allalpha/1kyoI00	3	0.29629894376233
../allalpha/1kyqA03	4	0.39294965244798
../allalpha/1l0oC00	3	0.0907591959558693
../allalpha/1l3eB00	4	0.140053309369772
../allalpha/1l3pA00	4	0.77283070399665
../allalpha/1l5oA01	4	0.384341991215993
../allalpha/1l7mA02	4	0.621511613044302
../allalpha/1l8qA02	3	0.501290328746477
../allalpha/1l8qA03	7	0.352526499456565
../allalpha/1l8yA00	3	0.206523268133293
../allalpha/1l9lA00	4	0.226880400137717
../allalpha/1lb3A00	7	0.705975541989443
../allalpha/1lbuA01	3	0.28475862951509
../allalpha/1ldjA01	6	0.443859242473453
../allalpha/1ldjA02	6	0.542225399245494
../allalpha/1ldjA03	6	0.541415050234165
../allalpha/1ldjA04	5	0.764962038318565
../allalpha/1le8A00	3	0.37029991596585
../allalpha/1lfuP00	4	0.220815249395122
../allalpha/1li5A02	4	0.809990712676683
../allalpha/1lj2A00	3	0.882828974237277
../allalpha/1ljrA02	8	0.473859650796711
../allalpha/1lk3A00	8	0.652935933544957
../allalpha/1lkoA01	5	0.860255958548667
../allalpha/1lkxA02	4	0.153429117735554
../allalpha/1ll1A01	4	0.775339904510192
../allalpha/1lliA00	5	0.251715512383877
../allalpha/1lm3B00	4	0.826266575121042
../allalpha/1lm8V01	4	0.358655416615352
../allalpha/1lnsA03	4	0.421024014854825
../allalpha/1lp1A00	3	0.958687709866733
../allalpha/1lq7A00	3	0.787461454860697
../allalpha/1lqsL01	4	0.62890443632281
../allalpha/1ls1A01	4	0.7787781643854
../allalpha/1lujB01	3	0.173150977959393
../allalpha/1lvfB00	3	0.76483152850228
../allalpha/1lvkA03	3	0.0826156322865837
../allalpha/1lvoA03	5	0.382609145049073
../allalpha/1lwbA00	6	0.537623812607549
../allalpha/1lwuB03	4	0.938386992222045
../allalpha/1lxlA00	8	0.360724204630296
../allalpha/1m0wA03	3	0.206034563371364
../allalpha/1m12A00	4	0.406012934497525
../allalpha/1m15A01	5	0.418767428702164
../allalpha/1m1jC03	3	0.56013637522113
../allalpha/1m1qA00	3	0.255566728359707
../allalpha/1m2oA04	7	0.430378208986503
../allalpha/1m3qA02	5	0.183724384973408
../allalpha/1m4rB00	6	0.509502540952007
../allalpha/1m56C02	5	0.841712303149788
../allalpha/1m5iA00	3	0.82847981466149
../allalpha/1m62A00	3	0.922397162164637
../allalpha/1m6eX01	3	0.385699057858737
../allalpha/1m6nA04	3	0.785170154405837
../allalpha/1m6nA05	3	0.748055590622303
../allalpha/1m6yA02	6	0.279088199161687
../allalpha/1m70A01	3	0.362804189142457
../allalpha/1m70A02	4	0.259119429739118
../allalpha/1m93A00	3	0.321058620849111
../allalpha/1m98A01	8	0.451401853874479
../allalpha/1m9iA01	5	0.538199416051297
../allalpha/1ma1A01	3	0.763942677490463
../allalpha/1mabG00	4	0.822699332139147
../allalpha/1mhyG01	3	0.84503902584619
../allalpha/1mhyG02	4	0.928792646998023
../allalpha/1mijA00	6	0.520733285422159
../allalpha/1miuA04	5	0.435186425076328
../allalpha/1mivA02	6	0.405083232827071
../allalpha/1mivA04	3	0.253325694236291
../allalpha/1miwA03	6	0.359260355050137
../allalpha/1mixA01	4	0.554788180961368
../allalpha/1mj3A02	3	0.347480844345423
../allalpha/1mkiA02	8	0.341232602253305
../allalpha/1mn3A00	3	0.375712110897867
../allalpha/1mn8D00	5	0.232045219253294
../allalpha/1mntA00	3	0.281511329546668
../allalpha/1mp1A00	4	0.797469761316622
../allalpha/1mpgA02	7	0.380531112374673
../allalpha/1mpgA03	3	0.0988942811674537
../allalpha/1mqsA04	5	0.843873859450109
../allalpha/1mskA02	4	0.499430286057562
../allalpha/1mswD04	4	0.186879259997555
../allalpha/1mu5A02	4	0.286965912378607
../allalpha/1musA01	3	0.489276298218753
../allalpha/1myoA00	6	0.615188989900567
../allalpha/1n00A01	5	0.566973685913531
../allalpha/1n00A03	4	0.489250844410873
../allalpha/1n1cA01	6	0.391672057070947
../allalpha/1n1cA02	4	0.704247964664915
../allalpha/1n1fA00	6	0.584972485545748
../allalpha/1n2aA02	5	0.482300685354909
../allalpha/1n3kA00	5	0.503768547074743
../allalpha/1n4kA02	8	0.670835394894218
../allalpha/1n5uA01	7	0.38263578953292
../allalpha/1n5uA02	4	0.415732865308122
../allalpha/1n5uA04	5	0.407960227787987
../allalpha/1n5uA05	6	0.312940873501689
../allalpha/1n69B00	5	0.531533164919359
../allalpha/1n81A00	8	0.538551571171004
../allalpha/1n8vB00	6	0.311747697528085
../allalpha/1n93X02	7	0.252643029600359
../allalpha/1na0A00	7	0.524801485094114
../allalpha/1nafA02	4	0.731619134526347
../allalpha/1neqA00	4	0.219356093319982
../allalpha/1nf1A01	5	0.263382904806806
../allalpha/1nfvA00	5	0.540728041502745
../allalpha/1ng6A01	4	0.496551433677215
../allalpha/1ng6A02	3	0.45566279873953
../allalpha/1ngkB00	6	0.483129650721401
../allalpha/1ngmB00	3	0.158975738497085
../allalpha/1ngnA00	7	0.41408668535625
../allalpha/1nh1A01	7	0.373893129617238
../allalpha/1nh2B00	4	0.761032953593448
../allalpha/1nhyA02	7	0.5550464774199
../allalpha/1ni3A03	3	0.29664448560106
../allalpha/1ni8A00	3	0.237101980877109
../allalpha/1njgB01	4	0.384072857964582
../allalpha/1nklA00	4	0.21242579280062
../allalpha/1nktA04	6	0.43186368590958
../allalpha/1nlxA00	4	0.81989740809696
../allalpha/1no1A00	3	0.409991455925013
../allalpha/1np7A02	5	0.439232184929373
../allalpha/1nt2B02	3	0.88211767109108
../allalpha/1nt2B03	5	0.451168402785002
../allalpha/1ntcA00	4	0.359684215009095
../allalpha/1nu7D01	3	0.869850453819297
../allalpha/1nu7D02	5	0.469753973527655
../allalpha/1nv8B01	4	0.68951612613328
../allalpha/1nvmA02	4	0.386279945424373
../allalpha/1nxhA00	6	0.397447857247424
../allalpha/1nxuA01	5	0.793797487774713
../allalpha/1ny9A00	5	0.228300006947156
../allalpha/1nzeA00	5	0.858787073079565
../allalpha/1o0sA02	6	0.351989646547408
../allalpha/1o3uA00	5	0.685656086923234
../allalpha/1o4xA02	3	0.399070929290747
../allalpha/1o5hA00	8	0.782152394908171
../allalpha/1o5wB03	5	0.244260338473104
../allalpha/1o82A00	5	0.378430356511193
../allalpha/1oahA02	3	0.850326865612857
../allalpha/1oaiA00	3	0.36635749125073
../allalpha/1oaoC01	5	0.46177471825867
../allalpha/1oe8A02	6	0.530440953198785
../allalpha/1of9A00	5	0.411908127640055
../allalpha/1ofcX01	4	0.142071715852419
../allalpha/1ofcX04	3	0.124852028989876
../allalpha/1oglA01	5	0.601625309243421
../allalpha/1ohfC01	7	0.407219865578444
../allalpha/1ohuA00	6	0.313769937492557
../allalpha/1oizB01	3	0.227497889405437
../allalpha/1oj6A00	7	0.248706569131279
../allalpha/1ojhA00	3	0.767675091667
../allalpha/1ojlA02	4	0.44763595421903
../allalpha/1ojlA03	3	0.191524811970823
../allalpha/1okrA02	3	0.328765909854517
../allalpha/1oksA00	3	0.88720163140965
../allalpha/1om2A00	5	0.386441861838798
../allalpha/1on2A02	4	0.344926078734698
../allalpha/1oohA00	6	0.367003457972403
../allalpha/1op1A00	3	0.943371822841853
../allalpha/1oqcA00	5	0.540214983704261
../allalpha/1oqyA03	4	0.36145410848097
../allalpha/1or7B01	4	0.267959451392402
../allalpha/1or7B02	4	0.380408394430265
../allalpha/1or7C00	4	0.161374755154836
../allalpha/1orjB00	4	0.780081661743578
../allalpha/1ornA01	6	0.351724605735775
../allalpha/1ornA02	5	0.226964787709522
../allalpha/1orqC01	8	0.2763101905688
../allalpha/1orsC00	4	0.514759814101747
../allalpha/1oryB00	3	0.236079623065618
../allalpha/1otrA00	3	0.62209881911498
../allalpha/1ow4A00	7	0.349264677541827
../allalpha/1owaA02	3	0.81773348654865
../allalpha/1owbA03	5	0.571279038945641
../allalpha/1owlA02	5	0.386920346852443
../allalpha/1oxjA01	4	0.27854569486661
../allalpha/1oxjA02	6	0.577310552022413
../allalpha/1oyjB02	7	0.459452579604653
../allalpha/1p22A01	6	0.371766147076854
../allalpha/1p2xA00	5	0.323979227053224
../allalpha/1p49A02	3	0.853738199303007
../allalpha/1p4wA00	5	0.229372893892915
../allalpha/1p94A00	3	0.072242018743885
../allalpha/1p9qC02	3	0.160344672653175
../allalpha/1pbwB00	8	0.337161868203557
../allalpha/1pjqA03	4	0.53701163282863
../allalpha/1pjrA02	3	0.134813426055007
../allalpha/1pjrA04	7	0.419251082905289
../allalpha/1pk1B00	6	0.277166776836841
../allalpha/1pmiA02	8	0.398084081275257
../allalpha/1pn5A00	5	0.465320312395828
../allalpha/1pn9B02	6	0.545698620458109
../allalpha/1pprM01	7	0.46997698535138
../allalpha/1psrA00	5	0.242403658395915
../allalpha/1psyA01	5	0.398903914843658
../allalpha/1pu6A01	6	0.240759133957791
../allalpha/1pu6A02	8	0.319899409867725
../allalpha/1pujA02	5	0.314702237674519
../allalpha/1pulA00	5	0.398753566370393
../allalpha/1puoB00	8	0.397754909627718
../allalpha/1puzA00	5	0.258424975257245
../allalpha/1pxyB03	5	0.38034106142779
../allalpha/1q02A00	3	0.398429756530787
../allalpha/1q08A00	4	0.359739359667947
../allalpha/1q0gA00	5	0.54691865537725
../allalpha/1q0sA02	5	0.345626576461841
../allalpha/1q16B03	3	0.49135690665411
../allalpha/1q1vA00	3	0.429546298745163
../allalpha/1q2zA00	5	0.61559621803168
../allalpha/1q3eA01	4	0.485303652582583
../allalpha/1q59A00	7	0.29269544811047
../allalpha/1q5nA03	5	0.407713204517692
../allalpha/1q5zA00	6	0.367558864647497
../allalpha/1q6aA00	4	0.48479016877861
../allalpha/1q6hA01	5	0.60909016193666
../allalpha/1q8cA00	5	0.232403608961636
../allalpha/1q8dA00	5	0.236409420022747
../allalpha/1q8iA07	5	0.669584599614208
../allalpha/1q90D02	3	0.44668428893005
../allalpha/1q9cA01	7	0.263742941140928
../allalpha/1qagA01	5	0.356337250094778
../allalpha/1qamA02	4	0.2963608653812
../allalpha/1qasA01	5	0.34403505068772
../allalpha/1qb2A00	7	0.291178565546744
../allalpha/1qdbA02	4	0.666496415397228
../allalpha/1qdmA03	5	0.38477204677536
../allalpha/1qf8A01	6	0.271969685262877
../allalpha/1qghA00	5	0.529006634856112
../allalpha/1qgtB00	6	0.356547765269927
../allalpha/1qguB04	3	0.882242822087837
../allalpha/1qjtA00	4	0.379511945150567
../allalpha/1qkrA00	8	0.845773957485972
../allalpha/1ql3A00	4	0.45655341804845
../allalpha/1qlbA03	4	0.424580030718897
../allalpha/1qlsA00	5	0.274630430644442
../allalpha/1qo0D02	3	0.187413395648702
../allalpha/1qqtA03	6	0.740029404077407
../allalpha/1qrjA02	4	0.409895621157082
../allalpha/1qrvA00	3	0.202206197214246
../allalpha/1qsaA02	4	0.746864908124022
../allalpha/1qsdA00	3	0.746016189360947
../allalpha/1qtqA03	4	0.39951375827505
../allalpha/1qu3A04	7	0.736656358480914
../allalpha/1qu7A00	6	0.822947013871593
../allalpha/1qyrA02	3	0.234230740670811
../allalpha/1qzeA02	3	0.222306884300768
../allalpha/1r0dA00	8	0.667606853955961
../allalpha/1r12A01	5	0.568672319038916
../allalpha/1r2jA01	6	0.493990258446317
../allalpha/1r3bA01	7	0.470448314426637
../allalpha/1r4aE00	3	0.784408365485487
../allalpha/1r4gA00	3	0.925926327801423
../allalpha/1r4vA00	7	0.255572773097954
../allalpha/1r5aA02	6	0.480089782344446
../allalpha/1r69A00	5	0.247546611430118
../allalpha/1r6rA00	4	0.376331054177445
../allalpha/1r71A01	4	0.222589876463758
../allalpha/1r8iA00	5	0.488615733852188
../allalpha/1rc9A02	3	0.411606502054
../allalpha/1rdfA02	3	0.397500099423487
../allalpha/1re5A01	6	0.296094675033341
../allalpha/1reoA03	7	0.268983679895878
../allalpha/1rf8B01	3	0.45137107182324
../allalpha/1rfyB00	3	0.571971690044067
../allalpha/1rj1A00	7	0.521285443417262
../allalpha/1rj9A01	5	0.479594920231949
../allalpha/1rktA01	3	0.116356980557992
../allalpha/1rktA02	7	0.490561240027267
../allalpha/1rp3A01	3	0.445333390129563
../allalpha/1rp3G02	7	0.303037178588459
../allalpha/1rq6A00	3	0.138408971149877
../allalpha/1rqgA04	5	0.766923954140858
../allalpha/1rr7A02	3	0.202822118031903
../allalpha/1rrsA01	5	0.224703251596307
../allalpha/1rrzA00	3	0.429541262539147
../allalpha/1rsoA01	3	0.60655040129295
../allalpha/1rsoB00	3	0.47854900561231
../allalpha/1rt8A04	6	0.315916619199192
../allalpha/1rv2A04	3	0.821735870373597
../allalpha/1rv2A05	4	0.752120790269517
../allalpha/1rx0C01	7	0.48970968832061
../allalpha/1rykA00	4	0.42210891705046
../allalpha/1ryuA00	4	0.135306252865788
../allalpha/1rz4A01	7	0.485912784521371
../allalpha/1rzsA00	4	0.251572151949457
../allalpha/1s05A00	5	0.662692258078907
../allalpha/1s0pA01	8	0.818259406002093
../allalpha/1s2xA00	8	0.472029475772261
../allalpha/1s35A01	3	0.718435130766787
../allalpha/1s35A02	3	0.787738226371247
../allalpha/1s3qA00	8	0.845121330860818
../allalpha/1s4kA00	7	0.290619505569266
../allalpha/1s5hC00	3	0.614469707351023
../allalpha/1s5jA04	3	0.764155509170027
../allalpha/1s6dA01	5	0.331869371990441
../allalpha/1s70B01	8	0.602867005309264
../allalpha/1s70B02	6	0.732334007191567
../allalpha/1s7bA00	4	0.468738935445637
../allalpha/1s7eA02	3	0.4335168368273
../allalpha/1s7oB00	6	0.374228418054779
../allalpha/1s7zA01	5	0.339348377393643
../allalpha/1s8nA02	3	0.307788309027315
../allalpha/1sanA00	3	0.347115034077507
../allalpha/1sb0A00	4	0.302994757846195
../allalpha/1sdiA00	8	0.318793601384676
../allalpha/1sedA00	6	0.393335798187572
../allalpha/1serA01	4	0.324599937407782
../allalpha/1sezA03	7	0.371745863780022
../allalpha/1sgmA00	8	0.324378471735883
../allalpha/1siyA00	4	0.392336865258258
../allalpha/1sj7C00	5	0.86103401653045
../allalpha/1sj8A02	4	0.943444981308478
../allalpha/1sknP00	4	0.494844649000998
../allalpha/1skvA00	3	0.858943676131103
../allalpha/1skyB03	6	0.313609140466549
../allalpha/1sm7A00	3	0.286968061006707
../allalpha/1sqgA01	6	0.244978962821756
../allalpha/1sr2A00	5	0.545767292022654
../allalpha/1st6A01	8	0.798748683084218
../allalpha/1st6A02	8	0.616816651663893
../allalpha/1st6A03	8	0.638712223412753
../allalpha/1st6A04	4	0.902472172738208
../allalpha/1sumB01	3	0.877630704536033
../allalpha/1sv0D00	5	0.286089208542045
../allalpha/1svmA01	4	0.289573716092517
../allalpha/1svmA02	6	0.255883923076409
../allalpha/1sxdA00	5	0.309801897470804
../allalpha/1sxjA02	5	0.468000188748184
../allalpha/1sxjB03	5	0.570940478198589
../allalpha/1sxjC02	4	0.438118229758145
../allalpha/1sxjC03	5	0.493463714342862
../allalpha/1sxjD02	5	0.484654705109357
../allalpha/1sxjD03	5	0.581181561273367
../allalpha/1sxjE03	5	0.65085614049267
../allalpha/1sy7A02	3	0.73067539542633
../allalpha/1sz9C00	7	0.709702303721886
../allalpha/1szhA01	3	0.42594092161035
../allalpha/1szhA02	4	0.83642633382275
../allalpha/1sziA02	4	0.832351367344633
../allalpha/1t07A00	3	0.581348024802093
../allalpha/1t0fC00	3	0.364885638388323
../allalpha/1t3dA01	8	0.42126275514135
../allalpha/1t3qA02	5	0.389827373085936
../allalpha/1t3wA00	8	0.351312915513299
../allalpha/1t4hB02	6	0.469305045546646
../allalpha/1t6jA03	4	0.49794655022139
../allalpha/1t72A01	6	0.893295491829713
../allalpha/1t72A02	3	0.893863887486337
../allalpha/1t7sA00	4	0.486418285661637
../allalpha/1t94A01	6	0.240073653800419
../allalpha/1t98A02	7	0.831159087085152
../allalpha/1t9hA03	3	0.296906371865187
../allalpha/1tafA00	3	0.238584155601928
../allalpha/1tafB00	3	0.0952071799162297
../allalpha/1tc3C00	3	0.31073164383533
../allalpha/1td6A01	5	0.542184479680413
../allalpha/1td6A03	4	0.349969597825067
../allalpha/1tdpA00	5	0.486319768604196
../allalpha/1te2A02	4	0.322556172584992
../allalpha/1te4A01	6	0.703200750652513
../allalpha/1teaA02	7	0.429271034843684
../allalpha/1tf5A04	6	0.495520397011079
../allalpha/1tffA02	7	0.388751467927631
../allalpha/1tfkB00	4	0.674076024879383
../allalpha/1tj7A01	6	0.225272547440239
../allalpha/1tj7A03	3	0.493079083217117
../allalpha/1tjcA00	5	0.628599365743325
../allalpha/1tjoB00	5	0.513719657273367
../allalpha/1tk5A04	6	0.236663832294643
../allalpha/1tknA00	4	0.601409696830383
../allalpha/1tkvA00	5	0.202329742797722
../allalpha/1tm9A00	6	0.267240011965999
../allalpha/1tqgA00	4	0.834103921555152
../allalpha/1trlA00	3	0.380943414349823
../allalpha/1tt5B02	4	0.223907880272813
../allalpha/1tteA02	3	0.44151945129393
../allalpha/1tu9A00	7	0.253656522196228
../allalpha/1twcA01	3	0.38310430539428
../allalpha/1tx9A00	8	0.260716003463159
../allalpha/1txuA01	4	0.774357093635692
../allalpha/1txuA02	7	0.309888412275983
../allalpha/1tzvA00	7	0.493421793150376
../allalpha/1u00A02	3	0.684214573498913
../allalpha/1u0jA01	3	0.294081759223294
../allalpha/1u2kA01	6	0.371588914301357
../allalpha/1u2wD00	6	0.273488072090591
../allalpha/1u3dA02	5	0.402754739010742
../allalpha/1u5kA02	7	0.749273982394548
../allalpha/1u5pA01	6	0.83257019311786
../allalpha/1u61A00	7	0.262917730390521
../allalpha/1u6zA03	6	0.516092141782744
../allalpha/1u78A02	3	0.192369670795713
../allalpha/1u7kA00	6	0.417751308438587
../allalpha/1u7lA02	4	0.767932084593983
../allalpha/1u84A00	4	0.489484267504348
../allalpha/1u89A00	4	0.833128216890172
../allalpha/1u8bA02	4	0.216897911615037
../allalpha/1u9lB00	5	0.172945950504404
../allalpha/1uaaA02	3	0.134766348769409
../allalpha/1uaaA04	8	0.484129644360214
../allalpha/1ucvA00	4	0.253038101952488
../allalpha/1udyA01	6	0.464915194904349
../allalpha/1ufaA02	6	0.72454402112568
../allalpha/1ufzA01	3	0.384590966984947
../allalpha/1ug2A01	3	0.254791005496067
../allalpha/1ug7A00	4	0.853268023723268
../allalpha/1ugoA00	4	0.804194233513752
../allalpha/1uhsA01	3	0.370706257930617
../allalpha/1uj8A00	3	0.13141874662574
../allalpha/1ujoA00	5	0.32279808216983
../allalpha/1ulyA02	5	0.391529474952387
../allalpha/1umqA00	3	0.237261316408028
../allalpha/1ungE00	5	0.272698316630064
../allalpha/1uouA01	4	0.657310479162223
../allalpha/1urjA02	7	0.46165344071925
../allalpha/1urjA03	6	0.305441529235566
../allalpha/1uruA01	6	0.88002685612524
../allalpha/1urvA00	8	0.264185921385357
../allalpha/1uujA00	6	0.302936962989827
../allalpha/1uurA01	3	0.802082040500997
../allalpha/1ux5A01	3	0.298719582090386
../allalpha/1ux8A00	6	0.423669745218198
../allalpha/1uxdA00	3	0.217852166038415
../allalpha/1uz3B00	5	0.616078621517501
../allalpha/1uzcA00	4	0.207309184193725
../allalpha/1v07A00	7	0.280907186470604
../allalpha/1v29B01	6	0.299777760930851
../allalpha/1v38A00	4	0.288478986768012
../allalpha/1v4aA01	8	0.467838599116104
../allalpha/1v4aA03	8	0.540582879649271
../allalpha/1v5kA00	4	0.558003669646747
../allalpha/1v63A00	4	0.332450438904888
../allalpha/1v64A00	4	0.235485125388312
../allalpha/1v66A00	4	0.63786413341179
../allalpha/1v85A00	5	0.281851744027659
../allalpha/1v92A00	3	0.242541268115872
../allalpha/1v97A02	5	0.363167633201602
../allalpha/1v9dA01	6	0.238829394725055
../allalpha/1v9mA01	7	0.627400096856233
../allalpha/1v9mA02	5	0.706435941822481
../allalpha/1v9mA03	5	0.79998359380804
../allalpha/1v9vA01	4	0.864628821904167
../allalpha/1vb5A01	5	0.860749157352935
../allalpha/1vbgA04	3	0.227043971514728
../allalpha/1vcsA00	3	0.79367085427626
../allalpha/1vctA01	4	0.590417742589605
../allalpha/1vddB01	3	0.395544025697653
../allalpha/1vdlA00	3	0.352926025294063
../allalpha/1vdyA00	6	0.439544702703019
../allalpha/1vegA01	3	0.456570813543557
../allalpha/1vf6A00	3	0.54712970949782
../allalpha/1vf6C00	3	0.441223544489733
../allalpha/1vfiA00	4	0.24912135157351
../allalpha/1vg0A03	6	0.318397050777333
../allalpha/1vg5A00	3	0.394262927742393
../allalpha/1vhnA02	5	0.806655160509774
../allalpha/1vi0A01	3	0.133228791387555
../allalpha/1vi0A02	7	0.427202656949178
../allalpha/1vinA01	7	0.469334441387076
../allalpha/1vjxA00	4	0.838754084448997
../allalpha/1vk5A00	5	0.311339584802965
../allalpha/1vkeB00	5	0.572194061186255
../allalpha/1vkuA00	4	0.514188139325675
../allalpha/1vmaA01	5	0.434805540663854
../allalpha/1vmgA00	5	0.237106102517063
../allalpha/1vnsA01	6	0.548014507809826
../allalpha/1vpwA01	4	0.140077875878001
../allalpha/1vq8P03	3	0.69975166919786
../allalpha/1vq8V00	3	0.539145470641013
../allalpha/1vq8W02	3	0.136375360930502
../allalpha/1vquA01	4	0.648801623235435
../allalpha/1vrbA02	4	0.179857234524497
../allalpha/1vrmA02	4	0.184891399338062
../allalpha/1vsgA02	6	0.355441038704068
../allalpha/1vt0k00	4	0.351992061167982
../allalpha/1vt0M02	3	0.83483198673997
../allalpha/1vt0M05	4	0.558668013443873
../allalpha/1vu2201	7	0.4924582765728
../allalpha/1vw4101	6	0.248696793712357
../allalpha/1vw4801	4	0.555392248417787
../allalpha/1vw4900	8	0.306925432190518
../allalpha/1vw4L02	4	0.278071228653892
../allalpha/1vwxR02	4	0.57701719704418
../allalpha/1vx4K02	3	0.344652254512993
../allalpha/1vx7302	3	0.139728703050101
../allalpha/1vz0C02	8	0.487050015738064
../allalpha/1w07A01	7	0.459747920323397
../allalpha/1w07A03	5	0.615552519213101
../allalpha/1w0bA01	3	0.90576914575545
../allalpha/1w27A03	4	0.662047133470897
../allalpha/1w2qA01	5	0.388923492453262
../allalpha/1w33A00	6	0.331083968375136
../allalpha/1w36B02	8	0.356454976377173
../allalpha/1w36B04	8	0.421479456667279
../allalpha/1w36C06	3	0.545978087710533
../allalpha/1w53A00	4	0.540479628945585
../allalpha/1w5sA01	4	0.520724881783643
../allalpha/1w98B02	5	0.341558927020642
../allalpha/1w99A01	5	0.867272959352021
../allalpha/1w9rA00	3	0.86145990492445
../allalpha/1w9zA01	3	0.231268153514497
../allalpha/1wa8A00	3	0.362600869754283
../allalpha/1wb7A01	3	0.71874281066128
../allalpha/1wcnA01	4	0.151831227182718
../allalpha/1wcrA00	3	0.877775871233937
../allalpha/1wdhA02	7	0.369941980285198
../allalpha/1wdzA00	6	0.751441629926327
../allalpha/1werA01	8	0.345485672384187
../allalpha/1werA02	8	0.33603252824256
../allalpha/1wfdA00	3	0.691088721172897
../allalpha/1wgfA01	4	0.310610203484598
../allalpha/1wgnA00	3	0.413128252946227
../allalpha/1wgwA00	4	0.74516408053615
../allalpha/1wgxA00	3	0.159124644054721
../allalpha/1wh4A01	6	0.403426083077295
../allalpha/1wh5A00	3	0.322003689091401
../allalpha/1whuA00	3	0.54970899660843
../allalpha/1wijA00	5	0.452192882230077
../allalpha/1wivA00	3	0.243572936236452
../allalpha/1wixA01	7	0.36015905729717
../allalpha/1wizA01	5	0.219292216061955
../allalpha/1wj7A01	4	0.439956491332472
../allalpha/1wj8A00	5	0.431154368051396
../allalpha/1wjoA01	5	0.391686614963615
../allalpha/1wjtA00	5	0.596770205868092
../allalpha/1wjzA00	3	0.308142011305961
../allalpha/1wkbA03	6	0.72324709504284
../allalpha/1wleA01	4	0.3706313276081
../allalpha/1wlzA01	5	0.280673770216162
../allalpha/1wmgA00	5	0.424840534016325
../allalpha/1wn0C00	6	0.680460905081247
../allalpha/1wnvB00	8	0.565192806850054
../allalpha/1wolA00	4	0.632902056300057
../allalpha/1wp1B01	7	0.725562461321757
../allalpha/1wp9B03	6	0.549607713378543
../allalpha/1wpbB02	4	0.424561079123588
../allalpha/1wpbG01	3	0.38434334234561
../allalpha/1wpqA02	8	0.354929065935896
../allalpha/1wrdA00	3	0.755738040658813
../allalpha/1wteB01	7	0.319733288447149
../allalpha/1wu3I00	6	0.655969641861235
../allalpha/1wudA00	4	0.350504653077625
../allalpha/1wusA00	7	0.41865854863615
../allalpha/1wveC00	3	0.325015912780253
../allalpha/1wvuA01	7	0.298842733053251
../allalpha/1wwuA01	4	0.255314140595398
../allalpha/1wxpA01	5	0.398594585928178
../allalpha/1wxqA02	4	0.215754414250982
../allalpha/1wynA01	6	0.31908022756701
../allalpha/1wyrA00	6	0.268753787862617
../allalpha/1wz6A01	3	0.207084588433013
../allalpha/1x0jA00	4	0.67138718351798
../allalpha/1x2lA01	5	0.223019219588757
../allalpha/1x2mA01	3	0.347041449214507
../allalpha/1x2nA01	3	0.38172572160149
../allalpha/1x3aA00	4	0.393463702663242
../allalpha/1x3kA01	7	0.265327422909958
../allalpha/1x3wB01	4	0.343557922148293
../allalpha/1x40A00	5	0.212752651094448
../allalpha/1x42A02	5	0.373021668578356
../allalpha/1x46A00	6	0.266268288868231
../allalpha/1x4oA00	3	0.72664948510904
../allalpha/1x4pA00	3	0.76817241949072
../allalpha/1x4qA01	4	0.390081043960825
../allalpha/1x57A00	4	0.22801169084385
../allalpha/1x58A01	3	0.139597187655754
../allalpha/1x5bA01	8	0.529935677356618
../allalpha/1x6iA00	5	0.292198227787725
../allalpha/1x8zB00	7	0.591025853777671
../allalpha/1x9bA00	3	0.8272076767127
../allalpha/1x9fA00	7	0.236568667798095
../allalpha/1x9fC00	6	0.286778965909353
../allalpha/1x9fD00	7	0.2382677824203
../allalpha/1x9xA00	4	0.276907067041012
../allalpha/1xb2B01	3	0.313408931536896
../allalpha/1xc2A02	6	0.509585376538537
../allalpha/1xdpA01	4	0.88027094844262
../allalpha/1xeqB00	3	0.277118035259401
../allalpha/1xfiA02	4	0.807656901299152
../allalpha/1xg2B00	6	0.545488755266109
../allalpha/1xg7A02	8	0.386330109183793
../allalpha/1xg7B01	6	0.247569702158661
../allalpha/1xhbA02	4	0.404162338802235
../allalpha/1xl3C00	4	0.437744551743618
../allalpha/1xl7A01	5	0.285268196312837
../allalpha/1xlyA00	7	0.600839557471267
../allalpha/1xn8A00	5	0.3253623474716
../allalpha/1xo0A01	5	0.455295689979924
../allalpha/1xouA00	4	0.947067269253712
../allalpha/1xqoA01	7	0.234284390968163
../allalpha/1xqoA02	7	0.471349058648886
../allalpha/1xsfA00	4	0.307544507943395
../allalpha/1xszA02	5	0.488053605176817
../allalpha/1xvhA01	4	0.709585670069192
../allalpha/1xvhB00	7	0.829483911360214
../allalpha/1xwjA01	5	0.813072930423032
../allalpha/1xwmA00	7	0.831523997941262
../allalpha/1xwrB00	5	0.326192147382352
../allalpha/1xzpA02	7	0.687958661608471
../allalpha/1y14A01	7	0.360600092620526
../allalpha/1y1aA02	4	0.302888497926075
../allalpha/1y1uA01	5	0.778301375114813
../allalpha/1y1xB00	8	0.311533453176333
../allalpha/1y4cA03	4	0.878823024190658
../allalpha/1y56A04	3	0.374345120170507
../allalpha/1y6dA00	5	0.46053876479654
../allalpha/1y6xA00	5	0.418159062395651
../allalpha/1y74A00	3	0.669919328882227
../allalpha/1y7yA00	4	0.2262380549086
../allalpha/1y88A02	4	0.181571296123568
../allalpha/1y8aA02	7	0.293856123302719
../allalpha/1y8qD02	8	0.373077091203104
../allalpha/1y9bA00	4	0.326593530526077
../allalpha/1y9bB02	3	0.33601025709461
../allalpha/1y9qA01	4	0.449486765288802
../allalpha/1ybzA00	3	0.711253396895523
../allalpha/1ye9A03	3	0.59223382967393
../allalpha/1ygmA01	5	0.719896654396876
../allalpha/1yhuB00	7	0.237995662665103
../allalpha/1yi8A02	4	0.605361421796495
../allalpha/1yiqA02	4	0.330135723340888
../allalpha/1yisA01	4	0.306243625210447
../allalpha/1ykeD00	3	0.48661139460834
../allalpha/1ylmA00	6	0.453638477374228
../allalpha/1ympA00	8	0.761205931881989
../allalpha/1ynbA00	8	0.420089031755532
../allalpha/1ynjJ03	3	0.301334509001725
../allalpha/1yo7A00	4	0.822924016321818
../allalpha/1yozA00	5	0.560897131131997
../allalpha/1yq1A02	4	0.466784907730907
../allalpha/1yq3C02	4	0.34717792496545
../allalpha/1ysyA00	3	0.901142239348683
../allalpha/1yt3A02	5	0.297053015282374
../allalpha/1yt3A03	3	0.342588055416183
../allalpha/1yuzB01	7	0.873134482968405
../allalpha/1yvwA00	6	0.521949053963339
../allalpha/1yw0A00	8	0.453172568816675
../allalpha/1ywmA02	4	0.67900630117421
../allalpha/1yx7A00	4	0.505193123980975
../allalpha/1yxrA01	3	0.816399695303347
../allalpha/1yy7A02	5	0.481991618793363
../allalpha/1yz6A02	4	0.233526164529722
../allalpha/1z00B00	5	0.234405886056755
../allalpha/1z05A01	4	0.348125437462417
../allalpha/1z0xA01	5	0.23100473522142
../allalpha/1z19A01	6	0.405643826329849
../allalpha/1z1vA00	4	0.276949021763222
../allalpha/1z21A00	5	0.205179393158013
../allalpha/1z23A00	4	0.799712831623768
../allalpha/1z2zA03	5	0.757541742063679
../allalpha/1z3eB00	4	0.1509190555952
../allalpha/1z3iX03	4	0.534698081536908
../allalpha/1z3xA02	3	0.133591497708914
../allalpha/1z56B00	3	0.8757460474421
../allalpha/1z5zA02	3	0.980108457484757
../allalpha/1z67A00	8	0.282418595379324
../allalpha/1z6oA00	7	0.58697774643031
../allalpha/1z6oM00	6	0.7307954999125
../allalpha/1z6tA03	4	0.590612222057593
../allalpha/1z6tA05	8	0.422302386068661
../allalpha/1z82A02	6	0.293970683267283
../allalpha/1z8sA01	5	0.403850352678543
../allalpha/1z9hA03	8	0.347134509129472
../allalpha/1zbhA01	3	0.55981356383942
../allalpha/1zboA02	4	0.395281895067315
../allalpha/1zbpA01	4	0.825461647001367
../allalpha/1zcaA02	6	0.297138317341145
../allalpha/1zcjA04	6	0.217197218216547
../allalpha/1ze0A02	4	0.328915267485818
../allalpha/1zeeA01	6	0.564060414353724
../allalpha/1zgmA02	7	0.397592561472415
../allalpha/1zhcA00	3	0.295262981450177
../allalpha/1zk8A02	6	0.419057645107553
../allalpha/1zkeA00	3	0.312078016231692
../allalpha/1zkrB00	8	0.392907119897771
../allalpha/1zl8B00	3	0.467489218885047
../allalpha/1zoyB02	6	0.454936663727828
../allalpha/1zoyD00	4	0.459330240216505
../allalpha/1zp2A01	5	0.412792266934848
../allalpha/1zp2A02	5	0.285156907766906
../allalpha/1zq1C03	4	0.493778507068422
../allalpha/1zq9A02	4	0.292639827625517
../allalpha/1zrtD01	4	0.402598114431625
../allalpha/1zs3A00	7	0.420665948569662
../allalpha/1ztdA00	5	0.235232848338046
../allalpha/1zu2A00	7	0.545453031007652
../allalpha/1zu4A01	4	0.529818285366735
../allalpha/1zv1A00	3	0.325763129271553
../allalpha/1zv4X00	8	0.378444284624025
../allalpha/1zvuA03	6	0.251504443966277
../allalpha/1zvwA01	3	0.591217663418667
../allalpha/1zvzA02	4	0.836491700283267
../allalpha/1zx3A01	4	0.264534622603543
../allalpha/1zylA03	6	0.511962738191936
../allalpha/1zymA02	5	0.549101746755714
../allalpha/1zzpA00	4	0.864202501984967
../allalpha/2a0bA00	6	0.517997036468813
../allalpha/2a19A02	5	0.267938609833553
../allalpha/2a1jB01	5	0.234501585511297
../allalpha/2a2cA03	7	0.370125672073087
../allalpha/2a2fX01	6	0.502923449994255
../allalpha/2a2fX02	5	0.845543947861272
../allalpha/2a3qA00	6	0.408584056466299
../allalpha/2a3vB01	4	0.282518948164187
../allalpha/2a5yB01	6	0.60456750934844
../allalpha/2a5yB03	4	0.385959575161932
../allalpha/2a6cA00	4	0.219755811723192
../allalpha/2a6tB01	3	0.399734305230873
../allalpha/2a79B02	4	0.290112849553675
../allalpha/2a7oA00	3	0.446170144695843
../allalpha/2a9uA01	7	0.418018810312441
../allalpha/2aaoA00	8	0.267545198048676
../allalpha/2abkA02	4	0.167598675309433
../allalpha/2aboA00	4	0.385820401007557
../allalpha/2af0A02	4	0.635304310600023
../allalpha/2af7A00	6	0.461807881664174
../allalpha/2afdA00	3	0.55656731980571
../allalpha/2ah5A02	4	0.32802289510951
../allalpha/2ahoB02	4	0.128137177278601
../allalpha/2ahrA02	6	0.475596766166911
../allalpha/2ahyA00	4	0.328292856234758
../allalpha/2ajeA00	4	0.287375961135427
../allalpha/2al6A02	7	0.341287540738232
../allalpha/2an7A00	3	0.121568456772463
../allalpha/2ao9I01	6	0.401771748163837
../allalpha/2ap3A00	5	0.845662867475964
../allalpha/2aplA01	4	0.679086277176352
../allalpha/2aplA02	4	0.28344975072288
../allalpha/2aq4A04	6	0.270541914018632
../allalpha/2aqeA00	4	0.465738959795853
../allalpha/2au3A04	3	0.933313826931903
../allalpha/2au5A00	7	0.341285812917519
../allalpha/2auaA02	5	0.595972930233852
../allalpha/2avpA00	4	0.802239311193387
../allalpha/2awiA01	5	0.26017660022235
../allalpha/2az0B00	4	0.449686828222665
../allalpha/2b0cA02	5	0.248580454506755
../allalpha/2b0hA01	4	0.843904462721755
../allalpha/2b0jA02	4	0.704181464361513
../allalpha/2b1eA01	3	0.833711483145263
../allalpha/2b1eA02	6	0.459801095601899
../allalpha/2b1eA03	5	0.46582730434158
../allalpha/2b1eA04	4	0.791875886687708
../allalpha/2b3yA04	3	0.427911438938023
../allalpha/2b48A00	5	0.214292315272745
../allalpha/2b4jC00	5	0.54871527017574
../allalpha/2b5dX02	5	0.359385910895215
../allalpha/2b5uA02	3	0.517869463439237
../allalpha/2b61A02	4	0.35419123930527
../allalpha/2b6cA01	7	0.546539817008219
../allalpha/2b6cA02	6	0.7820027569749
../allalpha/2b7eA00	3	0.133450812846923
../allalpha/2b8iA00	5	0.733756131689336
../allalpha/2b9rA01	6	0.438384701605029
../allalpha/2b9sB00	3	0.29942131122228
../allalpha/2bapA02	4	0.499166635435393
../allalpha/2bbhA02	4	0.690985523924788
../allalpha/2bbrA01	6	0.541961082081999
../allalpha/2bbrA02	6	0.460025992138939
../allalpha/2bcqA01	5	0.461196294153679
../allalpha/2bdeA03	4	0.63660403633689
../allalpha/2bduA02	4	0.44754140865626
../allalpha/2be3A02	3	0.421791328254533
../allalpha/2bg9A02	5	0.889085684676795
../allalpha/2bgwA02	4	0.180315772345197
../allalpha/2bh7A03	4	0.535105051107805
../allalpha/2bk9A00	8	0.259266610036864
../allalpha/2bl2A00	7	0.577812248083719
../allalpha/2bl7A00	6	0.563431331988991
../allalpha/2blfB01	3	0.47266293157881
../allalpha/2bnkA00	3	0.61584240009852
../allalpha/2bnlA00	6	0.346982075223039
../allalpha/2bnmA01	4	0.273989584634463
../allalpha/2bnxA02	5	0.552404086558147
../allalpha/2bo3A01	4	0.361238362324077
../allalpha/2bo5A01	5	0.545243473071133
../allalpha/2bolA01	4	0.227231730978227
../allalpha/2bs2B02	7	0.37917418319602
../allalpha/2bskB00	3	0.606817365736317
../allalpha/2bsqE01	3	0.286409956899977
../allalpha/2btoA03	3	0.292557343944594
../allalpha/2btqB03	3	0.294581114674992
../allalpha/2bvlA01	4	0.8356525768621
../allalpha/2bw3A01	3	0.315553720826632
../allalpha/2bykD00	4	0.34019415722131
../allalpha/2c0gA02	5	0.688600380145349
../allalpha/2c0kB00	8	0.26066400145587
../allalpha/2c0uA01	6	0.502673568044253
../allalpha/2c0uA03	6	0.777801620858767
../allalpha/2c2aA01	3	0.785869933811093
../allalpha/2c2lA01	7	0.583612658573319
../allalpha/2c2uA00	6	0.565132615155228
../allalpha/2c35A00	6	0.357402718618313
../allalpha/2c41C01	4	0.846813804399687
../allalpha/2c5uA02	6	0.477550979262759
../allalpha/2c5zA00	3	0.33250892921859
../allalpha/2c6jA01	6	0.520625119491135
../allalpha/2c6jA02	6	0.310368207347312
../allalpha/2c8sA00	5	0.18528552372961
../allalpha/2c9oB03	6	0.378640676473863
../allalpha/2cazE00	4	0.19551391480023
../allalpha/2cclB00	3	0.397620577133003
../allalpha/2ccyA00	5	0.732140965392315
../allalpha/2cdqA02	4	0.799353879622658
../allalpha/2ce0A00	4	0.234600431164667
../allalpha/2cfoA04	3	0.0644051197319157
../allalpha/2cfoA05	6	0.303017348296828
../allalpha/2cfqA01	8	0.617263159536768
../allalpha/2cfuA02	6	0.362520887492029
../allalpha/2cfxA01	3	0.114003526062105
../allalpha/2cg4A01	3	0.217545288177237
../allalpha/2cg5B00	4	0.414975930543362
../allalpha/2cgqA00	4	0.484525822650352
../allalpha/2ch7A00	6	0.86033907953256
../allalpha/2chnA03	8	0.478743847571004
../allalpha/2chpA00	5	0.531157471663147
../allalpha/2cjjA00	3	0.191723224397522
../allalpha/2ckzC01	7	0.368480941496677
../allalpha/2clbA01	7	0.458394835564576
../allalpha/2clyB00	6	0.505757571329027
../allalpha/2cmpA00	4	0.214437626883555
../allalpha/2cmrA00	5	0.776779847213384
../allalpha/2co9A00	3	0.235975366555993
../allalpha/2cobA01	3	0.353203361420237
../allalpha/2copA00	4	0.580700437525705
../allalpha/2cq8A01	5	0.414808695127665
../allalpha/2cqnA00	3	0.165685930820247
../allalpha/2cqqA01	3	0.210208267359355
../allalpha/2cr7A01	4	0.858135970421977
../allalpha/2crbA00	3	0.906829656648263
../allalpha/2crjA00	3	0.203281118224978
../allalpha/2cruA01	4	0.342532844193763
../allalpha/2cs1A00	4	0.247130855785235
../allalpha/2csxA03	7	0.813401042921738
../allalpha/2ctoA01	4	0.24497093960764
../allalpha/2ctqA01	4	0.359042132471262
../allalpha/2cu7A01	3	0.215965365851559
../allalpha/2cufA01	3	0.359865810411753
../allalpha/2cwoA01	3	0.77271762991286
../allalpha/2cwoA02	5	0.272497312671738
../allalpha/2cwqA00	7	0.333574010824375
../allalpha/2cwyA00	5	0.812232960462226
../allalpha/2cz2A02	6	0.49368468476826
../allalpha/2d05A02	6	0.564194027570769
../allalpha/2d27A01	4	0.501076384131488
../allalpha/2d2mD00	6	0.276848191314729
../allalpha/2d2sA01	5	0.864248421214568
../allalpha/2d2sA02	5	0.888881428551247
../allalpha/2d3dA00	3	0.212052343085391
../allalpha/2d4uB00	5	0.721258562582903
../allalpha/2d5vA01	5	0.207901534495136
../allalpha/2d68A00	5	0.262319116461088
../allalpha/2d6fC03	4	0.568711295073657
../allalpha/2d7lA01	3	0.207870967181178
../allalpha/2d86A01	6	0.330964177451642
../allalpha/2d88A01	5	0.375675936782276
../allalpha/2d8cA01	4	0.253404744140663
../allalpha/2d8dB00	3	0.639433111288717
../allalpha/2d96A01	6	0.421818794918921
../allalpha/2d9dA00	3	0.890057789217913
../allalpha/2d9eA00	4	0.799927360851968
../allalpha/2d9jA02	4	0.665647425630762
../allalpha/2da3A01	3	0.474940134298973
../allalpha/2da4A01	3	0.34403155684833
../allalpha/2da7A00	3	0.4540599909735
../allalpha/2daeA00	3	0.440558707883807
../allalpha/2daiA00	3	0.35705498094031
../allalpha/2damA00	3	0.35733969750872
../allalpha/2datA00	5	0.622944212458006
../allalpha/2dbaA01	7	0.580227206683895
../allalpha/2dbbB01	3	0.13214908518253
../allalpha/2dbdA00	7	0.510759590091062
../allalpha/2dbfA01	6	0.471598585244648
../allalpha/2dbgA00	6	0.411244613873693
../allalpha/2dbhA01	5	0.644588337565993
../allalpha/2dcfA03	4	0.379469821979585
../allalpha/2ddhA01	7	0.490334436910648
../allalpha/2ddhA04	7	0.313668564962246
../allalpha/2dgzA01	5	0.325053497023073
../allalpha/2dhyA00	3	0.553123648283803
../allalpha/2di0A01	3	0.335759141082637
../allalpha/2di3B02	7	0.703889107814262
../allalpha/2diwA01	7	0.673730685414071
../allalpha/2djoA00	3	0.37048944346605
../allalpha/2dklA00	3	0.356361048792017
../allalpha/2dkwA00	5	0.547261345842044
../allalpha/2dkxA00	5	0.301732110446323
../allalpha/2dkzA01	5	0.274816220701487
../allalpha/2dl0A01	4	0.234777997156977
../allalpha/2dlaA01	7	0.291238435327112
../allalpha/2dmeA01	4	0.391417361654478
../allalpha/2dn0A00	3	0.357531039222107
../allalpha/2dnaA00	3	0.408934912582757
../allalpha/2dnxA00	3	0.81151813213608
../allalpha/2do9A01	5	0.534371790305911
../allalpha/2dodA00	3	0.202864836674071
../allalpha/2doeA00	3	0.237845013915478
../allalpha/2dofA00	3	0.264753444080674
../allalpha/2doqA01	4	0.41276980906714
../allalpha/2dpmA02	5	0.402773269030425
../allalpha/2dpoA02	7	0.352864694164863
../allalpha/2dq0A01	4	0.39307689761901
../allalpha/2dqaA00	4	0.265342426007805
../allalpha/2ds2D01	3	0.554908425650283
../allalpha/2ds3A02	3	0.272426667470393
../allalpha/2dsjA01	4	0.623798973801488
../allalpha/2dt7B01	4	0.493277246997422
../allalpha/2du9A00	6	0.242220432654444
../allalpha/2dyoA02	3	0.377543217457807
../allalpha/2dzlA00	3	0.376838701688397
../allalpha/2e0iA02	5	0.365269281800659
../allalpha/2e19A01	3	0.271736382720854
../allalpha/2e2aA00	3	0.775316353268147
../allalpha/2e2eA01	8	0.580944100094221
../allalpha/2e31A01	4	0.412385183890207
../allalpha/2e58A01	3	0.348127627432317
../allalpha/2e5zA01	3	0.60599751130034
../allalpha/2e71A00	4	0.276986528675775
../allalpha/2e7xA01	3	0.156622331782018
../allalpha/2e87A01	7	0.537168206929481
../allalpha/2e8gA01	5	0.727026801934522
../allalpha/2e8oA01	4	0.271038231976613
../allalpha/2e8pA01	4	0.246342786747002
../allalpha/2e9fA01	4	0.252019132624237
../allalpha/2e9xA01	5	0.637081820839952
../allalpha/2e9xB02	4	0.766453340315222
../allalpha/2e9xD01	5	0.387111236425078
../allalpha/2eapA01	4	0.290973567719525
../allalpha/2eb1C00	8	0.281764840884204
../allalpha/2ebfX02	7	0.655782378934529
../allalpha/2ebiA01	3	0.254519524630595
../allalpha/2eboA00	3	0.349108513757303
../allalpha/2ebyA01	5	0.276886360030239
../allalpha/2ebzA01	4	0.179284472018188
../allalpha/2ebzA02	4	0.634371363346077
../allalpha/2ecbA01	3	0.4050199230015
../allalpha/2ee4A01	8	0.47552516419135
../allalpha/2ee7A01	6	0.261638906309414
../allalpha/2ef8A00	5	0.324461711318939
../allalpha/2efeA01	3	0.79949027004896
../allalpha/2efjA01	5	0.295121349417569
../allalpha/2eh3A02	7	0.538321224066214
../allalpha/2ejsA00	3	0.411147163270287
../allalpha/2ekfA01	3	0.230284003583076
../allalpha/2elcA01	4	0.504513059982073
../allalpha/2elhA01	3	0.249807525839042
../allalpha/2eljA01	4	0.337550300358668
../allalpha/2eo2A00	3	0.247825020819563
../allalpha/2eqoA01	5	0.487469466083143
../allalpha/2eqyA01	6	0.231583272540188
../allalpha/2erbA01	6	0.293717334493097
../allalpha/2erlA00	3	0.904454942891737
../allalpha/2es9A00	5	0.594675007436046
../allalpha/2etdA00	6	0.804842510180367
../allalpha/2etsA00	4	0.711377767905123
../allalpha/2eucA00	5	0.393030520362998
../allalpha/2ew2A02	7	0.419891282268681
../allalpha/2ewfA02	3	0.856348309885397
../allalpha/2ewtA00	4	0.30040992426852
../allalpha/2ex3B02	4	0.572285505577765
../allalpha/2f07B00	8	0.26667927482464
../allalpha/2f1kC02	7	0.396871963340457
../allalpha/2f22A00	6	0.89128661103592
../allalpha/2f2bA00	8	0.467194260503575
../allalpha/2f2cA01	4	0.340675806985603
../allalpha/2f2cA02	5	0.277057044582932
../allalpha/2f33A01	3	0.504548958535973
../allalpha/2f3nA00	5	0.229518084345653
../allalpha/2f48A03	4	0.225750937748253
../allalpha/2f4iA01	3	0.289739599321996
../allalpha/2f4qA02	7	0.329318601923345
../allalpha/2f6qB02	3	0.260385067329341
../allalpha/2f76X00	4	0.213377932082315
../allalpha/2f8lA01	4	0.530897570346632
../allalpha/2fbmA02	3	0.204312431413908
../allalpha/2fbnA00	7	0.495509779726605
../allalpha/2fcwA00	3	0.90890537584975
../allalpha/2fd5A01	3	0.111775595376172
../allalpha/2fd5A02	6	0.456211086516109
../allalpha/2fdrA02	3	0.624884009948913
../allalpha/2fefA01	5	0.799476180862616
../allalpha/2fefA02	8	0.486554759712589
../allalpha/2ff4A02	8	0.651851210487007
../allalpha/2ffhA03	5	0.283412930620814
../allalpha/2ffjA01	3	0.84238516437739
../allalpha/2ffjA02	3	0.39587556486148
../allalpha/2fgyA01	4	0.841121896489017
../allalpha/2fh0A00	3	0.47056877295001
../allalpha/2fi1A02	4	0.371769906075075
../allalpha/2fi2A00	5	0.391867477404745
../allalpha/2ficB00	5	0.803617255768128
../allalpha/2fiqA02	5	0.430161360277468
../allalpha/2fj6A01	4	0.202427883977752
../allalpha/2fji102	7	0.783098089857352
../allalpha/2fjrA01	5	0.29532784721746
../allalpha/2fm8C01	8	0.556273647294139
../allalpha/2fmlA03	3	0.120910280273645
../allalpha/2fnaA02	5	0.558003547441908
../allalpha/2fonA04	7	0.306220736004766
../allalpha/2fp1B00	7	0.602954308650424
../allalpha/2fq3A00	4	0.28911163983866
../allalpha/2fq4A02	7	0.394734608756078
../allalpha/2fsfB04	7	0.310626257196617
../allalpha/2fu2A00	4	0.741340367035652
../allalpha/2fupA00	7	0.722571537807419
../allalpha/2fx0A02	7	0.333239110821248
../allalpha/2fxaA00	7	0.326569115794278
../allalpha/2fzfA01	5	0.851930383969815
../allalpha/2g1pA02	5	0.415660782360323
../allalpha/2g36A02	4	0.60837456370216
../allalpha/2g38B00	6	0.770941192052993
../allalpha/2g3kA00	4	0.721733139105562
../allalpha/2g3qA00	3	0.395542025940507
../allalpha/2g3vA00	8	0.371768811851532
../allalpha/2g5cA02	5	0.370863533606986
../allalpha/2g5gX02	3	0.269889917375189
../allalpha/2g7rA00	5	0.389508930153629
../allalpha/2g80A02	5	0.323414552640373
../allalpha/2g8lA02	4	0.542745789513832
../allalpha/2g8yA01	6	0.512351838558195
../allalpha/2ga1A02	3	0.262535799473589
../allalpha/2gbbA00	7	0.626956942370219
../allalpha/2gboA00	5	0.941649243873338
../allalpha/2genA00	8	0.361695820533721
../allalpha/2gf2A02	6	0.358467451103448
../allalpha/2gf4A00	6	0.597150080787832
../allalpha/2gfhA02	4	0.42152897554437
../allalpha/2ggfA00	7	0.474856558010884
../allalpha/2gicD02	8	0.334785618399908
../allalpha/2gkmA00	6	0.356752794533814
../allalpha/2gleA00	6	0.249094865979888
../allalpha/2gloA00	4	0.2830688807227
../allalpha/2gmyD00	8	0.487875707897721
../allalpha/2gnoA02	3	0.273018405168776
../allalpha/2gnoA03	5	0.573323403001626
../allalpha/2go7A02	4	0.386328188231322
../allalpha/2gomA00	3	0.84845052158547
../allalpha/2gpeD01	3	0.350047358126417
../allalpha/2gqfA03	3	0.286150795167231
../allalpha/2gs4A00	5	0.856952420460665
../allalpha/2gscE00	4	0.844194006163735
../allalpha/2gslA00	6	0.256624856147943
../allalpha/2gsqA02	4	0.37563990100283
../allalpha/2gtaA00	4	0.331396567260688
../allalpha/2gtvX00	4	0.61037503728655
../allalpha/2guhA00	6	0.320182316321235
../allalpha/2gutA00	3	0.639900828562737
../allalpha/2guzA00	3	0.49138047879129
../allalpha/2guzB00	4	0.544736627649778
../allalpha/2gxaE01	4	0.240648981756705
../allalpha/2h09A02	3	0.540404097840153
../allalpha/2h3rA01	4	0.61104264947096
../allalpha/2h56A02	5	0.364429369565211
../allalpha/2h5nC00	7	0.38927776420561
../allalpha/2h7bA01	5	0.331891002395114
../allalpha/2h7oA01	5	0.757954005520576
../allalpha/2h7oA02	5	0.351051741260547
../allalpha/2h8aA00	6	0.83509840973084
../allalpha/2h9dA00	3	0.697279439734933
../allalpha/2hcfA02	3	0.258756481061266
../allalpha/2hcnA03	4	0.28816945189593
../allalpha/2hdwA02	3	0.364173689958097
../allalpha/2he7A02	4	0.56628069372652
../allalpha/2hf5A00	4	0.197881271453925
../allalpha/2hfiA00	4	0.625404386211188
../allalpha/2hgkA01	4	0.91302172241092
../allalpha/2hgsA03	6	0.356974250792244
../allalpha/2hh6A00	6	0.543630869258621
../allalpha/2hh7A00	3	0.924097970330323
../allalpha/2hi0A02	3	0.262849329918024
../allalpha/2hjmA01	5	0.797289299715076
../allalpha/2hjqA02	3	0.5697993705727
../allalpha/2hkvA01	4	0.80352711917361
../allalpha/2hnlA02	5	0.380982598679917
../allalpha/2hoqA02	4	0.357511272922105
../allalpha/2hpiA03	3	0.52518386009039
../allalpha/2hqcA01	5	0.753113337477901
../allalpha/2hqtK00	6	0.406202414571911
../allalpha/2hr2A00	7	0.442428132059993
../allalpha/2hraA02	5	0.340766991862763
../allalpha/2hroA02	5	0.494521024886191
../allalpha/2hs5A02	7	0.711467563411609
../allalpha/2hsbA00	5	0.535566785955505
../allalpha/2hsnA02	5	0.511694629283428
../allalpha/2hszA02	3	0.4311296666125
../allalpha/2hujA00	4	0.616885812862903
../allalpha/2hvgA03	4	0.605280573683235
../allalpha/2hvrA03	4	0.2299127113164
../allalpha/2hwjA02	4	0.173255739801048
../allalpha/2hxiA01	4	0.130213833522927
../allalpha/2hxiA02	6	0.53185939671637
../allalpha/2hxoA01	4	0.156430202097161
../allalpha/2hxoA02	8	0.383990539254054
../allalpha/2hyjA01	3	0.1012175981149
../allalpha/2hyjA02	7	0.475458690501672
../allalpha/2hz8A00	4	0.826084753590567
../allalpha/2hzdA00	3	0.350529243394283
../allalpha/2i0kA04	4	0.28800710150607
../allalpha/2i0mA01	3	0.875099883866213
../allalpha/2i0mA02	4	0.901698490922938
../allalpha/2i10A01	5	0.284835718022095
../allalpha/2i10A02	7	0.666241595897633
../allalpha/2i15A02	3	0.598399418459567
../allalpha/2i1jA04	3	0.378513366808013
../allalpha/2i1kA04	3	0.45829949753732
../allalpha/2i1qA01	4	0.135950374998096
../allalpha/2i2xB01	5	0.653047117173251
../allalpha/2i39B00	8	0.298173428797246
../allalpha/2i53A01	6	0.266542628293447
../allalpha/2i53A02	4	0.332890544045963
../allalpha/2i5hA02	5	0.25216498472693
../allalpha/2i5uA00	4	0.607250325477013
../allalpha/2i6hA01	5	0.308333567088357
../allalpha/2i6hA02	3	0.668664070023697
../allalpha/2i6xA02	3	0.325338899882872
../allalpha/2i76A02	6	0.47996601420099
../allalpha/2i7kA00	4	0.849856565484633
../allalpha/2i8bA00	7	0.447087055960561
../allalpha/2i9cA01	7	0.639906157095467
../allalpha/2iaiA01	3	0.150937541674015
../allalpha/2iaiA02	5	0.414860908918439
../allalpha/2iakA01	8	0.768062029254154
../allalpha/2iazA00	6	0.378772665618105
../allalpha/2ib0A01	4	0.8360346110369
../allalpha/2ib1A00	5	0.351934846904031
../allalpha/2ibdA01	4	0.312509955468363
../allalpha/2ibdA02	7	0.519886141919824
../allalpha/2icpA01	5	0.291888763560367
../allalpha/2icwG01	4	0.824241283983235
../allalpha/2icwG02	6	0.352042921900524
../allalpha/2id3A01	3	0.171993642856383
../allalpha/2id3A02	6	0.419065514427071
../allalpha/2idgA00	8	0.547798981836886
../allalpha/2if4A02	8	0.653280984072321
../allalpha/2ifcA02	4	0.384874879889803
../allalpha/2ig3A00	6	0.326223412918946
../allalpha/2igpA00	4	0.460063642837723
../allalpha/2ihr101	4	0.458391331079753
../allalpha/2ii2A01	5	0.550227511896952
../allalpha/2ii2A02	4	0.481771032106768
../allalpha/2ii2A03	6	0.597765540958425
../allalpha/2ii2A04	5	0.577445670297001
../allalpha/2ijrA02	7	0.437164149224575
../allalpha/2im9A01	4	0.4910124199082
../allalpha/2imiB02	6	0.534234716068672
../allalpha/2imsA00	7	0.367697791163747
../allalpha/2in3A02	6	0.342633895204473
../allalpha/2ip6A00	4	0.799122079647482
../allalpha/2ipqX01	3	0.0431853523656983
../allalpha/2is9A01	6	0.313346352915273
../allalpha/2iufA02	4	0.423597781474273
../allalpha/2ivdA03	7	0.333042360913634
../allalpha/2ivxB01	6	0.280219821567603
../allalpha/2ivxB02	5	0.428171601141315
../allalpha/2iw3A02	4	0.409745587436407
../allalpha/2iw5A01	5	0.303820317375523
../allalpha/2iw5B00	6	0.338111719629482
../allalpha/2ix5A01	7	0.48111955128101
../allalpha/2ixnA02	6	0.334895234904407
../allalpha/2ixoA02	6	0.377777408362043
../allalpha/2j0wA02	4	0.80064631474385
../allalpha/2j58A04	3	0.725304009385257
../allalpha/2j7aC00	4	0.326173605138877
../allalpha/2j7nA02	3	0.217632718019087
../allalpha/2j8pA00	3	0.210281574062717
../allalpha/2j9wB00	4	0.671347344682737
../allalpha/2ja2A03	4	0.533888753013197
../allalpha/2ja2A04	3	0.0505339272298817
../allalpha/2ja2A05	6	0.350431069215683
../allalpha/2janA02	5	0.525690253701562
../allalpha/2jarA02	3	0.480449733962813
../allalpha/2jbrA01	6	0.42103602896297
../allalpha/2jbrA03	7	0.519982811091476
../allalpha/2jbwA01	5	0.898577790762159
../allalpha/2jbxA00	7	0.359392684129069
../allalpha/2jd3A01	5	0.448973931144128
../allalpha/2jekA00	8	0.385534874869136
../allalpha/2jhnA03	3	0.188904822608851
../allalpha/2jhpA03	5	0.585851087882948
../allalpha/2jifA01	7	0.542420486574157
../allalpha/2jmhA01	3	0.78710416672461
../allalpha/2jmsA01	3	0.66351667796739
../allalpha/2jn6A01	5	0.30250597656456
../allalpha/2jnsA01	3	0.643295304538763
../allalpha/2jp7A00	3	0.359550447832807
../allalpha/2jpcA00	4	0.139986353330509
../allalpha/2jpfA01	4	0.465337088947543
../allalpha/2jpnA00	4	0.884946082060642
../allalpha/2jpqA00	3	0.388508253442193
../allalpha/2jq3A00	6	0.376575301660443
../allalpha/2jqqA00	6	0.76377627490616
../allalpha/2jqtA00	3	0.854560740727897
../allalpha/2js9A00	5	0.326015445179923
../allalpha/2jswA00	5	0.855469755465061
../allalpha/2ju1A00	4	0.313503558227633
../allalpha/2juaA00	4	0.81223182921056
../allalpha/2jucA00	3	0.147341012906136
../allalpha/2jujA00	3	0.54535425318091
../allalpha/2juzA00	3	0.371268953204793
../allalpha/2jv7A00	4	0.72781182467286
../allalpha/2jv9A01	5	0.428218432401931
../allalpha/2jvgA00	3	0.63195497404483
../allalpha/2jvwA01	4	0.355616523894995
../allalpha/2jx0A00	4	0.834014833718182
../allalpha/2jxuA00	7	0.712902166752014
../allalpha/2k0nA00	3	0.697177248129253
../allalpha/2k19A00	4	0.787502186857242
../allalpha/2k27A02	3	0.202614828066087
../allalpha/2k2aA00	4	0.501625228556492
../allalpha/2k36A00	5	0.187428131709629
../allalpha/2k3nA00	7	0.27138571610738
../allalpha/2k3oA00	6	0.324947660784635
../allalpha/2k3pA01	5	0.617858072196406
../allalpha/2k3qA00	4	0.62478938114826
../allalpha/2k4pA00	4	0.17335938037444
../allalpha/2k53A00	4	0.660436253951025
../allalpha/2k5eA00	5	0.376077474068503
../allalpha/2k60A02	4	0.324632596093113
../allalpha/2k6xA00	3	0.142103819020556
../allalpha/2k7bA00	4	0.338588753443412
../allalpha/2k85A00	4	0.235516014682745
../allalpha/2k9aA00	6	0.217505265127233
../allalpha/2k9lA00	4	0.227403058043942
../allalpha/2k9mA00	7	0.342258088026822
../allalpha/2k9qA01	3	0.165816307234394
../allalpha/2k9sA00	7	0.276357845224888
../allalpha/2katA00	6	0.679042535603253
../allalpha/2kbbA00	5	0.776320332990375
../allalpha/2kc6A01	3	0.65635069639111
../allalpha/2kc7A00	5	0.824959909047823
../allalpha/2kckA00	6	0.742187794411653
../allalpha/2kd1A00	4	0.313548892946053
../allalpha/2kdcA00	6	0.28250602418276
../allalpha/2kdoA02	3	0.0636269652054227
../allalpha/2kebA00	4	0.348128685560715
../allalpha/2keyA00	5	0.198765250827828
../allalpha/2kfdA00	3	0.183575901518172
../allalpha/2kg5A01	4	0.233448180279743
../allalpha/2kg7B00	3	0.68973540939972
../allalpha/2kgoA01	4	0.42007373721515
../allalpha/2khmA01	5	0.308619405383137
../allalpha/2khqA01	4	0.356761525293892
../allalpha/2khvA01	4	0.31556824669302
../allalpha/2ki4B00	4	0.320158065119768
../allalpha/2kicA00	4	0.25605647937095
../allalpha/2kinB01	4	0.498463786341122
../allalpha/2kivA01	4	0.269983571250702
../allalpha/2kiwA01	4	0.474867763038988
../allalpha/2kj5A00	4	0.294980737119587
../allalpha/2kj8A00	5	0.341021896674733
../allalpha/2kj9A00	4	0.346065805341175
../allalpha/2kjfA00	4	0.405925337916028
../allalpha/2kjgA00	6	0.512936562805522
../allalpha/2kjiA00	3	0.269816519473533
../allalpha/2kkpA00	4	0.28778661969961
../allalpha/2km4A00	8	0.674148405595325
../allalpha/2km6A00	5	0.557537574481323
../allalpha/2kn6A02	6	0.432009501635161
../allalpha/2knaA01	4	0.303698886891678
../allalpha/2kndA00	4	0.557553612333453
../allalpha/2knjA00	5	0.280615948325972
../allalpha/2ko6A00	5	0.274853648440539
../allalpha/2kobA01	4	0.34860568994721
../allalpha/2kogA00	3	0.269000049698236
../allalpha/2kp6A00	4	0.225170587293773
../allalpha/2kp7A01	4	0.309993188890868
../allalpha/2kpjA01	4	0.208186143649045
../allalpha/2kqpA00	3	0.319401799358943
../allalpha/2kr5A01	3	0.667840257155843
../allalpha/2kr6A01	4	0.267381644455155
../allalpha/2ksfA00	4	0.894515842731372
../allalpha/2kslA00	4	0.278813122497048
../allalpha/2kuaA01	7	0.301249009650263
../allalpha/2kvcA01	5	0.329051166613737
../allalpha/2kvsA00	4	0.320165614768608
../allalpha/2kwlA00	3	0.68533272006016
../allalpha/2kz3A00	3	0.45064934991685
../allalpha/2kz5A00	4	0.553491019355502
../allalpha/2kz8A01	6	0.297119159618971
../allalpha/2kzcA00	4	0.451639630576328
../allalpha/2kzsA00	4	0.817748041716113
../allalpha/2kztA00	7	0.388802157610911
../allalpha/2l0kA00	6	0.314868702186701
../allalpha/2l10A00	5	0.856730722434502
../allalpha/2l14B00	3	0.270938856495095
../allalpha/2l1lB00	7	0.475639109129379
../allalpha/2l1pA00	4	0.175560812226323
../allalpha/2l22A01	3	0.433104342249503
../allalpha/2l2dA00	3	0.381599704985143
../allalpha/2l3lA01	5	0.610696735047008
../allalpha/2l3nA00	4	0.297371386440978
../allalpha/2l3oA00	4	0.810616553636632
../allalpha/2l3wA01	7	0.469506406710081
../allalpha/2l49B01	4	0.209430764984277
../allalpha/2l4bA00	5	0.351978360233291
../allalpha/2l4dA00	5	0.189294233430146
../allalpha/2l4eA00	3	0.33786559574844
../allalpha/2l5aA00	7	0.352339447028994
../allalpha/2l6hA00	5	0.676240501140125
../allalpha/2l6jA00	5	0.905218645760002
../allalpha/2l6xA00	8	0.885295706556857
../allalpha/2l7kA00	4	0.189711316707772
../allalpha/2l7nA00	5	0.889106349006888
../allalpha/2l81A00	6	0.579589655711077
../allalpha/2l9bA00	5	0.274479136155914
../allalpha/2l9fA00	3	0.609825593042827
../allalpha/2l9jA00	6	0.403990279987892
../allalpha/2l9mA00	7	0.457531111525718
../allalpha/2l9qA00	3	0.525311354211167
../allalpha/2lahA00	8	0.724467420429514
../allalpha/2lbcA01	3	0.479261904981543
../allalpha/2lbcA02	3	0.333511085274603
../allalpha/2lbfB01	4	0.204659894232222
../allalpha/2lc3A00	5	0.488314308734156
../allalpha/2lcuA01	7	0.331127397722689
../allalpha/2ld3A00	3	0.92291162543804
../allalpha/2ld7A00	3	0.41506577058244
../allalpha/2ld7B00	4	0.731202630045092
../allalpha/2lefA00	3	0.180303513702718
../allalpha/2lf3A00	4	0.22227976358735
../allalpha/2lfrA00	3	0.912099256069917
../allalpha/2lfwA01	6	0.381826225659631
../allalpha/2lhjA01	3	0.652207406105747
../allalpha/2lhrA00	3	0.84705755026044
../allalpha/2lhtA01	3	0.87394540434921
../allalpha/2lisA00	5	0.48155491729938
../allalpha/2liuA01	4	0.345385527138392
../allalpha/2lkgA00	5	0.759957550699468
../allalpha/2lkiA00	3	0.43862498959732
../allalpha/2lklA01	5	0.308748350980976
../allalpha/2llkA01	3	0.270020242195166
../allalpha/2llvA00	5	0.211074078616085
../allalpha/2llwA00	5	0.328078907951073
../allalpha/2lm4A01	5	0.348993831393628
../allalpha/2lmlA00	3	0.43043645756015
../allalpha/2lniA00	7	0.703523726524586
../allalpha/2lnmA00	4	0.292971110445722
../allalpha/2lo6A00	7	0.693043480236652
../allalpha/2looA02	3	0.571311501605183
../allalpha/2loqA01	4	0.313577081168483
../allalpha/2lorA00	4	0.266693876371628
../allalpha/2losA00	4	0.452274715959512
../allalpha/2lpnA00	5	0.30879554410985
../allalpha/2lqgA00	4	0.658682884185778
../allalpha/2lqtA00	3	0.3449011630093
../allalpha/2lquA01	5	0.795893987420962
../allalpha/2lrdA00	4	0.368449255032232
../allalpha/2lrmA00	4	0.255160704832553
../allalpha/2lseA00	4	0.86515916465561
../allalpha/2lskA00	4	0.76824751290106
../allalpha/2lt3A01	5	0.562908030869113
../allalpha/2lteA00	4	0.444089104572373
../allalpha/2ltuA00	3	0.122884899924189
../allalpha/2lvaA01	3	0.266250922833339
../allalpha/2lvfA00	5	0.464310592020425
../allalpha/2lvsA01	3	0.27357950695874
../allalpha/2lvsA02	4	0.340052880678288
../allalpha/2lw4A00	7	0.380886726686251
../allalpha/2lwdA00	5	0.533188267098766
../allalpha/2lwxA00	4	0.496244103140077
../allalpha/2lxeA01	4	0.476612033539528
../allalpha/2lxlA00	6	0.351454780342531
../allalpha/2ly8A00	4	0.290292712268678
../allalpha/2lyiA01	7	0.48478044236309
../allalpha/2lznA00	8	0.572230380020857
../allalpha/2m0rA00	4	0.36599190374368
../allalpha/2m1uA01	3	0.63648271325559
../allalpha/2m35A00	3	0.382567716400167
../allalpha/2m3aA00	3	0.164420860222268
../allalpha/2m4eA00	3	0.203853610941474
../allalpha/2m4hA00	3	0.0642348003580223
../allalpha/2m5rA00	3	0.71270046992148
../allalpha/2m63A00	8	0.467201778578243
../allalpha/2m67A00	4	0.704604642037897
../allalpha/2m6bA00	5	0.813382854267939
../allalpha/2m6uA00	3	0.946732498707557
../allalpha/2m7lA01	4	0.311637246550095
../allalpha/2m8eA00	3	0.40400530946423
../allalpha/2m8gX00	3	0.174255964499604
../allalpha/2m9hA00	3	0.116164274717213
../allalpha/2m9nA00	4	0.37226961936094
../allalpha/2mabA00	5	0.335559558952979
../allalpha/2maxA00	5	0.226251472098511
../allalpha/2mb9A00	6	0.413091898471704
../allalpha/2mezA00	4	0.20965848716802
../allalpha/2mf4A01	3	0.501265668389137
../allalpha/2mg4A00	3	0.302431638396498
../allalpha/2mgqA00	3	0.225695602019102
../allalpha/2mgwA00	3	0.426301651769503
../allalpha/2mgxA00	6	0.667825953981953
../allalpha/2mgyA01	6	0.734436294010853
../allalpha/2mhhA00	4	0.360841790927793
../allalpha/2mhkA01	6	0.6391404893956
../allalpha/2mhkA02	4	0.494239571063358
../allalpha/2mhsA01	7	0.261203442591033
../allalpha/2mjfB00	5	0.435970612967541
../allalpha/2mjmA00	5	0.28653959067245
../allalpha/2mmbA00	4	0.361387892552715
../allalpha/2mn4A00	6	0.46018180260558
../allalpha/2mpcA00	6	0.507748321058965
../allalpha/2mphA01	4	0.47264316747364
../allalpha/2mpkA00	3	0.807260846701947
../allalpha/2mqaA00	6	0.388892728127469
../allalpha/2mqkA00	4	0.188503078624548
../allalpha/2mr7A00	4	0.295559410788805
../allalpha/2mr9A00	3	0.356479529818503
../allalpha/2ms7A00	5	0.499330753283181
../allalpha/2mvtA00	3	0.367062619187333
../allalpha/2mw2A00	4	0.387116987310307
../allalpha/2mw8A00	3	0.443549690024567
../allalpha/2mx8A01	5	0.659086986469894
../allalpha/2mxdA00	3	0.036614755759416
../allalpha/2my5A00	3	0.426005135488953
../allalpha/2mysA03	3	0.0961764740020717
../allalpha/2mysA04	5	0.646847810731733
../allalpha/2n00A00	5	0.532395390626481
../allalpha/2n1fA00	6	0.517501589362451
../allalpha/2n1rA00	5	0.285702075464182
../allalpha/2n3eA01	6	0.589039513318873
../allalpha/2n50A00	3	0.684485630014887
../allalpha/2n5fA02	6	0.350897875265079
../allalpha/2n5hA00	3	0.38881341182592
../allalpha/2n6yA00	4	0.622334056977903
../allalpha/2n7zA00	5	0.512753833529203
../allalpha/2n80A00	6	0.420427850387927
../allalpha/2n98A00	3	0.525641670814027
../allalpha/2nn4A00	3	0.632713775848223
../allalpha/2no4A02	3	0.399775243871787
../allalpha/2nogB02	4	0.304513553983992
../allalpha/2np3A00	7	0.330273938389721
../allalpha/2np8A03	5	0.395752202822838
../allalpha/2np9A01	6	0.293666596118416
../allalpha/2npuA00	4	0.699263752563093
../allalpha/2nr3A02	3	0.080102412523782
../allalpha/2nr4A02	3	0.903971554274257
../allalpha/2nr5A00	3	0.959942913830287
../allalpha/2nr9A00	7	0.563511602796238
../allalpha/2nsaA00	8	0.293750806869705
../allalpha/2ntxA02	7	0.302264870827556
../allalpha/2nxqA00	3	0.099767956575546
../allalpha/2nyvA02	3	0.256164811549203
../allalpha/2o01300	4	0.788874698238298
../allalpha/2o01401	4	0.530414848145977
../allalpha/2o35A00	3	0.35067227965896
../allalpha/2o36A01	5	0.453420947899517
../allalpha/2o38A01	3	0.114696093155879
../allalpha/2o3fA00	4	0.364823711137115
../allalpha/2o57A01	6	0.373871558412841
../allalpha/2o5iN05	4	0.229439040359397
../allalpha/2o5rA05	5	0.386257086241606
../allalpha/2o6kA00	3	0.285608527011213
../allalpha/2o71A00	6	0.399058591331911
../allalpha/2o7aA00	8	0.423329329474418
../allalpha/2o7gB00	4	0.301625062788197
../allalpha/2o8kA01	3	0.0909668878344377
../allalpha/2o9xA01	5	0.479382936160718
../allalpha/2oblA02	4	0.325477697697148
../allalpha/2oc5A01	8	0.777081366476868
../allalpha/2oceA01	6	0.394943629163216
../allalpha/2odeB01	5	0.384695189953983
../allalpha/2odmA00	5	0.925542665758508
../allalpha/2oduA02	4	0.892676420775715
../allalpha/2odvA01	4	0.708004374362147
../allalpha/2oebA00	6	0.592709915291428
../allalpha/2oeeA00	7	0.476621749221714
../allalpha/2oexA01	5	0.7151391310833
../allalpha/2oexA02	6	0.324267320254092
../allalpha/2of5H00	6	0.484090805650108
../allalpha/2of7A02	8	0.388772824126021
../allalpha/2ofyA01	5	0.436896626088982
../allalpha/2oh3A01	6	0.89355142603472
../allalpha/2ohfA03	3	0.318322119496244
../allalpha/2oifB00	7	0.227673028937126
../allalpha/2okcA01	6	0.493293233950551
../allalpha/2okuA00	7	0.587306658334133
../allalpha/2olpA00	8	0.274658873932624
../allalpha/2om6A02	4	0.317049301625295
../allalpha/2oocA00	6	0.588991789358162
../allalpha/2optA02	7	0.393632253602548
../allalpha/2oq1A02	3	0.41825462718691
../allalpha/2or0A01	7	0.550791718488829
../allalpha/2or0A03	6	0.459832298686162
../allalpha/2ot4A03	3	0.816651652056457
../allalpha/2ou2A03	3	0.092612919199452
../allalpha/2ou6A00	7	0.731039665979348
../allalpha/2ouwA00	6	0.474930228679263
../allalpha/2ovbA02	4	0.339595074809272
../allalpha/2ovjA00	8	0.472300148755786
../allalpha/2ovrB01	6	0.487400712231221
../allalpha/2oyoA02	8	0.514741337739054
../allalpha/2oyyA00	3	0.206732862326962
../allalpha/2ozbE02	4	0.491708734353722
../allalpha/2oznB01	3	0.866867203763657
../allalpha/2ozuA03	4	0.233539739365142
../allalpha/2p01A02	3	0.679860562197593
../allalpha/2p06A00	5	0.556503961107479
../allalpha/2p0nA00	7	0.677569854311205
../allalpha/2p0tA01	4	0.341921346243857
../allalpha/2p0tA02	4	0.567897241461017
../allalpha/2p0wA03	3	0.0777371397560207
../allalpha/2p11A02	3	0.673101883358443
../allalpha/2p1aA00	8	0.501318918078171
../allalpha/2p1gA01	5	0.372549487683956
../allalpha/2p1oB01	3	0.53350500159981
../allalpha/2p22C00	6	0.497322256828906
../allalpha/2p2uA01	3	0.6277659018065
../allalpha/2p3yA02	6	0.246211435727127
../allalpha/2p58C00	7	0.812878664544214
../allalpha/2p5tA00	3	0.77469145031776
../allalpha/2p5vA01	3	0.178330201737187
../allalpha/2p61A00	6	0.891527141269287
../allalpha/2p62A02	5	0.554115746073957
../allalpha/2p63A01	3	0.189486213501229
../allalpha/2p67A03	4	0.320223941567687
../allalpha/2p6vA00	7	0.522451085978314
../allalpha/2p7vA00	6	0.775055333818453
../allalpha/2p9bA04	5	0.362903372153147
../allalpha/2p9xA00	5	0.433695283930221
../allalpha/2pbeA02	8	0.814241903974632
../allalpha/2pbiA02	4	0.398640233386922
[truncated: 1,838 more rows]
