# Supplementary material for: Design of complicated all-α protein structures
Source: Nat Struct Mol Biol. 2024 Jan 4;31(2):275–82. doi: 10.1038/s41594-023-01147-9 (PMC11377298; doi:10.1038/s41594-023-01147-9)
Supplement: Supplementary file 7 — Statistical source data. [file 41594_2023_1147_MOESM7_ESM.txt]

name	nh	H1	H2	H3	H4	H5	H6	L1	L2	L3	L4	L5	VDW	RG	NCdist	HO
/home/second_hdd/sakuma/H6/dir_03p0Rg-lt-14VDW-lt-4/out/0.pdb.gz	6	14	17	6	17	12	12	7	11	6	2	14	1.1255	13.9947	20.1702	0.2041
/home/second_hdd/sakuma/H6/dir_03p0Rg-lt-14VDW-lt-4/out/1.pdb.gz	6	13	17	6	17	12	12	8	11	6	2	14	1.25855	13.9281	18.4031	0.2063
/home/second_hdd/sakuma/H6/dir_03p0Rg-lt-14VDW-lt-4/out/2.pdb.gz	6	14	7	14	18	10	13	6	11	8	11	10	2.13987	13.8978	18.6248	0.2059
/home/second_hdd/sakuma/H6/dir_03p0Rg-lt-14VDW-lt-4/out/3.pdb.gz	6	13	17	13	10	8	13	8	11	14	11	12	2.92392	13.9997	28.9623	0.2025
/home/second_hdd/sakuma/H6/dir_03p0Rg-lt-14VDW-lt-4/out/4.pdb.gz	6	13	17	13	10	8	13	9	11	14	11	12	2.62888	13.7808	28.3009	0.2055
/home/second_hdd/sakuma/H6/dir_03p1Rg-lt-14VDW-lt-4/out/0.pdb.gz	6	12	16	1	11	19	13	14	5	15	17	12	3.81621	13.8953	20.1439	0.2116
/home/second_hdd/sakuma/H6/dir_03p1Rg-lt-14VDW-lt-4/out/1.pdb.gz	6	14	9	4	19	15	13	4	11	17	12	11	2.74013	13.86	27.2075	0.2123
/home/second_hdd/sakuma/H6/dir_03p1Rg-lt-14VDW-lt-4/out/2.pdb.gz	6	14	11	5	20	12	12	6	11	10	13	15	3.98865	13.9742	18.381	0.2114
/home/second_hdd/sakuma/H6/dir_03p1Rg-lt-14VDW-lt-4/out/3.pdb.gz	6	13	14	15	17	5	15	10	11	3	9	2	1.91576	13.9413	18.6648	0.2127
/home/second_hdd/sakuma/H6/dir_03p1Rg-lt-14VDW-lt-4/out/4.pdb.gz	6	13	16	6	14	15	13	8	11	2	12	11	3.40744	13.9612	39.1319	0.2107
/home/second_hdd/sakuma/H6/dir_03p1Rg-lt-14VDW-lt-4/out/5.pdb.gz	6	14	7	13	18	11	14	6	11	9	11	7	3.06732	13.6589	34.0438	0.2101
/home/second_hdd/sakuma/H6/dir_03p2Rg-lt-14VDW-lt-4/out/0.pdb.gz	6	15	14	18	3	17	13	2	3	11	6	11	1.84875	13.8853	25.1392	0.215
/home/second_hdd/sakuma/H6/dir_03p2Rg-lt-14VDW-lt-4/out/10.pdb.gz	6	12	12	8	20	9	14	14	11	15	7	5	2.51481	13.9009	19.6617	0.2184
/home/second_hdd/sakuma/H6/dir_03p2Rg-lt-14VDW-lt-4/out/11.pdb.gz	6	13	8	10	10	18	13	11	15	11	16	11	3.42231	13.9958	6.9866	0.215
/home/second_hdd/sakuma/H6/dir_03p2Rg-lt-14VDW-lt-4/out/12.pdb.gz	6	13	15	10	21	8	15	12	3	6	3	3	1.82143	13.9212	18.9766	0.2186
/home/second_hdd/sakuma/H6/dir_03p2Rg-lt-14VDW-lt-4/out/13.pdb.gz	6	13	16	11	8	12	15	12	11	11	17	2	3.18597	13.9097	26.638	0.2192
/home/second_hdd/sakuma/H6/dir_03p2Rg-lt-14VDW-lt-4/out/14.pdb.gz	6	15	12	8	16	12	11	2	16	15	2	16	2.98004	13.9552	15.6951	0.2176
/home/second_hdd/sakuma/H6/dir_03p2Rg-lt-14VDW-lt-4/out/15.pdb.gz	6	13	15	13	8	14	15	10	8	5	11	2	3.92248	13.8333	33.3212	0.2186
/home/second_hdd/sakuma/H6/dir_03p2Rg-lt-14VDW-lt-4/out/16.pdb.gz	6	15	13	14	16	9	14	2	6	3	8	5	3.73877	13.5242	37.6009	0.2189
/home/second_hdd/sakuma/H6/dir_03p2Rg-lt-14VDW-lt-4/out/17.pdb.gz	6	13	10	11	18	13	12	12	6	3	11	14	3.5209	13.7844	19.5104	0.2199
/home/second_hdd/sakuma/H6/dir_03p2Rg-lt-14VDW-lt-4/out/18.pdb.gz	6	14	13	10	16	11	13	6	6	11	8	11	3.78027	13.8764	35.284	0.2181
/home/second_hdd/sakuma/H6/dir_03p2Rg-lt-14VDW-lt-4/out/19.pdb.gz	6	15	12	13	13	10	13	2	10	11	14	11	3.2351	13.9297	30.1633	0.2153
/home/second_hdd/sakuma/H6/dir_03p2Rg-lt-14VDW-lt-4/out/1.pdb.gz	6	14	21	6	17	5	13	6	11	10	11	10	3.75721	13.9979	16.1143	0.214
/home/second_hdd/sakuma/H6/dir_03p2Rg-lt-14VDW-lt-4/out/20.pdb.gz	6	13	13	12	14	10	13	10	11	10	11	8	1.32386	13.8668	37.4377	0.2184
/home/second_hdd/sakuma/H6/dir_03p2Rg-lt-14VDW-lt-4/out/21.pdb.gz	6	13	10	12	18	13	12	9	3	3	11	14	2.94334	13.9852	23.6845	0.2157
/home/second_hdd/sakuma/H6/dir_03p2Rg-lt-14VDW-lt-4/out/22.pdb.gz	6	13	12	10	13	14	13	10	2	11	17	10	3.9201	13.9765	29.6928	0.22
/home/second_hdd/sakuma/H6/dir_03p2Rg-lt-14VDW-lt-4/out/23.pdb.gz	6	15	12	12	11	12	13	2	17	11	11	12	3.85155	13.6845	29.2937	0.2194
/home/second_hdd/sakuma/H6/dir_03p2Rg-lt-14VDW-lt-4/out/24.pdb.gz	6	13	14	12	15	13	13	12	2	6	3	8	2.56026	13.9871	21.0417	0.2184
/home/second_hdd/sakuma/H6/dir_03p2Rg-lt-14VDW-lt-4/out/2.pdb.gz	6	12	20	7	17	5	13	14	11	9	11	10	3.51615	13.9796	14.1388	0.2186
/home/second_hdd/sakuma/H6/dir_03p2Rg-lt-14VDW-lt-4/out/3.pdb.gz	6	13	17	11	5	14	13	10	11	11	17	9	3.55195	13.8506	19.2166	0.215
/home/second_hdd/sakuma/H6/dir_03p2Rg-lt-14VDW-lt-4/out/4.pdb.gz	6	12	5	13	14	15	15	13	17	10	11	3	3.75289	13.9495	20.8317	0.2174
/home/second_hdd/sakuma/H6/dir_03p2Rg-lt-14VDW-lt-4/out/5.pdb.gz	6	12	18	15	14	5	15	13	11	3	7	2	3.82372	13.9568	34.3289	0.2168
/home/second_hdd/sakuma/H6/dir_03p2Rg-lt-14VDW-lt-4/out/6.pdb.gz	6	12	6	17	8	17	15	15	6	11	17	2	3.60783	13.9297	19.5472	0.2196
/home/second_hdd/sakuma/H6/dir_03p2Rg-lt-14VDW-lt-4/out/7.pdb.gz	6	13	16	6	14	15	13	12	11	2	12	11	3.08406	13.9156	30.7829	0.2148
/home/second_hdd/sakuma/H6/dir_03p2Rg-lt-14VDW-lt-4/out/8.pdb.gz	6	15	12	16	13	7	12	3	15	10	11	13	3.33257	13.6749	15.5632	0.2172
/home/second_hdd/sakuma/H6/dir_03p2Rg-lt-14VDW-lt-4/out/9.pdb.gz	6	13	12	7	17	14	13	12	11	7	11	8	3.3455	13.9355	18.7179	0.2176
/home/second_hdd/sakuma/H6/dir_03p3Rg-lt-14VDW-lt-4/out/0.pdb.gz	6	13	15	1	16	16	13	12	3	15	17	11	3.82691	13.9999	11.9345	0.2259
/home/second_hdd/sakuma/H6/dir_03p3Rg-lt-14VDW-lt-4/out/10.pdb.gz	6	15	5	13	14	15	15	1	17	10	11	3	3.84471	13.7653	43.3803	0.22
/home/second_hdd/sakuma/H6/dir_03p3Rg-lt-14VDW-lt-4/out/11.pdb.gz	6	15	17	6	17	9	11	3	11	10	11	17	3.557	13.9434	17.6621	0.2258
/home/second_hdd/sakuma/H6/dir_03p3Rg-lt-14VDW-lt-4/out/12.pdb.gz	6	13	12	6	17	14	13	12	11	8	11	8	2.07024	13.8812	17.3229	0.2256
/home/second_hdd/sakuma/H6/dir_03p3Rg-lt-14VDW-lt-4/out/13.pdb.gz	6	12	14	13	19	6	15	14	3	10	6	2	1.57983	13.9488	24.8196	0.225
/home/second_hdd/sakuma/H6/dir_03p3Rg-lt-14VDW-lt-4/out/14.pdb.gz	6	13	15	9	7	17	13	8	11	5	16	11	2.10925	13.9483	19.9253	0.224
/home/second_hdd/sakuma/H6/dir_03p3Rg-lt-14VDW-lt-4/out/15.pdb.gz	6	14	7	14	18	10	13	6	11	8	11	8	2.1605	13.5255	25.5713	0.2238
/home/second_hdd/sakuma/H6/dir_03p3Rg-lt-14VDW-lt-4/out/16.pdb.gz	6	13	7	15	10	18	15	10	11	3	13	3	3.64665	13.837	9.09731	0.223
/home/second_hdd/sakuma/H6/dir_03p3Rg-lt-14VDW-lt-4/out/17.pdb.gz	6	14	7	15	18	10	13	6	11	7	11	8	1.46445	13.8574	26.184	0.2206
/home/second_hdd/sakuma/H6/dir_03p3Rg-lt-14VDW-lt-4/out/18.pdb.gz	6	13	17	16	11	7	12	10	11	8	3	13	3.28515	13.9664	31.7128	0.2241
/home/second_hdd/sakuma/H6/dir_03p3Rg-lt-14VDW-lt-4/out/19.pdb.gz	6	15	12	15	14	7	13	3	15	10	11	9	2.59852	13.8722	14.2629	0.2228
/home/second_hdd/sakuma/H6/dir_03p3Rg-lt-14VDW-lt-4/out/1.pdb.gz	6	12	13	3	12	19	13	14	5	13	17	12	3.84013	13.982	27.2849	0.2239
/home/second_hdd/sakuma/H6/dir_03p3Rg-lt-14VDW-lt-4/out/20.pdb.gz	6	15	12	16	13	7	13	3	15	10	11	9	3.96752	13.6631	19.3283	0.2257
/home/second_hdd/sakuma/H6/dir_03p3Rg-lt-14VDW-lt-4/out/21.pdb.gz	6	13	13	13	7	16	15	11	10	11	9	2	1.65755	13.7738	20.6409	0.2238
/home/second_hdd/sakuma/H6/dir_03p3Rg-lt-14VDW-lt-4/out/22.pdb.gz	6	13	11	20	8	8	15	11	14	11	15	3	2.62067	13.9652	17.7205	0.2209
/home/second_hdd/sakuma/H6/dir_03p3Rg-lt-14VDW-lt-4/out/23.pdb.gz	6	12	12	8	19	9	14	14	11	15	8	5	0.864421	13.8897	22.2238	0.2219
/home/second_hdd/sakuma/H6/dir_03p3Rg-lt-14VDW-lt-4/out/24.pdb.gz	6	12	8	18	16	9	14	13	3	11	8	5	3.51151	13.9599	25.1577	0.2255
/home/second_hdd/sakuma/H6/dir_03p3Rg-lt-14VDW-lt-4/out/25.pdb.gz	6	14	18	9	8	12	14	7	17	15	5	7	3.95154	13.8596	28.7783	0.2251
/home/second_hdd/sakuma/H6/dir_03p3Rg-lt-14VDW-lt-4/out/26.pdb.gz	6	13	13	11	8	17	13	8	11	11	12	11	1.54886	13.7087	19.9747	0.2257
/home/second_hdd/sakuma/H6/dir_03p3Rg-lt-14VDW-lt-4/out/27.pdb.gz	6	15	15	11	13	10	13	2	16	11	2	11	3.57876	13.7435	18.5303	0.2208
/home/second_hdd/sakuma/H6/dir_03p3Rg-lt-14VDW-lt-4/out/28.pdb.gz	6	13	10	13	14	17	12	8	2	6	3	14	1.24946	13.9662	25.3094	0.2244
/home/second_hdd/sakuma/H6/dir_03p3Rg-lt-14VDW-lt-4/out/29.pdb.gz	6	15	13	10	13	17	15	2	2	3	8	2	2.15949	13.9999	20.0747	0.2221
/home/second_hdd/sakuma/H6/dir_03p3Rg-lt-14VDW-lt-4/out/2.pdb.gz	6	13	4	18	10	17	13	11	17	11	2	11	3.93974	13.4295	14.0683	0.2224
/home/second_hdd/sakuma/H6/dir_03p3Rg-lt-14VDW-lt-4/out/30.pdb.gz	6	15	14	11	11	15	13	3	11	3	12	11	2.97501	13.9116	39.376	0.2233
/home/second_hdd/sakuma/H6/dir_03p3Rg-lt-14VDW-lt-4/out/3.pdb.gz	6	12	13	14	18	4	11	13	10	11	11	17	2.64687	13.8783	28.7495	0.2256
/home/second_hdd/sakuma/H6/dir_03p3Rg-lt-14VDW-lt-4/out/4.pdb.gz	6	13	15	4	16	12	13	12	11	17	12	11	3.63135	13.6979	21.3652	0.2254
/home/second_hdd/sakuma/H6/dir_03p3Rg-lt-14VDW-lt-4/out/5.pdb.gz	6	15	14	15	4	15	13	2	12	13	11	8	1.19125	13.7704	20.5447	0.2259
/home/second_hdd/sakuma/H6/dir_03p3Rg-lt-14VDW-lt-4/out/6.pdb.gz	6	12	17	14	16	4	11	14	11	8	2	16	3.45781	13.9469	28.1832	0.2219
/home/second_hdd/sakuma/H6/dir_03p3Rg-lt-14VDW-lt-4/out/7.pdb.gz	6	13	5	20	12	10	13	11	10	13	15	9	3.38526	13.9695	14.8278	0.2236
/home/second_hdd/sakuma/H6/dir_03p3Rg-lt-14VDW-lt-4/out/8.pdb.gz	6	15	16	10	5	18	14	2	9	3	17	7	2.90379	13.9845	8.63249	0.2202
/home/second_hdd/sakuma/H6/dir_03p3Rg-lt-14VDW-lt-4/out/9.pdb.gz	6	15	13	21	11	5	11	3	6	11	11	17	3.56533	13.9828	25.0353	0.2236
/home/second_hdd/sakuma/H6/dir_03p4Rg-lt-14VDW-lt-4/out/0.pdb.gz	6	15	13	1	17	16	13	2	11	17	12	11	1.25586	13.8235	37.7243	0.2328
/home/second_hdd/sakuma/H6/dir_03p4Rg-lt-14VDW-lt-4/out/10.pdb.gz	6	15	15	4	13	14	11	2	13	11	17	16	3.82637	13.9523	36.7464	0.2315
/home/second_hdd/sakuma/H6/dir_03p4Rg-lt-14VDW-lt-4/out/11.pdb.gz	6	12	16	4	18	15	13	14	2	10	3	11	2.77618	13.6858	9.27565	0.2313
/home/second_hdd/sakuma/H6/dir_03p4Rg-lt-14VDW-lt-4/out/12.pdb.gz	6	12	19	5	9	17	13	14	13	5	7	11	2.91774	13.9573	15.6386	0.2292
/home/second_hdd/sakuma/H6/dir_03p4Rg-lt-14VDW-lt-4/out/13.pdb.gz	6	13	17	5	18	9	15	8	11	10	12	0	2.6484	13.9503	16.8232	0.2278
/home/second_hdd/sakuma/H6/dir_03p4Rg-lt-14VDW-lt-4/out/14.pdb.gz	6	14	15	11	18	5	13	7	10	10	11	10	3.1213	13.9773	26.1482	0.2295
/home/second_hdd/sakuma/H6/dir_03p4Rg-lt-14VDW-lt-4/out/15.pdb.gz	6	13	17	5	18	11	14	8	11	3	11	7	0.568183	13.9994	18.2696	0.2276
/home/second_hdd/sakuma/H6/dir_03p4Rg-lt-14VDW-lt-4/out/16.pdb.gz	6	13	17	11	5	14	13	10	11	11	17	8	3.91779	13.8814	27.0175	0.227
/home/second_hdd/sakuma/H6/dir_03p4Rg-lt-14VDW-lt-4/out/17.pdb.gz	6	13	11	18	5	15	12	10	10	11	10	14	3.14363	13.7988	24.1082	0.2271
/home/second_hdd/sakuma/H6/dir_03p4Rg-lt-14VDW-lt-4/out/18.pdb.gz	6	13	12	5	18	15	15	12	5	12	11	3	2.4584	13.8218	10.952	0.229
/home/second_hdd/sakuma/H6/dir_03p4Rg-lt-14VDW-lt-4/out/19.pdb.gz	6	13	13	5	17	15	13	10	11	14	3	12	2.50233	13.9342	20.9789	0.2313
/home/second_hdd/sakuma/H6/dir_03p4Rg-lt-14VDW-lt-4/out/1.pdb.gz	6	13	18	13	1	15	13	11	8	11	17	11	2.94398	13.9789	32.906	0.2321
/home/second_hdd/sakuma/H6/dir_03p4Rg-lt-14VDW-lt-4/out/20.pdb.gz	6	13	14	12	5	20	12	12	3	11	10	13	2.80995	13.7101	22.0074	0.2298
/home/second_hdd/sakuma/H6/dir_03p4Rg-lt-14VDW-lt-4/out/21.pdb.gz	6	14	17	16	5	12	15	6	14	2	10	2	3.95876	13.9355	9.30348	0.2322
/home/second_hdd/sakuma/H6/dir_03p4Rg-lt-14VDW-lt-4/out/22.pdb.gz	6	13	13	5	15	16	12	10	11	16	3	14	2.78597	13.928	23.4549	0.2328
/home/second_hdd/sakuma/H6/dir_03p4Rg-lt-14VDW-lt-4/out/23.pdb.gz	6	15	5	16	12	12	12	2	16	17	11	14	3.89721	13.9359	17.9527	0.2329
/home/second_hdd/sakuma/H6/dir_03p4Rg-lt-14VDW-lt-4/out/24.pdb.gz	6	13	17	6	6	21	14	8	11	2	13	7	2.89154	13.8878	19.5757	0.233
/home/second_hdd/sakuma/H6/dir_03p4Rg-lt-14VDW-lt-4/out/25.pdb.gz	6	13	18	6	17	8	13	8	11	10	11	12	0.678695	13.987	26.5693	0.229
/home/second_hdd/sakuma/H6/dir_03p4Rg-lt-14VDW-lt-4/out/26.pdb.gz	6	14	8	18	18	6	13	5	13	3	11	8	2.44663	13.8295	20.1267	0.2309
/home/second_hdd/sakuma/H6/dir_03p4Rg-lt-14VDW-lt-4/out/27.pdb.gz	6	15	14	8	19	6	13	3	11	17	11	10	3.54084	13.7144	9.80468	0.2306
/home/second_hdd/sakuma/H6/dir_03p4Rg-lt-14VDW-lt-4/out/28.pdb.gz	6	15	17	9	6	17	15	3	9	5	14	3	3.37723	13.95	12.8979	0.2287
/home/second_hdd/sakuma/H6/dir_03p4Rg-lt-14VDW-lt-4/out/29.pdb.gz	6	14	17	6	10	17	12	7	11	2	13	14	2.86794	13.8119	21.7143	0.2282
/home/second_hdd/sakuma/H6/dir_03p4Rg-lt-14VDW-lt-4/out/2.pdb.gz	6	13	14	13	17	2	15	12	13	10	17	0	1.52901	13.9909	20.6632	0.2323
/home/second_hdd/sakuma/H6/dir_03p4Rg-lt-14VDW-lt-4/out/30.pdb.gz	6	13	17	6	10	17	12	8	11	2	13	14	2.99264	13.7491	21.4935	0.2314
/home/second_hdd/sakuma/H6/dir_03p4Rg-lt-14VDW-lt-4/out/31.pdb.gz	6	13	16	6	16	10	15	11	11	6	16	2	3.82493	13.9195	19.2473	0.227
/home/second_hdd/sakuma/H6/dir_03p4Rg-lt-14VDW-lt-4/out/32.pdb.gz	6	15	11	15	6	17	15	3	12	11	10	3	3.34831	13.9259	10.2301	0.2326
/home/second_hdd/sakuma/H6/dir_03p4Rg-lt-14VDW-lt-4/out/33.pdb.gz	6	13	15	18	11	6	15	8	3	11	15	2	3.79073	13.9211	20.1009	0.2315
/home/second_hdd/sakuma/H6/dir_03p4Rg-lt-14VDW-lt-4/out/34.pdb.gz	6	13	15	18	12	6	15	12	3	12	11	2	1.53705	13.9942	15.6246	0.2296
/home/second_hdd/sakuma/H6/dir_03p4Rg-lt-14VDW-lt-4/out/35.pdb.gz	6	13	15	6	17	11	15	12	11	8	11	3	1.99125	13.6518	29.7929	0.2325
/home/second_hdd/sakuma/H6/dir_03p4Rg-lt-14VDW-lt-4/out/36.pdb.gz	6	13	11	6	17	17	15	8	11	10	3	2	3.92476	13.7585	23.5882	0.2302
/home/second_hdd/sakuma/H6/dir_03p4Rg-lt-14VDW-lt-4/out/37.pdb.gz	6	12	18	13	14	6	14	15	3	6	15	6	3.68821	13.7842	16.5557	0.2326
/home/second_hdd/sakuma/H6/dir_03p4Rg-lt-14VDW-lt-4/out/38.pdb.gz	6	13	17	6	14	14	12	8	11	2	12	13	3.76247	13.6323	30.3091	0.2323
/home/second_hdd/sakuma/H6/dir_03p4Rg-lt-14VDW-lt-4/out/39.pdb.gz	6	13	17	6	14	14	12	12	11	2	12	13	3.03098	13.9259	33.1985	0.2327
/home/second_hdd/sakuma/H6/dir_03p4Rg-lt-14VDW-lt-4/out/3.pdb.gz	6	15	2	18	13	16	14	3	16	3	10	7	2.23699	13.8907	22.782	0.2323
/home/second_hdd/sakuma/H6/dir_03p4Rg-lt-14VDW-lt-4/out/40.pdb.gz	6	13	16	6	14	15	13	12	11	2	12	12	3.05567	13.458	23.0972	0.2315
/home/second_hdd/sakuma/H6/dir_03p4Rg-lt-14VDW-lt-4/out/41.pdb.gz	6	14	7	16	10	17	15	5	13	3	9	3	3.29804	13.972	27.4047	0.2307
/home/second_hdd/sakuma/H6/dir_03p4Rg-lt-14VDW-lt-4/out/42.pdb.gz	6	14	7	16	18	10	13	6	11	10	3	9	3.4983	13.8622	30.1238	0.2327
/home/second_hdd/sakuma/H6/dir_03p4Rg-lt-14VDW-lt-4/out/43.pdb.gz	6	15	7	15	11	17	13	2	11	11	7	11	1.06564	13.9974	21.9975	0.2324
/home/second_hdd/sakuma/H6/dir_03p4Rg-lt-14VDW-lt-4/out/44.pdb.gz	6	13	13	12	18	7	14	8	13	3	11	7	3.82999	13.9947	31.1845	0.2289
/home/second_hdd/sakuma/H6/dir_03p4Rg-lt-14VDW-lt-4/out/45.pdb.gz	6	14	18	7	12	14	14	7	11	9	2	7	0.495172	13.9417	31.3688	0.2274
/home/second_hdd/sakuma/H6/dir_03p4Rg-lt-14VDW-lt-4/out/46.pdb.gz	6	13	18	7	12	14	14	8	11	9	2	7	0.857825	13.8556	29.4168	0.2319
/home/second_hdd/sakuma/H6/dir_03p4Rg-lt-14VDW-lt-4/out/47.pdb.gz	6	13	15	7	17	11	15	12	11	7	11	3	3.65995	13.7243	30.3916	0.2305
/home/second_hdd/sakuma/H6/dir_03p4Rg-lt-14VDW-lt-4/out/48.pdb.gz	6	14	7	13	13	16	15	6	11	13	6	2	2.91349	13.7763	14.384	0.2286
/home/second_hdd/sakuma/H6/dir_03p4Rg-lt-14VDW-lt-4/out/49.pdb.gz	6	12	14	13	15	7	13	13	13	10	6	11	2.28076	13.8314	25.4928	0.2328
/home/second_hdd/sakuma/H6/dir_03p4Rg-lt-14VDW-lt-4/out/4.pdb.gz	6	14	17	3	12	15	14	7	5	13	17	7	3.79309	13.9638	31.361	0.2277
/home/second_hdd/sakuma/H6/dir_03p4Rg-lt-14VDW-lt-4/out/50.pdb.gz	6	13	16	14	13	7	13	10	10	11	6	11	3.66099	13.7052	36.5991	0.2302
/home/second_hdd/sakuma/H6/dir_03p4Rg-lt-14VDW-lt-4/out/51.pdb.gz	6	13	17	13	14	7	13	10	3	13	6	11	3.38039	13.8702	33.5136	0.233
/home/second_hdd/sakuma/H6/dir_03p4Rg-lt-14VDW-lt-4/out/52.pdb.gz	6	14	8	8	14	17	13	7	11	17	9	11	3.37419	13.9937	24.0557	0.231
/home/second_hdd/sakuma/H6/dir_03p4Rg-lt-14VDW-lt-4/out/53.pdb.gz	6	14	15	8	16	8	15	7	11	17	12	3	3.09939	13.5418	18.487	0.2271
/home/second_hdd/sakuma/H6/dir_03p4Rg-lt-14VDW-lt-4/out/54.pdb.gz	6	13	15	8	16	8	15	8	11	17	12	3	3.46205	13.4261	17.9234	0.2301
/home/second_hdd/sakuma/H6/dir_03p4Rg-lt-14VDW-lt-4/out/55.pdb.gz	6	14	12	8	20	9	14	7	11	15	7	5	2.67311	13.601	28.0563	0.2333
/home/second_hdd/sakuma/H6/dir_03p4Rg-lt-14VDW-lt-4/out/56.pdb.gz	6	13	12	8	20	9	14	8	11	15	7	5	2.91328	13.5143	27.9296	0.2292
/home/second_hdd/sakuma/H6/dir_03p4Rg-lt-14VDW-lt-4/out/57.pdb.gz	6	15	8	13	19	10	12	2	9	13	3	14	1.92008	13.9585	14.6063	0.2318
/home/second_hdd/sakuma/H6/dir_03p4Rg-lt-14VDW-lt-4/out/58.pdb.gz	6	13	9	8	12	19	13	10	5	11	17	12	3.97457	13.7458	30.0794	0.23
/home/second_hdd/sakuma/H6/dir_03p4Rg-lt-14VDW-lt-4/out/59.pdb.gz	6	15	14	8	14	9	15	3	11	17	16	2	3.14023	13.9929	30.7674	0.2292
/home/second_hdd/sakuma/H6/dir_03p4Rg-lt-14VDW-lt-4/out/5.pdb.gz	6	15	8	21	4	16	13	3	3	11	17	12	3.56034	13.9349	19.9265	0.2303
/home/second_hdd/sakuma/H6/dir_03p4Rg-lt-14VDW-lt-4/out/60.pdb.gz	6	13	10	18	15	8	13	11	8	11	3	11	2.7502	13.9718	33.0708	0.2269
/home/second_hdd/sakuma/H6/dir_03p4Rg-lt-14VDW-lt-4/out/61.pdb.gz	6	12	8	19	11	11	14	13	3	16	11	7	3.39353	13.8601	30.594	0.2277
/home/second_hdd/sakuma/H6/dir_03p4Rg-lt-14VDW-lt-4/out/62.pdb.gz	6	14	13	11	8	17	13	7	11	11	12	11	2.42221	13.7498	19.4094	0.2297
/home/second_hdd/sakuma/H6/dir_03p4Rg-lt-14VDW-lt-4/out/63.pdb.gz	6	14	17	11	8	13	11	7	11	11	12	16	0.329718	13.9905	31.559	0.2306
/home/second_hdd/sakuma/H6/dir_03p4Rg-lt-14VDW-lt-4/out/64.pdb.gz	6	13	17	11	8	13	11	8	11	11	12	16	0.462766	13.9579	32.4781	0.2322
/home/second_hdd/sakuma/H6/dir_03p4Rg-lt-14VDW-lt-4/out/65.pdb.gz	6	13	17	11	8	13	11	9	11	11	12	16	1.29753	13.8613	27.8835	0.228
/home/second_hdd/sakuma/H6/dir_03p4Rg-lt-14VDW-lt-4/out/66.pdb.gz	6	14	17	14	8	10	13	7	11	12	11	8	3.43075	13.8155	27.0473	0.2313
/home/second_hdd/sakuma/H6/dir_03p4Rg-lt-14VDW-lt-4/out/67.pdb.gz	6	13	16	11	12	8	12	12	17	13	5	14	3.82175	13.9959	24.0605	0.2315
/home/second_hdd/sakuma/H6/dir_03p4Rg-lt-14VDW-lt-4/out/68.pdb.gz	6	13	12	11	8	16	15	12	11	11	17	2	3.67187	13.8225	24.0663	0.2315
/home/second_hdd/sakuma/H6/dir_03p4Rg-lt-14VDW-lt-4/out/69.pdb.gz	6	12	16	11	8	12	14	13	11	11	17	6	3.19218	13.8806	18.0204	0.2331
/home/second_hdd/sakuma/H6/dir_03p4Rg-lt-14VDW-lt-4/out/6.pdb.gz	6	13	9	4	19	15	13	11	11	17	12	11	2.14415	13.9668	22.5841	0.2284
/home/second_hdd/sakuma/H6/dir_03p4Rg-lt-14VDW-lt-4/out/70.pdb.gz	6	14	13	14	15	8	15	7	2	12	13	3	1.942	13.9498	14.1348	0.2298
/home/second_hdd/sakuma/H6/dir_03p4Rg-lt-14VDW-lt-4/out/71.pdb.gz	6	12	8	13	14	16	13	13	11	2	12	12	1.98998	13.9349	23.2185	0.2308
/home/second_hdd/sakuma/H6/dir_03p4Rg-lt-14VDW-lt-4/out/72.pdb.gz	6	13	15	15	8	13	12	12	11	3	11	14	2.54507	13.9653	13.5573	0.231
/home/second_hdd/sakuma/H6/dir_03p4Rg-lt-14VDW-lt-4/out/73.pdb.gz	6	13	16	8	13	15	15	9	5	3	8	3	3.54096	13.8968	18.2385	0.23
/home/second_hdd/sakuma/H6/dir_03p4Rg-lt-14VDW-lt-4/out/74.pdb.gz	6	13	12	17	8	14	14	11	17	3	3	7	3.98862	13.9143	21.71	0.2307
/home/second_hdd/sakuma/H6/dir_03p4Rg-lt-14VDW-lt-4/out/75.pdb.gz	6	13	15	9	10	15	13	11	8	5	13	12	3.65592	13.6873	18.0508	0.2309
/home/second_hdd/sakuma/H6/dir_03p4Rg-lt-14VDW-lt-4/out/76.pdb.gz	6	13	13	10	10	15	13	8	5	13	13	12	1.83673	13.958	16.735	0.2326
/home/second_hdd/sakuma/H6/dir_03p4Rg-lt-14VDW-lt-4/out/77.pdb.gz	6	14	14	10	16	11	13	6	2	11	8	11	0.822625	13.9104	19.4099	0.233
/home/second_hdd/sakuma/H6/dir_03p4Rg-lt-14VDW-lt-4/out/78.pdb.gz	6	11	14	16	11	10	12	16	11	8	3	13	0.630255	13.8974	28.7304	0.2312
/home/second_hdd/sakuma/H6/dir_03p4Rg-lt-14VDW-lt-4/out/79.pdb.gz	6	12	10	11	18	15	13	13	6	3	3	12	0.910015	13.9505	23.8208	0.2283
/home/second_hdd/sakuma/H6/dir_03p4Rg-lt-14VDW-lt-4/out/7.pdb.gz	6	12	18	16	11	4	13	14	17	11	3	11	3.98992	13.9716	32.8111	0.2291
/home/second_hdd/sakuma/H6/dir_03p4Rg-lt-14VDW-lt-4/out/80.pdb.gz	6	15	14	12	12	10	15	3	13	10	9	3	2.82024	13.8833	13.8693	0.2333
/home/second_hdd/sakuma/H6/dir_03p4Rg-lt-14VDW-lt-4/out/81.pdb.gz	6	15	17	13	14	10	12	3	2	6	3	14	2.17489	13.9608	19.9268	0.2294
/home/second_hdd/sakuma/H6/dir_03p4Rg-lt-14VDW-lt-4/out/82.pdb.gz	6	15	14	11	11	15	15	3	11	3	12	3	3.17719	13.7214	40.1898	0.2312
/home/second_hdd/sakuma/H6/dir_03p4Rg-lt-14VDW-lt-4/out/83.pdb.gz	6	15	14	13	12	11	13	3	7	13	5	12	2.59906	13.912	36.2498	0.2299
/home/second_hdd/sakuma/H6/dir_03p4Rg-lt-14VDW-lt-4/out/84.pdb.gz	6	13	14	11	14	12	13	11	8	3	11	11	1.60073	13.6429	21.0638	0.2329
/home/second_hdd/sakuma/H6/dir_03p4Rg-lt-14VDW-lt-4/out/85.pdb.gz	6	13	11	13	15	12	14	11	3	7	15	5	3.7956	13.8167	26.1285	0.2327
/home/second_hdd/sakuma/H6/dir_03p4Rg-lt-14VDW-lt-4/out/86.pdb.gz	6	13	13	11	13	16	14	12	10	3	2	7	2.96995	13.8635	18.7732	0.2317
/home/second_hdd/sakuma/H6/dir_03p4Rg-lt-14VDW-lt-4/out/87.pdb.gz	6	12	12	14	12	13	14	14	5	13	3	7	3.02311	13.9845	12.5844	0.232
/home/second_hdd/sakuma/H6/dir_03p4Rg-lt-14VDW-lt-4/out/8.pdb.gz	6	15	14	4	17	12	15	3	11	17	8	2	3.94668	13.9208	38.2045	0.2302
/home/second_hdd/sakuma/H6/dir_03p4Rg-lt-14VDW-lt-4/out/9.pdb.gz	6	13	15	4	16	12	15	8	11	17	12	3	3.41009	13.2603	21.6245	0.2314
/home/second_hdd/sakuma/H6/dir_03p5Rg-lt-14VDW-lt-4/out/0.pdb.gz	6	14	21	11	1	14	15	7	11	11	17	3	2.21095	13.9182	19.5935	0.2343
/home/second_hdd/sakuma/H6/dir_03p5Rg-lt-14VDW-lt-4/out/100.pdb.gz	6	15	11	14	16	11	13	3	3	2	13	12	3.78099	13.9908	19.2884	0.2336
/home/second_hdd/sakuma/H6/dir_03p5Rg-lt-14VDW-lt-4/out/101.pdb.gz	6	13	16	16	11	11	13	8	2	7	3	12	2.4446	13.9791	20.7438	0.2392
/home/second_hdd/sakuma/H6/dir_03p5Rg-lt-14VDW-lt-4/out/102.pdb.gz	6	15	13	13	12	11	13	3	8	13	5	12	1.7951	13.996	36.8858	0.2364
/home/second_hdd/sakuma/H6/dir_03p5Rg-lt-14VDW-lt-4/out/103.pdb.gz	6	14	11	12	13	15	13	5	12	3	10	8	2.45002	13.7953	17.3787	0.2374
/home/second_hdd/sakuma/H6/dir_03p5Rg-lt-14VDW-lt-4/out/104.pdb.gz	6	12	13	12	11	16	13	14	2	6	11	8	2.994	13.8773	17.1619	0.2398
/home/second_hdd/sakuma/H6/dir_03p5Rg-lt-14VDW-lt-4/out/105.pdb.gz	6	13	12	16	11	15	11	10	2	7	3	17	3.84862	13.9422	20.0407	0.2364
/home/second_hdd/sakuma/H6/dir_03p5Rg-lt-14VDW-lt-4/out/106.pdb.gz	6	13	12	12	11	15	15	10	2	13	12	3	2.747	13.9513	36.1015	0.2348
/home/second_hdd/sakuma/H6/dir_03p5Rg-lt-14VDW-lt-4/out/107.pdb.gz	6	13	13	11	13	12	14	8	11	7	13	5	2.32205	13.948	24.8213	0.2379
/home/second_hdd/sakuma/H6/dir_03p5Rg-lt-14VDW-lt-4/out/108.pdb.gz	6	12	11	11	16	12	13	13	7	3	17	11	3.80842	13.9633	22.7708	0.2363
/home/second_hdd/sakuma/H6/dir_03p5Rg-lt-14VDW-lt-4/out/109.pdb.gz	6	13	12	12	11	12	13	11	17	11	11	12	3.85155	13.9073	37.4893	0.239
/home/second_hdd/sakuma/H6/dir_03p5Rg-lt-14VDW-lt-4/out/10.pdb.gz	6	13	4	13	14	16	15	11	17	16	3	3	2.40159	13.8493	16.2301	0.2365
/home/second_hdd/sakuma/H6/dir_03p5Rg-lt-14VDW-lt-4/out/110.pdb.gz	6	13	15	13	11	13	13	8	11	6	3	8	1.64939	13.7502	21.369	0.2384
/home/second_hdd/sakuma/H6/dir_03p5Rg-lt-14VDW-lt-4/out/111.pdb.gz	6	14	12	13	12	12	13	7	2	12	17	11	3.97584	13.9245	38.2187	0.2363
/home/second_hdd/sakuma/H6/dir_03p5Rg-lt-14VDW-lt-4/out/112.pdb.gz	6	13	12	13	12	12	13	9	2	12	17	11	3.97232	13.921	34.7274	0.2343
/home/second_hdd/sakuma/H6/dir_03p5Rg-lt-14VDW-lt-4/out/11.pdb.gz	6	13	13	14	18	4	11	12	10	11	11	17	2.95721	13.549	22.7272	0.2371
/home/second_hdd/sakuma/H6/dir_03p5Rg-lt-14VDW-lt-4/out/12.pdb.gz	6	15	14	4	15	13	14	3	11	17	13	6	3.76801	13.6454	18.2708	0.2355
/home/second_hdd/sakuma/H6/dir_03p5Rg-lt-14VDW-lt-4/out/13.pdb.gz	6	13	15	4	16	12	13	8	11	17	12	11	3.92055	13.7359	25.55	0.2367
/home/second_hdd/sakuma/H6/dir_03p5Rg-lt-14VDW-lt-4/out/14.pdb.gz	6	12	15	4	16	12	15	14	11	17	12	3	3.81577	13.3575	27.0933	0.2359
/home/second_hdd/sakuma/H6/dir_03p5Rg-lt-14VDW-lt-4/out/15.pdb.gz	6	14	5	17	6	21	15	5	12	11	10	3	3.854	13.7718	27.0698	0.2392
/home/second_hdd/sakuma/H6/dir_03p5Rg-lt-14VDW-lt-4/out/16.pdb.gz	6	13	5	18	7	17	13	11	16	11	9	11	1.67656	13.9913	21.0909	0.238
/home/second_hdd/sakuma/H6/dir_03p5Rg-lt-14VDW-lt-4/out/17.pdb.gz	6	13	8	18	5	18	13	11	12	11	10	12	2.2649	13.8629	7.93646	0.2369
/home/second_hdd/sakuma/H6/dir_03p5Rg-lt-14VDW-lt-4/out/18.pdb.gz	6	13	8	20	16	5	14	11	17	12	3	5	3.28811	13.8311	15.136	0.2389
/home/second_hdd/sakuma/H6/dir_03p5Rg-lt-14VDW-lt-4/out/19.pdb.gz	6	15	17	5	9	18	13	2	12	15	7	11	3.21924	13.9597	11.4094	0.2397
/home/second_hdd/sakuma/H6/dir_03p5Rg-lt-14VDW-lt-4/out/1.pdb.gz	6	13	21	11	1	14	15	8	11	11	17	3	2.19373	13.8962	17.8525	0.2363
/home/second_hdd/sakuma/H6/dir_03p5Rg-lt-14VDW-lt-4/out/20.pdb.gz	6	14	5	10	12	20	13	5	15	13	10	11	3.63239	13.9832	29.0196	0.2337
/home/second_hdd/sakuma/H6/dir_03p5Rg-lt-14VDW-lt-4/out/21.pdb.gz	6	13	15	11	18	5	13	8	10	10	11	10	3.5048	13.8776	25.2756	0.2388
/home/second_hdd/sakuma/H6/dir_03p5Rg-lt-14VDW-lt-4/out/22.pdb.gz	6	13	13	20	5	13	14	11	9	11	3	7	2.20779	13.9101	22.9276	0.2382
/home/second_hdd/sakuma/H6/dir_03p5Rg-lt-14VDW-lt-4/out/23.pdb.gz	6	12	18	5	14	12	15	13	11	10	12	3	3.02172	13.9349	36.2943	0.2334
/home/second_hdd/sakuma/H6/dir_03p5Rg-lt-14VDW-lt-4/out/24.pdb.gz	6	13	5	13	14	15	15	12	17	10	11	3	3.76938	13.6537	21.7027	0.2353
/home/second_hdd/sakuma/H6/dir_03p5Rg-lt-14VDW-lt-4/out/25.pdb.gz	6	13	17	13	5	14	13	11	8	11	10	12	2.58801	13.8601	17.234	0.2378
/home/second_hdd/sakuma/H6/dir_03p5Rg-lt-14VDW-lt-4/out/26.pdb.gz	6	15	12	14	5	18	13	3	17	11	3	11	3.90105	13.7595	32.5618	0.2342
/home/second_hdd/sakuma/H6/dir_03p5Rg-lt-14VDW-lt-4/out/27.pdb.gz	6	13	14	15	17	5	12	10	11	3	9	14	1.97318	13.9846	29.7284	0.2385
/home/second_hdd/sakuma/H6/dir_03p5Rg-lt-14VDW-lt-4/out/28.pdb.gz	6	14	17	6	6	21	14	7	11	2	13	7	3.23896	13.9171	18.8997	0.2344
/home/second_hdd/sakuma/H6/dir_03p5Rg-lt-14VDW-lt-4/out/29.pdb.gz	6	12	12	6	21	10	13	14	11	8	11	8	2.65991	13.8929	15.9224	0.2384
/home/second_hdd/sakuma/H6/dir_03p5Rg-lt-14VDW-lt-4/out/2.pdb.gz	6	15	13	1	17	16	15	2	11	17	12	3	1.17532	13.776	39.7394	0.2334
/home/second_hdd/sakuma/H6/dir_03p5Rg-lt-14VDW-lt-4/out/30.pdb.gz	6	13	13	6	21	11	14	10	11	10	3	7	2.74555	13.79	14.95	0.2361
/home/second_hdd/sakuma/H6/dir_03p5Rg-lt-14VDW-lt-4/out/31.pdb.gz	6	13	15	6	16	11	15	12	11	16	6	3	3.41188	13.8815	25.1862	0.2377
/home/second_hdd/sakuma/H6/dir_03p5Rg-lt-14VDW-lt-4/out/32.pdb.gz	6	14	15	18	11	6	15	7	3	11	15	2	3.6375	13.9286	21.3527	0.2342
/home/second_hdd/sakuma/H6/dir_03p5Rg-lt-14VDW-lt-4/out/33.pdb.gz	6	13	18	16	11	6	13	10	11	8	3	10	3.64094	13.922	15.9767	0.2363
/home/second_hdd/sakuma/H6/dir_03p5Rg-lt-14VDW-lt-4/out/34.pdb.gz	6	13	11	17	6	17	13	11	3	11	10	11	0.178665	13.9666	12.667	0.2376
/home/second_hdd/sakuma/H6/dir_03p5Rg-lt-14VDW-lt-4/out/35.pdb.gz	6	13	12	16	17	6	13	10	6	6	11	8	2.70173	13.7705	17.1808	0.2348
/home/second_hdd/sakuma/H6/dir_03p5Rg-lt-14VDW-lt-4/out/36.pdb.gz	6	13	11	6	17	15	14	8	11	8	11	7	1.86053	13.9875	22.4856	0.2397
/home/second_hdd/sakuma/H6/dir_03p5Rg-lt-14VDW-lt-4/out/37.pdb.gz	6	14	11	6	17	17	15	7	11	10	3	2	3.7933	13.8013	22.888	0.2343
/home/second_hdd/sakuma/H6/dir_03p5Rg-lt-14VDW-lt-4/out/38.pdb.gz	6	13	19	15	6	12	14	10	14	2	2	7	1.75485	13.8567	30.9608	0.2377
/home/second_hdd/sakuma/H6/dir_03p5Rg-lt-14VDW-lt-4/out/39.pdb.gz	6	13	15	16	6	12	15	12	17	3	10	2	3.99265	13.9295	9.2761	0.2349
/home/second_hdd/sakuma/H6/dir_03p5Rg-lt-14VDW-lt-4/out/3.pdb.gz	6	15	14	20	3	11	11	2	12	11	13	17	3.895	13.9639	12.3911	0.2356
/home/second_hdd/sakuma/H6/dir_03p5Rg-lt-14VDW-lt-4/out/40.pdb.gz	6	13	6	16	15	13	13	11	6	16	3	10	2.78431	13.776	13.2316	0.2375
/home/second_hdd/sakuma/H6/dir_03p5Rg-lt-14VDW-lt-4/out/41.pdb.gz	6	13	16	15	13	6	13	10	7	10	11	10	1.37115	13.835	12.4561	0.2389
/home/second_hdd/sakuma/H6/dir_03p5Rg-lt-14VDW-lt-4/out/42.pdb.gz	6	13	17	15	13	6	15	10	11	3	8	1	2.54678	13.9571	22.6329	0.2389
/home/second_hdd/sakuma/H6/dir_03p5Rg-lt-14VDW-lt-4/out/43.pdb.gz	6	13	6	14	19	14	14	11	2	12	3	7	2.38546	13.9909	11.9183	0.2386
/home/second_hdd/sakuma/H6/dir_03p5Rg-lt-14VDW-lt-4/out/44.pdb.gz	6	15	15	15	14	6	15	2	8	11	7	3	1.29507	13.999	31.1488	0.2385
/home/second_hdd/sakuma/H6/dir_03p5Rg-lt-14VDW-lt-4/out/45.pdb.gz	6	12	14	15	17	6	15	13	11	3	7	0	3.24759	13.8349	24.7788	0.2374
/home/second_hdd/sakuma/H6/dir_03p5Rg-lt-14VDW-lt-4/out/46.pdb.gz	6	13	13	13	6	17	12	11	10	11	10	14	2.50914	13.6406	24.4094	0.2394
/home/second_hdd/sakuma/H6/dir_03p5Rg-lt-14VDW-lt-4/out/47.pdb.gz	6	13	17	6	15	13	15	9	11	8	3	2	3.27627	13.9993	21.5958	0.2363
/home/second_hdd/sakuma/H6/dir_03p5Rg-lt-14VDW-lt-4/out/48.pdb.gz	6	12	7	8	18	16	13	14	16	3	11	8	3.80738	13.756	16.4278	0.2387
/home/second_hdd/sakuma/H6/dir_03p5Rg-lt-14VDW-lt-4/out/49.pdb.gz	6	12	10	14	18	7	13	14	11	8	11	9	3.27931	13.7781	28.4795	0.2352
/home/second_hdd/sakuma/H6/dir_03p5Rg-lt-14VDW-lt-4/out/4.pdb.gz	6	13	17	13	3	18	13	11	7	3	13	11	3.4292	13.9557	8.98368	0.2345
/home/second_hdd/sakuma/H6/dir_03p5Rg-lt-14VDW-lt-4/out/50.pdb.gz	6	13	13	7	11	18	15	11	6	11	15	3	2.97694	13.8981	7.89173	0.2342
/home/second_hdd/sakuma/H6/dir_03p5Rg-lt-14VDW-lt-4/out/51.pdb.gz	6	13	7	13	12	18	13	11	11	13	3	11	2.85732	13.9968	17.4788	0.2378
/home/second_hdd/sakuma/H6/dir_03p5Rg-lt-14VDW-lt-4/out/52.pdb.gz	6	13	15	7	17	11	12	8	11	7	11	14	3.57159	13.9632	24.7573	0.24
/home/second_hdd/sakuma/H6/dir_03p5Rg-lt-14VDW-lt-4/out/53.pdb.gz	6	14	13	7	13	16	14	7	13	13	2	7	2.61205	13.9688	26.1655	0.2395
/home/second_hdd/sakuma/H6/dir_03p5Rg-lt-14VDW-lt-4/out/54.pdb.gz	6	14	16	14	13	7	13	7	10	11	6	11	3.60938	13.5012	29.2521	0.2364
/home/second_hdd/sakuma/H6/dir_03p5Rg-lt-14VDW-lt-4/out/55.pdb.gz	6	13	16	14	13	7	13	8	10	11	6	11	3.97204	13.4102	27.4507	0.2367
/home/second_hdd/sakuma/H6/dir_03p5Rg-lt-14VDW-lt-4/out/56.pdb.gz	6	13	16	14	13	7	13	9	10	11	6	11	3.60586	13.7461	34.3928	0.2339
/home/second_hdd/sakuma/H6/dir_03p5Rg-lt-14VDW-lt-4/out/57.pdb.gz	6	15	7	14	15	16	11	0	7	11	3	16	3.93769	13.7605	23.564	0.234
/home/second_hdd/sakuma/H6/dir_03p5Rg-lt-14VDW-lt-4/out/58.pdb.gz	6	13	8	14	17	8	12	12	17	9	11	13	3.74511	13.9932	26.4437	0.24
/home/second_hdd/sakuma/H6/dir_03p5Rg-lt-14VDW-lt-4/out/59.pdb.gz	6	13	8	8	14	17	13	8	11	17	9	11	3.72389	13.8662	22.3444	0.2347
/home/second_hdd/sakuma/H6/dir_03p5Rg-lt-14VDW-lt-4/out/5.pdb.gz	6	13	15	16	3	15	13	12	10	5	13	11	2.97002	13.9426	33.1784	0.2374
/home/second_hdd/sakuma/H6/dir_03p5Rg-lt-14VDW-lt-4/out/60.pdb.gz	6	13	12	8	19	9	14	8	11	15	8	5	1.2629	13.5027	29.907	0.2391
/home/second_hdd/sakuma/H6/dir_03p5Rg-lt-14VDW-lt-4/out/61.pdb.gz	6	12	10	13	18	8	15	14	11	9	12	1	2.49143	13.8112	29.0824	0.2395
/home/second_hdd/sakuma/H6/dir_03p5Rg-lt-14VDW-lt-4/out/62.pdb.gz	6	15	16	9	15	8	12	3	16	6	11	15	2.88472	13.5795	16.3165	0.2371
/home/second_hdd/sakuma/H6/dir_03p5Rg-lt-14VDW-lt-4/out/63.pdb.gz	6	15	10	17	8	12	12	0	14	11	15	14	3.75031	13.9829	28.8352	0.2393
/home/second_hdd/sakuma/H6/dir_03p5Rg-lt-14VDW-lt-4/out/64.pdb.gz	6	13	17	13	10	8	14	8	11	14	11	7	2.88202	13.9147	26.351	0.238
/home/second_hdd/sakuma/H6/dir_03p5Rg-lt-14VDW-lt-4/out/65.pdb.gz	6	15	10	15	8	16	11	3	13	13	3	16	3.6337	13.9025	12.1172	0.2388
/home/second_hdd/sakuma/H6/dir_03p5Rg-lt-14VDW-lt-4/out/66.pdb.gz	6	13	12	20	11	8	11	9	6	7	11	17	3.24381	13.7838	28.3311	0.2339
/home/second_hdd/sakuma/H6/dir_03p5Rg-lt-14VDW-lt-4/out/67.pdb.gz	6	13	13	11	8	17	13	12	11	11	12	11	3.42365	13.9793	20.5176	0.2392
/home/second_hdd/sakuma/H6/dir_03p5Rg-lt-14VDW-lt-4/out/68.pdb.gz	6	13	8	14	11	13	13	11	17	10	15	8	3.4413	13.962	25.7397	0.2371
/home/second_hdd/sakuma/H6/dir_03p5Rg-lt-14VDW-lt-4/out/69.pdb.gz	6	13	13	8	11	17	13	11	12	11	11	12	2.5939	13.6044	10.6387	0.2352
/home/second_hdd/sakuma/H6/dir_03p5Rg-lt-14VDW-lt-4/out/6.pdb.gz	6	12	20	5	4	16	13	14	11	16	17	12	2.14969	13.9789	22.7233	0.2375
/home/second_hdd/sakuma/H6/dir_03p5Rg-lt-14VDW-lt-4/out/70.pdb.gz	6	13	13	13	16	8	13	12	2	13	12	11	3.17574	13.9946	23.6588	0.24
/home/second_hdd/sakuma/H6/dir_03p5Rg-lt-14VDW-lt-4/out/71.pdb.gz	6	15	13	16	13	8	13	3	10	7	11	12	1.03375	13.8974	21.1295	0.24
/home/second_hdd/sakuma/H6/dir_03p5Rg-lt-14VDW-lt-4/out/72.pdb.gz	6	13	13	14	15	8	15	8	2	12	13	3	1.33559	13.9218	14.9828	0.2344
/home/second_hdd/sakuma/H6/dir_03p5Rg-lt-14VDW-lt-4/out/73.pdb.gz	6	15	14	15	8	13	13	2	12	13	3	8	1.28529	13.8192	19.3196	0.2339
/home/second_hdd/sakuma/H6/dir_03p5Rg-lt-14VDW-lt-4/out/74.pdb.gz	6	14	8	15	13	13	15	5	11	7	13	2	3.74531	13.841	17.5194	0.2358
/home/second_hdd/sakuma/H6/dir_03p5Rg-lt-14VDW-lt-4/out/75.pdb.gz	6	13	16	8	13	15	15	10	5	3	8	3	2.77888	13.9542	17.3082	0.2342
/home/second_hdd/sakuma/H6/dir_03p5Rg-lt-14VDW-lt-4/out/76.pdb.gz	6	13	8	12	13	16	14	11	17	12	2	7	3.10823	13.7799	26.8279	0.2338
/home/second_hdd/sakuma/H6/dir_03p5Rg-lt-14VDW-lt-4/out/77.pdb.gz	6	13	16	8	14	15	15	10	5	3	7	3	1.85414	13.9067	16.7867	0.2356
/home/second_hdd/sakuma/H6/dir_03p5Rg-lt-14VDW-lt-4/out/78.pdb.gz	6	15	13	20	9	10	12	3	6	7	5	13	0.826991	13.8569	18.1689	0.2333
/home/second_hdd/sakuma/H6/dir_03p5Rg-lt-14VDW-lt-4/out/79.pdb.gz	6	15	13	19	9	10	12	3	6	8	5	13	1.22684	13.9887	18.8382	0.2385
/home/second_hdd/sakuma/H6/dir_03p5Rg-lt-14VDW-lt-4/out/7.pdb.gz	6	12	19	9	4	17	15	15	8	5	14	3	1.95132	13.9969	38.774	0.2351
/home/second_hdd/sakuma/H6/dir_03p5Rg-lt-14VDW-lt-4/out/80.pdb.gz	6	13	11	9	17	13	14	10	15	10	3	7	3.37173	13.7429	36.255	0.2353
/home/second_hdd/sakuma/H6/dir_03p5Rg-lt-14VDW-lt-4/out/81.pdb.gz	6	12	9	17	11	14	15	15	8	11	3	2	3.03981	13.9821	28.0857	0.2398
/home/second_hdd/sakuma/H6/dir_03p5Rg-lt-14VDW-lt-4/out/82.pdb.gz	6	15	11	15	16	9	14	0	11	3	8	5	3.65976	13.988	23.2082	0.2368
/home/second_hdd/sakuma/H6/dir_03p5Rg-lt-14VDW-lt-4/out/83.pdb.gz	6	15	9	17	13	12	12	1	14	3	6	14	3.57647	13.8401	20.1307	0.234
/home/second_hdd/sakuma/H6/dir_03p5Rg-lt-14VDW-lt-4/out/84.pdb.gz	6	13	18	10	12	10	14	10	3	13	12	6	0.705125	13.9993	13.5637	0.2374
/home/second_hdd/sakuma/H6/dir_03p5Rg-lt-14VDW-lt-4/out/85.pdb.gz	6	15	14	10	14	11	13	2	3	16	11	11	2.58846	13.9476	16.0258	0.2373
/home/second_hdd/sakuma/H6/dir_03p5Rg-lt-14VDW-lt-4/out/86.pdb.gz	6	13	10	11	15	14	13	8	2	15	10	11	2.78861	13.992	31.8754	0.2395
/home/second_hdd/sakuma/H6/dir_03p5Rg-lt-14VDW-lt-4/out/87.pdb.gz	6	13	10	11	15	14	12	9	3	13	11	14	2.82151	13.9042	8.59631	0.2396
/home/second_hdd/sakuma/H6/dir_03p5Rg-lt-14VDW-lt-4/out/88.pdb.gz	6	12	14	10	16	11	13	15	2	11	8	11	1.40886	13.6504	22.7081	0.2348
/home/second_hdd/sakuma/H6/dir_03p5Rg-lt-14VDW-lt-4/out/89.pdb.gz	6	15	16	11	10	14	14	2	7	3	13	7	3.76546	13.5066	9.76001	0.2345
/home/second_hdd/sakuma/H6/dir_03p5Rg-lt-14VDW-lt-4/out/8.pdb.gz	6	15	4	17	19	10	12	3	11	13	3	14	3.34519	13.8735	30.0602	0.239
/home/second_hdd/sakuma/H6/dir_03p5Rg-lt-14VDW-lt-4/out/90.pdb.gz	6	12	14	10	17	11	13	15	2	11	7	11	0.528655	13.8173	21.5734	0.2365
/home/second_hdd/sakuma/H6/dir_03p5Rg-lt-14VDW-lt-4/out/91.pdb.gz	6	13	10	11	18	15	13	12	6	3	3	12	3.34295	13.6741	17.851	0.2383
/home/second_hdd/sakuma/H6/dir_03p5Rg-lt-14VDW-lt-4/out/92.pdb.gz	6	15	11	15	10	17	13	3	12	3	2	11	3.61742	13.9355	11.8716	0.2341
/home/second_hdd/sakuma/H6/dir_03p5Rg-lt-14VDW-lt-4/out/93.pdb.gz	6	13	14	10	12	12	14	12	13	13	5	7	3.29043	13.9851	21.548	0.2347
/home/second_hdd/sakuma/H6/dir_03p5Rg-lt-14VDW-lt-4/out/94.pdb.gz	6	12	16	13	12	10	13	14	2	6	14	11	3.73231	13.9867	29.3217	0.2371
/home/second_hdd/sakuma/H6/dir_03p5Rg-lt-14VDW-lt-4/out/95.pdb.gz	6	13	10	13	14	17	12	11	2	6	3	14	3.82572	13.5906	4.62195	0.2348
/home/second_hdd/sakuma/H6/dir_03p5Rg-lt-14VDW-lt-4/out/96.pdb.gz	6	13	13	13	10	12	13	10	11	14	11	12	2.72649	13.9442	32.9194	0.2378
/home/second_hdd/sakuma/H6/dir_03p5Rg-lt-14VDW-lt-4/out/97.pdb.gz	6	14	12	10	13	18	13	7	2	3	8	11	2.12301	13.4832	33.7612	0.2349
/home/second_hdd/sakuma/H6/dir_03p5Rg-lt-14VDW-lt-4/out/98.pdb.gz	6	13	12	10	13	18	13	8	2	3	8	11	2.48566	13.4172	34.3672	0.2362
/home/second_hdd/sakuma/H6/dir_03p5Rg-lt-14VDW-lt-4/out/99.pdb.gz	6	15	11	11	11	17	13	2	8	11	7	11	2.21039	13.9504	40.3655	0.2373
/home/second_hdd/sakuma/H6/dir_03p5Rg-lt-14VDW-lt-4/out/9.pdb.gz	6	13	11	4	15	18	13	11	5	14	13	11	3.99514	13.9182	31.1006	0.237
/home/second_hdd/sakuma/H6/dir_03p6Rg-lt-14VDW-lt-4/out/0.pdb.gz	6	12	20	13	15	2	12	14	13	10	2	13	0.907681	13.9742	19.6392	0.2461
/home/second_hdd/sakuma/H6/dir_03p6Rg-lt-14VDW-lt-4/out/100.pdb.gz	6	15	9	18	11	14	15	3	13	3	3	2	2.92363	13.9865	19.7638	0.2465
/home/second_hdd/sakuma/H6/dir_03p6Rg-lt-14VDW-lt-4/out/101.pdb.gz	6	15	11	9	11	17	13	2	15	2	17	11	3.86687	13.7344	33.9454	0.2441
/home/second_hdd/sakuma/H6/dir_03p6Rg-lt-14VDW-lt-4/out/102.pdb.gz	6	13	13	14	16	9	14	11	6	3	8	5	3.77673	13.5318	9.11923	0.2449
/home/second_hdd/sakuma/H6/dir_03p6Rg-lt-14VDW-lt-4/out/103.pdb.gz	6	11	14	9	14	15	13	16	3	6	12	11	3.56897	13.8429	37.8397	0.2448
/home/second_hdd/sakuma/H6/dir_03p6Rg-lt-14VDW-lt-4/out/104.pdb.gz	6	13	10	17	14	10	12	9	15	6	3	14	2.15154	13.7692	17.3303	0.2449
/home/second_hdd/sakuma/H6/dir_03p6Rg-lt-14VDW-lt-4/out/105.pdb.gz	6	12	17	10	16	10	12	15	9	3	3	14	2.52904	13.979	18.4409	0.2405
/home/second_hdd/sakuma/H6/dir_03p6Rg-lt-14VDW-lt-4/out/106.pdb.gz	6	15	15	11	10	14	14	2	8	3	13	7	3.98871	13.2994	9.12451	0.241
/home/second_hdd/sakuma/H6/dir_03p6Rg-lt-14VDW-lt-4/out/107.pdb.gz	6	13	10	12	10	15	13	10	15	14	11	12	3.22387	13.3637	25.945	0.2453
/home/second_hdd/sakuma/H6/dir_03p6Rg-lt-14VDW-lt-4/out/108.pdb.gz	6	13	15	10	11	11	14	10	14	11	14	5	3.31234	13.6695	36.7599	0.2446
/home/second_hdd/sakuma/H6/dir_03p6Rg-lt-14VDW-lt-4/out/109.pdb.gz	6	15	16	14	10	11	13	3	6	3	14	11	2.2148	13.9113	19.5263	0.2445
/home/second_hdd/sakuma/H6/dir_03p6Rg-lt-14VDW-lt-4/out/10.pdb.gz	6	12	19	9	4	17	13	15	8	5	14	11	1.91735	13.9341	35.8576	0.2438
/home/second_hdd/sakuma/H6/dir_03p6Rg-lt-14VDW-lt-4/out/110.pdb.gz	6	13	13	15	10	10	11	11	10	14	11	16	3.93308	13.7242	12.1366	0.2408
/home/second_hdd/sakuma/H6/dir_03p6Rg-lt-14VDW-lt-4/out/111.pdb.gz	6	14	10	11	16	13	13	5	7	3	17	12	3.8614	13.9334	13.1252	0.2446
/home/second_hdd/sakuma/H6/dir_03p6Rg-lt-14VDW-lt-4/out/112.pdb.gz	6	14	13	10	16	11	15	6	6	11	8	3	3.92103	13.4947	36.6663	0.2454
/home/second_hdd/sakuma/H6/dir_03p6Rg-lt-14VDW-lt-4/out/113.pdb.gz	6	14	13	10	17	11	15	6	6	11	7	3	3.46076	13.641	36.1165	0.2457
/home/second_hdd/sakuma/H6/dir_03p6Rg-lt-14VDW-lt-4/out/114.pdb.gz	6	13	13	10	18	11	12	11	3	13	3	15	3.86402	13.8809	16.8076	0.2445
/home/second_hdd/sakuma/H6/dir_03p6Rg-lt-14VDW-lt-4/out/115.pdb.gz	6	14	13	10	12	16	15	6	9	3	9	2	2.92607	13.8179	32.4047	0.2448
/home/second_hdd/sakuma/H6/dir_03p6Rg-lt-14VDW-lt-4/out/116.pdb.gz	6	15	10	14	13	15	13	3	14	3	2	8	2.46524	13.5772	30.9648	0.2454
/home/second_hdd/sakuma/H6/dir_03p6Rg-lt-14VDW-lt-4/out/117.pdb.gz	6	12	17	13	14	10	12	13	2	6	3	14	3.74546	13.8705	13.9111	0.2427
/home/second_hdd/sakuma/H6/dir_03p6Rg-lt-14VDW-lt-4/out/118.pdb.gz	6	13	13	13	10	12	12	10	11	14	11	14	2.99136	13.8872	20.2665	0.246
/home/second_hdd/sakuma/H6/dir_03p6Rg-lt-14VDW-lt-4/out/119.pdb.gz	6	13	17	12	11	11	13	11	12	11	3	12	3.22129	13.4728	25.788	0.2417
/home/second_hdd/sakuma/H6/dir_03p6Rg-lt-14VDW-lt-4/out/11.pdb.gz	6	13	16	16	9	4	13	9	17	11	16	11	3.89818	13.9772	31.408	0.2421
/home/second_hdd/sakuma/H6/dir_03p6Rg-lt-14VDW-lt-4/out/120.pdb.gz	6	11	12	11	12	14	12	17	11	11	12	14	3.91273	13.8758	23.3742	0.242
/home/second_hdd/sakuma/H6/dir_03p6Rg-lt-14VDW-lt-4/out/121.pdb.gz	6	15	11	12	15	12	13	3	8	5	12	11	1.56186	13.9343	16.4967	0.243
/home/second_hdd/sakuma/H6/dir_03p6Rg-lt-14VDW-lt-4/out/122.pdb.gz	6	13	12	15	11	14	14	10	6	10	3	7	0.593868	13.898	31.6118	0.2419
/home/second_hdd/sakuma/H6/dir_03p6Rg-lt-14VDW-lt-4/out/123.pdb.gz	6	13	18	11	12	11	14	12	3	3	14	5	3.00344	13.9	24.3248	0.2465
/home/second_hdd/sakuma/H6/dir_03p6Rg-lt-14VDW-lt-4/out/124.pdb.gz	6	13	17	11	14	12	12	10	3	3	6	14	3.19661	13.8181	30.5719	0.2421
/home/second_hdd/sakuma/H6/dir_03p6Rg-lt-14VDW-lt-4/out/125.pdb.gz	6	12	14	11	13	16	14	13	7	3	2	7	3.07126	13.5643	23.7348	0.2427
/home/second_hdd/sakuma/H6/dir_03p6Rg-lt-14VDW-lt-4/out/126.pdb.gz	6	13	12	12	13	12	12	11	17	12	2	14	3.96234	13.9664	31.6392	0.2437
/home/second_hdd/sakuma/H6/dir_03p6Rg-lt-14VDW-lt-4/out/12.pdb.gz	6	14	19	11	4	13	13	6	8	11	17	10	2.42138	13.7295	7.86098	0.2456
/home/second_hdd/sakuma/H6/dir_03p6Rg-lt-14VDW-lt-4/out/13.pdb.gz	6	13	4	14	11	16	14	11	17	16	11	7	3.78236	13.8794	25.5144	0.2443
/home/second_hdd/sakuma/H6/dir_03p6Rg-lt-14VDW-lt-4/out/14.pdb.gz	6	13	11	4	14	18	13	8	11	17	8	11	2.60447	13.9922	20.4325	0.2433
/home/second_hdd/sakuma/H6/dir_03p6Rg-lt-14VDW-lt-4/out/15.pdb.gz	6	13	12	13	20	4	11	11	12	10	11	17	2.61916	13.9977	31.9466	0.2458
/home/second_hdd/sakuma/H6/dir_03p6Rg-lt-14VDW-lt-4/out/16.pdb.gz	6	13	4	16	14	13	15	11	17	12	9	2	2.91292	13.8675	24.196	0.2435
/home/second_hdd/sakuma/H6/dir_03p6Rg-lt-14VDW-lt-4/out/17.pdb.gz	6	13	4	15	15	13	15	11	17	8	11	2	3.36265	13.7584	30.1276	0.2459
/home/second_hdd/sakuma/H6/dir_03p6Rg-lt-14VDW-lt-4/out/18.pdb.gz	6	13	14	17	4	13	15	12	6	11	17	3	3.12468	13.8885	23.2542	0.2436
/home/second_hdd/sakuma/H6/dir_03p6Rg-lt-14VDW-lt-4/out/19.pdb.gz	6	15	19	14	4	12	13	3	3	11	17	11	3.09911	13.9813	26.6433	0.2426
/home/second_hdd/sakuma/H6/dir_03p6Rg-lt-14VDW-lt-4/out/1.pdb.gz	6	13	13	2	16	19	13	12	2	13	12	11	1.00163	13.8306	14.4989	0.24
/home/second_hdd/sakuma/H6/dir_03p6Rg-lt-14VDW-lt-4/out/20.pdb.gz	6	14	15	4	16	12	15	7	11	17	12	3	3.00127	13.3685	21.9617	0.2406
/home/second_hdd/sakuma/H6/dir_03p6Rg-lt-14VDW-lt-4/out/21.pdb.gz	6	15	18	14	4	13	15	3	3	11	17	3	3.21095	13.3978	23.8056	0.2405
/home/second_hdd/sakuma/H6/dir_03p6Rg-lt-14VDW-lt-4/out/22.pdb.gz	6	13	16	12	14	4	15	12	17	11	14	2	3.93391	13.7937	12.452	0.2407
/home/second_hdd/sakuma/H6/dir_03p6Rg-lt-14VDW-lt-4/out/23.pdb.gz	6	15	14	14	4	17	15	3	3	11	17	3	2.98794	13.5419	14.3523	0.2438
/home/second_hdd/sakuma/H6/dir_03p6Rg-lt-14VDW-lt-4/out/24.pdb.gz	6	15	10	18	16	5	13	3	13	14	2	10	3.64208	13.9831	26.62	0.2445
/home/second_hdd/sakuma/H6/dir_03p6Rg-lt-14VDW-lt-4/out/25.pdb.gz	6	11	5	11	13	19	13	17	12	11	13	11	3.73386	13.9201	28.8485	0.246
/home/second_hdd/sakuma/H6/dir_03p6Rg-lt-14VDW-lt-4/out/26.pdb.gz	6	13	11	18	5	15	14	10	10	11	10	7	3.20168	13.5695	30.5161	0.2449
/home/second_hdd/sakuma/H6/dir_03p6Rg-lt-14VDW-lt-4/out/27.pdb.gz	6	12	11	12	5	20	12	14	13	11	10	13	3.63682	13.9599	23.6595	0.2458
/home/second_hdd/sakuma/H6/dir_03p6Rg-lt-14VDW-lt-4/out/28.pdb.gz	6	13	17	5	10	17	15	12	9	5	13	2	3.56233	13.9864	15.4309	0.2453
/home/second_hdd/sakuma/H6/dir_03p6Rg-lt-14VDW-lt-4/out/29.pdb.gz	6	13	5	12	15	17	13	9	5	14	9	11	1.95076	13.9826	41.259	0.2407
/home/second_hdd/sakuma/H6/dir_03p6Rg-lt-14VDW-lt-4/out/2.pdb.gz	6	12	17	3	10	17	13	14	11	13	14	11	3.78797	13.5036	14.8861	0.2404
/home/second_hdd/sakuma/H6/dir_03p6Rg-lt-14VDW-lt-4/out/30.pdb.gz	6	14	13	5	16	12	15	7	11	17	13	3	2.91061	13.8883	25.9566	0.2449
/home/second_hdd/sakuma/H6/dir_03p6Rg-lt-14VDW-lt-4/out/31.pdb.gz	6	13	13	5	16	12	15	8	11	17	13	3	2.50168	13.8722	25.5449	0.2436
/home/second_hdd/sakuma/H6/dir_03p6Rg-lt-14VDW-lt-4/out/32.pdb.gz	6	15	5	13	14	15	13	1	17	10	11	11	3.98023	13.9876	42.6423	0.2429
/home/second_hdd/sakuma/H6/dir_03p6Rg-lt-14VDW-lt-4/out/33.pdb.gz	6	15	13	14	5	18	13	3	16	2	6	11	2.49079	13.7577	12.6812	0.2462
/home/second_hdd/sakuma/H6/dir_03p6Rg-lt-14VDW-lt-4/out/34.pdb.gz	6	12	15	12	5	16	14	14	13	11	10	6	2.75913	13.9983	25.5144	0.2439
/home/second_hdd/sakuma/H6/dir_03p6Rg-lt-14VDW-lt-4/out/35.pdb.gz	6	13	6	16	8	17	12	11	6	16	15	14	2.70064	13.9392	8.38293	0.2415
/home/second_hdd/sakuma/H6/dir_03p6Rg-lt-14VDW-lt-4/out/36.pdb.gz	6	13	6	17	17	8	13	11	2	17	13	11	3.97432	13.7034	5.00751	0.2454
/home/second_hdd/sakuma/H6/dir_03p6Rg-lt-14VDW-lt-4/out/37.pdb.gz	6	12	6	9	11	21	13	13	16	2	17	11	3.75569	13.9584	34.5369	0.2431
/home/second_hdd/sakuma/H6/dir_03p6Rg-lt-14VDW-lt-4/out/38.pdb.gz	6	12	14	9	6	17	13	14	17	15	9	11	3.90834	13.8681	12.9024	0.2442
/home/second_hdd/sakuma/H6/dir_03p6Rg-lt-14VDW-lt-4/out/39.pdb.gz	6	13	19	12	6	14	13	12	12	11	2	12	3.42277	13.9801	25.3452	0.2418
/home/second_hdd/sakuma/H6/dir_03p6Rg-lt-14VDW-lt-4/out/3.pdb.gz	6	15	14	20	3	11	13	2	12	11	13	8	1.83526	13.9283	25.7418	0.242
/home/second_hdd/sakuma/H6/dir_03p6Rg-lt-14VDW-lt-4/out/40.pdb.gz	6	13	12	6	14	19	13	12	11	2	12	12	3.58142	13.4808	25.8521	0.2406
/home/second_hdd/sakuma/H6/dir_03p6Rg-lt-14VDW-lt-4/out/41.pdb.gz	6	13	6	11	22	11	15	11	2	17	7	3	3.82831	13.9958	12.784	0.2458
/home/second_hdd/sakuma/H6/dir_03p6Rg-lt-14VDW-lt-4/out/42.pdb.gz	6	13	12	12	6	17	13	10	17	11	10	11	3.86133	13.7076	30.0135	0.2411
/home/second_hdd/sakuma/H6/dir_03p6Rg-lt-14VDW-lt-4/out/43.pdb.gz	6	12	18	13	14	6	14	13	3	6	15	6	3.47056	13.8991	3.87604	0.2427
/home/second_hdd/sakuma/H6/dir_03p6Rg-lt-14VDW-lt-4/out/44.pdb.gz	6	12	16	13	6	14	13	15	10	11	10	12	3.23051	13.7141	20.7741	0.2439
/home/second_hdd/sakuma/H6/dir_03p6Rg-lt-14VDW-lt-4/out/45.pdb.gz	6	12	16	6	14	15	13	13	11	2	12	12	3.07736	13.7174	21.1121	0.2435
/home/second_hdd/sakuma/H6/dir_03p6Rg-lt-14VDW-lt-4/out/46.pdb.gz	6	13	16	13	6	14	14	12	17	11	2	7	3.79646	13.9016	32.4442	0.2451
/home/second_hdd/sakuma/H6/dir_03p6Rg-lt-14VDW-lt-4/out/47.pdb.gz	6	13	8	14	18	7	13	11	17	8	11	9	3.41143	13.9088	28.4873	0.2416
/home/second_hdd/sakuma/H6/dir_03p6Rg-lt-14VDW-lt-4/out/48.pdb.gz	6	15	14	8	20	7	15	3	11	17	3	3	3.81364	13.8366	33.1905	0.2465
/home/second_hdd/sakuma/H6/dir_03p6Rg-lt-14VDW-lt-4/out/49.pdb.gz	6	13	15	9	7	17	13	12	11	5	16	11	2.09757	13.7692	22.1329	0.2461
/home/second_hdd/sakuma/H6/dir_03p6Rg-lt-14VDW-lt-4/out/4.pdb.gz	6	14	11	16	3	18	14	5	8	11	13	7	0.551637	13.9983	13.7479	0.2444
/home/second_hdd/sakuma/H6/dir_03p6Rg-lt-14VDW-lt-4/out/50.pdb.gz	6	13	7	18	13	10	13	9	10	11	14	11	2.63178	13.9394	15.1645	0.2465
/home/second_hdd/sakuma/H6/dir_03p6Rg-lt-14VDW-lt-4/out/51.pdb.gz	6	13	15	7	18	10	15	10	6	11	11	2	3.43823	13.9939	20.356	0.2411
/home/second_hdd/sakuma/H6/dir_03p6Rg-lt-14VDW-lt-4/out/52.pdb.gz	6	13	7	15	11	17	13	11	11	11	7	11	2.15628	13.6438	17.8978	0.2419
/home/second_hdd/sakuma/H6/dir_03p6Rg-lt-14VDW-lt-4/out/53.pdb.gz	6	15	12	15	14	7	12	3	15	10	11	13	2.58098	13.886	12.7664	0.244
/home/second_hdd/sakuma/H6/dir_03p6Rg-lt-14VDW-lt-4/out/54.pdb.gz	6	15	14	15	12	7	12	3	7	17	11	14	3.98949	13.5436	23.7758	0.2453
/home/second_hdd/sakuma/H6/dir_03p6Rg-lt-14VDW-lt-4/out/55.pdb.gz	6	13	13	7	13	16	14	8	13	13	2	7	2.39337	13.8891	25.0779	0.2446
/home/second_hdd/sakuma/H6/dir_03p6Rg-lt-14VDW-lt-4/out/56.pdb.gz	6	15	14	13	15	7	13	3	13	10	6	11	2.30919	13.9681	31.7325	0.2408
/home/second_hdd/sakuma/H6/dir_03p6Rg-lt-14VDW-lt-4/out/57.pdb.gz	6	13	8	16	8	17	13	11	17	12	3	8	3.46205	13.9654	14.7755	0.2404
/home/second_hdd/sakuma/H6/dir_03p6Rg-lt-14VDW-lt-4/out/58.pdb.gz	6	12	15	8	16	8	15	14	11	17	12	3	3.11914	13.8719	24.5914	0.2409
/home/second_hdd/sakuma/H6/dir_03p6Rg-lt-14VDW-lt-4/out/59.pdb.gz	6	13	8	15	16	8	15	11	12	17	12	3	3.86847	13.7741	20.4576	0.2424
/home/second_hdd/sakuma/H6/dir_03p6Rg-lt-14VDW-lt-4/out/5.pdb.gz	6	14	12	16	3	18	13	5	7	11	13	12	3.33513	13.9366	15.9633	0.2427
/home/second_hdd/sakuma/H6/dir_03p6Rg-lt-14VDW-lt-4/out/60.pdb.gz	6	12	8	17	8	18	13	13	3	8	10	11	3.61512	13.9653	25.9766	0.2429
/home/second_hdd/sakuma/H6/dir_03p6Rg-lt-14VDW-lt-4/out/61.pdb.gz	6	14	12	8	19	9	14	7	11	15	8	5	1.02272	13.5893	30.0314	0.2436
/home/second_hdd/sakuma/H6/dir_03p6Rg-lt-14VDW-lt-4/out/62.pdb.gz	6	12	17	13	9	8	14	14	11	14	13	5	3.99167	13.9487	25.823	0.2411
/home/second_hdd/sakuma/H6/dir_03p6Rg-lt-14VDW-lt-4/out/63.pdb.gz	6	14	9	14	17	8	13	7	10	11	13	11	1.00475	13.9591	29.7023	0.2411
/home/second_hdd/sakuma/H6/dir_03p6Rg-lt-14VDW-lt-4/out/64.pdb.gz	6	13	9	14	17	8	13	8	10	11	13	11	2.39578	13.8836	28.1744	0.2441
/home/second_hdd/sakuma/H6/dir_03p6Rg-lt-14VDW-lt-4/out/65.pdb.gz	6	15	9	14	8	18	13	1	14	13	3	11	0.486048	13.8827	32.4998	0.2407
/home/second_hdd/sakuma/H6/dir_03p6Rg-lt-14VDW-lt-4/out/66.pdb.gz	6	11	15	9	8	19	15	17	7	5	11	3	3.85109	13.9286	12.5941	0.2457
/home/second_hdd/sakuma/H6/dir_03p6Rg-lt-14VDW-lt-4/out/67.pdb.gz	6	15	10	18	8	12	12	1	12	11	15	14	1.70716	13.8945	19.0186	0.2405
/home/second_hdd/sakuma/H6/dir_03p6Rg-lt-14VDW-lt-4/out/68.pdb.gz	6	13	8	10	11	18	13	11	17	10	10	12	3.58893	13.5251	29.6926	0.2405
/home/second_hdd/sakuma/H6/dir_03p6Rg-lt-14VDW-lt-4/out/69.pdb.gz	6	14	17	13	10	8	14	7	11	14	11	7	2.74897	13.9666	26.664	0.2426
/home/second_hdd/sakuma/H6/dir_03p6Rg-lt-14VDW-lt-4/out/6.pdb.gz	6	15	14	20	3	13	12	2	12	11	6	14	2.80635	13.8079	16.4954	0.2432
/home/second_hdd/sakuma/H6/dir_03p6Rg-lt-14VDW-lt-4/out/70.pdb.gz	6	13	9	8	12	19	14	10	5	11	17	7	3.92303	13.7952	36.4279	0.2419
/home/second_hdd/sakuma/H6/dir_03p6Rg-lt-14VDW-lt-4/out/71.pdb.gz	6	13	9	8	12	19	12	10	5	11	17	14	3.94278	13.9789	29.2303	0.2464
/home/second_hdd/sakuma/H6/dir_03p6Rg-lt-14VDW-lt-4/out/72.pdb.gz	6	13	12	11	17	8	13	12	11	11	14	9	3.53041	13.828	23.5238	0.2403
/home/second_hdd/sakuma/H6/dir_03p6Rg-lt-14VDW-lt-4/out/73.pdb.gz	6	14	11	19	12	8	13	5	8	13	3	10	2.96727	13.9568	24.6737	0.2419
/home/second_hdd/sakuma/H6/dir_03p6Rg-lt-14VDW-lt-4/out/74.pdb.gz	6	15	12	19	11	8	15	3	15	8	3	3	2.73209	13.858	12.8978	0.244
/home/second_hdd/sakuma/H6/dir_03p6Rg-lt-14VDW-lt-4/out/75.pdb.gz	6	13	17	11	8	13	13	9	11	11	12	10	1.35266	13.6387	26.1044	0.2422
/home/second_hdd/sakuma/H6/dir_03p6Rg-lt-14VDW-lt-4/out/76.pdb.gz	6	14	8	11	15	14	13	6	5	10	16	11	3.30218	13.6872	10.7138	0.2452
/home/second_hdd/sakuma/H6/dir_03p6Rg-lt-14VDW-lt-4/out/77.pdb.gz	6	13	17	14	8	10	13	8	11	12	11	8	3.76279	13.7821	26.9561	0.2422
/home/second_hdd/sakuma/H6/dir_03p6Rg-lt-14VDW-lt-4/out/78.pdb.gz	6	12	18	10	17	8	13	14	3	2	11	12	3.27234	13.9581	24.9564	0.2416
/home/second_hdd/sakuma/H6/dir_03p6Rg-lt-14VDW-lt-4/out/79.pdb.gz	6	13	16	11	8	12	14	12	11	11	17	6	3.3044	13.4921	14.2135	0.2409
/home/second_hdd/sakuma/H6/dir_03p6Rg-lt-14VDW-lt-4/out/7.pdb.gz	6	13	16	13	3	18	13	10	2	11	13	11	3.4495	13.821	11.4307	0.2436
/home/second_hdd/sakuma/H6/dir_03p6Rg-lt-14VDW-lt-4/out/80.pdb.gz	6	13	12	19	11	8	15	11	17	7	3	1	3.8437	13.9791	18.7979	0.2461
/home/second_hdd/sakuma/H6/dir_03p6Rg-lt-14VDW-lt-4/out/81.pdb.gz	6	14	11	17	8	15	14	6	17	3	3	7	3.89425	13.9649	28.9894	0.2441
/home/second_hdd/sakuma/H6/dir_03p6Rg-lt-14VDW-lt-4/out/82.pdb.gz	6	15	12	15	8	13	14	3	10	13	11	7	3.92834	13.6686	27.84	0.2424
/home/second_hdd/sakuma/H6/dir_03p6Rg-lt-14VDW-lt-4/out/83.pdb.gz	6	12	17	12	18	8	15	14	3	3	3	3	2.11003	13.7829	18.7301	0.244
/home/second_hdd/sakuma/H6/dir_03p6Rg-lt-14VDW-lt-4/out/84.pdb.gz	6	14	8	14	13	13	15	5	11	8	13	2	1.00502	13.7685	18.5237	0.2409
/home/second_hdd/sakuma/H6/dir_03p6Rg-lt-14VDW-lt-4/out/85.pdb.gz	6	14	13	8	13	16	15	6	2	9	13	3	2.27077	13.8956	26.3855	0.2439
/home/second_hdd/sakuma/H6/dir_03p6Rg-lt-14VDW-lt-4/out/86.pdb.gz	6	13	13	13	17	8	14	11	13	6	2	5	0.859603	13.9767	19.5226	0.2458
/home/second_hdd/sakuma/H6/dir_03p6Rg-lt-14VDW-lt-4/out/87.pdb.gz	6	12	15	8	13	14	13	14	13	11	2	12	3.8917	13.7106	12.1529	0.241
/home/second_hdd/sakuma/H6/dir_03p6Rg-lt-14VDW-lt-4/out/88.pdb.gz	6	15	14	13	8	15	12	2	11	13	3	13	1.64032	13.9858	34.5525	0.2461
/home/second_hdd/sakuma/H6/dir_03p6Rg-lt-14VDW-lt-4/out/89.pdb.gz	6	13	16	12	8	13	11	11	14	5	11	16	2.21274	13.8908	27.5114	0.2466
/home/second_hdd/sakuma/H6/dir_03p6Rg-lt-14VDW-lt-4/out/8.pdb.gz	6	12	13	3	12	19	14	14	5	13	17	7	3.78248	13.9857	32.6389	0.2446
/home/second_hdd/sakuma/H6/dir_03p6Rg-lt-14VDW-lt-4/out/90.pdb.gz	6	13	8	16	13	12	12	11	17	12	2	13	3.08705	13.4705	30.9714	0.2461
/home/second_hdd/sakuma/H6/dir_03p6Rg-lt-14VDW-lt-4/out/91.pdb.gz	6	13	14	13	8	14	13	12	2	11	17	8	3.43674	13.7912	19.155	0.244
/home/second_hdd/sakuma/H6/dir_03p6Rg-lt-14VDW-lt-4/out/92.pdb.gz	6	13	14	15	14	8	14	10	11	3	8	5	1.69161	13.6891	23.9448	0.2443
/home/second_hdd/sakuma/H6/dir_03p6Rg-lt-14VDW-lt-4/out/93.pdb.gz	6	15	8	14	15	14	14	3	11	11	3	7	3.70009	13.8223	10.5314	0.2432
/home/second_hdd/sakuma/H6/dir_03p6Rg-lt-14VDW-lt-4/out/94.pdb.gz	6	15	9	15	9	15	13	3	9	16	6	11	3.35871	13.8399	13.6088	0.2401
/home/second_hdd/sakuma/H6/dir_03p6Rg-lt-14VDW-lt-4/out/95.pdb.gz	6	13	17	10	15	9	14	12	11	2	8	5	2.14831	13.9936	20.6817	0.2461
/home/second_hdd/sakuma/H6/dir_03p6Rg-lt-14VDW-lt-4/out/96.pdb.gz	6	15	9	13	17	10	15	1	17	12	2	3	3.88044	13.9951	12.9862	0.2427
/home/second_hdd/sakuma/H6/dir_03p6Rg-lt-14VDW-lt-4/out/97.pdb.gz	6	15	9	14	14	11	13	3	9	15	11	8	3.91519	13.6919	33.8263	0.2441
/home/second_hdd/sakuma/H6/dir_03p6Rg-lt-14VDW-lt-4/out/98.pdb.gz	6	13	15	9	11	15	14	11	12	6	11	7	2.40289	13.9441	29.4583	0.2439
/home/second_hdd/sakuma/H6/dir_03p6Rg-lt-14VDW-lt-4/out/99.pdb.gz	6	13	15	15	9	11	13	8	11	12	6	11	2.76554	13.9187	32.7781	0.2425
/home/second_hdd/sakuma/H6/dir_03p6Rg-lt-14VDW-lt-4/out/9.pdb.gz	6	12	18	15	17	3	15	15	3	12	3	2	2.83112	13.9832	20.0008	0.2421
/home/second_hdd/sakuma/H6/dir_03p7Rg-lt-14VDW-lt-4/out/0.pdb.gz	6	13	13	12	21	1	15	8	13	15	11	3	2.62303	13.9509	28.1316	0.248
/home/second_hdd/sakuma/H6/dir_03p7Rg-lt-14VDW-lt-4/out/100.pdb.gz	6	12	10	14	18	7	12	14	11	8	11	14	3.37848	13.4139	28.5197	0.2524
/home/second_hdd/sakuma/H6/dir_03p7Rg-lt-14VDW-lt-4/out/101.pdb.gz	6	13	7	18	15	10	13	11	7	12	11	8	3.64602	13.6805	21.9756	0.2509
/home/second_hdd/sakuma/H6/dir_03p7Rg-lt-14VDW-lt-4/out/102.pdb.gz	6	13	7	10	18	16	11	11	7	15	3	16	3.52215	13.7553	14.114	0.2521
/home/second_hdd/sakuma/H6/dir_03p7Rg-lt-14VDW-lt-4/out/103.pdb.gz	6	15	18	10	18	7	15	3	3	9	3	3	2.23568	13.779	32.9019	0.2507
/home/second_hdd/sakuma/H6/dir_03p7Rg-lt-14VDW-lt-4/out/104.pdb.gz	6	14	7	11	19	13	12	5	10	10	7	13	3.80744	13.7485	23.4131	0.2523
/home/second_hdd/sakuma/H6/dir_03p7Rg-lt-14VDW-lt-4/out/105.pdb.gz	6	12	11	7	13	18	15	15	11	11	10	3	3.19868	13.9734	26.2996	0.2526
/home/second_hdd/sakuma/H6/dir_03p7Rg-lt-14VDW-lt-4/out/106.pdb.gz	6	13	7	10	16	12	13	11	13	13	17	11	3.80776	13.9105	10.9425	0.2487
/home/second_hdd/sakuma/H6/dir_03p7Rg-lt-14VDW-lt-4/out/107.pdb.gz	6	12	15	7	10	17	12	13	11	7	15	13	3.23106	13.9942	5.98073	0.2503
/home/second_hdd/sakuma/H6/dir_03p7Rg-lt-14VDW-lt-4/out/108.pdb.gz	6	14	7	16	12	11	13	5	13	17	11	11	3.80758	13.5309	18.9451	0.2487
/home/second_hdd/sakuma/H6/dir_03p7Rg-lt-14VDW-lt-4/out/109.pdb.gz	6	15	12	14	14	7	12	2	14	11	14	15	3.08695	13.9573	10.0279	0.2496
/home/second_hdd/sakuma/H6/dir_03p7Rg-lt-14VDW-lt-4/out/10.pdb.gz	6	14	11	16	3	18	13	5	8	11	13	12	1.74441	13.8569	14.8092	0.2467
/home/second_hdd/sakuma/H6/dir_03p7Rg-lt-14VDW-lt-4/out/110.pdb.gz	6	13	15	12	16	7	13	12	12	15	2	11	2.2543	13.7718	24.8002	0.2532
/home/second_hdd/sakuma/H6/dir_03p7Rg-lt-14VDW-lt-4/out/111.pdb.gz	6	13	13	13	7	15	13	11	10	11	13	8	1.52129	13.9997	26.8838	0.2478
/home/second_hdd/sakuma/H6/dir_03p7Rg-lt-14VDW-lt-4/out/112.pdb.gz	6	13	14	13	15	7	13	12	13	10	6	11	2.31801	13.5641	25.3087	0.2474
/home/second_hdd/sakuma/H6/dir_03p7Rg-lt-14VDW-lt-4/out/113.pdb.gz	6	15	13	14	17	7	14	2	6	3	14	4	3.8785	13.9202	36.0215	0.2519
/home/second_hdd/sakuma/H6/dir_03p7Rg-lt-14VDW-lt-4/out/114.pdb.gz	6	15	13	14	17	7	11	2	6	3	14	16	1.13969	13.9458	14.5026	0.2525
/home/second_hdd/sakuma/H6/dir_03p7Rg-lt-14VDW-lt-4/out/115.pdb.gz	6	12	7	14	16	14	13	13	6	3	14	11	3.84946	13.8597	10.6182	0.2509
/home/second_hdd/sakuma/H6/dir_03p7Rg-lt-14VDW-lt-4/out/116.pdb.gz	6	13	16	17	14	7	12	10	7	2	3	13	1.163	13.9628	11.0724	0.2479
/home/second_hdd/sakuma/H6/dir_03p7Rg-lt-14VDW-lt-4/out/117.pdb.gz	6	13	15	15	14	7	13	11	8	3	11	11	3.84927	13.6338	27.1997	0.25
/home/second_hdd/sakuma/H6/dir_03p7Rg-lt-14VDW-lt-4/out/118.pdb.gz	6	12	14	15	7	15	13	15	12	5	7	11	3.04913	13.8196	15.3065	0.2481
/home/second_hdd/sakuma/H6/dir_03p7Rg-lt-14VDW-lt-4/out/119.pdb.gz	6	12	16	7	13	13	14	15	6	11	13	6	3.04623	13.8224	10.699	0.2527
/home/second_hdd/sakuma/H6/dir_03p7Rg-lt-14VDW-lt-4/out/11.pdb.gz	6	15	11	16	3	18	13	3	12	11	13	8	0.659553	13.9678	23.2553	0.2489
/home/second_hdd/sakuma/H6/dir_03p7Rg-lt-14VDW-lt-4/out/120.pdb.gz	6	12	14	7	17	14	15	14	11	7	3	2	3.75114	13.989	11.279	0.2494
/home/second_hdd/sakuma/H6/dir_03p7Rg-lt-14VDW-lt-4/out/121.pdb.gz	6	14	8	15	17	8	13	6	16	3	13	11	2.48692	13.9425	20.2244	0.249
/home/second_hdd/sakuma/H6/dir_03p7Rg-lt-14VDW-lt-4/out/122.pdb.gz	6	13	13	18	8	8	13	11	9	11	17	10	3.70501	13.9656	14.6556	0.2498
/home/second_hdd/sakuma/H6/dir_03p7Rg-lt-14VDW-lt-4/out/123.pdb.gz	6	13	8	18	14	8	15	11	17	14	3	1	3.07724	13.8569	16.5639	0.2501
/home/second_hdd/sakuma/H6/dir_03p7Rg-lt-14VDW-lt-4/out/124.pdb.gz	6	14	8	14	8	16	14	7	14	11	17	5	3.25286	13.9962	34.2564	0.2476
/home/second_hdd/sakuma/H6/dir_03p7Rg-lt-14VDW-lt-4/out/125.pdb.gz	6	13	20	8	9	12	13	8	12	11	12	11	3.16623	13.962	25.0664	0.2531
/home/second_hdd/sakuma/H6/dir_03p7Rg-lt-14VDW-lt-4/out/126.pdb.gz	6	13	12	9	8	21	13	10	14	5	7	11	1.35494	13.9226	28.766	0.2491
/home/second_hdd/sakuma/H6/dir_03p7Rg-lt-14VDW-lt-4/out/127.pdb.gz	6	14	17	10	8	12	13	7	11	16	10	9	1.13523	13.9212	20.6657	0.2483
/home/second_hdd/sakuma/H6/dir_03p7Rg-lt-14VDW-lt-4/out/128.pdb.gz	6	13	17	10	8	12	13	8	11	16	10	9	0.782361	13.9062	22.4158	0.2516
/home/second_hdd/sakuma/H6/dir_03p7Rg-lt-14VDW-lt-4/out/129.pdb.gz	6	12	9	8	12	19	13	14	5	11	17	12	3.93478	13.9292	30.9025	0.2516
/home/second_hdd/sakuma/H6/dir_03p7Rg-lt-14VDW-lt-4/out/12.pdb.gz	6	12	21	3	17	11	13	14	11	6	3	12	0.990351	13.847	22.9285	0.2526
/home/second_hdd/sakuma/H6/dir_03p7Rg-lt-14VDW-lt-4/out/130.pdb.gz	6	15	10	19	13	8	15	2	3	11	13	3	2.24885	13.9584	11.6786	0.2526
/home/second_hdd/sakuma/H6/dir_03p7Rg-lt-14VDW-lt-4/out/131.pdb.gz	6	13	10	8	14	17	13	12	11	12	9	11	3.18708	13.9068	15.7198	0.2508
/home/second_hdd/sakuma/H6/dir_03p7Rg-lt-14VDW-lt-4/out/132.pdb.gz	6	14	10	8	14	18	13	5	13	3	8	11	2.58607	13.9763	32.0132	0.2513
/home/second_hdd/sakuma/H6/dir_03p7Rg-lt-14VDW-lt-4/out/133.pdb.gz	6	13	8	17	15	10	13	12	3	9	14	11	3.86436	13.7779	27.8859	0.2484
/home/second_hdd/sakuma/H6/dir_03p7Rg-lt-14VDW-lt-4/out/134.pdb.gz	6	14	11	18	8	11	13	7	11	14	9	11	3.05432	13.9439	30.8743	0.2506
/home/second_hdd/sakuma/H6/dir_03p7Rg-lt-14VDW-lt-4/out/135.pdb.gz	6	13	12	11	17	8	12	12	11	11	14	14	3.49233	13.9808	22.0329	0.2475
/home/second_hdd/sakuma/H6/dir_03p7Rg-lt-14VDW-lt-4/out/136.pdb.gz	6	14	17	11	8	13	13	7	11	11	12	10	0.384842	13.7762	28.408	0.2492
/home/second_hdd/sakuma/H6/dir_03p7Rg-lt-14VDW-lt-4/out/137.pdb.gz	6	13	17	11	8	13	13	8	11	11	12	10	0.517891	13.745	29.4155	0.2513
/home/second_hdd/sakuma/H6/dir_03p7Rg-lt-14VDW-lt-4/out/138.pdb.gz	6	14	8	10	15	17	13	5	14	11	3	12	2.39375	13.9557	30.0942	0.2482
/home/second_hdd/sakuma/H6/dir_03p7Rg-lt-14VDW-lt-4/out/139.pdb.gz	6	13	8	12	11	16	13	12	17	11	11	12	3.59672	13.9434	27.9206	0.2498
/home/second_hdd/sakuma/H6/dir_03p7Rg-lt-14VDW-lt-4/out/13.pdb.gz	6	13	22	14	3	12	13	10	8	0	11	12	3.38648	13.8877	16.2107	0.2513
/home/second_hdd/sakuma/H6/dir_03p7Rg-lt-14VDW-lt-4/out/140.pdb.gz	6	13	8	11	13	17	14	11	17	10	2	7	3.18638	13.7676	11.3626	0.2525
/home/second_hdd/sakuma/H6/dir_03p7Rg-lt-14VDW-lt-4/out/141.pdb.gz	6	11	17	8	11	11	13	16	11	17	8	11	3.57056	13.9943	27.1597	0.2469
/home/second_hdd/sakuma/H6/dir_03p7Rg-lt-14VDW-lt-4/out/142.pdb.gz	6	14	11	8	16	12	13	7	16	3	17	11	3.79054	13.7235	24.3523	0.2498
/home/second_hdd/sakuma/H6/dir_03p7Rg-lt-14VDW-lt-4/out/143.pdb.gz	6	12	12	11	8	16	13	13	11	11	17	12	3.79289	13.3281	28.3993	0.247
/home/second_hdd/sakuma/H6/dir_03p7Rg-lt-14VDW-lt-4/out/144.pdb.gz	6	13	16	11	8	12	15	8	11	11	17	2	3.50934	13.795	19.7115	0.2508
/home/second_hdd/sakuma/H6/dir_03p7Rg-lt-14VDW-lt-4/out/145.pdb.gz	6	14	11	17	8	15	13	6	17	3	3	12	3.93352	13.8842	20.415	0.2523
/home/second_hdd/sakuma/H6/dir_03p7Rg-lt-14VDW-lt-4/out/146.pdb.gz	6	12	11	17	8	15	12	15	17	3	3	14	3.87053	13.7249	20.8767	0.2468
/home/second_hdd/sakuma/H6/dir_03p7Rg-lt-14VDW-lt-4/out/147.pdb.gz	6	12	19	12	12	8	14	14	13	3	5	7	1.47895	13.9086	15.9935	0.2531
/home/second_hdd/sakuma/H6/dir_03p7Rg-lt-14VDW-lt-4/out/148.pdb.gz	6	15	13	15	13	8	13	3	10	8	11	12	1.03904	13.9996	21.403	0.2491
/home/second_hdd/sakuma/H6/dir_03p7Rg-lt-14VDW-lt-4/out/149.pdb.gz	6	13	13	14	16	8	15	11	2	12	12	3	0.517117	13.7503	29.7543	0.2529
/home/second_hdd/sakuma/H6/dir_03p7Rg-lt-14VDW-lt-4/out/14.pdb.gz	6	14	3	12	15	19	13	5	1	12	17	12	3.98274	13.6727	14.2694	0.2473
/home/second_hdd/sakuma/H6/dir_03p7Rg-lt-14VDW-lt-4/out/150.pdb.gz	6	13	16	8	14	13	12	11	12	3	11	13	1.45541	13.9447	15.8087	0.2529
/home/second_hdd/sakuma/H6/dir_03p7Rg-lt-14VDW-lt-4/out/151.pdb.gz	6	15	15	13	8	17	12	3	12	3	3	14	1.36836	13.995	20.1287	0.2509
/home/second_hdd/sakuma/H6/dir_03p7Rg-lt-14VDW-lt-4/out/152.pdb.gz	6	12	17	12	8	12	13	14	14	5	11	12	1.50066	13.9197	21.0126	0.252
/home/second_hdd/sakuma/H6/dir_03p7Rg-lt-14VDW-lt-4/out/153.pdb.gz	6	13	16	12	8	13	12	11	14	5	11	13	3.47349	13.9611	8.02345	0.2522
/home/second_hdd/sakuma/H6/dir_03p7Rg-lt-14VDW-lt-4/out/154.pdb.gz	6	13	8	12	13	16	14	12	17	12	2	7	3.53655	13.6646	31.35	0.2473
/home/second_hdd/sakuma/H6/dir_03p7Rg-lt-14VDW-lt-4/out/155.pdb.gz	6	13	14	15	15	8	14	10	11	3	7	5	2.40635	13.8903	23.764	0.2489
/home/second_hdd/sakuma/H6/dir_03p7Rg-lt-14VDW-lt-4/out/156.pdb.gz	6	13	15	8	16	14	15	12	3	3	12	2	0.598904	13.6962	12.5023	0.2487
/home/second_hdd/sakuma/H6/dir_03p7Rg-lt-14VDW-lt-4/out/157.pdb.gz	6	14	14	16	14	8	15	6	3	14	3	3	2.05926	13.6675	37.1598	0.2528
/home/second_hdd/sakuma/H6/dir_03p7Rg-lt-14VDW-lt-4/out/158.pdb.gz	6	15	9	15	14	9	11	3	9	16	11	16	3.63281	13.9576	36.9182	0.2512
/home/second_hdd/sakuma/H6/dir_03p7Rg-lt-14VDW-lt-4/out/159.pdb.gz	6	13	17	9	9	16	14	8	11	3	9	7	0.426022	13.9941	23.3697	0.2511
/home/second_hdd/sakuma/H6/dir_03p7Rg-lt-14VDW-lt-4/out/15.pdb.gz	6	12	13	3	16	15	14	14	5	13	17	7	3.91084	13.7944	33.421	0.2528
/home/second_hdd/sakuma/H6/dir_03p7Rg-lt-14VDW-lt-4/out/160.pdb.gz	6	15	10	11	9	17	15	2	11	11	17	2	3.59273	13.8494	27.4293	0.2469
/home/second_hdd/sakuma/H6/dir_03p7Rg-lt-14VDW-lt-4/out/161.pdb.gz	6	13	17	10	16	9	14	12	11	2	7	5	1.72149	13.9746	18.1241	0.2492
/home/second_hdd/sakuma/H6/dir_03p7Rg-lt-14VDW-lt-4/out/162.pdb.gz	6	13	15	9	11	15	13	11	12	6	11	11	2.40597	13.6216	17.9682	0.2512
/home/second_hdd/sakuma/H6/dir_03p7Rg-lt-14VDW-lt-4/out/163.pdb.gz	6	13	15	12	11	9	13	10	17	11	11	12	3.90364	13.8318	36.194	0.2517
/home/second_hdd/sakuma/H6/dir_03p7Rg-lt-14VDW-lt-4/out/164.pdb.gz	6	14	13	12	17	9	14	7	2	10	8	5	3.41193	13.8755	20.4717	0.247
/home/second_hdd/sakuma/H6/dir_03p7Rg-lt-14VDW-lt-4/out/165.pdb.gz	6	13	13	12	17	9	14	8	2	10	8	5	3.06395	13.8878	22.0981	0.247
/home/second_hdd/sakuma/H6/dir_03p7Rg-lt-14VDW-lt-4/out/166.pdb.gz	6	13	15	9	12	16	11	11	3	13	3	16	1.4582	13.9711	10.626	0.2498
/home/second_hdd/sakuma/H6/dir_03p7Rg-lt-14VDW-lt-4/out/167.pdb.gz	6	13	10	12	15	10	13	11	10	9	16	11	3.97281	13.8255	19.1126	0.2521
/home/second_hdd/sakuma/H6/dir_03p7Rg-lt-14VDW-lt-4/out/168.pdb.gz	6	13	14	15	10	10	13	10	11	3	16	11	3.23725	13.5875	28.9784	0.2485
/home/second_hdd/sakuma/H6/dir_03p7Rg-lt-14VDW-lt-4/out/169.pdb.gz	6	14	10	17	10	15	11	7	2	3	13	17	3.99787	13.9346	26.3111	0.2513
/home/second_hdd/sakuma/H6/dir_03p7Rg-lt-14VDW-lt-4/out/16.pdb.gz	6	14	17	3	13	15	12	6	3	13	17	13	3.98167	13.8059	28.7577	0.2519
/home/second_hdd/sakuma/H6/dir_03p7Rg-lt-14VDW-lt-4/out/170.pdb.gz	6	13	11	11	10	17	14	10	10	16	2	7	2.97077	13.9448	35.4693	0.2477
/home/second_hdd/sakuma/H6/dir_03p7Rg-lt-14VDW-lt-4/out/171.pdb.gz	6	15	11	12	18	10	13	2	10	10	3	9	1.37856	13.8923	9.75143	0.2484
/home/second_hdd/sakuma/H6/dir_03p7Rg-lt-14VDW-lt-4/out/172.pdb.gz	6	13	13	10	11	13	13	10	11	16	11	10	3.80211	13.9114	22.939	0.2508
/home/second_hdd/sakuma/H6/dir_03p7Rg-lt-14VDW-lt-4/out/173.pdb.gz	6	11	14	11	10	14	13	17	9	16	2	12	3.81321	13.6628	13.8611	0.251
/home/second_hdd/sakuma/H6/dir_03p7Rg-lt-14VDW-lt-4/out/174.pdb.gz	6	13	14	11	15	10	13	10	11	14	2	11	1.06316	13.8665	34.3601	0.2506
/home/second_hdd/sakuma/H6/dir_03p7Rg-lt-14VDW-lt-4/out/175.pdb.gz	6	15	15	11	10	14	12	2	8	3	13	14	0.596909	13.7682	15.2989	0.2528
/home/second_hdd/sakuma/H6/dir_03p7Rg-lt-14VDW-lt-4/out/176.pdb.gz	6	11	14	16	11	10	13	16	11	8	3	9	1.67387	13.9499	27.0352	0.2472
/home/second_hdd/sakuma/H6/dir_03p7Rg-lt-14VDW-lt-4/out/177.pdb.gz	6	15	16	15	11	10	12	2	6	8	3	13	2.06134	13.9626	19.887	0.2531
/home/second_hdd/sakuma/H6/dir_03p7Rg-lt-14VDW-lt-4/out/178.pdb.gz	6	13	17	10	15	11	15	9	11	2	3	3	3.04661	13.8425	18.2724	0.2519
/home/second_hdd/sakuma/H6/dir_03p7Rg-lt-14VDW-lt-4/out/179.pdb.gz	6	13	18	10	15	11	15	9	3	6	3	3	3.90408	13.9126	9.93697	0.252
/home/second_hdd/sakuma/H6/dir_03p7Rg-lt-14VDW-lt-4/out/17.pdb.gz	6	13	3	16	14	15	15	11	13	10	11	3	1.86556	13.919	11.8429	0.2475
/home/second_hdd/sakuma/H6/dir_03p7Rg-lt-14VDW-lt-4/out/180.pdb.gz	6	15	10	13	10	19	13	3	14	2	3	11	3.0418	13.9074	11.5742	0.2489
/home/second_hdd/sakuma/H6/dir_03p7Rg-lt-14VDW-lt-4/out/181.pdb.gz	6	13	17	10	15	10	15	10	3	14	2	3	2.38551	13.6661	28.5644	0.2498
/home/second_hdd/sakuma/H6/dir_03p7Rg-lt-14VDW-lt-4/out/182.pdb.gz	6	13	11	10	14	13	12	11	14	11	8	13	3.46256	13.8825	19.2656	0.2483
/home/second_hdd/sakuma/H6/dir_03p7Rg-lt-14VDW-lt-4/out/183.pdb.gz	6	13	13	10	14	11	15	11	14	11	8	3	2.99028	13.7461	20.7015	0.2509
/home/second_hdd/sakuma/H6/dir_03p7Rg-lt-14VDW-lt-4/out/184.pdb.gz	6	13	12	13	11	10	14	11	12	17	13	6	3.85413	13.996	23.0306	0.2472
/home/second_hdd/sakuma/H6/dir_03p7Rg-lt-14VDW-lt-4/out/185.pdb.gz	6	12	10	15	12	12	13	14	11	3	16	11	3.05836	13.932	11.3726	0.2508
/home/second_hdd/sakuma/H6/dir_03p7Rg-lt-14VDW-lt-4/out/186.pdb.gz	6	13	13	10	13	12	14	8	11	8	13	5	1.39035	13.9493	27.3228	0.2473
/home/second_hdd/sakuma/H6/dir_03p7Rg-lt-14VDW-lt-4/out/187.pdb.gz	6	12	15	10	13	12	13	15	15	2	12	10	2.8163	13.8393	20.4082	0.2491
/home/second_hdd/sakuma/H6/dir_03p7Rg-lt-14VDW-lt-4/out/188.pdb.gz	6	15	14	15	13	10	15	3	14	2	2	3	2.93616	13.5562	16.1334	0.2497
/home/second_hdd/sakuma/H6/dir_03p7Rg-lt-14VDW-lt-4/out/189.pdb.gz	6	15	10	13	13	14	15	2	3	8	13	2	2.67711	13.9499	24.4055	0.2533
/home/second_hdd/sakuma/H6/dir_03p7Rg-lt-14VDW-lt-4/out/18.pdb.gz	6	14	15	3	17	15	14	7	11	6	11	7	2.82217	13.9604	23.4652	0.248
/home/second_hdd/sakuma/H6/dir_03p7Rg-lt-14VDW-lt-4/out/190.pdb.gz	6	11	10	15	14	13	12	16	11	3	7	13	3.39282	13.8987	38.3809	0.2478
/home/second_hdd/sakuma/H6/dir_03p7Rg-lt-14VDW-lt-4/out/191.pdb.gz	6	13	13	10	12	13	13	11	14	11	12	12	2.70841	13.8089	25.7562	0.253
/home/second_hdd/sakuma/H6/dir_03p7Rg-lt-14VDW-lt-4/out/192.pdb.gz	6	15	14	14	10	13	12	3	11	2	11	14	3.15383	13.8667	27.3009	0.2474
/home/second_hdd/sakuma/H6/dir_03p7Rg-lt-14VDW-lt-4/out/193.pdb.gz	6	12	14	10	12	12	13	14	3	13	17	11	3.91504	13.664	28.4591	0.2507
/home/second_hdd/sakuma/H6/dir_03p7Rg-lt-14VDW-lt-4/out/194.pdb.gz	6	13	11	11	17	12	13	11	11	3	12	11	0.926858	13.995	17.8134	0.2469
/home/second_hdd/sakuma/H6/dir_03p7Rg-lt-14VDW-lt-4/out/195.pdb.gz	6	13	14	13	11	11	13	12	13	10	5	8	3.00457	13.9263	20.4532	0.2495
/home/second_hdd/sakuma/H6/dir_03p7Rg-lt-14VDW-lt-4/out/196.pdb.gz	6	13	14	15	11	11	13	10	11	3	12	12	2.84416	13.8761	26.6419	0.2505
/home/second_hdd/sakuma/H6/dir_03p7Rg-lt-14VDW-lt-4/out/197.pdb.gz	6	13	12	15	12	11	12	9	6	10	10	15	3.94782	13.8824	29.3961	0.2467
/home/second_hdd/sakuma/H6/dir_03p7Rg-lt-14VDW-lt-4/out/198.pdb.gz	6	15	13	14	11	12	14	2	14	3	12	5	3.3841	13.9683	10.8343	0.2512
/home/second_hdd/sakuma/H6/dir_03p7Rg-lt-14VDW-lt-4/out/199.pdb.gz	6	13	17	12	11	13	13	10	3	10	3	8	1.59809	13.8268	31.1411	0.249
/home/second_hdd/sakuma/H6/dir_03p7Rg-lt-14VDW-lt-4/out/19.pdb.gz	6	13	15	3	17	15	14	8	11	6	11	7	1.4945	13.8856	22.7329	0.2517
/home/second_hdd/sakuma/H6/dir_03p7Rg-lt-14VDW-lt-4/out/1.pdb.gz	6	12	14	13	21	1	15	14	3	16	11	3	1.80261	13.8934	23.9432	0.2519
/home/second_hdd/sakuma/H6/dir_03p7Rg-lt-14VDW-lt-4/out/200.pdb.gz	6	15	14	11	14	12	13	3	2	8	12	11	2.63725	13.9325	11.2224	0.2524
/home/second_hdd/sakuma/H6/dir_03p7Rg-lt-14VDW-lt-4/out/201.pdb.gz	6	13	11	11	13	14	12	11	11	13	6	15	3.98903	13.6659	17.269	0.2495
/home/second_hdd/sakuma/H6/dir_03p7Rg-lt-14VDW-lt-4/out/202.pdb.gz	6	13	17	11	12	13	13	10	3	3	12	10	3.23141	13.8483	32.3614	0.2494
/home/second_hdd/sakuma/H6/dir_03p7Rg-lt-14VDW-lt-4/out/203.pdb.gz	6	14	11	11	16	11	12	7	3	12	17	13	3.8365	13.649	28.9192	0.2496
/home/second_hdd/sakuma/H6/dir_03p7Rg-lt-14VDW-lt-4/out/204.pdb.gz	6	15	12	12	11	12	14	2	17	11	11	7	3.80308	13.7499	22.1765	0.2498
/home/second_hdd/sakuma/H6/dir_03p7Rg-lt-14VDW-lt-4/out/205.pdb.gz	6	14	15	13	11	13	13	7	11	6	3	8	1.34552	13.8092	21.6347	0.2475
/home/second_hdd/sakuma/H6/dir_03p7Rg-lt-14VDW-lt-4/out/206.pdb.gz	6	15	14	11	13	16	14	3	7	3	2	7	0.338876	13.813	28.9174	0.2504
/home/second_hdd/sakuma/H6/dir_03p7Rg-lt-14VDW-lt-4/out/207.pdb.gz	6	13	12	14	12	13	14	11	12	9	2	6	2.79952	13.9951	16.5926	0.2481
/home/second_hdd/sakuma/H6/dir_03p7Rg-lt-14VDW-lt-4/out/208.pdb.gz	6	11	14	13	12	14	14	17	9	2	2	7	3.80532	13.9737	26.869	0.2481
/home/second_hdd/sakuma/H6/dir_03p7Rg-lt-14VDW-lt-4/out/209.pdb.gz	6	13	14	12	15	13	12	12	2	6	3	13	2.70593	13.9686	10.3955	0.2482
/home/second_hdd/sakuma/H6/dir_03p7Rg-lt-14VDW-lt-4/out/20.pdb.gz	6	15	4	16	19	7	13	3	17	13	11	11	3.422	13.7417	32.2628	0.2476
/home/second_hdd/sakuma/H6/dir_03p7Rg-lt-14VDW-lt-4/out/21.pdb.gz	6	13	4	21	13	8	15	11	17	8	13	1	3.17056	13.8888	23.5563	0.2476
/home/second_hdd/sakuma/H6/dir_03p7Rg-lt-14VDW-lt-4/out/22.pdb.gz	6	15	14	4	19	9	14	3	11	17	13	5	3.65092	13.7661	13.5427	0.2467
/home/second_hdd/sakuma/H6/dir_03p7Rg-lt-14VDW-lt-4/out/23.pdb.gz	6	14	20	9	4	17	15	6	7	5	14	3	1.79361	13.9359	35.0048	0.2515
/home/second_hdd/sakuma/H6/dir_03p7Rg-lt-14VDW-lt-4/out/24.pdb.gz	6	15	21	4	12	10	12	3	11	17	12	13	1.93761	13.9833	26.4978	0.2526
/home/second_hdd/sakuma/H6/dir_03p7Rg-lt-14VDW-lt-4/out/25.pdb.gz	6	11	9	15	17	4	14	16	16	17	11	7	3.8406	13.9164	28.99	0.2507
/home/second_hdd/sakuma/H6/dir_03p7Rg-lt-14VDW-lt-4/out/26.pdb.gz	6	14	16	16	9	4	13	7	17	11	16	11	3.86159	13.9237	34.5857	0.2509
/home/second_hdd/sakuma/H6/dir_03p7Rg-lt-14VDW-lt-4/out/27.pdb.gz	6	13	16	11	4	20	13	11	8	2	10	12	3.27639	13.9804	12.3875	0.2521
/home/second_hdd/sakuma/H6/dir_03p7Rg-lt-14VDW-lt-4/out/28.pdb.gz	6	14	17	4	11	18	15	6	3	11	15	3	2.25953	13.9032	17.7414	0.2521
/home/second_hdd/sakuma/H6/dir_03p7Rg-lt-14VDW-lt-4/out/29.pdb.gz	6	13	17	11	4	19	13	10	11	2	10	12	3.45632	13.9135	18.6679	0.2479
/home/second_hdd/sakuma/H6/dir_03p7Rg-lt-14VDW-lt-4/out/2.pdb.gz	6	14	13	1	19	15	13	7	3	15	16	11	2.22631	13.883	10.994	0.2493
/home/second_hdd/sakuma/H6/dir_03p7Rg-lt-14VDW-lt-4/out/30.pdb.gz	6	15	15	4	18	10	15	3	11	17	11	2	3.75939	13.8286	19.8168	0.2508
/home/second_hdd/sakuma/H6/dir_03p7Rg-lt-14VDW-lt-4/out/31.pdb.gz	6	15	14	13	4	18	11	2	12	11	12	17	3.87283	13.9531	12.9838	0.2528
/home/second_hdd/sakuma/H6/dir_03p7Rg-lt-14VDW-lt-4/out/32.pdb.gz	6	13	12	17	4	15	13	9	6	11	17	11	2.79541	13.9686	32.0566	0.2475
/home/second_hdd/sakuma/H6/dir_03p7Rg-lt-14VDW-lt-4/out/33.pdb.gz	6	13	4	15	12	18	15	12	11	12	10	3	3.24964	13.6748	27.6264	0.2515
/home/second_hdd/sakuma/H6/dir_03p7Rg-lt-14VDW-lt-4/out/34.pdb.gz	6	12	15	12	18	4	14	13	12	10	11	4	3.82604	13.895	36.8563	0.2531
/home/second_hdd/sakuma/H6/dir_03p7Rg-lt-14VDW-lt-4/out/35.pdb.gz	6	13	14	4	13	14	15	10	11	17	16	3	2.78156	13.8206	10.3608	0.2504
/home/second_hdd/sakuma/H6/dir_03p7Rg-lt-14VDW-lt-4/out/36.pdb.gz	6	13	12	18	12	4	15	12	15	17	12	3	3.94216	13.9654	17.2562	0.2526
/home/second_hdd/sakuma/H6/dir_03p7Rg-lt-14VDW-lt-4/out/37.pdb.gz	6	13	12	13	18	4	14	11	17	9	11	4	3.90024	13.8204	34.9302	0.2477
/home/second_hdd/sakuma/H6/dir_03p7Rg-lt-14VDW-lt-4/out/38.pdb.gz	6	14	16	12	14	4	15	6	17	11	14	2	3.85653	13.967	18.6839	0.2487
/home/second_hdd/sakuma/H6/dir_03p7Rg-lt-14VDW-lt-4/out/39.pdb.gz	6	13	16	16	13	4	13	12	17	12	2	10	3.94026	13.7264	31.2517	0.2483
/home/second_hdd/sakuma/H6/dir_03p7Rg-lt-14VDW-lt-4/out/3.pdb.gz	6	13	13	1	19	15	13	8	3	15	16	11	2.28588	13.851	11.08	0.2481
/home/second_hdd/sakuma/H6/dir_03p7Rg-lt-14VDW-lt-4/out/40.pdb.gz	6	11	14	19	14	4	11	16	11	3	11	17	3.19637	13.9665	13.6263	0.2507
/home/second_hdd/sakuma/H6/dir_03p7Rg-lt-14VDW-lt-4/out/41.pdb.gz	6	12	14	21	14	4	13	13	9	3	3	11	2.83029	13.8793	22.6354	0.247
/home/second_hdd/sakuma/H6/dir_03p7Rg-lt-14VDW-lt-4/out/42.pdb.gz	6	13	17	4	15	14	12	8	11	15	3	13	0.919178	13.9218	26.2231	0.253
/home/second_hdd/sakuma/H6/dir_03p7Rg-lt-14VDW-lt-4/out/43.pdb.gz	6	12	15	4	14	15	13	13	13	11	11	11	1.90368	13.7275	29.7063	0.2493
/home/second_hdd/sakuma/H6/dir_03p7Rg-lt-14VDW-lt-4/out/44.pdb.gz	6	11	14	14	4	17	15	16	3	11	17	3	3.99517	13.3174	14.7897	0.252
/home/second_hdd/sakuma/H6/dir_03p7Rg-lt-14VDW-lt-4/out/45.pdb.gz	6	14	5	10	20	14	13	7	2	13	14	10	2.69785	13.913	22.3393	0.2473
/home/second_hdd/sakuma/H6/dir_03p7Rg-lt-14VDW-lt-4/out/46.pdb.gz	6	13	5	10	20	14	13	8	2	13	14	10	3.19219	13.9561	23.9122	0.2499
/home/second_hdd/sakuma/H6/dir_03p7Rg-lt-14VDW-lt-4/out/47.pdb.gz	6	13	13	21	11	5	13	12	6	11	11	12	3.88646	13.9445	18.6067	0.2508
/home/second_hdd/sakuma/H6/dir_03p7Rg-lt-14VDW-lt-4/out/48.pdb.gz	6	13	5	11	15	18	14	11	11	11	12	7	2.52341	13.8485	28.9671	0.2504
/home/second_hdd/sakuma/H6/dir_03p7Rg-lt-14VDW-lt-4/out/49.pdb.gz	6	12	17	18	10	5	14	14	3	11	13	5	3.39065	13.9961	31.2396	0.2514
/home/second_hdd/sakuma/H6/dir_03p7Rg-lt-14VDW-lt-4/out/4.pdb.gz	6	15	15	12	20	1	12	3	12	10	13	15	1.77576	13.9141	16.2206	0.2501
/home/second_hdd/sakuma/H6/dir_03p7Rg-lt-14VDW-lt-4/out/50.pdb.gz	6	12	12	5	19	11	13	13	11	10	16	12	3.12271	13.8646	22.0902	0.2511
/home/second_hdd/sakuma/H6/dir_03p7Rg-lt-14VDW-lt-4/out/51.pdb.gz	6	12	16	5	11	18	13	15	9	5	8	11	2.32196	13.9799	28.3617	0.2514
/home/second_hdd/sakuma/H6/dir_03p7Rg-lt-14VDW-lt-4/out/52.pdb.gz	6	14	17	18	5	11	13	6	13	7	2	11	3.03812	13.7952	14.952	0.2477
/home/second_hdd/sakuma/H6/dir_03p7Rg-lt-14VDW-lt-4/out/53.pdb.gz	6	12	17	18	5	11	13	15	13	7	2	11	2.89583	13.6273	7.53294	0.248
/home/second_hdd/sakuma/H6/dir_03p7Rg-lt-14VDW-lt-4/out/54.pdb.gz	6	14	11	15	15	5	15	5	12	17	13	1	3.86607	13.5238	28.9525	0.2474
/home/second_hdd/sakuma/H6/dir_03p7Rg-lt-14VDW-lt-4/out/55.pdb.gz	6	13	12	18	13	5	15	10	14	10	11	3	0.900564	13.9497	13.9475	0.2467
/home/second_hdd/sakuma/H6/dir_03p7Rg-lt-14VDW-lt-4/out/56.pdb.gz	6	13	12	18	13	5	13	10	14	10	11	11	1.14359	13.9959	10.2459	0.2496
/home/second_hdd/sakuma/H6/dir_03p7Rg-lt-14VDW-lt-4/out/57.pdb.gz	6	13	5	18	12	14	13	11	16	3	10	12	2.56444	13.9506	28.2888	0.2513
/home/second_hdd/sakuma/H6/dir_03p7Rg-lt-14VDW-lt-4/out/58.pdb.gz	6	12	17	12	17	5	13	13	10	9	2	10	3.51652	13.9553	16.6479	0.2486
/home/second_hdd/sakuma/H6/dir_03p7Rg-lt-14VDW-lt-4/out/59.pdb.gz	6	14	5	13	14	15	15	6	10	13	14	2	2.94754	13.9677	7.72082	0.2502
/home/second_hdd/sakuma/H6/dir_03p7Rg-lt-14VDW-lt-4/out/5.pdb.gz	6	13	18	13	1	15	15	11	8	11	17	3	3.06664	13.8028	34.9434	0.2476
/home/second_hdd/sakuma/H6/dir_03p7Rg-lt-14VDW-lt-4/out/60.pdb.gz	6	13	5	14	13	16	15	11	16	3	13	3	3.19534	13.8408	10.8604	0.2512
/home/second_hdd/sakuma/H6/dir_03p7Rg-lt-14VDW-lt-4/out/61.pdb.gz	6	13	17	15	5	13	13	8	11	3	15	12	0.783858	13.9284	20.5312	0.2504
/home/second_hdd/sakuma/H6/dir_03p7Rg-lt-14VDW-lt-4/out/62.pdb.gz	6	14	5	18	15	13	14	5	12	11	3	6	3.77904	13.5866	15.9032	0.2494
/home/second_hdd/sakuma/H6/dir_03p7Rg-lt-14VDW-lt-4/out/63.pdb.gz	6	15	5	12	14	15	13	1	17	15	12	12	3.43791	13.9662	21.9269	0.253
/home/second_hdd/sakuma/H6/dir_03p7Rg-lt-14VDW-lt-4/out/64.pdb.gz	6	15	5	16	12	12	14	2	16	17	11	7	3.87746	13.9549	22.5235	0.2492
/home/second_hdd/sakuma/H6/dir_03p7Rg-lt-14VDW-lt-4/out/65.pdb.gz	6	13	7	20	6	15	13	11	14	11	8	11	2.55136	13.9585	35.3956	0.2479
/home/second_hdd/sakuma/H6/dir_03p7Rg-lt-14VDW-lt-4/out/66.pdb.gz	6	12	10	21	13	6	13	15	13	12	2	11	2.59795	13.907	8.07653	0.2472
/home/second_hdd/sakuma/H6/dir_03p7Rg-lt-14VDW-lt-4/out/67.pdb.gz	6	15	18	10	17	6	11	3	11	2	11	16	3.75184	13.9114	11.3592	0.2515
/home/second_hdd/sakuma/H6/dir_03p7Rg-lt-14VDW-lt-4/out/68.pdb.gz	6	12	20	6	10	13	13	14	11	6	13	8	3.69201	13.6253	22.707	0.2508
/home/second_hdd/sakuma/H6/dir_03p7Rg-lt-14VDW-lt-4/out/69.pdb.gz	6	13	10	15	6	18	15	11	6	16	6	3	3.00717	13.8511	15.7308	0.2529
/home/second_hdd/sakuma/H6/dir_03p7Rg-lt-14VDW-lt-4/out/6.pdb.gz	6	12	16	18	14	1	15	15	10	3	17	0	3.78398	13.919	17.4106	0.2529
/home/second_hdd/sakuma/H6/dir_03p7Rg-lt-14VDW-lt-4/out/70.pdb.gz	6	13	11	14	18	6	13	11	11	8	11	10	0.758043	13.9958	21.6333	0.2486
/home/second_hdd/sakuma/H6/dir_03p7Rg-lt-14VDW-lt-4/out/71.pdb.gz	6	15	11	19	14	6	13	3	12	13	2	11	3.97224	13.9751	32.9183	0.2476
/home/second_hdd/sakuma/H6/dir_03p7Rg-lt-14VDW-lt-4/out/72.pdb.gz	6	13	15	6	16	11	15	8	11	16	6	3	3.70832	13.8394	32.3448	0.2524
/home/second_hdd/sakuma/H6/dir_03p7Rg-lt-14VDW-lt-4/out/73.pdb.gz	6	11	16	11	6	17	13	17	7	11	10	11	3.80973	13.9372	25.4495	0.2498
/home/second_hdd/sakuma/H6/dir_03p7Rg-lt-14VDW-lt-4/out/74.pdb.gz	6	14	13	12	19	6	13	7	2	13	11	8	3.06333	13.8152	22.2215	0.2496
/home/second_hdd/sakuma/H6/dir_03p7Rg-lt-14VDW-lt-4/out/75.pdb.gz	6	13	13	12	19	6	13	8	2	13	11	8	2.19931	13.8058	23.8283	0.2484
/home/second_hdd/sakuma/H6/dir_03p7Rg-lt-14VDW-lt-4/out/76.pdb.gz	6	15	12	20	13	6	15	2	9	12	2	2	3.19065	13.9684	15.7963	0.2516
/home/second_hdd/sakuma/H6/dir_03p7Rg-lt-14VDW-lt-4/out/77.pdb.gz	6	11	12	6	17	15	13	17	13	10	3	12	3.88757	13.9007	21.5093	0.2519
/home/second_hdd/sakuma/H6/dir_03p7Rg-lt-14VDW-lt-4/out/78.pdb.gz	6	13	12	6	18	15	13	12	11	2	12	11	1.14873	13.9534	19.9918	0.2533
/home/second_hdd/sakuma/H6/dir_03p7Rg-lt-14VDW-lt-4/out/79.pdb.gz	6	13	6	17	16	12	13	11	10	3	10	9	3.59599	13.9309	14.3521	0.2487
/home/second_hdd/sakuma/H6/dir_03p7Rg-lt-14VDW-lt-4/out/7.pdb.gz	6	13	15	22	3	8	15	10	8	11	13	1	0.935776	13.9795	34.832	0.2503
/home/second_hdd/sakuma/H6/dir_03p7Rg-lt-14VDW-lt-4/out/80.pdb.gz	6	15	11	15	6	17	13	3	12	11	8	11	3.3436	13.9589	5.40212	0.2517
/home/second_hdd/sakuma/H6/dir_03p7Rg-lt-14VDW-lt-4/out/81.pdb.gz	6	15	17	6	11	15	13	2	11	8	12	11	3.13404	13.8324	34.9959	0.2531
/home/second_hdd/sakuma/H6/dir_03p7Rg-lt-14VDW-lt-4/out/82.pdb.gz	6	13	17	12	6	16	14	9	11	11	2	7	1.96582	13.8568	18.2715	0.2486
/home/second_hdd/sakuma/H6/dir_03p7Rg-lt-14VDW-lt-4/out/83.pdb.gz	6	13	14	16	12	6	13	11	14	13	5	8	3.88113	13.9886	28.7374	0.253
/home/second_hdd/sakuma/H6/dir_03p7Rg-lt-14VDW-lt-4/out/84.pdb.gz	6	13	12	14	16	6	14	11	12	14	11	6	3.0695	13.859	34.5848	0.2474
/home/second_hdd/sakuma/H6/dir_03p7Rg-lt-14VDW-lt-4/out/85.pdb.gz	6	12	11	6	16	12	13	14	15	13	17	11	3.97694	13.7583	12.64	0.2492
/home/second_hdd/sakuma/H6/dir_03p7Rg-lt-14VDW-lt-4/out/86.pdb.gz	6	14	12	12	6	17	13	7	17	11	10	11	3.80973	13.7061	23.2226	0.2505
/home/second_hdd/sakuma/H6/dir_03p7Rg-lt-14VDW-lt-4/out/87.pdb.gz	6	13	12	12	6	17	13	9	17	11	10	11	3.80621	13.9999	27.9725	0.2467
/home/second_hdd/sakuma/H6/dir_03p7Rg-lt-14VDW-lt-4/out/88.pdb.gz	6	13	16	13	6	15	14	10	7	11	10	5	0.9712	13.9658	19.5947	0.2524
/home/second_hdd/sakuma/H6/dir_03p7Rg-lt-14VDW-lt-4/out/89.pdb.gz	6	13	17	15	14	6	12	8	11	3	7	13	3.72973	13.8079	34.0681	0.2502
/home/second_hdd/sakuma/H6/dir_03p7Rg-lt-14VDW-lt-4/out/8.pdb.gz	6	13	8	20	3	15	12	11	17	11	13	14	3.43242	13.9279	18.2625	0.2494
/home/second_hdd/sakuma/H6/dir_03p7Rg-lt-14VDW-lt-4/out/90.pdb.gz	6	13	20	13	6	14	13	10	12	2	2	8	3.38568	13.996	29.8282	0.2505
/home/second_hdd/sakuma/H6/dir_03p7Rg-lt-14VDW-lt-4/out/91.pdb.gz	6	13	13	6	17	15	13	11	11	10	3	12	3.60212	13.8352	26.3023	0.2526
/home/second_hdd/sakuma/H6/dir_03p7Rg-lt-14VDW-lt-4/out/92.pdb.gz	6	13	18	7	17	7	13	12	11	9	11	11	3.11645	13.952	29.9212	0.2469
/home/second_hdd/sakuma/H6/dir_03p7Rg-lt-14VDW-lt-4/out/93.pdb.gz	6	15	7	8	20	16	15	3	3	10	12	3	3.72138	13.9726	8.93008	0.2505
/home/second_hdd/sakuma/H6/dir_03p7Rg-lt-14VDW-lt-4/out/94.pdb.gz	6	13	8	14	18	7	12	11	17	8	11	14	3.97678	13.6427	31.0799	0.2515
/home/second_hdd/sakuma/H6/dir_03p7Rg-lt-14VDW-lt-4/out/95.pdb.gz	6	13	15	8	7	18	13	11	8	5	16	11	3.06283	13.9584	35.085	0.25
/home/second_hdd/sakuma/H6/dir_03p7Rg-lt-14VDW-lt-4/out/96.pdb.gz	6	13	8	15	18	7	12	11	17	7	11	14	3.83645	13.9328	31.5905	0.2501
/home/second_hdd/sakuma/H6/dir_03p7Rg-lt-14VDW-lt-4/out/97.pdb.gz	6	13	9	16	16	7	15	11	16	14	3	3	2.61745	13.8094	31.7878	0.2516
/home/second_hdd/sakuma/H6/dir_03p7Rg-lt-14VDW-lt-4/out/98.pdb.gz	6	14	17	17	9	7	13	7	3	13	9	11	2.42914	13.9246	11.8071	0.2505
/home/second_hdd/sakuma/H6/dir_03p7Rg-lt-14VDW-lt-4/out/99.pdb.gz	6	15	13	16	10	7	13	3	13	16	11	11	3.83425	13.7187	42.1437	0.2501
/home/second_hdd/sakuma/H6/dir_03p7Rg-lt-14VDW-lt-4/out/9.pdb.gz	6	13	8	18	18	3	12	11	17	8	11	13	3.40428	13.7719	23.4904	0.2474
/home/second_hdd/sakuma/H6/dir_03p8Rg-lt-14VDW-lt-4/out/0.pdb.gz	6	12	16	1	11	19	14	14	5	15	17	7	3.9589	13.7875	18.1553	0.257
/home/second_hdd/sakuma/H6/dir_03p8Rg-lt-14VDW-lt-4/out/100.pdb.gz	6	14	7	10	14	16	13	5	12	16	11	8	2.61885	13.9554	12.6343	0.2563
/home/second_hdd/sakuma/H6/dir_03p8Rg-lt-14VDW-lt-4/out/101.pdb.gz	6	13	7	18	10	15	13	10	10	3	13	12	1.04359	13.9587	14.9707	0.2557
/home/second_hdd/sakuma/H6/dir_03p8Rg-lt-14VDW-lt-4/out/102.pdb.gz	6	14	10	18	15	7	13	5	14	3	11	11	0.462898	13.8903	25.6891	0.2576
/home/second_hdd/sakuma/H6/dir_03p8Rg-lt-14VDW-lt-4/out/103.pdb.gz	6	12	10	15	18	7	12	14	11	7	11	14	3.1829	13.7995	30.4933	0.2543
/home/second_hdd/sakuma/H6/dir_03p8Rg-lt-14VDW-lt-4/out/104.pdb.gz	6	15	11	14	18	7	13	3	14	3	11	11	3.91382	13.6337	27.3043	0.2563
/home/second_hdd/sakuma/H6/dir_03p8Rg-lt-14VDW-lt-4/out/105.pdb.gz	6	13	11	14	18	7	13	11	14	3	11	11	3.99911	13.7401	34.3504	0.2567
/home/second_hdd/sakuma/H6/dir_03p8Rg-lt-14VDW-lt-4/out/106.pdb.gz	6	13	13	7	10	20	13	10	11	11	6	8	2.93639	13.9331	26.6274	0.2578
/home/second_hdd/sakuma/H6/dir_03p8Rg-lt-14VDW-lt-4/out/107.pdb.gz	6	13	18	12	7	14	15	8	3	10	11	3	3.49689	13.9279	18.605	0.258
/home/second_hdd/sakuma/H6/dir_03p8Rg-lt-14VDW-lt-4/out/108.pdb.gz	6	13	15	7	12	16	13	11	11	2	14	11	3.52641	13.7868	23.2839	0.2582
/home/second_hdd/sakuma/H6/dir_03p8Rg-lt-14VDW-lt-4/out/109.pdb.gz	6	13	12	18	15	7	15	11	14	3	3	3	0.681137	13.7753	13.8664	0.2582
/home/second_hdd/sakuma/H6/dir_03p8Rg-lt-14VDW-lt-4/out/10.pdb.gz	6	15	14	18	15	3	13	3	7	12	11	9	2.64072	13.5174	32.4451	0.2583
/home/second_hdd/sakuma/H6/dir_03p8Rg-lt-14VDW-lt-4/out/110.pdb.gz	6	15	7	12	16	17	15	3	3	10	7	2	0.940282	13.8368	23.7059	0.2574
/home/second_hdd/sakuma/H6/dir_03p8Rg-lt-14VDW-lt-4/out/111.pdb.gz	6	15	7	16	12	12	13	3	3	16	16	11	3.9363	13.979	8.34905	0.257
/home/second_hdd/sakuma/H6/dir_03p8Rg-lt-14VDW-lt-4/out/112.pdb.gz	6	12	17	13	12	7	13	14	3	13	15	12	3.91241	13.8565	28.058	0.2582
/home/second_hdd/sakuma/H6/dir_03p8Rg-lt-14VDW-lt-4/out/113.pdb.gz	6	13	17	12	7	13	13	11	14	11	7	9	3.4621	13.7768	28.2224	0.26
/home/second_hdd/sakuma/H6/dir_03p8Rg-lt-14VDW-lt-4/out/114.pdb.gz	6	13	17	12	14	7	12	10	2	14	11	14	2.55739	13.7333	13.393	0.2568
/home/second_hdd/sakuma/H6/dir_03p8Rg-lt-14VDW-lt-4/out/115.pdb.gz	6	13	13	7	16	12	13	10	11	6	17	11	3.95226	13.8935	23.3068	0.2565
/home/second_hdd/sakuma/H6/dir_03p8Rg-lt-14VDW-lt-4/out/116.pdb.gz	6	13	13	17	13	7	13	12	10	3	14	11	2.0473	13.4653	16.6337	0.2579
/home/second_hdd/sakuma/H6/dir_03p8Rg-lt-14VDW-lt-4/out/117.pdb.gz	6	12	14	15	16	7	14	14	3	12	5	7	2.1881	13.8676	24.8417	0.2557
/home/second_hdd/sakuma/H6/dir_03p8Rg-lt-14VDW-lt-4/out/118.pdb.gz	6	15	13	7	15	18	15	3	2	11	3	3	1.79877	13.8775	23.6436	0.2586
/home/second_hdd/sakuma/H6/dir_03p8Rg-lt-14VDW-lt-4/out/119.pdb.gz	6	13	16	15	14	7	13	11	7	3	11	11	1.98351	13.8976	29.3799	0.2575
/home/second_hdd/sakuma/H6/dir_03p8Rg-lt-14VDW-lt-4/out/11.pdb.gz	6	14	3	14	16	17	15	5	10	10	7	2	2.35619	13.8655	19.7526	0.259
/home/second_hdd/sakuma/H6/dir_03p8Rg-lt-14VDW-lt-4/out/120.pdb.gz	6	12	14	16	13	7	13	14	3	17	5	12	3.84964	13.8467	29.7374	0.2535
/home/second_hdd/sakuma/H6/dir_03p8Rg-lt-14VDW-lt-4/out/121.pdb.gz	6	13	15	14	7	16	14	11	3	11	7	6	3.79088	13.9493	15.4621	0.2535
/home/second_hdd/sakuma/H6/dir_03p8Rg-lt-14VDW-lt-4/out/122.pdb.gz	6	13	17	8	16	8	13	12	11	12	12	11	2.69031	13.8508	16.4311	0.2593
/home/second_hdd/sakuma/H6/dir_03p8Rg-lt-14VDW-lt-4/out/123.pdb.gz	6	13	8	19	12	8	14	11	17	14	5	7	3.37443	13.7786	21.262	0.2586
/home/second_hdd/sakuma/H6/dir_03p8Rg-lt-14VDW-lt-4/out/124.pdb.gz	6	14	14	18	8	8	13	5	7	11	17	10	3.82095	13.6926	25.3021	0.2561
/home/second_hdd/sakuma/H6/dir_03p8Rg-lt-14VDW-lt-4/out/125.pdb.gz	6	13	8	16	15	8	15	11	17	12	12	1	3.1047	13.995	18.5652	0.254
/home/second_hdd/sakuma/H6/dir_03p8Rg-lt-14VDW-lt-4/out/126.pdb.gz	6	13	8	14	8	16	14	8	14	11	17	5	3.87952	13.9489	32.9814	0.254
/home/second_hdd/sakuma/H6/dir_03p8Rg-lt-14VDW-lt-4/out/127.pdb.gz	6	12	8	14	8	19	13	15	3	11	17	12	3.80331	13.9604	31.4992	0.2568
/home/second_hdd/sakuma/H6/dir_03p8Rg-lt-14VDW-lt-4/out/128.pdb.gz	6	14	12	18	8	9	15	7	13	11	15	1	3.42841	13.9972	17.431	0.2559
/home/second_hdd/sakuma/H6/dir_03p8Rg-lt-14VDW-lt-4/out/129.pdb.gz	6	14	15	8	9	17	13	7	14	1	14	11	3.29079	13.8058	29.7669	0.2584
/home/second_hdd/sakuma/H6/dir_03p8Rg-lt-14VDW-lt-4/out/12.pdb.gz	6	14	19	9	4	17	15	6	8	5	14	3	2.55825	13.7805	36.2555	0.2569
/home/second_hdd/sakuma/H6/dir_03p8Rg-lt-14VDW-lt-4/out/130.pdb.gz	6	12	20	11	8	10	13	14	11	11	12	8	0.486035	13.9854	26.8878	0.2595
/home/second_hdd/sakuma/H6/dir_03p8Rg-lt-14VDW-lt-4/out/131.pdb.gz	6	13	12	8	10	17	14	8	15	15	11	7	1.43557	13.9956	29.109	0.2584
/home/second_hdd/sakuma/H6/dir_03p8Rg-lt-14VDW-lt-4/out/132.pdb.gz	6	13	13	10	8	16	14	10	11	16	10	7	0.322517	13.7475	26.3668	0.2577
/home/second_hdd/sakuma/H6/dir_03p8Rg-lt-14VDW-lt-4/out/133.pdb.gz	6	12	8	17	9	13	14	14	9	11	16	5	2.79607	13.9539	16.4428	0.2549
/home/second_hdd/sakuma/H6/dir_03p8Rg-lt-14VDW-lt-4/out/134.pdb.gz	6	12	8	9	17	18	14	14	1	14	3	7	2.23614	13.8038	15.8508	0.2583
/home/second_hdd/sakuma/H6/dir_03p8Rg-lt-14VDW-lt-4/out/135.pdb.gz	6	13	8	14	14	9	13	11	17	16	11	10	3.91184	13.9361	22.4163	0.2543
/home/second_hdd/sakuma/H6/dir_03p8Rg-lt-14VDW-lt-4/out/136.pdb.gz	6	12	14	14	9	8	14	13	14	15	16	5	3.94696	13.9939	17.3207	0.2584
/home/second_hdd/sakuma/H6/dir_03p8Rg-lt-14VDW-lt-4/out/137.pdb.gz	6	14	17	8	12	10	13	6	2	16	16	11	3.41343	13.9442	15.8705	0.2579
/home/second_hdd/sakuma/H6/dir_03p8Rg-lt-14VDW-lt-4/out/138.pdb.gz	6	14	8	10	13	17	13	5	14	11	9	8	2.93644	13.8896	26.3191	0.2561
/home/second_hdd/sakuma/H6/dir_03p8Rg-lt-14VDW-lt-4/out/139.pdb.gz	6	13	17	13	10	8	14	9	11	14	11	7	2.58698	13.7121	28.9822	0.2542
/home/second_hdd/sakuma/H6/dir_03p8Rg-lt-14VDW-lt-4/out/13.pdb.gz	6	14	20	9	4	17	13	6	7	5	14	11	1.75964	13.9058	31.4138	0.2598
/home/second_hdd/sakuma/H6/dir_03p8Rg-lt-14VDW-lt-4/out/140.pdb.gz	6	12	18	9	8	12	14	14	17	15	5	7	3.97129	13.8445	22.9025	0.256
/home/second_hdd/sakuma/H6/dir_03p8Rg-lt-14VDW-lt-4/out/141.pdb.gz	6	14	18	8	12	9	14	7	11	17	9	5	3.92784	13.6636	8.18126	0.257
/home/second_hdd/sakuma/H6/dir_03p8Rg-lt-14VDW-lt-4/out/142.pdb.gz	6	13	18	8	12	9	14	8	11	17	9	5	3.80112	13.613	10.1717	0.2563
/home/second_hdd/sakuma/H6/dir_03p8Rg-lt-14VDW-lt-4/out/143.pdb.gz	6	15	8	15	16	10	13	2	16	8	2	11	3.39018	13.976	25.7688	0.2579
/home/second_hdd/sakuma/H6/dir_03p8Rg-lt-14VDW-lt-4/out/144.pdb.gz	6	13	16	15	10	8	13	10	7	10	15	11	1.49537	13.8587	9.05426	0.2542
/home/second_hdd/sakuma/H6/dir_03p8Rg-lt-14VDW-lt-4/out/145.pdb.gz	6	13	11	18	8	11	13	8	11	14	9	11	3.32592	13.9464	29.6941	0.2553
/home/second_hdd/sakuma/H6/dir_03p8Rg-lt-14VDW-lt-4/out/146.pdb.gz	6	14	8	11	12	18	15	5	8	3	16	3	3.14553	13.8656	32.1704	0.2573
/home/second_hdd/sakuma/H6/dir_03p8Rg-lt-14VDW-lt-4/out/147.pdb.gz	6	15	11	12	8	20	12	3	12	12	3	14	2.53499	13.999	13.2623	0.2556
/home/second_hdd/sakuma/H6/dir_03p8Rg-lt-14VDW-lt-4/out/148.pdb.gz	6	14	12	20	11	8	11	7	6	7	11	17	3.53895	13.8951	27.8715	0.2542
/home/second_hdd/sakuma/H6/dir_03p8Rg-lt-14VDW-lt-4/out/149.pdb.gz	6	13	12	20	11	8	13	10	6	7	11	12	1.7379	13.86	32.5289	0.2567
/home/second_hdd/sakuma/H6/dir_03p8Rg-lt-14VDW-lt-4/out/14.pdb.gz	6	12	9	15	4	19	13	15	8	11	17	12	2.2174	13.9076	18.9467	0.2534
/home/second_hdd/sakuma/H6/dir_03p8Rg-lt-14VDW-lt-4/out/150.pdb.gz	6	13	17	11	8	13	13	9	11	11	12	8	3.77468	13.0517	27.3183	0.2589
/home/second_hdd/sakuma/H6/dir_03p8Rg-lt-14VDW-lt-4/out/151.pdb.gz	6	12	14	16	11	8	11	15	12	11	11	17	3.18597	13.9292	16.3499	0.2542
/home/second_hdd/sakuma/H6/dir_03p8Rg-lt-14VDW-lt-4/out/152.pdb.gz	6	12	8	19	11	14	13	13	3	3	15	12	1.36471	13.9184	26.613	0.2539
/home/second_hdd/sakuma/H6/dir_03p8Rg-lt-14VDW-lt-4/out/153.pdb.gz	6	12	8	11	15	17	13	13	3	12	10	11	3.21496	13.9377	36.9136	0.2564
/home/second_hdd/sakuma/H6/dir_03p8Rg-lt-14VDW-lt-4/out/154.pdb.gz	6	15	8	13	17	11	13	3	10	10	11	11	2.03051	13.6924	16.7993	0.2569
/home/second_hdd/sakuma/H6/dir_03p8Rg-lt-14VDW-lt-4/out/155.pdb.gz	6	15	8	10	15	15	13	2	14	11	12	12	3.32714	13.6921	8.80322	0.2538
/home/second_hdd/sakuma/H6/dir_03p8Rg-lt-14VDW-lt-4/out/156.pdb.gz	6	14	16	11	8	12	15	7	11	11	17	2	3.14669	13.8945	18.0766	0.2551
/home/second_hdd/sakuma/H6/dir_03p8Rg-lt-14VDW-lt-4/out/157.pdb.gz	6	13	8	14	13	11	12	11	17	8	13	13	3.88367	13.7767	25.7671	0.2573
/home/second_hdd/sakuma/H6/dir_03p8Rg-lt-14VDW-lt-4/out/158.pdb.gz	6	15	14	8	14	11	11	3	11	17	10	16	3.7766	13.8023	26.7999	0.2576
/home/second_hdd/sakuma/H6/dir_03p8Rg-lt-14VDW-lt-4/out/159.pdb.gz	6	14	11	17	8	15	12	6	17	3	3	14	3.914	13.9686	26.7712	0.2564
/home/second_hdd/sakuma/H6/dir_03p8Rg-lt-14VDW-lt-4/out/15.pdb.gz	6	12	15	17	11	4	12	14	9	11	17	13	2.7154	13.715	21.9176	0.2581
/home/second_hdd/sakuma/H6/dir_03p8Rg-lt-14VDW-lt-4/out/160.pdb.gz	6	12	11	17	8	15	14	15	17	3	3	7	3.85078	13.6962	22.2567	0.2563
/home/second_hdd/sakuma/H6/dir_03p8Rg-lt-14VDW-lt-4/out/161.pdb.gz	6	12	11	17	8	15	13	15	17	3	3	12	3.89005	13.6209	11.616	0.2541
/home/second_hdd/sakuma/H6/dir_03p8Rg-lt-14VDW-lt-4/out/162.pdb.gz	6	13	8	12	12	18	13	11	9	13	3	11	3.46499	13.6848	31.3933	0.2585
/home/second_hdd/sakuma/H6/dir_03p8Rg-lt-14VDW-lt-4/out/163.pdb.gz	6	12	12	8	12	18	13	14	5	11	12	12	3.32458	13.8849	15.5575	0.2577
/home/second_hdd/sakuma/H6/dir_03p8Rg-lt-14VDW-lt-4/out/164.pdb.gz	6	12	12	8	13	17	12	14	12	11	6	13	2.39193	13.6546	5.81655	0.2593
/home/second_hdd/sakuma/H6/dir_03p8Rg-lt-14VDW-lt-4/out/165.pdb.gz	6	15	12	8	14	17	15	2	13	3	7	3	3.47491	13.6365	37.2009	0.2591
/home/second_hdd/sakuma/H6/dir_03p8Rg-lt-14VDW-lt-4/out/166.pdb.gz	6	13	12	14	8	17	15	12	3	11	12	3	3.35982	13.8304	26.2917	0.2535
/home/second_hdd/sakuma/H6/dir_03p8Rg-lt-14VDW-lt-4/out/167.pdb.gz	6	14	8	14	18	12	15	5	3	7	12	3	0.709789	13.9601	15.9589	0.2584
/home/second_hdd/sakuma/H6/dir_03p8Rg-lt-14VDW-lt-4/out/168.pdb.gz	6	13	13	8	14	16	13	11	12	3	11	8	1.33868	13.7893	7.1283	0.2583
/home/second_hdd/sakuma/H6/dir_03p8Rg-lt-14VDW-lt-4/out/169.pdb.gz	6	11	8	13	14	18	13	16	3	2	12	12	3.56416	13.9734	21.3733	0.2575
/home/second_hdd/sakuma/H6/dir_03p8Rg-lt-14VDW-lt-4/out/16.pdb.gz	6	13	4	11	16	17	14	11	17	14	2	7	2.41529	13.9389	16.2507	0.2562
/home/second_hdd/sakuma/H6/dir_03p8Rg-lt-14VDW-lt-4/out/170.pdb.gz	6	12	8	13	16	15	12	13	3	10	7	15	1.98258	13.6496	23.1707	0.257
/home/second_hdd/sakuma/H6/dir_03p8Rg-lt-14VDW-lt-4/out/171.pdb.gz	6	12	15	12	8	15	11	14	13	3	10	16	3.1929	13.756	28.5411	0.2598
/home/second_hdd/sakuma/H6/dir_03p8Rg-lt-14VDW-lt-4/out/172.pdb.gz	6	13	8	13	13	13	15	11	13	8	13	2	2.69468	13.8486	14.3802	0.2592
/home/second_hdd/sakuma/H6/dir_03p8Rg-lt-14VDW-lt-4/out/173.pdb.gz	6	13	8	16	13	14	13	11	17	3	2	12	3.80324	13.9937	27.5386	0.2549
/home/second_hdd/sakuma/H6/dir_03p8Rg-lt-14VDW-lt-4/out/174.pdb.gz	6	12	12	15	8	13	15	14	7	11	17	0	3.66027	13.8814	24.078	0.2554
/home/second_hdd/sakuma/H6/dir_03p8Rg-lt-14VDW-lt-4/out/175.pdb.gz	6	13	12	14	8	15	14	12	3	11	17	6	3.15216	13.6623	29.7624	0.2573
/home/second_hdd/sakuma/H6/dir_03p8Rg-lt-14VDW-lt-4/out/176.pdb.gz	6	13	12	14	8	15	13	12	3	11	17	12	3.37087	12.8183	24.8905	0.256
/home/second_hdd/sakuma/H6/dir_03p8Rg-lt-14VDW-lt-4/out/177.pdb.gz	6	13	8	15	14	14	13	12	3	10	11	8	2.38693	13.6455	21.8002	0.2547
/home/second_hdd/sakuma/H6/dir_03p8Rg-lt-14VDW-lt-4/out/178.pdb.gz	6	14	9	13	10	17	13	7	1	11	16	12	0.532671	13.9982	11.1813	0.2594
/home/second_hdd/sakuma/H6/dir_03p8Rg-lt-14VDW-lt-4/out/179.pdb.gz	6	11	14	10	15	9	12	17	9	15	11	13	3.99955	13.8362	23.8324	0.2575
/home/second_hdd/sakuma/H6/dir_03p8Rg-lt-14VDW-lt-4/out/17.pdb.gz	6	14	16	11	18	4	13	7	16	11	3	11	1.66962	13.7214	27.3517	0.2575
/home/second_hdd/sakuma/H6/dir_03p8Rg-lt-14VDW-lt-4/out/180.pdb.gz	6	13	13	9	9	20	13	10	11	3	9	12	3.8395	13.8701	25.512	0.2549
/home/second_hdd/sakuma/H6/dir_03p8Rg-lt-14VDW-lt-4/out/181.pdb.gz	6	15	9	15	15	9	14	3	6	15	15	5	3.6412	13.9732	19.7319	0.2555
/home/second_hdd/sakuma/H6/dir_03p8Rg-lt-14VDW-lt-4/out/182.pdb.gz	6	14	9	15	18	9	13	5	8	3	11	10	3.69862	13.9456	18.6077	0.2592
/home/second_hdd/sakuma/H6/dir_03p8Rg-lt-14VDW-lt-4/out/183.pdb.gz	6	14	13	10	9	16	14	7	13	16	2	7	3.92321	13.7388	28.6823	0.2544
/home/second_hdd/sakuma/H6/dir_03p8Rg-lt-14VDW-lt-4/out/184.pdb.gz	6	15	13	20	9	10	11	3	6	7	5	16	3.95805	13.8383	8.33572	0.2589
/home/second_hdd/sakuma/H6/dir_03p8Rg-lt-14VDW-lt-4/out/185.pdb.gz	6	12	16	10	9	14	14	13	16	11	3	7	2.70946	13.7063	23.0411	0.2582
/home/second_hdd/sakuma/H6/dir_03p8Rg-lt-14VDW-lt-4/out/186.pdb.gz	6	13	9	17	10	13	13	11	17	2	11	12	3.57286	13.8124	6.47748	0.2534
/home/second_hdd/sakuma/H6/dir_03p8Rg-lt-14VDW-lt-4/out/187.pdb.gz	6	15	11	16	9	10	12	3	12	17	15	14	3.96047	13.7934	28.7435	0.2557
/home/second_hdd/sakuma/H6/dir_03p8Rg-lt-14VDW-lt-4/out/188.pdb.gz	6	13	10	9	12	12	13	11	16	16	17	11	3.75083	13.9932	11.9375	0.2536
/home/second_hdd/sakuma/H6/dir_03p8Rg-lt-14VDW-lt-4/out/189.pdb.gz	6	12	10	9	16	14	14	13	11	17	3	7	3.91425	13.837	23.751	0.2579
/home/second_hdd/sakuma/H6/dir_03p8Rg-lt-14VDW-lt-4/out/18.pdb.gz	6	13	4	18	11	17	13	8	10	11	7	11	2.50362	13.7706	24.3069	0.2563
/home/second_hdd/sakuma/H6/dir_03p8Rg-lt-14VDW-lt-4/out/190.pdb.gz	6	14	16	11	12	9	14	7	16	11	7	5	3.20591	13.7426	15.4771	0.2576
/home/second_hdd/sakuma/H6/dir_03p8Rg-lt-14VDW-lt-4/out/191.pdb.gz	6	13	17	11	12	9	15	10	11	11	12	1	2.32713	13.9018	11.9447	0.258
/home/second_hdd/sakuma/H6/dir_03p8Rg-lt-14VDW-lt-4/out/192.pdb.gz	6	13	13	11	15	9	14	11	12	15	11	5	1.04079	13.9869	27.3112	0.2572
/home/second_hdd/sakuma/H6/dir_03p8Rg-lt-14VDW-lt-4/out/193.pdb.gz	6	14	15	9	11	14	13	7	11	5	14	11	3.44144	13.9523	35.3416	0.2599
/home/second_hdd/sakuma/H6/dir_03p8Rg-lt-14VDW-lt-4/out/194.pdb.gz	6	13	11	9	15	14	13	10	15	10	6	12	1.48476	13.9381	31.8037	0.2599
/home/second_hdd/sakuma/H6/dir_03p8Rg-lt-14VDW-lt-4/out/195.pdb.gz	6	13	14	11	15	9	15	10	11	14	6	2	2.3561	13.7552	31.6246	0.2584
/home/second_hdd/sakuma/H6/dir_03p8Rg-lt-14VDW-lt-4/out/196.pdb.gz	6	13	11	15	9	15	15	9	11	12	6	3	2.64236	13.9941	29.0735	0.2593
/home/second_hdd/sakuma/H6/dir_03p8Rg-lt-14VDW-lt-4/out/197.pdb.gz	6	11	13	11	9	18	13	16	6	10	6	11	3.90501	13.7688	14.677	0.2544
/home/second_hdd/sakuma/H6/dir_03p8Rg-lt-14VDW-lt-4/out/198.pdb.gz	6	15	17	11	9	14	13	3	6	10	6	12	2.73685	13.9027	16.0933	0.2575
/home/second_hdd/sakuma/H6/dir_03p8Rg-lt-14VDW-lt-4/out/199.pdb.gz	6	12	9	11	18	14	13	14	6	3	11	8	3.49054	13.7931	18.8859	0.2599
/home/second_hdd/sakuma/H6/dir_03p8Rg-lt-14VDW-lt-4/out/19.pdb.gz	6	15	10	14	4	18	14	3	14	11	17	7	3.49486	13.6122	28.0351	0.2536
/home/second_hdd/sakuma/H6/dir_03p8Rg-lt-14VDW-lt-4/out/1.pdb.gz	6	14	1	16	18	13	12	4	10	13	11	14	3.60246	13.9362	18.4465	0.2572
/home/second_hdd/sakuma/H6/dir_03p8Rg-lt-14VDW-lt-4/out/200.pdb.gz	6	13	15	12	11	9	13	12	17	11	11	12	3.89155	13.8613	35.4587	0.2536
/home/second_hdd/sakuma/H6/dir_03p8Rg-lt-14VDW-lt-4/out/201.pdb.gz	6	13	17	14	12	9	15	10	3	2	14	2	2.68618	13.988	12.574	0.2571
/home/second_hdd/sakuma/H6/dir_03p8Rg-lt-14VDW-lt-4/out/202.pdb.gz	6	13	9	12	16	15	13	11	5	7	7	11	0.0200837	13.7517	31.6558	0.2566
/home/second_hdd/sakuma/H6/dir_03p8Rg-lt-14VDW-lt-4/out/203.pdb.gz	6	13	13	17	9	13	14	12	6	11	3	7	3.73898	13.6606	15.3562	0.2593
/home/second_hdd/sakuma/H6/dir_03p8Rg-lt-14VDW-lt-4/out/204.pdb.gz	6	15	12	9	12	17	14	2	14	2	10	7	2.36637	13.9011	16.5673	0.2565
/home/second_hdd/sakuma/H6/dir_03p8Rg-lt-14VDW-lt-4/out/205.pdb.gz	6	14	9	14	13	14	15	5	10	11	6	3	3.55016	13.9673	17.6402	0.2589
/home/second_hdd/sakuma/H6/dir_03p8Rg-lt-14VDW-lt-4/out/206.pdb.gz	6	15	15	9	14	13	13	2	3	9	12	11	3.64067	13.9566	36.8004	0.2582
/home/second_hdd/sakuma/H6/dir_03p8Rg-lt-14VDW-lt-4/out/207.pdb.gz	6	13	15	14	9	16	12	11	3	6	2	14	3.69654	13.8276	7.97508	0.2571
/home/second_hdd/sakuma/H6/dir_03p8Rg-lt-14VDW-lt-4/out/208.pdb.gz	6	13	10	10	17	12	13	8	13	6	11	12	0.831174	13.9545	22.2048	0.2564
/home/second_hdd/sakuma/H6/dir_03p8Rg-lt-14VDW-lt-4/out/209.pdb.gz	6	15	12	10	10	18	13	2	14	9	3	12	1.66191	13.5884	17.4513	0.258
/home/second_hdd/sakuma/H6/dir_03p8Rg-lt-14VDW-lt-4/out/20.pdb.gz	6	13	20	14	4	11	14	10	12	5	14	5	2.96866	13.9407	31.5821	0.2583
/home/second_hdd/sakuma/H6/dir_03p8Rg-lt-14VDW-lt-4/out/210.pdb.gz	6	14	18	10	12	10	14	7	3	13	12	6	1.1902	13.5866	13.4344	0.2543
/home/second_hdd/sakuma/H6/dir_03p8Rg-lt-14VDW-lt-4/out/211.pdb.gz	6	14	10	17	14	10	12	7	15	6	3	14	2.13501	13.8522	20.9745	0.259
/home/second_hdd/sakuma/H6/dir_03p8Rg-lt-14VDW-lt-4/out/212.pdb.gz	6	13	11	11	10	17	13	10	10	16	2	11	2.17946	13.9476	14.8819	0.2567
/home/second_hdd/sakuma/H6/dir_03p8Rg-lt-14VDW-lt-4/out/213.pdb.gz	6	13	14	12	10	11	12	12	13	15	11	13	3.58109	13.7814	15.9623	0.2564
/home/second_hdd/sakuma/H6/dir_03p8Rg-lt-14VDW-lt-4/out/214.pdb.gz	6	15	12	10	11	15	15	1	12	13	12	3	2.43369	13.92	23.6395	0.2543
/home/second_hdd/sakuma/H6/dir_03p8Rg-lt-14VDW-lt-4/out/215.pdb.gz	6	13	12	11	17	10	12	12	11	11	7	13	2.9447	13.7374	9.00222	0.2594
/home/second_hdd/sakuma/H6/dir_03p8Rg-lt-14VDW-lt-4/out/216.pdb.gz	6	12	10	14	13	11	12	14	11	8	13	13	3.23791	13.9721	26.0352	0.259
/home/second_hdd/sakuma/H6/dir_03p8Rg-lt-14VDW-lt-4/out/217.pdb.gz	6	13	10	13	11	15	13	9	3	13	15	11	1.72037	13.9222	6.84744	0.2564
/home/second_hdd/sakuma/H6/dir_03p8Rg-lt-14VDW-lt-4/out/218.pdb.gz	6	14	10	14	11	15	15	5	14	3	12	3	2.73888	13.766	13.2315	0.2536
/home/second_hdd/sakuma/H6/dir_03p8Rg-lt-14VDW-lt-4/out/219.pdb.gz	6	15	11	15	14	10	13	3	12	3	14	11	2.82842	13.9692	31.1293	0.2534
/home/second_hdd/sakuma/H6/dir_03p8Rg-lt-14VDW-lt-4/out/21.pdb.gz	6	13	13	14	16	4	15	12	10	11	16	3	1.22573	13.9198	28.9978	0.2576
/home/second_hdd/sakuma/H6/dir_03p8Rg-lt-14VDW-lt-4/out/220.pdb.gz	6	13	10	11	14	15	13	9	3	15	12	11	1.09125	13.9938	41.5952	0.2596
/home/second_hdd/sakuma/H6/dir_03p8Rg-lt-14VDW-lt-4/out/221.pdb.gz	6	14	11	10	14	16	14	7	3	9	12	5	3.90659	13.9637	13.7995	0.2557
/home/second_hdd/sakuma/H6/dir_03p8Rg-lt-14VDW-lt-4/out/222.pdb.gz	6	13	11	10	14	16	14	8	3	9	12	5	2.41351	13.9615	15.777	0.2561
/home/second_hdd/sakuma/H6/dir_03p8Rg-lt-14VDW-lt-4/out/223.pdb.gz	6	14	10	17	11	14	14	6	11	7	3	7	3.96816	13.789	37.8149	0.2559
/home/second_hdd/sakuma/H6/dir_03p8Rg-lt-14VDW-lt-4/out/224.pdb.gz	6	14	17	10	15	11	15	7	11	2	3	3	3.14958	13.8152	17.5212	0.2558
/home/second_hdd/sakuma/H6/dir_03p8Rg-lt-14VDW-lt-4/out/225.pdb.gz	6	13	17	10	15	11	15	8	11	2	3	3	3.28749	13.7678	16.5659	0.2576
/home/second_hdd/sakuma/H6/dir_03p8Rg-lt-14VDW-lt-4/out/226.pdb.gz	6	11	12	12	11	10	15	16	16	10	16	2	1.94502	13.9741	15.4033	0.2558
/home/second_hdd/sakuma/H6/dir_03p8Rg-lt-14VDW-lt-4/out/227.pdb.gz	6	13	19	13	11	10	13	11	12	2	3	8	1.94833	13.9232	19.0457	0.2598
/home/second_hdd/sakuma/H6/dir_03p8Rg-lt-14VDW-lt-4/out/228.pdb.gz	6	15	10	10	10	17	15	3	13	13	9	3	3.77216	13.8672	9.31366	0.2572
/home/second_hdd/sakuma/H6/dir_03p8Rg-lt-14VDW-lt-4/out/229.pdb.gz	6	12	10	10	10	17	15	13	13	13	9	3	3.7367	13.8846	7.95987	0.2574
/home/second_hdd/sakuma/H6/dir_03p8Rg-lt-14VDW-lt-4/out/22.pdb.gz	6	14	4	14	18	13	14	6	15	15	3	6	1.00293	13.9229	15.0905	0.2598
/home/second_hdd/sakuma/H6/dir_03p8Rg-lt-14VDW-lt-4/out/230.pdb.gz	6	11	10	15	10	15	13	16	11	3	14	11	2.6873	13.7551	17.611	0.254
/home/second_hdd/sakuma/H6/dir_03p8Rg-lt-14VDW-lt-4/out/231.pdb.gz	6	12	14	13	10	11	14	13	11	14	11	7	3.21212	13.5737	33.8918	0.2553
/home/second_hdd/sakuma/H6/dir_03p8Rg-lt-14VDW-lt-4/out/232.pdb.gz	6	12	14	13	10	11	12	13	11	14	11	14	2.54466	13.7713	25.6333	0.2576
/home/second_hdd/sakuma/H6/dir_03p8Rg-lt-14VDW-lt-4/out/233.pdb.gz	6	11	14	13	10	11	12	16	11	14	11	14	3.7365	13.7072	19.8678	0.2592
/home/second_hdd/sakuma/H6/dir_03p8Rg-lt-14VDW-lt-4/out/234.pdb.gz	6	13	13	10	15	11	15	11	14	11	7	3	2.55476	13.9739	20.0696	0.2539
/home/second_hdd/sakuma/H6/dir_03p8Rg-lt-14VDW-lt-4/out/235.pdb.gz	6	13	11	16	10	13	13	11	3	14	11	9	2.89508	13.8281	23.4006	0.2546
/home/second_hdd/sakuma/H6/dir_03p8Rg-lt-14VDW-lt-4/out/236.pdb.gz	6	13	13	15	10	10	15	11	9	14	11	2	3.62783	13.8707	27.7438	0.2539
/home/second_hdd/sakuma/H6/dir_03p8Rg-lt-14VDW-lt-4/out/237.pdb.gz	6	14	10	11	12	13	13	5	13	12	17	12	3.8709	13.9488	14.9248	0.2573
/home/second_hdd/sakuma/H6/dir_03p8Rg-lt-14VDW-lt-4/out/238.pdb.gz	6	14	12	13	12	10	14	6	9	13	15	7	3.27789	13.8041	14.3157	0.2559
/home/second_hdd/sakuma/H6/dir_03p8Rg-lt-14VDW-lt-4/out/239.pdb.gz	6	14	12	10	12	17	15	7	2	11	12	2	1.33066	13.8135	20.6749	0.2588
/home/second_hdd/sakuma/H6/dir_03p8Rg-lt-14VDW-lt-4/out/23.pdb.gz	6	13	4	15	12	18	13	12	11	12	10	11	2.39608	13.6075	21.6664	0.2559
/home/second_hdd/sakuma/H6/dir_03p8Rg-lt-14VDW-lt-4/out/240.pdb.gz	6	13	12	10	12	17	15	8	2	11	12	2	1.736	13.7762	20.4364	0.2575
/home/second_hdd/sakuma/H6/dir_03p8Rg-lt-14VDW-lt-4/out/241.pdb.gz	6	13	13	16	12	10	12	11	9	12	3	13	3.62306	13.9773	27.1064	0.2562
/home/second_hdd/sakuma/H6/dir_03p8Rg-lt-14VDW-lt-4/out/242.pdb.gz	6	13	13	12	18	10	12	11	12	3	3	13	3.20973	13.5682	26.3313	0.2539
/home/second_hdd/sakuma/H6/dir_03p8Rg-lt-14VDW-lt-4/out/243.pdb.gz	6	13	10	14	14	12	15	9	3	13	9	2	3.96429	13.5689	18.2667	0.2583
/home/second_hdd/sakuma/H6/dir_03p8Rg-lt-14VDW-lt-4/out/244.pdb.gz	6	15	15	14	10	12	13	3	11	9	3	11	3.98704	13.8525	24.4584	0.2592
/home/second_hdd/sakuma/H6/dir_03p8Rg-lt-14VDW-lt-4/out/245.pdb.gz	6	12	10	15	14	12	13	14	11	3	11	11	3.216	13.5564	19.187	0.2546
/home/second_hdd/sakuma/H6/dir_03p8Rg-lt-14VDW-lt-4/out/246.pdb.gz	6	12	13	10	19	13	14	14	2	3	3	7	3.41615	13.8168	15.7965	0.2559
/home/second_hdd/sakuma/H6/dir_03p8Rg-lt-14VDW-lt-4/out/247.pdb.gz	6	15	13	14	18	10	12	3	2	3	3	13	3.32747	13.8478	14.0029	0.2595
/home/second_hdd/sakuma/H6/dir_03p8Rg-lt-14VDW-lt-4/out/248.pdb.gz	6	12	10	13	14	12	15	15	7	13	9	2	3.74474	13.7495	7.02846	0.2566
/home/second_hdd/sakuma/H6/dir_03p8Rg-lt-14VDW-lt-4/out/249.pdb.gz	6	13	12	10	13	15	13	12	5	7	13	12	1.22662	13.9663	24.2518	0.2582
/home/second_hdd/sakuma/H6/dir_03p8Rg-lt-14VDW-lt-4/out/24.pdb.gz	6	12	13	18	4	12	13	13	8	11	17	12	3.72923	13.6736	30.9767	0.2596
/home/second_hdd/sakuma/H6/dir_03p8Rg-lt-14VDW-lt-4/out/250.pdb.gz	6	11	10	15	13	13	12	16	11	3	8	13	2.13511	13.9908	39.2326	0.2596
/home/second_hdd/sakuma/H6/dir_03p8Rg-lt-14VDW-lt-4/out/251.pdb.gz	6	13	16	13	10	13	14	11	14	2	3	7	3.21031	13.8608	21.0364	0.2563
/home/second_hdd/sakuma/H6/dir_03p8Rg-lt-14VDW-lt-4/out/252.pdb.gz	6	13	13	10	13	12	14	11	14	11	9	7	2.60244	13.8606	25.6612	0.2535
/home/second_hdd/sakuma/H6/dir_03p8Rg-lt-14VDW-lt-4/out/253.pdb.gz	6	15	14	12	13	10	12	3	6	9	13	13	3.10312	13.6106	11.1913	0.2584
/home/second_hdd/sakuma/H6/dir_03p8Rg-lt-14VDW-lt-4/out/254.pdb.gz	6	13	11	11	11	18	13	11	11	8	3	11	1.09412	13.6581	11.8198	0.2583
/home/second_hdd/sakuma/H6/dir_03p8Rg-lt-14VDW-lt-4/out/255.pdb.gz	6	13	11	17	12	11	13	11	8	2	10	8	3.96242	13.8312	20.6642	0.2545
/home/second_hdd/sakuma/H6/dir_03p8Rg-lt-14VDW-lt-4/out/256.pdb.gz	6	13	11	18	11	13	13	10	3	3	12	11	1.58025	13.6376	36.9714	0.2572
/home/second_hdd/sakuma/H6/dir_03p8Rg-lt-14VDW-lt-4/out/257.pdb.gz	6	12	11	11	14	14	14	15	11	14	3	7	3.13159	13.7746	29.8559	0.2585
/home/second_hdd/sakuma/H6/dir_03p8Rg-lt-14VDW-lt-4/out/258.pdb.gz	6	13	17	14	11	11	15	10	3	2	8	3	1.53034	13.7204	7.95782	0.2591
/home/second_hdd/sakuma/H6/dir_03p8Rg-lt-14VDW-lt-4/out/259.pdb.gz	6	13	17	11	14	11	15	11	7	3	7	3	0.759151	13.7918	13.2507	0.2577
/home/second_hdd/sakuma/H6/dir_03p8Rg-lt-14VDW-lt-4/out/25.pdb.gz	6	13	15	4	16	12	15	9	11	17	12	3	3.08367	13.9167	28.3524	0.2598
/home/second_hdd/sakuma/H6/dir_03p8Rg-lt-14VDW-lt-4/out/260.pdb.gz	6	14	11	14	11	18	13	7	3	7	3	11	1.0949	13.8556	9.43873	0.254
/home/second_hdd/sakuma/H6/dir_03p8Rg-lt-14VDW-lt-4/out/261.pdb.gz	6	15	11	12	16	12	15	3	3	10	12	3	3.52015	13.2481	10.8951	0.26
/home/second_hdd/sakuma/H6/dir_03p8Rg-lt-14VDW-lt-4/out/262.pdb.gz	6	15	11	12	16	12	13	3	3	10	12	11	3.14983	13.7597	15.3938	0.2587
/home/second_hdd/sakuma/H6/dir_03p8Rg-lt-14VDW-lt-4/out/263.pdb.gz	6	13	16	12	11	12	14	10	12	3	12	5	1.31556	13.667	29.265	0.2578
/home/second_hdd/sakuma/H6/dir_03p8Rg-lt-14VDW-lt-4/out/264.pdb.gz	6	13	17	14	12	11	15	10	3	2	7	3	2.43686	13.6849	7.06159	0.2533
/home/second_hdd/sakuma/H6/dir_03p8Rg-lt-14VDW-lt-4/out/265.pdb.gz	6	14	11	13	11	18	13	7	3	8	3	11	2.02864	13.9285	11.2149	0.2591
/home/second_hdd/sakuma/H6/dir_03p8Rg-lt-14VDW-lt-4/out/266.pdb.gz	6	13	17	11	12	13	13	8	3	3	12	10	3.54245	13.9998	33.3155	0.2548
/home/second_hdd/sakuma/H6/dir_03p8Rg-lt-14VDW-lt-4/out/267.pdb.gz	6	15	15	11	12	15	13	2	3	3	10	8	3.63083	13.7402	11.8373	0.2577
/home/second_hdd/sakuma/H6/dir_03p8Rg-lt-14VDW-lt-4/out/268.pdb.gz	6	13	11	11	16	12	13	12	7	3	17	11	3.84813	13.555	23.8529	0.2533
/home/second_hdd/sakuma/H6/dir_03p8Rg-lt-14VDW-lt-4/out/269.pdb.gz	6	13	12	15	11	12	14	11	17	7	3	5	3.81833	13.9825	21.2061	0.2587
/home/second_hdd/sakuma/H6/dir_03p8Rg-lt-14VDW-lt-4/out/26.pdb.gz	6	12	15	4	16	12	13	14	11	17	12	11	3.78138	13.7714	28.7818	0.2573
/home/second_hdd/sakuma/H6/dir_03p8Rg-lt-14VDW-lt-4/out/270.pdb.gz	6	12	13	11	13	16	14	13	8	3	2	7	2.06749	13.6668	24.3686	0.2597
/home/second_hdd/sakuma/H6/dir_03p8Rg-lt-14VDW-lt-4/out/271.pdb.gz	6	15	13	12	13	15	13	2	2	2	9	8	1.30527	13.9299	18.0324	0.2541
/home/second_hdd/sakuma/H6/dir_03p8Rg-lt-14VDW-lt-4/out/272.pdb.gz	6	13	12	12	13	12	14	12	17	12	2	7	3.84455	13.633	34.5256	0.2535
/home/second_hdd/sakuma/H6/dir_03p8Rg-lt-14VDW-lt-4/out/27.pdb.gz	6	13	4	13	15	14	12	12	11	17	13	14	3.83638	13.9595	19.7348	0.257
/home/second_hdd/sakuma/H6/dir_03p8Rg-lt-14VDW-lt-4/out/28.pdb.gz	6	13	15	4	15	13	14	12	11	17	8	5	3.45814	13.4645	16.9412	0.2559
/home/second_hdd/sakuma/H6/dir_03p8Rg-lt-14VDW-lt-4/out/29.pdb.gz	6	13	14	21	14	4	13	12	9	3	3	11	2.3527	13.8499	19.8656	0.2593
/home/second_hdd/sakuma/H6/dir_03p8Rg-lt-14VDW-lt-4/out/2.pdb.gz	6	13	2	10	20	19	13	11	0	8	12	11	1.18386	13.9553	31.4637	0.2573
/home/second_hdd/sakuma/H6/dir_03p8Rg-lt-14VDW-lt-4/out/30.pdb.gz	6	12	16	4	14	17	13	14	2	10	9	11	0.630615	13.9727	16.0401	0.2589
/home/second_hdd/sakuma/H6/dir_03p8Rg-lt-14VDW-lt-4/out/31.pdb.gz	6	13	14	4	14	14	15	10	11	17	14	3	2.17623	13.6714	36.1444	0.2574
/home/second_hdd/sakuma/H6/dir_03p8Rg-lt-14VDW-lt-4/out/32.pdb.gz	6	13	17	18	5	8	13	9	11	12	15	8	3.37106	13.945	19.3635	0.2598
/home/second_hdd/sakuma/H6/dir_03p8Rg-lt-14VDW-lt-4/out/33.pdb.gz	6	14	5	18	8	16	13	5	12	11	17	12	3.48359	13.8607	35.5781	0.2563
/home/second_hdd/sakuma/H6/dir_03p8Rg-lt-14VDW-lt-4/out/34.pdb.gz	6	13	18	8	16	5	12	8	11	17	12	15	3.55778	13.9971	16.7344	0.2538
/home/second_hdd/sakuma/H6/dir_03p8Rg-lt-14VDW-lt-4/out/35.pdb.gz	6	12	19	5	14	11	12	13	11	10	12	13	2.98907	13.9998	14.0652	0.2554
/home/second_hdd/sakuma/H6/dir_03p8Rg-lt-14VDW-lt-4/out/36.pdb.gz	6	13	11	18	5	15	14	9	10	11	10	7	2.55833	13.7896	31.2428	0.2597
/home/second_hdd/sakuma/H6/dir_03p8Rg-lt-14VDW-lt-4/out/37.pdb.gz	6	15	18	5	15	11	13	3	11	10	11	11	1.98442	13.8864	16.4967	0.2573
/home/second_hdd/sakuma/H6/dir_03p8Rg-lt-14VDW-lt-4/out/38.pdb.gz	6	12	17	17	5	11	13	15	13	8	2	11	3.21773	13.7174	7.81703	0.2541
/home/second_hdd/sakuma/H6/dir_03p8Rg-lt-14VDW-lt-4/out/39.pdb.gz	6	15	5	14	16	12	12	2	16	3	16	14	3.88242	13.9593	12.213	0.2585
/home/second_hdd/sakuma/H6/dir_03p8Rg-lt-14VDW-lt-4/out/3.pdb.gz	6	14	15	2	11	20	13	7	17	0	14	11	1.46374	13.7761	21.3852	0.2591
/home/second_hdd/sakuma/H6/dir_03p8Rg-lt-14VDW-lt-4/out/40.pdb.gz	6	15	14	12	5	17	15	3	14	5	15	2	1.94591	13.9956	14.714	0.2536
/home/second_hdd/sakuma/H6/dir_03p8Rg-lt-14VDW-lt-4/out/41.pdb.gz	6	12	15	12	18	5	13	14	13	3	11	10	2.73124	13.98	20.4212	0.2574
/home/second_hdd/sakuma/H6/dir_03p8Rg-lt-14VDW-lt-4/out/42.pdb.gz	6	13	17	17	5	12	15	12	8	2	10	2	3.73083	13.866	13.0688	0.2582
/home/second_hdd/sakuma/H6/dir_03p8Rg-lt-14VDW-lt-4/out/43.pdb.gz	6	15	13	19	13	5	11	3	6	8	11	16	3.34494	13.7707	23.5567	0.254
/home/second_hdd/sakuma/H6/dir_03p8Rg-lt-14VDW-lt-4/out/44.pdb.gz	6	14	5	14	17	13	13	6	10	12	10	11	3.42707	13.9958	13.6626	0.2592
/home/second_hdd/sakuma/H6/dir_03p8Rg-lt-14VDW-lt-4/out/45.pdb.gz	6	13	13	14	19	5	14	12	16	3	3	5	2.87354	13.9571	16.9693	0.2556
/home/second_hdd/sakuma/H6/dir_03p8Rg-lt-14VDW-lt-4/out/46.pdb.gz	6	12	14	13	19	5	14	14	3	10	9	5	3.26345	13.7645	25.2655	0.2573
/home/second_hdd/sakuma/H6/dir_03p8Rg-lt-14VDW-lt-4/out/47.pdb.gz	6	14	17	15	5	13	13	7	11	3	15	12	0.65081	13.9603	21.0333	0.2543
/home/second_hdd/sakuma/H6/dir_03p8Rg-lt-14VDW-lt-4/out/48.pdb.gz	6	13	15	13	5	18	13	8	10	11	3	11	1.10303	13.9773	11.5111	0.2584
/home/second_hdd/sakuma/H6/dir_03p8Rg-lt-14VDW-lt-4/out/49.pdb.gz	6	11	13	16	16	5	14	16	2	13	10	5	3.65868	13.922	15.819	0.2585
/home/second_hdd/sakuma/H6/dir_03p8Rg-lt-14VDW-lt-4/out/4.pdb.gz	6	13	15	2	11	20	13	8	17	0	14	11	1.8264	13.6914	21.5942	0.2582
/home/second_hdd/sakuma/H6/dir_03p8Rg-lt-14VDW-lt-4/out/50.pdb.gz	6	13	5	17	12	13	13	11	17	12	11	12	3.59152	13.6216	19.4152	0.26
/home/second_hdd/sakuma/H6/dir_03p8Rg-lt-14VDW-lt-4/out/51.pdb.gz	6	15	5	16	12	12	13	2	16	17	11	12	3.92593	13.9664	11.4911	0.2566
/home/second_hdd/sakuma/H6/dir_03p8Rg-lt-14VDW-lt-4/out/52.pdb.gz	6	13	12	12	18	5	15	11	17	10	11	1	3.98453	13.9648	35.0002	0.2596
/home/second_hdd/sakuma/H6/dir_03p8Rg-lt-14VDW-lt-4/out/53.pdb.gz	6	14	14	5	16	12	13	7	2	16	17	11	3.87746	13.7104	17.2261	0.2562
/home/second_hdd/sakuma/H6/dir_03p8Rg-lt-14VDW-lt-4/out/54.pdb.gz	6	12	5	14	14	17	13	13	5	12	9	11	0.318259	13.8828	15.1094	0.2599
/home/second_hdd/sakuma/H6/dir_03p8Rg-lt-14VDW-lt-4/out/55.pdb.gz	6	13	16	14	17	5	15	9	2	3	14	1	1.8928	13.7491	26.0924	0.2595
/home/second_hdd/sakuma/H6/dir_03p8Rg-lt-14VDW-lt-4/out/56.pdb.gz	6	15	7	17	6	19	11	2	12	11	10	16	3.81175	13.9268	24.8713	0.2577
/home/second_hdd/sakuma/H6/dir_03p8Rg-lt-14VDW-lt-4/out/57.pdb.gz	6	13	21	6	8	13	13	8	11	6	17	12	3.87312	13.8334	25.1461	0.256
/home/second_hdd/sakuma/H6/dir_03p8Rg-lt-14VDW-lt-4/out/58.pdb.gz	6	15	6	17	8	17	15	3	8	11	15	2	3.25192	13.9649	38.2862	0.2565
/home/second_hdd/sakuma/H6/dir_03p8Rg-lt-14VDW-lt-4/out/59.pdb.gz	6	13	17	9	6	16	13	11	14	15	6	8	1.68226	13.9914	26.8973	0.2575
/home/second_hdd/sakuma/H6/dir_03p8Rg-lt-14VDW-lt-4/out/5.pdb.gz	6	14	11	15	18	2	11	5	12	17	13	16	3.86607	13.9858	17.8139	0.2593
/home/second_hdd/sakuma/H6/dir_03p8Rg-lt-14VDW-lt-4/out/60.pdb.gz	6	13	6	21	10	12	12	11	10	11	10	14	3.82109	13.9361	16.2759	0.2556
/home/second_hdd/sakuma/H6/dir_03p8Rg-lt-14VDW-lt-4/out/61.pdb.gz	6	15	10	15	6	17	13	3	13	11	10	11	1.08632	13.7998	7.55154	0.2536
/home/second_hdd/sakuma/H6/dir_03p8Rg-lt-14VDW-lt-4/out/62.pdb.gz	6	13	6	18	15	10	13	11	8	12	11	8	2.19704	13.5459	22.0577	0.2554
/home/second_hdd/sakuma/H6/dir_03p8Rg-lt-14VDW-lt-4/out/63.pdb.gz	6	15	6	15	10	21	13	0	12	3	6	11	1.13722	13.987	27.5559	0.2556
/home/second_hdd/sakuma/H6/dir_03p8Rg-lt-14VDW-lt-4/out/64.pdb.gz	6	13	6	10	18	16	11	11	8	15	3	16	2.27152	13.6567	14.3179	0.2559
/home/second_hdd/sakuma/H6/dir_03p8Rg-lt-14VDW-lt-4/out/65.pdb.gz	6	13	10	17	6	17	15	12	8	11	6	2	1.285	13.9721	22.7248	0.2568
/home/second_hdd/sakuma/H6/dir_03p8Rg-lt-14VDW-lt-4/out/66.pdb.gz	6	13	14	18	6	11	14	11	8	11	10	7	1.07074	13.8876	26.3728	0.2554
/home/second_hdd/sakuma/H6/dir_03p8Rg-lt-14VDW-lt-4/out/67.pdb.gz	6	14	15	6	16	11	15	7	11	16	6	3	3.34566	13.9394	33.8147	0.2553
/home/second_hdd/sakuma/H6/dir_03p8Rg-lt-14VDW-lt-4/out/68.pdb.gz	6	13	11	15	6	17	13	12	12	11	10	11	0.143506	13.9227	16.9742	0.2579
/home/second_hdd/sakuma/H6/dir_03p8Rg-lt-14VDW-lt-4/out/69.pdb.gz	6	13	6	12	20	12	13	11	6	9	12	11	3.87631	13.8198	11.0661	0.2554
/home/second_hdd/sakuma/H6/dir_03p8Rg-lt-14VDW-lt-4/out/6.pdb.gz	6	13	12	21	13	2	14	9	6	17	11	5	3.98732	13.9551	17.5301	0.2551
/home/second_hdd/sakuma/H6/dir_03p8Rg-lt-14VDW-lt-4/out/70.pdb.gz	6	13	6	12	19	13	15	11	2	14	12	2	0.264533	13.9435	30.3536	0.2549
/home/second_hdd/sakuma/H6/dir_03p8Rg-lt-14VDW-lt-4/out/71.pdb.gz	6	14	12	20	13	6	15	6	9	12	2	2	3.85268	13.8869	11.5347	0.2552
/home/second_hdd/sakuma/H6/dir_03p8Rg-lt-14VDW-lt-4/out/72.pdb.gz	6	11	12	14	16	6	11	17	15	12	11	16	3.85209	13.9865	14.308	0.2549
/home/second_hdd/sakuma/H6/dir_03p8Rg-lt-14VDW-lt-4/out/73.pdb.gz	6	12	14	6	17	12	11	14	11	10	11	17	3.83834	13.8218	20.1827	0.2538
/home/second_hdd/sakuma/H6/dir_03p8Rg-lt-14VDW-lt-4/out/74.pdb.gz	6	13	15	6	17	11	12	8	11	8	11	14	3.47571	13.9319	23.642	0.256
/home/second_hdd/sakuma/H6/dir_03p8Rg-lt-14VDW-lt-4/out/75.pdb.gz	6	13	17	6	15	11	15	9	11	8	11	3	2.97528	13.5239	20.4019	0.2586
/home/second_hdd/sakuma/H6/dir_03p8Rg-lt-14VDW-lt-4/out/76.pdb.gz	6	13	17	12	6	16	14	8	11	11	2	7	1.98114	13.993	23.9193	0.2566
/home/second_hdd/sakuma/H6/dir_03p8Rg-lt-14VDW-lt-4/out/77.pdb.gz	6	13	12	12	6	17	13	12	17	11	10	11	3.84811	13.8383	13.9209	0.257
/home/second_hdd/sakuma/H6/dir_03p8Rg-lt-14VDW-lt-4/out/78.pdb.gz	6	13	13	13	18	6	15	8	13	2	11	2	1.04663	13.9996	15.8821	0.2562
/home/second_hdd/sakuma/H6/dir_03p8Rg-lt-14VDW-lt-4/out/79.pdb.gz	6	14	13	6	16	14	13	7	11	10	10	11	0.787603	13.9854	26.0224	0.257
/home/second_hdd/sakuma/H6/dir_03p8Rg-lt-14VDW-lt-4/out/7.pdb.gz	6	13	13	2	16	19	13	8	2	13	12	11	0.929117	13.9999	8.59459	0.2583
/home/second_hdd/sakuma/H6/dir_03p8Rg-lt-14VDW-lt-4/out/80.pdb.gz	6	13	13	6	16	14	13	8	11	10	10	11	1.33825	13.9788	26.2265	0.2536
/home/second_hdd/sakuma/H6/dir_03p8Rg-lt-14VDW-lt-4/out/81.pdb.gz	6	13	15	15	13	6	13	10	8	10	11	10	1.98653	13.7873	13.4414	0.2534
/home/second_hdd/sakuma/H6/dir_03p8Rg-lt-14VDW-lt-4/out/82.pdb.gz	6	15	13	16	17	6	13	3	10	7	2	9	1.16853	13.8595	33.1981	0.2551
/home/second_hdd/sakuma/H6/dir_03p8Rg-lt-14VDW-lt-4/out/83.pdb.gz	6	12	6	14	15	14	12	15	9	12	11	14	0.824573	13.8631	21.5499	0.2582
/home/second_hdd/sakuma/H6/dir_03p8Rg-lt-14VDW-lt-4/out/84.pdb.gz	6	15	14	16	14	6	13	2	3	14	11	10	3.62149	13.8989	29.9706	0.2595
/home/second_hdd/sakuma/H6/dir_03p8Rg-lt-14VDW-lt-4/out/85.pdb.gz	6	13	15	6	15	14	12	12	11	10	7	15	2.64433	13.9927	28.4219	0.2555
/home/second_hdd/sakuma/H6/dir_03p8Rg-lt-14VDW-lt-4/out/86.pdb.gz	6	14	15	16	6	14	13	5	12	11	2	12	2.97727	13.9223	21.4672	0.2577
/home/second_hdd/sakuma/H6/dir_03p8Rg-lt-14VDW-lt-4/out/87.pdb.gz	6	13	14	15	18	6	15	10	11	3	3	1	1.52888	13.9353	21.9163	0.2578
/home/second_hdd/sakuma/H6/dir_03p8Rg-lt-14VDW-lt-4/out/88.pdb.gz	6	14	6	14	13	14	12	5	16	13	6	15	3.89827	13.8511	16.8704	0.257
/home/second_hdd/sakuma/H6/dir_03p8Rg-lt-14VDW-lt-4/out/89.pdb.gz	6	12	16	13	6	14	14	15	10	11	10	7	3.34464	13.943	32.858	0.255
/home/second_hdd/sakuma/H6/dir_03p8Rg-lt-14VDW-lt-4/out/8.pdb.gz	6	12	2	15	18	14	14	13	16	10	3	7	3.87192	13.9308	34.2121	0.2591
/home/second_hdd/sakuma/H6/dir_03p8Rg-lt-14VDW-lt-4/out/90.pdb.gz	6	14	17	15	14	6	12	7	11	3	7	13	3.55769	13.8686	34.323	0.2543
/home/second_hdd/sakuma/H6/dir_03p8Rg-lt-14VDW-lt-4/out/91.pdb.gz	6	13	16	6	14	15	13	12	11	2	12	10	3.77157	13.4098	7.37943	0.26
/home/second_hdd/sakuma/H6/dir_03p8Rg-lt-14VDW-lt-4/out/92.pdb.gz	6	12	16	6	14	15	11	13	11	2	12	16	3.16273	13.5464	16.4309	0.2596
/home/second_hdd/sakuma/H6/dir_03p8Rg-lt-14VDW-lt-4/out/93.pdb.gz	6	12	13	16	17	6	14	13	6	9	3	5	3.69932	13.9887	21.7419	0.2554
/home/second_hdd/sakuma/H6/dir_03p8Rg-lt-14VDW-lt-4/out/94.pdb.gz	6	12	7	17	13	8	14	14	15	13	16	5	3.77995	13.7599	13.4664	0.2558
/home/second_hdd/sakuma/H6/dir_03p8Rg-lt-14VDW-lt-4/out/95.pdb.gz	6	13	17	17	9	7	13	8	3	13	9	11	2.73501	13.8492	12.9114	0.2543
/home/second_hdd/sakuma/H6/dir_03p8Rg-lt-14VDW-lt-4/out/96.pdb.gz	6	15	16	12	10	7	13	2	16	16	11	11	0.680992	13.8637	24.6983	0.2583
/home/second_hdd/sakuma/H6/dir_03p8Rg-lt-14VDW-lt-4/out/97.pdb.gz	6	14	7	16	10	13	13	6	11	16	13	8	3.08994	13.986	29.4842	0.2578
/home/second_hdd/sakuma/H6/dir_03p8Rg-lt-14VDW-lt-4/out/98.pdb.gz	6	14	7	18	13	10	13	7	10	11	14	11	2.67646	13.8785	21.2191	0.256
/home/second_hdd/sakuma/H6/dir_03p8Rg-lt-14VDW-lt-4/out/99.pdb.gz	6	13	7	18	13	10	13	8	10	11	14	11	3.23026	13.8547	22.6784	0.2589
/home/second_hdd/sakuma/H6/dir_03p8Rg-lt-14VDW-lt-4/out/9.pdb.gz	6	12	14	18	13	3	15	14	16	3	13	2	1.6536	13.8936	20.3282	0.2543
/home/second_hdd/sakuma/H6/dir_03p9Rg-lt-14VDW-lt-4/out/0.pdb.gz	6	15	18	13	1	15	13	3	8	11	17	11	3.60659	13.8246	37.1536	0.2625
/home/second_hdd/sakuma/H6/dir_03p9Rg-lt-14VDW-lt-4/out/100.pdb.gz	6	11	14	6	10	18	13	16	11	8	15	11	3.78616	13.7999	14.9248	0.2615
/home/second_hdd/sakuma/H6/dir_03p9Rg-lt-14VDW-lt-4/out/101.pdb.gz	6	13	6	17	15	10	13	11	8	13	11	8	3.54172	13.8837	29.0797	0.2665
/home/second_hdd/sakuma/H6/dir_03p9Rg-lt-14VDW-lt-4/out/102.pdb.gz	6	12	15	6	10	17	12	13	11	8	15	13	1.55043	13.9342	5.03474	0.2639
/home/second_hdd/sakuma/H6/dir_03p9Rg-lt-14VDW-lt-4/out/103.pdb.gz	6	12	19	6	9	17	15	13	11	2	10	3	3.84481	13.834	29.3921	0.2633
/home/second_hdd/sakuma/H6/dir_03p9Rg-lt-14VDW-lt-4/out/104.pdb.gz	6	13	18	6	18	9	14	12	11	6	7	5	3.67128	13.9936	32.0512	0.2658
/home/second_hdd/sakuma/H6/dir_03p9Rg-lt-14VDW-lt-4/out/105.pdb.gz	6	12	6	11	17	13	13	14	10	15	13	10	1.82252	13.7614	24.5272	0.2619
/home/second_hdd/sakuma/H6/dir_03p9Rg-lt-14VDW-lt-4/out/106.pdb.gz	6	12	6	14	17	11	11	13	16	11	7	17	3.98142	13.8604	15.7507	0.2663
/home/second_hdd/sakuma/H6/dir_03p9Rg-lt-14VDW-lt-4/out/107.pdb.gz	6	13	11	14	18	6	13	11	11	8	11	8	3.11365	13.9357	18.9237	0.2639
/home/second_hdd/sakuma/H6/dir_03p9Rg-lt-14VDW-lt-4/out/108.pdb.gz	6	12	11	15	6	17	15	13	12	11	10	3	3.54464	13.9154	5.87894	0.2624
/home/second_hdd/sakuma/H6/dir_03p9Rg-lt-14VDW-lt-4/out/109.pdb.gz	6	12	18	17	11	6	13	13	11	7	3	8	2.95088	13.8756	27.6193	0.2635
/home/second_hdd/sakuma/H6/dir_03p9Rg-lt-14VDW-lt-4/out/10.pdb.gz	6	12	2	15	14	17	13	15	13	12	9	11	0.315317	13.9736	16.3465	0.2642
/home/second_hdd/sakuma/H6/dir_03p9Rg-lt-14VDW-lt-4/out/110.pdb.gz	6	13	19	12	6	14	13	10	12	11	2	12	3.92284	13.6304	27.6322	0.2627
/home/second_hdd/sakuma/H6/dir_03p9Rg-lt-14VDW-lt-4/out/111.pdb.gz	6	15	12	15	15	6	13	2	13	12	11	8	2.27494	13.9518	10.6689	0.2665
/home/second_hdd/sakuma/H6/dir_03p9Rg-lt-14VDW-lt-4/out/112.pdb.gz	6	14	15	6	17	11	15	7	11	8	11	3	3.53033	13.6088	29.9484	0.2651
/home/second_hdd/sakuma/H6/dir_03p9Rg-lt-14VDW-lt-4/out/113.pdb.gz	6	13	15	6	17	11	15	8	11	8	11	3	3.37256	13.5129	30.0015	0.2628
/home/second_hdd/sakuma/H6/dir_03p9Rg-lt-14VDW-lt-4/out/114.pdb.gz	6	13	15	6	17	11	15	9	11	8	11	3	3.72814	13.85	30.8355	0.2649
/home/second_hdd/sakuma/H6/dir_03p9Rg-lt-14VDW-lt-4/out/115.pdb.gz	6	13	12	12	18	6	12	11	12	10	15	13	3.95136	13.8624	10.3228	0.2644
/home/second_hdd/sakuma/H6/dir_03p9Rg-lt-14VDW-lt-4/out/116.pdb.gz	6	13	17	12	6	13	12	11	14	11	8	13	3.18748	13.8178	20.2668	0.2636
/home/second_hdd/sakuma/H6/dir_03p9Rg-lt-14VDW-lt-4/out/117.pdb.gz	6	13	14	18	6	11	11	11	8	11	8	16	3.51465	13.6273	8.85275	0.2664
/home/second_hdd/sakuma/H6/dir_03p9Rg-lt-14VDW-lt-4/out/118.pdb.gz	6	12	11	15	16	6	11	13	12	17	5	16	3.91711	13.9913	32.6674	0.2631
/home/second_hdd/sakuma/H6/dir_03p9Rg-lt-14VDW-lt-4/out/119.pdb.gz	6	13	15	18	6	11	11	11	7	11	8	16	3.83416	13.984	9.74666	0.2656
/home/second_hdd/sakuma/H6/dir_03p9Rg-lt-14VDW-lt-4/out/11.pdb.gz	6	13	8	19	18	3	14	11	17	7	11	6	3.40842	13.8966	22.8612	0.2652
/home/second_hdd/sakuma/H6/dir_03p9Rg-lt-14VDW-lt-4/out/120.pdb.gz	6	13	13	6	16	14	13	9	11	10	10	11	0.999163	13.8277	27.4619	0.261
/home/second_hdd/sakuma/H6/dir_03p9Rg-lt-14VDW-lt-4/out/121.pdb.gz	6	13	13	6	16	14	13	10	11	10	10	11	2.51865	13.6329	27.4042	0.2611
/home/second_hdd/sakuma/H6/dir_03p9Rg-lt-14VDW-lt-4/out/122.pdb.gz	6	13	17	15	13	6	12	8	11	3	8	13	1.53146	13.8519	34.4825	0.2633
/home/second_hdd/sakuma/H6/dir_03p9Rg-lt-14VDW-lt-4/out/123.pdb.gz	6	13	6	15	17	13	13	8	3	12	10	11	2.2111	13.9705	18.566	0.2664
/home/second_hdd/sakuma/H6/dir_03p9Rg-lt-14VDW-lt-4/out/124.pdb.gz	6	12	15	16	6	14	13	14	12	11	2	12	3.90969	13.8326	23.9928	0.2611
/home/second_hdd/sakuma/H6/dir_03p9Rg-lt-14VDW-lt-4/out/125.pdb.gz	6	11	14	15	17	6	15	16	11	3	7	0	3.85819	13.7405	17.8407	0.26
/home/second_hdd/sakuma/H6/dir_03p9Rg-lt-14VDW-lt-4/out/126.pdb.gz	6	13	13	6	17	15	13	11	11	8	3	11	3.3105	13.7861	27.7057	0.2633
/home/second_hdd/sakuma/H6/dir_03p9Rg-lt-14VDW-lt-4/out/127.pdb.gz	6	14	15	6	17	13	14	7	11	8	3	7	3.48684	13.765	31.4097	0.2666
/home/second_hdd/sakuma/H6/dir_03p9Rg-lt-14VDW-lt-4/out/128.pdb.gz	6	12	14	6	17	14	15	14	11	8	3	2	3.36696	13.9243	11.9132	0.2612
/home/second_hdd/sakuma/H6/dir_03p9Rg-lt-14VDW-lt-4/out/129.pdb.gz	6	15	14	14	6	17	13	3	3	11	8	11	3.83943	13.8305	31.2754	0.2611
/home/second_hdd/sakuma/H6/dir_03p9Rg-lt-14VDW-lt-4/out/12.pdb.gz	6	15	11	20	14	3	13	2	10	14	11	9	3.98747	13.8256	13.9355	0.2655
/home/second_hdd/sakuma/H6/dir_03p9Rg-lt-14VDW-lt-4/out/130.pdb.gz	6	13	17	15	14	6	12	9	11	3	7	13	3.4621	13.8317	35.606	0.2625
/home/second_hdd/sakuma/H6/dir_03p9Rg-lt-14VDW-lt-4/out/131.pdb.gz	6	13	20	13	6	14	13	9	12	2	2	8	3.32432	13.9869	27.4192	0.2653
/home/second_hdd/sakuma/H6/dir_03p9Rg-lt-14VDW-lt-4/out/132.pdb.gz	6	13	16	6	14	15	13	8	11	2	12	12	3.37905	13.4968	31.3275	0.262
/home/second_hdd/sakuma/H6/dir_03p9Rg-lt-14VDW-lt-4/out/133.pdb.gz	6	13	16	6	14	15	11	12	11	2	12	16	3.37159	13.2405	12.1581	0.2617
/home/second_hdd/sakuma/H6/dir_03p9Rg-lt-14VDW-lt-4/out/134.pdb.gz	6	12	16	6	14	15	13	13	11	2	12	10	3.79281	13.7272	13.8207	0.2665
/home/second_hdd/sakuma/H6/dir_03p9Rg-lt-14VDW-lt-4/out/135.pdb.gz	6	13	6	16	15	15	13	11	2	7	8	11	0.623085	13.8385	11.2798	0.2612
/home/second_hdd/sakuma/H6/dir_03p9Rg-lt-14VDW-lt-4/out/136.pdb.gz	6	13	17	7	19	8	15	9	3	12	12	3	3.63091	13.7054	32.2757	0.2645
/home/second_hdd/sakuma/H6/dir_03p9Rg-lt-14VDW-lt-4/out/137.pdb.gz	6	15	7	8	20	12	15	2	11	17	12	3	3.52519	13.9747	16.4828	0.2642
/home/second_hdd/sakuma/H6/dir_03p9Rg-lt-14VDW-lt-4/out/138.pdb.gz	6	15	9	13	21	7	12	3	2	14	11	14	1.4738	13.9089	5.23007	0.2633
/home/second_hdd/sakuma/H6/dir_03p9Rg-lt-14VDW-lt-4/out/139.pdb.gz	6	11	9	16	17	7	15	16	16	9	3	2	2.89114	13.9298	21.0389	0.2621
/home/second_hdd/sakuma/H6/dir_03p9Rg-lt-14VDW-lt-4/out/13.pdb.gz	6	14	11	3	17	16	12	5	11	13	14	13	1.44218	13.8503	12.2026	0.2642
/home/second_hdd/sakuma/H6/dir_03p9Rg-lt-14VDW-lt-4/out/140.pdb.gz	6	13	15	7	19	9	14	8	2	15	8	5	3.20497	13.9872	10.5982	0.2621
/home/second_hdd/sakuma/H6/dir_03p9Rg-lt-14VDW-lt-4/out/141.pdb.gz	6	13	7	9	18	13	12	11	14	13	11	14	3.5304	13.7946	25.5458	0.2602
/home/second_hdd/sakuma/H6/dir_03p9Rg-lt-14VDW-lt-4/out/142.pdb.gz	6	13	19	12	9	7	14	10	17	11	10	5	3.95055	13.8829	17.9654	0.2638
/home/second_hdd/sakuma/H6/dir_03p9Rg-lt-14VDW-lt-4/out/143.pdb.gz	6	15	16	12	10	7	13	3	16	16	11	11	2.29929	13.7177	39.551	0.2661
/home/second_hdd/sakuma/H6/dir_03p9Rg-lt-14VDW-lt-4/out/144.pdb.gz	6	14	13	10	19	7	15	7	13	13	3	3	2.02728	13.9088	22.6963	0.2662
/home/second_hdd/sakuma/H6/dir_03p9Rg-lt-14VDW-lt-4/out/145.pdb.gz	6	13	7	14	18	10	13	9	11	8	11	8	2.37839	13.7606	34.3043	0.2658
/home/second_hdd/sakuma/H6/dir_03p9Rg-lt-14VDW-lt-4/out/146.pdb.gz	6	11	7	11	13	18	14	17	6	10	13	7	2.61506	13.9844	26.8553	0.2616
/home/second_hdd/sakuma/H6/dir_03p9Rg-lt-14VDW-lt-4/out/147.pdb.gz	6	15	11	19	13	7	14	2	3	8	13	6	3.77063	13.9831	26.2261	0.2623
/home/second_hdd/sakuma/H6/dir_03p9Rg-lt-14VDW-lt-4/out/148.pdb.gz	6	12	14	16	11	7	13	13	14	11	11	8	2.94641	13.6135	11.6761	0.2645
/home/second_hdd/sakuma/H6/dir_03p9Rg-lt-14VDW-lt-4/out/149.pdb.gz	6	12	14	16	11	7	13	13	14	11	11	11	3.08914	13.9499	30.3251	0.2639
/home/second_hdd/sakuma/H6/dir_03p9Rg-lt-14VDW-lt-4/out/14.pdb.gz	6	13	3	11	18	16	11	10	10	15	12	17	3.93639	13.9944	13.8573	0.261
/home/second_hdd/sakuma/H6/dir_03p9Rg-lt-14VDW-lt-4/out/150.pdb.gz	6	14	7	11	15	17	13	5	7	11	12	8	3.0312	13.7758	19.7506	0.2643
/home/second_hdd/sakuma/H6/dir_03p9Rg-lt-14VDW-lt-4/out/151.pdb.gz	6	14	16	16	11	7	13	6	6	9	10	11	3.52769	13.8828	13.6297	0.2641
/home/second_hdd/sakuma/H6/dir_03p9Rg-lt-14VDW-lt-4/out/152.pdb.gz	6	13	7	11	18	16	13	12	7	3	11	8	3.3275	13.9026	22.3664	0.2647
/home/second_hdd/sakuma/H6/dir_03p9Rg-lt-14VDW-lt-4/out/153.pdb.gz	6	13	17	7	17	11	13	10	3	7	11	11	2.38698	13.9445	18.2053	0.2661
/home/second_hdd/sakuma/H6/dir_03p9Rg-lt-14VDW-lt-4/out/154.pdb.gz	6	13	13	12	16	7	15	8	11	12	13	2	1.62393	13.9799	27.8785	0.2612
/home/second_hdd/sakuma/H6/dir_03p9Rg-lt-14VDW-lt-4/out/155.pdb.gz	6	14	13	17	12	7	13	7	13	2	14	11	3.55404	13.6065	27.1693	0.2638
/home/second_hdd/sakuma/H6/dir_03p9Rg-lt-14VDW-lt-4/out/156.pdb.gz	6	13	15	7	17	11	15	8	11	7	11	3	3.51246	13.5939	30.8435	0.2653
/home/second_hdd/sakuma/H6/dir_03p9Rg-lt-14VDW-lt-4/out/157.pdb.gz	6	13	17	12	7	13	12	11	14	11	7	13	3.66264	13.9914	20.9487	0.2649
/home/second_hdd/sakuma/H6/dir_03p9Rg-lt-14VDW-lt-4/out/158.pdb.gz	6	15	14	12	7	14	13	3	17	5	13	11	3.96928	13.8113	29.0823	0.2656
/home/second_hdd/sakuma/H6/dir_03p9Rg-lt-14VDW-lt-4/out/159.pdb.gz	6	14	14	12	7	16	15	7	14	5	8	2	3.98879	13.9832	13.2947	0.2661
/home/second_hdd/sakuma/H6/dir_03p9Rg-lt-14VDW-lt-4/out/15.pdb.gz	6	12	17	3	18	11	15	14	11	13	7	3	1.61326	13.8256	26.5266	0.2612
/home/second_hdd/sakuma/H6/dir_03p9Rg-lt-14VDW-lt-4/out/160.pdb.gz	6	15	13	7	13	16	15	3	14	10	6	2	3.38371	13.7427	16.2863	0.266
/home/second_hdd/sakuma/H6/dir_03p9Rg-lt-14VDW-lt-4/out/161.pdb.gz	6	15	7	13	16	14	15	3	3	16	6	3	3.51659	13.8934	32.142	0.2607
/home/second_hdd/sakuma/H6/dir_03p9Rg-lt-14VDW-lt-4/out/162.pdb.gz	6	14	17	13	14	7	13	7	3	13	6	11	3.32879	13.8303	31.0563	0.2631
/home/second_hdd/sakuma/H6/dir_03p9Rg-lt-14VDW-lt-4/out/163.pdb.gz	6	12	14	14	14	7	14	14	11	14	5	7	3.92847	13.9251	27.1025	0.2649
/home/second_hdd/sakuma/H6/dir_03p9Rg-lt-14VDW-lt-4/out/164.pdb.gz	6	14	13	7	16	14	15	7	6	11	12	2	1.19287	13.8196	13.2961	0.2612
/home/second_hdd/sakuma/H6/dir_03p9Rg-lt-14VDW-lt-4/out/165.pdb.gz	6	13	15	16	13	7	13	12	17	3	2	11	3.95164	13.3008	21.2329	0.2653
/home/second_hdd/sakuma/H6/dir_03p9Rg-lt-14VDW-lt-4/out/166.pdb.gz	6	13	18	8	15	8	14	12	11	15	7	5	3.13607	13.9104	19.9227	0.2643
/home/second_hdd/sakuma/H6/dir_03p9Rg-lt-14VDW-lt-4/out/167.pdb.gz	6	14	11	8	19	8	15	7	11	17	14	1	3.67305	13.7609	17.6884	0.2616
/home/second_hdd/sakuma/H6/dir_03p9Rg-lt-14VDW-lt-4/out/168.pdb.gz	6	12	9	18	8	12	11	13	13	11	15	17	3.8114	13.8964	23.911	0.2664
/home/second_hdd/sakuma/H6/dir_03p9Rg-lt-14VDW-lt-4/out/169.pdb.gz	6	14	9	14	18	8	11	7	10	11	11	17	3.72492	13.8216	19.7647	0.2636
/home/second_hdd/sakuma/H6/dir_03p9Rg-lt-14VDW-lt-4/out/16.pdb.gz	6	13	19	3	17	11	12	12	11	6	11	14	0.824691	13.9417	22.342	0.2642
/home/second_hdd/sakuma/H6/dir_03p9Rg-lt-14VDW-lt-4/out/170.pdb.gz	6	14	15	8	9	17	15	7	14	1	14	3	1.99693	13.5817	28.1366	0.262
/home/second_hdd/sakuma/H6/dir_03p9Rg-lt-14VDW-lt-4/out/171.pdb.gz	6	13	15	8	9	17	13	8	14	1	14	11	3.65556	13.7198	28.9141	0.2642
/home/second_hdd/sakuma/H6/dir_03p9Rg-lt-14VDW-lt-4/out/172.pdb.gz	6	15	8	12	16	10	13	3	11	16	14	11	3.51883	13.6231	11.8847	0.2656
/home/second_hdd/sakuma/H6/dir_03p9Rg-lt-14VDW-lt-4/out/173.pdb.gz	6	12	14	8	9	18	15	14	11	12	9	3	3.00915	13.2435	28.6921	0.2638
/home/second_hdd/sakuma/H6/dir_03p9Rg-lt-14VDW-lt-4/out/174.pdb.gz	6	13	8	19	9	13	13	11	17	12	2	12	3.32121	13.774	26.3007	0.2659
/home/second_hdd/sakuma/H6/dir_03p9Rg-lt-14VDW-lt-4/out/175.pdb.gz	6	12	10	8	13	19	13	14	14	2	12	11	2.75742	13.6196	19.2657	0.2616
/home/second_hdd/sakuma/H6/dir_03p9Rg-lt-14VDW-lt-4/out/176.pdb.gz	6	13	19	12	9	8	14	12	17	11	5	7	3.98499	13.969	30.0563	0.2649
/home/second_hdd/sakuma/H6/dir_03p9Rg-lt-14VDW-lt-4/out/177.pdb.gz	6	13	8	10	12	17	13	11	15	13	10	10	3.76673	13.81	25.2065	0.2631
/home/second_hdd/sakuma/H6/dir_03p9Rg-lt-14VDW-lt-4/out/178.pdb.gz	6	13	15	15	10	8	13	10	8	10	15	11	2.02409	13.7931	7.56532	0.2648
/home/second_hdd/sakuma/H6/dir_03p9Rg-lt-14VDW-lt-4/out/179.pdb.gz	6	13	8	15	10	18	15	10	6	3	13	3	3.72886	13.8746	29.3561	0.2622
/home/second_hdd/sakuma/H6/dir_03p9Rg-lt-14VDW-lt-4/out/17.pdb.gz	6	13	21	18	3	10	13	10	3	11	6	10	3.45154	13.9911	27.561	0.2635
/home/second_hdd/sakuma/H6/dir_03p9Rg-lt-14VDW-lt-4/out/180.pdb.gz	6	12	8	18	11	11	14	14	9	11	14	5	2.33367	13.9727	24.0442	0.2617
/home/second_hdd/sakuma/H6/dir_03p9Rg-lt-14VDW-lt-4/out/181.pdb.gz	6	14	8	16	11	12	14	6	10	16	12	5	3.71778	13.9071	27.2498	0.2632
/home/second_hdd/sakuma/H6/dir_03p9Rg-lt-14VDW-lt-4/out/182.pdb.gz	6	14	17	8	11	12	13	7	11	15	12	10	3.06286	13.7313	17.0149	0.2659
/home/second_hdd/sakuma/H6/dir_03p9Rg-lt-14VDW-lt-4/out/183.pdb.gz	6	13	17	8	11	12	13	9	11	15	12	10	2.90087	13.6084	15.0858	0.2655
/home/second_hdd/sakuma/H6/dir_03p9Rg-lt-14VDW-lt-4/out/184.pdb.gz	6	15	12	19	11	8	11	1	7	11	11	17	3.94591	13.8514	23.3674	0.261
/home/second_hdd/sakuma/H6/dir_03p9Rg-lt-14VDW-lt-4/out/185.pdb.gz	6	14	8	16	11	13	15	5	7	16	11	2	1.57232	13.7161	22.69	0.2618
/home/second_hdd/sakuma/H6/dir_03p9Rg-lt-14VDW-lt-4/out/186.pdb.gz	6	14	17	11	8	13	13	7	11	11	12	8	2.80687	13.1534	27.8066	0.2605
/home/second_hdd/sakuma/H6/dir_03p9Rg-lt-14VDW-lt-4/out/187.pdb.gz	6	13	17	11	8	13	13	8	11	11	12	8	2.93992	13.1112	27.9897	0.2601
/home/second_hdd/sakuma/H6/dir_03p9Rg-lt-14VDW-lt-4/out/188.pdb.gz	6	13	11	13	18	8	15	8	11	6	12	1	3.32626	13.9503	24.9217	0.2618
/home/second_hdd/sakuma/H6/dir_03p9Rg-lt-14VDW-lt-4/out/189.pdb.gz	6	12	14	8	15	11	14	13	6	16	11	7	2.4882	13.8703	21.7386	0.2605
/home/second_hdd/sakuma/H6/dir_03p9Rg-lt-14VDW-lt-4/out/18.pdb.gz	6	15	3	13	12	21	14	3	13	2	14	7	3.88201	13.7287	9.90286	0.2666
/home/second_hdd/sakuma/H6/dir_03p9Rg-lt-14VDW-lt-4/out/190.pdb.gz	6	14	11	14	16	8	14	7	11	14	6	5	2.17958	13.8416	5.51031	0.2658
/home/second_hdd/sakuma/H6/dir_03p9Rg-lt-14VDW-lt-4/out/191.pdb.gz	6	13	11	14	16	8	14	8	11	14	6	5	2.55557	13.7923	5.01446	0.2659
/home/second_hdd/sakuma/H6/dir_03p9Rg-lt-14VDW-lt-4/out/192.pdb.gz	6	13	14	16	11	8	13	8	12	11	11	12	3.92615	13.8714	24.0247	0.2614
/home/second_hdd/sakuma/H6/dir_03p9Rg-lt-14VDW-lt-4/out/193.pdb.gz	6	12	16	11	8	14	14	14	11	11	12	7	1.82096	13.8196	33.849	0.2655
/home/second_hdd/sakuma/H6/dir_03p9Rg-lt-14VDW-lt-4/out/194.pdb.gz	6	12	8	11	17	14	13	15	11	11	7	8	3.79367	13.9998	8.97509	0.263
/home/second_hdd/sakuma/H6/dir_03p9Rg-lt-14VDW-lt-4/out/195.pdb.gz	6	14	11	8	14	21	13	7	3	3	7	11	2.38571	13.9181	10.6734	0.2614
/home/second_hdd/sakuma/H6/dir_03p9Rg-lt-14VDW-lt-4/out/196.pdb.gz	6	12	8	15	14	10	11	13	10	16	11	16	3.64267	13.697	13.6499	0.2654
/home/second_hdd/sakuma/H6/dir_03p9Rg-lt-14VDW-lt-4/out/197.pdb.gz	6	14	11	8	13	21	13	7	3	3	8	11	2.75055	13.6478	10.6421	0.2648
/home/second_hdd/sakuma/H6/dir_03p9Rg-lt-14VDW-lt-4/out/198.pdb.gz	6	15	8	10	15	15	13	2	14	11	12	8	3.70111	13.6153	25.8979	0.2626
/home/second_hdd/sakuma/H6/dir_03p9Rg-lt-14VDW-lt-4/out/199.pdb.gz	6	15	18	11	12	8	14	3	11	7	14	4	3.7367	13.9578	40.4921	0.2638
/home/second_hdd/sakuma/H6/dir_03p9Rg-lt-14VDW-lt-4/out/19.pdb.gz	6	13	16	3	12	18	13	12	5	13	12	11	2.28762	13.7897	8.88496	0.2635
/home/second_hdd/sakuma/H6/dir_03p9Rg-lt-14VDW-lt-4/out/1.pdb.gz	6	13	15	20	14	1	15	12	3	7	17	0	2.77193	13.8564	25.8461	0.261
/home/second_hdd/sakuma/H6/dir_03p9Rg-lt-14VDW-lt-4/out/200.pdb.gz	6	13	8	15	14	11	13	11	17	14	3	12	3.1564	13.2786	24.6825	0.2622
/home/second_hdd/sakuma/H6/dir_03p9Rg-lt-14VDW-lt-4/out/201.pdb.gz	6	13	15	16	8	10	13	12	17	12	3	9	3.86936	13.6188	23.0171	0.2611
/home/second_hdd/sakuma/H6/dir_03p9Rg-lt-14VDW-lt-4/out/202.pdb.gz	6	13	8	16	16	10	13	11	7	17	3	9	3.943	13.992	27.6196	0.2666
/home/second_hdd/sakuma/H6/dir_03p9Rg-lt-14VDW-lt-4/out/203.pdb.gz	6	14	8	15	12	11	14	5	14	17	11	7	3.77693	13.8961	24.6998	0.265
/home/second_hdd/sakuma/H6/dir_03p9Rg-lt-14VDW-lt-4/out/204.pdb.gz	6	12	16	11	8	12	13	14	11	11	17	11	3.18832	13.9923	37.7002	0.2633
/home/second_hdd/sakuma/H6/dir_03p9Rg-lt-14VDW-lt-4/out/205.pdb.gz	6	13	13	11	8	15	13	12	11	11	17	12	3.44523	13.4785	33.2992	0.2634
/home/second_hdd/sakuma/H6/dir_03p9Rg-lt-14VDW-lt-4/out/206.pdb.gz	6	12	11	15	8	14	14	15	17	13	3	7	3.99315	13.6624	27.4846	0.2633
/home/second_hdd/sakuma/H6/dir_03p9Rg-lt-14VDW-lt-4/out/207.pdb.gz	6	12	11	15	8	14	12	15	17	13	3	14	3.98173	13.9934	25.5422	0.2665
/home/second_hdd/sakuma/H6/dir_03p9Rg-lt-14VDW-lt-4/out/208.pdb.gz	6	13	8	11	15	14	12	12	3	15	17	15	3.97613	13.9299	33.1744	0.2604
/home/second_hdd/sakuma/H6/dir_03p9Rg-lt-14VDW-lt-4/out/209.pdb.gz	6	12	14	8	15	11	15	14	11	17	7	3	3.90098	13.45	23.9297	0.2623
/home/second_hdd/sakuma/H6/dir_03p9Rg-lt-14VDW-lt-4/out/20.pdb.gz	6	14	16	13	3	15	13	6	16	5	13	11	2.02543	13.4975	10.0204	0.2634
/home/second_hdd/sakuma/H6/dir_03p9Rg-lt-14VDW-lt-4/out/210.pdb.gz	6	13	16	14	8	11	12	12	3	11	17	14	3.18899	13.3962	19.6551	0.266
/home/second_hdd/sakuma/H6/dir_03p9Rg-lt-14VDW-lt-4/out/211.pdb.gz	6	12	16	14	8	11	12	13	3	11	17	14	3.15174	13.5851	16.7953	0.263
/home/second_hdd/sakuma/H6/dir_03p9Rg-lt-14VDW-lt-4/out/212.pdb.gz	6	15	12	12	12	8	15	3	16	16	15	1	3.37453	13.9398	15.9775	0.2662
/home/second_hdd/sakuma/H6/dir_03p9Rg-lt-14VDW-lt-4/out/213.pdb.gz	6	12	13	12	12	8	14	15	16	16	10	6	2.46299	13.6689	9.18338	0.2628
/home/second_hdd/sakuma/H6/dir_03p9Rg-lt-14VDW-lt-4/out/214.pdb.gz	6	13	8	12	12	18	15	11	9	13	3	3	3.43116	13.8268	33.472	0.2651
/home/second_hdd/sakuma/H6/dir_03p9Rg-lt-14VDW-lt-4/out/215.pdb.gz	6	13	15	8	13	12	13	9	13	11	12	11	3.49914	13.8107	28.8701	0.2652
/home/second_hdd/sakuma/H6/dir_03p9Rg-lt-14VDW-lt-4/out/216.pdb.gz	6	14	13	12	19	8	15	7	2	13	3	3	3.2696	13.8895	21.9732	0.2646
/home/second_hdd/sakuma/H6/dir_03p9Rg-lt-14VDW-lt-4/out/217.pdb.gz	6	15	12	8	14	15	13	3	5	14	8	11	2.44806	13.6375	33.2147	0.2616
/home/second_hdd/sakuma/H6/dir_03p9Rg-lt-14VDW-lt-4/out/218.pdb.gz	6	12	12	8	15	17	13	14	5	3	12	8	3.12643	13.8881	22.2962	0.2609
/home/second_hdd/sakuma/H6/dir_03p9Rg-lt-14VDW-lt-4/out/219.pdb.gz	6	13	13	8	15	13	14	8	11	12	8	5	1.78287	13.9961	31.9883	0.2647
/home/second_hdd/sakuma/H6/dir_03p9Rg-lt-14VDW-lt-4/out/21.pdb.gz	6	12	13	15	20	3	15	13	6	10	7	0	1.63093	13.7449	13.9807	0.2638
/home/second_hdd/sakuma/H6/dir_03p9Rg-lt-14VDW-lt-4/out/220.pdb.gz	6	12	16	13	8	13	13	14	11	13	3	8	1.73362	13.9437	25.1981	0.2661
/home/second_hdd/sakuma/H6/dir_03p9Rg-lt-14VDW-lt-4/out/221.pdb.gz	6	11	8	14	14	13	15	17	13	14	3	2	3.71211	13.936	14.7715	0.2613
/home/second_hdd/sakuma/H6/dir_03p9Rg-lt-14VDW-lt-4/out/222.pdb.gz	6	13	8	14	13	14	14	11	15	3	13	6	1.25917	13.9965	12.8489	0.2619
/home/second_hdd/sakuma/H6/dir_03p9Rg-lt-14VDW-lt-4/out/223.pdb.gz	6	13	14	8	13	15	13	8	2	9	13	12	0.865888	13.9308	21.1298	0.2662
/home/second_hdd/sakuma/H6/dir_03p9Rg-lt-14VDW-lt-4/out/224.pdb.gz	6	12	15	13	8	14	14	15	11	13	3	7	1.69298	13.7237	15.2377	0.2631
/home/second_hdd/sakuma/H6/dir_03p9Rg-lt-14VDW-lt-4/out/225.pdb.gz	6	13	14	15	13	8	15	11	8	8	5	3	3.07203	13.8854	35.7301	0.2663
/home/second_hdd/sakuma/H6/dir_03p9Rg-lt-14VDW-lt-4/out/226.pdb.gz	6	13	14	16	13	8	15	11	8	7	5	3	2.20294	13.8233	34.3076	0.2633
/home/second_hdd/sakuma/H6/dir_03p9Rg-lt-14VDW-lt-4/out/227.pdb.gz	6	15	8	13	14	18	13	3	3	2	12	12	1.58901	13.7539	18.1624	0.2644
/home/second_hdd/sakuma/H6/dir_03p9Rg-lt-14VDW-lt-4/out/228.pdb.gz	6	12	8	13	15	15	12	13	3	10	8	15	3.43799	13.7656	25.2207	0.2624
/home/second_hdd/sakuma/H6/dir_03p9Rg-lt-14VDW-lt-4/out/229.pdb.gz	6	13	8	13	16	15	12	12	3	10	7	15	1.50201	13.7814	28.2356	0.2651
/home/second_hdd/sakuma/H6/dir_03p9Rg-lt-14VDW-lt-4/out/22.pdb.gz	6	15	14	19	3	13	13	2	12	11	9	11	2.60672	13.9122	17.7149	0.2657
/home/second_hdd/sakuma/H6/dir_03p9Rg-lt-14VDW-lt-4/out/230.pdb.gz	6	13	15	16	13	8	15	11	7	7	5	3	3.86634	13.8634	34.6317	0.2642
/home/second_hdd/sakuma/H6/dir_03p9Rg-lt-14VDW-lt-4/out/231.pdb.gz	6	13	17	12	8	12	13	8	14	5	11	12	1.90774	13.8258	24.271	0.2666
/home/second_hdd/sakuma/H6/dir_03p9Rg-lt-14VDW-lt-4/out/232.pdb.gz	6	13	12	14	14	8	12	10	9	15	11	13	3.25492	13.9625	28.4738	0.2655
/home/second_hdd/sakuma/H6/dir_03p9Rg-lt-14VDW-lt-4/out/233.pdb.gz	6	14	13	8	12	15	14	7	5	11	17	7	3.89291	13.7517	34.2526	0.2606
/home/second_hdd/sakuma/H6/dir_03p9Rg-lt-14VDW-lt-4/out/234.pdb.gz	6	13	12	14	8	15	14	12	3	11	17	7	3.25698	12.821	27.877	0.2648
/home/second_hdd/sakuma/H6/dir_03p9Rg-lt-14VDW-lt-4/out/235.pdb.gz	6	15	13	15	8	13	13	3	10	8	10	11	3.94274	13.6745	15.2278	0.2639
/home/second_hdd/sakuma/H6/dir_03p9Rg-lt-14VDW-lt-4/out/236.pdb.gz	6	12	14	15	14	8	11	13	11	3	11	17	3.16176	13.9024	15.6341	0.2606
/home/second_hdd/sakuma/H6/dir_03p9Rg-lt-14VDW-lt-4/out/237.pdb.gz	6	14	15	8	16	14	15	7	3	3	12	2	0.116751	13.9955	9.98535	0.2616
/home/second_hdd/sakuma/H6/dir_03p9Rg-lt-14VDW-lt-4/out/238.pdb.gz	6	13	15	8	16	14	15	8	3	3	12	2	0.479404	13.9162	9.93701	0.2604
/home/second_hdd/sakuma/H6/dir_03p9Rg-lt-14VDW-lt-4/out/239.pdb.gz	6	15	14	18	8	15	13	2	3	3	3	11	2.85935	13.9617	14.6059	0.2641
/home/second_hdd/sakuma/H6/dir_03p9Rg-lt-14VDW-lt-4/out/23.pdb.gz	6	12	19	15	3	13	13	14	7	11	9	11	2.5032	13.8708	20.9568	0.2632
/home/second_hdd/sakuma/H6/dir_03p9Rg-lt-14VDW-lt-4/out/240.pdb.gz	6	13	9	13	10	17	13	8	1	11	16	12	1.48598	13.9395	10.3537	0.2661
/home/second_hdd/sakuma/H6/dir_03p9Rg-lt-14VDW-lt-4/out/241.pdb.gz	6	13	20	9	9	11	13	10	12	2	16	11	1.45862	13.9859	24.3837	0.263
/home/second_hdd/sakuma/H6/dir_03p9Rg-lt-14VDW-lt-4/out/242.pdb.gz	6	15	13	16	9	9	15	3	13	16	6	1	3.86633	13.7571	9.63716	0.2657
/home/second_hdd/sakuma/H6/dir_03p9Rg-lt-14VDW-lt-4/out/243.pdb.gz	6	14	10	14	14	9	14	5	13	13	9	7	2.29785	13.9583	20.1171	0.2665
/home/second_hdd/sakuma/H6/dir_03p9Rg-lt-14VDW-lt-4/out/244.pdb.gz	6	13	15	9	10	15	14	11	8	5	13	7	3.55356	13.881	16.3482	0.2662
/home/second_hdd/sakuma/H6/dir_03p9Rg-lt-14VDW-lt-4/out/245.pdb.gz	6	13	10	12	9	22	15	9	3	3	9	3	3.58869	13.7777	11.2923	0.2642
/home/second_hdd/sakuma/H6/dir_03p9Rg-lt-14VDW-lt-4/out/246.pdb.gz	6	12	19	9	14	10	12	15	3	6	12	13	1.25754	13.8101	7.66603	0.2603
/home/second_hdd/sakuma/H6/dir_03p9Rg-lt-14VDW-lt-4/out/247.pdb.gz	6	14	13	10	13	9	13	7	11	16	17	11	3.95863	13.8755	29.9417	0.2606
/home/second_hdd/sakuma/H6/dir_03p9Rg-lt-14VDW-lt-4/out/248.pdb.gz	6	13	13	10	9	17	15	11	2	11	17	2	3.8437	13.8801	23.6713	0.2665
/home/second_hdd/sakuma/H6/dir_03p9Rg-lt-14VDW-lt-4/out/249.pdb.gz	6	12	15	10	9	15	13	14	2	11	17	8	3.82778	13.7934	25.5348	0.2611
/home/second_hdd/sakuma/H6/dir_03p9Rg-lt-14VDW-lt-4/out/24.pdb.gz	6	13	16	13	3	18	15	10	2	11	13	3	3.33024	13.9604	15.4785	0.2648
/home/second_hdd/sakuma/H6/dir_03p9Rg-lt-14VDW-lt-4/out/250.pdb.gz	6	13	16	11	12	9	14	8	16	11	7	5	3.42899	13.6937	16.7955	0.2631
/home/second_hdd/sakuma/H6/dir_03p9Rg-lt-14VDW-lt-4/out/251.pdb.gz	6	14	9	11	12	17	14	5	11	11	10	7	2.52604	13.7528	28.7047	0.2622
/home/second_hdd/sakuma/H6/dir_03p9Rg-lt-14VDW-lt-4/out/252.pdb.gz	6	14	11	13	13	9	13	6	10	13	16	10	0.398679	13.7843	13.4029	0.2641
/home/second_hdd/sakuma/H6/dir_03p9Rg-lt-14VDW-lt-4/out/253.pdb.gz	6	13	13	15	9	11	13	9	13	13	5	12	1.71669	13.92	31.6391	0.2615
/home/second_hdd/sakuma/H6/dir_03p9Rg-lt-14VDW-lt-4/out/254.pdb.gz	6	11	9	15	15	11	15	16	6	11	11	3	2.83119	13.9963	20.3878	0.2633
/home/second_hdd/sakuma/H6/dir_03p9Rg-lt-14VDW-lt-4/out/255.pdb.gz	6	13	15	9	11	18	14	11	12	2	3	7	3.39692	13.7906	21.446	0.2632
/home/second_hdd/sakuma/H6/dir_03p9Rg-lt-14VDW-lt-4/out/256.pdb.gz	6	13	12	18	9	11	13	12	10	11	5	8	3.51704	13.6686	12.5582	0.2615
/home/second_hdd/sakuma/H6/dir_03p9Rg-lt-14VDW-lt-4/out/257.pdb.gz	6	13	16	11	13	9	11	9	16	11	2	16	2.00656	13.7396	23.8181	0.2643
/home/second_hdd/sakuma/H6/dir_03p9Rg-lt-14VDW-lt-4/out/258.pdb.gz	6	15	11	9	13	19	13	2	3	2	14	11	2.48869	13.9716	40.5517	0.2665
/home/second_hdd/sakuma/H6/dir_03p9Rg-lt-14VDW-lt-4/out/259.pdb.gz	6	13	9	12	12	18	13	11	5	7	9	11	2.68308	13.9884	30.2257	0.2656
/home/second_hdd/sakuma/H6/dir_03p9Rg-lt-14VDW-lt-4/out/25.pdb.gz	6	12	13	3	16	15	12	14	5	13	17	14	3.80223	13.9784	28.7294	0.2654
/home/second_hdd/sakuma/H6/dir_03p9Rg-lt-14VDW-lt-4/out/260.pdb.gz	6	13	18	9	12	12	13	10	11	5	7	9	2.863	13.7927	9.69739	0.2664
/home/second_hdd/sakuma/H6/dir_03p9Rg-lt-14VDW-lt-4/out/261.pdb.gz	6	13	9	13	14	12	15	11	9	13	9	2	1.45649	13.938	36.7782	0.2638
/home/second_hdd/sakuma/H6/dir_03p9Rg-lt-14VDW-lt-4/out/262.pdb.gz	6	13	9	12	15	15	13	11	5	7	8	11	0.411624	13.7293	31.7991	0.2612
/home/second_hdd/sakuma/H6/dir_03p9Rg-lt-14VDW-lt-4/out/263.pdb.gz	6	13	16	17	12	9	13	10	7	3	3	9	1.64418	13.8747	23.3411	0.2663
/home/second_hdd/sakuma/H6/dir_03p9Rg-lt-14VDW-lt-4/out/264.pdb.gz	6	13	9	13	14	14	14	12	0	12	13	7	3.84039	13.9849	32.1957	0.263
/home/second_hdd/sakuma/H6/dir_03p9Rg-lt-14VDW-lt-4/out/265.pdb.gz	6	14	14	13	9	15	15	6	3	13	6	3	3.00732	13.9145	9.15647	0.2658
/home/second_hdd/sakuma/H6/dir_03p9Rg-lt-14VDW-lt-4/out/266.pdb.gz	6	15	13	14	17	9	14	2	6	3	7	7	3.54916	13.5446	20.5963	0.2638
/home/second_hdd/sakuma/H6/dir_03p9Rg-lt-14VDW-lt-4/out/267.pdb.gz	6	15	9	12	17	15	13	1	2	6	7	11	3.76499	13.989	24.4751	0.2638
/home/second_hdd/sakuma/H6/dir_03p9Rg-lt-14VDW-lt-4/out/268.pdb.gz	6	13	15	16	9	13	13	11	7	7	1	11	1.15814	13.9317	32.665	0.264
/home/second_hdd/sakuma/H6/dir_03p9Rg-lt-14VDW-lt-4/out/269.pdb.gz	6	14	12	9	15	15	14	7	2	12	11	7	3.02263	13.9302	27.5468	0.2634
/home/second_hdd/sakuma/H6/dir_03p9Rg-lt-14VDW-lt-4/out/26.pdb.gz	6	14	18	14	14	3	12	7	11	14	5	14	1.63793	13.9672	22.0557	0.2653
/home/second_hdd/sakuma/H6/dir_03p9Rg-lt-14VDW-lt-4/out/270.pdb.gz	6	15	12	9	16	12	13	2	2	10	17	11	3.88123	13.821	35.9799	0.2622
/home/second_hdd/sakuma/H6/dir_03p9Rg-lt-14VDW-lt-4/out/271.pdb.gz	6	15	14	13	9	14	13	3	11	14	2	12	3.98614	13.9515	29.5072	0.2646
/home/second_hdd/sakuma/H6/dir_03p9Rg-lt-14VDW-lt-4/out/272.pdb.gz	6	11	12	10	10	17	13	17	12	13	6	11	3.85376	13.9836	17.5191	0.2656
/home/second_hdd/sakuma/H6/dir_03p9Rg-lt-14VDW-lt-4/out/273.pdb.gz	6	12	10	18	10	12	13	14	10	3	13	12	0.253326	13.9742	15.9027	0.2634
/home/second_hdd/sakuma/H6/dir_03p9Rg-lt-14VDW-lt-4/out/274.pdb.gz	6	12	10	18	10	12	11	14	10	3	13	17	3.9636	13.824	16.465	0.2615
/home/second_hdd/sakuma/H6/dir_03p9Rg-lt-14VDW-lt-4/out/275.pdb.gz	6	13	18	10	12	10	14	8	3	13	12	6	2.09374	13.5681	15.0401	0.2603
/home/second_hdd/sakuma/H6/dir_03p9Rg-lt-14VDW-lt-4/out/276.pdb.gz	6	12	10	10	13	15	15	14	11	10	14	2	3.25971	13.7578	14.0024	0.2637
/home/second_hdd/sakuma/H6/dir_03p9Rg-lt-14VDW-lt-4/out/277.pdb.gz	6	13	10	17	10	13	14	10	15	9	3	7	3.77635	13.6312	25.6687	0.2665
/home/second_hdd/sakuma/H6/dir_03p9Rg-lt-14VDW-lt-4/out/278.pdb.gz	6	12	14	10	17	10	12	15	2	11	12	13	2.28619	13.8436	17.3727	0.2666
/home/second_hdd/sakuma/H6/dir_03p9Rg-lt-14VDW-lt-4/out/279.pdb.gz	6	13	10	17	14	10	12	8	15	6	3	14	2.49766	13.814	22.3365	0.2654
/home/second_hdd/sakuma/H6/dir_03p9Rg-lt-14VDW-lt-4/out/27.pdb.gz	6	13	17	18	3	13	12	9	3	11	9	13	2.36949	13.9603	27.2268	0.2608
/home/second_hdd/sakuma/H6/dir_03p9Rg-lt-14VDW-lt-4/out/280.pdb.gz	6	11	10	11	12	15	12	16	11	13	10	14	3.96272	13.911	25.3268	0.2644
/home/second_hdd/sakuma/H6/dir_03p9Rg-lt-14VDW-lt-4/out/281.pdb.gz	6	13	11	10	16	12	14	8	3	9	16	5	3.01371	13.935	6.47769	0.2622
/home/second_hdd/sakuma/H6/dir_03p9Rg-lt-14VDW-lt-4/out/282.pdb.gz	6	13	12	11	16	10	13	12	11	11	8	8	0.928389	13.8311	18.1511	0.2664
/home/second_hdd/sakuma/H6/dir_03p9Rg-lt-14VDW-lt-4/out/283.pdb.gz	6	13	12	11	17	10	12	8	11	11	7	13	1.3488	13.9439	6.06699	0.2664
/home/second_hdd/sakuma/H6/dir_03p9Rg-lt-14VDW-lt-4/out/284.pdb.gz	6	12	12	18	10	11	12	13	3	11	8	13	3.53027	13.8122	27.2546	0.2664
/home/second_hdd/sakuma/H6/dir_03p9Rg-lt-14VDW-lt-4/out/285.pdb.gz	6	13	12	18	10	11	14	10	10	3	9	5	1.37949	13.8677	10.3292	0.262
/home/second_hdd/sakuma/H6/dir_03p9Rg-lt-14VDW-lt-4/out/286.pdb.gz	6	14	11	15	10	13	12	5	8	13	6	13	1.80689	13.9376	14.1248	0.2643
/home/second_hdd/sakuma/H6/dir_03p9Rg-lt-14VDW-lt-4/out/287.pdb.gz	6	13	10	13	11	18	13	11	8	6	3	11	3.18012	13.9672	7.50524	0.2656
/home/second_hdd/sakuma/H6/dir_03p9Rg-lt-14VDW-lt-4/out/288.pdb.gz	6	11	14	11	10	14	14	17	9	16	2	7	3.77394	13.9161	25.6986	0.2614
/home/second_hdd/sakuma/H6/dir_03p9Rg-lt-14VDW-lt-4/out/289.pdb.gz	6	15	10	15	14	11	12	2	11	14	3	15	1.7712	13.8348	18.7984	0.266
/home/second_hdd/sakuma/H6/dir_03p9Rg-lt-14VDW-lt-4/out/28.pdb.gz	6	11	4	18	18	7	13	16	17	8	11	9	2.85858	13.9796	28.741	0.2652
/home/second_hdd/sakuma/H6/dir_03p9Rg-lt-14VDW-lt-4/out/290.pdb.gz	6	13	11	14	10	16	15	11	8	9	3	3	2.63549	13.8403	12.4417	0.2636
/home/second_hdd/sakuma/H6/dir_03p9Rg-lt-14VDW-lt-4/out/291.pdb.gz	6	13	11	15	10	16	15	12	12	3	6	2	0.748695	13.9046	15.9661	0.2636
/home/second_hdd/sakuma/H6/dir_03p9Rg-lt-14VDW-lt-4/out/292.pdb.gz	6	15	10	10	14	18	15	2	3	14	3	3	3.65921	13.9545	37.0567	0.2664
/home/second_hdd/sakuma/H6/dir_03p9Rg-lt-14VDW-lt-4/out/293.pdb.gz	6	13	17	10	15	10	15	9	3	14	2	3	2.17979	13.7076	27.572	0.2663
/home/second_hdd/sakuma/H6/dir_03p9Rg-lt-14VDW-lt-4/out/294.pdb.gz	6	12	13	11	10	17	15	15	8	3	9	3	3.1995	13.9577	7.88334	0.2661
/home/second_hdd/sakuma/H6/dir_03p9Rg-lt-14VDW-lt-4/out/295.pdb.gz	6	13	10	11	14	16	15	11	8	3	11	3	2.67537	13.8958	11.2653	0.2664
/home/second_hdd/sakuma/H6/dir_03p9Rg-lt-14VDW-lt-4/out/296.pdb.gz	6	13	10	12	10	15	13	9	15	14	11	12	3.12898	13.6564	25.634	0.2619
/home/second_hdd/sakuma/H6/dir_03p9Rg-lt-14VDW-lt-4/out/297.pdb.gz	6	14	15	13	10	10	15	7	11	14	11	3	2.55333	13.9576	28.7613	0.2638
/home/second_hdd/sakuma/H6/dir_03p9Rg-lt-14VDW-lt-4/out/298.pdb.gz	6	13	15	13	10	10	15	8	11	14	11	3	3.56211	13.8644	28.0262	0.2622
/home/second_hdd/sakuma/H6/dir_03p9Rg-lt-14VDW-lt-4/out/299.pdb.gz	6	13	11	10	14	13	14	11	14	11	8	6	3.25992	13.9985	26.4469	0.2606
/home/second_hdd/sakuma/H6/dir_03p9Rg-lt-14VDW-lt-4/out/29.pdb.gz	6	14	8	15	4	18	15	6	16	11	17	3	3.57672	13.912	32.8498	0.2661
/home/second_hdd/sakuma/H6/dir_03p9Rg-lt-14VDW-lt-4/out/2.pdb.gz	6	13	17	14	1	17	12	9	3	11	17	14	3.99309	13.8901	19.5605	0.2602
/home/second_hdd/sakuma/H6/dir_03p9Rg-lt-14VDW-lt-4/out/300.pdb.gz	6	15	14	13	10	11	14	3	11	14	11	7	3.24055	13.8702	35.4595	0.2629
/home/second_hdd/sakuma/H6/dir_03p9Rg-lt-14VDW-lt-4/out/301.pdb.gz	6	14	11	14	10	16	12	5	6	3	14	13	3.96455	13.9108	11.8198	0.2656
/home/second_hdd/sakuma/H6/dir_03p9Rg-lt-14VDW-lt-4/out/302.pdb.gz	6	13	12	10	10	20	12	8	2	3	14	13	3.96299	13.9773	26.7188	0.2659
/home/second_hdd/sakuma/H6/dir_03p9Rg-lt-14VDW-lt-4/out/303.pdb.gz	6	12	10	15	10	13	13	14	10	14	11	9	3.26155	13.9952	23.5202	0.2608
/home/second_hdd/sakuma/H6/dir_03p9Rg-lt-14VDW-lt-4/out/304.pdb.gz	6	13	10	12	13	15	13	9	3	10	13	12	2.79073	13.9219	34.5802	0.2613
/home/second_hdd/sakuma/H6/dir_03p9Rg-lt-14VDW-lt-4/out/305.pdb.gz	6	12	14	10	14	12	15	14	3	13	9	2	0.925089	13.8993	15.8672	0.2617
/home/second_hdd/sakuma/H6/dir_03p9Rg-lt-14VDW-lt-4/out/306.pdb.gz	6	11	15	10	12	14	12	17	2	11	12	14	3.92405	13.8848	26.2395	0.2656
/home/second_hdd/sakuma/H6/dir_03p9Rg-lt-14VDW-lt-4/out/307.pdb.gz	6	12	14	16	12	10	14	13	14	2	2	7	3.54111	13.8858	27.7732	0.2612
/home/second_hdd/sakuma/H6/dir_03p9Rg-lt-14VDW-lt-4/out/308.pdb.gz	6	14	13	10	13	14	14	6	9	3	13	6	3.48488	13.8883	30.8964	0.2657
/home/second_hdd/sakuma/H6/dir_03p9Rg-lt-14VDW-lt-4/out/309.pdb.gz	6	15	13	16	13	10	15	3	10	7	3	2	3.15227	13.6718	19.5943	0.2647
/home/second_hdd/sakuma/H6/dir_03p9Rg-lt-14VDW-lt-4/out/30.pdb.gz	6	13	4	16	18	9	11	11	15	13	11	16	2.03089	13.9678	34.2006	0.2665
/home/second_hdd/sakuma/H6/dir_03p9Rg-lt-14VDW-lt-4/out/310.pdb.gz	6	15	10	13	13	14	12	2	3	8	13	13	2.61698	13.7351	13.1255	0.2608
/home/second_hdd/sakuma/H6/dir_03p9Rg-lt-14VDW-lt-4/out/311.pdb.gz	6	14	15	10	14	13	15	7	3	14	3	2	1.64235	13.9564	6.16478	0.2655
/home/second_hdd/sakuma/H6/dir_03p9Rg-lt-14VDW-lt-4/out/312.pdb.gz	6	13	12	14	10	15	15	8	6	3	14	2	2.72691	13.9929	31.4223	0.2649
/home/second_hdd/sakuma/H6/dir_03p9Rg-lt-14VDW-lt-4/out/313.pdb.gz	6	13	15	14	14	10	13	9	3	11	2	11	3.53876	13.7685	25.6782	0.2653
/home/second_hdd/sakuma/H6/dir_03p9Rg-lt-14VDW-lt-4/out/314.pdb.gz	6	13	15	14	14	10	13	10	3	11	2	11	2.62011	13.9008	28.1251	0.2646
/home/second_hdd/sakuma/H6/dir_03p9Rg-lt-14VDW-lt-4/out/315.pdb.gz	6	12	17	11	11	11	14	14	11	3	14	5	2.18364	13.8478	21.6629	0.2617
/home/second_hdd/sakuma/H6/dir_03p9Rg-lt-14VDW-lt-4/out/316.pdb.gz	6	15	11	17	11	11	13	3	7	11	11	8	1.44563	13.9511	7.76321	0.2617
/home/second_hdd/sakuma/H6/dir_03p9Rg-lt-14VDW-lt-4/out/317.pdb.gz	6	13	12	16	11	11	13	10	14	11	3	12	0.961702	13.8261	31.2144	0.2649
/home/second_hdd/sakuma/H6/dir_03p9Rg-lt-14VDW-lt-4/out/318.pdb.gz	6	13	11	12	11	18	13	11	11	7	3	11	3.3979	13.7264	10.3455	0.2606
/home/second_hdd/sakuma/H6/dir_03p9Rg-lt-14VDW-lt-4/out/319.pdb.gz	6	13	11	11	13	14	15	11	3	12	16	3	3.54359	13.9445	28.408	0.2602
/home/second_hdd/sakuma/H6/dir_03p9Rg-lt-14VDW-lt-4/out/31.pdb.gz	6	15	9	17	18	4	11	1	14	8	11	17	2.70861	13.8053	19.6847	0.2627
/home/second_hdd/sakuma/H6/dir_03p9Rg-lt-14VDW-lt-4/out/320.pdb.gz	6	13	16	11	11	13	13	12	11	3	12	11	3.71526	13.4599	20.9496	0.2611
/home/second_hdd/sakuma/H6/dir_03p9Rg-lt-14VDW-lt-4/out/321.pdb.gz	6	12	16	11	11	13	13	13	11	3	12	11	3.67801	13.816	24.1933	0.2624
/home/second_hdd/sakuma/H6/dir_03p9Rg-lt-14VDW-lt-4/out/322.pdb.gz	6	12	11	11	13	17	14	14	2	11	6	7	3.2941	13.9064	8.88817	0.2652
/home/second_hdd/sakuma/H6/dir_03p9Rg-lt-14VDW-lt-4/out/323.pdb.gz	6	13	11	13	17	11	12	11	7	2	11	14	1.56025	13.9505	27.4308	0.2621
/home/second_hdd/sakuma/H6/dir_03p9Rg-lt-14VDW-lt-4/out/324.pdb.gz	6	13	17	11	13	11	15	11	7	3	8	3	1.98013	13.6425	13.2637	0.2649
/home/second_hdd/sakuma/H6/dir_03p9Rg-lt-14VDW-lt-4/out/325.pdb.gz	6	13	16	11	14	11	15	11	8	3	7	3	0.931226	13.6657	14.2454	0.2662
/home/second_hdd/sakuma/H6/dir_03p9Rg-lt-14VDW-lt-4/out/326.pdb.gz	6	13	11	14	11	18	13	8	3	7	3	11	1.25378	13.8567	11.1986	0.2605
/home/second_hdd/sakuma/H6/dir_03p9Rg-lt-14VDW-lt-4/out/327.pdb.gz	6	15	12	11	13	12	15	2	13	12	11	3	3.23393	13.9914	27.1693	0.2623
/home/second_hdd/sakuma/H6/dir_03p9Rg-lt-14VDW-lt-4/out/328.pdb.gz	6	15	12	16	12	11	13	3	10	12	3	12	0.592109	13.9046	36.5253	0.2618
/home/second_hdd/sakuma/H6/dir_03p9Rg-lt-14VDW-lt-4/out/329.pdb.gz	6	13	12	11	16	12	15	12	3	12	12	3	0.322526	13.957	21.5793	0.2602
/home/second_hdd/sakuma/H6/dir_03p9Rg-lt-14VDW-lt-4/out/32.pdb.gz	6	13	17	18	4	9	15	10	7	11	17	0	3.1519	13.9426	6.65515	0.2613
/home/second_hdd/sakuma/H6/dir_03p9Rg-lt-14VDW-lt-4/out/330.pdb.gz	6	13	16	12	11	12	14	9	12	3	12	5	1.04299	13.9312	26.9772	0.2644
/home/second_hdd/sakuma/H6/dir_03p9Rg-lt-14VDW-lt-4/out/331.pdb.gz	6	14	13	14	12	11	13	7	13	9	2	12	2.78798	13.6245	24.4021	0.2617
/home/second_hdd/sakuma/H6/dir_03p9Rg-lt-14VDW-lt-4/out/332.pdb.gz	6	15	13	11	12	14	13	3	6	10	10	11	3.96261	13.6261	23.6879	0.2622
/home/second_hdd/sakuma/H6/dir_03p9Rg-lt-14VDW-lt-4/out/333.pdb.gz	6	11	12	11	16	13	14	17	3	12	7	5	3.84188	13.6345	17.5302	0.2638
/home/second_hdd/sakuma/H6/dir_03p9Rg-lt-14VDW-lt-4/out/334.pdb.gz	6	12	18	11	13	12	12	13	7	3	2	14	0.0677261	13.9972	22.8782	0.2662
/home/second_hdd/sakuma/H6/dir_03p9Rg-lt-14VDW-lt-4/out/335.pdb.gz	6	13	12	11	18	13	14	11	6	3	3	6	2.70431	13.989	25.6785	0.2626
/home/second_hdd/sakuma/H6/dir_03p9Rg-lt-14VDW-lt-4/out/336.pdb.gz	6	15	12	11	15	14	12	2	7	3	12	13	1.64765	13.9923	14.4389	0.2623
/home/second_hdd/sakuma/H6/dir_03p9Rg-lt-14VDW-lt-4/out/337.pdb.gz	6	14	17	12	11	14	14	6	2	7	3	7	1.31771	13.9793	4.00499	0.2605
/home/second_hdd/sakuma/H6/dir_03p9Rg-lt-14VDW-lt-4/out/338.pdb.gz	6	13	17	14	12	11	15	9	3	2	7	3	0.727292	13.9425	8.3923	0.2635
/home/second_hdd/sakuma/H6/dir_03p9Rg-lt-14VDW-lt-4/out/339.pdb.gz	6	15	15	12	11	11	13	3	12	10	10	10	1.89469	13.8761	6.64822	0.2649
/home/second_hdd/sakuma/H6/dir_03p9Rg-lt-14VDW-lt-4/out/33.pdb.gz	6	14	19	9	4	17	13	6	8	5	14	11	2.52428	13.7224	32.9074	0.2612
/home/second_hdd/sakuma/H6/dir_03p9Rg-lt-14VDW-lt-4/out/340.pdb.gz	6	15	15	12	11	11	11	3	12	10	10	16	1.83956	13.7905	8.6767	0.2621
/home/second_hdd/sakuma/H6/dir_03p9Rg-lt-14VDW-lt-4/out/341.pdb.gz	6	14	12	11	13	15	15	6	9	3	8	3	1.25388	13.9055	10.0168	0.2649
/home/second_hdd/sakuma/H6/dir_03p9Rg-lt-14VDW-lt-4/out/342.pdb.gz	6	13	12	16	15	11	13	10	2	7	3	12	2.52775	13.945	33.079	0.2642
/home/second_hdd/sakuma/H6/dir_03p9Rg-lt-14VDW-lt-4/out/343.pdb.gz	6	13	13	12	14	11	14	11	2	14	11	7	2.99573	13.7315	31.1025	0.2631
/home/second_hdd/sakuma/H6/dir_03p9Rg-lt-14VDW-lt-4/out/344.pdb.gz	6	15	13	15	11	12	12	3	16	3	3	15	2.97555	13.7405	20.5172	0.2607
/home/second_hdd/sakuma/H6/dir_03p9Rg-lt-14VDW-lt-4/out/345.pdb.gz	6	14	12	13	11	11	15	5	17	11	11	3	3.95499	13.9685	5.92836	0.2625
/home/second_hdd/sakuma/H6/dir_03p9Rg-lt-14VDW-lt-4/out/346.pdb.gz	6	14	11	11	12	13	14	5	12	12	17	5	3.84546	13.9478	35.9205	0.2644
/home/second_hdd/sakuma/H6/dir_03p9Rg-lt-14VDW-lt-4/out/347.pdb.gz	6	15	15	11	11	12	14	3	17	10	3	5	3.99676	13.9991	35.5895	0.2621
/home/second_hdd/sakuma/H6/dir_03p9Rg-lt-14VDW-lt-4/out/348.pdb.gz	6	12	11	15	11	17	13	14	6	3	3	12	3.85873	13.3433	13.643	0.2642
/home/second_hdd/sakuma/H6/dir_03p9Rg-lt-14VDW-lt-4/out/349.pdb.gz	6	15	12	12	11	12	12	2	17	11	11	14	3.84073	13.7868	17.3807	0.2603
/home/second_hdd/sakuma/H6/dir_03p9Rg-lt-14VDW-lt-4/out/34.pdb.gz	6	13	16	9	16	4	13	12	17	15	13	11	3.95373	13.9906	35.5436	0.2657
/home/second_hdd/sakuma/H6/dir_03p9Rg-lt-14VDW-lt-4/out/350.pdb.gz	6	12	12	12	11	12	13	13	17	11	11	12	3.89788	13.6107	33.658	0.2612
/home/second_hdd/sakuma/H6/dir_03p9Rg-lt-14VDW-lt-4/out/351.pdb.gz	6	11	12	12	11	12	13	16	17	11	11	12	3.85573	13.6407	31.4468	0.2659
/home/second_hdd/sakuma/H6/dir_03p9Rg-lt-14VDW-lt-4/out/352.pdb.gz	6	12	13	12	12	11	13	13	10	16	5	12	3.9056	13.9302	26.0799	0.2625
/home/second_hdd/sakuma/H6/dir_03p9Rg-lt-14VDW-lt-4/out/353.pdb.gz	6	14	11	12	15	12	15	7	3	17	7	2	3.80814	13.971	13.2965	0.2619
/home/second_hdd/sakuma/H6/dir_03p9Rg-lt-14VDW-lt-4/out/354.pdb.gz	6	13	12	15	11	12	14	12	17	7	3	5	3.8483	13.6188	8.97278	0.2608
/home/second_hdd/sakuma/H6/dir_03p9Rg-lt-14VDW-lt-4/out/355.pdb.gz	6	12	14	11	13	16	13	13	7	3	2	12	3.0911	13.8411	31.0222	0.2631
/home/second_hdd/sakuma/H6/dir_03p9Rg-lt-14VDW-lt-4/out/356.pdb.gz	6	13	15	14	11	14	14	11	3	7	3	7	2.4286	13.9634	5.88756	0.2633
/home/second_hdd/sakuma/H6/dir_03p9Rg-lt-14VDW-lt-4/out/357.pdb.gz	6	13	14	11	14	16	13	12	3	3	2	12	2.96971	13.977	18.1065	0.2652
/home/second_hdd/sakuma/H6/dir_03p9Rg-lt-14VDW-lt-4/out/358.pdb.gz	6	13	12	13	15	12	13	8	2	6	10	10	3.97745	13.7995	7.38184	0.2659
/home/second_hdd/sakuma/H6/dir_03p9Rg-lt-14VDW-lt-4/out/359.pdb.gz	6	12	13	12	14	13	13	13	2	9	7	11	1.39026	13.9939	15.4973	0.2616
/home/second_hdd/sakuma/H6/dir_03p9Rg-lt-14VDW-lt-4/out/35.pdb.gz	6	13	9	4	18	18	15	11	11	17	3	3	3.47683	13.7958	24.4561	0.2603
/home/second_hdd/sakuma/H6/dir_03p9Rg-lt-14VDW-lt-4/out/360.pdb.gz	6	12	12	13	15	12	14	13	3	7	10	6	3.99331	13.9692	7.97783	0.2663
/home/second_hdd/sakuma/H6/dir_03p9Rg-lt-14VDW-lt-4/out/36.pdb.gz	6	13	15	21	10	4	14	8	10	3	14	4	3.71688	13.7665	20.0373	0.265
/home/second_hdd/sakuma/H6/dir_03p9Rg-lt-14VDW-lt-4/out/37.pdb.gz	6	14	10	18	17	4	14	7	15	3	14	4	1.84234	13.9825	13.3527	0.2612
/home/second_hdd/sakuma/H6/dir_03p9Rg-lt-14VDW-lt-4/out/38.pdb.gz	6	13	10	18	17	4	14	8	15	3	14	4	2.27242	13.9139	15.2241	0.2615
/home/second_hdd/sakuma/H6/dir_03p9Rg-lt-14VDW-lt-4/out/39.pdb.gz	6	15	4	17	19	10	14	2	8	13	3	6	3.61604	13.9222	13.9391	0.2617
/home/second_hdd/sakuma/H6/dir_03p9Rg-lt-14VDW-lt-4/out/3.pdb.gz	6	15	16	17	2	10	13	3	14	17	15	11	3.75584	13.795	33.9318	0.2643
/home/second_hdd/sakuma/H6/dir_03p9Rg-lt-14VDW-lt-4/out/40.pdb.gz	6	15	11	14	19	4	13	3	15	12	12	11	3.66796	13.6908	34.0287	0.2649
/home/second_hdd/sakuma/H6/dir_03p9Rg-lt-14VDW-lt-4/out/41.pdb.gz	6	14	15	17	11	4	12	7	9	11	17	13	2.658	13.9753	18.1672	0.2613
/home/second_hdd/sakuma/H6/dir_03p9Rg-lt-14VDW-lt-4/out/42.pdb.gz	6	13	15	17	11	4	12	8	9	11	17	13	3.02191	13.8605	16.3788	0.2644
/home/second_hdd/sakuma/H6/dir_03p9Rg-lt-14VDW-lt-4/out/43.pdb.gz	6	12	10	18	4	16	13	15	7	11	17	12	2.89657	13.8376	30.393	0.2623
/home/second_hdd/sakuma/H6/dir_03p9Rg-lt-14VDW-lt-4/out/44.pdb.gz	6	13	11	4	14	15	15	9	16	17	15	3	3.95471	13.7685	20.9322	0.2624
/home/second_hdd/sakuma/H6/dir_03p9Rg-lt-14VDW-lt-4/out/45.pdb.gz	6	13	21	14	4	10	12	8	3	11	17	13	3.97419	13.8495	26.3813	0.2618
/home/second_hdd/sakuma/H6/dir_03p9Rg-lt-14VDW-lt-4/out/46.pdb.gz	6	12	15	4	18	10	15	14	11	17	11	2	3.69006	13.3936	25.0725	0.2636
/home/second_hdd/sakuma/H6/dir_03p9Rg-lt-14VDW-lt-4/out/47.pdb.gz	6	14	4	11	17	17	15	7	1	17	10	3	3.91476	13.8583	20.7564	0.2638
/home/second_hdd/sakuma/H6/dir_03p9Rg-lt-14VDW-lt-4/out/48.pdb.gz	6	13	4	18	14	12	13	11	17	14	3	12	2.51412	13.9499	25.6401	0.2665
/home/second_hdd/sakuma/H6/dir_03p9Rg-lt-14VDW-lt-4/out/49.pdb.gz	6	15	14	19	12	4	12	2	12	14	5	14	2.01835	13.815	20.673	0.2603
/home/second_hdd/sakuma/H6/dir_03p9Rg-lt-14VDW-lt-4/out/4.pdb.gz	6	12	17	2	10	17	14	14	17	15	11	7	1.03904	13.9183	20.7743	0.2637
/home/second_hdd/sakuma/H6/dir_03p9Rg-lt-14VDW-lt-4/out/50.pdb.gz	6	14	4	12	18	15	13	6	5	14	8	11	3.52793	13.6938	38.9123	0.2603
/home/second_hdd/sakuma/H6/dir_03p9Rg-lt-14VDW-lt-4/out/51.pdb.gz	6	15	4	12	17	16	13	2	3	14	14	11	2.88611	13.9288	16.1543	0.2638
/home/second_hdd/sakuma/H6/dir_03p9Rg-lt-14VDW-lt-4/out/52.pdb.gz	6	13	16	12	18	4	11	10	7	9	11	17	2.7686	13.9306	39.4105	0.2655
/home/second_hdd/sakuma/H6/dir_03p9Rg-lt-14VDW-lt-4/out/53.pdb.gz	6	13	4	13	17	15	14	11	17	10	3	7	3.58537	13.6186	30.8993	0.2602
/home/second_hdd/sakuma/H6/dir_03p9Rg-lt-14VDW-lt-4/out/54.pdb.gz	6	13	17	13	4	15	13	10	11	7	15	12	1.83506	13.684	26.7438	0.2665
/home/second_hdd/sakuma/H6/dir_03p9Rg-lt-14VDW-lt-4/out/55.pdb.gz	6	11	4	13	18	15	15	16	3	8	15	3	3.60474	13.9891	19.7865	0.2663
/home/second_hdd/sakuma/H6/dir_03p9Rg-lt-14VDW-lt-4/out/56.pdb.gz	6	15	4	16	18	13	13	3	11	10	3	8	1.25776	13.934	26.1653	0.2622
/home/second_hdd/sakuma/H6/dir_03p9Rg-lt-14VDW-lt-4/out/57.pdb.gz	6	13	14	18	4	12	14	8	7	11	17	5	3.08906	13.9163	15.903	0.264
/home/second_hdd/sakuma/H6/dir_03p9Rg-lt-14VDW-lt-4/out/58.pdb.gz	6	14	16	15	4	12	14	7	12	11	17	5	3.76132	13.6107	28.003	0.2611
/home/second_hdd/sakuma/H6/dir_03p9Rg-lt-14VDW-lt-4/out/59.pdb.gz	6	12	4	15	12	18	15	13	11	12	10	3	3.64301	13.43	23.0817	0.2619
/home/second_hdd/sakuma/H6/dir_03p9Rg-lt-14VDW-lt-4/out/5.pdb.gz	6	13	13	21	14	2	15	8	6	11	12	1	3.82055	13.7924	25.2819	0.2621
/home/second_hdd/sakuma/H6/dir_03p9Rg-lt-14VDW-lt-4/out/60.pdb.gz	6	14	13	4	13	17	15	6	11	17	10	3	1.96382	13.8096	38.7887	0.2663
/home/second_hdd/sakuma/H6/dir_03p9Rg-lt-14VDW-lt-4/out/61.pdb.gz	6	15	13	13	4	18	11	3	6	11	17	16	2.34563	13.7839	32.6015	0.2663
/home/second_hdd/sakuma/H6/dir_03p9Rg-lt-14VDW-lt-4/out/62.pdb.gz	6	13	16	12	4	13	15	11	17	16	11	2	3.79719	13.8779	36.6225	0.2619
/home/second_hdd/sakuma/H6/dir_03p9Rg-lt-14VDW-lt-4/out/63.pdb.gz	6	13	15	16	4	12	12	12	17	12	11	14	3.91836	13.7665	11.4139	0.2648
/home/second_hdd/sakuma/H6/dir_03p9Rg-lt-14VDW-lt-4/out/64.pdb.gz	6	12	13	4	13	16	13	14	13	11	17	11	3.8966	13.8683	19.402	0.2611
/home/second_hdd/sakuma/H6/dir_03p9Rg-lt-14VDW-lt-4/out/65.pdb.gz	6	13	4	15	15	14	14	11	17	15	3	7	3.49841	13.6545	35.7248	0.2605
/home/second_hdd/sakuma/H6/dir_03p9Rg-lt-14VDW-lt-4/out/66.pdb.gz	6	13	14	15	16	4	13	10	11	3	16	10	2.01402	13.95	24.6185	0.2608
/home/second_hdd/sakuma/H6/dir_03p9Rg-lt-14VDW-lt-4/out/67.pdb.gz	6	13	18	15	14	4	15	8	11	3	8	1	3.46597	13.9782	23.2258	0.2637
/home/second_hdd/sakuma/H6/dir_03p9Rg-lt-14VDW-lt-4/out/68.pdb.gz	6	13	4	16	14	16	13	8	1	12	13	10	3.46215	13.9231	16.1693	0.2666
/home/second_hdd/sakuma/H6/dir_03p9Rg-lt-14VDW-lt-4/out/69.pdb.gz	6	13	14	14	4	17	15	11	3	11	17	3	2.94398	13.9962	16.3318	0.2637
/home/second_hdd/sakuma/H6/dir_03p9Rg-lt-14VDW-lt-4/out/6.pdb.gz	6	13	16	19	13	2	13	12	10	14	0	10	3.21732	13.9402	24.9009	0.2665
/home/second_hdd/sakuma/H6/dir_03p9Rg-lt-14VDW-lt-4/out/70.pdb.gz	6	13	16	14	4	15	13	12	3	11	17	12	3.06047	13.838	22.1106	0.2637
/home/second_hdd/sakuma/H6/dir_03p9Rg-lt-14VDW-lt-4/out/71.pdb.gz	6	13	19	5	17	8	14	12	11	10	8	5	3.47698	13.9116	23.48	0.2629
/home/second_hdd/sakuma/H6/dir_03p9Rg-lt-14VDW-lt-4/out/72.pdb.gz	6	13	5	9	19	17	15	10	5	14	7	2	3.89196	13.8771	14.9577	0.2602
/home/second_hdd/sakuma/H6/dir_03p9Rg-lt-14VDW-lt-4/out/73.pdb.gz	6	12	16	10	5	18	15	15	8	2	16	3	3.41783	13.9127	26.4282	0.2642
/home/second_hdd/sakuma/H6/dir_03p9Rg-lt-14VDW-lt-4/out/74.pdb.gz	6	13	18	5	10	14	13	10	11	16	10	11	3.4245	13.9963	17.7034	0.2647
/home/second_hdd/sakuma/H6/dir_03p9Rg-lt-14VDW-lt-4/out/75.pdb.gz	6	13	17	9	5	21	13	10	3	6	10	12	3.4526	13.8058	23.5098	0.2628
/home/second_hdd/sakuma/H6/dir_03p9Rg-lt-14VDW-lt-4/out/76.pdb.gz	6	14	20	10	5	14	15	6	9	3	17	3	3.82187	13.9875	41.0202	0.2659
/home/second_hdd/sakuma/H6/dir_03p9Rg-lt-14VDW-lt-4/out/77.pdb.gz	6	13	17	14	11	5	11	8	16	11	11	17	2.46679	13.9537	6.96116	0.2616
/home/second_hdd/sakuma/H6/dir_03p9Rg-lt-14VDW-lt-4/out/78.pdb.gz	6	13	11	18	5	15	12	8	10	11	10	14	2.28262	13.989	26.1323	0.2635
/home/second_hdd/sakuma/H6/dir_03p9Rg-lt-14VDW-lt-4/out/79.pdb.gz	6	13	5	11	12	20	13	11	5	12	17	12	3.9194	13.9674	31.048	0.2643
/home/second_hdd/sakuma/H6/dir_03p9Rg-lt-14VDW-lt-4/out/7.pdb.gz	6	13	17	13	18	2	15	8	13	10	3	2	3.14981	13.9949	22.4506	0.266
/home/second_hdd/sakuma/H6/dir_03p9Rg-lt-14VDW-lt-4/out/80.pdb.gz	6	15	15	18	12	5	14	3	15	3	10	5	1.63068	13.8447	13.4303	0.2601
/home/second_hdd/sakuma/H6/dir_03p9Rg-lt-14VDW-lt-4/out/81.pdb.gz	6	12	5	12	15	18	13	14	5	8	10	11	2.59633	13.9867	17.5112	0.2601
/home/second_hdd/sakuma/H6/dir_03p9Rg-lt-14VDW-lt-4/out/82.pdb.gz	6	13	16	15	13	5	15	8	9	10	11	3	3.07734	13.8092	16.9709	0.2658
/home/second_hdd/sakuma/H6/dir_03p9Rg-lt-14VDW-lt-4/out/83.pdb.gz	6	13	17	15	5	13	13	9	11	3	15	12	0.488815	13.7838	22.9174	0.2624
/home/second_hdd/sakuma/H6/dir_03p9Rg-lt-14VDW-lt-4/out/84.pdb.gz	6	12	12	5	17	12	13	13	11	16	13	10	2.70332	13.9423	15.058	0.2606
/home/second_hdd/sakuma/H6/dir_03p9Rg-lt-14VDW-lt-4/out/85.pdb.gz	6	14	12	12	5	17	12	7	13	11	16	13	3.403	13.8853	22.2989	0.2665
/home/second_hdd/sakuma/H6/dir_03p9Rg-lt-14VDW-lt-4/out/86.pdb.gz	6	15	5	14	16	12	15	0	13	14	11	3	2.30566	13.9805	34.827	0.2618
/home/second_hdd/sakuma/H6/dir_03p9Rg-lt-14VDW-lt-4/out/87.pdb.gz	6	12	18	12	14	5	14	15	12	10	10	5	3.7635	13.6091	26.5262	0.2616
/home/second_hdd/sakuma/H6/dir_03p9Rg-lt-14VDW-lt-4/out/88.pdb.gz	6	14	12	15	5	18	13	7	6	11	10	8	2.25359	13.9196	19.7645	0.2626
/home/second_hdd/sakuma/H6/dir_03p9Rg-lt-14VDW-lt-4/out/89.pdb.gz	6	13	17	16	5	12	15	10	14	2	10	2	3.95795	13.782	21.0132	0.2639
/home/second_hdd/sakuma/H6/dir_03p9Rg-lt-14VDW-lt-4/out/8.pdb.gz	6	15	2	14	18	14	13	2	13	8	11	8	2.01111	13.9938	16.6545	0.2616
/home/second_hdd/sakuma/H6/dir_03p9Rg-lt-14VDW-lt-4/out/90.pdb.gz	6	15	5	13	14	15	13	1	17	10	11	12	3.75919	13.9223	27.4968	0.2604
/home/second_hdd/sakuma/H6/dir_03p9Rg-lt-14VDW-lt-4/out/91.pdb.gz	6	14	5	14	13	16	13	5	15	13	6	9	3.01276	13.9327	12.9658	0.2612
/home/second_hdd/sakuma/H6/dir_03p9Rg-lt-14VDW-lt-4/out/92.pdb.gz	6	13	15	14	14	5	14	10	16	3	13	5	2.14598	13.9011	19.2333	0.2608
/home/second_hdd/sakuma/H6/dir_03p9Rg-lt-14VDW-lt-4/out/93.pdb.gz	6	12	9	6	15	20	13	13	11	6	10	12	3.9152	13.7787	18.6049	0.2633
/home/second_hdd/sakuma/H6/dir_03p9Rg-lt-14VDW-lt-4/out/94.pdb.gz	6	13	17	6	17	9	14	12	11	10	8	5	1.75499	13.6071	22.8737	0.2612
/home/second_hdd/sakuma/H6/dir_03p9Rg-lt-14VDW-lt-4/out/95.pdb.gz	6	14	9	17	6	17	14	5	12	11	10	7	1.07248	13.8299	23.9063	0.2639
/home/second_hdd/sakuma/H6/dir_03p9Rg-lt-14VDW-lt-4/out/96.pdb.gz	6	13	17	6	18	9	14	12	11	10	7	5	1.47077	13.8158	23.8355	0.2612
/home/second_hdd/sakuma/H6/dir_03p9Rg-lt-14VDW-lt-4/out/97.pdb.gz	6	14	14	18	6	10	12	5	7	11	16	14	1.24115	13.9342	18.3353	0.2646
/home/second_hdd/sakuma/H6/dir_03p9Rg-lt-14VDW-lt-4/out/98.pdb.gz	6	13	10	6	15	18	13	12	11	6	15	12	3.89776	13.9168	26.2922	0.2647
/home/second_hdd/sakuma/H6/dir_03p9Rg-lt-14VDW-lt-4/out/99.pdb.gz	6	13	10	18	17	6	15	10	15	3	7	0	3.44355	13.9534	21.5876	0.2636
/home/second_hdd/sakuma/H6/dir_03p9Rg-lt-14VDW-lt-4/out/9.pdb.gz	6	15	2	14	14	19	13	2	6	15	12	12	3.20779	13.8533	29.7172	0.2608
/home/second_hdd/sakuma/H6/dir_04p0Rg-lt-14VDW-lt-4/out/0.pdb.gz	6	15	1	17	11	18	13	3	15	14	9	11	1.55487	13.9924	13.073	0.2707
/home/second_hdd/sakuma/H6/dir_04p0Rg-lt-14VDW-lt-4/out/100.pdb.gz	6	13	12	15	5	18	13	8	6	11	10	8	2.61625	13.9117	21.3369	0.2717
/home/second_hdd/sakuma/H6/dir_04p0Rg-lt-14VDW-lt-4/out/101.pdb.gz	6	14	17	16	5	12	15	7	14	2	10	2	3.95415	13.2222	14.8542	0.2729
/home/second_hdd/sakuma/H6/dir_04p0Rg-lt-14VDW-lt-4/out/102.pdb.gz	6	13	17	16	5	12	15	9	14	2	10	2	3.91506	13.6815	20.1356	0.2708
/home/second_hdd/sakuma/H6/dir_04p0Rg-lt-14VDW-lt-4/out/103.pdb.gz	6	14	15	14	13	5	13	6	15	11	14	10	2.14005	13.9336	28.2923	0.271
/home/second_hdd/sakuma/H6/dir_04p0Rg-lt-14VDW-lt-4/out/104.pdb.gz	6	15	15	13	5	14	13	3	12	17	11	11	2.95358	13.9453	35.1141	0.2715
/home/second_hdd/sakuma/H6/dir_04p0Rg-lt-14VDW-lt-4/out/105.pdb.gz	6	15	18	5	13	16	13	3	11	3	7	11	3.6505	13.6347	34.6662	0.2726
/home/second_hdd/sakuma/H6/dir_04p0Rg-lt-14VDW-lt-4/out/106.pdb.gz	6	13	5	14	14	17	13	12	5	12	9	11	3.94215	13.617	17.6517	0.2677
/home/second_hdd/sakuma/H6/dir_04p0Rg-lt-14VDW-lt-4/out/107.pdb.gz	6	13	15	5	16	14	13	8	2	16	6	12	2.21658	13.9378	5.16808	0.2675
/home/second_hdd/sakuma/H6/dir_04p0Rg-lt-14VDW-lt-4/out/108.pdb.gz	6	13	18	14	15	5	12	9	3	14	2	14	3.69996	13.9866	31.1035	0.2688
/home/second_hdd/sakuma/H6/dir_04p0Rg-lt-14VDW-lt-4/out/109.pdb.gz	6	13	15	15	14	5	14	8	10	16	2	7	3.61165	13.9328	28.1457	0.2673
/home/second_hdd/sakuma/H6/dir_04p0Rg-lt-14VDW-lt-4/out/10.pdb.gz	6	13	18	18	12	3	15	9	3	12	11	3	3.34341	13.9139	32.8194	0.2723
/home/second_hdd/sakuma/H6/dir_04p0Rg-lt-14VDW-lt-4/out/110.pdb.gz	6	15	7	21	6	16	11	3	12	11	6	16	3.42758	13.9911	30.0844	0.2686
/home/second_hdd/sakuma/H6/dir_04p0Rg-lt-14VDW-lt-4/out/111.pdb.gz	6	13	17	6	8	18	13	10	13	10	6	11	0.489118	13.9474	18.116	0.2678
/home/second_hdd/sakuma/H6/dir_04p0Rg-lt-14VDW-lt-4/out/112.pdb.gz	6	13	6	15	18	9	11	11	8	13	11	16	3.48076	13.9184	16.2544	0.2703
/home/second_hdd/sakuma/H6/dir_04p0Rg-lt-14VDW-lt-4/out/113.pdb.gz	6	12	6	9	17	16	13	13	15	2	17	12	3.84349	13.8941	6.52256	0.2692
/home/second_hdd/sakuma/H6/dir_04p0Rg-lt-14VDW-lt-4/out/114.pdb.gz	6	14	9	6	18	17	13	7	11	6	12	11	1.95649	13.8846	28.3172	0.2713
/home/second_hdd/sakuma/H6/dir_04p0Rg-lt-14VDW-lt-4/out/115.pdb.gz	6	13	9	6	18	17	13	8	11	6	12	11	2.30104	13.8348	29.6906	0.2729
/home/second_hdd/sakuma/H6/dir_04p0Rg-lt-14VDW-lt-4/out/116.pdb.gz	6	13	9	6	18	17	13	12	11	6	12	11	1.19293	13.8637	34.1854	0.2672
/home/second_hdd/sakuma/H6/dir_04p0Rg-lt-14VDW-lt-4/out/117.pdb.gz	6	15	10	14	18	6	13	3	13	8	11	10	0.722387	13.8809	18.0363	0.2708
/home/second_hdd/sakuma/H6/dir_04p0Rg-lt-14VDW-lt-4/out/118.pdb.gz	6	13	10	15	6	17	13	12	13	11	10	11	0.893524	13.9282	14.948	0.269
/home/second_hdd/sakuma/H6/dir_04p0Rg-lt-14VDW-lt-4/out/119.pdb.gz	6	12	10	15	6	17	13	13	13	11	10	11	1.15178	13.8814	8.23412	0.2673
/home/second_hdd/sakuma/H6/dir_04p0Rg-lt-14VDW-lt-4/out/11.pdb.gz	6	15	13	15	17	3	12	3	10	8	13	13	2.7953	13.9644	27.0113	0.2719
/home/second_hdd/sakuma/H6/dir_04p0Rg-lt-14VDW-lt-4/out/120.pdb.gz	6	15	18	6	10	17	13	3	11	2	9	11	2.03394	13.8247	13.853	0.2673
/home/second_hdd/sakuma/H6/dir_04p0Rg-lt-14VDW-lt-4/out/121.pdb.gz	6	13	10	6	16	14	15	11	16	13	12	2	2.73086	13.898	11.7252	0.2722
/home/second_hdd/sakuma/H6/dir_04p0Rg-lt-14VDW-lt-4/out/122.pdb.gz	6	12	6	16	11	14	12	15	9	16	11	14	1.98735	13.8711	28.73	0.2707
/home/second_hdd/sakuma/H6/dir_04p0Rg-lt-14VDW-lt-4/out/123.pdb.gz	6	13	11	15	6	17	15	8	12	11	10	3	3.69981	13.9676	21.2037	0.2682
/home/second_hdd/sakuma/H6/dir_04p0Rg-lt-14VDW-lt-4/out/124.pdb.gz	6	13	11	15	6	17	15	12	12	11	10	3	3.35988	13.7689	11.4913	0.271
/home/second_hdd/sakuma/H6/dir_04p0Rg-lt-14VDW-lt-4/out/125.pdb.gz	6	12	20	12	6	13	13	15	12	11	2	8	2.06871	13.7031	14.0962	0.2721
/home/second_hdd/sakuma/H6/dir_04p0Rg-lt-14VDW-lt-4/out/126.pdb.gz	6	15	14	6	18	11	15	3	11	8	11	3	1.93795	13.9658	33.3058	0.2696
/home/second_hdd/sakuma/H6/dir_04p0Rg-lt-14VDW-lt-4/out/127.pdb.gz	6	13	15	6	11	15	12	12	11	8	16	15	2.80699	13.7258	13.1564	0.2678
/home/second_hdd/sakuma/H6/dir_04p0Rg-lt-14VDW-lt-4/out/128.pdb.gz	6	13	11	15	6	17	13	10	8	11	8	11	1.96859	13.9462	37.5291	0.27
/home/second_hdd/sakuma/H6/dir_04p0Rg-lt-14VDW-lt-4/out/129.pdb.gz	6	13	6	11	16	18	13	10	0	8	9	11	2.77262	13.7685	10.6031	0.2681
/home/second_hdd/sakuma/H6/dir_04p0Rg-lt-14VDW-lt-4/out/12.pdb.gz	6	12	17	3	13	15	13	14	11	13	10	8	3.37275	13.7774	16.2577	0.2691
/home/second_hdd/sakuma/H6/dir_04p0Rg-lt-14VDW-lt-4/out/130.pdb.gz	6	15	17	6	12	14	13	2	11	10	10	11	1.65062	13.9267	23.2035	0.2715
/home/second_hdd/sakuma/H6/dir_04p0Rg-lt-14VDW-lt-4/out/131.pdb.gz	6	14	19	15	6	12	14	7	14	2	2	7	1.70325	13.7606	28.6878	0.2723
/home/second_hdd/sakuma/H6/dir_04p0Rg-lt-14VDW-lt-4/out/132.pdb.gz	6	15	12	18	6	12	13	2	14	17	0	12	3.9177	13.902	17.2431	0.2677
/home/second_hdd/sakuma/H6/dir_04p0Rg-lt-14VDW-lt-4/out/133.pdb.gz	6	11	13	18	6	12	15	16	8	11	8	2	2.89278	13.581	15.503	0.2688
/home/second_hdd/sakuma/H6/dir_04p0Rg-lt-14VDW-lt-4/out/134.pdb.gz	6	13	14	6	16	12	13	11	11	6	16	9	2.77697	13.9483	23.3648	0.2696
/home/second_hdd/sakuma/H6/dir_04p0Rg-lt-14VDW-lt-4/out/135.pdb.gz	6	12	18	14	6	12	13	13	11	12	5	11	3.15041	13.9562	16.1598	0.2675
/home/second_hdd/sakuma/H6/dir_04p0Rg-lt-14VDW-lt-4/out/136.pdb.gz	6	13	15	13	6	15	14	10	8	11	10	5	1.30289	13.9983	20.9638	0.2687
/home/second_hdd/sakuma/H6/dir_04p0Rg-lt-14VDW-lt-4/out/137.pdb.gz	6	15	15	16	13	6	15	2	3	16	7	2	3.62008	13.9428	35.987	0.2678
/home/second_hdd/sakuma/H6/dir_04p0Rg-lt-14VDW-lt-4/out/138.pdb.gz	6	14	17	15	13	6	12	7	11	3	8	13	1.39841	13.9116	34.6982	0.269
/home/second_hdd/sakuma/H6/dir_04p0Rg-lt-14VDW-lt-4/out/139.pdb.gz	6	13	17	15	6	13	13	9	11	3	10	11	3.05596	13.863	6.33131	0.2726
/home/second_hdd/sakuma/H6/dir_04p0Rg-lt-14VDW-lt-4/out/13.pdb.gz	6	15	13	18	15	3	13	3	8	12	11	9	3.59189	13.2921	32.3594	0.2717
/home/second_hdd/sakuma/H6/dir_04p0Rg-lt-14VDW-lt-4/out/140.pdb.gz	6	15	13	16	17	6	15	3	10	7	2	2	1.16884	13.9508	30.6441	0.2675
/home/second_hdd/sakuma/H6/dir_04p0Rg-lt-14VDW-lt-4/out/141.pdb.gz	6	13	6	17	13	16	12	11	10	3	6	14	3.67545	13.9128	6.51645	0.2691
/home/second_hdd/sakuma/H6/dir_04p0Rg-lt-14VDW-lt-4/out/142.pdb.gz	6	15	14	17	14	6	13	3	9	3	11	8	3.53091	13.8402	13.7606	0.2715
/home/second_hdd/sakuma/H6/dir_04p0Rg-lt-14VDW-lt-4/out/143.pdb.gz	6	12	14	13	6	17	13	14	3	16	6	11	1.4843	13.8323	9.97544	0.2698
/home/second_hdd/sakuma/H6/dir_04p0Rg-lt-14VDW-lt-4/out/144.pdb.gz	6	13	15	6	17	13	14	8	11	8	3	7	3.84949	13.6727	30.6484	0.2675
/home/second_hdd/sakuma/H6/dir_04p0Rg-lt-14VDW-lt-4/out/145.pdb.gz	6	13	15	6	17	13	14	12	11	8	3	7	3.97705	13.8215	27.4844	0.2688
/home/second_hdd/sakuma/H6/dir_04p0Rg-lt-14VDW-lt-4/out/146.pdb.gz	6	15	16	15	6	13	13	2	8	15	2	11	3.68564	13.9378	17.6974	0.2684
/home/second_hdd/sakuma/H6/dir_04p0Rg-lt-14VDW-lt-4/out/147.pdb.gz	6	11	6	14	16	14	15	16	6	12	12	2	3.58514	13.926	22.6919	0.2721
/home/second_hdd/sakuma/H6/dir_04p0Rg-lt-14VDW-lt-4/out/148.pdb.gz	6	14	16	6	14	15	13	7	11	2	12	12	3.0164	13.6054	32.4288	0.2704
/home/second_hdd/sakuma/H6/dir_04p0Rg-lt-14VDW-lt-4/out/149.pdb.gz	6	12	16	6	14	15	13	14	11	2	12	12	3.03615	13.5806	29.6355	0.27
/home/second_hdd/sakuma/H6/dir_04p0Rg-lt-14VDW-lt-4/out/14.pdb.gz	6	11	13	15	20	3	15	16	6	10	7	0	3.18565	13.9243	19.0094	0.2731
/home/second_hdd/sakuma/H6/dir_04p0Rg-lt-14VDW-lt-4/out/150.pdb.gz	6	14	16	13	6	14	12	7	17	11	2	14	3.79991	13.9879	25.2375	0.2681
/home/second_hdd/sakuma/H6/dir_04p0Rg-lt-14VDW-lt-4/out/151.pdb.gz	6	13	15	6	17	13	14	12	11	10	3	5	3.90703	13.6992	13.4619	0.27
/home/second_hdd/sakuma/H6/dir_04p0Rg-lt-14VDW-lt-4/out/152.pdb.gz	6	12	14	6	17	14	13	14	11	10	3	8	3.66188	13.5913	26.9446	0.2683
/home/second_hdd/sakuma/H6/dir_04p0Rg-lt-14VDW-lt-4/out/153.pdb.gz	6	13	6	15	15	15	13	11	2	8	8	11	0.754115	13.9389	13.0757	0.2702
/home/second_hdd/sakuma/H6/dir_04p0Rg-lt-14VDW-lt-4/out/154.pdb.gz	6	14	17	7	17	8	12	7	11	9	11	14	2.25288	13.8439	16.1321	0.2721
/home/second_hdd/sakuma/H6/dir_04p0Rg-lt-14VDW-lt-4/out/155.pdb.gz	6	13	17	7	17	8	12	8	11	9	11	14	1.05571	13.8147	15.4515	0.2689
/home/second_hdd/sakuma/H6/dir_04p0Rg-lt-14VDW-lt-4/out/156.pdb.gz	6	14	16	18	7	7	13	6	13	11	11	8	2.45993	13.8389	25.7567	0.2725
/home/second_hdd/sakuma/H6/dir_04p0Rg-lt-14VDW-lt-4/out/157.pdb.gz	6	13	17	18	7	7	14	10	7	11	14	5	1.08066	13.7453	17.0892	0.2731
/home/second_hdd/sakuma/H6/dir_04p0Rg-lt-14VDW-lt-4/out/158.pdb.gz	6	13	12	8	20	7	14	8	11	15	14	4	3.24696	13.7769	35.1894	0.2718
/home/second_hdd/sakuma/H6/dir_04p0Rg-lt-14VDW-lt-4/out/159.pdb.gz	6	13	12	8	20	7	13	8	11	15	14	10	3.26272	13.8813	27.8214	0.2692
/home/second_hdd/sakuma/H6/dir_04p0Rg-lt-14VDW-lt-4/out/15.pdb.gz	6	15	18	3	13	16	15	3	3	13	12	3	0.254456	13.9682	35.6968	0.2724
/home/second_hdd/sakuma/H6/dir_04p0Rg-lt-14VDW-lt-4/out/160.pdb.gz	6	15	7	18	8	15	13	0	12	11	15	8	2.19237	13.5137	23.5686	0.269
/home/second_hdd/sakuma/H6/dir_04p0Rg-lt-14VDW-lt-4/out/161.pdb.gz	6	15	7	18	8	15	11	0	12	11	15	16	1.9759	13.9285	15.9673	0.268
/home/second_hdd/sakuma/H6/dir_04p0Rg-lt-14VDW-lt-4/out/162.pdb.gz	6	12	19	15	7	8	13	13	12	11	9	8	3.15344	13.9593	18.1984	0.2717
/home/second_hdd/sakuma/H6/dir_04p0Rg-lt-14VDW-lt-4/out/163.pdb.gz	6	13	17	18	7	8	14	10	7	11	9	5	0.574163	13.9458	24.8531	0.2722
/home/second_hdd/sakuma/H6/dir_04p0Rg-lt-14VDW-lt-4/out/164.pdb.gz	6	13	19	17	8	7	13	12	12	10	2	12	2.40539	13.9848	25.1648	0.2714
/home/second_hdd/sakuma/H6/dir_04p0Rg-lt-14VDW-lt-4/out/165.pdb.gz	6	13	18	14	9	7	13	9	11	14	9	11	3.47499	13.9021	23.3126	0.2712
/home/second_hdd/sakuma/H6/dir_04p0Rg-lt-14VDW-lt-4/out/166.pdb.gz	6	13	17	7	16	9	15	8	11	13	7	1	2.78825	13.9183	25.909	0.273
/home/second_hdd/sakuma/H6/dir_04p0Rg-lt-14VDW-lt-4/out/167.pdb.gz	6	15	17	7	9	14	13	2	11	13	13	11	1.82199	13.9931	17.9141	0.2677
/home/second_hdd/sakuma/H6/dir_04p0Rg-lt-14VDW-lt-4/out/168.pdb.gz	6	15	9	7	13	20	13	3	9	11	9	8	3.41648	13.9374	33.7075	0.2674
/home/second_hdd/sakuma/H6/dir_04p0Rg-lt-14VDW-lt-4/out/169.pdb.gz	6	14	21	11	7	10	12	7	11	11	8	15	2.69688	13.8796	17.6983	0.2722
/home/second_hdd/sakuma/H6/dir_04p0Rg-lt-14VDW-lt-4/out/16.pdb.gz	6	15	3	15	12	18	15	3	13	12	10	3	3.92427	13.8272	29.3375	0.2673
/home/second_hdd/sakuma/H6/dir_04p0Rg-lt-14VDW-lt-4/out/170.pdb.gz	6	13	21	11	7	10	12	8	11	11	8	15	2.74117	13.8491	16.8835	0.2726
/home/second_hdd/sakuma/H6/dir_04p0Rg-lt-14VDW-lt-4/out/171.pdb.gz	6	13	7	21	10	12	14	11	6	11	8	7	2.76345	13.9506	5.21628	0.2705
/home/second_hdd/sakuma/H6/dir_04p0Rg-lt-14VDW-lt-4/out/172.pdb.gz	6	15	13	16	10	7	15	3	13	16	11	3	3.47132	13.993	44.204	0.2683
/home/second_hdd/sakuma/H6/dir_04p0Rg-lt-14VDW-lt-4/out/173.pdb.gz	6	13	7	18	10	15	14	10	10	3	13	7	3.64462	13.9425	5.79211	0.2696
/home/second_hdd/sakuma/H6/dir_04p0Rg-lt-14VDW-lt-4/out/174.pdb.gz	6	13	7	21	11	12	14	11	6	11	7	7	3.25115	13.9636	6.43939	0.2721
/home/second_hdd/sakuma/H6/dir_04p0Rg-lt-14VDW-lt-4/out/175.pdb.gz	6	13	7	13	19	11	14	11	6	12	11	7	3.08319	13.9532	17.9476	0.2717
/home/second_hdd/sakuma/H6/dir_04p0Rg-lt-14VDW-lt-4/out/176.pdb.gz	6	13	11	7	13	19	15	8	11	6	12	3	0.694382	13.9768	27.0999	0.2727
/home/second_hdd/sakuma/H6/dir_04p0Rg-lt-14VDW-lt-4/out/177.pdb.gz	6	13	21	13	7	11	13	9	3	14	3	12	0.847837	13.9517	21.7695	0.2719
/home/second_hdd/sakuma/H6/dir_04p0Rg-lt-14VDW-lt-4/out/178.pdb.gz	6	12	11	13	16	7	12	15	12	17	11	14	3.81531	13.8944	25.9424	0.2711
/home/second_hdd/sakuma/H6/dir_04p0Rg-lt-14VDW-lt-4/out/179.pdb.gz	6	14	11	17	7	13	13	6	17	11	6	12	3.89337	13.7662	31.3611	0.2699
/home/second_hdd/sakuma/H6/dir_04p0Rg-lt-14VDW-lt-4/out/17.pdb.gz	6	13	14	13	3	18	13	10	11	11	13	12	2.0773	13.9131	7.67582	0.2668
/home/second_hdd/sakuma/H6/dir_04p0Rg-lt-14VDW-lt-4/out/180.pdb.gz	6	15	7	15	16	11	13	2	11	3	16	10	2.54419	13.862	22.2825	0.2716
/home/second_hdd/sakuma/H6/dir_04p0Rg-lt-14VDW-lt-4/out/181.pdb.gz	6	14	11	15	16	7	13	7	3	15	14	11	3.20831	13.8766	19.5256	0.2692
/home/second_hdd/sakuma/H6/dir_04p0Rg-lt-14VDW-lt-4/out/182.pdb.gz	6	14	11	7	15	16	12	7	11	14	6	14	3.34906	13.9533	29.5012	0.2722
/home/second_hdd/sakuma/H6/dir_04p0Rg-lt-14VDW-lt-4/out/183.pdb.gz	6	13	17	15	11	7	13	10	3	15	11	11	2.54451	13.8153	34.0939	0.2727
/home/second_hdd/sakuma/H6/dir_04p0Rg-lt-14VDW-lt-4/out/184.pdb.gz	6	13	7	11	18	15	13	11	9	3	11	11	1.79153	13.8622	16.8579	0.2669
/home/second_hdd/sakuma/H6/dir_04p0Rg-lt-14VDW-lt-4/out/185.pdb.gz	6	15	7	16	16	11	15	2	12	14	3	3	3.35182	13.9976	14.6677	0.2727
/home/second_hdd/sakuma/H6/dir_04p0Rg-lt-14VDW-lt-4/out/186.pdb.gz	6	13	17	16	11	7	13	10	11	8	3	12	2.89512	13.7024	29.2748	0.2713
/home/second_hdd/sakuma/H6/dir_04p0Rg-lt-14VDW-lt-4/out/187.pdb.gz	6	13	17	17	11	7	13	10	11	7	3	12	2.31533	13.951	30.5975	0.2667
/home/second_hdd/sakuma/H6/dir_04p0Rg-lt-14VDW-lt-4/out/188.pdb.gz	6	13	13	17	12	7	13	8	13	2	14	11	3.19957	13.5915	26.2345	0.2689
/home/second_hdd/sakuma/H6/dir_04p0Rg-lt-14VDW-lt-4/out/189.pdb.gz	6	13	12	7	15	14	14	12	5	13	13	7	3.5532	13.7725	27.0028	0.2672
/home/second_hdd/sakuma/H6/dir_04p0Rg-lt-14VDW-lt-4/out/18.pdb.gz	6	12	18	15	3	13	13	14	8	11	9	11	3.33246	13.6028	21.44	0.2707
/home/second_hdd/sakuma/H6/dir_04p0Rg-lt-14VDW-lt-4/out/190.pdb.gz	6	14	18	7	12	14	15	7	3	12	12	2	2.5138	13.6468	13.495	0.268
/home/second_hdd/sakuma/H6/dir_04p0Rg-lt-14VDW-lt-4/out/191.pdb.gz	6	13	16	15	12	7	14	10	7	15	5	5	3.73935	13.794	21.5345	0.2714
/home/second_hdd/sakuma/H6/dir_04p0Rg-lt-14VDW-lt-4/out/192.pdb.gz	6	14	7	16	15	12	13	5	10	7	10	9	1.96275	13.6695	14.8287	0.2692
/home/second_hdd/sakuma/H6/dir_04p0Rg-lt-14VDW-lt-4/out/193.pdb.gz	6	14	15	7	17	11	15	7	11	7	11	3	3.14342	13.6904	30.773	0.2684
/home/second_hdd/sakuma/H6/dir_04p0Rg-lt-14VDW-lt-4/out/194.pdb.gz	6	13	15	7	17	11	15	9	11	7	11	3	3.40922	13.96	31.8949	0.2685
/home/second_hdd/sakuma/H6/dir_04p0Rg-lt-14VDW-lt-4/out/195.pdb.gz	6	15	13	13	7	15	15	2	8	11	14	2	1.68403	13.8896	44.4828	0.2675
/home/second_hdd/sakuma/H6/dir_04p0Rg-lt-14VDW-lt-4/out/196.pdb.gz	6	13	7	14	15	13	13	11	16	11	3	8	3.15735	13.8901	7.3735	0.2672
/home/second_hdd/sakuma/H6/dir_04p0Rg-lt-14VDW-lt-4/out/197.pdb.gz	6	14	13	15	14	7	15	7	13	15	3	0	3.88306	13.9951	26.347	0.2721
/home/second_hdd/sakuma/H6/dir_04p0Rg-lt-14VDW-lt-4/out/198.pdb.gz	6	13	14	15	13	7	12	10	11	11	12	14	2.63695	13.9753	19.5943	0.2701
/home/second_hdd/sakuma/H6/dir_04p0Rg-lt-14VDW-lt-4/out/199.pdb.gz	6	13	15	15	13	7	13	12	12	11	6	11	1.73973	13.7378	32.5796	0.2678
/home/second_hdd/sakuma/H6/dir_04p0Rg-lt-14VDW-lt-4/out/19.pdb.gz	6	13	13	16	3	17	13	12	12	11	9	11	2.50071	13.8188	23.0534	0.2721
/home/second_hdd/sakuma/H6/dir_04p0Rg-lt-14VDW-lt-4/out/1.pdb.gz	6	14	17	13	17	1	14	7	13	10	12	5	2.19863	13.881	24.7598	0.2694
/home/second_hdd/sakuma/H6/dir_04p0Rg-lt-14VDW-lt-4/out/200.pdb.gz	6	13	7	15	14	14	14	10	11	14	3	7	3.85092	13.7978	32.4328	0.2718
/home/second_hdd/sakuma/H6/dir_04p0Rg-lt-14VDW-lt-4/out/201.pdb.gz	6	13	13	7	16	14	15	8	6	11	12	2	1.56633	13.7426	13.972	0.2727
/home/second_hdd/sakuma/H6/dir_04p0Rg-lt-14VDW-lt-4/out/202.pdb.gz	6	13	13	7	15	15	11	11	6	11	8	16	3.73989	13.9641	20.3567	0.2719
/home/second_hdd/sakuma/H6/dir_04p0Rg-lt-14VDW-lt-4/out/203.pdb.gz	6	13	15	17	13	7	13	12	3	9	6	11	3.33976	13.9191	22.9145	0.2706
/home/second_hdd/sakuma/H6/dir_04p0Rg-lt-14VDW-lt-4/out/204.pdb.gz	6	15	14	13	7	16	13	2	12	11	7	10	3.32199	13.8066	10.3853	0.2732
/home/second_hdd/sakuma/H6/dir_04p0Rg-lt-14VDW-lt-4/out/205.pdb.gz	6	15	14	14	7	17	15	2	3	11	7	3	3.69718	13.5609	21.1531	0.2685
/home/second_hdd/sakuma/H6/dir_04p0Rg-lt-14VDW-lt-4/out/206.pdb.gz	6	13	8	8	17	14	15	11	12	15	14	3	2.68662	13.9859	37.0819	0.2716
/home/second_hdd/sakuma/H6/dir_04p0Rg-lt-14VDW-lt-4/out/207.pdb.gz	6	13	15	8	16	8	13	12	11	17	12	11	3.1047	13.7907	17.6623	0.271
/home/second_hdd/sakuma/H6/dir_04p0Rg-lt-14VDW-lt-4/out/208.pdb.gz	6	12	20	8	11	9	13	14	11	15	12	9	1.45349	13.5991	14.8336	0.2699
/home/second_hdd/sakuma/H6/dir_04p0Rg-lt-14VDW-lt-4/out/209.pdb.gz	6	15	12	20	9	8	13	2	14	8	5	11	2.9609	13.9386	31.3354	0.2682
/home/second_hdd/sakuma/H6/dir_04p0Rg-lt-14VDW-lt-4/out/20.pdb.gz	6	13	18	14	14	3	12	8	11	14	5	14	1.19635	13.924	21.054	0.2707
/home/second_hdd/sakuma/H6/dir_04p0Rg-lt-14VDW-lt-4/out/210.pdb.gz	6	13	20	8	9	12	15	8	12	11	12	3	3.76546	13.5466	24.0894	0.2699
/home/second_hdd/sakuma/H6/dir_04p0Rg-lt-14VDW-lt-4/out/211.pdb.gz	6	14	13	16	9	8	14	7	6	16	16	5	2.99234	13.9696	13.3522	0.2688
/home/second_hdd/sakuma/H6/dir_04p0Rg-lt-14VDW-lt-4/out/212.pdb.gz	6	13	13	16	9	8	14	8	6	16	16	5	3.3658	13.9506	14.8435	0.2719
/home/second_hdd/sakuma/H6/dir_04p0Rg-lt-14VDW-lt-4/out/213.pdb.gz	6	12	14	16	9	8	11	15	13	16	6	16	3.13503	13.8566	12.5376	0.269
/home/second_hdd/sakuma/H6/dir_04p0Rg-lt-14VDW-lt-4/out/214.pdb.gz	6	15	14	19	8	9	12	2	12	14	1	14	1.13254	13.6757	17.1703	0.2673
/home/second_hdd/sakuma/H6/dir_04p0Rg-lt-14VDW-lt-4/out/215.pdb.gz	6	14	8	19	14	9	13	5	14	12	2	8	0.682242	13.7126	18.1107	0.2701
/home/second_hdd/sakuma/H6/dir_04p0Rg-lt-14VDW-lt-4/out/216.pdb.gz	6	13	15	8	9	17	15	8	14	1	14	3	2.35959	13.4908	26.952	0.2707
/home/second_hdd/sakuma/H6/dir_04p0Rg-lt-14VDW-lt-4/out/217.pdb.gz	6	13	15	8	9	17	13	12	14	1	14	11	3.34588	13.9641	22.6334	0.2733
/home/second_hdd/sakuma/H6/dir_04p0Rg-lt-14VDW-lt-4/out/218.pdb.gz	6	13	18	9	8	16	13	12	7	5	11	8	1.25654	13.7853	16.2454	0.2722
/home/second_hdd/sakuma/H6/dir_04p0Rg-lt-14VDW-lt-4/out/219.pdb.gz	6	14	17	10	8	12	12	7	11	16	10	14	1.19853	13.5868	17.7506	0.2732
/home/second_hdd/sakuma/H6/dir_04p0Rg-lt-14VDW-lt-4/out/21.pdb.gz	6	12	14	16	3	15	13	15	12	11	13	12	1.47586	13.8418	8.25406	0.2701
/home/second_hdd/sakuma/H6/dir_04p0Rg-lt-14VDW-lt-4/out/220.pdb.gz	6	15	10	18	8	12	12	1	12	11	15	13	2.93509	13.7779	13.8278	0.2694
/home/second_hdd/sakuma/H6/dir_04p0Rg-lt-14VDW-lt-4/out/221.pdb.gz	6	12	10	13	18	8	14	14	11	9	12	5	3.22771	13.8851	34.0764	0.269
/home/second_hdd/sakuma/H6/dir_04p0Rg-lt-14VDW-lt-4/out/222.pdb.gz	6	13	14	14	9	8	14	12	14	15	16	5	3.90662	13.7683	22.5186	0.271
/home/second_hdd/sakuma/H6/dir_04p0Rg-lt-14VDW-lt-4/out/223.pdb.gz	6	13	18	9	14	8	14	12	11	16	2	5	3.04424	13.9832	15.78	0.271
/home/second_hdd/sakuma/H6/dir_04p0Rg-lt-14VDW-lt-4/out/224.pdb.gz	6	13	8	10	11	18	13	11	17	10	10	8	3.76903	13.8374	33.6225	0.2701
/home/second_hdd/sakuma/H6/dir_04p0Rg-lt-14VDW-lt-4/out/225.pdb.gz	6	13	16	10	15	8	15	8	3	13	13	3	3.40895	13.9273	25.6474	0.2716
/home/second_hdd/sakuma/H6/dir_04p0Rg-lt-14VDW-lt-4/out/226.pdb.gz	6	14	15	20	10	8	13	7	8	2	3	12	2.47561	13.7998	20.6042	0.2706
/home/second_hdd/sakuma/H6/dir_04p0Rg-lt-14VDW-lt-4/out/227.pdb.gz	6	13	8	10	17	16	13	11	12	9	3	8	3.93865	13.8785	28.1504	0.2726
/home/second_hdd/sakuma/H6/dir_04p0Rg-lt-14VDW-lt-4/out/228.pdb.gz	6	14	8	18	10	17	14	5	7	3	6	7	0.638345	13.8867	36.5259	0.2711
/home/second_hdd/sakuma/H6/dir_04p0Rg-lt-14VDW-lt-4/out/229.pdb.gz	6	13	17	8	11	12	13	8	11	15	12	10	3.19591	13.6971	17.0232	0.2701
/home/second_hdd/sakuma/H6/dir_04p0Rg-lt-14VDW-lt-4/out/22.pdb.gz	6	12	15	14	3	15	13	15	16	11	9	11	3.78338	13.8495	22.7486	0.2729
/home/second_hdd/sakuma/H6/dir_04p0Rg-lt-14VDW-lt-4/out/230.pdb.gz	6	15	12	19	11	8	13	3	15	8	3	11	2.69013	13.9312	15.5866	0.2709
/home/second_hdd/sakuma/H6/dir_04p0Rg-lt-14VDW-lt-4/out/231.pdb.gz	6	15	13	17	11	8	13	2	12	11	11	12	0.341668	13.9319	33.1189	0.2704
/home/second_hdd/sakuma/H6/dir_04p0Rg-lt-14VDW-lt-4/out/232.pdb.gz	6	15	8	11	14	16	12	1	7	11	14	13	0.603768	13.9907	10.0359	0.2675
/home/second_hdd/sakuma/H6/dir_04p0Rg-lt-14VDW-lt-4/out/233.pdb.gz	6	13	11	8	14	21	13	8	3	3	7	11	2.82168	13.8669	11.5253	0.268
/home/second_hdd/sakuma/H6/dir_04p0Rg-lt-14VDW-lt-4/out/234.pdb.gz	6	15	8	11	15	17	13	3	3	12	10	11	3.5473	13.9243	39.7618	0.2716
/home/second_hdd/sakuma/H6/dir_04p0Rg-lt-14VDW-lt-4/out/235.pdb.gz	6	15	8	18	11	16	13	3	3	3	12	12	0.6696	13.4915	27.0397	0.2713
/home/second_hdd/sakuma/H6/dir_04p0Rg-lt-14VDW-lt-4/out/236.pdb.gz	6	12	18	16	10	8	12	14	7	2	11	13	1.9815	13.9665	11.9736	0.2714
/home/second_hdd/sakuma/H6/dir_04p0Rg-lt-14VDW-lt-4/out/237.pdb.gz	6	12	13	17	11	8	14	14	10	11	11	7	2.33539	13.6296	14.6391	0.2728
/home/second_hdd/sakuma/H6/dir_04p0Rg-lt-14VDW-lt-4/out/238.pdb.gz	6	13	11	8	13	21	13	8	3	3	8	11	3.18652	13.6012	11.8289	0.2708
/home/second_hdd/sakuma/H6/dir_04p0Rg-lt-14VDW-lt-4/out/239.pdb.gz	6	14	8	11	15	14	15	6	5	10	16	3	2.54083	13.8706	12.8788	0.2672
/home/second_hdd/sakuma/H6/dir_04p0Rg-lt-14VDW-lt-4/out/23.pdb.gz	6	12	20	4	15	7	15	14	11	17	14	3	1.96962	13.815	23.8073	0.2693
/home/second_hdd/sakuma/H6/dir_04p0Rg-lt-14VDW-lt-4/out/240.pdb.gz	6	15	8	10	15	15	14	2	14	11	12	7	3.26434	13.8815	20.8273	0.269
/home/second_hdd/sakuma/H6/dir_04p0Rg-lt-14VDW-lt-4/out/241.pdb.gz	6	13	11	8	18	11	14	11	14	9	11	7	3.41654	13.1945	23.4431	0.2726
/home/second_hdd/sakuma/H6/dir_04p0Rg-lt-14VDW-lt-4/out/242.pdb.gz	6	13	11	8	18	11	12	11	14	9	11	14	2.96409	13.7339	25.3519	0.2703
/home/second_hdd/sakuma/H6/dir_04p0Rg-lt-14VDW-lt-4/out/243.pdb.gz	6	15	17	8	11	11	13	2	11	17	8	11	3.60621	13.8116	29.397	0.2673
/home/second_hdd/sakuma/H6/dir_04p0Rg-lt-14VDW-lt-4/out/244.pdb.gz	6	13	17	11	8	11	13	12	11	11	17	12	3.79961	13.2688	31.4934	0.2731
/home/second_hdd/sakuma/H6/dir_04p0Rg-lt-14VDW-lt-4/out/245.pdb.gz	6	12	16	12	11	8	13	15	17	11	11	12	3.79937	13.503	34.2825	0.2705
/home/second_hdd/sakuma/H6/dir_04p0Rg-lt-14VDW-lt-4/out/246.pdb.gz	6	14	8	11	16	12	13	4	12	12	17	11	3.84139	13.9356	28.5902	0.2709
/home/second_hdd/sakuma/H6/dir_04p0Rg-lt-14VDW-lt-4/out/247.pdb.gz	6	15	17	12	11	8	15	2	17	11	7	1	3.94969	13.8991	26.6052	0.2676
/home/second_hdd/sakuma/H6/dir_04p0Rg-lt-14VDW-lt-4/out/248.pdb.gz	6	15	8	12	18	11	13	3	3	17	11	11	3.98741	13.6115	35.4544	0.2727
/home/second_hdd/sakuma/H6/dir_04p0Rg-lt-14VDW-lt-4/out/249.pdb.gz	6	12	11	15	8	13	13	14	8	11	17	11	3.75795	13.9371	29.8676	0.2728
/home/second_hdd/sakuma/H6/dir_04p0Rg-lt-14VDW-lt-4/out/24.pdb.gz	6	12	13	4	21	8	15	15	11	17	14	1	2.59888	13.9757	16.5832	0.2683
/home/second_hdd/sakuma/H6/dir_04p0Rg-lt-14VDW-lt-4/out/250.pdb.gz	6	12	13	11	8	15	13	13	11	11	17	12	3.40798	13.994	36.3857	0.2705
/home/second_hdd/sakuma/H6/dir_04p0Rg-lt-14VDW-lt-4/out/251.pdb.gz	6	12	15	11	8	13	13	14	11	11	17	11	3.87834	13.4511	31.15	0.2691
/home/second_hdd/sakuma/H6/dir_04p0Rg-lt-14VDW-lt-4/out/252.pdb.gz	6	15	14	8	15	11	13	3	11	17	7	10	3.21711	13.9595	23.3058	0.2696
/home/second_hdd/sakuma/H6/dir_04p0Rg-lt-14VDW-lt-4/out/253.pdb.gz	6	14	8	12	12	15	13	5	11	12	16	11	1.32498	13.7541	37.3212	0.2672
/home/second_hdd/sakuma/H6/dir_04p0Rg-lt-14VDW-lt-4/out/254.pdb.gz	6	14	19	12	12	8	15	7	14	5	3	3	3.6673	13.9194	19.1209	0.2677
/home/second_hdd/sakuma/H6/dir_04p0Rg-lt-14VDW-lt-4/out/255.pdb.gz	6	13	12	13	8	16	11	11	12	12	11	16	1.35828	13.8922	26.9462	0.2726
/home/second_hdd/sakuma/H6/dir_04p0Rg-lt-14VDW-lt-4/out/256.pdb.gz	6	13	13	12	19	8	15	8	2	13	3	3	2.42811	13.8755	23.4185	0.2692
/home/second_hdd/sakuma/H6/dir_04p0Rg-lt-14VDW-lt-4/out/257.pdb.gz	6	13	12	8	14	15	13	10	9	9	12	11	3.90482	13.9005	32.8788	0.2717
/home/second_hdd/sakuma/H6/dir_04p0Rg-lt-14VDW-lt-4/out/258.pdb.gz	6	13	8	12	14	16	13	12	1	12	14	11	3.03728	13.6512	11.5396	0.2711
/home/second_hdd/sakuma/H6/dir_04p0Rg-lt-14VDW-lt-4/out/259.pdb.gz	6	15	8	12	16	14	13	3	3	14	10	11	0.754442	13.9454	20.6915	0.2729
/home/second_hdd/sakuma/H6/dir_04p0Rg-lt-14VDW-lt-4/out/25.pdb.gz	6	13	21	4	8	13	15	8	11	17	14	2	2.06186	13.9898	18.8577	0.2677
/home/second_hdd/sakuma/H6/dir_04p0Rg-lt-14VDW-lt-4/out/260.pdb.gz	6	13	14	12	8	16	15	12	14	5	7	2	3.64825	13.9486	12.6186	0.2725
/home/second_hdd/sakuma/H6/dir_04p0Rg-lt-14VDW-lt-4/out/261.pdb.gz	6	13	17	12	14	8	11	11	12	3	11	17	3.1087	13.4137	21.2751	0.2695
/home/second_hdd/sakuma/H6/dir_04p0Rg-lt-14VDW-lt-4/out/262.pdb.gz	6	14	8	14	18	12	12	5	3	7	12	15	0.423932	13.9401	20.2835	0.2705
/home/second_hdd/sakuma/H6/dir_04p0Rg-lt-14VDW-lt-4/out/263.pdb.gz	6	12	8	18	15	12	13	13	3	3	12	10	2.64505	13.7357	12.2618	0.2683
/home/second_hdd/sakuma/H6/dir_04p0Rg-lt-14VDW-lt-4/out/264.pdb.gz	6	14	13	8	13	16	13	6	2	9	13	11	2.61101	13.9158	28.2126	0.2673
/home/second_hdd/sakuma/H6/dir_04p0Rg-lt-14VDW-lt-4/out/265.pdb.gz	6	13	13	13	16	8	15	12	2	13	12	3	2.96236	13.3994	20.5282	0.2723
/home/second_hdd/sakuma/H6/dir_04p0Rg-lt-14VDW-lt-4/out/266.pdb.gz	6	14	13	13	17	8	14	7	13	6	2	5	3.53046	13.4547	18.061	0.2681
/home/second_hdd/sakuma/H6/dir_04p0Rg-lt-14VDW-lt-4/out/267.pdb.gz	6	13	8	13	17	13	14	11	12	10	3	7	3.54922	13.869	37.2354	0.2707
/home/second_hdd/sakuma/H6/dir_04p0Rg-lt-14VDW-lt-4/out/268.pdb.gz	6	13	16	8	13	14	13	8	12	11	2	12	2.70723	13.9884	6.53553	0.267
/home/second_hdd/sakuma/H6/dir_04p0Rg-lt-14VDW-lt-4/out/269.pdb.gz	6	12	14	16	13	8	14	14	10	7	5	7	2.66791	13.4999	26.3319	0.2719
/home/second_hdd/sakuma/H6/dir_04p0Rg-lt-14VDW-lt-4/out/26.pdb.gz	6	13	21	4	11	9	13	10	11	17	16	10	3.24136	13.5639	13.6404	0.2723
/home/second_hdd/sakuma/H6/dir_04p0Rg-lt-14VDW-lt-4/out/270.pdb.gz	6	13	8	13	15	15	12	12	3	10	8	15	3.4123	13.9145	30.2802	0.2711
/home/second_hdd/sakuma/H6/dir_04p0Rg-lt-14VDW-lt-4/out/271.pdb.gz	6	14	17	12	8	12	13	7	14	5	11	12	1.36812	13.9298	26.1887	0.2693
/home/second_hdd/sakuma/H6/dir_04p0Rg-lt-14VDW-lt-4/out/272.pdb.gz	6	13	14	12	8	15	12	12	14	5	11	14	1.38344	13.8247	19.5811	0.271
/home/second_hdd/sakuma/H6/dir_04p0Rg-lt-14VDW-lt-4/out/273.pdb.gz	6	14	8	15	13	13	14	5	11	7	13	6	3.26361	13.9381	12.4969	0.2685
/home/second_hdd/sakuma/H6/dir_04p0Rg-lt-14VDW-lt-4/out/274.pdb.gz	6	15	13	8	14	12	12	2	11	17	10	14	3.54645	13.9693	20.2533	0.2724
/home/second_hdd/sakuma/H6/dir_04p0Rg-lt-14VDW-lt-4/out/275.pdb.gz	6	14	13	8	12	15	12	7	5	11	17	14	3.95773	13.7397	26.8208	0.2687
/home/second_hdd/sakuma/H6/dir_04p0Rg-lt-14VDW-lt-4/out/276.pdb.gz	6	13	15	8	13	13	13	12	12	1	17	11	3.95501	13.8827	11.8994	0.2687
/home/second_hdd/sakuma/H6/dir_04p0Rg-lt-14VDW-lt-4/out/277.pdb.gz	6	15	13	13	8	17	15	3	2	8	10	3	3.91075	13.79	13.6673	0.2678
/home/second_hdd/sakuma/H6/dir_04p0Rg-lt-14VDW-lt-4/out/278.pdb.gz	6	15	14	16	14	8	15	2	3	14	3	3	1.97144	13.9568	32.6266	0.2721
/home/second_hdd/sakuma/H6/dir_04p0Rg-lt-14VDW-lt-4/out/279.pdb.gz	6	14	8	14	17	15	13	5	3	7	3	11	2.82789	13.989	31.5078	0.2723
/home/second_hdd/sakuma/H6/dir_04p0Rg-lt-14VDW-lt-4/out/27.pdb.gz	6	12	9	18	4	16	13	15	8	11	17	12	3.25929	13.7729	31.3787	0.2682
/home/second_hdd/sakuma/H6/dir_04p0Rg-lt-14VDW-lt-4/out/280.pdb.gz	6	15	9	21	11	10	13	3	9	11	3	8	2.78098	13.8575	31.9483	0.2683
/home/second_hdd/sakuma/H6/dir_04p0Rg-lt-14VDW-lt-4/out/281.pdb.gz	6	13	13	10	9	16	14	8	13	16	2	7	2.66969	13.6819	28.019	0.2677
/home/second_hdd/sakuma/H6/dir_04p0Rg-lt-14VDW-lt-4/out/282.pdb.gz	6	13	15	9	15	9	14	10	16	6	11	5	2.91927	13.7304	11.4847	0.2708
/home/second_hdd/sakuma/H6/dir_04p0Rg-lt-14VDW-lt-4/out/283.pdb.gz	6	12	18	10	12	9	14	14	3	13	14	5	3.9655	13.8459	19.7757	0.2673
/home/second_hdd/sakuma/H6/dir_04p0Rg-lt-14VDW-lt-4/out/284.pdb.gz	6	12	14	10	9	17	13	13	11	10	6	11	2.5661	13.9686	22.3103	0.2694
/home/second_hdd/sakuma/H6/dir_04p0Rg-lt-14VDW-lt-4/out/285.pdb.gz	6	13	15	10	9	12	13	8	11	16	13	10	3.90495	13.6344	32.9999	0.2728
/home/second_hdd/sakuma/H6/dir_04p0Rg-lt-14VDW-lt-4/out/286.pdb.gz	6	13	12	10	9	18	13	10	2	11	17	8	3.98171	13.7758	26.3035	0.2682
/home/second_hdd/sakuma/H6/dir_04p0Rg-lt-14VDW-lt-4/out/287.pdb.gz	6	13	16	10	9	14	13	12	2	11	17	8	3.85451	13.6832	30.7037	0.2713
/home/second_hdd/sakuma/H6/dir_04p0Rg-lt-14VDW-lt-4/out/288.pdb.gz	6	14	9	11	13	16	14	5	11	11	9	7	2.28067	13.8892	9.40557	0.2708
/home/second_hdd/sakuma/H6/dir_04p0Rg-lt-14VDW-lt-4/out/289.pdb.gz	6	15	11	9	12	15	15	3	13	13	11	3	1.63042	13.8615	33.7019	0.272
/home/second_hdd/sakuma/H6/dir_04p0Rg-lt-14VDW-lt-4/out/28.pdb.gz	6	15	9	4	17	17	15	2	11	17	8	3	2.59284	13.8784	41.3822	0.2698
/home/second_hdd/sakuma/H6/dir_04p0Rg-lt-14VDW-lt-4/out/290.pdb.gz	6	15	11	14	13	9	15	3	15	12	15	2	1.1934	13.8719	19.3205	0.2707
/home/second_hdd/sakuma/H6/dir_04p0Rg-lt-14VDW-lt-4/out/291.pdb.gz	6	14	11	17	13	9	15	7	3	8	13	0	0.899141	13.9686	16.455	0.2687
/home/second_hdd/sakuma/H6/dir_04p0Rg-lt-14VDW-lt-4/out/292.pdb.gz	6	11	9	18	13	11	14	16	10	3	8	5	2.27289	13.8097	12.2363	0.2683
/home/second_hdd/sakuma/H6/dir_04p0Rg-lt-14VDW-lt-4/out/293.pdb.gz	6	14	9	18	13	11	14	7	10	3	10	5	1.92771	13.9736	14.6103	0.2705
/home/second_hdd/sakuma/H6/dir_04p0Rg-lt-14VDW-lt-4/out/294.pdb.gz	6	13	9	18	13	11	14	8	10	3	10	5	3.28417	13.8947	13.7637	0.2707
/home/second_hdd/sakuma/H6/dir_04p0Rg-lt-14VDW-lt-4/out/295.pdb.gz	6	15	13	19	9	11	12	3	7	7	5	14	3.39609	13.8252	31.354	0.2722
/home/second_hdd/sakuma/H6/dir_04p0Rg-lt-14VDW-lt-4/out/296.pdb.gz	6	11	9	18	14	11	14	16	10	3	7	5	0.934341	13.9174	12.8508	0.2696
/home/second_hdd/sakuma/H6/dir_04p0Rg-lt-14VDW-lt-4/out/297.pdb.gz	6	13	9	11	15	15	13	11	5	8	8	11	0.748074	13.6713	32.1949	0.2723
/home/second_hdd/sakuma/H6/dir_04p0Rg-lt-14VDW-lt-4/out/298.pdb.gz	6	13	9	11	16	15	13	11	5	8	7	11	0.369691	13.6925	32.0147	0.2667
/home/second_hdd/sakuma/H6/dir_04p0Rg-lt-14VDW-lt-4/out/299.pdb.gz	6	12	9	11	12	17	15	15	8	3	16	2	3.71702	13.7972	24.7372	0.2724
/home/second_hdd/sakuma/H6/dir_04p0Rg-lt-14VDW-lt-4/out/29.pdb.gz	6	13	10	21	4	12	13	11	8	11	17	12	3.20483	13.8203	33.884	0.2692
/home/second_hdd/sakuma/H6/dir_04p0Rg-lt-14VDW-lt-4/out/2.pdb.gz	6	13	17	13	17	1	14	8	13	10	12	5	2.56129	13.7899	23.6288	0.2711
/home/second_hdd/sakuma/H6/dir_04p0Rg-lt-14VDW-lt-4/out/300.pdb.gz	6	13	13	9	17	11	15	12	10	6	11	3	3.4349	13.5788	33.1587	0.2671
/home/second_hdd/sakuma/H6/dir_04p0Rg-lt-14VDW-lt-4/out/301.pdb.gz	6	14	11	15	11	9	14	5	12	17	13	5	3.88287	13.8464	31.6661	0.27
/home/second_hdd/sakuma/H6/dir_04p0Rg-lt-14VDW-lt-4/out/302.pdb.gz	6	14	15	12	11	9	13	7	17	11	11	12	3.85203	13.7773	36.3872	0.2691
/home/second_hdd/sakuma/H6/dir_04p0Rg-lt-14VDW-lt-4/out/303.pdb.gz	6	13	15	12	11	9	15	12	17	11	11	1	3.84836	13.622	15.0525	0.272
/home/second_hdd/sakuma/H6/dir_04p0Rg-lt-14VDW-lt-4/out/304.pdb.gz	6	12	15	12	11	9	15	13	17	11	11	1	3.82095	13.9515	12.5839	0.2685
/home/second_hdd/sakuma/H6/dir_04p0Rg-lt-14VDW-lt-4/out/305.pdb.gz	6	13	16	12	9	11	13	12	17	11	5	9	3.85619	13.8143	14.6426	0.2687
/home/second_hdd/sakuma/H6/dir_04p0Rg-lt-14VDW-lt-4/out/306.pdb.gz	6	13	12	12	9	15	13	10	6	14	13	11	0.843504	13.6051	28.7683	0.2718
/home/second_hdd/sakuma/H6/dir_04p0Rg-lt-14VDW-lt-4/out/307.pdb.gz	6	14	9	12	17	12	13	6	2	13	12	11	1.52205	13.9707	14.0962	0.2716
/home/second_hdd/sakuma/H6/dir_04p0Rg-lt-14VDW-lt-4/out/308.pdb.gz	6	12	18	12	9	12	13	15	3	11	10	12	3.79277	13.9697	22.0202	0.2685
/home/second_hdd/sakuma/H6/dir_04p0Rg-lt-14VDW-lt-4/out/309.pdb.gz	6	12	9	13	14	12	15	15	8	13	9	2	2.38628	13.7713	7.92818	0.2696
/home/second_hdd/sakuma/H6/dir_04p0Rg-lt-14VDW-lt-4/out/30.pdb.gz	6	14	9	4	20	14	13	7	11	12	17	10	3.97413	13.969	29.6411	0.2708
/home/second_hdd/sakuma/H6/dir_04p0Rg-lt-14VDW-lt-4/out/310.pdb.gz	6	12	18	9	12	13	15	13	3	13	3	2	2.04919	13.9809	12.2917	0.2685
/home/second_hdd/sakuma/H6/dir_04p0Rg-lt-14VDW-lt-4/out/311.pdb.gz	6	12	9	17	14	12	13	15	10	3	6	9	3.81152	13.9857	12.848	0.2709
/home/second_hdd/sakuma/H6/dir_04p0Rg-lt-14VDW-lt-4/out/312.pdb.gz	6	12	14	18	12	9	15	14	3	12	3	2	0.913623	13.9401	16.5457	0.2733
/home/second_hdd/sakuma/H6/dir_04p0Rg-lt-14VDW-lt-4/out/313.pdb.gz	6	13	12	16	15	9	13	10	2	7	11	10	2.29361	13.9082	21.0663	0.2723
/home/second_hdd/sakuma/H6/dir_04p0Rg-lt-14VDW-lt-4/out/314.pdb.gz	6	13	14	16	9	13	13	11	8	7	1	11	0.911336	13.8847	31.9151	0.2724
/home/second_hdd/sakuma/H6/dir_04p0Rg-lt-14VDW-lt-4/out/315.pdb.gz	6	14	13	14	16	9	15	7	2	12	7	1	2.2538	13.9699	17.717	0.2684
/home/second_hdd/sakuma/H6/dir_04p0Rg-lt-14VDW-lt-4/out/316.pdb.gz	6	13	13	14	16	9	15	8	2	12	7	1	1.90799	13.9627	19.6098	0.2719
/home/second_hdd/sakuma/H6/dir_04p0Rg-lt-14VDW-lt-4/out/317.pdb.gz	6	15	13	14	16	9	14	2	6	3	8	7	3.68649	13.5319	21.9087	0.2725
/home/second_hdd/sakuma/H6/dir_04p0Rg-lt-14VDW-lt-4/out/318.pdb.gz	6	13	9	13	14	18	13	8	1	3	7	12	0.657084	13.9587	16.8059	0.273
/home/second_hdd/sakuma/H6/dir_04p0Rg-lt-14VDW-lt-4/out/319.pdb.gz	6	15	13	15	12	9	14	3	10	8	9	5	2.5742	13.7826	34.3931	0.2692
/home/second_hdd/sakuma/H6/dir_04p0Rg-lt-14VDW-lt-4/out/31.pdb.gz	6	13	11	14	19	4	13	10	15	12	12	11	3.3861	13.9816	22.3208	0.2732
/home/second_hdd/sakuma/H6/dir_04p0Rg-lt-14VDW-lt-4/out/320.pdb.gz	6	13	12	14	14	9	14	11	10	11	8	5	1.49543	13.9476	20.0183	0.2724
/home/second_hdd/sakuma/H6/dir_04p0Rg-lt-14VDW-lt-4/out/321.pdb.gz	6	15	12	14	15	9	12	3	15	11	3	13	2.62059	13.6409	14.845	0.2687
/home/second_hdd/sakuma/H6/dir_04p0Rg-lt-14VDW-lt-4/out/322.pdb.gz	6	15	9	12	16	15	13	1	2	6	8	11	3.24194	13.9113	23.3215	0.271
/home/second_hdd/sakuma/H6/dir_04p0Rg-lt-14VDW-lt-4/out/323.pdb.gz	6	12	10	15	10	12	12	14	11	11	16	13	3.1973	13.8853	25.4605	0.2701
/home/second_hdd/sakuma/H6/dir_04p0Rg-lt-14VDW-lt-4/out/324.pdb.gz	6	13	10	17	13	10	15	10	15	2	9	3	3.67383	13.9349	29.6586	0.2709
/home/second_hdd/sakuma/H6/dir_04p0Rg-lt-14VDW-lt-4/out/325.pdb.gz	6	11	17	10	10	10	11	17	11	16	11	16	3.76015	13.8309	25.7478	0.269
/home/second_hdd/sakuma/H6/dir_04p0Rg-lt-14VDW-lt-4/out/326.pdb.gz	6	13	10	18	11	10	13	12	13	3	15	11	3.47714	13.9884	30.4279	0.271
/home/second_hdd/sakuma/H6/dir_04p0Rg-lt-14VDW-lt-4/out/327.pdb.gz	6	14	15	10	12	10	13	7	10	15	14	11	2.75339	13.9034	23.9987	0.2727
/home/second_hdd/sakuma/H6/dir_04p0Rg-lt-14VDW-lt-4/out/328.pdb.gz	6	14	10	10	15	12	13	5	13	13	12	10	3.79723	13.5988	25.4655	0.2733
/home/second_hdd/sakuma/H6/dir_04p0Rg-lt-14VDW-lt-4/out/329.pdb.gz	6	15	10	12	10	15	11	3	13	12	13	17	3.93168	13.9466	16.657	0.2688
/home/second_hdd/sakuma/H6/dir_04p0Rg-lt-14VDW-lt-4/out/32.pdb.gz	6	14	4	16	11	16	13	7	10	16	11	12	3.12406	13.7444	6.74212	0.2696
/home/second_hdd/sakuma/H6/dir_04p0Rg-lt-14VDW-lt-4/out/330.pdb.gz	6	13	10	10	17	12	13	12	13	6	11	12	0.516632	13.9786	17.3798	0.2726
/home/second_hdd/sakuma/H6/dir_04p0Rg-lt-14VDW-lt-4/out/331.pdb.gz	6	13	13	15	10	10	13	12	2	16	14	11	3.14153	13.8225	34.0593	0.2674
/home/second_hdd/sakuma/H6/dir_04p0Rg-lt-14VDW-lt-4/out/332.pdb.gz	6	12	10	13	10	16	14	14	10	11	10	7	1.73698	13.9599	25.6718	0.2695
/home/second_hdd/sakuma/H6/dir_04p0Rg-lt-14VDW-lt-4/out/333.pdb.gz	6	13	10	17	10	13	14	9	15	9	3	7	3.61544	13.9372	26.382	0.2707
/home/second_hdd/sakuma/H6/dir_04p0Rg-lt-14VDW-lt-4/out/334.pdb.gz	6	15	10	17	11	11	13	3	8	11	11	8	1.42744	13.7804	7.51262	0.2698
/home/second_hdd/sakuma/H6/dir_04p0Rg-lt-14VDW-lt-4/out/335.pdb.gz	6	12	10	17	11	11	13	13	8	11	11	8	1.50826	13.85	9.11528	0.2717
/home/second_hdd/sakuma/H6/dir_04p0Rg-lt-14VDW-lt-4/out/336.pdb.gz	6	15	11	19	11	10	13	3	3	8	11	8	3.7693	13.9169	31.0473	0.2688
/home/second_hdd/sakuma/H6/dir_04p0Rg-lt-14VDW-lt-4/out/337.pdb.gz	6	13	14	12	10	11	12	8	13	15	11	13	0.857536	13.9966	26.1569	0.2732
/home/second_hdd/sakuma/H6/dir_04p0Rg-lt-14VDW-lt-4/out/338.pdb.gz	6	13	12	11	10	16	13	10	9	16	2	8	3.59321	13.9912	31.7662	0.2683
/home/second_hdd/sakuma/H6/dir_04p0Rg-lt-14VDW-lt-4/out/339.pdb.gz	6	14	12	11	16	10	12	7	11	11	8	13	1.63783	13.7869	5.59982	0.2725
/home/second_hdd/sakuma/H6/dir_04p0Rg-lt-14VDW-lt-4/out/33.pdb.gz	6	13	16	11	18	4	13	8	16	11	3	11	2.03227	13.6355	25.454	0.2687
/home/second_hdd/sakuma/H6/dir_04p0Rg-lt-14VDW-lt-4/out/340.pdb.gz	6	13	11	10	17	12	12	8	3	13	10	14	0.948051	13.9658	23.4549	0.2733
/home/second_hdd/sakuma/H6/dir_04p0Rg-lt-14VDW-lt-4/out/341.pdb.gz	6	15	11	15	10	13	12	3	12	13	6	13	3.15931	13.9235	18.4774	0.269
/home/second_hdd/sakuma/H6/dir_04p0Rg-lt-14VDW-lt-4/out/342.pdb.gz	6	15	15	11	10	13	12	2	8	11	8	13	3.84262	13.9065	11.6475	0.2727
/home/second_hdd/sakuma/H6/dir_04p0Rg-lt-14VDW-lt-4/out/343.pdb.gz	6	14	10	11	13	16	11	7	2	10	13	17	3.84879	13.838	26.0504	0.2672
/home/second_hdd/sakuma/H6/dir_04p0Rg-lt-14VDW-lt-4/out/344.pdb.gz	6	13	10	16	11	13	13	9	3	9	15	8	1.28359	13.8796	33.3456	0.2706
/home/second_hdd/sakuma/H6/dir_04p0Rg-lt-14VDW-lt-4/out/345.pdb.gz	6	14	11	10	14	14	12	7	3	13	14	15	2.99688	13.9701	24.8939	0.269
/home/second_hdd/sakuma/H6/dir_04p0Rg-lt-14VDW-lt-4/out/346.pdb.gz	6	13	14	10	14	11	14	10	11	10	11	7	1.32949	13.9314	27.225	0.2701
/home/second_hdd/sakuma/H6/dir_04p0Rg-lt-14VDW-lt-4/out/347.pdb.gz	6	14	12	11	10	17	13	7	5	12	10	11	3.54958	13.6453	14.2504	0.2715
/home/second_hdd/sakuma/H6/dir_04p0Rg-lt-14VDW-lt-4/out/348.pdb.gz	6	13	12	20	11	10	12	9	6	7	3	13	1.97639	13.7927	28.4015	0.2729
/home/second_hdd/sakuma/H6/dir_04p0Rg-lt-14VDW-lt-4/out/349.pdb.gz	6	13	10	10	10	17	15	12	13	13	9	3	3.70224	13.8642	13.8003	0.2688
/home/second_hdd/sakuma/H6/dir_04p0Rg-lt-14VDW-lt-4/out/34.pdb.gz	6	13	4	16	18	11	13	11	15	13	3	12	3.68557	13.9604	21.8678	0.2679
/home/second_hdd/sakuma/H6/dir_04p0Rg-lt-14VDW-lt-4/out/350.pdb.gz	6	13	10	12	10	15	15	10	15	14	11	3	2.74701	13.9747	26.3825	0.2671
/home/second_hdd/sakuma/H6/dir_04p0Rg-lt-14VDW-lt-4/out/351.pdb.gz	6	13	10	17	10	13	12	10	15	2	11	14	3.85572	13.687	26.4214	0.271
/home/second_hdd/sakuma/H6/dir_04p0Rg-lt-14VDW-lt-4/out/352.pdb.gz	6	13	14	10	15	11	13	12	14	11	3	12	3.02953	13.7113	23.855	0.2733
/home/second_hdd/sakuma/H6/dir_04p0Rg-lt-14VDW-lt-4/out/353.pdb.gz	6	15	14	15	10	11	14	3	11	3	14	6	3.01327	13.9888	31.4932	0.2718
/home/second_hdd/sakuma/H6/dir_04p0Rg-lt-14VDW-lt-4/out/354.pdb.gz	6	12	16	14	10	11	13	13	6	3	14	11	2.18637	13.5675	12.4747	0.2718
/home/second_hdd/sakuma/H6/dir_04p0Rg-lt-14VDW-lt-4/out/355.pdb.gz	6	12	16	14	10	11	13	15	6	3	14	11	2.18782	13.515	28.833	0.2713
/home/second_hdd/sakuma/H6/dir_04p0Rg-lt-14VDW-lt-4/out/356.pdb.gz	6	12	12	10	10	16	15	15	14	11	8	2	3.57415	13.5646	42.8229	0.2691
/home/second_hdd/sakuma/H6/dir_04p0Rg-lt-14VDW-lt-4/out/357.pdb.gz	6	12	12	10	11	16	15	15	14	11	7	2	3.31517	13.7129	41.6762	0.2717
/home/second_hdd/sakuma/H6/dir_04p0Rg-lt-14VDW-lt-4/out/358.pdb.gz	6	14	10	11	16	13	13	5	7	3	17	9	3.82627	13.9155	28.3915	0.2689
/home/second_hdd/sakuma/H6/dir_04p0Rg-lt-14VDW-lt-4/out/359.pdb.gz	6	13	14	15	10	12	15	10	11	3	8	2	2.54095	13.9968	29.1507	0.2718
/home/second_hdd/sakuma/H6/dir_04p0Rg-lt-14VDW-lt-4/out/35.pdb.gz	6	14	18	11	4	17	12	6	11	7	10	13	3.70091	13.8943	19.0508	0.271
/home/second_hdd/sakuma/H6/dir_04p0Rg-lt-14VDW-lt-4/out/360.pdb.gz	6	15	10	16	14	12	15	3	13	2	3	3	3.42316	13.9939	22.6292	0.2704
/home/second_hdd/sakuma/H6/dir_04p0Rg-lt-14VDW-lt-4/out/361.pdb.gz	6	15	10	17	14	12	14	3	9	3	2	7	1.09377	13.9445	7.6572	0.2679
/home/second_hdd/sakuma/H6/dir_04p0Rg-lt-14VDW-lt-4/out/362.pdb.gz	6	15	10	17	14	12	12	3	9	3	2	14	2.6184	13.7193	7.75419	0.2715
/home/second_hdd/sakuma/H6/dir_04p0Rg-lt-14VDW-lt-4/out/363.pdb.gz	6	15	13	15	14	10	13	2	6	8	2	11	0.518035	13.7859	24.0735	0.2701
/home/second_hdd/sakuma/H6/dir_04p0Rg-lt-14VDW-lt-4/out/364.pdb.gz	6	14	10	13	14	17	13	7	2	6	3	12	0.288454	13.836	28.5937	0.2729
/home/second_hdd/sakuma/H6/dir_04p0Rg-lt-14VDW-lt-4/out/365.pdb.gz	6	13	10	13	14	17	13	8	2	6	3	12	0.591923	13.7788	27.8676	0.2696
/home/second_hdd/sakuma/H6/dir_04p0Rg-lt-14VDW-lt-4/out/366.pdb.gz	6	15	10	13	13	14	13	2	3	8	13	9	3.07851	13.5399	11.121	0.2669
/home/second_hdd/sakuma/H6/dir_04p0Rg-lt-14VDW-lt-4/out/367.pdb.gz	6	12	17	10	13	13	12	14	2	3	8	13	2.6348	13.3587	24.2733	0.2691
/home/second_hdd/sakuma/H6/dir_04p0Rg-lt-14VDW-lt-4/out/368.pdb.gz	6	15	10	12	12	14	13	2	3	17	14	11	3.95606	13.8255	21.0645	0.2728
/home/second_hdd/sakuma/H6/dir_04p0Rg-lt-14VDW-lt-4/out/369.pdb.gz	6	14	11	11	18	11	15	6	10	3	11	3	2.70642	13.8402	17.2266	0.2716
/home/second_hdd/sakuma/H6/dir_04p0Rg-lt-14VDW-lt-4/out/36.pdb.gz	6	13	19	11	18	4	12	10	7	3	11	15	3.12581	13.6909	20.8814	0.2724
/home/second_hdd/sakuma/H6/dir_04p0Rg-lt-14VDW-lt-4/out/370.pdb.gz	6	15	11	11	14	12	13	2	10	15	12	12	2.87084	13.7625	22.1358	0.2673
/home/second_hdd/sakuma/H6/dir_04p0Rg-lt-14VDW-lt-4/out/371.pdb.gz	6	13	12	11	16	11	15	12	11	11	7	3	2.51705	13.8676	5.32054	0.2672
/home/second_hdd/sakuma/H6/dir_04p0Rg-lt-14VDW-lt-4/out/372.pdb.gz	6	13	11	11	17	12	15	11	3	12	8	2	1.33088	13.9983	35.7059	0.2683
/home/second_hdd/sakuma/H6/dir_04p0Rg-lt-14VDW-lt-4/out/373.pdb.gz	6	13	12	11	11	17	15	12	11	3	12	3	3.25508	13.7224	27.7901	0.2721
/home/second_hdd/sakuma/H6/dir_04p0Rg-lt-14VDW-lt-4/out/374.pdb.gz	6	13	12	11	11	17	13	12	11	3	12	8	3.58728	13.8908	24.1695	0.2673
/home/second_hdd/sakuma/H6/dir_04p0Rg-lt-14VDW-lt-4/out/375.pdb.gz	6	12	12	11	11	17	15	14	11	3	12	3	0.830052	13.8573	16.8831	0.2716
/home/second_hdd/sakuma/H6/dir_04p0Rg-lt-14VDW-lt-4/out/376.pdb.gz	6	15	11	11	13	13	13	2	10	15	10	11	3.70371	13.967	35.5678	0.2676
/home/second_hdd/sakuma/H6/dir_04p0Rg-lt-14VDW-lt-4/out/377.pdb.gz	6	15	11	11	15	13	13	2	10	15	3	8	3.03102	13.9713	8.58755	0.2694
/home/second_hdd/sakuma/H6/dir_04p0Rg-lt-14VDW-lt-4/out/378.pdb.gz	6	13	13	11	17	11	15	11	6	3	8	3	3.46828	13.9792	12.7799	0.2672
/home/second_hdd/sakuma/H6/dir_04p0Rg-lt-14VDW-lt-4/out/379.pdb.gz	6	15	11	11	15	14	12	2	8	3	12	13	1.67712	13.8423	15.7388	0.2691
/home/second_hdd/sakuma/H6/dir_04p0Rg-lt-14VDW-lt-4/out/37.pdb.gz	6	15	18	4	10	14	13	3	11	17	15	11	3.8172	13.6448	26.5638	0.273
/home/second_hdd/sakuma/H6/dir_04p0Rg-lt-14VDW-lt-4/out/380.pdb.gz	6	13	17	14	11	11	15	9	3	2	8	3	1.48741	13.9842	9.40833	0.27
/home/second_hdd/sakuma/H6/dir_04p0Rg-lt-14VDW-lt-4/out/381.pdb.gz	6	13	12	12	14	11	15	11	12	16	3	3	3.49867	13.6066	7.20349	0.2676
/home/second_hdd/sakuma/H6/dir_04p0Rg-lt-14VDW-lt-4/out/382.pdb.gz	6	13	12	11	14	12	15	10	10	15	7	2	0.880167	13.8267	9.12827	0.2703
/home/second_hdd/sakuma/H6/dir_04p0Rg-lt-14VDW-lt-4/out/383.pdb.gz	6	13	11	12	16	12	15	11	3	10	12	3	0.55021	13.8979	18.2365	0.268
/home/second_hdd/sakuma/H6/dir_04p0Rg-lt-14VDW-lt-4/out/384.pdb.gz	6	11	12	11	16	12	15	17	3	12	12	3	3.97948	13.5283	19.1494	0.2729
/home/second_hdd/sakuma/H6/dir_04p0Rg-lt-14VDW-lt-4/out/385.pdb.gz	6	12	13	13	12	11	13	13	8	13	5	12	2.50489	13.7904	30.6738	0.2678
/home/second_hdd/sakuma/H6/dir_04p0Rg-lt-14VDW-lt-4/out/386.pdb.gz	6	11	12	11	13	13	15	17	11	11	12	2	3.8732	13.9636	28.71	0.2733
/home/second_hdd/sakuma/H6/dir_04p0Rg-lt-14VDW-lt-4/out/387.pdb.gz	6	14	11	13	12	14	15	7	3	16	6	3	2.07815	13.9863	38.6551	0.27
/home/second_hdd/sakuma/H6/dir_04p0Rg-lt-14VDW-lt-4/out/388.pdb.gz	6	13	11	13	12	14	15	8	3	16	6	3	3.88166	13.9792	38.4454	0.2721
/home/second_hdd/sakuma/H6/dir_04p0Rg-lt-14VDW-lt-4/out/389.pdb.gz	6	12	14	13	11	12	14	14	3	10	15	5	1.96668	13.9021	11.4854	0.2701
/home/second_hdd/sakuma/H6/dir_04p0Rg-lt-14VDW-lt-4/out/38.pdb.gz	6	14	11	4	19	13	11	7	11	17	12	16	2.59883	13.9246	28.8323	0.2709
/home/second_hdd/sakuma/H6/dir_04p0Rg-lt-14VDW-lt-4/out/390.pdb.gz	6	13	11	12	13	14	15	10	10	6	12	2	2.88884	13.8282	8.03365	0.2726
/home/second_hdd/sakuma/H6/dir_04p0Rg-lt-14VDW-lt-4/out/391.pdb.gz	6	13	14	12	11	13	13	10	11	7	11	12	2.36428	13.9485	24.247	0.2688
/home/second_hdd/sakuma/H6/dir_04p0Rg-lt-14VDW-lt-4/out/392.pdb.gz	6	14	13	12	15	11	13	6	10	2	8	11	1.17749	13.6148	20.8501	0.2691
/home/second_hdd/sakuma/H6/dir_04p0Rg-lt-14VDW-lt-4/out/393.pdb.gz	6	13	13	11	15	12	14	8	6	3	14	5	3.18928	13.9597	17.8158	0.2677
/home/second_hdd/sakuma/H6/dir_04p0Rg-lt-14VDW-lt-4/out/394.pdb.gz	6	13	11	13	12	16	14	8	10	2	6	6	3.67207	13.5988	25.8996	0.2676
/home/second_hdd/sakuma/H6/dir_04p0Rg-lt-14VDW-lt-4/out/395.pdb.gz	6	14	13	12	16	11	13	6	10	2	7	11	2.35365	13.7709	19.5879	0.2668
/home/second_hdd/sakuma/H6/dir_04p0Rg-lt-14VDW-lt-4/out/396.pdb.gz	6	15	12	11	13	16	13	2	7	3	10	8	2.42018	13.5574	14.0822	0.2691
/home/second_hdd/sakuma/H6/dir_04p0Rg-lt-14VDW-lt-4/out/397.pdb.gz	6	15	12	11	14	14	12	2	7	3	13	14	0.316575	13.7705	6.11632	0.2697
/home/second_hdd/sakuma/H6/dir_04p0Rg-lt-14VDW-lt-4/out/398.pdb.gz	6	15	12	11	15	14	13	2	7	3	12	9	3.01064	13.714	9.11076	0.2719
/home/second_hdd/sakuma/H6/dir_04p0Rg-lt-14VDW-lt-4/out/399.pdb.gz	6	13	12	11	11	17	12	8	2	8	11	14	3.3081	13.9526	17.6765	0.269
/home/second_hdd/sakuma/H6/dir_04p0Rg-lt-14VDW-lt-4/out/39.pdb.gz	6	14	22	16	10	4	12	7	7	2	11	13	3.35182	13.9727	11.7734	0.2726
/home/second_hdd/sakuma/H6/dir_04p0Rg-lt-14VDW-lt-4/out/3.pdb.gz	6	14	17	13	1	18	13	6	14	5	12	11	3.9311	13.6943	37.6242	0.2696
/home/second_hdd/sakuma/H6/dir_04p0Rg-lt-14VDW-lt-4/out/400.pdb.gz	6	13	11	13	11	18	13	8	3	8	3	11	2.50591	13.9302	12.9188	0.2669
/home/second_hdd/sakuma/H6/dir_04p0Rg-lt-14VDW-lt-4/out/401.pdb.gz	6	14	17	11	11	14	14	6	2	8	3	7	3.98488	13.9604	4.55301	0.2712
/home/second_hdd/sakuma/H6/dir_04p0Rg-lt-14VDW-lt-4/out/402.pdb.gz	6	11	12	14	11	14	13	16	16	3	3	11	3.73515	13.9723	35.4645	0.27
/home/second_hdd/sakuma/H6/dir_04p0Rg-lt-14VDW-lt-4/out/403.pdb.gz	6	14	11	14	17	12	11	6	3	7	3	16	3.04178	13.9081	40.6325	0.2689
/home/second_hdd/sakuma/H6/dir_04p0Rg-lt-14VDW-lt-4/out/404.pdb.gz	6	13	11	14	17	12	13	10	3	7	3	11	2.74512	13.8324	11.5645	0.2718
/home/second_hdd/sakuma/H6/dir_04p0Rg-lt-14VDW-lt-4/out/405.pdb.gz	6	13	12	11	11	14	12	12	3	15	17	15	3.96262	13.5812	21.809	0.2689
/home/second_hdd/sakuma/H6/dir_04p0Rg-lt-14VDW-lt-4/out/406.pdb.gz	6	14	11	11	15	12	15	7	3	12	17	1	3.84436	13.9991	13.31	0.2676
/home/second_hdd/sakuma/H6/dir_04p0Rg-lt-14VDW-lt-4/out/407.pdb.gz	6	13	11	11	12	17	12	11	8	3	10	15	3.89971	13.8346	16.303	0.2686
/home/second_hdd/sakuma/H6/dir_04p0Rg-lt-14VDW-lt-4/out/408.pdb.gz	6	13	13	13	11	11	12	12	17	5	12	13	3.84116	13.893	8.63376	0.2681
/home/second_hdd/sakuma/H6/dir_04p0Rg-lt-14VDW-lt-4/out/409.pdb.gz	6	13	14	14	11	11	13	12	13	7	5	12	3.6696	13.9741	24.0297	0.2714
/home/second_hdd/sakuma/H6/dir_04p0Rg-lt-14VDW-lt-4/out/40.pdb.gz	6	13	16	11	4	18	13	11	8	3	17	11	2.98575	13.8875	30.7906	0.2722
/home/second_hdd/sakuma/H6/dir_04p0Rg-lt-14VDW-lt-4/out/410.pdb.gz	6	15	12	12	11	12	13	3	17	11	11	12	3.88552	13.905	40.3843	0.271
/home/second_hdd/sakuma/H6/dir_04p0Rg-lt-14VDW-lt-4/out/411.pdb.gz	6	12	12	12	11	12	13	15	17	11	11	12	3.90179	13.7993	36.666	0.2678
/home/second_hdd/sakuma/H6/dir_04p0Rg-lt-14VDW-lt-4/out/412.pdb.gz	6	15	13	11	13	16	14	3	8	3	2	7	1.65129	13.9308	29.5685	0.2682
/home/second_hdd/sakuma/H6/dir_04p0Rg-lt-14VDW-lt-4/out/413.pdb.gz	6	12	14	13	14	11	15	15	3	13	3	3	3.31676	13.9589	33.7966	0.2712
/home/second_hdd/sakuma/H6/dir_04p0Rg-lt-14VDW-lt-4/out/414.pdb.gz	6	13	16	13	14	11	12	10	2	6	3	15	3.42558	13.784	19.7968	0.2671
/home/second_hdd/sakuma/H6/dir_04p0Rg-lt-14VDW-lt-4/out/415.pdb.gz	6	15	14	13	13	11	13	3	7	13	2	12	1.81738	13.5315	32.2262	0.2686
/home/second_hdd/sakuma/H6/dir_04p0Rg-lt-14VDW-lt-4/out/416.pdb.gz	6	15	13	11	14	13	12	3	8	3	11	14	3.27645	13.8033	31.9623	0.2722
/home/second_hdd/sakuma/H6/dir_04p0Rg-lt-14VDW-lt-4/out/417.pdb.gz	6	12	13	11	14	13	12	15	8	3	11	14	2.10311	13.8672	32.7436	0.2729
/home/second_hdd/sakuma/H6/dir_04p0Rg-lt-14VDW-lt-4/out/418.pdb.gz	6	13	12	12	13	12	11	10	2	14	13	17	3.99952	13.9665	35.2494	0.2709
/home/second_hdd/sakuma/H6/dir_04p0Rg-lt-14VDW-lt-4/out/419.pdb.gz	6	13	13	13	12	12	13	10	2	9	14	11	3.19021	13.8951	25.8576	0.2675
/home/second_hdd/sakuma/H6/dir_04p0Rg-lt-14VDW-lt-4/out/41.pdb.gz	6	14	4	16	16	11	14	5	9	17	11	7	3.98824	13.9225	12.4381	0.2711
/home/second_hdd/sakuma/H6/dir_04p0Rg-lt-14VDW-lt-4/out/420.pdb.gz	6	12	14	15	12	12	14	14	3	12	1	7	3.83351	13.9239	21.5292	0.2703
/home/second_hdd/sakuma/H6/dir_04p0Rg-lt-14VDW-lt-4/out/421.pdb.gz	6	11	12	12	13	12	12	16	17	12	2	14	3.87203	13.8323	29.4743	0.2701
/home/second_hdd/sakuma/H6/dir_04p0Rg-lt-14VDW-lt-4/out/422.pdb.gz	6	14	13	13	13	13	13	7	13	2	2	8	2.52878	13.8936	27.5075	0.2708
/home/second_hdd/sakuma/H6/dir_04p0Rg-lt-14VDW-lt-4/out/42.pdb.gz	6	13	4	11	17	17	15	9	1	17	10	3	3.9105	13.9706	20.0292	0.2726
/home/second_hdd/sakuma/H6/dir_04p0Rg-lt-14VDW-lt-4/out/43.pdb.gz	6	13	4	12	13	16	15	11	17	12	16	2	2.03646	13.9747	28.5144	0.2697
/home/second_hdd/sakuma/H6/dir_04p0Rg-lt-14VDW-lt-4/out/44.pdb.gz	6	12	12	13	20	4	11	13	12	10	11	17	2.12866	13.8398	28.8839	0.2695
/home/second_hdd/sakuma/H6/dir_04p0Rg-lt-14VDW-lt-4/out/45.pdb.gz	6	15	4	12	19	15	13	2	5	14	7	11	3.34587	13.9657	37.9222	0.2701
/home/second_hdd/sakuma/H6/dir_04p0Rg-lt-14VDW-lt-4/out/46.pdb.gz	6	15	4	18	13	13	15	3	11	8	13	2	3.95235	13.9912	34.6869	0.2685
/home/second_hdd/sakuma/H6/dir_04p0Rg-lt-14VDW-lt-4/out/47.pdb.gz	6	13	13	17	14	4	13	9	13	16	3	11	2.86935	13.9991	35.6737	0.2668
/home/second_hdd/sakuma/H6/dir_04p0Rg-lt-14VDW-lt-4/out/48.pdb.gz	6	13	17	13	4	15	13	9	11	7	15	12	0.34784	13.9247	25.96	0.272
/home/second_hdd/sakuma/H6/dir_04p0Rg-lt-14VDW-lt-4/out/49.pdb.gz	6	14	18	4	12	12	15	7	11	17	14	1	3.71082	13.9742	14.7698	0.2704
/home/second_hdd/sakuma/H6/dir_04p0Rg-lt-14VDW-lt-4/out/4.pdb.gz	6	15	13	1	21	17	15	3	11	3	7	3	2.11063	13.8664	18.219	0.2732
/home/second_hdd/sakuma/H6/dir_04p0Rg-lt-14VDW-lt-4/out/50.pdb.gz	6	13	14	4	12	16	14	10	11	17	14	5	2.84762	13.9889	12.1761	0.2677
/home/second_hdd/sakuma/H6/dir_04p0Rg-lt-14VDW-lt-4/out/51.pdb.gz	6	14	14	18	4	12	14	7	7	11	17	5	2.7264	13.9926	15.2453	0.2674
/home/second_hdd/sakuma/H6/dir_04p0Rg-lt-14VDW-lt-4/out/52.pdb.gz	6	13	16	15	4	12	14	8	12	11	17	5	3.74778	13.5418	26.237	0.2688
/home/second_hdd/sakuma/H6/dir_04p0Rg-lt-14VDW-lt-4/out/53.pdb.gz	6	13	12	17	4	15	14	8	6	11	17	6	3.08418	13.9191	13.0756	0.2731
/home/second_hdd/sakuma/H6/dir_04p0Rg-lt-14VDW-lt-4/out/54.pdb.gz	6	13	13	14	4	15	12	10	14	11	17	13	2.27158	13.871	30.3016	0.2677
/home/second_hdd/sakuma/H6/dir_04p0Rg-lt-14VDW-lt-4/out/55.pdb.gz	6	14	15	13	4	17	15	7	8	5	14	3	1.94483	13.4874	28.3379	0.2687
/home/second_hdd/sakuma/H6/dir_04p0Rg-lt-14VDW-lt-4/out/56.pdb.gz	6	14	15	13	4	17	13	7	8	5	14	11	1.76341	13.7897	29.7119	0.2698
/home/second_hdd/sakuma/H6/dir_04p0Rg-lt-14VDW-lt-4/out/57.pdb.gz	6	13	15	13	4	17	13	8	8	5	14	11	2.11632	13.7584	29.3561	0.2732
/home/second_hdd/sakuma/H6/dir_04p0Rg-lt-14VDW-lt-4/out/58.pdb.gz	6	14	16	13	4	17	13	7	7	5	14	11	1.5748	13.9906	28.5004	0.268
/home/second_hdd/sakuma/H6/dir_04p0Rg-lt-14VDW-lt-4/out/59.pdb.gz	6	13	16	13	4	17	13	8	7	5	14	11	1.89719	13.9642	28.3312	0.2715
/home/second_hdd/sakuma/H6/dir_04p0Rg-lt-14VDW-lt-4/out/5.pdb.gz	6	15	18	17	2	9	13	2	12	17	15	8	3.46114	13.9538	15.2137	0.2723
/home/second_hdd/sakuma/H6/dir_04p0Rg-lt-14VDW-lt-4/out/60.pdb.gz	6	13	15	4	16	12	13	8	11	17	12	12	3.2971	13.9205	25.0216	0.2729
/home/second_hdd/sakuma/H6/dir_04p0Rg-lt-14VDW-lt-4/out/61.pdb.gz	6	12	16	4	13	13	13	14	13	11	17	12	3.92295	13.7391	24.769	0.2674
/home/second_hdd/sakuma/H6/dir_04p0Rg-lt-14VDW-lt-4/out/62.pdb.gz	6	13	15	16	13	4	13	12	17	3	13	11	3.94219	13.9598	35.5774	0.2695
/home/second_hdd/sakuma/H6/dir_04p0Rg-lt-14VDW-lt-4/out/63.pdb.gz	6	13	17	15	14	4	14	8	11	11	7	4	3.0532	13.9171	19.0804	0.2699
/home/second_hdd/sakuma/H6/dir_04p0Rg-lt-14VDW-lt-4/out/64.pdb.gz	6	13	4	16	14	15	14	10	10	10	11	7	1.18845	13.9797	14.3707	0.2722
/home/second_hdd/sakuma/H6/dir_04p0Rg-lt-14VDW-lt-4/out/65.pdb.gz	6	14	15	18	14	4	13	7	16	3	3	11	1.63679	13.7663	12.3703	0.2709
/home/second_hdd/sakuma/H6/dir_04p0Rg-lt-14VDW-lt-4/out/66.pdb.gz	6	15	4	18	15	14	13	2	10	3	11	8	2.32866	13.7621	12.0129	0.2708
/home/second_hdd/sakuma/H6/dir_04p0Rg-lt-14VDW-lt-4/out/67.pdb.gz	6	13	4	15	15	16	14	10	5	9	10	7	2.50055	13.9302	18.5612	0.2717
/home/second_hdd/sakuma/H6/dir_04p0Rg-lt-14VDW-lt-4/out/68.pdb.gz	6	15	14	4	14	14	13	3	11	17	14	11	2.93328	13.5506	17.2983	0.2715
/home/second_hdd/sakuma/H6/dir_04p0Rg-lt-14VDW-lt-4/out/69.pdb.gz	6	14	5	17	6	21	13	5	12	11	10	11	3.74783	13.8816	22.869	0.2719
/home/second_hdd/sakuma/H6/dir_04p0Rg-lt-14VDW-lt-4/out/6.pdb.gz	6	14	13	14	16	2	14	7	13	13	16	5	3.07613	13.5082	29.4564	0.2688
/home/second_hdd/sakuma/H6/dir_04p0Rg-lt-14VDW-lt-4/out/70.pdb.gz	6	15	5	20	18	6	13	2	10	8	11	10	0.903331	13.8713	29.1188	0.2703
/home/second_hdd/sakuma/H6/dir_04p0Rg-lt-14VDW-lt-4/out/71.pdb.gz	6	13	5	18	7	17	15	11	16	11	9	3	2.35469	13.9741	19.6441	0.2731
/home/second_hdd/sakuma/H6/dir_04p0Rg-lt-14VDW-lt-4/out/72.pdb.gz	6	14	15	18	10	5	15	7	16	3	14	1	3.45413	13.885	24.4116	0.267
/home/second_hdd/sakuma/H6/dir_04p0Rg-lt-14VDW-lt-4/out/73.pdb.gz	6	13	19	15	10	5	14	12	12	11	10	7	0.440278	13.861	10.6039	0.2678
/home/second_hdd/sakuma/H6/dir_04p0Rg-lt-14VDW-lt-4/out/74.pdb.gz	6	15	20	10	5	12	13	3	14	11	14	12	3.7751	13.8738	16.6084	0.2718
/home/second_hdd/sakuma/H6/dir_04p0Rg-lt-14VDW-lt-4/out/75.pdb.gz	6	13	11	17	15	5	14	10	15	9	10	5	2.45152	13.9228	30.2089	0.2721
/home/second_hdd/sakuma/H6/dir_04p0Rg-lt-14VDW-lt-4/out/76.pdb.gz	6	13	5	15	11	18	13	11	10	11	11	11	3.76048	13.9542	15.9623	0.2733
/home/second_hdd/sakuma/H6/dir_04p0Rg-lt-14VDW-lt-4/out/77.pdb.gz	6	15	5	21	15	11	13	1	6	11	3	12	3.47743	13.9201	24.1824	0.2715
/home/second_hdd/sakuma/H6/dir_04p0Rg-lt-14VDW-lt-4/out/78.pdb.gz	6	14	17	5	16	11	13	7	11	3	16	11	3.61064	13.7576	12.0024	0.2672
/home/second_hdd/sakuma/H6/dir_04p0Rg-lt-14VDW-lt-4/out/79.pdb.gz	6	13	17	5	16	11	13	8	11	3	16	11	1.9393	13.7525	13.8296	0.2727
/home/second_hdd/sakuma/H6/dir_04p0Rg-lt-14VDW-lt-4/out/7.pdb.gz	6	15	14	15	17	2	14	3	7	17	11	5	3.96882	13.9213	15.1646	0.2693
/home/second_hdd/sakuma/H6/dir_04p0Rg-lt-14VDW-lt-4/out/80.pdb.gz	6	13	19	14	5	11	13	12	3	11	17	8	3.47485	13.9287	19.302	0.2716
/home/second_hdd/sakuma/H6/dir_04p0Rg-lt-14VDW-lt-4/out/81.pdb.gz	6	13	17	5	11	16	12	12	17	11	3	14	3.27935	13.9808	12.5365	0.272
/home/second_hdd/sakuma/H6/dir_04p0Rg-lt-14VDW-lt-4/out/82.pdb.gz	6	12	16	11	5	18	13	15	6	11	10	8	3.74617	13.9276	17.1212	0.2677
/home/second_hdd/sakuma/H6/dir_04p0Rg-lt-14VDW-lt-4/out/83.pdb.gz	6	13	12	20	12	5	15	10	9	12	11	1	3.92547	13.7186	17.9457	0.267
/home/second_hdd/sakuma/H6/dir_04p0Rg-lt-14VDW-lt-4/out/84.pdb.gz	6	14	12	5	17	14	13	6	2	16	14	11	2.11293	13.9977	8.29678	0.2687
/home/second_hdd/sakuma/H6/dir_04p0Rg-lt-14VDW-lt-4/out/85.pdb.gz	6	13	13	17	13	5	12	11	9	13	10	14	3.01054	13.9125	16.8505	0.2692
/home/second_hdd/sakuma/H6/dir_04p0Rg-lt-14VDW-lt-4/out/86.pdb.gz	6	12	13	20	13	5	13	13	6	7	11	10	2.75673	13.9547	18.0416	0.2709
/home/second_hdd/sakuma/H6/dir_04p0Rg-lt-14VDW-lt-4/out/87.pdb.gz	6	15	5	14	13	19	13	2	6	3	13	11	3.91334	13.8357	5.22659	0.2684
/home/second_hdd/sakuma/H6/dir_04p0Rg-lt-14VDW-lt-4/out/88.pdb.gz	6	15	13	21	14	5	14	3	8	3	2	7	3.30274	13.9764	15.1405	0.2719
/home/second_hdd/sakuma/H6/dir_04p0Rg-lt-14VDW-lt-4/out/89.pdb.gz	6	13	5	13	15	15	11	11	16	6	10	16	3.23389	13.8669	32.956	0.2718
/home/second_hdd/sakuma/H6/dir_04p0Rg-lt-14VDW-lt-4/out/8.pdb.gz	6	12	2	15	15	17	13	15	1	12	17	11	3.7935	13.9794	18.9892	0.2688
/home/second_hdd/sakuma/H6/dir_04p0Rg-lt-14VDW-lt-4/out/90.pdb.gz	6	14	17	13	15	5	15	7	3	10	14	1	3.82316	13.8296	26.9567	0.2695
/home/second_hdd/sakuma/H6/dir_04p0Rg-lt-14VDW-lt-4/out/91.pdb.gz	6	14	18	13	15	5	14	7	3	10	10	5	2.08887	13.644	24.3479	0.2695
/home/second_hdd/sakuma/H6/dir_04p0Rg-lt-14VDW-lt-4/out/92.pdb.gz	6	13	18	13	15	5	14	8	3	10	10	5	2.68446	13.6179	24.1873	0.267
/home/second_hdd/sakuma/H6/dir_04p0Rg-lt-14VDW-lt-4/out/93.pdb.gz	6	14	5	16	17	13	11	7	2	7	13	16	1.27425	13.967	36.7558	0.2691
/home/second_hdd/sakuma/H6/dir_04p0Rg-lt-14VDW-lt-4/out/94.pdb.gz	6	13	5	16	17	13	11	8	2	7	13	16	3.67766	13.9744	37.5754	0.2689
/home/second_hdd/sakuma/H6/dir_04p0Rg-lt-14VDW-lt-4/out/95.pdb.gz	6	13	5	16	17	13	11	9	2	7	13	16	2.55809	13.9804	34.9994	0.2721
/home/second_hdd/sakuma/H6/dir_04p0Rg-lt-14VDW-lt-4/out/96.pdb.gz	6	13	16	17	13	5	14	10	7	3	14	5	1.89013	13.9926	33.3391	0.2696
/home/second_hdd/sakuma/H6/dir_04p0Rg-lt-14VDW-lt-4/out/97.pdb.gz	6	13	17	18	5	13	14	12	3	11	3	7	2.45296	13.9432	26.4782	0.2732
/home/second_hdd/sakuma/H6/dir_04p0Rg-lt-14VDW-lt-4/out/98.pdb.gz	6	13	19	12	5	12	14	10	13	11	10	7	3.37983	13.8161	23.4064	0.2685
/home/second_hdd/sakuma/H6/dir_04p0Rg-lt-14VDW-lt-4/out/99.pdb.gz	6	12	12	5	18	13	13	13	11	10	15	8	3.31273	13.9574	25.5375	0.273
/home/second_hdd/sakuma/H6/dir_04p0Rg-lt-14VDW-lt-4/out/9.pdb.gz	6	13	8	18	16	3	14	11	17	14	13	4	3.04882	13.7842	13.5942	0.2669
/home/second_hdd/sakuma/H6/dir_04p1Rg-lt-14VDW-lt-4/out/0.pdb.gz	6	14	17	13	16	1	15	7	13	10	14	1	3.79748	13.9281	38.7698	0.2744
/home/second_hdd/sakuma/H6/dir_04p1Rg-lt-14VDW-lt-4/out/100.pdb.gz	6	13	17	10	17	5	13	8	13	6	11	10	2.26642	13.8831	28.3978	0.2758
/home/second_hdd/sakuma/H6/dir_04p1Rg-lt-14VDW-lt-4/out/101.pdb.gz	6	13	17	10	17	5	11	8	13	6	11	16	2.42109	13.8626	35.9348	0.2777
/home/second_hdd/sakuma/H6/dir_04p1Rg-lt-14VDW-lt-4/out/102.pdb.gz	6	13	11	14	20	5	14	10	15	12	2	5	3.70315	13.9464	13.0243	0.2735
/home/second_hdd/sakuma/H6/dir_04p1Rg-lt-14VDW-lt-4/out/103.pdb.gz	6	11	5	11	15	17	13	17	12	11	15	12	3.67947	13.9474	20.5977	0.2771
/home/second_hdd/sakuma/H6/dir_04p1Rg-lt-14VDW-lt-4/out/104.pdb.gz	6	13	16	18	11	5	15	10	8	11	7	0	2.84249	13.5857	22.2264	0.2791
/home/second_hdd/sakuma/H6/dir_04p1Rg-lt-14VDW-lt-4/out/105.pdb.gz	6	13	17	18	11	5	15	10	7	11	7	0	0.61622	13.7688	22.6727	0.2759
/home/second_hdd/sakuma/H6/dir_04p1Rg-lt-14VDW-lt-4/out/106.pdb.gz	6	13	11	14	5	15	13	10	16	11	17	11	2.13673	13.9733	23.1121	0.2776
/home/second_hdd/sakuma/H6/dir_04p1Rg-lt-14VDW-lt-4/out/107.pdb.gz	6	13	11	17	5	15	13	11	7	11	17	11	3.20118	13.9109	21.9078	0.2759
/home/second_hdd/sakuma/H6/dir_04p1Rg-lt-14VDW-lt-4/out/108.pdb.gz	6	14	11	18	5	15	14	7	10	11	10	7	1.90315	13.7537	29.6637	0.2775
/home/second_hdd/sakuma/H6/dir_04p1Rg-lt-14VDW-lt-4/out/109.pdb.gz	6	11	18	5	15	11	13	16	11	10	11	11	2.03949	13.8629	13.1027	0.2789
/home/second_hdd/sakuma/H6/dir_04p1Rg-lt-14VDW-lt-4/out/10.pdb.gz	6	13	17	16	13	2	15	9	3	16	14	0	3.68306	13.9933	20.4271	0.2793
/home/second_hdd/sakuma/H6/dir_04p1Rg-lt-14VDW-lt-4/out/110.pdb.gz	6	15	12	17	14	5	13	3	10	13	9	9	1.39916	13.855	15.7474	0.275
/home/second_hdd/sakuma/H6/dir_04p1Rg-lt-14VDW-lt-4/out/111.pdb.gz	6	14	5	12	14	18	15	5	7	13	9	3	2.89412	13.6861	16.24	0.2772
/home/second_hdd/sakuma/H6/dir_04p1Rg-lt-14VDW-lt-4/out/112.pdb.gz	6	12	19	14	12	5	14	14	13	9	2	7	3.54886	13.9836	25.4265	0.275
/home/second_hdd/sakuma/H6/dir_04p1Rg-lt-14VDW-lt-4/out/113.pdb.gz	6	13	5	16	12	17	14	12	15	2	10	7	3.78317	13.9604	24.8607	0.2773
/home/second_hdd/sakuma/H6/dir_04p1Rg-lt-14VDW-lt-4/out/114.pdb.gz	6	12	16	13	5	14	13	15	10	11	15	12	3.81354	13.8536	20.9843	0.275
/home/second_hdd/sakuma/H6/dir_04p1Rg-lt-14VDW-lt-4/out/115.pdb.gz	6	14	5	14	13	19	15	6	6	3	13	3	3.51369	13.8265	15.6608	0.2782
/home/second_hdd/sakuma/H6/dir_04p1Rg-lt-14VDW-lt-4/out/116.pdb.gz	6	13	15	13	16	5	11	12	12	16	2	16	1.93762	13.904	23.0341	0.2787
/home/second_hdd/sakuma/H6/dir_04p1Rg-lt-14VDW-lt-4/out/117.pdb.gz	6	14	5	16	15	13	13	5	12	16	3	10	1.67857	13.9949	35.4391	0.2735
/home/second_hdd/sakuma/H6/dir_04p1Rg-lt-14VDW-lt-4/out/118.pdb.gz	6	13	18	15	5	13	12	12	12	11	1	14	1.85643	13.9042	22.4619	0.278
/home/second_hdd/sakuma/H6/dir_04p1Rg-lt-14VDW-lt-4/out/119.pdb.gz	6	13	18	13	15	5	14	9	3	10	10	5	1.23931	13.7717	29.6806	0.2747
/home/second_hdd/sakuma/H6/dir_04p1Rg-lt-14VDW-lt-4/out/11.pdb.gz	6	13	2	13	15	19	13	11	0	12	17	12	3.84257	13.8636	34.6317	0.276
/home/second_hdd/sakuma/H6/dir_04p1Rg-lt-14VDW-lt-4/out/120.pdb.gz	6	13	18	13	15	5	14	10	3	10	10	5	1.24013	13.9668	31.2046	0.2799
/home/second_hdd/sakuma/H6/dir_04p1Rg-lt-14VDW-lt-4/out/121.pdb.gz	6	12	16	13	5	17	15	14	9	2	10	3	3.14891	13.9822	13.1044	0.2799
/home/second_hdd/sakuma/H6/dir_04p1Rg-lt-14VDW-lt-4/out/122.pdb.gz	6	14	5	18	12	13	15	5	15	12	10	3	2.66264	13.6173	27.3894	0.2784
/home/second_hdd/sakuma/H6/dir_04p1Rg-lt-14VDW-lt-4/out/123.pdb.gz	6	15	5	12	14	18	13	2	10	10	11	11	1.05064	13.9283	22.0153	0.2768
/home/second_hdd/sakuma/H6/dir_04p1Rg-lt-14VDW-lt-4/out/124.pdb.gz	6	12	13	15	14	5	13	14	10	16	11	12	2.74029	13.7668	4.70564	0.2735
/home/second_hdd/sakuma/H6/dir_04p1Rg-lt-14VDW-lt-4/out/125.pdb.gz	6	13	13	5	12	19	12	11	17	3	10	14	3.71677	13.9856	11.4632	0.2775
/home/second_hdd/sakuma/H6/dir_04p1Rg-lt-14VDW-lt-4/out/126.pdb.gz	6	12	16	5	12	15	13	15	2	16	14	11	3.91736	13.9189	41.2771	0.2789
/home/second_hdd/sakuma/H6/dir_04p1Rg-lt-14VDW-lt-4/out/127.pdb.gz	6	13	16	12	5	17	13	12	9	6	10	11	3.47104	13.7042	31.1566	0.2736
/home/second_hdd/sakuma/H6/dir_04p1Rg-lt-14VDW-lt-4/out/128.pdb.gz	6	13	5	14	15	15	13	11	10	12	12	11	3.16629	13.8014	8.70722	0.2736
/home/second_hdd/sakuma/H6/dir_04p1Rg-lt-14VDW-lt-4/out/129.pdb.gz	6	15	14	15	16	5	15	2	3	12	14	1	1.00994	13.7376	31.2175	0.28
/home/second_hdd/sakuma/H6/dir_04p1Rg-lt-14VDW-lt-4/out/12.pdb.gz	6	13	14	15	16	2	14	10	12	17	11	5	3.98535	13.7285	27.3402	0.2781
/home/second_hdd/sakuma/H6/dir_04p1Rg-lt-14VDW-lt-4/out/130.pdb.gz	6	13	16	15	5	15	13	12	10	9	1	12	3.51327	13.9613	18.3079	0.2779
/home/second_hdd/sakuma/H6/dir_04p1Rg-lt-14VDW-lt-4/out/131.pdb.gz	6	14	15	15	14	5	13	7	10	16	2	10	2.66769	13.8826	32.8616	0.2767
/home/second_hdd/sakuma/H6/dir_04p1Rg-lt-14VDW-lt-4/out/132.pdb.gz	6	12	6	8	12	22	14	13	5	11	17	7	3.95316	13.79	25.163	0.2743
/home/second_hdd/sakuma/H6/dir_04p1Rg-lt-14VDW-lt-4/out/133.pdb.gz	6	13	17	6	8	18	13	9	13	10	6	11	0.755181	13.9715	16.1142	0.2742
/home/second_hdd/sakuma/H6/dir_04p1Rg-lt-14VDW-lt-4/out/134.pdb.gz	6	13	15	21	9	6	15	12	10	3	10	0	2.80577	13.9293	19.4458	0.2749
/home/second_hdd/sakuma/H6/dir_04p1Rg-lt-14VDW-lt-4/out/135.pdb.gz	6	13	17	18	6	8	13	12	8	11	8	11	3.22572	13.9263	35.585	0.2795
/home/second_hdd/sakuma/H6/dir_04p1Rg-lt-14VDW-lt-4/out/136.pdb.gz	6	12	14	9	6	17	15	14	17	15	9	3	3.93415	13.8584	9.97045	0.2785
/home/second_hdd/sakuma/H6/dir_04p1Rg-lt-14VDW-lt-4/out/137.pdb.gz	6	11	10	21	6	13	12	16	6	11	10	14	1.42539	13.927	19.8601	0.2781
/home/second_hdd/sakuma/H6/dir_04p1Rg-lt-14VDW-lt-4/out/138.pdb.gz	6	12	14	6	10	20	13	13	11	2	14	11	0.869363	13.9879	9.67854	0.2754
/home/second_hdd/sakuma/H6/dir_04p1Rg-lt-14VDW-lt-4/out/139.pdb.gz	6	14	18	10	15	6	14	7	3	13	13	5	0.620001	13.8779	17.3347	0.277
/home/second_hdd/sakuma/H6/dir_04p1Rg-lt-14VDW-lt-4/out/13.pdb.gz	6	13	16	2	14	20	15	8	3	2	14	3	3.62879	13.8907	23.7825	0.2789
/home/second_hdd/sakuma/H6/dir_04p1Rg-lt-14VDW-lt-4/out/140.pdb.gz	6	13	10	18	15	6	13	11	8	12	11	10	0.763656	13.9719	31.5599	0.2766
/home/second_hdd/sakuma/H6/dir_04p1Rg-lt-14VDW-lt-4/out/141.pdb.gz	6	12	21	6	10	12	13	13	11	6	13	10	3.17275	13.975	19.2829	0.2781
/home/second_hdd/sakuma/H6/dir_04p1Rg-lt-14VDW-lt-4/out/142.pdb.gz	6	15	10	15	6	17	13	3	13	11	8	11	3.25026	13.9642	5.01095	0.2791
/home/second_hdd/sakuma/H6/dir_04p1Rg-lt-14VDW-lt-4/out/143.pdb.gz	6	13	21	6	11	12	13	9	11	6	12	12	3.86369	13.9798	27.3516	0.2766
/home/second_hdd/sakuma/H6/dir_04p1Rg-lt-14VDW-lt-4/out/144.pdb.gz	6	13	18	6	11	13	15	8	11	16	7	2	1.71217	13.866	8.04919	0.2746
/home/second_hdd/sakuma/H6/dir_04p1Rg-lt-14VDW-lt-4/out/145.pdb.gz	6	13	6	17	11	14	14	11	10	11	13	7	3.34101	13.8319	26.4994	0.2748
/home/second_hdd/sakuma/H6/dir_04p1Rg-lt-14VDW-lt-4/out/146.pdb.gz	6	13	6	11	18	16	13	12	8	3	11	8	2.18996	13.9266	22.267	0.2772
/home/second_hdd/sakuma/H6/dir_04p1Rg-lt-14VDW-lt-4/out/147.pdb.gz	6	13	21	12	6	12	14	9	12	11	2	7	1.1293	13.9085	31.594	0.2789
/home/second_hdd/sakuma/H6/dir_04p1Rg-lt-14VDW-lt-4/out/148.pdb.gz	6	12	21	12	6	12	14	13	12	11	2	7	2.01628	13.5399	12.903	0.2759
/home/second_hdd/sakuma/H6/dir_04p1Rg-lt-14VDW-lt-4/out/149.pdb.gz	6	15	6	12	14	18	13	2	11	14	3	11	2.08501	13.9906	19.185	0.279
/home/second_hdd/sakuma/H6/dir_04p1Rg-lt-14VDW-lt-4/out/14.pdb.gz	6	13	18	10	21	3	12	8	3	6	11	13	3.75087	13.9626	20.6015	0.276
/home/second_hdd/sakuma/H6/dir_04p1Rg-lt-14VDW-lt-4/out/150.pdb.gz	6	12	16	15	12	6	13	14	13	12	5	8	3.59801	13.5753	24.3871	0.276
/home/second_hdd/sakuma/H6/dir_04p1Rg-lt-14VDW-lt-4/out/151.pdb.gz	6	12	17	15	6	12	13	14	3	15	9	11	3.75565	13.9385	18.0949	0.277
/home/second_hdd/sakuma/H6/dir_04p1Rg-lt-14VDW-lt-4/out/152.pdb.gz	6	15	6	17	12	15	13	2	14	3	10	8	2.49893	13.816	30.2716	0.2766
/home/second_hdd/sakuma/H6/dir_04p1Rg-lt-14VDW-lt-4/out/153.pdb.gz	6	13	12	17	15	6	13	11	10	7	11	8	1.89112	13.9695	7.45441	0.2791
/home/second_hdd/sakuma/H6/dir_04p1Rg-lt-14VDW-lt-4/out/154.pdb.gz	6	12	16	12	6	17	13	15	12	11	2	8	2.92152	13.9603	16.2278	0.2789
/home/second_hdd/sakuma/H6/dir_04p1Rg-lt-14VDW-lt-4/out/155.pdb.gz	6	13	13	18	6	11	14	10	14	11	8	5	1.9278	13.9843	15.2301	0.2743
/home/second_hdd/sakuma/H6/dir_04p1Rg-lt-14VDW-lt-4/out/156.pdb.gz	6	12	11	14	6	17	13	14	14	11	8	11	2.71892	13.9841	32.14	0.2752
/home/second_hdd/sakuma/H6/dir_04p1Rg-lt-14VDW-lt-4/out/157.pdb.gz	6	12	13	6	17	12	13	13	16	6	11	11	1.77663	13.9158	5.09604	0.2745
/home/second_hdd/sakuma/H6/dir_04p1Rg-lt-14VDW-lt-4/out/158.pdb.gz	6	13	13	12	18	6	15	11	12	10	11	0	2.54946	13.955	31.547	0.2797
/home/second_hdd/sakuma/H6/dir_04p1Rg-lt-14VDW-lt-4/out/159.pdb.gz	6	15	12	14	16	6	12	3	15	11	8	13	2.99624	13.9705	31.0621	0.2794
/home/second_hdd/sakuma/H6/dir_04p1Rg-lt-14VDW-lt-4/out/15.pdb.gz	6	12	17	3	17	11	15	14	11	13	8	3	3.13862	13.6013	26.3114	0.2743
/home/second_hdd/sakuma/H6/dir_04p1Rg-lt-14VDW-lt-4/out/160.pdb.gz	6	13	19	14	6	12	12	12	3	11	8	15	3.59698	13.9949	17.3593	0.2756
/home/second_hdd/sakuma/H6/dir_04p1Rg-lt-14VDW-lt-4/out/161.pdb.gz	6	12	12	15	6	17	13	14	7	11	8	11	3.45557	13.3868	26.8462	0.2789
/home/second_hdd/sakuma/H6/dir_04p1Rg-lt-14VDW-lt-4/out/162.pdb.gz	6	12	15	17	11	6	15	14	9	3	17	3	2.64111	13.992	26.5593	0.2788
/home/second_hdd/sakuma/H6/dir_04p1Rg-lt-14VDW-lt-4/out/163.pdb.gz	6	15	12	18	6	12	13	2	13	11	8	11	3.00564	13.3368	20.4	0.2744
/home/second_hdd/sakuma/H6/dir_04p1Rg-lt-14VDW-lt-4/out/164.pdb.gz	6	13	13	6	12	15	13	12	16	13	12	11	3.82174	13.8768	14.621	0.2756
/home/second_hdd/sakuma/H6/dir_04p1Rg-lt-14VDW-lt-4/out/165.pdb.gz	6	13	15	13	6	12	14	12	12	16	13	5	3.45299	13.8186	11.4023	0.2786
/home/second_hdd/sakuma/H6/dir_04p1Rg-lt-14VDW-lt-4/out/166.pdb.gz	6	13	17	13	12	6	15	11	13	8	11	2	2.18485	13.8841	18.8678	0.2763
/home/second_hdd/sakuma/H6/dir_04p1Rg-lt-14VDW-lt-4/out/167.pdb.gz	6	13	14	16	6	12	14	11	8	16	6	6	3.27004	13.9437	7.9831	0.2782
/home/second_hdd/sakuma/H6/dir_04p1Rg-lt-14VDW-lt-4/out/168.pdb.gz	6	13	14	6	16	12	12	11	11	6	16	14	2.71848	13.6537	19.6836	0.276
/home/second_hdd/sakuma/H6/dir_04p1Rg-lt-14VDW-lt-4/out/169.pdb.gz	6	13	12	16	15	6	13	11	10	8	11	8	3.94659	13.8363	8.35365	0.2749
/home/second_hdd/sakuma/H6/dir_04p1Rg-lt-14VDW-lt-4/out/16.pdb.gz	6	14	3	17	17	11	15	5	14	9	11	3	2.12143	13.974	18.1756	0.2759
/home/second_hdd/sakuma/H6/dir_04p1Rg-lt-14VDW-lt-4/out/170.pdb.gz	6	14	6	11	16	13	13	5	13	12	17	12	3.94811	13.8244	8.23426	0.2757
/home/second_hdd/sakuma/H6/dir_04p1Rg-lt-14VDW-lt-4/out/171.pdb.gz	6	11	14	18	6	12	15	16	7	11	8	2	3.35433	13.8279	16.2475	0.2759
/home/second_hdd/sakuma/H6/dir_04p1Rg-lt-14VDW-lt-4/out/172.pdb.gz	6	15	13	13	15	6	14	3	13	6	16	5	1.13847	13.974	13.4606	0.2798
/home/second_hdd/sakuma/H6/dir_04p1Rg-lt-14VDW-lt-4/out/173.pdb.gz	6	15	14	15	6	13	13	2	12	13	10	11	0.396618	13.9317	22.8916	0.2741
/home/second_hdd/sakuma/H6/dir_04p1Rg-lt-14VDW-lt-4/out/174.pdb.gz	6	11	14	13	20	6	15	16	3	6	7	0	2.2721	13.9335	17.7073	0.2759
/home/second_hdd/sakuma/H6/dir_04p1Rg-lt-14VDW-lt-4/out/175.pdb.gz	6	13	6	16	15	13	11	11	6	16	3	16	2.72918	13.8813	15.0247	0.2756
/home/second_hdd/sakuma/H6/dir_04p1Rg-lt-14VDW-lt-4/out/176.pdb.gz	6	12	15	6	13	17	15	14	11	2	8	3	1.52856	13.6115	21.5169	0.279
/home/second_hdd/sakuma/H6/dir_04p1Rg-lt-14VDW-lt-4/out/177.pdb.gz	6	13	17	15	13	6	12	9	11	3	8	13	1.40591	13.8665	35.8921	0.2797
/home/second_hdd/sakuma/H6/dir_04p1Rg-lt-14VDW-lt-4/out/178.pdb.gz	6	14	6	15	18	13	14	7	13	3	3	5	2.32313	13.9738	27.3362	0.2784
/home/second_hdd/sakuma/H6/dir_04p1Rg-lt-14VDW-lt-4/out/179.pdb.gz	6	15	13	16	17	6	11	3	10	7	3	16	3.12723	13.7749	29.1086	0.2743
/home/second_hdd/sakuma/H6/dir_04p1Rg-lt-14VDW-lt-4/out/17.pdb.gz	6	15	15	20	11	3	13	3	12	14	5	12	3.72976	13.9234	12.1845	0.2797
/home/second_hdd/sakuma/H6/dir_04p1Rg-lt-14VDW-lt-4/out/180.pdb.gz	6	12	15	6	14	14	12	13	11	10	8	15	2.26779	13.9776	23.8728	0.2735
/home/second_hdd/sakuma/H6/dir_04p1Rg-lt-14VDW-lt-4/out/181.pdb.gz	6	15	6	14	14	15	15	1	11	10	11	3	2.76351	13.7955	14.9948	0.2741
/home/second_hdd/sakuma/H6/dir_04p1Rg-lt-14VDW-lt-4/out/182.pdb.gz	6	12	14	6	15	14	15	14	11	10	12	2	0.121187	13.8715	16.4131	0.2777
/home/second_hdd/sakuma/H6/dir_04p1Rg-lt-14VDW-lt-4/out/183.pdb.gz	6	13	13	17	6	15	15	8	2	11	8	3	2.13276	13.9841	31.9939	0.2738
/home/second_hdd/sakuma/H6/dir_04p1Rg-lt-14VDW-lt-4/out/184.pdb.gz	6	15	14	14	6	17	15	2	3	11	8	3	1.87604	13.5545	21.6842	0.2778
/home/second_hdd/sakuma/H6/dir_04p1Rg-lt-14VDW-lt-4/out/185.pdb.gz	6	13	13	6	14	18	14	12	11	2	12	7	3.62175	13.5686	34.4308	0.275
/home/second_hdd/sakuma/H6/dir_04p1Rg-lt-14VDW-lt-4/out/186.pdb.gz	6	13	6	16	16	15	15	11	2	7	7	3	3.9914	13.5436	6.09652	0.2796
/home/second_hdd/sakuma/H6/dir_04p1Rg-lt-14VDW-lt-4/out/187.pdb.gz	6	14	12	8	20	7	14	7	11	15	14	4	3.00678	13.8586	35.6828	0.2749
/home/second_hdd/sakuma/H6/dir_04p1Rg-lt-14VDW-lt-4/out/188.pdb.gz	6	14	12	8	20	7	13	7	11	15	14	10	3.02254	13.9575	28.7863	0.2769
/home/second_hdd/sakuma/H6/dir_04p1Rg-lt-14VDW-lt-4/out/189.pdb.gz	6	15	14	18	7	8	14	2	12	14	15	5	2.63728	13.9268	26.3601	0.2746
/home/second_hdd/sakuma/H6/dir_04p1Rg-lt-14VDW-lt-4/out/18.pdb.gz	6	15	15	20	11	3	12	3	12	14	5	13	3.73088	13.7123	10.9561	0.2761
/home/second_hdd/sakuma/H6/dir_04p1Rg-lt-14VDW-lt-4/out/190.pdb.gz	6	13	16	18	7	8	14	10	8	11	9	5	2.80044	13.7388	24.1268	0.2738
/home/second_hdd/sakuma/H6/dir_04p1Rg-lt-14VDW-lt-4/out/191.pdb.gz	6	15	18	17	8	7	14	3	11	8	5	7	2.54606	13.9516	18.4718	0.2751
/home/second_hdd/sakuma/H6/dir_04p1Rg-lt-14VDW-lt-4/out/192.pdb.gz	6	13	8	13	7	17	13	11	17	15	15	12	3.91692	13.956	25.5005	0.2778
/home/second_hdd/sakuma/H6/dir_04p1Rg-lt-14VDW-lt-4/out/193.pdb.gz	6	13	16	16	7	7	14	10	17	11	14	5	3.978	13.8928	31.4245	0.2746
/home/second_hdd/sakuma/H6/dir_04p1Rg-lt-14VDW-lt-4/out/194.pdb.gz	6	15	13	21	7	9	13	3	13	11	2	12	2.69914	13.936	26.8933	0.278
/home/second_hdd/sakuma/H6/dir_04p1Rg-lt-14VDW-lt-4/out/195.pdb.gz	6	13	19	15	9	7	13	12	12	11	5	10	3.22869	13.6886	20.6484	0.278
/home/second_hdd/sakuma/H6/dir_04p1Rg-lt-14VDW-lt-4/out/196.pdb.gz	6	12	20	9	7	15	13	15	7	5	10	8	2.03348	13.8549	16.6541	0.2755
/home/second_hdd/sakuma/H6/dir_04p1Rg-lt-14VDW-lt-4/out/197.pdb.gz	6	12	18	9	7	16	14	14	11	5	10	7	1.99016	13.5725	15.1063	0.2785
/home/second_hdd/sakuma/H6/dir_04p1Rg-lt-14VDW-lt-4/out/198.pdb.gz	6	15	9	7	15	18	13	3	9	11	12	12	3.23907	13.9621	14.6991	0.2767
/home/second_hdd/sakuma/H6/dir_04p1Rg-lt-14VDW-lt-4/out/199.pdb.gz	6	13	20	7	9	14	13	10	11	7	10	11	3.72273	13.6461	27.8268	0.2737
/home/second_hdd/sakuma/H6/dir_04p1Rg-lt-14VDW-lt-4/out/19.pdb.gz	6	13	12	15	18	3	12	10	9	15	11	13	2.87329	13.8891	17.2082	0.2792
/home/second_hdd/sakuma/H6/dir_04p1Rg-lt-14VDW-lt-4/out/1.pdb.gz	6	15	18	13	1	15	15	3	8	11	17	3	3.16648	13.6239	39.7941	0.2772
/home/second_hdd/sakuma/H6/dir_04p1Rg-lt-14VDW-lt-4/out/200.pdb.gz	6	12	15	9	7	17	13	14	13	9	11	11	3.01114	13.9251	18.4792	0.2747
/home/second_hdd/sakuma/H6/dir_04p1Rg-lt-14VDW-lt-4/out/201.pdb.gz	6	14	9	7	18	14	13	7	5	8	16	11	3.80999	13.8935	36.3621	0.2737
/home/second_hdd/sakuma/H6/dir_04p1Rg-lt-14VDW-lt-4/out/202.pdb.gz	6	13	7	16	14	10	11	11	11	16	11	16	2.36148	13.9711	18.4825	0.2739
/home/second_hdd/sakuma/H6/dir_04p1Rg-lt-14VDW-lt-4/out/203.pdb.gz	6	15	10	17	11	7	12	3	13	16	15	15	3.69303	13.99	37.2477	0.2763
/home/second_hdd/sakuma/H6/dir_04p1Rg-lt-14VDW-lt-4/out/204.pdb.gz	6	15	10	20	7	12	14	3	14	11	6	7	1.75958	13.8976	14.2942	0.2742
/home/second_hdd/sakuma/H6/dir_04p1Rg-lt-14VDW-lt-4/out/205.pdb.gz	6	13	13	10	19	7	15	8	13	13	3	3	1.66737	13.8153	21.8138	0.2769
/home/second_hdd/sakuma/H6/dir_04p1Rg-lt-14VDW-lt-4/out/206.pdb.gz	6	15	7	14	10	18	15	3	14	3	13	3	3.6439	13.6323	18.4937	0.278
/home/second_hdd/sakuma/H6/dir_04p1Rg-lt-14VDW-lt-4/out/207.pdb.gz	6	13	18	10	14	7	12	9	3	13	14	15	0.927735	13.8605	26.5296	0.2777
/home/second_hdd/sakuma/H6/dir_04p1Rg-lt-14VDW-lt-4/out/208.pdb.gz	6	13	17	7	15	10	15	12	11	9	8	1	3.82229	13.9533	26.5425	0.2734
/home/second_hdd/sakuma/H6/dir_04p1Rg-lt-14VDW-lt-4/out/209.pdb.gz	6	13	17	10	7	18	14	9	3	5	12	7	1.90933	13.9339	9.85783	0.2777
/home/second_hdd/sakuma/H6/dir_04p1Rg-lt-14VDW-lt-4/out/20.pdb.gz	6	13	3	15	13	17	13	11	9	9	13	8	3.54047	13.991	21.5024	0.2783
/home/second_hdd/sakuma/H6/dir_04p1Rg-lt-14VDW-lt-4/out/210.pdb.gz	6	13	17	10	7	18	14	10	3	5	12	7	2.03219	13.6654	12.0631	0.2763
/home/second_hdd/sakuma/H6/dir_04p1Rg-lt-14VDW-lt-4/out/211.pdb.gz	6	13	12	18	11	7	13	8	13	11	11	11	3.8436	13.9592	43.1925	0.2798
/home/second_hdd/sakuma/H6/dir_04p1Rg-lt-14VDW-lt-4/out/212.pdb.gz	6	13	19	11	12	7	13	10	13	12	5	12	2.66663	13.8636	13.6484	0.2769
/home/second_hdd/sakuma/H6/dir_04p1Rg-lt-14VDW-lt-4/out/213.pdb.gz	6	15	7	11	14	16	13	1	8	11	14	9	3.21974	13.6873	13.0818	0.2772
/home/second_hdd/sakuma/H6/dir_04p1Rg-lt-14VDW-lt-4/out/214.pdb.gz	6	14	14	17	11	7	13	7	9	11	11	8	0.621777	13.6449	9.89688	0.2778
/home/second_hdd/sakuma/H6/dir_04p1Rg-lt-14VDW-lt-4/out/215.pdb.gz	6	13	14	17	11	7	13	8	9	11	11	8	0.921545	13.5576	9.15123	0.2797
/home/second_hdd/sakuma/H6/dir_04p1Rg-lt-14VDW-lt-4/out/216.pdb.gz	6	11	14	17	11	7	13	16	9	11	11	8	1.68361	13.9158	5.40439	0.274
/home/second_hdd/sakuma/H6/dir_04p1Rg-lt-14VDW-lt-4/out/217.pdb.gz	6	13	15	15	10	7	13	9	10	16	11	11	2.38523	13.801	38.221	0.2791
/home/second_hdd/sakuma/H6/dir_04p1Rg-lt-14VDW-lt-4/out/218.pdb.gz	6	13	15	17	10	7	13	12	10	11	10	10	3.80043	13.9691	23.885	0.279
/home/second_hdd/sakuma/H6/dir_04p1Rg-lt-14VDW-lt-4/out/219.pdb.gz	6	15	7	11	13	21	15	3	7	3	8	3	3.67457	13.8881	20.2095	0.2758
/home/second_hdd/sakuma/H6/dir_04p1Rg-lt-14VDW-lt-4/out/21.pdb.gz	6	15	13	15	20	3	15	3	6	10	7	0	1.26102	13.9628	16.7807	0.2774
/home/second_hdd/sakuma/H6/dir_04p1Rg-lt-14VDW-lt-4/out/220.pdb.gz	6	13	11	15	14	7	13	10	10	16	11	11	2.93824	13.9728	48.5874	0.2795
/home/second_hdd/sakuma/H6/dir_04p1Rg-lt-14VDW-lt-4/out/221.pdb.gz	6	14	14	17	11	7	13	7	10	11	11	8	1.91499	13.9639	20.465	0.275
/home/second_hdd/sakuma/H6/dir_04p1Rg-lt-14VDW-lt-4/out/222.pdb.gz	6	14	18	13	10	7	13	6	11	14	11	10	3.90095	13.936	23.8799	0.2762
/home/second_hdd/sakuma/H6/dir_04p1Rg-lt-14VDW-lt-4/out/223.pdb.gz	6	15	14	16	10	7	13	3	13	14	11	9	2.86436	13.849	10.4503	0.2761
/home/second_hdd/sakuma/H6/dir_04p1Rg-lt-14VDW-lt-4/out/224.pdb.gz	6	14	16	15	10	7	14	6	10	14	11	6	3.92285	13.8046	25.4015	0.2789
/home/second_hdd/sakuma/H6/dir_04p1Rg-lt-14VDW-lt-4/out/225.pdb.gz	6	13	11	11	17	7	15	10	15	17	11	2	3.98756	13.9556	20.3336	0.2798
/home/second_hdd/sakuma/H6/dir_04p1Rg-lt-14VDW-lt-4/out/226.pdb.gz	6	12	15	13	7	11	14	13	17	11	14	5	3.79638	13.8585	19.1493	0.2781
/home/second_hdd/sakuma/H6/dir_04p1Rg-lt-14VDW-lt-4/out/227.pdb.gz	6	12	7	13	11	17	14	14	11	17	6	7	3.85645	13.9168	24.5563	0.2775
/home/second_hdd/sakuma/H6/dir_04p1Rg-lt-14VDW-lt-4/out/228.pdb.gz	6	15	11	13	7	19	14	3	12	11	7	6	3.7192	13.8816	35.692	0.2756
/home/second_hdd/sakuma/H6/dir_04p1Rg-lt-14VDW-lt-4/out/229.pdb.gz	6	13	11	15	16	7	13	8	3	15	14	11	3.6322	13.9019	18.9574	0.2744
/home/second_hdd/sakuma/H6/dir_04p1Rg-lt-14VDW-lt-4/out/22.pdb.gz	6	13	13	14	3	18	14	10	11	11	13	7	3.66083	13.8398	36.1033	0.2781
/home/second_hdd/sakuma/H6/dir_04p1Rg-lt-14VDW-lt-4/out/230.pdb.gz	6	13	11	7	15	16	12	8	11	14	6	14	3.79813	13.8691	28.4494	0.277
/home/second_hdd/sakuma/H6/dir_04p1Rg-lt-14VDW-lt-4/out/231.pdb.gz	6	13	17	16	11	7	14	10	11	8	3	7	2.22131	13.7719	34.5209	0.2792
/home/second_hdd/sakuma/H6/dir_04p1Rg-lt-14VDW-lt-4/out/232.pdb.gz	6	13	11	16	17	7	13	10	10	7	6	11	1.30565	13.8299	36.4124	0.2779
/home/second_hdd/sakuma/H6/dir_04p1Rg-lt-14VDW-lt-4/out/233.pdb.gz	6	13	7	17	11	17	13	11	7	3	12	8	3.61464	13.9192	28.311	0.2738
/home/second_hdd/sakuma/H6/dir_04p1Rg-lt-14VDW-lt-4/out/234.pdb.gz	6	14	7	12	12	17	14	6	11	12	15	7	3.29297	13.7287	23.6336	0.2755
/home/second_hdd/sakuma/H6/dir_04p1Rg-lt-14VDW-lt-4/out/235.pdb.gz	6	12	7	13	12	17	12	13	13	2	14	14	3.81904	13.7422	6.54024	0.2798
/home/second_hdd/sakuma/H6/dir_04p1Rg-lt-14VDW-lt-4/out/236.pdb.gz	6	13	12	13	18	7	15	11	13	10	3	3	3.3382	13.8727	10.3144	0.2745
/home/second_hdd/sakuma/H6/dir_04p1Rg-lt-14VDW-lt-4/out/237.pdb.gz	6	15	12	14	7	15	13	2	14	11	9	8	3.742	13.8512	20.2096	0.274
/home/second_hdd/sakuma/H6/dir_04p1Rg-lt-14VDW-lt-4/out/238.pdb.gz	6	15	7	12	14	15	13	2	11	14	11	12	0.702452	13.9498	12.2532	0.2764
/home/second_hdd/sakuma/H6/dir_04p1Rg-lt-14VDW-lt-4/out/239.pdb.gz	6	13	7	12	17	14	14	11	3	10	13	7	3.11002	13.9427	40.777	0.275
/home/second_hdd/sakuma/H6/dir_04p1Rg-lt-14VDW-lt-4/out/23.pdb.gz	6	15	3	15	13	18	15	0	11	7	13	3	3.31558	13.5047	22.3693	0.2799
/home/second_hdd/sakuma/H6/dir_04p1Rg-lt-14VDW-lt-4/out/240.pdb.gz	6	13	18	7	12	14	15	8	3	12	12	2	2.0436	13.5915	15.2651	0.2764
/home/second_hdd/sakuma/H6/dir_04p1Rg-lt-14VDW-lt-4/out/241.pdb.gz	6	13	15	7	16	12	13	9	5	10	12	11	3.9727	13.9799	30.0209	0.2775
/home/second_hdd/sakuma/H6/dir_04p1Rg-lt-14VDW-lt-4/out/242.pdb.gz	6	15	12	15	17	7	13	2	6	3	14	8	1.70243	13.9966	23.342	0.2775
/home/second_hdd/sakuma/H6/dir_04p1Rg-lt-14VDW-lt-4/out/243.pdb.gz	6	13	7	15	17	12	13	11	11	3	12	11	3.8384	13.8132	13.8334	0.2778
/home/second_hdd/sakuma/H6/dir_04p1Rg-lt-14VDW-lt-4/out/244.pdb.gz	6	12	18	17	7	12	12	14	7	3	2	14	3.64783	13.9316	18.119	0.2779
/home/second_hdd/sakuma/H6/dir_04p1Rg-lt-14VDW-lt-4/out/245.pdb.gz	6	15	13	7	16	12	14	2	6	15	14	7	3.23099	13.4423	22.9852	0.2783
/home/second_hdd/sakuma/H6/dir_04p1Rg-lt-14VDW-lt-4/out/246.pdb.gz	6	12	18	13	12	7	14	13	7	13	5	7	2.61681	13.7681	28.9337	0.2765
/home/second_hdd/sakuma/H6/dir_04p1Rg-lt-14VDW-lt-4/out/247.pdb.gz	6	13	12	16	7	15	13	12	15	2	11	12	2.2543	13.8338	19.993	0.275
/home/second_hdd/sakuma/H6/dir_04p1Rg-lt-14VDW-lt-4/out/248.pdb.gz	6	14	7	11	15	15	12	5	5	12	17	13	3.86607	13.9406	17.5168	0.2777
/home/second_hdd/sakuma/H6/dir_04p1Rg-lt-14VDW-lt-4/out/249.pdb.gz	6	11	15	7	11	15	13	16	11	7	16	11	3.64814	13.8179	16.5109	0.2789
/home/second_hdd/sakuma/H6/dir_04p1Rg-lt-14VDW-lt-4/out/24.pdb.gz	6	12	18	3	13	15	14	14	11	9	11	7	2.5032	13.9599	17.1825	0.2737
/home/second_hdd/sakuma/H6/dir_04p1Rg-lt-14VDW-lt-4/out/250.pdb.gz	6	13	11	15	7	17	15	10	8	11	7	3	3.88958	13.9671	37.6599	0.2742
/home/second_hdd/sakuma/H6/dir_04p1Rg-lt-14VDW-lt-4/out/251.pdb.gz	6	13	7	13	13	16	12	11	11	13	6	14	1.01292	13.7229	26.9569	0.2795
/home/second_hdd/sakuma/H6/dir_04p1Rg-lt-14VDW-lt-4/out/252.pdb.gz	6	13	7	13	13	17	13	10	10	2	13	8	3.07162	13.6888	15.0363	0.2776
/home/second_hdd/sakuma/H6/dir_04p1Rg-lt-14VDW-lt-4/out/253.pdb.gz	6	13	7	14	13	14	12	9	11	8	13	13	3.17288	13.975	31.8965	0.2764
/home/second_hdd/sakuma/H6/dir_04p1Rg-lt-14VDW-lt-4/out/254.pdb.gz	6	15	14	13	7	15	15	2	7	11	14	2	1.71409	13.9695	44.5186	0.2764
/home/second_hdd/sakuma/H6/dir_04p1Rg-lt-14VDW-lt-4/out/255.pdb.gz	6	13	14	15	13	7	14	10	11	11	12	7	2.80656	13.6922	19.0764	0.2752
/home/second_hdd/sakuma/H6/dir_04p1Rg-lt-14VDW-lt-4/out/256.pdb.gz	6	13	17	13	14	7	13	8	3	13	6	11	3.69144	13.7343	30.1681	0.2774
/home/second_hdd/sakuma/H6/dir_04p1Rg-lt-14VDW-lt-4/out/257.pdb.gz	6	12	14	14	14	7	14	14	3	13	14	5	1.49355	13.9856	16.5579	0.2754
/home/second_hdd/sakuma/H6/dir_04p1Rg-lt-14VDW-lt-4/out/258.pdb.gz	6	15	7	15	14	14	15	2	15	12	3	2	1.37791	13.9898	25.6524	0.2753
/home/second_hdd/sakuma/H6/dir_04p1Rg-lt-14VDW-lt-4/out/259.pdb.gz	6	15	15	14	15	7	12	3	10	11	3	15	1.54376	13.9799	30.4731	0.2792
/home/second_hdd/sakuma/H6/dir_04p1Rg-lt-14VDW-lt-4/out/25.pdb.gz	6	15	3	14	18	14	12	0	11	8	11	14	3.42424	13.845	22.4793	0.2793
/home/second_hdd/sakuma/H6/dir_04p1Rg-lt-14VDW-lt-4/out/260.pdb.gz	6	13	18	14	15	7	13	10	3	7	3	12	1.03429	13.7408	30.3845	0.2797
/home/second_hdd/sakuma/H6/dir_04p1Rg-lt-14VDW-lt-4/out/261.pdb.gz	6	13	18	13	15	7	13	10	3	8	3	12	2.09176	13.6515	29.6197	0.2791
/home/second_hdd/sakuma/H6/dir_04p1Rg-lt-14VDW-lt-4/out/262.pdb.gz	6	14	16	7	13	13	14	6	6	11	13	6	2.95683	13.7538	15.2325	0.2756
/home/second_hdd/sakuma/H6/dir_04p1Rg-lt-14VDW-lt-4/out/263.pdb.gz	6	13	13	7	14	16	13	10	11	6	12	12	2.55849	13.9348	10.4572	0.2787
/home/second_hdd/sakuma/H6/dir_04p1Rg-lt-14VDW-lt-4/out/264.pdb.gz	6	15	20	8	8	13	13	3	16	5	7	8	2.12247	13.9988	19.6602	0.2765
/home/second_hdd/sakuma/H6/dir_04p1Rg-lt-14VDW-lt-4/out/265.pdb.gz	6	14	8	8	15	14	13	6	16	10	16	11	2.2458	13.7288	39.3566	0.2775
/home/second_hdd/sakuma/H6/dir_04p1Rg-lt-14VDW-lt-4/out/266.pdb.gz	6	14	8	8	19	14	15	7	5	9	13	2	3.36469	13.9622	17.5386	0.2779
/home/second_hdd/sakuma/H6/dir_04p1Rg-lt-14VDW-lt-4/out/267.pdb.gz	6	13	8	8	19	14	15	8	5	9	13	2	1.83951	13.9599	18.1205	0.2793
/home/second_hdd/sakuma/H6/dir_04p1Rg-lt-14VDW-lt-4/out/268.pdb.gz	6	13	8	19	8	13	14	11	17	14	1	7	3.74282	13.7001	17.3635	0.2767
/home/second_hdd/sakuma/H6/dir_04p1Rg-lt-14VDW-lt-4/out/269.pdb.gz	6	13	8	8	14	17	13	12	11	17	9	11	3.41377	13.7639	11.8652	0.2752
/home/second_hdd/sakuma/H6/dir_04p1Rg-lt-14VDW-lt-4/out/26.pdb.gz	6	15	3	19	14	14	15	0	14	12	2	3	1.88593	13.9365	29.0436	0.2773
/home/second_hdd/sakuma/H6/dir_04p1Rg-lt-14VDW-lt-4/out/270.pdb.gz	6	15	9	21	8	10	13	3	9	11	15	8	3.54659	13.8044	36.8971	0.2754
/home/second_hdd/sakuma/H6/dir_04p1Rg-lt-14VDW-lt-4/out/271.pdb.gz	6	14	8	12	9	17	15	6	16	16	6	2	0.240747	13.9591	17.8485	0.2791
/home/second_hdd/sakuma/H6/dir_04p1Rg-lt-14VDW-lt-4/out/272.pdb.gz	6	14	9	8	16	13	12	5	16	15	10	14	3.87498	13.9561	15.7094	0.2756
/home/second_hdd/sakuma/H6/dir_04p1Rg-lt-14VDW-lt-4/out/273.pdb.gz	6	13	20	14	8	9	14	10	12	3	11	5	0.417081	13.6189	7.02946	0.2778
/home/second_hdd/sakuma/H6/dir_04p1Rg-lt-14VDW-lt-4/out/274.pdb.gz	6	15	16	15	9	8	15	3	14	14	5	3	3.94727	13.9934	8.62795	0.2749
/home/second_hdd/sakuma/H6/dir_04p1Rg-lt-14VDW-lt-4/out/275.pdb.gz	6	14	9	17	15	8	15	6	7	13	12	1	3.27419	13.9446	26.9395	0.2749
/home/second_hdd/sakuma/H6/dir_04p1Rg-lt-14VDW-lt-4/out/276.pdb.gz	6	11	15	8	18	9	15	17	13	3	12	2	3.88316	13.9336	16.694	0.2769
/home/second_hdd/sakuma/H6/dir_04p1Rg-lt-14VDW-lt-4/out/277.pdb.gz	6	12	8	9	16	17	13	15	3	13	9	11	3.43894	13.8609	15.9825	0.2765
/home/second_hdd/sakuma/H6/dir_04p1Rg-lt-14VDW-lt-4/out/278.pdb.gz	6	11	16	18	9	8	13	17	12	7	5	11	3.82223	13.7668	18.963	0.2743
/home/second_hdd/sakuma/H6/dir_04p1Rg-lt-14VDW-lt-4/out/279.pdb.gz	6	13	16	19	9	8	14	12	10	6	1	7	1.79258	13.9871	12.522	0.2755
/home/second_hdd/sakuma/H6/dir_04p1Rg-lt-14VDW-lt-4/out/27.pdb.gz	6	13	17	14	3	15	14	11	12	5	13	7	2.74437	13.5406	24.4137	0.2772
/home/second_hdd/sakuma/H6/dir_04p1Rg-lt-14VDW-lt-4/out/280.pdb.gz	6	15	10	20	10	8	12	3	14	11	10	14	2.80157	13.9458	15.1675	0.2761
/home/second_hdd/sakuma/H6/dir_04p1Rg-lt-14VDW-lt-4/out/281.pdb.gz	6	13	21	11	8	10	12	8	11	11	7	15	1.88626	13.9728	17.1825	0.2776
/home/second_hdd/sakuma/H6/dir_04p1Rg-lt-14VDW-lt-4/out/282.pdb.gz	6	13	8	16	10	12	14	8	10	16	13	5	3.58993	13.7583	22.1855	0.2794
/home/second_hdd/sakuma/H6/dir_04p1Rg-lt-14VDW-lt-4/out/283.pdb.gz	6	14	17	10	8	12	14	7	11	16	10	7	1.06829	13.7483	26.095	0.2781
/home/second_hdd/sakuma/H6/dir_04p1Rg-lt-14VDW-lt-4/out/284.pdb.gz	6	13	17	10	8	12	12	8	11	16	10	14	0.845665	13.5735	19.4384	0.2768
/home/second_hdd/sakuma/H6/dir_04p1Rg-lt-14VDW-lt-4/out/285.pdb.gz	6	13	10	13	8	15	11	9	15	16	10	16	2.48287	13.9707	30.103	0.2749
/home/second_hdd/sakuma/H6/dir_04p1Rg-lt-14VDW-lt-4/out/286.pdb.gz	6	12	9	8	20	10	13	13	15	10	13	8	3.10224	13.8738	24.0286	0.2799
/home/second_hdd/sakuma/H6/dir_04p1Rg-lt-14VDW-lt-4/out/287.pdb.gz	6	12	16	9	14	8	14	14	11	16	8	5	2.80862	13.8164	20.9912	0.2738
/home/second_hdd/sakuma/H6/dir_04p1Rg-lt-14VDW-lt-4/out/288.pdb.gz	6	13	8	9	18	14	13	11	12	9	11	8	3.5909	13.7334	24.6541	0.2782
/home/second_hdd/sakuma/H6/dir_04p1Rg-lt-14VDW-lt-4/out/289.pdb.gz	6	15	14	21	8	9	15	3	7	12	3	2	2.23022	13.8319	10.0076	0.2768
/home/second_hdd/sakuma/H6/dir_04p1Rg-lt-14VDW-lt-4/out/28.pdb.gz	6	13	3	15	15	16	13	11	13	15	3	8	3.05657	13.8384	20.2755	0.2754
/home/second_hdd/sakuma/H6/dir_04p1Rg-lt-14VDW-lt-4/out/290.pdb.gz	6	13	8	15	15	9	14	11	17	12	11	5	3.54996	13.748	9.26502	0.2758
/home/second_hdd/sakuma/H6/dir_04p1Rg-lt-14VDW-lt-4/out/291.pdb.gz	6	13	12	19	10	8	12	10	6	14	11	14	2.92815	13.9169	26.4202	0.2792
/home/second_hdd/sakuma/H6/dir_04p1Rg-lt-14VDW-lt-4/out/292.pdb.gz	6	14	16	13	8	10	15	6	13	6	16	2	3.01695	13.9393	17.5766	0.2768
/home/second_hdd/sakuma/H6/dir_04p1Rg-lt-14VDW-lt-4/out/293.pdb.gz	6	13	11	8	18	9	15	11	11	17	14	0	3.81066	13.9553	16.7191	0.2793
/home/second_hdd/sakuma/H6/dir_04p1Rg-lt-14VDW-lt-4/out/294.pdb.gz	6	13	11	8	19	9	15	11	11	17	12	2	3.22176	13.9052	34.5525	0.2755
/home/second_hdd/sakuma/H6/dir_04p1Rg-lt-14VDW-lt-4/out/295.pdb.gz	6	14	9	14	8	16	14	7	10	11	17	5	3.79125	13.7702	10.5528	0.2781
/home/second_hdd/sakuma/H6/dir_04p1Rg-lt-14VDW-lt-4/out/296.pdb.gz	6	15	8	10	11	20	13	2	14	11	7	8	3.8069	13.9546	11.0691	0.2781
/home/second_hdd/sakuma/H6/dir_04p1Rg-lt-14VDW-lt-4/out/297.pdb.gz	6	12	10	15	14	8	15	14	13	11	14	2	3.05622	13.6985	26.7158	0.2749
/home/second_hdd/sakuma/H6/dir_04p1Rg-lt-14VDW-lt-4/out/298.pdb.gz	6	12	15	8	17	10	15	15	13	3	9	3	2.2462	13.9377	19.9515	0.2765
/home/second_hdd/sakuma/H6/dir_04p1Rg-lt-14VDW-lt-4/out/299.pdb.gz	6	13	15	20	10	8	13	8	8	2	3	12	3.23773	13.7355	19.4754	0.2789
/home/second_hdd/sakuma/H6/dir_04p1Rg-lt-14VDW-lt-4/out/29.pdb.gz	6	11	4	18	18	7	12	16	17	8	11	14	2.86142	13.7512	31.9247	0.2798
/home/second_hdd/sakuma/H6/dir_04p1Rg-lt-14VDW-lt-4/out/2.pdb.gz	6	15	1	13	18	18	14	2	9	6	11	7	3.65016	13.9595	12.211	0.276
/home/second_hdd/sakuma/H6/dir_04p1Rg-lt-14VDW-lt-4/out/300.pdb.gz	6	14	8	16	16	10	13	6	16	7	2	11	3.86185	13.9117	30.124	0.2782
/home/second_hdd/sakuma/H6/dir_04p1Rg-lt-14VDW-lt-4/out/301.pdb.gz	6	12	17	16	10	8	12	14	8	2	11	13	0.938889	13.9114	12.7124	0.2796
/home/second_hdd/sakuma/H6/dir_04p1Rg-lt-14VDW-lt-4/out/302.pdb.gz	6	13	8	15	13	11	13	11	13	11	14	11	3.56381	13.9522	8.84968	0.2784
/home/second_hdd/sakuma/H6/dir_04p1Rg-lt-14VDW-lt-4/out/303.pdb.gz	6	13	17	11	8	13	13	12	11	11	12	8	2.61654	13.4882	29.5236	0.2773
/home/second_hdd/sakuma/H6/dir_04p1Rg-lt-14VDW-lt-4/out/304.pdb.gz	6	15	11	18	8	13	14	3	3	11	15	5	3.67473	13.8996	13.234	0.2746
/home/second_hdd/sakuma/H6/dir_04p1Rg-lt-14VDW-lt-4/out/305.pdb.gz	6	12	11	14	14	8	15	15	11	14	14	1	3.14224	13.9305	12.0897	0.2782
/home/second_hdd/sakuma/H6/dir_04p1Rg-lt-14VDW-lt-4/out/306.pdb.gz	6	15	11	15	14	8	12	1	8	11	14	14	3.13221	13.7933	29.1079	0.2785
/home/second_hdd/sakuma/H6/dir_04p1Rg-lt-14VDW-lt-4/out/307.pdb.gz	6	12	15	14	11	8	11	15	10	11	14	17	3.64114	13.6185	24.6283	0.2782
/home/second_hdd/sakuma/H6/dir_04p1Rg-lt-14VDW-lt-4/out/308.pdb.gz	6	15	14	11	8	16	13	2	12	16	3	8	2.53697	13.7533	16.3448	0.2796
/home/second_hdd/sakuma/H6/dir_04p1Rg-lt-14VDW-lt-4/out/309.pdb.gz	6	15	8	11	14	16	13	1	7	11	14	9	2.34266	13.8584	15.26	0.2795
/home/second_hdd/sakuma/H6/dir_04p1Rg-lt-14VDW-lt-4/out/30.pdb.gz	6	13	7	17	4	18	15	11	14	11	17	3	3.58014	13.9308	13.3269	0.2746
/home/second_hdd/sakuma/H6/dir_04p1Rg-lt-14VDW-lt-4/out/310.pdb.gz	6	13	14	11	17	8	12	10	11	7	11	14	2.75589	13.8142	34.6752	0.2761
/home/second_hdd/sakuma/H6/dir_04p1Rg-lt-14VDW-lt-4/out/311.pdb.gz	6	14	11	16	15	8	11	5	8	7	11	17	3.3897	13.9558	11.0751	0.2757
/home/second_hdd/sakuma/H6/dir_04p1Rg-lt-14VDW-lt-4/out/312.pdb.gz	6	14	15	8	18	11	13	7	13	3	3	12	2.69757	13.6925	10.8338	0.2746
/home/second_hdd/sakuma/H6/dir_04p1Rg-lt-14VDW-lt-4/out/313.pdb.gz	6	13	15	10	17	8	15	11	3	14	12	3	2.98646	13.8911	20.1551	0.2762
/home/second_hdd/sakuma/H6/dir_04p1Rg-lt-14VDW-lt-4/out/314.pdb.gz	6	13	11	8	14	17	15	11	11	12	7	3	1.67992	13.9715	27.4832	0.2788
/home/second_hdd/sakuma/H6/dir_04p1Rg-lt-14VDW-lt-4/out/315.pdb.gz	6	13	8	10	15	14	13	11	14	11	15	12	2.88372	13.8384	14.2913	0.2783
/home/second_hdd/sakuma/H6/dir_04p1Rg-lt-14VDW-lt-4/out/316.pdb.gz	6	11	10	8	16	15	15	16	2	9	16	3	3.5735	13.5063	15.6503	0.2781
/home/second_hdd/sakuma/H6/dir_04p1Rg-lt-14VDW-lt-4/out/317.pdb.gz	6	13	14	8	11	16	13	8	12	11	11	8	3.60715	13.5825	24.1945	0.2785
/home/second_hdd/sakuma/H6/dir_04p1Rg-lt-14VDW-lt-4/out/318.pdb.gz	6	13	8	15	15	11	13	11	17	8	3	12	3.46314	13.4177	19.9485	0.2763
/home/second_hdd/sakuma/H6/dir_04p1Rg-lt-14VDW-lt-4/out/319.pdb.gz	6	12	14	8	16	10	15	13	6	10	16	2	3.96674	13.7043	19.6236	0.2741
/home/second_hdd/sakuma/H6/dir_04p1Rg-lt-14VDW-lt-4/out/31.pdb.gz	6	13	8	20	15	4	13	11	17	12	11	12	3.9478	13.7881	20.7056	0.2754
/home/second_hdd/sakuma/H6/dir_04p1Rg-lt-14VDW-lt-4/out/320.pdb.gz	6	12	14	8	16	10	15	14	11	17	7	0	3.06752	13.9772	29.3483	0.2796
/home/second_hdd/sakuma/H6/dir_04p1Rg-lt-14VDW-lt-4/out/321.pdb.gz	6	12	17	11	8	11	13	13	11	11	17	12	3.76236	13.8024	36.0302	0.278
/home/second_hdd/sakuma/H6/dir_04p1Rg-lt-14VDW-lt-4/out/322.pdb.gz	6	13	12	11	8	16	15	8	11	11	17	2	3.9576	13.8469	16.3256	0.2738
/home/second_hdd/sakuma/H6/dir_04p1Rg-lt-14VDW-lt-4/out/323.pdb.gz	6	13	12	11	8	16	13	12	11	11	17	12	3.79736	13.079	28.0614	0.2786
/home/second_hdd/sakuma/H6/dir_04p1Rg-lt-14VDW-lt-4/out/324.pdb.gz	6	15	16	12	11	8	13	3	17	11	11	12	3.83334	13.8854	40.5927	0.2773
/home/second_hdd/sakuma/H6/dir_04p1Rg-lt-14VDW-lt-4/out/325.pdb.gz	6	11	16	12	11	8	13	16	17	11	11	12	3.79937	13.6723	31.0423	0.2771
/home/second_hdd/sakuma/H6/dir_04p1Rg-lt-14VDW-lt-4/out/326.pdb.gz	6	15	8	11	16	12	13	1	12	12	17	11	3.83723	13.5311	31.6033	0.2768
/home/second_hdd/sakuma/H6/dir_04p1Rg-lt-14VDW-lt-4/out/327.pdb.gz	6	14	15	11	8	13	13	7	10	16	11	12	3.68757	13.9949	33.0661	0.2748
/home/second_hdd/sakuma/H6/dir_04p1Rg-lt-14VDW-lt-4/out/328.pdb.gz	6	13	13	11	8	15	12	12	11	11	17	14	3.24716	13.4641	25.871	0.2764
/home/second_hdd/sakuma/H6/dir_04p1Rg-lt-14VDW-lt-4/out/329.pdb.gz	6	12	17	8	11	13	13	15	8	10	10	11	3.74375	13.7758	10.9825	0.2774
/home/second_hdd/sakuma/H6/dir_04p1Rg-lt-14VDW-lt-4/out/32.pdb.gz	6	13	8	20	15	4	15	11	17	12	12	1	3.1047	13.9735	23.3728	0.2754
/home/second_hdd/sakuma/H6/dir_04p1Rg-lt-14VDW-lt-4/out/330.pdb.gz	6	14	15	13	12	8	13	6	3	13	16	11	3.17393	13.9278	35.4757	0.2762
/home/second_hdd/sakuma/H6/dir_04p1Rg-lt-14VDW-lt-4/out/331.pdb.gz	6	14	12	15	13	8	15	5	11	11	13	3	0.74468	13.7053	19.1947	0.2746
/home/second_hdd/sakuma/H6/dir_04p1Rg-lt-14VDW-lt-4/out/332.pdb.gz	6	12	16	13	12	8	13	15	10	11	12	10	3.28205	13.8778	25.8923	0.2795
/home/second_hdd/sakuma/H6/dir_04p1Rg-lt-14VDW-lt-4/out/333.pdb.gz	6	14	13	8	12	17	11	7	5	11	12	17	3.86782	13.8532	19.5113	0.2756
/home/second_hdd/sakuma/H6/dir_04p1Rg-lt-14VDW-lt-4/out/334.pdb.gz	6	14	13	12	18	8	15	7	2	9	12	1	1.62739	13.7558	22.2365	0.2789
/home/second_hdd/sakuma/H6/dir_04p1Rg-lt-14VDW-lt-4/out/335.pdb.gz	6	12	16	12	14	8	15	14	2	9	14	2	3.32511	13.9201	21.0007	0.2761
/home/second_hdd/sakuma/H6/dir_04p1Rg-lt-14VDW-lt-4/out/336.pdb.gz	6	12	16	12	14	8	14	14	2	14	12	5	1.39834	13.8261	24.3338	0.2798
/home/second_hdd/sakuma/H6/dir_04p1Rg-lt-14VDW-lt-4/out/337.pdb.gz	6	12	14	12	16	8	13	14	3	15	8	11	3.36929	13.8307	34.1911	0.2785
/home/second_hdd/sakuma/H6/dir_04p1Rg-lt-14VDW-lt-4/out/338.pdb.gz	6	13	17	12	14	8	13	11	12	3	11	12	3.31381	13.6457	25.8594	0.2764
/home/second_hdd/sakuma/H6/dir_04p1Rg-lt-14VDW-lt-4/out/339.pdb.gz	6	14	12	15	15	8	11	5	7	8	11	17	3.43163	13.7626	11.4343	0.2772
/home/second_hdd/sakuma/H6/dir_04p1Rg-lt-14VDW-lt-4/out/33.pdb.gz	6	12	9	15	4	18	13	14	13	11	17	11	3.19263	13.8965	18.874	0.2794
/home/second_hdd/sakuma/H6/dir_04p1Rg-lt-14VDW-lt-4/out/340.pdb.gz	6	11	16	15	8	12	14	17	12	12	1	7	3.94127	13.7415	29.6204	0.2787
/home/second_hdd/sakuma/H6/dir_04p1Rg-lt-14VDW-lt-4/out/341.pdb.gz	6	12	13	8	13	14	13	13	6	16	10	11	3.56912	13.7585	23.3188	0.2767
/home/second_hdd/sakuma/H6/dir_04p1Rg-lt-14VDW-lt-4/out/342.pdb.gz	6	15	15	13	8	13	15	3	12	12	11	2	0.778666	13.8972	43.1544	0.2766
/home/second_hdd/sakuma/H6/dir_04p1Rg-lt-14VDW-lt-4/out/343.pdb.gz	6	13	13	8	13	16	14	11	13	3	10	7	1.60763	13.9284	15.8032	0.274
/home/second_hdd/sakuma/H6/dir_04p1Rg-lt-14VDW-lt-4/out/344.pdb.gz	6	13	8	14	13	14	13	11	15	3	13	11	0.967628	13.8708	38.276	0.2735
/home/second_hdd/sakuma/H6/dir_04p1Rg-lt-14VDW-lt-4/out/345.pdb.gz	6	12	15	8	13	14	14	14	13	11	2	7	3.85242	13.9779	24.4367	0.2776
/home/second_hdd/sakuma/H6/dir_04p1Rg-lt-14VDW-lt-4/out/346.pdb.gz	6	13	8	13	14	16	12	12	11	2	12	14	3.64949	13.9156	13.3822	0.2734
/home/second_hdd/sakuma/H6/dir_04p1Rg-lt-14VDW-lt-4/out/347.pdb.gz	6	15	14	16	8	13	13	2	12	12	3	10	3.00074	13.7864	7.03321	0.2739
/home/second_hdd/sakuma/H6/dir_04p1Rg-lt-14VDW-lt-4/out/348.pdb.gz	6	12	13	8	14	18	13	13	5	3	7	11	1.17066	13.8681	17.0498	0.2795
/home/second_hdd/sakuma/H6/dir_04p1Rg-lt-14VDW-lt-4/out/349.pdb.gz	6	15	8	15	13	15	13	0	8	3	10	8	3.87693	13.4557	22.4751	0.2779
/home/second_hdd/sakuma/H6/dir_04p1Rg-lt-14VDW-lt-4/out/34.pdb.gz	6	13	10	21	4	12	14	11	8	11	17	7	3.16947	13.6075	25.7333	0.2737
/home/second_hdd/sakuma/H6/dir_04p1Rg-lt-14VDW-lt-4/out/350.pdb.gz	6	13	8	15	16	13	13	9	5	12	3	8	3.79495	13.8143	22.4466	0.2756
/home/second_hdd/sakuma/H6/dir_04p1Rg-lt-14VDW-lt-4/out/351.pdb.gz	6	14	12	17	12	8	15	7	13	2	13	3	3.14328	13.4787	22.1679	0.2747
/home/second_hdd/sakuma/H6/dir_04p1Rg-lt-14VDW-lt-4/out/352.pdb.gz	6	12	15	12	8	15	12	14	13	3	10	14	2.48121	13.7877	24.3068	0.2747
/home/second_hdd/sakuma/H6/dir_04p1Rg-lt-14VDW-lt-4/out/353.pdb.gz	6	13	8	16	13	12	12	12	17	12	2	13	3.55108	13.8182	40.2519	0.2799
/home/second_hdd/sakuma/H6/dir_04p1Rg-lt-14VDW-lt-4/out/354.pdb.gz	6	12	15	14	8	13	13	13	11	14	2	11	2.90065	13.9304	27.1578	0.2759
/home/second_hdd/sakuma/H6/dir_04p1Rg-lt-14VDW-lt-4/out/355.pdb.gz	6	13	13	8	12	15	14	11	5	11	17	7	3.96601	13.9546	14.4039	0.2797
/home/second_hdd/sakuma/H6/dir_04p1Rg-lt-14VDW-lt-4/out/356.pdb.gz	6	13	16	12	13	8	13	12	17	12	2	9	3.84193	13.9078	26.8766	0.2764
/home/second_hdd/sakuma/H6/dir_04p1Rg-lt-14VDW-lt-4/out/357.pdb.gz	6	13	18	14	9	9	15	10	3	7	16	2	3.63454	13.965	12.5451	0.2789
/home/second_hdd/sakuma/H6/dir_04p1Rg-lt-14VDW-lt-4/out/358.pdb.gz	6	13	16	9	9	15	13	12	16	2	12	11	3.38785	13.9492	11.3937	0.277
/home/second_hdd/sakuma/H6/dir_04p1Rg-lt-14VDW-lt-4/out/359.pdb.gz	6	13	10	15	9	14	13	10	15	11	9	12	3.73521	13.8168	15.5167	0.2776
/home/second_hdd/sakuma/H6/dir_04p1Rg-lt-14VDW-lt-4/out/35.pdb.gz	6	14	4	15	18	10	15	5	14	13	11	2	3.98238	13.5404	18.436	0.2776
/home/second_hdd/sakuma/H6/dir_04p1Rg-lt-14VDW-lt-4/out/360.pdb.gz	6	15	9	15	16	10	14	1	14	6	6	7	1.3773	13.9838	32.3119	0.274
/home/second_hdd/sakuma/H6/dir_04p1Rg-lt-14VDW-lt-4/out/361.pdb.gz	6	12	19	9	9	15	13	13	3	6	8	11	2.71195	13.9734	19.0144	0.277
/home/second_hdd/sakuma/H6/dir_04p1Rg-lt-14VDW-lt-4/out/362.pdb.gz	6	15	11	18	10	9	13	3	12	14	11	12	3.51566	13.5177	30.2133	0.2764
/home/second_hdd/sakuma/H6/dir_04p1Rg-lt-14VDW-lt-4/out/363.pdb.gz	6	15	12	17	10	9	13	2	10	14	11	12	3.92342	13.9885	27.0726	0.277
/home/second_hdd/sakuma/H6/dir_04p1Rg-lt-14VDW-lt-4/out/364.pdb.gz	6	15	9	10	14	17	15	3	6	13	7	3	3.655	13.9715	32.5857	0.2775
/home/second_hdd/sakuma/H6/dir_04p1Rg-lt-14VDW-lt-4/out/365.pdb.gz	6	14	15	10	9	12	13	7	11	16	13	10	3.5423	13.7257	34.1357	0.274
/home/second_hdd/sakuma/H6/dir_04p1Rg-lt-14VDW-lt-4/out/366.pdb.gz	6	13	10	9	16	13	15	11	16	13	3	2	3.91579	13.952	30.7941	0.2773
/home/second_hdd/sakuma/H6/dir_04p1Rg-lt-14VDW-lt-4/out/367.pdb.gz	6	13	12	11	16	9	13	12	11	11	14	9	1.24851	13.9963	14.9673	0.2765
/home/second_hdd/sakuma/H6/dir_04p1Rg-lt-14VDW-lt-4/out/368.pdb.gz	6	15	17	12	11	9	14	3	12	11	11	6	2.71435	13.6981	14.5841	0.2768
/home/second_hdd/sakuma/H6/dir_04p1Rg-lt-14VDW-lt-4/out/369.pdb.gz	6	15	18	11	9	12	13	3	3	15	8	11	1.87251	13.4438	23.8358	0.2775
/home/second_hdd/sakuma/H6/dir_04p1Rg-lt-14VDW-lt-4/out/36.pdb.gz	6	14	10	4	16	18	13	5	13	11	12	12	3.32888	13.7341	22.6444	0.2787
/home/second_hdd/sakuma/H6/dir_04p1Rg-lt-14VDW-lt-4/out/370.pdb.gz	6	12	18	11	12	9	13	13	11	11	7	10	0.660558	13.7301	31.6431	0.2763
/home/second_hdd/sakuma/H6/dir_04p1Rg-lt-14VDW-lt-4/out/371.pdb.gz	6	14	11	13	13	9	11	6	10	13	16	16	0.357395	13.7993	9.32129	0.2765
/home/second_hdd/sakuma/H6/dir_04p1Rg-lt-14VDW-lt-4/out/372.pdb.gz	6	13	13	13	9	11	14	10	13	16	10	5	0.519699	13.8702	15.7738	0.2793
/home/second_hdd/sakuma/H6/dir_04p1Rg-lt-14VDW-lt-4/out/373.pdb.gz	6	13	11	17	13	9	15	8	3	8	13	0	1.33466	13.9745	18.2954	0.2773
/home/second_hdd/sakuma/H6/dir_04p1Rg-lt-14VDW-lt-4/out/374.pdb.gz	6	13	11	9	17	13	11	10	15	8	3	16	3.56015	13.9667	13.8103	0.2741
/home/second_hdd/sakuma/H6/dir_04p1Rg-lt-14VDW-lt-4/out/375.pdb.gz	6	13	11	9	17	13	14	10	15	10	3	5	3.93623	13.9588	6.39176	0.2743
/home/second_hdd/sakuma/H6/dir_04p1Rg-lt-14VDW-lt-4/out/376.pdb.gz	6	12	11	9	17	13	14	14	15	10	3	7	2.38789	13.7359	30.041	0.2766
/home/second_hdd/sakuma/H6/dir_04p1Rg-lt-14VDW-lt-4/out/377.pdb.gz	6	11	11	13	18	9	14	17	2	14	7	5	3.85567	13.8745	12.4515	0.2771
/home/second_hdd/sakuma/H6/dir_04p1Rg-lt-14VDW-lt-4/out/378.pdb.gz	6	13	9	18	13	11	14	8	10	3	8	5	3.47126	13.7278	17.9395	0.278
/home/second_hdd/sakuma/H6/dir_04p1Rg-lt-14VDW-lt-4/out/379.pdb.gz	6	12	9	11	15	14	14	15	16	12	3	7	1.71053	13.728	31.8655	0.2785
/home/second_hdd/sakuma/H6/dir_04p1Rg-lt-14VDW-lt-4/out/37.pdb.gz	6	12	17	4	17	11	13	14	11	12	11	11	3.76076	13.8031	31.0738	0.2775
/home/second_hdd/sakuma/H6/dir_04p1Rg-lt-14VDW-lt-4/out/380.pdb.gz	6	14	9	11	14	16	15	5	8	3	14	2	1.07111	13.9079	16.4299	0.2737
/home/second_hdd/sakuma/H6/dir_04p1Rg-lt-14VDW-lt-4/out/381.pdb.gz	6	14	9	14	11	16	15	7	10	11	7	2	0.713794	13.8562	21.5774	0.2793
/home/second_hdd/sakuma/H6/dir_04p1Rg-lt-14VDW-lt-4/out/382.pdb.gz	6	13	17	14	11	9	11	10	3	2	16	16	1.86324	13.8283	8.73684	0.2734
/home/second_hdd/sakuma/H6/dir_04p1Rg-lt-14VDW-lt-4/out/383.pdb.gz	6	15	17	9	11	14	14	3	14	6	3	7	0.728301	13.9169	22.9201	0.2799
/home/second_hdd/sakuma/H6/dir_04p1Rg-lt-14VDW-lt-4/out/384.pdb.gz	6	14	9	18	14	11	14	7	10	3	7	5	0.953613	13.8754	18.6344	0.2788
/home/second_hdd/sakuma/H6/dir_04p1Rg-lt-14VDW-lt-4/out/385.pdb.gz	6	13	9	18	14	11	14	8	10	3	7	5	2.31007	13.81	18.3809	0.2744
/home/second_hdd/sakuma/H6/dir_04p1Rg-lt-14VDW-lt-4/out/386.pdb.gz	6	14	11	14	18	9	14	7	3	7	11	5	0.874261	13.8166	8.76981	0.2767
/home/second_hdd/sakuma/H6/dir_04p1Rg-lt-14VDW-lt-4/out/387.pdb.gz	6	12	15	15	9	11	15	13	12	11	5	2	1.20299	13.9965	12.4449	0.2795
/home/second_hdd/sakuma/H6/dir_04p1Rg-lt-14VDW-lt-4/out/388.pdb.gz	6	13	16	17	11	9	15	10	7	6	3	0	3.02766	13.9644	33.2542	0.2761
/home/second_hdd/sakuma/H6/dir_04p1Rg-lt-14VDW-lt-4/out/389.pdb.gz	6	14	16	11	13	9	11	7	16	11	2	16	2.01008	13.5734	22.5581	0.2764
/home/second_hdd/sakuma/H6/dir_04p1Rg-lt-14VDW-lt-4/out/38.pdb.gz	6	13	11	21	4	12	14	11	7	11	17	7	2.08851	13.8345	25.4055	0.2752
/home/second_hdd/sakuma/H6/dir_04p1Rg-lt-14VDW-lt-4/out/390.pdb.gz	6	15	14	9	11	14	12	3	7	16	11	14	3.81057	13.7352	23.4819	0.2787
/home/second_hdd/sakuma/H6/dir_04p1Rg-lt-14VDW-lt-4/out/391.pdb.gz	6	12	19	9	10	15	15	13	3	6	7	3	3.26529	13.9633	18.9723	0.2753
/home/second_hdd/sakuma/H6/dir_04p1Rg-lt-14VDW-lt-4/out/392.pdb.gz	6	12	14	9	11	15	13	15	11	10	8	11	3.81752	13.8835	14.1253	0.2787
/home/second_hdd/sakuma/H6/dir_04p1Rg-lt-14VDW-lt-4/out/393.pdb.gz	6	13	9	16	14	11	12	11	17	3	7	14	3.93382	13.8065	29.3705	0.2738
/home/second_hdd/sakuma/H6/dir_04p1Rg-lt-14VDW-lt-4/out/394.pdb.gz	6	12	9	18	11	14	15	13	13	3	3	2	2.94286	13.7756	26.1697	0.2778
/home/second_hdd/sakuma/H6/dir_04p1Rg-lt-14VDW-lt-4/out/395.pdb.gz	6	13	16	9	11	11	15	12	17	11	11	3	3.80051	13.9555	32.354	0.2771
/home/second_hdd/sakuma/H6/dir_04p1Rg-lt-14VDW-lt-4/out/396.pdb.gz	6	15	15	9	11	13	13	3	12	9	15	10	3.89054	13.6592	34.0703	0.277
/home/second_hdd/sakuma/H6/dir_04p1Rg-lt-14VDW-lt-4/out/397.pdb.gz	6	15	15	9	11	13	11	3	12	9	15	16	3.81259	13.7056	30.2807	0.2778
/home/second_hdd/sakuma/H6/dir_04p1Rg-lt-14VDW-lt-4/out/398.pdb.gz	6	13	15	9	11	13	11	11	12	9	15	16	3.84588	13.8381	26.8426	0.2793
/home/second_hdd/sakuma/H6/dir_04p1Rg-lt-14VDW-lt-4/out/399.pdb.gz	6	13	13	15	12	9	14	10	11	7	14	5	1.66098	13.9914	35.5411	0.2793
/home/second_hdd/sakuma/H6/dir_04p1Rg-lt-14VDW-lt-4/out/39.pdb.gz	6	13	11	4	19	13	11	8	11	17	12	16	2.90424	13.8131	28.5249	0.2792
/home/second_hdd/sakuma/H6/dir_04p1Rg-lt-14VDW-lt-4/out/3.pdb.gz	6	13	14	1	14	21	13	8	13	1	12	11	0.720555	13.9466	19.8229	0.2736
/home/second_hdd/sakuma/H6/dir_04p1Rg-lt-14VDW-lt-4/out/400.pdb.gz	6	15	17	13	9	12	13	2	12	2	12	11	2.26119	13.9336	21.9498	0.2798
/home/second_hdd/sakuma/H6/dir_04p1Rg-lt-14VDW-lt-4/out/401.pdb.gz	6	14	9	13	12	18	13	7	10	2	6	12	0.539796	13.7393	23.6486	0.2789
/home/second_hdd/sakuma/H6/dir_04p1Rg-lt-14VDW-lt-4/out/402.pdb.gz	6	13	9	13	12	18	13	8	10	2	6	12	1.89625	13.6687	22.431	0.2757
[truncated: 378,870 more rows]
