# Supplementary material for: Design of complicated all-α protein structures
Source: Nat Struct Mol Biol. 2024 Jan 4;31(2):275–82. doi: 10.1038/s41594-023-01147-9 (PMC11377298; doi:10.1038/s41594-023-01147-9)
Supplement: Supplementary file 8 — Statistical source data. [file 41594_2023_1147_MOESM8_ESM.zip]

Archive with 45 entries (44 files):
- ED_Fig1/
- ED_Fig1/6xwi.pdb
- __MACOSX/ED_Fig1/._6xwi.pdb
- ED_Fig1/5uoi.pdb
- __MACOSX/ED_Fig1/._5uoi.pdb
- ED_Fig1/5tgw.pdb
- __MACOSX/ED_Fig1/._5tgw.pdb
- ED_Fig1/2n8w.pdb
- __MACOSX/ED_Fig1/._2n8w.pdb
- ED_Fig1/4uos.pdb
- __MACOSX/ED_Fig1/._4uos.pdb
- ED_Fig1/pdb6dg5.ent
- __MACOSX/ED_Fig1/._pdb6dg5.ent
- ED_Fig1/2nd2.pdb
- __MACOSX/ED_Fig1/._2nd2.pdb
- ED_Fig1/pdb5vjs.ent
- __MACOSX/ED_Fig1/._pdb5vjs.ent
- ED_Fig1/6dlc.pdb
- __MACOSX/ED_Fig1/._6dlc.pdb
- ED_Fig1/5e6g.pdb
- __MACOSX/ED_Fig1/._5e6g.pdb
- ED_Fig1/6h5h.pdb
- __MACOSX/ED_Fig1/._6h5h.pdb
- ED_Fig1/4tql.pdb
- __MACOSX/ED_Fig1/._4tql.pdb
- ED_Fig1/2lse.pdb
- __MACOSX/ED_Fig1/._2lse.pdb
- ED_Fig1/5j0l.pdb
- __MACOSX/ED_Fig1/._5j0l.pdb
- ED_Fig1/6ds9.pdb
- __MACOSX/ED_Fig1/._6ds9.pdb
- ED_Fig1/1p68.pdb
- __MACOSX/ED_Fig1/._1p68.pdb
- ED_Fig1/2a3d.pdb
- __MACOSX/ED_Fig1/._2a3d.pdb
- ED_Fig1/1lq7.pdb
- __MACOSX/ED_Fig1/._1lq7.pdb
- ED_Fig1/5od1.pdb
- __MACOSX/ED_Fig1/._5od1.pdb
- ED_Fig1/2hz8.pdb
- __MACOSX/ED_Fig1/._2hz8.pdb
- ED_Fig1/2jua.pdb
- __MACOSX/ED_Fig1/._2jua.pdb
- ED_Fig1/2n8i.pdb
- __MACOSX/ED_Fig1/._2n8i.pdb
