# Supplementary material for: Design of complicated all-α protein structures
Source: Nat Struct Mol Biol. 2024 Jan 4;31(2):275–82. doi: 10.1038/s41594-023-01147-9 (PMC11377298; doi:10.1038/s41594-023-01147-9)
Supplement: Supplementary file 8 — Statistical source data. [file 41594_2023_1147_MOESM8_ESM.zip › ED_Fig1/6xwi.pdb]

HEADER    DE NOVO PROTEIN                         23-JAN-20   6XWI              
TITLE     SOLUTION NMR STRUCTURE OF THE S0_2.126 DESIGNED PROTEIN               
COMPND    MOL_ID: 1;                                                            
COMPND   2 MOLECULE: S0_2.126;                                                  
COMPND   3 CHAIN: A;                                                            
COMPND   4 ENGINEERED: YES                                                      
SOURCE    MOL_ID: 1;                                                            
SOURCE   2 ORGANISM_SCIENTIFIC: SYNTHETIC CONSTRUCT;                            
SOURCE   3 ORGANISM_TAXID: 32630;                                               
SOURCE   4 EXPRESSION_SYSTEM: ESCHERICHIA COLI;                                 
SOURCE   5 EXPRESSION_SYSTEM_TAXID: 562                                         
KEYWDS    DESIGNED PROTEIN, DE NOVO PROTEIN                                     
EXPDTA    SOLUTION NMR                                                          
NUMMDL    20                                                                    
AUTHOR    L.A.ABRIATA                                                           
REVDAT   3   27-MAY-20 6XWI    1       JRNL                                     
REVDAT   2   06-MAY-20 6XWI    1       JRNL                                     
REVDAT   1   15-APR-20 6XWI    0                                                
JRNL        AUTH   F.SESTERHENN,C.YANG,J.BONET,J.T.CRAMER,X.WEN,Y.WANG,         
JRNL        AUTH 2 C.I.CHIANG,L.A.ABRIATA,I.KUCHARSKA,G.CASTORO,S.S.VOLLERS,    
JRNL        AUTH 3 M.GALLOUX,E.DHEILLY,S.ROSSET,P.CORTHESY,S.GEORGEON,          
JRNL        AUTH 4 M.VILLARD,C.A.RICHARD,D.DESCAMPS,T.DELGADO,E.ORICCHIO,       
JRNL        AUTH 5 M.A.RAMEIX-WELTI,V.MAS,S.ERVIN,J.F.ELEOUET,S.RIFFAULT,       
JRNL        AUTH 6 J.T.BATES,J.P.JULIEN,Y.LI,T.JARDETZKY,T.KREY,B.E.CORREIA     
JRNL        TITL   DE NOVO PROTEIN DESIGN ENABLES THE PRECISE INDUCTION OF      
JRNL        TITL 2 RSV-NEUTRALIZING ANTIBODIES.                                 
JRNL        REF    SCIENCE                       V. 368       2020              
JRNL        REFN                   ESSN 1095-9203                               
JRNL        PMID   32409444                                                     
JRNL        DOI    10.1126/SCIENCE.AAY5051                                      
REMARK   2                                                                      
REMARK   2 RESOLUTION. NOT APPLICABLE.                                          
REMARK   3                                                                      
REMARK   3 REFINEMENT.                                                          
REMARK   3   PROGRAM     : CYANA                                                
REMARK   3   AUTHORS     : GUNTERT, MUMENTHALER AND WUTHRICH                    
REMARK   3                                                                      
REMARK   3  OTHER REFINEMENT REMARKS: NULL                                      
REMARK   4                                                                      
REMARK   4 6XWI COMPLIES WITH FORMAT V. 3.30, 13-JUL-11                         
REMARK 100                                                                      
REMARK 100 THIS ENTRY HAS BEEN PROCESSED BY PDBE ON 23-JAN-20.                  
REMARK 100 THE DEPOSITION ID IS D_1292106273.                                   
REMARK 210                                                                      
REMARK 210 EXPERIMENTAL DETAILS                                                 
REMARK 210  EXPERIMENT TYPE                : NMR                                
REMARK 210  TEMPERATURE           (KELVIN) : 298                                
REMARK 210  PH                             : 7                                  
REMARK 210  IONIC STRENGTH                 : 20                                 
REMARK 210  PRESSURE                       : 1 ATM                              
REMARK 210  SAMPLE CONTENTS                : 500 UM PROTEIN 3HB_126543, 20 MM   
REMARK 210                                   SODIUM PHOSPHATE, 90% H2O/10%      
REMARK 210                                   D2O; 500 UM [U-99% 15N] PROTEIN    
REMARK 210                                   3HB_126543, 20 MM SODIUM           
REMARK 210                                   PHOSPHATE, 90% H2O/10% D2O; 400    
REMARK 210                                   UM [U-99% 13C; U-99% 15N]          
REMARK 210                                   PROTEIN 3HB_126543, 20 MM SODIUM   
REMARK 210                                   PHOSPHATE, 90% H2O/10% D2O; 500    
REMARK 210                                   UM PROTEIN 3HB_126543, 20 MM       
REMARK 210                                   SODIUM PHOSPHATE, 100% D2O         
REMARK 210                                                                      
REMARK 210  NMR EXPERIMENTS CONDUCTED      : 3D HNCO; 3D HNCA; 3D CBCA(CO)NH;   
REMARK 210                                   3D HNCACB; 3D HN(CO)CA; 3D HN(CA)  
REMARK 210                                   CO; 2D 1H-15N HSQC; 3D 1H-15N      
REMARK 210                                   NOESY; 3D 1H-15N TOCSY; 3D HNHA;   
REMARK 210                                   3D HCCH-TOCSY; 2D 1H-13C HSQC      
REMARK 210                                   ALIPHATIC; 2D 1H-1H NOESY; 2D 1H-  
REMARK 210                                   1H TOCSY                           
REMARK 210  SPECTROMETER FIELD STRENGTH    : 800 MHZ                            
REMARK 210  SPECTROMETER MODEL             : AVANCE II                          
REMARK 210  SPECTROMETER MANUFACTURER      : BRUKER                             
REMARK 210                                                                      
REMARK 210  STRUCTURE DETERMINATION.                                            
REMARK 210   SOFTWARE USED                 : CARA, UNIO, TOPSPIN                
REMARK 210   METHOD USED                   : TORSION ANGLE DYNAMICS             
REMARK 210                                                                      
REMARK 210 CONFORMERS, NUMBER CALCULATED   : 80                                 
REMARK 210 CONFORMERS, NUMBER SUBMITTED    : 20                                 
REMARK 210 CONFORMERS, SELECTION CRITERIA  : TARGET FUNCTION                    
REMARK 210                                                                      
REMARK 210 BEST REPRESENTATIVE CONFORMER IN THIS ENSEMBLE : 1                   
REMARK 210                                                                      
REMARK 210 REMARK: NULL                                                         
REMARK 215                                                                      
REMARK 215 NMR STUDY                                                            
REMARK 215 THE COORDINATES IN THIS ENTRY WERE GENERATED FROM SOLUTION           
REMARK 215 NMR DATA.  PROTEIN DATA BANK CONVENTIONS REQUIRE THAT                
REMARK 215 CRYST1 AND SCALE RECORDS BE INCLUDED, BUT THE VALUES ON              
REMARK 215 THESE RECORDS ARE MEANINGLESS.                                       
REMARK 300                                                                      
REMARK 300 BIOMOLECULE: 1                                                       
REMARK 300 SEE REMARK 350 FOR THE AUTHOR PROVIDED AND/OR PROGRAM                
REMARK 300 GENERATED ASSEMBLY INFORMATION FOR THE STRUCTURE IN                  
REMARK 300 THIS ENTRY. THE REMARK MAY ALSO PROVIDE INFORMATION ON               
REMARK 300 BURIED SURFACE AREA.                                                 
REMARK 350                                                                      
REMARK 350 COORDINATES FOR A COMPLETE MULTIMER REPRESENTING THE KNOWN           
REMARK 350 BIOLOGICALLY SIGNIFICANT OLIGOMERIZATION STATE OF THE                
REMARK 350 MOLECULE CAN BE GENERATED BY APPLYING BIOMT TRANSFORMATIONS          
REMARK 350 GIVEN BELOW.  BOTH NON-CRYSTALLOGRAPHIC AND                          
REMARK 350 CRYSTALLOGRAPHIC OPERATIONS ARE GIVEN.                               
REMARK 350                                                                      
REMARK 350 BIOMOLECULE: 1                                                       
REMARK 350 AUTHOR DETERMINED BIOLOGICAL UNIT: MONOMERIC                         
REMARK 350 SOFTWARE DETERMINED QUATERNARY STRUCTURE: MONOMERIC                  
REMARK 350 SOFTWARE USED: PISA                                                  
REMARK 350 TOTAL BURIED SURFACE AREA: 0 ANGSTROM**2                             
REMARK 350 SURFACE AREA OF THE COMPLEX: 4760 ANGSTROM**2                        
REMARK 350 CHANGE IN SOLVENT FREE ENERGY: 0.0 KCAL/MOL                          
REMARK 350 APPLY THE FOLLOWING TO CHAINS: A                                     
REMARK 350   BIOMT1   1  1.000000  0.000000  0.000000        0.00000            
REMARK 350   BIOMT2   1  0.000000  1.000000  0.000000        0.00000            
REMARK 350   BIOMT3   1  0.000000  0.000000  1.000000        0.00000            
REMARK 465                                                                      
REMARK 465 MISSING RESIDUES                                                     
REMARK 465 THE FOLLOWING RESIDUES WERE NOT LOCATED IN THE                       
REMARK 465 EXPERIMENT. (RES=RESIDUE NAME; C=CHAIN IDENTIFIER;                   
REMARK 465 SSSEQ=SEQUENCE NUMBER; I=INSERTION CODE.)                            
REMARK 465   MODELS 1-20                                                        
REMARK 465     RES C SSSEQI                                                     
REMARK 465     HIS A    67                                                      
REMARK 465     HIS A    68                                                      
REMARK 465     HIS A    69                                                      
REMARK 465     HIS A    70                                                      
REMARK 465     HIS A    71                                                      
REMARK 500                                                                      
REMARK 500 GEOMETRY AND STEREOCHEMISTRY                                         
REMARK 500 SUBTOPIC: TORSION ANGLES                                             
REMARK 500                                                                      
REMARK 500 TORSION ANGLES OUTSIDE THE EXPECTED RAMACHANDRAN REGIONS:            
REMARK 500 (M=MODEL NUMBER; RES=RESIDUE NAME; C=CHAIN IDENTIFIER;               
REMARK 500 SSEQ=SEQUENCE NUMBER; I=INSERTION CODE).                             
REMARK 500                                                                      
REMARK 500 STANDARD TABLE:                                                      
REMARK 500 FORMAT:(10X,I3,1X,A3,1X,A1,I4,A1,4X,F7.2,3X,F7.2)                    
REMARK 500                                                                      
REMARK 500 EXPECTED VALUES: GJ KLEYWEGT AND TA JONES (1996). PHI/PSI-           
REMARK 500 CHOLOGY: RAMACHANDRAN REVISITED. STRUCTURE 4, 1395 - 1400            
REMARK 500                                                                      
REMARK 500  M RES CSSEQI        PSI       PHI                                   
REMARK 500  1 CYS A  24       92.20    168.54                                   
REMARK 500  1 SER A  25     -166.03    -79.49                                   
REMARK 500  1 LEU A  54       35.74    -77.79                                   
REMARK 500  1 GLU A  56       59.20   -111.17                                   
REMARK 500  1 LEU A  64       39.91   -174.40                                   
REMARK 500  2 CYS A  24       92.49    168.60                                   
REMARK 500  2 SER A  25     -165.01    -78.59                                   
REMARK 500  2 LEU A  54       35.97    -77.76                                   
REMARK 500  2 GLU A  56       59.60   -111.08                                   
REMARK 500  2 CYS A  59      106.17    -45.71                                   
REMARK 500  2 TRP A  63     -179.71   -171.77                                   
REMARK 500  3 CYS A  24       91.32    168.59                                   
REMARK 500  3 LEU A  54       35.59    -78.53                                   
REMARK 500  3 GLU A  56       59.07   -112.46                                   
REMARK 500  3 LYS A  58       51.42   -117.57                                   
REMARK 500  4 CYS A  24       91.67    168.74                                   
REMARK 500  4 SER A  25     -164.92    -79.34                                   
REMARK 500  4 LEU A  54       37.15    -77.98                                   
REMARK 500  4 GLU A  56       59.31   -111.09                                   
REMARK 500  4 CYS A  59      105.24    -48.01                                   
REMARK 500  4 GLU A  65     -169.93   -119.09                                   
REMARK 500  5 CYS A  24       91.39    168.67                                   
REMARK 500  5 LEU A  54       36.65    -78.47                                   
REMARK 500  5 GLU A  56       58.18   -113.61                                   
REMARK 500  5 LYS A  58       50.81   -119.63                                   
REMARK 500  5 LEU A  64       90.60   -160.87                                   
REMARK 500  6 CYS A   4       36.09   -150.86                                   
REMARK 500  6 CYS A  24       92.54    168.08                                   
REMARK 500  6 LEU A  54       36.82    -79.80                                   
REMARK 500  6 GLU A  56       58.25   -111.94                                   
REMARK 500  6 LEU A  64       90.01   -178.33                                   
REMARK 500  7 CYS A  24       95.81    168.44                                   
REMARK 500  7 SER A  25     -166.05    -78.32                                   
REMARK 500  7 LEU A  54       36.32    -78.15                                   
REMARK 500  7 GLU A  56       57.79   -112.28                                   
REMARK 500  7 SER A  62      121.19   -179.46                                   
REMARK 500  8 CYS A  24       94.06    168.37                                   
REMARK 500  8 SER A  25     -165.99    -78.33                                   
REMARK 500  8 LEU A  54       37.48    -78.50                                   
REMARK 500  8 GLU A  56       58.02   -112.42                                   
REMARK 500  8 SER A  62      124.10   -179.75                                   
REMARK 500  9 CYS A  24       97.57    168.39                                   
REMARK 500  9 SER A  25     -166.26    -78.01                                   
REMARK 500  9 LEU A  54       36.75    -77.64                                   
REMARK 500  9 GLU A  56       58.60   -111.50                                   
REMARK 500  9 LEU A  64       40.24    -99.96                                   
REMARK 500 10 CYS A  24       96.57    168.36                                   
REMARK 500 10 SER A  25     -166.26    -77.72                                   
REMARK 500 10 LEU A  54       36.29    -77.59                                   
REMARK 500 10 GLU A  56       58.11   -112.34                                   
REMARK 500                                                                      
REMARK 500 THIS ENTRY HAS     101 RAMACHANDRAN OUTLIERS.                        
REMARK 500                                                                      
REMARK 500 REMARK: NULL                                                         
REMARK 900                                                                      
REMARK 900 RELATED ENTRIES                                                      
REMARK 900 RELATED ID: 34481   RELATED DB: BMRB                                 
REMARK 900 SOLUTION NMR STRUCTURE OF THE S0_2.126 DESIGNED PROTEIN              
DBREF  6XWI A    1    71  PDB    6XWI     6XWI             1     71             
SEQRES   1 A   71  ALA SER PRO CYS ASP LYS GLN LYS ASN TYR ILE ASP LYS          
SEQRES   2 A   71  GLN LEU LEU PRO ILE VAL ASN LYS ALA GLY CYS SER ARG          
SEQRES   3 A   71  PRO GLU GLU VAL GLU GLU ARG ILE ARG ARG ALA LEU LYS          
SEQRES   4 A   71  LYS MET GLY ASP THR SER CYS PHE ASP GLU ILE LEU LYS          
SEQRES   5 A   71  GLY LEU LYS GLU ILE LYS CYS GLY GLY SER TRP LEU GLU          
SEQRES   6 A   71  HIS HIS HIS HIS HIS HIS                                      
HELIX    1 AA1 CYS A    4  GLY A   23  1                                  20    
HELIX    2 AA2 ARG A   26  LYS A   39  1                                  14    
HELIX    3 AA3 ASP A   43  LEU A   54  1                                  12    
SSBOND   1 CYS A    4    CYS A   46                          1555   1555  2.11  
SSBOND   2 CYS A   24    CYS A   59                          1555   1555  1.86  
CRYST1    1.000    1.000    1.000  90.00  90.00  90.00 P 1           1          
ORIGX1      1.000000  0.000000  0.000000        0.00000                         
ORIGX2      0.000000  1.000000  0.000000        0.00000                         
ORIGX3      0.000000  0.000000  1.000000        0.00000                         
SCALE1      1.000000  0.000000  0.000000        0.00000                         
SCALE2      0.000000  1.000000  0.000000        0.00000                         
SCALE3      0.000000  0.000000  1.000000        0.00000                         
MODEL        1                                                                  
ATOM      1  N   ALA A   1       1.329   0.000   0.000  1.00  0.00           N  
ATOM      2  CA  ALA A   1       2.093  -0.001  -1.241  1.00 71.14           C  
ATOM      3  C   ALA A   1       3.523   0.474  -1.007  1.00 32.25           C  
ATOM      4  O   ALA A   1       3.953   0.637   0.135  1.00  1.11           O  
ATOM      5  CB  ALA A   1       1.409   0.872  -2.283  1.00 11.33           C  
ATOM      6  H1  ALA A   1       1.807  -0.001   0.855  1.00 11.33           H  
ATOM      7  HA  ALA A   1       2.118  -1.014  -1.617  1.00 72.01           H  
ATOM      8  HB1 ALA A   1       2.023   1.738  -2.485  1.00 22.12           H  
ATOM      9  HB2 ALA A   1       1.272   0.307  -3.192  1.00 40.15           H  
ATOM     10  HB3 ALA A   1       0.448   1.192  -1.909  1.00 11.02           H  
ATOM     11  N   SER A   2       4.255   0.693  -2.094  1.00 52.31           N  
ATOM     12  CA  SER A   2       5.638   1.145  -2.006  1.00  4.21           C  
ATOM     13  C   SER A   2       5.734   2.453  -1.225  1.00 61.52           C  
ATOM     14  O   SER A   2       4.824   3.281  -1.238  1.00 52.45           O  
ATOM     15  CB  SER A   2       6.227   1.330  -3.406  1.00 30.21           C  
ATOM     16  OG  SER A   2       7.079   2.461  -3.456  1.00 14.30           O  
ATOM     17  H   SER A   2       3.855   0.545  -2.977  1.00  1.02           H  
ATOM     18  HA  SER A   2       6.202   0.386  -1.485  1.00  5.23           H  
ATOM     19  HB2 SER A   2       6.797   0.453  -3.672  1.00 44.13           H  
ATOM     20  HB3 SER A   2       5.424   1.467  -4.116  1.00 30.52           H  
ATOM     21  HG  SER A   2       7.919   2.212  -3.847  1.00  5.43           H  
ATOM     22  N   PRO A   3       6.864   2.643  -0.528  1.00 32.45           N  
ATOM     23  CA  PRO A   3       7.107   3.847   0.272  1.00 21.22           C  
ATOM     24  C   PRO A   3       7.317   5.085  -0.593  1.00 63.31           C  
ATOM     25  O   PRO A   3       6.725   6.136  -0.345  1.00 65.33           O  
ATOM     26  CB  PRO A   3       8.386   3.509   1.042  1.00 64.11           C  
ATOM     27  CG  PRO A   3       9.079   2.494   0.199  1.00 35.13           C  
ATOM     28  CD  PRO A   3       7.991   1.697  -0.466  1.00 72.12           C  
ATOM     29  HA  PRO A   3       6.303   4.029   0.970  1.00 53.02           H  
ATOM     30  HB2 PRO A   3       8.985   4.401   1.159  1.00  3.20           H  
ATOM     31  HB3 PRO A   3       8.132   3.109   2.012  1.00  2.41           H  
ATOM     32  HG2 PRO A   3       9.689   2.987  -0.542  1.00 24.53           H  
ATOM     33  HG3 PRO A   3       9.685   1.853   0.822  1.00 60.33           H  
ATOM     34  HD2 PRO A   3       8.296   1.396  -1.457  1.00 61.13           H  
ATOM     35  HD3 PRO A   3       7.737   0.833   0.131  1.00 54.51           H  
ATOM     36  N   CYS A   4       8.163   4.954  -1.609  1.00 62.25           N  
ATOM     37  CA  CYS A   4       8.452   6.061  -2.512  1.00 51.43           C  
ATOM     38  C   CYS A   4       7.820   5.826  -3.881  1.00 43.13           C  
ATOM     39  O   CYS A   4       8.415   6.139  -4.913  1.00 23.51           O  
ATOM     40  CB  CYS A   4       9.964   6.245  -2.661  1.00 15.24           C  
ATOM     41  SG  CYS A   4      10.728   7.221  -1.326  1.00 24.11           S  
ATOM     42  H   CYS A   4       8.605   4.090  -1.756  1.00 51.32           H  
ATOM     43  HA  CYS A   4       8.029   6.958  -2.084  1.00 25.40           H  
ATOM     44  HB2 CYS A   4      10.437   5.274  -2.669  1.00 42.35           H  
ATOM     45  HB3 CYS A   4      10.167   6.748  -3.594  1.00 65.14           H  
ATOM     46  N   ASP A   5       6.612   5.274  -3.882  1.00 41.01           N  
ATOM     47  CA  ASP A   5       5.898   4.998  -5.123  1.00 64.25           C  
ATOM     48  C   ASP A   5       5.513   6.294  -5.829  1.00  0.42           C  
ATOM     49  O   ASP A   5       5.411   6.340  -7.055  1.00 11.41           O  
ATOM     50  CB  ASP A   5       4.647   4.164  -4.843  1.00 23.02           C  
ATOM     51  CG  ASP A   5       3.471   5.014  -4.406  1.00 12.51           C  
ATOM     52  OD1 ASP A   5       3.479   5.492  -3.252  1.00 23.34           O  
ATOM     53  OD2 ASP A   5       2.542   5.204  -5.218  1.00 72.45           O  
ATOM     54  H   ASP A   5       6.190   5.047  -3.027  1.00 14.40           H  
ATOM     55  HA  ASP A   5       6.558   4.435  -5.767  1.00 13.11           H  
ATOM     56  HB2 ASP A   5       4.369   3.631  -5.740  1.00 54.34           H  
ATOM     57  HB3 ASP A   5       4.865   3.453  -4.060  1.00 30.42           H  
ATOM     58  N   LYS A   6       5.299   7.347  -5.046  1.00 71.51           N  
ATOM     59  CA  LYS A   6       4.925   8.645  -5.594  1.00 73.11           C  
ATOM     60  C   LYS A   6       6.011   9.177  -6.523  1.00 60.34           C  
ATOM     61  O   LYS A   6       5.720   9.854  -7.509  1.00 13.34           O  
ATOM     62  CB  LYS A   6       4.671   9.645  -4.464  1.00 22.24           C  
ATOM     63  CG  LYS A   6       5.831   9.771  -3.491  1.00 64.45           C  
ATOM     64  CD  LYS A   6       5.346  10.025  -2.074  1.00 43.12           C  
ATOM     65  CE  LYS A   6       4.702   8.785  -1.475  1.00 31.45           C  
ATOM     66  NZ  LYS A   6       3.425   9.104  -0.779  1.00 55.30           N  
ATOM     67  H   LYS A   6       5.396   7.247  -4.075  1.00 51.53           H  
ATOM     68  HA  LYS A   6       4.015   8.516  -6.160  1.00 53.22           H  
ATOM     69  HB2 LYS A   6       4.483  10.617  -4.895  1.00 33.14           H  
ATOM     70  HB3 LYS A   6       3.798   9.330  -3.910  1.00 51.33           H  
ATOM     71  HG2 LYS A   6       6.403   8.854  -3.506  1.00 15.22           H  
ATOM     72  HG3 LYS A   6       6.460  10.594  -3.800  1.00 62.33           H  
ATOM     73  HD2 LYS A   6       6.187  10.312  -1.461  1.00 25.12           H  
ATOM     74  HD3 LYS A   6       4.620  10.826  -2.090  1.00 22.42           H  
ATOM     75  HE2 LYS A   6       4.504   8.079  -2.267  1.00 13.22           H  
ATOM     76  HE3 LYS A   6       5.388   8.346  -0.765  1.00 62.23           H  
ATOM     77  HZ1 LYS A   6       3.401  10.111  -0.520  1.00 43.54           H  
ATOM     78  HZ2 LYS A   6       3.336   8.534   0.086  1.00  3.10           H  
ATOM     79  HZ3 LYS A   6       2.617   8.898  -1.401  1.00 43.23           H  
ATOM     80  N   GLN A   7       7.263   8.864  -6.203  1.00 75.14           N  
ATOM     81  CA  GLN A   7       8.391   9.310  -7.011  1.00 44.41           C  
ATOM     82  C   GLN A   7       8.395   8.619  -8.371  1.00  2.34           C  
ATOM     83  O   GLN A   7       8.841   9.188  -9.367  1.00 51.43           O  
ATOM     84  CB  GLN A   7       9.708   9.035  -6.282  1.00 53.21           C  
ATOM     85  CG  GLN A   7      10.122  10.148  -5.334  1.00  2.54           C  
ATOM     86  CD  GLN A   7       9.177  10.296  -4.158  1.00 35.10           C  
ATOM     87  OE1 GLN A   7       8.776  11.405  -3.804  1.00  5.25           O  
ATOM     88  NE2 GLN A   7       8.813   9.175  -3.546  1.00 22.11           N  
ATOM     89  H   GLN A   7       7.430   8.321  -5.406  1.00 25.21           H  
ATOM     90  HA  GLN A   7       8.290  10.374  -7.162  1.00 41.45           H  
ATOM     91  HB2 GLN A   7       9.606   8.124  -5.711  1.00 52.34           H  
ATOM     92  HB3 GLN A   7      10.491   8.906  -7.015  1.00 12.04           H  
ATOM     93  HG2 GLN A   7      11.110   9.933  -4.955  1.00 65.34           H  
ATOM     94  HG3 GLN A   7      10.143  11.080  -5.880  1.00 34.12           H  
ATOM     95 HE21 GLN A   7       9.173   8.327  -3.883  1.00 34.14           H  
ATOM     96 HE22 GLN A   7       8.204   9.241  -2.783  1.00 35.23           H  
ATOM     97  N   LYS A   8       7.896   7.388  -8.404  1.00 41.44           N  
ATOM     98  CA  LYS A   8       7.841   6.618  -9.641  1.00 54.44           C  
ATOM     99  C   LYS A   8       6.817   7.210 -10.605  1.00 42.42           C  
ATOM    100  O   LYS A   8       7.063   7.302 -11.807  1.00  4.20           O  
ATOM    101  CB  LYS A   8       7.491   5.159  -9.343  1.00 32.15           C  
ATOM    102  CG  LYS A   8       6.806   4.449 -10.497  1.00 61.34           C  
ATOM    103  CD  LYS A   8       5.293   4.533 -10.386  1.00  1.04           C  
ATOM    104  CE  LYS A   8       4.678   3.169 -10.112  1.00 14.32           C  
ATOM    105  NZ  LYS A   8       4.818   2.253 -11.278  1.00 15.44           N  
ATOM    106  H   LYS A   8       7.556   6.988  -7.576  1.00 73.15           H  
ATOM    107  HA  LYS A   8       8.816   6.659 -10.102  1.00  2.05           H  
ATOM    108  HB2 LYS A   8       8.399   4.625  -9.106  1.00 63.43           H  
ATOM    109  HB3 LYS A   8       6.832   5.127  -8.487  1.00 11.24           H  
ATOM    110  HG2 LYS A   8       7.114   4.909 -11.425  1.00 32.04           H  
ATOM    111  HG3 LYS A   8       7.101   3.409 -10.494  1.00 71.13           H  
ATOM    112  HD2 LYS A   8       5.037   5.200  -9.576  1.00 30.12           H  
ATOM    113  HD3 LYS A   8       4.893   4.919 -11.313  1.00  3.34           H  
ATOM    114  HE2 LYS A   8       5.172   2.730  -9.259  1.00  1.52           H  
ATOM    115  HE3 LYS A   8       3.628   3.300  -9.891  1.00 44.45           H  
ATOM    116  HZ1 LYS A   8       5.522   2.630 -11.945  1.00 34.55           H  
ATOM    117  HZ2 LYS A   8       3.906   2.160 -11.770  1.00 24.33           H  
ATOM    118  HZ3 LYS A   8       5.126   1.313 -10.958  1.00 74.15           H  
ATOM    119  N   ASN A   9       5.669   7.612 -10.069  1.00 61.30           N  
ATOM    120  CA  ASN A   9       4.609   8.196 -10.882  1.00 72.02           C  
ATOM    121  C   ASN A   9       4.986   9.602 -11.340  1.00 62.40           C  
ATOM    122  O   ASN A   9       4.629  10.024 -12.440  1.00  0.41           O  
ATOM    123  CB  ASN A   9       3.298   8.239 -10.094  1.00 60.12           C  
ATOM    124  CG  ASN A   9       2.278   9.172 -10.719  1.00 23.44           C  
ATOM    125  OD1 ASN A   9       1.483   8.763 -11.564  1.00 73.34           O  
ATOM    126  ND2 ASN A   9       2.298  10.433 -10.303  1.00 72.22           N  
ATOM    127  H   ASN A   9       5.531   7.512  -9.104  1.00  3.51           H  
ATOM    128  HA  ASN A   9       4.475   7.570 -11.752  1.00  3.42           H  
ATOM    129  HB2 ASN A   9       2.874   7.246 -10.058  1.00 61.21           H  
ATOM    130  HB3 ASN A   9       3.500   8.576  -9.089  1.00 11.42           H  
ATOM    131 HD21 ASN A   9       2.960  10.688  -9.627  1.00 32.53           H  
ATOM    132 HD22 ASN A   9       1.649  11.057 -10.690  1.00 10.11           H  
ATOM    133  N   TYR A  10       5.710  10.320 -10.489  1.00 44.24           N  
ATOM    134  CA  TYR A  10       6.135  11.679 -10.805  1.00 60.23           C  
ATOM    135  C   TYR A  10       7.181  11.678 -11.916  1.00 54.43           C  
ATOM    136  O   TYR A  10       7.160  12.533 -12.803  1.00 25.31           O  
ATOM    137  CB  TYR A  10       6.700  12.362  -9.559  1.00 33.14           C  
ATOM    138  CG  TYR A  10       7.644  13.502  -9.868  1.00 32.32           C  
ATOM    139  CD1 TYR A  10       7.166  14.714 -10.349  1.00 13.52           C  
ATOM    140  CD2 TYR A  10       9.014  13.366  -9.680  1.00 33.20           C  
ATOM    141  CE1 TYR A  10       8.024  15.759 -10.633  1.00 65.44           C  
ATOM    142  CE2 TYR A  10       9.880  14.405  -9.960  1.00 74.15           C  
ATOM    143  CZ  TYR A  10       9.380  15.599 -10.437  1.00 44.11           C  
ATOM    144  OH  TYR A  10      10.240  16.636 -10.719  1.00 51.10           O  
ATOM    145  H   TYR A  10       5.964   9.929  -9.628  1.00 23.42           H  
ATOM    146  HA  TYR A  10       5.268  12.227 -11.143  1.00 11.43           H  
ATOM    147  HB2 TYR A  10       5.885  12.757  -8.972  1.00 55.15           H  
ATOM    148  HB3 TYR A  10       7.239  11.634  -8.971  1.00 24.22           H  
ATOM    149  HD1 TYR A  10       6.103  14.836 -10.501  1.00 41.44           H  
ATOM    150  HD2 TYR A  10       9.401  12.429  -9.307  1.00 24.21           H  
ATOM    151  HE1 TYR A  10       7.634  16.694 -11.006  1.00 40.04           H  
ATOM    152  HE2 TYR A  10      10.941  14.280  -9.807  1.00 44.13           H  
ATOM    153  HH  TYR A  10      10.497  16.596 -11.643  1.00 63.21           H  
ATOM    154  N   ILE A  11       8.092  10.713 -11.861  1.00 44.52           N  
ATOM    155  CA  ILE A  11       9.145  10.600 -12.863  1.00 21.21           C  
ATOM    156  C   ILE A  11       8.635   9.903 -14.120  1.00 22.24           C  
ATOM    157  O   ILE A  11       8.940  10.316 -15.238  1.00 43.24           O  
ATOM    158  CB  ILE A  11      10.360   9.826 -12.318  1.00  0.25           C  
ATOM    159  CG1 ILE A  11      10.945  10.545 -11.100  1.00 32.43           C  
ATOM    160  CG2 ILE A  11      11.415   9.665 -13.401  1.00 44.04           C  
ATOM    161  CD1 ILE A  11      11.610  11.861 -11.436  1.00 63.43           C  
ATOM    162  H   ILE A  11       8.056  10.062 -11.130  1.00 52.32           H  
ATOM    163  HA  ILE A  11       9.466  11.598 -13.123  1.00 44.20           H  
ATOM    164  HB  ILE A  11      10.029   8.842 -12.022  1.00  1.52           H  
ATOM    165 HG12 ILE A  11      10.154  10.744 -10.394  1.00  5.45           H  
ATOM    166 HG13 ILE A  11      11.684   9.907 -10.636  1.00 13.12           H  
ATOM    167 HG21 ILE A  11      11.233   8.751 -13.948  1.00 42.50           H  
ATOM    168 HG22 ILE A  11      11.366  10.504 -14.079  1.00  2.43           H  
ATOM    169 HG23 ILE A  11      12.394   9.624 -12.948  1.00 43.31           H  
ATOM    170 HD11 ILE A  11      11.106  12.315 -12.277  1.00 25.33           H  
ATOM    171 HD12 ILE A  11      11.557  12.520 -10.584  1.00 13.34           H  
ATOM    172 HD13 ILE A  11      12.646  11.685 -11.691  1.00 11.22           H  
ATOM    173  N   ASP A  12       7.856   8.844 -13.927  1.00 53.43           N  
ATOM    174  CA  ASP A  12       7.300   8.091 -15.045  1.00 60.24           C  
ATOM    175  C   ASP A  12       6.358   8.960 -15.872  1.00 14.32           C  
ATOM    176  O   ASP A  12       6.256   8.802 -17.089  1.00  1.34           O  
ATOM    177  CB  ASP A  12       6.558   6.854 -14.536  1.00 41.20           C  
ATOM    178  CG  ASP A  12       6.086   5.957 -15.663  1.00 63.13           C  
ATOM    179  OD1 ASP A  12       4.892   6.032 -16.022  1.00 42.41           O  
ATOM    180  OD2 ASP A  12       6.911   5.180 -16.187  1.00 62.24           O  
ATOM    181  H   ASP A  12       7.648   8.564 -13.011  1.00 63.43           H  
ATOM    182  HA  ASP A  12       8.120   7.774 -15.672  1.00 50.52           H  
ATOM    183  HB2 ASP A  12       7.218   6.283 -13.899  1.00  0.30           H  
ATOM    184  HB3 ASP A  12       5.697   7.169 -13.965  1.00 73.25           H  
ATOM    185  N   LYS A  13       5.668   9.878 -15.203  1.00  5.43           N  
ATOM    186  CA  LYS A  13       4.734  10.774 -15.874  1.00 33.12           C  
ATOM    187  C   LYS A  13       5.465  11.965 -16.484  1.00 52.25           C  
ATOM    188  O   LYS A  13       5.010  12.544 -17.470  1.00 53.43           O  
ATOM    189  CB  LYS A  13       3.670  11.265 -14.889  1.00 71.13           C  
ATOM    190  CG  LYS A  13       4.145  12.396 -13.994  1.00 43.12           C  
ATOM    191  CD  LYS A  13       3.745  13.753 -14.550  1.00 31.43           C  
ATOM    192  CE  LYS A  13       2.239  13.958 -14.487  1.00  2.21           C  
ATOM    193  NZ  LYS A  13       1.867  15.391 -14.654  1.00 65.52           N  
ATOM    194  H   LYS A  13       5.792   9.956 -14.233  1.00 44.20           H  
ATOM    195  HA  LYS A  13       4.252  10.219 -16.664  1.00 72.22           H  
ATOM    196  HB2 LYS A  13       2.813  11.611 -15.448  1.00 14.35           H  
ATOM    197  HB3 LYS A  13       3.370  10.439 -14.261  1.00 35.31           H  
ATOM    198  HG2 LYS A  13       3.707  12.277 -13.015  1.00 32.34           H  
ATOM    199  HG3 LYS A  13       5.222  12.353 -13.916  1.00 64.23           H  
ATOM    200  HD2 LYS A  13       4.227  14.526 -13.970  1.00 73.01           H  
ATOM    201  HD3 LYS A  13       4.066  13.819 -15.580  1.00  1.24           H  
ATOM    202  HE2 LYS A  13       1.777  13.381 -15.273  1.00 41.22           H  
ATOM    203  HE3 LYS A  13       1.882  13.612 -13.529  1.00 35.35           H  
ATOM    204  HZ1 LYS A  13       1.016  15.472 -15.246  1.00 62.44           H  
ATOM    205  HZ2 LYS A  13       2.644  15.910 -15.111  1.00 11.25           H  
ATOM    206  HZ3 LYS A  13       1.674  15.820 -13.727  1.00 43.43           H  
ATOM    207  N   GLN A  14       6.600  12.324 -15.893  1.00 72.21           N  
ATOM    208  CA  GLN A  14       7.393  13.446 -16.381  1.00 23.34           C  
ATOM    209  C   GLN A  14       8.453  12.973 -17.370  1.00 42.54           C  
ATOM    210  O   GLN A  14       9.090  13.782 -18.048  1.00 33.05           O  
ATOM    211  CB  GLN A  14       8.059  14.173 -15.211  1.00 53.42           C  
ATOM    212  CG  GLN A  14       7.115  15.090 -14.449  1.00 45.22           C  
ATOM    213  CD  GLN A  14       6.735  16.325 -15.242  1.00  2.34           C  
ATOM    214  OE1 GLN A  14       7.397  17.360 -15.156  1.00 64.04           O  
ATOM    215  NE2 GLN A  14       5.664  16.224 -16.019  1.00 74.51           N  
ATOM    216  H   GLN A  14       6.910  11.823 -15.111  1.00 23.21           H  
ATOM    217  HA  GLN A  14       6.727  14.129 -16.885  1.00 33.40           H  
ATOM    218  HB2 GLN A  14       8.449  13.440 -14.522  1.00  1.04           H  
ATOM    219  HB3 GLN A  14       8.875  14.769 -15.591  1.00 45.13           H  
ATOM    220  HG2 GLN A  14       6.215  14.543 -14.212  1.00 23.21           H  
ATOM    221  HG3 GLN A  14       7.598  15.401 -13.534  1.00 51.33           H  
ATOM    222 HE21 GLN A  14       5.184  15.368 -16.036  1.00  1.30           H  
ATOM    223 HE22 GLN A  14       5.395  17.007 -16.542  1.00 33.44           H  
ATOM    224  N   LEU A  15       8.638  11.660 -17.449  1.00 44.44           N  
ATOM    225  CA  LEU A  15       9.622  11.080 -18.357  1.00 21.33           C  
ATOM    226  C   LEU A  15       8.941  10.443 -19.564  1.00 35.25           C  
ATOM    227  O   LEU A  15       9.600  10.047 -20.526  1.00  2.24           O  
ATOM    228  CB  LEU A  15      10.467  10.036 -17.624  1.00 60.01           C  
ATOM    229  CG  LEU A  15      11.692   9.515 -18.377  1.00 11.50           C  
ATOM    230  CD1 LEU A  15      12.903   9.468 -17.458  1.00 72.21           C  
ATOM    231  CD2 LEU A  15      11.412   8.140 -18.965  1.00 51.20           C  
ATOM    232  H   LEU A  15       8.102  11.067 -16.885  1.00 35.41           H  
ATOM    233  HA  LEU A  15      10.266  11.875 -18.700  1.00 50.55           H  
ATOM    234  HB2 LEU A  15      10.810  10.477 -16.701  1.00 35.13           H  
ATOM    235  HB3 LEU A  15       9.830   9.192 -17.403  1.00 74.53           H  
ATOM    236  HG  LEU A  15      11.919  10.189 -19.192  1.00 74.12           H  
ATOM    237 HD11 LEU A  15      13.608  10.231 -17.752  1.00 35.15           H  
ATOM    238 HD12 LEU A  15      13.372   8.498 -17.531  1.00 34.44           H  
ATOM    239 HD13 LEU A  15      12.588   9.640 -16.439  1.00 62.21           H  
ATOM    240 HD21 LEU A  15      10.366   8.066 -19.224  1.00 11.04           H  
ATOM    241 HD22 LEU A  15      11.657   7.381 -18.237  1.00 22.42           H  
ATOM    242 HD23 LEU A  15      12.013   7.998 -19.851  1.00 10.23           H  
ATOM    243  N   LEU A  16       7.617  10.349 -19.507  1.00 73.42           N  
ATOM    244  CA  LEU A  16       6.844   9.762 -20.597  1.00 23.21           C  
ATOM    245  C   LEU A  16       6.803  10.698 -21.801  1.00 30.25           C  
ATOM    246  O   LEU A  16       6.778  10.266 -22.953  1.00 63.12           O  
ATOM    247  CB  LEU A  16       5.421   9.450 -20.130  1.00  5.24           C  
ATOM    248  CG  LEU A  16       5.153   8.003 -19.715  1.00 51.11           C  
ATOM    249  CD1 LEU A  16       4.004   7.937 -18.721  1.00 73.13           C  
ATOM    250  CD2 LEU A  16       4.855   7.145 -20.936  1.00 53.21           C  
ATOM    251  H   LEU A  16       7.146  10.681 -18.715  1.00  5.13           H  
ATOM    252  HA  LEU A  16       7.329   8.842 -20.888  1.00 74.30           H  
ATOM    253  HB2 LEU A  16       5.206  10.082 -19.282  1.00  1.12           H  
ATOM    254  HB3 LEU A  16       4.748   9.694 -20.939  1.00 13.33           H  
ATOM    255  HG  LEU A  16       6.034   7.604 -19.232  1.00 44.12           H  
ATOM    256 HD11 LEU A  16       3.066   7.919 -19.256  1.00 22.20           H  
ATOM    257 HD12 LEU A  16       4.034   8.803 -18.078  1.00  3.55           H  
ATOM    258 HD13 LEU A  16       4.096   7.042 -18.124  1.00 33.32           H  
ATOM    259 HD21 LEU A  16       4.283   6.279 -20.636  1.00 52.51           H  
ATOM    260 HD22 LEU A  16       5.783   6.825 -21.386  1.00 62.33           H  
ATOM    261 HD23 LEU A  16       4.287   7.722 -21.651  1.00 63.22           H  
ATOM    262  N   PRO A  17       6.797  12.011 -21.529  1.00 43.31           N  
ATOM    263  CA  PRO A  17       6.762  13.036 -22.577  1.00  0.02           C  
ATOM    264  C   PRO A  17       8.066  13.105 -23.365  1.00 32.25           C  
ATOM    265  O   PRO A  17       8.057  13.288 -24.582  1.00 41.02           O  
ATOM    266  CB  PRO A  17       6.540  14.334 -21.796  1.00 73.13           C  
ATOM    267  CG  PRO A  17       7.083  14.056 -20.437  1.00 54.21           C  
ATOM    268  CD  PRO A  17       6.825  12.597 -20.178  1.00 44.45           C  
ATOM    269  HA  PRO A  17       5.939  12.878 -23.258  1.00 51.44           H  
ATOM    270  HB2 PRO A  17       7.072  15.142 -22.278  1.00  2.12           H  
ATOM    271  HB3 PRO A  17       5.485  14.561 -21.761  1.00 71.11           H  
ATOM    272  HG2 PRO A  17       8.142  14.260 -20.416  1.00 64.43           H  
ATOM    273  HG3 PRO A  17       6.568  14.662 -19.706  1.00  3.31           H  
ATOM    274  HD2 PRO A  17       7.625  12.172 -19.590  1.00 34.20           H  
ATOM    275  HD3 PRO A  17       5.876  12.464 -19.681  1.00 71.03           H  
ATOM    276  N   ILE A  18       9.184  12.956 -22.663  1.00  2.33           N  
ATOM    277  CA  ILE A  18      10.496  13.000 -23.298  1.00 15.13           C  
ATOM    278  C   ILE A  18      10.815  11.680 -23.990  1.00 63.23           C  
ATOM    279  O   ILE A  18      11.706  11.610 -24.838  1.00 12.45           O  
ATOM    280  CB  ILE A  18      11.605  13.313 -22.277  1.00  2.23           C  
ATOM    281  CG1 ILE A  18      11.714  12.187 -21.247  1.00 34.21           C  
ATOM    282  CG2 ILE A  18      11.332  14.643 -21.589  1.00 24.41           C  
ATOM    283  CD1 ILE A  18      12.844  12.377 -20.260  1.00 13.34           C  
ATOM    284  H   ILE A  18       9.126  12.813 -21.695  1.00 41.22           H  
ATOM    285  HA  ILE A  18      10.481  13.788 -24.037  1.00  3.10           H  
ATOM    286  HB  ILE A  18      12.540  13.396 -22.809  1.00  4.00           H  
ATOM    287 HG12 ILE A  18      10.793  12.128 -20.689  1.00 33.23           H  
ATOM    288 HG13 ILE A  18      11.877  11.252 -21.763  1.00 62.24           H  
ATOM    289 HG21 ILE A  18      10.370  15.019 -21.902  1.00 73.11           H  
ATOM    290 HG22 ILE A  18      11.331  14.500 -20.519  1.00  2.03           H  
ATOM    291 HG23 ILE A  18      12.101  15.352 -21.857  1.00 71.43           H  
ATOM    292 HD11 ILE A  18      13.489  13.174 -20.599  1.00 54.23           H  
ATOM    293 HD12 ILE A  18      12.438  12.629 -19.291  1.00 60.05           H  
ATOM    294 HD13 ILE A  18      13.413  11.462 -20.184  1.00  5.10           H  
ATOM    295  N   VAL A  19      10.081  10.633 -23.625  1.00 42.33           N  
ATOM    296  CA  VAL A  19      10.284   9.315 -24.214  1.00 21.35           C  
ATOM    297  C   VAL A  19       9.592   9.205 -25.568  1.00 25.33           C  
ATOM    298  O   VAL A  19      10.207   8.815 -26.560  1.00 34.33           O  
ATOM    299  CB  VAL A  19       9.758   8.201 -23.289  1.00 24.22           C  
ATOM    300  CG1 VAL A  19       9.587   6.902 -24.061  1.00 60.24           C  
ATOM    301  CG2 VAL A  19      10.693   8.007 -22.104  1.00 71.13           C  
ATOM    302  H   VAL A  19       9.386  10.751 -22.945  1.00  1.22           H  
ATOM    303  HA  VAL A  19      11.346   9.170 -24.350  1.00 20.55           H  
ATOM    304  HB  VAL A  19       8.791   8.500 -22.912  1.00 62.12           H  
ATOM    305 HG11 VAL A  19      10.253   6.899 -24.912  1.00 30.31           H  
ATOM    306 HG12 VAL A  19       9.819   6.066 -23.418  1.00  3.25           H  
ATOM    307 HG13 VAL A  19       8.566   6.819 -24.405  1.00  1.44           H  
ATOM    308 HG21 VAL A  19      10.111   7.914 -21.199  1.00 43.33           H  
ATOM    309 HG22 VAL A  19      11.278   7.110 -22.249  1.00 73.04           H  
ATOM    310 HG23 VAL A  19      11.353   8.857 -22.023  1.00 43.32           H  
ATOM    311  N   ASN A  20       8.310   9.552 -25.601  1.00 30.01           N  
ATOM    312  CA  ASN A  20       7.534   9.492 -26.834  1.00 53.20           C  
ATOM    313  C   ASN A  20       7.798  10.718 -27.703  1.00 51.11           C  
ATOM    314  O   ASN A  20       7.341  10.795 -28.844  1.00 20.42           O  
ATOM    315  CB  ASN A  20       6.040   9.390 -26.517  1.00  4.43           C  
ATOM    316  CG  ASN A  20       5.396  10.750 -26.324  1.00 23.31           C  
ATOM    317  OD1 ASN A  20       4.627  11.210 -27.168  1.00 32.43           O  
ATOM    318  ND2 ASN A  20       5.709  11.400 -25.209  1.00 62.20           N  
ATOM    319  H   ASN A  20       7.875   9.855 -24.777  1.00 10.23           H  
ATOM    320  HA  ASN A  20       7.839   8.609 -27.375  1.00 54.21           H  
ATOM    321  HB2 ASN A  20       5.539   8.888 -27.331  1.00 51.44           H  
ATOM    322  HB3 ASN A  20       5.909   8.818 -25.611  1.00 33.10           H  
ATOM    323 HD21 ASN A  20       6.329  10.972 -24.582  1.00  4.11           H  
ATOM    324 HD22 ASN A  20       5.306  12.280 -25.059  1.00  5.43           H  
ATOM    325  N   LYS A  21       8.539  11.676 -27.156  1.00 60.40           N  
ATOM    326  CA  LYS A  21       8.867  12.898 -27.880  1.00 71.12           C  
ATOM    327  C   LYS A  21       9.675  12.586 -29.136  1.00  1.23           C  
ATOM    328  O   LYS A  21       9.399  13.118 -30.211  1.00  5.24           O  
ATOM    329  CB  LYS A  21       9.652  13.854 -26.979  1.00 64.24           C  
ATOM    330  CG  LYS A  21       8.926  15.157 -26.696  1.00 42.43           C  
ATOM    331  CD  LYS A  21       9.723  16.356 -27.183  1.00 13.40           C  
ATOM    332  CE  LYS A  21       8.816  17.424 -27.777  1.00 23.31           C  
ATOM    333  NZ  LYS A  21       9.575  18.390 -28.618  1.00 50.32           N  
ATOM    334  H   LYS A  21       8.875  11.557 -26.242  1.00 73.23           H  
ATOM    335  HA  LYS A  21       7.941  13.370 -28.171  1.00 33.02           H  
ATOM    336  HB2 LYS A  21       9.848  13.363 -26.038  1.00 32.35           H  
ATOM    337  HB3 LYS A  21      10.594  14.087 -27.456  1.00 73.33           H  
ATOM    338  HG2 LYS A  21       7.972  15.144 -27.201  1.00 15.32           H  
ATOM    339  HG3 LYS A  21       8.771  15.248 -25.631  1.00  0.25           H  
ATOM    340  HD2 LYS A  21      10.262  16.782 -26.350  1.00 23.31           H  
ATOM    341  HD3 LYS A  21      10.423  16.030 -27.939  1.00 31.32           H  
ATOM    342  HE2 LYS A  21       8.066  16.942 -28.385  1.00 13.51           H  
ATOM    343  HE3 LYS A  21       8.337  17.960 -26.971  1.00 22.42           H  
ATOM    344  HZ1 LYS A  21      10.592  18.320 -28.414  1.00 24.43           H  
ATOM    345  HZ2 LYS A  21       9.260  19.361 -28.419  1.00 51.13           H  
ATOM    346  HZ3 LYS A  21       9.420  18.186 -29.626  1.00 14.21           H  
ATOM    347  N   ALA A  22      10.673  11.720 -28.992  1.00 33.01           N  
ATOM    348  CA  ALA A  22      11.518  11.335 -30.115  1.00 42.12           C  
ATOM    349  C   ALA A  22      10.894  10.190 -30.905  1.00 21.52           C  
ATOM    350  O   ALA A  22      11.011  10.130 -32.128  1.00 22.40           O  
ATOM    351  CB  ALA A  22      12.904  10.946 -29.623  1.00 44.04           C  
ATOM    352  H   ALA A  22      10.843  11.330 -28.110  1.00 22.54           H  
ATOM    353  HA  ALA A  22      11.621  12.193 -30.765  1.00 20.43           H  
ATOM    354  HB1 ALA A  22      12.836  10.582 -28.609  1.00 22.44           H  
ATOM    355  HB2 ALA A  22      13.307  10.171 -30.258  1.00 40.13           H  
ATOM    356  HB3 ALA A  22      13.552  11.809 -29.653  1.00 41.43           H  
ATOM    357  N   GLY A  23      10.231   9.281 -30.196  1.00 73.33           N  
ATOM    358  CA  GLY A  23       9.599   8.149 -30.848  1.00 73.51           C  
ATOM    359  C   GLY A  23       9.237   7.046 -29.873  1.00 23.30           C  
ATOM    360  O   GLY A  23       8.085   6.931 -29.453  1.00  5.13           O  
ATOM    361  H   GLY A  23      10.170   9.380 -29.223  1.00 70.10           H  
ATOM    362  HA2 GLY A  23       8.700   8.487 -31.342  1.00 62.11           H  
ATOM    363  HA3 GLY A  23      10.276   7.750 -31.589  1.00  5.02           H  
ATOM    364  N   CYS A  24      10.223   6.230 -29.513  1.00 14.33           N  
ATOM    365  CA  CYS A  24      10.003   5.129 -28.583  1.00  2.23           C  
ATOM    366  C   CYS A  24      11.206   4.190 -28.558  1.00 51.20           C  
ATOM    367  O   CYS A  24      11.292   3.254 -29.353  1.00  3.31           O  
ATOM    368  CB  CYS A  24       8.743   4.352 -28.968  1.00 62.33           C  
ATOM    369  SG  CYS A  24       7.401   4.455 -27.741  1.00 22.32           S  
ATOM    370  H   CYS A  24      11.120   6.372 -29.882  1.00  3.23           H  
ATOM    371  HA  CYS A  24       9.869   5.549 -27.597  1.00 64.43           H  
ATOM    372  HB2 CYS A  24       8.363   4.738 -29.903  1.00 11.33           H  
ATOM    373  HB3 CYS A  24       8.997   3.309 -29.093  1.00 14.34           H  
ATOM    374  N   SER A  25      12.132   4.447 -27.640  1.00 13.54           N  
ATOM    375  CA  SER A  25      13.331   3.628 -27.513  1.00  2.11           C  
ATOM    376  C   SER A  25      13.030   2.338 -26.756  1.00 64.24           C  
ATOM    377  O   SER A  25      11.870   1.973 -26.566  1.00  0.21           O  
ATOM    378  CB  SER A  25      14.434   4.408 -26.795  1.00  0.31           C  
ATOM    379  OG  SER A  25      14.134   5.793 -26.752  1.00 63.34           O  
ATOM    380  H   SER A  25      12.006   5.208 -27.034  1.00 52.34           H  
ATOM    381  HA  SER A  25      13.668   3.378 -28.508  1.00 23.02           H  
ATOM    382  HB2 SER A  25      14.531   4.042 -25.784  1.00 52.22           H  
ATOM    383  HB3 SER A  25      15.369   4.270 -27.319  1.00 54.11           H  
ATOM    384  HG  SER A  25      13.837   6.083 -27.618  1.00 33.22           H  
ATOM    385  N   ARG A  26      14.084   1.651 -26.328  1.00  4.23           N  
ATOM    386  CA  ARG A  26      13.934   0.401 -25.593  1.00 65.21           C  
ATOM    387  C   ARG A  26      13.509   0.665 -24.152  1.00 32.23           C  
ATOM    388  O   ARG A  26      13.836   1.694 -23.560  1.00 64.23           O  
ATOM    389  CB  ARG A  26      15.245  -0.387 -25.613  1.00 24.33           C  
ATOM    390  CG  ARG A  26      16.459   0.439 -25.220  1.00 11.15           C  
ATOM    391  CD  ARG A  26      17.694  -0.431 -25.048  1.00 31.40           C  
ATOM    392  NE  ARG A  26      17.838  -1.397 -26.134  1.00 43.22           N  
ATOM    393  CZ  ARG A  26      18.688  -2.418 -26.102  1.00 52.42           C  
ATOM    394  NH1 ARG A  26      19.464  -2.605 -25.044  1.00 63.10           N  
ATOM    395  NH2 ARG A  26      18.761  -3.254 -27.130  1.00  3.41           N  
ATOM    396  H   ARG A  26      14.985   1.993 -26.510  1.00 54.04           H  
ATOM    397  HA  ARG A  26      13.167  -0.181 -26.082  1.00 25.24           H  
ATOM    398  HB2 ARG A  26      15.164  -1.216 -24.925  1.00 61.41           H  
ATOM    399  HB3 ARG A  26      15.406  -0.771 -26.609  1.00 53.10           H  
ATOM    400  HG2 ARG A  26      16.651   1.169 -25.992  1.00  4.22           H  
ATOM    401  HG3 ARG A  26      16.252   0.944 -24.288  1.00 22.24           H  
ATOM    402  HD2 ARG A  26      18.566   0.205 -25.026  1.00 62.34           H  
ATOM    403  HD3 ARG A  26      17.615  -0.965 -24.113  1.00 15.25           H  
ATOM    404  HE  ARG A  26      17.274  -1.277 -26.926  1.00 30.12           H  
ATOM    405 HH11 ARG A  26      19.410  -1.977 -24.268  1.00 24.32           H  
ATOM    406 HH12 ARG A  26      20.102  -3.375 -25.022  1.00 23.21           H  
ATOM    407 HH21 ARG A  26      18.177  -3.116 -27.929  1.00 42.42           H  
ATOM    408 HH22 ARG A  26      19.401  -4.021 -27.105  1.00 31.20           H  
ATOM    409  N   PRO A  27      12.761  -0.285 -23.572  1.00 34.51           N  
ATOM    410  CA  PRO A  27      12.274  -0.178 -22.193  1.00 70.53           C  
ATOM    411  C   PRO A  27      13.398  -0.302 -21.170  1.00 42.25           C  
ATOM    412  O   PRO A  27      13.300   0.222 -20.061  1.00 70.23           O  
ATOM    413  CB  PRO A  27      11.304  -1.356 -22.067  1.00 25.31           C  
ATOM    414  CG  PRO A  27      11.775  -2.345 -23.077  1.00 44.42           C  
ATOM    415  CD  PRO A  27      12.332  -1.538 -24.217  1.00 45.14           C  
ATOM    416  HA  PRO A  27      11.741   0.747 -22.031  1.00 45.32           H  
ATOM    417  HB2 PRO A  27      11.353  -1.760 -21.065  1.00 63.03           H  
ATOM    418  HB3 PRO A  27      10.299  -1.024 -22.279  1.00 23.14           H  
ATOM    419  HG2 PRO A  27      12.544  -2.969 -22.649  1.00 63.51           H  
ATOM    420  HG3 PRO A  27      10.945  -2.947 -23.415  1.00 63.14           H  
ATOM    421  HD2 PRO A  27      13.173  -2.048 -24.665  1.00 54.43           H  
ATOM    422  HD3 PRO A  27      11.567  -1.348 -24.955  1.00 73.31           H  
ATOM    423  N   GLU A  28      14.465  -0.997 -21.552  1.00  3.03           N  
ATOM    424  CA  GLU A  28      15.608  -1.188 -20.666  1.00 32.40           C  
ATOM    425  C   GLU A  28      16.354   0.125 -20.449  1.00 32.14           C  
ATOM    426  O   GLU A  28      16.788   0.427 -19.338  1.00 22.44           O  
ATOM    427  CB  GLU A  28      16.559  -2.238 -21.244  1.00 20.41           C  
ATOM    428  CG  GLU A  28      17.808  -2.456 -20.406  1.00 15.34           C  
ATOM    429  CD  GLU A  28      18.909  -1.466 -20.732  1.00 12.32           C  
ATOM    430  OE1 GLU A  28      19.644  -1.070 -19.803  1.00 63.11           O  
ATOM    431  OE2 GLU A  28      19.035  -1.086 -21.915  1.00 23.53           O  
ATOM    432  H   GLU A  28      14.484  -1.390 -22.449  1.00 25.51           H  
ATOM    433  HA  GLU A  28      15.235  -1.538 -19.715  1.00 62.42           H  
ATOM    434  HB2 GLU A  28      16.034  -3.179 -21.321  1.00 52.14           H  
ATOM    435  HB3 GLU A  28      16.864  -1.925 -22.231  1.00 43.23           H  
ATOM    436  HG2 GLU A  28      17.548  -2.351 -19.363  1.00 22.13           H  
ATOM    437  HG3 GLU A  28      18.177  -3.455 -20.585  1.00 12.30           H  
ATOM    438  N   GLU A  29      16.498   0.901 -21.518  1.00 61.23           N  
ATOM    439  CA  GLU A  29      17.193   2.181 -21.445  1.00 32.24           C  
ATOM    440  C   GLU A  29      16.316   3.238 -20.780  1.00 10.12           C  
ATOM    441  O   GLU A  29      16.817   4.184 -20.172  1.00 45.23           O  
ATOM    442  CB  GLU A  29      17.600   2.647 -22.844  1.00 60.40           C  
ATOM    443  CG  GLU A  29      16.517   3.433 -23.563  1.00 11.42           C  
ATOM    444  CD  GLU A  29      16.619   4.926 -23.316  1.00 12.01           C  
ATOM    445  OE1 GLU A  29      15.620   5.521 -22.858  1.00 63.53           O  
ATOM    446  OE2 GLU A  29      17.696   5.500 -23.580  1.00 60.52           O  
ATOM    447  H   GLU A  29      16.130   0.605 -22.377  1.00 15.41           H  
ATOM    448  HA  GLU A  29      18.082   2.042 -20.849  1.00 21.32           H  
ATOM    449  HB2 GLU A  29      18.476   3.272 -22.761  1.00 44.43           H  
ATOM    450  HB3 GLU A  29      17.843   1.780 -23.442  1.00 13.43           H  
ATOM    451  HG2 GLU A  29      16.603   3.253 -24.624  1.00 11.21           H  
ATOM    452  HG3 GLU A  29      15.552   3.091 -23.218  1.00  2.32           H  
ATOM    453  N   VAL A  30      15.003   3.071 -20.900  1.00 72.51           N  
ATOM    454  CA  VAL A  30      14.055   4.009 -20.311  1.00 42.01           C  
ATOM    455  C   VAL A  30      14.251   4.114 -18.803  1.00  3.31           C  
ATOM    456  O   VAL A  30      14.139   5.196 -18.227  1.00 34.31           O  
ATOM    457  CB  VAL A  30      12.600   3.594 -20.601  1.00 25.02           C  
ATOM    458  CG1 VAL A  30      11.630   4.483 -19.838  1.00 75.44           C  
ATOM    459  CG2 VAL A  30      12.320   3.644 -22.095  1.00 64.52           C  
ATOM    460  H   VAL A  30      14.663   2.297 -21.396  1.00 63.32           H  
ATOM    461  HA  VAL A  30      14.226   4.979 -20.755  1.00 51.02           H  
ATOM    462  HB  VAL A  30      12.464   2.577 -20.264  1.00 33.02           H  
ATOM    463 HG11 VAL A  30      12.160   5.334 -19.438  1.00 52.44           H  
ATOM    464 HG12 VAL A  30      10.851   4.822 -20.506  1.00 44.32           H  
ATOM    465 HG13 VAL A  30      11.189   3.921 -19.028  1.00 12.03           H  
ATOM    466 HG21 VAL A  30      11.645   4.459 -22.307  1.00 41.02           H  
ATOM    467 HG22 VAL A  30      13.247   3.795 -22.631  1.00 35.22           H  
ATOM    468 HG23 VAL A  30      11.872   2.713 -22.409  1.00 34.11           H  
ATOM    469  N   GLU A  31      14.546   2.983 -18.170  1.00 12.25           N  
ATOM    470  CA  GLU A  31      14.757   2.949 -16.727  1.00 64.12           C  
ATOM    471  C   GLU A  31      15.917   3.856 -16.326  1.00 14.44           C  
ATOM    472  O   GLU A  31      15.900   4.464 -15.256  1.00 52.50           O  
ATOM    473  CB  GLU A  31      15.032   1.517 -16.264  1.00 21.25           C  
ATOM    474  CG  GLU A  31      16.467   1.069 -16.488  1.00 13.25           C  
ATOM    475  CD  GLU A  31      17.376   1.424 -15.327  1.00 64.24           C  
ATOM    476  OE1 GLU A  31      18.383   2.127 -15.557  1.00 13.21           O  
ATOM    477  OE2 GLU A  31      17.083   0.998 -14.191  1.00 12.32           O  
ATOM    478  H   GLU A  31      14.622   2.153 -18.684  1.00 30.40           H  
ATOM    479  HA  GLU A  31      13.856   3.305 -16.251  1.00 61.43           H  
ATOM    480  HB2 GLU A  31      14.814   1.445 -15.208  1.00 65.11           H  
ATOM    481  HB3 GLU A  31      14.380   0.846 -16.803  1.00 33.24           H  
ATOM    482  HG2 GLU A  31      16.480  -0.002 -16.620  1.00 75.32           H  
ATOM    483  HG3 GLU A  31      16.844   1.546 -17.380  1.00 72.24           H  
ATOM    484  N   GLU A  32      16.922   3.941 -17.192  1.00 33.04           N  
ATOM    485  CA  GLU A  32      18.090   4.773 -16.926  1.00 73.24           C  
ATOM    486  C   GLU A  32      17.709   6.250 -16.893  1.00  1.24           C  
ATOM    487  O   GLU A  32      18.197   7.009 -16.054  1.00 72.44           O  
ATOM    488  CB  GLU A  32      19.164   4.536 -17.990  1.00 22.24           C  
ATOM    489  CG  GLU A  32      20.579   4.779 -17.490  1.00 55.24           C  
ATOM    490  CD  GLU A  32      20.779   6.190 -16.971  1.00 23.40           C  
ATOM    491  OE1 GLU A  32      20.389   7.143 -17.678  1.00 23.51           O  
ATOM    492  OE2 GLU A  32      21.326   6.341 -15.859  1.00 20.44           O  
ATOM    493  H   GLU A  32      16.877   3.432 -18.028  1.00 31.13           H  
ATOM    494  HA  GLU A  32      18.484   4.493 -15.961  1.00 72.12           H  
ATOM    495  HB2 GLU A  32      19.096   3.514 -18.332  1.00 32.30           H  
ATOM    496  HB3 GLU A  32      18.980   5.198 -18.823  1.00 25.21           H  
ATOM    497  HG2 GLU A  32      20.789   4.085 -16.691  1.00 61.51           H  
ATOM    498  HG3 GLU A  32      21.268   4.609 -18.304  1.00 41.32           H  
ATOM    499  N   ARG A  33      16.835   6.651 -17.810  1.00 44.22           N  
ATOM    500  CA  ARG A  33      16.390   8.037 -17.887  1.00 44.42           C  
ATOM    501  C   ARG A  33      15.694   8.457 -16.596  1.00 53.33           C  
ATOM    502  O   ARG A  33      15.768   9.617 -16.188  1.00 62.41           O  
ATOM    503  CB  ARG A  33      15.445   8.226 -19.075  1.00 15.54           C  
ATOM    504  CG  ARG A  33      16.120   8.051 -20.425  1.00 54.00           C  
ATOM    505  CD  ARG A  33      15.270   8.619 -21.551  1.00 13.33           C  
ATOM    506  NE  ARG A  33      15.878   9.804 -22.151  1.00 74.21           N  
ATOM    507  CZ  ARG A  33      16.888   9.755 -23.012  1.00 23.03           C  
ATOM    508  NH1 ARG A  33      17.401   8.586 -23.371  1.00 44.53           N  
ATOM    509  NH2 ARG A  33      17.387  10.877 -23.515  1.00 25.30           N  
ATOM    510  H   ARG A  33      16.482   6.000 -18.451  1.00 60.54           H  
ATOM    511  HA  ARG A  33      17.262   8.658 -18.030  1.00 40.33           H  
ATOM    512  HB2 ARG A  33      14.644   7.505 -19.001  1.00 10.02           H  
ATOM    513  HB3 ARG A  33      15.027   9.221 -19.032  1.00  0.13           H  
ATOM    514  HG2 ARG A  33      17.070   8.565 -20.412  1.00 34.32           H  
ATOM    515  HG3 ARG A  33      16.280   6.998 -20.603  1.00 11.14           H  
ATOM    516  HD2 ARG A  33      15.151   7.863 -22.312  1.00 22.43           H  
ATOM    517  HD3 ARG A  33      14.301   8.885 -21.154  1.00 24.25           H  
ATOM    518  HE  ARG A  33      15.514  10.678 -21.899  1.00 71.33           H  
ATOM    519 HH11 ARG A  33      17.027   7.740 -22.994  1.00 75.34           H  
ATOM    520 HH12 ARG A  33      18.162   8.552 -24.020  1.00 54.45           H  
ATOM    521 HH21 ARG A  33      17.003  11.759 -23.246  1.00 42.45           H  
ATOM    522 HH22 ARG A  33      18.148  10.839 -24.162  1.00 60.03           H  
ATOM    523  N   ILE A  34      15.017   7.508 -15.959  1.00 60.54           N  
ATOM    524  CA  ILE A  34      14.308   7.779 -14.715  1.00 51.02           C  
ATOM    525  C   ILE A  34      15.266   8.255 -13.629  1.00  3.41           C  
ATOM    526  O   ILE A  34      14.982   9.217 -12.914  1.00 62.23           O  
ATOM    527  CB  ILE A  34      13.558   6.532 -14.211  1.00 54.12           C  
ATOM    528  CG1 ILE A  34      12.630   5.993 -15.302  1.00 32.21           C  
ATOM    529  CG2 ILE A  34      12.769   6.861 -12.952  1.00 50.24           C  
ATOM    530  CD1 ILE A  34      11.816   4.795 -14.865  1.00 64.42           C  
ATOM    531  H   ILE A  34      14.995   6.603 -16.335  1.00 32.24           H  
ATOM    532  HA  ILE A  34      13.583   8.557 -14.908  1.00  4.22           H  
ATOM    533  HB  ILE A  34      14.287   5.776 -13.963  1.00 11.42           H  
ATOM    534 HG12 ILE A  34      11.942   6.770 -15.598  1.00 24.54           H  
ATOM    535 HG13 ILE A  34      13.223   5.699 -16.156  1.00 22.24           H  
ATOM    536 HG21 ILE A  34      13.116   7.800 -12.546  1.00 34.22           H  
ATOM    537 HG22 ILE A  34      11.720   6.941 -13.196  1.00 22.02           H  
ATOM    538 HG23 ILE A  34      12.911   6.078 -12.223  1.00 44.30           H  
ATOM    539 HD11 ILE A  34      10.765   5.035 -14.915  1.00 13.54           H  
ATOM    540 HD12 ILE A  34      12.027   3.960 -15.516  1.00 75.50           H  
ATOM    541 HD13 ILE A  34      12.077   4.533 -13.849  1.00 43.54           H  
ATOM    542  N   ARG A  35      16.403   7.577 -13.512  1.00  3.52           N  
ATOM    543  CA  ARG A  35      17.405   7.932 -12.513  1.00 73.31           C  
ATOM    544  C   ARG A  35      17.883   9.368 -12.708  1.00 34.30           C  
ATOM    545  O   ARG A  35      18.167  10.074 -11.741  1.00 14.52           O  
ATOM    546  CB  ARG A  35      18.594   6.972 -12.590  1.00 12.44           C  
ATOM    547  CG  ARG A  35      18.502   5.810 -11.615  1.00 22.04           C  
ATOM    548  CD  ARG A  35      19.306   6.078 -10.352  1.00 30.53           C  
ATOM    549  NE  ARG A  35      20.276   5.019 -10.086  1.00 22.22           N  
ATOM    550  CZ  ARG A  35      21.436   4.907 -10.724  1.00 12.40           C  
ATOM    551  NH1 ARG A  35      21.768   5.786 -11.660  1.00 62.41           N  
ATOM    552  NH2 ARG A  35      22.266   3.916 -10.426  1.00  1.22           N  
ATOM    553  H   ARG A  35      16.573   6.820 -14.111  1.00 12.43           H  
ATOM    554  HA  ARG A  35      16.947   7.846 -11.539  1.00 53.31           H  
ATOM    555  HB2 ARG A  35      18.653   6.570 -13.590  1.00 43.13           H  
ATOM    556  HB3 ARG A  35      19.498   7.522 -12.377  1.00 23.01           H  
ATOM    557  HG2 ARG A  35      17.467   5.660 -11.344  1.00 65.41           H  
ATOM    558  HG3 ARG A  35      18.884   4.920 -12.093  1.00  4.52           H  
ATOM    559  HD2 ARG A  35      19.832   7.014 -10.467  1.00 72.51           H  
ATOM    560  HD3 ARG A  35      18.625   6.148  -9.516  1.00 65.14           H  
ATOM    561  HE  ARG A  35      20.051   4.359  -9.398  1.00 32.02           H  
ATOM    562 HH11 ARG A  35      21.145   6.534 -11.886  1.00 50.11           H  
ATOM    563 HH12 ARG A  35      22.643   5.700 -12.138  1.00 54.23           H  
ATOM    564 HH21 ARG A  35      22.019   3.252  -9.721  1.00  1.44           H  
ATOM    565 HH22 ARG A  35      23.138   3.833 -10.907  1.00  4.24           H  
ATOM    566  N   ARG A  36      17.969   9.792 -13.965  1.00 21.34           N  
ATOM    567  CA  ARG A  36      18.414  11.142 -14.286  1.00 42.23           C  
ATOM    568  C   ARG A  36      17.479  12.183 -13.677  1.00 73.51           C  
ATOM    569  O   ARG A  36      17.926  13.150 -13.063  1.00  4.22           O  
ATOM    570  CB  ARG A  36      18.486  11.331 -15.803  1.00 32.13           C  
ATOM    571  CG  ARG A  36      18.842  12.747 -16.224  1.00 40.11           C  
ATOM    572  CD  ARG A  36      19.104  12.834 -17.720  1.00 12.14           C  
ATOM    573  NE  ARG A  36      17.914  12.511 -18.503  1.00 45.42           N  
ATOM    574  CZ  ARG A  36      17.817  12.721 -19.811  1.00 61.33           C  
ATOM    575  NH1 ARG A  36      18.833  13.249 -20.479  1.00  4.31           N  
ATOM    576  NH2 ARG A  36      16.702  12.400 -20.454  1.00 54.55           N  
ATOM    577  H   ARG A  36      17.729   9.182 -14.693  1.00 33.40           H  
ATOM    578  HA  ARG A  36      19.401  11.275 -13.869  1.00 21.30           H  
ATOM    579  HB2 ARG A  36      19.233  10.661 -16.202  1.00 43.34           H  
ATOM    580  HB3 ARG A  36      17.526  11.082 -16.230  1.00  0.12           H  
ATOM    581  HG2 ARG A  36      18.022  13.404 -15.975  1.00 12.11           H  
ATOM    582  HG3 ARG A  36      19.729  13.058 -15.693  1.00 43.11           H  
ATOM    583  HD2 ARG A  36      19.419  13.839 -17.959  1.00 33.14           H  
ATOM    584  HD3 ARG A  36      19.891  12.140 -17.974  1.00 50.33           H  
ATOM    585  HE  ARG A  36      17.152  12.120 -18.030  1.00 35.32           H  
ATOM    586 HH11 ARG A  36      19.676  13.491 -19.997  1.00 75.40           H  
ATOM    587 HH12 ARG A  36      18.758  13.405 -21.464  1.00 70.21           H  
ATOM    588 HH21 ARG A  36      15.933  12.002 -19.955  1.00 24.44           H  
ATOM    589 HH22 ARG A  36      16.629  12.559 -21.439  1.00 22.53           H  
ATOM    590  N   ALA A  37      16.178  11.976 -13.853  1.00 33.33           N  
ATOM    591  CA  ALA A  37      15.179  12.894 -13.319  1.00 44.23           C  
ATOM    592  C   ALA A  37      15.181  12.881 -11.794  1.00 55.25           C  
ATOM    593  O   ALA A  37      14.888  13.892 -11.155  1.00 13.25           O  
ATOM    594  CB  ALA A  37      13.799  12.540 -13.851  1.00 74.21           C  
ATOM    595  H   ALA A  37      15.882  11.186 -14.351  1.00 63.25           H  
ATOM    596  HA  ALA A  37      15.425  13.889 -13.661  1.00 42.50           H  
ATOM    597  HB1 ALA A  37      13.046  13.037 -13.256  1.00 22.42           H  
ATOM    598  HB2 ALA A  37      13.715  12.861 -14.879  1.00  4.14           H  
ATOM    599  HB3 ALA A  37      13.655  11.471 -13.795  1.00 11.23           H  
ATOM    600  N   LEU A  38      15.511  11.731 -11.218  1.00 13.03           N  
ATOM    601  CA  LEU A  38      15.549  11.586  -9.767  1.00  2.25           C  
ATOM    602  C   LEU A  38      16.578  12.530  -9.152  1.00 62.23           C  
ATOM    603  O   LEU A  38      16.441  12.954  -8.004  1.00 70.35           O  
ATOM    604  CB  LEU A  38      15.875  10.141  -9.387  1.00 64.31           C  
ATOM    605  CG  LEU A  38      16.808   9.955  -8.190  1.00  0.24           C  
ATOM    606  CD1 LEU A  38      16.092  10.309  -6.895  1.00 41.45           C  
ATOM    607  CD2 LEU A  38      17.332   8.528  -8.138  1.00 21.51           C  
ATOM    608  H   LEU A  38      15.734  10.961 -11.780  1.00 20.52           H  
ATOM    609  HA  LEU A  38      14.572  11.839  -9.382  1.00 42.04           H  
ATOM    610  HB2 LEU A  38      14.946   9.640  -9.163  1.00  1.13           H  
ATOM    611  HB3 LEU A  38      16.338   9.671 -10.244  1.00 14.02           H  
ATOM    612  HG  LEU A  38      17.655  10.620  -8.295  1.00 33.35           H  
ATOM    613 HD11 LEU A  38      15.041  10.456  -7.094  1.00 63.00           H  
ATOM    614 HD12 LEU A  38      16.512  11.218  -6.489  1.00 31.52           H  
ATOM    615 HD13 LEU A  38      16.216   9.506  -6.184  1.00 62.11           H  
ATOM    616 HD21 LEU A  38      17.476   8.235  -7.108  1.00 60.44           H  
ATOM    617 HD22 LEU A  38      18.275   8.471  -8.663  1.00 74.12           H  
ATOM    618 HD23 LEU A  38      16.619   7.865  -8.605  1.00 14.13           H  
ATOM    619  N   LYS A  39      17.609  12.857  -9.925  1.00 14.03           N  
ATOM    620  CA  LYS A  39      18.660  13.754  -9.459  1.00 60.43           C  
ATOM    621  C   LYS A  39      18.075  15.083  -8.994  1.00 11.13           C  
ATOM    622  O   LYS A  39      18.675  15.787  -8.181  1.00 50.02           O  
ATOM    623  CB  LYS A  39      19.682  13.996 -10.572  1.00 72.15           C  
ATOM    624  CG  LYS A  39      19.278  15.094 -11.541  1.00 13.34           C  
ATOM    625  CD  LYS A  39      20.028  16.386 -11.263  1.00 15.34           C  
ATOM    626  CE  LYS A  39      19.102  17.461 -10.712  1.00 70.52           C  
ATOM    627  NZ  LYS A  39      19.433  18.808 -11.252  1.00 45.22           N  
ATOM    628  H   LYS A  39      17.663  12.487 -10.831  1.00 73.22           H  
ATOM    629  HA  LYS A  39      19.155  13.280  -8.625  1.00 73.10           H  
ATOM    630  HB2 LYS A  39      20.626  14.269 -10.125  1.00 21.32           H  
ATOM    631  HB3 LYS A  39      19.810  13.081 -11.133  1.00 32.35           H  
ATOM    632  HG2 LYS A  39      19.497  14.773 -12.548  1.00 24.12           H  
ATOM    633  HG3 LYS A  39      18.217  15.276 -11.442  1.00 32.01           H  
ATOM    634  HD2 LYS A  39      20.806  16.193 -10.539  1.00 74.42           H  
ATOM    635  HD3 LYS A  39      20.469  16.741 -12.183  1.00 44.00           H  
ATOM    636  HE2 LYS A  39      18.086  17.214 -10.981  1.00  3.40           H  
ATOM    637  HE3 LYS A  39      19.195  17.480  -9.636  1.00 51.23           H  
ATOM    638  HZ1 LYS A  39      20.347  19.130 -10.872  1.00 54.32           H  
ATOM    639  HZ2 LYS A  39      18.698  19.492 -10.982  1.00 42.02           H  
ATOM    640  HZ3 LYS A  39      19.495  18.772 -12.290  1.00 12.54           H  
ATOM    641  N   LYS A  40      16.899  15.421  -9.512  1.00 61.24           N  
ATOM    642  CA  LYS A  40      16.230  16.664  -9.148  1.00 45.34           C  
ATOM    643  C   LYS A  40      15.955  16.715  -7.649  1.00 75.11           C  
ATOM    644  O   LYS A  40      15.760  17.789  -7.081  1.00 33.25           O  
ATOM    645  CB  LYS A  40      14.919  16.808  -9.924  1.00 43.42           C  
ATOM    646  CG  LYS A  40      14.213  18.132  -9.684  1.00 71.44           C  
ATOM    647  CD  LYS A  40      12.952  18.251 -10.524  1.00 32.54           C  
ATOM    648  CE  LYS A  40      11.852  18.988  -9.775  1.00 71.13           C  
ATOM    649  NZ  LYS A  40      11.449  18.271  -8.533  1.00 44.34           N  
ATOM    650  H   LYS A  40      16.470  14.818 -10.156  1.00 32.12           H  
ATOM    651  HA  LYS A  40      16.885  17.482  -9.410  1.00 22.24           H  
ATOM    652  HB2 LYS A  40      15.128  16.722 -10.980  1.00 64.03           H  
ATOM    653  HB3 LYS A  40      14.252  16.010  -9.632  1.00  3.24           H  
ATOM    654  HG2 LYS A  40      13.946  18.203  -8.641  1.00 33.24           H  
ATOM    655  HG3 LYS A  40      14.884  18.939  -9.942  1.00 54.02           H  
ATOM    656  HD2 LYS A  40      13.182  18.793 -11.429  1.00 34.14           H  
ATOM    657  HD3 LYS A  40      12.602  17.259 -10.775  1.00  2.02           H  
ATOM    658  HE2 LYS A  40      12.210  19.971  -9.513  1.00 11.51           H  
ATOM    659  HE3 LYS A  40      10.992  19.079 -10.423  1.00 65.41           H  
ATOM    660  HZ1 LYS A  40      12.060  18.558  -7.742  1.00  1.21           H  
ATOM    661  HZ2 LYS A  40      11.537  17.244  -8.669  1.00 42.12           H  
ATOM    662  HZ3 LYS A  40      10.462  18.496  -8.295  1.00 64.30           H  
ATOM    663  N   MET A  41      15.941  15.547  -7.015  1.00 12.22           N  
ATOM    664  CA  MET A  41      15.691  15.460  -5.581  1.00 24.14           C  
ATOM    665  C   MET A  41      16.998  15.292  -4.811  1.00 13.42           C  
ATOM    666  O   MET A  41      17.073  15.602  -3.623  1.00  3.43           O  
ATOM    667  CB  MET A  41      14.752  14.292  -5.275  1.00 22.42           C  
ATOM    668  CG  MET A  41      13.700  14.061  -6.347  1.00 63.45           C  
ATOM    669  SD  MET A  41      12.684  15.519  -6.649  1.00 34.14           S  
ATOM    670  CE  MET A  41      11.894  15.717  -5.053  1.00 70.51           C  
ATOM    671  H   MET A  41      16.103  14.724  -7.522  1.00 50.52           H  
ATOM    672  HA  MET A  41      15.220  16.380  -5.270  1.00 73.00           H  
ATOM    673  HB2 MET A  41      15.338  13.390  -5.176  1.00  5.32           H  
ATOM    674  HB3 MET A  41      14.246  14.487  -4.341  1.00 71.42           H  
ATOM    675  HG2 MET A  41      14.196  13.790  -7.268  1.00 24.35           H  
ATOM    676  HG3 MET A  41      13.059  13.250  -6.034  1.00 64.34           H  
ATOM    677  HE1 MET A  41      12.646  15.886  -4.297  1.00 45.54           H  
ATOM    678  HE2 MET A  41      11.221  16.560  -5.087  1.00 53.11           H  
ATOM    679  HE3 MET A  41      11.339  14.821  -4.813  1.00 53.24           H  
ATOM    680  N   GLY A  42      18.025  14.799  -5.497  1.00 13.35           N  
ATOM    681  CA  GLY A  42      19.314  14.599  -4.860  1.00 74.14           C  
ATOM    682  C   GLY A  42      19.290  13.474  -3.845  1.00 23.21           C  
ATOM    683  O   GLY A  42      20.309  13.166  -3.225  1.00 51.45           O  
ATOM    684  H   GLY A  42      17.906  14.570  -6.442  1.00 61.30           H  
ATOM    685  HA2 GLY A  42      20.046  14.369  -5.620  1.00 11.30           H  
ATOM    686  HA3 GLY A  42      19.602  15.513  -4.361  1.00 73.53           H  
ATOM    687  N   ASP A  43      18.125  12.859  -3.672  1.00 44.12           N  
ATOM    688  CA  ASP A  43      17.973  11.762  -2.724  1.00 22.22           C  
ATOM    689  C   ASP A  43      17.662  10.456  -3.449  1.00 13.22           C  
ATOM    690  O   ASP A  43      16.503  10.055  -3.559  1.00 34.04           O  
ATOM    691  CB  ASP A  43      16.865  12.078  -1.719  1.00 13.34           C  
ATOM    692  CG  ASP A  43      17.411  12.501  -0.369  1.00 34.01           C  
ATOM    693  OD1 ASP A  43      18.446  11.944   0.054  1.00 51.34           O  
ATOM    694  OD2 ASP A  43      16.803  13.389   0.265  1.00 61.03           O  
ATOM    695  H   ASP A  43      17.349  13.150  -4.196  1.00 22.13           H  
ATOM    696  HA  ASP A  43      18.907  11.650  -2.193  1.00 55.21           H  
ATOM    697  HB2 ASP A  43      16.254  12.881  -2.106  1.00 44.03           H  
ATOM    698  HB3 ASP A  43      16.252  11.200  -1.580  1.00 73.02           H  
ATOM    699  N   THR A  44      18.705   9.797  -3.944  1.00 35.30           N  
ATOM    700  CA  THR A  44      18.543   8.538  -4.661  1.00 13.04           C  
ATOM    701  C   THR A  44      18.597   7.351  -3.706  1.00 31.12           C  
ATOM    702  O   THR A  44      18.722   6.203  -4.133  1.00 41.44           O  
ATOM    703  CB  THR A  44      19.627   8.363  -5.741  1.00 14.21           C  
ATOM    704  OG1 THR A  44      20.863   7.968  -5.135  1.00 53.34           O  
ATOM    705  CG2 THR A  44      19.827   9.654  -6.520  1.00  4.41           C  
ATOM    706  H   THR A  44      19.604  10.167  -3.824  1.00 53.43           H  
ATOM    707  HA  THR A  44      17.578   8.553  -5.147  1.00 62.20           H  
ATOM    708  HB  THR A  44      19.308   7.592  -6.427  1.00 60.34           H  
ATOM    709  HG1 THR A  44      20.896   8.295  -4.233  1.00 51.11           H  
ATOM    710 HG21 THR A  44      19.892   9.432  -7.575  1.00 13.22           H  
ATOM    711 HG22 THR A  44      20.740  10.132  -6.196  1.00 21.11           H  
ATOM    712 HG23 THR A  44      18.992  10.315  -6.342  1.00  4.10           H  
ATOM    713  N   SER A  45      18.501   7.634  -2.411  1.00  1.13           N  
ATOM    714  CA  SER A  45      18.542   6.589  -1.395  1.00  4.15           C  
ATOM    715  C   SER A  45      17.251   5.777  -1.397  1.00 54.25           C  
ATOM    716  O   SER A  45      17.275   4.549  -1.312  1.00 42.01           O  
ATOM    717  CB  SER A  45      18.770   7.202  -0.011  1.00 72.13           C  
ATOM    718  OG  SER A  45      17.570   7.217   0.743  1.00 24.02           O  
ATOM    719  H   SER A  45      18.403   8.569  -2.132  1.00 71.11           H  
ATOM    720  HA  SER A  45      19.367   5.932  -1.628  1.00  1.31           H  
ATOM    721  HB2 SER A  45      19.508   6.621   0.520  1.00 31.22           H  
ATOM    722  HB3 SER A  45      19.123   8.217  -0.124  1.00 62.31           H  
ATOM    723  HG  SER A  45      17.654   7.844   1.466  1.00 63.43           H  
ATOM    724  N   CYS A  46      16.123   6.473  -1.496  1.00 74.53           N  
ATOM    725  CA  CYS A  46      14.820   5.819  -1.510  1.00 75.10           C  
ATOM    726  C   CYS A  46      14.396   5.480  -2.936  1.00 50.03           C  
ATOM    727  O   CYS A  46      13.578   4.586  -3.157  1.00 44.30           O  
ATOM    728  CB  CYS A  46      13.768   6.716  -0.854  1.00  5.32           C  
ATOM    729  SG  CYS A  46      12.171   5.894  -0.555  1.00 33.03           S  
ATOM    730  H   CYS A  46      16.167   7.450  -1.561  1.00 43.33           H  
ATOM    731  HA  CYS A  46      14.902   4.903  -0.945  1.00 34.01           H  
ATOM    732  HB2 CYS A  46      14.144   7.060   0.099  1.00 31.54           H  
ATOM    733  HB3 CYS A  46      13.586   7.569  -1.491  1.00 11.01           H  
ATOM    734  N   PHE A  47      14.958   6.200  -3.901  1.00 43.04           N  
ATOM    735  CA  PHE A  47      14.639   5.977  -5.307  1.00 21.23           C  
ATOM    736  C   PHE A  47      15.292   4.695  -5.816  1.00 33.13           C  
ATOM    737  O   PHE A  47      14.754   4.017  -6.691  1.00 74.12           O  
ATOM    738  CB  PHE A  47      15.099   7.167  -6.151  1.00 70.24           C  
ATOM    739  CG  PHE A  47      14.296   7.357  -7.407  1.00 25.33           C  
ATOM    740  CD1 PHE A  47      14.456   6.499  -8.483  1.00 32.20           C  
ATOM    741  CD2 PHE A  47      13.383   8.393  -7.511  1.00  1.44           C  
ATOM    742  CE1 PHE A  47      13.719   6.670  -9.640  1.00 14.54           C  
ATOM    743  CE2 PHE A  47      12.643   8.570  -8.664  1.00 71.24           C  
ATOM    744  CZ  PHE A  47      12.812   7.708  -9.731  1.00 13.14           C  
ATOM    745  H   PHE A  47      15.603   6.899  -3.663  1.00 22.25           H  
ATOM    746  HA  PHE A  47      13.568   5.879  -5.391  1.00 12.12           H  
ATOM    747  HB2 PHE A  47      15.015   8.069  -5.565  1.00 11.31           H  
ATOM    748  HB3 PHE A  47      16.131   7.021  -6.434  1.00 75.21           H  
ATOM    749  HD1 PHE A  47      15.166   5.687  -8.413  1.00 33.52           H  
ATOM    750  HD2 PHE A  47      13.251   9.069  -6.678  1.00 73.12           H  
ATOM    751  HE1 PHE A  47      13.853   5.995 -10.471  1.00 64.22           H  
ATOM    752  HE2 PHE A  47      11.935   9.382  -8.733  1.00 73.02           H  
ATOM    753  HZ  PHE A  47      12.234   7.844 -10.633  1.00 24.41           H  
ATOM    754  N   ASP A  48      16.454   4.370  -5.261  1.00 63.24           N  
ATOM    755  CA  ASP A  48      17.181   3.169  -5.658  1.00  4.41           C  
ATOM    756  C   ASP A  48      16.292   1.935  -5.549  1.00 23.43           C  
ATOM    757  O   ASP A  48      16.395   1.011  -6.355  1.00 42.45           O  
ATOM    758  CB  ASP A  48      18.429   2.993  -4.791  1.00 11.22           C  
ATOM    759  CG  ASP A  48      19.408   1.997  -5.381  1.00 11.24           C  
ATOM    760  OD1 ASP A  48      20.026   2.315  -6.418  1.00 50.53           O  
ATOM    761  OD2 ASP A  48      19.557   0.900  -4.804  1.00 72.31           O  
ATOM    762  H   ASP A  48      16.832   4.951  -4.568  1.00 64.21           H  
ATOM    763  HA  ASP A  48      17.484   3.290  -6.687  1.00 72.32           H  
ATOM    764  HB2 ASP A  48      18.929   3.946  -4.693  1.00 31.02           H  
ATOM    765  HB3 ASP A  48      18.133   2.644  -3.813  1.00  0.35           H  
ATOM    766  N   GLU A  49      15.421   1.926  -4.545  1.00 31.13           N  
ATOM    767  CA  GLU A  49      14.516   0.803  -4.330  1.00 14.24           C  
ATOM    768  C   GLU A  49      13.359   0.839  -5.324  1.00 33.10           C  
ATOM    769  O   GLU A  49      12.991  -0.185  -5.902  1.00  2.44           O  
ATOM    770  CB  GLU A  49      13.974   0.823  -2.899  1.00 14.32           C  
ATOM    771  CG  GLU A  49      14.993   0.398  -1.856  1.00 21.33           C  
ATOM    772  CD  GLU A  49      15.596  -0.962  -2.150  1.00 62.01           C  
ATOM    773  OE1 GLU A  49      14.924  -1.776  -2.817  1.00 63.43           O  
ATOM    774  OE2 GLU A  49      16.739  -1.212  -1.713  1.00 60.05           O  
ATOM    775  H   GLU A  49      15.386   2.692  -3.934  1.00 65.24           H  
ATOM    776  HA  GLU A  49      15.075  -0.108  -4.480  1.00  3.53           H  
ATOM    777  HB2 GLU A  49      13.646   1.825  -2.665  1.00 12.42           H  
ATOM    778  HB3 GLU A  49      13.128   0.155  -2.838  1.00 74.53           H  
ATOM    779  HG2 GLU A  49      15.788   1.128  -1.828  1.00 53.33           H  
ATOM    780  HG3 GLU A  49      14.508   0.359  -0.891  1.00 50.04           H  
ATOM    781  N   ILE A  50      12.789   2.024  -5.518  1.00 21.35           N  
ATOM    782  CA  ILE A  50      11.675   2.193  -6.442  1.00 12.13           C  
ATOM    783  C   ILE A  50      12.126   2.009  -7.887  1.00 20.14           C  
ATOM    784  O   ILE A  50      11.345   1.597  -8.745  1.00 74.01           O  
ATOM    785  CB  ILE A  50      11.025   3.581  -6.292  1.00  0.43           C  
ATOM    786  CG1 ILE A  50      11.806   4.623  -7.095  1.00 55.45           C  
ATOM    787  CG2 ILE A  50      10.957   3.978  -4.825  1.00 12.54           C  
ATOM    788  CD1 ILE A  50      11.222   4.891  -8.465  1.00 41.02           C  
ATOM    789  H   ILE A  50      13.127   2.802  -5.028  1.00 13.11           H  
ATOM    790  HA  ILE A  50      10.932   1.443  -6.209  1.00 43.22           H  
ATOM    791  HB  ILE A  50      10.017   3.525  -6.672  1.00 15.22           H  
ATOM    792 HG12 ILE A  50      11.815   5.555  -6.552  1.00 62.01           H  
ATOM    793 HG13 ILE A  50      12.821   4.278  -7.228  1.00 12.10           H  
ATOM    794 HG21 ILE A  50      11.021   3.093  -4.209  1.00 12.41           H  
ATOM    795 HG22 ILE A  50      11.780   4.638  -4.592  1.00 75.20           H  
ATOM    796 HG23 ILE A  50      10.023   4.485  -4.631  1.00 62.23           H  
ATOM    797 HD11 ILE A  50      11.965   4.682  -9.221  1.00  3.34           H  
ATOM    798 HD12 ILE A  50      10.362   4.258  -8.621  1.00 14.04           H  
ATOM    799 HD13 ILE A  50      10.923   5.927  -8.533  1.00  1.43           H  
ATOM    800  N   LEU A  51      13.392   2.315  -8.149  1.00 31.13           N  
ATOM    801  CA  LEU A  51      13.949   2.181  -9.490  1.00 43.42           C  
ATOM    802  C   LEU A  51      13.799   0.753 -10.003  1.00 22.44           C  
ATOM    803  O   LEU A  51      13.632   0.525 -11.201  1.00 51.40           O  
ATOM    804  CB  LEU A  51      15.425   2.584  -9.493  1.00 21.11           C  
ATOM    805  CG  LEU A  51      16.434   1.436  -9.430  1.00 51.44           C  
ATOM    806  CD1 LEU A  51      16.642   0.833 -10.811  1.00 33.44           C  
ATOM    807  CD2 LEU A  51      17.756   1.920  -8.853  1.00 23.30           C  
ATOM    808  H   LEU A  51      13.966   2.638  -7.424  1.00  1.22           H  
ATOM    809  HA  LEU A  51      13.402   2.845 -10.144  1.00 25.34           H  
ATOM    810  HB2 LEU A  51      15.614   3.141 -10.398  1.00  1.05           H  
ATOM    811  HB3 LEU A  51      15.595   3.222  -8.637  1.00 74.11           H  
ATOM    812  HG  LEU A  51      16.048   0.661  -8.782  1.00 42.43           H  
ATOM    813 HD11 LEU A  51      17.680   0.566 -10.934  1.00 23.30           H  
ATOM    814 HD12 LEU A  51      16.363   1.554 -11.565  1.00 22.14           H  
ATOM    815 HD13 LEU A  51      16.028  -0.050 -10.913  1.00 73.23           H  
ATOM    816 HD21 LEU A  51      17.972   1.376  -7.945  1.00 62.12           H  
ATOM    817 HD22 LEU A  51      17.688   2.975  -8.632  1.00 43.35           H  
ATOM    818 HD23 LEU A  51      18.545   1.751  -9.570  1.00 43.25           H  
ATOM    819  N   LYS A  52      13.858  -0.208  -9.087  1.00 31.14           N  
ATOM    820  CA  LYS A  52      13.725  -1.616  -9.444  1.00  0.53           C  
ATOM    821  C   LYS A  52      12.293  -1.939  -9.859  1.00  3.30           C  
ATOM    822  O   LYS A  52      12.065  -2.621 -10.857  1.00 22.33           O  
ATOM    823  CB  LYS A  52      14.139  -2.503  -8.267  1.00 54.43           C  
ATOM    824  CG  LYS A  52      15.425  -3.273  -8.509  1.00 60.13           C  
ATOM    825  CD  LYS A  52      16.634  -2.353  -8.510  1.00 63.05           C  
ATOM    826  CE  LYS A  52      17.573  -2.668  -9.665  1.00 24.33           C  
ATOM    827  NZ  LYS A  52      18.840  -1.890  -9.577  1.00 61.35           N  
ATOM    828  H   LYS A  52      13.993   0.036  -8.146  1.00 61.24           H  
ATOM    829  HA  LYS A  52      14.382  -1.810 -10.278  1.00 53.51           H  
ATOM    830  HB2 LYS A  52      14.274  -1.882  -7.394  1.00  2.30           H  
ATOM    831  HB3 LYS A  52      13.349  -3.214  -8.073  1.00 73.14           H  
ATOM    832  HG2 LYS A  52      15.546  -4.008  -7.728  1.00 24.24           H  
ATOM    833  HG3 LYS A  52      15.361  -3.770  -9.467  1.00 23.31           H  
ATOM    834  HD2 LYS A  52      16.298  -1.331  -8.604  1.00  4.03           H  
ATOM    835  HD3 LYS A  52      17.169  -2.475  -7.579  1.00 41.40           H  
ATOM    836  HE2 LYS A  52      17.806  -3.722  -9.645  1.00  0.21           H  
ATOM    837  HE3 LYS A  52      17.076  -2.427 -10.592  1.00 53.04           H  
ATOM    838  HZ1 LYS A  52      19.529  -2.395  -8.983  1.00 72.05           H  
ATOM    839  HZ2 LYS A  52      18.658  -0.956  -9.159  1.00 34.12           H  
ATOM    840  HZ3 LYS A  52      19.246  -1.760 -10.526  1.00 71.10           H  
ATOM    841  N   GLY A  53      11.331  -1.442  -9.087  1.00 23.11           N  
ATOM    842  CA  GLY A  53       9.934  -1.688  -9.392  1.00 41.13           C  
ATOM    843  C   GLY A  53       9.436  -0.842 -10.547  1.00 75.33           C  
ATOM    844  O   GLY A  53       8.369  -1.106 -11.105  1.00  0.25           O  
ATOM    845  H   GLY A  53      11.573  -0.904  -8.304  1.00 35.54           H  
ATOM    846  HA2 GLY A  53       9.810  -2.731  -9.643  1.00 53.21           H  
ATOM    847  HA3 GLY A  53       9.342  -1.465  -8.517  1.00 33.52           H  
ATOM    848  N   LEU A  54      10.207   0.177 -10.908  1.00 13.53           N  
ATOM    849  CA  LEU A  54       9.837   1.067 -12.004  1.00 32.54           C  
ATOM    850  C   LEU A  54      10.118   0.414 -13.353  1.00 65.21           C  
ATOM    851  O   LEU A  54      10.510   1.083 -14.309  1.00 51.24           O  
ATOM    852  CB  LEU A  54      10.600   2.388 -11.894  1.00 73.12           C  
ATOM    853  CG  LEU A  54       9.744   3.652 -11.803  1.00 33.40           C  
ATOM    854  CD1 LEU A  54      10.625   4.889 -11.723  1.00 72.43           C  
ATOM    855  CD2 LEU A  54       8.799   3.743 -12.993  1.00  2.04           C  
ATOM    856  H   LEU A  54      11.045   0.337 -10.426  1.00 52.34           H  
ATOM    857  HA  LEU A  54       8.778   1.264 -11.927  1.00 10.12           H  
ATOM    858  HB2 LEU A  54      11.216   2.342 -11.009  1.00 72.45           H  
ATOM    859  HB3 LEU A  54      11.232   2.477 -12.767  1.00 15.24           H  
ATOM    860  HG  LEU A  54       9.146   3.610 -10.903  1.00 20.33           H  
ATOM    861 HD11 LEU A  54      10.344   5.476 -10.862  1.00 61.50           H  
ATOM    862 HD12 LEU A  54      10.498   5.479 -12.619  1.00 12.15           H  
ATOM    863 HD13 LEU A  54      11.659   4.589 -11.634  1.00 72.31           H  
ATOM    864 HD21 LEU A  54       8.448   4.759 -13.096  1.00  5.32           H  
ATOM    865 HD22 LEU A  54       7.956   3.086 -12.834  1.00 63.13           H  
ATOM    866 HD23 LEU A  54       9.322   3.449 -13.891  1.00 11.24           H  
ATOM    867  N   LYS A  55       9.915  -0.897 -13.424  1.00 72.34           N  
ATOM    868  CA  LYS A  55      10.143  -1.642 -14.657  1.00 51.42           C  
ATOM    869  C   LYS A  55       8.836  -1.851 -15.416  1.00 24.42           C  
ATOM    870  O   LYS A  55       8.695  -2.811 -16.172  1.00 64.45           O  
ATOM    871  CB  LYS A  55      10.789  -2.994 -14.348  1.00 75.43           C  
ATOM    872  CG  LYS A  55       9.889  -3.932 -13.562  1.00 21.21           C  
ATOM    873  CD  LYS A  55      10.664  -4.680 -12.490  1.00  1.21           C  
ATOM    874  CE  LYS A  55      10.452  -6.182 -12.594  1.00 74.30           C  
ATOM    875  NZ  LYS A  55      11.673  -6.943 -12.211  1.00 30.14           N  
ATOM    876  H   LYS A  55       9.602  -1.376 -12.628  1.00 22.23           H  
ATOM    877  HA  LYS A  55      10.815  -1.064 -15.274  1.00 33.21           H  
ATOM    878  HB2 LYS A  55      11.050  -3.476 -15.279  1.00 51.11           H  
ATOM    879  HB3 LYS A  55      11.689  -2.827 -13.774  1.00 73.33           H  
ATOM    880  HG2 LYS A  55       9.108  -3.356 -13.090  1.00 13.53           H  
ATOM    881  HG3 LYS A  55       9.450  -4.649 -14.241  1.00 53.35           H  
ATOM    882  HD2 LYS A  55      11.717  -4.468 -12.605  1.00 12.11           H  
ATOM    883  HD3 LYS A  55      10.332  -4.344 -11.518  1.00 34.33           H  
ATOM    884  HE2 LYS A  55       9.642  -6.464 -11.939  1.00 32.41           H  
ATOM    885  HE3 LYS A  55      10.191  -6.426 -13.614  1.00  2.25           H  
ATOM    886  HZ1 LYS A  55      11.714  -7.840 -12.736  1.00 23.03           H  
ATOM    887  HZ2 LYS A  55      11.659  -7.152 -11.192  1.00 10.50           H  
ATOM    888  HZ3 LYS A  55      12.524  -6.387 -12.428  1.00 50.42           H  
ATOM    889  N   GLU A  56       7.885  -0.946 -15.209  1.00 30.34           N  
ATOM    890  CA  GLU A  56       6.591  -1.033 -15.874  1.00 74.44           C  
ATOM    891  C   GLU A  56       6.426   0.090 -16.894  1.00  5.11           C  
ATOM    892  O   GLU A  56       5.502   0.898 -16.799  1.00 72.24           O  
ATOM    893  CB  GLU A  56       5.459  -0.974 -14.847  1.00 15.12           C  
ATOM    894  CG  GLU A  56       5.361  -2.215 -13.976  1.00 23.13           C  
ATOM    895  CD  GLU A  56       4.967  -1.896 -12.547  1.00 12.41           C  
ATOM    896  OE1 GLU A  56       5.438  -0.867 -12.018  1.00 10.01           O  
ATOM    897  OE2 GLU A  56       4.188  -2.674 -11.958  1.00 12.43           O  
ATOM    898  H   GLU A  56       8.057  -0.203 -14.593  1.00 64.35           H  
ATOM    899  HA  GLU A  56       6.546  -1.981 -16.390  1.00 42.55           H  
ATOM    900  HB2 GLU A  56       5.616  -0.120 -14.205  1.00 14.31           H  
ATOM    901  HB3 GLU A  56       4.521  -0.852 -15.369  1.00 61.42           H  
ATOM    902  HG2 GLU A  56       4.621  -2.878 -14.397  1.00 71.34           H  
ATOM    903  HG3 GLU A  56       6.322  -2.709 -13.967  1.00 32.13           H  
ATOM    904  N   ILE A  57       7.330   0.135 -17.867  1.00 22.21           N  
ATOM    905  CA  ILE A  57       7.286   1.158 -18.904  1.00 14.22           C  
ATOM    906  C   ILE A  57       6.243   0.821 -19.965  1.00 24.23           C  
ATOM    907  O   ILE A  57       6.195  -0.301 -20.470  1.00 25.15           O  
ATOM    908  CB  ILE A  57       8.657   1.331 -19.584  1.00 34.22           C  
ATOM    909  CG1 ILE A  57       8.608   2.478 -20.595  1.00  1.22           C  
ATOM    910  CG2 ILE A  57       9.078   0.036 -20.263  1.00 55.34           C  
ATOM    911  CD1 ILE A  57       8.502   3.844 -19.954  1.00 11.32           C  
ATOM    912  H   ILE A  57       8.043  -0.537 -17.888  1.00 42.33           H  
ATOM    913  HA  ILE A  57       7.018   2.095 -18.436  1.00 74.31           H  
ATOM    914  HB  ILE A  57       9.385   1.562 -18.822  1.00 11.42           H  
ATOM    915 HG12 ILE A  57       9.506   2.462 -21.192  1.00 72.22           H  
ATOM    916 HG13 ILE A  57       7.750   2.345 -21.238  1.00 41.00           H  
ATOM    917 HG21 ILE A  57       9.039   0.164 -21.335  1.00 72.52           H  
ATOM    918 HG22 ILE A  57      10.085  -0.214 -19.968  1.00  3.32           H  
ATOM    919 HG23 ILE A  57       8.408  -0.758 -19.971  1.00 22.53           H  
ATOM    920 HD11 ILE A  57       8.795   4.601 -20.667  1.00 34.21           H  
ATOM    921 HD12 ILE A  57       7.483   4.018 -19.641  1.00 25.41           H  
ATOM    922 HD13 ILE A  57       9.155   3.890 -19.094  1.00 20.11           H  
ATOM    923  N   LYS A  58       5.410   1.800 -20.300  1.00 44.13           N  
ATOM    924  CA  LYS A  58       4.370   1.610 -21.304  1.00 31.11           C  
ATOM    925  C   LYS A  58       4.502   2.635 -22.426  1.00 20.04           C  
ATOM    926  O   LYS A  58       3.530   3.294 -22.796  1.00 72.43           O  
ATOM    927  CB  LYS A  58       2.986   1.718 -20.660  1.00 52.10           C  
ATOM    928  CG  LYS A  58       2.548   0.453 -19.942  1.00  4.31           C  
ATOM    929  CD  LYS A  58       3.125   0.381 -18.538  1.00  3.30           C  
ATOM    930  CE  LYS A  58       2.474  -0.727 -17.724  1.00 43.50           C  
ATOM    931  NZ  LYS A  58       2.551  -2.042 -18.417  1.00 72.33           N  
ATOM    932  H   LYS A  58       5.498   2.673 -19.863  1.00  4.25           H  
ATOM    933  HA  LYS A  58       4.488   0.621 -21.720  1.00 55.04           H  
ATOM    934  HB2 LYS A  58       2.997   2.528 -19.945  1.00 72.32           H  
ATOM    935  HB3 LYS A  58       2.260   1.939 -21.430  1.00  3.02           H  
ATOM    936  HG2 LYS A  58       1.471   0.441 -19.877  1.00 75.15           H  
ATOM    937  HG3 LYS A  58       2.887  -0.405 -20.505  1.00  2.10           H  
ATOM    938  HD2 LYS A  58       4.186   0.189 -18.603  1.00 72.21           H  
ATOM    939  HD3 LYS A  58       2.959   1.327 -18.041  1.00 30.30           H  
ATOM    940  HE2 LYS A  58       2.979  -0.801 -16.773  1.00 11.40           H  
ATOM    941  HE3 LYS A  58       1.437  -0.474 -17.562  1.00 72.13           H  
ATOM    942  HZ1 LYS A  58       1.602  -2.343 -18.718  1.00 54.01           H  
ATOM    943  HZ2 LYS A  58       2.943  -2.761 -17.777  1.00 32.44           H  
ATOM    944  HZ3 LYS A  58       3.162  -1.970 -19.256  1.00 11.15           H  
ATOM    945  N   CYS A  59       5.710   2.764 -22.964  1.00  1.23           N  
ATOM    946  CA  CYS A  59       5.970   3.708 -24.044  1.00 73.00           C  
ATOM    947  C   CYS A  59       4.884   3.623 -25.113  1.00 63.23           C  
ATOM    948  O   CYS A  59       4.426   4.641 -25.630  1.00 72.31           O  
ATOM    949  CB  CYS A  59       7.339   3.436 -24.669  1.00 63.32           C  
ATOM    950  SG  CYS A  59       7.832   4.647 -25.938  1.00 35.31           S  
ATOM    951  H   CYS A  59       6.446   2.211 -22.626  1.00 22.15           H  
ATOM    952  HA  CYS A  59       5.967   4.702 -23.624  1.00 53.31           H  
ATOM    953  HB2 CYS A  59       8.090   3.451 -23.893  1.00  3.03           H  
ATOM    954  HB3 CYS A  59       7.328   2.460 -25.132  1.00 54.01           H  
ATOM    955  N   GLY A  60       4.478   2.400 -25.440  1.00 35.31           N  
ATOM    956  CA  GLY A  60       3.449   2.204 -26.445  1.00 65.42           C  
ATOM    957  C   GLY A  60       2.624   0.957 -26.195  1.00 62.00           C  
ATOM    958  O   GLY A  60       2.085   0.363 -27.128  1.00  1.30           O  
ATOM    959  H   GLY A  60       4.879   1.624 -24.995  1.00 10.24           H  
ATOM    960  HA2 GLY A  60       2.795   3.062 -26.447  1.00 14.01           H  
ATOM    961  HA3 GLY A  60       3.921   2.121 -27.414  1.00 35.32           H  
ATOM    962  N   GLY A  61       2.526   0.558 -24.931  1.00 23.45           N  
ATOM    963  CA  GLY A  61       1.761  -0.625 -24.583  1.00 72.54           C  
ATOM    964  C   GLY A  61       2.438  -1.906 -25.031  1.00 12.15           C  
ATOM    965  O   GLY A  61       3.089  -2.582 -24.235  1.00 21.44           O  
ATOM    966  H   GLY A  61       2.978   1.070 -24.228  1.00 14.53           H  
ATOM    967  HA2 GLY A  61       1.630  -0.655 -23.512  1.00  0.20           H  
ATOM    968  HA3 GLY A  61       0.790  -0.563 -25.053  1.00  1.41           H  
ATOM    969  N   SER A  62       2.283  -2.241 -26.308  1.00 11.35           N  
ATOM    970  CA  SER A  62       2.880  -3.452 -26.858  1.00 51.21           C  
ATOM    971  C   SER A  62       4.358  -3.236 -27.170  1.00 13.32           C  
ATOM    972  O   SER A  62       4.707  -2.601 -28.165  1.00 12.42           O  
ATOM    973  CB  SER A  62       2.137  -3.881 -28.125  1.00 24.31           C  
ATOM    974  OG  SER A  62       3.039  -4.362 -29.106  1.00 63.34           O  
ATOM    975  H   SER A  62       1.752  -1.660 -26.893  1.00 21.25           H  
ATOM    976  HA  SER A  62       2.791  -4.232 -26.117  1.00 13.12           H  
ATOM    977  HB2 SER A  62       1.438  -4.666 -27.881  1.00 21.45           H  
ATOM    978  HB3 SER A  62       1.601  -3.035 -28.529  1.00 45.32           H  
ATOM    979  HG  SER A  62       2.545  -4.708 -29.854  1.00  3.34           H  
ATOM    980  N   TRP A  63       5.220  -3.768 -26.312  1.00 63.51           N  
ATOM    981  CA  TRP A  63       6.661  -3.634 -26.495  1.00 22.41           C  
ATOM    982  C   TRP A  63       7.174  -4.634 -27.526  1.00  4.41           C  
ATOM    983  O   TRP A  63       6.468  -5.569 -27.904  1.00 32.23           O  
ATOM    984  CB  TRP A  63       7.386  -3.839 -25.164  1.00  1.43           C  
ATOM    985  CG  TRP A  63       7.583  -2.568 -24.394  1.00  5.12           C  
ATOM    986  CD1 TRP A  63       7.080  -2.271 -23.159  1.00 44.03           C  
ATOM    987  CD2 TRP A  63       8.336  -1.423 -24.809  1.00  2.25           C  
ATOM    988  NE1 TRP A  63       7.475  -1.010 -22.782  1.00 21.23           N  
ATOM    989  CE2 TRP A  63       8.247  -0.469 -23.776  1.00 20.24           C  
ATOM    990  CE3 TRP A  63       9.079  -1.111 -25.951  1.00 14.04           C  
ATOM    991  CZ2 TRP A  63       8.871   0.773 -23.854  1.00 22.13           C  
ATOM    992  CZ3 TRP A  63       9.697   0.122 -26.027  1.00  3.33           C  
ATOM    993  CH2 TRP A  63       9.591   1.052 -24.983  1.00 64.34           C  
ATOM    994  H   TRP A  63       4.881  -4.264 -25.537  1.00 52.13           H  
ATOM    995  HA  TRP A  63       6.857  -2.634 -26.852  1.00  4.04           H  
ATOM    996  HB2 TRP A  63       6.812  -4.515 -24.548  1.00 63.34           H  
ATOM    997  HB3 TRP A  63       8.359  -4.268 -25.354  1.00 71.34           H  
ATOM    998  HD1 TRP A  63       6.463  -2.938 -22.578  1.00 32.30           H  
ATOM    999  HE1 TRP A  63       7.243  -0.571 -21.937  1.00 14.24           H  
ATOM   1000  HE3 TRP A  63       9.172  -1.814 -26.765  1.00 70.02           H  
ATOM   1001  HZ2 TRP A  63       8.800   1.500 -23.058  1.00 34.33           H  
ATOM   1002  HZ3 TRP A  63      10.275   0.381 -26.902  1.00 51.20           H  
ATOM   1003  HH2 TRP A  63      10.091   2.003 -25.086  1.00 31.41           H  
ATOM   1004  N   LEU A  64       8.407  -4.431 -27.978  1.00  0.54           N  
ATOM   1005  CA  LEU A  64       9.015  -5.315 -28.966  1.00  2.14           C  
ATOM   1006  C   LEU A  64      10.474  -4.940 -29.207  1.00 52.04           C  
ATOM   1007  O   LEU A  64      10.951  -4.967 -30.341  1.00 42.31           O  
ATOM   1008  CB  LEU A  64       8.236  -5.255 -30.281  1.00  5.41           C  
ATOM   1009  CG  LEU A  64       8.041  -6.586 -31.007  1.00 33.13           C  
ATOM   1010  CD1 LEU A  64       9.381  -7.164 -31.433  1.00 24.03           C  
ATOM   1011  CD2 LEU A  64       7.290  -7.571 -30.122  1.00  4.34           C  
ATOM   1012  H   LEU A  64       8.921  -3.668 -27.639  1.00 62.44           H  
ATOM   1013  HA  LEU A  64       8.974  -6.322 -28.578  1.00 63.03           H  
ATOM   1014  HB2 LEU A  64       7.260  -4.847 -30.069  1.00 30.35           H  
ATOM   1015  HB3 LEU A  64       8.766  -4.588 -30.947  1.00 54.02           H  
ATOM   1016  HG  LEU A  64       7.451  -6.420 -31.898  1.00  3.20           H  
ATOM   1017 HD11 LEU A  64       9.249  -8.189 -31.744  1.00 31.13           H  
ATOM   1018 HD12 LEU A  64      10.070  -7.126 -30.602  1.00  0.04           H  
ATOM   1019 HD13 LEU A  64       9.778  -6.586 -32.255  1.00 14.13           H  
ATOM   1020 HD21 LEU A  64       6.947  -8.402 -30.719  1.00 63.14           H  
ATOM   1021 HD22 LEU A  64       6.441  -7.076 -29.672  1.00 44.03           H  
ATOM   1022 HD23 LEU A  64       7.949  -7.932 -29.346  1.00 43.12           H  
ATOM   1023  N   GLU A  65      11.176  -4.593 -28.133  1.00 62.03           N  
ATOM   1024  CA  GLU A  65      12.581  -4.214 -28.230  1.00 20.33           C  
ATOM   1025  C   GLU A  65      13.420  -4.972 -27.205  1.00 64.11           C  
ATOM   1026  O   GLU A  65      12.934  -5.890 -26.544  1.00 72.54           O  
ATOM   1027  CB  GLU A  65      12.741  -2.707 -28.022  1.00  3.11           C  
ATOM   1028  CG  GLU A  65      13.496  -2.015 -29.144  1.00 43.32           C  
ATOM   1029  CD  GLU A  65      12.592  -1.172 -30.023  1.00 30.31           C  
ATOM   1030  OE1 GLU A  65      12.344  -0.001 -29.667  1.00 72.12           O  
ATOM   1031  OE2 GLU A  65      12.132  -1.684 -31.065  1.00 44.31           O  
ATOM   1032  H   GLU A  65      10.739  -4.591 -27.256  1.00 64.21           H  
ATOM   1033  HA  GLU A  65      12.926  -4.470 -29.220  1.00 23.41           H  
ATOM   1034  HB2 GLU A  65      11.761  -2.260 -27.945  1.00 41.15           H  
ATOM   1035  HB3 GLU A  65      13.277  -2.538 -27.099  1.00 75.32           H  
ATOM   1036  HG2 GLU A  65      14.250  -1.374 -28.712  1.00 65.21           H  
ATOM   1037  HG3 GLU A  65      13.972  -2.766 -29.758  1.00 10.33           H  
ATOM   1038  N   HIS A  66      14.685  -4.581 -27.079  1.00 35.13           N  
ATOM   1039  CA  HIS A  66      15.593  -5.223 -26.135  1.00 14.12           C  
ATOM   1040  C   HIS A  66      16.136  -4.211 -25.130  1.00 73.30           C  
ATOM   1041  O   HIS A  66      17.155  -4.452 -24.482  1.00 41.33           O  
ATOM   1042  CB  HIS A  66      16.749  -5.890 -26.880  1.00 71.02           C  
ATOM   1043  CG  HIS A  66      16.597  -7.374 -27.016  1.00 41.24           C  
ATOM   1044  ND1 HIS A  66      17.452  -8.276 -26.419  1.00 13.25           N  
ATOM   1045  CD2 HIS A  66      15.681  -8.112 -27.686  1.00 23.21           C  
ATOM   1046  CE1 HIS A  66      17.069  -9.505 -26.716  1.00  2.21           C  
ATOM   1047  NE2 HIS A  66      15.997  -9.433 -27.484  1.00 32.35           N  
ATOM   1048  H   HIS A  66      15.014  -3.843 -27.633  1.00 61.50           H  
ATOM   1049  HA  HIS A  66      15.036  -5.978 -25.601  1.00 64.40           H  
ATOM   1050  HB2 HIS A  66      16.817  -5.472 -27.874  1.00  3.55           H  
ATOM   1051  HB3 HIS A  66      17.670  -5.697 -26.349  1.00 61.23           H  
ATOM   1052  HD1 HIS A  66      18.224  -8.049 -25.861  1.00  4.21           H  
ATOM   1053  HD2 HIS A  66      14.855  -7.733 -28.272  1.00 23.44           H  
ATOM   1054  HE1 HIS A  66      17.550 -10.414 -26.387  1.00 45.22           H  
TER    1055      HIS A  66                                                      
ENDMDL                                                                          
MODEL        2                                                                  
ATOM      1  N   ALA A   1       1.833  -1.384  -0.958  1.00 74.15           N  
ATOM      2  CA  ALA A   1       2.609  -1.040  -2.143  1.00 53.03           C  
ATOM      3  C   ALA A   1       3.975  -0.481  -1.761  1.00 40.13           C  
ATOM      4  O   ALA A   1       4.342  -0.462  -0.587  1.00  2.25           O  
ATOM      5  CB  ALA A   1       1.848  -0.039  -3.000  1.00 73.44           C  
ATOM      6  H1  ALA A   1       2.294  -1.503  -0.103  1.00 24.05           H  
ATOM      7  HA  ALA A   1       2.749  -1.941  -2.724  1.00 10.33           H  
ATOM      8  HB1 ALA A   1       0.886   0.160  -2.551  1.00 12.23           H  
ATOM      9  HB2 ALA A   1       2.412   0.879  -3.068  1.00 34.12           H  
ATOM     10  HB3 ALA A   1       1.705  -0.448  -3.989  1.00 60.35           H  
ATOM     11  N   SER A   2       4.724  -0.027  -2.761  1.00 62.11           N  
ATOM     12  CA  SER A   2       6.052   0.528  -2.530  1.00  5.51           C  
ATOM     13  C   SER A   2       5.969   1.813  -1.710  1.00 61.43           C  
ATOM     14  O   SER A   2       5.000   2.568  -1.789  1.00 41.04           O  
ATOM     15  CB  SER A   2       6.752   0.805  -3.862  1.00 72.12           C  
ATOM     16  OG  SER A   2       5.989   0.313  -4.950  1.00 54.44           O  
ATOM     17  H   SER A   2       4.376  -0.069  -3.676  1.00 71.54           H  
ATOM     18  HA  SER A   2       6.625  -0.201  -1.977  1.00 22.10           H  
ATOM     19  HB2 SER A   2       6.884   1.869  -3.983  1.00 12.34           H  
ATOM     20  HB3 SER A   2       7.717   0.319  -3.866  1.00 41.43           H  
ATOM     21  HG  SER A   2       6.077  -0.641  -4.998  1.00 74.41           H  
ATOM     22  N   PRO A   3       7.010   2.067  -0.903  1.00 74.10           N  
ATOM     23  CA  PRO A   3       7.079   3.259  -0.053  1.00 43.10           C  
ATOM     24  C   PRO A   3       7.269   4.538  -0.862  1.00 72.32           C  
ATOM     25  O   PRO A   3       6.755   5.596  -0.499  1.00 55.15           O  
ATOM     26  CB  PRO A   3       8.304   2.997   0.827  1.00 61.53           C  
ATOM     27  CG  PRO A   3       9.152   2.067   0.029  1.00 75.05           C  
ATOM     28  CD  PRO A   3       8.199   1.210  -0.758  1.00 54.23           C  
ATOM     29  HA  PRO A   3       6.201   3.355   0.569  1.00 62.12           H  
ATOM     30  HB2 PRO A   3       8.815   3.928   1.024  1.00 45.45           H  
ATOM     31  HB3 PRO A   3       7.993   2.546   1.757  1.00  5.45           H  
ATOM     32  HG2 PRO A   3       9.787   2.630  -0.638  1.00  2.03           H  
ATOM     33  HG3 PRO A   3       9.747   1.455   0.689  1.00 20.35           H  
ATOM     34  HD2 PRO A   3       8.618   0.967  -1.723  1.00 64.01           H  
ATOM     35  HD3 PRO A   3       7.960   0.310  -0.211  1.00  2.33           H  
ATOM     36  N   CYS A   4       8.010   4.433  -1.960  1.00 54.03           N  
ATOM     37  CA  CYS A   4       8.267   5.581  -2.822  1.00 25.44           C  
ATOM     38  C   CYS A   4       7.669   5.365  -4.209  1.00 12.13           C  
ATOM     39  O   CYS A   4       8.273   5.724  -5.220  1.00 22.55           O  
ATOM     40  CB  CYS A   4       9.772   5.830  -2.937  1.00  5.31           C  
ATOM     41  SG  CYS A   4      10.473   6.799  -1.562  1.00 51.12           S  
ATOM     42  H   CYS A   4       8.393   3.562  -2.198  1.00 21.14           H  
ATOM     43  HA  CYS A   4       7.801   6.444  -2.372  1.00 45.33           H  
ATOM     44  HB2 CYS A   4      10.286   4.880  -2.963  1.00 42.33           H  
ATOM     45  HB3 CYS A   4       9.972   6.367  -3.853  1.00 35.22           H  
ATOM     46  N   ASP A   5       6.478   4.778  -4.248  1.00 30.30           N  
ATOM     47  CA  ASP A   5       5.796   4.515  -5.510  1.00 42.21           C  
ATOM     48  C   ASP A   5       5.384   5.819  -6.186  1.00 51.04           C  
ATOM     49  O   ASP A   5       5.308   5.898  -7.413  1.00 11.23           O  
ATOM     50  CB  ASP A   5       4.566   3.636  -5.277  1.00  5.21           C  
ATOM     51  CG  ASP A   5       4.309   2.684  -6.428  1.00 21.52           C  
ATOM     52  OD1 ASP A   5       5.011   2.791  -7.456  1.00 34.03           O  
ATOM     53  OD2 ASP A   5       3.407   1.830  -6.300  1.00 72.14           O  
ATOM     54  H   ASP A   5       6.047   4.515  -3.408  1.00 34.12           H  
ATOM     55  HA  ASP A   5       6.484   3.991  -6.156  1.00 43.41           H  
ATOM     56  HB2 ASP A   5       4.713   3.054  -4.379  1.00  1.25           H  
ATOM     57  HB3 ASP A   5       3.699   4.268  -5.154  1.00 72.54           H  
ATOM     58  N   LYS A   6       5.118   6.840  -5.379  1.00 35.12           N  
ATOM     59  CA  LYS A   6       4.713   8.141  -5.898  1.00 11.14           C  
ATOM     60  C   LYS A   6       5.803   8.737  -6.783  1.00 73.32           C  
ATOM     61  O   LYS A   6       5.513   9.442  -7.749  1.00 72.00           O  
ATOM     62  CB  LYS A   6       4.398   9.097  -4.745  1.00  4.41           C  
ATOM     63  CG  LYS A   6       5.529   9.230  -3.739  1.00 50.43           C  
ATOM     64  CD  LYS A   6       5.000   9.396  -2.324  1.00 42.24           C  
ATOM     65  CE  LYS A   6       4.951  10.860  -1.916  1.00  0.51           C  
ATOM     66  NZ  LYS A   6       3.729  11.539  -2.430  1.00 45.23           N  
ATOM     67  H   LYS A   6       5.196   6.715  -4.409  1.00 50.33           H  
ATOM     68  HA  LYS A   6       3.822   8.000  -6.490  1.00 33.40           H  
ATOM     69  HB2 LYS A   6       4.189  10.076  -5.152  1.00 22.25           H  
ATOM     70  HB3 LYS A   6       3.522   8.739  -4.224  1.00 62.53           H  
ATOM     71  HG2 LYS A   6       6.142   8.342  -3.781  1.00  2.51           H  
ATOM     72  HG3 LYS A   6       6.126  10.095  -3.995  1.00 33.45           H  
ATOM     73  HD2 LYS A   6       4.003   8.986  -2.272  1.00 33.04           H  
ATOM     74  HD3 LYS A   6       5.647   8.863  -1.643  1.00 24.43           H  
ATOM     75  HE2 LYS A   6       4.959  10.920  -0.838  1.00 50.54           H  
ATOM     76  HE3 LYS A   6       5.823  11.360  -2.311  1.00  5.05           H  
ATOM     77  HZ1 LYS A   6       2.937  11.396  -1.772  1.00 22.33           H  
ATOM     78  HZ2 LYS A   6       3.468  11.150  -3.358  1.00 64.24           H  
ATOM     79  HZ3 LYS A   6       3.903  12.560  -2.530  1.00 73.45           H  
ATOM     80  N   GLN A   7       7.056   8.447  -6.448  1.00 33.42           N  
ATOM     81  CA  GLN A   7       8.188   8.954  -7.214  1.00 71.50           C  
ATOM     82  C   GLN A   7       8.241   8.312  -8.596  1.00 72.45           C  
ATOM     83  O   GLN A   7       8.694   8.927  -9.562  1.00 15.21           O  
ATOM     84  CB  GLN A   7       9.496   8.690  -6.466  1.00 10.10           C  
ATOM     85  CG  GLN A   7       9.868   9.790  -5.485  1.00 41.42           C  
ATOM     86  CD  GLN A   7       8.894   9.895  -4.329  1.00 12.34           C  
ATOM     87  OE1 GLN A   7       8.465  10.989  -3.960  1.00 44.30           O  
ATOM     88  NE2 GLN A   7       8.538   8.755  -3.749  1.00 33.11           N  
ATOM     89  H   GLN A   7       7.222   7.879  -5.667  1.00 44.21           H  
ATOM     90  HA  GLN A   7       8.059  10.019  -7.330  1.00 71.14           H  
ATOM     91  HB2 GLN A   7       9.403   7.765  -5.918  1.00 22.43           H  
ATOM     92  HB3 GLN A   7      10.295   8.594  -7.186  1.00  4.31           H  
ATOM     93  HG2 GLN A   7      10.852   9.585  -5.089  1.00 74.32           H  
ATOM     94  HG3 GLN A   7       9.883  10.733  -6.011  1.00 41.53           H  
ATOM     95 HE21 GLN A   7       8.920   7.921  -4.095  1.00 42.01           H  
ATOM     96 HE22 GLN A   7       7.910   8.793  -2.999  1.00 11.45           H  
ATOM     97  N   LYS A   8       7.776   7.070  -8.685  1.00 53.10           N  
ATOM     98  CA  LYS A   8       7.769   6.344  -9.949  1.00 75.51           C  
ATOM     99  C   LYS A   8       6.758   6.948 -10.919  1.00 10.24           C  
ATOM    100  O   LYS A   8       7.038   7.099 -12.107  1.00 74.10           O  
ATOM    101  CB  LYS A   8       7.442   4.867  -9.711  1.00  4.52           C  
ATOM    102  CG  LYS A   8       6.784   4.190 -10.900  1.00 45.14           C  
ATOM    103  CD  LYS A   8       6.743   2.681 -10.730  1.00 63.22           C  
ATOM    104  CE  LYS A   8       6.147   1.998 -11.952  1.00 13.24           C  
ATOM    105  NZ  LYS A   8       4.680   1.786 -11.807  1.00 52.02           N  
ATOM    106  H   LYS A   8       7.427   6.632  -7.880  1.00 24.22           H  
ATOM    107  HA  LYS A   8       8.755   6.420 -10.382  1.00 14.35           H  
ATOM    108  HB2 LYS A   8       8.358   4.341  -9.484  1.00 72.01           H  
ATOM    109  HB3 LYS A   8       6.774   4.791  -8.865  1.00 24.11           H  
ATOM    110  HG2 LYS A   8       5.774   4.558 -10.999  1.00 40.04           H  
ATOM    111  HG3 LYS A   8       7.345   4.427 -11.794  1.00  1.55           H  
ATOM    112  HD2 LYS A   8       7.749   2.316 -10.584  1.00 30.14           H  
ATOM    113  HD3 LYS A   8       6.142   2.441  -9.865  1.00 13.12           H  
ATOM    114  HE2 LYS A   8       6.329   2.616 -12.818  1.00 32.43           H  
ATOM    115  HE3 LYS A   8       6.629   1.041 -12.084  1.00 41.01           H  
ATOM    116  HZ1 LYS A   8       4.182   2.154 -12.643  1.00 71.11           H  
ATOM    117  HZ2 LYS A   8       4.328   2.281 -10.963  1.00 45.31           H  
ATOM    118  HZ3 LYS A   8       4.473   0.771 -11.712  1.00 51.41           H  
ATOM    119  N   ASN A   9       5.583   7.294 -10.402  1.00 41.02           N  
ATOM    120  CA  ASN A   9       4.531   7.883 -11.223  1.00  3.43           C  
ATOM    121  C   ASN A   9       4.876   9.321 -11.599  1.00  2.22           C  
ATOM    122  O   ASN A   9       4.542   9.786 -12.689  1.00 14.23           O  
ATOM    123  CB  ASN A   9       3.194   7.846 -10.480  1.00 24.54           C  
ATOM    124  CG  ASN A   9       2.037   7.484 -11.390  1.00 52.32           C  
ATOM    125  OD1 ASN A   9       1.238   6.602 -11.077  1.00 32.25           O  
ATOM    126  ND2 ASN A   9       1.942   8.167 -12.525  1.00 71.13           N  
ATOM    127  H   ASN A   9       5.419   7.149  -9.447  1.00  1.21           H  
ATOM    128  HA  ASN A   9       4.448   7.297 -12.126  1.00 11.55           H  
ATOM    129  HB2 ASN A   9       3.249   7.110  -9.690  1.00 61.12           H  
ATOM    130  HB3 ASN A   9       3.001   8.816 -10.049  1.00 13.33           H  
ATOM    131 HD21 ASN A   9       2.614   8.856 -12.709  1.00 65.33           H  
ATOM    132 HD22 ASN A   9       1.203   7.954 -13.132  1.00 55.23           H  
ATOM    133  N   TYR A  10       5.547  10.020 -10.690  1.00 24.30           N  
ATOM    134  CA  TYR A  10       5.936  11.405 -10.925  1.00  4.20           C  
ATOM    135  C   TYR A  10       7.005  11.494 -12.010  1.00 50.42           C  
ATOM    136  O   TYR A  10       6.979  12.394 -12.850  1.00 55.43           O  
ATOM    137  CB  TYR A  10       6.453  12.038  -9.632  1.00 11.21           C  
ATOM    138  CG  TYR A  10       7.351  13.233  -9.859  1.00 42.03           C  
ATOM    139  CD1 TYR A  10       6.831  14.445 -10.296  1.00 75.13           C  
ATOM    140  CD2 TYR A  10       8.720  13.150  -9.638  1.00 63.03           C  
ATOM    141  CE1 TYR A  10       7.647  15.539 -10.506  1.00 44.22           C  
ATOM    142  CE2 TYR A  10       9.544  14.239  -9.844  1.00 44.31           C  
ATOM    143  CZ  TYR A  10       9.003  15.432 -10.278  1.00 64.52           C  
ATOM    144  OH  TYR A  10       9.821  16.519 -10.486  1.00 22.52           O  
ATOM    145  H   TYR A  10       5.786   9.594  -9.840  1.00 12.41           H  
ATOM    146  HA  TYR A  10       5.060  11.945 -11.253  1.00 61.43           H  
ATOM    147  HB2 TYR A  10       5.613  12.364  -9.038  1.00 51.11           H  
ATOM    148  HB3 TYR A  10       7.015  11.301  -9.078  1.00 30.13           H  
ATOM    149  HD1 TYR A  10       5.768  14.526 -10.474  1.00 51.20           H  
ATOM    150  HD2 TYR A  10       9.141  12.214  -9.299  1.00 12.44           H  
ATOM    151  HE1 TYR A  10       7.224  16.473 -10.846  1.00  2.11           H  
ATOM    152  HE2 TYR A  10      10.606  14.155  -9.666  1.00 43.11           H  
ATOM    153  HH  TYR A  10      10.638  16.230 -10.899  1.00 62.24           H  
ATOM    154  N   ILE A  11       7.944  10.554 -11.986  1.00 14.23           N  
ATOM    155  CA  ILE A  11       9.020  10.525 -12.968  1.00 23.33           C  
ATOM    156  C   ILE A  11       8.561   9.873 -14.268  1.00  1.04           C  
ATOM    157  O   ILE A  11       8.890  10.340 -15.358  1.00 51.22           O  
ATOM    158  CB  ILE A  11      10.249   9.766 -12.433  1.00  5.42           C  
ATOM    159  CG1 ILE A  11      10.785  10.445 -11.170  1.00 34.21           C  
ATOM    160  CG2 ILE A  11      11.332   9.692 -13.500  1.00 14.04           C  
ATOM    161  CD1 ILE A  11      11.406  11.799 -11.429  1.00  4.12           C  
ATOM    162  H   ILE A  11       7.911   9.864 -11.291  1.00 73.25           H  
ATOM    163  HA  ILE A  11       9.312  11.545 -13.172  1.00 64.33           H  
ATOM    164  HB  ILE A  11       9.946   8.759 -12.191  1.00  2.30           H  
ATOM    165 HG12 ILE A  11       9.975  10.581 -10.471  1.00 35.40           H  
ATOM    166 HG13 ILE A  11      11.538   9.813 -10.723  1.00 22.42           H  
ATOM    167 HG21 ILE A  11      12.303   9.675 -13.027  1.00 15.42           H  
ATOM    168 HG22 ILE A  11      11.201   8.793 -14.082  1.00 74.34           H  
ATOM    169 HG23 ILE A  11      11.260  10.554 -14.146  1.00 24.13           H  
ATOM    170 HD11 ILE A  11      12.465  11.682 -11.606  1.00 63.42           H  
ATOM    171 HD12 ILE A  11      10.943  12.249 -12.294  1.00  2.33           H  
ATOM    172 HD13 ILE A  11      11.255  12.435 -10.568  1.00 62.11           H  
ATOM    173  N   ASP A  12       7.798   8.793 -14.144  1.00 22.31           N  
ATOM    174  CA  ASP A  12       7.290   8.078 -15.309  1.00 64.41           C  
ATOM    175  C   ASP A  12       6.332   8.954 -16.109  1.00 51.03           C  
ATOM    176  O   ASP A  12       6.248   8.845 -17.333  1.00 20.12           O  
ATOM    177  CB  ASP A  12       6.585   6.791 -14.877  1.00 51.22           C  
ATOM    178  CG  ASP A  12       6.196   5.921 -16.056  1.00 34.33           C  
ATOM    179  OD1 ASP A  12       5.329   6.347 -16.848  1.00 21.10           O  
ATOM    180  OD2 ASP A  12       6.758   4.814 -16.186  1.00 71.44           O  
ATOM    181  H   ASP A  12       7.570   8.469 -13.247  1.00 62.42           H  
ATOM    182  HA  ASP A  12       8.132   7.823 -15.935  1.00 24.23           H  
ATOM    183  HB2 ASP A  12       7.245   6.224 -14.237  1.00 71.31           H  
ATOM    184  HB3 ASP A  12       5.690   7.046 -14.329  1.00 72.11           H  
ATOM    185  N   LYS A  13       5.609   9.823 -15.410  1.00 64.05           N  
ATOM    186  CA  LYS A  13       4.656  10.719 -16.054  1.00 43.03           C  
ATOM    187  C   LYS A  13       5.359  11.957 -16.604  1.00 34.44           C  
ATOM    188  O   LYS A  13       4.896  12.566 -17.567  1.00 42.44           O  
ATOM    189  CB  LYS A  13       3.567  11.135 -15.063  1.00 51.45           C  
ATOM    190  CG  LYS A  13       4.003  12.230 -14.105  1.00 13.10           C  
ATOM    191  CD  LYS A  13       3.579  13.604 -14.597  1.00 71.34           C  
ATOM    192  CE  LYS A  13       2.244  14.022 -14.001  1.00 10.45           C  
ATOM    193  NZ  LYS A  13       2.409  15.066 -12.951  1.00 35.11           N  
ATOM    194  H   LYS A  13       5.721   9.863 -14.437  1.00 12.20           H  
ATOM    195  HA  LYS A  13       4.200  10.185 -16.874  1.00 64.11           H  
ATOM    196  HB2 LYS A  13       2.710  11.490 -15.617  1.00 42.41           H  
ATOM    197  HB3 LYS A  13       3.277  10.272 -14.482  1.00 74.14           H  
ATOM    198  HG2 LYS A  13       3.553  12.051 -13.140  1.00 11.23           H  
ATOM    199  HG3 LYS A  13       5.079  12.207 -14.012  1.00 43.23           H  
ATOM    200  HD2 LYS A  13       4.330  14.326 -14.313  1.00 55.13           H  
ATOM    201  HD3 LYS A  13       3.490  13.579 -15.674  1.00 70.24           H  
ATOM    202  HE2 LYS A  13       1.619  14.412 -14.789  1.00 15.43           H  
ATOM    203  HE3 LYS A  13       1.772  13.155 -13.563  1.00 24.20           H  
ATOM    204  HZ1 LYS A  13       2.663  14.623 -12.045  1.00  1.54           H  
ATOM    205  HZ2 LYS A  13       1.521  15.593 -12.829  1.00 35.02           H  
ATOM    206  HZ3 LYS A  13       3.160  15.731 -13.223  1.00 12.30           H  
ATOM    207  N   GLN A  14       6.477  12.320 -15.985  1.00  4.20           N  
ATOM    208  CA  GLN A  14       7.243  13.485 -16.414  1.00 31.23           C  
ATOM    209  C   GLN A  14       8.330  13.086 -17.406  1.00 43.21           C  
ATOM    210  O   GLN A  14       8.927  13.939 -18.065  1.00 71.11           O  
ATOM    211  CB  GLN A  14       7.870  14.183 -15.205  1.00 74.53           C  
ATOM    212  CG  GLN A  14       8.150  15.659 -15.433  1.00 41.12           C  
ATOM    213  CD  GLN A  14       7.057  16.553 -14.881  1.00 61.22           C  
ATOM    214  OE1 GLN A  14       7.333  17.565 -14.236  1.00 62.24           O  
ATOM    215  NE2 GLN A  14       5.807  16.183 -15.132  1.00 34.00           N  
ATOM    216  H   GLN A  14       6.795  11.794 -15.223  1.00 32.43           H  
ATOM    217  HA  GLN A  14       6.563  14.168 -16.899  1.00 73.14           H  
ATOM    218  HB2 GLN A  14       7.199  14.091 -14.364  1.00 21.11           H  
ATOM    219  HB3 GLN A  14       8.803  13.694 -14.967  1.00 32.04           H  
ATOM    220  HG2 GLN A  14       9.081  15.915 -14.949  1.00 30.40           H  
ATOM    221  HG3 GLN A  14       8.238  15.836 -16.495  1.00 73.41           H  
ATOM    222 HE21 GLN A  14       5.662  15.364 -15.651  1.00 60.23           H  
ATOM    223 HE22 GLN A  14       5.081  16.742 -14.786  1.00 74.45           H  
ATOM    224  N   LEU A  15       8.584  11.786 -17.508  1.00 14.22           N  
ATOM    225  CA  LEU A  15       9.600  11.274 -18.420  1.00 62.11           C  
ATOM    226  C   LEU A  15       8.958  10.606 -19.632  1.00 13.42           C  
ATOM    227  O   LEU A  15       9.637  10.276 -20.605  1.00 31.42           O  
ATOM    228  CB  LEU A  15      10.508  10.278 -17.696  1.00 72.23           C  
ATOM    229  CG  LEU A  15      11.750   9.822 -18.463  1.00 10.02           C  
ATOM    230  CD1 LEU A  15      12.961   9.787 -17.544  1.00  2.02           C  
ATOM    231  CD2 LEU A  15      11.517   8.457 -19.093  1.00 33.41           C  
ATOM    232  H   LEU A  15       8.076  11.155 -16.957  1.00 12.10           H  
ATOM    233  HA  LEU A  15      10.194  12.110 -18.758  1.00  0.23           H  
ATOM    234  HB2 LEU A  15      10.837  10.738 -16.777  1.00 71.24           H  
ATOM    235  HB3 LEU A  15       9.919   9.401 -17.467  1.00 72.03           H  
ATOM    236  HG  LEU A  15      11.954  10.527 -19.257  1.00  3.33           H  
ATOM    237 HD11 LEU A  15      12.645   9.949 -16.525  1.00 34.13           H  
ATOM    238 HD12 LEU A  15      13.655  10.563 -17.833  1.00 32.30           H  
ATOM    239 HD13 LEU A  15      13.445   8.824 -17.623  1.00  1.42           H  
ATOM    240 HD21 LEU A  15      12.123   8.363 -19.982  1.00 74.11           H  
ATOM    241 HD22 LEU A  15      10.474   8.355 -19.356  1.00 14.11           H  
ATOM    242 HD23 LEU A  15      11.788   7.684 -18.389  1.00 10.21           H  
ATOM    243  N   LEU A  16       7.645  10.413 -19.567  1.00 60.04           N  
ATOM    244  CA  LEU A  16       6.909   9.787 -20.660  1.00 63.15           C  
ATOM    245  C   LEU A  16       6.785  10.737 -21.847  1.00 73.24           C  
ATOM    246  O   LEU A  16       6.783  10.324 -23.007  1.00 74.41           O  
ATOM    247  CB  LEU A  16       5.519   9.359 -20.187  1.00  1.43           C  
ATOM    248  CG  LEU A  16       4.496   9.066 -21.285  1.00 44.41           C  
ATOM    249  CD1 LEU A  16       3.687   7.825 -20.943  1.00 51.14           C  
ATOM    250  CD2 LEU A  16       3.579  10.263 -21.493  1.00 23.12           C  
ATOM    251  H   LEU A  16       7.158  10.698 -18.766  1.00 61.54           H  
ATOM    252  HA  LEU A  16       7.460   8.912 -20.972  1.00 33.44           H  
ATOM    253  HB2 LEU A  16       5.632   8.465 -19.594  1.00 25.12           H  
ATOM    254  HB3 LEU A  16       5.123  10.152 -19.568  1.00 24.04           H  
ATOM    255  HG  LEU A  16       5.018   8.879 -22.213  1.00 63.24           H  
ATOM    256 HD11 LEU A  16       4.165   6.956 -21.369  1.00 35.40           H  
ATOM    257 HD12 LEU A  16       2.690   7.923 -21.348  1.00 23.32           H  
ATOM    258 HD13 LEU A  16       3.630   7.717 -19.870  1.00 63.41           H  
ATOM    259 HD21 LEU A  16       3.896  10.811 -22.368  1.00 73.53           H  
ATOM    260 HD22 LEU A  16       3.628  10.908 -20.628  1.00  2.24           H  
ATOM    261 HD23 LEU A  16       2.565   9.919 -21.630  1.00 12.33           H  
ATOM    262  N   PRO A  17       6.680  12.041 -21.553  1.00 45.32           N  
ATOM    263  CA  PRO A  17       6.557  13.078 -22.583  1.00 34.53           C  
ATOM    264  C   PRO A  17       7.844  13.260 -23.380  1.00 31.34           C  
ATOM    265  O   PRO A  17       7.810  13.459 -24.594  1.00 52.32           O  
ATOM    266  CB  PRO A  17       6.242  14.341 -21.778  1.00 44.21           C  
ATOM    267  CG  PRO A  17       6.818  14.084 -20.428  1.00 73.43           C  
ATOM    268  CD  PRO A  17       6.676  12.605 -20.193  1.00  0.21           C  
ATOM    269  HA  PRO A  17       5.742  12.868 -23.260  1.00 52.23           H  
ATOM    270  HB2 PRO A  17       6.706  15.196 -22.250  1.00 25.02           H  
ATOM    271  HB3 PRO A  17       5.174  14.486 -21.730  1.00 74.54           H  
ATOM    272  HG2 PRO A  17       7.859  14.368 -20.412  1.00 71.25           H  
ATOM    273  HG3 PRO A  17       6.265  14.636 -19.683  1.00  1.03           H  
ATOM    274  HD2 PRO A  17       7.511  12.233 -19.618  1.00 61.23           H  
ATOM    275  HD3 PRO A  17       5.744  12.391 -19.691  1.00 23.35           H  
ATOM    276  N   ILE A  18       8.977  13.189 -22.689  1.00 12.51           N  
ATOM    277  CA  ILE A  18      10.275  13.345 -23.334  1.00 12.25           C  
ATOM    278  C   ILE A  18      10.688  12.066 -24.053  1.00 63.10           C  
ATOM    279  O   ILE A  18      11.580  12.079 -24.902  1.00 21.53           O  
ATOM    280  CB  ILE A  18      11.367  13.724 -22.316  1.00 12.41           C  
ATOM    281  CG1 ILE A  18      11.503  12.634 -21.251  1.00 11.21           C  
ATOM    282  CG2 ILE A  18      11.048  15.065 -21.671  1.00 52.14           C  
ATOM    283  CD1 ILE A  18      12.591  12.912 -20.238  1.00 22.33           C  
ATOM    284  H   ILE A  18       8.939  13.028 -21.723  1.00 52.33           H  
ATOM    285  HA  ILE A  18      10.193  14.143 -24.058  1.00 22.21           H  
ATOM    286  HB  ILE A  18      12.303  13.820 -22.845  1.00 32.04           H  
ATOM    287 HG12 ILE A  18      10.570  12.542 -20.718  1.00 31.12           H  
ATOM    288 HG13 ILE A  18      11.730  11.695 -21.735  1.00  5.31           H  
ATOM    289 HG21 ILE A  18      11.968  15.582 -21.443  1.00 11.52           H  
ATOM    290 HG22 ILE A  18      10.461  15.661 -22.354  1.00 13.23           H  
ATOM    291 HG23 ILE A  18      10.490  14.904 -20.762  1.00 33.25           H  
ATOM    292 HD11 ILE A  18      13.243  12.054 -20.165  1.00 22.31           H  
ATOM    293 HD12 ILE A  18      13.162  13.774 -20.548  1.00 71.44           H  
ATOM    294 HD13 ILE A  18      12.144  13.105 -19.273  1.00 52.31           H  
ATOM    295  N   VAL A  19      10.033  10.962 -23.709  1.00 74.24           N  
ATOM    296  CA  VAL A  19      10.330   9.674 -24.324  1.00 74.45           C  
ATOM    297  C   VAL A  19       9.655   9.546 -25.686  1.00 32.14           C  
ATOM    298  O   VAL A  19      10.297   9.206 -26.678  1.00 73.13           O  
ATOM    299  CB  VAL A  19       9.877   8.506 -23.428  1.00 20.12           C  
ATOM    300  CG1 VAL A  19       9.793   7.217 -24.231  1.00 53.12           C  
ATOM    301  CG2 VAL A  19      10.821   8.346 -22.245  1.00 73.04           C  
ATOM    302  H   VAL A  19       9.332  11.015 -23.026  1.00 51.05           H  
ATOM    303  HA  VAL A  19      11.400   9.605 -24.456  1.00 53.10           H  
ATOM    304  HB  VAL A  19       8.892   8.732 -23.047  1.00 72.21           H  
ATOM    305 HG11 VAL A  19      10.086   6.385 -23.608  1.00 11.00           H  
ATOM    306 HG12 VAL A  19       8.779   7.072 -24.574  1.00 52.03           H  
ATOM    307 HG13 VAL A  19      10.456   7.280 -25.082  1.00 35.52           H  
ATOM    308 HG21 VAL A  19      11.465   7.496 -22.412  1.00 73.43           H  
ATOM    309 HG22 VAL A  19      11.422   9.238 -22.141  1.00 30.42           H  
ATOM    310 HG23 VAL A  19      10.246   8.192 -21.344  1.00 43.01           H  
ATOM    311  N   ASN A  20       8.355   9.822 -25.724  1.00 22.32           N  
ATOM    312  CA  ASN A  20       7.592   9.738 -26.964  1.00 22.41           C  
ATOM    313  C   ASN A  20       7.798  10.987 -27.815  1.00 13.23           C  
ATOM    314  O   ASN A  20       7.346  11.055 -28.958  1.00 34.01           O  
ATOM    315  CB  ASN A  20       6.104   9.553 -26.660  1.00  1.01           C  
ATOM    316  CG  ASN A  20       5.701   8.092 -26.610  1.00 61.11           C  
ATOM    317  OD1 ASN A  20       5.536   7.518 -25.533  1.00 42.33           O  
ATOM    318  ND2 ASN A  20       5.541   7.482 -27.779  1.00 12.40           N  
ATOM    319  H   ASN A  20       7.898  10.088 -24.899  1.00 21.43           H  
ATOM    320  HA  ASN A  20       7.947   8.879 -27.514  1.00  3.22           H  
ATOM    321  HB2 ASN A  20       5.880  10.001 -25.703  1.00 22.25           H  
ATOM    322  HB3 ASN A  20       5.522  10.042 -27.426  1.00 44.45           H  
ATOM    323 HD21 ASN A  20       5.689   8.002 -28.597  1.00  4.03           H  
ATOM    324 HD22 ASN A  20       5.280   6.538 -27.776  1.00 32.20           H  
ATOM    325  N   LYS A  21       8.483  11.975 -27.249  1.00 65.15           N  
ATOM    326  CA  LYS A  21       8.752  13.222 -27.955  1.00 52.41           C  
ATOM    327  C   LYS A  21       9.590  12.971 -29.204  1.00 42.34           C  
ATOM    328  O   LYS A  21       9.306  13.511 -30.273  1.00 54.00           O  
ATOM    329  CB  LYS A  21       9.473  14.209 -27.034  1.00 30.44           C  
ATOM    330  CG  LYS A  21      10.102  15.379 -27.769  1.00 11.51           C  
ATOM    331  CD  LYS A  21      10.709  16.383 -26.803  1.00 41.21           C  
ATOM    332  CE  LYS A  21      11.912  15.801 -26.077  1.00 64.25           C  
ATOM    333  NZ  LYS A  21      12.997  15.416 -27.022  1.00 71.45           N  
ATOM    334  H   LYS A  21       8.818  11.862 -26.335  1.00 24.32           H  
ATOM    335  HA  LYS A  21       7.804  13.646 -28.251  1.00 43.43           H  
ATOM    336  HB2 LYS A  21       8.764  14.598 -26.318  1.00 41.51           H  
ATOM    337  HB3 LYS A  21      10.254  13.682 -26.504  1.00 12.34           H  
ATOM    338  HG2 LYS A  21      10.879  15.008 -28.421  1.00 14.42           H  
ATOM    339  HG3 LYS A  21       9.341  15.874 -28.357  1.00 25.22           H  
ATOM    340  HD2 LYS A  21      11.024  17.256 -27.355  1.00 40.22           H  
ATOM    341  HD3 LYS A  21       9.962  16.666 -26.075  1.00 23.25           H  
ATOM    342  HE2 LYS A  21      12.293  16.539 -25.388  1.00 73.03           H  
ATOM    343  HE3 LYS A  21      11.596  14.926 -25.529  1.00 64.42           H  
ATOM    344  HZ1 LYS A  21      13.105  14.381 -27.039  1.00  4.22           H  
ATOM    345  HZ2 LYS A  21      13.898  15.842 -26.726  1.00 15.31           H  
ATOM    346  HZ3 LYS A  21      12.769  15.745 -27.982  1.00 73.20           H  
ATOM    347  N   ALA A  22      10.624  12.148 -29.062  1.00 73.03           N  
ATOM    348  CA  ALA A  22      11.501  11.823 -30.180  1.00 72.02           C  
ATOM    349  C   ALA A  22      10.934  10.673 -31.006  1.00 42.33           C  
ATOM    350  O   ALA A  22      11.067  10.650 -32.229  1.00 44.01           O  
ATOM    351  CB  ALA A  22      12.893  11.476 -29.675  1.00  5.22           C  
ATOM    352  H   ALA A  22      10.800  11.749 -28.185  1.00 75.30           H  
ATOM    353  HA  ALA A  22      11.580  12.699 -30.808  1.00  2.02           H  
ATOM    354  HB1 ALA A  22      12.977  10.405 -29.558  1.00 15.43           H  
ATOM    355  HB2 ALA A  22      13.630  11.819 -30.386  1.00 10.21           H  
ATOM    356  HB3 ALA A  22      13.060  11.957 -28.723  1.00 25.35           H  
ATOM    357  N   GLY A  23      10.302   9.719 -30.329  1.00 52.43           N  
ATOM    358  CA  GLY A  23       9.725   8.579 -31.017  1.00 43.24           C  
ATOM    359  C   GLY A  23       9.408   7.434 -30.076  1.00 71.15           C  
ATOM    360  O   GLY A  23       8.256   7.241 -29.687  1.00 55.25           O  
ATOM    361  H   GLY A  23      10.226   9.791 -29.355  1.00 22.44           H  
ATOM    362  HA2 GLY A  23       8.815   8.891 -31.508  1.00 45.02           H  
ATOM    363  HA3 GLY A  23      10.425   8.233 -31.764  1.00 73.31           H  
ATOM    364  N   CYS A  24      10.432   6.670 -29.710  1.00 74.04           N  
ATOM    365  CA  CYS A  24      10.257   5.536 -28.811  1.00 71.00           C  
ATOM    366  C   CYS A  24      11.514   4.671 -28.776  1.00 34.11           C  
ATOM    367  O   CYS A  24      11.678   3.764 -29.592  1.00  4.12           O  
ATOM    368  CB  CYS A  24       9.056   4.693 -29.246  1.00 44.33           C  
ATOM    369  SG  CYS A  24       7.678   4.692 -28.056  1.00 12.45           S  
ATOM    370  H   CYS A  24      11.328   6.874 -30.054  1.00 34.32           H  
ATOM    371  HA  CYS A  24      10.074   5.923 -27.820  1.00 53.13           H  
ATOM    372  HB2 CYS A  24       8.679   5.075 -30.184  1.00  3.21           H  
ATOM    373  HB3 CYS A  24       9.375   3.670 -29.382  1.00 53.33           H  
ATOM    374  N   SER A  25      12.397   4.958 -27.825  1.00 52.30           N  
ATOM    375  CA  SER A  25      13.640   4.210 -27.685  1.00 62.42           C  
ATOM    376  C   SER A  25      13.395   2.873 -26.991  1.00 54.23           C  
ATOM    377  O   SER A  25      12.255   2.422 -26.875  1.00 61.13           O  
ATOM    378  CB  SER A  25      14.666   5.026 -26.896  1.00 73.11           C  
ATOM    379  OG  SER A  25      14.492   4.851 -25.501  1.00 21.14           O  
ATOM    380  H   SER A  25      12.208   5.693 -27.204  1.00 43.34           H  
ATOM    381  HA  SER A  25      14.027   4.022 -28.676  1.00 23.14           H  
ATOM    382  HB2 SER A  25      15.661   4.706 -27.166  1.00 12.34           H  
ATOM    383  HB3 SER A  25      14.547   6.073 -27.133  1.00 43.33           H  
ATOM    384  HG  SER A  25      15.158   4.245 -25.168  1.00 62.34           H  
ATOM    385  N   ARG A  26      14.472   2.245 -26.532  1.00  1.41           N  
ATOM    386  CA  ARG A  26      14.375   0.960 -25.851  1.00 10.14           C  
ATOM    387  C   ARG A  26      13.863   1.138 -24.424  1.00 52.23           C  
ATOM    388  O   ARG A  26      14.101   2.157 -23.776  1.00  4.05           O  
ATOM    389  CB  ARG A  26      15.737   0.265 -25.832  1.00 25.35           C  
ATOM    390  CG  ARG A  26      16.460   0.303 -27.168  1.00 54.04           C  
ATOM    391  CD  ARG A  26      17.968   0.362 -26.985  1.00 60.03           C  
ATOM    392  NE  ARG A  26      18.682  -0.085 -28.178  1.00 61.13           N  
ATOM    393  CZ  ARG A  26      18.743   0.616 -29.305  1.00 15.43           C  
ATOM    394  NH1 ARG A  26      18.135   1.792 -29.391  1.00 21.21           N  
ATOM    395  NH2 ARG A  26      19.412   0.143 -30.348  1.00 22.34           N  
ATOM    396  H   ARG A  26      15.354   2.656 -26.655  1.00 34.33           H  
ATOM    397  HA  ARG A  26      13.675   0.346 -26.398  1.00  2.42           H  
ATOM    398  HB2 ARG A  26      16.364   0.746 -25.095  1.00 42.11           H  
ATOM    399  HB3 ARG A  26      15.597  -0.769 -25.552  1.00 54.45           H  
ATOM    400  HG2 ARG A  26      16.211  -0.587 -27.727  1.00 74.03           H  
ATOM    401  HG3 ARG A  26      16.137   1.176 -27.716  1.00  4.21           H  
ATOM    402  HD2 ARG A  26      18.251   1.381 -26.769  1.00  5.12           H  
ATOM    403  HD3 ARG A  26      18.241  -0.272 -26.155  1.00  1.43           H  
ATOM    404  HE  ARG A  26      19.138  -0.951 -28.136  1.00 41.04           H  
ATOM    405 HH11 ARG A  26      17.631   2.152 -28.606  1.00 73.33           H  
ATOM    406 HH12 ARG A  26      18.183   2.319 -30.240  1.00 22.41           H  
ATOM    407 HH21 ARG A  26      19.872  -0.743 -30.286  1.00 54.12           H  
ATOM    408 HH22 ARG A  26      19.457   0.671 -31.195  1.00 10.12           H  
ATOM    409  N   PRO A  27      13.141   0.125 -23.924  1.00 22.45           N  
ATOM    410  CA  PRO A  27      12.580   0.145 -22.569  1.00 43.43           C  
ATOM    411  C   PRO A  27      13.657   0.039 -21.494  1.00 54.44           C  
ATOM    412  O   PRO A  27      13.491   0.548 -20.386  1.00 61.40           O  
ATOM    413  CB  PRO A  27      11.674  -1.088 -22.542  1.00 13.32           C  
ATOM    414  CG  PRO A  27      12.250  -2.004 -23.565  1.00 22.52           C  
ATOM    415  CD  PRO A  27      12.818  -1.120 -24.641  1.00 33.34           C  
ATOM    416  HA  PRO A  27      11.989   1.033 -22.399  1.00 12.05           H  
ATOM    417  HB2 PRO A  27      11.695  -1.531 -21.556  1.00 54.01           H  
ATOM    418  HB3 PRO A  27      10.663  -0.802 -22.793  1.00  3.22           H  
ATOM    419  HG2 PRO A  27      13.030  -2.605 -23.122  1.00 45.52           H  
ATOM    420  HG3 PRO A  27      11.474  -2.636 -23.970  1.00 74.14           H  
ATOM    421  HD2 PRO A  27      13.707  -1.564 -25.064  1.00 13.24           H  
ATOM    422  HD3 PRO A  27      12.081  -0.941 -25.409  1.00 74.05           H  
ATOM    423  N   GLU A  28      14.759  -0.624 -21.830  1.00 52.43           N  
ATOM    424  CA  GLU A  28      15.862  -0.796 -20.892  1.00 53.20           C  
ATOM    425  C   GLU A  28      16.610   0.518 -20.685  1.00 71.00           C  
ATOM    426  O   GLU A  28      17.058   0.821 -19.580  1.00 22.32           O  
ATOM    427  CB  GLU A  28      16.827  -1.871 -21.396  1.00 55.14           C  
ATOM    428  CG  GLU A  28      18.086  -2.001 -20.556  1.00 72.22           C  
ATOM    429  CD  GLU A  28      19.314  -1.452 -21.256  1.00 73.44           C  
ATOM    430  OE1 GLU A  28      19.426  -1.636 -22.487  1.00 20.13           O  
ATOM    431  OE2 GLU A  28      20.162  -0.840 -20.575  1.00 20.01           O  
ATOM    432  H   GLU A  28      14.832  -1.006 -22.729  1.00 74.25           H  
ATOM    433  HA  GLU A  28      15.447  -1.112 -19.947  1.00 72.41           H  
ATOM    434  HB2 GLU A  28      16.317  -2.823 -21.396  1.00 24.41           H  
ATOM    435  HB3 GLU A  28      17.118  -1.630 -22.408  1.00 53.51           H  
ATOM    436  HG2 GLU A  28      17.945  -1.460 -19.633  1.00 11.41           H  
ATOM    437  HG3 GLU A  28      18.251  -3.046 -20.338  1.00 32.04           H  
ATOM    438  N   GLU A  29      16.741   1.293 -21.757  1.00 54.21           N  
ATOM    439  CA  GLU A  29      17.436   2.573 -21.693  1.00 54.41           C  
ATOM    440  C   GLU A  29      16.564   3.633 -21.024  1.00 24.41           C  
ATOM    441  O   GLU A  29      17.070   4.557 -20.387  1.00 21.21           O  
ATOM    442  CB  GLU A  29      17.831   3.035 -23.097  1.00 51.13           C  
ATOM    443  CG  GLU A  29      18.553   1.971 -23.907  1.00  3.41           C  
ATOM    444  CD  GLU A  29      19.982   2.358 -24.234  1.00 65.15           C  
ATOM    445  OE1 GLU A  29      20.886   1.522 -24.022  1.00 51.20           O  
ATOM    446  OE2 GLU A  29      20.198   3.495 -24.703  1.00 13.33           O  
ATOM    447  H   GLU A  29      16.361   0.997 -22.611  1.00 23.03           H  
ATOM    448  HA  GLU A  29      18.330   2.436 -21.104  1.00 40.14           H  
ATOM    449  HB2 GLU A  29      16.938   3.323 -23.633  1.00 64.43           H  
ATOM    450  HB3 GLU A  29      18.480   3.894 -23.011  1.00  0.02           H  
ATOM    451  HG2 GLU A  29      18.566   1.053 -23.340  1.00 62.40           H  
ATOM    452  HG3 GLU A  29      18.017   1.815 -24.831  1.00 42.04           H  
ATOM    453  N   VAL A  30      15.251   3.491 -21.174  1.00  2.40           N  
ATOM    454  CA  VAL A  30      14.309   4.435 -20.585  1.00 35.34           C  
ATOM    455  C   VAL A  30      14.464   4.493 -19.069  1.00 60.41           C  
ATOM    456  O   VAL A  30      14.340   5.556 -18.463  1.00 55.32           O  
ATOM    457  CB  VAL A  30      12.854   4.062 -20.926  1.00 53.05           C  
ATOM    458  CG1 VAL A  30      11.882   4.954 -20.169  1.00 73.21           C  
ATOM    459  CG2 VAL A  30      12.618   4.156 -22.426  1.00 45.25           C  
ATOM    460  H   VAL A  30      14.908   2.734 -21.693  1.00  1.21           H  
ATOM    461  HA  VAL A  30      14.514   5.413 -20.996  1.00 34.45           H  
ATOM    462  HB  VAL A  30      12.684   3.040 -20.620  1.00 54.31           H  
ATOM    463 HG11 VAL A  30      12.405   5.823 -19.798  1.00 64.23           H  
ATOM    464 HG12 VAL A  30      11.088   5.266 -20.832  1.00 33.23           H  
ATOM    465 HG13 VAL A  30      11.463   4.405 -19.338  1.00 40.32           H  
ATOM    466 HG21 VAL A  30      12.091   3.276 -22.763  1.00 42.13           H  
ATOM    467 HG22 VAL A  30      12.028   5.035 -22.644  1.00 63.44           H  
ATOM    468 HG23 VAL A  30      13.568   4.225 -22.937  1.00 14.25           H  
ATOM    469  N   GLU A  31      14.737   3.341 -18.463  1.00 44.23           N  
ATOM    470  CA  GLU A  31      14.910   3.262 -17.018  1.00 33.35           C  
ATOM    471  C   GLU A  31      16.043   4.173 -16.554  1.00 35.24           C  
ATOM    472  O   GLU A  31      15.988   4.742 -15.464  1.00 32.20           O  
ATOM    473  CB  GLU A  31      15.195   1.819 -16.594  1.00 52.22           C  
ATOM    474  CG  GLU A  31      16.649   1.413 -16.760  1.00 24.54           C  
ATOM    475  CD  GLU A  31      17.492   1.753 -15.546  1.00 20.13           C  
ATOM    476  OE1 GLU A  31      18.485   2.493 -15.703  1.00  5.43           O  
ATOM    477  OE2 GLU A  31      17.159   1.279 -14.440  1.00 13.14           O  
ATOM    478  H   GLU A  31      14.825   2.527 -19.001  1.00 33.31           H  
ATOM    479  HA  GLU A  31      13.990   3.587 -16.556  1.00  0.35           H  
ATOM    480  HB2 GLU A  31      14.925   1.702 -15.555  1.00 21.40           H  
ATOM    481  HB3 GLU A  31      14.587   1.155 -17.191  1.00 44.24           H  
ATOM    482  HG2 GLU A  31      16.696   0.346 -16.923  1.00 14.31           H  
ATOM    483  HG3 GLU A  31      17.058   1.925 -17.618  1.00 72.03           H  
ATOM    484  N   GLU A  32      17.068   4.305 -17.389  1.00 60.32           N  
ATOM    485  CA  GLU A  32      18.214   5.145 -17.064  1.00  4.20           C  
ATOM    486  C   GLU A  32      17.804   6.612 -16.968  1.00 32.32           C  
ATOM    487  O   GLU A  32      18.254   7.336 -16.080  1.00 43.54           O  
ATOM    488  CB  GLU A  32      19.312   4.979 -18.117  1.00 53.44           C  
ATOM    489  CG  GLU A  32      20.718   5.036 -17.545  1.00 62.32           C  
ATOM    490  CD  GLU A  32      21.753   5.435 -18.579  1.00 61.32           C  
ATOM    491  OE1 GLU A  32      21.361   5.720 -19.730  1.00 43.13           O  
ATOM    492  OE2 GLU A  32      22.954   5.462 -18.238  1.00 32.51           O  
ATOM    493  H   GLU A  32      17.054   3.825 -18.244  1.00 14.23           H  
ATOM    494  HA  GLU A  32      18.597   4.828 -16.106  1.00 22.40           H  
ATOM    495  HB2 GLU A  32      19.182   4.026 -18.608  1.00 22.11           H  
ATOM    496  HB3 GLU A  32      19.212   5.767 -18.850  1.00 21.12           H  
ATOM    497  HG2 GLU A  32      20.738   5.757 -16.742  1.00 72.00           H  
ATOM    498  HG3 GLU A  32      20.975   4.061 -17.158  1.00 72.40           H  
ATOM    499  N   ARG A  33      16.947   7.042 -17.888  1.00 34.32           N  
ATOM    500  CA  ARG A  33      16.476   8.422 -17.909  1.00 23.55           C  
ATOM    501  C   ARG A  33      15.733   8.762 -16.620  1.00 74.23           C  
ATOM    502  O   ARG A  33      15.768   9.901 -16.155  1.00 15.15           O  
ATOM    503  CB  ARG A  33      15.563   8.654 -19.114  1.00 22.53           C  
ATOM    504  CG  ARG A  33      16.250   8.429 -20.451  1.00  5.33           C  
ATOM    505  CD  ARG A  33      15.808   9.454 -21.484  1.00 35.34           C  
ATOM    506  NE  ARG A  33      16.020   8.981 -22.849  1.00 41.41           N  
ATOM    507  CZ  ARG A  33      15.305   8.014 -23.412  1.00 30.43           C  
ATOM    508  NH1 ARG A  33      14.336   7.419 -22.730  1.00 31.12           N  
ATOM    509  NH2 ARG A  33      15.558   7.639 -24.659  1.00 44.32           N  
ATOM    510  H   ARG A  33      16.623   6.416 -18.570  1.00  1.33           H  
ATOM    511  HA  ARG A  33      17.339   9.065 -17.993  1.00 22.02           H  
ATOM    512  HB2 ARG A  33      14.722   7.979 -19.049  1.00 21.21           H  
ATOM    513  HB3 ARG A  33      15.202   9.670 -19.085  1.00 54.35           H  
ATOM    514  HG2 ARG A  33      17.319   8.511 -20.314  1.00 53.12           H  
ATOM    515  HG3 ARG A  33      16.006   7.440 -20.809  1.00 50.40           H  
ATOM    516  HD2 ARG A  33      14.756   9.656 -21.343  1.00  3.04           H  
ATOM    517  HD3 ARG A  33      16.372  10.362 -21.335  1.00 12.15           H  
ATOM    518  HE  ARG A  33      16.731   9.407 -23.371  1.00 43.20           H  
ATOM    519 HH11 ARG A  33      14.142   7.700 -21.790  1.00 20.40           H  
ATOM    520 HH12 ARG A  33      13.798   6.691 -23.156  1.00 40.22           H  
ATOM    521 HH21 ARG A  33      16.288   8.085 -25.176  1.00 40.55           H  
ATOM    522 HH22 ARG A  33      15.020   6.911 -25.082  1.00 31.14           H  
ATOM    523  N   ILE A  34      15.061   7.767 -16.051  1.00 13.02           N  
ATOM    524  CA  ILE A  34      14.309   7.961 -14.817  1.00  5.21           C  
ATOM    525  C   ILE A  34      15.222   8.418 -13.684  1.00 22.32           C  
ATOM    526  O   ILE A  34      14.867   9.304 -12.906  1.00 24.51           O  
ATOM    527  CB  ILE A  34      13.585   6.671 -14.390  1.00 24.24           C  
ATOM    528  CG1 ILE A  34      12.697   6.159 -15.525  1.00 71.21           C  
ATOM    529  CG2 ILE A  34      12.761   6.917 -13.135  1.00 24.44           C  
ATOM    530  CD1 ILE A  34      11.911   4.918 -15.165  1.00 34.15           C  
ATOM    531  H   ILE A  34      15.071   6.882 -16.470  1.00 20.41           H  
ATOM    532  HA  ILE A  34      13.566   8.725 -14.996  1.00 63.22           H  
ATOM    533  HB  ILE A  34      14.331   5.925 -14.161  1.00 61.22           H  
ATOM    534 HG12 ILE A  34      11.993   6.929 -15.798  1.00 70.14           H  
ATOM    535 HG13 ILE A  34      13.316   5.924 -16.379  1.00 23.33           H  
ATOM    536 HG21 ILE A  34      12.930   6.115 -12.431  1.00 31.03           H  
ATOM    537 HG22 ILE A  34      13.057   7.854 -12.688  1.00 50.24           H  
ATOM    538 HG23 ILE A  34      11.714   6.955 -13.393  1.00 31.40           H  
ATOM    539 HD11 ILE A  34      10.854   5.136 -15.208  1.00 74.53           H  
ATOM    540 HD12 ILE A  34      12.146   4.127 -15.861  1.00 15.13           H  
ATOM    541 HD13 ILE A  34      12.171   4.605 -14.163  1.00 43.15           H  
ATOM    542  N   ARG A  35      16.400   7.808 -13.598  1.00 11.01           N  
ATOM    543  CA  ARG A  35      17.364   8.152 -12.560  1.00 45.12           C  
ATOM    544  C   ARG A  35      17.782   9.616 -12.670  1.00 32.23           C  
ATOM    545  O   ARG A  35      18.011  10.283 -11.661  1.00 14.41           O  
ATOM    546  CB  ARG A  35      18.596   7.251 -12.660  1.00 24.40           C  
ATOM    547  CG  ARG A  35      18.514   6.008 -11.789  1.00 74.42           C  
ATOM    548  CD  ARG A  35      19.300   6.178 -10.499  1.00 31.12           C  
ATOM    549  NE  ARG A  35      20.469   5.304 -10.451  1.00 33.44           N  
ATOM    550  CZ  ARG A  35      21.443   5.428  -9.557  1.00  2.24           C  
ATOM    551  NH1 ARG A  35      21.389   6.386  -8.641  1.00 20.40           N  
ATOM    552  NH2 ARG A  35      22.475   4.594  -9.577  1.00 34.40           N  
ATOM    553  H   ARG A  35      16.626   7.109 -14.247  1.00 55.52           H  
ATOM    554  HA  ARG A  35      16.892   7.996 -11.602  1.00 75.33           H  
ATOM    555  HB2 ARG A  35      18.716   6.937 -13.686  1.00 64.35           H  
ATOM    556  HB3 ARG A  35      19.466   7.816 -12.361  1.00 21.11           H  
ATOM    557  HG2 ARG A  35      17.479   5.819 -11.545  1.00 34.23           H  
ATOM    558  HG3 ARG A  35      18.915   5.168 -12.337  1.00 51.34           H  
ATOM    559  HD2 ARG A  35      19.627   7.204 -10.425  1.00 10.30           H  
ATOM    560  HD3 ARG A  35      18.653   5.946  -9.666  1.00 22.31           H  
ATOM    561  HE  ARG A  35      20.529   4.589 -11.118  1.00 51.21           H  
ATOM    562 HH11 ARG A  35      20.613   7.015  -8.623  1.00 14.24           H  
ATOM    563 HH12 ARG A  35      22.124   6.476  -7.968  1.00 54.41           H  
ATOM    564 HH21 ARG A  35      22.519   3.870 -10.266  1.00 12.54           H  
ATOM    565 HH22 ARG A  35      23.207   4.688  -8.904  1.00 44.20           H  
ATOM    566  N   ARG A  36      17.879  10.107 -13.901  1.00  2.55           N  
ATOM    567  CA  ARG A  36      18.271  11.491 -14.142  1.00 33.02           C  
ATOM    568  C   ARG A  36      17.273  12.457 -13.508  1.00 62.55           C  
ATOM    569  O   ARG A  36      17.660  13.402 -12.822  1.00 73.01           O  
ATOM    570  CB  ARG A  36      18.373  11.760 -15.644  1.00 62.33           C  
ATOM    571  CG  ARG A  36      18.639  13.217 -15.986  1.00 21.23           C  
ATOM    572  CD  ARG A  36      18.776  13.421 -17.486  1.00 54.43           C  
ATOM    573  NE  ARG A  36      17.531  13.890 -18.090  1.00 43.23           N  
ATOM    574  CZ  ARG A  36      17.301  13.883 -19.398  1.00 71.45           C  
ATOM    575  NH1 ARG A  36      18.226  13.432 -20.235  1.00 54.42           N  
ATOM    576  NH2 ARG A  36      16.143  14.326 -19.872  1.00 63.31           N  
ATOM    577  H   ARG A  36      17.684   9.526 -14.665  1.00 20.21           H  
ATOM    578  HA  ARG A  36      19.239  11.645 -13.691  1.00  3.34           H  
ATOM    579  HB2 ARG A  36      19.178  11.165 -16.051  1.00  3.24           H  
ATOM    580  HB3 ARG A  36      17.447  11.466 -16.114  1.00 71.32           H  
ATOM    581  HG2 ARG A  36      17.817  13.817 -15.625  1.00 51.22           H  
ATOM    582  HG3 ARG A  36      19.554  13.528 -15.504  1.00 14.44           H  
ATOM    583  HD2 ARG A  36      19.550  14.152 -17.668  1.00 31.24           H  
ATOM    584  HD3 ARG A  36      19.054  12.482 -17.940  1.00 71.01           H  
ATOM    585  HE  ARG A  36      16.834  14.227 -17.490  1.00 43.12           H  
ATOM    586 HH11 ARG A  36      19.098  13.097 -19.881  1.00 44.12           H  
ATOM    587 HH12 ARG A  36      18.049  13.427 -21.220  1.00 21.32           H  
ATOM    588 HH21 ARG A  36      15.444  14.666 -19.244  1.00 73.43           H  
ATOM    589 HH22 ARG A  36      15.971  14.320 -20.857  1.00 31.25           H  
ATOM    590  N   ALA A  37      15.989  12.211 -13.745  1.00 14.34           N  
ATOM    591  CA  ALA A  37      14.936  13.058 -13.196  1.00 70.44           C  
ATOM    592  C   ALA A  37      14.931  13.009 -11.672  1.00 55.03           C  
ATOM    593  O   ALA A  37      14.612  13.998 -11.010  1.00 44.05           O  
ATOM    594  CB  ALA A  37      13.581  12.636 -13.745  1.00 13.13           C  
ATOM    595  H   ALA A  37      15.743  11.442 -14.300  1.00 10.24           H  
ATOM    596  HA  ALA A  37      15.125  14.073 -13.514  1.00  1.25           H  
ATOM    597  HB1 ALA A  37      13.506  12.930 -14.782  1.00 31.33           H  
ATOM    598  HB2 ALA A  37      13.478  11.564 -13.665  1.00 50.22           H  
ATOM    599  HB3 ALA A  37      12.798  13.116 -13.177  1.00 11.50           H  
ATOM    600  N   LEU A  38      15.284  11.853 -11.121  1.00 14.33           N  
ATOM    601  CA  LEU A  38      15.319  11.675  -9.673  1.00 51.52           C  
ATOM    602  C   LEU A  38      16.342  12.610  -9.035  1.00 33.45           C  
ATOM    603  O   LEU A  38      16.199  13.007  -7.878  1.00 52.42           O  
ATOM    604  CB  LEU A  38      15.651  10.223  -9.326  1.00 12.21           C  
ATOM    605  CG  LEU A  38      16.610  10.016  -8.154  1.00 24.15           C  
ATOM    606  CD1 LEU A  38      15.916  10.320  -6.835  1.00 50.22           C  
ATOM    607  CD2 LEU A  38      17.156   8.595  -8.156  1.00 10.34           C  
ATOM    608  H   LEU A  38      15.527  11.101 -11.699  1.00 53.24           H  
ATOM    609  HA  LEU A  38      14.340  11.915  -9.286  1.00 74.11           H  
ATOM    610  HB2 LEU A  38      14.726   9.720  -9.089  1.00 10.43           H  
ATOM    611  HB3 LEU A  38      16.092   9.767 -10.201  1.00  4.52           H  
ATOM    612  HG  LEU A  38      17.445  10.696  -8.255  1.00 61.11           H  
ATOM    613 HD11 LEU A  38      16.408  11.151  -6.353  1.00 12.13           H  
ATOM    614 HD12 LEU A  38      15.964   9.452  -6.195  1.00 12.15           H  
ATOM    615 HD13 LEU A  38      14.882  10.572  -7.023  1.00  4.23           H  
ATOM    616 HD21 LEU A  38      16.460   7.944  -8.663  1.00 71.20           H  
ATOM    617 HD22 LEU A  38      17.287   8.259  -7.137  1.00 61.33           H  
ATOM    618 HD23 LEU A  38      18.107   8.576  -8.667  1.00 74.33           H  
ATOM    619  N   LYS A  39      17.373  12.958  -9.796  1.00  3.20           N  
ATOM    620  CA  LYS A  39      18.419  13.849  -9.307  1.00 63.41           C  
ATOM    621  C   LYS A  39      17.827  15.164  -8.812  1.00 53.13           C  
ATOM    622  O   LYS A  39      18.411  15.841  -7.965  1.00 74.34           O  
ATOM    623  CB  LYS A  39      19.443  14.122 -10.412  1.00 33.42           C  
ATOM    624  CG  LYS A  39      20.567  15.048  -9.984  1.00  3.44           C  
ATOM    625  CD  LYS A  39      20.602  16.311 -10.828  1.00 75.04           C  
ATOM    626  CE  LYS A  39      19.385  17.187 -10.571  1.00 72.23           C  
ATOM    627  NZ  LYS A  39      19.467  18.480 -11.306  1.00 20.35           N  
ATOM    628  H   LYS A  39      17.432  12.608 -10.710  1.00 41.42           H  
ATOM    629  HA  LYS A  39      18.914  13.358  -8.483  1.00 23.01           H  
ATOM    630  HB2 LYS A  39      19.877  13.183 -10.724  1.00 14.11           H  
ATOM    631  HB3 LYS A  39      18.935  14.571 -11.253  1.00 71.12           H  
ATOM    632  HG2 LYS A  39      20.421  15.324  -8.950  1.00 32.12           H  
ATOM    633  HG3 LYS A  39      21.509  14.529 -10.090  1.00  3.32           H  
ATOM    634  HD2 LYS A  39      21.492  16.872 -10.586  1.00 60.24           H  
ATOM    635  HD3 LYS A  39      20.621  16.034 -11.873  1.00 50.21           H  
ATOM    636  HE2 LYS A  39      18.501  16.656 -10.892  1.00  5.21           H  
ATOM    637  HE3 LYS A  39      19.320  17.387  -9.512  1.00 54.41           H  
ATOM    638  HZ1 LYS A  39      20.422  18.607 -11.698  1.00 53.13           H  
ATOM    639  HZ2 LYS A  39      19.261  19.270 -10.662  1.00 24.13           H  
ATOM    640  HZ3 LYS A  39      18.778  18.493 -12.085  1.00 25.04           H  
ATOM    641  N   LYS A  40      16.663  15.521  -9.345  1.00 33.23           N  
ATOM    642  CA  LYS A  40      15.989  16.754  -8.956  1.00 34.22           C  
ATOM    643  C   LYS A  40      15.685  16.760  -7.461  1.00 24.21           C  
ATOM    644  O   LYS A  40      15.482  17.816  -6.864  1.00 14.41           O  
ATOM    645  CB  LYS A  40      14.692  16.923  -9.751  1.00 31.13           C  
ATOM    646  CG  LYS A  40      14.011  18.262  -9.527  1.00  4.25           C  
ATOM    647  CD  LYS A  40      12.686  18.345 -10.266  1.00  4.13           C  
ATOM    648  CE  LYS A  40      11.536  18.645  -9.316  1.00 64.34           C  
ATOM    649  NZ  LYS A  40      11.381  17.586  -8.281  1.00 65.51           N  
ATOM    650  H   LYS A  40      16.246  14.939 -10.016  1.00  1.53           H  
ATOM    651  HA  LYS A  40      16.649  17.578  -9.180  1.00 73.23           H  
ATOM    652  HB2 LYS A  40      14.914  16.827 -10.803  1.00 50.13           H  
ATOM    653  HB3 LYS A  40      14.004  16.141  -9.464  1.00 74.21           H  
ATOM    654  HG2 LYS A  40      13.830  18.392  -8.470  1.00 24.52           H  
ATOM    655  HG3 LYS A  40      14.661  19.050  -9.881  1.00 62.44           H  
ATOM    656  HD2 LYS A  40      12.744  19.132 -11.003  1.00 33.00           H  
ATOM    657  HD3 LYS A  40      12.499  17.401 -10.758  1.00  1.12           H  
ATOM    658  HE2 LYS A  40      11.726  19.588  -8.828  1.00 43.11           H  
ATOM    659  HE3 LYS A  40      10.623  18.713  -9.889  1.00  1.12           H  
ATOM    660  HZ1 LYS A  40      11.254  16.658  -8.735  1.00 40.42           H  
ATOM    661  HZ2 LYS A  40      10.551  17.785  -7.687  1.00 63.15           H  
ATOM    662  HZ3 LYS A  40      12.227  17.550  -7.676  1.00 54.33           H  
ATOM    663  N   MET A  41      15.659  15.573  -6.862  1.00 54.53           N  
ATOM    664  CA  MET A  41      15.383  15.444  -5.436  1.00 71.42           C  
ATOM    665  C   MET A  41      16.675  15.258  -4.647  1.00 62.45           C  
ATOM    666  O   MET A  41      16.728  15.533  -3.449  1.00 74.45           O  
ATOM    667  CB  MET A  41      14.442  14.264  -5.182  1.00 64.02           C  
ATOM    668  CG  MET A  41      13.339  14.132  -6.220  1.00 24.23           C  
ATOM    669  SD  MET A  41      11.731  13.781  -5.483  1.00 44.22           S  
ATOM    670  CE  MET A  41      11.456  15.280  -4.542  1.00 51.12           C  
ATOM    671  H   MET A  41      15.829  14.766  -7.391  1.00 51.13           H  
ATOM    672  HA  MET A  41      14.902  16.353  -5.108  1.00 22.32           H  
ATOM    673  HB2 MET A  41      15.020  13.352  -5.184  1.00 32.41           H  
ATOM    674  HB3 MET A  41      13.982  14.388  -4.213  1.00 61.43           H  
ATOM    675  HG2 MET A  41      13.271  15.056  -6.774  1.00  2.34           H  
ATOM    676  HG3 MET A  41      13.594  13.328  -6.895  1.00  2.31           H  
ATOM    677  HE1 MET A  41      10.517  15.724  -4.839  1.00  2.12           H  
ATOM    678  HE2 MET A  41      11.425  15.043  -3.489  1.00 45.11           H  
ATOM    679  HE3 MET A  41      12.260  15.977  -4.732  1.00 73.32           H  
ATOM    680  N   GLY A  42      17.717  14.788  -5.328  1.00 53.41           N  
ATOM    681  CA  GLY A  42      18.994  14.573  -4.674  1.00 43.41           C  
ATOM    682  C   GLY A  42      18.955  13.421  -3.690  1.00 44.12           C  
ATOM    683  O   GLY A  42      19.959  13.110  -3.048  1.00 72.12           O  
ATOM    684  H   GLY A  42      17.617  14.586  -6.282  1.00 14.50           H  
ATOM    685  HA2 GLY A  42      19.741  14.366  -5.426  1.00 51.21           H  
ATOM    686  HA3 GLY A  42      19.271  15.474  -4.145  1.00 71.22           H  
ATOM    687  N   ASP A  43      17.794  12.787  -3.570  1.00  2.23           N  
ATOM    688  CA  ASP A  43      17.628  11.663  -2.656  1.00 60.20           C  
ATOM    689  C   ASP A  43      17.361  10.373  -3.425  1.00 62.40           C  
ATOM    690  O   ASP A  43      16.213   9.953  -3.577  1.00  3.02           O  
ATOM    691  CB  ASP A  43      16.482  11.936  -1.680  1.00 63.13           C  
ATOM    692  CG  ASP A  43      16.977  12.341  -0.306  1.00 33.25           C  
ATOM    693  OD1 ASP A  43      18.014  11.802   0.135  1.00 42.34           O  
ATOM    694  OD2 ASP A  43      16.327  13.197   0.330  1.00 73.31           O  
ATOM    695  H   ASP A  43      17.030  13.082  -4.109  1.00  4.22           H  
ATOM    696  HA  ASP A  43      18.545  11.551  -2.098  1.00 21.04           H  
ATOM    697  HB2 ASP A  43      15.868  12.734  -2.071  1.00  0.32           H  
ATOM    698  HB3 ASP A  43      15.883  11.043  -1.580  1.00 24.24           H  
ATOM    699  N   THR A  44      18.429   9.747  -3.910  1.00 62.02           N  
ATOM    700  CA  THR A  44      18.311   8.506  -4.665  1.00 53.24           C  
ATOM    701  C   THR A  44      18.383   7.293  -3.745  1.00  4.20           C  
ATOM    702  O   THR A  44      18.548   6.163  -4.204  1.00 21.12           O  
ATOM    703  CB  THR A  44      19.414   8.392  -5.735  1.00 34.24           C  
ATOM    704  OG1 THR A  44      20.648   7.997  -5.125  1.00 73.43           O  
ATOM    705  CG2 THR A  44      19.602   9.715  -6.461  1.00 71.25           C  
ATOM    706  H   THR A  44      19.318  10.131  -3.756  1.00 74.12           H  
ATOM    707  HA  THR A  44      17.353   8.510  -5.165  1.00 51.11           H  
ATOM    708  HB  THR A  44      19.120   7.641  -6.454  1.00 54.24           H  
ATOM    709  HG1 THR A  44      21.383   8.317  -5.653  1.00 53.45           H  
ATOM    710 HG21 THR A  44      18.759  10.359  -6.260  1.00 40.43           H  
ATOM    711 HG22 THR A  44      19.672   9.535  -7.524  1.00 24.01           H  
ATOM    712 HG23 THR A  44      20.508  10.189  -6.116  1.00 12.24           H  
ATOM    713  N   SER A  45      18.259   7.535  -2.444  1.00 11.11           N  
ATOM    714  CA  SER A  45      18.314   6.462  -1.458  1.00 73.22           C  
ATOM    715  C   SER A  45      17.051   5.608  -1.514  1.00 72.34           C  
ATOM    716  O   SER A  45      17.115   4.379  -1.463  1.00 42.04           O  
ATOM    717  CB  SER A  45      18.490   7.040  -0.053  1.00 12.02           C  
ATOM    718  OG  SER A  45      17.263   7.037   0.657  1.00  4.51           O  
ATOM    719  H   SER A  45      18.130   8.458  -2.140  1.00 33.02           H  
ATOM    720  HA  SER A  45      19.165   5.840  -1.692  1.00  2.31           H  
ATOM    721  HB2 SER A  45      19.208   6.445   0.491  1.00 12.30           H  
ATOM    722  HB3 SER A  45      18.847   8.057  -0.127  1.00 41.02           H  
ATOM    723  HG  SER A  45      17.088   7.918   0.996  1.00 12.24           H  
ATOM    724  N   CYS A  46      15.902   6.267  -1.620  1.00  1.42           N  
ATOM    725  CA  CYS A  46      14.623   5.571  -1.683  1.00 12.34           C  
ATOM    726  C   CYS A  46      14.245   5.256  -3.127  1.00 43.33           C  
ATOM    727  O   CYS A  46      13.467   4.340  -3.391  1.00 72.32           O  
ATOM    728  CB  CYS A  46      13.526   6.416  -1.030  1.00 24.51           C  
ATOM    729  SG  CYS A  46      11.951   5.533  -0.791  1.00 70.44           S  
ATOM    730  H   CYS A  46      15.915   7.248  -1.656  1.00 71.40           H  
ATOM    731  HA  CYS A  46      14.722   4.644  -1.139  1.00 44.03           H  
ATOM    732  HB2 CYS A  46      13.867   6.746  -0.059  1.00 61.14           H  
ATOM    733  HB3 CYS A  46      13.330   7.278  -1.649  1.00 41.04           H  
ATOM    734  N   PHE A  47      14.803   6.022  -4.059  1.00 54.41           N  
ATOM    735  CA  PHE A  47      14.525   5.826  -5.477  1.00 55.21           C  
ATOM    736  C   PHE A  47      15.241   4.587  -6.005  1.00 72.24           C  
ATOM    737  O   PHE A  47      14.752   3.913  -6.913  1.00 13.44           O  
ATOM    738  CB  PHE A  47      14.954   7.057  -6.278  1.00 13.42           C  
ATOM    739  CG  PHE A  47      14.166   7.256  -7.541  1.00 73.50           C  
ATOM    740  CD1 PHE A  47      13.200   8.245  -7.622  1.00 54.35           C  
ATOM    741  CD2 PHE A  47      14.391   6.451  -8.647  1.00 14.52           C  
ATOM    742  CE1 PHE A  47      12.473   8.431  -8.784  1.00 32.45           C  
ATOM    743  CE2 PHE A  47      13.667   6.632  -9.811  1.00  3.34           C  
ATOM    744  CZ  PHE A  47      12.706   7.622  -9.879  1.00  4.24           C  
ATOM    745  H   PHE A  47      15.415   6.738  -3.786  1.00 64.53           H  
ATOM    746  HA  PHE A  47      13.460   5.688  -5.589  1.00 63.51           H  
ATOM    747  HB2 PHE A  47      14.826   7.938  -5.666  1.00 64.05           H  
ATOM    748  HB3 PHE A  47      15.995   6.958  -6.547  1.00 35.15           H  
ATOM    749  HD1 PHE A  47      13.016   8.878  -6.766  1.00 12.44           H  
ATOM    750  HD2 PHE A  47      15.141   5.676  -8.595  1.00 11.21           H  
ATOM    751  HE1 PHE A  47      11.722   9.206  -8.833  1.00 63.40           H  
ATOM    752  HE2 PHE A  47      13.852   5.999 -10.665  1.00 73.24           H  
ATOM    753  HZ  PHE A  47      12.140   7.766 -10.787  1.00 23.32           H  
ATOM    754  N   ASP A  48      16.402   4.293  -5.432  1.00 22.34           N  
ATOM    755  CA  ASP A  48      17.187   3.134  -5.843  1.00 51.53           C  
ATOM    756  C   ASP A  48      16.345   1.863  -5.797  1.00 53.31           C  
ATOM    757  O   ASP A  48      16.506   0.971  -6.629  1.00 32.23           O  
ATOM    758  CB  ASP A  48      18.416   2.980  -4.947  1.00 21.54           C  
ATOM    759  CG  ASP A  48      19.390   1.943  -5.473  1.00 15.05           C  
ATOM    760  OD1 ASP A  48      19.568   0.903  -4.804  1.00  2.21           O  
ATOM    761  OD2 ASP A  48      19.972   2.171  -6.553  1.00 51.21           O  
ATOM    762  H   ASP A  48      16.740   4.868  -4.713  1.00 53.02           H  
ATOM    763  HA  ASP A  48      17.512   3.299  -6.859  1.00 64.44           H  
ATOM    764  HB2 ASP A  48      18.929   3.928  -4.883  1.00  2.21           H  
ATOM    765  HB3 ASP A  48      18.098   2.680  -3.959  1.00 14.11           H  
ATOM    766  N   GLU A  49      15.448   1.789  -4.819  1.00 15.01           N  
ATOM    767  CA  GLU A  49      14.582   0.626  -4.664  1.00 71.10           C  
ATOM    768  C   GLU A  49      13.449   0.651  -5.686  1.00 13.02           C  
ATOM    769  O   GLU A  49      13.136  -0.366  -6.306  1.00 54.30           O  
ATOM    770  CB  GLU A  49      14.005   0.577  -3.248  1.00 21.34           C  
ATOM    771  CG  GLU A  49      15.025   0.195  -2.188  1.00  1.30           C  
ATOM    772  CD  GLU A  49      14.949  -1.270  -1.805  1.00 54.11           C  
ATOM    773  OE1 GLU A  49      13.911  -1.683  -1.245  1.00  4.41           O  
ATOM    774  OE2 GLU A  49      15.925  -2.003  -2.065  1.00 60.41           O  
ATOM    775  H   GLU A  49      15.366   2.533  -4.187  1.00  3.33           H  
ATOM    776  HA  GLU A  49      15.180  -0.257  -4.830  1.00 22.22           H  
ATOM    777  HB2 GLU A  49      13.606   1.549  -3.000  1.00 54.25           H  
ATOM    778  HB3 GLU A  49      13.204  -0.148  -3.223  1.00 44.24           H  
ATOM    779  HG2 GLU A  49      16.014   0.401  -2.568  1.00 65.34           H  
ATOM    780  HG3 GLU A  49      14.849   0.793  -1.305  1.00 70.45           H  
ATOM    781  N   ILE A  50      12.838   1.819  -5.855  1.00 21.15           N  
ATOM    782  CA  ILE A  50      11.741   1.977  -6.801  1.00 34.13           C  
ATOM    783  C   ILE A  50      12.233   1.856  -8.239  1.00 11.22           C  
ATOM    784  O   ILE A  50      11.489   1.442  -9.129  1.00 30.43           O  
ATOM    785  CB  ILE A  50      11.036   3.335  -6.624  1.00 34.35           C  
ATOM    786  CG1 ILE A  50      11.792   4.429  -7.379  1.00 40.13           C  
ATOM    787  CG2 ILE A  50      10.923   3.684  -5.147  1.00 54.22           C  
ATOM    788  CD1 ILE A  50      11.236   4.706  -8.758  1.00 53.04           C  
ATOM    789  H   ILE A  50      13.133   2.593  -5.331  1.00 60.30           H  
ATOM    790  HA  ILE A  50      11.022   1.193  -6.611  1.00 34.05           H  
ATOM    791  HB  ILE A  50      10.038   3.252  -7.027  1.00 11.43           H  
ATOM    792 HG12 ILE A  50      11.746   5.346  -6.814  1.00  1.24           H  
ATOM    793 HG13 ILE A  50      12.825   4.131  -7.491  1.00 14.02           H  
ATOM    794 HG21 ILE A  50      11.714   4.368  -4.878  1.00 12.23           H  
ATOM    795 HG22 ILE A  50       9.967   4.150  -4.960  1.00 74.41           H  
ATOM    796 HG23 ILE A  50      11.008   2.785  -4.556  1.00 75.34           H  
ATOM    797 HD11 ILE A  50      12.017   4.583  -9.494  1.00  2.23           H  
ATOM    798 HD12 ILE A  50      10.431   4.017  -8.968  1.00  4.22           H  
ATOM    799 HD13 ILE A  50      10.861   5.719  -8.799  1.00  3.14           H  
ATOM    800  N   LEU A  51      13.492   2.219  -8.460  1.00 15.23           N  
ATOM    801  CA  LEU A  51      14.085   2.150  -9.790  1.00 45.04           C  
ATOM    802  C   LEU A  51      14.001   0.734 -10.351  1.00 44.13           C  
ATOM    803  O   LEU A  51      13.859   0.540 -11.559  1.00 14.23           O  
ATOM    804  CB  LEU A  51      15.545   2.606  -9.743  1.00 53.44           C  
ATOM    805  CG  LEU A  51      16.593   1.496  -9.674  1.00 64.35           C  
ATOM    806  CD1 LEU A  51      16.856   0.923 -11.059  1.00  5.34           C  
ATOM    807  CD2 LEU A  51      17.883   2.017  -9.057  1.00 52.21           C  
ATOM    808  H   LEU A  51      14.035   2.541  -7.711  1.00 41.52           H  
ATOM    809  HA  LEU A  51      13.530   2.814 -10.436  1.00 72.30           H  
ATOM    810  HB2 LEU A  51      15.738   3.188 -10.631  1.00 52.43           H  
ATOM    811  HB3 LEU A  51      15.667   3.233  -8.871  1.00 34.41           H  
ATOM    812  HG  LEU A  51      16.221   0.696  -9.049  1.00  3.25           H  
ATOM    813 HD11 LEU A  51      16.918  -0.153 -10.997  1.00 51.44           H  
ATOM    814 HD12 LEU A  51      17.788   1.316 -11.440  1.00 14.15           H  
ATOM    815 HD13 LEU A  51      16.051   1.201 -11.722  1.00 53.52           H  
ATOM    816 HD21 LEU A  51      17.765   3.062  -8.808  1.00 23.51           H  
ATOM    817 HD22 LEU A  51      18.692   1.905  -9.765  1.00 13.03           H  
ATOM    818 HD23 LEU A  51      18.106   1.456  -8.162  1.00 61.01           H  
ATOM    819  N   LYS A  52      14.089  -0.253  -9.467  1.00 33.35           N  
ATOM    820  CA  LYS A  52      14.019  -1.652  -9.871  1.00 61.42           C  
ATOM    821  C   LYS A  52      12.607  -2.021 -10.314  1.00 33.13           C  
ATOM    822  O   LYS A  52      12.418  -2.679 -11.336  1.00 30.32           O  
ATOM    823  CB  LYS A  52      14.458  -2.560  -8.720  1.00 34.21           C  
ATOM    824  CG  LYS A  52      15.777  -3.268  -8.972  1.00 64.23           C  
ATOM    825  CD  LYS A  52      16.911  -2.278  -9.177  1.00  5.22           C  
ATOM    826  CE  LYS A  52      18.223  -2.810  -8.620  1.00 42.32           C  
ATOM    827  NZ  LYS A  52      18.997  -1.750  -7.916  1.00 62.11           N  
ATOM    828  H   LYS A  52      14.202  -0.035  -8.517  1.00 60.51           H  
ATOM    829  HA  LYS A  52      14.692  -1.791 -10.704  1.00 10.21           H  
ATOM    830  HB2 LYS A  52      14.558  -1.964  -7.825  1.00 44.52           H  
ATOM    831  HB3 LYS A  52      13.696  -3.310  -8.558  1.00 42.34           H  
ATOM    832  HG2 LYS A  52      16.009  -3.893  -8.123  1.00 33.24           H  
ATOM    833  HG3 LYS A  52      15.683  -3.881  -9.857  1.00 71.35           H  
ATOM    834  HD2 LYS A  52      17.031  -2.093 -10.234  1.00 72.31           H  
ATOM    835  HD3 LYS A  52      16.665  -1.353  -8.674  1.00 24.23           H  
ATOM    836  HE2 LYS A  52      18.008  -3.607  -7.926  1.00 74.30           H  
ATOM    837  HE3 LYS A  52      18.816  -3.194  -9.437  1.00 60.01           H  
ATOM    838  HZ1 LYS A  52      18.970  -0.865  -8.462  1.00 71.44           H  
ATOM    839  HZ2 LYS A  52      19.988  -2.045  -7.806  1.00 21.35           H  
ATOM    840  HZ3 LYS A  52      18.591  -1.577  -6.975  1.00  1.53           H  
ATOM    841  N   GLY A  53      11.617  -1.591  -9.537  1.00 53.13           N  
ATOM    842  CA  GLY A  53      10.234  -1.885  -9.867  1.00  2.40           C  
ATOM    843  C   GLY A  53       9.711  -1.020 -10.997  1.00 24.11           C  
ATOM    844  O   GLY A  53       8.664  -1.309 -11.577  1.00 33.54           O  
ATOM    845  H   GLY A  53      11.827  -1.070  -8.734  1.00 52.11           H  
ATOM    846  HA2 GLY A  53      10.157  -2.922 -10.156  1.00 21.11           H  
ATOM    847  HA3 GLY A  53       9.624  -1.719  -8.991  1.00 23.11           H  
ATOM    848  N   LEU A  54      10.440   0.045 -11.311  1.00  5.13           N  
ATOM    849  CA  LEU A  54      10.044   0.957 -12.378  1.00 75.43           C  
ATOM    850  C   LEU A  54      10.369   0.367 -13.747  1.00 35.42           C  
ATOM    851  O   LEU A  54      10.744   1.087 -14.672  1.00 70.43           O  
ATOM    852  CB  LEU A  54      10.746   2.305 -12.212  1.00 11.22           C  
ATOM    853  CG  LEU A  54       9.844   3.540 -12.242  1.00 22.23           C  
ATOM    854  CD1 LEU A  54      10.666   4.806 -12.059  1.00 25.15           C  
ATOM    855  CD2 LEU A  54       9.059   3.595 -13.544  1.00 41.31           C  
ATOM    856  H   LEU A  54      11.265   0.224 -10.813  1.00 64.24           H  
ATOM    857  HA  LEU A  54       8.976   1.105 -12.308  1.00 22.53           H  
ATOM    858  HB2 LEU A  54      11.261   2.295 -11.263  1.00 74.04           H  
ATOM    859  HB3 LEU A  54      11.468   2.402 -13.010  1.00 72.03           H  
ATOM    860  HG  LEU A  54       9.137   3.481 -11.426  1.00 12.00           H  
ATOM    861 HD11 LEU A  54      11.715   4.552 -12.018  1.00 33.41           H  
ATOM    862 HD12 LEU A  54      10.378   5.292 -11.139  1.00 10.45           H  
ATOM    863 HD13 LEU A  54      10.489   5.473 -12.889  1.00 41.52           H  
ATOM    864 HD21 LEU A  54       8.299   2.828 -13.539  1.00  0.04           H  
ATOM    865 HD22 LEU A  54       9.729   3.432 -14.376  1.00 24.24           H  
ATOM    866 HD23 LEU A  54       8.592   4.564 -13.642  1.00 45.11           H  
ATOM    867  N   LYS A  55      10.220  -0.948 -13.869  1.00 72.01           N  
ATOM    868  CA  LYS A  55      10.494  -1.636 -15.125  1.00 74.01           C  
ATOM    869  C   LYS A  55       9.206  -1.870 -15.909  1.00 64.02           C  
ATOM    870  O   LYS A  55       9.113  -2.808 -16.700  1.00 43.24           O  
ATOM    871  CB  LYS A  55      11.190  -2.972 -14.857  1.00 62.13           C  
ATOM    872  CG  LYS A  55      10.353  -3.941 -14.041  1.00 23.44           C  
ATOM    873  CD  LYS A  55      11.202  -4.698 -13.032  1.00 15.30           C  
ATOM    874  CE  LYS A  55      11.069  -6.203 -13.210  1.00  4.54           C  
ATOM    875  NZ  LYS A  55      11.615  -6.657 -14.519  1.00  4.44           N  
ATOM    876  H   LYS A  55       9.917  -1.469 -13.095  1.00 42.31           H  
ATOM    877  HA  LYS A  55      11.149  -1.009 -15.711  1.00 32.22           H  
ATOM    878  HB2 LYS A  55      11.424  -3.439 -15.803  1.00 14.40           H  
ATOM    879  HB3 LYS A  55      12.110  -2.784 -14.322  1.00 12.21           H  
ATOM    880  HG2 LYS A  55       9.592  -3.388 -13.511  1.00 72.13           H  
ATOM    881  HG3 LYS A  55       9.886  -4.651 -14.709  1.00 24.01           H  
ATOM    882  HD2 LYS A  55      12.237  -4.421 -13.165  1.00 53.31           H  
ATOM    883  HD3 LYS A  55      10.881  -4.432 -12.034  1.00 63.23           H  
ATOM    884  HE2 LYS A  55      11.608  -6.694 -12.414  1.00 62.45           H  
ATOM    885  HE3 LYS A  55      10.024  -6.468 -13.154  1.00 11.23           H  
ATOM    886  HZ1 LYS A  55      11.877  -5.835 -15.100  1.00 62.14           H  
ATOM    887  HZ2 LYS A  55      10.902  -7.215 -15.029  1.00 21.11           H  
ATOM    888  HZ3 LYS A  55      12.459  -7.245 -14.369  1.00 64.31           H  
ATOM    889  N   GLU A  56       8.217  -1.011 -15.685  1.00  3.44           N  
ATOM    890  CA  GLU A  56       6.936  -1.125 -16.372  1.00  1.05           C  
ATOM    891  C   GLU A  56       6.742   0.025 -17.356  1.00 30.12           C  
ATOM    892  O   GLU A  56       5.789   0.796 -17.245  1.00 13.43           O  
ATOM    893  CB  GLU A  56       5.789  -1.143 -15.359  1.00 22.21           C  
ATOM    894  CG  GLU A  56       5.510  -2.520 -14.780  1.00 72.14           C  
ATOM    895  CD  GLU A  56       6.661  -3.046 -13.945  1.00 73.51           C  
ATOM    896  OE1 GLU A  56       6.740  -2.687 -12.752  1.00 13.04           O  
ATOM    897  OE2 GLU A  56       7.482  -3.817 -14.484  1.00 41.03           O  
ATOM    898  H   GLU A  56       8.352  -0.283 -15.042  1.00 21.42           H  
ATOM    899  HA  GLU A  56       6.935  -2.055 -16.919  1.00 22.30           H  
ATOM    900  HB2 GLU A  56       6.032  -0.476 -14.545  1.00 44.34           H  
ATOM    901  HB3 GLU A  56       4.891  -0.791 -15.845  1.00 20.32           H  
ATOM    902  HG2 GLU A  56       4.630  -2.463 -14.157  1.00 71.13           H  
ATOM    903  HG3 GLU A  56       5.330  -3.208 -15.593  1.00 72.42           H  
ATOM    904  N   ILE A  57       7.652   0.133 -18.318  1.00 24.35           N  
ATOM    905  CA  ILE A  57       7.581   1.187 -19.321  1.00 44.23           C  
ATOM    906  C   ILE A  57       6.557   0.852 -20.400  1.00 33.34           C  
ATOM    907  O   ILE A  57       6.541  -0.257 -20.934  1.00 24.51           O  
ATOM    908  CB  ILE A  57       8.950   1.425 -19.986  1.00 23.11           C  
ATOM    909  CG1 ILE A  57       8.882   2.630 -20.927  1.00 25.43           C  
ATOM    910  CG2 ILE A  57       9.396   0.181 -20.740  1.00 51.23           C  
ATOM    911  CD1 ILE A  57       8.771   3.954 -20.205  1.00 43.41           C  
ATOM    912  H   ILE A  57       8.389  -0.513 -18.353  1.00 53.43           H  
ATOM    913  HA  ILE A  57       7.281   2.099 -18.825  1.00 41.15           H  
ATOM    914  HB  ILE A  57       9.673   1.624 -19.209  1.00 72.23           H  
ATOM    915 HG12 ILE A  57       9.775   2.656 -21.532  1.00 54.32           H  
ATOM    916 HG13 ILE A  57       8.020   2.527 -21.569  1.00 15.02           H  
ATOM    917 HG21 ILE A  57       8.764  -0.651 -20.467  1.00 72.04           H  
ATOM    918 HG22 ILE A  57       9.318   0.358 -21.802  1.00 61.25           H  
ATOM    919 HG23 ILE A  57      10.420  -0.046 -20.487  1.00 22.44           H  
ATOM    920 HD11 ILE A  57       9.143   4.744 -20.842  1.00 20.25           H  
ATOM    921 HD12 ILE A  57       7.738   4.145 -19.959  1.00 53.42           H  
ATOM    922 HD13 ILE A  57       9.357   3.920 -19.297  1.00 75.22           H  
ATOM    923  N   LYS A  58       5.702   1.818 -20.717  1.00 11.12           N  
ATOM    924  CA  LYS A  58       4.675   1.628 -21.734  1.00 53.20           C  
ATOM    925  C   LYS A  58       4.753   2.720 -22.797  1.00 31.43           C  
ATOM    926  O   LYS A  58       3.746   3.340 -23.140  1.00 32.24           O  
ATOM    927  CB  LYS A  58       3.286   1.626 -21.091  1.00 72.24           C  
ATOM    928  CG  LYS A  58       2.917   0.302 -20.445  1.00 73.34           C  
ATOM    929  CD  LYS A  58       3.223   0.303 -18.957  1.00 72.20           C  
ATOM    930  CE  LYS A  58       3.602  -1.086 -18.465  1.00 15.42           C  
ATOM    931  NZ  LYS A  58       2.850  -1.463 -17.236  1.00 12.42           N  
ATOM    932  H   LYS A  58       5.764   2.681 -20.256  1.00  1.43           H  
ATOM    933  HA  LYS A  58       4.846   0.672 -22.204  1.00 61.31           H  
ATOM    934  HB2 LYS A  58       3.252   2.394 -20.333  1.00 53.43           H  
ATOM    935  HB3 LYS A  58       2.550   1.849 -21.851  1.00 65.12           H  
ATOM    936  HG2 LYS A  58       1.860   0.125 -20.584  1.00 44.54           H  
ATOM    937  HG3 LYS A  58       3.481  -0.489 -20.919  1.00 70.12           H  
ATOM    938  HD2 LYS A  58       4.046   0.976 -18.768  1.00 14.12           H  
ATOM    939  HD3 LYS A  58       2.348   0.640 -18.419  1.00  2.12           H  
ATOM    940  HE2 LYS A  58       3.384  -1.801 -19.243  1.00  1.10           H  
ATOM    941  HE3 LYS A  58       4.660  -1.100 -18.248  1.00 75.01           H  
ATOM    942  HZ1 LYS A  58       2.826  -0.662 -16.572  1.00 41.12           H  
ATOM    943  HZ2 LYS A  58       3.309  -2.271 -16.770  1.00  1.42           H  
ATOM    944  HZ3 LYS A  58       1.874  -1.726 -17.480  1.00 51.32           H  
ATOM    945  N   CYS A  59       5.954   2.949 -23.316  1.00 24.32           N  
ATOM    946  CA  CYS A  59       6.164   3.964 -24.340  1.00 44.24           C  
ATOM    947  C   CYS A  59       5.092   3.875 -25.423  1.00 22.14           C  
ATOM    948  O   CYS A  59       5.105   2.965 -26.251  1.00  2.14           O  
ATOM    949  CB  CYS A  59       7.551   3.807 -24.967  1.00 43.40           C  
ATOM    950  SG  CYS A  59       7.932   5.043 -26.250  1.00 54.23           S  
ATOM    951  H   CYS A  59       6.720   2.422 -23.002  1.00 33.52           H  
ATOM    952  HA  CYS A  59       6.100   4.932 -23.867  1.00 24.12           H  
ATOM    953  HB2 CYS A  59       8.300   3.898 -24.193  1.00 72.31           H  
ATOM    954  HB3 CYS A  59       7.625   2.829 -25.419  1.00 41.53           H  
ATOM    955  N   GLY A  60       4.164   4.827 -25.409  1.00  4.31           N  
ATOM    956  CA  GLY A  60       3.098   4.838 -26.393  1.00 41.33           C  
ATOM    957  C   GLY A  60       1.987   3.864 -26.056  1.00 24.42           C  
ATOM    958  O   GLY A  60       0.826   4.252 -25.936  1.00  3.15           O  
ATOM    959  H   GLY A  60       4.204   5.528 -24.725  1.00  3.03           H  
ATOM    960  HA2 GLY A  60       2.685   5.834 -26.449  1.00 14.21           H  
ATOM    961  HA3 GLY A  60       3.510   4.576 -27.357  1.00  5.33           H  
ATOM    962  N   GLY A  61       2.344   2.592 -25.904  1.00 31.41           N  
ATOM    963  CA  GLY A  61       1.357   1.578 -25.582  1.00 34.03           C  
ATOM    964  C   GLY A  61       1.967   0.370 -24.899  1.00 43.04           C  
ATOM    965  O   GLY A  61       2.487   0.473 -23.788  1.00 74.10           O  
ATOM    966  H   GLY A  61       3.285   2.340 -26.012  1.00 31.43           H  
ATOM    967  HA2 GLY A  61       0.613   2.010 -24.929  1.00 21.14           H  
ATOM    968  HA3 GLY A  61       0.876   1.257 -26.494  1.00 64.44           H  
ATOM    969  N   SER A  62       1.904  -0.779 -25.565  1.00 41.31           N  
ATOM    970  CA  SER A  62       2.450  -2.013 -25.013  1.00 65.04           C  
ATOM    971  C   SER A  62       3.645  -2.492 -25.833  1.00 31.33           C  
ATOM    972  O   SER A  62       3.670  -2.349 -27.055  1.00 62.21           O  
ATOM    973  CB  SER A  62       1.374  -3.100 -24.976  1.00  4.24           C  
ATOM    974  OG  SER A  62       1.922  -4.371 -25.280  1.00 42.32           O  
ATOM    975  H   SER A  62       1.477  -0.797 -26.447  1.00 43.44           H  
ATOM    976  HA  SER A  62       2.779  -1.809 -24.005  1.00 41.53           H  
ATOM    977  HB2 SER A  62       0.938  -3.137 -23.989  1.00 50.41           H  
ATOM    978  HB3 SER A  62       0.607  -2.868 -25.700  1.00 63.34           H  
ATOM    979  HG  SER A  62       1.227  -5.032 -25.262  1.00 74.12           H  
ATOM    980  N   TRP A  63       4.632  -3.061 -25.150  1.00 71.23           N  
ATOM    981  CA  TRP A  63       5.830  -3.562 -25.814  1.00 62.11           C  
ATOM    982  C   TRP A  63       6.706  -4.342 -24.840  1.00 43.01           C  
ATOM    983  O   TRP A  63       6.368  -4.486 -23.664  1.00 64.44           O  
ATOM    984  CB  TRP A  63       6.625  -2.404 -26.419  1.00 51.31           C  
ATOM    985  CG  TRP A  63       7.195  -1.473 -25.391  1.00 73.52           C  
ATOM    986  CD1 TRP A  63       6.903  -1.449 -24.057  1.00 45.32           C  
ATOM    987  CD2 TRP A  63       8.152  -0.432 -25.614  1.00 72.34           C  
ATOM    988  NE1 TRP A  63       7.622  -0.455 -23.438  1.00 10.34           N  
ATOM    989  CE2 TRP A  63       8.396   0.183 -24.371  1.00 31.32           C  
ATOM    990  CE3 TRP A  63       8.828   0.039 -26.743  1.00 31.10           C  
ATOM    991  CZ2 TRP A  63       9.286   1.244 -24.228  1.00 32.15           C  
ATOM    992  CZ3 TRP A  63       9.710   1.092 -26.599  1.00 45.41           C  
ATOM    993  CH2 TRP A  63       9.934   1.685 -25.349  1.00 52.02           C  
ATOM    994  H   TRP A  63       4.553  -3.147 -24.177  1.00  5.32           H  
ATOM    995  HA  TRP A  63       5.516  -4.224 -26.607  1.00 62.44           H  
ATOM    996  HB2 TRP A  63       7.444  -2.801 -26.999  1.00 61.32           H  
ATOM    997  HB3 TRP A  63       5.976  -1.830 -27.065  1.00 72.52           H  
ATOM    998  HD1 TRP A  63       6.207  -2.117 -23.574  1.00 60.04           H  
ATOM    999  HE1 TRP A  63       7.587  -0.239 -22.482  1.00 13.12           H  
ATOM   1000  HE3 TRP A  63       8.669  -0.405 -27.715  1.00  2.22           H  
ATOM   1001  HZ2 TRP A  63       9.469   1.711 -23.271  1.00 22.12           H  
ATOM   1002  HZ3 TRP A  63      10.242   1.470 -27.460  1.00 52.43           H  
ATOM   1003  HH2 TRP A  63      10.632   2.505 -25.284  1.00 13.34           H  
ATOM   1004  N   LEU A  64       7.833  -4.843 -25.335  1.00 53.01           N  
ATOM   1005  CA  LEU A  64       8.758  -5.609 -24.507  1.00 43.44           C  
ATOM   1006  C   LEU A  64      10.203  -5.347 -24.921  1.00 11.32           C  
ATOM   1007  O   LEU A  64      10.469  -4.920 -26.044  1.00 30.30           O  
ATOM   1008  CB  LEU A  64       8.449  -7.103 -24.611  1.00 21.22           C  
ATOM   1009  CG  LEU A  64       8.107  -7.810 -23.299  1.00 20.22           C  
ATOM   1010  CD1 LEU A  64       9.315  -7.835 -22.375  1.00 52.11           C  
ATOM   1011  CD2 LEU A  64       6.927  -7.131 -22.619  1.00 21.10           C  
ATOM   1012  H   LEU A  64       8.048  -4.695 -26.279  1.00 70.02           H  
ATOM   1013  HA  LEU A  64       8.627  -5.292 -23.483  1.00 75.04           H  
ATOM   1014  HB2 LEU A  64       7.610  -7.222 -25.279  1.00 12.34           H  
ATOM   1015  HB3 LEU A  64       9.316  -7.591 -25.034  1.00 52.34           H  
ATOM   1016  HG  LEU A  64       7.829  -8.833 -23.511  1.00 34.44           H  
ATOM   1017 HD11 LEU A  64       9.312  -8.750 -21.803  1.00 73.30           H  
ATOM   1018 HD12 LEU A  64       9.271  -6.990 -21.703  1.00 65.34           H  
ATOM   1019 HD13 LEU A  64      10.219  -7.780 -22.964  1.00 21.25           H  
ATOM   1020 HD21 LEU A  64       7.257  -6.211 -22.161  1.00  3.52           H  
ATOM   1021 HD22 LEU A  64       6.523  -7.786 -21.860  1.00 42.13           H  
ATOM   1022 HD23 LEU A  64       6.165  -6.915 -23.352  1.00 75.34           H  
ATOM   1023  N   GLU A  65      11.132  -5.607 -24.006  1.00 35.12           N  
ATOM   1024  CA  GLU A  65      12.549  -5.400 -24.277  1.00 63.40           C  
ATOM   1025  C   GLU A  65      13.139  -6.592 -25.027  1.00  1.45           C  
ATOM   1026  O   GLU A  65      12.869  -7.746 -24.692  1.00 52.41           O  
ATOM   1027  CB  GLU A  65      13.314  -5.177 -22.971  1.00 12.54           C  
ATOM   1028  CG  GLU A  65      13.503  -6.442 -22.152  1.00 24.33           C  
ATOM   1029  CD  GLU A  65      14.204  -6.184 -20.832  1.00 44.22           C  
ATOM   1030  OE1 GLU A  65      13.857  -6.852 -19.836  1.00 22.21           O  
ATOM   1031  OE2 GLU A  65      15.099  -5.314 -20.795  1.00 43.15           O  
ATOM   1032  H   GLU A  65      10.857  -5.945 -23.128  1.00 72.42           H  
ATOM   1033  HA  GLU A  65      12.644  -4.520 -24.894  1.00 10.20           H  
ATOM   1034  HB2 GLU A  65      14.288  -4.772 -23.202  1.00 63.54           H  
ATOM   1035  HB3 GLU A  65      12.772  -4.462 -22.369  1.00 51.30           H  
ATOM   1036  HG2 GLU A  65      12.534  -6.873 -21.948  1.00 44.14           H  
ATOM   1037  HG3 GLU A  65      14.094  -7.142 -22.725  1.00 53.22           H  
ATOM   1038  N   HIS A  66      13.946  -6.303 -26.043  1.00 22.33           N  
ATOM   1039  CA  HIS A  66      14.575  -7.350 -26.840  1.00 71.05           C  
ATOM   1040  C   HIS A  66      15.496  -6.748 -27.897  1.00 63.22           C  
ATOM   1041  O   HIS A  66      15.177  -5.725 -28.503  1.00 14.32           O  
ATOM   1042  CB  HIS A  66      13.510  -8.219 -27.511  1.00  1.24           C  
ATOM   1043  CG  HIS A  66      12.434  -7.430 -28.190  1.00 50.45           C  
ATOM   1044  ND1 HIS A  66      11.129  -7.397 -27.745  1.00 44.41           N  
ATOM   1045  CD2 HIS A  66      12.475  -6.639 -29.289  1.00 22.53           C  
ATOM   1046  CE1 HIS A  66      10.414  -6.622 -28.541  1.00 43.31           C  
ATOM   1047  NE2 HIS A  66      11.208  -6.150 -29.486  1.00 14.43           N  
ATOM   1048  H   HIS A  66      14.123  -5.365 -26.261  1.00  2.44           H  
ATOM   1049  HA  HIS A  66      15.163  -7.965 -26.176  1.00 41.03           H  
ATOM   1050  HB2 HIS A  66      13.981  -8.845 -28.254  1.00 24.02           H  
ATOM   1051  HB3 HIS A  66      13.043  -8.844 -26.764  1.00 35.33           H  
ATOM   1052  HD1 HIS A  66      10.780  -7.872 -26.963  1.00 55.33           H  
ATOM   1053  HD2 HIS A  66      13.344  -6.432 -29.898  1.00 72.53           H  
ATOM   1054  HE1 HIS A  66       9.361  -6.410 -28.437  1.00 52.54           H  
TER    1055      HIS A  66                                                      
ENDMDL                                                                          
MODEL        3                                                                  
ATOM      1  N   ALA A   1       1.035  -0.250  -0.446  1.00 23.14           N  
ATOM      2  CA  ALA A   1       1.796  -0.165  -1.686  1.00 24.32           C  
ATOM      3  C   ALA A   1       3.244   0.231  -1.416  1.00 11.14           C  
ATOM      4  O   ALA A   1       3.675   0.298  -0.264  1.00 74.05           O  
ATOM      5  CB  ALA A   1       1.145   0.826  -2.638  1.00 54.23           C  
ATOM      6  H1  ALA A   1       1.515  -0.342   0.404  1.00 75.30           H  
ATOM      7  HA  ALA A   1       1.782  -1.139  -2.154  1.00 33.33           H  
ATOM      8  HB1 ALA A   1       0.261   1.241  -2.175  1.00 72.24           H  
ATOM      9  HB2 ALA A   1       1.841   1.621  -2.862  1.00 74.43           H  
ATOM     10  HB3 ALA A   1       0.869   0.320  -3.551  1.00 63.13           H  
ATOM     11  N   SER A   2       3.990   0.492  -2.484  1.00  4.30           N  
ATOM     12  CA  SER A   2       5.391   0.878  -2.362  1.00 24.32           C  
ATOM     13  C   SER A   2       5.532   2.167  -1.559  1.00  0.32           C  
ATOM     14  O   SER A   2       4.662   3.038  -1.577  1.00 50.22           O  
ATOM     15  CB  SER A   2       6.016   1.055  -3.747  1.00 40.40           C  
ATOM     16  OG  SER A   2       7.101   0.164  -3.935  1.00 45.02           O  
ATOM     17  H   SER A   2       3.589   0.422  -3.376  1.00 25.53           H  
ATOM     18  HA  SER A   2       5.909   0.085  -1.842  1.00  0.42           H  
ATOM     19  HB2 SER A   2       5.271   0.860  -4.503  1.00 13.31           H  
ATOM     20  HB3 SER A   2       6.376   2.069  -3.849  1.00 51.02           H  
ATOM     21  HG  SER A   2       7.927   0.653  -3.901  1.00 60.22           H  
ATOM     22  N   PRO A   3       6.655   2.294  -0.836  1.00 33.31           N  
ATOM     23  CA  PRO A   3       6.938   3.473  -0.013  1.00 14.14           C  
ATOM     24  C   PRO A   3       7.223   4.712  -0.854  1.00  2.41           C  
ATOM     25  O   PRO A   3       6.861   5.828  -0.478  1.00 31.31           O  
ATOM     26  CB  PRO A   3       8.183   3.064   0.777  1.00  4.00           C  
ATOM     27  CG  PRO A   3       8.845   2.030  -0.068  1.00 14.15           C  
ATOM     28  CD  PRO A   3       7.735   1.295  -0.767  1.00 52.10           C  
ATOM     29  HA  PRO A   3       6.128   3.683   0.672  1.00 63.44           H  
ATOM     30  HB2 PRO A   3       8.821   3.925   0.920  1.00 11.31           H  
ATOM     31  HB3 PRO A   3       7.891   2.663   1.736  1.00 71.55           H  
ATOM     32  HG2 PRO A   3       9.493   2.504  -0.788  1.00 40.43           H  
ATOM     33  HG3 PRO A   3       9.408   1.352   0.557  1.00 75.13           H  
ATOM     34  HD2 PRO A   3       8.046   0.995  -1.757  1.00 21.25           H  
ATOM     35  HD3 PRO A   3       7.428   0.436  -0.189  1.00 22.12           H  
ATOM     36  N   CYS A   4       7.874   4.510  -1.994  1.00 44.44           N  
ATOM     37  CA  CYS A   4       8.209   5.611  -2.890  1.00  0.12           C  
ATOM     38  C   CYS A   4       7.597   5.394  -4.271  1.00  3.01           C  
ATOM     39  O   CYS A   4       8.215   5.702  -5.290  1.00 50.42           O  
ATOM     40  CB  CYS A   4       9.727   5.755  -3.009  1.00 45.35           C  
ATOM     41  SG  CYS A   4      10.511   6.574  -1.583  1.00 63.41           S  
ATOM     42  H   CYS A   4       8.137   3.598  -2.240  1.00 61.23           H  
ATOM     43  HA  CYS A   4       7.802   6.518  -2.468  1.00 63.51           H  
ATOM     44  HB2 CYS A   4      10.168   4.774  -3.107  1.00 30.42           H  
ATOM     45  HB3 CYS A   4       9.958   6.336  -3.890  1.00 50.41           H  
ATOM     46  N   ASP A   5       6.380   4.862  -4.296  1.00 24.24           N  
ATOM     47  CA  ASP A   5       5.684   4.604  -5.551  1.00 12.54           C  
ATOM     48  C   ASP A   5       5.329   5.911  -6.253  1.00 44.33           C  
ATOM     49  O   ASP A   5       5.265   5.971  -7.481  1.00 72.04           O  
ATOM     50  CB  ASP A   5       4.416   3.787  -5.297  1.00  1.43           C  
ATOM     51  CG  ASP A   5       4.296   2.599  -6.231  1.00  1.41           C  
ATOM     52  OD1 ASP A   5       5.335   1.977  -6.536  1.00 21.20           O  
ATOM     53  OD2 ASP A   5       3.163   2.292  -6.656  1.00 63.32           O  
ATOM     54  H   ASP A   5       5.940   4.637  -3.449  1.00 54.42           H  
ATOM     55  HA  ASP A   5       6.346   4.036  -6.187  1.00 14.42           H  
ATOM     56  HB2 ASP A   5       4.429   3.422  -4.280  1.00 15.10           H  
ATOM     57  HB3 ASP A   5       3.553   4.421  -5.437  1.00 10.45           H  
ATOM     58  N   LYS A   6       5.099   6.957  -5.466  1.00 63.23           N  
ATOM     59  CA  LYS A   6       4.751   8.264  -6.011  1.00 63.54           C  
ATOM     60  C   LYS A   6       5.873   8.801  -6.894  1.00  3.32           C  
ATOM     61  O   LYS A   6       5.622   9.505  -7.872  1.00 20.23           O  
ATOM     62  CB  LYS A   6       4.461   9.251  -4.879  1.00 24.24           C  
ATOM     63  CG  LYS A   6       5.583   9.354  -3.860  1.00  3.21           C  
ATOM     64  CD  LYS A   6       5.043   9.561  -2.455  1.00  3.23           C  
ATOM     65  CE  LYS A   6       4.559   8.254  -1.846  1.00 13.32           C  
ATOM     66  NZ  LYS A   6       4.375   8.364  -0.372  1.00 61.40           N  
ATOM     67  H   LYS A   6       5.166   6.847  -4.494  1.00 62.21           H  
ATOM     68  HA  LYS A   6       3.862   8.146  -6.612  1.00 10.42           H  
ATOM     69  HB2 LYS A   6       4.298  10.230  -5.304  1.00 12.13           H  
ATOM     70  HB3 LYS A   6       3.564   8.937  -4.364  1.00 64.33           H  
ATOM     71  HG2 LYS A   6       6.162   8.443  -3.881  1.00 33.42           H  
ATOM     72  HG3 LYS A   6       6.217  10.191  -4.119  1.00 73.33           H  
ATOM     73  HD2 LYS A   6       5.828   9.966  -1.833  1.00 33.23           H  
ATOM     74  HD3 LYS A   6       4.218  10.258  -2.495  1.00 33.32           H  
ATOM     75  HE2 LYS A   6       3.616   7.989  -2.299  1.00 14.24           H  
ATOM     76  HE3 LYS A   6       5.287   7.484  -2.053  1.00 53.14           H  
ATOM     77  HZ1 LYS A   6       3.582   7.764  -0.066  1.00 25.24           H  
ATOM     78  HZ2 LYS A   6       4.171   9.349  -0.109  1.00 70.24           H  
ATOM     79  HZ3 LYS A   6       5.239   8.057   0.120  1.00 75.34           H  
ATOM     80  N   GLN A   7       7.110   8.464  -6.542  1.00 51.02           N  
ATOM     81  CA  GLN A   7       8.269   8.913  -7.304  1.00  4.12           C  
ATOM     82  C   GLN A   7       8.307   8.253  -8.678  1.00 51.22           C  
ATOM     83  O   GLN A   7       8.799   8.835  -9.645  1.00 54.33           O  
ATOM     84  CB  GLN A   7       9.558   8.603  -6.541  1.00  4.03           C  
ATOM     85  CG  GLN A   7       9.967   9.697  -5.567  1.00 30.50           C  
ATOM     86  CD  GLN A   7       8.985   9.856  -4.423  1.00 50.21           C  
ATOM     87  OE1 GLN A   7       8.602  10.972  -4.069  1.00 63.23           O  
ATOM     88  NE2 GLN A   7       8.571   8.739  -3.838  1.00 31.53           N  
ATOM     89  H   GLN A   7       7.245   7.901  -5.753  1.00 25.24           H  
ATOM     90  HA  GLN A   7       8.187   9.982  -7.434  1.00 30.55           H  
ATOM     91  HB2 GLN A   7       9.422   7.688  -5.985  1.00 22.44           H  
ATOM     92  HB3 GLN A   7      10.360   8.467  -7.252  1.00 33.00           H  
ATOM     93  HG2 GLN A   7      10.936   9.453  -5.157  1.00 71.42           H  
ATOM     94  HG3 GLN A   7      10.029  10.632  -6.102  1.00 41.45           H  
ATOM     95 HE21 GLN A   7       8.919   7.885  -4.172  1.00  2.00           H  
ATOM     96 HE22 GLN A   7       7.937   8.812  -3.095  1.00 51.43           H  
ATOM     97  N   LYS A   8       7.784   7.034  -8.758  1.00 44.11           N  
ATOM     98  CA  LYS A   8       7.757   6.294 -10.014  1.00 34.10           C  
ATOM     99  C   LYS A   8       6.807   6.950 -11.011  1.00 70.23           C  
ATOM    100  O   LYS A   8       7.127   7.082 -12.192  1.00 13.43           O  
ATOM    101  CB  LYS A   8       7.332   4.845  -9.766  1.00 73.33           C  
ATOM    102  CG  LYS A   8       8.350   4.038  -8.979  1.00 10.41           C  
ATOM    103  CD  LYS A   8       7.680   2.970  -8.131  1.00 62.01           C  
ATOM    104  CE  LYS A   8       8.035   1.572  -8.614  1.00 21.13           C  
ATOM    105  NZ  LYS A   8       6.854   0.665  -8.602  1.00 24.44           N  
ATOM    106  H   LYS A   8       7.407   6.622  -7.952  1.00 41.21           H  
ATOM    107  HA  LYS A   8       8.754   6.302 -10.426  1.00 42.21           H  
ATOM    108  HB2 LYS A   8       6.401   4.844  -9.218  1.00 60.33           H  
ATOM    109  HB3 LYS A   8       7.179   4.359 -10.719  1.00 53.25           H  
ATOM    110  HG2 LYS A   8       9.030   3.561  -9.669  1.00 54.12           H  
ATOM    111  HG3 LYS A   8       8.901   4.706  -8.332  1.00 22.34           H  
ATOM    112  HD2 LYS A   8       8.006   3.078  -7.107  1.00 52.32           H  
ATOM    113  HD3 LYS A   8       6.608   3.099  -8.186  1.00  4.04           H  
ATOM    114  HE2 LYS A   8       8.416   1.639  -9.621  1.00 24.10           H  
ATOM    115  HE3 LYS A   8       8.798   1.165  -7.966  1.00 70.14           H  
ATOM    116  HZ1 LYS A   8       6.077   1.098  -8.064  1.00 33.13           H  
ATOM    117  HZ2 LYS A   8       7.105  -0.242  -8.157  1.00 53.35           H  
ATOM    118  HZ3 LYS A   8       6.532   0.485  -9.574  1.00 35.24           H  
ATOM    119  N   ASN A   9       5.639   7.360 -10.528  1.00 32.54           N  
ATOM    120  CA  ASN A   9       4.643   8.003 -11.377  1.00 61.22           C  
ATOM    121  C   ASN A   9       5.062   9.428 -11.723  1.00  3.52           C  
ATOM    122  O   ASN A   9       4.860   9.891 -12.846  1.00 14.34           O  
ATOM    123  CB  ASN A   9       3.280   8.014 -10.682  1.00 41.31           C  
ATOM    124  CG  ASN A   9       2.129   8.075 -11.668  1.00 20.24           C  
ATOM    125  OD1 ASN A   9       1.326   7.146 -11.759  1.00 64.24           O  
ATOM    126  ND2 ASN A   9       2.044   9.172 -12.411  1.00 32.11           N  
ATOM    127  H   ASN A   9       5.441   7.226  -9.577  1.00 62.01           H  
ATOM    128  HA  ASN A   9       4.567   7.431 -12.290  1.00  0.03           H  
ATOM    129  HB2 ASN A   9       3.176   7.115 -10.092  1.00  2.41           H  
ATOM    130  HB3 ASN A   9       3.220   8.875 -10.033  1.00 44.12           H  
ATOM    131 HD21 ASN A   9       2.719   9.871 -12.284  1.00 13.22           H  
ATOM    132 HD22 ASN A   9       1.309   9.238 -13.056  1.00 32.42           H  
ATOM    133  N   TYR A  10       5.648  10.119 -10.751  1.00 32.02           N  
ATOM    134  CA  TYR A  10       6.094  11.492 -10.951  1.00 42.51           C  
ATOM    135  C   TYR A  10       7.151  11.567 -12.049  1.00  3.33           C  
ATOM    136  O   TYR A  10       7.140  12.480 -12.875  1.00  4.21           O  
ATOM    137  CB  TYR A  10       6.655  12.064  -9.648  1.00 21.23           C  
ATOM    138  CG  TYR A  10       7.598  13.228  -9.853  1.00 63.40           C  
ATOM    139  CD1 TYR A  10       7.123  14.470 -10.255  1.00 33.14           C  
ATOM    140  CD2 TYR A  10       8.965  13.085  -9.647  1.00 32.14           C  
ATOM    141  CE1 TYR A  10       7.981  15.536 -10.444  1.00 74.02           C  
ATOM    142  CE2 TYR A  10       9.830  14.146  -9.832  1.00 72.33           C  
ATOM    143  CZ  TYR A  10       9.333  15.369 -10.231  1.00 41.13           C  
ATOM    144  OH  TYR A  10      10.192  16.428 -10.419  1.00 32.12           O  
ATOM    145  H   TYR A  10       5.782   9.696  -9.877  1.00 72.22           H  
ATOM    146  HA  TYR A  10       5.238  12.079 -11.251  1.00  2.22           H  
ATOM    147  HB2 TYR A  10       5.838  12.405  -9.031  1.00 70.10           H  
ATOM    148  HB3 TYR A  10       7.195  11.287  -9.125  1.00 55.41           H  
ATOM    149  HD1 TYR A  10       6.063  14.598 -10.421  1.00 33.44           H  
ATOM    150  HD2 TYR A  10       9.351  12.125  -9.334  1.00 55.15           H  
ATOM    151  HE1 TYR A  10       7.592  16.494 -10.756  1.00 42.35           H  
ATOM    152  HE2 TYR A  10      10.889  14.015  -9.666  1.00 50.11           H  
ATOM    153  HH  TYR A  10      10.707  16.285 -11.216  1.00 72.33           H  
ATOM    154  N   ILE A  11       8.062  10.600 -12.050  1.00 44.22           N  
ATOM    155  CA  ILE A  11       9.125  10.554 -13.046  1.00 44.54           C  
ATOM    156  C   ILE A  11       8.635   9.924 -14.345  1.00 52.35           C  
ATOM    157  O   ILE A  11       8.943  10.405 -15.436  1.00  3.20           O  
ATOM    158  CB  ILE A  11      10.344   9.764 -12.534  1.00 12.12           C  
ATOM    159  CG1 ILE A  11      10.883  10.393 -11.247  1.00 51.35           C  
ATOM    160  CG2 ILE A  11      11.428   9.713 -13.600  1.00 23.45           C  
ATOM    161  CD1 ILE A  11      11.513  11.753 -11.457  1.00 74.55           C  
ATOM    162  H   ILE A  11       8.018   9.901 -11.366  1.00 22.42           H  
ATOM    163  HA  ILE A  11       9.438  11.569 -13.247  1.00  0.34           H  
ATOM    164  HB  ILE A  11      10.028   8.753 -12.327  1.00 11.23           H  
ATOM    165 HG12 ILE A  11      10.074  10.509 -10.544  1.00 33.42           H  
ATOM    166 HG13 ILE A  11      11.633   9.741 -10.824  1.00 12.14           H  
ATOM    167 HG21 ILE A  11      11.342  10.576 -14.243  1.00 74.42           H  
ATOM    168 HG22 ILE A  11      12.398   9.714 -13.126  1.00  4.24           H  
ATOM    169 HG23 ILE A  11      11.315   8.813 -14.186  1.00 11.32           H  
ATOM    170 HD11 ILE A  11      12.532  11.630 -11.794  1.00 34.43           H  
ATOM    171 HD12 ILE A  11      10.951  12.299 -12.200  1.00  0.44           H  
ATOM    172 HD13 ILE A  11      11.506  12.300 -10.526  1.00 12.13           H  
ATOM    173  N   ASP A  12       7.868   8.847 -14.221  1.00 31.20           N  
ATOM    174  CA  ASP A  12       7.331   8.152 -15.385  1.00 62.32           C  
ATOM    175  C   ASP A  12       6.384   9.055 -16.169  1.00  5.30           C  
ATOM    176  O   ASP A  12       6.282   8.954 -17.392  1.00 31.13           O  
ATOM    177  CB  ASP A  12       6.601   6.879 -14.954  1.00 31.20           C  
ATOM    178  CG  ASP A  12       6.155   6.039 -16.135  1.00 31.03           C  
ATOM    179  OD1 ASP A  12       4.939   6.012 -16.419  1.00 11.42           O  
ATOM    180  OD2 ASP A  12       7.022   5.409 -16.775  1.00 50.03           O  
ATOM    181  H   ASP A  12       7.657   8.511 -13.324  1.00 50.23           H  
ATOM    182  HA  ASP A  12       8.160   7.882 -16.022  1.00 22.23           H  
ATOM    183  HB2 ASP A  12       7.261   6.283 -14.341  1.00 64.42           H  
ATOM    184  HB3 ASP A  12       5.729   7.150 -14.378  1.00 34.24           H  
ATOM    185  N   LYS A  13       5.693   9.939 -15.457  1.00 21.30           N  
ATOM    186  CA  LYS A  13       4.754  10.861 -16.084  1.00 43.24           C  
ATOM    187  C   LYS A  13       5.481  12.080 -16.643  1.00 52.52           C  
ATOM    188  O   LYS A  13       5.025  12.698 -17.605  1.00 50.10           O  
ATOM    189  CB  LYS A  13       3.692  11.305 -15.076  1.00 23.02           C  
ATOM    190  CG  LYS A  13       4.170  12.391 -14.128  1.00 11.40           C  
ATOM    191  CD  LYS A  13       3.784  13.774 -14.625  1.00 14.40           C  
ATOM    192  CE  LYS A  13       3.745  14.784 -13.488  1.00 40.44           C  
ATOM    193  NZ  LYS A  13       3.672  16.184 -13.992  1.00 61.13           N  
ATOM    194  H   LYS A  13       5.818   9.972 -14.485  1.00 21.32           H  
ATOM    195  HA  LYS A  13       4.271  10.341 -16.898  1.00 22.05           H  
ATOM    196  HB2 LYS A  13       2.834  11.678 -15.615  1.00 44.43           H  
ATOM    197  HB3 LYS A  13       3.392  10.450 -14.487  1.00 63.35           H  
ATOM    198  HG2 LYS A  13       3.724  12.232 -13.158  1.00 33.14           H  
ATOM    199  HG3 LYS A  13       5.246  12.336 -14.045  1.00  2.21           H  
ATOM    200  HD2 LYS A  13       4.508  14.100 -15.356  1.00 42.33           H  
ATOM    201  HD3 LYS A  13       2.806  13.723 -15.083  1.00 33.34           H  
ATOM    202  HE2 LYS A  13       2.878  14.586 -12.877  1.00 24.42           H  
ATOM    203  HE3 LYS A  13       4.639  14.671 -12.893  1.00 41.13           H  
ATOM    204  HZ1 LYS A  13       3.939  16.216 -14.997  1.00 75.22           H  
ATOM    205  HZ2 LYS A  13       4.322  16.792 -13.454  1.00 33.31           H  
ATOM    206  HZ3 LYS A  13       2.705  16.551 -13.889  1.00 52.21           H  
ATOM    207  N   GLN A  14       6.613  12.420 -16.035  1.00 33.44           N  
ATOM    208  CA  GLN A  14       7.402  13.565 -16.473  1.00 73.30           C  
ATOM    209  C   GLN A  14       8.472  13.138 -17.472  1.00 22.10           C  
ATOM    210  O   GLN A  14       9.106  13.976 -18.114  1.00 64.14           O  
ATOM    211  CB  GLN A  14       8.053  14.252 -15.272  1.00 23.23           C  
ATOM    212  CG  GLN A  14       7.143  15.250 -14.574  1.00 62.03           C  
ATOM    213  CD  GLN A  14       6.921  16.507 -15.391  1.00 44.54           C  
ATOM    214  OE1 GLN A  14       7.641  17.495 -15.240  1.00  1.10           O  
ATOM    215  NE2 GLN A  14       5.921  16.478 -16.264  1.00 63.25           N  
ATOM    216  H   GLN A  14       6.924  11.888 -15.273  1.00 71.13           H  
ATOM    217  HA  GLN A  14       6.734  14.262 -16.956  1.00 71.21           H  
ATOM    218  HB2 GLN A  14       8.343  13.498 -14.554  1.00 53.54           H  
ATOM    219  HB3 GLN A  14       8.936  14.776 -15.607  1.00 50.12           H  
ATOM    220  HG2 GLN A  14       6.186  14.782 -14.396  1.00 44.11           H  
ATOM    221  HG3 GLN A  14       7.589  15.525 -13.630  1.00 44.41           H  
ATOM    222 HE21 GLN A  14       5.389  15.657 -16.330  1.00 60.21           H  
ATOM    223 HE22 GLN A  14       5.755  17.277 -16.805  1.00 70.11           H  
ATOM    224  N   LEU A  15       8.669  11.830 -17.598  1.00 12.11           N  
ATOM    225  CA  LEU A  15       9.663  11.291 -18.519  1.00 44.20           C  
ATOM    226  C   LEU A  15       8.995  10.696 -19.754  1.00 65.14           C  
ATOM    227  O   LEU A  15       9.666  10.332 -20.721  1.00 41.15           O  
ATOM    228  CB  LEU A  15      10.510  10.226 -17.820  1.00 45.31           C  
ATOM    229  CG  LEU A  15      11.723   9.715 -18.599  1.00 41.51           C  
ATOM    230  CD1 LEU A  15      12.962   9.713 -17.717  1.00 32.11           C  
ATOM    231  CD2 LEU A  15      11.455   8.322 -19.149  1.00 41.34           C  
ATOM    232  H   LEU A  15       8.133  11.212 -17.059  1.00 61.45           H  
ATOM    233  HA  LEU A  15      10.304  12.104 -18.827  1.00 60.04           H  
ATOM    234  HB2 LEU A  15      10.867  10.644 -16.891  1.00 53.53           H  
ATOM    235  HB3 LEU A  15       9.870   9.381 -17.610  1.00 44.04           H  
ATOM    236  HG  LEU A  15      11.910  10.376 -19.435  1.00 25.23           H  
ATOM    237 HD11 LEU A  15      12.667   9.805 -16.683  1.00 22.25           H  
ATOM    238 HD12 LEU A  15      13.597  10.544 -17.986  1.00 12.13           H  
ATOM    239 HD13 LEU A  15      13.502   8.788 -17.857  1.00 73.14           H  
ATOM    240 HD21 LEU A  15      10.405   8.224 -19.383  1.00 43.15           H  
ATOM    241 HD22 LEU A  15      11.729   7.584 -18.409  1.00 43.25           H  
ATOM    242 HD23 LEU A  15      12.040   8.170 -20.044  1.00 53.34           H  
ATOM    243  N   LEU A  16       7.671  10.601 -19.717  1.00  0.24           N  
ATOM    244  CA  LEU A  16       6.911  10.052 -20.834  1.00 50.12           C  
ATOM    245  C   LEU A  16       6.889  11.025 -22.008  1.00 43.54           C  
ATOM    246  O   LEU A  16       6.876  10.630 -23.174  1.00 73.12           O  
ATOM    247  CB  LEU A  16       5.481   9.732 -20.396  1.00 12.22           C  
ATOM    248  CG  LEU A  16       5.189   8.266 -20.075  1.00 23.11           C  
ATOM    249  CD1 LEU A  16       4.052   8.155 -19.071  1.00 70.15           C  
ATOM    250  CD2 LEU A  16       4.859   7.497 -21.346  1.00 15.31           C  
ATOM    251  H   LEU A  16       7.192  10.907 -18.919  1.00 11.41           H  
ATOM    252  HA  LEU A  16       7.396   9.139 -21.148  1.00 15.44           H  
ATOM    253  HB2 LEU A  16       5.269  10.313 -19.511  1.00 73.51           H  
ATOM    254  HB3 LEU A  16       4.816  10.036 -21.192  1.00 10.42           H  
ATOM    255  HG  LEU A  16       6.069   7.819 -19.632  1.00 50.02           H  
ATOM    256 HD11 LEU A  16       4.126   7.215 -18.546  1.00  3.23           H  
ATOM    257 HD12 LEU A  16       3.107   8.203 -19.592  1.00 31.40           H  
ATOM    258 HD13 LEU A  16       4.115   8.970 -18.365  1.00 33.41           H  
ATOM    259 HD21 LEU A  16       5.580   6.705 -21.485  1.00 54.41           H  
ATOM    260 HD22 LEU A  16       4.894   8.169 -22.192  1.00 34.32           H  
ATOM    261 HD23 LEU A  16       3.869   7.073 -21.263  1.00  0.21           H  
ATOM    262  N   PRO A  17       6.888  12.330 -21.696  1.00 63.11           N  
ATOM    263  CA  PRO A  17       6.871  13.387 -22.712  1.00 24.04           C  
ATOM    264  C   PRO A  17       8.185  13.472 -23.482  1.00 12.13           C  
ATOM    265  O   PRO A  17       8.191  13.691 -24.693  1.00 64.34           O  
ATOM    266  CB  PRO A  17       6.648  14.661 -21.893  1.00 53.25           C  
ATOM    267  CG  PRO A  17       7.173  14.338 -20.537  1.00 71.14           C  
ATOM    268  CD  PRO A  17       6.904  12.873 -20.328  1.00 10.34           C  
ATOM    269  HA  PRO A  17       6.055  13.256 -23.407  1.00 65.12           H  
ATOM    270  HB2 PRO A  17       7.191  15.481 -22.343  1.00 75.33           H  
ATOM    271  HB3 PRO A  17       5.594  14.894 -21.863  1.00 71.34           H  
ATOM    272  HG2 PRO A  17       8.234  14.534 -20.498  1.00 75.20           H  
ATOM    273  HG3 PRO A  17       6.654  14.924 -19.794  1.00 14.13           H  
ATOM    274  HD2 PRO A  17       7.694  12.425 -19.743  1.00 73.45           H  
ATOM    275  HD3 PRO A  17       5.948  12.730 -19.846  1.00 11.52           H  
ATOM    276  N   ILE A  18       9.294  13.298 -22.771  1.00 61.43           N  
ATOM    277  CA  ILE A  18      10.613  13.353 -23.389  1.00 50.34           C  
ATOM    278  C   ILE A  18      10.936  12.051 -24.114  1.00 21.13           C  
ATOM    279  O   ILE A  18      11.834  12.002 -24.954  1.00 64.51           O  
ATOM    280  CB  ILE A  18      11.712  13.634 -22.347  1.00 54.23           C  
ATOM    281  CG1 ILE A  18      11.734  12.531 -21.288  1.00 30.34           C  
ATOM    282  CG2 ILE A  18      11.493  14.993 -21.700  1.00 15.41           C  
ATOM    283  CD1 ILE A  18      12.924  12.611 -20.357  1.00 72.40           C  
ATOM    284  H   ILE A  18       9.224  13.127 -21.809  1.00 72.33           H  
ATOM    285  HA  ILE A  18      10.611  14.161 -24.107  1.00 55.02           H  
ATOM    286  HB  ILE A  18      12.663  13.654 -22.856  1.00 60.04           H  
ATOM    287 HG12 ILE A  18      10.840  12.598 -20.688  1.00 71.52           H  
ATOM    288 HG13 ILE A  18      11.761  11.569 -21.780  1.00 41.54           H  
ATOM    289 HG21 ILE A  18      10.451  15.268 -21.782  1.00 61.44           H  
ATOM    290 HG22 ILE A  18      11.769  14.944 -20.657  1.00 61.24           H  
ATOM    291 HG23 ILE A  18      12.100  15.733 -22.199  1.00 62.34           H  
ATOM    292 HD11 ILE A  18      13.699  13.209 -20.813  1.00 73.12           H  
ATOM    293 HD12 ILE A  18      12.622  13.061 -19.424  1.00  1.23           H  
ATOM    294 HD13 ILE A  18      13.302  11.616 -20.170  1.00 70.53           H  
ATOM    295  N   VAL A  19      10.196  10.997 -23.784  1.00  0.24           N  
ATOM    296  CA  VAL A  19      10.401   9.694 -24.405  1.00  2.15           C  
ATOM    297  C   VAL A  19       9.719   9.620 -25.766  1.00 10.51           C  
ATOM    298  O   VAL A  19      10.339   9.254 -26.763  1.00 42.32           O  
ATOM    299  CB  VAL A  19       9.867   8.557 -23.513  1.00  5.20           C  
ATOM    300  CG1 VAL A  19       9.697   7.280 -24.321  1.00 73.12           C  
ATOM    301  CG2 VAL A  19      10.795   8.329 -22.329  1.00 61.22           C  
ATOM    302  H   VAL A  19       9.495  11.099 -23.107  1.00 32.23           H  
ATOM    303  HA  VAL A  19      11.464   9.551 -24.537  1.00 31.21           H  
ATOM    304  HB  VAL A  19       8.899   8.849 -23.134  1.00 22.14           H  
ATOM    305 HG11 VAL A  19      10.360   7.302 -25.174  1.00 14.53           H  
ATOM    306 HG12 VAL A  19       9.933   6.427 -23.702  1.00  4.22           H  
ATOM    307 HG13 VAL A  19       8.675   7.205 -24.663  1.00 32.51           H  
ATOM    308 HG21 VAL A  19      11.461   9.172 -22.227  1.00  2.41           H  
ATOM    309 HG22 VAL A  19      10.209   8.221 -21.428  1.00  4.44           H  
ATOM    310 HG23 VAL A  19      11.373   7.431 -22.492  1.00 34.03           H  
ATOM    311  N   ASN A  20       8.438   9.972 -25.799  1.00 74.13           N  
ATOM    312  CA  ASN A  20       7.670   9.946 -27.039  1.00 71.30           C  
ATOM    313  C   ASN A  20       7.945  11.192 -27.875  1.00 74.13           C  
ATOM    314  O   ASN A  20       7.494  11.300 -29.016  1.00 63.51           O  
ATOM    315  CB  ASN A  20       6.174   9.841 -26.735  1.00  1.41           C  
ATOM    316  CG  ASN A  20       5.405   9.153 -27.846  1.00 31.33           C  
ATOM    317  OD1 ASN A  20       5.600   9.446 -29.025  1.00 53.43           O  
ATOM    318  ND2 ASN A  20       4.525   8.231 -27.472  1.00 60.24           N  
ATOM    319  H   ASN A  20       7.997  10.255 -24.971  1.00  5.13           H  
ATOM    320  HA  ASN A  20       7.976   9.075 -27.600  1.00 12.42           H  
ATOM    321  HB2 ASN A  20       6.037   9.276 -25.824  1.00 53.24           H  
ATOM    322  HB3 ASN A  20       5.769  10.833 -26.603  1.00  3.44           H  
ATOM    323 HD21 ASN A  20       4.423   8.049 -26.515  1.00 33.04           H  
ATOM    324 HD22 ASN A  20       4.014   7.769 -28.170  1.00 45.41           H  
ATOM    325  N   LYS A  21       8.687  12.132 -27.300  1.00 62.32           N  
ATOM    326  CA  LYS A  21       9.025  13.370 -27.991  1.00 53.44           C  
ATOM    327  C   LYS A  21       9.836  13.087 -29.252  1.00 34.52           C  
ATOM    328  O   LYS A  21       9.573  13.655 -30.311  1.00 41.11           O  
ATOM    329  CB  LYS A  21       9.812  14.298 -27.064  1.00  4.05           C  
ATOM    330  CG  LYS A  21       9.090  15.596 -26.745  1.00 25.20           C  
ATOM    331  CD  LYS A  21       9.908  16.806 -27.165  1.00 54.11           C  
ATOM    332  CE  LYS A  21       9.577  17.235 -28.586  1.00 43.44           C  
ATOM    333  NZ  LYS A  21      10.348  16.456 -29.594  1.00 41.24           N  
ATOM    334  H   LYS A  21       9.017  11.988 -26.388  1.00 44.10           H  
ATOM    335  HA  LYS A  21       8.102  13.855 -28.273  1.00  3.21           H  
ATOM    336  HB2 LYS A  21      10.005  13.780 -26.135  1.00 41.25           H  
ATOM    337  HB3 LYS A  21      10.755  14.541 -27.533  1.00 21.23           H  
ATOM    338  HG2 LYS A  21       8.148  15.611 -27.271  1.00 54.41           H  
ATOM    339  HG3 LYS A  21       8.912  15.645 -25.680  1.00 54.52           H  
ATOM    340  HD2 LYS A  21       9.693  17.625 -26.495  1.00 11.12           H  
ATOM    341  HD3 LYS A  21      10.958  16.558 -27.108  1.00 60.31           H  
ATOM    342  HE2 LYS A  21       8.522  17.085 -28.758  1.00  5.41           H  
ATOM    343  HE3 LYS A  21       9.814  18.283 -28.696  1.00  2.51           H  
ATOM    344  HZ1 LYS A  21       9.711  15.822 -30.119  1.00  4.53           H  
ATOM    345  HZ2 LYS A  21      11.077  15.884 -29.123  1.00 33.34           H  
ATOM    346  HZ3 LYS A  21      10.810  17.100 -30.267  1.00 42.43           H  
ATOM    347  N   ALA A  22      10.821  12.203 -29.130  1.00 34.33           N  
ATOM    348  CA  ALA A  22      11.667  11.841 -30.260  1.00 50.10           C  
ATOM    349  C   ALA A  22      11.028  10.734 -31.092  1.00 44.20           C  
ATOM    350  O   ALA A  22      11.167  10.704 -32.314  1.00 52.31           O  
ATOM    351  CB  ALA A  22      13.043  11.411 -29.773  1.00 13.11           C  
ATOM    352  H   ALA A  22      10.981  11.783 -28.259  1.00 71.01           H  
ATOM    353  HA  ALA A  22      11.789  12.718 -30.879  1.00 44.24           H  
ATOM    354  HB1 ALA A  22      13.183  11.743 -28.754  1.00 72.12           H  
ATOM    355  HB2 ALA A  22      13.119  10.335 -29.815  1.00 62.12           H  
ATOM    356  HB3 ALA A  22      13.801  11.851 -30.403  1.00  1.53           H  
ATOM    357  N   GLY A  23      10.329   9.824 -30.421  1.00 14.31           N  
ATOM    358  CA  GLY A  23       9.680   8.727 -31.115  1.00 10.20           C  
ATOM    359  C   GLY A  23       9.261   7.614 -30.176  1.00 21.33           C  
ATOM    360  O   GLY A  23       8.106   7.548 -29.754  1.00 51.33           O  
ATOM    361  H   GLY A  23      10.252   9.899 -29.447  1.00 22.45           H  
ATOM    362  HA2 GLY A  23       8.805   9.104 -31.623  1.00 12.11           H  
ATOM    363  HA3 GLY A  23      10.364   8.325 -31.848  1.00 42.50           H  
ATOM    364  N   CYS A  24      10.201   6.734 -29.847  1.00 61.23           N  
ATOM    365  CA  CYS A  24       9.924   5.616 -28.954  1.00 20.33           C  
ATOM    366  C   CYS A  24      11.075   4.613 -28.964  1.00 13.44           C  
ATOM    367  O   CYS A  24      11.101   3.691 -29.779  1.00  4.33           O  
ATOM    368  CB  CYS A  24       8.624   4.920 -29.361  1.00 53.03           C  
ATOM    369  SG  CYS A  24       7.294   5.043 -28.122  1.00  4.42           S  
ATOM    370  H   CYS A  24      11.104   6.839 -30.215  1.00 62.45           H  
ATOM    371  HA  CYS A  24       9.814   6.009 -27.955  1.00 31.34           H  
ATOM    372  HB2 CYS A  24       8.260   5.362 -30.277  1.00 53.42           H  
ATOM    373  HB3 CYS A  24       8.822   3.872 -29.528  1.00 62.31           H  
ATOM    374  N   SER A  25      12.023   4.801 -28.052  1.00  5.11           N  
ATOM    375  CA  SER A  25      13.179   3.916 -27.957  1.00 54.24           C  
ATOM    376  C   SER A  25      12.844   2.671 -27.142  1.00 33.11           C  
ATOM    377  O   SER A  25      11.675   2.368 -26.902  1.00 54.43           O  
ATOM    378  CB  SER A  25      14.361   4.652 -27.324  1.00 32.14           C  
ATOM    379  OG  SER A  25      14.298   4.594 -25.909  1.00 44.11           O  
ATOM    380  H   SER A  25      11.946   5.555 -27.430  1.00 34.54           H  
ATOM    381  HA  SER A  25      13.448   3.615 -28.959  1.00 20.24           H  
ATOM    382  HB2 SER A  25      15.283   4.195 -27.650  1.00 54.21           H  
ATOM    383  HB3 SER A  25      14.343   5.688 -27.631  1.00 62.41           H  
ATOM    384  HG  SER A  25      15.117   4.226 -25.567  1.00 55.11           H  
ATOM    385  N   ARG A  26      13.879   1.953 -26.719  1.00 34.44           N  
ATOM    386  CA  ARG A  26      13.695   0.739 -25.931  1.00 45.42           C  
ATOM    387  C   ARG A  26      13.317   1.077 -24.492  1.00 54.22           C  
ATOM    388  O   ARG A  26      13.720   2.102 -23.942  1.00 44.12           O  
ATOM    389  CB  ARG A  26      14.972  -0.103 -25.949  1.00 60.53           C  
ATOM    390  CG  ARG A  26      16.213   0.662 -25.520  1.00 62.24           C  
ATOM    391  CD  ARG A  26      17.386   0.387 -26.449  1.00 33.11           C  
ATOM    392  NE  ARG A  26      18.582  -0.016 -25.715  1.00  3.01           N  
ATOM    393  CZ  ARG A  26      18.717  -1.196 -25.121  1.00 24.33           C  
ATOM    394  NH1 ARG A  26      17.735  -2.085 -25.174  1.00 62.31           N  
ATOM    395  NH2 ARG A  26      19.837  -1.490 -24.472  1.00  0.42           N  
ATOM    396  H   ARG A  26      14.787   2.245 -26.942  1.00 21.13           H  
ATOM    397  HA  ARG A  26      12.893   0.171 -26.378  1.00 44.52           H  
ATOM    398  HB2 ARG A  26      14.845  -0.943 -25.281  1.00 40.15           H  
ATOM    399  HB3 ARG A  26      15.131  -0.472 -26.951  1.00 42.04           H  
ATOM    400  HG2 ARG A  26      15.996   1.720 -25.536  1.00 62.34           H  
ATOM    401  HG3 ARG A  26      16.481   0.362 -24.518  1.00 53.20           H  
ATOM    402  HD2 ARG A  26      17.110  -0.404 -27.131  1.00  2.24           H  
ATOM    403  HD3 ARG A  26      17.603   1.285 -27.008  1.00 73.20           H  
ATOM    404  HE  ARG A  26      19.321   0.626 -25.663  1.00 35.20           H  
ATOM    405 HH11 ARG A  26      16.891  -1.867 -25.663  1.00 71.52           H  
ATOM    406 HH12 ARG A  26      17.840  -2.974 -24.727  1.00 11.12           H  
ATOM    407 HH21 ARG A  26      20.580  -0.822 -24.430  1.00 13.04           H  
ATOM    408 HH22 ARG A  26      19.938  -2.378 -24.025  1.00 14.11           H  
ATOM    409  N   PRO A  27      12.522   0.196 -23.867  1.00 11.12           N  
ATOM    410  CA  PRO A  27      12.071   0.379 -22.484  1.00  1.10           C  
ATOM    411  C   PRO A  27      13.206   0.218 -21.478  1.00 52.02           C  
ATOM    412  O   PRO A  27      13.180   0.811 -20.401  1.00  3.35           O  
ATOM    413  CB  PRO A  27      11.032  -0.730 -22.300  1.00 11.31           C  
ATOM    414  CG  PRO A  27      11.419  -1.779 -23.284  1.00 50.34           C  
ATOM    415  CD  PRO A  27      12.003  -1.047 -24.461  1.00 74.03           C  
ATOM    416  HA  PRO A  27      11.601   1.342 -22.344  1.00 24.20           H  
ATOM    417  HB2 PRO A  27      11.075  -1.103 -21.286  1.00 45.42           H  
ATOM    418  HB3 PRO A  27      10.046  -0.341 -22.505  1.00 34.35           H  
ATOM    419  HG2 PRO A  27      12.155  -2.437 -22.849  1.00 44.12           H  
ATOM    420  HG3 PRO A  27      10.546  -2.338 -23.587  1.00 12.23           H  
ATOM    421  HD2 PRO A  27      12.800  -1.624 -24.907  1.00 14.32           H  
ATOM    422  HD3 PRO A  27      11.235  -0.833 -25.191  1.00 65.40           H  
ATOM    423  N   GLU A  28      14.200  -0.588 -21.838  1.00 51.24           N  
ATOM    424  CA  GLU A  28      15.344  -0.826 -20.966  1.00 35.13           C  
ATOM    425  C   GLU A  28      16.179   0.441 -20.805  1.00 71.23           C  
ATOM    426  O   GLU A  28      16.665   0.742 -19.716  1.00 31.33           O  
ATOM    427  CB  GLU A  28      16.212  -1.956 -21.523  1.00 41.32           C  
ATOM    428  CG  GLU A  28      17.506  -2.165 -20.754  1.00 52.14           C  
ATOM    429  CD  GLU A  28      17.269  -2.529 -19.302  1.00 33.14           C  
ATOM    430  OE1 GLU A  28      16.745  -3.633 -19.045  1.00 74.45           O  
ATOM    431  OE2 GLU A  28      17.607  -1.711 -18.421  1.00 53.53           O  
ATOM    432  H   GLU A  28      14.163  -1.033 -22.711  1.00  0.43           H  
ATOM    433  HA  GLU A  28      14.967  -1.119 -19.998  1.00 15.05           H  
ATOM    434  HB2 GLU A  28      15.647  -2.876 -21.495  1.00  1.34           H  
ATOM    435  HB3 GLU A  28      16.461  -1.729 -22.549  1.00 52.34           H  
ATOM    436  HG2 GLU A  28      18.063  -2.962 -21.223  1.00 22.12           H  
ATOM    437  HG3 GLU A  28      18.084  -1.253 -20.792  1.00 75.00           H  
ATOM    438  N   GLU A  29      16.341   1.178 -21.900  1.00  0.25           N  
ATOM    439  CA  GLU A  29      17.119   2.412 -21.880  1.00 73.44           C  
ATOM    440  C   GLU A  29      16.336   3.538 -21.212  1.00 52.11           C  
ATOM    441  O   GLU A  29      16.916   4.433 -20.597  1.00 62.04           O  
ATOM    442  CB  GLU A  29      17.505   2.819 -23.304  1.00  3.03           C  
ATOM    443  CG  GLU A  29      17.959   4.264 -23.421  1.00  2.30           C  
ATOM    444  CD  GLU A  29      19.165   4.569 -22.554  1.00  0.34           C  
ATOM    445  OE1 GLU A  29      20.149   3.803 -22.617  1.00  4.23           O  
ATOM    446  OE2 GLU A  29      19.125   5.573 -21.812  1.00 55.10           O  
ATOM    447  H   GLU A  29      15.929   0.886 -22.739  1.00 34.20           H  
ATOM    448  HA  GLU A  29      18.018   2.228 -21.312  1.00 33.01           H  
ATOM    449  HB2 GLU A  29      18.309   2.182 -23.642  1.00 60.20           H  
ATOM    450  HB3 GLU A  29      16.651   2.679 -23.949  1.00 60.35           H  
ATOM    451  HG2 GLU A  29      18.216   4.465 -24.450  1.00 53.43           H  
ATOM    452  HG3 GLU A  29      17.146   4.909 -23.121  1.00 41.13           H  
ATOM    453  N   VAL A  30      15.013   3.487 -21.338  1.00  4.34           N  
ATOM    454  CA  VAL A  30      14.150   4.502 -20.746  1.00 53.10           C  
ATOM    455  C   VAL A  30      14.322   4.556 -19.232  1.00 72.32           C  
ATOM    456  O   VAL A  30      14.272   5.628 -18.630  1.00 34.40           O  
ATOM    457  CB  VAL A  30      12.668   4.239 -21.074  1.00 60.22           C  
ATOM    458  CG1 VAL A  30      11.775   5.232 -20.346  1.00 20.20           C  
ATOM    459  CG2 VAL A  30      12.436   4.303 -22.576  1.00 60.53           C  
ATOM    460  H   VAL A  30      14.609   2.749 -21.839  1.00 50.14           H  
ATOM    461  HA  VAL A  30      14.425   5.460 -21.164  1.00 73.41           H  
ATOM    462  HB  VAL A  30      12.416   3.245 -20.734  1.00 50.21           H  
ATOM    463 HG11 VAL A  30      11.093   5.686 -21.050  1.00 63.11           H  
ATOM    464 HG12 VAL A  30      11.214   4.717 -19.580  1.00 54.10           H  
ATOM    465 HG13 VAL A  30      12.385   5.998 -19.892  1.00  4.53           H  
ATOM    466 HG21 VAL A  30      11.901   5.209 -22.819  1.00 64.30           H  
ATOM    467 HG22 VAL A  30      13.387   4.298 -23.089  1.00 24.14           H  
ATOM    468 HG23 VAL A  30      11.856   3.447 -22.888  1.00 72.00           H  
ATOM    469  N   GLU A  31      14.526   3.391 -18.624  1.00 14.54           N  
ATOM    470  CA  GLU A  31      14.705   3.307 -17.179  1.00 70.40           C  
ATOM    471  C   GLU A  31      15.896   4.147 -16.728  1.00 63.14           C  
ATOM    472  O   GLU A  31      15.880   4.735 -15.648  1.00  0.23           O  
ATOM    473  CB  GLU A  31      14.903   1.851 -16.752  1.00 62.41           C  
ATOM    474  CG  GLU A  31      15.244   1.689 -15.280  1.00 73.11           C  
ATOM    475  CD  GLU A  31      15.427   0.238 -14.880  1.00 20.13           C  
ATOM    476  OE1 GLU A  31      16.505  -0.324 -15.167  1.00 33.34           O  
ATOM    477  OE2 GLU A  31      14.494  -0.335 -14.280  1.00 73.22           O  
ATOM    478  H   GLU A  31      14.555   2.571 -19.158  1.00 64.14           H  
ATOM    479  HA  GLU A  31      13.811   3.691 -16.711  1.00 24.43           H  
ATOM    480  HB2 GLU A  31      13.995   1.302 -16.953  1.00 52.11           H  
ATOM    481  HB3 GLU A  31      15.707   1.424 -17.334  1.00 54.05           H  
ATOM    482  HG2 GLU A  31      16.160   2.221 -15.075  1.00 43.31           H  
ATOM    483  HG3 GLU A  31      14.444   2.112 -14.690  1.00 73.42           H  
ATOM    484  N   GLU A  32      16.928   4.197 -17.565  1.00 62.11           N  
ATOM    485  CA  GLU A  32      18.128   4.964 -17.252  1.00 22.20           C  
ATOM    486  C   GLU A  32      17.804   6.449 -17.113  1.00 63.52           C  
ATOM    487  O   GLU A  32      18.286   7.117 -16.199  1.00 23.14           O  
ATOM    488  CB  GLU A  32      19.188   4.761 -18.337  1.00 74.12           C  
ATOM    489  CG  GLU A  32      20.515   4.248 -17.804  1.00 73.30           C  
ATOM    490  CD  GLU A  32      21.682   4.607 -18.702  1.00 45.20           C  
ATOM    491  OE1 GLU A  32      21.450   5.250 -19.747  1.00 42.42           O  
ATOM    492  OE2 GLU A  32      22.828   4.246 -18.360  1.00 73.54           O  
ATOM    493  H   GLU A  32      16.881   3.706 -18.412  1.00 44.31           H  
ATOM    494  HA  GLU A  32      18.516   4.603 -16.311  1.00 43.05           H  
ATOM    495  HB2 GLU A  32      18.814   4.050 -19.060  1.00  1.42           H  
ATOM    496  HB3 GLU A  32      19.363   5.705 -18.832  1.00 25.30           H  
ATOM    497  HG2 GLU A  32      20.686   4.676 -16.828  1.00 40.40           H  
ATOM    498  HG3 GLU A  32      20.462   3.172 -17.719  1.00 44.23           H  
ATOM    499  N   ARG A  33      16.985   6.957 -18.028  1.00  3.42           N  
ATOM    500  CA  ARG A  33      16.598   8.363 -18.009  1.00 61.23           C  
ATOM    501  C   ARG A  33      15.857   8.706 -16.720  1.00 70.43           C  
ATOM    502  O   ARG A  33      15.938   9.831 -16.226  1.00 64.34           O  
ATOM    503  CB  ARG A  33      15.718   8.687 -19.218  1.00  2.42           C  
ATOM    504  CG  ARG A  33      16.435   8.539 -20.550  1.00 54.21           C  
ATOM    505  CD  ARG A  33      15.509   8.843 -21.717  1.00 54.44           C  
ATOM    506  NE  ARG A  33      16.048   9.886 -22.586  1.00 72.05           N  
ATOM    507  CZ  ARG A  33      15.317  10.558 -23.469  1.00 33.11           C  
ATOM    508  NH1 ARG A  33      14.023  10.298 -23.598  1.00 20.00           N  
ATOM    509  NH2 ARG A  33      15.880  11.493 -24.224  1.00 74.51           N  
ATOM    510  H   ARG A  33      16.634   6.374 -18.733  1.00 14.15           H  
ATOM    511  HA  ARG A  33      17.499   8.956 -18.061  1.00 72.13           H  
ATOM    512  HB2 ARG A  33      14.866   8.024 -19.217  1.00 20.31           H  
ATOM    513  HB3 ARG A  33      15.371   9.706 -19.132  1.00 21.03           H  
ATOM    514  HG2 ARG A  33      17.268   9.225 -20.578  1.00 43.34           H  
ATOM    515  HG3 ARG A  33      16.796   7.526 -20.643  1.00  2.01           H  
ATOM    516  HD2 ARG A  33      15.372   7.942 -22.295  1.00 73.35           H  
ATOM    517  HD3 ARG A  33      14.556   9.169 -21.328  1.00 12.21           H  
ATOM    518  HE  ARG A  33      17.002  10.094 -22.508  1.00 13.24           H  
ATOM    519 HH11 ARG A  33      13.596   9.595 -23.030  1.00  0.05           H  
ATOM    520 HH12 ARG A  33      13.475  10.806 -24.262  1.00 55.33           H  
ATOM    521 HH21 ARG A  33      16.855  11.691 -24.129  1.00 54.44           H  
ATOM    522 HH22 ARG A  33      15.329  11.997 -24.888  1.00 12.52           H  
ATOM    523  N   ILE A  34      15.135   7.729 -16.182  1.00 32.04           N  
ATOM    524  CA  ILE A  34      14.380   7.927 -14.950  1.00 41.55           C  
ATOM    525  C   ILE A  34      15.299   8.329 -13.801  1.00 74.13           C  
ATOM    526  O   ILE A  34      14.948   9.176 -12.980  1.00 11.21           O  
ATOM    527  CB  ILE A  34      13.606   6.657 -14.554  1.00 34.32           C  
ATOM    528  CG1 ILE A  34      12.678   6.223 -15.690  1.00 55.14           C  
ATOM    529  CG2 ILE A  34      12.813   6.896 -13.278  1.00 10.35           C  
ATOM    530  CD1 ILE A  34      11.815   5.030 -15.344  1.00 72.21           C  
ATOM    531  H   ILE A  34      15.109   6.854 -16.622  1.00 45.31           H  
ATOM    532  HA  ILE A  34      13.667   8.721 -15.121  1.00 51.03           H  
ATOM    533  HB  ILE A  34      14.321   5.871 -14.363  1.00 14.22           H  
ATOM    534 HG12 ILE A  34      12.023   7.042 -15.945  1.00 23.12           H  
ATOM    535 HG13 ILE A  34      13.274   5.963 -16.553  1.00  3.22           H  
ATOM    536 HG21 ILE A  34      13.082   7.856 -12.861  1.00 64.23           H  
ATOM    537 HG22 ILE A  34      11.757   6.886 -13.503  1.00  2.51           H  
ATOM    538 HG23 ILE A  34      13.036   6.118 -12.563  1.00 44.42           H  
ATOM    539 HD11 ILE A  34      11.319   4.673 -16.235  1.00 24.41           H  
ATOM    540 HD12 ILE A  34      12.433   4.245 -14.935  1.00 74.21           H  
ATOM    541 HD13 ILE A  34      11.074   5.322 -14.614  1.00 34.42           H  
ATOM    542  N   ARG A  35      16.477   7.716 -13.751  1.00 12.10           N  
ATOM    543  CA  ARG A  35      17.447   8.010 -12.703  1.00 33.01           C  
ATOM    544  C   ARG A  35      17.909   9.462 -12.782  1.00 24.10           C  
ATOM    545  O   ARG A  35      18.155  10.102 -11.759  1.00 51.04           O  
ATOM    546  CB  ARG A  35      18.651   7.073 -12.815  1.00 74.13           C  
ATOM    547  CG  ARG A  35      18.568   5.862 -11.900  1.00 12.40           C  
ATOM    548  CD  ARG A  35      19.140   6.164 -10.524  1.00  4.31           C  
ATOM    549  NE  ARG A  35      20.273   5.301 -10.201  1.00 21.21           N  
ATOM    550  CZ  ARG A  35      21.107   5.529  -9.192  1.00 72.13           C  
ATOM    551  NH1 ARG A  35      20.935   6.587  -8.412  1.00 43.44           N  
ATOM    552  NH2 ARG A  35      22.115   4.697  -8.962  1.00 35.03           N  
ATOM    553  H   ARG A  35      16.699   7.050 -14.434  1.00 70.34           H  
ATOM    554  HA  ARG A  35      16.965   7.850 -11.750  1.00 74.42           H  
ATOM    555  HB2 ARG A  35      18.725   6.722 -13.834  1.00 60.31           H  
ATOM    556  HB3 ARG A  35      19.545   7.624 -12.567  1.00 51.40           H  
ATOM    557  HG2 ARG A  35      17.532   5.575 -11.791  1.00 65.35           H  
ATOM    558  HG3 ARG A  35      19.125   5.050 -12.342  1.00 71.11           H  
ATOM    559  HD2 ARG A  35      19.467   7.193 -10.502  1.00 40.24           H  
ATOM    560  HD3 ARG A  35      18.366   6.017  -9.786  1.00 55.35           H  
ATOM    561  HE  ARG A  35      20.418   4.513 -10.764  1.00 63.14           H  
ATOM    562 HH11 ARG A  35      20.176   7.215  -8.583  1.00 43.41           H  
ATOM    563 HH12 ARG A  35      21.564   6.756  -7.653  1.00 11.22           H  
ATOM    564 HH21 ARG A  35      22.247   3.898  -9.547  1.00 72.14           H  
ATOM    565 HH22 ARG A  35      22.741   4.869  -8.203  1.00  4.53           H  
ATOM    566  N   ARG A  36      18.027   9.974 -14.003  1.00 14.55           N  
ATOM    567  CA  ARG A  36      18.462  11.350 -14.215  1.00 75.30           C  
ATOM    568  C   ARG A  36      17.490  12.333 -13.569  1.00 52.13           C  
ATOM    569  O   ARG A  36      17.901  13.258 -12.869  1.00 71.21           O  
ATOM    570  CB  ARG A  36      18.582  11.644 -15.712  1.00 31.55           C  
ATOM    571  CG  ARG A  36      18.853  13.106 -16.025  1.00 71.22           C  
ATOM    572  CD  ARG A  36      18.984  13.339 -17.522  1.00 41.41           C  
ATOM    573  NE  ARG A  36      17.687  13.555 -18.158  1.00 42.11           N  
ATOM    574  CZ  ARG A  36      17.540  14.093 -19.364  1.00  4.23           C  
ATOM    575  NH1 ARG A  36      18.605  14.468 -20.060  1.00 75.12           N  
ATOM    576  NH2 ARG A  36      16.327  14.257 -19.875  1.00 40.01           N  
ATOM    577  H   ARG A  36      17.816   9.414 -14.779  1.00  5.42           H  
ATOM    578  HA  ARG A  36      19.431  11.466 -13.755  1.00 65.12           H  
ATOM    579  HB2 ARG A  36      19.391  11.055 -16.118  1.00 43.13           H  
ATOM    580  HB3 ARG A  36      17.661  11.358 -16.197  1.00 51.31           H  
ATOM    581  HG2 ARG A  36      18.035  13.703 -15.649  1.00 71.35           H  
ATOM    582  HG3 ARG A  36      19.771  13.404 -15.541  1.00 71.10           H  
ATOM    583  HD2 ARG A  36      19.603  14.209 -17.684  1.00 52.44           H  
ATOM    584  HD3 ARG A  36      19.454  12.476 -17.968  1.00 22.54           H  
ATOM    585  HE  ARG A  36      16.887  13.285 -17.661  1.00 45.40           H  
ATOM    586 HH11 ARG A  36      19.520  14.345 -19.678  1.00 21.23           H  
ATOM    587 HH12 ARG A  36      18.491  14.872 -20.968  1.00 63.23           H  
ATOM    588 HH21 ARG A  36      15.522  13.976 -19.353  1.00 64.41           H  
ATOM    589 HH22 ARG A  36      16.218  14.662 -20.782  1.00 55.22           H  
ATOM    590  N   ALA A  37      16.199  12.127 -13.811  1.00 23.44           N  
ATOM    591  CA  ALA A  37      15.169  12.994 -13.252  1.00 24.53           C  
ATOM    592  C   ALA A  37      15.151  12.913 -11.729  1.00  2.30           C  
ATOM    593  O   ALA A  37      14.818  13.885 -11.050  1.00  5.53           O  
ATOM    594  CB  ALA A  37      13.806  12.626 -13.818  1.00 32.11           C  
ATOM    595  H   ALA A  37      15.934  11.372 -14.377  1.00 13.43           H  
ATOM    596  HA  ALA A  37      15.392  14.009 -13.546  1.00  2.20           H  
ATOM    597  HB1 ALA A  37      13.728  11.551 -13.897  1.00 14.24           H  
ATOM    598  HB2 ALA A  37      13.032  12.997 -13.162  1.00 62.42           H  
ATOM    599  HB3 ALA A  37      13.692  13.068 -14.796  1.00 73.03           H  
ATOM    600  N   LEU A  38      15.510  11.749 -11.198  1.00 52.53           N  
ATOM    601  CA  LEU A  38      15.534  11.542  -9.755  1.00 20.05           C  
ATOM    602  C   LEU A  38      16.523  12.491  -9.085  1.00 35.04           C  
ATOM    603  O   LEU A  38      16.350  12.867  -7.925  1.00  3.30           O  
ATOM    604  CB  LEU A  38      15.904  10.093  -9.434  1.00 34.31           C  
ATOM    605  CG  LEU A  38      16.870   9.889  -8.267  1.00 23.02           C  
ATOM    606  CD1 LEU A  38      16.176  10.170  -6.943  1.00 72.33           C  
ATOM    607  CD2 LEU A  38      17.438   8.477  -8.284  1.00 52.15           C  
ATOM    608  H   LEU A  38      15.764  11.012 -11.790  1.00 65.33           H  
ATOM    609  HA  LEU A  38      14.544  11.745  -9.374  1.00 41.10           H  
ATOM    610  HB2 LEU A  38      14.992   9.562  -9.205  1.00  4.14           H  
ATOM    611  HB3 LEU A  38      16.355   9.664 -10.318  1.00  1.25           H  
ATOM    612  HG  LEU A  38      17.694  10.583  -8.365  1.00 20.35           H  
ATOM    613 HD11 LEU A  38      15.155  10.469  -7.129  1.00 24.14           H  
ATOM    614 HD12 LEU A  38      16.695  10.962  -6.425  1.00 42.54           H  
ATOM    615 HD13 LEU A  38      16.185   9.277  -6.335  1.00 62.34           H  
ATOM    616 HD21 LEU A  38      17.472   8.091  -7.276  1.00 71.25           H  
ATOM    617 HD22 LEU A  38      18.436   8.496  -8.697  1.00 24.34           H  
ATOM    618 HD23 LEU A  38      16.809   7.844  -8.892  1.00 34.10           H  
ATOM    619  N   LYS A  39      17.558  12.876  -9.823  1.00 12.41           N  
ATOM    620  CA  LYS A  39      18.573  13.785  -9.303  1.00 20.31           C  
ATOM    621  C   LYS A  39      17.938  15.072  -8.786  1.00 63.14           C  
ATOM    622  O   LYS A  39      18.503  15.756  -7.933  1.00 21.15           O  
ATOM    623  CB  LYS A  39      19.600  14.110 -10.390  1.00  2.34           C  
ATOM    624  CG  LYS A  39      19.170  15.234 -11.316  1.00 11.51           C  
ATOM    625  CD  LYS A  39      19.872  16.538 -10.975  1.00 23.04           C  
ATOM    626  CE  LYS A  39      18.906  17.553 -10.384  1.00  4.44           C  
ATOM    627  NZ  LYS A  39      19.195  18.935 -10.859  1.00 12.05           N  
ATOM    628  H   LYS A  39      17.641  12.542 -10.741  1.00 54.31           H  
ATOM    629  HA  LYS A  39      19.073  13.290  -8.484  1.00 34.01           H  
ATOM    630  HB2 LYS A  39      20.528  14.397  -9.917  1.00 21.51           H  
ATOM    631  HB3 LYS A  39      19.768  13.225 -10.986  1.00 42.11           H  
ATOM    632  HG2 LYS A  39      19.412  14.963 -12.333  1.00 12.51           H  
ATOM    633  HG3 LYS A  39      18.102  15.376 -11.223  1.00 45.33           H  
ATOM    634  HD2 LYS A  39      20.652  16.339 -10.255  1.00  4.01           H  
ATOM    635  HD3 LYS A  39      20.307  16.949 -11.875  1.00 31.01           H  
ATOM    636  HE2 LYS A  39      17.902  17.285 -10.672  1.00 53.31           H  
ATOM    637  HE3 LYS A  39      18.991  17.527  -9.307  1.00 60.32           H  
ATOM    638  HZ1 LYS A  39      20.157  18.984 -11.251  1.00 11.01           H  
ATOM    639  HZ2 LYS A  39      19.120  19.607 -10.069  1.00  5.24           H  
ATOM    640  HZ3 LYS A  39      18.516  19.208 -11.597  1.00 41.24           H  
ATOM    641  N   LYS A  40      16.760  15.396  -9.308  1.00 43.24           N  
ATOM    642  CA  LYS A  40      16.046  16.600  -8.899  1.00 25.34           C  
ATOM    643  C   LYS A  40      15.732  16.565  -7.406  1.00 64.53           C  
ATOM    644  O   LYS A  40      15.499  17.602  -6.787  1.00 41.22           O  
ATOM    645  CB  LYS A  40      14.751  16.747  -9.700  1.00 30.11           C  
ATOM    646  CG  LYS A  40      14.067  18.089  -9.509  1.00 12.52           C  
ATOM    647  CD  LYS A  40      12.601  18.030  -9.904  1.00 71.43           C  
ATOM    648  CE  LYS A  40      11.691  18.218  -8.700  1.00 74.24           C  
ATOM    649  NZ  LYS A  40      11.569  16.970  -7.897  1.00 33.02           N  
ATOM    650  H   LYS A  40      16.360  14.811  -9.986  1.00 24.42           H  
ATOM    651  HA  LYS A  40      16.683  17.448  -9.100  1.00 71.14           H  
ATOM    652  HB2 LYS A  40      14.975  16.627 -10.750  1.00 24.15           H  
ATOM    653  HB3 LYS A  40      14.064  15.970  -9.396  1.00 50.14           H  
ATOM    654  HG2 LYS A  40      14.137  18.374  -8.469  1.00 54.35           H  
ATOM    655  HG3 LYS A  40      14.566  18.828 -10.121  1.00 34.34           H  
ATOM    656  HD2 LYS A  40      12.398  18.812 -10.620  1.00 72.25           H  
ATOM    657  HD3 LYS A  40      12.397  17.067 -10.352  1.00 51.21           H  
ATOM    658  HE2 LYS A  40      12.097  18.999  -8.077  1.00 22.03           H  
ATOM    659  HE3 LYS A  40      10.711  18.509  -9.049  1.00 34.12           H  
ATOM    660  HZ1 LYS A  40      12.246  16.258  -8.237  1.00 45.35           H  
ATOM    661  HZ2 LYS A  40      10.607  16.584  -7.980  1.00 71.34           H  
ATOM    662  HZ3 LYS A  40      11.765  17.169  -6.895  1.00 41.02           H  
ATOM    663  N   MET A  41      15.730  15.365  -6.835  1.00 32.40           N  
ATOM    664  CA  MET A  41      15.447  15.196  -5.414  1.00 60.23           C  
ATOM    665  C   MET A  41      16.737  15.009  -4.622  1.00 31.02           C  
ATOM    666  O   MET A  41      16.778  15.256  -3.417  1.00 50.13           O  
ATOM    667  CB  MET A  41      14.522  13.997  -5.195  1.00 61.15           C  
ATOM    668  CG  MET A  41      13.439  13.864  -6.254  1.00 22.31           C  
ATOM    669  SD  MET A  41      11.832  13.442  -5.554  1.00 11.41           S  
ATOM    670  CE  MET A  41      11.453  14.942  -4.650  1.00 74.34           C  
ATOM    671  H   MET A  41      15.923  14.574  -7.381  1.00 22.23           H  
ATOM    672  HA  MET A  41      14.951  16.090  -5.067  1.00 21.40           H  
ATOM    673  HB2 MET A  41      15.115  13.094  -5.202  1.00 14.32           H  
ATOM    674  HB3 MET A  41      14.043  14.097  -4.233  1.00  4.22           H  
ATOM    675  HG2 MET A  41      13.351  14.802  -6.780  1.00 41.35           H  
ATOM    676  HG3 MET A  41      13.728  13.089  -6.949  1.00  4.40           H  
ATOM    677  HE1 MET A  41      11.436  14.730  -3.592  1.00 21.24           H  
ATOM    678  HE2 MET A  41      12.207  15.687  -4.857  1.00 32.51           H  
ATOM    679  HE3 MET A  41      10.486  15.312  -4.959  1.00 14.44           H  
ATOM    680  N   GLY A  42      17.789  14.571  -5.306  1.00 61.45           N  
ATOM    681  CA  GLY A  42      19.065  14.358  -4.650  1.00 25.15           C  
ATOM    682  C   GLY A  42      19.037  13.180  -3.695  1.00 43.44           C  
ATOM    683  O   GLY A  42      20.043  12.864  -3.059  1.00 52.12           O  
ATOM    684  H   GLY A  42      17.698  14.390  -6.266  1.00 13.14           H  
ATOM    685  HA2 GLY A  42      19.820  14.181  -5.401  1.00 71.14           H  
ATOM    686  HA3 GLY A  42      19.325  15.248  -4.096  1.00 42.40           H  
ATOM    687  N   ASP A  43      17.883  12.531  -3.594  1.00 20.20           N  
ATOM    688  CA  ASP A  43      17.728  11.382  -2.710  1.00 34.43           C  
ATOM    689  C   ASP A  43      17.481  10.108  -3.512  1.00 71.12           C  
ATOM    690  O   ASP A  43      16.339   9.683  -3.688  1.00 75.22           O  
ATOM    691  CB  ASP A  43      16.574  11.615  -1.733  1.00  1.21           C  
ATOM    692  CG  ASP A  43      17.057  11.969  -0.340  1.00 65.41           C  
ATOM    693  OD1 ASP A  43      16.398  12.794   0.326  1.00 53.24           O  
ATOM    694  OD2 ASP A  43      18.095  11.419   0.085  1.00 60.14           O  
ATOM    695  H   ASP A  43      17.117  12.831  -4.127  1.00 62.13           H  
ATOM    696  HA  ASP A  43      18.644  11.268  -2.150  1.00 35.50           H  
ATOM    697  HB2 ASP A  43      15.961  12.427  -2.097  1.00 72.53           H  
ATOM    698  HB3 ASP A  43      15.977  10.718  -1.670  1.00 74.45           H  
ATOM    699  N   THR A  44      18.560   9.503  -3.999  1.00 20.53           N  
ATOM    700  CA  THR A  44      18.461   8.279  -4.784  1.00 41.14           C  
ATOM    701  C   THR A  44      18.519   7.046  -3.891  1.00 33.53           C  
ATOM    702  O   THR A  44      18.697   5.927  -4.372  1.00 22.43           O  
ATOM    703  CB  THR A  44      19.586   8.192  -5.833  1.00  1.40           C  
ATOM    704  OG1 THR A  44      20.797   7.739  -5.217  1.00 15.15           O  
ATOM    705  CG2 THR A  44      19.821   9.545  -6.488  1.00 55.03           C  
ATOM    706  H   THR A  44      19.443   9.890  -3.825  1.00 22.24           H  
ATOM    707  HA  THR A  44      17.514   8.292  -5.304  1.00 32.24           H  
ATOM    708  HB  THR A  44      19.293   7.485  -6.596  1.00 12.22           H  
ATOM    709  HG1 THR A  44      21.551   8.064  -5.715  1.00 34.32           H  
ATOM    710 HG21 THR A  44      20.296   9.403  -7.447  1.00 65.13           H  
ATOM    711 HG22 THR A  44      20.457  10.146  -5.856  1.00 33.02           H  
ATOM    712 HG23 THR A  44      18.874  10.046  -6.627  1.00 63.23           H  
ATOM    713  N   SER A  45      18.366   7.257  -2.587  1.00 72.04           N  
ATOM    714  CA  SER A  45      18.404   6.162  -1.626  1.00 34.54           C  
ATOM    715  C   SER A  45      17.143   5.308  -1.724  1.00 53.33           C  
ATOM    716  O   SER A  45      17.208   4.079  -1.707  1.00 31.30           O  
ATOM    717  CB  SER A  45      18.554   6.708  -0.204  1.00 74.44           C  
ATOM    718  OG  SER A  45      17.324   6.647   0.498  1.00 40.45           O  
ATOM    719  H   SER A  45      18.227   8.172  -2.265  1.00 52.20           H  
ATOM    720  HA  SER A  45      19.260   5.546  -1.858  1.00 32.01           H  
ATOM    721  HB2 SER A  45      19.287   6.122   0.328  1.00 22.41           H  
ATOM    722  HB3 SER A  45      18.879   7.737  -0.250  1.00 32.02           H  
ATOM    723  HG  SER A  45      17.212   7.447   1.017  1.00 61.01           H  
ATOM    724  N   CYS A  46      15.995   5.970  -1.828  1.00 31.21           N  
ATOM    725  CA  CYS A  46      14.717   5.275  -1.929  1.00 25.41           C  
ATOM    726  C   CYS A  46      14.352   5.018  -3.388  1.00 52.01           C  
ATOM    727  O   CYS A  46      13.563   4.123  -3.694  1.00  4.03           O  
ATOM    728  CB  CYS A  46      13.614   6.090  -1.251  1.00 64.30           C  
ATOM    729  SG  CYS A  46      12.035   5.200  -1.072  1.00 61.53           S  
ATOM    730  H   CYS A  46      16.007   6.951  -1.836  1.00 60.43           H  
ATOM    731  HA  CYS A  46      14.815   4.326  -1.423  1.00 53.20           H  
ATOM    732  HB2 CYS A  46      13.944   6.374  -0.262  1.00 51.32           H  
ATOM    733  HB3 CYS A  46      13.427   6.980  -1.832  1.00 54.33           H  
ATOM    734  N   PHE A  47      14.930   5.809  -4.285  1.00 44.42           N  
ATOM    735  CA  PHE A  47      14.665   5.669  -5.712  1.00 44.13           C  
ATOM    736  C   PHE A  47      15.349   4.425  -6.273  1.00 12.14           C  
ATOM    737  O   PHE A  47      14.850   3.797  -7.207  1.00  1.41           O  
ATOM    738  CB  PHE A  47      15.145   6.911  -6.466  1.00 53.32           C  
ATOM    739  CG  PHE A  47      14.375   7.182  -7.727  1.00 35.30           C  
ATOM    740  CD1 PHE A  47      14.668   6.495  -8.894  1.00 55.32           C  
ATOM    741  CD2 PHE A  47      13.358   8.123  -7.745  1.00 32.11           C  
ATOM    742  CE1 PHE A  47      13.960   6.741 -10.056  1.00 44.41           C  
ATOM    743  CE2 PHE A  47      12.647   8.373  -8.904  1.00 21.05           C  
ATOM    744  CZ  PHE A  47      12.950   7.682 -10.061  1.00 15.41           C  
ATOM    745  H   PHE A  47      15.550   6.505  -3.980  1.00  1.11           H  
ATOM    746  HA  PHE A  47      13.599   5.569  -5.842  1.00 60.23           H  
ATOM    747  HB2 PHE A  47      15.044   7.774  -5.825  1.00 51.00           H  
ATOM    748  HB3 PHE A  47      16.184   6.784  -6.731  1.00 55.10           H  
ATOM    749  HD1 PHE A  47      15.459   5.759  -8.892  1.00 31.34           H  
ATOM    750  HD2 PHE A  47      13.121   8.665  -6.841  1.00 73.30           H  
ATOM    751  HE1 PHE A  47      14.200   6.200 -10.959  1.00 72.51           H  
ATOM    752  HE2 PHE A  47      11.857   9.109  -8.905  1.00  3.43           H  
ATOM    753  HZ  PHE A  47      12.395   7.876 -10.967  1.00 65.32           H  
ATOM    754  N   ASP A  48      16.493   4.076  -5.695  1.00 61.44           N  
ATOM    755  CA  ASP A  48      17.246   2.907  -6.136  1.00 32.23           C  
ATOM    756  C   ASP A  48      16.375   1.655  -6.099  1.00 64.53           C  
ATOM    757  O   ASP A  48      16.502   0.775  -6.950  1.00 23.40           O  
ATOM    758  CB  ASP A  48      18.482   2.709  -5.257  1.00 42.33           C  
ATOM    759  CG  ASP A  48      19.724   3.342  -5.855  1.00 32.23           C  
ATOM    760  OD1 ASP A  48      20.562   3.850  -5.081  1.00  0.31           O  
ATOM    761  OD2 ASP A  48      19.858   3.327  -7.096  1.00 53.40           O  
ATOM    762  H   ASP A  48      16.840   4.616  -4.955  1.00 15.33           H  
ATOM    763  HA  ASP A  48      17.562   3.080  -7.153  1.00 44.21           H  
ATOM    764  HB2 ASP A  48      18.304   3.156  -4.290  1.00 33.22           H  
ATOM    765  HB3 ASP A  48      18.662   1.652  -5.133  1.00 65.34           H  
ATOM    766  N   GLU A  49      15.493   1.582  -5.108  1.00 32.02           N  
ATOM    767  CA  GLU A  49      14.603   0.436  -4.960  1.00 42.12           C  
ATOM    768  C   GLU A  49      13.441   0.519  -5.946  1.00 65.43           C  
ATOM    769  O   GLU A  49      13.098  -0.466  -6.601  1.00 22.31           O  
ATOM    770  CB  GLU A  49      14.067   0.359  -3.529  1.00 42.31           C  
ATOM    771  CG  GLU A  49      15.119  -0.034  -2.506  1.00 30.34           C  
ATOM    772  CD  GLU A  49      14.772  -1.317  -1.776  1.00 34.32           C  
ATOM    773  OE1 GLU A  49      13.585  -1.501  -1.432  1.00  0.21           O  
ATOM    774  OE2 GLU A  49      15.685  -2.137  -1.548  1.00 64.35           O  
ATOM    775  H   GLU A  49      15.439   2.316  -4.460  1.00 61.35           H  
ATOM    776  HA  GLU A  49      15.174  -0.456  -5.169  1.00 40.01           H  
ATOM    777  HB2 GLU A  49      13.670   1.325  -3.254  1.00 12.11           H  
ATOM    778  HB3 GLU A  49      13.271  -0.370  -3.495  1.00 24.13           H  
ATOM    779  HG2 GLU A  49      16.063  -0.171  -3.012  1.00 54.21           H  
ATOM    780  HG3 GLU A  49      15.213   0.761  -1.781  1.00 32.14           H  
ATOM    781  N   ILE A  50      12.841   1.699  -6.046  1.00 14.51           N  
ATOM    782  CA  ILE A  50      11.718   1.911  -6.952  1.00 24.03           C  
ATOM    783  C   ILE A  50      12.160   1.807  -8.408  1.00 11.14           C  
ATOM    784  O   ILE A  50      11.382   1.411  -9.277  1.00 42.51           O  
ATOM    785  CB  ILE A  50      11.062   3.285  -6.723  1.00 15.10           C  
ATOM    786  CG1 ILE A  50      11.887   4.387  -7.391  1.00 21.23           C  
ATOM    787  CG2 ILE A  50      10.910   3.558  -5.234  1.00 54.21           C  
ATOM    788  CD1 ILE A  50      11.450   4.696  -8.806  1.00 23.34           C  
ATOM    789  H   ILE A  50      13.160   2.446  -5.498  1.00 40.20           H  
ATOM    790  HA  ILE A  50      10.982   1.145  -6.754  1.00 42.03           H  
ATOM    791  HB  ILE A  50      10.076   3.266  -7.163  1.00 44.14           H  
ATOM    792 HG12 ILE A  50      11.801   5.293  -6.812  1.00 42.15           H  
ATOM    793 HG13 ILE A  50      12.923   4.081  -7.422  1.00 10.24           H  
ATOM    794 HG21 ILE A  50      11.054   2.641  -4.683  1.00 64.52           H  
ATOM    795 HG22 ILE A  50      11.647   4.283  -4.924  1.00 65.04           H  
ATOM    796 HG23 ILE A  50       9.921   3.944  -5.038  1.00 34.04           H  
ATOM    797 HD11 ILE A  50      10.921   3.847  -9.213  1.00 31.11           H  
ATOM    798 HD12 ILE A  50      10.801   5.558  -8.802  1.00 44.35           H  
ATOM    799 HD13 ILE A  50      12.320   4.902  -9.414  1.00 34.24           H  
ATOM    800  N   LEU A  51      13.413   2.163  -8.667  1.00  2.13           N  
ATOM    801  CA  LEU A  51      13.960   2.108 -10.018  1.00  4.31           C  
ATOM    802  C   LEU A  51      13.803   0.713 -10.613  1.00 23.42           C  
ATOM    803  O   LEU A  51      13.638   0.556 -11.823  1.00 14.42           O  
ATOM    804  CB  LEU A  51      15.437   2.508 -10.008  1.00 30.30           C  
ATOM    805  CG  LEU A  51      16.444   1.357 -10.016  1.00 34.35           C  
ATOM    806  CD1 LEU A  51      16.642   0.830 -11.428  1.00 40.45           C  
ATOM    807  CD2 LEU A  51      17.770   1.805  -9.420  1.00 64.21           C  
ATOM    808  H   LEU A  51      13.985   2.470  -7.933  1.00 30.01           H  
ATOM    809  HA  LEU A  51      13.410   2.810 -10.627  1.00  1.12           H  
ATOM    810  HB2 LEU A  51      15.621   3.114 -10.882  1.00 24.34           H  
ATOM    811  HB3 LEU A  51      15.613   3.097  -9.119  1.00 43.13           H  
ATOM    812  HG  LEU A  51      16.060   0.547  -9.409  1.00 42.53           H  
ATOM    813 HD11 LEU A  51      15.833   1.171 -12.056  1.00 74.33           H  
ATOM    814 HD12 LEU A  51      16.655  -0.249 -11.412  1.00 24.43           H  
ATOM    815 HD13 LEU A  51      17.580   1.195 -11.820  1.00  3.50           H  
ATOM    816 HD21 LEU A  51      18.547   1.716 -10.166  1.00  0.45           H  
ATOM    817 HD22 LEU A  51      18.013   1.181  -8.572  1.00 22.10           H  
ATOM    818 HD23 LEU A  51      17.693   2.833  -9.101  1.00 14.32           H  
ATOM    819  N   LYS A  52      13.854  -0.300  -9.754  1.00 63.12           N  
ATOM    820  CA  LYS A  52      13.714  -1.684 -10.193  1.00  3.42           C  
ATOM    821  C   LYS A  52      12.278  -1.978 -10.614  1.00 62.11           C  
ATOM    822  O   LYS A  52      12.040  -2.598 -11.650  1.00 14.42           O  
ATOM    823  CB  LYS A  52      14.135  -2.640  -9.075  1.00  3.25           C  
ATOM    824  CG  LYS A  52      15.354  -3.478  -9.418  1.00 24.11           C  
ATOM    825  CD  LYS A  52      16.618  -2.635  -9.458  1.00 12.13           C  
ATOM    826  CE  LYS A  52      17.500  -3.008 -10.639  1.00 22.51           C  
ATOM    827  NZ  LYS A  52      18.794  -2.272 -10.619  1.00 44.03           N  
ATOM    828  H   LYS A  52      13.989  -0.112  -8.801  1.00 73.11           H  
ATOM    829  HA  LYS A  52      14.363  -1.829 -11.043  1.00 24.41           H  
ATOM    830  HB2 LYS A  52      14.359  -2.063  -8.189  1.00 74.01           H  
ATOM    831  HB3 LYS A  52      13.314  -3.308  -8.861  1.00 34.15           H  
ATOM    832  HG2 LYS A  52      15.472  -4.249  -8.671  1.00  4.23           H  
ATOM    833  HG3 LYS A  52      15.206  -3.933 -10.387  1.00 35.31           H  
ATOM    834  HD2 LYS A  52      16.343  -1.594  -9.543  1.00 63.02           H  
ATOM    835  HD3 LYS A  52      17.172  -2.789  -8.542  1.00 51.05           H  
ATOM    836  HE2 LYS A  52      17.699  -4.069 -10.602  1.00 53.42           H  
ATOM    837  HE3 LYS A  52      16.975  -2.772 -11.553  1.00 30.14           H  
ATOM    838  HZ1 LYS A  52      18.719  -1.403 -11.185  1.00 40.34           H  
ATOM    839  HZ2 LYS A  52      19.550  -2.866 -11.016  1.00 73.15           H  
ATOM    840  HZ3 LYS A  52      19.046  -2.017  -9.643  1.00 53.31           H  
ATOM    841  N   GLY A  53      11.324  -1.528  -9.804  1.00 64.33           N  
ATOM    842  CA  GLY A  53       9.924  -1.752 -10.111  1.00 72.44           C  
ATOM    843  C   GLY A  53       9.408  -0.814 -11.185  1.00 23.34           C  
ATOM    844  O   GLY A  53       8.349  -1.049 -11.769  1.00  4.14           O  
ATOM    845  H   GLY A  53      11.574  -1.040  -8.992  1.00 32.34           H  
ATOM    846  HA2 GLY A  53       9.799  -2.771 -10.448  1.00 12.14           H  
ATOM    847  HA3 GLY A  53       9.342  -1.607  -9.213  1.00  4.42           H  
ATOM    848  N   LEU A  54      10.156   0.252 -11.445  1.00  4.10           N  
ATOM    849  CA  LEU A  54       9.768   1.231 -12.455  1.00 22.03           C  
ATOM    850  C   LEU A  54      10.085   0.722 -13.857  1.00 64.30           C  
ATOM    851  O   LEU A  54      10.461   1.494 -14.740  1.00 34.42           O  
ATOM    852  CB  LEU A  54      10.485   2.559 -12.208  1.00  4.32           C  
ATOM    853  CG  LEU A  54       9.635   3.820 -12.364  1.00 51.51           C  
ATOM    854  CD1 LEU A  54      10.472   5.064 -12.107  1.00 32.13           C  
ATOM    855  CD2 LEU A  54       9.010   3.874 -13.750  1.00 73.34           C  
ATOM    856  H   LEU A  54      10.989   0.385 -10.947  1.00 45.42           H  
ATOM    857  HA  LEU A  54       8.703   1.386 -12.373  1.00 73.14           H  
ATOM    858  HB2 LEU A  54      10.872   2.544 -11.200  1.00 52.23           H  
ATOM    859  HB3 LEU A  54      11.308   2.625 -12.906  1.00 72.10           H  
ATOM    860  HG  LEU A  54       8.835   3.800 -11.636  1.00 45.42           H  
ATOM    861 HD11 LEU A  54      11.507   4.853 -12.329  1.00 11.51           H  
ATOM    862 HD12 LEU A  54      10.378   5.353 -11.070  1.00 55.04           H  
ATOM    863 HD13 LEU A  54      10.124   5.869 -12.738  1.00 32.24           H  
ATOM    864 HD21 LEU A  54       9.767   3.675 -14.494  1.00 61.42           H  
ATOM    865 HD22 LEU A  54       8.590   4.855 -13.918  1.00 73.13           H  
ATOM    866 HD23 LEU A  54       8.230   3.130 -13.822  1.00 51.33           H  
ATOM    867  N   LYS A  55       9.930  -0.583 -14.056  1.00 43.23           N  
ATOM    868  CA  LYS A  55      10.196  -1.196 -15.352  1.00 23.41           C  
ATOM    869  C   LYS A  55       8.903  -1.395 -16.136  1.00 32.34           C  
ATOM    870  O   LYS A  55       8.820  -2.265 -17.002  1.00 35.33           O  
ATOM    871  CB  LYS A  55      10.905  -2.540 -15.167  1.00 71.11           C  
ATOM    872  CG  LYS A  55       9.994  -3.643 -14.657  1.00 73.21           C  
ATOM    873  CD  LYS A  55      10.659  -4.451 -13.556  1.00 32.24           C  
ATOM    874  CE  LYS A  55      10.500  -5.946 -13.787  1.00 72.13           C  
ATOM    875  NZ  LYS A  55      11.293  -6.413 -14.958  1.00 31.42           N  
ATOM    876  H   LYS A  55       9.628  -1.147 -13.313  1.00 63.02           H  
ATOM    877  HA  LYS A  55      10.841  -0.532 -15.907  1.00 61.43           H  
ATOM    878  HB2 LYS A  55      11.315  -2.851 -16.117  1.00  1.23           H  
ATOM    879  HB3 LYS A  55      11.712  -2.413 -14.460  1.00 62.41           H  
ATOM    880  HG2 LYS A  55       9.090  -3.200 -14.267  1.00 55.43           H  
ATOM    881  HG3 LYS A  55       9.749  -4.303 -15.477  1.00 55.04           H  
ATOM    882  HD2 LYS A  55      11.712  -4.212 -13.531  1.00 73.42           H  
ATOM    883  HD3 LYS A  55      10.207  -4.192 -12.608  1.00 60.43           H  
ATOM    884  HE2 LYS A  55      10.832  -6.471 -12.905  1.00 65.22           H  
ATOM    885  HE3 LYS A  55       9.456  -6.161 -13.962  1.00 13.34           H  
ATOM    886  HZ1 LYS A  55      12.300  -6.471 -14.706  1.00 65.40           H  
ATOM    887  HZ2 LYS A  55      11.183  -5.750 -15.751  1.00 65.33           H  
ATOM    888  HZ3 LYS A  55      10.967  -7.354 -15.258  1.00 53.13           H  
ATOM    889  N   GLU A  56       7.898  -0.582 -15.826  1.00 74.30           N  
ATOM    890  CA  GLU A  56       6.609  -0.670 -16.503  1.00 30.02           C  
ATOM    891  C   GLU A  56       6.358   0.569 -17.357  1.00 52.05           C  
ATOM    892  O   GLU A  56       5.375   1.284 -17.159  1.00 21.11           O  
ATOM    893  CB  GLU A  56       5.482  -0.836 -15.482  1.00 13.44           C  
ATOM    894  CG  GLU A  56       5.382  -2.239 -14.908  1.00 15.03           C  
ATOM    895  CD  GLU A  56       5.936  -2.334 -13.499  1.00 75.34           C  
ATOM    896  OE1 GLU A  56       5.675  -1.414 -12.697  1.00 11.35           O  
ATOM    897  OE2 GLU A  56       6.629  -3.328 -13.200  1.00 64.31           O  
ATOM    898  H   GLU A  56       8.025   0.091 -15.126  1.00 43.41           H  
ATOM    899  HA  GLU A  56       6.630  -1.537 -17.145  1.00 62.23           H  
ATOM    900  HB2 GLU A  56       5.646  -0.146 -14.667  1.00 21.23           H  
ATOM    901  HB3 GLU A  56       4.543  -0.597 -15.959  1.00 14.03           H  
ATOM    902  HG2 GLU A  56       4.343  -2.534 -14.890  1.00 40.20           H  
ATOM    903  HG3 GLU A  56       5.935  -2.914 -15.543  1.00 64.42           H  
ATOM    904  N   ILE A  57       7.253   0.816 -18.308  1.00  1.54           N  
ATOM    905  CA  ILE A  57       7.129   1.968 -19.192  1.00 53.05           C  
ATOM    906  C   ILE A  57       6.121   1.700 -20.305  1.00 13.11           C  
ATOM    907  O   ILE A  57       6.140   0.642 -20.934  1.00 32.10           O  
ATOM    908  CB  ILE A  57       8.483   2.343 -19.822  1.00  3.20           C  
ATOM    909  CG1 ILE A  57       8.412   3.739 -20.445  1.00 31.03           C  
ATOM    910  CG2 ILE A  57       8.886   1.312 -20.865  1.00 63.22           C  
ATOM    911  CD1 ILE A  57       8.889   3.786 -21.879  1.00 61.34           C  
ATOM    912  H   ILE A  57       8.015   0.210 -18.416  1.00 73.15           H  
ATOM    913  HA  ILE A  57       6.784   2.805 -18.603  1.00  1.42           H  
ATOM    914  HB  ILE A  57       9.230   2.342 -19.043  1.00 12.24           H  
ATOM    915 HG12 ILE A  57       7.390   4.084 -20.424  1.00 61.33           H  
ATOM    916 HG13 ILE A  57       9.027   4.414 -19.867  1.00 51.24           H  
ATOM    917 HG21 ILE A  57       9.882   1.531 -21.222  1.00 20.22           H  
ATOM    918 HG22 ILE A  57       8.872   0.328 -20.422  1.00 23.52           H  
ATOM    919 HG23 ILE A  57       8.193   1.345 -21.692  1.00 35.14           H  
ATOM    920 HD11 ILE A  57       8.235   3.187 -22.496  1.00 43.14           H  
ATOM    921 HD12 ILE A  57       8.881   4.807 -22.229  1.00 72.11           H  
ATOM    922 HD13 ILE A  57       9.895   3.394 -21.937  1.00 33.01           H  
ATOM    923  N   LYS A  58       5.241   2.667 -20.544  1.00 61.21           N  
ATOM    924  CA  LYS A  58       4.226   2.539 -21.583  1.00 20.51           C  
ATOM    925  C   LYS A  58       4.410   3.605 -22.658  1.00 15.34           C  
ATOM    926  O   LYS A  58       3.468   4.318 -23.007  1.00 33.40           O  
ATOM    927  CB  LYS A  58       2.827   2.649 -20.974  1.00 35.34           C  
ATOM    928  CG  LYS A  58       2.329   1.354 -20.356  1.00 34.35           C  
ATOM    929  CD  LYS A  58       2.610   1.304 -18.863  1.00 74.01           C  
ATOM    930  CE  LYS A  58       2.572  -0.122 -18.336  1.00 61.41           C  
ATOM    931  NZ  LYS A  58       3.634  -0.968 -18.948  1.00 41.12           N  
ATOM    932  H   LYS A  58       5.276   3.488 -20.009  1.00 21.11           H  
ATOM    933  HA  LYS A  58       4.336   1.565 -22.036  1.00 44.12           H  
ATOM    934  HB2 LYS A  58       2.840   3.408 -20.206  1.00  0.03           H  
ATOM    935  HB3 LYS A  58       2.132   2.944 -21.747  1.00 64.14           H  
ATOM    936  HG2 LYS A  58       1.263   1.277 -20.513  1.00 20.51           H  
ATOM    937  HG3 LYS A  58       2.826   0.522 -20.834  1.00 43.33           H  
ATOM    938  HD2 LYS A  58       3.589   1.719 -18.676  1.00 13.14           H  
ATOM    939  HD3 LYS A  58       1.863   1.890 -18.345  1.00 61.33           H  
ATOM    940  HE2 LYS A  58       2.713  -0.101 -17.266  1.00 41.24           H  
ATOM    941  HE3 LYS A  58       1.607  -0.551 -18.563  1.00 50.33           H  
ATOM    942  HZ1 LYS A  58       4.175  -0.414 -19.644  1.00 35.44           H  
ATOM    943  HZ2 LYS A  58       3.207  -1.785 -19.429  1.00 62.12           H  
ATOM    944  HZ3 LYS A  58       4.285  -1.312 -18.214  1.00 33.32           H  
ATOM    945  N   CYS A  59       5.627   3.709 -23.180  1.00  0.43           N  
ATOM    946  CA  CYS A  59       5.934   4.688 -24.216  1.00  2.14           C  
ATOM    947  C   CYS A  59       4.840   4.716 -25.279  1.00  1.41           C  
ATOM    948  O   CYS A  59       4.492   5.776 -25.798  1.00 75.21           O  
ATOM    949  CB  CYS A  59       7.283   4.369 -24.864  1.00 52.21           C  
ATOM    950  SG  CYS A  59       7.626   5.327 -26.375  1.00  5.42           S  
ATOM    951  H   CYS A  59       6.337   3.113 -22.860  1.00 43.11           H  
ATOM    952  HA  CYS A  59       5.990   5.660 -23.748  1.00 61.54           H  
ATOM    953  HB2 CYS A  59       8.072   4.578 -24.157  1.00  1.43           H  
ATOM    954  HB3 CYS A  59       7.309   3.322 -25.125  1.00 61.33           H  
ATOM    955  N   GLY A  60       4.302   3.543 -25.598  1.00 12.12           N  
ATOM    956  CA  GLY A  60       3.253   3.455 -26.597  1.00  0.20           C  
ATOM    957  C   GLY A  60       2.391   2.220 -26.426  1.00 10.24           C  
ATOM    958  O   GLY A  60       1.804   1.726 -27.387  1.00 55.30           O  
ATOM    959  H   GLY A  60       4.619   2.731 -25.151  1.00 25.41           H  
ATOM    960  HA2 GLY A  60       2.627   4.332 -26.524  1.00 32.31           H  
ATOM    961  HA3 GLY A  60       3.707   3.430 -27.577  1.00 34.10           H  
ATOM    962  N   GLY A  61       2.316   1.718 -25.196  1.00 50.45           N  
ATOM    963  CA  GLY A  61       1.519   0.536 -24.925  1.00 52.51           C  
ATOM    964  C   GLY A  61       2.346  -0.605 -24.368  1.00 33.12           C  
ATOM    965  O   GLY A  61       3.425  -0.388 -23.817  1.00 11.31           O  
ATOM    966  H   GLY A  61       2.806   2.154 -24.468  1.00 40.41           H  
ATOM    967  HA2 GLY A  61       0.749   0.791 -24.212  1.00 74.15           H  
ATOM    968  HA3 GLY A  61       1.052   0.212 -25.844  1.00  3.31           H  
ATOM    969  N   SER A  62       1.838  -1.825 -24.509  1.00 63.52           N  
ATOM    970  CA  SER A  62       2.535  -3.006 -24.011  1.00 11.55           C  
ATOM    971  C   SER A  62       3.636  -3.435 -24.976  1.00 12.24           C  
ATOM    972  O   SER A  62       3.414  -3.533 -26.183  1.00  4.04           O  
ATOM    973  CB  SER A  62       1.548  -4.156 -23.801  1.00  0.45           C  
ATOM    974  OG  SER A  62       2.127  -5.397 -24.163  1.00 23.25           O  
ATOM    975  H   SER A  62       0.973  -1.934 -24.958  1.00 24.24           H  
ATOM    976  HA  SER A  62       2.983  -2.750 -23.062  1.00 44.42           H  
ATOM    977  HB2 SER A  62       1.262  -4.195 -22.761  1.00 34.43           H  
ATOM    978  HB3 SER A  62       0.671  -3.989 -24.410  1.00 22.44           H  
ATOM    979  HG  SER A  62       2.968  -5.502 -23.711  1.00 61.12           H  
ATOM    980  N   TRP A  63       4.822  -3.689 -24.435  1.00 34.04           N  
ATOM    981  CA  TRP A  63       5.958  -4.108 -25.247  1.00 42.10           C  
ATOM    982  C   TRP A  63       7.031  -4.764 -24.385  1.00  3.30           C  
ATOM    983  O   TRP A  63       6.832  -4.984 -23.189  1.00 45.14           O  
ATOM    984  CB  TRP A  63       6.548  -2.910 -25.993  1.00 15.42           C  
ATOM    985  CG  TRP A  63       7.122  -1.867 -25.082  1.00 31.11           C  
ATOM    986  CD1 TRP A  63       7.060  -1.847 -23.718  1.00  1.42           C  
ATOM    987  CD2 TRP A  63       7.843  -0.693 -25.471  1.00  3.05           C  
ATOM    988  NE1 TRP A  63       7.700  -0.730 -23.235  1.00 34.31           N  
ATOM    989  CE2 TRP A  63       8.189  -0.007 -24.290  1.00  4.11           C  
ATOM    990  CE3 TRP A  63       8.232  -0.156 -26.700  1.00 43.44           C  
ATOM    991  CZ2 TRP A  63       8.904   1.188 -24.306  1.00 60.10           C  
ATOM    992  CZ3 TRP A  63       8.941   1.031 -26.715  1.00 23.54           C  
ATOM    993  CH2 TRP A  63       9.272   1.691 -25.524  1.00 51.41           C  
ATOM    994  H   TRP A  63       4.936  -3.593 -23.466  1.00  1.13           H  
ATOM    995  HA  TRP A  63       5.601  -4.829 -25.968  1.00  5.13           H  
ATOM    996  HB2 TRP A  63       7.336  -3.252 -26.646  1.00 72.11           H  
ATOM    997  HB3 TRP A  63       5.771  -2.446 -26.584  1.00  0.32           H  
ATOM    998  HD1 TRP A  63       6.575  -2.603 -23.120  1.00 14.52           H  
ATOM    999  HE1 TRP A  63       7.791  -0.492 -22.288  1.00 63.33           H  
ATOM   1000  HE3 TRP A  63       7.987  -0.650 -27.629  1.00 30.13           H  
ATOM   1001  HZ2 TRP A  63       9.167   1.709 -23.397  1.00 21.10           H  
ATOM   1002  HZ3 TRP A  63       9.250   1.461 -27.656  1.00  0.31           H  
ATOM   1003  HH2 TRP A  63       9.826   2.615 -25.583  1.00  4.12           H  
ATOM   1004  N   LEU A  64       8.168  -5.074 -24.998  1.00  4.23           N  
ATOM   1005  CA  LEU A  64       9.274  -5.705 -24.285  1.00 40.32           C  
ATOM   1006  C   LEU A  64      10.613  -5.132 -24.740  1.00 55.01           C  
ATOM   1007  O   LEU A  64      10.697  -4.476 -25.778  1.00 13.24           O  
ATOM   1008  CB  LEU A  64       9.252  -7.218 -24.507  1.00 61.10           C  
ATOM   1009  CG  LEU A  64      10.058  -8.054 -23.512  1.00 32.01           C  
ATOM   1010  CD1 LEU A  64       9.214  -9.197 -22.969  1.00 63.32           C  
ATOM   1011  CD2 LEU A  64      11.324  -8.587 -24.166  1.00  5.15           C  
ATOM   1012  H   LEU A  64       8.268  -4.874 -25.952  1.00 20.15           H  
ATOM   1013  HA  LEU A  64       9.148  -5.502 -23.232  1.00 44.51           H  
ATOM   1014  HB2 LEU A  64       8.225  -7.545 -24.457  1.00 52.43           H  
ATOM   1015  HB3 LEU A  64       9.642  -7.412 -25.496  1.00 63.21           H  
ATOM   1016  HG  LEU A  64      10.348  -7.429 -22.678  1.00 71.24           H  
ATOM   1017 HD11 LEU A  64       8.446  -8.802 -22.322  1.00 24.13           H  
ATOM   1018 HD12 LEU A  64       9.843  -9.875 -22.410  1.00 41.45           H  
ATOM   1019 HD13 LEU A  64       8.756  -9.728 -23.791  1.00 13.40           H  
ATOM   1020 HD21 LEU A  64      11.503  -8.056 -25.089  1.00 70.11           H  
ATOM   1021 HD22 LEU A  64      11.206  -9.641 -24.373  1.00 43.32           H  
ATOM   1022 HD23 LEU A  64      12.162  -8.442 -23.499  1.00 74.31           H  
ATOM   1023  N   GLU A  65      11.656  -5.387 -23.957  1.00 44.03           N  
ATOM   1024  CA  GLU A  65      12.991  -4.897 -24.281  1.00 61.45           C  
ATOM   1025  C   GLU A  65      13.668  -5.801 -25.308  1.00 73.21           C  
ATOM   1026  O   GLU A  65      13.612  -7.027 -25.205  1.00 74.13           O  
ATOM   1027  CB  GLU A  65      13.848  -4.812 -23.017  1.00 24.41           C  
ATOM   1028  CG  GLU A  65      14.286  -6.167 -22.486  1.00 63.23           C  
ATOM   1029  CD  GLU A  65      15.559  -6.667 -23.142  1.00  1.23           C  
ATOM   1030  OE1 GLU A  65      16.358  -5.825 -23.604  1.00 13.24           O  
ATOM   1031  OE2 GLU A  65      15.757  -7.899 -23.193  1.00 53.41           O  
ATOM   1032  H   GLU A  65      11.526  -5.916 -23.143  1.00 33.11           H  
ATOM   1033  HA  GLU A  65      12.888  -3.909 -24.703  1.00  5.35           H  
ATOM   1034  HB2 GLU A  65      14.732  -4.231 -23.234  1.00  1.41           H  
ATOM   1035  HB3 GLU A  65      13.281  -4.314 -22.245  1.00 51.42           H  
ATOM   1036  HG2 GLU A  65      14.455  -6.086 -21.423  1.00 44.41           H  
ATOM   1037  HG3 GLU A  65      13.499  -6.883 -22.670  1.00 71.34           H  
ATOM   1038  N   HIS A  66      14.307  -5.187 -26.299  1.00 13.13           N  
ATOM   1039  CA  HIS A  66      14.995  -5.935 -27.345  1.00 34.21           C  
ATOM   1040  C   HIS A  66      15.727  -4.992 -28.295  1.00 73.53           C  
ATOM   1041  O   HIS A  66      16.897  -5.203 -28.614  1.00 63.31           O  
ATOM   1042  CB  HIS A  66      13.999  -6.794 -28.126  1.00  2.42           C  
ATOM   1043  CG  HIS A  66      14.589  -8.065 -28.653  1.00 64.20           C  
ATOM   1044  ND1 HIS A  66      15.415  -8.879 -27.906  1.00 14.55           N  
ATOM   1045  CD2 HIS A  66      14.468  -8.663 -29.861  1.00 63.13           C  
ATOM   1046  CE1 HIS A  66      15.777  -9.921 -28.632  1.00  1.23           C  
ATOM   1047  NE2 HIS A  66      15.216  -9.814 -29.823  1.00 31.33           N  
ATOM   1048  H   HIS A  66      14.316  -4.208 -26.326  1.00 42.44           H  
ATOM   1049  HA  HIS A  66      15.718  -6.580 -26.870  1.00 70.40           H  
ATOM   1050  HB2 HIS A  66      13.174  -7.054 -27.479  1.00 62.53           H  
ATOM   1051  HB3 HIS A  66      13.626  -6.226 -28.966  1.00 62.34           H  
ATOM   1052  HD1 HIS A  66      15.694  -8.715 -26.981  1.00 63.11           H  
ATOM   1053  HD2 HIS A  66      13.891  -8.302 -30.701  1.00 62.12           H  
ATOM   1054  HE1 HIS A  66      16.422 -10.724 -28.308  1.00 12.15           H  
TER    1055      HIS A  66                                                      
ENDMDL                                                                          
MODEL        4                                                                  
ATOM      1  N   ALA A   1       4.346  -2.096  -2.670  1.00 35.34           N  
ATOM      2  CA  ALA A   1       3.964  -1.246  -1.549  1.00 41.30           C  
ATOM      3  C   ALA A   1       5.156  -0.444  -1.038  1.00 24.35           C  
ATOM      4  O   ALA A   1       5.374  -0.340   0.169  1.00  3.35           O  
ATOM      5  CB  ALA A   1       3.370  -2.085  -0.428  1.00 33.02           C  
ATOM      6  H1  ALA A   1       4.654  -3.009  -2.493  1.00 61.33           H  
ATOM      7  HA  ALA A   1       3.204  -0.560  -1.894  1.00 54.02           H  
ATOM      8  HB1 ALA A   1       3.930  -3.004  -0.332  1.00 33.04           H  
ATOM      9  HB2 ALA A   1       3.420  -1.534   0.499  1.00 15.14           H  
ATOM     10  HB3 ALA A   1       2.340  -2.313  -0.657  1.00 34.23           H  
ATOM     11  N   SER A   2       5.926   0.119  -1.963  1.00 52.33           N  
ATOM     12  CA  SER A   2       7.099   0.908  -1.606  1.00 21.23           C  
ATOM     13  C   SER A   2       6.690   2.243  -0.992  1.00 53.42           C  
ATOM     14  O   SER A   2       5.651   2.815  -1.323  1.00 34.13           O  
ATOM     15  CB  SER A   2       7.974   1.146  -2.838  1.00  3.44           C  
ATOM     16  OG  SER A   2       7.810   2.464  -3.332  1.00 50.14           O  
ATOM     17  H   SER A   2       5.700   0.000  -2.910  1.00 20.53           H  
ATOM     18  HA  SER A   2       7.665   0.348  -0.876  1.00 12.02           H  
ATOM     19  HB2 SER A   2       9.011   1.001  -2.574  1.00 34.25           H  
ATOM     20  HB3 SER A   2       7.698   0.446  -3.613  1.00  3.22           H  
ATOM     21  HG  SER A   2       8.664   2.902  -3.367  1.00 55.02           H  
ATOM     22  N   PRO A   3       7.526   2.754  -0.076  1.00 60.22           N  
ATOM     23  CA  PRO A   3       7.274   4.028   0.603  1.00 14.03           C  
ATOM     24  C   PRO A   3       7.414   5.223  -0.334  1.00 25.41           C  
ATOM     25  O   PRO A   3       6.717   6.227  -0.186  1.00 23.34           O  
ATOM     26  CB  PRO A   3       8.351   4.070   1.689  1.00  4.44           C  
ATOM     27  CG  PRO A   3       9.450   3.211   1.167  1.00 61.15           C  
ATOM     28  CD  PRO A   3       8.783   2.127   0.366  1.00 33.34           C  
ATOM     29  HA  PRO A   3       6.296   4.046   1.063  1.00 62.22           H  
ATOM     30  HB2 PRO A   3       8.681   5.090   1.834  1.00 73.14           H  
ATOM     31  HB3 PRO A   3       7.952   3.681   2.614  1.00 52.24           H  
ATOM     32  HG2 PRO A   3      10.104   3.794   0.536  1.00 60.20           H  
ATOM     33  HG3 PRO A   3      10.004   2.782   1.989  1.00 15.40           H  
ATOM     34  HD2 PRO A   3       9.395   1.851  -0.479  1.00 73.34           H  
ATOM     35  HD3 PRO A   3       8.585   1.266   0.988  1.00  0.14           H  
ATOM     36  N   CYS A   4       8.320   5.108  -1.299  1.00 61.34           N  
ATOM     37  CA  CYS A   4       8.553   6.178  -2.262  1.00 31.14           C  
ATOM     38  C   CYS A   4       8.032   5.791  -3.643  1.00 23.53           C  
ATOM     39  O   CYS A   4       8.619   6.153  -4.663  1.00 13.13           O  
ATOM     40  CB  CYS A   4      10.045   6.506  -2.340  1.00 63.54           C  
ATOM     41  SG  CYS A   4      10.746   7.157  -0.791  1.00  4.45           S  
ATOM     42  H   CYS A   4       8.846   4.282  -1.367  1.00 13.23           H  
ATOM     43  HA  CYS A   4       8.019   7.052  -1.921  1.00 51.14           H  
ATOM     44  HB2 CYS A   4      10.590   5.608  -2.594  1.00 61.24           H  
ATOM     45  HB3 CYS A   4      10.203   7.246  -3.110  1.00 43.14           H  
ATOM     46  N   ASP A   5       6.928   5.052  -3.667  1.00  2.32           N  
ATOM     47  CA  ASP A   5       6.327   4.616  -4.922  1.00  1.41           C  
ATOM     48  C   ASP A   5       5.809   5.809  -5.719  1.00 54.22           C  
ATOM     49  O   ASP A   5       5.795   5.789  -6.950  1.00 63.41           O  
ATOM     50  CB  ASP A   5       5.187   3.633  -4.652  1.00 10.33           C  
ATOM     51  CG  ASP A   5       5.030   2.610  -5.759  1.00 41.13           C  
ATOM     52  OD1 ASP A   5       5.760   1.597  -5.739  1.00 60.22           O  
ATOM     53  OD2 ASP A   5       4.177   2.822  -6.646  1.00 13.22           O  
ATOM     54  H   ASP A   5       6.507   4.795  -2.820  1.00 33.11           H  
ATOM     55  HA  ASP A   5       7.090   4.118  -5.500  1.00 25.23           H  
ATOM     56  HB2 ASP A   5       5.384   3.109  -3.728  1.00 32.31           H  
ATOM     57  HB3 ASP A   5       4.261   4.182  -4.559  1.00 45.30           H  
ATOM     58  N   LYS A   6       5.381   6.848  -5.009  1.00 70.14           N  
ATOM     59  CA  LYS A   6       4.861   8.050  -5.649  1.00 42.54           C  
ATOM     60  C   LYS A   6       5.929   8.710  -6.517  1.00 75.31           C  
ATOM     61  O   LYS A   6       5.616   9.346  -7.523  1.00 65.34           O  
ATOM     62  CB  LYS A   6       4.364   9.041  -4.594  1.00 21.44           C  
ATOM     63  CG  LYS A   6       5.408   9.389  -3.547  1.00 21.22           C  
ATOM     64  CD  LYS A   6       4.776   9.624  -2.185  1.00 71.52           C  
ATOM     65  CE  LYS A   6       5.527  10.686  -1.398  1.00 22.14           C  
ATOM     66  NZ  LYS A   6       6.088  10.143  -0.129  1.00 51.22           N  
ATOM     67  H   LYS A   6       5.417   6.805  -4.030  1.00 72.24           H  
ATOM     68  HA  LYS A   6       4.032   7.760  -6.277  1.00 45.52           H  
ATOM     69  HB2 LYS A   6       4.061   9.952  -5.087  1.00 11.31           H  
ATOM     70  HB3 LYS A   6       3.509   8.612  -4.090  1.00 41.43           H  
ATOM     71  HG2 LYS A   6       6.113   8.574  -3.469  1.00 35.01           H  
ATOM     72  HG3 LYS A   6       5.926  10.287  -3.853  1.00 31.20           H  
ATOM     73  HD2 LYS A   6       3.755   9.948  -2.323  1.00  3.32           H  
ATOM     74  HD3 LYS A   6       4.789   8.698  -1.628  1.00 30.35           H  
ATOM     75  HE2 LYS A   6       6.335  11.063  -2.006  1.00 60.50           H  
ATOM     76  HE3 LYS A   6       4.846  11.491  -1.165  1.00  3.32           H  
ATOM     77  HZ1 LYS A   6       5.325   9.985   0.559  1.00 33.25           H  
ATOM     78  HZ2 LYS A   6       6.771  10.815   0.276  1.00 73.32           H  
ATOM     79  HZ3 LYS A   6       6.571   9.240  -0.309  1.00 51.13           H  
ATOM     80  N   GLN A   7       7.187   8.552  -6.121  1.00 24.10           N  
ATOM     81  CA  GLN A   7       8.300   9.132  -6.864  1.00 71.31           C  
ATOM     82  C   GLN A   7       8.460   8.454  -8.221  1.00 25.22           C  
ATOM     83  O   GLN A   7       8.877   9.081  -9.195  1.00 22.11           O  
ATOM     84  CB  GLN A   7       9.596   9.007  -6.062  1.00  4.41           C  
ATOM     85  CG  GLN A   7       9.870  10.199  -5.159  1.00 12.31           C  
ATOM     86  CD  GLN A   7       8.834  10.350  -4.062  1.00 42.21           C  
ATOM     87  OE1 GLN A   7       8.381  11.457  -3.768  1.00 25.22           O  
ATOM     88  NE2 GLN A   7       8.453   9.235  -3.450  1.00 52.12           N  
ATOM     89  H   GLN A   7       7.372   8.034  -5.310  1.00 41.24           H  
ATOM     90  HA  GLN A   7       8.084  10.177  -7.022  1.00 12.44           H  
ATOM     91  HB2 GLN A   7       9.542   8.122  -5.447  1.00 33.33           H  
ATOM     92  HB3 GLN A   7      10.423   8.908  -6.750  1.00 21.22           H  
ATOM     93  HG2 GLN A   7      10.840  10.073  -4.701  1.00 51.33           H  
ATOM     94  HG3 GLN A   7       9.870  11.097  -5.760  1.00 23.23           H  
ATOM     95 HE21 GLN A   7       8.857   8.389  -3.737  1.00 23.14           H  
ATOM     96 HE22 GLN A   7       7.786   9.303  -2.737  1.00 55.40           H  
ATOM     97  N   LYS A   8       8.128   7.169  -8.278  1.00 34.35           N  
ATOM     98  CA  LYS A   8       8.234   6.404  -9.515  1.00 14.34           C  
ATOM     99  C   LYS A   8       7.183   6.855 -10.525  1.00  2.44           C  
ATOM    100  O   LYS A   8       7.451   6.926 -11.723  1.00 45.41           O  
ATOM    101  CB  LYS A   8       8.074   4.909  -9.230  1.00 14.22           C  
ATOM    102  CG  LYS A   8       6.681   4.380  -9.525  1.00 31.53           C  
ATOM    103  CD  LYS A   8       6.525   2.938  -9.070  1.00 71.14           C  
ATOM    104  CE  LYS A   8       5.681   2.134 -10.048  1.00 21.14           C  
ATOM    105  NZ  LYS A   8       4.307   2.692 -10.184  1.00  2.02           N  
ATOM    106  H   LYS A   8       7.802   6.723  -7.467  1.00 14.31           H  
ATOM    107  HA  LYS A   8       9.214   6.580  -9.930  1.00 42.03           H  
ATOM    108  HB2 LYS A   8       8.780   4.362  -9.836  1.00 62.11           H  
ATOM    109  HB3 LYS A   8       8.291   4.728  -8.187  1.00  3.40           H  
ATOM    110  HG2 LYS A   8       5.956   4.989  -9.006  1.00  2.30           H  
ATOM    111  HG3 LYS A   8       6.503   4.433 -10.589  1.00 43.24           H  
ATOM    112  HD2 LYS A   8       7.502   2.484  -8.999  1.00  2.24           H  
ATOM    113  HD3 LYS A   8       6.048   2.925  -8.101  1.00 32.14           H  
ATOM    114  HE2 LYS A   8       6.163   2.146 -11.013  1.00 75.13           H  
ATOM    115  HE3 LYS A   8       5.614   1.116  -9.692  1.00 14.42           H  
ATOM    116  HZ1 LYS A   8       3.612   2.030  -9.783  1.00 12.40           H  
ATOM    117  HZ2 LYS A   8       4.082   2.847 -11.187  1.00 44.21           H  
ATOM    118  HZ3 LYS A   8       4.238   3.599  -9.680  1.00 20.24           H  
ATOM    119  N   ASN A   9       5.987   7.161 -10.031  1.00 63.55           N  
ATOM    120  CA  ASN A   9       4.897   7.606 -10.892  1.00 31.15           C  
ATOM    121  C   ASN A   9       5.134   9.033 -11.376  1.00  4.01           C  
ATOM    122  O   ASN A   9       4.766   9.389 -12.496  1.00  3.04           O  
ATOM    123  CB  ASN A   9       3.564   7.524 -10.144  1.00 43.14           C  
ATOM    124  CG  ASN A   9       2.453   8.265 -10.862  1.00 75.43           C  
ATOM    125  OD1 ASN A   9       2.355   8.223 -12.089  1.00 33.32           O  
ATOM    126  ND2 ASN A   9       1.608   8.948 -10.099  1.00 32.03           N  
ATOM    127  H   ASN A   9       5.834   7.084  -9.067  1.00 10.14           H  
ATOM    128  HA  ASN A   9       4.861   6.949 -11.747  1.00 75.04           H  
ATOM    129  HB2 ASN A   9       3.276   6.487 -10.048  1.00 12.43           H  
ATOM    130  HB3 ASN A   9       3.682   7.954  -9.161  1.00 63.11           H  
ATOM    131 HD21 ASN A   9       1.747   8.936  -9.129  1.00  1.54           H  
ATOM    132 HD22 ASN A   9       0.879   9.435 -10.537  1.00  3.42           H  
ATOM    133  N   TYR A  10       5.752   9.845 -10.525  1.00 51.35           N  
ATOM    134  CA  TYR A  10       6.037  11.234 -10.865  1.00 42.25           C  
ATOM    135  C   TYR A  10       7.062  11.320 -11.992  1.00 64.21           C  
ATOM    136  O   TYR A  10       6.940  12.147 -12.896  1.00 72.32           O  
ATOM    137  CB  TYR A  10       6.549  11.987  -9.637  1.00  4.25           C  
ATOM    138  CG  TYR A  10       7.373  13.209  -9.975  1.00 24.11           C  
ATOM    139  CD1 TYR A  10       8.747  13.223  -9.767  1.00 43.54           C  
ATOM    140  CD2 TYR A  10       6.778  14.349 -10.501  1.00 24.11           C  
ATOM    141  CE1 TYR A  10       9.504  14.338 -10.074  1.00 63.43           C  
ATOM    142  CE2 TYR A  10       7.528  15.467 -10.812  1.00 73.12           C  
ATOM    143  CZ  TYR A  10       8.890  15.457 -10.597  1.00 20.51           C  
ATOM    144  OH  TYR A  10       9.640  16.569 -10.904  1.00 73.23           O  
ATOM    145  H   TYR A  10       6.021   9.504  -9.647  1.00 60.34           H  
ATOM    146  HA  TYR A  10       5.116  11.691 -11.197  1.00 31.41           H  
ATOM    147  HB2 TYR A  10       5.708  12.310  -9.044  1.00 34.34           H  
ATOM    148  HB3 TYR A  10       7.166  11.324  -9.047  1.00 74.24           H  
ATOM    149  HD1 TYR A  10       9.226  12.345  -9.358  1.00 13.51           H  
ATOM    150  HD2 TYR A  10       5.711  14.354 -10.668  1.00 31.31           H  
ATOM    151  HE1 TYR A  10      10.571  14.330  -9.906  1.00 63.02           H  
ATOM    152  HE2 TYR A  10       7.047  16.343 -11.221  1.00 12.31           H  
ATOM    153  HH  TYR A  10      10.269  16.349 -11.595  1.00 41.33           H  
ATOM    154  N   ILE A  11       8.073  10.459 -11.930  1.00 74.24           N  
ATOM    155  CA  ILE A  11       9.118  10.435 -12.945  1.00 44.14           C  
ATOM    156  C   ILE A  11       8.673   9.650 -14.175  1.00  5.22           C  
ATOM    157  O   ILE A  11       8.894  10.075 -15.309  1.00  4.51           O  
ATOM    158  CB  ILE A  11      10.419   9.818 -12.399  1.00 62.51           C  
ATOM    159  CG1 ILE A  11      10.852  10.536 -11.119  1.00 60.52           C  
ATOM    160  CG2 ILE A  11      11.519   9.885 -13.448  1.00 72.34           C  
ATOM    161  CD1 ILE A  11      11.344  11.946 -11.355  1.00 11.43           C  
ATOM    162  H   ILE A  11       8.115   9.824 -11.185  1.00 41.32           H  
ATOM    163  HA  ILE A  11       9.323  11.455 -13.237  1.00 55.32           H  
ATOM    164  HB  ILE A  11      10.232   8.779 -12.175  1.00 33.41           H  
ATOM    165 HG12 ILE A  11      10.015  10.586 -10.441  1.00 72.32           H  
ATOM    166 HG13 ILE A  11      11.653   9.977 -10.655  1.00 55.25           H  
ATOM    167 HG21 ILE A  11      11.406  10.788 -14.030  1.00 63.32           H  
ATOM    168 HG22 ILE A  11      12.482   9.890 -12.960  1.00 73.11           H  
ATOM    169 HG23 ILE A  11      11.449   9.026 -14.099  1.00  0.10           H  
ATOM    170 HD11 ILE A  11      10.731  12.421 -12.107  1.00 11.14           H  
ATOM    171 HD12 ILE A  11      11.285  12.507 -10.434  1.00 42.22           H  
ATOM    172 HD13 ILE A  11      12.370  11.918 -11.694  1.00 32.14           H  
ATOM    173  N   ASP A  12       8.044   8.504 -13.942  1.00 62.21           N  
ATOM    174  CA  ASP A  12       7.565   7.660 -15.031  1.00 32.04           C  
ATOM    175  C   ASP A  12       6.546   8.405 -15.887  1.00 73.12           C  
ATOM    176  O   ASP A  12       6.458   8.188 -17.096  1.00 51.41           O  
ATOM    177  CB  ASP A  12       6.942   6.378 -14.475  1.00  4.24           C  
ATOM    178  CG  ASP A  12       6.655   5.357 -15.558  1.00 15.32           C  
ATOM    179  OD1 ASP A  12       7.561   5.084 -16.372  1.00 42.24           O  
ATOM    180  OD2 ASP A  12       5.523   4.831 -15.591  1.00 31.24           O  
ATOM    181  H   ASP A  12       7.898   8.218 -13.016  1.00 12.33           H  
ATOM    182  HA  ASP A  12       8.412   7.400 -15.646  1.00 63.25           H  
ATOM    183  HB2 ASP A  12       7.622   5.936 -13.761  1.00 22.22           H  
ATOM    184  HB3 ASP A  12       6.015   6.622 -13.979  1.00 15.13           H  
ATOM    185  N   LYS A  13       5.776   9.283 -15.253  1.00 22.22           N  
ATOM    186  CA  LYS A  13       4.763  10.061 -15.955  1.00 73.24           C  
ATOM    187  C   LYS A  13       5.384  11.278 -16.632  1.00 52.43           C  
ATOM    188  O   LYS A  13       4.867  11.773 -17.634  1.00 65.20           O  
ATOM    189  CB  LYS A  13       3.668  10.507 -14.983  1.00 43.32           C  
ATOM    190  CG  LYS A  13       4.065  11.697 -14.126  1.00 32.32           C  
ATOM    191  CD  LYS A  13       2.925  12.137 -13.222  1.00 44.11           C  
ATOM    192  CE  LYS A  13       2.492  13.563 -13.526  1.00  4.23           C  
ATOM    193  NZ  LYS A  13       3.297  14.561 -12.767  1.00 33.54           N  
ATOM    194  H   LYS A  13       5.894   9.411 -14.288  1.00 15.43           H  
ATOM    195  HA  LYS A  13       4.324   9.428 -16.712  1.00 20.01           H  
ATOM    196  HB2 LYS A  13       2.788  10.775 -15.549  1.00 43.21           H  
ATOM    197  HB3 LYS A  13       3.427   9.682 -14.328  1.00 42.50           H  
ATOM    198  HG2 LYS A  13       4.910  11.422 -13.513  1.00 22.51           H  
ATOM    199  HG3 LYS A  13       4.338  12.519 -14.772  1.00  4.13           H  
ATOM    200  HD2 LYS A  13       2.083  11.478 -13.371  1.00 62.15           H  
ATOM    201  HD3 LYS A  13       3.251  12.080 -12.193  1.00  2.20           H  
ATOM    202  HE2 LYS A  13       2.614  13.745 -14.582  1.00 54.15           H  
ATOM    203  HE3 LYS A  13       1.452  13.674 -13.259  1.00 32.15           H  
ATOM    204  HZ1 LYS A  13       3.389  15.438 -13.318  1.00 24.15           H  
ATOM    205  HZ2 LYS A  13       4.246  14.183 -12.576  1.00 24.23           H  
ATOM    206  HZ3 LYS A  13       2.834  14.779 -11.862  1.00 14.14           H  
ATOM    207  N   GLN A  14       6.494  11.755 -16.079  1.00 44.02           N  
ATOM    208  CA  GLN A  14       7.185  12.914 -16.631  1.00 43.42           C  
ATOM    209  C   GLN A  14       8.256  12.486 -17.629  1.00 25.34           C  
ATOM    210  O   GLN A  14       8.832  13.316 -18.333  1.00  2.43           O  
ATOM    211  CB  GLN A  14       7.817  13.740 -15.509  1.00 64.21           C  
ATOM    212  CG  GLN A  14       6.893  14.806 -14.943  1.00 61.31           C  
ATOM    213  CD  GLN A  14       6.507  15.850 -15.972  1.00 71.44           C  
ATOM    214  OE1 GLN A  14       7.239  16.813 -16.201  1.00 14.20           O  
ATOM    215  NE2 GLN A  14       5.352  15.663 -16.600  1.00 51.14           N  
ATOM    216  H   GLN A  14       6.857  11.317 -15.282  1.00  0.44           H  
ATOM    217  HA  GLN A  14       6.455  13.522 -17.145  1.00 24.52           H  
ATOM    218  HB2 GLN A  14       8.101  13.076 -14.706  1.00 41.10           H  
ATOM    219  HB3 GLN A  14       8.702  14.228 -15.892  1.00 32.43           H  
ATOM    220  HG2 GLN A  14       5.994  14.329 -14.582  1.00 12.43           H  
ATOM    221  HG3 GLN A  14       7.393  15.298 -14.122  1.00 42.12           H  
ATOM    222 HE21 GLN A  14       4.820  14.873 -16.366  1.00  3.11           H  
ATOM    223 HE22 GLN A  14       5.077  16.323 -17.270  1.00 22.41           H  
ATOM    224  N   LEU A  15       8.520  11.185 -17.684  1.00 33.23           N  
ATOM    225  CA  LEU A  15       9.523  10.645 -18.595  1.00 53.12           C  
ATOM    226  C   LEU A  15       8.863   9.975 -19.796  1.00 32.20           C  
ATOM    227  O   LEU A  15       9.532   9.618 -20.767  1.00 32.13           O  
ATOM    228  CB  LEU A  15      10.417   9.642 -17.865  1.00  3.14           C  
ATOM    229  CG  LEU A  15      11.639  10.226 -17.154  1.00 33.24           C  
ATOM    230  CD1 LEU A  15      12.838  10.252 -18.088  1.00 42.51           C  
ATOM    231  CD2 LEU A  15      11.335  11.623 -16.632  1.00 63.12           C  
ATOM    232  H   LEU A  15       8.029  10.572 -17.098  1.00 74.13           H  
ATOM    233  HA  LEU A  15      10.129  11.467 -18.945  1.00 53.43           H  
ATOM    234  HB2 LEU A  15       9.814   9.138 -17.125  1.00 51.52           H  
ATOM    235  HB3 LEU A  15      10.768   8.923 -18.591  1.00 62.11           H  
ATOM    236  HG  LEU A  15      11.889   9.599 -16.308  1.00 52.44           H  
ATOM    237 HD11 LEU A  15      13.614   9.613 -17.696  1.00  3.11           H  
ATOM    238 HD12 LEU A  15      13.210  11.263 -18.168  1.00  1.35           H  
ATOM    239 HD13 LEU A  15      12.541   9.901 -19.065  1.00 52.14           H  
ATOM    240 HD21 LEU A  15      10.367  11.626 -16.155  1.00 35.22           H  
ATOM    241 HD22 LEU A  15      11.332  12.322 -17.456  1.00 63.33           H  
ATOM    242 HD23 LEU A  15      12.091  11.912 -15.917  1.00 34.02           H  
ATOM    243  N   LEU A  16       7.547   9.808 -19.725  1.00 12.44           N  
ATOM    244  CA  LEU A  16       6.795   9.183 -20.807  1.00 31.20           C  
ATOM    245  C   LEU A  16       6.676  10.123 -22.002  1.00  3.30           C  
ATOM    246  O   LEU A  16       6.651   9.699 -23.157  1.00 74.43           O  
ATOM    247  CB  LEU A  16       5.402   8.780 -20.320  1.00 53.12           C  
ATOM    248  CG  LEU A  16       5.209   7.300 -19.986  1.00 42.34           C  
ATOM    249  CD1 LEU A  16       4.128   7.128 -18.931  1.00 22.43           C  
ATOM    250  CD2 LEU A  16       4.863   6.511 -21.241  1.00  3.23           C  
ATOM    251  H   LEU A  16       7.068  10.113 -18.926  1.00 25.02           H  
ATOM    252  HA  LEU A  16       7.330   8.297 -21.113  1.00 65.33           H  
ATOM    253  HB2 LEU A  16       5.185   9.351 -19.430  1.00 72.53           H  
ATOM    254  HB3 LEU A  16       4.694   9.041 -21.094  1.00 72.43           H  
ATOM    255  HG  LEU A  16       6.133   6.905 -19.586  1.00 15.25           H  
ATOM    256 HD11 LEU A  16       4.411   6.337 -18.252  1.00 50.21           H  
ATOM    257 HD12 LEU A  16       3.194   6.874 -19.410  1.00 64.20           H  
ATOM    258 HD13 LEU A  16       4.011   8.050 -18.381  1.00 42.32           H  
ATOM    259 HD21 LEU A  16       5.737   5.973 -21.579  1.00 54.42           H  
ATOM    260 HD22 LEU A  16       4.537   7.191 -22.015  1.00 32.33           H  
ATOM    261 HD23 LEU A  16       4.072   5.811 -21.018  1.00 62.34           H  
ATOM    262  N   PRO A  17       6.604  11.433 -21.720  1.00 63.30           N  
ATOM    263  CA  PRO A  17       6.490  12.461 -22.759  1.00 23.14           C  
ATOM    264  C   PRO A  17       7.771  12.607 -23.573  1.00 61.21           C  
ATOM    265  O   PRO A  17       7.726  12.789 -24.790  1.00 63.11           O  
ATOM    266  CB  PRO A  17       6.214  13.739 -21.963  1.00 51.32           C  
ATOM    267  CG  PRO A  17       6.800  13.483 -20.618  1.00 23.40           C  
ATOM    268  CD  PRO A  17       6.629  12.010 -20.366  1.00  2.23           C  
ATOM    269  HA  PRO A  17       5.663  12.263 -23.424  1.00 34.22           H  
ATOM    270  HB2 PRO A  17       6.691  14.579 -22.449  1.00 73.24           H  
ATOM    271  HB3 PRO A  17       5.149  13.908 -21.904  1.00 22.41           H  
ATOM    272  HG2 PRO A  17       7.848  13.744 -20.618  1.00 34.01           H  
ATOM    273  HG3 PRO A  17       6.269  14.055 -19.871  1.00 64.53           H  
ATOM    274  HD2 PRO A  17       7.463  11.625 -19.798  1.00  1.24           H  
ATOM    275  HD3 PRO A  17       5.699  11.821 -19.850  1.00  4.34           H  
ATOM    276  N   ILE A  18       8.911  12.525 -22.895  1.00 13.13           N  
ATOM    277  CA  ILE A  18      10.204  12.646 -23.557  1.00 14.54           C  
ATOM    278  C   ILE A  18      10.584  11.349 -24.261  1.00 63.13           C  
ATOM    279  O   ILE A  18      11.458  11.334 -25.128  1.00 62.14           O  
ATOM    280  CB  ILE A  18      11.315  13.020 -22.558  1.00 14.13           C  
ATOM    281  CG1 ILE A  18      11.420  11.960 -21.459  1.00 44.42           C  
ATOM    282  CG2 ILE A  18      11.046  14.391 -21.955  1.00 32.22           C  
ATOM    283  CD1 ILE A  18      12.843  11.674 -21.030  1.00 55.44           C  
ATOM    284  H   ILE A  18       8.881  12.379 -21.926  1.00 62.04           H  
ATOM    285  HA  ILE A  18      10.128  13.434 -24.292  1.00 44.52           H  
ATOM    286  HB  ILE A  18      12.250  13.067 -23.094  1.00 72.34           H  
ATOM    287 HG12 ILE A  18      10.874  12.294 -20.591  1.00 51.45           H  
ATOM    288 HG13 ILE A  18      10.989  11.037 -21.818  1.00 31.13           H  
ATOM    289 HG21 ILE A  18      10.000  14.471 -21.696  1.00  3.23           H  
ATOM    290 HG22 ILE A  18      11.646  14.517 -21.067  1.00 25.04           H  
ATOM    291 HG23 ILE A  18      11.299  15.156 -22.673  1.00 14.21           H  
ATOM    292 HD11 ILE A  18      13.027  12.129 -20.068  1.00 44.35           H  
ATOM    293 HD12 ILE A  18      12.990  10.607 -20.960  1.00  2.44           H  
ATOM    294 HD13 ILE A  18      13.527  12.085 -21.759  1.00 23.41           H  
ATOM    295  N   VAL A  19       9.921  10.260 -23.884  1.00 41.32           N  
ATOM    296  CA  VAL A  19      10.187   8.957 -24.482  1.00  4.41           C  
ATOM    297  C   VAL A  19       9.472   8.810 -25.820  1.00 32.11           C  
ATOM    298  O   VAL A  19      10.079   8.437 -26.822  1.00 64.14           O  
ATOM    299  CB  VAL A  19       9.750   7.812 -23.549  1.00 41.23           C  
ATOM    300  CG1 VAL A  19       9.637   6.507 -24.323  1.00  4.24           C  
ATOM    301  CG2 VAL A  19      10.722   7.671 -22.388  1.00 22.03           C  
ATOM    302  H   VAL A  19       9.236  10.336 -23.188  1.00 34.41           H  
ATOM    303  HA  VAL A  19      11.253   8.875 -24.643  1.00 55.42           H  
ATOM    304  HB  VAL A  19       8.776   8.053 -23.149  1.00 62.10           H  
ATOM    305 HG11 VAL A  19      10.281   6.546 -25.189  1.00 23.20           H  
ATOM    306 HG12 VAL A  19       9.935   5.685 -23.688  1.00 14.33           H  
ATOM    307 HG13 VAL A  19       8.615   6.365 -24.641  1.00 41.11           H  
ATOM    308 HG21 VAL A  19      10.169   7.533 -21.471  1.00 33.01           H  
ATOM    309 HG22 VAL A  19      11.361   6.816 -22.554  1.00 62.33           H  
ATOM    310 HG23 VAL A  19      11.327   8.562 -22.313  1.00 51.43           H  
ATOM    311  N   ASN A  20       8.176   9.106 -25.828  1.00 21.04           N  
ATOM    312  CA  ASN A  20       7.376   9.006 -27.043  1.00 45.31           C  
ATOM    313  C   ASN A  20       7.580  10.231 -27.930  1.00 61.11           C  
ATOM    314  O   ASN A  20       7.093  10.281 -29.060  1.00  4.11           O  
ATOM    315  CB  ASN A  20       5.895   8.857 -26.693  1.00 14.21           C  
ATOM    316  CG  ASN A  20       5.018   8.739 -27.925  1.00  3.11           C  
ATOM    317  OD1 ASN A  20       4.227   9.633 -28.226  1.00  2.13           O  
ATOM    318  ND2 ASN A  20       5.156   7.631 -28.644  1.00 53.45           N  
ATOM    319  H   ASN A  20       7.747   9.398 -24.996  1.00 42.12           H  
ATOM    320  HA  ASN A  20       7.700   8.128 -27.582  1.00  1.45           H  
ATOM    321  HB2 ASN A  20       5.760   7.969 -26.093  1.00 64.41           H  
ATOM    322  HB3 ASN A  20       5.575   9.720 -26.127  1.00 64.35           H  
ATOM    323 HD21 ASN A  20       5.806   6.962 -28.345  1.00 34.24           H  
ATOM    324 HD22 ASN A  20       4.602   7.529 -29.447  1.00 10.45           H  
ATOM    325  N   LYS A  21       8.303  11.217 -27.411  1.00  3.13           N  
ATOM    326  CA  LYS A  21       8.574  12.442 -28.154  1.00 62.45           C  
ATOM    327  C   LYS A  21       9.362  12.143 -29.426  1.00 21.20           C  
ATOM    328  O   LYS A  21       9.036  12.644 -30.501  1.00 40.15           O  
ATOM    329  CB  LYS A  21       9.349  13.432 -27.282  1.00 65.42           C  
ATOM    330  CG  LYS A  21       9.990  14.562 -28.068  1.00 44.31           C  
ATOM    331  CD  LYS A  21       9.902  15.882 -27.319  1.00 64.43           C  
ATOM    332  CE  LYS A  21      10.807  15.890 -26.096  1.00 73.33           C  
ATOM    333  NZ  LYS A  21      12.021  16.724 -26.310  1.00 45.12           N  
ATOM    334  H   LYS A  21       8.665  11.118 -26.504  1.00 52.45           H  
ATOM    335  HA  LYS A  21       7.627  12.881 -28.427  1.00 74.43           H  
ATOM    336  HB2 LYS A  21       8.673  13.862 -26.559  1.00 12.12           H  
ATOM    337  HB3 LYS A  21      10.130  12.898 -26.759  1.00 72.51           H  
ATOM    338  HG2 LYS A  21      11.030  14.326 -28.238  1.00 43.23           H  
ATOM    339  HG3 LYS A  21       9.482  14.662 -29.017  1.00  0.54           H  
ATOM    340  HD2 LYS A  21      10.202  16.681 -27.980  1.00  5.51           H  
ATOM    341  HD3 LYS A  21       8.881  16.038 -27.002  1.00 50.12           H  
ATOM    342  HE2 LYS A  21      10.253  16.284 -25.258  1.00 70.20           H  
ATOM    343  HE3 LYS A  21      11.110  14.875 -25.883  1.00 11.45           H  
ATOM    344  HZ1 LYS A  21      11.775  17.733 -26.257  1.00 42.33           H  
ATOM    345  HZ2 LYS A  21      12.430  16.527 -27.246  1.00 52.40           H  
ATOM    346  HZ3 LYS A  21      12.733  16.513 -25.582  1.00  0.11           H  
ATOM    347  N   ALA A  22      10.399  11.322 -29.295  1.00  3.31           N  
ATOM    348  CA  ALA A  22      11.231  10.954 -30.434  1.00 51.31           C  
ATOM    349  C   ALA A  22      10.639   9.766 -31.185  1.00  2.14           C  
ATOM    350  O   ALA A  22      10.720   9.691 -32.410  1.00 23.52           O  
ATOM    351  CB  ALA A  22      12.646  10.639 -29.974  1.00 65.30           C  
ATOM    352  H   ALA A  22      10.609  10.955 -28.411  1.00 62.33           H  
ATOM    353  HA  ALA A  22      11.276  11.803 -31.102  1.00 25.41           H  
ATOM    354  HB1 ALA A  22      13.278  10.485 -30.837  1.00 24.53           H  
ATOM    355  HB2 ALA A  22      13.028  11.464 -29.391  1.00 34.41           H  
ATOM    356  HB3 ALA A  22      12.637   9.744 -29.370  1.00 21.11           H  
ATOM    357  N   GLY A  23      10.044   8.839 -30.441  1.00 22.55           N  
ATOM    358  CA  GLY A  23       9.448   7.666 -31.053  1.00 64.33           C  
ATOM    359  C   GLY A  23       9.171   6.565 -30.049  1.00 71.42           C  
ATOM    360  O   GLY A  23       8.032   6.380 -29.618  1.00 24.12           O  
ATOM    361  H   GLY A  23      10.010   8.952 -29.467  1.00 74.45           H  
ATOM    362  HA2 GLY A  23       8.520   7.952 -31.524  1.00 71.55           H  
ATOM    363  HA3 GLY A  23      10.122   7.287 -31.808  1.00 72.12           H  
ATOM    364  N   CYS A  24      10.213   5.829 -29.677  1.00  1.34           N  
ATOM    365  CA  CYS A  24      10.077   4.739 -28.719  1.00 30.23           C  
ATOM    366  C   CYS A  24      11.344   3.890 -28.677  1.00 64.11           C  
ATOM    367  O   CYS A  24      11.491   2.937 -29.442  1.00 42.15           O  
ATOM    368  CB  CYS A  24       8.875   3.863 -29.079  1.00  1.14           C  
ATOM    369  SG  CYS A  24       7.538   3.891 -27.842  1.00 11.03           S  
ATOM    370  H   CYS A  24      11.097   6.025 -30.056  1.00 35.34           H  
ATOM    371  HA  CYS A  24       9.916   5.172 -27.743  1.00 65.12           H  
ATOM    372  HB2 CYS A  24       8.461   4.202 -30.017  1.00 14.21           H  
ATOM    373  HB3 CYS A  24       9.204   2.840 -29.185  1.00 72.02           H  
ATOM    374  N   SER A  25      12.257   4.243 -27.778  1.00 21.14           N  
ATOM    375  CA  SER A  25      13.514   3.516 -27.638  1.00 14.31           C  
ATOM    376  C   SER A  25      13.312   2.232 -26.840  1.00 25.41           C  
ATOM    377  O   SER A  25      12.184   1.780 -26.644  1.00 61.22           O  
ATOM    378  CB  SER A  25      14.562   4.396 -26.954  1.00 64.34           C  
ATOM    379  OG  SER A  25      14.274   5.771 -27.139  1.00 71.22           O  
ATOM    380  H   SER A  25      12.082   5.012 -27.196  1.00 11.22           H  
ATOM    381  HA  SER A  25      13.861   3.261 -28.628  1.00 35.30           H  
ATOM    382  HB2 SER A  25      14.574   4.182 -25.897  1.00 32.25           H  
ATOM    383  HB3 SER A  25      15.535   4.184 -27.375  1.00 51.21           H  
ATOM    384  HG  SER A  25      14.062   5.933 -28.062  1.00 25.44           H  
ATOM    385  N   ARG A  26      14.415   1.648 -26.382  1.00  3.32           N  
ATOM    386  CA  ARG A  26      14.361   0.415 -25.606  1.00 44.02           C  
ATOM    387  C   ARG A  26      13.905   0.691 -24.177  1.00 11.33           C  
ATOM    388  O   ARG A  26      14.149   1.760 -23.617  1.00 14.43           O  
ATOM    389  CB  ARG A  26      15.732  -0.264 -25.593  1.00 30.41           C  
ATOM    390  CG  ARG A  26      16.861   0.651 -25.149  1.00 22.12           C  
ATOM    391  CD  ARG A  26      18.020   0.625 -26.134  1.00 34.43           C  
ATOM    392  NE  ARG A  26      18.404  -0.738 -26.490  1.00 70.44           N  
ATOM    393  CZ  ARG A  26      19.205  -1.034 -27.508  1.00  4.42           C  
ATOM    394  NH1 ARG A  26      19.705  -0.066 -28.265  1.00 32.42           N  
ATOM    395  NH2 ARG A  26      19.509  -2.299 -27.769  1.00 41.54           N  
ATOM    396  H   ARG A  26      15.286   2.056 -26.571  1.00  1.54           H  
ATOM    397  HA  ARG A  26      13.648  -0.243 -26.079  1.00 32.25           H  
ATOM    398  HB2 ARG A  26      15.696  -1.108 -24.919  1.00 63.24           H  
ATOM    399  HB3 ARG A  26      15.955  -0.618 -26.588  1.00 54.14           H  
ATOM    400  HG2 ARG A  26      16.487   1.661 -25.078  1.00 14.40           H  
ATOM    401  HG3 ARG A  26      17.215   0.327 -24.181  1.00 51.23           H  
ATOM    402  HD2 ARG A  26      17.725   1.151 -27.029  1.00 44.32           H  
ATOM    403  HD3 ARG A  26      18.867   1.122 -25.686  1.00 14.25           H  
ATOM    404  HE  ARG A  26      18.046  -1.469 -25.944  1.00 42.41           H  
ATOM    405 HH11 ARG A  26      19.479   0.888 -28.069  1.00 75.44           H  
ATOM    406 HH12 ARG A  26      20.309  -0.291 -29.030  1.00 21.34           H  
ATOM    407 HH21 ARG A  26      19.135  -3.030 -27.201  1.00 33.32           H  
ATOM    408 HH22 ARG A  26      20.112  -2.520 -28.535  1.00 41.42           H  
ATOM    409  N   PRO A  27      13.226  -0.294 -23.571  1.00 60.30           N  
ATOM    410  CA  PRO A  27      12.721  -0.181 -22.199  1.00 62.15           C  
ATOM    411  C   PRO A  27      13.843  -0.186 -21.167  1.00 31.24           C  
ATOM    412  O   PRO A  27      13.700   0.373 -20.080  1.00 42.30           O  
ATOM    413  CB  PRO A  27      11.843  -1.425 -22.041  1.00 53.41           C  
ATOM    414  CG  PRO A  27      12.396  -2.406 -23.016  1.00 54.33           C  
ATOM    415  CD  PRO A  27      12.900  -1.595 -24.178  1.00 75.44           C  
ATOM    416  HA  PRO A  27      12.119   0.706 -22.071  1.00 13.25           H  
ATOM    417  HB2 PRO A  27      11.914  -1.792 -21.027  1.00 15.42           H  
ATOM    418  HB3 PRO A  27      10.817  -1.177 -22.269  1.00 40.33           H  
ATOM    419  HG2 PRO A  27      13.206  -2.956 -22.564  1.00 20.53           H  
ATOM    420  HG3 PRO A  27      11.616  -3.080 -23.340  1.00  4.11           H  
ATOM    421  HD2 PRO A  27      13.780  -2.054 -24.605  1.00 15.33           H  
ATOM    422  HD3 PRO A  27      12.128  -1.488 -24.926  1.00 72.04           H  
ATOM    423  N   GLU A  28      14.958  -0.821 -21.514  1.00 20.33           N  
ATOM    424  CA  GLU A  28      16.104  -0.899 -20.615  1.00 14.41           C  
ATOM    425  C   GLU A  28      16.728   0.479 -20.409  1.00 73.33           C  
ATOM    426  O   GLU A  28      17.121   0.833 -19.299  1.00  0.15           O  
ATOM    427  CB  GLU A  28      17.150  -1.867 -21.169  1.00 64.31           C  
ATOM    428  CG  GLU A  28      17.110  -3.242 -20.523  1.00  4.34           C  
ATOM    429  CD  GLU A  28      15.708  -3.816 -20.458  1.00 43.43           C  
ATOM    430  OE1 GLU A  28      15.068  -3.697 -19.393  1.00 32.23           O  
ATOM    431  OE2 GLU A  28      15.252  -4.383 -21.473  1.00 33.04           O  
ATOM    432  H   GLU A  28      15.011  -1.248 -22.394  1.00 62.12           H  
ATOM    433  HA  GLU A  28      15.754  -1.268 -19.663  1.00 12.43           H  
ATOM    434  HB2 GLU A  28      16.988  -1.986 -22.230  1.00 54.12           H  
ATOM    435  HB3 GLU A  28      18.132  -1.446 -21.010  1.00 22.42           H  
ATOM    436  HG2 GLU A  28      17.732  -3.913 -21.096  1.00 35.51           H  
ATOM    437  HG3 GLU A  28      17.498  -3.164 -19.518  1.00 23.24           H  
ATOM    438  N   GLU A  29      16.815   1.250 -21.489  1.00 31.32           N  
ATOM    439  CA  GLU A  29      17.392   2.587 -21.427  1.00  3.22           C  
ATOM    440  C   GLU A  29      16.426   3.567 -20.767  1.00 40.04           C  
ATOM    441  O   GLU A  29      16.843   4.544 -20.145  1.00 21.55           O  
ATOM    442  CB  GLU A  29      17.753   3.077 -22.831  1.00 21.40           C  
ATOM    443  CG  GLU A  29      16.615   3.794 -23.536  1.00 52.55           C  
ATOM    444  CD  GLU A  29      16.581   5.279 -23.228  1.00 63.25           C  
ATOM    445  OE1 GLU A  29      17.400   5.731 -22.401  1.00 31.13           O  
ATOM    446  OE2 GLU A  29      15.737   5.988 -23.814  1.00 50.04           O  
ATOM    447  H   GLU A  29      16.484   0.911 -22.347  1.00 33.14           H  
ATOM    448  HA  GLU A  29      18.292   2.533 -20.833  1.00 31.23           H  
ATOM    449  HB2 GLU A  29      18.590   3.755 -22.759  1.00  0.43           H  
ATOM    450  HB3 GLU A  29      18.042   2.227 -23.432  1.00 33.23           H  
ATOM    451  HG2 GLU A  29      16.731   3.666 -24.602  1.00 51.42           H  
ATOM    452  HG3 GLU A  29      15.679   3.355 -23.222  1.00 44.21           H  
ATOM    453  N   VAL A  30      15.132   3.299 -20.910  1.00 32.02           N  
ATOM    454  CA  VAL A  30      14.105   4.156 -20.328  1.00 62.43           C  
ATOM    455  C   VAL A  30      14.245   4.229 -18.812  1.00 31.11           C  
ATOM    456  O   VAL A  30      14.049   5.285 -18.212  1.00 33.15           O  
ATOM    457  CB  VAL A  30      12.692   3.655 -20.679  1.00 75.30           C  
ATOM    458  CG1 VAL A  30      11.637   4.510 -19.993  1.00 74.44           C  
ATOM    459  CG2 VAL A  30      12.488   3.649 -22.187  1.00 34.15           C  
ATOM    460  H   VAL A  30      14.861   2.506 -21.417  1.00 61.34           H  
ATOM    461  HA  VAL A  30      14.225   5.147 -20.740  1.00  4.34           H  
ATOM    462  HB  VAL A  30      12.591   2.641 -20.319  1.00 41.24           H  
ATOM    463 HG11 VAL A  30      12.072   5.455 -19.705  1.00 51.21           H  
ATOM    464 HG12 VAL A  30      10.815   4.682 -20.673  1.00 41.11           H  
ATOM    465 HG13 VAL A  30      11.275   3.998 -19.114  1.00 20.34           H  
ATOM    466 HG21 VAL A  30      13.431   3.839 -22.677  1.00 74.42           H  
ATOM    467 HG22 VAL A  30      12.109   2.685 -22.495  1.00 52.34           H  
ATOM    468 HG23 VAL A  30      11.779   4.417 -22.457  1.00 41.34           H  
ATOM    469  N   GLU A  31      14.586   3.099 -18.199  1.00 54.41           N  
ATOM    470  CA  GLU A  31      14.751   3.036 -16.752  1.00  1.32           C  
ATOM    471  C   GLU A  31      15.868   3.968 -16.291  1.00 25.11           C  
ATOM    472  O   GLU A  31      15.764   4.609 -15.246  1.00 13.11           O  
ATOM    473  CB  GLU A  31      15.054   1.602 -16.313  1.00  3.22           C  
ATOM    474  CG  GLU A  31      13.876   0.906 -15.653  1.00 22.22           C  
ATOM    475  CD  GLU A  31      12.678   0.785 -16.575  1.00  5.11           C  
ATOM    476  OE1 GLU A  31      12.347  -0.352 -16.970  1.00 64.45           O  
ATOM    477  OE2 GLU A  31      12.073   1.827 -16.901  1.00 52.12           O  
ATOM    478  H   GLU A  31      14.728   2.290 -18.733  1.00 23.14           H  
ATOM    479  HA  GLU A  31      13.825   3.353 -16.298  1.00 15.42           H  
ATOM    480  HB2 GLU A  31      15.347   1.028 -17.179  1.00 60.52           H  
ATOM    481  HB3 GLU A  31      15.874   1.620 -15.610  1.00 64.23           H  
ATOM    482  HG2 GLU A  31      14.182  -0.086 -15.354  1.00 12.43           H  
ATOM    483  HG3 GLU A  31      13.584   1.470 -14.779  1.00 61.03           H  
ATOM    484  N   GLU A  32      16.937   4.036 -17.079  1.00 22.44           N  
ATOM    485  CA  GLU A  32      18.074   4.887 -16.750  1.00 44.34           C  
ATOM    486  C   GLU A  32      17.670   6.359 -16.750  1.00 60.33           C  
ATOM    487  O   GLU A  32      18.126   7.139 -15.914  1.00 64.32           O  
ATOM    488  CB  GLU A  32      19.214   4.660 -17.746  1.00  0.40           C  
ATOM    489  CG  GLU A  32      20.355   3.827 -17.186  1.00 13.52           C  
ATOM    490  CD  GLU A  32      20.944   2.880 -18.213  1.00 22.04           C  
ATOM    491  OE1 GLU A  32      21.998   3.216 -18.793  1.00 21.24           O  
ATOM    492  OE2 GLU A  32      20.352   1.804 -18.436  1.00 61.43           O  
ATOM    493  H   GLU A  32      16.962   3.500 -17.899  1.00 13.12           H  
ATOM    494  HA  GLU A  32      18.415   4.620 -15.761  1.00 75.04           H  
ATOM    495  HB2 GLU A  32      18.821   4.156 -18.616  1.00 54.24           H  
ATOM    496  HB3 GLU A  32      19.610   5.620 -18.045  1.00 61.53           H  
ATOM    497  HG2 GLU A  32      21.134   4.492 -16.843  1.00 32.43           H  
ATOM    498  HG3 GLU A  32      19.985   3.248 -16.353  1.00 20.31           H  
ATOM    499  N   ARG A  33      16.811   6.730 -17.694  1.00 44.41           N  
ATOM    500  CA  ARG A  33      16.347   8.108 -17.805  1.00 34.23           C  
ATOM    501  C   ARG A  33      15.614   8.538 -16.537  1.00 71.31           C  
ATOM    502  O   ARG A  33      15.667   9.703 -16.143  1.00  0.02           O  
ATOM    503  CB  ARG A  33      15.425   8.262 -19.016  1.00 63.12           C  
ATOM    504  CG  ARG A  33      16.110   7.976 -20.343  1.00 24.35           C  
ATOM    505  CD  ARG A  33      16.453   9.260 -21.081  1.00 51.11           C  
ATOM    506  NE  ARG A  33      16.825   9.010 -22.471  1.00 72.30           N  
ATOM    507  CZ  ARG A  33      18.023   8.574 -22.844  1.00 71.20           C  
ATOM    508  NH1 ARG A  33      18.960   8.341 -21.935  1.00 72.03           N  
ATOM    509  NH2 ARG A  33      18.286   8.370 -24.129  1.00 34.54           N  
ATOM    510  H   ARG A  33      16.483   6.063 -18.332  1.00 61.40           H  
ATOM    511  HA  ARG A  33      17.211   8.740 -17.938  1.00 44.24           H  
ATOM    512  HB2 ARG A  33      14.594   7.580 -18.911  1.00 62.02           H  
ATOM    513  HB3 ARG A  33      15.050   9.274 -19.041  1.00 35.42           H  
ATOM    514  HG2 ARG A  33      17.022   7.427 -20.156  1.00 12.35           H  
ATOM    515  HG3 ARG A  33      15.450   7.382 -20.957  1.00 42.11           H  
ATOM    516  HD2 ARG A  33      15.592   9.912 -21.061  1.00 22.21           H  
ATOM    517  HD3 ARG A  33      17.279   9.739 -20.578  1.00  0.54           H  
ATOM    518  HE  ARG A  33      16.148   9.175 -23.159  1.00 55.20           H  
ATOM    519 HH11 ARG A  33      18.764   8.493 -20.967  1.00  4.14           H  
ATOM    520 HH12 ARG A  33      19.861   8.012 -22.219  1.00 32.33           H  
ATOM    521 HH21 ARG A  33      17.582   8.544 -24.816  1.00 73.35           H  
ATOM    522 HH22 ARG A  33      19.187   8.042 -24.408  1.00 64.33           H  
ATOM    523  N   ILE A  34      14.931   7.590 -15.905  1.00 33.35           N  
ATOM    524  CA  ILE A  34      14.188   7.871 -14.682  1.00 62.40           C  
ATOM    525  C   ILE A  34      15.115   8.370 -13.579  1.00 13.43           C  
ATOM    526  O   ILE A  34      14.744   9.240 -12.790  1.00 24.02           O  
ATOM    527  CB  ILE A  34      13.437   6.623 -14.180  1.00 42.14           C  
ATOM    528  CG1 ILE A  34      12.567   6.042 -15.296  1.00 54.03           C  
ATOM    529  CG2 ILE A  34      12.589   6.968 -12.965  1.00 45.31           C  
ATOM    530  CD1 ILE A  34      11.734   4.857 -14.859  1.00  4.14           C  
ATOM    531  H   ILE A  34      14.927   6.680 -16.268  1.00 54.00           H  
ATOM    532  HA  ILE A  34      13.462   8.639 -14.903  1.00 14.20           H  
ATOM    533  HB  ILE A  34      14.167   5.886 -13.882  1.00 43.34           H  
ATOM    534 HG12 ILE A  34      11.894   6.805 -15.654  1.00 14.22           H  
ATOM    535 HG13 ILE A  34      13.203   5.720 -16.108  1.00 71.01           H  
ATOM    536 HG21 ILE A  34      12.917   7.912 -12.554  1.00 61.11           H  
ATOM    537 HG22 ILE A  34      11.554   7.045 -13.260  1.00 14.35           H  
ATOM    538 HG23 ILE A  34      12.696   6.195 -12.220  1.00 20.41           H  
ATOM    539 HD11 ILE A  34      10.703   5.160 -14.753  1.00 41.14           H  
ATOM    540 HD12 ILE A  34      11.807   4.073 -15.597  1.00 10.00           H  
ATOM    541 HD13 ILE A  34      12.100   4.492 -13.909  1.00 53.02           H  
ATOM    542  N   ARG A  35      16.322   7.816 -13.531  1.00 34.03           N  
ATOM    543  CA  ARG A  35      17.302   8.206 -12.525  1.00 31.25           C  
ATOM    544  C   ARG A  35      17.743   9.652 -12.727  1.00 43.33           C  
ATOM    545  O   ARG A  35      17.980  10.380 -11.763  1.00 51.41           O  
ATOM    546  CB  ARG A  35      18.517   7.278 -12.579  1.00 41.14           C  
ATOM    547  CG  ARG A  35      18.403   6.071 -11.663  1.00 65.21           C  
ATOM    548  CD  ARG A  35      19.223   6.255 -10.395  1.00 75.31           C  
ATOM    549  NE  ARG A  35      20.334   5.310 -10.319  1.00 73.03           N  
ATOM    550  CZ  ARG A  35      21.200   5.273  -9.313  1.00 13.22           C  
ATOM    551  NH1 ARG A  35      21.083   6.123  -8.302  1.00 41.52           N  
ATOM    552  NH2 ARG A  35      22.185   4.384  -9.315  1.00 54.05           N  
ATOM    553  H   ARG A  35      16.558   7.128 -14.187  1.00 63.31           H  
ATOM    554  HA  ARG A  35      16.836   8.117 -11.555  1.00 34.32           H  
ATOM    555  HB2 ARG A  35      18.639   6.923 -13.592  1.00 43.23           H  
ATOM    556  HB3 ARG A  35      19.395   7.838 -12.294  1.00 60.13           H  
ATOM    557  HG2 ARG A  35      17.367   5.932 -11.392  1.00  2.41           H  
ATOM    558  HG3 ARG A  35      18.760   5.197 -12.188  1.00 40.34           H  
ATOM    559  HD2 ARG A  35      19.616   7.260 -10.379  1.00 50.23           H  
ATOM    560  HD3 ARG A  35      18.578   6.107  -9.542  1.00 13.33           H  
ATOM    561  HE  ARG A  35      20.438   4.673 -11.056  1.00 24.43           H  
ATOM    562 HH11 ARG A  35      20.341   6.794  -8.297  1.00 24.20           H  
ATOM    563 HH12 ARG A  35      21.736   6.093  -7.545  1.00 31.22           H  
ATOM    564 HH21 ARG A  35      22.275   3.741 -10.076  1.00  5.25           H  
ATOM    565 HH22 ARG A  35      22.836   4.357  -8.558  1.00 12.22           H  
ATOM    566  N   ARG A  36      17.852  10.061 -13.987  1.00 43.21           N  
ATOM    567  CA  ARG A  36      18.267  11.420 -14.316  1.00 71.32           C  
ATOM    568  C   ARG A  36      17.282  12.440 -13.753  1.00  4.23           C  
ATOM    569  O   ARG A  36      17.682  13.488 -13.245  1.00 74.31           O  
ATOM    570  CB  ARG A  36      18.380  11.588 -15.833  1.00 22.25           C  
ATOM    571  CG  ARG A  36      17.192  12.300 -16.457  1.00 14.42           C  
ATOM    572  CD  ARG A  36      17.291  12.325 -17.974  1.00 10.40           C  
ATOM    573  NE  ARG A  36      16.843  13.599 -18.531  1.00 21.00           N  
ATOM    574  CZ  ARG A  36      17.511  14.738 -18.390  1.00 44.30           C  
ATOM    575  NH1 ARG A  36      18.652  14.763 -17.714  1.00 73.41           N  
ATOM    576  NH2 ARG A  36      17.039  15.856 -18.926  1.00 43.53           N  
ATOM    577  H   ARG A  36      17.650   9.434 -14.713  1.00 10.32           H  
ATOM    578  HA  ARG A  36      19.236  11.588 -13.871  1.00 10.01           H  
ATOM    579  HB2 ARG A  36      19.270  12.158 -16.055  1.00 25.25           H  
ATOM    580  HB3 ARG A  36      18.465  10.612 -16.285  1.00 63.53           H  
ATOM    581  HG2 ARG A  36      16.286  11.784 -16.175  1.00 54.41           H  
ATOM    582  HG3 ARG A  36      17.159  13.315 -16.090  1.00  2.42           H  
ATOM    583  HD2 ARG A  36      18.320  12.162 -18.257  1.00 22.02           H  
ATOM    584  HD3 ARG A  36      16.678  11.532 -18.374  1.00 54.14           H  
ATOM    585  HE  ARG A  36      16.003  13.604 -19.034  1.00 72.22           H  
ATOM    586 HH11 ARG A  36      19.010  13.921 -17.310  1.00  3.42           H  
ATOM    587 HH12 ARG A  36      19.154  15.622 -17.610  1.00 74.34           H  
ATOM    588 HH21 ARG A  36      16.180  15.842 -19.437  1.00 21.03           H  
ATOM    589 HH22 ARG A  36      17.543  16.713 -18.820  1.00 13.35           H  
ATOM    590  N   ALA A  37      15.994  12.126 -13.847  1.00  4.45           N  
ATOM    591  CA  ALA A  37      14.953  13.015 -13.345  1.00 62.21           C  
ATOM    592  C   ALA A  37      14.950  13.051 -11.821  1.00 35.44           C  
ATOM    593  O   ALA A  37      14.649  14.080 -11.214  1.00 71.12           O  
ATOM    594  CB  ALA A  37      13.592  12.581 -13.868  1.00 70.40           C  
ATOM    595  H   ALA A  37      15.738  11.277 -14.262  1.00 25.34           H  
ATOM    596  HA  ALA A  37      15.154  14.009 -13.718  1.00 65.10           H  
ATOM    597  HB1 ALA A  37      13.509  11.505 -13.803  1.00 52.44           H  
ATOM    598  HB2 ALA A  37      12.815  13.039 -13.274  1.00 25.42           H  
ATOM    599  HB3 ALA A  37      13.487  12.889 -14.898  1.00 23.25           H  
ATOM    600  N   LEU A  38      15.284  11.921 -11.206  1.00 43.42           N  
ATOM    601  CA  LEU A  38      15.319  11.823  -9.751  1.00 50.31           C  
ATOM    602  C   LEU A  38      16.362  12.770  -9.166  1.00 62.02           C  
ATOM    603  O   LEU A  38      16.239  13.220  -8.027  1.00  0.02           O  
ATOM    604  CB  LEU A  38      15.622  10.386  -9.324  1.00 73.02           C  
ATOM    605  CG  LEU A  38      16.636  10.222  -8.192  1.00 32.43           C  
ATOM    606  CD1 LEU A  38      16.008  10.589  -6.856  1.00  5.11           C  
ATOM    607  CD2 LEU A  38      17.171   8.798  -8.158  1.00 22.53           C  
ATOM    608  H   LEU A  38      15.514  11.135 -11.743  1.00 32.44           H  
ATOM    609  HA  LEU A  38      14.346  12.104  -9.377  1.00 13.01           H  
ATOM    610  HB2 LEU A  38      14.695   9.933  -9.006  1.00 41.53           H  
ATOM    611  HB3 LEU A  38      16.000   9.858 -10.188  1.00 43.11           H  
ATOM    612  HG  LEU A  38      17.469  10.889  -8.363  1.00 41.13           H  
ATOM    613 HD11 LEU A  38      16.063   9.743  -6.188  1.00  1.12           H  
ATOM    614 HD12 LEU A  38      14.975  10.863  -7.007  1.00 33.40           H  
ATOM    615 HD13 LEU A  38      16.542  11.424  -6.425  1.00 60.14           H  
ATOM    616 HD21 LEU A  38      18.097   8.748  -8.712  1.00 53.12           H  
ATOM    617 HD22 LEU A  38      16.448   8.130  -8.604  1.00 41.45           H  
ATOM    618 HD23 LEU A  38      17.348   8.504  -7.134  1.00 24.11           H  
ATOM    619  N   LYS A  39      17.389  13.070  -9.954  1.00 50.33           N  
ATOM    620  CA  LYS A  39      18.453  13.966  -9.517  1.00 50.44           C  
ATOM    621  C   LYS A  39      17.883  15.306  -9.061  1.00 21.44           C  
ATOM    622  O   LYS A  39      18.492  16.008  -8.254  1.00 10.53           O  
ATOM    623  CB  LYS A  39      19.459  14.188 -10.650  1.00 35.44           C  
ATOM    624  CG  LYS A  39      20.605  15.111 -10.274  1.00 34.24           C  
ATOM    625  CD  LYS A  39      20.641  16.344 -11.161  1.00 24.14           C  
ATOM    626  CE  LYS A  39      19.427  17.231 -10.932  1.00 44.32           C  
ATOM    627  NZ  LYS A  39      19.494  18.481 -11.739  1.00  4.32           N  
ATOM    628  H   LYS A  39      17.432  12.680 -10.853  1.00 33.01           H  
ATOM    629  HA  LYS A  39      18.958  13.501  -8.685  1.00 31.22           H  
ATOM    630  HB2 LYS A  39      19.873  13.233 -10.939  1.00 33.02           H  
ATOM    631  HB3 LYS A  39      18.941  14.617 -11.496  1.00 21.14           H  
ATOM    632  HG2 LYS A  39      20.482  15.423  -9.247  1.00 72.30           H  
ATOM    633  HG3 LYS A  39      21.537  14.574 -10.380  1.00 13.03           H  
ATOM    634  HD2 LYS A  39      21.534  16.910 -10.939  1.00 12.14           H  
ATOM    635  HD3 LYS A  39      20.659  16.032 -12.195  1.00 70.14           H  
ATOM    636  HE2 LYS A  39      18.540  16.683 -11.207  1.00 71.44           H  
ATOM    637  HE3 LYS A  39      19.380  17.491  -9.885  1.00 32.22           H  
ATOM    638  HZ1 LYS A  39      19.623  19.303 -11.114  1.00 72.10           H  
ATOM    639  HZ2 LYS A  39      18.615  18.605 -12.279  1.00 54.41           H  
ATOM    640  HZ3 LYS A  39      20.293  18.436 -12.403  1.00 62.10           H  
ATOM    641  N   LYS A  40      16.711  15.653  -9.580  1.00 74.34           N  
ATOM    642  CA  LYS A  40      16.056  16.906  -9.224  1.00 42.13           C  
ATOM    643  C   LYS A  40      15.801  16.979  -7.722  1.00 41.13           C  
ATOM    644  O   LYS A  40      15.621  18.062  -7.166  1.00 74.11           O  
ATOM    645  CB  LYS A  40      14.736  17.050  -9.984  1.00 73.43           C  
ATOM    646  CG  LYS A  40      13.899  18.234  -9.531  1.00 71.44           C  
ATOM    647  CD  LYS A  40      12.758  18.512 -10.496  1.00 22.31           C  
ATOM    648  CE  LYS A  40      13.253  19.196 -11.761  1.00 55.02           C  
ATOM    649  NZ  LYS A  40      13.886  20.511 -11.469  1.00  4.51           N  
ATOM    650  H   LYS A  40      16.274  15.050 -10.219  1.00 51.10           H  
ATOM    651  HA  LYS A  40      16.713  17.715  -9.505  1.00 64.05           H  
ATOM    652  HB2 LYS A  40      14.950  17.168 -11.036  1.00 45.50           H  
ATOM    653  HB3 LYS A  40      14.154  16.150  -9.844  1.00 31.11           H  
ATOM    654  HG2 LYS A  40      13.487  18.020  -8.556  1.00 43.11           H  
ATOM    655  HG3 LYS A  40      14.531  19.108  -9.474  1.00  1.43           H  
ATOM    656  HD2 LYS A  40      12.290  17.577 -10.766  1.00 31.25           H  
ATOM    657  HD3 LYS A  40      12.035  19.152 -10.010  1.00 23.42           H  
ATOM    658  HE2 LYS A  40      13.977  18.556 -12.241  1.00 54.15           H  
ATOM    659  HE3 LYS A  40      12.413  19.350 -12.423  1.00 31.50           H  
ATOM    660  HZ1 LYS A  40      13.720  20.775 -10.477  1.00  3.15           H  
ATOM    661  HZ2 LYS A  40      13.483  21.247 -12.083  1.00 74.01           H  
ATOM    662  HZ3 LYS A  40      14.911  20.459 -11.636  1.00  4.41           H  
ATOM    663  N   MET A  41      15.789  15.820  -7.072  1.00  1.34           N  
ATOM    664  CA  MET A  41      15.559  15.754  -5.633  1.00 52.41           C  
ATOM    665  C   MET A  41      16.875  15.597  -4.879  1.00 21.45           C  
ATOM    666  O   MET A  41      16.965  15.918  -3.694  1.00 61.53           O  
ATOM    667  CB  MET A  41      14.623  14.592  -5.298  1.00 34.14           C  
ATOM    668  CG  MET A  41      13.463  14.446  -6.269  1.00 72.22           C  
ATOM    669  SD  MET A  41      11.884  14.198  -5.434  1.00 61.01           S  
ATOM    670  CE  MET A  41      11.692  15.771  -4.600  1.00 11.14           C  
ATOM    671  H   MET A  41      15.939  14.990  -7.570  1.00 23.32           H  
ATOM    672  HA  MET A  41      15.092  16.680  -5.330  1.00 22.42           H  
ATOM    673  HB2 MET A  41      15.190  13.674  -5.308  1.00 24.53           H  
ATOM    674  HB3 MET A  41      14.218  14.745  -4.308  1.00 73.24           H  
ATOM    675  HG2 MET A  41      13.399  15.341  -6.870  1.00 74.43           H  
ATOM    676  HG3 MET A  41      13.653  13.597  -6.910  1.00  1.41           H  
ATOM    677  HE1 MET A  41      11.628  15.608  -3.534  1.00  3.11           H  
ATOM    678  HE2 MET A  41      12.542  16.400  -4.818  1.00  2.14           H  
ATOM    679  HE3 MET A  41      10.789  16.253  -4.945  1.00 14.23           H  
ATOM    680  N   GLY A  42      17.894  15.100  -5.573  1.00 25.33           N  
ATOM    681  CA  GLY A  42      19.192  14.908  -4.951  1.00 72.22           C  
ATOM    682  C   GLY A  42      19.185  13.788  -3.930  1.00 64.40           C  
ATOM    683  O   GLY A  42      20.212  13.490  -3.318  1.00 54.52           O  
ATOM    684  H   GLY A  42      17.764  14.861  -6.515  1.00  4.34           H  
ATOM    685  HA2 GLY A  42      19.916  14.677  -5.718  1.00 52.55           H  
ATOM    686  HA3 GLY A  42      19.482  15.825  -4.460  1.00 50.12           H  
ATOM    687  N   ASP A  43      18.026  13.166  -3.744  1.00 25.31           N  
ATOM    688  CA  ASP A  43      17.890  12.072  -2.789  1.00  4.12           C  
ATOM    689  C   ASP A  43      17.586  10.760  -3.505  1.00 33.02           C  
ATOM    690  O   ASP A  43      16.431  10.343  -3.596  1.00 34.23           O  
ATOM    691  CB  ASP A  43      16.786  12.384  -1.778  1.00  0.13           C  
ATOM    692  CG  ASP A  43      17.337  12.828  -0.437  1.00 21.32           C  
ATOM    693  OD1 ASP A  43      18.370  13.530  -0.422  1.00 51.14           O  
ATOM    694  OD2 ASP A  43      16.735  12.473   0.598  1.00  2.41           O  
ATOM    695  H   ASP A  43      17.244  13.448  -4.262  1.00 13.31           H  
ATOM    696  HA  ASP A  43      18.828  11.972  -2.264  1.00 23.42           H  
ATOM    697  HB2 ASP A  43      16.162  13.175  -2.168  1.00 72.45           H  
ATOM    698  HB3 ASP A  43      16.186  11.499  -1.625  1.00 50.14           H  
ATOM    699  N   THR A  44      18.630  10.113  -4.014  1.00 32.14           N  
ATOM    700  CA  THR A  44      18.474   8.850  -4.724  1.00 21.34           C  
ATOM    701  C   THR A  44      18.583   7.666  -3.770  1.00 33.34           C  
ATOM    702  O   THR A  44      18.722   6.521  -4.199  1.00 72.34           O  
ATOM    703  CB  THR A  44      19.529   8.697  -5.836  1.00 32.33           C  
ATOM    704  OG1 THR A  44      20.788   8.319  -5.268  1.00 41.21           O  
ATOM    705  CG2 THR A  44      19.686   9.994  -6.614  1.00 43.04           C  
ATOM    706  H   THR A  44      19.526  10.496  -3.909  1.00 15.03           H  
ATOM    707  HA  THR A  44      17.495   8.843  -5.181  1.00 64.40           H  
ATOM    708  HB  THR A  44      19.203   7.923  -6.516  1.00 72.01           H  
ATOM    709  HG1 THR A  44      21.126   9.040  -4.732  1.00  5.33           H  
ATOM    710 HG21 THR A  44      18.831  10.628  -6.434  1.00  1.41           H  
ATOM    711 HG22 THR A  44      19.756   9.774  -7.669  1.00 52.43           H  
ATOM    712 HG23 THR A  44      20.584  10.500  -6.292  1.00 13.10           H  
ATOM    713  N   SER A  45      18.518   7.949  -2.473  1.00 33.15           N  
ATOM    714  CA  SER A  45      18.612   6.907  -1.457  1.00 31.31           C  
ATOM    715  C   SER A  45      17.338   6.068  -1.420  1.00 21.14           C  
ATOM    716  O   SER A  45      17.391   4.841  -1.333  1.00 61.41           O  
ATOM    717  CB  SER A  45      18.868   7.527  -0.082  1.00 23.30           C  
ATOM    718  OG  SER A  45      18.429   8.873  -0.040  1.00  3.41           O  
ATOM    719  H   SER A  45      18.406   8.882  -2.192  1.00 62.42           H  
ATOM    720  HA  SER A  45      19.443   6.267  -1.715  1.00 12.05           H  
ATOM    721  HB2 SER A  45      18.336   6.964   0.669  1.00 34.40           H  
ATOM    722  HB3 SER A  45      19.927   7.499   0.131  1.00 63.35           H  
ATOM    723  HG  SER A  45      19.188   9.456   0.040  1.00 25.50           H  
ATOM    724  N   CYS A  46      16.193   6.739  -1.485  1.00 42.03           N  
ATOM    725  CA  CYS A  46      14.904   6.058  -1.459  1.00  4.04           C  
ATOM    726  C   CYS A  46      14.447   5.704  -2.871  1.00 11.13           C  
ATOM    727  O   CYS A  46      13.656   4.781  -3.066  1.00 24.52           O  
ATOM    728  CB  CYS A  46      13.854   6.936  -0.775  1.00 41.05           C  
ATOM    729  SG  CYS A  46      12.340   6.045  -0.294  1.00 12.34           S  
ATOM    730  H   CYS A  46      16.215   7.717  -1.553  1.00 42.31           H  
ATOM    731  HA  CYS A  46      15.022   5.147  -0.893  1.00 22.53           H  
ATOM    732  HB2 CYS A  46      14.281   7.364   0.120  1.00 42.33           H  
ATOM    733  HB3 CYS A  46      13.568   7.731  -1.448  1.00  5.53           H  
ATOM    734  N   PHE A  47      14.950   6.445  -3.853  1.00 32.03           N  
ATOM    735  CA  PHE A  47      14.593   6.210  -5.247  1.00 52.50           C  
ATOM    736  C   PHE A  47      15.285   4.961  -5.783  1.00 21.31           C  
ATOM    737  O   PHE A  47      14.745   4.257  -6.637  1.00 24.01           O  
ATOM    738  CB  PHE A  47      14.969   7.422  -6.103  1.00 11.05           C  
ATOM    739  CG  PHE A  47      14.148   7.550  -7.354  1.00  1.21           C  
ATOM    740  CD1 PHE A  47      14.349   6.690  -8.421  1.00 44.24           C  
ATOM    741  CD2 PHE A  47      13.176   8.531  -7.463  1.00 14.22           C  
ATOM    742  CE1 PHE A  47      13.596   6.805  -9.574  1.00 54.23           C  
ATOM    743  CE2 PHE A  47      12.419   8.651  -8.613  1.00 34.31           C  
ATOM    744  CZ  PHE A  47      12.630   7.788  -9.670  1.00 74.54           C  
ATOM    745  H   PHE A  47      15.576   7.167  -3.634  1.00 54.31           H  
ATOM    746  HA  PHE A  47      13.525   6.064  -5.295  1.00 12.42           H  
ATOM    747  HB2 PHE A  47      14.830   8.321  -5.522  1.00 15.25           H  
ATOM    748  HB3 PHE A  47      16.006   7.342  -6.391  1.00 20.30           H  
ATOM    749  HD1 PHE A  47      15.106   5.921  -8.347  1.00 54.22           H  
ATOM    750  HD2 PHE A  47      13.010   9.208  -6.637  1.00 61.33           H  
ATOM    751  HE1 PHE A  47      13.763   6.129 -10.399  1.00 65.50           H  
ATOM    752  HE2 PHE A  47      11.664   9.420  -8.686  1.00 21.33           H  
ATOM    753  HZ  PHE A  47      12.039   7.879 -10.570  1.00 22.32           H  
ATOM    754  N   ASP A  48      16.483   4.692  -5.276  1.00  1.03           N  
ATOM    755  CA  ASP A  48      17.250   3.527  -5.702  1.00 42.40           C  
ATOM    756  C   ASP A  48      16.428   2.251  -5.553  1.00 23.13           C  
ATOM    757  O   ASP A  48      16.541   1.331  -6.362  1.00 65.00           O  
ATOM    758  CB  ASP A  48      18.541   3.415  -4.890  1.00  3.32           C  
ATOM    759  CG  ASP A  48      19.370   2.209  -5.284  1.00 23.31           C  
ATOM    760  OD1 ASP A  48      19.372   1.216  -4.526  1.00 14.03           O  
ATOM    761  OD2 ASP A  48      20.017   2.257  -6.351  1.00 21.42           O  
ATOM    762  H   ASP A  48      16.860   5.291  -4.597  1.00 43.05           H  
ATOM    763  HA  ASP A  48      17.501   3.659  -6.744  1.00 24.14           H  
ATOM    764  HB2 ASP A  48      19.136   4.304  -5.046  1.00 71.35           H  
ATOM    765  HB3 ASP A  48      18.294   3.333  -3.842  1.00 14.12           H  
ATOM    766  N   GLU A  49      15.602   2.203  -4.512  1.00 45.10           N  
ATOM    767  CA  GLU A  49      14.763   1.038  -4.256  1.00 45.15           C  
ATOM    768  C   GLU A  49      13.565   1.013  -5.201  1.00 11.23           C  
ATOM    769  O   GLU A  49      13.224  -0.030  -5.760  1.00 14.44           O  
ATOM    770  CB  GLU A  49      14.282   1.037  -2.804  1.00  5.21           C  
ATOM    771  CG  GLU A  49      15.294   0.459  -1.828  1.00 53.22           C  
ATOM    772  CD  GLU A  49      16.143   1.527  -1.168  1.00  4.44           C  
ATOM    773  OE1 GLU A  49      17.374   1.334  -1.077  1.00 31.55           O  
ATOM    774  OE2 GLU A  49      15.579   2.556  -0.742  1.00 14.32           O  
ATOM    775  H   GLU A  49      15.557   2.968  -3.902  1.00 11.51           H  
ATOM    776  HA  GLU A  49      15.360   0.155  -4.429  1.00  4.43           H  
ATOM    777  HB2 GLU A  49      14.067   2.053  -2.508  1.00 11.31           H  
ATOM    778  HB3 GLU A  49      13.376   0.453  -2.738  1.00 43.13           H  
ATOM    779  HG2 GLU A  49      14.764  -0.084  -1.060  1.00  0.42           H  
ATOM    780  HG3 GLU A  49      15.944  -0.218  -2.362  1.00 51.04           H  
ATOM    781  N   ILE A  50      12.931   2.168  -5.373  1.00 34.15           N  
ATOM    782  CA  ILE A  50      11.771   2.279  -6.249  1.00 20.13           C  
ATOM    783  C   ILE A  50      12.168   2.107  -7.711  1.00 24.21           C  
ATOM    784  O   ILE A  50      11.374   1.645  -8.531  1.00 41.03           O  
ATOM    785  CB  ILE A  50      11.064   3.636  -6.077  1.00 54.11           C  
ATOM    786  CG1 ILE A  50      11.752   4.706  -6.927  1.00 23.01           C  
ATOM    787  CG2 ILE A  50      11.049   4.044  -4.612  1.00  2.35           C  
ATOM    788  CD1 ILE A  50      11.098   4.921  -8.274  1.00  5.01           C  
ATOM    789  H   ILE A  50      13.250   2.964  -4.900  1.00  4.14           H  
ATOM    790  HA  ILE A  50      11.075   1.497  -5.981  1.00 64.52           H  
ATOM    791  HB  ILE A  50      10.041   3.528  -6.406  1.00  4.21           H  
ATOM    792 HG12 ILE A  50      11.734   5.645  -6.397  1.00 23.14           H  
ATOM    793 HG13 ILE A  50      12.778   4.414  -7.098  1.00 63.50           H  
ATOM    794 HG21 ILE A  50      10.086   4.465  -4.365  1.00 15.13           H  
ATOM    795 HG22 ILE A  50      11.231   3.177  -3.995  1.00 33.20           H  
ATOM    796 HG23 ILE A  50      11.819   4.780  -4.435  1.00 22.13           H  
ATOM    797 HD11 ILE A  50      10.419   4.107  -8.479  1.00 64.31           H  
ATOM    798 HD12 ILE A  50      10.553   5.853  -8.265  1.00 61.55           H  
ATOM    799 HD13 ILE A  50      11.859   4.956  -9.041  1.00 53.33           H  
ATOM    800  N   LEU A  51      13.403   2.479  -8.030  1.00 52.24           N  
ATOM    801  CA  LEU A  51      13.908   2.364  -9.394  1.00 52.42           C  
ATOM    802  C   LEU A  51      13.832   0.921  -9.883  1.00 43.52           C  
ATOM    803  O   LEU A  51      13.658   0.666 -11.075  1.00 14.51           O  
ATOM    804  CB  LEU A  51      15.351   2.865  -9.468  1.00 42.25           C  
ATOM    805  CG  LEU A  51      16.436   1.788  -9.479  1.00 31.51           C  
ATOM    806  CD1 LEU A  51      16.630   1.240 -10.884  1.00 65.42           C  
ATOM    807  CD2 LEU A  51      17.744   2.342  -8.935  1.00  3.40           C  
ATOM    808  H   LEU A  51      13.989   2.840  -7.334  1.00 24.24           H  
ATOM    809  HA  LEU A  51      13.289   2.980 -10.030  1.00 35.14           H  
ATOM    810  HB2 LEU A  51      15.454   3.446 -10.372  1.00 74.23           H  
ATOM    811  HB3 LEU A  51      15.524   3.502  -8.612  1.00 70.22           H  
ATOM    812  HG  LEU A  51      16.128   0.970  -8.842  1.00 60.41           H  
ATOM    813 HD11 LEU A  51      15.769   1.482 -11.487  1.00 72.04           H  
ATOM    814 HD12 LEU A  51      16.748   0.167 -10.839  1.00 44.01           H  
ATOM    815 HD13 LEU A  51      17.514   1.680 -11.323  1.00 53.31           H  
ATOM    816 HD21 LEU A  51      18.523   2.216  -9.673  1.00 54.51           H  
ATOM    817 HD22 LEU A  51      18.014   1.811  -8.034  1.00 33.33           H  
ATOM    818 HD23 LEU A  51      17.625   3.392  -8.712  1.00 41.24           H  
ATOM    819  N   LYS A  52      13.963  -0.020  -8.955  1.00  2.13           N  
ATOM    820  CA  LYS A  52      13.907  -1.438  -9.289  1.00 35.00           C  
ATOM    821  C   LYS A  52      12.493  -1.846  -9.693  1.00 43.32           C  
ATOM    822  O   LYS A  52      12.301  -2.568 -10.670  1.00 72.22           O  
ATOM    823  CB  LYS A  52      14.372  -2.282  -8.100  1.00 70.34           C  
ATOM    824  CG  LYS A  52      15.816  -2.741  -8.208  1.00 50.34           C  
ATOM    825  CD  LYS A  52      16.729  -1.924  -7.310  1.00  1.40           C  
ATOM    826  CE  LYS A  52      16.644  -2.383  -5.863  1.00 31.24           C  
ATOM    827  NZ  LYS A  52      17.912  -2.128  -5.124  1.00 74.41           N  
ATOM    828  H   LYS A  52      14.100   0.246  -8.021  1.00 24.12           H  
ATOM    829  HA  LYS A  52      14.570  -1.609 -10.123  1.00 21.10           H  
ATOM    830  HB2 LYS A  52      14.268  -1.699  -7.197  1.00 73.23           H  
ATOM    831  HB3 LYS A  52      13.743  -3.158  -8.028  1.00 12.21           H  
ATOM    832  HG2 LYS A  52      15.877  -3.779  -7.917  1.00 45.22           H  
ATOM    833  HG3 LYS A  52      16.143  -2.632  -9.233  1.00 32.31           H  
ATOM    834  HD2 LYS A  52      17.748  -2.033  -7.651  1.00 71.30           H  
ATOM    835  HD3 LYS A  52      16.439  -0.884  -7.366  1.00 53.12           H  
ATOM    836  HE2 LYS A  52      15.841  -1.851  -5.376  1.00 51.03           H  
ATOM    837  HE3 LYS A  52      16.435  -3.443  -5.847  1.00 53.30           H  
ATOM    838  HZ1 LYS A  52      18.328  -1.226  -5.430  1.00 51.34           H  
ATOM    839  HZ2 LYS A  52      18.593  -2.892  -5.310  1.00 11.32           H  
ATOM    840  HZ3 LYS A  52      17.727  -2.084  -4.102  1.00  2.23           H  
ATOM    841  N   GLY A  53      11.507  -1.376  -8.935  1.00 71.13           N  
ATOM    842  CA  GLY A  53      10.124  -1.702  -9.232  1.00  1.51           C  
ATOM    843  C   GLY A  53       9.592  -0.936 -10.427  1.00 14.54           C  
ATOM    844  O   GLY A  53       8.547  -1.281 -10.980  1.00 70.41           O  
ATOM    845  H   GLY A  53      11.720  -0.804  -8.168  1.00 70.04           H  
ATOM    846  HA2 GLY A  53      10.050  -2.760  -9.434  1.00  0.34           H  
ATOM    847  HA3 GLY A  53       9.518  -1.466  -8.369  1.00 70.52           H  
ATOM    848  N   LEU A  54      10.309   0.109 -10.825  1.00 61.01           N  
ATOM    849  CA  LEU A  54       9.902   0.928 -11.962  1.00  0.14           C  
ATOM    850  C   LEU A  54      10.239   0.237 -13.279  1.00 53.21           C  
ATOM    851  O   LEU A  54      10.625   0.885 -14.252  1.00  4.52           O  
ATOM    852  CB  LEU A  54      10.585   2.295 -11.901  1.00 10.55           C  
ATOM    853  CG  LEU A  54       9.692   3.505 -12.179  1.00 73.11           C  
ATOM    854  CD1 LEU A  54      10.454   4.798 -11.938  1.00 42.51           C  
ATOM    855  CD2 LEU A  54       9.157   3.456 -13.603  1.00  0.20           C  
ATOM    856  H   LEU A  54      11.132   0.336 -10.345  1.00 22.43           H  
ATOM    857  HA  LEU A  54       8.833   1.066 -11.904  1.00 74.13           H  
ATOM    858  HB2 LEU A  54      11.001   2.413 -10.912  1.00  5.10           H  
ATOM    859  HB3 LEU A  54      11.384   2.298 -12.629  1.00 12.04           H  
ATOM    860  HG  LEU A  54       8.848   3.485 -11.503  1.00 71.41           H  
ATOM    861 HD11 LEU A  54      10.181   5.523 -12.691  1.00 24.45           H  
ATOM    862 HD12 LEU A  54      11.516   4.606 -11.992  1.00 35.14           H  
ATOM    863 HD13 LEU A  54      10.208   5.184 -10.960  1.00 12.43           H  
ATOM    864 HD21 LEU A  54       8.279   2.829 -13.636  1.00 34.22           H  
ATOM    865 HD22 LEU A  54       9.914   3.050 -14.258  1.00 61.20           H  
ATOM    866 HD23 LEU A  54       8.899   4.454 -13.925  1.00  3.10           H  
ATOM    867  N   LYS A  55      10.087  -1.083 -13.305  1.00  3.43           N  
ATOM    868  CA  LYS A  55      10.371  -1.863 -14.503  1.00 44.33           C  
ATOM    869  C   LYS A  55       9.091  -2.154 -15.279  1.00 51.23           C  
ATOM    870  O   LYS A  55       9.000  -3.153 -15.991  1.00 62.24           O  
ATOM    871  CB  LYS A  55      11.064  -3.176 -14.130  1.00 53.50           C  
ATOM    872  CG  LYS A  55      10.482  -3.840 -12.894  1.00 72.14           C  
ATOM    873  CD  LYS A  55       9.015  -4.186 -13.086  1.00 73.20           C  
ATOM    874  CE  LYS A  55       8.566  -5.269 -12.116  1.00 41.43           C  
ATOM    875  NZ  LYS A  55       7.092  -5.248 -11.905  1.00  1.10           N  
ATOM    876  H   LYS A  55       9.776  -1.543 -12.497  1.00 75.52           H  
ATOM    877  HA  LYS A  55      11.033  -1.282 -15.128  1.00 53.12           H  
ATOM    878  HB2 LYS A  55      10.976  -3.863 -14.958  1.00 71.13           H  
ATOM    879  HB3 LYS A  55      12.110  -2.977 -13.947  1.00 61.33           H  
ATOM    880  HG2 LYS A  55      11.031  -4.748 -12.692  1.00 50.33           H  
ATOM    881  HG3 LYS A  55      10.577  -3.165 -12.056  1.00 34.35           H  
ATOM    882  HD2 LYS A  55       8.420  -3.300 -12.919  1.00 72.52           H  
ATOM    883  HD3 LYS A  55       8.866  -4.537 -14.098  1.00 14.24           H  
ATOM    884  HE2 LYS A  55       8.850  -6.231 -12.514  1.00 44.43           H  
ATOM    885  HE3 LYS A  55       9.059  -5.111 -11.168  1.00 64.25           H  
ATOM    886  HZ1 LYS A  55       6.600  -5.308 -12.819  1.00 74.12           H  
ATOM    887  HZ2 LYS A  55       6.812  -4.366 -11.431  1.00 35.14           H  
ATOM    888  HZ3 LYS A  55       6.804  -6.054 -11.314  1.00 41.33           H  
ATOM    889  N   GLU A  56       8.105  -1.274 -15.137  1.00 51.51           N  
ATOM    890  CA  GLU A  56       6.830  -1.437 -15.826  1.00 62.30           C  
ATOM    891  C   GLU A  56       6.653  -0.371 -16.903  1.00 13.43           C  
ATOM    892  O   GLU A  56       5.701   0.410 -16.867  1.00 74.41           O  
ATOM    893  CB  GLU A  56       5.673  -1.367 -14.828  1.00 31.54           C  
ATOM    894  CG  GLU A  56       4.438  -2.133 -15.273  1.00 11.42           C  
ATOM    895  CD  GLU A  56       3.153  -1.374 -15.003  1.00 31.33           C  
ATOM    896  OE1 GLU A  56       2.279  -1.921 -14.297  1.00  4.01           O  
ATOM    897  OE2 GLU A  56       3.020  -0.235 -15.497  1.00 24.23           O  
ATOM    898  H   GLU A  56       8.238  -0.496 -14.555  1.00 74.40           H  
ATOM    899  HA  GLU A  56       6.830  -2.409 -16.296  1.00 33.21           H  
ATOM    900  HB2 GLU A  56       6.003  -1.775 -13.883  1.00 52.42           H  
ATOM    901  HB3 GLU A  56       5.398  -0.333 -14.686  1.00 53.35           H  
ATOM    902  HG2 GLU A  56       4.510  -2.321 -16.333  1.00 71.44           H  
ATOM    903  HG3 GLU A  56       4.402  -3.073 -14.743  1.00  1.03           H  
ATOM    904  N   ILE A  57       7.576  -0.343 -17.858  1.00 31.12           N  
ATOM    905  CA  ILE A  57       7.521   0.627 -18.945  1.00 24.25           C  
ATOM    906  C   ILE A  57       6.517   0.202 -20.011  1.00 25.12           C  
ATOM    907  O   ILE A  57       6.514  -0.947 -20.454  1.00 13.14           O  
ATOM    908  CB  ILE A  57       8.902   0.815 -19.601  1.00 71.21           C  
ATOM    909  CG1 ILE A  57       8.853   1.950 -20.626  1.00  2.24           C  
ATOM    910  CG2 ILE A  57       9.356  -0.480 -20.258  1.00 45.23           C  
ATOM    911  CD1 ILE A  57       8.668   3.317 -20.004  1.00 64.04           C  
ATOM    912  H   ILE A  57       8.310  -0.991 -17.832  1.00  5.25           H  
ATOM    913  HA  ILE A  57       7.210   1.575 -18.530  1.00 23.34           H  
ATOM    914  HB  ILE A  57       9.612   1.067 -18.828  1.00 71.34           H  
ATOM    915 HG12 ILE A  57       9.776   1.963 -21.184  1.00 73.52           H  
ATOM    916 HG13 ILE A  57       8.029   1.778 -21.303  1.00 42.40           H  
ATOM    917 HG21 ILE A  57       9.236  -0.402 -21.329  1.00  1.42           H  
ATOM    918 HG22 ILE A  57      10.396  -0.655 -20.026  1.00 21.21           H  
ATOM    919 HG23 ILE A  57       8.761  -1.300 -19.888  1.00 72.51           H  
ATOM    920 HD11 ILE A  57       8.914   4.079 -20.729  1.00 65.34           H  
ATOM    921 HD12 ILE A  57       7.642   3.435 -19.691  1.00 62.20           H  
ATOM    922 HD13 ILE A  57       9.320   3.414 -19.147  1.00 75.33           H  
ATOM    923  N   LYS A  58       5.667   1.137 -20.421  1.00 22.11           N  
ATOM    924  CA  LYS A  58       4.659   0.862 -21.438  1.00 43.11           C  
ATOM    925  C   LYS A  58       4.747   1.872 -22.578  1.00 21.11           C  
ATOM    926  O   LYS A  58       3.741   2.456 -22.982  1.00 44.13           O  
ATOM    927  CB  LYS A  58       3.260   0.895 -20.820  1.00 75.24           C  
ATOM    928  CG  LYS A  58       2.970  -0.284 -19.907  1.00  2.42           C  
ATOM    929  CD  LYS A  58       1.614  -0.148 -19.234  1.00 44.01           C  
ATOM    930  CE  LYS A  58       1.664   0.834 -18.073  1.00 72.24           C  
ATOM    931  NZ  LYS A  58       0.867   2.061 -18.350  1.00 73.25           N  
ATOM    932  H   LYS A  58       5.719   2.035 -20.030  1.00 65.12           H  
ATOM    933  HA  LYS A  58       4.846  -0.125 -21.832  1.00 65.15           H  
ATOM    934  HB2 LYS A  58       3.154   1.803 -20.246  1.00 54.41           H  
ATOM    935  HB3 LYS A  58       2.528   0.895 -21.616  1.00 21.42           H  
ATOM    936  HG2 LYS A  58       2.981  -1.192 -20.491  1.00 13.30           H  
ATOM    937  HG3 LYS A  58       3.736  -0.334 -19.146  1.00  1.12           H  
ATOM    938  HD2 LYS A  58       0.896   0.205 -19.959  1.00  1.21           H  
ATOM    939  HD3 LYS A  58       1.308  -1.116 -18.863  1.00  0.20           H  
ATOM    940  HE2 LYS A  58       1.270   0.350 -17.193  1.00 12.21           H  
ATOM    941  HE3 LYS A  58       2.692   1.114 -17.900  1.00 43.31           H  
ATOM    942  HZ1 LYS A  58       1.239   2.860 -17.799  1.00 12.30           H  
ATOM    943  HZ2 LYS A  58      -0.128   1.907 -18.089  1.00  1.32           H  
ATOM    944  HZ3 LYS A  58       0.916   2.298 -19.362  1.00 15.23           H  
ATOM    945  N   CYS A  59       5.955   2.072 -23.093  1.00 65.24           N  
ATOM    946  CA  CYS A  59       6.175   3.010 -24.188  1.00 20.15           C  
ATOM    947  C   CYS A  59       5.157   2.792 -25.303  1.00 51.32           C  
ATOM    948  O   CYS A  59       5.250   1.830 -26.064  1.00 31.01           O  
ATOM    949  CB  CYS A  59       7.594   2.858 -24.740  1.00 54.31           C  
ATOM    950  SG  CYS A  59       8.016   4.059 -26.044  1.00 31.42           S  
ATOM    951  H   CYS A  59       6.719   1.576 -22.729  1.00  3.14           H  
ATOM    952  HA  CYS A  59       6.055   4.009 -23.797  1.00 71.03           H  
ATOM    953  HB2 CYS A  59       8.301   2.988 -23.934  1.00 63.40           H  
ATOM    954  HB3 CYS A  59       7.706   1.868 -25.155  1.00 61.24           H  
ATOM    955  N   GLY A  60       4.184   3.695 -25.394  1.00 25.31           N  
ATOM    956  CA  GLY A  60       3.163   3.584 -26.419  1.00  1.11           C  
ATOM    957  C   GLY A  60       2.251   2.393 -26.202  1.00 51.01           C  
ATOM    958  O   GLY A  60       1.799   2.144 -25.086  1.00 35.34           O  
ATOM    959  H   GLY A  60       4.161   4.442 -24.760  1.00 34.44           H  
ATOM    960  HA2 GLY A  60       2.568   4.485 -26.418  1.00  1.15           H  
ATOM    961  HA3 GLY A  60       3.644   3.484 -27.381  1.00 21.22           H  
ATOM    962  N   GLY A  61       1.978   1.655 -27.274  1.00 41.43           N  
ATOM    963  CA  GLY A  61       1.113   0.494 -27.175  1.00 45.13           C  
ATOM    964  C   GLY A  61       1.888  -0.786 -26.932  1.00 73.23           C  
ATOM    965  O   GLY A  61       2.031  -1.226 -25.792  1.00  1.15           O  
ATOM    966  H   GLY A  61       2.367   1.902 -28.140  1.00 22.25           H  
ATOM    967  HA2 GLY A  61       0.420   0.643 -26.361  1.00 42.41           H  
ATOM    968  HA3 GLY A  61       0.556   0.395 -28.095  1.00 65.15           H  
ATOM    969  N   SER A  62       2.387  -1.387 -28.008  1.00 20.24           N  
ATOM    970  CA  SER A  62       3.146  -2.628 -27.906  1.00 61.15           C  
ATOM    971  C   SER A  62       4.595  -2.349 -27.518  1.00 52.42           C  
ATOM    972  O   SER A  62       4.974  -1.202 -27.278  1.00 63.34           O  
ATOM    973  CB  SER A  62       3.100  -3.389 -29.233  1.00 55.20           C  
ATOM    974  OG  SER A  62       1.768  -3.518 -29.700  1.00 50.25           O  
ATOM    975  H   SER A  62       2.239  -0.987 -28.890  1.00 72.43           H  
ATOM    976  HA  SER A  62       2.690  -3.234 -27.138  1.00  2.13           H  
ATOM    977  HB2 SER A  62       3.677  -2.855 -29.972  1.00  3.22           H  
ATOM    978  HB3 SER A  62       3.517  -4.376 -29.094  1.00 11.43           H  
ATOM    979  HG  SER A  62       1.724  -4.223 -30.351  1.00 15.52           H  
ATOM    980  N   TRP A  63       5.399  -3.404 -27.458  1.00 75.13           N  
ATOM    981  CA  TRP A  63       6.806  -3.273 -27.099  1.00 61.41           C  
ATOM    982  C   TRP A  63       7.685  -4.095 -28.035  1.00 44.24           C  
ATOM    983  O   TRP A  63       7.659  -5.326 -28.007  1.00 41.01           O  
ATOM    984  CB  TRP A  63       7.027  -3.716 -25.652  1.00 25.41           C  
ATOM    985  CG  TRP A  63       7.435  -2.596 -24.743  1.00 71.15           C  
ATOM    986  CD1 TRP A  63       6.947  -2.335 -23.495  1.00  2.21           C  
ATOM    987  CD2 TRP A  63       8.412  -1.586 -25.014  1.00 43.52           C  
ATOM    988  NE1 TRP A  63       7.563  -1.222 -22.973  1.00 74.51           N  
ATOM    989  CE2 TRP A  63       8.466  -0.745 -23.885  1.00 41.11           C  
ATOM    990  CE3 TRP A  63       9.249  -1.310 -26.099  1.00 73.13           C  
ATOM    991  CZ2 TRP A  63       9.322   0.351 -23.813  1.00 62.25           C  
ATOM    992  CZ3 TRP A  63      10.097  -0.222 -26.027  1.00 25.13           C  
ATOM    993  CH2 TRP A  63      10.130   0.597 -24.890  1.00 52.13           C  
ATOM    994  H   TRP A  63       5.037  -4.293 -27.661  1.00  2.25           H  
ATOM    995  HA  TRP A  63       7.076  -2.232 -27.192  1.00 53.33           H  
ATOM    996  HB2 TRP A  63       6.112  -4.141 -25.268  1.00  1.13           H  
ATOM    997  HB3 TRP A  63       7.805  -4.466 -25.628  1.00  5.21           H  
ATOM    998  HD1 TRP A  63       6.188  -2.923 -23.003  1.00 72.44           H  
ATOM    999  HE1 TRP A  63       7.384  -0.835 -22.090  1.00 62.51           H  
ATOM   1000  HE3 TRP A  63       9.238  -1.930 -26.984  1.00  3.22           H  
ATOM   1001  HZ2 TRP A  63       9.359   0.991 -22.944  1.00 43.34           H  
ATOM   1002  HZ3 TRP A  63      10.751   0.007 -26.856  1.00 32.31           H  
ATOM   1003  HH2 TRP A  63      10.808   1.436 -24.877  1.00 42.14           H  
ATOM   1004  N   LEU A  64       8.464  -3.407 -28.864  1.00 34.31           N  
ATOM   1005  CA  LEU A  64       9.352  -4.074 -29.809  1.00 62.24           C  
ATOM   1006  C   LEU A  64      10.810  -3.729 -29.523  1.00 21.43           C  
ATOM   1007  O   LEU A  64      11.396  -2.873 -30.183  1.00 42.33           O  
ATOM   1008  CB  LEU A  64       8.995  -3.677 -31.243  1.00 14.03           C  
ATOM   1009  CG  LEU A  64       8.630  -2.208 -31.461  1.00 35.21           C  
ATOM   1010  CD1 LEU A  64       9.255  -1.688 -32.746  1.00  2.24           C  
ATOM   1011  CD2 LEU A  64       7.118  -2.033 -31.493  1.00 22.44           C  
ATOM   1012  H   LEU A  64       8.441  -2.428 -28.840  1.00 61.30           H  
ATOM   1013  HA  LEU A  64       9.218  -5.140 -29.695  1.00 54.55           H  
ATOM   1014  HB2 LEU A  64       9.843  -3.903 -31.870  1.00 22.22           H  
ATOM   1015  HB3 LEU A  64       8.151  -4.278 -31.551  1.00 31.12           H  
ATOM   1016  HG  LEU A  64       9.018  -1.621 -30.640  1.00 32.43           H  
ATOM   1017 HD11 LEU A  64       8.682  -0.849 -33.111  1.00 62.20           H  
ATOM   1018 HD12 LEU A  64       9.259  -2.472 -33.488  1.00 34.43           H  
ATOM   1019 HD13 LEU A  64      10.270  -1.374 -32.550  1.00 41.40           H  
ATOM   1020 HD21 LEU A  64       6.876  -1.079 -31.936  1.00 60.05           H  
ATOM   1021 HD22 LEU A  64       6.730  -2.070 -30.485  1.00 24.23           H  
ATOM   1022 HD23 LEU A  64       6.676  -2.826 -32.078  1.00 44.32           H  
ATOM   1023  N   GLU A  65      11.389  -4.404 -28.535  1.00 23.44           N  
ATOM   1024  CA  GLU A  65      12.779  -4.170 -28.162  1.00 44.43           C  
ATOM   1025  C   GLU A  65      13.611  -5.437 -28.337  1.00 60.11           C  
ATOM   1026  O   GLU A  65      13.149  -6.422 -28.914  1.00 53.24           O  
ATOM   1027  CB  GLU A  65      12.868  -3.684 -26.714  1.00 34.42           C  
ATOM   1028  CG  GLU A  65      12.444  -4.729 -25.695  1.00 60.11           C  
ATOM   1029  CD  GLU A  65      10.938  -4.874 -25.600  1.00 74.42           C  
ATOM   1030  OE1 GLU A  65      10.400  -5.853 -26.161  1.00  2.34           O  
ATOM   1031  OE2 GLU A  65      10.296  -4.010 -24.967  1.00 24.55           O  
ATOM   1032  H   GLU A  65      10.870  -5.075 -28.045  1.00 34.34           H  
ATOM   1033  HA  GLU A  65      13.172  -3.403 -28.813  1.00 62.32           H  
ATOM   1034  HB2 GLU A  65      13.888  -3.399 -26.504  1.00 31.02           H  
ATOM   1035  HB3 GLU A  65      12.231  -2.820 -26.597  1.00 53.05           H  
ATOM   1036  HG2 GLU A  65      12.865  -5.682 -25.979  1.00 73.03           H  
ATOM   1037  HG3 GLU A  65      12.825  -4.444 -24.726  1.00  2.53           H  
ATOM   1038  N   HIS A  66      14.841  -5.405 -27.835  1.00  4.41           N  
ATOM   1039  CA  HIS A  66      15.739  -6.550 -27.935  1.00 75.31           C  
ATOM   1040  C   HIS A  66      15.680  -7.165 -29.330  1.00 65.41           C  
ATOM   1041  O   HIS A  66      16.654  -7.756 -29.799  1.00 71.22           O  
ATOM   1042  CB  HIS A  66      15.376  -7.602 -26.886  1.00  3.21           C  
ATOM   1043  CG  HIS A  66      14.224  -8.473 -27.283  1.00 43.55           C  
ATOM   1044  ND1 HIS A  66      14.344  -9.521 -28.171  1.00 45.33           N  
ATOM   1045  CD2 HIS A  66      12.924  -8.447 -26.907  1.00 63.14           C  
ATOM   1046  CE1 HIS A  66      13.168 -10.101 -28.325  1.00 71.35           C  
ATOM   1047  NE2 HIS A  66      12.289  -9.469 -27.569  1.00 30.11           N  
ATOM   1048  H   HIS A  66      15.153  -4.591 -27.386  1.00 72.31           H  
ATOM   1049  HA  HIS A  66      16.743  -6.202 -27.751  1.00  3.33           H  
ATOM   1050  HB2 HIS A  66      16.231  -8.240 -26.716  1.00 33.22           H  
ATOM   1051  HB3 HIS A  66      15.115  -7.105 -25.963  1.00 14.12           H  
ATOM   1052  HD1 HIS A  66      15.169  -9.797 -28.622  1.00 50.24           H  
ATOM   1053  HD2 HIS A  66      12.470  -7.752 -26.216  1.00 13.25           H  
ATOM   1054  HE1 HIS A  66      12.959 -10.949 -28.961  1.00 44.20           H  
TER    1055      HIS A  66                                                      
ENDMDL                                                                          
MODEL        5                                                                  
ATOM      1  N   ALA A   1       3.571  -2.144  -3.508  1.00  4.12           N  
ATOM      2  CA  ALA A   1       3.417  -1.379  -2.277  1.00  3.33           C  
ATOM      3  C   ALA A   1       4.743  -0.760  -1.845  1.00 54.04           C  
ATOM      4  O   ALA A   1       5.081  -0.757  -0.662  1.00 22.01           O  
ATOM      5  CB  ALA A   1       2.861  -2.264  -1.171  1.00 43.02           C  
ATOM      6  H1  ALA A   1       3.884  -3.071  -3.458  1.00 74.22           H  
ATOM      7  HA  ALA A   1       2.706  -0.587  -2.463  1.00 35.14           H  
ATOM      8  HB1 ALA A   1       2.894  -1.730  -0.233  1.00  2.33           H  
ATOM      9  HB2 ALA A   1       1.840  -2.527  -1.401  1.00 35.04           H  
ATOM     10  HB3 ALA A   1       3.456  -3.162  -1.096  1.00  5.43           H  
ATOM     11  N   SER A   2       5.489  -0.237  -2.813  1.00 61.30           N  
ATOM     12  CA  SER A   2       6.780   0.380  -2.533  1.00 41.44           C  
ATOM     13  C   SER A   2       6.606   1.654  -1.711  1.00 63.13           C  
ATOM     14  O   SER A   2       5.605   2.362  -1.820  1.00 33.41           O  
ATOM     15  CB  SER A   2       7.511   0.699  -3.839  1.00 74.44           C  
ATOM     16  OG  SER A   2       7.293  -0.315  -4.806  1.00 12.14           O  
ATOM     17  H   SER A   2       5.165  -0.270  -3.737  1.00 74.44           H  
ATOM     18  HA  SER A   2       7.368  -0.324  -1.964  1.00 43.03           H  
ATOM     19  HB2 SER A   2       7.149   1.637  -4.232  1.00 31.21           H  
ATOM     20  HB3 SER A   2       8.571   0.774  -3.646  1.00 70.13           H  
ATOM     21  HG  SER A   2       8.073  -0.871  -4.868  1.00 33.35           H  
ATOM     22  N   PRO A   3       7.605   1.954  -0.868  1.00 63.40           N  
ATOM     23  CA  PRO A   3       7.588   3.143  -0.011  1.00 33.42           C  
ATOM     24  C   PRO A   3       7.742   4.434  -0.807  1.00 74.22           C  
ATOM     25  O   PRO A   3       7.301   5.499  -0.374  1.00 33.10           O  
ATOM     26  CB  PRO A   3       8.794   2.935   0.909  1.00 74.31           C  
ATOM     27  CG  PRO A   3       9.712   2.053   0.136  1.00 70.42           C  
ATOM     28  CD  PRO A   3       8.829   1.155  -0.687  1.00  3.22           C  
ATOM     29  HA  PRO A   3       6.686   3.192   0.581  1.00 35.43           H  
ATOM     30  HB2 PRO A   3       9.252   3.889   1.127  1.00 12.22           H  
ATOM     31  HB3 PRO A   3       8.474   2.464   1.827  1.00 41.24           H  
ATOM     32  HG2 PRO A   3      10.341   2.650  -0.506  1.00  4.01           H  
ATOM     33  HG3 PRO A   3      10.314   1.466   0.814  1.00 61.11           H  
ATOM     34  HD2 PRO A   3       9.293   0.939  -1.638  1.00 32.32           H  
ATOM     35  HD3 PRO A   3       8.617   0.241  -0.152  1.00 12.33           H  
ATOM     36  N   CYS A   4       8.369   4.333  -1.974  1.00 63.40           N  
ATOM     37  CA  CYS A   4       8.582   5.492  -2.832  1.00 13.12           C  
ATOM     38  C   CYS A   4       8.006   5.251  -4.225  1.00  4.15           C  
ATOM     39  O   CYS A   4       8.578   5.681  -5.227  1.00 21.15           O  
ATOM     40  CB  CYS A   4      10.075   5.811  -2.933  1.00 15.31           C  
ATOM     41  SG  CYS A   4      10.772   6.586  -1.439  1.00 21.21           S  
ATOM     42  H   CYS A   4       8.699   3.456  -2.266  1.00 35.22           H  
ATOM     43  HA  CYS A   4       8.072   6.333  -2.386  1.00 21.30           H  
ATOM     44  HB2 CYS A   4      10.619   4.896  -3.112  1.00 62.31           H  
ATOM     45  HB3 CYS A   4      10.235   6.487  -3.760  1.00  1.12           H  
ATOM     46  N   ASP A   5       6.872   4.561  -4.279  1.00  3.54           N  
ATOM     47  CA  ASP A   5       6.218   4.264  -5.548  1.00  1.04           C  
ATOM     48  C   ASP A   5       5.714   5.541  -6.212  1.00 14.55           C  
ATOM     49  O   ASP A   5       5.655   5.636  -7.438  1.00 21.43           O  
ATOM     50  CB  ASP A   5       5.056   3.294  -5.331  1.00 71.55           C  
ATOM     51  CG  ASP A   5       4.834   2.381  -6.522  1.00 42.50           C  
ATOM     52  OD1 ASP A   5       5.687   1.502  -6.763  1.00 24.52           O  
ATOM     53  OD2 ASP A   5       3.807   2.547  -7.213  1.00 22.15           O  
ATOM     54  H   ASP A   5       6.465   4.246  -3.445  1.00 33.51           H  
ATOM     55  HA  ASP A   5       6.946   3.800  -6.195  1.00 45.24           H  
ATOM     56  HB2 ASP A   5       5.263   2.681  -4.466  1.00 61.21           H  
ATOM     57  HB3 ASP A   5       4.151   3.858  -5.160  1.00  4.14           H  
ATOM     58  N   LYS A   6       5.349   6.523  -5.394  1.00 30.05           N  
ATOM     59  CA  LYS A   6       4.849   7.796  -5.900  1.00 22.31           C  
ATOM     60  C   LYS A   6       5.908   8.499  -6.743  1.00  0.43           C  
ATOM     61  O   LYS A   6       5.584   9.222  -7.685  1.00 10.03           O  
ATOM     62  CB  LYS A   6       4.423   8.698  -4.739  1.00 64.14           C  
ATOM     63  CG  LYS A   6       5.513   8.911  -3.703  1.00 21.10           C  
ATOM     64  CD  LYS A   6       4.934   9.046  -2.305  1.00  0.13           C  
ATOM     65  CE  LYS A   6       4.794  10.505  -1.898  1.00 53.02           C  
ATOM     66  NZ  LYS A   6       4.103  10.652  -0.587  1.00 71.51           N  
ATOM     67  H   LYS A   6       5.419   6.388  -4.425  1.00 14.24           H  
ATOM     68  HA  LYS A   6       3.990   7.592  -6.520  1.00 73.41           H  
ATOM     69  HB2 LYS A   6       4.138   9.662  -5.135  1.00 31.35           H  
ATOM     70  HB3 LYS A   6       3.570   8.253  -4.248  1.00 22.03           H  
ATOM     71  HG2 LYS A   6       6.186   8.066  -3.722  1.00 52.31           H  
ATOM     72  HG3 LYS A   6       6.057   9.813  -3.946  1.00 63.52           H  
ATOM     73  HD2 LYS A   6       3.959   8.583  -2.282  1.00 30.44           H  
ATOM     74  HD3 LYS A   6       5.588   8.547  -1.604  1.00  5.33           H  
ATOM     75  HE2 LYS A   6       5.778  10.942  -1.827  1.00 61.34           H  
ATOM     76  HE3 LYS A   6       4.224  11.023  -2.656  1.00 30.24           H  
ATOM     77  HZ1 LYS A   6       3.577  11.549  -0.559  1.00 21.40           H  
ATOM     78  HZ2 LYS A   6       4.798  10.646   0.186  1.00 45.42           H  
ATOM     79  HZ3 LYS A   6       3.436   9.866  -0.445  1.00  2.45           H  
ATOM     80  N   GLN A   7       7.173   8.282  -6.398  1.00 61.20           N  
ATOM     81  CA  GLN A   7       8.279   8.895  -7.124  1.00 54.34           C  
ATOM     82  C   GLN A   7       8.396   8.314  -8.529  1.00 70.25           C  
ATOM     83  O   GLN A   7       8.798   9.003  -9.467  1.00 13.50           O  
ATOM     84  CB  GLN A   7       9.591   8.693  -6.365  1.00 34.24           C  
ATOM     85  CG  GLN A   7       9.880   9.786  -5.348  1.00 70.43           C  
ATOM     86  CD  GLN A   7       8.880   9.802  -4.209  1.00  4.33           C  
ATOM     87  OE1 GLN A   7       8.413  10.863  -3.793  1.00 73.12           O  
ATOM     88  NE2 GLN A   7       8.547   8.624  -3.696  1.00 72.52           N  
ATOM     89  H   GLN A   7       7.367   7.696  -5.638  1.00 23.13           H  
ATOM     90  HA  GLN A   7       8.078   9.953  -7.202  1.00 13.01           H  
ATOM     91  HB2 GLN A   7       9.549   7.748  -5.844  1.00  0.04           H  
ATOM     92  HB3 GLN A   7      10.404   8.668  -7.075  1.00 31.21           H  
ATOM     93  HG2 GLN A   7      10.866   9.627  -4.939  1.00 24.34           H  
ATOM     94  HG3 GLN A   7       9.849  10.742  -5.849  1.00 42.01           H  
ATOM     95 HE21 GLN A   7       8.960   7.820  -4.077  1.00  5.11           H  
ATOM     96 HE22 GLN A   7       7.904   8.605  -2.958  1.00 74.13           H  
ATOM     97  N   LYS A   8       8.043   7.040  -8.669  1.00  2.42           N  
ATOM     98  CA  LYS A   8       8.108   6.365  -9.959  1.00 73.13           C  
ATOM     99  C   LYS A   8       7.031   6.891 -10.903  1.00 72.40           C  
ATOM    100  O   LYS A   8       7.261   7.035 -12.103  1.00 33.01           O  
ATOM    101  CB  LYS A   8       7.947   4.854  -9.776  1.00 13.11           C  
ATOM    102  CG  LYS A   8       6.547   4.350 -10.080  1.00 54.22           C  
ATOM    103  CD  LYS A   8       6.388   2.885  -9.709  1.00  1.43           C  
ATOM    104  CE  LYS A   8       5.089   2.310 -10.252  1.00  1.02           C  
ATOM    105  NZ  LYS A   8       5.062   0.824 -10.165  1.00 34.32           N  
ATOM    106  H   LYS A   8       7.731   6.543  -7.884  1.00 33.42           H  
ATOM    107  HA  LYS A   8       9.077   6.565 -10.391  1.00 14.43           H  
ATOM    108  HB2 LYS A   8       8.640   4.348 -10.432  1.00 55.10           H  
ATOM    109  HB3 LYS A   8       8.183   4.601  -8.752  1.00 62.34           H  
ATOM    110  HG2 LYS A   8       5.833   4.933  -9.516  1.00 25.40           H  
ATOM    111  HG3 LYS A   8       6.354   4.467 -11.137  1.00 53.13           H  
ATOM    112  HD2 LYS A   8       7.216   2.327 -10.120  1.00 74.22           H  
ATOM    113  HD3 LYS A   8       6.390   2.794  -8.632  1.00 32.13           H  
ATOM    114  HE2 LYS A   8       4.266   2.711  -9.680  1.00 23.30           H  
ATOM    115  HE3 LYS A   8       4.985   2.604 -11.286  1.00 24.30           H  
ATOM    116  HZ1 LYS A   8       4.702   0.527  -9.235  1.00  2.12           H  
ATOM    117  HZ2 LYS A   8       6.020   0.441 -10.291  1.00 71.55           H  
ATOM    118  HZ3 LYS A   8       4.443   0.434 -10.904  1.00 61.51           H  
ATOM    119  N   ASN A   9       5.856   7.176 -10.352  1.00 14.40           N  
ATOM    120  CA  ASN A   9       4.744   7.687 -11.145  1.00 55.32           C  
ATOM    121  C   ASN A   9       4.994   9.133 -11.565  1.00 74.41           C  
ATOM    122  O   ASN A   9       4.593   9.553 -12.651  1.00 20.22           O  
ATOM    123  CB  ASN A   9       3.439   7.593 -10.352  1.00 14.40           C  
ATOM    124  CG  ASN A   9       2.334   8.440 -10.954  1.00 52.10           C  
ATOM    125  OD1 ASN A   9       2.155   8.472 -12.172  1.00 12.44           O  
ATOM    126  ND2 ASN A   9       1.587   9.131 -10.101  1.00 14.20           N  
ATOM    127  H   ASN A   9       5.733   7.040  -9.389  1.00 51.33           H  
ATOM    128  HA  ASN A   9       4.660   7.076 -12.031  1.00 45.44           H  
ATOM    129  HB2 ASN A   9       3.108   6.565 -10.335  1.00 22.14           H  
ATOM    130  HB3 ASN A   9       3.614   7.928  -9.341  1.00 14.23           H  
ATOM    131 HD21 ASN A   9       1.787   9.057  -9.144  1.00 50.24           H  
ATOM    132 HD22 ASN A   9       0.865   9.686 -10.463  1.00 51.41           H  
ATOM    133  N   TYR A  10       5.659   9.888 -10.698  1.00 74.11           N  
ATOM    134  CA  TYR A  10       5.961  11.287 -10.978  1.00 31.35           C  
ATOM    135  C   TYR A  10       7.001  11.408 -12.087  1.00  1.11           C  
ATOM    136  O   TYR A  10       6.909  12.285 -12.946  1.00 53.23           O  
ATOM    137  CB  TYR A  10       6.464  11.984  -9.713  1.00  3.04           C  
ATOM    138  CG  TYR A  10       7.315  13.203  -9.991  1.00 22.52           C  
ATOM    139  CD1 TYR A  10       8.690  13.175  -9.788  1.00 54.11           C  
ATOM    140  CD2 TYR A  10       6.745  14.381 -10.455  1.00 40.31           C  
ATOM    141  CE1 TYR A  10       9.471  14.286 -10.040  1.00 41.12           C  
ATOM    142  CE2 TYR A  10       7.519  15.497 -10.711  1.00 71.43           C  
ATOM    143  CZ  TYR A  10       8.881  15.444 -10.502  1.00 42.21           C  
ATOM    144  OH  TYR A  10       9.655  16.553 -10.755  1.00  3.53           O  
ATOM    145  H   TYR A  10       5.952   9.496  -9.849  1.00 51.40           H  
ATOM    146  HA  TYR A  10       5.048  11.765 -11.301  1.00 42.04           H  
ATOM    147  HB2 TYR A  10       5.618  12.299  -9.122  1.00 52.34           H  
ATOM    148  HB3 TYR A  10       7.058  11.288  -9.138  1.00 44.24           H  
ATOM    149  HD1 TYR A  10       9.149  12.266  -9.426  1.00 51.53           H  
ATOM    150  HD2 TYR A  10       5.677  14.419 -10.617  1.00 45.05           H  
ATOM    151  HE1 TYR A  10      10.538  14.246  -9.877  1.00 20.52           H  
ATOM    152  HE2 TYR A  10       7.057  16.404 -11.072  1.00 61.45           H  
ATOM    153  HH  TYR A  10      10.477  16.282 -11.170  1.00 24.02           H  
ATOM    154  N   ILE A  11       7.990  10.521 -12.061  1.00 41.12           N  
ATOM    155  CA  ILE A  11       9.047  10.527 -13.065  1.00 20.21           C  
ATOM    156  C   ILE A  11       8.593   9.833 -14.345  1.00  4.21           C  
ATOM    157  O   ILE A  11       8.861  10.308 -15.449  1.00 13.22           O  
ATOM    158  CB  ILE A  11      10.322   9.837 -12.544  1.00 75.53           C  
ATOM    159  CG1 ILE A  11      10.813  10.521 -11.268  1.00  5.44           C  
ATOM    160  CG2 ILE A  11      11.406   9.852 -13.611  1.00 73.25           C  
ATOM    161  CD1 ILE A  11      11.350  11.917 -11.499  1.00 32.24           C  
ATOM    162  H   ILE A  11       8.009   9.846 -11.351  1.00 51.50           H  
ATOM    163  HA  ILE A  11       9.286  11.556 -13.291  1.00 52.11           H  
ATOM    164  HB  ILE A  11      10.082   8.808 -12.323  1.00 62.32           H  
ATOM    165 HG12 ILE A  11       9.997  10.593 -10.567  1.00 34.51           H  
ATOM    166 HG13 ILE A  11      11.605   9.929 -10.832  1.00 60.43           H  
ATOM    167 HG21 ILE A  11      11.291   8.991 -14.253  1.00 71.25           H  
ATOM    168 HG22 ILE A  11      11.318  10.753 -14.200  1.00 62.40           H  
ATOM    169 HG23 ILE A  11      12.376   9.822 -13.140  1.00  2.23           H  
ATOM    170 HD11 ILE A  11      10.793  12.390 -12.294  1.00 63.33           H  
ATOM    171 HD12 ILE A  11      11.249  12.496 -10.594  1.00 11.35           H  
ATOM    172 HD13 ILE A  11      12.393  11.860 -11.775  1.00  1.01           H  
ATOM    173  N   ASP A  12       7.904   8.708 -14.189  1.00 44.12           N  
ATOM    174  CA  ASP A  12       7.410   7.950 -15.332  1.00 62.35           C  
ATOM    175  C   ASP A  12       6.400   8.767 -16.131  1.00 52.22           C  
ATOM    176  O   ASP A  12       6.300   8.631 -17.351  1.00 34.23           O  
ATOM    177  CB  ASP A  12       6.771   6.641 -14.866  1.00 30.14           C  
ATOM    178  CG  ASP A  12       6.473   5.699 -16.016  1.00  1.50           C  
ATOM    179  OD1 ASP A  12       5.282   5.403 -16.247  1.00 61.41           O  
ATOM    180  OD2 ASP A  12       7.431   5.260 -16.686  1.00 11.13           O  
ATOM    181  H   ASP A  12       7.723   8.380 -13.283  1.00 41.23           H  
ATOM    182  HA  ASP A  12       8.252   7.721 -15.968  1.00 44.41           H  
ATOM    183  HB2 ASP A  12       7.444   6.143 -14.182  1.00 74.24           H  
ATOM    184  HB3 ASP A  12       5.845   6.862 -14.356  1.00  0.14           H  
ATOM    185  N   LYS A  13       5.652   9.617 -15.435  1.00 75.54           N  
ATOM    186  CA  LYS A  13       4.648  10.457 -16.078  1.00 63.03           C  
ATOM    187  C   LYS A  13       5.286  11.709 -16.671  1.00 65.05           C  
ATOM    188  O   LYS A  13       4.786  12.268 -17.647  1.00  2.10           O  
ATOM    189  CB  LYS A  13       3.564  10.852 -15.073  1.00 71.32           C  
ATOM    190  CG  LYS A  13       3.985  11.965 -14.130  1.00  1.20           C  
ATOM    191  CD  LYS A  13       2.863  12.345 -13.179  1.00 33.44           C  
ATOM    192  CE  LYS A  13       2.551  13.832 -13.249  1.00 73.54           C  
ATOM    193  NZ  LYS A  13       1.108  14.108 -13.006  1.00 32.32           N  
ATOM    194  H   LYS A  13       5.778   9.680 -14.465  1.00 51.40           H  
ATOM    195  HA  LYS A  13       4.198   9.885 -16.875  1.00 53.12           H  
ATOM    196  HB2 LYS A  13       2.689  11.179 -15.616  1.00  2.14           H  
ATOM    197  HB3 LYS A  13       3.306   9.985 -14.481  1.00 43.21           H  
ATOM    198  HG2 LYS A  13       4.835  11.633 -13.552  1.00 41.54           H  
ATOM    199  HG3 LYS A  13       4.260  12.833 -14.712  1.00 51.24           H  
ATOM    200  HD2 LYS A  13       1.975  11.789 -13.443  1.00  0.31           H  
ATOM    201  HD3 LYS A  13       3.158  12.095 -12.169  1.00 43.13           H  
ATOM    202  HE2 LYS A  13       3.137  14.345 -12.503  1.00 45.14           H  
ATOM    203  HE3 LYS A  13       2.818  14.196 -14.231  1.00 33.55           H  
ATOM    204  HZ1 LYS A  13       0.700  13.368 -12.399  1.00 22.21           H  
ATOM    205  HZ2 LYS A  13       0.590  14.124 -13.907  1.00 40.45           H  
ATOM    206  HZ3 LYS A  13       0.994  15.028 -12.536  1.00  2.41           H  
ATOM    207  N   GLN A  14       6.393  12.142 -16.077  1.00 25.12           N  
ATOM    208  CA  GLN A  14       7.100  13.328 -16.548  1.00 75.50           C  
ATOM    209  C   GLN A  14       8.193  12.951 -17.542  1.00 60.31           C  
ATOM    210  O   GLN A  14       8.774  13.815 -18.199  1.00 42.43           O  
ATOM    211  CB  GLN A  14       7.707  14.088 -15.368  1.00 13.11           C  
ATOM    212  CG  GLN A  14       6.698  14.931 -14.604  1.00 24.12           C  
ATOM    213  CD  GLN A  14       6.146  16.074 -15.432  1.00 71.14           C  
ATOM    214  OE1 GLN A  14       6.820  17.081 -15.649  1.00 42.23           O  
ATOM    215  NE2 GLN A  14       4.913  15.924 -15.901  1.00 74.41           N  
ATOM    216  H   GLN A  14       6.743  11.653 -15.303  1.00 40.34           H  
ATOM    217  HA  GLN A  14       6.383  13.964 -17.044  1.00 41.35           H  
ATOM    218  HB2 GLN A  14       8.142  13.377 -14.682  1.00 64.23           H  
ATOM    219  HB3 GLN A  14       8.483  14.742 -15.737  1.00 72.15           H  
ATOM    220  HG2 GLN A  14       5.878  14.299 -14.299  1.00 35.14           H  
ATOM    221  HG3 GLN A  14       7.181  15.340 -13.728  1.00 52.24           H  
ATOM    222 HE21 GLN A  14       4.435  15.095 -15.687  1.00 75.42           H  
ATOM    223 HE22 GLN A  14       4.530  16.647 -16.439  1.00 25.01           H  
ATOM    224  N   LEU A  15       8.469  11.656 -17.647  1.00 62.43           N  
ATOM    225  CA  LEU A  15       9.494  11.164 -18.562  1.00 31.54           C  
ATOM    226  C   LEU A  15       8.862  10.518 -19.791  1.00 24.23           C  
ATOM    227  O   LEU A  15       9.554  10.178 -20.752  1.00  3.53           O  
ATOM    228  CB  LEU A  15      10.399  10.156 -17.850  1.00 52.12           C  
ATOM    229  CG  LEU A  15      11.644   9.712 -18.619  1.00 75.13           C  
ATOM    230  CD1 LEU A  15      12.857   9.688 -17.703  1.00 30.01           C  
ATOM    231  CD2 LEU A  15      11.422   8.345 -19.249  1.00 75.52           C  
ATOM    232  H   LEU A  15       7.973  11.014 -17.098  1.00 12.22           H  
ATOM    233  HA  LEU A  15      10.088  12.008 -18.878  1.00 70.35           H  
ATOM    234  HB2 LEU A  15      10.725  10.602 -16.923  1.00 71.31           H  
ATOM    235  HB3 LEU A  15       9.809   9.276 -17.637  1.00 12.02           H  
ATOM    236  HG  LEU A  15      11.840  10.419 -19.414  1.00 13.15           H  
ATOM    237 HD11 LEU A  15      12.543   9.860 -16.685  1.00 35.33           H  
ATOM    238 HD12 LEU A  15      13.549  10.462 -18.002  1.00 32.44           H  
ATOM    239 HD13 LEU A  15      13.342   8.725 -17.773  1.00 40.32           H  
ATOM    240 HD21 LEU A  15      11.726   7.575 -18.555  1.00  2.30           H  
ATOM    241 HD22 LEU A  15      12.007   8.266 -20.154  1.00 25.54           H  
ATOM    242 HD23 LEU A  15      10.375   8.223 -19.486  1.00 20.24           H  
ATOM    243  N   LEU A  16       7.545  10.352 -19.755  1.00 12.55           N  
ATOM    244  CA  LEU A  16       6.819   9.749 -20.867  1.00 15.43           C  
ATOM    245  C   LEU A  16       6.726  10.715 -22.044  1.00 62.21           C  
ATOM    246  O   LEU A  16       6.705  10.313 -23.208  1.00  1.23           O  
ATOM    247  CB  LEU A  16       5.415   9.336 -20.421  1.00 21.55           C  
ATOM    248  CG  LEU A  16       4.266  10.209 -20.925  1.00 33.22           C  
ATOM    249  CD1 LEU A  16       3.854   9.791 -22.328  1.00 34.13           C  
ATOM    250  CD2 LEU A  16       3.080  10.132 -19.974  1.00 24.35           C  
ATOM    251  H   LEU A  16       7.048  10.642 -18.962  1.00 13.52           H  
ATOM    252  HA  LEU A  16       7.362   8.870 -21.179  1.00 40.34           H  
ATOM    253  HB2 LEU A  16       5.242   8.328 -20.767  1.00 54.52           H  
ATOM    254  HB3 LEU A  16       5.395   9.351 -19.340  1.00 54.10           H  
ATOM    255  HG  LEU A  16       4.595  11.238 -20.967  1.00 24.20           H  
ATOM    256 HD11 LEU A  16       2.907   9.273 -22.286  1.00  2.53           H  
ATOM    257 HD12 LEU A  16       4.604   9.135 -22.743  1.00 44.21           H  
ATOM    258 HD13 LEU A  16       3.758  10.668 -22.951  1.00 12.11           H  
ATOM    259 HD21 LEU A  16       3.111  10.970 -19.293  1.00 32.32           H  
ATOM    260 HD22 LEU A  16       3.129   9.210 -19.412  1.00 20.11           H  
ATOM    261 HD23 LEU A  16       2.162  10.161 -20.540  1.00 73.21           H  
ATOM    262  N   PRO A  17       6.672  12.019 -21.737  1.00 52.41           N  
ATOM    263  CA  PRO A  17       6.584  13.069 -22.756  1.00 51.42           C  
ATOM    264  C   PRO A  17       7.875  13.211 -23.556  1.00 33.14           C  
ATOM    265  O   PRO A  17       7.844  13.414 -24.770  1.00 25.41           O  
ATOM    266  CB  PRO A  17       6.320  14.336 -21.938  1.00 52.15           C  
ATOM    267  CG  PRO A  17       6.889  14.044 -20.593  1.00 41.11           C  
ATOM    268  CD  PRO A  17       6.693  12.570 -20.371  1.00 73.25           C  
ATOM    269  HA  PRO A  17       5.760  12.897 -23.433  1.00 13.40           H  
ATOM    270  HB2 PRO A  17       6.814  15.177 -22.404  1.00  2.44           H  
ATOM    271  HB3 PRO A  17       5.257  14.520 -21.886  1.00 23.02           H  
ATOM    272  HG2 PRO A  17       7.940  14.289 -20.578  1.00 62.21           H  
ATOM    273  HG3 PRO A  17       6.360  14.610 -19.840  1.00 71.44           H  
ATOM    274  HD2 PRO A  17       7.515  12.161 -19.803  1.00 71.23           H  
ATOM    275  HD3 PRO A  17       5.755  12.386 -19.868  1.00 20.40           H  
ATOM    276  N   ILE A  18       9.006  13.102 -22.868  1.00  1.44           N  
ATOM    277  CA  ILE A  18      10.307  13.217 -23.515  1.00 21.22           C  
ATOM    278  C   ILE A  18      10.682  11.922 -24.228  1.00 51.33           C  
ATOM    279  O   ILE A  18      11.572  11.905 -25.079  1.00 74.31           O  
ATOM    280  CB  ILE A  18      11.411  13.569 -22.501  1.00  4.13           C  
ATOM    281  CG1 ILE A  18      11.524  12.476 -21.436  1.00 61.01           C  
ATOM    282  CG2 ILE A  18      11.127  14.917 -21.855  1.00 44.34           C  
ATOM    283  CD1 ILE A  18      12.748  12.612 -20.558  1.00 30.14           C  
ATOM    284  H   ILE A  18       8.965  12.941 -21.902  1.00 60.12           H  
ATOM    285  HA  ILE A  18      10.248  14.013 -24.243  1.00 72.33           H  
ATOM    286  HB  ILE A  18      12.348  13.642 -23.033  1.00 33.25           H  
ATOM    287 HG12 ILE A  18      10.654  12.511 -20.800  1.00 21.14           H  
ATOM    288 HG13 ILE A  18      11.570  11.513 -21.924  1.00 32.23           H  
ATOM    289 HG21 ILE A  18      10.094  15.185 -22.020  1.00 70.43           H  
ATOM    290 HG22 ILE A  18      11.317  14.855 -20.794  1.00 41.14           H  
ATOM    291 HG23 ILE A  18      11.768  15.668 -22.293  1.00 13.22           H  
ATOM    292 HD11 ILE A  18      13.331  13.462 -20.880  1.00 53.04           H  
ATOM    293 HD12 ILE A  18      12.442  12.752 -19.532  1.00 51.31           H  
ATOM    294 HD13 ILE A  18      13.347  11.716 -20.635  1.00 24.04           H  
ATOM    295  N   VAL A  19       9.996  10.839 -23.877  1.00 53.31           N  
ATOM    296  CA  VAL A  19      10.254   9.540 -24.486  1.00 20.12           C  
ATOM    297  C   VAL A  19       9.575   9.425 -25.846  1.00 13.32           C  
ATOM    298  O   VAL A  19      10.210   9.078 -26.841  1.00 34.04           O  
ATOM    299  CB  VAL A  19       9.768   8.391 -23.583  1.00 31.41           C  
ATOM    300  CG1 VAL A  19       9.639   7.102 -24.381  1.00 43.20           C  
ATOM    301  CG2 VAL A  19      10.711   8.205 -22.403  1.00 54.05           C  
ATOM    302  H   VAL A  19       9.299  10.916 -23.193  1.00 15.42           H  
ATOM    303  HA  VAL A  19      11.322   9.439 -24.618  1.00 14.23           H  
ATOM    304  HB  VAL A  19       8.792   8.649 -23.199  1.00 51.34           H  
ATOM    305 HG11 VAL A  19      10.299   7.141 -25.236  1.00 11.24           H  
ATOM    306 HG12 VAL A  19       9.907   6.263 -23.756  1.00 31.20           H  
ATOM    307 HG13 VAL A  19       8.620   6.989 -24.719  1.00 72.14           H  
ATOM    308 HG21 VAL A  19      11.355   9.068 -22.319  1.00 73.43           H  
ATOM    309 HG22 VAL A  19      10.135   8.096 -21.496  1.00 20.24           H  
ATOM    310 HG23 VAL A  19      11.311   7.321 -22.557  1.00 74.43           H  
ATOM    311  N   ASN A  20       8.279   9.720 -25.881  1.00  2.32           N  
ATOM    312  CA  ASN A  20       7.513   9.650 -27.119  1.00 54.44           C  
ATOM    313  C   ASN A  20       7.724  10.905 -27.962  1.00 24.42           C  
ATOM    314  O   ASN A  20       7.269  10.984 -29.103  1.00 64.01           O  
ATOM    315  CB  ASN A  20       6.024   9.474 -26.813  1.00 60.30           C  
ATOM    316  CG  ASN A  20       5.644   8.020 -26.610  1.00 62.40           C  
ATOM    317  OD1 ASN A  20       5.709   7.499 -25.496  1.00 44.13           O  
ATOM    318  ND2 ASN A  20       5.245   7.356 -27.689  1.00 50.40           N  
ATOM    319  H   ASN A  20       7.828   9.991 -25.054  1.00 52.22           H  
ATOM    320  HA  ASN A  20       7.861   8.794 -27.676  1.00 74.45           H  
ATOM    321  HB2 ASN A  20       5.781  10.018 -25.912  1.00 41.00           H  
ATOM    322  HB3 ASN A  20       5.444   9.867 -27.634  1.00 40.31           H  
ATOM    323 HD21 ASN A  20       5.218   7.835 -28.544  1.00  1.43           H  
ATOM    324 HD22 ASN A  20       4.993   6.415 -27.586  1.00 52.02           H  
ATOM    325  N   LYS A  21       8.419  11.883 -27.392  1.00 10.35           N  
ATOM    326  CA  LYS A  21       8.694  13.134 -28.089  1.00 20.11           C  
ATOM    327  C   LYS A  21       9.525  12.886 -29.344  1.00 22.14           C  
ATOM    328  O   LYS A  21       9.244  13.440 -30.406  1.00 14.14           O  
ATOM    329  CB  LYS A  21       9.427  14.108 -27.163  1.00 72.41           C  
ATOM    330  CG  LYS A  21       8.629  15.359 -26.842  1.00 54.44           C  
ATOM    331  CD  LYS A  21       9.379  16.618 -27.245  1.00 71.35           C  
ATOM    332  CE  LYS A  21       9.160  17.742 -26.245  1.00 14.11           C  
ATOM    333  NZ  LYS A  21      10.234  17.786 -25.215  1.00 63.40           N  
ATOM    334  H   LYS A  21       8.756  11.761 -26.479  1.00 31.03           H  
ATOM    335  HA  LYS A  21       7.749  13.568 -28.378  1.00 33.42           H  
ATOM    336  HB2 LYS A  21       9.653  13.602 -26.236  1.00 11.54           H  
ATOM    337  HB3 LYS A  21      10.352  14.407 -27.635  1.00 33.12           H  
ATOM    338  HG2 LYS A  21       7.691  15.325 -27.378  1.00  5.11           H  
ATOM    339  HG3 LYS A  21       8.437  15.390 -25.779  1.00 52.41           H  
ATOM    340  HD2 LYS A  21      10.435  16.397 -27.295  1.00 73.44           H  
ATOM    341  HD3 LYS A  21       9.030  16.939 -28.217  1.00 21.31           H  
ATOM    342  HE2 LYS A  21       9.144  18.681 -26.776  1.00 52.23           H  
ATOM    343  HE3 LYS A  21       8.209  17.590 -25.755  1.00 61.21           H  
ATOM    344  HZ1 LYS A  21      11.164  17.878 -25.673  1.00 32.42           H  
ATOM    345  HZ2 LYS A  21      10.224  16.912 -24.650  1.00 53.55           H  
ATOM    346  HZ3 LYS A  21      10.090  18.597 -24.581  1.00 52.45           H  
ATOM    347  N   ALA A  22      10.549  12.049 -29.214  1.00 21.44           N  
ATOM    348  CA  ALA A  22      11.419  11.725 -30.338  1.00 34.32           C  
ATOM    349  C   ALA A  22      10.832  10.595 -31.177  1.00 63.15           C  
ATOM    350  O   ALA A  22      10.969  10.582 -32.400  1.00 21.50           O  
ATOM    351  CB  ALA A  22      12.807  11.350 -29.840  1.00 73.35           C  
ATOM    352  H   ALA A  22      10.723  11.638 -28.341  1.00 50.01           H  
ATOM    353  HA  ALA A  22      11.510  12.608 -30.954  1.00 61.41           H  
ATOM    354  HB1 ALA A  22      12.997  11.845 -28.899  1.00 71.02           H  
ATOM    355  HB2 ALA A  22      12.863  10.280 -29.703  1.00 12.32           H  
ATOM    356  HB3 ALA A  22      13.544  11.659 -30.566  1.00  3.13           H  
ATOM    357  N   GLY A  23      10.179   9.647 -30.512  1.00 73.14           N  
ATOM    358  CA  GLY A  23       9.582   8.525 -31.214  1.00 42.41           C  
ATOM    359  C   GLY A  23       9.229   7.382 -30.284  1.00 75.43           C  
ATOM    360  O   GLY A  23       8.074   7.231 -29.884  1.00 54.05           O  
ATOM    361  H   GLY A  23      10.101   9.710 -29.537  1.00 61.33           H  
ATOM    362  HA2 GLY A  23       8.685   8.862 -31.711  1.00 50.15           H  
ATOM    363  HA3 GLY A  23      10.281   8.167 -31.956  1.00 54.54           H  
ATOM    364  N   CYS A  24      10.224   6.572 -29.940  1.00 21.31           N  
ATOM    365  CA  CYS A  24      10.013   5.434 -29.053  1.00 70.13           C  
ATOM    366  C   CYS A  24      11.234   4.519 -29.043  1.00 21.25           C  
ATOM    367  O   CYS A  24      11.344   3.604 -29.859  1.00 23.14           O  
ATOM    368  CB  CYS A  24       8.775   4.646 -29.486  1.00 62.25           C  
ATOM    369  SG  CYS A  24       7.413   4.678 -28.278  1.00 14.02           S  
ATOM    370  H   CYS A  24      11.124   6.743 -30.291  1.00 52.21           H  
ATOM    371  HA  CYS A  24       9.855   5.815 -28.056  1.00 24.01           H  
ATOM    372  HB2 CYS A  24       8.402   5.058 -30.413  1.00 35.14           H  
ATOM    373  HB3 CYS A  24       9.052   3.614 -29.644  1.00 32.34           H  
ATOM    374  N   SER A  25      12.149   4.773 -28.112  1.00 73.40           N  
ATOM    375  CA  SER A  25      13.364   3.975 -27.997  1.00 33.54           C  
ATOM    376  C   SER A  25      13.102   2.699 -27.202  1.00 21.32           C  
ATOM    377  O   SER A  25      11.953   2.311 -26.990  1.00 61.11           O  
ATOM    378  CB  SER A  25      14.472   4.788 -27.326  1.00 40.50           C  
ATOM    379  OG  SER A  25      14.283   4.849 -25.923  1.00 33.11           O  
ATOM    380  H   SER A  25      12.004   5.516 -27.490  1.00 13.20           H  
ATOM    381  HA  SER A  25      13.679   3.705 -28.993  1.00 44.35           H  
ATOM    382  HB2 SER A  25      15.427   4.327 -27.529  1.00 14.44           H  
ATOM    383  HB3 SER A  25      14.466   5.794 -27.722  1.00 23.30           H  
ATOM    384  HG  SER A  25      14.489   3.996 -25.535  1.00 21.53           H  
ATOM    385  N   ARG A  26      14.177   2.051 -26.764  1.00 71.24           N  
ATOM    386  CA  ARG A  26      14.065   0.818 -25.994  1.00 40.11           C  
ATOM    387  C   ARG A  26      13.640   1.111 -24.558  1.00 52.02           C  
ATOM    388  O   ARG A  26      13.966   2.153 -23.988  1.00 73.44           O  
ATOM    389  CB  ARG A  26      15.397   0.066 -25.999  1.00 71.44           C  
ATOM    390  CG  ARG A  26      16.576   0.911 -25.546  1.00 11.01           C  
ATOM    391  CD  ARG A  26      17.773   0.737 -26.468  1.00 10.55           C  
ATOM    392  NE  ARG A  26      18.077  -0.670 -26.711  1.00 32.10           N  
ATOM    393  CZ  ARG A  26      18.981  -1.085 -27.591  1.00 60.21           C  
ATOM    394  NH1 ARG A  26      19.667  -0.205 -28.307  1.00 52.02           N  
ATOM    395  NH2 ARG A  26      19.201  -2.383 -27.756  1.00 21.31           N  
ATOM    396  H   ARG A  26      15.067   2.410 -26.965  1.00 75.22           H  
ATOM    397  HA  ARG A  26      13.312   0.202 -26.462  1.00 33.15           H  
ATOM    398  HB2 ARG A  26      15.319  -0.786 -25.340  1.00 34.31           H  
ATOM    399  HB3 ARG A  26      15.596  -0.282 -27.002  1.00 32.32           H  
ATOM    400  HG2 ARG A  26      16.283   1.951 -25.547  1.00 20.43           H  
ATOM    401  HG3 ARG A  26      16.856   0.614 -24.546  1.00 51.42           H  
ATOM    402  HD2 ARG A  26      17.557   1.217 -27.410  1.00 42.44           H  
ATOM    403  HD3 ARG A  26      18.632   1.208 -26.012  1.00 54.35           H  
ATOM    404  HE  ARG A  26      17.582  -1.338 -26.193  1.00 15.44           H  
ATOM    405 HH11 ARG A  26      19.504   0.774 -28.184  1.00 72.23           H  
ATOM    406 HH12 ARG A  26      20.348  -0.520 -28.968  1.00 61.24           H  
ATOM    407 HH21 ARG A  26      18.686  -3.050 -27.218  1.00  2.23           H  
ATOM    408 HH22 ARG A  26      19.882  -2.695 -28.418  1.00 55.35           H  
ATOM    409  N   PRO A  27      12.894   0.171 -23.958  1.00 53.54           N  
ATOM    410  CA  PRO A  27      12.408   0.306 -22.582  1.00 12.01           C  
ATOM    411  C   PRO A  27      13.533   0.206 -21.558  1.00 32.14           C  
ATOM    412  O   PRO A  27      13.451   0.785 -20.475  1.00 23.21           O  
ATOM    413  CB  PRO A  27      11.441  -0.871 -22.431  1.00 14.24           C  
ATOM    414  CG  PRO A  27      11.913  -1.879 -23.421  1.00 12.14           C  
ATOM    415  CD  PRO A  27      12.468  -1.095 -24.578  1.00 14.24           C  
ATOM    416  HA  PRO A  27      11.874   1.234 -22.439  1.00 34.13           H  
ATOM    417  HB2 PRO A  27      11.491  -1.254 -21.421  1.00 12.40           H  
ATOM    418  HB3 PRO A  27      10.435  -0.545 -22.648  1.00 54.05           H  
ATOM    419  HG2 PRO A  27      12.683  -2.493 -22.980  1.00 61.32           H  
ATOM    420  HG3 PRO A  27      11.084  -2.490 -23.746  1.00 14.22           H  
ATOM    421  HD2 PRO A  27      13.308  -1.612 -25.015  1.00 64.14           H  
ATOM    422  HD3 PRO A  27      11.701  -0.922 -25.319  1.00 10.05           H  
ATOM    423  N   GLU A  28      14.582  -0.532 -21.908  1.00 10.34           N  
ATOM    424  CA  GLU A  28      15.723  -0.707 -21.017  1.00  1.11           C  
ATOM    425  C   GLU A  28      16.470   0.610 -20.824  1.00 32.10           C  
ATOM    426  O   GLU A  28      16.911   0.928 -19.720  1.00 41.54           O  
ATOM    427  CB  GLU A  28      16.674  -1.768 -21.573  1.00 63.52           C  
ATOM    428  CG  GLU A  28      17.123  -2.786 -20.538  1.00  5.22           C  
ATOM    429  CD  GLU A  28      18.590  -3.146 -20.672  1.00  4.11           C  
ATOM    430  OE1 GLU A  28      19.047  -3.354 -21.815  1.00 63.34           O  
ATOM    431  OE2 GLU A  28      19.281  -3.220 -19.634  1.00 40.43           O  
ATOM    432  H   GLU A  28      14.588  -0.969 -22.785  1.00  3.42           H  
ATOM    433  HA  GLU A  28      15.349  -1.038 -20.060  1.00 61.10           H  
ATOM    434  HB2 GLU A  28      16.177  -2.296 -22.374  1.00 45.44           H  
ATOM    435  HB3 GLU A  28      17.551  -1.277 -21.968  1.00  3.12           H  
ATOM    436  HG2 GLU A  28      16.958  -2.375 -19.553  1.00 62.30           H  
ATOM    437  HG3 GLU A  28      16.535  -3.684 -20.655  1.00 42.05           H  
ATOM    438  N   GLU A  29      16.607   1.370 -21.906  1.00 62.42           N  
ATOM    439  CA  GLU A  29      17.302   2.651 -21.856  1.00 73.11           C  
ATOM    440  C   GLU A  29      16.431   3.716 -21.196  1.00 52.34           C  
ATOM    441  O   GLU A  29      16.936   4.640 -20.559  1.00 25.03           O  
ATOM    442  CB  GLU A  29      17.695   3.099 -23.265  1.00 73.45           C  
ATOM    443  CG  GLU A  29      18.065   4.569 -23.356  1.00  4.43           C  
ATOM    444  CD  GLU A  29      19.231   4.933 -22.457  1.00 12.55           C  
ATOM    445  OE1 GLU A  29      20.139   4.091 -22.293  1.00 14.52           O  
ATOM    446  OE2 GLU A  29      19.235   6.059 -21.917  1.00  2.34           O  
ATOM    447  H   GLU A  29      16.233   1.061 -22.758  1.00  4.21           H  
ATOM    448  HA  GLU A  29      18.197   2.520 -21.267  1.00 70.04           H  
ATOM    449  HB2 GLU A  29      18.542   2.514 -23.593  1.00 33.10           H  
ATOM    450  HB3 GLU A  29      16.864   2.917 -23.932  1.00 25.10           H  
ATOM    451  HG2 GLU A  29      18.333   4.798 -24.376  1.00 42.13           H  
ATOM    452  HG3 GLU A  29      17.209   5.162 -23.068  1.00 61.42           H  
ATOM    453  N   VAL A  30      15.118   3.581 -21.355  1.00 60.14           N  
ATOM    454  CA  VAL A  30      14.176   4.531 -20.776  1.00 32.44           C  
ATOM    455  C   VAL A  30      14.307   4.577 -19.257  1.00 51.44           C  
ATOM    456  O   VAL A  30      14.185   5.639 -18.647  1.00 72.20           O  
ATOM    457  CB  VAL A  30      12.723   4.176 -21.144  1.00 30.53           C  
ATOM    458  CG1 VAL A  30      11.749   5.086 -20.411  1.00 73.35           C  
ATOM    459  CG2 VAL A  30      12.519   4.263 -22.649  1.00 34.24           C  
ATOM    460  H   VAL A  30      14.775   2.824 -21.874  1.00 61.24           H  
ATOM    461  HA  VAL A  30      14.398   5.509 -21.177  1.00 30.31           H  
ATOM    462  HB  VAL A  30      12.533   3.158 -20.834  1.00 52.42           H  
ATOM    463 HG11 VAL A  30      10.978   5.411 -21.095  1.00 10.23           H  
ATOM    464 HG12 VAL A  30      11.300   4.546 -19.590  1.00 54.53           H  
ATOM    465 HG13 VAL A  30      12.278   5.947 -20.031  1.00 30.24           H  
ATOM    466 HG21 VAL A  30      13.473   4.410 -23.133  1.00 35.13           H  
ATOM    467 HG22 VAL A  30      12.072   3.346 -23.006  1.00 14.24           H  
ATOM    468 HG23 VAL A  30      11.867   5.093 -22.876  1.00 51.04           H  
ATOM    469  N   GLU A  31      14.557   3.419 -18.654  1.00 53.34           N  
ATOM    470  CA  GLU A  31      14.704   3.329 -17.207  1.00 21.15           C  
ATOM    471  C   GLU A  31      15.846   4.217 -16.719  1.00 72.44           C  
ATOM    472  O   GLU A  31      15.770   4.806 -15.642  1.00 24.12           O  
ATOM    473  CB  GLU A  31      14.956   1.879 -16.787  1.00 11.23           C  
ATOM    474  CG  GLU A  31      14.810   1.644 -15.293  1.00  3.24           C  
ATOM    475  CD  GLU A  31      14.791   0.171 -14.933  1.00 15.20           C  
ATOM    476  OE1 GLU A  31      13.684  -0.379 -14.751  1.00 24.53           O  
ATOM    477  OE2 GLU A  31      15.880  -0.431 -14.834  1.00  1.55           O  
ATOM    478  H   GLU A  31      14.643   2.607 -19.196  1.00  4.04           H  
ATOM    479  HA  GLU A  31      13.783   3.669 -16.758  1.00  2.04           H  
ATOM    480  HB2 GLU A  31      14.253   1.241 -17.301  1.00 60.33           H  
ATOM    481  HB3 GLU A  31      15.959   1.603 -17.077  1.00 73.51           H  
ATOM    482  HG2 GLU A  31      15.641   2.112 -14.785  1.00 34.41           H  
ATOM    483  HG3 GLU A  31      13.887   2.094 -14.959  1.00 33.33           H  
ATOM    484  N   GLU A  32      16.902   4.306 -17.522  1.00 21.44           N  
ATOM    485  CA  GLU A  32      18.060   5.120 -17.171  1.00 71.14           C  
ATOM    486  C   GLU A  32      17.677   6.593 -17.067  1.00  2.43           C  
ATOM    487  O   GLU A  32      18.133   7.302 -16.169  1.00 21.21           O  
ATOM    488  CB  GLU A  32      19.169   4.942 -18.210  1.00 42.43           C  
ATOM    489  CG  GLU A  32      20.381   4.191 -17.685  1.00 34.41           C  
ATOM    490  CD  GLU A  32      20.836   3.090 -18.623  1.00 44.24           C  
ATOM    491  OE1 GLU A  32      22.062   2.939 -18.808  1.00 43.24           O  
ATOM    492  OE2 GLU A  32      19.968   2.381 -19.173  1.00 21.54           O
[truncated: 1,330,426 more chars]
