# Supplementary material for: Design of complicated all-α protein structures
Source: Nat Struct Mol Biol. 2024 Jan 4;31(2):275–82. doi: 10.1038/s41594-023-01147-9 (PMC11377298; doi:10.1038/s41594-023-01147-9)
Supplement: Supplementary file 8 — Statistical source data. [file 41594_2023_1147_MOESM8_ESM.zip › ED_Fig1/5uoi.pdb]

HEADER    DE NOVO PROTEIN                         31-JAN-17   5UOI              
TITLE     SOLUTION STRUCTURE OF THE DE NOVO MINI PROTEIN HHH_RD1_0142           
COMPND    MOL_ID: 1;                                                            
COMPND   2 MOLECULE: HHH_RD1_0142;                                              
COMPND   3 CHAIN: A;                                                            
COMPND   4 ENGINEERED: YES                                                      
SOURCE    MOL_ID: 1;                                                            
SOURCE   2 ORGANISM_SCIENTIFIC: ESCHERICHIA COLI;                               
SOURCE   3 ORGANISM_TAXID: 562;                                                 
SOURCE   4 EXPRESSION_SYSTEM: ESCHERICHIA COLI;                                 
SOURCE   5 EXPRESSION_SYSTEM_TAXID: 562                                         
KEYWDS    DE NOVO DESIGN, ALL-ALPHA, HELIX-HELIX-HELIX, MINI PROTEIN, DE NOVO   
KEYWDS   2 PROTEIN                                                              
EXPDTA    SOLUTION NMR                                                          
NUMMDL    20                                                                    
AUTHOR    S.HOULISTON,G.J.ROCKLIN,A.LEMAK,L.CARTER,T.M.CHIDYAUSIKU,D.BAKER,     
AUTHOR   2 C.H.ARROWSMITH                                                       
REVDAT   2   08-JAN-20 5UOI    1       REMARK                                   
REVDAT   1   26-JUL-17 5UOI    0                                                
JRNL        AUTH   G.J.ROCKLIN,T.M.CHIDYAUSIKU,I.GORESHNIK,A.FORD,S.HOULISTON,  
JRNL        AUTH 2 A.LEMAK,L.CARTER,R.RAVICHANDRAN,V.K.MULLIGAN,A.CHEVALIER,    
JRNL        AUTH 3 C.H.ARROWSMITH,D.BAKER                                       
JRNL        TITL   GLOBAL ANALYSIS OF PROTEIN FOLDING USING MASSIVELY PARALLEL  
JRNL        TITL 2 DESIGN, SYNTHESIS, AND TESTING.                              
JRNL        REF    SCIENCE                       V. 357   168 2017              
JRNL        REFN                   ESSN 1095-9203                               
JRNL        PMID   28706065                                                     
JRNL        DOI    10.1126/SCIENCE.AAN0693                                      
REMARK   2                                                                      
REMARK   2 RESOLUTION. NOT APPLICABLE.                                          
REMARK   3                                                                      
REMARK   3 REFINEMENT.                                                          
REMARK   3   PROGRAM     : CNS                                                  
REMARK   3   AUTHORS     : BRUNGER, ADAMS, CLORE, GROS, NILGES AND READ         
REMARK   3                                                                      
REMARK   3  OTHER REFINEMENT REMARKS: SHORT RESTRAINED DYNAMICS SIMLUATION IN   
REMARK   3  EXPLICIT SOLVENT                                                    
REMARK   4                                                                      
REMARK   4 5UOI COMPLIES WITH FORMAT V. 3.30, 13-JUL-11                         
REMARK 100                                                                      
REMARK 100 THIS ENTRY HAS BEEN PROCESSED BY RCSB ON 07-FEB-17.                  
REMARK 100 THE DEPOSITION ID IS D_1000226189.                                   
REMARK 210                                                                      
REMARK 210 EXPERIMENTAL DETAILS                                                 
REMARK 210  EXPERIMENT TYPE                : NMR                                
REMARK 210  TEMPERATURE           (KELVIN) : 298                                
REMARK 210  PH                             : 7.4                                
REMARK 210  IONIC STRENGTH                 : 150                                
REMARK 210  PRESSURE                       : 1 PA                               
REMARK 210  SAMPLE CONTENTS                : 150 MM UNLABELED SODIUM            
REMARK 210                                   CHLORIDE, 400 UM [U-13C; U-15N]    
REMARK 210                                   PROTEIN, 50 MM UNLABELED SODIUM    
REMARK 210                                   PHOSPHATE, 95% H2O/5% D2O          
REMARK 210                                                                      
REMARK 210  NMR EXPERIMENTS CONDUCTED      : 3D 15N NOESY; 3D 13C NOESY         
REMARK 210                                   (AROMATIC AND ALIPHATIC); 3D       
REMARK 210                                   HNCA; 3D HNCO; 3D CBCA(CO)NH; 3D   
REMARK 210                                   HBHA(CO)NH                         
REMARK 210  SPECTROMETER FIELD STRENGTH    : 600 MHZ; 800 MHZ                   
REMARK 210  SPECTROMETER MODEL             : AVANCE III                         
REMARK 210  SPECTROMETER MANUFACTURER      : BRUKER                             
REMARK 210                                                                      
REMARK 210  STRUCTURE DETERMINATION.                                            
REMARK 210   SOFTWARE USED                 : CYANA, ABACUS                      
REMARK 210   METHOD USED                   : MOLECULAR DYNAMICS                 
REMARK 210                                                                      
REMARK 210 CONFORMERS, NUMBER CALCULATED   : 100                                
REMARK 210 CONFORMERS, NUMBER SUBMITTED    : 20                                 
REMARK 210 CONFORMERS, SELECTION CRITERIA  : 20 STRUCTURES FOR LOWEST ENERGY    
REMARK 210                                                                      
REMARK 210 BEST REPRESENTATIVE CONFORMER IN THIS ENSEMBLE : 1                   
REMARK 210                                                                      
REMARK 210 REMARK: NULL                                                         
REMARK 215                                                                      
REMARK 215 NMR STUDY                                                            
REMARK 215 THE COORDINATES IN THIS ENTRY WERE GENERATED FROM SOLUTION           
REMARK 215 NMR DATA.  PROTEIN DATA BANK CONVENTIONS REQUIRE THAT                
REMARK 215 CRYST1 AND SCALE RECORDS BE INCLUDED, BUT THE VALUES ON              
REMARK 215 THESE RECORDS ARE MEANINGLESS.                                       
REMARK 300                                                                      
REMARK 300 BIOMOLECULE: 1                                                       
REMARK 300 SEE REMARK 350 FOR THE AUTHOR PROVIDED AND/OR PROGRAM                
REMARK 300 GENERATED ASSEMBLY INFORMATION FOR THE STRUCTURE IN                  
REMARK 300 THIS ENTRY. THE REMARK MAY ALSO PROVIDE INFORMATION ON               
REMARK 300 BURIED SURFACE AREA.                                                 
REMARK 350                                                                      
REMARK 350 COORDINATES FOR A COMPLETE MULTIMER REPRESENTING THE KNOWN           
REMARK 350 BIOLOGICALLY SIGNIFICANT OLIGOMERIZATION STATE OF THE                
REMARK 350 MOLECULE CAN BE GENERATED BY APPLYING BIOMT TRANSFORMATIONS          
REMARK 350 GIVEN BELOW.  BOTH NON-CRYSTALLOGRAPHIC AND                          
REMARK 350 CRYSTALLOGRAPHIC OPERATIONS ARE GIVEN.                               
REMARK 350                                                                      
REMARK 350 BIOMOLECULE: 1                                                       
REMARK 350 AUTHOR DETERMINED BIOLOGICAL UNIT: MONOMERIC                         
REMARK 350 SOFTWARE DETERMINED QUATERNARY STRUCTURE: MONOMERIC                  
REMARK 350 SOFTWARE USED: PISA                                                  
REMARK 350 TOTAL BURIED SURFACE AREA: 0 ANGSTROM**2                             
REMARK 350 SURFACE AREA OF THE COMPLEX: 3830 ANGSTROM**2                        
REMARK 350 CHANGE IN SOLVENT FREE ENERGY: 0.0 KCAL/MOL                          
REMARK 350 APPLY THE FOLLOWING TO CHAINS: A                                     
REMARK 350   BIOMT1   1  1.000000  0.000000  0.000000        0.00000            
REMARK 350   BIOMT2   1  0.000000  1.000000  0.000000        0.00000            
REMARK 350   BIOMT3   1  0.000000  0.000000  1.000000        0.00000            
REMARK 470                                                                      
REMARK 470 MISSING ATOM                                                         
REMARK 470 THE FOLLOWING RESIDUES HAVE MISSING ATOMS (RES=RESIDUE NAME;         
REMARK 470 C=CHAIN IDENTIFIER; SSEQ=SEQUENCE NUMBER; I=INSERTION CODE):         
REMARK 470   MODELS 1-20                                                        
REMARK 470     RES CSSEQI  ATOMS                                                
REMARK 470     LEU A  43    O                                                   
REMARK 500                                                                      
REMARK 500 GEOMETRY AND STEREOCHEMISTRY                                         
REMARK 500 SUBTOPIC: TORSION ANGLES                                             
REMARK 500                                                                      
REMARK 500 TORSION ANGLES OUTSIDE THE EXPECTED RAMACHANDRAN REGIONS:            
REMARK 500 (M=MODEL NUMBER; RES=RESIDUE NAME; C=CHAIN IDENTIFIER;               
REMARK 500 SSEQ=SEQUENCE NUMBER; I=INSERTION CODE).                             
REMARK 500                                                                      
REMARK 500 STANDARD TABLE:                                                      
REMARK 500 FORMAT:(10X,I3,1X,A3,1X,A1,I4,A1,4X,F7.2,3X,F7.2)                    
REMARK 500                                                                      
REMARK 500 EXPECTED VALUES: GJ KLEYWEGT AND TA JONES (1996). PHI/PSI-           
REMARK 500 CHOLOGY: RAMACHANDRAN REVISITED. STRUCTURE 4, 1395 - 1400            
REMARK 500                                                                      
REMARK 500  M RES CSSEQI        PSI       PHI                                   
REMARK 500  3 ASN A  15       94.75    -61.68                                   
REMARK 500  4 ASN A  15       83.96    -69.94                                   
REMARK 500  5 ASN A  15       92.23    -69.74                                   
REMARK 500  5 LYS A  40      -87.77     67.00                                   
REMARK 500  5 LYS A  41      -82.98     41.10                                   
REMARK 500  5 ARG A  42       95.20     66.65                                   
REMARK 500  6 GLU A  12       79.38   -113.00                                   
REMARK 500  6 GLU A  13      -59.45   -164.06                                   
REMARK 500  8 LYS A   2       54.58    -90.43                                   
REMARK 500  8 TRP A   3       24.23    -78.20                                   
REMARK 500  8 ASN A  15       90.08    -63.61                                   
REMARK 500 10 TRP A   3       37.46    -88.36                                   
REMARK 500 10 GLU A   8      -71.94    -65.63                                   
REMARK 500 11 TRP A   3       45.20   -100.75                                   
REMARK 500 11 ASN A  15       80.65     59.63                                   
REMARK 500 11 ALA A  28      -72.72    -78.70                                   
REMARK 500 13 GLU A  12      -74.80    -80.14                                   
REMARK 500 13 GLU A  33      -71.31    -64.77                                   
REMARK 500 13 LYS A  40       79.04     59.60                                   
REMARK 500 14 LYS A  40       76.04   -152.38                                   
REMARK 500 14 LYS A  41      -77.60     24.53                                   
REMARK 500 15 GLU A  23      -65.20     71.32                                   
REMARK 500 15 VAL A  39       98.30    -56.29                                   
REMARK 500 16 ASN A  15       93.73    -63.40                                   
REMARK 500 16 GLU A  23      -56.04     74.23                                   
REMARK 500 16 VAL A  39       91.88    -68.90                                   
REMARK 500 18 TRP A   3       25.13    -79.24                                   
REMARK 500 18 GLU A   4      -39.69   -146.09                                   
REMARK 500 18 VAL A  39       90.28    -57.01                                   
REMARK 500 19 GLU A   4      -69.07    -90.77                                   
REMARK 500 19 GLU A  23      -41.64     74.32                                   
REMARK 500 20 GLU A   8      -72.93    -78.68                                   
REMARK 500 20 ASN A  15       78.16     61.14                                   
REMARK 500 20 VAL A  39       33.45    -89.48                                   
REMARK 500                                                                      
REMARK 500 REMARK: NULL                                                         
REMARK 900                                                                      
REMARK 900 RELATED ENTRIES                                                      
REMARK 900 RELATED ID: 30240   RELATED DB: BMRB                                 
REMARK 900 SOLUTION STRUCTURE OF THE DE NOVO MINI PROTEIN HHH_RD1_0142          
REMARK 900 RELATED ID: 5UP1   RELATED DB: PDB                                   
REMARK 900 RELATED ID: 5UP5   RELATED DB: PDB                                   
DBREF  5UOI A    1    43  PDB    5UOI     5UOI             1     43             
SEQRES   1 A   43  ARG LYS TRP GLU GLU ILE ALA GLU ARG LEU ARG GLU GLU          
SEQRES   2 A   43  PHE ASN ILE ASN PRO GLU GLU ALA ARG GLU ALA VAL GLU          
SEQRES   3 A   43  LYS ALA GLY GLY ASN GLU GLU GLU ALA ARG ARG ILE VAL          
SEQRES   4 A   43  LYS LYS ARG LEU                                              
HELIX    1 AA1 TRP A    3  PHE A   14  1                                  12    
HELIX    2 AA2 ASN A   17  GLY A   29  1                                  13    
HELIX    3 AA3 ASN A   31  VAL A   39  1                                   9    
CRYST1    1.000    1.000    1.000  90.00  90.00  90.00 P 1           1          
ORIGX1      1.000000  0.000000  0.000000        0.00000                         
ORIGX2      0.000000  1.000000  0.000000        0.00000                         
ORIGX3      0.000000  0.000000  1.000000        0.00000                         
SCALE1      1.000000  0.000000  0.000000        0.00000                         
SCALE2      0.000000  1.000000  0.000000        0.00000                         
SCALE3      0.000000  0.000000  1.000000        0.00000                         
MODEL        1                                                                  
ATOM      1  N   ARG A   1       3.321  -1.648  -0.371  1.00  0.00           N  
ATOM      2  CA  ARG A   1       3.483  -1.063  -1.716  1.00  0.00           C  
ATOM      3  C   ARG A   1       2.934  -2.021  -2.784  1.00  0.00           C  
ATOM      4  O   ARG A   1       3.244  -3.222  -2.767  1.00  0.00           O  
ATOM      5  CB  ARG A   1       4.973  -0.759  -1.992  1.00  0.00           C  
ATOM      6  CG  ARG A   1       5.604   0.307  -1.067  1.00  0.00           C  
ATOM      7  CD  ARG A   1       7.094   0.558  -1.384  1.00  0.00           C  
ATOM      8  NE  ARG A   1       7.321   0.846  -2.815  1.00  0.00           N  
ATOM      9  CZ  ARG A   1       7.254   2.054  -3.395  1.00  0.00           C  
ATOM     10  NH1 ARG A   1       6.988   3.148  -2.695  1.00  0.00           N  
ATOM     11  NH2 ARG A   1       7.453   2.156  -4.691  1.00  0.00           N  
ATOM     12  HA  ARG A   1       2.918  -0.136  -1.738  1.00  0.00           H  
ATOM     13  HB2 ARG A   1       5.536  -1.679  -1.883  1.00  0.00           H  
ATOM     14  HB3 ARG A   1       5.073  -0.413  -3.017  1.00  0.00           H  
ATOM     15  HG2 ARG A   1       5.066   1.238  -1.196  1.00  0.00           H  
ATOM     16  HG3 ARG A   1       5.512  -0.015  -0.032  1.00  0.00           H  
ATOM     17  HD2 ARG A   1       7.449   1.391  -0.786  1.00  0.00           H  
ATOM     18  HD3 ARG A   1       7.661  -0.327  -1.119  1.00  0.00           H  
ATOM     19  HE  ARG A   1       7.529   0.078  -3.385  1.00  0.00           H  
ATOM     20 HH11 ARG A   1       6.832   3.092  -1.706  1.00  0.00           H  
ATOM     21 HH12 ARG A   1       6.929   4.039  -3.156  1.00  0.00           H  
ATOM     22 HH21 ARG A   1       7.652   1.340  -5.236  1.00  0.00           H  
ATOM     23 HH22 ARG A   1       7.402   3.054  -5.138  1.00  0.00           H  
ATOM     24  N   LYS A   2       2.127  -1.473  -3.709  1.00  0.00           N  
ATOM     25  CA  LYS A   2       1.573  -2.205  -4.856  1.00  0.00           C  
ATOM     26  C   LYS A   2       1.145  -1.190  -5.931  1.00  0.00           C  
ATOM     27  O   LYS A   2       0.508  -0.175  -5.616  1.00  0.00           O  
ATOM     28  CB  LYS A   2       0.393  -3.129  -4.408  1.00  0.00           C  
ATOM     29  CG  LYS A   2      -0.799  -2.415  -3.709  1.00  0.00           C  
ATOM     30  CD  LYS A   2      -1.671  -3.387  -2.854  1.00  0.00           C  
ATOM     31  CE  LYS A   2      -2.289  -4.552  -3.655  1.00  0.00           C  
ATOM     32  NZ  LYS A   2      -3.349  -4.098  -4.578  1.00  0.00           N  
ATOM     33  H   LYS A   2       1.896  -0.523  -3.616  1.00  0.00           H  
ATOM     34  HA  LYS A   2       2.373  -2.824  -5.266  1.00  0.00           H  
ATOM     35  HB2 LYS A   2       0.008  -3.647  -5.282  1.00  0.00           H  
ATOM     36  HB3 LYS A   2       0.791  -3.870  -3.725  1.00  0.00           H  
ATOM     37  HG2 LYS A   2      -0.404  -1.639  -3.056  1.00  0.00           H  
ATOM     38  HG3 LYS A   2      -1.422  -1.949  -4.467  1.00  0.00           H  
ATOM     39  HD2 LYS A   2      -1.049  -3.806  -2.072  1.00  0.00           H  
ATOM     40  HD3 LYS A   2      -2.472  -2.817  -2.392  1.00  0.00           H  
ATOM     41  HE2 LYS A   2      -1.518  -5.043  -4.236  1.00  0.00           H  
ATOM     42  HE3 LYS A   2      -2.719  -5.267  -2.961  1.00  0.00           H  
ATOM     43  HZ1 LYS A   2      -4.139  -3.692  -4.040  1.00  0.00           H  
ATOM     44  HZ2 LYS A   2      -3.704  -4.893  -5.142  1.00  0.00           H  
ATOM     45  HZ3 LYS A   2      -2.982  -3.369  -5.217  1.00  0.00           H  
ATOM     46  N   TRP A   3       1.506  -1.460  -7.203  1.00  0.00           N  
ATOM     47  CA  TRP A   3       1.238  -0.541  -8.337  1.00  0.00           C  
ATOM     48  C   TRP A   3      -0.139  -0.850  -8.974  1.00  0.00           C  
ATOM     49  O   TRP A   3      -0.398  -0.466 -10.124  1.00  0.00           O  
ATOM     50  CB  TRP A   3       2.341  -0.713  -9.431  1.00  0.00           C  
ATOM     51  CG  TRP A   3       3.778  -0.725  -8.946  1.00  0.00           C  
ATOM     52  CD1 TRP A   3       4.559  -1.829  -8.739  1.00  0.00           C  
ATOM     53  CD2 TRP A   3       4.610   0.407  -8.640  1.00  0.00           C  
ATOM     54  NE1 TRP A   3       5.811  -1.455  -8.331  1.00  0.00           N  
ATOM     55  CE2 TRP A   3       5.872  -0.094  -8.259  1.00  0.00           C  
ATOM     56  CE3 TRP A   3       4.418   1.788  -8.643  1.00  0.00           C  
ATOM     57  CZ2 TRP A   3       6.926   0.735  -7.893  1.00  0.00           C  
ATOM     58  CZ3 TRP A   3       5.466   2.609  -8.285  1.00  0.00           C  
ATOM     59  CH2 TRP A   3       6.709   2.083  -7.911  1.00  0.00           C  
ATOM     60  H   TRP A   3       1.962  -2.306  -7.389  1.00  0.00           H  
ATOM     61  HA  TRP A   3       1.243   0.486  -7.979  1.00  0.00           H  
ATOM     62  HB2 TRP A   3       2.174  -1.644  -9.956  1.00  0.00           H  
ATOM     63  HB3 TRP A   3       2.248   0.097 -10.150  1.00  0.00           H  
ATOM     64  HD1 TRP A   3       4.227  -2.843  -8.886  1.00  0.00           H  
ATOM     65  HE1 TRP A   3       6.548  -2.069  -8.124  1.00  0.00           H  
ATOM     66  HE3 TRP A   3       3.469   2.220  -8.929  1.00  0.00           H  
ATOM     67  HZ2 TRP A   3       7.892   0.337  -7.607  1.00  0.00           H  
ATOM     68  HZ3 TRP A   3       5.329   3.682  -8.287  1.00  0.00           H  
ATOM     69  HH2 TRP A   3       7.502   2.767  -7.636  1.00  0.00           H  
ATOM     70  N   GLU A   4      -1.050  -1.460  -8.191  1.00  0.00           N  
ATOM     71  CA  GLU A   4      -2.256  -2.095  -8.732  1.00  0.00           C  
ATOM     72  C   GLU A   4      -3.385  -1.082  -8.952  1.00  0.00           C  
ATOM     73  O   GLU A   4      -3.875  -0.977 -10.066  1.00  0.00           O  
ATOM     74  CB  GLU A   4      -2.727  -3.252  -7.820  1.00  0.00           C  
ATOM     75  CG  GLU A   4      -3.928  -4.054  -8.380  1.00  0.00           C  
ATOM     76  CD  GLU A   4      -4.328  -5.226  -7.480  1.00  0.00           C  
ATOM     77  OE1 GLU A   4      -3.751  -6.324  -7.620  1.00  0.00           O  
ATOM     78  OE2 GLU A   4      -5.185  -5.044  -6.596  1.00  0.00           O  
ATOM     79  H   GLU A   4      -0.915  -1.466  -7.225  1.00  0.00           H  
ATOM     80  HA  GLU A   4      -1.988  -2.518  -9.700  1.00  0.00           H  
ATOM     81  HB2 GLU A   4      -1.896  -3.938  -7.677  1.00  0.00           H  
ATOM     82  HB3 GLU A   4      -3.006  -2.847  -6.851  1.00  0.00           H  
ATOM     83  HG2 GLU A   4      -4.777  -3.382  -8.490  1.00  0.00           H  
ATOM     84  HG3 GLU A   4      -3.663  -4.438  -9.362  1.00  0.00           H  
ATOM     85  N   GLU A   5      -3.746  -0.314  -7.894  1.00  0.00           N  
ATOM     86  CA  GLU A   5      -4.955   0.568  -7.870  1.00  0.00           C  
ATOM     87  C   GLU A   5      -4.939   1.573  -9.030  1.00  0.00           C  
ATOM     88  O   GLU A   5      -5.964   1.813  -9.681  1.00  0.00           O  
ATOM     89  CB  GLU A   5      -5.080   1.362  -6.525  1.00  0.00           C  
ATOM     90  CG  GLU A   5      -5.245   0.506  -5.253  1.00  0.00           C  
ATOM     91  CD  GLU A   5      -3.983  -0.280  -4.853  1.00  0.00           C  
ATOM     92  OE1 GLU A   5      -3.044   0.325  -4.300  1.00  0.00           O  
ATOM     93  OE2 GLU A   5      -3.908  -1.490  -5.119  1.00  0.00           O  
ATOM     94  H   GLU A   5      -3.173  -0.330  -7.106  1.00  0.00           H  
ATOM     95  HA  GLU A   5      -5.824  -0.069  -7.976  1.00  0.00           H  
ATOM     96  HB2 GLU A   5      -4.200   1.983  -6.403  1.00  0.00           H  
ATOM     97  HB3 GLU A   5      -5.947   2.020  -6.590  1.00  0.00           H  
ATOM     98  HG2 GLU A   5      -5.519   1.156  -4.432  1.00  0.00           H  
ATOM     99  HG3 GLU A   5      -6.057  -0.194  -5.422  1.00  0.00           H  
ATOM    100  N   ILE A   6      -3.751   2.143  -9.267  1.00  0.00           N  
ATOM    101  CA  ILE A   6      -3.528   3.161 -10.307  1.00  0.00           C  
ATOM    102  C   ILE A   6      -3.652   2.535 -11.713  1.00  0.00           C  
ATOM    103  O   ILE A   6      -4.370   3.062 -12.560  1.00  0.00           O  
ATOM    104  CB  ILE A   6      -2.126   3.846 -10.122  1.00  0.00           C  
ATOM    105  CG1 ILE A   6      -2.016   4.426  -8.668  1.00  0.00           C  
ATOM    106  CG2 ILE A   6      -1.860   4.939 -11.209  1.00  0.00           C  
ATOM    107  CD1 ILE A   6      -0.679   5.044  -8.309  1.00  0.00           C  
ATOM    108  H   ILE A   6      -2.990   1.866  -8.715  1.00  0.00           H  
ATOM    109  HA  ILE A   6      -4.291   3.929 -10.186  1.00  0.00           H  
ATOM    110  HB  ILE A   6      -1.369   3.076 -10.244  1.00  0.00           H  
ATOM    111 HG12 ILE A   6      -2.765   5.195  -8.533  1.00  0.00           H  
ATOM    112 HG13 ILE A   6      -2.207   3.631  -7.955  1.00  0.00           H  
ATOM    113 HG21 ILE A   6      -0.881   5.378 -11.056  1.00  0.00           H  
ATOM    114 HG22 ILE A   6      -2.610   5.715 -11.142  1.00  0.00           H  
ATOM    115 HG23 ILE A   6      -1.894   4.494 -12.197  1.00  0.00           H  
ATOM    116 HD11 ILE A   6      -0.461   5.862  -8.983  1.00  0.00           H  
ATOM    117 HD12 ILE A   6       0.100   4.298  -8.385  1.00  0.00           H  
ATOM    118 HD13 ILE A   6      -0.719   5.418  -7.297  1.00  0.00           H  
ATOM    119  N   ALA A   7      -2.977   1.383 -11.921  1.00  0.00           N  
ATOM    120  CA  ALA A   7      -3.021   0.623 -13.199  1.00  0.00           C  
ATOM    121  C   ALA A   7      -4.439   0.066 -13.475  1.00  0.00           C  
ATOM    122  O   ALA A   7      -4.854  -0.092 -14.628  1.00  0.00           O  
ATOM    123  CB  ALA A   7      -1.986  -0.518 -13.161  1.00  0.00           C  
ATOM    124  H   ALA A   7      -2.437   1.019 -11.186  1.00  0.00           H  
ATOM    125  HA  ALA A   7      -2.749   1.301 -14.005  1.00  0.00           H  
ATOM    126  HB1 ALA A   7      -0.997  -0.110 -12.982  1.00  0.00           H  
ATOM    127  HB2 ALA A   7      -1.980  -1.046 -14.107  1.00  0.00           H  
ATOM    128  HB3 ALA A   7      -2.233  -1.210 -12.366  1.00  0.00           H  
ATOM    129  N   GLU A   8      -5.170  -0.197 -12.385  1.00  0.00           N  
ATOM    130  CA  GLU A   8      -6.542  -0.744 -12.398  1.00  0.00           C  
ATOM    131  C   GLU A   8      -7.564   0.382 -12.693  1.00  0.00           C  
ATOM    132  O   GLU A   8      -8.701   0.128 -13.109  1.00  0.00           O  
ATOM    133  CB  GLU A   8      -6.810  -1.413 -11.022  1.00  0.00           C  
ATOM    134  CG  GLU A   8      -8.112  -2.221 -10.893  1.00  0.00           C  
ATOM    135  CD  GLU A   8      -8.245  -2.911  -9.524  1.00  0.00           C  
ATOM    136  OE1 GLU A   8      -7.827  -4.087  -9.386  1.00  0.00           O  
ATOM    137  OE2 GLU A   8      -8.748  -2.269  -8.580  1.00  0.00           O  
ATOM    138  H   GLU A   8      -4.771  -0.005 -11.521  1.00  0.00           H  
ATOM    139  HA  GLU A   8      -6.603  -1.494 -13.175  1.00  0.00           H  
ATOM    140  HB2 GLU A   8      -5.985  -2.087 -10.812  1.00  0.00           H  
ATOM    141  HB3 GLU A   8      -6.813  -0.639 -10.263  1.00  0.00           H  
ATOM    142  HG2 GLU A   8      -8.956  -1.553 -11.038  1.00  0.00           H  
ATOM    143  HG3 GLU A   8      -8.133  -2.979 -11.672  1.00  0.00           H  
ATOM    144  N   ARG A   9      -7.129   1.626 -12.468  1.00  0.00           N  
ATOM    145  CA  ARG A   9      -7.880   2.840 -12.811  1.00  0.00           C  
ATOM    146  C   ARG A   9      -7.565   3.263 -14.264  1.00  0.00           C  
ATOM    147  O   ARG A   9      -8.419   3.818 -14.962  1.00  0.00           O  
ATOM    148  CB  ARG A   9      -7.500   3.957 -11.808  1.00  0.00           C  
ATOM    149  CG  ARG A   9      -8.273   5.282 -11.968  1.00  0.00           C  
ATOM    150  CD  ARG A   9      -7.879   6.311 -10.900  1.00  0.00           C  
ATOM    151  NE  ARG A   9      -8.627   7.572 -11.034  1.00  0.00           N  
ATOM    152  CZ  ARG A   9      -8.203   8.770 -10.603  1.00  0.00           C  
ATOM    153  NH1 ARG A   9      -7.016   8.906 -10.029  1.00  0.00           N  
ATOM    154  NH2 ARG A   9      -8.988   9.825 -10.723  1.00  0.00           N  
ATOM    155  H   ARG A   9      -6.258   1.733 -12.040  1.00  0.00           H  
ATOM    156  HA  ARG A   9      -8.944   2.630 -12.723  1.00  0.00           H  
ATOM    157  HB2 ARG A   9      -7.671   3.589 -10.800  1.00  0.00           H  
ATOM    158  HB3 ARG A   9      -6.438   4.168 -11.915  1.00  0.00           H  
ATOM    159  HG2 ARG A   9      -8.063   5.699 -12.947  1.00  0.00           H  
ATOM    160  HG3 ARG A   9      -9.337   5.081 -11.889  1.00  0.00           H  
ATOM    161  HD2 ARG A   9      -8.081   5.895  -9.916  1.00  0.00           H  
ATOM    162  HD3 ARG A   9      -6.816   6.512 -10.988  1.00  0.00           H  
ATOM    163  HE  ARG A   9      -9.511   7.517 -11.462  1.00  0.00           H  
ATOM    164 HH11 ARG A   9      -6.414   8.107  -9.920  1.00  0.00           H  
ATOM    165 HH12 ARG A   9      -6.711   9.802  -9.701  1.00  0.00           H  
ATOM    166 HH21 ARG A   9      -9.897   9.737 -11.141  1.00  0.00           H  
ATOM    167 HH22 ARG A   9      -8.674  10.724 -10.406  1.00  0.00           H  
ATOM    168  N   LEU A  10      -6.323   2.972 -14.713  1.00  0.00           N  
ATOM    169  CA  LEU A  10      -5.855   3.300 -16.075  1.00  0.00           C  
ATOM    170  C   LEU A  10      -6.533   2.404 -17.129  1.00  0.00           C  
ATOM    171  O   LEU A  10      -6.738   2.838 -18.254  1.00  0.00           O  
ATOM    172  CB  LEU A  10      -4.309   3.176 -16.164  1.00  0.00           C  
ATOM    173  CG  LEU A  10      -3.495   4.229 -15.336  1.00  0.00           C  
ATOM    174  CD1 LEU A  10      -1.980   3.927 -15.377  1.00  0.00           C  
ATOM    175  CD2 LEU A  10      -3.809   5.678 -15.795  1.00  0.00           C  
ATOM    176  H   LEU A  10      -5.704   2.517 -14.104  1.00  0.00           H  
ATOM    177  HA  LEU A  10      -6.128   4.332 -16.275  1.00  0.00           H  
ATOM    178  HB2 LEU A  10      -4.034   2.180 -15.823  1.00  0.00           H  
ATOM    179  HB3 LEU A  10      -4.017   3.262 -17.207  1.00  0.00           H  
ATOM    180  HG  LEU A  10      -3.796   4.152 -14.298  1.00  0.00           H  
ATOM    181 HD11 LEU A  10      -1.617   3.984 -16.396  1.00  0.00           H  
ATOM    182 HD12 LEU A  10      -1.796   2.933 -14.991  1.00  0.00           H  
ATOM    183 HD13 LEU A  10      -1.443   4.644 -14.765  1.00  0.00           H  
ATOM    184 HD21 LEU A  10      -4.864   5.881 -15.663  1.00  0.00           H  
ATOM    185 HD22 LEU A  10      -3.549   5.804 -16.839  1.00  0.00           H  
ATOM    186 HD23 LEU A  10      -3.240   6.377 -15.198  1.00  0.00           H  
ATOM    187  N   ARG A  11      -6.866   1.153 -16.749  1.00  0.00           N  
ATOM    188  CA  ARG A  11      -7.622   0.224 -17.629  1.00  0.00           C  
ATOM    189  C   ARG A  11      -9.115   0.642 -17.706  1.00  0.00           C  
ATOM    190  O   ARG A  11      -9.795   0.397 -18.712  1.00  0.00           O  
ATOM    191  CB  ARG A  11      -7.497  -1.244 -17.130  1.00  0.00           C  
ATOM    192  CG  ARG A  11      -8.229  -1.521 -15.803  1.00  0.00           C  
ATOM    193  CD  ARG A  11      -8.179  -2.983 -15.351  1.00  0.00           C  
ATOM    194  NE  ARG A  11      -9.001  -3.190 -14.145  1.00  0.00           N  
ATOM    195  CZ  ARG A  11      -9.397  -4.375 -13.660  1.00  0.00           C  
ATOM    196  NH1 ARG A  11      -9.086  -5.508 -14.269  1.00  0.00           N  
ATOM    197  NH2 ARG A  11     -10.118  -4.404 -12.554  1.00  0.00           N  
ATOM    198  H   ARG A  11      -6.586   0.842 -15.863  1.00  0.00           H  
ATOM    199  HA  ARG A  11      -7.193   0.292 -18.624  1.00  0.00           H  
ATOM    200  HB2 ARG A  11      -7.899  -1.910 -17.890  1.00  0.00           H  
ATOM    201  HB3 ARG A  11      -6.443  -1.474 -16.995  1.00  0.00           H  
ATOM    202  HG2 ARG A  11      -7.778  -0.911 -15.030  1.00  0.00           H  
ATOM    203  HG3 ARG A  11      -9.269  -1.228 -15.913  1.00  0.00           H  
ATOM    204  HD2 ARG A  11      -8.555  -3.614 -16.151  1.00  0.00           H  
ATOM    205  HD3 ARG A  11      -7.154  -3.252 -15.131  1.00  0.00           H  
ATOM    206  HE  ARG A  11      -9.277  -2.378 -13.663  1.00  0.00           H  
ATOM    207 HH11 ARG A  11      -8.546  -5.498 -15.117  1.00  0.00           H  
ATOM    208 HH12 ARG A  11      -9.385  -6.384 -13.884  1.00  0.00           H  
ATOM    209 HH21 ARG A  11     -10.365  -3.552 -12.084  1.00  0.00           H  
ATOM    210 HH22 ARG A  11     -10.432  -5.280 -12.182  1.00  0.00           H  
ATOM    211  N   GLU A  12      -9.599   1.273 -16.611  1.00  0.00           N  
ATOM    212  CA  GLU A  12     -10.993   1.745 -16.467  1.00  0.00           C  
ATOM    213  C   GLU A  12     -11.252   2.949 -17.394  1.00  0.00           C  
ATOM    214  O   GLU A  12     -12.343   3.101 -17.956  1.00  0.00           O  
ATOM    215  CB  GLU A  12     -11.251   2.155 -14.985  1.00  0.00           C  
ATOM    216  CG  GLU A  12     -12.720   2.476 -14.628  1.00  0.00           C  
ATOM    217  CD  GLU A  12     -13.607   1.218 -14.525  1.00  0.00           C  
ATOM    218  OE1 GLU A  12     -14.281   0.854 -15.515  1.00  0.00           O  
ATOM    219  OE2 GLU A  12     -13.614   0.577 -13.450  1.00  0.00           O  
ATOM    220  H   GLU A  12      -8.988   1.424 -15.866  1.00  0.00           H  
ATOM    221  HA  GLU A  12     -11.660   0.930 -16.734  1.00  0.00           H  
ATOM    222  HB2 GLU A  12     -10.915   1.350 -14.339  1.00  0.00           H  
ATOM    223  HB3 GLU A  12     -10.651   3.032 -14.762  1.00  0.00           H  
ATOM    224  HG2 GLU A  12     -12.737   2.994 -13.670  1.00  0.00           H  
ATOM    225  HG3 GLU A  12     -13.132   3.140 -15.382  1.00  0.00           H  
ATOM    226  N   GLU A  13     -10.230   3.811 -17.527  1.00  0.00           N  
ATOM    227  CA  GLU A  13     -10.280   5.011 -18.367  1.00  0.00           C  
ATOM    228  C   GLU A  13      -9.837   4.715 -19.813  1.00  0.00           C  
ATOM    229  O   GLU A  13     -10.380   5.296 -20.760  1.00  0.00           O  
ATOM    230  CB  GLU A  13      -9.391   6.115 -17.734  1.00  0.00           C  
ATOM    231  CG  GLU A  13      -9.927   6.687 -16.401  1.00  0.00           C  
ATOM    232  CD  GLU A  13     -11.207   7.530 -16.573  1.00  0.00           C  
ATOM    233  OE1 GLU A  13     -11.101   8.764 -16.743  1.00  0.00           O  
ATOM    234  OE2 GLU A  13     -12.321   6.964 -16.577  1.00  0.00           O  
ATOM    235  H   GLU A  13      -9.408   3.636 -17.029  1.00  0.00           H  
ATOM    236  HA  GLU A  13     -11.303   5.368 -18.390  1.00  0.00           H  
ATOM    237  HB2 GLU A  13      -8.402   5.705 -17.550  1.00  0.00           H  
ATOM    238  HB3 GLU A  13      -9.290   6.935 -18.439  1.00  0.00           H  
ATOM    239  HG2 GLU A  13     -10.137   5.858 -15.728  1.00  0.00           H  
ATOM    240  HG3 GLU A  13      -9.153   7.308 -15.956  1.00  0.00           H  
ATOM    241  N   PHE A  14      -8.850   3.813 -19.969  1.00  0.00           N  
ATOM    242  CA  PHE A  14      -8.202   3.521 -21.272  1.00  0.00           C  
ATOM    243  C   PHE A  14      -8.168   2.003 -21.508  1.00  0.00           C  
ATOM    244  O   PHE A  14      -7.596   1.272 -20.701  1.00  0.00           O  
ATOM    245  CB  PHE A  14      -6.741   4.074 -21.289  1.00  0.00           C  
ATOM    246  CG  PHE A  14      -6.600   5.502 -20.763  1.00  0.00           C  
ATOM    247  CD1 PHE A  14      -6.068   5.747 -19.494  1.00  0.00           C  
ATOM    248  CD2 PHE A  14      -7.021   6.594 -21.522  1.00  0.00           C  
ATOM    249  CE1 PHE A  14      -5.961   7.032 -19.005  1.00  0.00           C  
ATOM    250  CE2 PHE A  14      -6.909   7.879 -21.031  1.00  0.00           C  
ATOM    251  CZ  PHE A  14      -6.379   8.098 -19.774  1.00  0.00           C  
ATOM    252  H   PHE A  14      -8.547   3.317 -19.181  1.00  0.00           H  
ATOM    253  HA  PHE A  14      -8.776   3.995 -22.066  1.00  0.00           H  
ATOM    254  HB2 PHE A  14      -6.106   3.427 -20.687  1.00  0.00           H  
ATOM    255  HB3 PHE A  14      -6.373   4.057 -22.307  1.00  0.00           H  
ATOM    256  HD1 PHE A  14      -5.734   4.912 -18.891  1.00  0.00           H  
ATOM    257  HD2 PHE A  14      -7.438   6.429 -22.511  1.00  0.00           H  
ATOM    258  HE1 PHE A  14      -5.548   7.205 -18.019  1.00  0.00           H  
ATOM    259  HE2 PHE A  14      -7.234   8.718 -21.632  1.00  0.00           H  
ATOM    260  HZ  PHE A  14      -6.291   9.107 -19.392  1.00  0.00           H  
ATOM    261  N   ASN A  15      -8.775   1.530 -22.609  1.00  0.00           N  
ATOM    262  CA  ASN A  15      -8.708   0.105 -23.002  1.00  0.00           C  
ATOM    263  C   ASN A  15      -7.378  -0.142 -23.730  1.00  0.00           C  
ATOM    264  O   ASN A  15      -7.284  -0.030 -24.953  1.00  0.00           O  
ATOM    265  CB  ASN A  15      -9.927  -0.303 -23.874  1.00  0.00           C  
ATOM    266  CG  ASN A  15     -11.281  -0.071 -23.185  1.00  0.00           C  
ATOM    267  OD1 ASN A  15     -12.281   0.218 -23.849  1.00  0.00           O  
ATOM    268  ND2 ASN A  15     -11.347  -0.190 -21.852  1.00  0.00           N  
ATOM    269  H   ASN A  15      -9.260   2.157 -23.182  1.00  0.00           H  
ATOM    270  HA  ASN A  15      -8.721  -0.499 -22.090  1.00  0.00           H  
ATOM    271  HB2 ASN A  15      -9.914   0.263 -24.801  1.00  0.00           H  
ATOM    272  HB3 ASN A  15      -9.851  -1.358 -24.112  1.00  0.00           H  
ATOM    273 HD21 ASN A  15     -10.534  -0.432 -21.357  1.00  0.00           H  
ATOM    274 HD22 ASN A  15     -12.212  -0.023 -21.416  1.00  0.00           H  
ATOM    275  N   ILE A  16      -6.351  -0.413 -22.924  1.00  0.00           N  
ATOM    276  CA  ILE A  16      -4.943  -0.543 -23.363  1.00  0.00           C  
ATOM    277  C   ILE A  16      -4.414  -1.958 -23.063  1.00  0.00           C  
ATOM    278  O   ILE A  16      -5.145  -2.807 -22.531  1.00  0.00           O  
ATOM    279  CB  ILE A  16      -4.041   0.513 -22.609  1.00  0.00           C  
ATOM    280  CG1 ILE A  16      -4.276   0.404 -21.056  1.00  0.00           C  
ATOM    281  CG2 ILE A  16      -4.288   1.950 -23.144  1.00  0.00           C  
ATOM    282  CD1 ILE A  16      -3.519   1.395 -20.208  1.00  0.00           C  
ATOM    283  H   ILE A  16      -6.546  -0.529 -21.968  1.00  0.00           H  
ATOM    284  HA  ILE A  16      -4.878  -0.360 -24.436  1.00  0.00           H  
ATOM    285  HB  ILE A  16      -2.999   0.273 -22.820  1.00  0.00           H  
ATOM    286 HG12 ILE A  16      -5.325   0.549 -20.843  1.00  0.00           H  
ATOM    287 HG13 ILE A  16      -3.991  -0.590 -20.724  1.00  0.00           H  
ATOM    288 HG21 ILE A  16      -5.322   2.230 -22.980  1.00  0.00           H  
ATOM    289 HG22 ILE A  16      -4.076   1.986 -24.206  1.00  0.00           H  
ATOM    290 HG23 ILE A  16      -3.642   2.653 -22.632  1.00  0.00           H  
ATOM    291 HD11 ILE A  16      -3.792   2.402 -20.489  1.00  0.00           H  
ATOM    292 HD12 ILE A  16      -2.454   1.258 -20.345  1.00  0.00           H  
ATOM    293 HD13 ILE A  16      -3.767   1.236 -19.169  1.00  0.00           H  
ATOM    294  N   ASN A  17      -3.139  -2.202 -23.427  1.00  0.00           N  
ATOM    295  CA  ASN A  17      -2.398  -3.394 -22.974  1.00  0.00           C  
ATOM    296  C   ASN A  17      -2.125  -3.277 -21.459  1.00  0.00           C  
ATOM    297  O   ASN A  17      -1.925  -2.159 -20.960  1.00  0.00           O  
ATOM    298  CB  ASN A  17      -1.051  -3.557 -23.740  1.00  0.00           C  
ATOM    299  CG  ASN A  17      -1.223  -3.880 -25.228  1.00  0.00           C  
ATOM    300  OD1 ASN A  17      -1.330  -5.044 -25.615  1.00  0.00           O  
ATOM    301  ND2 ASN A  17      -1.227  -2.860 -26.076  1.00  0.00           N  
ATOM    302  H   ASN A  17      -2.687  -1.558 -24.009  1.00  0.00           H  
ATOM    303  HA  ASN A  17      -3.019  -4.264 -23.155  1.00  0.00           H  
ATOM    304  HB2 ASN A  17      -0.478  -2.642 -23.655  1.00  0.00           H  
ATOM    305  HB3 ASN A  17      -0.484  -4.363 -23.280  1.00  0.00           H  
ATOM    306 HD21 ASN A  17      -1.118  -1.953 -25.716  1.00  0.00           H  
ATOM    307 HD22 ASN A  17      -1.352  -3.053 -27.027  1.00  0.00           H  
ATOM    308  N   PRO A  18      -2.126  -4.423 -20.700  1.00  0.00           N  
ATOM    309  CA  PRO A  18      -1.811  -4.426 -19.251  1.00  0.00           C  
ATOM    310  C   PRO A  18      -0.458  -3.756 -18.950  1.00  0.00           C  
ATOM    311  O   PRO A  18      -0.333  -3.002 -17.993  1.00  0.00           O  
ATOM    312  CB  PRO A  18      -1.798  -5.933 -18.885  1.00  0.00           C  
ATOM    313  CG  PRO A  18      -2.705  -6.565 -19.896  1.00  0.00           C  
ATOM    314  CD  PRO A  18      -2.478  -5.792 -21.177  1.00  0.00           C  
ATOM    315  HA  PRO A  18      -2.595  -3.919 -18.694  1.00  0.00           H  
ATOM    316  HB2 PRO A  18      -0.788  -6.333 -18.962  1.00  0.00           H  
ATOM    317  HB3 PRO A  18      -2.165  -6.077 -17.873  1.00  0.00           H  
ATOM    318  HG2 PRO A  18      -2.443  -7.611 -20.028  1.00  0.00           H  
ATOM    319  HG3 PRO A  18      -3.742  -6.482 -19.579  1.00  0.00           H  
ATOM    320  HD2 PRO A  18      -1.661  -6.227 -21.746  1.00  0.00           H  
ATOM    321  HD3 PRO A  18      -3.380  -5.775 -21.776  1.00  0.00           H  
ATOM    322  N   GLU A  19       0.504  -4.009 -19.846  1.00  0.00           N  
ATOM    323  CA  GLU A  19       1.892  -3.517 -19.755  1.00  0.00           C  
ATOM    324  C   GLU A  19       1.946  -1.978 -19.787  1.00  0.00           C  
ATOM    325  O   GLU A  19       2.806  -1.384 -19.148  1.00  0.00           O  
ATOM    326  CB  GLU A  19       2.758  -4.115 -20.912  1.00  0.00           C  
ATOM    327  CG  GLU A  19       3.067  -5.630 -20.805  1.00  0.00           C  
ATOM    328  CD  GLU A  19       1.815  -6.527 -20.682  1.00  0.00           C  
ATOM    329  OE1 GLU A  19       1.564  -7.094 -19.588  1.00  0.00           O  
ATOM    330  OE2 GLU A  19       1.048  -6.624 -21.663  1.00  0.00           O  
ATOM    331  H   GLU A  19       0.263  -4.564 -20.617  1.00  0.00           H  
ATOM    332  HA  GLU A  19       2.296  -3.859 -18.805  1.00  0.00           H  
ATOM    333  HB2 GLU A  19       2.246  -3.941 -21.854  1.00  0.00           H  
ATOM    334  HB3 GLU A  19       3.708  -3.586 -20.944  1.00  0.00           H  
ATOM    335  HG2 GLU A  19       3.612  -5.930 -21.695  1.00  0.00           H  
ATOM    336  HG3 GLU A  19       3.706  -5.787 -19.942  1.00  0.00           H  
ATOM    337  N   GLU A  20       1.014  -1.359 -20.539  1.00  0.00           N  
ATOM    338  CA  GLU A  20       0.894   0.110 -20.655  1.00  0.00           C  
ATOM    339  C   GLU A  20       0.531   0.737 -19.302  1.00  0.00           C  
ATOM    340  O   GLU A  20       1.166   1.697 -18.853  1.00  0.00           O  
ATOM    341  CB  GLU A  20      -0.184   0.463 -21.710  1.00  0.00           C  
ATOM    342  CG  GLU A  20       0.164   0.022 -23.139  1.00  0.00           C  
ATOM    343  CD  GLU A  20       1.354   0.796 -23.705  1.00  0.00           C  
ATOM    344  OE1 GLU A  20       1.184   1.988 -24.021  1.00  0.00           O  
ATOM    345  OE2 GLU A  20       2.472   0.237 -23.806  1.00  0.00           O  
ATOM    346  H   GLU A  20       0.373  -1.915 -21.031  1.00  0.00           H  
ATOM    347  HA  GLU A  20       1.851   0.502 -20.982  1.00  0.00           H  
ATOM    348  HB2 GLU A  20      -1.121  -0.017 -21.429  1.00  0.00           H  
ATOM    349  HB3 GLU A  20      -0.343   1.540 -21.715  1.00  0.00           H  
ATOM    350  HG2 GLU A  20       0.392  -1.045 -23.128  1.00  0.00           H  
ATOM    351  HG3 GLU A  20      -0.698   0.187 -23.775  1.00  0.00           H  
ATOM    352  N   ALA A  21      -0.492   0.152 -18.659  1.00  0.00           N  
ATOM    353  CA  ALA A  21      -0.993   0.594 -17.345  1.00  0.00           C  
ATOM    354  C   ALA A  21       0.070   0.379 -16.249  1.00  0.00           C  
ATOM    355  O   ALA A  21       0.279   1.245 -15.391  1.00  0.00           O  
ATOM    356  CB  ALA A  21      -2.286  -0.165 -17.007  1.00  0.00           C  
ATOM    357  H   ALA A  21      -0.930  -0.609 -19.087  1.00  0.00           H  
ATOM    358  HA  ALA A  21      -1.233   1.654 -17.412  1.00  0.00           H  
ATOM    359  HB1 ALA A  21      -2.079  -1.222 -16.932  1.00  0.00           H  
ATOM    360  HB2 ALA A  21      -3.025   0.001 -17.786  1.00  0.00           H  
ATOM    361  HB3 ALA A  21      -2.684   0.187 -16.063  1.00  0.00           H  
ATOM    362  N   ARG A  22       0.741  -0.787 -16.326  1.00  0.00           N  
ATOM    363  CA  ARG A  22       1.773  -1.222 -15.360  1.00  0.00           C  
ATOM    364  C   ARG A  22       3.043  -0.360 -15.472  1.00  0.00           C  
ATOM    365  O   ARG A  22       3.692  -0.066 -14.462  1.00  0.00           O  
ATOM    366  CB  ARG A  22       2.106  -2.723 -15.585  1.00  0.00           C  
ATOM    367  CG  ARG A  22       0.964  -3.692 -15.186  1.00  0.00           C  
ATOM    368  CD  ARG A  22       1.200  -5.130 -15.682  1.00  0.00           C  
ATOM    369  NE  ARG A  22       2.436  -5.720 -15.149  1.00  0.00           N  
ATOM    370  CZ  ARG A  22       3.055  -6.797 -15.648  1.00  0.00           C  
ATOM    371  NH1 ARG A  22       2.613  -7.405 -16.748  1.00  0.00           N  
ATOM    372  NH2 ARG A  22       4.143  -7.243 -15.055  1.00  0.00           N  
ATOM    373  H   ARG A  22       0.541  -1.376 -17.078  1.00  0.00           H  
ATOM    374  HA  ARG A  22       1.362  -1.098 -14.365  1.00  0.00           H  
ATOM    375  HB2 ARG A  22       2.331  -2.875 -16.634  1.00  0.00           H  
ATOM    376  HB3 ARG A  22       2.988  -2.983 -15.002  1.00  0.00           H  
ATOM    377  HG2 ARG A  22       0.876  -3.707 -14.104  1.00  0.00           H  
ATOM    378  HG3 ARG A  22       0.032  -3.327 -15.607  1.00  0.00           H  
ATOM    379  HD2 ARG A  22       0.365  -5.750 -15.375  1.00  0.00           H  
ATOM    380  HD3 ARG A  22       1.252  -5.121 -16.768  1.00  0.00           H  
ATOM    381  HE  ARG A  22       2.821  -5.293 -14.349  1.00  0.00           H  
ATOM    382 HH11 ARG A  22       1.794  -7.063 -17.224  1.00  0.00           H  
ATOM    383 HH12 ARG A  22       3.088  -8.213 -17.103  1.00  0.00           H  
ATOM    384 HH21 ARG A  22       4.499  -6.779 -14.238  1.00  0.00           H  
ATOM    385 HH22 ARG A  22       4.609  -8.062 -15.404  1.00  0.00           H  
ATOM    386  N   GLU A  23       3.389   0.041 -16.707  1.00  0.00           N  
ATOM    387  CA  GLU A  23       4.567   0.883 -16.971  1.00  0.00           C  
ATOM    388  C   GLU A  23       4.306   2.323 -16.514  1.00  0.00           C  
ATOM    389  O   GLU A  23       5.153   2.926 -15.854  1.00  0.00           O  
ATOM    390  CB  GLU A  23       4.974   0.850 -18.467  1.00  0.00           C  
ATOM    391  CG  GLU A  23       6.093   1.849 -18.850  1.00  0.00           C  
ATOM    392  CD  GLU A  23       6.704   1.608 -20.234  1.00  0.00           C  
ATOM    393  OE1 GLU A  23       7.945   1.490 -20.343  1.00  0.00           O  
ATOM    394  OE2 GLU A  23       5.949   1.514 -21.218  1.00  0.00           O  
ATOM    395  H   GLU A  23       2.832  -0.225 -17.458  1.00  0.00           H  
ATOM    396  HA  GLU A  23       5.390   0.480 -16.384  1.00  0.00           H  
ATOM    397  HB2 GLU A  23       5.314  -0.152 -18.712  1.00  0.00           H  
ATOM    398  HB3 GLU A  23       4.100   1.071 -19.069  1.00  0.00           H  
ATOM    399  HG2 GLU A  23       5.680   2.856 -18.839  1.00  0.00           H  
ATOM    400  HG3 GLU A  23       6.876   1.787 -18.095  1.00  0.00           H  
ATOM    401  N   ALA A  24       3.111   2.841 -16.841  1.00  0.00           N  
ATOM    402  CA  ALA A  24       2.713   4.228 -16.541  1.00  0.00           C  
ATOM    403  C   ALA A  24       2.884   4.554 -15.052  1.00  0.00           C  
ATOM    404  O   ALA A  24       3.495   5.563 -14.694  1.00  0.00           O  
ATOM    405  CB  ALA A  24       1.266   4.463 -16.983  1.00  0.00           C  
ATOM    406  H   ALA A  24       2.472   2.265 -17.301  1.00  0.00           H  
ATOM    407  HA  ALA A  24       3.351   4.889 -17.125  1.00  0.00           H  
ATOM    408  HB1 ALA A  24       0.599   3.819 -16.422  1.00  0.00           H  
ATOM    409  HB2 ALA A  24       1.168   4.241 -18.038  1.00  0.00           H  
ATOM    410  HB3 ALA A  24       0.987   5.497 -16.813  1.00  0.00           H  
ATOM    411  N   VAL A  25       2.369   3.656 -14.203  1.00  0.00           N  
ATOM    412  CA  VAL A  25       2.411   3.816 -12.744  1.00  0.00           C  
ATOM    413  C   VAL A  25       3.854   3.676 -12.181  1.00  0.00           C  
ATOM    414  O   VAL A  25       4.271   4.493 -11.351  1.00  0.00           O  
ATOM    415  CB  VAL A  25       1.416   2.820 -12.025  1.00  0.00           C  
ATOM    416  CG1 VAL A  25       1.670   1.354 -12.430  1.00  0.00           C  
ATOM    417  CG2 VAL A  25       1.460   2.985 -10.483  1.00  0.00           C  
ATOM    418  H   VAL A  25       1.943   2.857 -14.575  1.00  0.00           H  
ATOM    419  HA  VAL A  25       2.061   4.826 -12.532  1.00  0.00           H  
ATOM    420  HB  VAL A  25       0.407   3.079 -12.351  1.00  0.00           H  
ATOM    421 HG11 VAL A  25       1.573   1.247 -13.506  1.00  0.00           H  
ATOM    422 HG12 VAL A  25       0.952   0.704 -11.947  1.00  0.00           H  
ATOM    423 HG13 VAL A  25       2.671   1.060 -12.133  1.00  0.00           H  
ATOM    424 HG21 VAL A  25       1.229   4.008 -10.213  1.00  0.00           H  
ATOM    425 HG22 VAL A  25       2.444   2.735 -10.116  1.00  0.00           H  
ATOM    426 HG23 VAL A  25       0.731   2.325 -10.020  1.00  0.00           H  
ATOM    427  N   GLU A  26       4.632   2.675 -12.665  1.00  0.00           N  
ATOM    428  CA  GLU A  26       5.983   2.377 -12.109  1.00  0.00           C  
ATOM    429  C   GLU A  26       7.019   3.448 -12.518  1.00  0.00           C  
ATOM    430  O   GLU A  26       7.945   3.746 -11.756  1.00  0.00           O  
ATOM    431  CB  GLU A  26       6.472   0.957 -12.513  1.00  0.00           C  
ATOM    432  CG  GLU A  26       6.892   0.795 -13.990  1.00  0.00           C  
ATOM    433  CD  GLU A  26       7.448  -0.601 -14.299  1.00  0.00           C  
ATOM    434  OE1 GLU A  26       8.554  -0.922 -13.811  1.00  0.00           O  
ATOM    435  OE2 GLU A  26       6.791  -1.384 -15.019  1.00  0.00           O  
ATOM    436  H   GLU A  26       4.295   2.134 -13.414  1.00  0.00           H  
ATOM    437  HA  GLU A  26       5.890   2.402 -11.023  1.00  0.00           H  
ATOM    438  HB2 GLU A  26       7.322   0.694 -11.890  1.00  0.00           H  
ATOM    439  HB3 GLU A  26       5.673   0.248 -12.309  1.00  0.00           H  
ATOM    440  HG2 GLU A  26       6.029   0.988 -14.617  1.00  0.00           H  
ATOM    441  HG3 GLU A  26       7.659   1.531 -14.217  1.00  0.00           H  
ATOM    442  N   LYS A  27       6.840   4.033 -13.721  1.00  0.00           N  
ATOM    443  CA  LYS A  27       7.725   5.087 -14.252  1.00  0.00           C  
ATOM    444  C   LYS A  27       7.377   6.445 -13.619  1.00  0.00           C  
ATOM    445  O   LYS A  27       8.241   7.313 -13.492  1.00  0.00           O  
ATOM    446  CB  LYS A  27       7.651   5.147 -15.806  1.00  0.00           C  
ATOM    447  CG  LYS A  27       8.086   3.836 -16.509  1.00  0.00           C  
ATOM    448  CD  LYS A  27       9.539   3.416 -16.177  1.00  0.00           C  
ATOM    449  CE  LYS A  27       9.862   1.973 -16.607  1.00  0.00           C  
ATOM    450  NZ  LYS A  27       9.739   1.766 -18.071  1.00  0.00           N  
ATOM    451  H   LYS A  27       6.086   3.751 -14.262  1.00  0.00           H  
ATOM    452  HA  LYS A  27       8.742   4.833 -13.969  1.00  0.00           H  
ATOM    453  HB2 LYS A  27       6.628   5.359 -16.093  1.00  0.00           H  
ATOM    454  HB3 LYS A  27       8.287   5.953 -16.164  1.00  0.00           H  
ATOM    455  HG2 LYS A  27       7.413   3.041 -16.200  1.00  0.00           H  
ATOM    456  HG3 LYS A  27       7.996   3.968 -17.587  1.00  0.00           H  
ATOM    457  HD2 LYS A  27      10.222   4.088 -16.683  1.00  0.00           H  
ATOM    458  HD3 LYS A  27       9.697   3.500 -15.105  1.00  0.00           H  
ATOM    459  HE2 LYS A  27      10.877   1.740 -16.316  1.00  0.00           H  
ATOM    460  HE3 LYS A  27       9.186   1.294 -16.102  1.00  0.00           H  
ATOM    461  HZ1 LYS A  27      10.307   2.469 -18.583  1.00  0.00           H  
ATOM    462  HZ2 LYS A  27       8.746   1.855 -18.367  1.00  0.00           H  
ATOM    463  HZ3 LYS A  27      10.075   0.815 -18.322  1.00  0.00           H  
ATOM    464  N   ALA A  28       6.101   6.602 -13.214  1.00  0.00           N  
ATOM    465  CA  ALA A  28       5.635   7.780 -12.457  1.00  0.00           C  
ATOM    466  C   ALA A  28       5.939   7.647 -10.951  1.00  0.00           C  
ATOM    467  O   ALA A  28       5.836   8.621 -10.203  1.00  0.00           O  
ATOM    468  CB  ALA A  28       4.136   7.994 -12.686  1.00  0.00           C  
ATOM    469  H   ALA A  28       5.452   5.902 -13.439  1.00  0.00           H  
ATOM    470  HA  ALA A  28       6.156   8.657 -12.837  1.00  0.00           H  
ATOM    471  HB1 ALA A  28       3.937   8.109 -13.746  1.00  0.00           H  
ATOM    472  HB2 ALA A  28       3.807   8.887 -12.168  1.00  0.00           H  
ATOM    473  HB3 ALA A  28       3.579   7.141 -12.313  1.00  0.00           H  
ATOM    474  N   GLY A  29       6.288   6.418 -10.517  1.00  0.00           N  
ATOM    475  CA  GLY A  29       6.649   6.143  -9.116  1.00  0.00           C  
ATOM    476  C   GLY A  29       5.451   6.186  -8.167  1.00  0.00           C  
ATOM    477  O   GLY A  29       5.589   6.538  -6.989  1.00  0.00           O  
ATOM    478  H   GLY A  29       6.305   5.680 -11.164  1.00  0.00           H  
ATOM    479  HA2 GLY A  29       7.092   5.158  -9.065  1.00  0.00           H  
ATOM    480  HA3 GLY A  29       7.388   6.867  -8.788  1.00  0.00           H  
ATOM    481  N   GLY A  30       4.277   5.809  -8.698  1.00  0.00           N  
ATOM    482  CA  GLY A  30       3.018   5.812  -7.950  1.00  0.00           C  
ATOM    483  C   GLY A  30       2.315   7.169  -7.963  1.00  0.00           C  
ATOM    484  O   GLY A  30       1.438   7.419  -7.130  1.00  0.00           O  
ATOM    485  H   GLY A  30       4.268   5.524  -9.629  1.00  0.00           H  
ATOM    486  HA2 GLY A  30       2.359   5.086  -8.407  1.00  0.00           H  
ATOM    487  HA3 GLY A  30       3.197   5.512  -6.922  1.00  0.00           H  
ATOM    488  N   ASN A  31       2.701   8.049  -8.909  1.00  0.00           N  
ATOM    489  CA  ASN A  31       2.056   9.361  -9.099  1.00  0.00           C  
ATOM    490  C   ASN A  31       1.024   9.253 -10.230  1.00  0.00           C  
ATOM    491  O   ASN A  31       1.407   9.087 -11.389  1.00  0.00           O  
ATOM    492  CB  ASN A  31       3.117  10.446  -9.424  1.00  0.00           C  
ATOM    493  CG  ASN A  31       2.536  11.865  -9.419  1.00  0.00           C  
ATOM    494  OD1 ASN A  31       2.014  12.346 -10.422  1.00  0.00           O  
ATOM    495  ND2 ASN A  31       2.611  12.542  -8.285  1.00  0.00           N  
ATOM    496  H   ASN A  31       3.442   7.806  -9.498  1.00  0.00           H  
ATOM    497  HA  ASN A  31       1.547   9.635  -8.176  1.00  0.00           H  
ATOM    498  HB2 ASN A  31       3.914  10.401  -8.685  1.00  0.00           H  
ATOM    499  HB3 ASN A  31       3.547  10.251 -10.403  1.00  0.00           H  
ATOM    500 HD21 ASN A  31       3.033  12.113  -7.512  1.00  0.00           H  
ATOM    501 HD22 ASN A  31       2.243  13.452  -8.267  1.00  0.00           H  
ATOM    502  N   GLU A  32      -0.277   9.336  -9.885  1.00  0.00           N  
ATOM    503  CA  GLU A  32      -1.388   9.140 -10.850  1.00  0.00           C  
ATOM    504  C   GLU A  32      -1.415  10.224 -11.939  1.00  0.00           C  
ATOM    505  O   GLU A  32      -1.711   9.927 -13.097  1.00  0.00           O  
ATOM    506  CB  GLU A  32      -2.764   9.092 -10.136  1.00  0.00           C  
ATOM    507  CG  GLU A  32      -2.901   7.950  -9.116  1.00  0.00           C  
ATOM    508  CD  GLU A  32      -4.327   7.780  -8.582  1.00  0.00           C  
ATOM    509  OE1 GLU A  32      -4.740   8.584  -7.720  1.00  0.00           O  
ATOM    510  OE2 GLU A  32      -5.050   6.857  -9.035  1.00  0.00           O  
ATOM    511  H   GLU A  32      -0.496   9.535  -8.951  1.00  0.00           H  
ATOM    512  HA  GLU A  32      -1.223   8.180 -11.331  1.00  0.00           H  
ATOM    513  HB2 GLU A  32      -2.929  10.036  -9.620  1.00  0.00           H  
ATOM    514  HB3 GLU A  32      -3.540   8.973 -10.886  1.00  0.00           H  
ATOM    515  HG2 GLU A  32      -2.589   7.022  -9.590  1.00  0.00           H  
ATOM    516  HG3 GLU A  32      -2.239   8.146  -8.280  1.00  0.00           H  
ATOM    517  N   GLU A  33      -1.113  11.476 -11.545  1.00  0.00           N  
ATOM    518  CA  GLU A  33      -1.167  12.647 -12.445  1.00  0.00           C  
ATOM    519  C   GLU A  33      -0.097  12.553 -13.559  1.00  0.00           C  
ATOM    520  O   GLU A  33      -0.350  12.923 -14.713  1.00  0.00           O  
ATOM    521  CB  GLU A  33      -0.993  13.952 -11.619  1.00  0.00           C  
ATOM    522  CG  GLU A  33      -1.104  15.263 -12.431  1.00  0.00           C  
ATOM    523  CD  GLU A  33      -2.450  15.428 -13.168  1.00  0.00           C  
ATOM    524  OE1 GLU A  33      -3.466  15.745 -12.507  1.00  0.00           O  
ATOM    525  OE2 GLU A  33      -2.496  15.253 -14.409  1.00  0.00           O  
ATOM    526  H   GLU A  33      -0.839  11.618 -10.615  1.00  0.00           H  
ATOM    527  HA  GLU A  33      -2.151  12.661 -12.907  1.00  0.00           H  
ATOM    528  HB2 GLU A  33      -1.746  13.974 -10.839  1.00  0.00           H  
ATOM    529  HB3 GLU A  33      -0.017  13.934 -11.143  1.00  0.00           H  
ATOM    530  HG2 GLU A  33      -0.973  16.102 -11.754  1.00  0.00           H  
ATOM    531  HG3 GLU A  33      -0.296  15.277 -13.159  1.00  0.00           H  
ATOM    532  N   GLU A  34       1.091  12.048 -13.199  1.00  0.00           N  
ATOM    533  CA  GLU A  34       2.207  11.856 -14.149  1.00  0.00           C  
ATOM    534  C   GLU A  34       1.989  10.569 -14.972  1.00  0.00           C  
ATOM    535  O   GLU A  34       2.277  10.535 -16.174  1.00  0.00           O  
ATOM    536  CB  GLU A  34       3.561  11.814 -13.391  1.00  0.00           C  
ATOM    537  CG  GLU A  34       4.815  11.777 -14.300  1.00  0.00           C  
ATOM    538  CD  GLU A  34       6.127  11.925 -13.515  1.00  0.00           C  
ATOM    539  OE1 GLU A  34       6.746  10.904 -13.168  1.00  0.00           O  
ATOM    540  OE2 GLU A  34       6.523  13.070 -13.210  1.00  0.00           O  
ATOM    541  H   GLU A  34       1.222  11.793 -12.263  1.00  0.00           H  
ATOM    542  HA  GLU A  34       2.212  12.708 -14.825  1.00  0.00           H  
ATOM    543  HB2 GLU A  34       3.625  12.694 -12.759  1.00  0.00           H  
ATOM    544  HB3 GLU A  34       3.571  10.936 -12.755  1.00  0.00           H  
ATOM    545  HG2 GLU A  34       4.826  10.833 -14.839  1.00  0.00           H  
ATOM    546  HG3 GLU A  34       4.748  12.585 -15.022  1.00  0.00           H  
ATOM    547  N   ALA A  35       1.435   9.527 -14.307  1.00  0.00           N  
ATOM    548  CA  ALA A  35       1.064   8.240 -14.948  1.00  0.00           C  
ATOM    549  C   ALA A  35      -0.040   8.448 -15.994  1.00  0.00           C  
ATOM    550  O   ALA A  35      -0.149   7.689 -16.947  1.00  0.00           O  
ATOM    551  CB  ALA A  35       0.602   7.219 -13.890  1.00  0.00           C  
ATOM    552  H   ALA A  35       1.267   9.632 -13.348  1.00  0.00           H  
ATOM    553  HA  ALA A  35       1.950   7.839 -15.437  1.00  0.00           H  
ATOM    554  HB1 ALA A  35       1.389   7.067 -13.161  1.00  0.00           H  
ATOM    555  HB2 ALA A  35       0.375   6.272 -14.364  1.00  0.00           H  
ATOM    556  HB3 ALA A  35      -0.283   7.589 -13.386  1.00  0.00           H  
ATOM    557  N   ARG A  36      -0.841   9.508 -15.780  1.00  0.00           N  
ATOM    558  CA  ARG A  36      -1.966   9.914 -16.651  1.00  0.00           C  
ATOM    559  C   ARG A  36      -1.455  10.390 -18.029  1.00  0.00           C  
ATOM    560  O   ARG A  36      -2.191  10.367 -19.021  1.00  0.00           O  
ATOM    561  CB  ARG A  36      -2.752  11.039 -15.925  1.00  0.00           C  
ATOM    562  CG  ARG A  36      -4.147  11.378 -16.483  1.00  0.00           C  
ATOM    563  CD  ARG A  36      -4.860  12.419 -15.599  1.00  0.00           C  
ATOM    564  NE  ARG A  36      -6.255  12.633 -16.007  1.00  0.00           N  
ATOM    565  CZ  ARG A  36      -7.172  13.294 -15.287  1.00  0.00           C  
ATOM    566  NH1 ARG A  36      -6.853  13.868 -14.136  1.00  0.00           N  
ATOM    567  NH2 ARG A  36      -8.409  13.383 -15.739  1.00  0.00           N  
ATOM    568  H   ARG A  36      -0.669  10.051 -14.983  1.00  0.00           H  
ATOM    569  HA  ARG A  36      -2.617   9.058 -16.792  1.00  0.00           H  
ATOM    570  HB2 ARG A  36      -2.882  10.746 -14.887  1.00  0.00           H  
ATOM    571  HB3 ARG A  36      -2.152  11.945 -15.943  1.00  0.00           H  
ATOM    572  HG2 ARG A  36      -4.048  11.779 -17.489  1.00  0.00           H  
ATOM    573  HG3 ARG A  36      -4.745  10.476 -16.516  1.00  0.00           H  
ATOM    574  HD2 ARG A  36      -4.846  12.079 -14.570  1.00  0.00           H  
ATOM    575  HD3 ARG A  36      -4.328  13.361 -15.672  1.00  0.00           H  
ATOM    576  HE  ARG A  36      -6.526  12.244 -16.869  1.00  0.00           H  
ATOM    577 HH11 ARG A  36      -5.915  13.815 -13.787  1.00  0.00           H  
ATOM    578 HH12 ARG A  36      -7.547  14.371 -13.614  1.00  0.00           H  
ATOM    579 HH21 ARG A  36      -8.663  12.957 -16.612  1.00  0.00           H  
ATOM    580 HH22 ARG A  36      -9.100  13.880 -15.210  1.00  0.00           H  
ATOM    581  N   ARG A  37      -0.186  10.827 -18.065  1.00  0.00           N  
ATOM    582  CA  ARG A  37       0.510  11.235 -19.298  1.00  0.00           C  
ATOM    583  C   ARG A  37       1.242  10.033 -19.933  1.00  0.00           C  
ATOM    584  O   ARG A  37       1.139   9.801 -21.141  1.00  0.00           O  
ATOM    585  CB  ARG A  37       1.517  12.370 -18.970  1.00  0.00           C  
ATOM    586  CG  ARG A  37       0.881  13.660 -18.403  1.00  0.00           C  
ATOM    587  CD  ARG A  37       1.932  14.698 -17.966  1.00  0.00           C  
ATOM    588  NE  ARG A  37       2.827  15.123 -19.063  1.00  0.00           N  
ATOM    589  CZ  ARG A  37       3.810  16.034 -18.945  1.00  0.00           C  
ATOM    590  NH1 ARG A  37       4.061  16.625 -17.789  1.00  0.00           N  
ATOM    591  NH2 ARG A  37       4.532  16.358 -19.997  1.00  0.00           N  
ATOM    592  H   ARG A  37       0.307  10.877 -17.219  1.00  0.00           H  
ATOM    593  HA  ARG A  37      -0.228  11.611 -20.000  1.00  0.00           H  
ATOM    594  HB2 ARG A  37       2.228  11.997 -18.238  1.00  0.00           H  
ATOM    595  HB3 ARG A  37       2.061  12.629 -19.876  1.00  0.00           H  
ATOM    596  HG2 ARG A  37       0.246  14.101 -19.164  1.00  0.00           H  
ATOM    597  HG3 ARG A  37       0.268  13.397 -17.544  1.00  0.00           H  
ATOM    598  HD2 ARG A  37       1.418  15.574 -17.581  1.00  0.00           H  
ATOM    599  HD3 ARG A  37       2.532  14.268 -17.171  1.00  0.00           H  
ATOM    600  HE  ARG A  37       2.684  14.706 -19.941  1.00  0.00           H  
ATOM    601 HH11 ARG A  37       3.522  16.393 -16.974  1.00  0.00           H  
ATOM    602 HH12 ARG A  37       4.798  17.299 -17.720  1.00  0.00           H  
ATOM    603 HH21 ARG A  37       4.358  15.920 -20.882  1.00  0.00           H  
ATOM    604 HH22 ARG A  37       5.258  17.047 -19.915  1.00  0.00           H  
ATOM    605  N   ILE A  38       1.971   9.268 -19.087  1.00  0.00           N  
ATOM    606  CA  ILE A  38       2.827   8.131 -19.529  1.00  0.00           C  
ATOM    607  C   ILE A  38       1.970   6.961 -20.089  1.00  0.00           C  
ATOM    608  O   ILE A  38       2.424   6.196 -20.952  1.00  0.00           O  
ATOM    609  CB  ILE A  38       3.746   7.629 -18.341  1.00  0.00           C  
ATOM    610  CG1 ILE A  38       4.563   8.820 -17.731  1.00  0.00           C  
ATOM    611  CG2 ILE A  38       4.709   6.482 -18.780  1.00  0.00           C  
ATOM    612  CD1 ILE A  38       5.412   8.468 -16.516  1.00  0.00           C  
ATOM    613  H   ILE A  38       1.936   9.476 -18.129  1.00  0.00           H  
ATOM    614  HA  ILE A  38       3.470   8.498 -20.324  1.00  0.00           H  
ATOM    615  HB  ILE A  38       3.090   7.233 -17.570  1.00  0.00           H  
ATOM    616 HG12 ILE A  38       5.231   9.219 -18.483  1.00  0.00           H  
ATOM    617 HG13 ILE A  38       3.876   9.607 -17.431  1.00  0.00           H  
ATOM    618 HG21 ILE A  38       5.360   6.831 -19.569  1.00  0.00           H  
ATOM    619 HG22 ILE A  38       4.135   5.637 -19.142  1.00  0.00           H  
ATOM    620 HG23 ILE A  38       5.308   6.161 -17.935  1.00  0.00           H  
ATOM    621 HD11 ILE A  38       5.927   9.354 -16.173  1.00  0.00           H  
ATOM    622 HD12 ILE A  38       6.140   7.716 -16.787  1.00  0.00           H  
ATOM    623 HD13 ILE A  38       4.781   8.091 -15.723  1.00  0.00           H  
ATOM    624  N   VAL A  39       0.716   6.854 -19.600  1.00  0.00           N  
ATOM    625  CA  VAL A  39      -0.241   5.806 -20.027  1.00  0.00           C  
ATOM    626  C   VAL A  39      -0.639   5.991 -21.508  1.00  0.00           C  
ATOM    627  O   VAL A  39      -0.874   5.015 -22.234  1.00  0.00           O  
ATOM    628  CB  VAL A  39      -1.527   5.798 -19.110  1.00  0.00           C  
ATOM    629  CG1 VAL A  39      -2.367   7.089 -19.263  1.00  0.00           C  
ATOM    630  CG2 VAL A  39      -2.388   4.536 -19.338  1.00  0.00           C  
ATOM    631  H   VAL A  39       0.423   7.502 -18.930  1.00  0.00           H  
ATOM    632  HA  VAL A  39       0.261   4.848 -19.914  1.00  0.00           H  
ATOM    633  HB  VAL A  39      -1.178   5.765 -18.078  1.00  0.00           H  
ATOM    634 HG11 VAL A  39      -1.748   7.953 -19.049  1.00  0.00           H  
ATOM    635 HG12 VAL A  39      -3.200   7.076 -18.571  1.00  0.00           H  
ATOM    636 HG13 VAL A  39      -2.746   7.167 -20.275  1.00  0.00           H  
ATOM    637 HG21 VAL A  39      -3.250   4.551 -18.679  1.00  0.00           H  
ATOM    638 HG22 VAL A  39      -1.802   3.648 -19.128  1.00  0.00           H  
ATOM    639 HG23 VAL A  39      -2.726   4.501 -20.364  1.00  0.00           H  
ATOM    640  N   LYS A  40      -0.692   7.267 -21.943  1.00  0.00           N  
ATOM    641  CA  LYS A  40      -1.029   7.633 -23.317  1.00  0.00           C  
ATOM    642  C   LYS A  40       0.238   7.617 -24.171  1.00  0.00           C  
ATOM    643  O   LYS A  40       1.025   8.570 -24.142  1.00  0.00           O  
ATOM    644  CB  LYS A  40      -1.696   9.040 -23.390  1.00  0.00           C  
ATOM    645  CG  LYS A  40      -3.026   9.178 -22.616  1.00  0.00           C  
ATOM    646  CD  LYS A  40      -3.737  10.513 -22.934  1.00  0.00           C  
ATOM    647  CE  LYS A  40      -5.055  10.687 -22.167  1.00  0.00           C  
ATOM    648  NZ  LYS A  40      -5.802  11.879 -22.623  1.00  0.00           N  
ATOM    649  H   LYS A  40      -0.479   7.983 -21.313  1.00  0.00           H  
ATOM    650  HA  LYS A  40      -1.732   6.900 -23.707  1.00  0.00           H  
ATOM    651  HB2 LYS A  40      -1.002   9.776 -22.994  1.00  0.00           H  
ATOM    652  HB3 LYS A  40      -1.888   9.282 -24.436  1.00  0.00           H  
ATOM    653  HG2 LYS A  40      -3.682   8.357 -22.889  1.00  0.00           H  
ATOM    654  HG3 LYS A  40      -2.819   9.132 -21.550  1.00  0.00           H  
ATOM    655  HD2 LYS A  40      -3.079  11.333 -22.675  1.00  0.00           H  
ATOM    656  HD3 LYS A  40      -3.949  10.550 -23.998  1.00  0.00           H  
ATOM    657  HE2 LYS A  40      -5.676   9.818 -22.329  1.00  0.00           H  
ATOM    658  HE3 LYS A  40      -4.847  10.789 -21.109  1.00  0.00           H  
ATOM    659  HZ1 LYS A  40      -6.677  11.992 -22.066  1.00  0.00           H  
ATOM    660  HZ2 LYS A  40      -6.054  11.781 -23.625  1.00  0.00           H  
ATOM    661  HZ3 LYS A  40      -5.219  12.728 -22.505  1.00  0.00           H  
ATOM    662  N   LYS A  41       0.475   6.492 -24.853  1.00  0.00           N  
ATOM    663  CA  LYS A  41       1.415   6.438 -25.971  1.00  0.00           C  
ATOM    664  C   LYS A  41       0.650   6.797 -27.249  1.00  0.00           C  
ATOM    665  O   LYS A  41      -0.241   6.043 -27.669  1.00  0.00           O  
ATOM    666  CB  LYS A  41       2.094   5.046 -26.095  1.00  0.00           C  
ATOM    667  CG  LYS A  41       3.073   4.724 -24.948  1.00  0.00           C  
ATOM    668  CD  LYS A  41       3.894   3.440 -25.206  1.00  0.00           C  
ATOM    669  CE  LYS A  41       4.740   3.038 -23.989  1.00  0.00           C  
ATOM    670  NZ  LYS A  41       3.892   2.773 -22.793  1.00  0.00           N  
ATOM    671  H   LYS A  41       0.008   5.669 -24.583  1.00  0.00           H  
ATOM    672  HA  LYS A  41       2.190   7.189 -25.801  1.00  0.00           H  
ATOM    673  HB2 LYS A  41       1.324   4.280 -26.117  1.00  0.00           H  
ATOM    674  HB3 LYS A  41       2.644   5.008 -27.033  1.00  0.00           H  
ATOM    675  HG2 LYS A  41       3.759   5.557 -24.833  1.00  0.00           H  
ATOM    676  HG3 LYS A  41       2.507   4.604 -24.027  1.00  0.00           H  
ATOM    677  HD2 LYS A  41       3.213   2.627 -25.438  1.00  0.00           H  
ATOM    678  HD3 LYS A  41       4.552   3.604 -26.056  1.00  0.00           H  
ATOM    679  HE2 LYS A  41       5.299   2.140 -24.225  1.00  0.00           H  
ATOM    680  HE3 LYS A  41       5.430   3.836 -23.760  1.00  0.00           H  
ATOM    681  HZ1 LYS A  41       4.485   2.492 -21.992  1.00  0.00           H  
ATOM    682  HZ2 LYS A  41       3.227   2.004 -22.994  1.00  0.00           H  
ATOM    683  HZ3 LYS A  41       3.352   3.626 -22.535  1.00  0.00           H  
ATOM    684  N   ARG A  42       0.976   7.974 -27.820  1.00  0.00           N  
ATOM    685  CA  ARG A  42       0.336   8.506 -29.035  1.00  0.00           C  
ATOM    686  C   ARG A  42       0.421   7.493 -30.187  1.00  0.00           C  
ATOM    687  O   ARG A  42      -0.609   7.061 -30.716  1.00  0.00           O  
ATOM    688  CB  ARG A  42       1.009   9.852 -29.424  1.00  0.00           C  
ATOM    689  CG  ARG A  42       0.467  10.521 -30.711  1.00  0.00           C  
ATOM    690  CD  ARG A  42      -1.002  10.973 -30.602  1.00  0.00           C  
ATOM    691  NE  ARG A  42      -1.197  11.961 -29.521  1.00  0.00           N  
ATOM    692  CZ  ARG A  42      -1.141  13.298 -29.667  1.00  0.00           C  
ATOM    693  NH1 ARG A  42      -0.838  13.856 -30.840  1.00  0.00           N  
ATOM    694  NH2 ARG A  42      -1.362  14.073 -28.617  1.00  0.00           N  
ATOM    695  H   ARG A  42       1.672   8.513 -27.391  1.00  0.00           H  
ATOM    696  HA  ARG A  42      -0.708   8.690 -28.803  1.00  0.00           H  
ATOM    697  HB2 ARG A  42       0.889  10.548 -28.600  1.00  0.00           H  
ATOM    698  HB3 ARG A  42       2.078   9.677 -29.559  1.00  0.00           H  
ATOM    699  HG2 ARG A  42       1.074  11.390 -30.930  1.00  0.00           H  
ATOM    700  HG3 ARG A  42       0.560   9.817 -31.533  1.00  0.00           H  
ATOM    701  HD2 ARG A  42      -1.306  11.408 -31.549  1.00  0.00           H  
ATOM    702  HD3 ARG A  42      -1.628  10.108 -30.399  1.00  0.00           H  
ATOM    703  HE  ARG A  42      -1.394  11.600 -28.630  1.00  0.00           H  
ATOM    704 HH11 ARG A  42      -0.648  13.280 -31.642  1.00  0.00           H  
ATOM    705 HH12 ARG A  42      -0.795  14.855 -30.929  1.00  0.00           H  
ATOM    706 HH21 ARG A  42      -1.568  13.664 -27.723  1.00  0.00           H  
ATOM    707 HH22 ARG A  42      -1.326  15.073 -28.708  1.00  0.00           H  
ATOM    708  N   LEU A  43       1.671   7.099 -30.506  1.00  0.00           N  
ATOM    709  CA  LEU A  43       2.007   6.140 -31.572  1.00  0.00           C  
ATOM    710  C   LEU A  43       1.429   6.606 -32.942  1.00  0.00           C  
ATOM    711  CB  LEU A  43       1.550   4.695 -31.179  1.00  0.00           C  
ATOM    712  CG  LEU A  43       2.064   4.145 -29.805  1.00  0.00           C  
ATOM    713  CD1 LEU A  43       1.541   2.714 -29.533  1.00  0.00           C  
ATOM    714  CD2 LEU A  43       3.606   4.197 -29.709  1.00  0.00           C  
ATOM    715  H   LEU A  43       2.412   7.480 -29.994  1.00  0.00           H  
ATOM    716  HA  LEU A  43       3.096   6.140 -31.647  1.00  0.00           H  
ATOM    717  HB2 LEU A  43       0.466   4.689 -31.161  1.00  0.00           H  
ATOM    718  HB3 LEU A  43       1.876   4.014 -31.960  1.00  0.00           H  
ATOM    719  HG  LEU A  43       1.671   4.777 -29.015  1.00  0.00           H  
ATOM    720 HD11 LEU A  43       1.879   2.382 -28.561  1.00  0.00           H  
ATOM    721 HD12 LEU A  43       1.909   2.034 -30.292  1.00  0.00           H  
ATOM    722 HD13 LEU A  43       0.460   2.716 -29.549  1.00  0.00           H  
ATOM    723 HD21 LEU A  43       3.924   3.818 -28.746  1.00  0.00           H  
ATOM    724 HD22 LEU A  43       3.941   5.221 -29.809  1.00  0.00           H  
ATOM    725 HD23 LEU A  43       4.047   3.597 -30.494  1.00  0.00           H  
TER     726      LEU A  43                                                      
ENDMDL                                                                          
MODEL        2                                                                  
ATOM      1  N   ARG A   1       4.003   2.344  -2.435  1.00  0.00           N  
ATOM      2  CA  ARG A   1       4.633   1.196  -3.139  1.00  0.00           C  
ATOM      3  C   ARG A   1       3.612   0.421  -4.009  1.00  0.00           C  
ATOM      4  O   ARG A   1       3.957  -0.060  -5.095  1.00  0.00           O  
ATOM      5  CB  ARG A   1       5.378   0.278  -2.114  1.00  0.00           C  
ATOM      6  CG  ARG A   1       4.583  -0.124  -0.832  1.00  0.00           C  
ATOM      7  CD  ARG A   1       3.689  -1.361  -1.016  1.00  0.00           C  
ATOM      8  NE  ARG A   1       4.475  -2.542  -1.406  1.00  0.00           N  
ATOM      9  CZ  ARG A   1       4.063  -3.514  -2.231  1.00  0.00           C  
ATOM     10  NH1 ARG A   1       2.844  -3.489  -2.760  1.00  0.00           N  
ATOM     11  NH2 ARG A   1       4.874  -4.518  -2.506  1.00  0.00           N  
ATOM     12  HA  ARG A   1       5.372   1.620  -3.813  1.00  0.00           H  
ATOM     13  HB2 ARG A   1       5.698  -0.630  -2.618  1.00  0.00           H  
ATOM     14  HB3 ARG A   1       6.277   0.802  -1.793  1.00  0.00           H  
ATOM     15  HG2 ARG A   1       5.289  -0.332  -0.038  1.00  0.00           H  
ATOM     16  HG3 ARG A   1       3.963   0.717  -0.534  1.00  0.00           H  
ATOM     17  HD2 ARG A   1       3.188  -1.571  -0.079  1.00  0.00           H  
ATOM     18  HD3 ARG A   1       2.942  -1.151  -1.779  1.00  0.00           H  
ATOM     19  HE  ARG A   1       5.382  -2.609  -1.030  1.00  0.00           H  
ATOM     20 HH11 ARG A   1       2.216  -2.746  -2.539  1.00  0.00           H  
ATOM     21 HH12 ARG A   1       2.545  -4.221  -3.384  1.00  0.00           H  
ATOM     22 HH21 ARG A   1       5.792  -4.556  -2.103  1.00  0.00           H  
ATOM     23 HH22 ARG A   1       4.574  -5.252  -3.126  1.00  0.00           H  
ATOM     24  N   LYS A   2       2.357   0.296  -3.528  1.00  0.00           N  
ATOM     25  CA  LYS A   2       1.290  -0.424  -4.260  1.00  0.00           C  
ATOM     26  C   LYS A   2       0.572   0.545  -5.213  1.00  0.00           C  
ATOM     27  O   LYS A   2       0.432   1.738  -4.913  1.00  0.00           O  
ATOM     28  CB  LYS A   2       0.282  -1.068  -3.268  1.00  0.00           C  
ATOM     29  CG  LYS A   2      -0.487  -0.061  -2.385  1.00  0.00           C  
ATOM     30  CD  LYS A   2      -1.438  -0.741  -1.378  1.00  0.00           C  
ATOM     31  CE  LYS A   2      -2.226   0.283  -0.541  1.00  0.00           C  
ATOM     32  NZ  LYS A   2      -3.262  -0.370   0.293  1.00  0.00           N  
ATOM     33  H   LYS A   2       2.135   0.713  -2.672  1.00  0.00           H  
ATOM     34  HA  LYS A   2       1.753  -1.215  -4.849  1.00  0.00           H  
ATOM     35  HB2 LYS A   2      -0.446  -1.643  -3.837  1.00  0.00           H  
ATOM     36  HB3 LYS A   2       0.821  -1.748  -2.617  1.00  0.00           H  
ATOM     37  HG2 LYS A   2       0.226   0.538  -1.839  1.00  0.00           H  
ATOM     38  HG3 LYS A   2      -1.072   0.592  -3.033  1.00  0.00           H  
ATOM     39  HD2 LYS A   2      -2.147  -1.356  -1.924  1.00  0.00           H  
ATOM     40  HD3 LYS A   2      -0.859  -1.371  -0.713  1.00  0.00           H  
ATOM     41  HE2 LYS A   2      -1.544   0.819   0.106  1.00  0.00           H  
ATOM     42  HE3 LYS A   2      -2.714   0.983  -1.206  1.00  0.00           H  
ATOM     43  HZ1 LYS A   2      -3.813   0.346   0.810  1.00  0.00           H  
ATOM     44  HZ2 LYS A   2      -2.818  -1.012   0.980  1.00  0.00           H  
ATOM     45  HZ3 LYS A   2      -3.907  -0.917  -0.311  1.00  0.00           H  
ATOM     46  N   TRP A   3       0.136   0.036  -6.376  1.00  0.00           N  
ATOM     47  CA  TRP A   3      -0.462   0.854  -7.456  1.00  0.00           C  
ATOM     48  C   TRP A   3      -1.880   0.347  -7.779  1.00  0.00           C  
ATOM     49  O   TRP A   3      -2.292   0.325  -8.947  1.00  0.00           O  
ATOM     50  CB  TRP A   3       0.455   0.811  -8.717  1.00  0.00           C  
ATOM     51  CG  TRP A   3       1.903   1.194  -8.458  1.00  0.00           C  
ATOM     52  CD1 TRP A   3       2.379   2.130  -7.584  1.00  0.00           C  
ATOM     53  CD2 TRP A   3       3.064   0.654  -9.117  1.00  0.00           C  
ATOM     54  NE1 TRP A   3       3.751   2.172  -7.632  1.00  0.00           N  
ATOM     55  CE2 TRP A   3       4.195   1.286  -8.569  1.00  0.00           C  
ATOM     56  CE3 TRP A   3       3.248  -0.318 -10.104  1.00  0.00           C  
ATOM     57  CZ2 TRP A   3       5.485   0.991  -8.972  1.00  0.00           C  
ATOM     58  CZ3 TRP A   3       4.528  -0.613 -10.511  1.00  0.00           C  
ATOM     59  CH2 TRP A   3       5.633   0.050  -9.953  1.00  0.00           C  
ATOM     60  H   TRP A   3       0.211  -0.924  -6.520  1.00  0.00           H  
ATOM     61  HA  TRP A   3      -0.537   1.881  -7.115  1.00  0.00           H  
ATOM     62  HB2 TRP A   3       0.449  -0.197  -9.117  1.00  0.00           H  
ATOM     63  HB3 TRP A   3       0.066   1.487  -9.472  1.00  0.00           H  
ATOM     64  HD1 TRP A   3       1.759   2.729  -6.934  1.00  0.00           H  
ATOM     65  HE1 TRP A   3       4.323   2.754  -7.085  1.00  0.00           H  
ATOM     66  HE3 TRP A   3       2.404  -0.833 -10.547  1.00  0.00           H  
ATOM     67  HZ2 TRP A   3       6.346   1.490  -8.551  1.00  0.00           H  
ATOM     68  HZ3 TRP A   3       4.691  -1.354 -11.281  1.00  0.00           H  
ATOM     69  HH2 TRP A   3       6.623  -0.216 -10.304  1.00  0.00           H  
ATOM     70  N   GLU A   4      -2.636  -0.022  -6.719  1.00  0.00           N  
ATOM     71  CA  GLU A   4      -3.983  -0.625  -6.846  1.00  0.00           C  
ATOM     72  C   GLU A   4      -4.942   0.297  -7.628  1.00  0.00           C  
ATOM     73  O   GLU A   4      -5.328  -0.015  -8.755  1.00  0.00           O  
ATOM     74  CB  GLU A   4      -4.592  -0.929  -5.449  1.00  0.00           C  
ATOM     75  CG  GLU A   4      -3.740  -1.816  -4.525  1.00  0.00           C  
ATOM     76  CD  GLU A   4      -4.453  -2.103  -3.189  1.00  0.00           C  
ATOM     77  OE1 GLU A   4      -4.618  -1.162  -2.385  1.00  0.00           O  
ATOM     78  OE2 GLU A   4      -4.874  -3.251  -2.952  1.00  0.00           O  
ATOM     79  H   GLU A   4      -2.275   0.116  -5.819  1.00  0.00           H  
ATOM     80  HA  GLU A   4      -3.874  -1.565  -7.386  1.00  0.00           H  
ATOM     81  HB2 GLU A   4      -4.768   0.012  -4.934  1.00  0.00           H  
ATOM     82  HB3 GLU A   4      -5.554  -1.419  -5.592  1.00  0.00           H  
ATOM     83  HG2 GLU A   4      -3.532  -2.752  -5.039  1.00  0.00           H  
ATOM     84  HG3 GLU A   4      -2.801  -1.314  -4.319  1.00  0.00           H  
ATOM     85  N   GLU A   5      -5.257   1.460  -7.025  1.00  0.00           N  
ATOM     86  CA  GLU A   5      -6.205   2.442  -7.584  1.00  0.00           C  
ATOM     87  C   GLU A   5      -5.677   3.042  -8.904  1.00  0.00           C  
ATOM     88  O   GLU A   5      -6.455   3.349  -9.819  1.00  0.00           O  
ATOM     89  CB  GLU A   5      -6.451   3.584  -6.552  1.00  0.00           C  
ATOM     90  CG  GLU A   5      -7.592   4.563  -6.916  1.00  0.00           C  
ATOM     91  CD  GLU A   5      -8.994   3.933  -6.796  1.00  0.00           C  
ATOM     92  OE1 GLU A   5      -9.442   3.226  -7.729  1.00  0.00           O  
ATOM     93  OE2 GLU A   5      -9.649   4.127  -5.754  1.00  0.00           O  
ATOM     94  H   GLU A   5      -4.831   1.663  -6.165  1.00  0.00           H  
ATOM     95  HA  GLU A   5      -7.143   1.930  -7.774  1.00  0.00           H  
ATOM     96  HB2 GLU A   5      -6.678   3.139  -5.587  1.00  0.00           H  
ATOM     97  HB3 GLU A   5      -5.536   4.157  -6.446  1.00  0.00           H  
ATOM     98  HG2 GLU A   5      -7.528   5.426  -6.256  1.00  0.00           H  
ATOM     99  HG3 GLU A   5      -7.447   4.902  -7.936  1.00  0.00           H  
ATOM    100  N   ILE A   6      -4.340   3.173  -8.977  1.00  0.00           N  
ATOM    101  CA  ILE A   6      -3.650   3.864 -10.083  1.00  0.00           C  
ATOM    102  C   ILE A   6      -3.770   3.061 -11.402  1.00  0.00           C  
ATOM    103  O   ILE A   6      -4.166   3.608 -12.427  1.00  0.00           O  
ATOM    104  CB  ILE A   6      -2.117   4.102  -9.766  1.00  0.00           C  
ATOM    105  CG1 ILE A   6      -1.916   4.662  -8.322  1.00  0.00           C  
ATOM    106  CG2 ILE A   6      -1.471   5.053 -10.814  1.00  0.00           C  
ATOM    107  CD1 ILE A   6      -0.463   4.850  -7.901  1.00  0.00           C  
ATOM    108  H   ILE A   6      -3.797   2.783  -8.263  1.00  0.00           H  
ATOM    109  HA  ILE A   6      -4.128   4.834 -10.209  1.00  0.00           H  
ATOM    110  HB  ILE A   6      -1.610   3.141  -9.840  1.00  0.00           H  
ATOM    111 HG12 ILE A   6      -2.402   5.627  -8.235  1.00  0.00           H  
ATOM    112 HG13 ILE A   6      -2.374   3.982  -7.614  1.00  0.00           H  
ATOM    113 HG21 ILE A   6      -1.959   6.022 -10.788  1.00  0.00           H  
ATOM    114 HG22 ILE A   6      -1.571   4.635 -11.806  1.00  0.00           H  
ATOM    115 HG23 ILE A   6      -0.416   5.180 -10.593  1.00  0.00           H  
ATOM    116 HD11 ILE A   6       0.022   5.556  -8.562  1.00  0.00           H  
ATOM    117 HD12 ILE A   6       0.055   3.901  -7.945  1.00  0.00           H  
ATOM    118 HD13 ILE A   6      -0.430   5.229  -6.891  1.00  0.00           H  
ATOM    119  N   ALA A   7      -3.441   1.757 -11.335  1.00  0.00           N  
ATOM    120  CA  ALA A   7      -3.280   0.888 -12.524  1.00  0.00           C  
ATOM    121  C   ALA A   7      -4.574   0.126 -12.891  1.00  0.00           C  
ATOM    122  O   ALA A   7      -4.830  -0.104 -14.084  1.00  0.00           O  
ATOM    123  CB  ALA A   7      -2.112  -0.093 -12.297  1.00  0.00           C  
ATOM    124  H   ALA A   7      -3.309   1.359 -10.451  1.00  0.00           H  
ATOM    125  HA  ALA A   7      -3.004   1.522 -13.366  1.00  0.00           H  
ATOM    126  HB1 ALA A   7      -2.340  -0.752 -11.470  1.00  0.00           H  
ATOM    127  HB2 ALA A   7      -1.209   0.464 -12.070  1.00  0.00           H  
ATOM    128  HB3 ALA A   7      -1.947  -0.681 -13.190  1.00  0.00           H  
ATOM    129  N   GLU A   8      -5.376  -0.259 -11.872  1.00  0.00           N  
ATOM    130  CA  GLU A   8      -6.579  -1.115 -12.063  1.00  0.00           C  
ATOM    131  C   GLU A   8      -7.613  -0.454 -12.998  1.00  0.00           C  
ATOM    132  O   GLU A   8      -8.050  -1.067 -13.989  1.00  0.00           O  
ATOM    133  CB  GLU A   8      -7.233  -1.452 -10.697  1.00  0.00           C  
ATOM    134  CG  GLU A   8      -8.489  -2.349 -10.775  1.00  0.00           C  
ATOM    135  CD  GLU A   8      -9.046  -2.718  -9.390  1.00  0.00           C  
ATOM    136  OE1 GLU A   8      -8.836  -3.862  -8.934  1.00  0.00           O  
ATOM    137  OE2 GLU A   8      -9.673  -1.855  -8.743  1.00  0.00           O  
ATOM    138  H   GLU A   8      -5.156   0.045 -10.964  1.00  0.00           H  
ATOM    139  HA  GLU A   8      -6.241  -2.042 -12.517  1.00  0.00           H  
ATOM    140  HB2 GLU A   8      -6.495  -1.953 -10.078  1.00  0.00           H  
ATOM    141  HB3 GLU A   8      -7.509  -0.521 -10.208  1.00  0.00           H  
ATOM    142  HG2 GLU A   8      -9.262  -1.824 -11.331  1.00  0.00           H  
ATOM    143  HG3 GLU A   8      -8.232  -3.258 -11.312  1.00  0.00           H  
ATOM    144  N   ARG A   9      -7.993   0.795 -12.673  1.00  0.00           N  
ATOM    145  CA  ARG A   9      -8.928   1.573 -13.502  1.00  0.00           C  
ATOM    146  C   ARG A   9      -8.242   2.005 -14.814  1.00  0.00           C  
ATOM    147  O   ARG A   9      -8.899   2.095 -15.848  1.00  0.00           O  
ATOM    148  CB  ARG A   9      -9.463   2.824 -12.738  1.00  0.00           C  
ATOM    149  CG  ARG A   9     -10.656   3.528 -13.444  1.00  0.00           C  
ATOM    150  CD  ARG A   9     -11.091   4.842 -12.759  1.00  0.00           C  
ATOM    151  NE  ARG A   9     -10.085   5.909 -12.919  1.00  0.00           N  
ATOM    152  CZ  ARG A   9     -10.132   7.118 -12.333  1.00  0.00           C  
ATOM    153  NH1 ARG A   9     -11.085   7.434 -11.464  1.00  0.00           N  
ATOM    154  NH2 ARG A   9      -9.204   8.006 -12.623  1.00  0.00           N  
ATOM    155  H   ARG A   9      -7.645   1.193 -11.849  1.00  0.00           H  
ATOM    156  HA  ARG A   9      -9.765   0.926 -13.746  1.00  0.00           H  
ATOM    157  HB2 ARG A   9      -9.783   2.516 -11.749  1.00  0.00           H  
ATOM    158  HB3 ARG A   9      -8.656   3.545 -12.629  1.00  0.00           H  
ATOM    159  HG2 ARG A   9     -10.373   3.751 -14.465  1.00  0.00           H  
ATOM    160  HG3 ARG A   9     -11.503   2.844 -13.460  1.00  0.00           H  
ATOM    161  HD2 ARG A   9     -12.026   5.176 -13.197  1.00  0.00           H  
ATOM    162  HD3 ARG A   9     -11.245   4.657 -11.702  1.00  0.00           H  
ATOM    163  HE  ARG A   9      -9.345   5.727 -13.534  1.00  0.00           H  
ATOM    164 HH11 ARG A   9     -11.794   6.766 -11.225  1.00  0.00           H  
ATOM    165 HH12 ARG A   9     -11.105   8.344 -11.047  1.00  0.00           H  
ATOM    166 HH21 ARG A   9      -8.476   7.778 -13.274  1.00  0.00           H  
ATOM    167 HH22 ARG A   9      -9.230   8.916 -12.207  1.00  0.00           H  
ATOM    168  N   LEU A  10      -6.907   2.237 -14.746  1.00  0.00           N  
ATOM    169  CA  LEU A  10      -6.103   2.775 -15.871  1.00  0.00           C  
ATOM    170  C   LEU A  10      -6.160   1.869 -17.116  1.00  0.00           C  
ATOM    171  O   LEU A  10      -6.144   2.356 -18.259  1.00  0.00           O  
ATOM    172  CB  LEU A  10      -4.639   3.004 -15.433  1.00  0.00           C  
ATOM    173  CG  LEU A  10      -3.740   3.794 -16.428  1.00  0.00           C  
ATOM    174  CD1 LEU A  10      -4.342   5.188 -16.739  1.00  0.00           C  
ATOM    175  CD2 LEU A  10      -2.295   3.902 -15.884  1.00  0.00           C  
ATOM    176  H   LEU A  10      -6.448   2.039 -13.905  1.00  0.00           H  
ATOM    177  HA  LEU A  10      -6.533   3.733 -16.131  1.00  0.00           H  
ATOM    178  HB2 LEU A  10      -4.655   3.546 -14.492  1.00  0.00           H  
ATOM    179  HB3 LEU A  10      -4.180   2.036 -15.250  1.00  0.00           H  
ATOM    180  HG  LEU A  10      -3.697   3.248 -17.363  1.00  0.00           H  
ATOM    181 HD11 LEU A  10      -5.350   5.077 -17.118  1.00  0.00           H  
ATOM    182 HD12 LEU A  10      -3.745   5.677 -17.489  1.00  0.00           H  
ATOM    183 HD13 LEU A  10      -4.359   5.794 -15.843  1.00  0.00           H  
ATOM    184 HD21 LEU A  10      -1.896   2.912 -15.704  1.00  0.00           H  
ATOM    185 HD22 LEU A  10      -2.288   4.465 -14.959  1.00  0.00           H  
ATOM    186 HD23 LEU A  10      -1.671   4.404 -16.610  1.00  0.00           H  
ATOM    187  N   ARG A  11      -6.229   0.558 -16.848  1.00  0.00           N  
ATOM    188  CA  ARG A  11      -6.505  -0.492 -17.849  1.00  0.00           C  
ATOM    189  C   ARG A  11      -7.730  -0.113 -18.724  1.00  0.00           C  
ATOM    190  O   ARG A  11      -7.676  -0.148 -19.950  1.00  0.00           O  
ATOM    191  CB  ARG A  11      -6.777  -1.822 -17.086  1.00  0.00           C  
ATOM    192  CG  ARG A  11      -7.341  -2.995 -17.934  1.00  0.00           C  
ATOM    193  CD  ARG A  11      -7.894  -4.134 -17.051  1.00  0.00           C  
ATOM    194  NE  ARG A  11      -8.905  -3.633 -16.094  1.00  0.00           N  
ATOM    195  CZ  ARG A  11      -9.385  -4.304 -15.034  1.00  0.00           C  
ATOM    196  NH1 ARG A  11      -9.014  -5.546 -14.782  1.00  0.00           N  
ATOM    197  NH2 ARG A  11     -10.256  -3.718 -14.225  1.00  0.00           N  
ATOM    198  H   ARG A  11      -6.092   0.277 -15.921  1.00  0.00           H  
ATOM    199  HA  ARG A  11      -5.628  -0.607 -18.474  1.00  0.00           H  
ATOM    200  HB2 ARG A  11      -5.847  -2.151 -16.630  1.00  0.00           H  
ATOM    201  HB3 ARG A  11      -7.485  -1.612 -16.288  1.00  0.00           H  
ATOM    202  HG2 ARG A  11      -8.145  -2.625 -18.558  1.00  0.00           H  
ATOM    203  HG3 ARG A  11      -6.550  -3.388 -18.567  1.00  0.00           H  
ATOM    204  HD2 ARG A  11      -8.357  -4.881 -17.688  1.00  0.00           H  
ATOM    205  HD3 ARG A  11      -7.076  -4.592 -16.502  1.00  0.00           H  
ATOM    206  HE  ARG A  11      -9.231  -2.722 -16.247  1.00  0.00           H  
ATOM    207 HH11 ARG A  11      -8.365  -6.014 -15.388  1.00  0.00           H  
ATOM    208 HH12 ARG A  11      -9.375  -6.029 -13.982  1.00  0.00           H  
ATOM    209 HH21 ARG A  11     -10.565  -2.776 -14.402  1.00  0.00           H  
ATOM    210 HH22 ARG A  11     -10.619  -4.217 -13.431  1.00  0.00           H  
ATOM    211  N   GLU A  12      -8.814   0.287 -18.049  1.00  0.00           N  
ATOM    212  CA  GLU A  12     -10.113   0.581 -18.691  1.00  0.00           C  
ATOM    213  C   GLU A  12     -10.252   2.065 -19.104  1.00  0.00           C  
ATOM    214  O   GLU A  12     -11.147   2.398 -19.890  1.00  0.00           O  
ATOM    215  CB  GLU A  12     -11.252   0.171 -17.724  1.00  0.00           C  
ATOM    216  CG  GLU A  12     -11.249  -1.327 -17.360  1.00  0.00           C  
ATOM    217  CD  GLU A  12     -12.331  -1.694 -16.334  1.00  0.00           C  
ATOM    218  OE1 GLU A  12     -12.056  -1.612 -15.116  1.00  0.00           O  
ATOM    219  OE2 GLU A  12     -13.462  -2.060 -16.732  1.00  0.00           O  
ATOM    220  H   GLU A  12      -8.742   0.395 -17.078  1.00  0.00           H  
ATOM    221  HA  GLU A  12     -10.188  -0.025 -19.589  1.00  0.00           H  
ATOM    222  HB2 GLU A  12     -11.157   0.745 -16.806  1.00  0.00           H  
ATOM    223  HB3 GLU A  12     -12.208   0.408 -18.184  1.00  0.00           H  
ATOM    224  HG2 GLU A  12     -11.405  -1.906 -18.266  1.00  0.00           H  
ATOM    225  HG3 GLU A  12     -10.273  -1.584 -16.952  1.00  0.00           H  
ATOM    226  N   GLU A  13      -9.378   2.943 -18.557  1.00  0.00           N  
ATOM    227  CA  GLU A  13      -9.377   4.401 -18.836  1.00  0.00           C  
ATOM    228  C   GLU A  13      -9.128   4.685 -20.324  1.00  0.00           C  
ATOM    229  O   GLU A  13      -9.930   5.351 -20.986  1.00  0.00           O  
ATOM    230  CB  GLU A  13      -8.290   5.104 -17.970  1.00  0.00           C  
ATOM    231  CG  GLU A  13      -8.619   5.203 -16.462  1.00  0.00           C  
ATOM    232  CD  GLU A  13      -9.327   6.500 -16.058  1.00  0.00           C  
ATOM    233  OE1 GLU A  13      -8.703   7.327 -15.373  1.00  0.00           O  
ATOM    234  OE2 GLU A  13     -10.486   6.715 -16.448  1.00  0.00           O  
ATOM    235  H   GLU A  13      -8.708   2.595 -17.934  1.00  0.00           H  
ATOM    236  HA  GLU A  13     -10.353   4.791 -18.560  1.00  0.00           H  
ATOM    237  HB2 GLU A  13      -7.362   4.550 -18.078  1.00  0.00           H  
ATOM    238  HB3 GLU A  13      -8.124   6.107 -18.348  1.00  0.00           H  
ATOM    239  HG2 GLU A  13      -9.259   4.367 -16.188  1.00  0.00           H  
ATOM    240  HG3 GLU A  13      -7.691   5.115 -15.898  1.00  0.00           H  
ATOM    241  N   PHE A  14      -7.998   4.177 -20.836  1.00  0.00           N  
ATOM    242  CA  PHE A  14      -7.597   4.359 -22.246  1.00  0.00           C  
ATOM    243  C   PHE A  14      -7.780   3.048 -23.032  1.00  0.00           C  
ATOM    244  O   PHE A  14      -7.318   2.939 -24.174  1.00  0.00           O  
ATOM    245  CB  PHE A  14      -6.127   4.851 -22.313  1.00  0.00           C  
ATOM    246  CG  PHE A  14      -5.888   6.192 -21.612  1.00  0.00           C  
ATOM    247  CD1 PHE A  14      -5.927   7.392 -22.323  1.00  0.00           C  
ATOM    248  CD2 PHE A  14      -5.639   6.249 -20.240  1.00  0.00           C  
ATOM    249  CE1 PHE A  14      -5.716   8.601 -21.683  1.00  0.00           C  
ATOM    250  CE2 PHE A  14      -5.428   7.458 -19.605  1.00  0.00           C  
ATOM    251  CZ  PHE A  14      -5.468   8.631 -20.329  1.00  0.00           C  
ATOM    252  H   PHE A  14      -7.411   3.653 -20.249  1.00  0.00           H  
ATOM    253  HA  PHE A  14      -8.239   5.111 -22.697  1.00  0.00           H  
ATOM    254  HB2 PHE A  14      -5.483   4.111 -21.850  1.00  0.00           H  
ATOM    255  HB3 PHE A  14      -5.835   4.957 -23.354  1.00  0.00           H  
ATOM    256  HD1 PHE A  14      -6.120   7.372 -23.388  1.00  0.00           H  
ATOM    257  HD2 PHE A  14      -5.605   5.328 -19.666  1.00  0.00           H  
ATOM    258  HE1 PHE A  14      -5.750   9.523 -22.246  1.00  0.00           H  
ATOM    259  HE2 PHE A  14      -5.230   7.486 -18.541  1.00  0.00           H  
ATOM    260  HZ  PHE A  14      -5.303   9.577 -19.830  1.00  0.00           H  
ATOM    261  N   ASN A  15      -8.470   2.064 -22.393  1.00  0.00           N  
ATOM    262  CA  ASN A  15      -8.742   0.715 -22.963  1.00  0.00           C  
ATOM    263  C   ASN A  15      -7.432  -0.065 -23.213  1.00  0.00           C  
ATOM    264  O   ASN A  15      -7.393  -1.014 -24.007  1.00  0.00           O  
ATOM    265  CB  ASN A  15      -9.600   0.811 -24.266  1.00  0.00           C  
ATOM    266  CG  ASN A  15     -10.901   1.599 -24.086  1.00  0.00           C  
ATOM    267  OD1 ASN A  15     -11.518   1.589 -23.021  1.00  0.00           O  
ATOM    268  ND2 ASN A  15     -11.337   2.281 -25.134  1.00  0.00           N  
ATOM    269  H   ASN A  15      -8.819   2.261 -21.500  1.00  0.00           H  
ATOM    270  HA  ASN A  15      -9.311   0.168 -22.219  1.00  0.00           H  
ATOM    271  HB2 ASN A  15      -9.007   1.303 -25.036  1.00  0.00           H  
ATOM    272  HB3 ASN A  15      -9.847  -0.186 -24.608  1.00  0.00           H  
ATOM    273 HD21 ASN A  15     -10.804   2.257 -25.954  1.00  0.00           H  
ATOM    274 HD22 ASN A  15     -12.167   2.794 -25.042  1.00  0.00           H  
ATOM    275  N   ILE A  16      -6.371   0.330 -22.489  1.00  0.00           N  
ATOM    276  CA  ILE A  16      -5.026  -0.262 -22.607  1.00  0.00           C  
ATOM    277  C   ILE A  16      -4.918  -1.564 -21.790  1.00  0.00           C  
ATOM    278  O   ILE A  16      -5.768  -1.863 -20.948  1.00  0.00           O  
ATOM    279  CB  ILE A  16      -3.905   0.752 -22.140  1.00  0.00           C  
ATOM    280  CG1 ILE A  16      -4.143   1.210 -20.661  1.00  0.00           C  
ATOM    281  CG2 ILE A  16      -3.810   1.962 -23.107  1.00  0.00           C  
ATOM    282  CD1 ILE A  16      -3.108   2.180 -20.110  1.00  0.00           C  
ATOM    283  H   ILE A  16      -6.508   1.038 -21.829  1.00  0.00           H  
ATOM    284  HA  ILE A  16      -4.853  -0.499 -23.659  1.00  0.00           H  
ATOM    285  HB  ILE A  16      -2.950   0.232 -22.194  1.00  0.00           H  
ATOM    286 HG12 ILE A  16      -5.106   1.699 -20.587  1.00  0.00           H  
ATOM    287 HG13 ILE A  16      -4.147   0.339 -20.014  1.00  0.00           H  
ATOM    288 HG21 ILE A  16      -4.747   2.504 -23.115  1.00  0.00           H  
ATOM    289 HG22 ILE A  16      -3.593   1.616 -24.112  1.00  0.00           H  
ATOM    290 HG23 ILE A  16      -3.017   2.625 -22.786  1.00  0.00           H  
ATOM    291 HD11 ILE A  16      -3.112   3.091 -20.692  1.00  0.00           H  
ATOM    292 HD12 ILE A  16      -2.125   1.729 -20.150  1.00  0.00           H  
ATOM    293 HD13 ILE A  16      -3.351   2.414 -19.083  1.00  0.00           H  
ATOM    294  N   ASN A  17      -3.853  -2.324 -22.047  1.00  0.00           N  
ATOM    295  CA  ASN A  17      -3.554  -3.558 -21.314  1.00  0.00           C  
ATOM    296  C   ASN A  17      -2.946  -3.220 -19.942  1.00  0.00           C  
ATOM    297  O   ASN A  17      -2.309  -2.170 -19.803  1.00  0.00           O  
ATOM    298  CB  ASN A  17      -2.593  -4.451 -22.141  1.00  0.00           C  
ATOM    299  CG  ASN A  17      -3.264  -5.033 -23.393  1.00  0.00           C  
ATOM    300  OD1 ASN A  17      -3.814  -6.135 -23.367  1.00  0.00           O  
ATOM    301  ND2 ASN A  17      -3.249  -4.289 -24.485  1.00  0.00           N  
ATOM    302  H   ASN A  17      -3.233  -2.038 -22.750  1.00  0.00           H  
ATOM    303  HA  ASN A  17      -4.490  -4.090 -21.160  1.00  0.00           H  
ATOM    304  HB2 ASN A  17      -1.735  -3.867 -22.452  1.00  0.00           H  
ATOM    305  HB3 ASN A  17      -2.248  -5.276 -21.524  1.00  0.00           H  
ATOM    306 HD21 ASN A  17      -2.816  -3.417 -24.445  1.00  0.00           H  
ATOM    307 HD22 ASN A  17      -3.678  -4.646 -25.294  1.00  0.00           H  
ATOM    308  N   PRO A  18      -3.168  -4.088 -18.898  1.00  0.00           N  
ATOM    309  CA  PRO A  18      -2.524  -3.949 -17.563  1.00  0.00           C  
ATOM    310  C   PRO A  18      -0.991  -3.737 -17.627  1.00  0.00           C  
ATOM    311  O   PRO A  18      -0.416  -3.082 -16.767  1.00  0.00           O  
ATOM    312  CB  PRO A  18      -2.864  -5.292 -16.879  1.00  0.00           C  
ATOM    313  CG  PRO A  18      -4.178  -5.689 -17.470  1.00  0.00           C  
ATOM    314  CD  PRO A  18      -4.114  -5.242 -18.915  1.00  0.00           C  
ATOM    315  HA  PRO A  18      -2.971  -3.130 -17.010  1.00  0.00           H  
ATOM    316  HB2 PRO A  18      -2.095  -6.029 -17.104  1.00  0.00           H  
ATOM    317  HB3 PRO A  18      -2.930  -5.158 -15.807  1.00  0.00           H  
ATOM    318  HG2 PRO A  18      -4.302  -6.768 -17.409  1.00  0.00           H  
ATOM    319  HG3 PRO A  18      -4.997  -5.194 -16.952  1.00  0.00           H  
ATOM    320  HD2 PRO A  18      -3.729  -6.038 -19.540  1.00  0.00           H  
ATOM    321  HD3 PRO A  18      -5.094  -4.936 -19.263  1.00  0.00           H  
ATOM    322  N   GLU A  19      -0.364  -4.317 -18.665  1.00  0.00           N  
ATOM    323  CA  GLU A  19       1.080  -4.183 -18.940  1.00  0.00           C  
ATOM    324  C   GLU A  19       1.435  -2.742 -19.378  1.00  0.00           C  
ATOM    325  O   GLU A  19       2.405  -2.165 -18.884  1.00  0.00           O  
ATOM    326  CB  GLU A  19       1.487  -5.201 -20.033  1.00  0.00           C  
ATOM    327  CG  GLU A  19       1.238  -6.673 -19.646  1.00  0.00           C  
ATOM    328  CD  GLU A  19       1.429  -7.648 -20.821  1.00  0.00           C  
ATOM    329  OE1 GLU A  19       0.466  -7.849 -21.593  1.00  0.00           O  
ATOM    330  OE2 GLU A  19       2.530  -8.223 -20.978  1.00  0.00           O  
ATOM    331  H   GLU A  19      -0.897  -4.872 -19.267  1.00  0.00           H  
ATOM    332  HA  GLU A  19       1.618  -4.418 -18.024  1.00  0.00           H  
ATOM    333  HB2 GLU A  19       0.923  -4.984 -20.938  1.00  0.00           H  
ATOM    334  HB3 GLU A  19       2.546  -5.082 -20.254  1.00  0.00           H  
ATOM    335  HG2 GLU A  19       1.916  -6.947 -18.841  1.00  0.00           H  
ATOM    336  HG3 GLU A  19       0.218  -6.767 -19.279  1.00  0.00           H  
ATOM    337  N   GLU A  20       0.626  -2.172 -20.298  1.00  0.00           N  
ATOM    338  CA  GLU A  20       0.806  -0.784 -20.790  1.00  0.00           C  
ATOM    339  C   GLU A  20       0.618   0.218 -19.637  1.00  0.00           C  
ATOM    340  O   GLU A  20       1.362   1.200 -19.513  1.00  0.00           O  
ATOM    341  CB  GLU A  20      -0.209  -0.465 -21.930  1.00  0.00           C  
ATOM    342  CG  GLU A  20      -0.162  -1.430 -23.133  1.00  0.00           C  
ATOM    343  CD  GLU A  20      -1.037  -0.971 -24.311  1.00  0.00           C  
ATOM    344  OE1 GLU A  20      -0.572  -0.140 -25.119  1.00  0.00           O  
ATOM    345  OE2 GLU A  20      -2.186  -1.436 -24.440  1.00  0.00           O  
ATOM    346  H   GLU A  20      -0.119  -2.702 -20.650  1.00  0.00           H  
ATOM    347  HA  GLU A  20       1.818  -0.696 -21.178  1.00  0.00           H  
ATOM    348  HB2 GLU A  20      -1.214  -0.495 -21.516  1.00  0.00           H  
ATOM    349  HB3 GLU A  20      -0.019   0.546 -22.295  1.00  0.00           H  
ATOM    350  HG2 GLU A  20       0.862  -1.512 -23.474  1.00  0.00           H  
ATOM    351  HG3 GLU A  20      -0.496  -2.412 -22.806  1.00  0.00           H  
ATOM    352  N   ALA A  21      -0.402  -0.071 -18.802  1.00  0.00           N  
ATOM    353  CA  ALA A  21      -0.718   0.700 -17.592  1.00  0.00           C  
ATOM    354  C   ALA A  21       0.449   0.642 -16.589  1.00  0.00           C  
ATOM    355  O   ALA A  21       0.875   1.671 -16.072  1.00  0.00           O  
ATOM    356  CB  ALA A  21      -2.021   0.172 -16.952  1.00  0.00           C  
ATOM    357  H   ALA A  21      -0.961  -0.848 -19.012  1.00  0.00           H  
ATOM    358  HA  ALA A  21      -0.886   1.735 -17.885  1.00  0.00           H  
ATOM    359  HB1 ALA A  21      -2.276   0.771 -16.084  1.00  0.00           H  
ATOM    360  HB2 ALA A  21      -1.889  -0.857 -16.649  1.00  0.00           H  
ATOM    361  HB3 ALA A  21      -2.832   0.227 -17.672  1.00  0.00           H  
ATOM    362  N   ARG A  22       0.982  -0.576 -16.390  1.00  0.00           N  
ATOM    363  CA  ARG A  22       2.050  -0.864 -15.408  1.00  0.00           C  
ATOM    364  C   ARG A  22       3.339  -0.087 -15.734  1.00  0.00           C  
ATOM    365  O   ARG A  22       3.991   0.448 -14.832  1.00  0.00           O  
ATOM    366  CB  ARG A  22       2.345  -2.386 -15.374  1.00  0.00           C  
ATOM    367  CG  ARG A  22       3.280  -2.845 -14.236  1.00  0.00           C  
ATOM    368  CD  ARG A  22       3.557  -4.358 -14.274  1.00  0.00           C  
ATOM    369  NE  ARG A  22       4.266  -4.813 -13.067  1.00  0.00           N  
ATOM    370  CZ  ARG A  22       5.267  -5.704 -13.033  1.00  0.00           C  
ATOM    371  NH1 ARG A  22       5.793  -6.193 -14.150  1.00  0.00           N  
ATOM    372  NH2 ARG A  22       5.749  -6.087 -11.863  1.00  0.00           N  
ATOM    373  H   ARG A  22       0.651  -1.314 -16.939  1.00  0.00           H  
ATOM    374  HA  ARG A  22       1.685  -0.553 -14.434  1.00  0.00           H  
ATOM    375  HB2 ARG A  22       1.403  -2.917 -15.268  1.00  0.00           H  
ATOM    376  HB3 ARG A  22       2.792  -2.672 -16.321  1.00  0.00           H  
ATOM    377  HG2 ARG A  22       4.226  -2.319 -14.322  1.00  0.00           H  
ATOM    378  HG3 ARG A  22       2.824  -2.596 -13.284  1.00  0.00           H  
ATOM    379  HD2 ARG A  22       2.611  -4.892 -14.334  1.00  0.00           H  
ATOM    380  HD3 ARG A  22       4.151  -4.585 -15.153  1.00  0.00           H  
ATOM    381  HE  ARG A  22       3.944  -4.449 -12.212  1.00  0.00           H  
ATOM    382 HH11 ARG A  22       5.449  -5.897 -15.046  1.00  0.00           H  
ATOM    383 HH12 ARG A  22       6.544  -6.858 -14.104  1.00  0.00           H  
ATOM    384 HH21 ARG A  22       5.364  -5.711 -11.013  1.00  0.00           H  
ATOM    385 HH22 ARG A  22       6.502  -6.747 -11.819  1.00  0.00           H  
ATOM    386  N   GLU A  23       3.685  -0.041 -17.038  1.00  0.00           N  
ATOM    387  CA  GLU A  23       4.863   0.699 -17.543  1.00  0.00           C  
ATOM    388  C   GLU A  23       4.704   2.205 -17.283  1.00  0.00           C  
ATOM    389  O   GLU A  23       5.619   2.846 -16.774  1.00  0.00           O  
ATOM    390  CB  GLU A  23       5.061   0.448 -19.058  1.00  0.00           C  
ATOM    391  CG  GLU A  23       5.385  -1.009 -19.428  1.00  0.00           C  
ATOM    392  CD  GLU A  23       5.567  -1.194 -20.941  1.00  0.00           C  
ATOM    393  OE1 GLU A  23       4.571  -1.488 -21.644  1.00  0.00           O  
ATOM    394  OE2 GLU A  23       6.702  -1.010 -21.441  1.00  0.00           O  
ATOM    395  H   GLU A  23       3.121  -0.520 -17.680  1.00  0.00           H  
ATOM    396  HA  GLU A  23       5.737   0.338 -17.009  1.00  0.00           H  
ATOM    397  HB2 GLU A  23       4.151   0.738 -19.578  1.00  0.00           H  
ATOM    398  HB3 GLU A  23       5.874   1.079 -19.414  1.00  0.00           H  
ATOM    399  HG2 GLU A  23       6.297  -1.307 -18.917  1.00  0.00           H  
ATOM    400  HG3 GLU A  23       4.572  -1.644 -19.089  1.00  0.00           H  
ATOM    401  N   ALA A  24       3.520   2.742 -17.624  1.00  0.00           N  
ATOM    402  CA  ALA A  24       3.198   4.178 -17.477  1.00  0.00           C  
ATOM    403  C   ALA A  24       3.263   4.637 -16.003  1.00  0.00           C  
ATOM    404  O   ALA A  24       3.725   5.747 -15.701  1.00  0.00           O  
ATOM    405  CB  ALA A  24       1.813   4.462 -18.083  1.00  0.00           C  
ATOM    406  H   ALA A  24       2.832   2.144 -17.990  1.00  0.00           H  
ATOM    407  HA  ALA A  24       3.932   4.736 -18.050  1.00  0.00           H  
ATOM    408  HB1 ALA A  24       1.598   5.524 -18.029  1.00  0.00           H  
ATOM    409  HB2 ALA A  24       1.054   3.918 -17.537  1.00  0.00           H  
ATOM    410  HB3 ALA A  24       1.794   4.147 -19.121  1.00  0.00           H  
ATOM    411  N   VAL A  25       2.804   3.758 -15.093  1.00  0.00           N  
ATOM    412  CA  VAL A  25       2.833   4.008 -13.641  1.00  0.00           C  
ATOM    413  C   VAL A  25       4.266   3.847 -13.083  1.00  0.00           C  
ATOM    414  O   VAL A  25       4.660   4.577 -12.179  1.00  0.00           O  
ATOM    415  CB  VAL A  25       1.829   3.066 -12.862  1.00  0.00           C  
ATOM    416  CG1 VAL A  25       1.853   3.346 -11.342  1.00  0.00           C  
ATOM    417  CG2 VAL A  25       0.388   3.218 -13.407  1.00  0.00           C  
ATOM    418  H   VAL A  25       2.434   2.908 -15.414  1.00  0.00           H  
ATOM    419  HA  VAL A  25       2.517   5.035 -13.481  1.00  0.00           H  
ATOM    420  HB  VAL A  25       2.140   2.033 -13.018  1.00  0.00           H  
ATOM    421 HG11 VAL A  25       1.572   4.377 -11.151  1.00  0.00           H  
ATOM    422 HG12 VAL A  25       2.845   3.171 -10.953  1.00  0.00           H  
ATOM    423 HG13 VAL A  25       1.157   2.688 -10.835  1.00  0.00           H  
ATOM    424 HG21 VAL A  25       0.374   3.000 -14.465  1.00  0.00           H  
ATOM    425 HG22 VAL A  25       0.039   4.233 -13.252  1.00  0.00           H  
ATOM    426 HG23 VAL A  25      -0.277   2.532 -12.894  1.00  0.00           H  
ATOM    427  N   GLU A  26       5.045   2.909 -13.647  1.00  0.00           N  
ATOM    428  CA  GLU A  26       6.426   2.630 -13.185  1.00  0.00           C  
ATOM    429  C   GLU A  26       7.378   3.786 -13.578  1.00  0.00           C  
ATOM    430  O   GLU A  26       8.297   4.130 -12.821  1.00  0.00           O  
ATOM    431  CB  GLU A  26       6.940   1.287 -13.766  1.00  0.00           C  
ATOM    432  CG  GLU A  26       8.228   0.763 -13.091  1.00  0.00           C  
ATOM    433  CD  GLU A  26       8.810  -0.504 -13.742  1.00  0.00           C  
ATOM    434  OE1 GLU A  26       9.902  -0.429 -14.350  1.00  0.00           O  
ATOM    435  OE2 GLU A  26       8.176  -1.575 -13.646  1.00  0.00           O  
ATOM    436  H   GLU A  26       4.689   2.392 -14.399  1.00  0.00           H  
ATOM    437  HA  GLU A  26       6.399   2.555 -12.100  1.00  0.00           H  
ATOM    438  HB2 GLU A  26       6.163   0.537 -13.648  1.00  0.00           H  
ATOM    439  HB3 GLU A  26       7.132   1.417 -14.825  1.00  0.00           H  
ATOM    440  HG2 GLU A  26       8.970   1.555 -13.117  1.00  0.00           H  
ATOM    441  HG3 GLU A  26       8.002   0.541 -12.051  1.00  0.00           H  
ATOM    442  N   LYS A  27       7.128   4.386 -14.760  1.00  0.00           N  
ATOM    443  CA  LYS A  27       7.842   5.597 -15.231  1.00  0.00           C  
ATOM    444  C   LYS A  27       7.452   6.811 -14.361  1.00  0.00           C  
ATOM    445  O   LYS A  27       8.254   7.725 -14.148  1.00  0.00           O  
ATOM    446  CB  LYS A  27       7.509   5.876 -16.721  1.00  0.00           C  
ATOM    447  CG  LYS A  27       7.935   4.762 -17.713  1.00  0.00           C  
ATOM    448  CD  LYS A  27       7.404   5.015 -19.148  1.00  0.00           C  
ATOM    449  CE  LYS A  27       7.691   3.847 -20.108  1.00  0.00           C  
ATOM    450  NZ  LYS A  27       7.111   4.077 -21.461  1.00  0.00           N  
ATOM    451  H   LYS A  27       6.438   4.000 -15.333  1.00  0.00           H  
ATOM    452  HA  LYS A  27       8.906   5.413 -15.132  1.00  0.00           H  
ATOM    453  HB2 LYS A  27       6.434   6.008 -16.811  1.00  0.00           H  
ATOM    454  HB3 LYS A  27       7.994   6.801 -17.023  1.00  0.00           H  
ATOM    455  HG2 LYS A  27       9.019   4.711 -17.742  1.00  0.00           H  
ATOM    456  HG3 LYS A  27       7.545   3.813 -17.358  1.00  0.00           H  
ATOM    457  HD2 LYS A  27       6.332   5.164 -19.102  1.00  0.00           H  
ATOM    458  HD3 LYS A  27       7.869   5.915 -19.540  1.00  0.00           H  
ATOM    459  HE2 LYS A  27       8.759   3.729 -20.210  1.00  0.00           H  
ATOM    460  HE3 LYS A  27       7.265   2.939 -19.698  1.00  0.00           H  
ATOM    461  HZ1 LYS A  27       6.072   4.114 -21.402  1.00  0.00           H  
ATOM    462  HZ2 LYS A  27       7.378   3.306 -22.106  1.00  0.00           H  
ATOM    463  HZ3 LYS A  27       7.460   4.974 -21.851  1.00  0.00           H  
ATOM    464  N   ALA A  28       6.200   6.792 -13.870  1.00  0.00           N  
ATOM    465  CA  ALA A  28       5.679   7.780 -12.902  1.00  0.00           C  
ATOM    466  C   ALA A  28       6.224   7.531 -11.487  1.00  0.00           C  
ATOM    467  O   ALA A  28       6.143   8.403 -10.624  1.00  0.00           O  
ATOM    468  CB  ALA A  28       4.147   7.735 -12.891  1.00  0.00           C  
ATOM    469  H   ALA A  28       5.597   6.080 -14.175  1.00  0.00           H  
ATOM    470  HA  ALA A  28       5.985   8.771 -13.228  1.00  0.00           H  
ATOM    471  HB1 ALA A  28       3.806   6.766 -12.557  1.00  0.00           H  
ATOM    472  HB2 ALA A  28       3.771   7.920 -13.890  1.00  0.00           H  
ATOM    473  HB3 ALA A  28       3.756   8.499 -12.222  1.00  0.00           H  
ATOM    474  N   GLY A  29       6.749   6.309 -11.266  1.00  0.00           N  
ATOM    475  CA  GLY A  29       7.267   5.888  -9.964  1.00  0.00           C  
ATOM    476  C   GLY A  29       6.170   5.702  -8.922  1.00  0.00           C  
ATOM    477  O   GLY A  29       6.423   5.807  -7.720  1.00  0.00           O  
ATOM    478  H   GLY A  29       6.782   5.677 -12.012  1.00  0.00           H  
ATOM    479  HA2 GLY A  29       7.791   4.952 -10.094  1.00  0.00           H  
ATOM    480  HA3 GLY A  29       7.972   6.631  -9.608  1.00  0.00           H  
ATOM    481  N   GLY A  30       4.947   5.447  -9.412  1.00  0.00           N  
ATOM    482  CA  GLY A  30       3.773   5.275  -8.580  1.00  0.00           C  
ATOM    483  C   GLY A  30       3.145   6.601  -8.191  1.00  0.00           C  
ATOM    484  O   GLY A  30       3.498   7.176  -7.154  1.00  0.00           O  
ATOM    485  H   GLY A  30       4.845   5.388 -10.379  1.00  0.00           H  
ATOM    486  HA2 GLY A  30       3.048   4.691  -9.135  1.00  0.00           H  
ATOM    487  HA3 GLY A  30       4.036   4.724  -7.684  1.00  0.00           H  
ATOM    488  N   ASN A  31       2.236   7.101  -9.052  1.00  0.00           N  
ATOM    489  CA  ASN A  31       1.426   8.301  -8.778  1.00  0.00           C  
ATOM    490  C   ASN A  31       0.321   8.417  -9.842  1.00  0.00           C  
ATOM    491  O   ASN A  31       0.566   8.134 -11.012  1.00  0.00           O  
ATOM    492  CB  ASN A  31       2.297   9.589  -8.763  1.00  0.00           C  
ATOM    493  CG  ASN A  31       1.533  10.816  -8.258  1.00  0.00           C  
ATOM    494  OD1 ASN A  31       0.950  11.574  -9.034  1.00  0.00           O  
ATOM    495  ND2 ASN A  31       1.502  10.997  -6.945  1.00  0.00           N  
ATOM    496  H   ASN A  31       2.107   6.643  -9.910  1.00  0.00           H  
ATOM    497  HA  ASN A  31       0.962   8.168  -7.802  1.00  0.00           H  
ATOM    498  HB2 ASN A  31       3.148   9.428  -8.113  1.00  0.00           H  
ATOM    499  HB3 ASN A  31       2.664   9.794  -9.764  1.00  0.00           H  
ATOM    500 HD21 ASN A  31       1.967  10.347  -6.374  1.00  0.00           H  
ATOM    501 HD22 ASN A  31       1.010  11.770  -6.599  1.00  0.00           H  
ATOM    502  N   GLU A  32      -0.879   8.851  -9.420  1.00  0.00           N  
ATOM    503  CA  GLU A  32      -2.067   8.950 -10.295  1.00  0.00           C  
ATOM    504  C   GLU A  32      -1.919  10.101 -11.309  1.00  0.00           C  
ATOM    505  O   GLU A  32      -2.131   9.912 -12.515  1.00  0.00           O  
ATOM    506  CB  GLU A  32      -3.336   9.158  -9.418  1.00  0.00           C  
ATOM    507  CG  GLU A  32      -3.620   7.993  -8.436  1.00  0.00           C  
ATOM    508  CD  GLU A  32      -4.586   8.369  -7.299  1.00  0.00           C  
ATOM    509  OE1 GLU A  32      -5.800   8.068  -7.386  1.00  0.00           O  
ATOM    510  OE2 GLU A  32      -4.121   8.969  -6.297  1.00  0.00           O  
ATOM    511  H   GLU A  32      -0.971   9.122  -8.485  1.00  0.00           H  
ATOM    512  HA  GLU A  32      -2.164   8.013 -10.832  1.00  0.00           H  
ATOM    513  HB2 GLU A  32      -3.210  10.074  -8.844  1.00  0.00           H  
ATOM    514  HB3 GLU A  32      -4.200   9.279 -10.069  1.00  0.00           H  
ATOM    515  HG2 GLU A  32      -4.036   7.159  -8.993  1.00  0.00           H  
ATOM    516  HG3 GLU A  32      -2.679   7.674  -7.996  1.00  0.00           H  
ATOM    517  N   GLU A  33      -1.527  11.288 -10.807  1.00  0.00           N  
ATOM    518  CA  GLU A  33      -1.483  12.534 -11.607  1.00  0.00           C  
ATOM    519  C   GLU A  33      -0.221  12.586 -12.498  1.00  0.00           C  
ATOM    520  O   GLU A  33      -0.241  13.176 -13.590  1.00  0.00           O  
ATOM    521  CB  GLU A  33      -1.542  13.770 -10.673  1.00  0.00           C  
ATOM    522  CG  GLU A  33      -1.713  15.117 -11.403  1.00  0.00           C  
ATOM    523  CD  GLU A  33      -1.732  16.323 -10.448  1.00  0.00           C  
ATOM    524  OE1 GLU A  33      -2.788  16.597  -9.838  1.00  0.00           O  
ATOM    525  OE2 GLU A  33      -0.684  16.988 -10.289  1.00  0.00           O  
ATOM    526  H   GLU A  33      -1.251  11.327  -9.865  1.00  0.00           H  
ATOM    527  HA  GLU A  33      -2.364  12.546 -12.256  1.00  0.00           H  
ATOM    528  HB2 GLU A  33      -2.377  13.649  -9.989  1.00  0.00           H  
ATOM    529  HB3 GLU A  33      -0.627  13.808 -10.090  1.00  0.00           H  
ATOM    530  HG2 GLU A  33      -0.896  15.238 -12.109  1.00  0.00           H  
ATOM    531  HG3 GLU A  33      -2.646  15.099 -11.958  1.00  0.00           H  
ATOM    532  N   GLU A  34       0.873  11.977 -12.014  1.00  0.00           N  
ATOM    533  CA  GLU A  34       2.124  11.867 -12.782  1.00  0.00           C  
ATOM    534  C   GLU A  34       1.934  10.879 -13.953  1.00  0.00           C  
ATOM    535  O   GLU A  34       2.234  11.212 -15.106  1.00  0.00           O  
ATOM    536  CB  GLU A  34       3.286  11.429 -11.855  1.00  0.00           C  
ATOM    537  CG  GLU A  34       4.678  11.356 -12.524  1.00  0.00           C  
ATOM    538  CD  GLU A  34       5.176  12.699 -13.090  1.00  0.00           C  
ATOM    539  OE1 GLU A  34       5.472  13.611 -12.289  1.00  0.00           O  
ATOM    540  OE2 GLU A  34       5.298  12.841 -14.322  1.00  0.00           O  
ATOM    541  H   GLU A  34       0.837  11.596 -11.109  1.00  0.00           H  
ATOM    542  HA  GLU A  34       2.350  12.852 -13.185  1.00  0.00           H  
ATOM    543  HB2 GLU A  34       3.350  12.130 -11.031  1.00  0.00           H  
ATOM    544  HB3 GLU A  34       3.056  10.448 -11.447  1.00  0.00           H  
ATOM    545  HG2 GLU A  34       5.397  11.008 -11.786  1.00  0.00           H  
ATOM    546  HG3 GLU A  34       4.633  10.623 -13.327  1.00  0.00           H  
ATOM    547  N   ALA A  35       1.386   9.677 -13.640  1.00  0.00           N  
ATOM    548  CA  ALA A  35       1.097   8.631 -14.643  1.00  0.00           C  
ATOM    549  C   ALA A  35       0.090   9.133 -15.679  1.00  0.00           C  
ATOM    550  O   ALA A  35       0.222   8.813 -16.854  1.00  0.00           O  
ATOM    551  CB  ALA A  35       0.584   7.341 -13.986  1.00  0.00           C  
ATOM    552  H   ALA A  35       1.168   9.495 -12.699  1.00  0.00           H  
ATOM    553  HA  ALA A  35       2.032   8.396 -15.146  1.00  0.00           H  
ATOM    554  HB1 ALA A  35      -0.352   7.535 -13.480  1.00  0.00           H  
ATOM    555  HB2 ALA A  35       1.313   6.988 -13.266  1.00  0.00           H  
ATOM    556  HB3 ALA A  35       0.431   6.581 -14.740  1.00  0.00           H  
ATOM    557  N   ARG A  36      -0.875   9.955 -15.209  1.00  0.00           N  
ATOM    558  CA  ARG A  36      -1.953  10.572 -16.028  1.00  0.00           C  
ATOM    559  C   ARG A  36      -1.435  11.082 -17.394  1.00  0.00           C  
ATOM    560  O   ARG A  36      -2.063  10.861 -18.435  1.00  0.00           O  
ATOM    561  CB  ARG A  36      -2.559  11.764 -15.232  1.00  0.00           C  
ATOM    562  CG  ARG A  36      -3.813  12.441 -15.845  1.00  0.00           C  
ATOM    563  CD  ARG A  36      -5.123  11.700 -15.521  1.00  0.00           C  
ATOM    564  NE  ARG A  36      -5.211  10.360 -16.142  1.00  0.00           N  
ATOM    565  CZ  ARG A  36      -6.246   9.513 -15.993  1.00  0.00           C  
ATOM    566  NH1 ARG A  36      -7.344   9.883 -15.337  1.00  0.00           N  
ATOM    567  NH2 ARG A  36      -6.190   8.304 -16.530  1.00  0.00           N  
ATOM    568  H   ARG A  36      -0.862  10.161 -14.251  1.00  0.00           H  
ATOM    569  HA  ARG A  36      -2.717   9.826 -16.186  1.00  0.00           H  
ATOM    570  HB2 ARG A  36      -2.815  11.410 -14.239  1.00  0.00           H  
ATOM    571  HB3 ARG A  36      -1.789  12.524 -15.119  1.00  0.00           H  
ATOM    572  HG2 ARG A  36      -3.885  13.452 -15.454  1.00  0.00           H  
ATOM    573  HG3 ARG A  36      -3.696  12.495 -16.924  1.00  0.00           H  
ATOM    574  HD2 ARG A  36      -5.199  11.589 -14.446  1.00  0.00           H  
ATOM    575  HD3 ARG A  36      -5.952  12.304 -15.869  1.00  0.00           H  
ATOM    576  HE  ARG A  36      -4.444  10.066 -16.679  1.00  0.00           H  
ATOM    577 HH11 ARG A  36      -7.411  10.802 -14.938  1.00  0.00           H  
ATOM    578 HH12 ARG A  36      -8.116   9.244 -15.242  1.00  0.00           H  
ATOM    579 HH21 ARG A  36      -5.382   8.009 -17.041  1.00  0.00           H  
ATOM    580 HH22 ARG A  36      -6.964   7.673 -16.417  1.00  0.00           H  
ATOM    581  N   ARG A  37      -0.262  11.732 -17.356  1.00  0.00           N  
ATOM    582  CA  ARG A  37       0.384  12.329 -18.533  1.00  0.00           C  
ATOM    583  C   ARG A  37       1.221  11.285 -19.302  1.00  0.00           C  
ATOM    584  O   ARG A  37       1.238  11.270 -20.534  1.00  0.00           O  
ATOM    585  CB  ARG A  37       1.293  13.505 -18.085  1.00  0.00           C  
ATOM    586  CG  ARG A  37       0.595  14.596 -17.236  1.00  0.00           C  
ATOM    587  CD  ARG A  37      -0.629  15.211 -17.930  1.00  0.00           C  
ATOM    588  NE  ARG A  37      -0.321  15.739 -19.273  1.00  0.00           N  
ATOM    589  CZ  ARG A  37      -1.120  16.544 -19.992  1.00  0.00           C  
ATOM    590  NH1 ARG A  37      -2.254  17.012 -19.491  1.00  0.00           N  
ATOM    591  NH2 ARG A  37      -0.765  16.891 -21.220  1.00  0.00           N  
ATOM    592  H   ARG A  37       0.199  11.802 -16.492  1.00  0.00           H  
ATOM    593  HA  ARG A  37      -0.390  12.715 -19.184  1.00  0.00           H  
ATOM    594  HB2 ARG A  37       2.119  13.109 -17.497  1.00  0.00           H  
ATOM    595  HB3 ARG A  37       1.705  13.981 -18.972  1.00  0.00           H  
ATOM    596  HG2 ARG A  37       0.275  14.155 -16.294  1.00  0.00           H  
ATOM    597  HG3 ARG A  37       1.314  15.384 -17.027  1.00  0.00           H  
ATOM    598  HD2 ARG A  37      -1.396  14.449 -18.028  1.00  0.00           H  
ATOM    599  HD3 ARG A  37      -1.009  16.015 -17.309  1.00  0.00           H  
ATOM    600  HE  ARG A  37       0.529  15.450 -19.677  1.00  0.00           H  
ATOM    601 HH11 ARG A  37      -2.536  16.772 -18.557  1.00  0.00           H  
ATOM    602 HH12 ARG A  37      -2.840  17.606 -20.047  1.00  0.00           H  
ATOM    603 HH21 ARG A  37       0.093  16.553 -21.617  1.00  0.00           H  
ATOM    604 HH22 ARG A  37      -1.364  17.484 -21.766  1.00  0.00           H  
ATOM    605  N   ILE A  38       1.905  10.409 -18.543  1.00  0.00           N  
ATOM    606  CA  ILE A  38       2.891   9.441 -19.089  1.00  0.00           C  
ATOM    607  C   ILE A  38       2.210   8.279 -19.859  1.00  0.00           C  
ATOM    608  O   ILE A  38       2.847   7.613 -20.670  1.00  0.00           O  
ATOM    609  CB  ILE A  38       3.818   8.892 -17.928  1.00  0.00           C  
ATOM    610  CG1 ILE A  38       4.494  10.088 -17.180  1.00  0.00           C  
ATOM    611  CG2 ILE A  38       4.895   7.903 -18.454  1.00  0.00           C  
ATOM    612  CD1 ILE A  38       5.424   9.700 -16.042  1.00  0.00           C  
ATOM    613  H   ILE A  38       1.740  10.401 -17.572  1.00  0.00           H  
ATOM    614  HA  ILE A  38       3.523   9.985 -19.786  1.00  0.00           H  
ATOM    615  HB  ILE A  38       3.186   8.353 -17.227  1.00  0.00           H  
ATOM    616 HG12 ILE A  38       5.078  10.669 -17.883  1.00  0.00           H  
ATOM    617 HG13 ILE A  38       3.720  10.727 -16.766  1.00  0.00           H  
ATOM    618 HG21 ILE A  38       4.412   7.063 -18.944  1.00  0.00           H  
ATOM    619 HG22 ILE A  38       5.485   7.531 -17.629  1.00  0.00           H  
ATOM    620 HG23 ILE A  38       5.544   8.403 -19.162  1.00  0.00           H  
ATOM    621 HD11 ILE A  38       6.256   9.128 -16.428  1.00  0.00           H  
ATOM    622 HD12 ILE A  38       4.881   9.110 -15.319  1.00  0.00           H  
ATOM    623 HD13 ILE A  38       5.795  10.596 -15.566  1.00  0.00           H  
ATOM    624  N   VAL A  39       0.905   8.050 -19.616  1.00  0.00           N  
ATOM    625  CA  VAL A  39       0.112   7.033 -20.358  1.00  0.00           C  
ATOM    626  C   VAL A  39       0.006   7.405 -21.852  1.00  0.00           C  
ATOM    627  O   VAL A  39       0.039   6.530 -22.735  1.00  0.00           O  
ATOM    628  CB  VAL A  39      -1.331   6.856 -19.752  1.00  0.00           C  
ATOM    629  CG1 VAL A  39      -2.145   5.784 -20.521  1.00  0.00           C  
ATOM    630  CG2 VAL A  39      -1.256   6.509 -18.255  1.00  0.00           C  
ATOM    631  H   VAL A  39       0.462   8.574 -18.915  1.00  0.00           H  
ATOM    632  HA  VAL A  39       0.634   6.084 -20.273  1.00  0.00           H  
ATOM    633  HB  VAL A  39      -1.857   7.806 -19.850  1.00  0.00           H  
ATOM    634 HG11 VAL A  39      -2.268   6.090 -21.551  1.00  0.00           H  
ATOM    635 HG12 VAL A  39      -3.121   5.668 -20.069  1.00  0.00           H  
ATOM    636 HG13 VAL A  39      -1.625   4.832 -20.491  1.00  0.00           H  
ATOM    637 HG21 VAL A  39      -0.824   5.523 -18.121  1.00  0.00           H  
ATOM    638 HG22 VAL A  39      -2.244   6.527 -17.820  1.00  0.00           H  
ATOM    639 HG23 VAL A  39      -0.641   7.231 -17.746  1.00  0.00           H  
ATOM    640  N   LYS A  40      -0.106   8.718 -22.106  1.00  0.00           N  
ATOM    641  CA  LYS A  40      -0.169   9.281 -23.463  1.00  0.00           C  
ATOM    642  C   LYS A  40       1.167   9.010 -24.193  1.00  0.00           C  
ATOM    643  O   LYS A  40       1.185   8.699 -25.396  1.00  0.00           O  
ATOM    644  CB  LYS A  40      -0.487  10.814 -23.366  1.00  0.00           C  
ATOM    645  CG  LYS A  40      -1.135  11.462 -24.621  1.00  0.00           C  
ATOM    646  CD  LYS A  40      -0.162  11.669 -25.810  1.00  0.00           C  
ATOM    647  CE  LYS A  40      -0.872  12.185 -27.070  1.00  0.00           C  
ATOM    648  NZ  LYS A  40      -1.957  11.268 -27.505  1.00  0.00           N  
ATOM    649  H   LYS A  40      -0.135   9.334 -21.351  1.00  0.00           H  
ATOM    650  HA  LYS A  40      -0.977   8.783 -23.995  1.00  0.00           H  
ATOM    651  HB2 LYS A  40      -1.175  10.962 -22.537  1.00  0.00           H  
ATOM    652  HB3 LYS A  40       0.429  11.348 -23.137  1.00  0.00           H  
ATOM    653  HG2 LYS A  40      -1.947  10.822 -24.950  1.00  0.00           H  
ATOM    654  HG3 LYS A  40      -1.551  12.427 -24.335  1.00  0.00           H  
ATOM    655  HD2 LYS A  40       0.601  12.380 -25.518  1.00  0.00           H  
ATOM    656  HD3 LYS A  40       0.310  10.721 -26.042  1.00  0.00           H  
ATOM    657  HE2 LYS A  40      -1.296  13.159 -26.871  1.00  0.00           H  
ATOM    658  HE3 LYS A  40      -0.147  12.273 -27.874  1.00  0.00           H  
ATOM    659  HZ1 LYS A  40      -2.392  11.615 -28.380  1.00  0.00           H  
ATOM    660  HZ2 LYS A  40      -2.688  11.206 -26.770  1.00  0.00           H  
ATOM    661  HZ3 LYS A  40      -1.576  10.312 -27.674  1.00  0.00           H  
ATOM    662  N   LYS A  41       2.273   9.103 -23.431  1.00  0.00           N  
ATOM    663  CA  LYS A  41       3.626   8.886 -23.948  1.00  0.00           C  
ATOM    664  C   LYS A  41       3.958   7.377 -23.991  1.00  0.00           C  
ATOM    665  O   LYS A  41       3.915   6.694 -22.969  1.00  0.00           O  
ATOM    666  CB  LYS A  41       4.669   9.649 -23.084  1.00  0.00           C  
ATOM    667  CG  LYS A  41       6.095   9.639 -23.671  1.00  0.00           C  
ATOM    668  CD  LYS A  41       6.175  10.345 -25.049  1.00  0.00           C  
ATOM    669  CE  LYS A  41       7.566  10.246 -25.689  1.00  0.00           C  
ATOM    670  NZ  LYS A  41       8.626  10.793 -24.808  1.00  0.00           N  
ATOM    671  H   LYS A  41       2.162   9.311 -22.480  1.00  0.00           H  
ATOM    672  HA  LYS A  41       3.663   9.287 -24.960  1.00  0.00           H  
ATOM    673  HB2 LYS A  41       4.348  10.680 -22.976  1.00  0.00           H  
ATOM    674  HB3 LYS A  41       4.702   9.199 -22.095  1.00  0.00           H  
ATOM    675  HG2 LYS A  41       6.767  10.143 -22.978  1.00  0.00           H  
ATOM    676  HG3 LYS A  41       6.420   8.608 -23.782  1.00  0.00           H  
ATOM    677  HD2 LYS A  41       5.454   9.895 -25.724  1.00  0.00           H  
ATOM    678  HD3 LYS A  41       5.928  11.394 -24.918  1.00  0.00           H  
ATOM    679  HE2 LYS A  41       7.791   9.207 -25.896  1.00  0.00           H  
ATOM    680  HE3 LYS A  41       7.565  10.801 -26.620  1.00  0.00           H  
ATOM    681  HZ1 LYS A  41       8.688  10.225 -23.935  1.00  0.00           H  
ATOM    682  HZ2 LYS A  41       8.410  11.776 -24.553  1.00  0.00           H  
ATOM    683  HZ3 LYS A  41       9.544  10.763 -25.289  1.00  0.00           H  
ATOM    684  N   ARG A  42       4.294   6.878 -25.184  1.00  0.00           N  
ATOM    685  CA  ARG A  42       4.683   5.463 -25.403  1.00  0.00           C  
ATOM    686  C   ARG A  42       6.162   5.218 -25.012  1.00  0.00           C  
ATOM    687  O   ARG A  42       6.514   4.139 -24.514  1.00  0.00           O  
ATOM    688  CB  ARG A  42       4.423   5.069 -26.887  1.00  0.00           C  
ATOM    689  CG  ARG A  42       5.136   5.964 -27.929  1.00  0.00           C  
ATOM    690  CD  ARG A  42       4.805   5.580 -29.383  1.00  0.00           C  
ATOM    691  NE  ARG A  42       5.316   4.237 -29.724  1.00  0.00           N  
ATOM    692  CZ  ARG A  42       4.930   3.501 -30.779  1.00  0.00           C  
ATOM    693  NH1 ARG A  42       3.972   3.920 -31.589  1.00  0.00           N  
ATOM    694  NH2 ARG A  42       5.498   2.327 -31.000  1.00  0.00           N  
ATOM    695  H   ARG A  42       4.265   7.478 -25.954  1.00  0.00           H  
ATOM    696  HA  ARG A  42       4.054   4.841 -24.761  1.00  0.00           H  
ATOM    697  HB2 ARG A  42       4.748   4.047 -27.040  1.00  0.00           H  
ATOM    698  HB3 ARG A  42       3.354   5.119 -27.073  1.00  0.00           H  
ATOM    699  HG2 ARG A  42       4.836   6.995 -27.767  1.00  0.00           H  
ATOM    700  HG3 ARG A  42       6.207   5.885 -27.779  1.00  0.00           H  
ATOM    701  HD2 ARG A  42       3.732   5.599 -29.522  1.00  0.00           H  
ATOM    702  HD3 ARG A  42       5.263   6.304 -30.049  1.00  0.00           H  
ATOM    703  HE  ARG A  42       6.006   3.866 -29.130  1.00  0.00           H  
ATOM    704 HH11 ARG A  42       3.513   4.797 -31.422  1.00  0.00           H  
ATOM    705 HH12 ARG A  42       3.687   3.357 -32.370  1.00  0.00           H  
ATOM    706 HH21 ARG A  42       6.212   1.985 -30.381  1.00  0.00           H  
ATOM    707 HH22 ARG A  42       5.216   1.772 -31.788  1.00  0.00           H  
ATOM    708  N   LEU A  43       7.013   6.241 -25.222  1.00  0.00           N  
ATOM    709  CA  LEU A  43       8.473   6.145 -24.998  1.00  0.00           C  
ATOM    710  C   LEU A  43       8.819   6.863 -23.654  1.00  0.00           C  
ATOM    711  CB  LEU A  43       9.237   6.747 -26.241  1.00  0.00           C  
ATOM    712  CG  LEU A  43      10.689   6.222 -26.537  1.00  0.00           C  
ATOM    713  CD1 LEU A  43      11.224   6.795 -27.871  1.00  0.00           C  
ATOM    714  CD2 LEU A  43      11.671   6.516 -25.379  1.00  0.00           C  
ATOM    715  H   LEU A  43       6.641   7.093 -25.529  1.00  0.00           H  
ATOM    716  HA  LEU A  43       8.732   5.090 -24.906  1.00  0.00           H  
ATOM    717  HB2 LEU A  43       8.634   6.541 -27.120  1.00  0.00           H  
ATOM    718  HB3 LEU A  43       9.278   7.825 -26.123  1.00  0.00           H  
ATOM    719  HG  LEU A  43      10.641   5.145 -26.648  1.00  0.00           H  
ATOM    720 HD11 LEU A  43      11.299   7.873 -27.811  1.00  0.00           H  
ATOM    721 HD12 LEU A  43      10.555   6.526 -28.679  1.00  0.00           H  
ATOM    722 HD13 LEU A  43      12.203   6.381 -28.073  1.00  0.00           H  
ATOM    723 HD21 LEU A  43      11.316   6.046 -24.470  1.00  0.00           H  
ATOM    724 HD22 LEU A  43      11.746   7.585 -25.221  1.00  0.00           H  
ATOM    725 HD23 LEU A  43      12.645   6.120 -25.623  1.00  0.00           H  
TER     726      LEU A  43                                                      
ENDMDL                                                                          
MODEL        3                                                                  
ATOM      1  N   ARG A   1       2.693  -2.168  -2.045  1.00  0.00           N  
ATOM      2  CA  ARG A   1       1.975  -2.195  -3.340  1.00  0.00           C  
ATOM      3  C   ARG A   1       0.844  -1.154  -3.333  1.00  0.00           C  
ATOM      4  O   ARG A   1      -0.307  -1.485  -3.049  1.00  0.00           O  
ATOM      5  CB  ARG A   1       1.429  -3.625  -3.628  1.00  0.00           C  
ATOM      6  CG  ARG A   1       2.523  -4.696  -3.820  1.00  0.00           C  
ATOM      7  CD  ARG A   1       1.970  -6.130  -3.917  1.00  0.00           C  
ATOM      8  NE  ARG A   1       0.938  -6.267  -4.961  1.00  0.00           N  
ATOM      9  CZ  ARG A   1       0.483  -7.425  -5.456  1.00  0.00           C  
ATOM     10  NH1 ARG A   1       1.026  -8.582  -5.120  1.00  0.00           N  
ATOM     11  NH2 ARG A   1      -0.513  -7.416  -6.311  1.00  0.00           N  
ATOM     12  HA  ARG A   1       2.686  -1.926  -4.117  1.00  0.00           H  
ATOM     13  HB2 ARG A   1       0.799  -3.926  -2.798  1.00  0.00           H  
ATOM     14  HB3 ARG A   1       0.821  -3.597  -4.530  1.00  0.00           H  
ATOM     15  HG2 ARG A   1       3.068  -4.476  -4.732  1.00  0.00           H  
ATOM     16  HG3 ARG A   1       3.213  -4.646  -2.982  1.00  0.00           H  
ATOM     17  HD2 ARG A   1       2.791  -6.800  -4.143  1.00  0.00           H  
ATOM     18  HD3 ARG A   1       1.538  -6.409  -2.963  1.00  0.00           H  
ATOM     19  HE  ARG A   1       0.529  -5.437  -5.289  1.00  0.00           H  
ATOM     20 HH11 ARG A   1       1.794  -8.621  -4.479  1.00  0.00           H  
ATOM     21 HH12 ARG A   1       0.672  -9.432  -5.518  1.00  0.00           H  
ATOM     22 HH21 ARG A   1      -0.934  -6.546  -6.586  1.00  0.00           H  
ATOM     23 HH22 ARG A   1      -0.854  -8.277  -6.701  1.00  0.00           H  
ATOM     24  N   LYS A   2       1.193   0.122  -3.604  1.00  0.00           N  
ATOM     25  CA  LYS A   2       0.200   1.217  -3.748  1.00  0.00           C  
ATOM     26  C   LYS A   2       0.122   1.696  -5.216  1.00  0.00           C  
ATOM     27  O   LYS A   2      -0.647   2.607  -5.545  1.00  0.00           O  
ATOM     28  CB  LYS A   2       0.484   2.412  -2.778  1.00  0.00           C  
ATOM     29  CG  LYS A   2       1.874   3.105  -2.908  1.00  0.00           C  
ATOM     30  CD  LYS A   2       2.984   2.444  -2.048  1.00  0.00           C  
ATOM     31  CE  LYS A   2       4.319   3.214  -2.114  1.00  0.00           C  
ATOM     32  NZ  LYS A   2       4.170   4.635  -1.697  1.00  0.00           N  
ATOM     33  H   LYS A   2       2.149   0.336  -3.722  1.00  0.00           H  
ATOM     34  HA  LYS A   2      -0.780   0.810  -3.497  1.00  0.00           H  
ATOM     35  HB2 LYS A   2      -0.278   3.170  -2.946  1.00  0.00           H  
ATOM     36  HB3 LYS A   2       0.373   2.057  -1.755  1.00  0.00           H  
ATOM     37  HG2 LYS A   2       2.179   3.075  -3.948  1.00  0.00           H  
ATOM     38  HG3 LYS A   2       1.773   4.146  -2.606  1.00  0.00           H  
ATOM     39  HD2 LYS A   2       2.653   2.410  -1.014  1.00  0.00           H  
ATOM     40  HD3 LYS A   2       3.145   1.429  -2.400  1.00  0.00           H  
ATOM     41  HE2 LYS A   2       5.037   2.738  -1.457  1.00  0.00           H  
ATOM     42  HE3 LYS A   2       4.696   3.187  -3.128  1.00  0.00           H  
ATOM     43  HZ1 LYS A   2       3.820   4.689  -0.718  1.00  0.00           H  
ATOM     44  HZ2 LYS A   2       3.495   5.124  -2.320  1.00  0.00           H  
ATOM     45  HZ3 LYS A   2       5.083   5.121  -1.752  1.00  0.00           H  
ATOM     46  N   TRP A   3       0.887   1.031  -6.108  1.00  0.00           N  
ATOM     47  CA  TRP A   3       0.890   1.310  -7.566  1.00  0.00           C  
ATOM     48  C   TRP A   3      -0.256   0.552  -8.283  1.00  0.00           C  
ATOM     49  O   TRP A   3      -0.274   0.431  -9.511  1.00  0.00           O  
ATOM     50  CB  TRP A   3       2.272   0.859  -8.140  1.00  0.00           C  
ATOM     51  CG  TRP A   3       2.567  -0.638  -7.982  1.00  0.00           C  
ATOM     52  CD1 TRP A   3       3.081  -1.270  -6.883  1.00  0.00           C  
ATOM     53  CD2 TRP A   3       2.351  -1.677  -8.958  1.00  0.00           C  
ATOM     54  NE1 TRP A   3       3.201  -2.617  -7.118  1.00  0.00           N  
ATOM     55  CE2 TRP A   3       2.751  -2.892  -8.376  1.00  0.00           C  
ATOM     56  CE3 TRP A   3       1.846  -1.695 -10.257  1.00  0.00           C  
ATOM     57  CZ2 TRP A   3       2.676  -4.098  -9.051  1.00  0.00           C  
ATOM     58  CZ3 TRP A   3       1.762  -2.890 -10.927  1.00  0.00           C  
ATOM     59  CH2 TRP A   3       2.172  -4.085 -10.322  1.00  0.00           C  
ATOM     60  H   TRP A   3       1.474   0.324  -5.778  1.00  0.00           H  
ATOM     61  HA  TRP A   3       0.763   2.373  -7.727  1.00  0.00           H  
ATOM     62  HB2 TRP A   3       2.317   1.099  -9.199  1.00  0.00           H  
ATOM     63  HB3 TRP A   3       3.059   1.405  -7.636  1.00  0.00           H  
ATOM     64  HD1 TRP A   3       3.356  -0.769  -5.967  1.00  0.00           H  
ATOM     65  HE1 TRP A   3       3.553  -3.277  -6.483  1.00  0.00           H  
ATOM     66  HE3 TRP A   3       1.524  -0.783 -10.738  1.00  0.00           H  
ATOM     67  HZ2 TRP A   3       2.993  -5.027  -8.592  1.00  0.00           H  
ATOM     68  HZ3 TRP A   3       1.367  -2.920 -11.936  1.00  0.00           H  
ATOM     69  HH2 TRP A   3       2.089  -5.004 -10.884  1.00  0.00           H  
ATOM     70  N   GLU A   4      -1.281   0.178  -7.523  1.00  0.00           N  
ATOM     71  CA  GLU A   4      -2.239  -0.858  -7.926  1.00  0.00           C  
ATOM     72  C   GLU A   4      -3.661  -0.296  -7.901  1.00  0.00           C  
ATOM     73  O   GLU A   4      -4.499  -0.661  -8.733  1.00  0.00           O  
ATOM     74  CB  GLU A   4      -2.070  -2.063  -6.978  1.00  0.00           C  
ATOM     75  CG  GLU A   4      -2.691  -3.382  -7.470  1.00  0.00           C  
ATOM     76  CD  GLU A   4      -2.410  -4.550  -6.514  1.00  0.00           C  
ATOM     77  OE1 GLU A   4      -1.288  -4.626  -5.968  1.00  0.00           O  
ATOM     78  OE2 GLU A   4      -3.299  -5.394  -6.306  1.00  0.00           O  
ATOM     79  H   GLU A   4      -1.412   0.624  -6.669  1.00  0.00           H  
ATOM     80  HA  GLU A   4      -2.013  -1.173  -8.944  1.00  0.00           H  
ATOM     81  HB2 GLU A   4      -1.009  -2.237  -6.835  1.00  0.00           H  
ATOM     82  HB3 GLU A   4      -2.508  -1.819  -6.015  1.00  0.00           H  
ATOM     83  HG2 GLU A   4      -3.766  -3.247  -7.573  1.00  0.00           H  
ATOM     84  HG3 GLU A   4      -2.274  -3.623  -8.443  1.00  0.00           H  
ATOM     85  N   GLU A   5      -3.909   0.592  -6.922  1.00  0.00           N  
ATOM     86  CA  GLU A   5      -5.066   1.505  -6.921  1.00  0.00           C  
ATOM     87  C   GLU A   5      -5.049   2.351  -8.207  1.00  0.00           C  
ATOM     88  O   GLU A   5      -6.088   2.611  -8.832  1.00  0.00           O  
ATOM     89  CB  GLU A   5      -4.992   2.437  -5.679  1.00  0.00           C  
ATOM     90  CG  GLU A   5      -6.069   3.546  -5.636  1.00  0.00           C  
ATOM     91  CD  GLU A   5      -5.875   4.557  -4.491  1.00  0.00           C  
ATOM     92  OE1 GLU A   5      -4.909   5.344  -4.545  1.00  0.00           O  
ATOM     93  OE2 GLU A   5      -6.696   4.583  -3.548  1.00  0.00           O  
ATOM     94  H   GLU A   5      -3.299   0.622  -6.159  1.00  0.00           H  
ATOM     95  HA  GLU A   5      -5.971   0.909  -6.881  1.00  0.00           H  
ATOM     96  HB2 GLU A   5      -5.094   1.830  -4.786  1.00  0.00           H  
ATOM     97  HB3 GLU A   5      -4.014   2.910  -5.662  1.00  0.00           H  
ATOM     98  HG2 GLU A   5      -6.045   4.086  -6.578  1.00  0.00           H  
ATOM     99  HG3 GLU A   5      -7.044   3.073  -5.536  1.00  0.00           H  
ATOM    100  N   ILE A   6      -3.824   2.773  -8.573  1.00  0.00           N  
ATOM    101  CA  ILE A   6      -3.550   3.510  -9.805  1.00  0.00           C  
ATOM    102  C   ILE A   6      -3.926   2.650 -11.016  1.00  0.00           C  
ATOM    103  O   ILE A   6      -4.803   3.020 -11.774  1.00  0.00           O  
ATOM    104  CB  ILE A   6      -2.035   3.900  -9.909  1.00  0.00           C  
ATOM    105  CG1 ILE A   6      -1.576   4.682  -8.641  1.00  0.00           C  
ATOM    106  CG2 ILE A   6      -1.752   4.702 -11.206  1.00  0.00           C  
ATOM    107  CD1 ILE A   6      -0.093   4.971  -8.573  1.00  0.00           C  
ATOM    108  H   ILE A   6      -3.072   2.568  -7.978  1.00  0.00           H  
ATOM    109  HA  ILE A   6      -4.150   4.417  -9.796  1.00  0.00           H  
ATOM    110  HB  ILE A   6      -1.461   2.974  -9.968  1.00  0.00           H  
ATOM    111 HG12 ILE A   6      -2.088   5.636  -8.602  1.00  0.00           H  
ATOM    112 HG13 ILE A   6      -1.839   4.112  -7.757  1.00  0.00           H  
ATOM    113 HG21 ILE A   6      -0.704   4.975 -11.252  1.00  0.00           H  
ATOM    114 HG22 ILE A   6      -2.353   5.601 -11.221  1.00  0.00           H  
ATOM    115 HG23 ILE A   6      -1.995   4.099 -12.072  1.00  0.00           H  
ATOM    116 HD11 ILE A   6       0.209   5.556  -9.432  1.00  0.00           H  
ATOM    117 HD12 ILE A   6       0.463   4.043  -8.555  1.00  0.00           H  
ATOM    118 HD13 ILE A   6       0.118   5.529  -7.674  1.00  0.00           H  
ATOM    119  N   ALA A   7      -3.269   1.467 -11.123  1.00  0.00           N  
ATOM    120  CA  ALA A   7      -3.421   0.522 -12.259  1.00  0.00           C  
ATOM    121  C   ALA A   7      -4.889   0.068 -12.449  1.00  0.00           C  
ATOM    122  O   ALA A   7      -5.297  -0.319 -13.555  1.00  0.00           O  
ATOM    123  CB  ALA A   7      -2.489  -0.685 -12.053  1.00  0.00           C  
ATOM    124  H   ALA A   7      -2.656   1.218 -10.406  1.00  0.00           H  
ATOM    125  HA  ALA A   7      -3.101   1.041 -13.156  1.00  0.00           H  
ATOM    126  HB1 ALA A   7      -2.550  -1.345 -12.909  1.00  0.00           H  
ATOM    127  HB2 ALA A   7      -2.783  -1.222 -11.163  1.00  0.00           H  
ATOM    128  HB3 ALA A   7      -1.466  -0.342 -11.939  1.00  0.00           H  
ATOM    129  N   GLU A   8      -5.663   0.126 -11.348  1.00  0.00           N  
ATOM    130  CA  GLU A   8      -7.103  -0.180 -11.332  1.00  0.00           C  
ATOM    131  C   GLU A   8      -7.884   0.849 -12.196  1.00  0.00           C  
ATOM    132  O   GLU A   8      -8.642   0.488 -13.106  1.00  0.00           O  
ATOM    133  CB  GLU A   8      -7.611  -0.154  -9.858  1.00  0.00           C  
ATOM    134  CG  GLU A   8      -9.030  -0.711  -9.629  1.00  0.00           C  
ATOM    135  CD  GLU A   8      -9.114  -2.243  -9.763  1.00  0.00           C  
ATOM    136  OE1 GLU A   8      -8.969  -2.944  -8.740  1.00  0.00           O  
ATOM    137  OE2 GLU A   8      -9.314  -2.754 -10.889  1.00  0.00           O  
ATOM    138  H   GLU A   8      -5.236   0.382 -10.504  1.00  0.00           H  
ATOM    139  HA  GLU A   8      -7.242  -1.177 -11.739  1.00  0.00           H  
ATOM    140  HB2 GLU A   8      -6.922  -0.732  -9.248  1.00  0.00           H  
ATOM    141  HB3 GLU A   8      -7.590   0.872  -9.501  1.00  0.00           H  
ATOM    142  HG2 GLU A   8      -9.355  -0.427  -8.632  1.00  0.00           H  
ATOM    143  HG3 GLU A   8      -9.709  -0.256 -10.347  1.00  0.00           H  
ATOM    144  N   ARG A   9      -7.650   2.137 -11.909  1.00  0.00           N  
ATOM    145  CA  ARG A   9      -8.357   3.267 -12.554  1.00  0.00           C  
ATOM    146  C   ARG A   9      -7.624   3.733 -13.849  1.00  0.00           C  
ATOM    147  O   ARG A   9      -8.192   4.443 -14.685  1.00  0.00           O  
ATOM    148  CB  ARG A   9      -8.490   4.412 -11.503  1.00  0.00           C  
ATOM    149  CG  ARG A   9      -9.462   5.544 -11.889  1.00  0.00           C  
ATOM    150  CD  ARG A   9      -9.769   6.500 -10.719  1.00  0.00           C  
ATOM    151  NE  ARG A   9     -10.376   5.798  -9.571  1.00  0.00           N  
ATOM    152  CZ  ARG A   9     -11.057   6.376  -8.567  1.00  0.00           C  
ATOM    153  NH1 ARG A   9     -11.269   7.688  -8.543  1.00  0.00           N  
ATOM    154  NH2 ARG A   9     -11.536   5.624  -7.592  1.00  0.00           N  
ATOM    155  H   ARG A   9      -6.968   2.345 -11.236  1.00  0.00           H  
ATOM    156  HA  ARG A   9      -9.352   2.929 -12.829  1.00  0.00           H  
ATOM    157  HB2 ARG A   9      -8.839   3.980 -10.569  1.00  0.00           H  
ATOM    158  HB3 ARG A   9      -7.510   4.846 -11.332  1.00  0.00           H  
ATOM    159  HG2 ARG A   9      -9.030   6.117 -12.703  1.00  0.00           H  
ATOM    160  HG3 ARG A   9     -10.392   5.100 -12.229  1.00  0.00           H  
ATOM    161  HD2 ARG A   9      -8.845   6.961 -10.395  1.00  0.00           H  
ATOM    162  HD3 ARG A   9     -10.449   7.272 -11.066  1.00  0.00           H  
ATOM    163  HE  ARG A   9     -10.263   4.821  -9.543  1.00  0.00           H  
ATOM    164 HH11 ARG A   9     -10.923   8.271  -9.284  1.00  0.00           H  
ATOM    165 HH12 ARG A   9     -11.772   8.101  -7.784  1.00  0.00           H  
ATOM    166 HH21 ARG A   9     -11.391   4.630  -7.604  1.00  0.00           H  
ATOM    167 HH22 ARG A   9     -12.042   6.043  -6.833  1.00  0.00           H  
ATOM    168  N   LEU A  10      -6.369   3.277 -14.001  1.00  0.00           N  
ATOM    169  CA  LEU A  10      -5.484   3.591 -15.151  1.00  0.00           C  
ATOM    170  C   LEU A  10      -5.999   2.906 -16.429  1.00  0.00           C  
ATOM    171  O   LEU A  10      -5.948   3.481 -17.527  1.00  0.00           O  
ATOM    172  CB  LEU A  10      -4.040   3.125 -14.789  1.00  0.00           C  
ATOM    173  CG  LEU A  10      -2.920   3.201 -15.875  1.00  0.00           C  
ATOM    174  CD1 LEU A  10      -2.820   4.594 -16.506  1.00  0.00           C  
ATOM    175  CD2 LEU A  10      -1.557   2.766 -15.282  1.00  0.00           C  
ATOM    176  H   LEU A  10      -6.018   2.685 -13.311  1.00  0.00           H  
ATOM    177  HA  LEU A  10      -5.484   4.664 -15.299  1.00  0.00           H  
ATOM    178  HB2 LEU A  10      -3.712   3.711 -13.936  1.00  0.00           H  
ATOM    179  HB3 LEU A  10      -4.108   2.091 -14.461  1.00  0.00           H  
ATOM    180  HG  LEU A  10      -3.162   2.508 -16.673  1.00  0.00           H  
ATOM    181 HD11 LEU A  10      -2.033   4.601 -17.247  1.00  0.00           H  
ATOM    182 HD12 LEU A  10      -2.603   5.334 -15.744  1.00  0.00           H  
ATOM    183 HD13 LEU A  10      -3.760   4.843 -16.987  1.00  0.00           H  
ATOM    184 HD21 LEU A  10      -1.267   3.439 -14.483  1.00  0.00           H  
ATOM    185 HD22 LEU A  10      -0.799   2.785 -16.055  1.00  0.00           H  
ATOM    186 HD23 LEU A  10      -1.633   1.760 -14.891  1.00  0.00           H  
ATOM    187  N   ARG A  11      -6.526   1.683 -16.251  1.00  0.00           N  
ATOM    188  CA  ARG A  11      -7.115   0.890 -17.347  1.00  0.00           C  
ATOM    189  C   ARG A  11      -8.394   1.571 -17.884  1.00  0.00           C  
ATOM    190  O   ARG A  11      -8.680   1.534 -19.084  1.00  0.00           O  
ATOM    191  CB  ARG A  11      -7.443  -0.545 -16.844  1.00  0.00           C  
ATOM    192  CG  ARG A  11      -7.755  -1.568 -17.967  1.00  0.00           C  
ATOM    193  CD  ARG A  11      -8.319  -2.907 -17.434  1.00  0.00           C  
ATOM    194  NE  ARG A  11      -7.543  -3.444 -16.297  1.00  0.00           N  
ATOM    195  CZ  ARG A  11      -6.914  -4.628 -16.256  1.00  0.00           C  
ATOM    196  NH1 ARG A  11      -6.726  -5.344 -17.355  1.00  0.00           N  
ATOM    197  NH2 ARG A  11      -6.422  -5.057 -15.104  1.00  0.00           N  
ATOM    198  H   ARG A  11      -6.516   1.297 -15.350  1.00  0.00           H  
ATOM    199  HA  ARG A  11      -6.382   0.829 -18.143  1.00  0.00           H  
ATOM    200  HB2 ARG A  11      -6.592  -0.917 -16.279  1.00  0.00           H  
ATOM    201  HB3 ARG A  11      -8.297  -0.493 -16.175  1.00  0.00           H  
ATOM    202  HG2 ARG A  11      -8.485  -1.133 -18.645  1.00  0.00           H  
ATOM    203  HG3 ARG A  11      -6.841  -1.767 -18.516  1.00  0.00           H  
ATOM    204  HD2 ARG A  11      -9.341  -2.746 -17.101  1.00  0.00           H  
ATOM    205  HD3 ARG A  11      -8.326  -3.629 -18.241  1.00  0.00           H  
ATOM    206  HE  ARG A  11      -7.553  -2.903 -15.483  1.00  0.00           H  
ATOM    207 HH11 ARG A  11      -7.056  -5.002 -18.242  1.00  0.00           H  
ATOM    208 HH12 ARG A  11      -6.252  -6.223 -17.312  1.00  0.00           H  
ATOM    209 HH21 ARG A  11      -6.523  -4.495 -14.274  1.00  0.00           H  
ATOM    210 HH22 ARG A  11      -5.971  -5.948 -15.048  1.00  0.00           H  
ATOM    211  N   GLU A  12      -9.146   2.212 -16.970  1.00  0.00           N  
ATOM    212  CA  GLU A  12     -10.456   2.810 -17.278  1.00  0.00           C  
ATOM    213  C   GLU A  12     -10.338   4.226 -17.870  1.00  0.00           C  
ATOM    214  O   GLU A  12     -11.334   4.770 -18.367  1.00  0.00           O  
ATOM    215  CB  GLU A  12     -11.353   2.817 -16.011  1.00  0.00           C  
ATOM    216  CG  GLU A  12     -11.563   1.426 -15.378  1.00  0.00           C  
ATOM    217  CD  GLU A  12     -11.994   0.350 -16.392  1.00  0.00           C  
ATOM    218  OE1 GLU A  12     -13.104   0.452 -16.955  1.00  0.00           O  
ATOM    219  OE2 GLU A  12     -11.221  -0.607 -16.628  1.00  0.00           O  
ATOM    220  H   GLU A  12      -8.803   2.289 -16.060  1.00  0.00           H  
ATOM    221  HA  GLU A  12     -10.935   2.177 -18.023  1.00  0.00           H  
ATOM    222  HB2 GLU A  12     -10.902   3.462 -15.260  1.00  0.00           H  
ATOM    223  HB3 GLU A  12     -12.329   3.224 -16.273  1.00  0.00           H  
ATOM    224  HG2 GLU A  12     -10.634   1.121 -14.906  1.00  0.00           H  
ATOM    225  HG3 GLU A  12     -12.329   1.504 -14.615  1.00  0.00           H  
ATOM    226  N   GLU A  13      -9.133   4.825 -17.793  1.00  0.00           N  
ATOM    227  CA  GLU A  13      -8.841   6.109 -18.460  1.00  0.00           C  
ATOM    228  C   GLU A  13      -8.865   5.924 -19.989  1.00  0.00           C  
ATOM    229  O   GLU A  13      -9.602   6.607 -20.704  1.00  0.00           O  
ATOM    230  CB  GLU A  13      -7.462   6.669 -18.005  1.00  0.00           C  
ATOM    231  CG  GLU A  13      -6.937   7.879 -18.824  1.00  0.00           C  
ATOM    232  CD  GLU A  13      -7.874   9.103 -18.805  1.00  0.00           C  
ATOM    233  OE1 GLU A  13      -7.908   9.819 -17.790  1.00  0.00           O  
ATOM    234  OE2 GLU A  13      -8.584   9.351 -19.802  1.00  0.00           O  
ATOM    235  H   GLU A  13      -8.425   4.394 -17.267  1.00  0.00           H  
ATOM    236  HA  GLU A  13      -9.618   6.816 -18.177  1.00  0.00           H  
ATOM    237  HB2 GLU A  13      -7.538   6.975 -16.967  1.00  0.00           H  
ATOM    238  HB3 GLU A  13      -6.723   5.876 -18.068  1.00  0.00           H  
ATOM    239  HG2 GLU A  13      -5.976   8.173 -18.419  1.00  0.00           H  
ATOM    240  HG3 GLU A  13      -6.788   7.559 -19.853  1.00  0.00           H  
ATOM    241  N   PHE A  14      -8.050   4.982 -20.458  1.00  0.00           N  
ATOM    242  CA  PHE A  14      -7.872   4.692 -21.886  1.00  0.00           C  
ATOM    243  C   PHE A  14      -7.711   3.183 -22.018  1.00  0.00           C  
ATOM    244  O   PHE A  14      -7.016   2.576 -21.193  1.00  0.00           O  
ATOM    245  CB  PHE A  14      -6.620   5.452 -22.428  1.00  0.00           C  
ATOM    246  CG  PHE A  14      -6.498   5.526 -23.954  1.00  0.00           C  
ATOM    247  CD1 PHE A  14      -5.540   4.784 -24.650  1.00  0.00           C  
ATOM    248  CD2 PHE A  14      -7.322   6.379 -24.696  1.00  0.00           C  
ATOM    249  CE1 PHE A  14      -5.413   4.887 -26.025  1.00  0.00           C  
ATOM    250  CE2 PHE A  14      -7.197   6.478 -26.073  1.00  0.00           C  
ATOM    251  CZ  PHE A  14      -6.240   5.738 -26.737  1.00  0.00           C  
ATOM    252  H   PHE A  14      -7.553   4.434 -19.813  1.00  0.00           H  
ATOM    253  HA  PHE A  14      -8.764   5.009 -22.426  1.00  0.00           H  
ATOM    254  HB2 PHE A  14      -6.650   6.471 -22.065  1.00  0.00           H  
ATOM    255  HB3 PHE A  14      -5.719   4.982 -22.039  1.00  0.00           H  
ATOM    256  HD1 PHE A  14      -4.889   4.114 -24.105  1.00  0.00           H  
ATOM    257  HD2 PHE A  14      -8.073   6.963 -24.184  1.00  0.00           H  
ATOM    258  HE1 PHE A  14      -4.663   4.302 -26.546  1.00  0.00           H  
ATOM    259  HE2 PHE A  14      -7.847   7.145 -26.629  1.00  0.00           H  
ATOM    260  HZ  PHE A  14      -6.140   5.821 -27.814  1.00  0.00           H  
ATOM    261  N   ASN A  15      -8.386   2.582 -23.014  1.00  0.00           N  
ATOM    262  CA  ASN A  15      -8.339   1.126 -23.252  1.00  0.00           C  
ATOM    263  C   ASN A  15      -6.897   0.699 -23.575  1.00  0.00           C  
ATOM    264  O   ASN A  15      -6.430   0.844 -24.708  1.00  0.00           O  
ATOM    265  CB  ASN A  15      -9.313   0.719 -24.392  1.00  0.00           C  
ATOM    266  CG  ASN A  15     -10.785   0.954 -24.033  1.00  0.00           C  
ATOM    267  OD1 ASN A  15     -11.325   2.043 -24.228  1.00  0.00           O  
ATOM    268  ND2 ASN A  15     -11.449  -0.062 -23.503  1.00  0.00           N  
ATOM    269  H   ASN A  15      -8.935   3.135 -23.608  1.00  0.00           H  
ATOM    270  HA  ASN A  15      -8.653   0.637 -22.331  1.00  0.00           H  
ATOM    271  HB2 ASN A  15      -9.085   1.294 -25.281  1.00  0.00           H  
ATOM    272  HB3 ASN A  15      -9.182  -0.334 -24.619  1.00  0.00           H  
ATOM    273 HD21 ASN A  15     -10.975  -0.909 -23.373  1.00  0.00           H  
ATOM    274 HD22 ASN A  15     -12.388   0.075 -23.261  1.00  0.00           H  
ATOM    275  N   ILE A  16      -6.178   0.258 -22.529  1.00  0.00           N  
ATOM    276  CA  ILE A  16      -4.758  -0.131 -22.605  1.00  0.00           C  
ATOM    277  C   ILE A  16      -4.563  -1.538 -22.019  1.00  0.00           C  
ATOM    278  O   ILE A  16      -5.435  -2.062 -21.313  1.00  0.00           O  
ATOM    279  CB  ILE A  16      -3.822   0.897 -21.845  1.00  0.00           C  
ATOM    280  CG1 ILE A  16      -4.197   0.999 -20.325  1.00  0.00           C  
ATOM    281  CG2 ILE A  16      -3.855   2.286 -22.528  1.00  0.00           C  
ATOM    282  CD1 ILE A  16      -3.320   1.938 -19.510  1.00  0.00           C  
ATOM    283  H   ILE A  16      -6.627   0.196 -21.658  1.00  0.00           H  
ATOM    284  HA  ILE A  16      -4.460  -0.154 -23.653  1.00  0.00           H  
ATOM    285  HB  ILE A  16      -2.799   0.527 -21.925  1.00  0.00           H  
ATOM    286 HG12 ILE A  16      -5.217   1.351 -20.229  1.00  0.00           H  
ATOM    287 HG13 ILE A  16      -4.128   0.015 -19.873  1.00  0.00           H  
ATOM    288 HG21 ILE A  16      -3.182   2.963 -22.017  1.00  0.00           H  
ATOM    289 HG22 ILE A  16      -4.859   2.691 -22.491  1.00  0.00           H  
ATOM    290 HG23 ILE A  16      -3.546   2.196 -23.562  1.00  0.00           H  
ATOM    291 HD11 ILE A  16      -3.640   1.921 -18.477  1.00  0.00           H  
ATOM    292 HD12 ILE A  16      -3.408   2.946 -19.892  1.00  0.00           H  
ATOM    293 HD13 ILE A  16      -2.287   1.619 -19.568  1.00  0.00           H  
ATOM    294  N   ASN A  17      -3.409  -2.128 -22.327  1.00  0.00           N  
ATOM    295  CA  ASN A  17      -3.030  -3.470 -21.853  1.00  0.00           C  
ATOM    296  C   ASN A  17      -2.183  -3.365 -20.563  1.00  0.00           C  
ATOM    297  O   ASN A  17      -1.637  -2.292 -20.286  1.00  0.00           O  
ATOM    298  CB  ASN A  17      -2.220  -4.187 -22.966  1.00  0.00           C  
ATOM    299  CG  ASN A  17      -2.990  -4.403 -24.273  1.00  0.00           C  
ATOM    300  OD1 ASN A  17      -3.832  -3.599 -24.667  1.00  0.00           O  
ATOM    301  ND2 ASN A  17      -2.687  -5.486 -24.972  1.00  0.00           N  
ATOM    302  H   ASN A  17      -2.784  -1.646 -22.901  1.00  0.00           H  
ATOM    303  HA  ASN A  17      -3.931  -4.038 -21.640  1.00  0.00           H  
ATOM    304  HB2 ASN A  17      -1.339  -3.601 -23.190  1.00  0.00           H  
ATOM    305  HB3 ASN A  17      -1.910  -5.157 -22.600  1.00  0.00           H  
ATOM    306 HD21 ASN A  17      -1.997  -6.086 -24.622  1.00  0.00           H  
ATOM    307 HD22 ASN A  17      -3.169  -5.644 -25.813  1.00  0.00           H  
ATOM    308  N   PRO A  18      -2.094  -4.466 -19.733  1.00  0.00           N  
ATOM    309  CA  PRO A  18      -1.162  -4.556 -18.570  1.00  0.00           C  
ATOM    310  C   PRO A  18       0.289  -4.121 -18.881  1.00  0.00           C  
ATOM    311  O   PRO A  18       0.961  -3.556 -18.020  1.00  0.00           O  
ATOM    312  CB  PRO A  18      -1.221  -6.055 -18.202  1.00  0.00           C  
ATOM    313  CG  PRO A  18      -2.614  -6.463 -18.564  1.00  0.00           C  
ATOM    314  CD  PRO A  18      -2.959  -5.679 -19.814  1.00  0.00           C  
ATOM    315  HA  PRO A  18      -1.537  -3.964 -17.737  1.00  0.00           H  
ATOM    316  HB2 PRO A  18      -0.483  -6.615 -18.778  1.00  0.00           H  
ATOM    317  HB3 PRO A  18      -1.026  -6.190 -17.144  1.00  0.00           H  
ATOM    318  HG2 PRO A  18      -2.653  -7.532 -18.760  1.00  0.00           H  
ATOM    319  HG3 PRO A  18      -3.300  -6.213 -17.758  1.00  0.00           H  
ATOM    320  HD2 PRO A  18      -2.729  -6.255 -20.705  1.00  0.00           H  
ATOM    321  HD3 PRO A  18      -4.006  -5.402 -19.813  1.00  0.00           H  
ATOM    322  N   GLU A  19       0.743  -4.392 -20.116  1.00  0.00           N  
ATOM    323  CA  GLU A  19       2.102  -4.029 -20.589  1.00  0.00           C  
ATOM    324  C   GLU A  19       2.282  -2.492 -20.648  1.00  0.00           C  
ATOM    325  O   GLU A  19       3.333  -1.957 -20.278  1.00  0.00           O  
ATOM    326  CB  GLU A  19       2.361  -4.681 -21.977  1.00  0.00           C  
ATOM    327  CG  GLU A  19       1.418  -4.197 -23.107  1.00  0.00           C  
ATOM    328  CD  GLU A  19       1.448  -5.070 -24.373  1.00  0.00           C  
ATOM    329  OE1 GLU A  19       0.547  -5.926 -24.540  1.00  0.00           O  
ATOM    330  OE2 GLU A  19       2.368  -4.907 -25.196  1.00  0.00           O  
ATOM    331  H   GLU A  19       0.143  -4.860 -20.734  1.00  0.00           H  
ATOM    332  HA  GLU A  19       2.812  -4.434 -19.875  1.00  0.00           H  
ATOM    333  HB2 GLU A  19       3.386  -4.472 -22.274  1.00  0.00           H  
ATOM    334  HB3 GLU A  19       2.248  -5.755 -21.873  1.00  0.00           H  
ATOM    335  HG2 GLU A  19       0.404  -4.173 -22.719  1.00  0.00           H  
ATOM    336  HG3 GLU A  19       1.699  -3.180 -23.377  1.00  0.00           H  
ATOM    337  N   GLU A  20       1.215  -1.800 -21.090  1.00  0.00           N  
ATOM    338  CA  GLU A  20       1.182  -0.336 -21.232  1.00  0.00           C  
ATOM    339  C   GLU A  20       1.053   0.321 -19.847  1.00  0.00           C  
ATOM    340  O   GLU A  20       1.743   1.301 -19.533  1.00  0.00           O  
ATOM    341  CB  GLU A  20      -0.018   0.071 -22.129  1.00  0.00           C  
ATOM    342  CG  GLU A  20      -0.040  -0.584 -23.526  1.00  0.00           C  
ATOM    343  CD  GLU A  20       1.152  -0.179 -24.409  1.00  0.00           C  
ATOM    344  OE1 GLU A  20       1.071   0.877 -25.074  1.00  0.00           O  
ATOM    345  OE2 GLU A  20       2.178  -0.900 -24.430  1.00  0.00           O  
ATOM    346  H   GLU A  20       0.408  -2.305 -21.327  1.00  0.00           H  
ATOM    347  HA  GLU A  20       2.108  -0.013 -21.702  1.00  0.00           H  
ATOM    348  HB2 GLU A  20      -0.943  -0.201 -21.624  1.00  0.00           H  
ATOM    349  HB3 GLU A  20      -0.007   1.151 -22.261  1.00  0.00           H  
ATOM    350  HG2 GLU A  20      -0.041  -1.665 -23.404  1.00  0.00           H  
ATOM    351  HG3 GLU A  20      -0.960  -0.296 -24.028  1.00  0.00           H  
ATOM    352  N   ALA A  21       0.163  -0.273 -19.033  1.00  0.00           N  
ATOM    353  CA  ALA A  21      -0.173   0.203 -17.688  1.00  0.00           C  
ATOM    354  C   ALA A  21       1.018   0.074 -16.720  1.00  0.00           C  
ATOM    355  O   ALA A  21       1.230   0.955 -15.881  1.00  0.00           O  
ATOM    356  CB  ALA A  21      -1.388  -0.571 -17.155  1.00  0.00           C  
ATOM    357  H   ALA A  21      -0.291  -1.074 -19.359  1.00  0.00           H  
ATOM    358  HA  ALA A  21      -0.453   1.250 -17.769  1.00  0.00           H  
ATOM    359  HB1 ALA A  21      -2.222  -0.454 -17.835  1.00  0.00           H  
ATOM    360  HB2 ALA A  21      -1.671  -0.188 -16.180  1.00  0.00           H  
ATOM    361  HB3 ALA A  21      -1.145  -1.622 -17.067  1.00  0.00           H  
ATOM    362  N   ARG A  22       1.794  -1.023 -16.863  1.00  0.00           N  
ATOM    363  CA  ARG A  22       2.923  -1.333 -15.965  1.00  0.00           C  
ATOM    364  C   ARG A  22       4.032  -0.287 -16.111  1.00  0.00           C  
ATOM    365  O   ARG A  22       4.501   0.269 -15.112  1.00  0.00           O  
ATOM    366  CB  ARG A  22       3.488  -2.758 -16.230  1.00  0.00           C  
ATOM    367  CG  ARG A  22       4.579  -3.216 -15.225  1.00  0.00           C  
ATOM    368  CD  ARG A  22       4.048  -3.290 -13.780  1.00  0.00           C  
ATOM    369  NE  ARG A  22       5.089  -3.711 -12.821  1.00  0.00           N  
ATOM    370  CZ  ARG A  22       5.098  -4.861 -12.124  1.00  0.00           C  
ATOM    371  NH1 ARG A  22       4.133  -5.765 -12.279  1.00  0.00           N  
ATOM    372  NH2 ARG A  22       6.079  -5.092 -11.259  1.00  0.00           N  
ATOM    373  H   ARG A  22       1.597  -1.637 -17.596  1.00  0.00           H  
ATOM    374  HA  ARG A  22       2.541  -1.293 -14.945  1.00  0.00           H  
ATOM    375  HB2 ARG A  22       2.669  -3.468 -16.192  1.00  0.00           H  
ATOM    376  HB3 ARG A  22       3.914  -2.785 -17.228  1.00  0.00           H  
ATOM    377  HG2 ARG A  22       4.935  -4.198 -15.515  1.00  0.00           H  
ATOM    378  HG3 ARG A  22       5.407  -2.514 -15.260  1.00  0.00           H  
ATOM    379  HD2 ARG A  22       3.697  -2.305 -13.491  1.00  0.00           H  
ATOM    380  HD3 ARG A  22       3.219  -3.985 -13.745  1.00  0.00           H  
ATOM    381  HE  ARG A  22       5.820  -3.078 -12.677  1.00  0.00           H  
ATOM    382 HH11 ARG A  22       3.381  -5.596 -12.923  1.00  0.00           H  
ATOM    383 HH12 ARG A  22       4.149  -6.616 -11.750  1.00  0.00           H  
ATOM    384 HH21 ARG A  22       6.812  -4.415 -11.123  1.00  0.00           H  
ATOM    385 HH22 ARG A  22       6.087  -5.943 -10.731  1.00  0.00           H  
ATOM    386  N   GLU A  23       4.413  -0.003 -17.371  1.00  0.00           N  
ATOM    387  CA  GLU A  23       5.468   0.981 -17.683  1.00  0.00           C  
ATOM    388  C   GLU A  23       5.020   2.399 -17.282  1.00  0.00           C  
ATOM    389  O   GLU A  23       5.829   3.202 -16.814  1.00  0.00           O  
ATOM    390  CB  GLU A  23       5.848   0.944 -19.182  1.00  0.00           C  
ATOM    391  CG  GLU A  23       7.084   1.807 -19.535  1.00  0.00           C  
ATOM    392  CD  GLU A  23       7.394   1.837 -21.037  1.00  0.00           C  
ATOM    393  OE1 GLU A  23       8.129   0.948 -21.525  1.00  0.00           O  
ATOM    394  OE2 GLU A  23       6.901   2.752 -21.738  1.00  0.00           O  
ATOM    395  H   GLU A  23       3.971  -0.473 -18.109  1.00  0.00           H  
ATOM    396  HA  GLU A  23       6.342   0.713 -17.096  1.00  0.00           H  
ATOM    397  HB2 GLU A  23       6.058  -0.082 -19.464  1.00  0.00           H  
ATOM    398  HB3 GLU A  23       5.006   1.298 -19.767  1.00  0.00           H  
ATOM    399  HG2 GLU A  23       6.908   2.824 -19.192  1.00  0.00           H  
ATOM    400  HG3 GLU A  23       7.949   1.412 -19.001  1.00  0.00           H  
ATOM    401  N   ALA A  24       3.716   2.666 -17.452  1.00  0.00           N  
ATOM    402  CA  ALA A  24       3.101   3.958 -17.109  1.00  0.00           C  
ATOM    403  C   ALA A  24       3.208   4.251 -15.600  1.00  0.00           C  
ATOM    404  O   ALA A  24       3.625   5.337 -15.199  1.00  0.00           O  
ATOM    405  CB  ALA A  24       1.635   3.970 -17.566  1.00  0.00           C  
ATOM    406  H   ALA A  24       3.143   1.964 -17.830  1.00  0.00           H  
ATOM    407  HA  ALA A  24       3.629   4.733 -17.660  1.00  0.00           H  
ATOM    408  HB1 ALA A  24       1.192   4.936 -17.361  1.00  0.00           H  
ATOM    409  HB2 ALA A  24       1.076   3.202 -17.041  1.00  0.00           H  
ATOM    410  HB3 ALA A  24       1.584   3.776 -18.630  1.00  0.00           H  
ATOM    411  N   VAL A  25       2.861   3.249 -14.772  1.00  0.00           N  
ATOM    412  CA  VAL A  25       2.751   3.425 -13.309  1.00  0.00           C  
ATOM    413  C   VAL A  25       4.134   3.402 -12.610  1.00  0.00           C  
ATOM    414  O   VAL A  25       4.329   4.084 -11.589  1.00  0.00           O  
ATOM    415  CB  VAL A  25       1.780   2.364 -12.672  1.00  0.00           C  
ATOM    416  CG1 VAL A  25       2.334   0.924 -12.778  1.00  0.00           C  
ATOM    417  CG2 VAL A  25       1.438   2.731 -11.212  1.00  0.00           C  
ATOM    418  H   VAL A  25       2.676   2.367 -15.154  1.00  0.00           H  
ATOM    419  HA  VAL A  25       2.310   4.408 -13.140  1.00  0.00           H  
ATOM    420  HB  VAL A  25       0.850   2.393 -13.242  1.00  0.00           H  
ATOM    421 HG11 VAL A  25       3.265   0.848 -12.229  1.00  0.00           H  
ATOM    422 HG12 VAL A  25       2.518   0.678 -13.817  1.00  0.00           H  
ATOM    423 HG13 VAL A  25       1.619   0.219 -12.371  1.00  0.00           H  
ATOM    424 HG21 VAL A  25       2.339   2.719 -10.611  1.00  0.00           H  
ATOM    425 HG22 VAL A  25       0.732   2.017 -10.805  1.00  0.00           H  
ATOM    426 HG23 VAL A  25       0.999   3.720 -11.174  1.00  0.00           H  
ATOM    427  N   GLU A  26       5.098   2.630 -13.160  1.00  0.00           N  
ATOM    428  CA  GLU A  26       6.478   2.579 -12.618  1.00  0.00           C  
ATOM    429  C   GLU A  26       7.238   3.880 -12.961  1.00  0.00           C  
ATOM    430  O   GLU A  26       8.066   4.350 -12.177  1.00  0.00           O  
ATOM    431  CB  GLU A  26       7.247   1.334 -13.141  1.00  0.00           C  
ATOM    432  CG  GLU A  26       7.518   1.337 -14.656  1.00  0.00           C  
ATOM    433  CD  GLU A  26       8.278   0.105 -15.160  1.00  0.00           C  
ATOM    434  OE1 GLU A  26       9.516   0.185 -15.324  1.00  0.00           O  
ATOM    435  OE2 GLU A  26       7.647  -0.947 -15.392  1.00  0.00           O  
ATOM    436  H   GLU A  26       4.872   2.076 -13.941  1.00  0.00           H  
ATOM    437  HA  GLU A  26       6.400   2.505 -11.536  1.00  0.00           H  
ATOM    438  HB2 GLU A  26       8.203   1.274 -12.626  1.00  0.00           H  
ATOM    439  HB3 GLU A  26       6.672   0.444 -12.898  1.00  0.00           H  
ATOM    440  HG2 GLU A  26       6.563   1.391 -15.174  1.00  0.00           H  
ATOM    441  HG3 GLU A  26       8.085   2.233 -14.904  1.00  0.00           H  
ATOM    442  N   LYS A  27       6.914   4.470 -14.138  1.00  0.00           N  
ATOM    443  CA  LYS A  27       7.482   5.759 -14.594  1.00  0.00           C  
ATOM    444  C   LYS A  27       6.819   6.909 -13.802  1.00  0.00           C  
ATOM    445  O   LYS A  27       7.446   7.938 -13.542  1.00  0.00           O  
ATOM    446  CB  LYS A  27       7.291   5.897 -16.143  1.00  0.00           C  
ATOM    447  CG  LYS A  27       8.248   6.882 -16.885  1.00  0.00           C  
ATOM    448  CD  LYS A  27       7.908   8.373 -16.680  1.00  0.00           C  
ATOM    449  CE  LYS A  27       8.845   9.318 -17.450  1.00  0.00           C  
ATOM    450  NZ  LYS A  27       8.444  10.738 -17.291  1.00  0.00           N  
ATOM    451  H   LYS A  27       6.268   4.016 -14.720  1.00  0.00           H  
ATOM    452  HA  LYS A  27       8.545   5.754 -14.371  1.00  0.00           H  
ATOM    453  HB2 LYS A  27       7.437   4.918 -16.585  1.00  0.00           H  
ATOM    454  HB3 LYS A  27       6.264   6.201 -16.343  1.00  0.00           H  
ATOM    455  HG2 LYS A  27       9.256   6.709 -16.534  1.00  0.00           H  
ATOM    456  HG3 LYS A  27       8.207   6.659 -17.951  1.00  0.00           H  
ATOM    457  HD2 LYS A  27       6.894   8.548 -17.012  1.00  0.00           H  
ATOM    458  HD3 LYS A  27       7.977   8.604 -15.622  1.00  0.00           H  
ATOM    459  HE2 LYS A  27       9.855   9.198 -17.075  1.00  0.00           H  
ATOM    460  HE3 LYS A  27       8.823   9.063 -18.502  1.00  0.00           H  
ATOM    461  HZ1 LYS A  27       9.097  11.358 -17.810  1.00  0.00           H  
ATOM    462  HZ2 LYS A  27       8.456  11.009 -16.288  1.00  0.00           H  
ATOM    463  HZ3 LYS A  27       7.481  10.884 -17.662  1.00  0.00           H  
ATOM    464  N   ALA A  28       5.549   6.698 -13.418  1.00  0.00           N  
ATOM    465  CA  ALA A  28       4.816   7.594 -12.498  1.00  0.00           C  
ATOM    466  C   ALA A  28       5.398   7.520 -11.080  1.00  0.00           C  
ATOM    467  O   ALA A  28       5.298   8.475 -10.305  1.00  0.00           O  
ATOM    468  CB  ALA A  28       3.324   7.235 -12.476  1.00  0.00           C  
ATOM    469  H   ALA A  28       5.082   5.910 -13.770  1.00  0.00           H  
ATOM    470  HA  ALA A  28       4.914   8.609 -12.868  1.00  0.00           H  
ATOM    471  HB1 ALA A  28       2.916   7.308 -13.476  1.00  0.00           H  
ATOM    472  HB2 ALA A  28       2.790   7.917 -11.825  1.00  0.00           H  
ATOM    473  HB3 ALA A  28       3.194   6.222 -12.115  1.00  0.00           H  
ATOM    474  N   GLY A  29       5.983   6.347 -10.756  1.00  0.00           N  
ATOM    475  CA  GLY A  29       6.629   6.106  -9.467  1.00  0.00           C  
ATOM    476  C   GLY A  29       5.658   6.138  -8.292  1.00  0.00           C  
ATOM    477  O   GLY A  29       6.046   6.480  -7.167  1.00  0.00           O  
ATOM    478  H   GLY A  29       5.974   5.625 -11.419  1.00  0.00           H  
ATOM    479  HA2 GLY A  29       7.105   5.135  -9.497  1.00  0.00           H  
ATOM    480  HA3 GLY A  29       7.396   6.858  -9.314  1.00  0.00           H  
ATOM    481  N   GLY A  30       4.400   5.772  -8.564  1.00  0.00           N  
ATOM    482  CA  GLY A  30       3.335   5.829  -7.568  1.00  0.00           C  
ATOM    483  C   GLY A  30       2.564   7.147  -7.608  1.00  0.00           C  
ATOM    484  O   GLY A  30       2.350   7.779  -6.570  1.00  0.00           O  
ATOM    485  H   GLY A  30       4.192   5.455  -9.469  1.00  0.00           H  
ATOM    486  HA2 GLY A  30       2.643   5.020  -7.764  1.00  0.00           H  
ATOM    487  HA3 GLY A  30       3.749   5.687  -6.575  1.00  0.00           H  
ATOM    488  N   ASN A  31       2.135   7.554  -8.819  1.00  0.00           N  
ATOM    489  CA  ASN A  31       1.250   8.719  -9.017  1.00  0.00           C  
ATOM    490  C   ASN A  31       0.141   8.340 -10.017  1.00  0.00           C  
ATOM    491  O   ASN A  31       0.406   7.671 -11.025  1.00  0.00           O  
ATOM    492  CB  ASN A  31       2.037   9.958  -9.513  1.00  0.00           C  
ATOM    493  CG  ASN A  31       1.177  11.237  -9.532  1.00  0.00           C  
ATOM    494  OD1 ASN A  31       0.518  11.554 -10.519  1.00  0.00           O  
ATOM    495  ND2 ASN A  31       1.145  11.960  -8.427  1.00  0.00           N  
ATOM    496  H   ASN A  31       2.417   7.044  -9.611  1.00  0.00           H  
ATOM    497  HA  ASN A  31       0.785   8.958  -8.059  1.00  0.00           H  
ATOM    498  HB2 ASN A  31       2.888  10.126  -8.862  1.00  0.00           H  
ATOM    499  HB3 ASN A  31       2.402   9.772 -10.519  1.00  0.00           H  
ATOM    500 HD21 ASN A  31       1.661  11.653  -7.658  1.00  0.00           H  
ATOM    501 HD22 ASN A  31       0.610  12.783  -8.430  1.00  0.00           H  
ATOM    502  N   GLU A  32      -1.090   8.782  -9.730  1.00  0.00           N  
ATOM    503  CA  GLU A  32      -2.300   8.333 -10.432  1.00  0.00           C  
ATOM    504  C   GLU A  32      -2.462   9.017 -11.799  1.00  0.00           C  
ATOM    505  O   GLU A  32      -2.576   8.341 -12.832  1.00  0.00           O  
ATOM    506  CB  GLU A  32      -3.520   8.603  -9.528  1.00  0.00           C  
ATOM    507  CG  GLU A  32      -3.453   7.891  -8.161  1.00  0.00           C  
ATOM    508  CD  GLU A  32      -4.621   8.252  -7.244  1.00  0.00           C  
ATOM    509  OE1 GLU A  32      -5.680   7.603  -7.326  1.00  0.00           O  
ATOM    510  OE2 GLU A  32      -4.489   9.217  -6.456  1.00  0.00           O  
ATOM    511  H   GLU A  32      -1.187   9.450  -9.017  1.00  0.00           H  
ATOM    512  HA  GLU A  32      -2.218   7.259 -10.589  1.00  0.00           H  
ATOM    513  HB2 GLU A  32      -3.598   9.673  -9.353  1.00  0.00           H  
ATOM    514  HB3 GLU A  32      -4.419   8.272 -10.040  1.00  0.00           H  
ATOM    515  HG2 GLU A  32      -3.452   6.814  -8.320  1.00  0.00           H  
ATOM    516  HG3 GLU A  32      -2.521   8.167  -7.674  1.00  0.00           H  
ATOM    517  N   GLU A  33      -2.468  10.364 -11.790  1.00  0.00           N  
ATOM    518  CA  GLU A  33      -2.689  11.162 -13.004  1.00  0.00           C  
ATOM    519  C   GLU A  33      -1.484  11.045 -13.950  1.00  0.00           C  
ATOM    520  O   GLU A  33      -1.668  10.875 -15.156  1.00  0.00           O  
ATOM    521  CB  GLU A  33      -2.975  12.651 -12.674  1.00  0.00           C  
ATOM    522  CG  GLU A  33      -3.324  13.515 -13.911  1.00  0.00           C  
ATOM    523  CD  GLU A  33      -3.600  14.987 -13.570  1.00  0.00           C  
ATOM    524  OE1 GLU A  33      -2.638  15.732 -13.298  1.00  0.00           O  
ATOM    525  OE2 GLU A  33      -4.780  15.404 -13.576  1.00  0.00           O  
ATOM    526  H   GLU A  33      -2.312  10.828 -10.944  1.00  0.00           H  
ATOM    527  HA  GLU A  33      -3.566  10.748 -13.502  1.00  0.00           H  
ATOM    528  HB2 GLU A  33      -3.810  12.701 -11.981  1.00  0.00           H  
ATOM    529  HB3 GLU A  33      -2.102  13.079 -12.196  1.00  0.00           H  
ATOM    530  HG2 GLU A  33      -2.496  13.473 -14.612  1.00  0.00           H  
ATOM    531  HG3 GLU A  33      -4.204  13.087 -14.393  1.00  0.00           H  
ATOM    532  N   GLU A  34      -0.263  11.119 -13.376  1.00  0.00           N  
ATOM    533  CA  GLU A  34       1.006  11.010 -14.127  1.00  0.00           C  
ATOM    534  C   GLU A  34       1.003   9.762 -15.031  1.00  0.00           C  
ATOM    535  O   GLU A  34       1.228   9.874 -16.233  1.00  0.00           O  
ATOM    536  CB  GLU A  34       2.209  10.960 -13.138  1.00  0.00           C  
ATOM    537  CG  GLU A  34       3.611  10.841 -13.777  1.00  0.00           C  
ATOM    538  CD  GLU A  34       3.985  12.042 -14.656  1.00  0.00           C  
ATOM    539  OE1 GLU A  34       3.697  12.027 -15.877  1.00  0.00           O  
ATOM    540  OE2 GLU A  34       4.542  13.024 -14.120  1.00  0.00           O  
ATOM    541  H   GLU A  34      -0.217  11.252 -12.413  1.00  0.00           H  
ATOM    542  HA  GLU A  34       1.098  11.897 -14.747  1.00  0.00           H  
ATOM    543  HB2 GLU A  34       2.196  11.862 -12.536  1.00  0.00           H  
ATOM    544  HB3 GLU A  34       2.077  10.114 -12.467  1.00  0.00           H  
ATOM    545  HG2 GLU A  34       4.342  10.741 -12.977  1.00  0.00           H  
ATOM    546  HG3 GLU A  34       3.646   9.936 -14.380  1.00  0.00           H  
ATOM    547  N   ALA A  35       0.648   8.603 -14.433  1.00  0.00           N  
ATOM    548  CA  ALA A  35       0.610   7.291 -15.121  1.00  0.00           C  
ATOM    549  C   ALA A  35      -0.232   7.339 -16.408  1.00  0.00           C  
ATOM    550  O   ALA A  35       0.209   6.898 -17.476  1.00  0.00           O  
ATOM    551  CB  ALA A  35       0.067   6.208 -14.166  1.00  0.00           C  
ATOM    552  H   ALA A  35       0.391   8.636 -13.489  1.00  0.00           H  
ATOM    553  HA  ALA A  35       1.629   7.024 -15.378  1.00  0.00           H  
ATOM    554  HB1 ALA A  35       0.103   5.236 -14.648  1.00  0.00           H  
ATOM    555  HB2 ALA A  35      -0.958   6.432 -13.895  1.00  0.00           H  
ATOM    556  HB3 ALA A  35       0.671   6.182 -13.268  1.00  0.00           H  
ATOM    557  N   ARG A  36      -1.433   7.935 -16.304  1.00  0.00           N  
ATOM    558  CA  ARG A  36      -2.394   8.000 -17.421  1.00  0.00           C  
ATOM    559  C   ARG A  36      -2.069   9.128 -18.424  1.00  0.00           C  
ATOM    560  O   ARG A  36      -2.638   9.154 -19.515  1.00  0.00           O  
ATOM    561  CB  ARG A  36      -3.857   8.071 -16.895  1.00  0.00           C  
ATOM    562  CG  ARG A  36      -4.156   9.173 -15.859  1.00  0.00           C  
ATOM    563  CD  ARG A  36      -5.598   9.106 -15.318  1.00  0.00           C  
ATOM    564  NE  ARG A  36      -5.855  10.131 -14.282  1.00  0.00           N  
ATOM    565  CZ  ARG A  36      -6.655  11.202 -14.423  1.00  0.00           C  
ATOM    566  NH1 ARG A  36      -7.211  11.504 -15.588  1.00  0.00           N  
ATOM    567  NH2 ARG A  36      -6.874  11.988 -13.389  1.00  0.00           N  
ATOM    568  H   ARG A  36      -1.674   8.354 -15.450  1.00  0.00           H  
ATOM    569  HA  ARG A  36      -2.294   7.064 -17.969  1.00  0.00           H  
ATOM    570  HB2 ARG A  36      -4.520   8.220 -17.740  1.00  0.00           H  
ATOM    571  HB3 ARG A  36      -4.104   7.113 -16.444  1.00  0.00           H  
ATOM    572  HG2 ARG A  36      -3.469   9.064 -15.030  1.00  0.00           H  
ATOM    573  HG3 ARG A  36      -4.001  10.142 -16.323  1.00  0.00           H  
ATOM    574  HD2 ARG A  36      -6.290   9.242 -16.142  1.00  0.00           H  
ATOM    575  HD3 ARG A  36      -5.767   8.129 -14.879  1.00  0.00           H  
ATOM    576  HE  ARG A  36      -5.423   9.988 -13.410  1.00  0.00           H  
ATOM    577 HH11 ARG A  36      -7.040  10.933 -16.398  1.00  0.00           H  
ATOM    578 HH12 ARG A  36      -7.816  12.304 -15.668  1.00  0.00           H  
ATOM    579 HH21 ARG A  36      -6.445  11.790 -12.502  1.00  0.00           H  
ATOM    580 HH22 ARG A  36      -7.465  12.791 -13.485  1.00  0.00           H  
ATOM    581  N   ARG A  37      -1.140  10.034 -18.061  1.00  0.00           N  
ATOM    582  CA  ARG A  37      -0.607  11.053 -19.001  1.00  0.00           C  
ATOM    583  C   ARG A  37       0.606  10.498 -19.781  1.00  0.00           C  
ATOM    584  O   ARG A  37       0.904  10.964 -20.886  1.00  0.00           O  
ATOM    585  CB  ARG A  37      -0.212  12.358 -18.256  1.00  0.00           C  
ATOM    586  CG  ARG A  37      -1.365  12.991 -17.443  1.00  0.00           C  
ATOM    587  CD  ARG A  37      -1.016  14.383 -16.878  1.00  0.00           C  
ATOM    588  NE  ARG A  37      -1.153  15.435 -17.898  1.00  0.00           N  
ATOM    589  CZ  ARG A  37      -0.339  16.483 -18.064  1.00  0.00           C  
ATOM    590  NH1 ARG A  37       0.817  16.568 -17.426  1.00  0.00           N  
ATOM    591  NH2 ARG A  37      -0.681  17.435 -18.904  1.00  0.00           N  
ATOM    592  H   ARG A  37      -0.805  10.025 -17.142  1.00  0.00           H  
ATOM    593  HA  ARG A  37      -1.387  11.288 -19.717  1.00  0.00           H  
ATOM    594  HB2 ARG A  37       0.600  12.134 -17.567  1.00  0.00           H  
ATOM    595  HB3 ARG A  37       0.140  13.086 -18.982  1.00  0.00           H  
ATOM    596  HG2 ARG A  37      -2.235  13.082 -18.082  1.00  0.00           H  
ATOM    597  HG3 ARG A  37      -1.606  12.334 -16.619  1.00  0.00           H  
ATOM    598  HD2 ARG A  37      -1.694  14.609 -16.064  1.00  0.00           H  
ATOM    599  HD3 ARG A  37       0.001  14.368 -16.502  1.00  0.00           H  
ATOM    600  HE  ARG A  37      -1.952  15.383 -18.466  1.00  0.00           H  
ATOM    601 HH11 ARG A  37       1.110  15.837 -16.801  1.00  0.00           H  
ATOM    602 HH12 ARG A  37       1.411  17.359 -17.569  1.00  0.00           H  
ATOM    603 HH21 ARG A  37      -1.545  17.376 -19.414  1.00  0.00           H  
ATOM    604 HH22 ARG A  37      -0.080  18.223 -19.032  1.00  0.00           H  
ATOM    605  N   ILE A  38       1.298   9.514 -19.180  1.00  0.00           N  
ATOM    606  CA  ILE A  38       2.469   8.841 -19.790  1.00  0.00           C  
ATOM    607  C   ILE A  38       2.023   7.900 -20.919  1.00  0.00           C  
ATOM    608  O   ILE A  38       2.562   7.950 -22.041  1.00  0.00           O  
ATOM    609  CB  ILE A  38       3.267   8.022 -18.700  1.00  0.00           C  
ATOM    610  CG1 ILE A  38       3.841   8.978 -17.614  1.00  0.00           C  
ATOM    611  CG2 ILE A  38       4.397   7.147 -19.316  1.00  0.00           C  
ATOM    612  CD1 ILE A  38       4.323   8.273 -16.362  1.00  0.00           C  
ATOM    613  H   ILE A  38       1.017   9.231 -18.283  1.00  0.00           H  
ATOM    614  HA  ILE A  38       3.124   9.606 -20.197  1.00  0.00           H  
ATOM    615  HB  ILE A  38       2.557   7.346 -18.222  1.00  0.00           H  
ATOM    616 HG12 ILE A  38       4.678   9.535 -18.018  1.00  0.00           H  
ATOM    617 HG13 ILE A  38       3.073   9.683 -17.311  1.00  0.00           H  
ATOM    618 HG21 ILE A  38       5.111   7.776 -19.829  1.00  0.00           H  
ATOM    619 HG22 ILE A  38       3.971   6.444 -20.023  1.00  0.00           H  
ATOM    620 HG23 ILE A  38       4.903   6.594 -18.533  1.00  0.00           H  
ATOM    621 HD11 ILE A  38       4.731   9.001 -15.676  1.00  0.00           H  
ATOM    622 HD12 ILE A  38       5.089   7.557 -16.619  1.00  0.00           H  
ATOM    623 HD13 ILE A  38       3.495   7.764 -15.888  1.00  0.00           H  
ATOM    624  N   VAL A  39       1.030   7.044 -20.607  1.00  0.00           N  
ATOM    625  CA  VAL A  39       0.597   5.974 -21.508  1.00  0.00           C  
ATOM    626  C   VAL A  39      -0.152   6.543 -22.746  1.00  0.00           C  
ATOM    627  O   VAL A  39      -1.323   6.943 -22.687  1.00  0.00           O  
ATOM    628  CB  VAL A  39      -0.243   4.871 -20.755  1.00  0.00           C  
ATOM    629  CG1 VAL A  39      -1.513   5.436 -20.069  1.00  0.00           C  
ATOM    630  CG2 VAL A  39      -0.581   3.699 -21.704  1.00  0.00           C  
ATOM    631  H   VAL A  39       0.577   7.147 -19.743  1.00  0.00           H  
ATOM    632  HA  VAL A  39       1.508   5.484 -21.862  1.00  0.00           H  
ATOM    633  HB  VAL A  39       0.391   4.473 -19.966  1.00  0.00           H  
ATOM    634 HG11 VAL A  39      -1.232   6.218 -19.375  1.00  0.00           H  
ATOM    635 HG12 VAL A  39      -2.022   4.648 -19.529  1.00  0.00           H  
ATOM    636 HG13 VAL A  39      -2.183   5.849 -20.814  1.00  0.00           H  
ATOM    637 HG21 VAL A  39       0.335   3.272 -22.099  1.00  0.00           H  
ATOM    638 HG22 VAL A  39      -1.189   4.051 -22.527  1.00  0.00           H  
ATOM    639 HG23 VAL A  39      -1.126   2.933 -21.165  1.00  0.00           H  
ATOM    640  N   LYS A  40       0.599   6.646 -23.850  1.00  0.00           N  
ATOM    641  CA  LYS A  40       0.081   6.982 -25.178  1.00  0.00           C  
ATOM    642  C   LYS A  40       0.836   6.128 -26.204  1.00  0.00           C  
ATOM    643  O   LYS A  40       2.022   6.368 -26.478  1.00  0.00           O  
ATOM    644  CB  LYS A  40       0.260   8.491 -25.493  1.00  0.00           C  
ATOM    645  CG  LYS A  40      -0.258   8.916 -26.894  1.00  0.00           C  
ATOM    646  CD  LYS A  40       0.092  10.378 -27.265  1.00  0.00           C  
ATOM    647  CE  LYS A  40       1.610  10.637 -27.304  1.00  0.00           C  
ATOM    648  NZ  LYS A  40       1.923  12.024 -27.727  1.00  0.00           N  
ATOM    649  H   LYS A  40       1.563   6.500 -23.760  1.00  0.00           H  
ATOM    650  HA  LYS A  40      -0.980   6.731 -25.214  1.00  0.00           H  
ATOM    651  HB2 LYS A  40      -0.275   9.067 -24.742  1.00  0.00           H  
ATOM    652  HB3 LYS A  40       1.315   8.737 -25.425  1.00  0.00           H  
ATOM    653  HG2 LYS A  40       0.169   8.257 -27.642  1.00  0.00           H  
ATOM    654  HG3 LYS A  40      -1.341   8.804 -26.912  1.00  0.00           H  
ATOM    655  HD2 LYS A  40      -0.320  10.601 -28.243  1.00  0.00           H  
ATOM    656  HD3 LYS A  40      -0.358  11.043 -26.534  1.00  0.00           H  
ATOM    657  HE2 LYS A  40       2.029  10.476 -26.318  1.00  0.00           H  
ATOM    658  HE3 LYS A  40       2.069   9.949 -28.004  1.00  0.00           H  
ATOM    659  HZ1 LYS A  40       2.943  12.210 -27.629  1.00  0.00           H  
ATOM    660  HZ2 LYS A  40       1.398  12.705 -27.144  1.00  0.00           H  
ATOM    661  HZ3 LYS A  40       1.654  12.160 -28.721  1.00  0.00           H  
ATOM    662  N   LYS A  41       0.146   5.111 -26.733  1.00  0.00           N  
ATOM    663  CA  LYS A  41       0.693   4.216 -27.767  1.00  0.00           C  
ATOM    664  C   LYS A  41       0.795   4.924 -29.140  1.00  0.00           C  
ATOM    665  O   LYS A  41       1.532   4.465 -30.018  1.00  0.00           O  
ATOM    666  CB  LYS A  41      -0.174   2.930 -27.869  1.00  0.00           C  
ATOM    667  CG  LYS A  41      -1.673   3.166 -28.176  1.00  0.00           C  
ATOM    668  CD  LYS A  41      -2.441   1.839 -28.383  1.00  0.00           C  
ATOM    669  CE  LYS A  41      -3.938   2.050 -28.669  1.00  0.00           C  
ATOM    670  NZ  LYS A  41      -4.617   0.776 -29.015  1.00  0.00           N  
ATOM    671  H   LYS A  41      -0.760   4.945 -26.401  1.00  0.00           H  
ATOM    672  HA  LYS A  41       1.695   3.931 -27.457  1.00  0.00           H  
ATOM    673  HB2 LYS A  41       0.239   2.300 -28.650  1.00  0.00           H  
ATOM    674  HB3 LYS A  41      -0.101   2.392 -26.926  1.00  0.00           H  
ATOM    675  HG2 LYS A  41      -2.120   3.709 -27.351  1.00  0.00           H  
ATOM    676  HG3 LYS A  41      -1.754   3.765 -29.080  1.00  0.00           H  
ATOM    677  HD2 LYS A  41      -2.004   1.311 -29.223  1.00  0.00           H  
ATOM    678  HD3 LYS A  41      -2.338   1.227 -27.490  1.00  0.00           H  
ATOM    679  HE2 LYS A  41      -4.410   2.467 -27.792  1.00  0.00           H  
ATOM    680  HE3 LYS A  41      -4.048   2.739 -29.498  1.00  0.00           H  
ATOM    681  HZ1 LYS A  41      -4.238   0.399 -29.908  1.00  0.00           H  
ATOM    682  HZ2 LYS A  41      -5.641   0.928 -29.126  1.00  0.00           H  
ATOM    683  HZ3 LYS A  41      -4.463   0.075 -28.265  1.00  0.00           H  
ATOM    684  N   ARG A  42       0.056   6.047 -29.306  1.00  0.00           N  
ATOM    685  CA  ARG A  42       0.036   6.836 -30.555  1.00  0.00           C  
ATOM    686  C   ARG A  42       1.350   7.635 -30.710  1.00  0.00           C  
ATOM    687  O   ARG A  42       1.451   8.794 -30.284  1.00  0.00           O  
ATOM    688  CB  ARG A  42      -1.199   7.784 -30.580  1.00  0.00           C  
ATOM    689  CG  ARG A  42      -2.558   7.054 -30.536  1.00  0.00           C  
ATOM    690  CD  ARG A  42      -3.750   8.027 -30.528  1.00  0.00           C  
ATOM    691  NE  ARG A  42      -5.040   7.315 -30.584  1.00  0.00           N  
ATOM    692  CZ  ARG A  42      -6.212   7.788 -30.136  1.00  0.00           C  
ATOM    693  NH1 ARG A  42      -6.302   8.994 -29.589  1.00  0.00           N  
ATOM    694  NH2 ARG A  42      -7.302   7.048 -30.255  1.00  0.00           N  
ATOM    695  H   ARG A  42      -0.482   6.362 -28.554  1.00  0.00           H  
ATOM    696  HA  ARG A  42      -0.046   6.142 -31.394  1.00  0.00           H  
ATOM    697  HB2 ARG A  42      -1.144   8.448 -29.724  1.00  0.00           H  
ATOM    698  HB3 ARG A  42      -1.167   8.385 -31.488  1.00  0.00           H  
ATOM    699  HG2 ARG A  42      -2.641   6.414 -31.407  1.00  0.00           H  
ATOM    700  HG3 ARG A  42      -2.598   6.439 -29.642  1.00  0.00           H  
ATOM    701  HD2 ARG A  42      -3.709   8.626 -29.625  1.00  0.00           H  
ATOM    702  HD3 ARG A  42      -3.679   8.678 -31.390  1.00  0.00           H  
ATOM    703  HE  ARG A  42      -5.026   6.427 -30.996  1.00  0.00           H  
ATOM    704 HH11 ARG A  42      -5.488   9.575 -29.508  1.00  0.00           H  
ATOM    705 HH12 ARG A  42      -7.184   9.328 -29.248  1.00  0.00           H  
ATOM    706 HH21 ARG A  42      -7.257   6.138 -30.682  1.00  0.00           H  
ATOM    707 HH22 ARG A  42      -8.178   7.392 -29.916  1.00  0.00           H  
ATOM    708  N   LEU A  43       2.361   6.968 -31.286  1.00  0.00           N  
ATOM    709  CA  LEU A  43       3.690   7.548 -31.547  1.00  0.00           C  
ATOM    710  C   LEU A  43       3.973   7.480 -33.067  1.00  0.00           C  
ATOM    711  CB  LEU A  43       4.771   6.792 -30.714  1.00  0.00           C  
ATOM    712  CG  LEU A  43       4.594   6.819 -29.157  1.00  0.00           C  
ATOM    713  CD1 LEU A  43       5.683   5.976 -28.452  1.00  0.00           C  
ATOM    714  CD2 LEU A  43       4.578   8.268 -28.615  1.00  0.00           C  
ATOM    715  H   LEU A  43       2.206   6.033 -31.544  1.00  0.00           H  
ATOM    716  HA  LEU A  43       3.674   8.594 -31.238  1.00  0.00           H  
ATOM    717  HB2 LEU A  43       4.774   5.750 -31.036  1.00  0.00           H  
ATOM    718  HB3 LEU A  43       5.737   7.219 -30.954  1.00  0.00           H  
ATOM    719  HG  LEU A  43       3.636   6.368 -28.910  1.00  0.00           H  
ATOM    720 HD11 LEU A  43       5.521   5.993 -27.381  1.00  0.00           H  
ATOM    721 HD12 LEU A  43       6.663   6.379 -28.671  1.00  0.00           H  
ATOM    722 HD13 LEU A  43       5.634   4.950 -28.800  1.00  0.00           H  
ATOM    723 HD21 LEU A  43       3.763   8.818 -29.070  1.00  0.00           H  
ATOM    724 HD22 LEU A  43       5.514   8.763 -28.847  1.00  0.00           H  
ATOM    725 HD23 LEU A  43       4.437   8.255 -27.542  1.00  0.00           H  
TER     726      LEU A  43                                                      
ENDMDL                                                                          
MODEL        4                                                                  
ATOM      1  N   ARG A   1       3.205   3.353  -2.147  1.00  0.00           N  
ATOM      2  CA  ARG A   1       1.813   3.529  -2.617  1.00  0.00           C  
ATOM      3  C   ARG A   1       1.404   2.325  -3.473  1.00  0.00           C  
ATOM      4  O   ARG A   1       2.062   2.036  -4.477  1.00  0.00           O  
ATOM      5  CB  ARG A   1       1.680   4.848  -3.424  1.00  0.00           C  
ATOM      6  CG  ARG A   1       2.049   6.112  -2.619  1.00  0.00           C  
ATOM      7  CD  ARG A   1       1.974   7.385  -3.461  1.00  0.00           C  
ATOM      8  NE  ARG A   1       2.309   8.587  -2.680  1.00  0.00           N  
ATOM      9  CZ  ARG A   1       2.002   9.845  -3.032  1.00  0.00           C  
ATOM     10  NH1 ARG A   1       1.327  10.100  -4.146  1.00  0.00           N  
ATOM     11  NH2 ARG A   1       2.380  10.852  -2.259  1.00  0.00           N  
ATOM     12  HA  ARG A   1       1.176   3.582  -1.744  1.00  0.00           H  
ATOM     13  HB2 ARG A   1       2.331   4.797  -4.290  1.00  0.00           H  
ATOM     14  HB3 ARG A   1       0.654   4.953  -3.766  1.00  0.00           H  
ATOM     15  HG2 ARG A   1       1.365   6.209  -1.782  1.00  0.00           H  
ATOM     16  HG3 ARG A   1       3.059   6.004  -2.236  1.00  0.00           H  
ATOM     17  HD2 ARG A   1       2.672   7.306  -4.286  1.00  0.00           H  
ATOM     18  HD3 ARG A   1       0.966   7.489  -3.852  1.00  0.00           H  
ATOM     19  HE  ARG A   1       2.799   8.444  -1.843  1.00  0.00           H  
ATOM     20 HH11 ARG A   1       1.036   9.348  -4.748  1.00  0.00           H  
ATOM     21 HH12 ARG A   1       1.097  11.042  -4.390  1.00  0.00           H  
ATOM     22 HH21 ARG A   1       2.899  10.679  -1.416  1.00  0.00           H  
ATOM     23 HH22 ARG A   1       2.143  11.796  -2.508  1.00  0.00           H  
ATOM     24  N   LYS A   2       0.330   1.616  -3.054  1.00  0.00           N  
ATOM     25  CA  LYS A   2      -0.245   0.498  -3.829  1.00  0.00           C  
ATOM     26  C   LYS A   2      -0.796   1.025  -5.178  1.00  0.00           C  
ATOM     27  O   LYS A   2      -1.822   1.724  -5.243  1.00  0.00           O  
ATOM     28  CB  LYS A   2      -1.325  -0.305  -3.001  1.00  0.00           C  
ATOM     29  CG  LYS A   2      -2.674   0.407  -2.667  1.00  0.00           C  
ATOM     30  CD  LYS A   2      -2.526   1.665  -1.772  1.00  0.00           C  
ATOM     31  CE  LYS A   2      -3.870   2.334  -1.439  1.00  0.00           C  
ATOM     32  NZ  LYS A   2      -4.616   2.731  -2.660  1.00  0.00           N  
ATOM     33  H   LYS A   2      -0.070   1.842  -2.190  1.00  0.00           H  
ATOM     34  HA  LYS A   2       0.582  -0.187  -4.044  1.00  0.00           H  
ATOM     35  HB2 LYS A   2      -1.566  -1.204  -3.554  1.00  0.00           H  
ATOM     36  HB3 LYS A   2      -0.871  -0.609  -2.060  1.00  0.00           H  
ATOM     37  HG2 LYS A   2      -3.147   0.702  -3.597  1.00  0.00           H  
ATOM     38  HG3 LYS A   2      -3.323  -0.304  -2.160  1.00  0.00           H  
ATOM     39  HD2 LYS A   2      -2.043   1.377  -0.845  1.00  0.00           H  
ATOM     40  HD3 LYS A   2      -1.896   2.382  -2.287  1.00  0.00           H  
ATOM     41  HE2 LYS A   2      -4.481   1.644  -0.875  1.00  0.00           H  
ATOM     42  HE3 LYS A   2      -3.687   3.217  -0.841  1.00  0.00           H  
ATOM     43  HZ1 LYS A   2      -4.042   3.375  -3.240  1.00  0.00           H  
ATOM     44  HZ2 LYS A   2      -5.494   3.218  -2.394  1.00  0.00           H  
ATOM     45  HZ3 LYS A   2      -4.859   1.894  -3.218  1.00  0.00           H  
ATOM     46  N   TRP A   3      -0.064   0.718  -6.266  1.00  0.00           N  
ATOM     47  CA  TRP A   3      -0.412   1.181  -7.625  1.00  0.00           C  
ATOM     48  C   TRP A   3      -1.392   0.214  -8.321  1.00  0.00           C  
ATOM     49  O   TRP A   3      -1.507   0.217  -9.545  1.00  0.00           O  
ATOM     50  CB  TRP A   3       0.893   1.368  -8.455  1.00  0.00           C  
ATOM     51  CG  TRP A   3       1.795   0.147  -8.531  1.00  0.00           C  
ATOM     52  CD1 TRP A   3       1.630  -0.967  -9.316  1.00  0.00           C  
ATOM     53  CD2 TRP A   3       3.015  -0.066  -7.800  1.00  0.00           C  
ATOM     54  NE1 TRP A   3       2.652  -1.849  -9.100  1.00  0.00           N  
ATOM     55  CE2 TRP A   3       3.518  -1.320  -8.183  1.00  0.00           C  
ATOM     56  CE3 TRP A   3       3.724   0.682  -6.854  1.00  0.00           C  
ATOM     57  CZ2 TRP A   3       4.696  -1.841  -7.665  1.00  0.00           C  
ATOM     58  CZ3 TRP A   3       4.895   0.163  -6.335  1.00  0.00           C  
ATOM     59  CH2 TRP A   3       5.371  -1.091  -6.743  1.00  0.00           C  
ATOM     60  H   TRP A   3       0.747   0.173  -6.148  1.00  0.00           H  
ATOM     61  HA  TRP A   3      -0.903   2.149  -7.537  1.00  0.00           H  
ATOM     62  HB2 TRP A   3       0.632   1.644  -9.472  1.00  0.00           H  
ATOM     63  HB3 TRP A   3       1.469   2.178  -8.025  1.00  0.00           H  
ATOM     64  HD1 TRP A   3       0.798  -1.121  -9.990  1.00  0.00           H  
ATOM     65  HE1 TRP A   3       2.750  -2.722  -9.539  1.00  0.00           H  
ATOM     66  HE3 TRP A   3       3.368   1.648  -6.527  1.00  0.00           H  
ATOM     67  HZ2 TRP A   3       5.078  -2.808  -7.972  1.00  0.00           H  
ATOM     68  HZ3 TRP A   3       5.459   0.727  -5.603  1.00  0.00           H  
ATOM     69  HH2 TRP A   3       6.294  -1.461  -6.312  1.00  0.00           H  
ATOM     70  N   GLU A   4      -2.143  -0.553  -7.516  1.00  0.00           N  
ATOM     71  CA  GLU A   4      -3.205  -1.451  -7.996  1.00  0.00           C  
ATOM     72  C   GLU A   4      -4.501  -0.654  -8.138  1.00  0.00           C  
ATOM     73  O   GLU A   4      -5.274  -0.869  -9.070  1.00  0.00           O  
ATOM     74  CB  GLU A   4      -3.395  -2.625  -7.008  1.00  0.00           C  
ATOM     75  CG  GLU A   4      -2.102  -3.400  -6.693  1.00  0.00           C  
ATOM     76  CD  GLU A   4      -2.334  -4.578  -5.741  1.00  0.00           C  
ATOM     77  OE1 GLU A   4      -2.240  -5.747  -6.177  1.00  0.00           O  
ATOM     78  OE2 GLU A   4      -2.627  -4.342  -4.553  1.00  0.00           O  
ATOM     79  H   GLU A   4      -1.970  -0.520  -6.559  1.00  0.00           H  
ATOM     80  HA  GLU A   4      -2.916  -1.841  -8.968  1.00  0.00           H  
ATOM     81  HB2 GLU A   4      -3.789  -2.232  -6.073  1.00  0.00           H  
ATOM     82  HB3 GLU A   4      -4.119  -3.321  -7.422  1.00  0.00           H  
ATOM     83  HG2 GLU A   4      -1.673  -3.766  -7.623  1.00  0.00           H  
ATOM     84  HG3 GLU A   4      -1.390  -2.720  -6.232  1.00  0.00           H  
ATOM     85  N   GLU A   5      -4.706   0.269  -7.171  1.00  0.00           N  
ATOM     86  CA  GLU A   5      -5.769   1.289  -7.214  1.00  0.00           C  
ATOM     87  C   GLU A   5      -5.656   2.097  -8.513  1.00  0.00           C  
ATOM     88  O   GLU A   5      -6.643   2.278  -9.241  1.00  0.00           O  
ATOM     89  CB  GLU A   5      -5.625   2.222  -5.978  1.00  0.00           C  
ATOM     90  CG  GLU A   5      -6.608   3.414  -5.934  1.00  0.00           C  
ATOM     91  CD  GLU A   5      -6.389   4.361  -4.735  1.00  0.00           C  
ATOM     92  OE1 GLU A   5      -5.245   4.817  -4.525  1.00  0.00           O  
ATOM     93  OE2 GLU A   5      -7.363   4.663  -4.010  1.00  0.00           O  
ATOM     94  H   GLU A   5      -4.106   0.267  -6.397  1.00  0.00           H  
ATOM     95  HA  GLU A   5      -6.726   0.780  -7.181  1.00  0.00           H  
ATOM     96  HB2 GLU A   5      -5.772   1.630  -5.079  1.00  0.00           H  
ATOM     97  HB3 GLU A   5      -4.616   2.620  -5.955  1.00  0.00           H  
ATOM     98  HG2 GLU A   5      -6.493   3.996  -6.844  1.00  0.00           H  
ATOM     99  HG3 GLU A   5      -7.622   3.021  -5.897  1.00  0.00           H  
ATOM    100  N   ILE A   6      -4.418   2.542  -8.788  1.00  0.00           N  
ATOM    101  CA  ILE A   6      -4.085   3.325  -9.980  1.00  0.00           C  
ATOM    102  C   ILE A   6      -4.325   2.493 -11.252  1.00  0.00           C  
ATOM    103  O   ILE A   6      -5.200   2.838 -12.043  1.00  0.00           O  
ATOM    104  CB  ILE A   6      -2.586   3.819  -9.926  1.00  0.00           C  
ATOM    105  CG1 ILE A   6      -2.344   4.682  -8.638  1.00  0.00           C  
ATOM    106  CG2 ILE A   6      -2.191   4.589 -11.222  1.00  0.00           C  
ATOM    107  CD1 ILE A   6      -0.905   5.132  -8.414  1.00  0.00           C  
ATOM    108  H   ILE A   6      -3.697   2.331  -8.159  1.00  0.00           H  
ATOM    109  HA  ILE A   6      -4.732   4.200  -9.992  1.00  0.00           H  
ATOM    110  HB  ILE A   6      -1.954   2.929  -9.868  1.00  0.00           H  
ATOM    111 HG12 ILE A   6      -2.952   5.575  -8.685  1.00  0.00           H  
ATOM    112 HG13 ILE A   6      -2.638   4.108  -7.769  1.00  0.00           H  
ATOM    113 HG21 ILE A   6      -1.173   4.951 -11.134  1.00  0.00           H  
ATOM    114 HG22 ILE A   6      -2.855   5.427 -11.373  1.00  0.00           H  
ATOM    115 HG23 ILE A   6      -2.253   3.924 -12.076  1.00  0.00           H  
ATOM    116 HD11 ILE A   6      -0.258   4.268  -8.334  1.00  0.00           H  
ATOM    117 HD12 ILE A   6      -0.852   5.704  -7.500  1.00  0.00           H  
ATOM    118 HD13 ILE A   6      -0.583   5.749  -9.242  1.00  0.00           H  
ATOM    119  N   ALA A   7      -3.594   1.360 -11.375  1.00  0.00           N  
ATOM    120  CA  ALA A   7      -3.527   0.534 -12.605  1.00  0.00           C  
ATOM    121  C   ALA A   7      -4.895  -0.026 -13.028  1.00  0.00           C  
ATOM    122  O   ALA A   7      -5.161  -0.137 -14.223  1.00  0.00           O  
ATOM    123  CB  ALA A   7      -2.509  -0.608 -12.438  1.00  0.00           C  
ATOM    124  H   ALA A   7      -3.075   1.063 -10.600  1.00  0.00           H  
ATOM    125  HA  ALA A   7      -3.162   1.177 -13.398  1.00  0.00           H  
ATOM    126  HB1 ALA A   7      -2.409  -1.154 -13.369  1.00  0.00           H  
ATOM    127  HB2 ALA A   7      -2.839  -1.287 -11.661  1.00  0.00           H  
ATOM    128  HB3 ALA A   7      -1.545  -0.197 -12.162  1.00  0.00           H  
ATOM    129  N   GLU A   8      -5.757  -0.352 -12.038  1.00  0.00           N  
ATOM    130  CA  GLU A   8      -7.093  -0.941 -12.292  1.00  0.00           C  
ATOM    131  C   GLU A   8      -8.010   0.064 -13.015  1.00  0.00           C  
ATOM    132  O   GLU A   8      -8.643  -0.275 -14.026  1.00  0.00           O  
ATOM    133  CB  GLU A   8      -7.735  -1.410 -10.961  1.00  0.00           C  
ATOM    134  CG  GLU A   8      -9.121  -2.086 -11.104  1.00  0.00           C  
ATOM    135  CD  GLU A   8      -9.658  -2.632  -9.769  1.00  0.00           C  
ATOM    136  OE1 GLU A   8      -9.572  -3.855  -9.528  1.00  0.00           O  
ATOM    137  OE2 GLU A   8     -10.139  -1.831  -8.937  1.00  0.00           O  
ATOM    138  H   GLU A   8      -5.484  -0.187 -11.111  1.00  0.00           H  
ATOM    139  HA  GLU A   8      -6.949  -1.809 -12.931  1.00  0.00           H  
ATOM    140  HB2 GLU A   8      -7.059  -2.111 -10.484  1.00  0.00           H  
ATOM    141  HB3 GLU A   8      -7.842  -0.547 -10.308  1.00  0.00           H  
ATOM    142  HG2 GLU A   8      -9.830  -1.358 -11.488  1.00  0.00           H  
ATOM    143  HG3 GLU A   8      -9.042  -2.903 -11.813  1.00  0.00           H  
ATOM    144  N   ARG A   9      -8.064   1.312 -12.498  1.00  0.00           N  
ATOM    145  CA  ARG A   9      -8.853   2.390 -13.132  1.00  0.00           C  
ATOM    146  C   ARG A   9      -8.130   2.913 -14.395  1.00  0.00           C  
ATOM    147  O   ARG A   9      -8.775   3.355 -15.344  1.00  0.00           O  
ATOM    148  CB  ARG A   9      -9.130   3.566 -12.140  1.00  0.00           C  
ATOM    149  CG  ARG A   9     -10.098   4.626 -12.719  1.00  0.00           C  
ATOM    150  CD  ARG A   9     -10.305   5.865 -11.842  1.00  0.00           C  
ATOM    151  NE  ARG A   9     -11.202   6.835 -12.512  1.00  0.00           N  
ATOM    152  CZ  ARG A   9     -11.094   8.178 -12.451  1.00  0.00           C  
ATOM    153  NH1 ARG A   9     -10.152   8.749 -11.723  1.00  0.00           N  
ATOM    154  NH2 ARG A   9     -11.946   8.945 -13.117  1.00  0.00           N  
ATOM    155  H   ARG A   9      -7.557   1.510 -11.677  1.00  0.00           H  
ATOM    156  HA  ARG A   9      -9.809   1.958 -13.437  1.00  0.00           H  
ATOM    157  HB2 ARG A   9      -9.570   3.162 -11.234  1.00  0.00           H  
ATOM    158  HB3 ARG A   9      -8.194   4.054 -11.886  1.00  0.00           H  
ATOM    159  HG2 ARG A   9      -9.711   4.956 -13.676  1.00  0.00           H  
ATOM    160  HG3 ARG A   9     -11.064   4.158 -12.885  1.00  0.00           H  
ATOM    161  HD2 ARG A   9     -10.754   5.563 -10.900  1.00  0.00           H  
ATOM    162  HD3 ARG A   9      -9.344   6.334 -11.646  1.00  0.00           H  
ATOM    163  HE  ARG A   9     -11.931   6.451 -13.047  1.00  0.00           H  
ATOM    164 HH11 ARG A   9      -9.505   8.187 -11.207  1.00  0.00           H  
ATOM    165 HH12 ARG A   9     -10.084   9.744 -11.678  1.00  0.00           H  
ATOM    166 HH21 ARG A   9     -12.666   8.528 -13.667  1.00  0.00           H  
ATOM    167 HH22 ARG A   9     -11.870   9.948 -13.073  1.00  0.00           H  
ATOM    168  N   LEU A  10      -6.789   2.808 -14.399  1.00  0.00           N  
ATOM    169  CA  LEU A  10      -5.914   3.345 -15.466  1.00  0.00           C  
ATOM    170  C   LEU A  10      -6.163   2.621 -16.804  1.00  0.00           C  
ATOM    171  O   LEU A  10      -6.324   3.265 -17.846  1.00  0.00           O  
ATOM    172  CB  LEU A  10      -4.430   3.197 -15.029  1.00  0.00           C  
ATOM    173  CG  LEU A  10      -3.340   3.818 -15.949  1.00  0.00           C  
ATOM    174  CD1 LEU A  10      -3.579   5.326 -16.163  1.00  0.00           C  
ATOM    175  CD2 LEU A  10      -1.923   3.552 -15.374  1.00  0.00           C  
ATOM    176  H   LEU A  10      -6.367   2.335 -13.655  1.00  0.00           H  
ATOM    177  HA  LEU A  10      -6.142   4.402 -15.582  1.00  0.00           H  
ATOM    178  HB2 LEU A  10      -4.328   3.647 -14.045  1.00  0.00           H  
ATOM    179  HB3 LEU A  10      -4.219   2.135 -14.924  1.00  0.00           H  
ATOM    180  HG  LEU A  10      -3.393   3.342 -16.924  1.00  0.00           H  
ATOM    181 HD11 LEU A  10      -4.535   5.478 -16.647  1.00  0.00           H  
ATOM    182 HD12 LEU A  10      -2.799   5.737 -16.792  1.00  0.00           H  
ATOM    183 HD13 LEU A  10      -3.576   5.843 -15.210  1.00  0.00           H  
ATOM    184 HD21 LEU A  10      -1.761   2.487 -15.288  1.00  0.00           H  
ATOM    185 HD22 LEU A  10      -1.827   4.009 -14.396  1.00  0.00           H  
ATOM    186 HD23 LEU A  10      -1.179   3.972 -16.038  1.00  0.00           H  
ATOM    187  N   ARG A  11      -6.235   1.274 -16.738  1.00  0.00           N  
ATOM    188  CA  ARG A  11      -6.463   0.416 -17.927  1.00  0.00           C  
ATOM    189  C   ARG A  11      -7.945   0.429 -18.368  1.00  0.00           C  
ATOM    190  O   ARG A  11      -8.277  -0.101 -19.433  1.00  0.00           O  
ATOM    191  CB  ARG A  11      -5.931  -1.041 -17.673  1.00  0.00           C  
ATOM    192  CG  ARG A  11      -6.569  -1.818 -16.479  1.00  0.00           C  
ATOM    193  CD  ARG A  11      -7.900  -2.523 -16.817  1.00  0.00           C  
ATOM    194  NE  ARG A  11      -8.561  -3.068 -15.609  1.00  0.00           N  
ATOM    195  CZ  ARG A  11      -9.885  -3.019 -15.361  1.00  0.00           C  
ATOM    196  NH1 ARG A  11     -10.719  -2.486 -16.250  1.00  0.00           N  
ATOM    197  NH2 ARG A  11     -10.371  -3.528 -14.229  1.00  0.00           N  
ATOM    198  H   ARG A  11      -6.126   0.845 -15.865  1.00  0.00           H  
ATOM    199  HA  ARG A  11      -5.886   0.844 -18.740  1.00  0.00           H  
ATOM    200  HB2 ARG A  11      -6.079  -1.628 -18.575  1.00  0.00           H  
ATOM    201  HB3 ARG A  11      -4.864  -0.975 -17.494  1.00  0.00           H  
ATOM    202  HG2 ARG A  11      -5.865  -2.571 -16.136  1.00  0.00           H  
ATOM    203  HG3 ARG A  11      -6.743  -1.117 -15.671  1.00  0.00           H  
ATOM    204  HD2 ARG A  11      -8.560  -1.812 -17.303  1.00  0.00           H  
ATOM    205  HD3 ARG A  11      -7.700  -3.341 -17.502  1.00  0.00           H  
ATOM    206  HE  ARG A  11      -7.977  -3.484 -14.942  1.00  0.00           H  
ATOM    207 HH11 ARG A  11     -10.368  -2.113 -17.106  1.00  0.00           H  
ATOM    208 HH12 ARG A  11     -11.711  -2.445 -16.063  1.00  0.00           H  
ATOM    209 HH21 ARG A  11      -9.754  -3.947 -13.559  1.00  0.00           H  
ATOM    210 HH22 ARG A  11     -11.360  -3.490 -14.039  1.00  0.00           H  
ATOM    211  N   GLU A  12      -8.823   1.031 -17.535  1.00  0.00           N  
ATOM    212  CA  GLU A  12     -10.263   1.138 -17.820  1.00  0.00           C  
ATOM    213  C   GLU A  12     -10.587   2.486 -18.506  1.00  0.00           C  
ATOM    214  O   GLU A  12     -11.160   2.504 -19.595  1.00  0.00           O  
ATOM    215  CB  GLU A  12     -11.078   0.952 -16.510  1.00  0.00           C  
ATOM    216  CG  GLU A  12     -12.612   0.928 -16.695  1.00  0.00           C  
ATOM    217  CD  GLU A  12     -13.105  -0.179 -17.651  1.00  0.00           C  
ATOM    218  OE1 GLU A  12     -13.424   0.118 -18.826  1.00  0.00           O  
ATOM    219  OE2 GLU A  12     -13.162  -1.350 -17.232  1.00  0.00           O  
ATOM    220  H   GLU A  12      -8.484   1.417 -16.703  1.00  0.00           H  
ATOM    221  HA  GLU A  12     -10.529   0.335 -18.506  1.00  0.00           H  
ATOM    222  HB2 GLU A  12     -10.782   0.015 -16.040  1.00  0.00           H  
ATOM    223  HB3 GLU A  12     -10.832   1.761 -15.831  1.00  0.00           H  
ATOM    224  HG2 GLU A  12     -13.078   0.783 -15.723  1.00  0.00           H  
ATOM    225  HG3 GLU A  12     -12.928   1.895 -17.080  1.00  0.00           H  
ATOM    226  N   GLU A  13     -10.214   3.610 -17.857  1.00  0.00           N  
ATOM    227  CA  GLU A  13     -10.389   4.975 -18.407  1.00  0.00           C  
ATOM    228  C   GLU A  13      -9.695   5.088 -19.773  1.00  0.00           C  
ATOM    229  O   GLU A  13     -10.312   5.458 -20.776  1.00  0.00           O  
ATOM    230  CB  GLU A  13      -9.811   6.031 -17.419  1.00  0.00           C  
ATOM    231  CG  GLU A  13     -10.481   6.058 -16.031  1.00  0.00           C  
ATOM    232  CD  GLU A  13     -11.964   6.462 -16.071  1.00  0.00           C  
ATOM    233  OE1 GLU A  13     -12.846   5.576 -16.151  1.00  0.00           O  
ATOM    234  OE2 GLU A  13     -12.260   7.670 -16.017  1.00  0.00           O  
ATOM    235  H   GLU A  13      -9.814   3.523 -16.980  1.00  0.00           H  
ATOM    236  HA  GLU A  13     -11.456   5.147 -18.529  1.00  0.00           H  
ATOM    237  HB2 GLU A  13      -8.752   5.835 -17.277  1.00  0.00           H  
ATOM    238  HB3 GLU A  13      -9.916   7.015 -17.859  1.00  0.00           H  
ATOM    239  HG2 GLU A  13     -10.398   5.071 -15.588  1.00  0.00           H  
ATOM    240  HG3 GLU A  13      -9.945   6.759 -15.396  1.00  0.00           H  
ATOM    241  N   PHE A  14      -8.411   4.734 -19.781  1.00  0.00           N  
ATOM    242  CA  PHE A  14      -7.607   4.629 -21.000  1.00  0.00           C  
ATOM    243  C   PHE A  14      -7.599   3.158 -21.399  1.00  0.00           C  
ATOM    244  O   PHE A  14      -6.998   2.344 -20.695  1.00  0.00           O  
ATOM    245  CB  PHE A  14      -6.164   5.143 -20.738  1.00  0.00           C  
ATOM    246  CG  PHE A  14      -6.126   6.556 -20.166  1.00  0.00           C  
ATOM    247  CD1 PHE A  14      -6.132   6.773 -18.783  1.00  0.00           C  
ATOM    248  CD2 PHE A  14      -6.099   7.666 -21.007  1.00  0.00           C  
ATOM    249  CE1 PHE A  14      -6.112   8.052 -18.271  1.00  0.00           C  
ATOM    250  CE2 PHE A  14      -6.078   8.946 -20.491  1.00  0.00           C  
ATOM    251  CZ  PHE A  14      -6.081   9.138 -19.123  1.00  0.00           C  
ATOM    252  H   PHE A  14      -7.984   4.507 -18.925  1.00  0.00           H  
ATOM    253  HA  PHE A  14      -8.064   5.221 -21.792  1.00  0.00           H  
ATOM    254  HB2 PHE A  14      -5.666   4.477 -20.034  1.00  0.00           H  
ATOM    255  HB3 PHE A  14      -5.608   5.135 -21.673  1.00  0.00           H  
ATOM    256  HD1 PHE A  14      -6.153   5.925 -18.108  1.00  0.00           H  
ATOM    257  HD2 PHE A  14      -6.099   7.522 -22.081  1.00  0.00           H  
ATOM    258  HE1 PHE A  14      -6.119   8.207 -17.198  1.00  0.00           H  
ATOM    259  HE2 PHE A  14      -6.053   9.796 -21.158  1.00  0.00           H  
ATOM    260  HZ  PHE A  14      -6.064  10.142 -18.722  1.00  0.00           H  
ATOM    261  N   ASN A  15      -8.323   2.811 -22.483  1.00  0.00           N  
ATOM    262  CA  ASN A  15      -8.384   1.424 -22.983  1.00  0.00           C  
ATOM    263  C   ASN A  15      -7.014   1.019 -23.597  1.00  0.00           C  
ATOM    264  O   ASN A  15      -6.740   1.162 -24.796  1.00  0.00           O  
ATOM    265  CB  ASN A  15      -9.571   1.240 -23.957  1.00  0.00           C  
ATOM    266  CG  ASN A  15      -9.536   2.167 -25.173  1.00  0.00           C  
ATOM    267  OD1 ASN A  15     -10.004   3.301 -25.113  1.00  0.00           O  
ATOM    268  ND2 ASN A  15      -8.975   1.688 -26.272  1.00  0.00           N  
ATOM    269  H   ASN A  15      -8.838   3.500 -22.949  1.00  0.00           H  
ATOM    270  HA  ASN A  15      -8.562   0.784 -22.113  1.00  0.00           H  
ATOM    271  HB2 ASN A  15      -9.587   0.213 -24.304  1.00  0.00           H  
ATOM    272  HB3 ASN A  15     -10.495   1.425 -23.416  1.00  0.00           H  
ATOM    273 HD21 ASN A  15      -8.614   0.773 -26.245  1.00  0.00           H  
ATOM    274 HD22 ASN A  15      -8.962   2.246 -27.070  1.00  0.00           H  
ATOM    275  N   ILE A  16      -6.124   0.588 -22.704  1.00  0.00           N  
ATOM    276  CA  ILE A  16      -4.728   0.264 -23.012  1.00  0.00           C  
ATOM    277  C   ILE A  16      -4.471  -1.215 -22.724  1.00  0.00           C  
ATOM    278  O   ILE A  16      -5.388  -1.955 -22.341  1.00  0.00           O  
ATOM    279  CB  ILE A  16      -3.760   1.163 -22.144  1.00  0.00           C  
ATOM    280  CG1 ILE A  16      -4.021   0.924 -20.615  1.00  0.00           C  
ATOM    281  CG2 ILE A  16      -3.895   2.662 -22.512  1.00  0.00           C  
ATOM    282  CD1 ILE A  16      -3.247   1.822 -19.672  1.00  0.00           C  
ATOM    283  H   ILE A  16      -6.423   0.480 -21.780  1.00  0.00           H  
ATOM    284  HA  ILE A  16      -4.533   0.449 -24.068  1.00  0.00           H  
ATOM    285  HB  ILE A  16      -2.737   0.864 -22.372  1.00  0.00           H  
ATOM    286 HG12 ILE A  16      -5.072   1.078 -20.407  1.00  0.00           H  
ATOM    287 HG13 ILE A  16      -3.770  -0.102 -20.364  1.00  0.00           H  
ATOM    288 HG21 ILE A  16      -3.188   3.250 -21.933  1.00  0.00           H  
ATOM    289 HG22 ILE A  16      -4.897   3.007 -22.297  1.00  0.00           H  
ATOM    290 HG23 ILE A  16      -3.690   2.805 -23.567  1.00  0.00           H  
ATOM    291 HD11 ILE A  16      -3.528   2.852 -19.839  1.00  0.00           H  
ATOM    292 HD12 ILE A  16      -2.188   1.704 -19.845  1.00  0.00           H  
ATOM    293 HD13 ILE A  16      -3.477   1.550 -18.651  1.00  0.00           H  
ATOM    294  N   ASN A  17      -3.220  -1.639 -22.917  1.00  0.00           N  
ATOM    295  CA  ASN A  17      -2.773  -2.981 -22.536  1.00  0.00           C  
ATOM    296  C   ASN A  17      -2.426  -2.988 -21.035  1.00  0.00           C  
ATOM    297  O   ASN A  17      -2.059  -1.934 -20.493  1.00  0.00           O  
ATOM    298  CB  ASN A  17      -1.542  -3.418 -23.375  1.00  0.00           C  
ATOM    299  CG  ASN A  17      -1.770  -3.358 -24.894  1.00  0.00           C  
ATOM    300  OD1 ASN A  17      -2.383  -2.422 -25.412  1.00  0.00           O  
ATOM    301  ND2 ASN A  17      -1.318  -4.370 -25.613  1.00  0.00           N  
ATOM    302  H   ASN A  17      -2.577  -1.032 -23.333  1.00  0.00           H  
ATOM    303  HA  ASN A  17      -3.591  -3.677 -22.718  1.00  0.00           H  
ATOM    304  HB2 ASN A  17      -0.704  -2.764 -23.141  1.00  0.00           H  
ATOM    305  HB3 ASN A  17      -1.274  -4.432 -23.100  1.00  0.00           H  
ATOM    306 HD21 ASN A  17      -0.861  -5.101 -25.145  1.00  0.00           H  
ATOM    307 HD22 ASN A  17      -1.448  -4.343 -26.583  1.00  0.00           H  
ATOM    308  N   PRO A  18      -2.572  -4.150 -20.322  1.00  0.00           N  
ATOM    309  CA  PRO A  18      -2.016  -4.332 -18.961  1.00  0.00           C  
ATOM    310  C   PRO A  18      -0.545  -3.862 -18.853  1.00  0.00           C  
ATOM    311  O   PRO A  18      -0.192  -3.173 -17.907  1.00  0.00           O  
ATOM    312  CB  PRO A  18      -2.152  -5.858 -18.724  1.00  0.00           C  
ATOM    313  CG  PRO A  18      -3.380  -6.228 -19.504  1.00  0.00           C  
ATOM    314  CD  PRO A  18      -3.354  -5.348 -20.746  1.00  0.00           C  
ATOM    315  HA  PRO A  18      -2.614  -3.793 -18.231  1.00  0.00           H  
ATOM    316  HB2 PRO A  18      -1.271  -6.377 -19.099  1.00  0.00           H  
ATOM    317  HB3 PRO A  18      -2.270  -6.065 -17.665  1.00  0.00           H  
ATOM    318  HG2 PRO A  18      -3.348  -7.280 -19.778  1.00  0.00           H  
ATOM    319  HG3 PRO A  18      -4.276  -6.032 -18.917  1.00  0.00           H  
ATOM    320  HD2 PRO A  18      -2.858  -5.862 -21.565  1.00  0.00           H  
ATOM    321  HD3 PRO A  18      -4.360  -5.068 -21.039  1.00  0.00           H  
ATOM    322  N   GLU A  19       0.269  -4.202 -19.879  1.00  0.00           N  
ATOM    323  CA  GLU A  19       1.698  -3.787 -19.980  1.00  0.00           C  
ATOM    324  C   GLU A  19       1.870  -2.249 -19.942  1.00  0.00           C  
ATOM    325  O   GLU A  19       2.828  -1.743 -19.342  1.00  0.00           O  
ATOM    326  CB  GLU A  19       2.327  -4.355 -21.281  1.00  0.00           C  
ATOM    327  CG  GLU A  19       2.495  -5.891 -21.288  1.00  0.00           C  
ATOM    328  CD  GLU A  19       2.965  -6.445 -22.646  1.00  0.00           C  
ATOM    329  OE1 GLU A  19       4.182  -6.450 -22.917  1.00  0.00           O  
ATOM    330  OE2 GLU A  19       2.109  -6.882 -23.449  1.00  0.00           O  
ATOM    331  H   GLU A  19      -0.104  -4.766 -20.597  1.00  0.00           H  
ATOM    332  HA  GLU A  19       2.215  -4.215 -19.127  1.00  0.00           H  
ATOM    333  HB2 GLU A  19       1.698  -4.073 -22.120  1.00  0.00           H  
ATOM    334  HB3 GLU A  19       3.309  -3.907 -21.424  1.00  0.00           H  
ATOM    335  HG2 GLU A  19       3.220  -6.169 -20.528  1.00  0.00           H  
ATOM    336  HG3 GLU A  19       1.542  -6.345 -21.033  1.00  0.00           H  
ATOM    337  N   GLU A  20       0.929  -1.525 -20.583  1.00  0.00           N  
ATOM    338  CA  GLU A  20       0.921  -0.049 -20.598  1.00  0.00           C  
ATOM    339  C   GLU A  20       0.663   0.498 -19.185  1.00  0.00           C  
ATOM    340  O   GLU A  20       1.393   1.366 -18.720  1.00  0.00           O  
ATOM    341  CB  GLU A  20      -0.146   0.492 -21.593  1.00  0.00           C  
ATOM    342  CG  GLU A  20       0.061   0.084 -23.068  1.00  0.00           C  
ATOM    343  CD  GLU A  20       1.371   0.630 -23.664  1.00  0.00           C  
ATOM    344  OE1 GLU A  20       2.387  -0.101 -23.687  1.00  0.00           O  
ATOM    345  OE2 GLU A  20       1.401   1.799 -24.103  1.00  0.00           O  
ATOM    346  H   GLU A  20       0.215  -2.002 -21.052  1.00  0.00           H  
ATOM    347  HA  GLU A  20       1.903   0.280 -20.928  1.00  0.00           H  
ATOM    348  HB2 GLU A  20      -1.124   0.138 -21.285  1.00  0.00           H  
ATOM    349  HB3 GLU A  20      -0.150   1.578 -21.546  1.00  0.00           H  
ATOM    350  HG2 GLU A  20       0.064  -1.000 -23.134  1.00  0.00           H  
ATOM    351  HG3 GLU A  20      -0.774   0.460 -23.657  1.00  0.00           H  
ATOM    352  N   ALA A  21      -0.359  -0.062 -18.508  1.00  0.00           N  
ATOM    353  CA  ALA A  21      -0.754   0.340 -17.138  1.00  0.00           C  
ATOM    354  C   ALA A  21       0.363   0.049 -16.107  1.00  0.00           C  
ATOM    355  O   ALA A  21       0.592   0.842 -15.190  1.00  0.00           O  
ATOM    356  CB  ALA A  21      -2.066  -0.363 -16.734  1.00  0.00           C  
ATOM    357  H   ALA A  21      -0.868  -0.777 -18.946  1.00  0.00           H  
ATOM    358  HA  ALA A  21      -0.942   1.409 -17.155  1.00  0.00           H  
ATOM    359  HB1 ALA A  21      -2.377  -0.025 -15.753  1.00  0.00           H  
ATOM    360  HB2 ALA A  21      -1.920  -1.436 -16.712  1.00  0.00           H  
ATOM    361  HB3 ALA A  21      -2.839  -0.125 -17.454  1.00  0.00           H  
ATOM    362  N   ARG A  22       1.058  -1.088 -16.310  1.00  0.00           N  
ATOM    363  CA  ARG A  22       2.127  -1.580 -15.416  1.00  0.00           C  
ATOM    364  C   ARG A  22       3.376  -0.690 -15.492  1.00  0.00           C  
ATOM    365  O   ARG A  22       3.865  -0.199 -14.462  1.00  0.00           O  
ATOM    366  CB  ARG A  22       2.510  -3.046 -15.784  1.00  0.00           C  
ATOM    367  CG  ARG A  22       1.445  -4.109 -15.438  1.00  0.00           C  
ATOM    368  CD  ARG A  22       1.788  -5.502 -16.006  1.00  0.00           C  
ATOM    369  NE  ARG A  22       3.119  -5.966 -15.567  1.00  0.00           N  
ATOM    370  CZ  ARG A  22       3.356  -6.824 -14.564  1.00  0.00           C  
ATOM    371  NH1 ARG A  22       2.360  -7.353 -13.861  1.00  0.00           N  
ATOM    372  NH2 ARG A  22       4.602  -7.158 -14.269  1.00  0.00           N  
ATOM    373  H   ARG A  22       0.850  -1.614 -17.107  1.00  0.00           H  
ATOM    374  HA  ARG A  22       1.744  -1.562 -14.398  1.00  0.00           H  
ATOM    375  HB2 ARG A  22       2.703  -3.097 -16.854  1.00  0.00           H  
ATOM    376  HB3 ARG A  22       3.428  -3.314 -15.265  1.00  0.00           H  
ATOM    377  HG2 ARG A  22       1.364  -4.183 -14.359  1.00  0.00           H  
ATOM    378  HG3 ARG A  22       0.487  -3.792 -15.839  1.00  0.00           H  
ATOM    379  HD2 ARG A  22       1.030  -6.215 -15.687  1.00  0.00           H  
ATOM    380  HD3 ARG A  22       1.782  -5.451 -17.088  1.00  0.00           H  
ATOM    381  HE  ARG A  22       3.891  -5.599 -16.049  1.00  0.00           H  
ATOM    382 HH11 ARG A  22       1.409  -7.102 -14.064  1.00  0.00           H  
ATOM    383 HH12 ARG A  22       2.557  -7.998 -13.116  1.00  0.00           H  
ATOM    384 HH21 ARG A  22       5.365  -6.758 -14.780  1.00  0.00           H  
ATOM    385 HH22 ARG A  22       4.788  -7.800 -13.514  1.00  0.00           H  
ATOM    386  N   GLU A  23       3.892  -0.490 -16.721  1.00  0.00           N  
ATOM    387  CA  GLU A  23       5.150   0.238 -16.928  1.00  0.00           C  
ATOM    388  C   GLU A  23       4.973   1.731 -16.642  1.00  0.00           C  
ATOM    389  O   GLU A  23       5.812   2.323 -15.979  1.00  0.00           O  
ATOM    390  CB  GLU A  23       5.720   0.034 -18.358  1.00  0.00           C  
ATOM    391  CG  GLU A  23       7.143   0.633 -18.542  1.00  0.00           C  
ATOM    392  CD  GLU A  23       7.719   0.480 -19.957  1.00  0.00           C  
ATOM    393  OE1 GLU A  23       7.765  -0.659 -20.471  1.00  0.00           O  
ATOM    394  OE2 GLU A  23       8.172   1.484 -20.547  1.00  0.00           O  
ATOM    395  H   GLU A  23       3.405  -0.833 -17.501  1.00  0.00           H  
ATOM    396  HA  GLU A  23       5.869  -0.163 -16.215  1.00  0.00           H  
ATOM    397  HB2 GLU A  23       5.765  -1.031 -18.570  1.00  0.00           H  
ATOM    398  HB3 GLU A  23       5.053   0.501 -19.079  1.00  0.00           H  
ATOM    399  HG2 GLU A  23       7.099   1.690 -18.292  1.00  0.00           H  
ATOM    400  HG3 GLU A  23       7.821   0.146 -17.845  1.00  0.00           H  
ATOM    401  N   ALA A  24       3.857   2.315 -17.119  1.00  0.00           N  
ATOM    402  CA  ALA A  24       3.605   3.772 -17.037  1.00  0.00           C  
ATOM    403  C   ALA A  24       3.563   4.291 -15.595  1.00  0.00           C  
ATOM    404  O   ALA A  24       4.060   5.387 -15.319  1.00  0.00           O  
ATOM    405  CB  ALA A  24       2.312   4.151 -17.765  1.00  0.00           C  
ATOM    406  H   ALA A  24       3.178   1.748 -17.537  1.00  0.00           H  
ATOM    407  HA  ALA A  24       4.424   4.263 -17.552  1.00  0.00           H  
ATOM    408  HB1 ALA A  24       2.358   3.800 -18.788  1.00  0.00           H  
ATOM    409  HB2 ALA A  24       2.185   5.226 -17.765  1.00  0.00           H  
ATOM    410  HB3 ALA A  24       1.463   3.691 -17.274  1.00  0.00           H  
ATOM    411  N   VAL A  25       2.971   3.496 -14.682  1.00  0.00           N  
ATOM    412  CA  VAL A  25       2.897   3.867 -13.256  1.00  0.00           C  
ATOM    413  C   VAL A  25       4.265   3.677 -12.565  1.00  0.00           C  
ATOM    414  O   VAL A  25       4.570   4.365 -11.583  1.00  0.00           O  
ATOM    415  CB  VAL A  25       1.766   3.090 -12.485  1.00  0.00           C  
ATOM    416  CG1 VAL A  25       2.074   1.580 -12.338  1.00  0.00           C  
ATOM    417  CG2 VAL A  25       1.480   3.754 -11.113  1.00  0.00           C  
ATOM    418  H   VAL A  25       2.579   2.645 -14.976  1.00  0.00           H  
ATOM    419  HA  VAL A  25       2.649   4.931 -13.219  1.00  0.00           H  
ATOM    420  HB  VAL A  25       0.857   3.170 -13.082  1.00  0.00           H  
ATOM    421 HG11 VAL A  25       2.985   1.442 -11.766  1.00  0.00           H  
ATOM    422 HG12 VAL A  25       2.206   1.139 -13.319  1.00  0.00           H  
ATOM    423 HG13 VAL A  25       1.255   1.083 -11.834  1.00  0.00           H  
ATOM    424 HG21 VAL A  25       2.371   3.723 -10.492  1.00  0.00           H  
ATOM    425 HG22 VAL A  25       0.679   3.228 -10.607  1.00  0.00           H  
ATOM    426 HG23 VAL A  25       1.185   4.785 -11.260  1.00  0.00           H  
ATOM    427  N   GLU A  26       5.090   2.749 -13.093  1.00  0.00           N  
ATOM    428  CA  GLU A  26       6.470   2.549 -12.610  1.00  0.00           C  
ATOM    429  C   GLU A  26       7.359   3.739 -13.035  1.00  0.00           C  
ATOM    430  O   GLU A  26       8.206   4.199 -12.260  1.00  0.00           O  
ATOM    431  CB  GLU A  26       7.049   1.205 -13.128  1.00  0.00           C  
ATOM    432  CG  GLU A  26       8.416   0.818 -12.507  1.00  0.00           C  
ATOM    433  CD  GLU A  26       8.963  -0.536 -13.006  1.00  0.00           C  
ATOM    434  OE1 GLU A  26       8.338  -1.576 -12.726  1.00  0.00           O  
ATOM    435  OE2 GLU A  26      10.032  -0.575 -13.653  1.00  0.00           O  
ATOM    436  H   GLU A  26       4.755   2.177 -13.821  1.00  0.00           H  
ATOM    437  HA  GLU A  26       6.434   2.518 -11.523  1.00  0.00           H  
ATOM    438  HB2 GLU A  26       6.335   0.417 -12.909  1.00  0.00           H  
ATOM    439  HB3 GLU A  26       7.167   1.268 -14.206  1.00  0.00           H  
ATOM    440  HG2 GLU A  26       9.131   1.595 -12.746  1.00  0.00           H  
ATOM    441  HG3 GLU A  26       8.311   0.766 -11.426  1.00  0.00           H  
ATOM    442  N   LYS A  27       7.124   4.241 -14.267  1.00  0.00           N  
ATOM    443  CA  LYS A  27       7.801   5.443 -14.808  1.00  0.00           C  
ATOM    444  C   LYS A  27       7.335   6.693 -14.027  1.00  0.00           C  
ATOM    445  O   LYS A  27       8.102   7.639 -13.826  1.00  0.00           O  
ATOM    446  CB  LYS A  27       7.488   5.621 -16.329  1.00  0.00           C  
ATOM    447  CG  LYS A  27       7.848   4.421 -17.238  1.00  0.00           C  
ATOM    448  CD  LYS A  27       9.348   4.053 -17.235  1.00  0.00           C  
ATOM    449  CE  LYS A  27      10.246   5.143 -17.840  1.00  0.00           C  
ATOM    450  NZ  LYS A  27      11.680   4.739 -17.833  1.00  0.00           N  
ATOM    451  H   LYS A  27       6.464   3.793 -14.829  1.00  0.00           H  
ATOM    452  HA  LYS A  27       8.871   5.318 -14.673  1.00  0.00           H  
ATOM    453  HB2 LYS A  27       6.425   5.808 -16.443  1.00  0.00           H  
ATOM    454  HB3 LYS A  27       8.023   6.491 -16.695  1.00  0.00           H  
ATOM    455  HG2 LYS A  27       7.288   3.556 -16.906  1.00  0.00           H  
ATOM    456  HG3 LYS A  27       7.551   4.654 -18.258  1.00  0.00           H  
ATOM    457  HD2 LYS A  27       9.661   3.874 -16.214  1.00  0.00           H  
ATOM    458  HD3 LYS A  27       9.481   3.138 -17.805  1.00  0.00           H  
ATOM    459  HE2 LYS A  27       9.939   5.331 -18.861  1.00  0.00           H  
ATOM    460  HE3 LYS A  27      10.140   6.053 -17.262  1.00  0.00           H  
ATOM    461  HZ1 LYS A  27      11.997   4.571 -16.861  1.00  0.00           H  
ATOM    462  HZ2 LYS A  27      12.264   5.487 -18.250  1.00  0.00           H  
ATOM    463  HZ3 LYS A  27      11.810   3.867 -18.386  1.00  0.00           H  
ATOM    464  N   ALA A  28       6.059   6.664 -13.603  1.00  0.00           N  
ATOM    465  CA  ALA A  28       5.435   7.725 -12.794  1.00  0.00           C  
ATOM    466  C   ALA A  28       5.918   7.687 -11.333  1.00  0.00           C  
ATOM    467  O   ALA A  28       5.842   8.699 -10.621  1.00  0.00           O  
ATOM    468  CB  ALA A  28       3.910   7.582 -12.851  1.00  0.00           C  
ATOM    469  H   ALA A  28       5.510   5.889 -13.847  1.00  0.00           H  
ATOM    470  HA  ALA A  28       5.698   8.683 -13.230  1.00  0.00           H  
ATOM    471  HB1 ALA A  28       3.609   6.634 -12.421  1.00  0.00           H  
ATOM    472  HB2 ALA A  28       3.577   7.622 -13.882  1.00  0.00           H  
ATOM    473  HB3 ALA A  28       3.441   8.389 -12.298  1.00  0.00           H  
ATOM    474  N   GLY A  29       6.389   6.501 -10.908  1.00  0.00           N  
ATOM    475  CA  GLY A  29       6.865   6.268  -9.552  1.00  0.00           C  
ATOM    476  C   GLY A  29       5.706   6.109  -8.568  1.00  0.00           C  
ATOM    477  O   GLY A  29       5.285   4.985  -8.277  1.00  0.00           O  
ATOM    478  H   GLY A  29       6.399   5.753 -11.538  1.00  0.00           H  
ATOM    479  HA2 GLY A  29       7.460   5.363  -9.555  1.00  0.00           H  
ATOM    480  HA3 GLY A  29       7.501   7.095  -9.240  1.00  0.00           H  
ATOM    481  N   GLY A  30       5.168   7.243  -8.090  1.00  0.00           N  
ATOM    482  CA  GLY A  30       4.066   7.259  -7.118  1.00  0.00           C  
ATOM    483  C   GLY A  30       3.066   8.369  -7.397  1.00  0.00           C  
ATOM    484  O   GLY A  30       2.291   8.747  -6.510  1.00  0.00           O  
ATOM    485  H   GLY A  30       5.519   8.098  -8.416  1.00  0.00           H  
ATOM    486  HA2 GLY A  30       3.539   6.307  -7.133  1.00  0.00           H  
ATOM    487  HA3 GLY A  30       4.481   7.407  -6.132  1.00  0.00           H  
ATOM    488  N   ASN A  31       3.096   8.913  -8.630  1.00  0.00           N  
ATOM    489  CA  ASN A  31       2.146   9.948  -9.074  1.00  0.00           C  
ATOM    490  C   ASN A  31       1.131   9.301 -10.038  1.00  0.00           C  
ATOM    491  O   ASN A  31       1.505   8.866 -11.140  1.00  0.00           O  
ATOM    492  CB  ASN A  31       2.907  11.122  -9.759  1.00  0.00           C  
ATOM    493  CG  ASN A  31       2.024  12.336 -10.144  1.00  0.00           C  
ATOM    494  OD1 ASN A  31       0.822  12.230 -10.391  1.00  0.00           O  
ATOM    495  ND2 ASN A  31       2.628  13.510 -10.226  1.00  0.00           N  
ATOM    496  H   ASN A  31       3.781   8.606  -9.264  1.00  0.00           H  
ATOM    497  HA  ASN A  31       1.616  10.333  -8.200  1.00  0.00           H  
ATOM    498  HB2 ASN A  31       3.675  11.467  -9.081  1.00  0.00           H  
ATOM    499  HB3 ASN A  31       3.387  10.752 -10.660  1.00  0.00           H  
ATOM    500 HD21 ASN A  31       3.588  13.556 -10.041  1.00  0.00           H  
ATOM    501 HD22 ASN A  31       2.085  14.289 -10.467  1.00  0.00           H  
ATOM    502  N   GLU A  32      -0.146   9.237  -9.607  1.00  0.00           N  
ATOM    503  CA  GLU A  32      -1.240   8.650 -10.395  1.00  0.00           C  
ATOM    504  C   GLU A  32      -1.474   9.436 -11.698  1.00  0.00           C  
ATOM    505  O   GLU A  32      -1.547   8.836 -12.769  1.00  0.00           O  
ATOM    506  CB  GLU A  32      -2.547   8.600  -9.563  1.00  0.00           C  
ATOM    507  CG  GLU A  32      -3.721   7.924 -10.301  1.00  0.00           C  
ATOM    508  CD  GLU A  32      -5.041   7.970  -9.532  1.00  0.00           C  
ATOM    509  OE1 GLU A  32      -5.377   6.992  -8.831  1.00  0.00           O  
ATOM    510  OE2 GLU A  32      -5.756   8.996  -9.630  1.00  0.00           O  
ATOM    511  H   GLU A  32      -0.354   9.596  -8.716  1.00  0.00           H  
ATOM    512  HA  GLU A  32      -0.946   7.632 -10.645  1.00  0.00           H  
ATOM    513  HB2 GLU A  32      -2.358   8.056  -8.642  1.00  0.00           H  
ATOM    514  HB3 GLU A  32      -2.844   9.616  -9.304  1.00  0.00           H  
ATOM    515  HG2 GLU A  32      -3.860   8.420 -11.254  1.00  0.00           H  
ATOM    516  HG3 GLU A  32      -3.463   6.885 -10.490  1.00  0.00           H  
ATOM    517  N   GLU A  33      -1.555  10.781 -11.583  1.00  0.00           N  
ATOM    518  CA  GLU A  33      -1.845  11.682 -12.724  1.00  0.00           C  
ATOM    519  C   GLU A  33      -0.739  11.607 -13.796  1.00  0.00           C  
ATOM    520  O   GLU A  33      -1.020  11.725 -14.991  1.00  0.00           O  
ATOM    521  CB  GLU A  33      -2.022  13.145 -12.240  1.00  0.00           C  
ATOM    522  CG  GLU A  33      -2.423  14.141 -13.357  1.00  0.00           C  
ATOM    523  CD  GLU A  33      -2.596  15.583 -12.858  1.00  0.00           C  
ATOM    524  OE1 GLU A  33      -3.732  15.991 -12.545  1.00  0.00           O  
ATOM    525  OE2 GLU A  33      -1.593  16.320 -12.773  1.00  0.00           O  
ATOM    526  H   GLU A  33      -1.415  11.178 -10.698  1.00  0.00           H  
ATOM    527  HA  GLU A  33      -2.779  11.346 -13.168  1.00  0.00           H  
ATOM    528  HB2 GLU A  33      -2.787  13.166 -11.468  1.00  0.00           H  
ATOM    529  HB3 GLU A  33      -1.087  13.478 -11.803  1.00  0.00           H  
ATOM    530  HG2 GLU A  33      -1.653  14.129 -14.125  1.00  0.00           H  
ATOM    531  HG3 GLU A  33      -3.356  13.810 -13.808  1.00  0.00           H  
ATOM    532  N   GLU A  34       0.510  11.387 -13.341  1.00  0.00           N  
ATOM    533  CA  GLU A  34       1.667  11.195 -14.225  1.00  0.00           C  
ATOM    534  C   GLU A  34       1.482   9.915 -15.063  1.00  0.00           C  
ATOM    535  O   GLU A  34       1.658   9.943 -16.273  1.00  0.00           O  
ATOM    536  CB  GLU A  34       2.978  11.140 -13.396  1.00  0.00           C  
ATOM    537  CG  GLU A  34       4.279  11.061 -14.219  1.00  0.00           C  
ATOM    538  CD  GLU A  34       4.485  12.277 -15.133  1.00  0.00           C  
ATOM    539  OE1 GLU A  34       4.198  12.194 -16.346  1.00  0.00           O  
ATOM    540  OE2 GLU A  34       4.898  13.342 -14.630  1.00  0.00           O  
ATOM    541  H   GLU A  34       0.651  11.357 -12.373  1.00  0.00           H  
ATOM    542  HA  GLU A  34       1.710  12.054 -14.893  1.00  0.00           H  
ATOM    543  HB2 GLU A  34       3.029  12.029 -12.775  1.00  0.00           H  
ATOM    544  HB3 GLU A  34       2.940  10.276 -12.739  1.00  0.00           H  
ATOM    545  HG2 GLU A  34       5.121  10.992 -13.533  1.00  0.00           H  
ATOM    546  HG3 GLU A  34       4.254  10.161 -14.825  1.00  0.00           H  
ATOM    547  N   ALA A  35       1.059   8.818 -14.401  1.00  0.00           N  
ATOM    548  CA  ALA A  35       0.741   7.534 -15.071  1.00  0.00           C  
ATOM    549  C   ALA A  35      -0.393   7.717 -16.099  1.00  0.00           C  
ATOM    550  O   ALA A  35      -0.347   7.146 -17.185  1.00  0.00           O  
ATOM    551  CB  ALA A  35       0.351   6.470 -14.028  1.00  0.00           C  
ATOM    552  H   ALA A  35       0.950   8.877 -13.429  1.00  0.00           H  
ATOM    553  HA  ALA A  35       1.639   7.193 -15.582  1.00  0.00           H  
ATOM    554  HB1 ALA A  35       0.168   5.523 -14.521  1.00  0.00           H  
ATOM    555  HB2 ALA A  35      -0.547   6.779 -13.506  1.00  0.00           H  
ATOM    556  HB3 ALA A  35       1.154   6.347 -13.313  1.00  0.00           H  
ATOM    557  N   ARG A  36      -1.369   8.579 -15.742  1.00  0.00           N  
ATOM    558  CA  ARG A  36      -2.569   8.869 -16.562  1.00  0.00           C  
ATOM    559  C   ARG A  36      -2.246   9.720 -17.813  1.00  0.00           C  
ATOM    560  O   ARG A  36      -3.111   9.904 -18.670  1.00  0.00           O  
ATOM    561  CB  ARG A  36      -3.654   9.557 -15.678  1.00  0.00           C  
ATOM    562  CG  ARG A  36      -4.192   8.662 -14.532  1.00  0.00           C  
ATOM    563  CD  ARG A  36      -5.026   9.423 -13.482  1.00  0.00           C  
ATOM    564  NE  ARG A  36      -6.305   9.930 -14.006  1.00  0.00           N  
ATOM    565  CZ  ARG A  36      -7.336  10.341 -13.244  1.00  0.00           C  
ATOM    566  NH1 ARG A  36      -7.279  10.280 -11.913  1.00  0.00           N  
ATOM    567  NH2 ARG A  36      -8.436  10.790 -13.821  1.00  0.00           N  
ATOM    568  H   ARG A  36      -1.275   9.043 -14.883  1.00  0.00           H  
ATOM    569  HA  ARG A  36      -2.963   7.916 -16.903  1.00  0.00           H  
ATOM    570  HB2 ARG A  36      -3.227  10.457 -15.241  1.00  0.00           H  
ATOM    571  HB3 ARG A  36      -4.491   9.843 -16.307  1.00  0.00           H  
ATOM    572  HG2 ARG A  36      -4.810   7.882 -14.960  1.00  0.00           H  
ATOM    573  HG3 ARG A  36      -3.349   8.199 -14.028  1.00  0.00           H  
ATOM    574  HD2 ARG A  36      -5.234   8.754 -12.653  1.00  0.00           H  
ATOM    575  HD3 ARG A  36      -4.445  10.261 -13.114  1.00  0.00           H  
ATOM    576  HE  ARG A  36      -6.397   9.979 -14.983  1.00  0.00           H  
ATOM    577 HH11 ARG A  36      -6.454   9.929 -11.455  1.00  0.00           H  
ATOM    578 HH12 ARG A  36      -8.051  10.600 -11.359  1.00  0.00           H  
ATOM    579 HH21 ARG A  36      -8.497  10.831 -14.819  1.00  0.00           H  
ATOM    580 HH22 ARG A  36      -9.206  11.107 -13.263  1.00  0.00           H  
ATOM    581  N   ARG A  37      -1.005  10.236 -17.924  1.00  0.00           N  
ATOM    582  CA  ARG A  37      -0.553  10.995 -19.121  1.00  0.00           C  
ATOM    583  C   ARG A  37       0.632  10.308 -19.829  1.00  0.00           C  
ATOM    584  O   ARG A  37       0.967  10.679 -20.961  1.00  0.00           O  
ATOM    585  CB  ARG A  37      -0.238  12.473 -18.748  1.00  0.00           C  
ATOM    586  CG  ARG A  37       0.830  12.654 -17.654  1.00  0.00           C  
ATOM    587  CD  ARG A  37       1.012  14.124 -17.238  1.00  0.00           C  
ATOM    588  NE  ARG A  37       1.921  14.260 -16.086  1.00  0.00           N  
ATOM    589  CZ  ARG A  37       1.611  14.837 -14.909  1.00  0.00           C  
ATOM    590  NH1 ARG A  37       0.399  15.320 -14.680  1.00  0.00           N  
ATOM    591  NH2 ARG A  37       2.514  14.901 -13.949  1.00  0.00           N  
ATOM    592  H   ARG A  37      -0.378  10.111 -17.179  1.00  0.00           H  
ATOM    593  HA  ARG A  37      -1.371  11.001 -19.835  1.00  0.00           H  
ATOM    594  HB2 ARG A  37       0.098  12.993 -19.639  1.00  0.00           H  
ATOM    595  HB3 ARG A  37      -1.156  12.945 -18.406  1.00  0.00           H  
ATOM    596  HG2 ARG A  37       0.540  12.080 -16.781  1.00  0.00           H  
ATOM    597  HG3 ARG A  37       1.776  12.276 -18.026  1.00  0.00           H  
ATOM    598  HD2 ARG A  37       1.432  14.677 -18.071  1.00  0.00           H  
ATOM    599  HD3 ARG A  37       0.044  14.547 -16.986  1.00  0.00           H  
ATOM    600  HE  ARG A  37       2.828  13.901 -16.206  1.00  0.00           H  
ATOM    601 HH11 ARG A  37      -0.306  15.272 -15.391  1.00  0.00           H  
ATOM    602 HH12 ARG A  37       0.179  15.738 -13.793  1.00  0.00           H  
ATOM    603 HH21 ARG A  37       3.431  14.531 -14.102  1.00  0.00           H  
ATOM    604 HH22 ARG A  37       2.289  15.329 -13.067  1.00  0.00           H  
ATOM    605  N   ILE A  38       1.273   9.313 -19.177  1.00  0.00           N  
ATOM    606  CA  ILE A  38       2.304   8.474 -19.836  1.00  0.00           C  
ATOM    607  C   ILE A  38       1.619   7.386 -20.693  1.00  0.00           C  
ATOM    608  O   ILE A  38       2.108   7.039 -21.777  1.00  0.00           O  
ATOM    609  CB  ILE A  38       3.287   7.819 -18.787  1.00  0.00           C  
ATOM    610  CG1 ILE A  38       4.035   8.929 -17.981  1.00  0.00           C  
ATOM    611  CG2 ILE A  38       4.313   6.862 -19.464  1.00  0.00           C  
ATOM    612  CD1 ILE A  38       4.895   8.420 -16.836  1.00  0.00           C  
ATOM    613  H   ILE A  38       1.051   9.139 -18.238  1.00  0.00           H  
ATOM    614  HA  ILE A  38       2.888   9.116 -20.494  1.00  0.00           H  
ATOM    615  HB  ILE A  38       2.685   7.228 -18.096  1.00  0.00           H  
ATOM    616 HG12 ILE A  38       4.685   9.489 -18.647  1.00  0.00           H  
ATOM    617 HG13 ILE A  38       3.305   9.609 -17.562  1.00  0.00           H  
ATOM    618 HG21 ILE A  38       4.919   7.414 -20.174  1.00  0.00           H  
ATOM    619 HG22 ILE A  38       3.787   6.075 -19.985  1.00  0.00           H  
ATOM    620 HG23 ILE A  38       4.958   6.418 -18.714  1.00  0.00           H  
ATOM    621 HD11 ILE A  38       4.285   7.860 -16.140  1.00  0.00           H  
ATOM    622 HD12 ILE A  38       5.340   9.260 -16.324  1.00  0.00           H  
ATOM    623 HD13 ILE A  38       5.681   7.782 -17.220  1.00  0.00           H  
ATOM    624  N   VAL A  39       0.472   6.866 -20.204  1.00  0.00           N  
ATOM    625  CA  VAL A  39      -0.341   5.877 -20.948  1.00  0.00           C  
ATOM    626  C   VAL A  39      -0.926   6.487 -22.236  1.00  0.00           C  
ATOM    627  O   VAL A  39      -1.116   7.712 -22.346  1.00  0.00           O  
ATOM    628  CB  VAL A  39      -1.512   5.281 -20.083  1.00  0.00           C  
ATOM    629  CG1 VAL A  39      -0.965   4.471 -18.893  1.00  0.00           C  
ATOM    630  CG2 VAL A  39      -2.487   6.387 -19.613  1.00  0.00           C  
ATOM    631  H   VAL A  39       0.166   7.157 -19.323  1.00  0.00           H  
ATOM    632  HA  VAL A  39       0.321   5.059 -21.225  1.00  0.00           H  
ATOM    633  HB  VAL A  39      -2.074   4.587 -20.710  1.00  0.00           H  
ATOM    634 HG11 VAL A  39      -1.786   4.044 -18.330  1.00  0.00           H  
ATOM    635 HG12 VAL A  39      -0.386   5.114 -18.242  1.00  0.00           H  
ATOM    636 HG13 VAL A  39      -0.331   3.670 -19.256  1.00  0.00           H  
ATOM    637 HG21 VAL A  39      -1.958   7.109 -19.001  1.00  0.00           H  
ATOM    638 HG22 VAL A  39      -3.290   5.950 -19.034  1.00  0.00           H  
ATOM    639 HG23 VAL A  39      -2.909   6.892 -20.473  1.00  0.00           H  
ATOM    640  N   LYS A  40      -1.208   5.605 -23.195  1.00  0.00           N  
ATOM    641  CA  LYS A  40      -1.709   5.972 -24.520  1.00  0.00           C  
ATOM    642  C   LYS A  40      -2.570   4.825 -25.068  1.00  0.00           C  
ATOM    643  O   LYS A  40      -2.106   3.683 -25.161  1.00  0.00           O  
ATOM    644  CB  LYS A  40      -0.512   6.308 -25.462  1.00  0.00           C  
ATOM    645  CG  LYS A  40       0.631   5.260 -25.452  1.00  0.00           C  
ATOM    646  CD  LYS A  40       1.778   5.620 -26.414  1.00  0.00           C  
ATOM    647  CE  LYS A  40       2.899   4.569 -26.419  1.00  0.00           C  
ATOM    648  NZ  LYS A  40       2.392   3.206 -26.719  1.00  0.00           N  
ATOM    649  H   LYS A  40      -1.067   4.654 -23.005  1.00  0.00           H  
ATOM    650  HA  LYS A  40      -2.334   6.860 -24.413  1.00  0.00           H  
ATOM    651  HB2 LYS A  40      -0.882   6.403 -26.478  1.00  0.00           H  
ATOM    652  HB3 LYS A  40      -0.095   7.263 -25.161  1.00  0.00           H  
ATOM    653  HG2 LYS A  40       1.028   5.186 -24.444  1.00  0.00           H  
ATOM    654  HG3 LYS A  40       0.220   4.294 -25.736  1.00  0.00           H  
ATOM    655  HD2 LYS A  40       1.381   5.700 -27.420  1.00  0.00           H  
ATOM    656  HD3 LYS A  40       2.197   6.578 -26.123  1.00  0.00           H  
ATOM    657  HE2 LYS A  40       3.633   4.840 -27.169  1.00  0.00           H  
ATOM    658  HE3 LYS A  40       3.374   4.559 -25.445  1.00  0.00           H  
ATOM    659  HZ1 LYS A  40       1.801   3.223 -27.574  1.00  0.00           H  
ATOM    660  HZ2 LYS A  40       1.819   2.854 -25.922  1.00  0.00           H  
ATOM    661  HZ3 LYS A  40       3.188   2.556 -26.870  1.00  0.00           H  
ATOM    662  N   LYS A  41      -3.850   5.120 -25.360  1.00  0.00           N  
ATOM    663  CA  LYS A  41      -4.781   4.157 -25.983  1.00  0.00           C  
ATOM    664  C   LYS A  41      -4.280   3.792 -27.407  1.00  0.00           C  
ATOM    665  O   LYS A  41      -4.331   4.617 -28.325  1.00  0.00           O  
ATOM    666  CB  LYS A  41      -6.239   4.732 -25.987  1.00  0.00           C  
ATOM    667  CG  LYS A  41      -6.378   6.172 -26.555  1.00  0.00           C  
ATOM    668  CD  LYS A  41      -7.826   6.746 -26.544  1.00  0.00           C  
ATOM    669  CE  LYS A  41      -8.763   6.152 -27.625  1.00  0.00           C  
ATOM    670  NZ  LYS A  41      -9.190   4.757 -27.339  1.00  0.00           N  
ATOM    671  H   LYS A  41      -4.179   6.020 -25.141  1.00  0.00           H  
ATOM    672  HA  LYS A  41      -4.768   3.255 -25.369  1.00  0.00           H  
ATOM    673  HB2 LYS A  41      -6.872   4.073 -26.568  1.00  0.00           H  
ATOM    674  HB3 LYS A  41      -6.605   4.739 -24.964  1.00  0.00           H  
ATOM    675  HG2 LYS A  41      -5.751   6.831 -25.964  1.00  0.00           H  
ATOM    676  HG3 LYS A  41      -6.011   6.177 -27.576  1.00  0.00           H  
ATOM    677  HD2 LYS A  41      -8.266   6.563 -25.571  1.00  0.00           H  
ATOM    678  HD3 LYS A  41      -7.765   7.821 -26.696  1.00  0.00           H  
ATOM    679  HE2 LYS A  41      -9.651   6.766 -27.691  1.00  0.00           H  
ATOM    680  HE3 LYS A  41      -8.253   6.171 -28.582  1.00  0.00           H  
ATOM    681  HZ1 LYS A  41      -9.701   4.715 -26.437  1.00  0.00           H  
ATOM    682  HZ2 LYS A  41      -8.367   4.128 -27.291  1.00  0.00           H  
ATOM    683  HZ3 LYS A  41      -9.822   4.418 -28.094  1.00  0.00           H  
ATOM    684  N   ARG A  42      -3.747   2.557 -27.551  1.00  0.00           N  
ATOM    685  CA  ARG A  42      -3.109   2.076 -28.807  1.00  0.00           C  
ATOM    686  C   ARG A  42      -4.152   2.007 -29.950  1.00  0.00           C  
ATOM    687  O   ARG A  42      -3.836   2.230 -31.127  1.00  0.00           O  
ATOM    688  CB  ARG A  42      -2.429   0.685 -28.554  1.00  0.00           C  
ATOM    689  CG  ARG A  42      -1.315   0.275 -29.564  1.00  0.00           C  
ATOM    690  CD  ARG A  42      -1.839  -0.318 -30.885  1.00  0.00           C  
ATOM    691  NE  ARG A  42      -2.595  -1.558 -30.657  1.00  0.00           N  
ATOM    692  CZ  ARG A  42      -3.376  -2.170 -31.552  1.00  0.00           C  
ATOM    693  NH1 ARG A  42      -3.585  -1.648 -32.753  1.00  0.00           N  
ATOM    694  NH2 ARG A  42      -3.965  -3.308 -31.230  1.00  0.00           N  
ATOM    695  H   ARG A  42      -3.778   1.946 -26.780  1.00  0.00           H  
ATOM    696  HA  ARG A  42      -2.341   2.799 -29.072  1.00  0.00           H  
ATOM    697  HB2 ARG A  42      -1.981   0.705 -27.565  1.00  0.00           H  
ATOM    698  HB3 ARG A  42      -3.195  -0.089 -28.554  1.00  0.00           H  
ATOM    699  HG2 ARG A  42      -0.721   1.147 -29.796  1.00  0.00           H  
ATOM    700  HG3 ARG A  42      -0.675  -0.463 -29.089  1.00  0.00           H  
ATOM    701  HD2 ARG A  42      -2.472   0.408 -31.378  1.00  0.00           H  
ATOM    702  HD3 ARG A  42      -0.990  -0.541 -31.526  1.00  0.00           H  
ATOM    703  HE  ARG A  42      -2.494  -1.972 -29.773  1.00  0.00           H  
ATOM    704 HH11 ARG A  42      -3.155  -0.780 -33.003  1.00  0.00           H  
ATOM    705 HH12 ARG A  42      -4.171  -2.121 -33.419  1.00  0.00           H  
ATOM    706 HH21 ARG A  42      -3.827  -3.705 -30.318  1.00  0.00           H  
ATOM    707 HH22 ARG A  42      -4.542  -3.783 -31.894  1.00  0.00           H  
ATOM    708  N   LEU A  43      -5.392   1.709 -29.571  1.00  0.00           N  
ATOM    709  CA  LEU A  43      -6.556   1.682 -30.476  1.00  0.00           C  
ATOM    710  C   LEU A  43      -7.691   2.550 -29.873  1.00  0.00           C  
ATOM    711  CB  LEU A  43      -6.967   0.195 -30.761  1.00  0.00           C  
ATOM    712  CG  LEU A  43      -7.108  -0.770 -29.521  1.00  0.00           C  
ATOM    713  CD1 LEU A  43      -8.419  -0.554 -28.732  1.00  0.00           C  
ATOM    714  CD2 LEU A  43      -6.966  -2.248 -29.948  1.00  0.00           C  
ATOM    715  H   LEU A  43      -5.547   1.510 -28.625  1.00  0.00           H  
ATOM    716  HA  LEU A  43      -6.262   2.146 -31.420  1.00  0.00           H  
ATOM    717  HB2 LEU A  43      -7.904   0.194 -31.308  1.00  0.00           H  
ATOM    718  HB3 LEU A  43      -6.208  -0.218 -31.423  1.00  0.00           H  
ATOM    719  HG  LEU A  43      -6.292  -0.561 -28.836  1.00  0.00           H  
ATOM    720 HD11 LEU A  43      -8.461  -1.247 -27.900  1.00  0.00           H  
ATOM    721 HD12 LEU A  43      -9.271  -0.714 -29.376  1.00  0.00           H  
ATOM    722 HD13 LEU A  43      -8.443   0.456 -28.349  1.00  0.00           H  
ATOM    723 HD21 LEU A  43      -6.003  -2.397 -30.420  1.00  0.00           H  
ATOM    724 HD22 LEU A  43      -7.750  -2.512 -30.646  1.00  0.00           H  
ATOM    725 HD23 LEU A  43      -7.032  -2.887 -29.076  1.00  0.00           H  
TER     726      LEU A  43                                                      
ENDMDL                                                                          
MODEL        5                                                                  
ATOM      1  N   ARG A   1       0.449   1.629  -0.297  1.00  0.00           N  
ATOM      2  CA  ARG A   1       0.655   2.108  -1.677  1.00  0.00           C  
ATOM      3  C   ARG A   1       0.455   0.941  -2.665  1.00  0.00           C  
ATOM      4  O   ARG A   1       1.314   0.055  -2.767  1.00  0.00           O  
ATOM      5  CB  ARG A   1       2.074   2.729  -1.814  1.00  0.00           C  
ATOM      6  CG  ARG A   1       2.369   3.891  -0.828  1.00  0.00           C  
ATOM      7  CD  ARG A   1       3.842   4.361  -0.864  1.00  0.00           C  
ATOM      8  NE  ARG A   1       4.780   3.271  -0.523  1.00  0.00           N  
ATOM      9  CZ  ARG A   1       5.742   3.315   0.418  1.00  0.00           C  
ATOM     10  NH1 ARG A   1       5.934   4.392   1.171  1.00  0.00           N  
ATOM     11  NH2 ARG A   1       6.510   2.260   0.605  1.00  0.00           N  
ATOM     12  HA  ARG A   1      -0.089   2.875  -1.876  1.00  0.00           H  
ATOM     13  HB2 ARG A   1       2.808   1.948  -1.646  1.00  0.00           H  
ATOM     14  HB3 ARG A   1       2.192   3.105  -2.823  1.00  0.00           H  
ATOM     15  HG2 ARG A   1       1.734   4.732  -1.077  1.00  0.00           H  
ATOM     16  HG3 ARG A   1       2.135   3.561   0.181  1.00  0.00           H  
ATOM     17  HD2 ARG A   1       4.073   4.713  -1.862  1.00  0.00           H  
ATOM     18  HD3 ARG A   1       3.964   5.180  -0.160  1.00  0.00           H  
ATOM     19  HE  ARG A   1       4.687   2.444  -1.042  1.00  0.00           H  
ATOM     20 HH11 ARG A   1       5.358   5.206   1.050  1.00  0.00           H  
ATOM     21 HH12 ARG A   1       6.657   4.398   1.863  1.00  0.00           H  
ATOM     22 HH21 ARG A   1       6.378   1.435   0.050  1.00  0.00           H  
ATOM     23 HH22 ARG A   1       7.232   2.283   1.303  1.00  0.00           H  
ATOM     24  N   LYS A   2      -0.716   0.907  -3.336  1.00  0.00           N  
ATOM     25  CA  LYS A   2      -1.010  -0.072  -4.402  1.00  0.00           C  
ATOM     26  C   LYS A   2      -0.779   0.583  -5.770  1.00  0.00           C  
ATOM     27  O   LYS A   2      -1.308   1.662  -6.048  1.00  0.00           O  
ATOM     28  CB  LYS A   2      -2.474  -0.619  -4.355  1.00  0.00           C  
ATOM     29  CG  LYS A   2      -2.846  -1.511  -3.144  1.00  0.00           C  
ATOM     30  CD  LYS A   2      -3.127  -0.711  -1.858  1.00  0.00           C  
ATOM     31  CE  LYS A   2      -3.546  -1.613  -0.684  1.00  0.00           C  
ATOM     32  NZ  LYS A   2      -3.931  -0.822   0.510  1.00  0.00           N  
ATOM     33  H   LYS A   2      -1.393   1.580  -3.122  1.00  0.00           H  
ATOM     34  HA  LYS A   2      -0.321  -0.911  -4.294  1.00  0.00           H  
ATOM     35  HB2 LYS A   2      -3.155   0.224  -4.368  1.00  0.00           H  
ATOM     36  HB3 LYS A   2      -2.650  -1.203  -5.257  1.00  0.00           H  
ATOM     37  HG2 LYS A   2      -3.739  -2.076  -3.395  1.00  0.00           H  
ATOM     38  HG3 LYS A   2      -2.033  -2.208  -2.958  1.00  0.00           H  
ATOM     39  HD2 LYS A   2      -2.232  -0.165  -1.576  1.00  0.00           H  
ATOM     40  HD3 LYS A   2      -3.926  -0.003  -2.056  1.00  0.00           H  
ATOM     41  HE2 LYS A   2      -4.393  -2.219  -0.982  1.00  0.00           H  
ATOM     42  HE3 LYS A   2      -2.718  -2.260  -0.422  1.00  0.00           H  
ATOM     43  HZ1 LYS A   2      -4.770  -0.244   0.298  1.00  0.00           H  
ATOM     44  HZ2 LYS A   2      -3.152  -0.193   0.789  1.00  0.00           H  
ATOM     45  HZ3 LYS A   2      -4.153  -1.455   1.305  1.00  0.00           H  
ATOM     46  N   TRP A   3      -0.013  -0.100  -6.626  1.00  0.00           N  
ATOM     47  CA  TRP A   3       0.225   0.325  -8.018  1.00  0.00           C  
ATOM     48  C   TRP A   3      -0.743  -0.417  -8.969  1.00  0.00           C  
ATOM     49  O   TRP A   3      -0.514  -0.490 -10.182  1.00  0.00           O  
ATOM     50  CB  TRP A   3       1.704   0.019  -8.373  1.00  0.00           C  
ATOM     51  CG  TRP A   3       2.695   0.563  -7.358  1.00  0.00           C  
ATOM     52  CD1 TRP A   3       3.252   1.809  -7.332  1.00  0.00           C  
ATOM     53  CD2 TRP A   3       3.215  -0.126  -6.204  1.00  0.00           C  
ATOM     54  NE1 TRP A   3       4.088   1.932  -6.250  1.00  0.00           N  
ATOM     55  CE2 TRP A   3       4.082   0.760  -5.543  1.00  0.00           C  
ATOM     56  CE3 TRP A   3       3.036  -1.410  -5.676  1.00  0.00           C  
ATOM     57  CZ2 TRP A   3       4.758   0.414  -4.379  1.00  0.00           C  
ATOM     58  CZ3 TRP A   3       3.708  -1.754  -4.519  1.00  0.00           C  
ATOM     59  CH2 TRP A   3       4.561  -0.844  -3.880  1.00  0.00           C  
ATOM     60  H   TRP A   3       0.421  -0.918  -6.313  1.00  0.00           H  
ATOM     61  HA  TRP A   3       0.049   1.394  -8.103  1.00  0.00           H  
ATOM     62  HB2 TRP A   3       1.846  -1.054  -8.432  1.00  0.00           H  
ATOM     63  HB3 TRP A   3       1.937   0.453  -9.339  1.00  0.00           H  
ATOM     64  HD1 TRP A   3       3.061   2.577  -8.067  1.00  0.00           H  
ATOM     65  HE1 TRP A   3       4.605   2.733  -6.021  1.00  0.00           H  
ATOM     66  HE3 TRP A   3       2.380  -2.123  -6.156  1.00  0.00           H  
ATOM     67  HZ2 TRP A   3       5.418   1.108  -3.874  1.00  0.00           H  
ATOM     68  HZ3 TRP A   3       3.577  -2.744  -4.093  1.00  0.00           H  
ATOM     69  HH2 TRP A   3       5.067  -1.156  -2.977  1.00  0.00           H  
ATOM     70  N   GLU A   4      -1.875  -0.876  -8.392  1.00  0.00           N  
ATOM     71  CA  GLU A   4      -2.950  -1.585  -9.103  1.00  0.00           C  
ATOM     72  C   GLU A   4      -4.172  -0.661  -9.224  1.00  0.00           C  
ATOM     73  O   GLU A   4      -4.830  -0.645 -10.258  1.00  0.00           O  
ATOM     74  CB  GLU A   4      -3.341  -2.894  -8.357  1.00  0.00           C  
ATOM     75  CG  GLU A   4      -4.420  -3.729  -9.082  1.00  0.00           C  
ATOM     76  CD  GLU A   4      -4.805  -5.007  -8.322  1.00  0.00           C  
ATOM     77  OE1 GLU A   4      -5.859  -5.027  -7.656  1.00  0.00           O  
ATOM     78  OE2 GLU A   4      -4.040  -5.998  -8.373  1.00  0.00           O  
ATOM     79  H   GLU A   4      -1.987  -0.731  -7.438  1.00  0.00           H  
ATOM     80  HA  GLU A   4      -2.593  -1.841 -10.103  1.00  0.00           H  
ATOM     81  HB2 GLU A   4      -2.454  -3.508  -8.243  1.00  0.00           H  
ATOM     82  HB3 GLU A   4      -3.712  -2.641  -7.364  1.00  0.00           H  
ATOM     83  HG2 GLU A   4      -5.304  -3.112  -9.215  1.00  0.00           H  
ATOM     84  HG3 GLU A   4      -4.045  -4.006 -10.065  1.00  0.00           H  
ATOM     85  N   GLU A   5      -4.449   0.111  -8.138  1.00  0.00           N  
ATOM     86  CA  GLU A   5      -5.530   1.138  -8.093  1.00  0.00           C  
ATOM     87  C   GLU A   5      -5.369   2.145  -9.236  1.00  0.00           C  
ATOM     88  O   GLU A   5      -6.350   2.627  -9.823  1.00  0.00           O  
ATOM     89  CB  GLU A   5      -5.487   1.897  -6.742  1.00  0.00           C  
ATOM     90  CG  GLU A   5      -5.599   0.998  -5.503  1.00  0.00           C  
ATOM     91  CD  GLU A   5      -6.918   0.223  -5.434  1.00  0.00           C  
ATOM     92  OE1 GLU A   5      -7.942   0.819  -5.038  1.00  0.00           O  
ATOM     93  OE2 GLU A   5      -6.941  -0.978  -5.774  1.00  0.00           O  
ATOM     94  H   GLU A   5      -3.908  -0.017  -7.333  1.00  0.00           H  
ATOM     95  HA  GLU A   5      -6.483   0.629  -8.189  1.00  0.00           H  
ATOM     96  HB2 GLU A   5      -4.548   2.441  -6.675  1.00  0.00           H  
ATOM     97  HB3 GLU A   5      -6.303   2.617  -6.715  1.00  0.00           H  
ATOM     98  HG2 GLU A   5      -4.774   0.292  -5.518  1.00  0.00           H  
ATOM     99  HG3 GLU A   5      -5.507   1.615  -4.617  1.00  0.00           H  
ATOM    100  N   ILE A   6      -4.095   2.436  -9.518  1.00  0.00           N  
ATOM    101  CA  ILE A   6      -3.669   3.274 -10.634  1.00  0.00           C  
ATOM    102  C   ILE A   6      -4.165   2.661 -11.961  1.00  0.00           C  
ATOM    103  O   ILE A   6      -5.011   3.240 -12.636  1.00  0.00           O  
ATOM    104  CB  ILE A   6      -2.096   3.403 -10.639  1.00  0.00           C  
ATOM    105  CG1 ILE A   6      -1.611   3.871  -9.228  1.00  0.00           C  
ATOM    106  CG2 ILE A   6      -1.606   4.347 -11.768  1.00  0.00           C  
ATOM    107  CD1 ILE A   6      -0.128   4.127  -9.073  1.00  0.00           C  
ATOM    108  H   ILE A   6      -3.407   2.059  -8.935  1.00  0.00           H  
ATOM    109  HA  ILE A   6      -4.100   4.264 -10.495  1.00  0.00           H  
ATOM    110  HB  ILE A   6      -1.684   2.415 -10.837  1.00  0.00           H  
ATOM    111 HG12 ILE A   6      -2.114   4.791  -8.971  1.00  0.00           H  
ATOM    112 HG13 ILE A   6      -1.887   3.118  -8.499  1.00  0.00           H  
ATOM    113 HG21 ILE A   6      -2.021   5.336 -11.627  1.00  0.00           H  
ATOM    114 HG22 ILE A   6      -1.924   3.963 -12.730  1.00  0.00           H  
ATOM    115 HG23 ILE A   6      -0.525   4.407 -11.754  1.00  0.00           H  
ATOM    116 HD11 ILE A   6       0.420   3.217  -9.275  1.00  0.00           H  
ATOM    117 HD12 ILE A   6       0.076   4.448  -8.063  1.00  0.00           H  
ATOM    118 HD13 ILE A   6       0.188   4.899  -9.763  1.00  0.00           H  
ATOM    119  N   ALA A   7      -3.697   1.425 -12.238  1.00  0.00           N  
ATOM    120  CA  ALA A   7      -3.973   0.684 -13.492  1.00  0.00           C  
ATOM    121  C   ALA A   7      -5.464   0.286 -13.636  1.00  0.00           C  
ATOM    122  O   ALA A   7      -5.939   0.029 -14.750  1.00  0.00           O  
ATOM    123  CB  ALA A   7      -3.084  -0.574 -13.540  1.00  0.00           C  
ATOM    124  H   ALA A   7      -3.154   0.980 -11.560  1.00  0.00           H  
ATOM    125  HA  ALA A   7      -3.696   1.323 -14.327  1.00  0.00           H  
ATOM    126  HB1 ALA A   7      -3.240  -1.104 -14.472  1.00  0.00           H  
ATOM    127  HB2 ALA A   7      -3.330  -1.228 -12.712  1.00  0.00           H  
ATOM    128  HB3 ALA A   7      -2.043  -0.287 -13.467  1.00  0.00           H  
ATOM    129  N   GLU A   8      -6.181   0.244 -12.498  1.00  0.00           N  
ATOM    130  CA  GLU A   8      -7.578  -0.220 -12.420  1.00  0.00           C  
ATOM    131  C   GLU A   8      -8.514   0.810 -13.081  1.00  0.00           C  
ATOM    132  O   GLU A   8      -9.197   0.516 -14.072  1.00  0.00           O  
ATOM    133  CB  GLU A   8      -7.980  -0.434 -10.925  1.00  0.00           C  
ATOM    134  CG  GLU A   8      -9.175  -1.380 -10.700  1.00  0.00           C  
ATOM    135  CD  GLU A   8      -8.837  -2.845 -11.033  1.00  0.00           C  
ATOM    136  OE1 GLU A   8      -9.270  -3.358 -12.087  1.00  0.00           O  
ATOM    137  OE2 GLU A   8      -8.111  -3.487 -10.240  1.00  0.00           O  
ATOM    138  H   GLU A   8      -5.746   0.538 -11.673  1.00  0.00           H  
ATOM    139  HA  GLU A   8      -7.650  -1.168 -12.949  1.00  0.00           H  
ATOM    140  HB2 GLU A   8      -7.128  -0.841 -10.393  1.00  0.00           H  
ATOM    141  HB3 GLU A   8      -8.221   0.527 -10.484  1.00  0.00           H  
ATOM    142  HG2 GLU A   8      -9.473  -1.321  -9.657  1.00  0.00           H  
ATOM    143  HG3 GLU A   8     -10.007  -1.053 -11.319  1.00  0.00           H  
ATOM    144  N   ARG A   9      -8.477   2.041 -12.525  1.00  0.00           N  
ATOM    145  CA  ARG A   9      -9.309   3.176 -12.976  1.00  0.00           C  
ATOM    146  C   ARG A   9      -8.838   3.667 -14.353  1.00  0.00           C  
ATOM    147  O   ARG A   9      -9.649   4.059 -15.195  1.00  0.00           O  
ATOM    148  CB  ARG A   9      -9.240   4.344 -11.953  1.00  0.00           C  
ATOM    149  CG  ARG A   9      -9.488   3.937 -10.486  1.00  0.00           C  
ATOM    150  CD  ARG A   9      -9.609   5.153  -9.548  1.00  0.00           C  
ATOM    151  NE  ARG A   9      -8.495   6.106  -9.715  1.00  0.00           N  
ATOM    152  CZ  ARG A   9      -7.380   6.149  -8.972  1.00  0.00           C  
ATOM    153  NH1 ARG A   9      -7.136   5.241  -8.036  1.00  0.00           N  
ATOM    154  NH2 ARG A   9      -6.496   7.103  -9.185  1.00  0.00           N  
ATOM    155  H   ARG A   9      -7.854   2.189 -11.785  1.00  0.00           H  
ATOM    156  HA  ARG A   9     -10.337   2.832 -13.051  1.00  0.00           H  
ATOM    157  HB2 ARG A   9      -8.256   4.803 -12.009  1.00  0.00           H  
ATOM    158  HB3 ARG A   9      -9.981   5.088 -12.229  1.00  0.00           H  
ATOM    159  HG2 ARG A   9     -10.402   3.359 -10.428  1.00  0.00           H  
ATOM    160  HG3 ARG A   9      -8.658   3.319 -10.153  1.00  0.00           H  
ATOM    161  HD2 ARG A   9     -10.536   5.673  -9.765  1.00  0.00           H  
ATOM    162  HD3 ARG A   9      -9.635   4.803  -8.520  1.00  0.00           H  
ATOM    163  HE  ARG A   9      -8.603   6.777 -10.418  1.00  0.00           H  
ATOM    164 HH11 ARG A   9      -7.793   4.501  -7.861  1.00  0.00           H  
ATOM    165 HH12 ARG A   9      -6.286   5.287  -7.499  1.00  0.00           H  
ATOM    166 HH21 ARG A   9      -6.656   7.796  -9.895  1.00  0.00           H  
ATOM    167 HH22 ARG A   9      -5.666   7.146  -8.628  1.00  0.00           H  
ATOM    168  N   LEU A  10      -7.510   3.611 -14.548  1.00  0.00           N  
ATOM    169  CA  LEU A  10      -6.824   4.015 -15.792  1.00  0.00           C  
ATOM    170  C   LEU A  10      -7.381   3.228 -16.995  1.00  0.00           C  
ATOM    171  O   LEU A  10      -7.672   3.804 -18.043  1.00  0.00           O  
ATOM    172  CB  LEU A  10      -5.293   3.762 -15.590  1.00  0.00           C  
ATOM    173  CG  LEU A  10      -4.271   4.292 -16.653  1.00  0.00           C  
ATOM    174  CD1 LEU A  10      -2.830   4.298 -16.070  1.00  0.00           C  
ATOM    175  CD2 LEU A  10      -4.310   3.477 -17.965  1.00  0.00           C  
ATOM    176  H   LEU A  10      -6.954   3.283 -13.809  1.00  0.00           H  
ATOM    177  HA  LEU A  10      -6.993   5.075 -15.940  1.00  0.00           H  
ATOM    178  HB2 LEU A  10      -5.026   4.214 -14.639  1.00  0.00           H  
ATOM    179  HB3 LEU A  10      -5.147   2.690 -15.485  1.00  0.00           H  
ATOM    180  HG  LEU A  10      -4.523   5.319 -16.894  1.00  0.00           H  
ATOM    181 HD11 LEU A  10      -2.525   3.287 -15.824  1.00  0.00           H  
ATOM    182 HD12 LEU A  10      -2.804   4.904 -15.175  1.00  0.00           H  
ATOM    183 HD13 LEU A  10      -2.144   4.715 -16.795  1.00  0.00           H  
ATOM    184 HD21 LEU A  10      -3.571   3.862 -18.656  1.00  0.00           H  
ATOM    185 HD22 LEU A  10      -5.287   3.565 -18.419  1.00  0.00           H  
ATOM    186 HD23 LEU A  10      -4.101   2.435 -17.763  1.00  0.00           H  
ATOM    187  N   ARG A  11      -7.520   1.906 -16.810  1.00  0.00           N  
ATOM    188  CA  ARG A  11      -7.970   0.974 -17.865  1.00  0.00           C  
ATOM    189  C   ARG A  11      -9.477   1.167 -18.179  1.00  0.00           C  
ATOM    190  O   ARG A  11      -9.947   0.823 -19.270  1.00  0.00           O  
ATOM    191  CB  ARG A  11      -7.664  -0.477 -17.415  1.00  0.00           C  
ATOM    192  CG  ARG A  11      -7.749  -1.555 -18.517  1.00  0.00           C  
ATOM    193  CD  ARG A  11      -7.492  -2.976 -17.968  1.00  0.00           C  
ATOM    194  NE  ARG A  11      -8.531  -3.409 -17.000  1.00  0.00           N  
ATOM    195  CZ  ARG A  11      -8.418  -3.427 -15.653  1.00  0.00           C  
ATOM    196  NH1 ARG A  11      -7.343  -2.932 -15.037  1.00  0.00           N  
ATOM    197  NH2 ARG A  11      -9.408  -3.917 -14.930  1.00  0.00           N  
ATOM    198  H   ARG A  11      -7.307   1.539 -15.926  1.00  0.00           H  
ATOM    199  HA  ARG A  11      -7.400   1.188 -18.762  1.00  0.00           H  
ATOM    200  HB2 ARG A  11      -6.658  -0.505 -17.008  1.00  0.00           H  
ATOM    201  HB3 ARG A  11      -8.356  -0.748 -16.622  1.00  0.00           H  
ATOM    202  HG2 ARG A  11      -8.735  -1.525 -18.963  1.00  0.00           H  
ATOM    203  HG3 ARG A  11      -7.007  -1.335 -19.281  1.00  0.00           H  
ATOM    204  HD2 ARG A  11      -7.495  -3.671 -18.801  1.00  0.00           H  
ATOM    205  HD3 ARG A  11      -6.518  -3.003 -17.492  1.00  0.00           H  
ATOM    206  HE  ARG A  11      -9.364  -3.746 -17.392  1.00  0.00           H  
ATOM    207 HH11 ARG A  11      -6.592  -2.539 -15.569  1.00  0.00           H  
ATOM    208 HH12 ARG A  11      -7.273  -2.965 -14.035  1.00  0.00           H  
ATOM    209 HH21 ARG A  11     -10.229  -4.279 -15.379  1.00  0.00           H  
ATOM    210 HH22 ARG A  11      -9.340  -3.931 -13.930  1.00  0.00           H  
ATOM    211  N   GLU A  12     -10.220   1.714 -17.204  1.00  0.00           N  
ATOM    212  CA  GLU A  12     -11.634   2.096 -17.383  1.00  0.00           C  
ATOM    213  C   GLU A  12     -11.762   3.386 -18.224  1.00  0.00           C  
ATOM    214  O   GLU A  12     -12.736   3.552 -18.973  1.00  0.00           O  
ATOM    215  CB  GLU A  12     -12.316   2.284 -16.004  1.00  0.00           C  
ATOM    216  CG  GLU A  12     -12.390   1.004 -15.148  1.00  0.00           C  
ATOM    217  CD  GLU A  12     -13.209  -0.108 -15.823  1.00  0.00           C  
ATOM    218  OE1 GLU A  12     -12.622  -1.090 -16.321  1.00  0.00           O  
ATOM    219  OE2 GLU A  12     -14.451   0.021 -15.893  1.00  0.00           O  
ATOM    220  H   GLU A  12      -9.805   1.863 -16.330  1.00  0.00           H  
ATOM    221  HA  GLU A  12     -12.132   1.287 -17.912  1.00  0.00           H  
ATOM    222  HB2 GLU A  12     -11.764   3.032 -15.441  1.00  0.00           H  
ATOM    223  HB3 GLU A  12     -13.330   2.648 -16.159  1.00  0.00           H  
ATOM    224  HG2 GLU A  12     -11.379   0.648 -14.960  1.00  0.00           H  
ATOM    225  HG3 GLU A  12     -12.853   1.248 -14.198  1.00  0.00           H  
ATOM    226  N   GLU A  13     -10.780   4.294 -18.086  1.00  0.00           N  
ATOM    227  CA  GLU A  13     -10.749   5.570 -18.822  1.00  0.00           C  
ATOM    228  C   GLU A  13     -10.280   5.351 -20.274  1.00  0.00           C  
ATOM    229  O   GLU A  13     -10.878   5.871 -21.222  1.00  0.00           O  
ATOM    230  CB  GLU A  13      -9.815   6.567 -18.094  1.00  0.00           C  
ATOM    231  CG  GLU A  13     -10.259   6.902 -16.660  1.00  0.00           C  
ATOM    232  CD  GLU A  13      -9.369   7.959 -15.997  1.00  0.00           C  
ATOM    233  OE1 GLU A  13      -9.709   9.157 -16.062  1.00  0.00           O  
ATOM    234  OE2 GLU A  13      -8.313   7.602 -15.425  1.00  0.00           O  
ATOM    235  H   GLU A  13     -10.048   4.102 -17.461  1.00  0.00           H  
ATOM    236  HA  GLU A  13     -11.756   5.978 -18.833  1.00  0.00           H  
ATOM    237  HB2 GLU A  13      -8.816   6.144 -18.046  1.00  0.00           H  
ATOM    238  HB3 GLU A  13      -9.773   7.488 -18.661  1.00  0.00           H  
ATOM    239  HG2 GLU A  13     -11.286   7.256 -16.684  1.00  0.00           H  
ATOM    240  HG3 GLU A  13     -10.224   5.993 -16.067  1.00  0.00           H  
ATOM    241  N   PHE A  14      -9.208   4.566 -20.418  1.00  0.00           N  
ATOM    242  CA  PHE A  14      -8.607   4.221 -21.710  1.00  0.00           C  
ATOM    243  C   PHE A  14      -7.993   2.821 -21.579  1.00  0.00           C  
ATOM    244  O   PHE A  14      -6.959   2.646 -20.920  1.00  0.00           O  
ATOM    245  CB  PHE A  14      -7.542   5.282 -22.118  1.00  0.00           C  
ATOM    246  CG  PHE A  14      -7.083   5.190 -23.577  1.00  0.00           C  
ATOM    247  CD1 PHE A  14      -7.851   5.742 -24.603  1.00  0.00           C  
ATOM    248  CD2 PHE A  14      -5.892   4.556 -23.922  1.00  0.00           C  
ATOM    249  CE1 PHE A  14      -7.435   5.666 -25.921  1.00  0.00           C  
ATOM    250  CE2 PHE A  14      -5.477   4.481 -25.238  1.00  0.00           C  
ATOM    251  CZ  PHE A  14      -6.250   5.032 -26.237  1.00  0.00           C  
ATOM    252  H   PHE A  14      -8.805   4.188 -19.614  1.00  0.00           H  
ATOM    253  HA  PHE A  14      -9.397   4.196 -22.462  1.00  0.00           H  
ATOM    254  HB2 PHE A  14      -7.958   6.269 -21.964  1.00  0.00           H  
ATOM    255  HB3 PHE A  14      -6.669   5.176 -21.480  1.00  0.00           H  
ATOM    256  HD1 PHE A  14      -8.780   6.241 -24.364  1.00  0.00           H  
ATOM    257  HD2 PHE A  14      -5.278   4.119 -23.142  1.00  0.00           H  
ATOM    258  HE1 PHE A  14      -8.042   6.098 -26.706  1.00  0.00           H  
ATOM    259  HE2 PHE A  14      -4.547   3.984 -25.486  1.00  0.00           H  
ATOM    260  HZ  PHE A  14      -5.927   4.972 -27.271  1.00  0.00           H  
ATOM    261  N   ASN A  15      -8.670   1.824 -22.173  1.00  0.00           N  
ATOM    262  CA  ASN A  15      -8.318   0.405 -22.028  1.00  0.00           C  
ATOM    263  C   ASN A  15      -7.001   0.083 -22.748  1.00  0.00           C  
ATOM    264  O   ASN A  15      -6.978  -0.159 -23.959  1.00  0.00           O  
ATOM    265  CB  ASN A  15      -9.485  -0.492 -22.544  1.00  0.00           C  
ATOM    266  CG  ASN A  15      -9.243  -1.997 -22.330  1.00  0.00           C  
ATOM    267  OD1 ASN A  15      -8.694  -2.686 -23.193  1.00  0.00           O  
ATOM    268  ND2 ASN A  15      -9.649  -2.519 -21.181  1.00  0.00           N  
ATOM    269  H   ASN A  15      -9.434   2.056 -22.734  1.00  0.00           H  
ATOM    270  HA  ASN A  15      -8.188   0.212 -20.966  1.00  0.00           H  
ATOM    271  HB2 ASN A  15     -10.395  -0.217 -22.022  1.00  0.00           H  
ATOM    272  HB3 ASN A  15      -9.625  -0.311 -23.605  1.00  0.00           H  
ATOM    273 HD21 ASN A  15     -10.068  -1.923 -20.522  1.00  0.00           H  
ATOM    274 HD22 ASN A  15      -9.505  -3.477 -21.033  1.00  0.00           H  
ATOM    275  N   ILE A  16      -5.896   0.173 -21.994  1.00  0.00           N  
ATOM    276  CA  ILE A  16      -4.577  -0.322 -22.427  1.00  0.00           C  
ATOM    277  C   ILE A  16      -4.273  -1.657 -21.723  1.00  0.00           C  
ATOM    278  O   ILE A  16      -4.990  -2.061 -20.794  1.00  0.00           O  
ATOM    279  CB  ILE A  16      -3.421   0.712 -22.137  1.00  0.00           C  
ATOM    280  CG1 ILE A  16      -3.275   1.007 -20.606  1.00  0.00           C  
ATOM    281  CG2 ILE A  16      -3.629   2.015 -22.937  1.00  0.00           C  
ATOM    282  CD1 ILE A  16      -2.132   1.952 -20.247  1.00  0.00           C  
ATOM    283  H   ILE A  16      -5.969   0.597 -21.112  1.00  0.00           H  
ATOM    284  HA  ILE A  16      -4.612  -0.502 -23.502  1.00  0.00           H  
ATOM    285  HB  ILE A  16      -2.491   0.266 -22.491  1.00  0.00           H  
ATOM    286 HG12 ILE A  16      -4.191   1.450 -20.235  1.00  0.00           H  
ATOM    287 HG13 ILE A  16      -3.102   0.074 -20.079  1.00  0.00           H  
ATOM    288 HG21 ILE A  16      -4.553   2.494 -22.632  1.00  0.00           H  
ATOM    289 HG22 ILE A  16      -3.678   1.793 -23.997  1.00  0.00           H  
ATOM    290 HG23 ILE A  16      -2.803   2.691 -22.758  1.00  0.00           H  
ATOM    291 HD11 ILE A  16      -2.289   2.915 -20.716  1.00  0.00           H  
ATOM    292 HD12 ILE A  16      -1.193   1.537 -20.581  1.00  0.00           H  
ATOM    293 HD13 ILE A  16      -2.101   2.080 -19.175  1.00  0.00           H  
ATOM    294  N   ASN A  17      -3.208  -2.332 -22.166  1.00  0.00           N  
ATOM    295  CA  ASN A  17      -2.760  -3.599 -21.573  1.00  0.00           C  
ATOM    296  C   ASN A  17      -2.023  -3.335 -20.243  1.00  0.00           C  
ATOM    297  O   ASN A  17      -1.448  -2.247 -20.062  1.00  0.00           O  
ATOM    298  CB  ASN A  17      -1.846  -4.359 -22.572  1.00  0.00           C  
ATOM    299  CG  ASN A  17      -2.560  -4.749 -23.878  1.00  0.00           C  
ATOM    300  OD1 ASN A  17      -3.782  -4.903 -23.920  1.00  0.00           O  
ATOM    301  ND2 ASN A  17      -1.800  -4.941 -24.946  1.00  0.00           N  
ATOM    302  H   ASN A  17      -2.704  -1.967 -22.918  1.00  0.00           H  
ATOM    303  HA  ASN A  17      -3.636  -4.209 -21.367  1.00  0.00           H  
ATOM    304  HB2 ASN A  17      -1.000  -3.728 -22.822  1.00  0.00           H  
ATOM    305  HB3 ASN A  17      -1.479  -5.264 -22.099  1.00  0.00           H  
ATOM    306 HD21 ASN A  17      -0.832  -4.833 -24.850  1.00  0.00           H  
ATOM    307 HD22 ASN A  17      -2.234  -5.180 -25.790  1.00  0.00           H  
ATOM    308  N   PRO A  18      -2.037  -4.322 -19.282  1.00  0.00           N  
ATOM    309  CA  PRO A  18      -1.302  -4.218 -17.996  1.00  0.00           C  
ATOM    310  C   PRO A  18       0.202  -3.886 -18.161  1.00  0.00           C  
ATOM    311  O   PRO A  18       0.808  -3.309 -17.260  1.00  0.00           O  
ATOM    312  CB  PRO A  18      -1.489  -5.617 -17.363  1.00  0.00           C  
ATOM    313  CG  PRO A  18      -2.776  -6.123 -17.940  1.00  0.00           C  
ATOM    314  CD  PRO A  18      -2.813  -5.597 -19.354  1.00  0.00           C  
ATOM    315  HA  PRO A  18      -1.761  -3.468 -17.363  1.00  0.00           H  
ATOM    316  HB2 PRO A  18      -0.657  -6.264 -17.634  1.00  0.00           H  
ATOM    317  HB3 PRO A  18      -1.540  -5.533 -16.284  1.00  0.00           H  
ATOM    318  HG2 PRO A  18      -2.783  -7.208 -17.935  1.00  0.00           H  
ATOM    319  HG3 PRO A  18      -3.620  -5.744 -17.369  1.00  0.00           H  
ATOM    320  HD2 PRO A  18      -2.340  -6.298 -20.035  1.00  0.00           H  
ATOM    321  HD3 PRO A  18      -3.835  -5.409 -19.666  1.00  0.00           H  
ATOM    322  N   GLU A  19       0.776  -4.255 -19.326  1.00  0.00           N  
ATOM    323  CA  GLU A  19       2.191  -3.984 -19.656  1.00  0.00           C  
ATOM    324  C   GLU A  19       2.439  -2.485 -19.890  1.00  0.00           C  
ATOM    325  O   GLU A  19       3.491  -1.957 -19.519  1.00  0.00           O  
ATOM    326  CB  GLU A  19       2.647  -4.806 -20.886  1.00  0.00           C  
ATOM    327  CG  GLU A  19       2.522  -6.327 -20.698  1.00  0.00           C  
ATOM    328  CD  GLU A  19       3.198  -7.123 -21.821  1.00  0.00           C  
ATOM    329  OE1 GLU A  19       4.416  -7.380 -21.728  1.00  0.00           O  
ATOM    330  OE2 GLU A  19       2.525  -7.496 -22.801  1.00  0.00           O  
ATOM    331  H   GLU A  19       0.229  -4.734 -19.981  1.00  0.00           H  
ATOM    332  HA  GLU A  19       2.786  -4.293 -18.802  1.00  0.00           H  
ATOM    333  HB2 GLU A  19       2.051  -4.517 -21.747  1.00  0.00           H  
ATOM    334  HB3 GLU A  19       3.693  -4.574 -21.095  1.00  0.00           H  
ATOM    335  HG2 GLU A  19       2.978  -6.602 -19.750  1.00  0.00           H  
ATOM    336  HG3 GLU A  19       1.467  -6.587 -20.662  1.00  0.00           H  
ATOM    337  N   GLU A  20       1.457  -1.808 -20.492  1.00  0.00           N  
ATOM    338  CA  GLU A  20       1.542  -0.363 -20.770  1.00  0.00           C  
ATOM    339  C   GLU A  20       1.263   0.442 -19.482  1.00  0.00           C  
ATOM    340  O   GLU A  20       1.811   1.531 -19.281  1.00  0.00           O  
ATOM    341  CB  GLU A  20       0.548   0.017 -21.901  1.00  0.00           C  
ATOM    342  CG  GLU A  20       0.631  -0.874 -23.160  1.00  0.00           C  
ATOM    343  CD  GLU A  20       2.047  -0.958 -23.764  1.00  0.00           C  
ATOM    344  OE1 GLU A  20       2.805  -1.898 -23.420  1.00  0.00           O  
ATOM    345  OE2 GLU A  20       2.407  -0.088 -24.585  1.00  0.00           O  
ATOM    346  H   GLU A  20       0.647  -2.289 -20.756  1.00  0.00           H  
ATOM    347  HA  GLU A  20       2.553  -0.144 -21.106  1.00  0.00           H  
ATOM    348  HB2 GLU A  20      -0.466  -0.047 -21.517  1.00  0.00           H  
ATOM    349  HB3 GLU A  20       0.739   1.046 -22.201  1.00  0.00           H  
ATOM    350  HG2 GLU A  20       0.302  -1.879 -22.897  1.00  0.00           H  
ATOM    351  HG3 GLU A  20      -0.048  -0.476 -23.907  1.00  0.00           H  
ATOM    352  N   ALA A  21       0.414  -0.136 -18.613  1.00  0.00           N  
ATOM    353  CA  ALA A  21       0.030   0.458 -17.318  1.00  0.00           C  
ATOM    354  C   ALA A  21       1.187   0.377 -16.297  1.00  0.00           C  
ATOM    355  O   ALA A  21       1.423   1.329 -15.541  1.00  0.00           O  
ATOM    356  CB  ALA A  21      -1.233  -0.240 -16.790  1.00  0.00           C  
ATOM    357  H   ALA A  21       0.024  -1.000 -18.855  1.00  0.00           H  
ATOM    358  HA  ALA A  21      -0.215   1.504 -17.487  1.00  0.00           H  
ATOM    359  HB1 ALA A  21      -2.029  -0.159 -17.520  1.00  0.00           H  
ATOM    360  HB2 ALA A  21      -1.553   0.225 -15.865  1.00  0.00           H  
ATOM    361  HB3 ALA A  21      -1.024  -1.287 -16.609  1.00  0.00           H  
ATOM    362  N   ARG A  22       1.911  -0.767 -16.291  1.00  0.00           N  
ATOM    363  CA  ARG A  22       3.081  -0.966 -15.402  1.00  0.00           C  
ATOM    364  C   ARG A  22       4.277  -0.125 -15.887  1.00  0.00           C  
ATOM    365  O   ARG A  22       5.107   0.310 -15.080  1.00  0.00           O  
ATOM    366  CB  ARG A  22       3.483  -2.464 -15.282  1.00  0.00           C  
ATOM    367  CG  ARG A  22       3.976  -3.113 -16.592  1.00  0.00           C  
ATOM    368  CD  ARG A  22       4.476  -4.553 -16.420  1.00  0.00           C  
ATOM    369  NE  ARG A  22       5.677  -4.622 -15.568  1.00  0.00           N  
ATOM    370  CZ  ARG A  22       5.881  -5.511 -14.592  1.00  0.00           C  
ATOM    371  NH1 ARG A  22       4.951  -6.401 -14.270  1.00  0.00           N  
ATOM    372  NH2 ARG A  22       7.014  -5.493 -13.927  1.00  0.00           N  
ATOM    373  H   ARG A  22       1.653  -1.490 -16.897  1.00  0.00           H  
ATOM    374  HA  ARG A  22       2.797  -0.609 -14.414  1.00  0.00           H  
ATOM    375  HB2 ARG A  22       4.274  -2.552 -14.543  1.00  0.00           H  
ATOM    376  HB3 ARG A  22       2.623  -3.024 -14.930  1.00  0.00           H  
ATOM    377  HG2 ARG A  22       3.158  -3.117 -17.300  1.00  0.00           H  
ATOM    378  HG3 ARG A  22       4.781  -2.507 -16.997  1.00  0.00           H  
ATOM    379  HD2 ARG A  22       3.684  -5.152 -15.984  1.00  0.00           H  
ATOM    380  HD3 ARG A  22       4.724  -4.956 -17.396  1.00  0.00           H  
ATOM    381  HE  ARG A  22       6.387  -3.968 -15.757  1.00  0.00           H  
ATOM    382 HH11 ARG A  22       4.072  -6.419 -14.758  1.00  0.00           H  
ATOM    383 HH12 ARG A  22       5.125  -7.066 -13.540  1.00  0.00           H  
ATOM    384 HH21 ARG A  22       7.722  -4.814 -14.150  1.00  0.00           H  
ATOM    385 HH22 ARG A  22       7.182  -6.166 -13.208  1.00  0.00           H  
ATOM    386  N   GLU A  23       4.345   0.090 -17.215  1.00  0.00           N  
ATOM    387  CA  GLU A  23       5.354   0.958 -17.852  1.00  0.00           C  
ATOM    388  C   GLU A  23       5.151   2.417 -17.407  1.00  0.00           C  
ATOM    389  O   GLU A  23       6.110   3.158 -17.152  1.00  0.00           O  
ATOM    390  CB  GLU A  23       5.229   0.852 -19.396  1.00  0.00           C  
ATOM    391  CG  GLU A  23       6.317   1.591 -20.195  1.00  0.00           C  
ATOM    392  CD  GLU A  23       7.727   1.023 -19.954  1.00  0.00           C  
ATOM    393  OE1 GLU A  23       8.027  -0.075 -20.471  1.00  0.00           O  
ATOM    394  OE2 GLU A  23       8.540   1.660 -19.254  1.00  0.00           O  
ATOM    395  H   GLU A  23       3.692  -0.359 -17.789  1.00  0.00           H  
ATOM    396  HA  GLU A  23       6.339   0.620 -17.545  1.00  0.00           H  
ATOM    397  HB2 GLU A  23       5.263  -0.197 -19.671  1.00  0.00           H  
ATOM    398  HB3 GLU A  23       4.263   1.248 -19.696  1.00  0.00           H  
ATOM    399  HG2 GLU A  23       6.085   1.509 -21.253  1.00  0.00           H  
ATOM    400  HG3 GLU A  23       6.301   2.640 -19.918  1.00  0.00           H  
ATOM    401  N   ALA A  24       3.869   2.794 -17.319  1.00  0.00           N  
ATOM    402  CA  ALA A  24       3.434   4.128 -16.913  1.00  0.00           C  
ATOM    403  C   ALA A  24       3.775   4.408 -15.436  1.00  0.00           C  
ATOM    404  O   ALA A  24       4.398   5.426 -15.117  1.00  0.00           O  
ATOM    405  CB  ALA A  24       1.925   4.280 -17.170  1.00  0.00           C  
ATOM    406  H   ALA A  24       3.181   2.137 -17.550  1.00  0.00           H  
ATOM    407  HA  ALA A  24       3.951   4.850 -17.539  1.00  0.00           H  
ATOM    408  HB1 ALA A  24       1.375   3.571 -16.561  1.00  0.00           H  
ATOM    409  HB2 ALA A  24       1.708   4.091 -18.213  1.00  0.00           H  
ATOM    410  HB3 ALA A  24       1.610   5.286 -16.919  1.00  0.00           H  
ATOM    411  N   VAL A  25       3.385   3.477 -14.547  1.00  0.00           N  
ATOM    412  CA  VAL A  25       3.463   3.686 -13.083  1.00  0.00           C  
ATOM    413  C   VAL A  25       4.921   3.788 -12.570  1.00  0.00           C  
ATOM    414  O   VAL A  25       5.210   4.604 -11.686  1.00  0.00           O  
ATOM    415  CB  VAL A  25       2.681   2.579 -12.280  1.00  0.00           C  
ATOM    416  CG1 VAL A  25       3.273   1.172 -12.493  1.00  0.00           C  
ATOM    417  CG2 VAL A  25       2.626   2.921 -10.778  1.00  0.00           C  
ATOM    418  H   VAL A  25       3.033   2.627 -14.883  1.00  0.00           H  
ATOM    419  HA  VAL A  25       2.972   4.638 -12.881  1.00  0.00           H  
ATOM    420  HB  VAL A  25       1.659   2.563 -12.653  1.00  0.00           H  
ATOM    421 HG11 VAL A  25       2.690   0.438 -11.951  1.00  0.00           H  
ATOM    422 HG12 VAL A  25       4.295   1.149 -12.138  1.00  0.00           H  
ATOM    423 HG13 VAL A  25       3.261   0.931 -13.547  1.00  0.00           H  
ATOM    424 HG21 VAL A  25       2.045   2.175 -10.249  1.00  0.00           H  
ATOM    425 HG22 VAL A  25       2.166   3.891 -10.639  1.00  0.00           H  
ATOM    426 HG23 VAL A  25       3.629   2.946 -10.370  1.00  0.00           H  
ATOM    427  N   GLU A  26       5.834   2.977 -13.142  1.00  0.00           N  
ATOM    428  CA  GLU A  26       7.243   2.925 -12.696  1.00  0.00           C  
ATOM    429  C   GLU A  26       7.973   4.231 -13.071  1.00  0.00           C  
ATOM    430  O   GLU A  26       8.777   4.755 -12.292  1.00  0.00           O  
ATOM    431  CB  GLU A  26       7.944   1.650 -13.261  1.00  0.00           C  
ATOM    432  CG  GLU A  26       8.133   1.581 -14.803  1.00  0.00           C  
ATOM    433  CD  GLU A  26       9.522   2.049 -15.276  1.00  0.00           C  
ATOM    434  OE1 GLU A  26      10.479   1.249 -15.209  1.00  0.00           O  
ATOM    435  OE2 GLU A  26       9.677   3.205 -15.703  1.00  0.00           O  
ATOM    436  H   GLU A  26       5.552   2.402 -13.883  1.00  0.00           H  
ATOM    437  HA  GLU A  26       7.233   2.849 -11.611  1.00  0.00           H  
ATOM    438  HB2 GLU A  26       8.918   1.561 -12.794  1.00  0.00           H  
ATOM    439  HB3 GLU A  26       7.355   0.790 -12.957  1.00  0.00           H  
ATOM    440  HG2 GLU A  26       7.987   0.550 -15.129  1.00  0.00           H  
ATOM    441  HG3 GLU A  26       7.371   2.193 -15.276  1.00  0.00           H  
ATOM    442  N   LYS A  27       7.631   4.771 -14.256  1.00  0.00           N  
ATOM    443  CA  LYS A  27       8.159   6.055 -14.751  1.00  0.00           C  
ATOM    444  C   LYS A  27       7.553   7.232 -13.960  1.00  0.00           C  
ATOM    445  O   LYS A  27       8.218   8.254 -13.730  1.00  0.00           O  
ATOM    446  CB  LYS A  27       7.870   6.188 -16.272  1.00  0.00           C  
ATOM    447  CG  LYS A  27       8.366   7.506 -16.910  1.00  0.00           C  
ATOM    448  CD  LYS A  27       9.904   7.684 -16.833  1.00  0.00           C  
ATOM    449  CE  LYS A  27      10.346   9.112 -17.196  1.00  0.00           C  
ATOM    450  NZ  LYS A  27       9.810  10.106 -16.231  1.00  0.00           N  
ATOM    451  H   LYS A  27       7.002   4.278 -14.824  1.00  0.00           H  
ATOM    452  HA  LYS A  27       9.236   6.052 -14.599  1.00  0.00           H  
ATOM    453  HB2 LYS A  27       8.343   5.359 -16.790  1.00  0.00           H  
ATOM    454  HB3 LYS A  27       6.797   6.118 -16.432  1.00  0.00           H  
ATOM    455  HG2 LYS A  27       8.067   7.521 -17.954  1.00  0.00           H  
ATOM    456  HG3 LYS A  27       7.888   8.340 -16.400  1.00  0.00           H  
ATOM    457  HD2 LYS A  27      10.237   7.471 -15.822  1.00  0.00           H  
ATOM    458  HD3 LYS A  27      10.375   6.983 -17.515  1.00  0.00           H  
ATOM    459  HE2 LYS A  27      11.427   9.162 -17.180  1.00  0.00           H  
ATOM    460  HE3 LYS A  27       9.991   9.358 -18.190  1.00  0.00           H  
ATOM    461  HZ1 LYS A  27      10.056  11.068 -16.533  1.00  0.00           H  
ATOM    462  HZ2 LYS A  27      10.218   9.941 -15.286  1.00  0.00           H  
ATOM    463  HZ3 LYS A  27       8.775  10.027 -16.164  1.00  0.00           H  
ATOM    464  N   ALA A  28       6.297   7.054 -13.532  1.00  0.00           N  
ATOM    465  CA  ALA A  28       5.576   8.027 -12.695  1.00  0.00           C  
ATOM    466  C   ALA A  28       6.075   7.997 -11.237  1.00  0.00           C  
ATOM    467  O   ALA A  28       5.906   8.967 -10.503  1.00  0.00           O  
ATOM    468  CB  ALA A  28       4.076   7.729 -12.738  1.00  0.00           C  
ATOM    469  H   ALA A  28       5.836   6.228 -13.788  1.00  0.00           H  
ATOM    470  HA  ALA A  28       5.735   9.021 -13.111  1.00  0.00           H  
ATOM    471  HB1 ALA A  28       3.884   6.743 -12.333  1.00  0.00           H  
ATOM    472  HB2 ALA A  28       3.724   7.766 -13.762  1.00  0.00           H  
ATOM    473  HB3 ALA A  28       3.537   8.467 -12.154  1.00  0.00           H  
ATOM    474  N   GLY A  29       6.670   6.855 -10.834  1.00  0.00           N  
ATOM    475  CA  GLY A  29       7.150   6.652  -9.464  1.00  0.00           C  
ATOM    476  C   GLY A  29       6.009   6.480  -8.463  1.00  0.00           C  
ATOM    477  O   GLY A  29       6.031   7.058  -7.373  1.00  0.00           O  
ATOM    478  H   GLY A  29       6.782   6.133 -11.488  1.00  0.00           H  
ATOM    479  HA2 GLY A  29       7.769   5.762  -9.446  1.00  0.00           H  
ATOM    480  HA3 GLY A  29       7.759   7.498  -9.169  1.00  0.00           H  
ATOM    481  N   GLY A  30       4.994   5.690  -8.859  1.00  0.00           N  
ATOM    482  CA  GLY A  30       3.851   5.375  -7.991  1.00  0.00           C  
ATOM    483  C   GLY A  30       2.764   6.451  -7.978  1.00  0.00           C  
ATOM    484  O   GLY A  30       1.803   6.348  -7.211  1.00  0.00           O  
ATOM    485  H   GLY A  30       5.026   5.312  -9.760  1.00  0.00           H  
ATOM    486  HA2 GLY A  30       3.407   4.454  -8.338  1.00  0.00           H  
ATOM    487  HA3 GLY A  30       4.205   5.218  -6.976  1.00  0.00           H  
ATOM    488  N   ASN A  31       2.908   7.482  -8.834  1.00  0.00           N  
ATOM    489  CA  ASN A  31       1.952   8.603  -8.928  1.00  0.00           C  
ATOM    490  C   ASN A  31       0.902   8.283 -10.003  1.00  0.00           C  
ATOM    491  O   ASN A  31       1.249   7.924 -11.132  1.00  0.00           O  
ATOM    492  CB  ASN A  31       2.692   9.925  -9.235  1.00  0.00           C  
ATOM    493  CG  ASN A  31       3.550  10.423  -8.063  1.00  0.00           C  
ATOM    494  OD1 ASN A  31       3.072  11.155  -7.198  1.00  0.00           O  
ATOM    495  ND2 ASN A  31       4.810  10.016  -8.008  1.00  0.00           N  
ATOM    496  H   ASN A  31       3.671   7.477  -9.442  1.00  0.00           H  
ATOM    497  HA  ASN A  31       1.447   8.703  -7.965  1.00  0.00           H  
ATOM    498  HB2 ASN A  31       3.339   9.783 -10.097  1.00  0.00           H  
ATOM    499  HB3 ASN A  31       1.965  10.699  -9.474  1.00  0.00           H  
ATOM    500 HD21 ASN A  31       5.135   9.417  -8.706  1.00  0.00           H  
ATOM    501 HD22 ASN A  31       5.371  10.351  -7.279  1.00  0.00           H  
ATOM    502  N   GLU A  32      -0.377   8.433  -9.639  1.00  0.00           N  
ATOM    503  CA  GLU A  32      -1.505   7.909 -10.422  1.00  0.00           C  
ATOM    504  C   GLU A  32      -1.785   8.759 -11.670  1.00  0.00           C  
ATOM    505  O   GLU A  32      -1.850   8.233 -12.790  1.00  0.00           O  
ATOM    506  CB  GLU A  32      -2.774   7.827  -9.536  1.00  0.00           C  
ATOM    507  CG  GLU A  32      -2.537   7.159  -8.162  1.00  0.00           C  
ATOM    508  CD  GLU A  32      -3.824   6.817  -7.415  1.00  0.00           C  
ATOM    509  OE1 GLU A  32      -4.395   7.706  -6.750  1.00  0.00           O  
ATOM    510  OE2 GLU A  32      -4.303   5.665  -7.520  1.00  0.00           O  
ATOM    511  H   GLU A  32      -0.572   8.916  -8.811  1.00  0.00           H  
ATOM    512  HA  GLU A  32      -1.237   6.903 -10.737  1.00  0.00           H  
ATOM    513  HB2 GLU A  32      -3.150   8.834  -9.363  1.00  0.00           H  
ATOM    514  HB3 GLU A  32      -3.533   7.264 -10.069  1.00  0.00           H  
ATOM    515  HG2 GLU A  32      -1.962   6.252  -8.308  1.00  0.00           H  
ATOM    516  HG3 GLU A  32      -1.949   7.833  -7.554  1.00  0.00           H  
ATOM    517  N   GLU A  33      -1.953  10.078 -11.459  1.00  0.00           N  
ATOM    518  CA  GLU A  33      -2.276  11.027 -12.547  1.00  0.00           C  
ATOM    519  C   GLU A  33      -1.057  11.222 -13.468  1.00  0.00           C  
ATOM    520  O   GLU A  33      -1.207  11.489 -14.664  1.00  0.00           O  
ATOM    521  CB  GLU A  33      -2.742  12.390 -11.971  1.00  0.00           C  
ATOM    522  CG  GLU A  33      -3.337  13.357 -13.022  1.00  0.00           C  
ATOM    523  CD  GLU A  33      -3.626  14.762 -12.462  1.00  0.00           C  
ATOM    524  OE1 GLU A  33      -4.565  14.914 -11.652  1.00  0.00           O  
ATOM    525  OE2 GLU A  33      -2.904  15.717 -12.820  1.00  0.00           O  
ATOM    526  H   GLU A  33      -1.850  10.426 -10.547  1.00  0.00           H  
ATOM    527  HA  GLU A  33      -3.086  10.597 -13.127  1.00  0.00           H  
ATOM    528  HB2 GLU A  33      -3.496  12.209 -11.213  1.00  0.00           H  
ATOM    529  HB3 GLU A  33      -1.893  12.877 -11.499  1.00  0.00           H  
ATOM    530  HG2 GLU A  33      -2.639  13.438 -13.851  1.00  0.00           H  
ATOM    531  HG3 GLU A  33      -4.266  12.935 -13.395  1.00  0.00           H  
ATOM    532  N   GLU A  34       0.148  11.059 -12.895  1.00  0.00           N  
ATOM    533  CA  GLU A  34       1.417  11.155 -13.637  1.00  0.00           C  
ATOM    534  C   GLU A  34       1.555   9.954 -14.600  1.00  0.00           C  
ATOM    535  O   GLU A  34       2.016  10.106 -15.731  1.00  0.00           O  
ATOM    536  CB  GLU A  34       2.611  11.205 -12.643  1.00  0.00           C  
ATOM    537  CG  GLU A  34       3.943  11.692 -13.249  1.00  0.00           C  
ATOM    538  CD  GLU A  34       3.886  13.164 -13.694  1.00  0.00           C  
ATOM    539  OE1 GLU A  34       3.886  14.061 -12.821  1.00  0.00           O  
ATOM    540  OE2 GLU A  34       3.829  13.438 -14.908  1.00  0.00           O  
ATOM    541  H   GLU A  34       0.181  10.870 -11.933  1.00  0.00           H  
ATOM    542  HA  GLU A  34       1.397  12.074 -14.217  1.00  0.00           H  
ATOM    543  HB2 GLU A  34       2.353  11.869 -11.822  1.00  0.00           H  
ATOM    544  HB3 GLU A  34       2.770  10.213 -12.234  1.00  0.00           H  
ATOM    545  HG2 GLU A  34       4.724  11.582 -12.502  1.00  0.00           H  
ATOM    546  HG3 GLU A  34       4.190  11.066 -14.103  1.00  0.00           H  
ATOM    547  N   ALA A  35       1.126   8.765 -14.124  1.00  0.00           N  
ATOM    548  CA  ALA A  35       1.058   7.524 -14.934  1.00  0.00           C  
ATOM    549  C   ALA A  35      -0.040   7.629 -16.004  1.00  0.00           C  
ATOM    550  O   ALA A  35       0.077   7.071 -17.101  1.00  0.00           O  
ATOM    551  CB  ALA A  35       0.811   6.311 -14.021  1.00  0.00           C  
ATOM    552  H   ALA A  35       0.845   8.717 -13.185  1.00  0.00           H  
ATOM    553  HA  ALA A  35       2.020   7.390 -15.424  1.00  0.00           H  
ATOM    554  HB1 ALA A  35       1.601   6.242 -13.284  1.00  0.00           H  
ATOM    555  HB2 ALA A  35       0.799   5.401 -14.609  1.00  0.00           H  
ATOM    556  HB3 ALA A  35      -0.139   6.421 -13.512  1.00  0.00           H  
ATOM    557  N   ARG A  36      -1.101   8.376 -15.658  1.00  0.00           N  
ATOM    558  CA  ARG A  36      -2.240   8.664 -16.548  1.00  0.00           C  
ATOM    559  C   ARG A  36      -1.801   9.555 -17.743  1.00  0.00           C  
ATOM    560  O   ARG A  36      -2.460   9.586 -18.788  1.00  0.00           O  
ATOM    561  CB  ARG A  36      -3.361   9.343 -15.719  1.00  0.00           C  
ATOM    562  CG  ARG A  36      -4.706   9.551 -16.444  1.00  0.00           C  
ATOM    563  CD  ARG A  36      -5.703  10.376 -15.604  1.00  0.00           C  
ATOM    564  NE  ARG A  36      -7.010  10.483 -16.265  1.00  0.00           N  
ATOM    565  CZ  ARG A  36      -7.484  11.560 -16.919  1.00  0.00           C  
ATOM    566  NH1 ARG A  36      -6.752  12.664 -17.070  1.00  0.00           N  
ATOM    567  NH2 ARG A  36      -8.699  11.507 -17.429  1.00  0.00           N  
ATOM    568  H   ARG A  36      -1.120   8.752 -14.755  1.00  0.00           H  
ATOM    569  HA  ARG A  36      -2.609   7.719 -16.936  1.00  0.00           H  
ATOM    570  HB2 ARG A  36      -3.548   8.738 -14.835  1.00  0.00           H  
ATOM    571  HB3 ARG A  36      -2.998  10.311 -15.391  1.00  0.00           H  
ATOM    572  HG2 ARG A  36      -4.526  10.073 -17.377  1.00  0.00           H  
ATOM    573  HG3 ARG A  36      -5.146   8.582 -16.660  1.00  0.00           H  
ATOM    574  HD2 ARG A  36      -5.843   9.891 -14.644  1.00  0.00           H  
ATOM    575  HD3 ARG A  36      -5.296  11.370 -15.442  1.00  0.00           H  
ATOM    576  HE  ARG A  36      -7.590   9.691 -16.202  1.00  0.00           H  
ATOM    577 HH11 ARG A  36      -5.826  12.712 -16.691  1.00  0.00           H  
ATOM    578 HH12 ARG A  36      -7.125  13.454 -17.563  1.00  0.00           H  
ATOM    579 HH21 ARG A  36      -9.254  10.673 -17.317  1.00  0.00           H  
ATOM    580 HH22 ARG A  36      -9.079  12.294 -17.915  1.00  0.00           H  
ATOM    581  N   ARG A  37      -0.672  10.267 -17.574  1.00  0.00           N  
ATOM    582  CA  ARG A  37      -0.057  11.087 -18.640  1.00  0.00           C  
ATOM    583  C   ARG A  37       0.782  10.222 -19.605  1.00  0.00           C  
ATOM    584  O   ARG A  37       0.985  10.597 -20.766  1.00  0.00           O  
ATOM    585  CB  ARG A  37       0.842  12.182 -18.013  1.00  0.00           C  
ATOM    586  CG  ARG A  37       0.107  13.174 -17.092  1.00  0.00           C  
ATOM    587  CD  ARG A  37      -1.021  13.932 -17.812  1.00  0.00           C  
ATOM    588  NE  ARG A  37      -0.535  14.639 -19.014  1.00  0.00           N  
ATOM    589  CZ  ARG A  37      -1.067  15.750 -19.534  1.00  0.00           C  
ATOM    590  NH1 ARG A  37      -2.089  16.363 -18.949  1.00  0.00           N  
ATOM    591  NH2 ARG A  37      -0.559  16.246 -20.646  1.00  0.00           N  
ATOM    592  H   ARG A  37      -0.238  10.245 -16.698  1.00  0.00           H  
ATOM    593  HA  ARG A  37      -0.855  11.564 -19.204  1.00  0.00           H  
ATOM    594  HB2 ARG A  37       1.622  11.700 -17.430  1.00  0.00           H  
ATOM    595  HB3 ARG A  37       1.313  12.751 -18.812  1.00  0.00           H  
ATOM    596  HG2 ARG A  37      -0.320  12.628 -16.256  1.00  0.00           H  
ATOM    597  HG3 ARG A  37       0.825  13.893 -16.710  1.00  0.00           H  
ATOM    598  HD2 ARG A  37      -1.786  13.224 -18.115  1.00  0.00           H  
ATOM    599  HD3 ARG A  37      -1.454  14.649 -17.123  1.00  0.00           H  
ATOM    600  HE  ARG A  37       0.230  14.237 -19.480  1.00  0.00           H  
ATOM    601 HH11 ARG A  37      -2.484  15.996 -18.100  1.00  0.00           H  
ATOM    602 HH12 ARG A  37      -2.473  17.197 -19.352  1.00  0.00           H  
ATOM    603 HH21 ARG A  37       0.217  15.791 -21.094  1.00  0.00           H  
ATOM    604 HH22 ARG A  37      -0.943  17.077 -21.050  1.00  0.00           H  
ATOM    605  N   ILE A  38       1.273   9.074 -19.101  1.00  0.00           N  
ATOM    606  CA  ILE A  38       2.167   8.155 -19.852  1.00  0.00           C  
ATOM    607  C   ILE A  38       1.340   7.094 -20.635  1.00  0.00           C  
ATOM    608  O   ILE A  38       1.893   6.271 -21.375  1.00  0.00           O  
ATOM    609  CB  ILE A  38       3.198   7.488 -18.853  1.00  0.00           C  
ATOM    610  CG1 ILE A  38       3.853   8.594 -17.963  1.00  0.00           C  
ATOM    611  CG2 ILE A  38       4.297   6.656 -19.582  1.00  0.00           C  
ATOM    612  CD1 ILE A  38       4.719   8.088 -16.830  1.00  0.00           C  
ATOM    613  H   ILE A  38       1.030   8.830 -18.183  1.00  0.00           H  
ATOM    614  HA  ILE A  38       2.728   8.747 -20.572  1.00  0.00           H  
ATOM    615  HB  ILE A  38       2.645   6.811 -18.208  1.00  0.00           H  
ATOM    616 HG12 ILE A  38       4.473   9.232 -18.578  1.00  0.00           H  
ATOM    617 HG13 ILE A  38       3.071   9.201 -17.519  1.00  0.00           H  
ATOM    618 HG21 ILE A  38       4.862   7.295 -20.248  1.00  0.00           H  
ATOM    619 HG22 ILE A  38       3.837   5.863 -20.157  1.00  0.00           H  
ATOM    620 HG23 ILE A  38       4.968   6.218 -18.852  1.00  0.00           H  
ATOM    621 HD11 ILE A  38       4.125   7.481 -16.161  1.00  0.00           H  
ATOM    622 HD12 ILE A  38       5.123   8.929 -16.286  1.00  0.00           H  
ATOM    623 HD13 ILE A  38       5.531   7.497 -17.229  1.00  0.00           H  
ATOM    624  N   VAL A  39       0.002   7.160 -20.487  1.00  0.00           N  
ATOM    625  CA  VAL A  39      -0.946   6.313 -21.242  1.00  0.00           C  
ATOM    626  C   VAL A  39      -0.846   6.619 -22.748  1.00  0.00           C  
ATOM    627  O   VAL A  39      -0.753   7.794 -23.141  1.00  0.00           O  
ATOM    628  CB  VAL A  39      -2.426   6.535 -20.759  1.00  0.00           C  
ATOM    629  CG1 VAL A  39      -3.438   5.647 -21.526  1.00  0.00           C  
ATOM    630  CG2 VAL A  39      -2.528   6.306 -19.247  1.00  0.00           C  
ATOM    631  H   VAL A  39      -0.362   7.807 -19.848  1.00  0.00           H  
ATOM    632  HA  VAL A  39      -0.682   5.271 -21.065  1.00  0.00           H  
ATOM    633  HB  VAL A  39      -2.685   7.572 -20.952  1.00  0.00           H  
ATOM    634 HG11 VAL A  39      -3.384   5.865 -22.585  1.00  0.00           H  
ATOM    635 HG12 VAL A  39      -4.444   5.845 -21.177  1.00  0.00           H  
ATOM    636 HG13 VAL A  39      -3.205   4.601 -21.366  1.00  0.00           H  
ATOM    637 HG21 VAL A  39      -3.542   6.490 -18.911  1.00  0.00           H  
ATOM    638 HG22 VAL A  39      -1.857   6.979 -18.730  1.00  0.00           H  
ATOM    639 HG23 VAL A  39      -2.255   5.286 -19.012  1.00  0.00           H  
ATOM    640  N   LYS A  40      -0.865   5.546 -23.562  1.00  0.00           N  
ATOM    641  CA  LYS A  40      -0.701   5.603 -25.018  1.00  0.00           C  
ATOM    642  C   LYS A  40       0.743   6.058 -25.364  1.00  0.00           C  
ATOM    643  O   LYS A  40       1.634   5.211 -25.466  1.00  0.00           O  
ATOM    644  CB  LYS A  40      -1.800   6.498 -25.686  1.00  0.00           C  
ATOM    645  CG  LYS A  40      -1.709   6.602 -27.222  1.00  0.00           C  
ATOM    646  CD  LYS A  40      -2.732   7.595 -27.811  1.00  0.00           C  
ATOM    647  CE  LYS A  40      -2.688   7.642 -29.348  1.00  0.00           C  
ATOM    648  NZ  LYS A  40      -3.032   6.325 -29.948  1.00  0.00           N  
ATOM    649  H   LYS A  40      -0.986   4.672 -23.152  1.00  0.00           H  
ATOM    650  HA  LYS A  40      -0.826   4.585 -25.379  1.00  0.00           H  
ATOM    651  HB2 LYS A  40      -2.775   6.093 -25.430  1.00  0.00           H  
ATOM    652  HB3 LYS A  40      -1.726   7.498 -25.268  1.00  0.00           H  
ATOM    653  HG2 LYS A  40      -0.710   6.933 -27.494  1.00  0.00           H  
ATOM    654  HG3 LYS A  40      -1.885   5.621 -27.645  1.00  0.00           H  
ATOM    655  HD2 LYS A  40      -3.726   7.296 -27.503  1.00  0.00           H  
ATOM    656  HD3 LYS A  40      -2.521   8.584 -27.423  1.00  0.00           H  
ATOM    657  HE2 LYS A  40      -3.400   8.378 -29.698  1.00  0.00           H  
ATOM    658  HE3 LYS A  40      -1.693   7.927 -29.668  1.00  0.00           H  
ATOM    659  HZ1 LYS A  40      -3.000   6.384 -30.988  1.00  0.00           H  
ATOM    660  HZ2 LYS A  40      -3.993   6.046 -29.660  1.00  0.00           H  
ATOM    661  HZ3 LYS A  40      -2.360   5.597 -29.631  1.00  0.00           H  
ATOM    662  N   LYS A  41       0.950   7.399 -25.448  1.00  0.00           N  
ATOM    663  CA  LYS A  41       2.236   8.061 -25.778  1.00  0.00           C  
ATOM    664  C   LYS A  41       3.050   7.383 -26.911  1.00  0.00           C  
ATOM    665  O   LYS A  41       2.955   7.798 -28.074  1.00  0.00           O  
ATOM    666  CB  LYS A  41       3.107   8.273 -24.496  1.00  0.00           C  
ATOM    667  CG  LYS A  41       2.526   9.285 -23.481  1.00  0.00           C  
ATOM    668  CD  LYS A  41       2.333  10.711 -24.063  1.00  0.00           C  
ATOM    669  CE  LYS A  41       3.649  11.357 -24.543  1.00  0.00           C  
ATOM    670  NZ  LYS A  41       4.648  11.506 -23.446  1.00  0.00           N  
ATOM    671  H   LYS A  41       0.190   7.984 -25.254  1.00  0.00           H  
ATOM    672  HA  LYS A  41       1.965   9.044 -26.142  1.00  0.00           H  
ATOM    673  HB2 LYS A  41       3.220   7.319 -23.990  1.00  0.00           H  
ATOM    674  HB3 LYS A  41       4.097   8.620 -24.788  1.00  0.00           H  
ATOM    675  HG2 LYS A  41       1.561   8.921 -23.142  1.00  0.00           H  
ATOM    676  HG3 LYS A  41       3.195   9.345 -22.626  1.00  0.00           H  
ATOM    677  HD2 LYS A  41       1.647  10.656 -24.903  1.00  0.00           H  
ATOM    678  HD3 LYS A  41       1.892  11.340 -23.294  1.00  0.00           H  
ATOM    679  HE2 LYS A  41       4.079  10.739 -25.320  1.00  0.00           H  
ATOM    680  HE3 LYS A  41       3.429  12.335 -24.952  1.00  0.00           H  
ATOM    681  HZ1 LYS A  41       5.512  11.960 -23.810  1.00  0.00           H  
ATOM    682  HZ2 LYS A  41       4.899  10.573 -23.060  1.00  0.00           H  
ATOM    683  HZ3 LYS A  41       4.257  12.091 -22.681  1.00  0.00           H  
ATOM    684  N   ARG A  42       3.821   6.331 -26.545  1.00  0.00           N  
ATOM    685  CA  ARG A  42       4.884   5.741 -27.385  1.00  0.00           C  
ATOM    686  C   ARG A  42       6.022   6.766 -27.547  1.00  0.00           C  
ATOM    687  O   ARG A  42       5.957   7.663 -28.405  1.00  0.00           O  
ATOM    688  CB  ARG A  42       4.366   5.226 -28.768  1.00  0.00           C  
ATOM    689  CG  ARG A  42       5.470   4.685 -29.707  1.00  0.00           C  
ATOM    690  CD  ARG A  42       4.913   4.130 -31.024  1.00  0.00           C  
ATOM    691  NE  ARG A  42       4.027   2.973 -30.802  1.00  0.00           N  
ATOM    692  CZ  ARG A  42       3.473   2.219 -31.765  1.00  0.00           C  
ATOM    693  NH1 ARG A  42       3.723   2.453 -33.048  1.00  0.00           N  
ATOM    694  NH2 ARG A  42       2.686   1.206 -31.432  1.00  0.00           N  
ATOM    695  H   ARG A  42       3.663   5.934 -25.668  1.00  0.00           H  
ATOM    696  HA  ARG A  42       5.273   4.893 -26.829  1.00  0.00           H  
ATOM    697  HB2 ARG A  42       3.646   4.431 -28.596  1.00  0.00           H  
ATOM    698  HB3 ARG A  42       3.859   6.039 -29.273  1.00  0.00           H  
ATOM    699  HG2 ARG A  42       6.163   5.490 -29.935  1.00  0.00           H  
ATOM    700  HG3 ARG A  42       6.005   3.895 -29.193  1.00  0.00           H  
ATOM    701  HD2 ARG A  42       4.354   4.914 -31.525  1.00  0.00           H  
ATOM    702  HD3 ARG A  42       5.742   3.824 -31.658  1.00  0.00           H  
ATOM    703  HE  ARG A  42       3.822   2.751 -29.866  1.00  0.00           H  
ATOM    704 HH11 ARG A  42       4.327   3.208 -33.316  1.00  0.00           H  
ATOM    705 HH12 ARG A  42       3.305   1.879 -33.753  1.00  0.00           H  
ATOM    706 HH21 ARG A  42       2.495   1.012 -30.467  1.00  0.00           H  
ATOM    707 HH22 ARG A  42       2.274   0.635 -32.145  1.00  0.00           H  
ATOM    708  N   LEU A  43       7.040   6.629 -26.673  1.00  0.00           N  
ATOM    709  CA  LEU A  43       8.176   7.556 -26.559  1.00  0.00           C  
ATOM    710  C   LEU A  43       7.657   8.985 -26.229  1.00  0.00           C  
ATOM    711  CB  LEU A  43       9.078   7.504 -27.843  1.00  0.00           C  
ATOM    712  CG  LEU A  43       9.618   6.090 -28.234  1.00  0.00           C  
ATOM    713  CD1 LEU A  43      10.504   6.148 -29.496  1.00  0.00           C  
ATOM    714  CD2 LEU A  43      10.367   5.429 -27.053  1.00  0.00           C  
ATOM    715  H   LEU A  43       7.017   5.867 -26.063  1.00  0.00           H  
ATOM    716  HA  LEU A  43       8.772   7.212 -25.715  1.00  0.00           H  
ATOM    717  HB2 LEU A  43       8.497   7.891 -28.676  1.00  0.00           H  
ATOM    718  HB3 LEU A  43       9.928   8.167 -27.690  1.00  0.00           H  
ATOM    719  HG  LEU A  43       8.772   5.455 -28.473  1.00  0.00           H  
ATOM    720 HD11 LEU A  43      11.361   6.790 -29.320  1.00  0.00           H  
ATOM    721 HD12 LEU A  43       9.930   6.538 -30.326  1.00  0.00           H  
ATOM    722 HD13 LEU A  43      10.846   5.153 -29.743  1.00  0.00           H  
ATOM    723 HD21 LEU A  43      11.198   6.052 -26.745  1.00  0.00           H  
ATOM    724 HD22 LEU A  43      10.740   4.461 -27.355  1.00  0.00           H  
ATOM    725 HD23 LEU A  43       9.690   5.298 -26.218  1.00  0.00           H  
TER     726      LEU A  43                                                      
ENDMDL                                                                          
MODEL        6                                                                  
ATOM      1  N   ARG A   1       6.788   2.513  -2.909  1.00  0.00           N  
ATOM      2  CA  ARG A   1       5.663   3.040  -3.720  1.00  0.00           C  
ATOM      3  C   ARG A   1       4.550   1.990  -3.850  1.00  0.00           C  
ATOM      4  O   ARG A   1       4.822   0.790  -3.971  1.00  0.00           O  
ATOM      5  CB  ARG A   1       6.160   3.516  -5.115  1.00  0.00           C  
ATOM      6  CG  ARG A   1       7.050   2.507  -5.873  1.00  0.00           C  
ATOM      7  CD  ARG A   1       7.533   3.054  -7.228  1.00  0.00           C  
ATOM      8  NE  ARG A   1       8.568   2.208  -7.847  1.00  0.00           N  
ATOM      9  CZ  ARG A   1       9.101   2.410  -9.067  1.00  0.00           C  
ATOM     10  NH1 ARG A   1       8.736   3.441  -9.815  1.00  0.00           N  
ATOM     11  NH2 ARG A   1      10.004   1.572  -9.534  1.00  0.00           N  
ATOM     12  HA  ARG A   1       5.263   3.896  -3.184  1.00  0.00           H  
ATOM     13  HB2 ARG A   1       5.301   3.748  -5.740  1.00  0.00           H  
ATOM     14  HB3 ARG A   1       6.731   4.430  -4.979  1.00  0.00           H  
ATOM     15  HG2 ARG A   1       7.914   2.276  -5.261  1.00  0.00           H  
ATOM     16  HG3 ARG A   1       6.482   1.597  -6.039  1.00  0.00           H  
ATOM     17  HD2 ARG A   1       6.684   3.118  -7.900  1.00  0.00           H  
ATOM     18  HD3 ARG A   1       7.940   4.048  -7.079  1.00  0.00           H  
ATOM     19  HE  ARG A   1       8.883   1.436  -7.326  1.00  0.00           H  
ATOM     20 HH11 ARG A   1       8.055   4.090  -9.479  1.00  0.00           H  
ATOM     21 HH12 ARG A   1       9.131   3.568 -10.733  1.00  0.00           H  
ATOM     22 HH21 ARG A   1      10.301   0.783  -8.984  1.00  0.00           H  
ATOM     23 HH22 ARG A   1      10.385   1.705 -10.456  1.00  0.00           H  
ATOM     24  N   LYS A   2       3.297   2.463  -3.800  1.00  0.00           N  
ATOM     25  CA  LYS A   2       2.096   1.634  -3.954  1.00  0.00           C  
ATOM     26  C   LYS A   2       1.356   2.110  -5.211  1.00  0.00           C  
ATOM     27  O   LYS A   2       1.017   3.293  -5.316  1.00  0.00           O  
ATOM     28  CB  LYS A   2       1.217   1.745  -2.674  1.00  0.00           C  
ATOM     29  CG  LYS A   2       0.083   0.698  -2.569  1.00  0.00           C  
ATOM     30  CD  LYS A   2      -0.727   0.838  -1.254  1.00  0.00           C  
ATOM     31  CE  LYS A   2      -1.744  -0.298  -1.051  1.00  0.00           C  
ATOM     32  NZ  LYS A   2      -1.093  -1.622  -0.895  1.00  0.00           N  
ATOM     33  H   LYS A   2       3.173   3.424  -3.656  1.00  0.00           H  
ATOM     34  HA  LYS A   2       2.402   0.594  -4.088  1.00  0.00           H  
ATOM     35  HB2 LYS A   2       1.861   1.628  -1.809  1.00  0.00           H  
ATOM     36  HB3 LYS A   2       0.773   2.739  -2.635  1.00  0.00           H  
ATOM     37  HG2 LYS A   2      -0.592   0.822  -3.411  1.00  0.00           H  
ATOM     38  HG3 LYS A   2       0.520  -0.295  -2.610  1.00  0.00           H  
ATOM     39  HD2 LYS A   2      -0.040   0.833  -0.420  1.00  0.00           H  
ATOM     40  HD3 LYS A   2      -1.259   1.783  -1.272  1.00  0.00           H  
ATOM     41  HE2 LYS A   2      -2.328  -0.096  -0.159  1.00  0.00           H  
ATOM     42  HE3 LYS A   2      -2.406  -0.333  -1.905  1.00  0.00           H  
ATOM     43  HZ1 LYS A   2      -1.810  -2.356  -0.733  1.00  0.00           H  
ATOM     44  HZ2 LYS A   2      -0.442  -1.606  -0.085  1.00  0.00           H  
ATOM     45  HZ3 LYS A   2      -0.555  -1.869  -1.752  1.00  0.00           H  
ATOM     46  N   TRP A   3       1.165   1.203  -6.181  1.00  0.00           N  
ATOM     47  CA  TRP A   3       0.629   1.542  -7.518  1.00  0.00           C  
ATOM     48  C   TRP A   3      -0.383   0.482  -8.013  1.00  0.00           C  
ATOM     49  O   TRP A   3      -0.690   0.432  -9.209  1.00  0.00           O  
ATOM     50  CB  TRP A   3       1.842   1.649  -8.498  1.00  0.00           C  
ATOM     51  CG  TRP A   3       2.799   0.463  -8.409  1.00  0.00           C  
ATOM     52  CD1 TRP A   3       3.942   0.389  -7.657  1.00  0.00           C  
ATOM     53  CD2 TRP A   3       2.684  -0.820  -9.065  1.00  0.00           C  
ATOM     54  NE1 TRP A   3       4.523  -0.842  -7.793  1.00  0.00           N  
ATOM     55  CE2 TRP A   3       3.775  -1.602  -8.648  1.00  0.00           C  
ATOM     56  CE3 TRP A   3       1.760  -1.385  -9.953  1.00  0.00           C  
ATOM     57  CZ2 TRP A   3       3.970  -2.908  -9.084  1.00  0.00           C  
ATOM     58  CZ3 TRP A   3       1.953  -2.680 -10.386  1.00  0.00           C  
ATOM     59  CH2 TRP A   3       3.050  -3.433  -9.949  1.00  0.00           C  
ATOM     60  H   TRP A   3       1.396   0.269  -5.995  1.00  0.00           H  
ATOM     61  HA  TRP A   3       0.128   2.503  -7.472  1.00  0.00           H  
ATOM     62  HB2 TRP A   3       1.484   1.716  -9.518  1.00  0.00           H  
ATOM     63  HB3 TRP A   3       2.404   2.551  -8.271  1.00  0.00           H  
ATOM     64  HD1 TRP A   3       4.319   1.194  -7.042  1.00  0.00           H  
ATOM     65  HE1 TRP A   3       5.339  -1.136  -7.346  1.00  0.00           H  
ATOM     66  HE3 TRP A   3       0.909  -0.823 -10.299  1.00  0.00           H  
ATOM     67  HZ2 TRP A   3       4.814  -3.500  -8.753  1.00  0.00           H  
ATOM     68  HZ3 TRP A   3       1.242  -3.129 -11.071  1.00  0.00           H  
ATOM     69  HH2 TRP A   3       3.161  -4.446 -10.313  1.00  0.00           H  
ATOM     70  N   GLU A   4      -0.973  -0.277  -7.080  1.00  0.00           N  
ATOM     71  CA  GLU A   4      -1.793  -1.472  -7.418  1.00  0.00           C  
ATOM     72  C   GLU A   4      -3.237  -1.064  -7.768  1.00  0.00           C  
ATOM     73  O   GLU A   4      -3.783  -1.494  -8.795  1.00  0.00           O  
ATOM     74  CB  GLU A   4      -1.739  -2.500  -6.245  1.00  0.00           C  
ATOM     75  CG  GLU A   4      -2.074  -1.915  -4.860  1.00  0.00           C  
ATOM     76  CD  GLU A   4      -1.823  -2.892  -3.708  1.00  0.00           C  
ATOM     77  OE1 GLU A   4      -0.643  -3.151  -3.400  1.00  0.00           O  
ATOM     78  OE2 GLU A   4      -2.792  -3.387  -3.090  1.00  0.00           O  
ATOM     79  H   GLU A   4      -0.870  -0.019  -6.137  1.00  0.00           H  
ATOM     80  HA  GLU A   4      -1.358  -1.938  -8.297  1.00  0.00           H  
ATOM     81  HB2 GLU A   4      -2.436  -3.305  -6.448  1.00  0.00           H  
ATOM     82  HB3 GLU A   4      -0.734  -2.920  -6.201  1.00  0.00           H  
ATOM     83  HG2 GLU A   4      -1.457  -1.030  -4.703  1.00  0.00           H  
ATOM     84  HG3 GLU A   4      -3.118  -1.609  -4.858  1.00  0.00           H  
ATOM     85  N   GLU A   5      -3.814  -0.203  -6.922  1.00  0.00           N  
ATOM     86  CA  GLU A   5      -5.146   0.393  -7.121  1.00  0.00           C  
ATOM     87  C   GLU A   5      -5.085   1.500  -8.195  1.00  0.00           C  
ATOM     88  O   GLU A   5      -6.092   1.812  -8.843  1.00  0.00           O  
ATOM     89  CB  GLU A   5      -5.696   0.957  -5.775  1.00  0.00           C  
ATOM     90  CG  GLU A   5      -4.908   2.156  -5.149  1.00  0.00           C  
ATOM     91  CD  GLU A   5      -3.530   1.795  -4.548  1.00  0.00           C  
ATOM     92  OE1 GLU A   5      -2.500   1.858  -5.273  1.00  0.00           O  
ATOM     93  OE2 GLU A   5      -3.472   1.436  -3.356  1.00  0.00           O  
ATOM     94  H   GLU A   5      -3.310   0.052  -6.126  1.00  0.00           H  
ATOM     95  HA  GLU A   5      -5.819  -0.387  -7.475  1.00  0.00           H  
ATOM     96  HB2 GLU A   5      -6.721   1.276  -5.930  1.00  0.00           H  
ATOM     97  HB3 GLU A   5      -5.706   0.149  -5.048  1.00  0.00           H  
ATOM     98  HG2 GLU A   5      -4.766   2.912  -5.913  1.00  0.00           H  
ATOM     99  HG3 GLU A   5      -5.522   2.589  -4.360  1.00  0.00           H  
ATOM    100  N   ILE A   6      -3.887   2.088  -8.349  1.00  0.00           N  
ATOM    101  CA  ILE A   6      -3.617   3.114  -9.370  1.00  0.00           C  
ATOM    102  C   ILE A   6      -3.684   2.501 -10.790  1.00  0.00           C  
ATOM    103  O   ILE A   6      -4.515   2.904 -11.611  1.00  0.00           O  
ATOM    104  CB  ILE A   6      -2.212   3.790  -9.133  1.00  0.00           C  
ATOM    105  CG1 ILE A   6      -2.165   4.486  -7.731  1.00  0.00           C  
ATOM    106  CG2 ILE A   6      -1.847   4.781 -10.275  1.00  0.00           C  
ATOM    107  CD1 ILE A   6      -0.854   5.187  -7.404  1.00  0.00           C  
ATOM    108  H   ILE A   6      -3.164   1.837  -7.738  1.00  0.00           H  
ATOM    109  HA  ILE A   6      -4.382   3.879  -9.276  1.00  0.00           H  
ATOM    110  HB  ILE A   6      -1.465   2.997  -9.148  1.00  0.00           H  
ATOM    111 HG12 ILE A   6      -2.947   5.233  -7.678  1.00  0.00           H  
ATOM    112 HG13 ILE A   6      -2.343   3.743  -6.958  1.00  0.00           H  
ATOM    113 HG21 ILE A   6      -1.758   4.247 -11.214  1.00  0.00           H  
ATOM    114 HG22 ILE A   6      -0.905   5.264 -10.056  1.00  0.00           H  
ATOM    115 HG23 ILE A   6      -2.617   5.537 -10.367  1.00  0.00           H  
ATOM    116 HD11 ILE A   6      -0.662   5.966  -8.129  1.00  0.00           H  
ATOM    117 HD12 ILE A   6      -0.041   4.471  -7.420  1.00  0.00           H  
ATOM    118 HD13 ILE A   6      -0.921   5.626  -6.419  1.00  0.00           H  
ATOM    119  N   ALA A   7      -2.821   1.493 -11.042  1.00  0.00           N  
ATOM    120  CA  ALA A   7      -2.715   0.806 -12.357  1.00  0.00           C  
ATOM    121  C   ALA A   7      -4.004   0.051 -12.723  1.00  0.00           C  
ATOM    122  O   ALA A   7      -4.262  -0.227 -13.902  1.00  0.00           O  
ATOM    123  CB  ALA A   7      -1.514  -0.149 -12.364  1.00  0.00           C  
ATOM    124  H   ALA A   7      -2.234   1.195 -10.318  1.00  0.00           H  
ATOM    125  HA  ALA A   7      -2.538   1.570 -13.107  1.00  0.00           H  
ATOM    126  HB1 ALA A   7      -0.616   0.396 -12.094  1.00  0.00           H  
ATOM    127  HB2 ALA A   7      -1.385  -0.571 -13.353  1.00  0.00           H  
ATOM    128  HB3 ALA A   7      -1.672  -0.945 -11.651  1.00  0.00           H  
ATOM    129  N   GLU A   8      -4.787  -0.287 -11.685  1.00  0.00           N  
ATOM    130  CA  GLU A   8      -6.119  -0.900 -11.813  1.00  0.00           C  
ATOM    131  C   GLU A   8      -7.049   0.023 -12.628  1.00  0.00           C  
ATOM    132  O   GLU A   8      -7.749  -0.430 -13.542  1.00  0.00           O  
ATOM    133  CB  GLU A   8      -6.666  -1.181 -10.375  1.00  0.00           C  
ATOM    134  CG  GLU A   8      -7.970  -2.007 -10.253  1.00  0.00           C  
ATOM    135  CD  GLU A   8      -9.269  -1.224 -10.563  1.00  0.00           C  
ATOM    136  OE1 GLU A   8      -9.597  -0.278  -9.810  1.00  0.00           O  
ATOM    137  OE2 GLU A   8      -9.973  -1.566 -11.536  1.00  0.00           O  
ATOM    138  H   GLU A   8      -4.446  -0.116 -10.784  1.00  0.00           H  
ATOM    139  HA  GLU A   8      -6.003  -1.841 -12.336  1.00  0.00           H  
ATOM    140  HB2 GLU A   8      -5.895  -1.717  -9.836  1.00  0.00           H  
ATOM    141  HB3 GLU A   8      -6.819  -0.228  -9.871  1.00  0.00           H  
ATOM    142  HG2 GLU A   8      -7.903  -2.860 -10.925  1.00  0.00           H  
ATOM    143  HG3 GLU A   8      -8.041  -2.388  -9.235  1.00  0.00           H  
ATOM    144  N   ARG A   9      -7.022   1.326 -12.298  1.00  0.00           N  
ATOM    145  CA  ARG A   9      -7.812   2.354 -13.004  1.00  0.00           C  
ATOM    146  C   ARG A   9      -7.299   2.565 -14.435  1.00  0.00           C  
ATOM    147  O   ARG A   9      -8.096   2.623 -15.374  1.00  0.00           O  
ATOM    148  CB  ARG A   9      -7.762   3.699 -12.245  1.00  0.00           C  
ATOM    149  CG  ARG A   9      -8.412   3.668 -10.850  1.00  0.00           C  
ATOM    150  CD  ARG A   9      -8.457   5.065 -10.207  1.00  0.00           C  
ATOM    151  NE  ARG A   9      -9.103   6.055 -11.091  1.00  0.00           N  
ATOM    152  CZ  ARG A   9      -8.693   7.321 -11.290  1.00  0.00           C  
ATOM    153  NH1 ARG A   9      -7.649   7.809 -10.638  1.00  0.00           N  
ATOM    154  NH2 ARG A   9      -9.352   8.090 -12.147  1.00  0.00           N  
ATOM    155  H   ARG A   9      -6.448   1.603 -11.556  1.00  0.00           H  
ATOM    156  HA  ARG A   9      -8.841   2.013 -13.046  1.00  0.00           H  
ATOM    157  HB2 ARG A   9      -6.723   3.990 -12.132  1.00  0.00           H  
ATOM    158  HB3 ARG A   9      -8.269   4.459 -12.840  1.00  0.00           H  
ATOM    159  HG2 ARG A   9      -9.426   3.292 -10.939  1.00  0.00           H  
ATOM    160  HG3 ARG A   9      -7.843   3.000 -10.207  1.00  0.00           H  
ATOM    161  HD2 ARG A   9      -9.024   5.010  -9.285  1.00  0.00           H  
ATOM    162  HD3 ARG A   9      -7.444   5.383  -9.983  1.00  0.00           H  
ATOM    163  HE  ARG A   9      -9.894   5.747 -11.576  1.00  0.00           H  
ATOM    164 HH11 ARG A   9      -7.146   7.233  -9.983  1.00  0.00           H  
ATOM    165 HH12 ARG A   9      -7.365   8.762 -10.782  1.00  0.00           H  
ATOM    166 HH21 ARG A   9     -10.149   7.727 -12.644  1.00  0.00           H  
ATOM    167 HH22 ARG A   9      -9.069   9.040 -12.295  1.00  0.00           H  
ATOM    168  N   LEU A  10      -5.953   2.673 -14.572  1.00  0.00           N  
ATOM    169  CA  LEU A  10      -5.256   2.904 -15.868  1.00  0.00           C  
ATOM    170  C   LEU A  10      -5.760   1.938 -16.973  1.00  0.00           C  
ATOM    171  O   LEU A  10      -5.965   2.364 -18.122  1.00  0.00           O  
ATOM    172  CB  LEU A  10      -3.698   2.771 -15.684  1.00  0.00           C  
ATOM    173  CG  LEU A  10      -2.896   4.060 -15.306  1.00  0.00           C  
ATOM    174  CD1 LEU A  10      -2.911   5.058 -16.471  1.00  0.00           C  
ATOM    175  CD2 LEU A  10      -3.412   4.709 -14.009  1.00  0.00           C  
ATOM    176  H   LEU A  10      -5.406   2.600 -13.761  1.00  0.00           H  
ATOM    177  HA  LEU A  10      -5.484   3.924 -16.165  1.00  0.00           H  
ATOM    178  HB2 LEU A  10      -3.515   2.034 -14.913  1.00  0.00           H  
ATOM    179  HB3 LEU A  10      -3.270   2.386 -16.606  1.00  0.00           H  
ATOM    180  HG  LEU A  10      -1.856   3.787 -15.139  1.00  0.00           H  
ATOM    181 HD11 LEU A  10      -2.330   5.932 -16.212  1.00  0.00           H  
ATOM    182 HD12 LEU A  10      -3.930   5.360 -16.687  1.00  0.00           H  
ATOM    183 HD13 LEU A  10      -2.482   4.595 -17.348  1.00  0.00           H  
ATOM    184 HD21 LEU A  10      -2.827   5.590 -13.778  1.00  0.00           H  
ATOM    185 HD22 LEU A  10      -3.321   4.002 -13.200  1.00  0.00           H  
ATOM    186 HD23 LEU A  10      -4.451   4.986 -14.129  1.00  0.00           H  
ATOM    187  N   ARG A  11      -5.982   0.658 -16.574  1.00  0.00           N  
ATOM    188  CA  ARG A  11      -6.528  -0.418 -17.437  1.00  0.00           C  
ATOM    189  C   ARG A  11      -7.787   0.060 -18.211  1.00  0.00           C  
ATOM    190  O   ARG A  11      -7.790   0.119 -19.446  1.00  0.00           O  
ATOM    191  CB  ARG A  11      -6.879  -1.653 -16.553  1.00  0.00           C  
ATOM    192  CG  ARG A  11      -7.417  -2.887 -17.315  1.00  0.00           C  
ATOM    193  CD  ARG A  11      -7.932  -4.008 -16.378  1.00  0.00           C  
ATOM    194  NE  ARG A  11      -9.219  -3.662 -15.727  1.00  0.00           N  
ATOM    195  CZ  ARG A  11      -9.390  -3.333 -14.429  1.00  0.00           C  
ATOM    196  NH1 ARG A  11      -8.361  -3.244 -13.605  1.00  0.00           N  
ATOM    197  NH2 ARG A  11     -10.607  -3.096 -13.965  1.00  0.00           N  
ATOM    198  H   ARG A  11      -5.768   0.431 -15.647  1.00  0.00           H  
ATOM    199  HA  ARG A  11      -5.757  -0.704 -18.150  1.00  0.00           H  
ATOM    200  HB2 ARG A  11      -5.982  -1.957 -16.020  1.00  0.00           H  
ATOM    201  HB3 ARG A  11      -7.622  -1.357 -15.819  1.00  0.00           H  
ATOM    202  HG2 ARG A  11      -8.236  -2.572 -17.951  1.00  0.00           H  
ATOM    203  HG3 ARG A  11      -6.624  -3.288 -17.940  1.00  0.00           H  
ATOM    204  HD2 ARG A  11      -8.088  -4.904 -16.971  1.00  0.00           H  
ATOM    205  HD3 ARG A  11      -7.183  -4.215 -15.622  1.00  0.00           H  
ATOM    206  HE  ARG A  11     -10.017  -3.706 -16.296  1.00  0.00           H  
ATOM    207 HH11 ARG A  11      -7.433  -3.427 -13.931  1.00  0.00           H  
ATOM    208 HH12 ARG A  11      -8.508  -2.981 -12.646  1.00  0.00           H  
ATOM    209 HH21 ARG A  11     -11.408  -3.172 -14.572  1.00  0.00           H  
ATOM    210 HH22 ARG A  11     -10.735  -2.839 -12.999  1.00  0.00           H  
ATOM    211  N   GLU A  12      -8.832   0.445 -17.462  1.00  0.00           N  
ATOM    212  CA  GLU A  12     -10.108   0.899 -18.037  1.00  0.00           C  
ATOM    213  C   GLU A  12     -10.300   2.396 -17.725  1.00  0.00           C  
ATOM    214  O   GLU A  12     -10.995   2.769 -16.770  1.00  0.00           O  
ATOM    215  CB  GLU A  12     -11.277   0.042 -17.482  1.00  0.00           C  
ATOM    216  CG  GLU A  12     -12.677   0.396 -18.053  1.00  0.00           C  
ATOM    217  CD  GLU A  12     -13.821  -0.292 -17.292  1.00  0.00           C  
ATOM    218  OE1 GLU A  12     -14.048   0.056 -16.114  1.00  0.00           O  
ATOM    219  OE2 GLU A  12     -14.490  -1.187 -17.854  1.00  0.00           O  
ATOM    220  H   GLU A  12      -8.731   0.454 -16.489  1.00  0.00           H  
ATOM    221  HA  GLU A  12     -10.071   0.774 -19.121  1.00  0.00           H  
ATOM    222  HB2 GLU A  12     -11.077  -1.004 -17.705  1.00  0.00           H  
ATOM    223  HB3 GLU A  12     -11.309   0.158 -16.405  1.00  0.00           H  
ATOM    224  HG2 GLU A  12     -12.821   1.472 -17.988  1.00  0.00           H  
ATOM    225  HG3 GLU A  12     -12.714   0.102 -19.098  1.00  0.00           H  
ATOM    226  N   GLU A  13      -9.623   3.241 -18.509  1.00  0.00           N  
ATOM    227  CA  GLU A  13      -9.708   4.709 -18.392  1.00  0.00           C  
ATOM    228  C   GLU A  13      -9.128   5.300 -19.687  1.00  0.00           C  
ATOM    229  O   GLU A  13      -9.805   6.009 -20.438  1.00  0.00           O  
ATOM    230  CB  GLU A  13      -8.922   5.218 -17.123  1.00  0.00           C  
ATOM    231  CG  GLU A  13      -9.495   6.481 -16.437  1.00  0.00           C  
ATOM    232  CD  GLU A  13      -9.616   7.704 -17.364  1.00  0.00           C  
ATOM    233  OE1 GLU A  13     -10.749   8.050 -17.790  1.00  0.00           O  
ATOM    234  OE2 GLU A  13      -8.583   8.327 -17.673  1.00  0.00           O  
ATOM    235  H   GLU A  13      -9.032   2.864 -19.188  1.00  0.00           H  
ATOM    236  HA  GLU A  13     -10.758   4.985 -18.312  1.00  0.00           H  
ATOM    237  HB2 GLU A  13      -8.914   4.428 -16.383  1.00  0.00           H  
ATOM    238  HB3 GLU A  13      -7.889   5.426 -17.400  1.00  0.00           H  
ATOM    239  HG2 GLU A  13     -10.477   6.236 -16.042  1.00  0.00           H  
ATOM    240  HG3 GLU A  13      -8.852   6.744 -15.596  1.00  0.00           H  
ATOM    241  N   PHE A  14      -7.853   4.964 -19.934  1.00  0.00           N  
ATOM    242  CA  PHE A  14      -7.134   5.347 -21.161  1.00  0.00           C  
ATOM    243  C   PHE A  14      -7.327   4.291 -22.267  1.00  0.00           C  
ATOM    244  O   PHE A  14      -6.792   4.452 -23.372  1.00  0.00           O  
ATOM    245  CB  PHE A  14      -5.636   5.547 -20.842  1.00  0.00           C  
ATOM    246  CG  PHE A  14      -5.372   6.706 -19.880  1.00  0.00           C  
ATOM    247  CD1 PHE A  14      -5.501   6.539 -18.503  1.00  0.00           C  
ATOM    248  CD2 PHE A  14      -5.017   7.965 -20.360  1.00  0.00           C  
ATOM    249  CE1 PHE A  14      -5.287   7.593 -17.638  1.00  0.00           C  
ATOM    250  CE2 PHE A  14      -4.800   9.016 -19.495  1.00  0.00           C  
ATOM    251  CZ  PHE A  14      -4.935   8.829 -18.134  1.00  0.00           C  
ATOM    252  H   PHE A  14      -7.368   4.443 -19.259  1.00  0.00           H  
ATOM    253  HA  PHE A  14      -7.542   6.287 -21.517  1.00  0.00           H  
ATOM    254  HB2 PHE A  14      -5.238   4.638 -20.398  1.00  0.00           H  
ATOM    255  HB3 PHE A  14      -5.094   5.741 -21.763  1.00  0.00           H  
ATOM    256  HD1 PHE A  14      -5.772   5.566 -18.109  1.00  0.00           H  
ATOM    257  HD2 PHE A  14      -4.908   8.120 -21.427  1.00  0.00           H  
ATOM    258  HE1 PHE A  14      -5.392   7.448 -16.568  1.00  0.00           H  
ATOM    259  HE2 PHE A  14      -4.524   9.987 -19.880  1.00  0.00           H  
ATOM    260  HZ  PHE A  14      -4.769   9.656 -17.455  1.00  0.00           H  
ATOM    261  N   ASN A  15      -8.095   3.215 -21.938  1.00  0.00           N  
ATOM    262  CA  ASN A  15      -8.375   2.074 -22.836  1.00  0.00           C  
ATOM    263  C   ASN A  15      -7.055   1.398 -23.260  1.00  0.00           C  
ATOM    264  O   ASN A  15      -6.630   1.480 -24.421  1.00  0.00           O  
ATOM    265  CB  ASN A  15      -9.264   2.508 -24.035  1.00  0.00           C  
ATOM    266  CG  ASN A  15      -9.717   1.353 -24.934  1.00  0.00           C  
ATOM    267  OD1 ASN A  15     -10.711   0.674 -24.654  1.00  0.00           O  
ATOM    268  ND2 ASN A  15      -9.010   1.120 -26.033  1.00  0.00           N  
ATOM    269  H   ASN A  15      -8.494   3.195 -21.049  1.00  0.00           H  
ATOM    270  HA  ASN A  15      -8.934   1.353 -22.247  1.00  0.00           H  
ATOM    271  HB2 ASN A  15     -10.153   2.997 -23.655  1.00  0.00           H  
ATOM    272  HB3 ASN A  15      -8.714   3.219 -24.640  1.00  0.00           H  
ATOM    273 HD21 ASN A  15      -8.243   1.700 -26.219  1.00  0.00           H  
ATOM    274 HD22 ASN A  15      -9.289   0.386 -26.618  1.00  0.00           H  
ATOM    275  N   ILE A  16      -6.360   0.810 -22.264  1.00  0.00           N  
ATOM    276  CA  ILE A  16      -5.025   0.200 -22.445  1.00  0.00           C  
ATOM    277  C   ILE A  16      -4.928  -1.143 -21.705  1.00  0.00           C  
ATOM    278  O   ILE A  16      -5.680  -1.412 -20.763  1.00  0.00           O  
ATOM    279  CB  ILE A  16      -3.866   1.159 -21.940  1.00  0.00           C  
ATOM    280  CG1 ILE A  16      -3.982   1.447 -20.402  1.00  0.00           C  
ATOM    281  CG2 ILE A  16      -3.840   2.473 -22.750  1.00  0.00           C  
ATOM    282  CD1 ILE A  16      -2.939   2.411 -19.849  1.00  0.00           C  
ATOM    283  H   ILE A  16      -6.763   0.776 -21.368  1.00  0.00           H  
ATOM    284  HA  ILE A  16      -4.870   0.013 -23.515  1.00  0.00           H  
ATOM    285  HB  ILE A  16      -2.919   0.652 -22.126  1.00  0.00           H  
ATOM    286 HG12 ILE A  16      -4.955   1.872 -20.188  1.00  0.00           H  
ATOM    287 HG13 ILE A  16      -3.886   0.514 -19.854  1.00  0.00           H  
ATOM    288 HG21 ILE A  16      -3.716   2.256 -23.805  1.00  0.00           H  
ATOM    289 HG22 ILE A  16      -3.016   3.091 -22.421  1.00  0.00           H  
ATOM    290 HG23 ILE A  16      -4.770   3.016 -22.605  1.00  0.00           H  
ATOM    291 HD11 ILE A  16      -3.026   3.367 -20.346  1.00  0.00           H  
ATOM    292 HD12 ILE A  16      -1.947   2.010 -20.008  1.00  0.00           H  
ATOM    293 HD13 ILE A  16      -3.104   2.545 -18.789  1.00  0.00           H  
ATOM    294  N   ASN A  17      -3.965  -1.962 -22.138  1.00  0.00           N  
ATOM    295  CA  ASN A  17      -3.642  -3.257 -21.527  1.00  0.00           C  
ATOM    296  C   ASN A  17      -2.957  -3.014 -20.168  1.00  0.00           C  
ATOM    297  O   ASN A  17      -2.217  -2.036 -20.051  1.00  0.00           O  
ATOM    298  CB  ASN A  17      -2.681  -4.028 -22.487  1.00  0.00           C  
ATOM    299  CG  ASN A  17      -2.477  -5.525 -22.175  1.00  0.00           C  
ATOM    300  OD1 ASN A  17      -2.317  -5.937 -21.033  1.00  0.00           O  
ATOM    301  ND2 ASN A  17      -2.475  -6.362 -23.198  1.00  0.00           N  
ATOM    302  H   ASN A  17      -3.432  -1.675 -22.907  1.00  0.00           H  
ATOM    303  HA  ASN A  17      -4.561  -3.814 -21.393  1.00  0.00           H  
ATOM    304  HB2 ASN A  17      -3.043  -3.938 -23.506  1.00  0.00           H  
ATOM    305  HB3 ASN A  17      -1.711  -3.545 -22.425  1.00  0.00           H  
ATOM    306 HD21 ASN A  17      -2.604  -5.999 -24.099  1.00  0.00           H  
ATOM    307 HD22 ASN A  17      -2.341  -7.312 -23.014  1.00  0.00           H  
ATOM    308  N   PRO A  18      -3.219  -3.851 -19.111  1.00  0.00           N  
ATOM    309  CA  PRO A  18      -2.435  -3.837 -17.846  1.00  0.00           C  
ATOM    310  C   PRO A  18      -0.894  -3.870 -18.022  1.00  0.00           C  
ATOM    311  O   PRO A  18      -0.166  -3.486 -17.109  1.00  0.00           O  
ATOM    312  CB  PRO A  18      -2.948  -5.087 -17.098  1.00  0.00           C  
ATOM    313  CG  PRO A  18      -4.364  -5.234 -17.559  1.00  0.00           C  
ATOM    314  CD  PRO A  18      -4.374  -4.796 -19.010  1.00  0.00           C  
ATOM    315  HA  PRO A  18      -2.685  -2.955 -17.276  1.00  0.00           H  
ATOM    316  HB2 PRO A  18      -2.350  -5.955 -17.371  1.00  0.00           H  
ATOM    317  HB3 PRO A  18      -2.890  -4.935 -16.023  1.00  0.00           H  
ATOM    318  HG2 PRO A  18      -4.677  -6.269 -17.469  1.00  0.00           H  
ATOM    319  HG3 PRO A  18      -5.020  -4.599 -16.967  1.00  0.00           H  
ATOM    320  HD2 PRO A  18      -4.231  -5.646 -19.669  1.00  0.00           H  
ATOM    321  HD3 PRO A  18      -5.308  -4.298 -19.247  1.00  0.00           H  
ATOM    322  N   GLU A  19      -0.417  -4.338 -19.196  1.00  0.00           N  
ATOM    323  CA  GLU A  19       1.012  -4.290 -19.577  1.00  0.00           C  
ATOM    324  C   GLU A  19       1.452  -2.823 -19.805  1.00  0.00           C  
ATOM    325  O   GLU A  19       2.456  -2.369 -19.243  1.00  0.00           O  
ATOM    326  CB  GLU A  19       1.258  -5.133 -20.864  1.00  0.00           C  
ATOM    327  CG  GLU A  19       2.738  -5.215 -21.311  1.00  0.00           C  
ATOM    328  CD  GLU A  19       2.944  -5.979 -22.634  1.00  0.00           C  
ATOM    329  OE1 GLU A  19       2.759  -5.373 -23.710  1.00  0.00           O  
ATOM    330  OE2 GLU A  19       3.287  -7.183 -22.606  1.00  0.00           O  
ATOM    331  H   GLU A  19      -1.053  -4.730 -19.825  1.00  0.00           H  
ATOM    332  HA  GLU A  19       1.589  -4.720 -18.760  1.00  0.00           H  
ATOM    333  HB2 GLU A  19       0.899  -6.148 -20.694  1.00  0.00           H  
ATOM    334  HB3 GLU A  19       0.677  -4.704 -21.677  1.00  0.00           H  
ATOM    335  HG2 GLU A  19       3.114  -4.203 -21.435  1.00  0.00           H  
ATOM    336  HG3 GLU A  19       3.311  -5.700 -20.528  1.00  0.00           H  
ATOM    337  N   GLU A  20       0.662  -2.099 -20.625  1.00  0.00           N  
ATOM    338  CA  GLU A  20       0.890  -0.666 -20.949  1.00  0.00           C  
ATOM    339  C   GLU A  20       0.697   0.207 -19.697  1.00  0.00           C  
ATOM    340  O   GLU A  20       1.421   1.191 -19.481  1.00  0.00           O  
ATOM    341  CB  GLU A  20      -0.088  -0.215 -22.073  1.00  0.00           C  
ATOM    342  CG  GLU A  20       0.003  -1.050 -23.366  1.00  0.00           C  
ATOM    343  CD  GLU A  20      -1.013  -0.611 -24.438  1.00  0.00           C  
ATOM    344  OE1 GLU A  20      -0.667   0.211 -25.312  1.00  0.00           O  
ATOM    345  OE2 GLU A  20      -2.169  -1.082 -24.404  1.00  0.00           O  
ATOM    346  H   GLU A  20      -0.111  -2.548 -21.030  1.00  0.00           H  
ATOM    347  HA  GLU A  20       1.906  -0.559 -21.306  1.00  0.00           H  
ATOM    348  HB2 GLU A  20      -1.104  -0.284 -21.695  1.00  0.00           H  
ATOM    349  HB3 GLU A  20       0.116   0.826 -22.321  1.00  0.00           H  
ATOM    350  HG2 GLU A  20       1.007  -0.961 -23.770  1.00  0.00           H  
ATOM    351  HG3 GLU A  20      -0.177  -2.094 -23.118  1.00  0.00           H  
ATOM    352  N   ALA A  21      -0.286  -0.206 -18.868  1.00  0.00           N  
ATOM    353  CA  ALA A  21      -0.636   0.452 -17.600  1.00  0.00           C  
ATOM    354  C   ALA A  21       0.498   0.299 -16.581  1.00  0.00           C  
ATOM    355  O   ALA A  21       0.796   1.233 -15.843  1.00  0.00           O  
ATOM    356  CB  ALA A  21      -1.954  -0.129 -17.050  1.00  0.00           C  
ATOM    357  H   ALA A  21      -0.787  -1.006 -19.121  1.00  0.00           H  
ATOM    358  HA  ALA A  21      -0.793   1.510 -17.800  1.00  0.00           H  
ATOM    359  HB1 ALA A  21      -2.746  -0.006 -17.783  1.00  0.00           H  
ATOM    360  HB2 ALA A  21      -2.235   0.387 -16.142  1.00  0.00           H  
ATOM    361  HB3 ALA A  21      -1.828  -1.182 -16.835  1.00  0.00           H  
ATOM    362  N   ARG A  22       1.127  -0.899 -16.575  1.00  0.00           N  
ATOM    363  CA  ARG A  22       2.269  -1.220 -15.699  1.00  0.00           C  
ATOM    364  C   ARG A  22       3.484  -0.357 -16.061  1.00  0.00           C  
ATOM    365  O   ARG A  22       4.148   0.196 -15.182  1.00  0.00           O  
ATOM    366  CB  ARG A  22       2.620  -2.737 -15.792  1.00  0.00           C  
ATOM    367  CG  ARG A  22       3.886  -3.167 -15.012  1.00  0.00           C  
ATOM    368  CD  ARG A  22       3.794  -2.838 -13.513  1.00  0.00           C  
ATOM    369  NE  ARG A  22       5.091  -3.026 -12.839  1.00  0.00           N  
ATOM    370  CZ  ARG A  22       5.721  -2.103 -12.093  1.00  0.00           C  
ATOM    371  NH1 ARG A  22       5.195  -0.893 -11.927  1.00  0.00           N  
ATOM    372  NH2 ARG A  22       6.879  -2.408 -11.522  1.00  0.00           N  
ATOM    373  H   ARG A  22       0.810  -1.586 -17.198  1.00  0.00           H  
ATOM    374  HA  ARG A  22       1.973  -0.990 -14.681  1.00  0.00           H  
ATOM    375  HB2 ARG A  22       1.781  -3.306 -15.409  1.00  0.00           H  
ATOM    376  HB3 ARG A  22       2.759  -2.999 -16.837  1.00  0.00           H  
ATOM    377  HG2 ARG A  22       4.024  -4.239 -15.124  1.00  0.00           H  
ATOM    378  HG3 ARG A  22       4.750  -2.657 -15.430  1.00  0.00           H  
ATOM    379  HD2 ARG A  22       3.464  -1.809 -13.386  1.00  0.00           H  
ATOM    380  HD3 ARG A  22       3.068  -3.499 -13.052  1.00  0.00           H  
ATOM    381  HE  ARG A  22       5.515  -3.910 -12.949  1.00  0.00           H  
ATOM    382 HH11 ARG A  22       4.324  -0.661 -12.364  1.00  0.00           H  
ATOM    383 HH12 ARG A  22       5.662  -0.213 -11.357  1.00  0.00           H  
ATOM    384 HH21 ARG A  22       7.279  -3.323 -11.646  1.00  0.00           H  
ATOM    385 HH22 ARG A  22       7.363  -1.727 -10.964  1.00  0.00           H  
ATOM    386  N   GLU A  23       3.743  -0.257 -17.367  1.00  0.00           N  
ATOM    387  CA  GLU A  23       4.869   0.510 -17.924  1.00  0.00           C  
ATOM    388  C   GLU A  23       4.754   2.005 -17.548  1.00  0.00           C  
ATOM    389  O   GLU A  23       5.734   2.639 -17.129  1.00  0.00           O  
ATOM    390  CB  GLU A  23       4.871   0.333 -19.460  1.00  0.00           C  
ATOM    391  CG  GLU A  23       6.015   1.047 -20.213  1.00  0.00           C  
ATOM    392  CD  GLU A  23       5.904   0.889 -21.738  1.00  0.00           C  
ATOM    393  OE1 GLU A  23       6.532  -0.026 -22.307  1.00  0.00           O  
ATOM    394  OE2 GLU A  23       5.160   1.666 -22.370  1.00  0.00           O  
ATOM    395  H   GLU A  23       3.140  -0.713 -17.992  1.00  0.00           H  
ATOM    396  HA  GLU A  23       5.786   0.104 -17.514  1.00  0.00           H  
ATOM    397  HB2 GLU A  23       4.933  -0.728 -19.680  1.00  0.00           H  
ATOM    398  HB3 GLU A  23       3.926   0.703 -19.846  1.00  0.00           H  
ATOM    399  HG2 GLU A  23       5.991   2.107 -19.965  1.00  0.00           H  
ATOM    400  HG3 GLU A  23       6.963   0.632 -19.881  1.00  0.00           H  
ATOM    401  N   ALA A  24       3.528   2.532 -17.678  1.00  0.00           N  
ATOM    402  CA  ALA A  24       3.206   3.933 -17.383  1.00  0.00           C  
ATOM    403  C   ALA A  24       3.294   4.235 -15.883  1.00  0.00           C  
ATOM    404  O   ALA A  24       3.891   5.244 -15.480  1.00  0.00           O  
ATOM    405  CB  ALA A  24       1.810   4.265 -17.917  1.00  0.00           C  
ATOM    406  H   ALA A  24       2.808   1.948 -18.000  1.00  0.00           H  
ATOM    407  HA  ALA A  24       3.921   4.558 -17.912  1.00  0.00           H  
ATOM    408  HB1 ALA A  24       1.065   3.663 -17.406  1.00  0.00           H  
ATOM    409  HB2 ALA A  24       1.767   4.050 -18.979  1.00  0.00           H  
ATOM    410  HB3 ALA A  24       1.590   5.311 -17.758  1.00  0.00           H  
ATOM    411  N   VAL A  25       2.712   3.341 -15.064  1.00  0.00           N  
ATOM    412  CA  VAL A  25       2.610   3.538 -13.605  1.00  0.00           C  
ATOM    413  C   VAL A  25       3.975   3.335 -12.912  1.00  0.00           C  
ATOM    414  O   VAL A  25       4.178   3.797 -11.787  1.00  0.00           O  
ATOM    415  CB  VAL A  25       1.520   2.593 -12.964  1.00  0.00           C  
ATOM    416  CG1 VAL A  25       2.028   1.138 -12.791  1.00  0.00           C  
ATOM    417  CG2 VAL A  25       0.992   3.168 -11.632  1.00  0.00           C  
ATOM    418  H   VAL A  25       2.339   2.526 -15.455  1.00  0.00           H  
ATOM    419  HA  VAL A  25       2.298   4.568 -13.445  1.00  0.00           H  
ATOM    420  HB  VAL A  25       0.682   2.560 -13.655  1.00  0.00           H  
ATOM    421 HG11 VAL A  25       1.238   0.517 -12.388  1.00  0.00           H  
ATOM    422 HG12 VAL A  25       2.870   1.120 -12.113  1.00  0.00           H  
ATOM    423 HG13 VAL A  25       2.339   0.742 -13.750  1.00  0.00           H  
ATOM    424 HG21 VAL A  25       1.807   3.251 -10.924  1.00  0.00           H  
ATOM    425 HG22 VAL A  25       0.234   2.513 -11.225  1.00  0.00           H  
ATOM    426 HG23 VAL A  25       0.562   4.149 -11.797  1.00  0.00           H  
ATOM    427  N   GLU A  26       4.893   2.624 -13.602  1.00  0.00           N  
ATOM    428  CA  GLU A  26       6.269   2.409 -13.137  1.00  0.00           C  
ATOM    429  C   GLU A  26       6.995   3.764 -13.145  1.00  0.00           C  
ATOM    430  O   GLU A  26       7.544   4.192 -12.126  1.00  0.00           O  
ATOM    431  CB  GLU A  26       6.985   1.352 -14.048  1.00  0.00           C  
ATOM    432  CG  GLU A  26       8.308   0.753 -13.501  1.00  0.00           C  
ATOM    433  CD  GLU A  26       9.503   1.732 -13.501  1.00  0.00           C  
ATOM    434  OE1 GLU A  26      10.000   2.069 -14.596  1.00  0.00           O  
ATOM    435  OE2 GLU A  26       9.957   2.162 -12.413  1.00  0.00           O  
ATOM    436  H   GLU A  26       4.630   2.230 -14.459  1.00  0.00           H  
ATOM    437  HA  GLU A  26       6.226   2.030 -12.121  1.00  0.00           H  
ATOM    438  HB2 GLU A  26       6.299   0.527 -14.205  1.00  0.00           H  
ATOM    439  HB3 GLU A  26       7.192   1.802 -15.017  1.00  0.00           H  
ATOM    440  HG2 GLU A  26       8.132   0.412 -12.486  1.00  0.00           H  
ATOM    441  HG3 GLU A  26       8.570  -0.114 -14.106  1.00  0.00           H  
ATOM    442  N   LYS A  27       6.939   4.453 -14.297  1.00  0.00           N  
ATOM    443  CA  LYS A  27       7.585   5.768 -14.471  1.00  0.00           C  
ATOM    444  C   LYS A  27       6.851   6.856 -13.647  1.00  0.00           C  
ATOM    445  O   LYS A  27       7.457   7.845 -13.213  1.00  0.00           O  
ATOM    446  CB  LYS A  27       7.648   6.139 -15.975  1.00  0.00           C  
ATOM    447  CG  LYS A  27       8.574   7.334 -16.311  1.00  0.00           C  
ATOM    448  CD  LYS A  27      10.048   7.068 -15.905  1.00  0.00           C  
ATOM    449  CE  LYS A  27      10.973   8.265 -16.171  1.00  0.00           C  
ATOM    450  NZ  LYS A  27      11.044   8.605 -17.613  1.00  0.00           N  
ATOM    451  H   LYS A  27       6.442   4.067 -15.054  1.00  0.00           H  
ATOM    452  HA  LYS A  27       8.600   5.681 -14.092  1.00  0.00           H  
ATOM    453  HB2 LYS A  27       7.997   5.276 -16.531  1.00  0.00           H  
ATOM    454  HB3 LYS A  27       6.646   6.378 -16.317  1.00  0.00           H  
ATOM    455  HG2 LYS A  27       8.531   7.521 -17.381  1.00  0.00           H  
ATOM    456  HG3 LYS A  27       8.212   8.214 -15.786  1.00  0.00           H  
ATOM    457  HD2 LYS A  27      10.089   6.834 -14.847  1.00  0.00           H  
ATOM    458  HD3 LYS A  27      10.413   6.216 -16.468  1.00  0.00           H  
ATOM    459  HE2 LYS A  27      10.611   9.125 -15.627  1.00  0.00           H  
ATOM    460  HE3 LYS A  27      11.971   8.020 -15.826  1.00  0.00           H  
ATOM    461  HZ1 LYS A  27      11.310   7.763 -18.164  1.00  0.00           H  
ATOM    462  HZ2 LYS A  27      11.756   9.344 -17.765  1.00  0.00           H  
ATOM    463  HZ3 LYS A  27      10.123   8.953 -17.946  1.00  0.00           H  
ATOM    464  N   ALA A  28       5.538   6.645 -13.431  1.00  0.00           N  
ATOM    465  CA  ALA A  28       4.703   7.503 -12.562  1.00  0.00           C  
ATOM    466  C   ALA A  28       5.047   7.288 -11.076  1.00  0.00           C  
ATOM    467  O   ALA A  28       4.862   8.191 -10.247  1.00  0.00           O  
ATOM    468  CB  ALA A  28       3.216   7.220 -12.818  1.00  0.00           C  
ATOM    469  H   ALA A  28       5.113   5.883 -13.872  1.00  0.00           H  
ATOM    470  HA  ALA A  28       4.898   8.538 -12.822  1.00  0.00           H  
ATOM    471  HB1 ALA A  28       2.995   7.369 -13.869  1.00  0.00           H  
ATOM    472  HB2 ALA A  28       2.603   7.893 -12.231  1.00  0.00           H  
ATOM    473  HB3 ALA A  28       2.984   6.198 -12.548  1.00  0.00           H  
ATOM    474  N   GLY A  29       5.525   6.073 -10.762  1.00  0.00           N  
ATOM    475  CA  GLY A  29       5.943   5.703  -9.414  1.00  0.00           C  
ATOM    476  C   GLY A  29       4.760   5.395  -8.509  1.00  0.00           C  
ATOM    477  O   GLY A  29       4.426   4.222  -8.287  1.00  0.00           O  
ATOM    478  H   GLY A  29       5.588   5.402 -11.473  1.00  0.00           H  
ATOM    479  HA2 GLY A  29       6.577   4.829  -9.481  1.00  0.00           H  
ATOM    480  HA3 GLY A  29       6.524   6.513  -8.980  1.00  0.00           H  
ATOM    481  N   GLY A  30       4.109   6.459  -8.015  1.00  0.00           N  
ATOM    482  CA  GLY A  30       2.963   6.339  -7.116  1.00  0.00           C  
ATOM    483  C   GLY A  30       2.048   7.544  -7.214  1.00  0.00           C  
ATOM    484  O   GLY A  30       1.580   8.069  -6.195  1.00  0.00           O  
ATOM    485  H   GLY A  30       4.420   7.354  -8.274  1.00  0.00           H  
ATOM    486  HA2 GLY A  30       2.394   5.454  -7.368  1.00  0.00           H  
ATOM    487  HA3 GLY A  30       3.323   6.246  -6.098  1.00  0.00           H  
ATOM    488  N   ASN A  31       1.795   7.982  -8.463  1.00  0.00           N  
ATOM    489  CA  ASN A  31       0.854   9.077  -8.770  1.00  0.00           C  
ATOM    490  C   ASN A  31       0.004   8.721 -10.005  1.00  0.00           C  
ATOM    491  O   ASN A  31       0.538   8.382 -11.067  1.00  0.00           O  
ATOM    492  CB  ASN A  31       1.599  10.421  -8.992  1.00  0.00           C  
ATOM    493  CG  ASN A  31       0.654  11.595  -9.303  1.00  0.00           C  
ATOM    494  OD1 ASN A  31      -0.504  11.617  -8.888  1.00  0.00           O  
ATOM    495  ND2 ASN A  31       1.151  12.590 -10.010  1.00  0.00           N  
ATOM    496  H   ASN A  31       2.259   7.544  -9.208  1.00  0.00           H  
ATOM    497  HA  ASN A  31       0.187   9.188  -7.920  1.00  0.00           H  
ATOM    498  HB2 ASN A  31       2.158  10.668  -8.093  1.00  0.00           H  
ATOM    499  HB3 ASN A  31       2.298  10.312  -9.815  1.00  0.00           H  
ATOM    500 HD21 ASN A  31       2.086  12.533 -10.290  1.00  0.00           H  
ATOM    501 HD22 ASN A  31       0.571  13.353 -10.218  1.00  0.00           H  
ATOM    502  N   GLU A  32      -1.323   8.830  -9.848  1.00  0.00           N  
ATOM    503  CA  GLU A  32      -2.298   8.487 -10.895  1.00  0.00           C  
ATOM    504  C   GLU A  32      -2.249   9.520 -12.038  1.00  0.00           C  
ATOM    505  O   GLU A  32      -2.303   9.161 -13.220  1.00  0.00           O  
ATOM    506  CB  GLU A  32      -3.725   8.410 -10.284  1.00  0.00           C  
ATOM    507  CG  GLU A  32      -3.796   7.603  -8.968  1.00  0.00           C  
ATOM    508  CD  GLU A  32      -5.220   7.364  -8.463  1.00  0.00           C  
ATOM    509  OE1 GLU A  32      -5.785   8.259  -7.797  1.00  0.00           O  
ATOM    510  OE2 GLU A  32      -5.785   6.289  -8.741  1.00  0.00           O  
ATOM    511  H   GLU A  32      -1.662   9.152  -8.985  1.00  0.00           H  
ATOM    512  HA  GLU A  32      -2.036   7.512 -11.289  1.00  0.00           H  
ATOM    513  HB2 GLU A  32      -4.078   9.420 -10.082  1.00  0.00           H  
ATOM    514  HB3 GLU A  32      -4.393   7.948 -11.007  1.00  0.00           H  
ATOM    515  HG2 GLU A  32      -3.311   6.645  -9.121  1.00  0.00           H  
ATOM    516  HG3 GLU A  32      -3.243   8.143  -8.205  1.00  0.00           H  
ATOM    517  N   GLU A  33      -2.090  10.805 -11.658  1.00  0.00           N  
ATOM    518  CA  GLU A  33      -2.154  11.944 -12.603  1.00  0.00           C  
ATOM    519  C   GLU A  33      -0.795  12.184 -13.303  1.00  0.00           C  
ATOM    520  O   GLU A  33      -0.692  13.035 -14.192  1.00  0.00           O  
ATOM    521  CB  GLU A  33      -2.628  13.236 -11.860  1.00  0.00           C  
ATOM    522  CG  GLU A  33      -3.379  14.259 -12.742  1.00  0.00           C  
ATOM    523  CD  GLU A  33      -4.778  13.768 -13.168  1.00  0.00           C  
ATOM    524  OE1 GLU A  33      -5.768  14.092 -12.475  1.00  0.00           O  
ATOM    525  OE2 GLU A  33      -4.894  13.030 -14.171  1.00  0.00           O  
ATOM    526  H   GLU A  33      -1.925  10.992 -10.712  1.00  0.00           H  
ATOM    527  HA  GLU A  33      -2.890  11.696 -13.362  1.00  0.00           H  
ATOM    528  HB2 GLU A  33      -3.292  12.948 -11.056  1.00  0.00           H  
ATOM    529  HB3 GLU A  33      -1.768  13.730 -11.423  1.00  0.00           H  
ATOM    530  HG2 GLU A  33      -3.481  15.188 -12.183  1.00  0.00           H  
ATOM    531  HG3 GLU A  33      -2.786  14.453 -13.629  1.00  0.00           H  
ATOM    532  N   GLU A  34       0.253  11.460 -12.868  1.00  0.00           N  
ATOM    533  CA  GLU A  34       1.565  11.476 -13.546  1.00  0.00           C  
ATOM    534  C   GLU A  34       1.512  10.563 -14.782  1.00  0.00           C  
ATOM    535  O   GLU A  34       2.048  10.894 -15.845  1.00  0.00           O  
ATOM    536  CB  GLU A  34       2.691  11.024 -12.570  1.00  0.00           C  
ATOM    537  CG  GLU A  34       4.135  11.150 -13.113  1.00  0.00           C  
ATOM    538  CD  GLU A  34       4.507  12.583 -13.525  1.00  0.00           C  
ATOM    539  OE1 GLU A  34       4.771  12.833 -14.725  1.00  0.00           O  
ATOM    540  OE2 GLU A  34       4.501  13.475 -12.647  1.00  0.00           O  
ATOM    541  H   GLU A  34       0.139  10.906 -12.070  1.00  0.00           H  
ATOM    542  HA  GLU A  34       1.765  12.494 -13.870  1.00  0.00           H  
ATOM    543  HB2 GLU A  34       2.623  11.625 -11.670  1.00  0.00           H  
ATOM    544  HB3 GLU A  34       2.521   9.984 -12.293  1.00  0.00           H  
ATOM    545  HG2 GLU A  34       4.828  10.829 -12.340  1.00  0.00           H  
ATOM    546  HG3 GLU A  34       4.236  10.488 -13.969  1.00  0.00           H  
ATOM    547  N   ALA A  35       0.800   9.429 -14.621  1.00  0.00           N  
ATOM    548  CA  ALA A  35       0.688   8.372 -15.637  1.00  0.00           C  
ATOM    549  C   ALA A  35       0.012   8.861 -16.939  1.00  0.00           C  
ATOM    550  O   ALA A  35       0.289   8.315 -18.001  1.00  0.00           O  
ATOM    551  CB  ALA A  35      -0.068   7.174 -15.049  1.00  0.00           C  
ATOM    552  H   ALA A  35       0.326   9.304 -13.774  1.00  0.00           H  
ATOM    553  HA  ALA A  35       1.692   8.038 -15.873  1.00  0.00           H  
ATOM    554  HB1 ALA A  35      -1.078   7.467 -14.803  1.00  0.00           H  
ATOM    555  HB2 ALA A  35       0.434   6.831 -14.152  1.00  0.00           H  
ATOM    556  HB3 ALA A  35      -0.103   6.367 -15.771  1.00  0.00           H  
ATOM    557  N   ARG A  36      -0.843   9.912 -16.853  1.00  0.00           N  
ATOM    558  CA  ARG A  36      -1.636  10.415 -18.007  1.00  0.00           C  
ATOM    559  C   ARG A  36      -0.741  10.881 -19.183  1.00  0.00           C  
ATOM    560  O   ARG A  36      -1.052  10.632 -20.356  1.00  0.00           O  
ATOM    561  CB  ARG A  36      -2.607  11.559 -17.570  1.00  0.00           C  
ATOM    562  CG  ARG A  36      -1.934  12.878 -17.132  1.00  0.00           C  
ATOM    563  CD  ARG A  36      -2.950  13.957 -16.713  1.00  0.00           C  
ATOM    564  NE  ARG A  36      -3.814  14.367 -17.838  1.00  0.00           N  
ATOM    565  CZ  ARG A  36      -5.156  14.482 -17.802  1.00  0.00           C  
ATOM    566  NH1 ARG A  36      -5.837  14.162 -16.716  1.00  0.00           N  
ATOM    567  NH2 ARG A  36      -5.808  14.901 -18.875  1.00  0.00           N  
ATOM    568  H   ARG A  36      -0.937  10.364 -15.988  1.00  0.00           H  
ATOM    569  HA  ARG A  36      -2.241   9.586 -18.363  1.00  0.00           H  
ATOM    570  HB2 ARG A  36      -3.270  11.782 -18.399  1.00  0.00           H  
ATOM    571  HB3 ARG A  36      -3.210  11.199 -16.741  1.00  0.00           H  
ATOM    572  HG2 ARG A  36      -1.271  12.675 -16.300  1.00  0.00           H  
ATOM    573  HG3 ARG A  36      -1.344  13.261 -17.962  1.00  0.00           H  
ATOM    574  HD2 ARG A  36      -3.556  13.570 -15.899  1.00  0.00           H  
ATOM    575  HD3 ARG A  36      -2.406  14.827 -16.358  1.00  0.00           H  
ATOM    576  HE  ARG A  36      -3.358  14.590 -18.671  1.00  0.00           H  
ATOM    577 HH11 ARG A  36      -5.356  13.825 -15.903  1.00  0.00           H  
ATOM    578 HH12 ARG A  36      -6.837  14.262 -16.697  1.00  0.00           H  
ATOM    579 HH21 ARG A  36      -5.306  15.137 -19.715  1.00  0.00           H  
ATOM    580 HH22 ARG A  36      -6.805  14.981 -18.853  1.00  0.00           H  
ATOM    581  N   ARG A  37       0.396  11.524 -18.845  1.00  0.00           N  
ATOM    582  CA  ARG A  37       1.347  12.073 -19.834  1.00  0.00           C  
ATOM    583  C   ARG A  37       2.327  11.004 -20.333  1.00  0.00           C  
ATOM    584  O   ARG A  37       2.992  11.185 -21.360  1.00  0.00           O  
ATOM    585  CB  ARG A  37       2.120  13.283 -19.238  1.00  0.00           C  
ATOM    586  CG  ARG A  37       1.221  14.486 -18.878  1.00  0.00           C  
ATOM    587  CD  ARG A  37       2.028  15.716 -18.435  1.00  0.00           C  
ATOM    588  NE  ARG A  37       1.169  16.894 -18.225  1.00  0.00           N  
ATOM    589  CZ  ARG A  37       1.580  18.174 -18.238  1.00  0.00           C  
ATOM    590  NH1 ARG A  37       2.847  18.484 -18.460  1.00  0.00           N  
ATOM    591  NH2 ARG A  37       0.707  19.143 -18.028  1.00  0.00           N  
ATOM    592  H   ARG A  37       0.606  11.623 -17.893  1.00  0.00           H  
ATOM    593  HA  ARG A  37       0.773  12.420 -20.685  1.00  0.00           H  
ATOM    594  HB2 ARG A  37       2.639  12.963 -18.341  1.00  0.00           H  
ATOM    595  HB3 ARG A  37       2.860  13.619 -19.965  1.00  0.00           H  
ATOM    596  HG2 ARG A  37       0.624  14.758 -19.743  1.00  0.00           H  
ATOM    597  HG3 ARG A  37       0.557  14.194 -18.071  1.00  0.00           H  
ATOM    598  HD2 ARG A  37       2.540  15.487 -17.507  1.00  0.00           H  
ATOM    599  HD3 ARG A  37       2.764  15.943 -19.200  1.00  0.00           H  
ATOM    600  HE  ARG A  37       0.219  16.715 -18.061  1.00  0.00           H  
ATOM    601 HH11 ARG A  37       3.523  17.760 -18.620  1.00  0.00           H  
ATOM    602 HH12 ARG A  37       3.135  19.444 -18.472  1.00  0.00           H  
ATOM    603 HH21 ARG A  37      -0.261  18.931 -17.859  1.00  0.00           H  
ATOM    604 HH22 ARG A  37       1.009  20.101 -18.033  1.00  0.00           H  
ATOM    605  N   ILE A  38       2.407   9.889 -19.596  1.00  0.00           N  
ATOM    606  CA  ILE A  38       3.282   8.759 -19.938  1.00  0.00           C  
ATOM    607  C   ILE A  38       2.532   7.778 -20.873  1.00  0.00           C  
ATOM    608  O   ILE A  38       3.137   7.169 -21.755  1.00  0.00           O  
ATOM    609  CB  ILE A  38       3.782   8.036 -18.627  1.00  0.00           C  
ATOM    610  CG1 ILE A  38       4.340   9.098 -17.613  1.00  0.00           C  
ATOM    611  CG2 ILE A  38       4.863   6.961 -18.939  1.00  0.00           C  
ATOM    612  CD1 ILE A  38       4.720   8.557 -16.246  1.00  0.00           C  
ATOM    613  H   ILE A  38       1.856   9.824 -18.789  1.00  0.00           H  
ATOM    614  HA  ILE A  38       4.151   9.152 -20.464  1.00  0.00           H  
ATOM    615  HB  ILE A  38       2.933   7.532 -18.176  1.00  0.00           H  
ATOM    616 HG12 ILE A  38       5.225   9.557 -18.029  1.00  0.00           H  
ATOM    617 HG13 ILE A  38       3.592   9.871 -17.459  1.00  0.00           H  
ATOM    618 HG21 ILE A  38       5.722   7.428 -19.404  1.00  0.00           H  
ATOM    619 HG22 ILE A  38       4.461   6.211 -19.612  1.00  0.00           H  
ATOM    620 HG23 ILE A  38       5.175   6.478 -18.021  1.00  0.00           H  
ATOM    621 HD11 ILE A  38       5.500   7.817 -16.353  1.00  0.00           H  
ATOM    622 HD12 ILE A  38       3.855   8.106 -15.778  1.00  0.00           H  
ATOM    623 HD13 ILE A  38       5.080   9.368 -15.629  1.00  0.00           H  
ATOM    624  N   VAL A  39       1.196   7.664 -20.678  1.00  0.00           N  
ATOM    625  CA  VAL A  39       0.319   6.821 -21.518  1.00  0.00           C  
ATOM    626  C   VAL A  39       0.093   7.493 -22.885  1.00  0.00           C  
ATOM    627  O   VAL A  39       0.341   6.880 -23.931  1.00  0.00           O  
ATOM    628  CB  VAL A  39      -1.076   6.540 -20.826  1.00  0.00           C  
ATOM    629  CG1 VAL A  39      -2.006   5.712 -21.732  1.00  0.00           C  
ATOM    630  CG2 VAL A  39      -0.908   5.835 -19.464  1.00  0.00           C  
ATOM    631  H   VAL A  39       0.796   8.163 -19.945  1.00  0.00           H  
ATOM    632  HA  VAL A  39       0.823   5.872 -21.674  1.00  0.00           H  
ATOM    633  HB  VAL A  39      -1.554   7.500 -20.646  1.00  0.00           H  
ATOM    634 HG11 VAL A  39      -2.950   5.524 -21.230  1.00  0.00           H  
ATOM    635 HG12 VAL A  39      -1.540   4.768 -21.974  1.00  0.00           H  
ATOM    636 HG13 VAL A  39      -2.202   6.256 -22.649  1.00  0.00           H  
ATOM    637 HG21 VAL A  39      -0.450   4.865 -19.610  1.00  0.00           H  
ATOM    638 HG22 VAL A  39      -1.875   5.700 -18.987  1.00  0.00           H  
ATOM    639 HG23 VAL A  39      -0.278   6.427 -18.817  1.00  0.00           H  
ATOM    640  N   LYS A  40      -0.381   8.761 -22.833  1.00  0.00           N  
ATOM    641  CA  LYS A  40      -0.638   9.625 -24.020  1.00  0.00           C  
ATOM    642  C   LYS A  40      -1.910   9.219 -24.814  1.00  0.00           C  
ATOM    643  O   LYS A  40      -2.184   9.805 -25.871  1.00  0.00           O  
ATOM    644  CB  LYS A  40       0.618   9.699 -24.949  1.00  0.00           C  
ATOM    645  CG  LYS A  40       1.852  10.361 -24.296  1.00  0.00           C  
ATOM    646  CD  LYS A  40       3.167  10.169 -25.099  1.00  0.00           C  
ATOM    647  CE  LYS A  40       3.794   8.761 -24.942  1.00  0.00           C  
ATOM    648  NZ  LYS A  40       2.955   7.671 -25.511  1.00  0.00           N  
ATOM    649  H   LYS A  40      -0.563   9.145 -21.951  1.00  0.00           H  
ATOM    650  HA  LYS A  40      -0.814  10.620 -23.624  1.00  0.00           H  
ATOM    651  HB2 LYS A  40       0.894   8.690 -25.243  1.00  0.00           H  
ATOM    652  HB3 LYS A  40       0.373  10.259 -25.850  1.00  0.00           H  
ATOM    653  HG2 LYS A  40       1.658  11.425 -24.202  1.00  0.00           H  
ATOM    654  HG3 LYS A  40       1.983   9.944 -23.301  1.00  0.00           H  
ATOM    655  HD2 LYS A  40       2.964  10.343 -26.147  1.00  0.00           H  
ATOM    656  HD3 LYS A  40       3.886  10.909 -24.758  1.00  0.00           H  
ATOM    657  HE2 LYS A  40       4.750   8.750 -25.449  1.00  0.00           H  
ATOM    658  HE3 LYS A  40       3.952   8.565 -23.890  1.00  0.00           H  
ATOM    659  HZ1 LYS A  40       2.743   7.873 -26.509  1.00  0.00           H  
ATOM    660  HZ2 LYS A  40       2.066   7.586 -24.986  1.00  0.00           H  
ATOM    661  HZ3 LYS A  40       3.462   6.761 -25.455  1.00  0.00           H  
ATOM    662  N   LYS A  41      -2.687   8.243 -24.304  1.00  0.00           N  
ATOM    663  CA  LYS A  41      -3.974   7.838 -24.912  1.00  0.00           C  
ATOM    664  C   LYS A  41      -5.071   8.826 -24.510  1.00  0.00           C  
ATOM    665  O   LYS A  41      -5.693   8.678 -23.452  1.00  0.00           O  
ATOM    666  CB  LYS A  41      -4.347   6.388 -24.495  1.00  0.00           C  
ATOM    667  CG  LYS A  41      -3.444   5.293 -25.112  1.00  0.00           C  
ATOM    668  CD  LYS A  41      -3.791   4.943 -26.591  1.00  0.00           C  
ATOM    669  CE  LYS A  41      -4.893   3.860 -26.734  1.00  0.00           C  
ATOM    670  NZ  LYS A  41      -6.164   4.222 -26.054  1.00  0.00           N  
ATOM    671  H   LYS A  41      -2.396   7.789 -23.491  1.00  0.00           H  
ATOM    672  HA  LYS A  41      -3.863   7.871 -25.997  1.00  0.00           H  
ATOM    673  HB2 LYS A  41      -4.281   6.313 -23.412  1.00  0.00           H  
ATOM    674  HB3 LYS A  41      -5.375   6.181 -24.785  1.00  0.00           H  
ATOM    675  HG2 LYS A  41      -2.412   5.632 -25.067  1.00  0.00           H  
ATOM    676  HG3 LYS A  41      -3.530   4.393 -24.511  1.00  0.00           H  
ATOM    677  HD2 LYS A  41      -4.122   5.844 -27.097  1.00  0.00           H  
ATOM    678  HD3 LYS A  41      -2.890   4.583 -27.078  1.00  0.00           H  
ATOM    679  HE2 LYS A  41      -5.107   3.711 -27.783  1.00  0.00           H  
ATOM    680  HE3 LYS A  41      -4.531   2.928 -26.313  1.00  0.00           H  
ATOM    681  HZ1 LYS A  41      -6.870   3.477 -26.203  1.00  0.00           H  
ATOM    682  HZ2 LYS A  41      -6.543   5.113 -26.434  1.00  0.00           H  
ATOM    683  HZ3 LYS A  41      -6.004   4.334 -25.037  1.00  0.00           H  
ATOM    684  N   ARG A  42      -5.256   9.858 -25.340  1.00  0.00           N  
ATOM    685  CA  ARG A  42      -6.335  10.847 -25.177  1.00  0.00           C  
ATOM    686  C   ARG A  42      -7.704  10.170 -25.389  1.00  0.00           C  
ATOM    687  O   ARG A  42      -8.699  10.525 -24.743  1.00  0.00           O  
ATOM    688  CB  ARG A  42      -6.133  12.003 -26.195  1.00  0.00           C  
ATOM    689  CG  ARG A  42      -7.134  13.167 -26.071  1.00  0.00           C  
ATOM    690  CD  ARG A  42      -7.047  13.888 -24.714  1.00  0.00           C  
ATOM    691  NE  ARG A  42      -8.039  14.975 -24.612  1.00  0.00           N  
ATOM    692  CZ  ARG A  42      -7.787  16.282 -24.809  1.00  0.00           C  
ATOM    693  NH1 ARG A  42      -6.560  16.711 -25.091  1.00  0.00           N  
ATOM    694  NH2 ARG A  42      -8.772  17.158 -24.720  1.00  0.00           N  
ATOM    695  H   ARG A  42      -4.640   9.962 -26.096  1.00  0.00           H  
ATOM    696  HA  ARG A  42      -6.285  11.244 -24.163  1.00  0.00           H  
ATOM    697  HB2 ARG A  42      -5.133  12.405 -26.066  1.00  0.00           H  
ATOM    698  HB3 ARG A  42      -6.206  11.596 -27.198  1.00  0.00           H  
ATOM    699  HG2 ARG A  42      -6.932  13.889 -26.858  1.00  0.00           H  
ATOM    700  HG3 ARG A  42      -8.142  12.781 -26.202  1.00  0.00           H  
ATOM    701  HD2 ARG A  42      -7.236  13.173 -23.919  1.00  0.00           H  
ATOM    702  HD3 ARG A  42      -6.050  14.297 -24.594  1.00  0.00           H  
ATOM    703  HE  ARG A  42      -8.961  14.707 -24.391  1.00  0.00           H  
ATOM    704 HH11 ARG A  42      -5.797  16.058 -25.164  1.00  0.00           H  
ATOM    705 HH12 ARG A  42      -6.385  17.691 -25.238  1.00  0.00           H  
ATOM    706 HH21 ARG A  42      -9.710  16.852 -24.503  1.00  0.00           H  
ATOM    707 HH22 ARG A  42      -8.592  18.132 -24.872  1.00  0.00           H  
ATOM    708  N   LEU A  43      -7.722   9.194 -26.301  1.00  0.00           N  
ATOM    709  CA  LEU A  43      -8.895   8.364 -26.577  1.00  0.00           C  
ATOM    710  C   LEU A  43      -8.375   6.962 -26.985  1.00  0.00           C  
ATOM    711  CB  LEU A  43      -9.783   9.050 -27.685  1.00  0.00           C  
ATOM    712  CG  LEU A  43     -11.248   8.512 -27.904  1.00  0.00           C  
ATOM    713  CD1 LEU A  43     -11.284   7.167 -28.666  1.00  0.00           C  
ATOM    714  CD2 LEU A  43     -12.007   8.421 -26.562  1.00  0.00           C  
ATOM    715  H   LEU A  43      -6.906   9.029 -26.823  1.00  0.00           H  
ATOM    716  HA  LEU A  43      -9.465   8.276 -25.653  1.00  0.00           H  
ATOM    717  HB2 LEU A  43      -9.858  10.105 -27.439  1.00  0.00           H  
ATOM    718  HB3 LEU A  43      -9.254   8.975 -28.626  1.00  0.00           H  
ATOM    719  HG  LEU A  43     -11.781   9.223 -28.519  1.00  0.00           H  
ATOM    720 HD11 LEU A  43     -12.309   6.880 -28.860  1.00  0.00           H  
ATOM    721 HD12 LEU A  43     -10.799   6.397 -28.076  1.00  0.00           H  
ATOM    722 HD13 LEU A  43     -10.765   7.275 -29.606  1.00  0.00           H  
ATOM    723 HD21 LEU A  43     -12.022   9.393 -26.094  1.00  0.00           H  
ATOM    724 HD22 LEU A  43     -11.515   7.712 -25.908  1.00  0.00           H  
ATOM    725 HD23 LEU A  43     -13.024   8.099 -26.741  1.00  0.00           H  
TER     726      LEU A  43                                                      
ENDMDL                                                                          
MODEL        7                                                                  
ATOM      1  N   ARG A   1       4.324   3.310  -1.918  1.00  0.00           N  
ATOM      2  CA  ARG A   1       3.759   2.124  -1.250  1.00  0.00           C  
ATOM      3  C   ARG A   1       2.964   1.294  -2.275  1.00  0.00           C  
ATOM      4  O   ARG A   1       3.220   1.414  -3.485  1.00  0.00           O  
ATOM      5  CB  ARG A   1       2.894   2.589  -0.051  1.00  0.00           C  
ATOM      6  CG  ARG A   1       3.703   3.297   1.062  1.00  0.00           C  
ATOM      7  CD  ARG A   1       2.849   3.666   2.286  1.00  0.00           C  
ATOM      8  NE  ARG A   1       1.802   4.660   1.966  1.00  0.00           N  
ATOM      9  CZ  ARG A   1       1.159   5.426   2.862  1.00  0.00           C  
ATOM     10  NH1 ARG A   1       1.426   5.325   4.157  1.00  0.00           N  
ATOM     11  NH2 ARG A   1       0.239   6.286   2.456  1.00  0.00           N  
ATOM     12  HA  ARG A   1       4.586   1.518  -0.887  1.00  0.00           H  
ATOM     13  HB2 ARG A   1       2.136   3.277  -0.415  1.00  0.00           H  
ATOM     14  HB3 ARG A   1       2.399   1.725   0.380  1.00  0.00           H  
ATOM     15  HG2 ARG A   1       4.503   2.638   1.387  1.00  0.00           H  
ATOM     16  HG3 ARG A   1       4.140   4.203   0.653  1.00  0.00           H  
ATOM     17  HD2 ARG A   1       2.372   2.769   2.666  1.00  0.00           H  
ATOM     18  HD3 ARG A   1       3.501   4.072   3.055  1.00  0.00           H  
ATOM     19  HE  ARG A   1       1.567   4.766   1.020  1.00  0.00           H  
ATOM     20 HH11 ARG A   1       2.118   4.678   4.482  1.00  0.00           H  
ATOM     21 HH12 ARG A   1       0.945   5.906   4.819  1.00  0.00           H  
ATOM     22 HH21 ARG A   1       0.027   6.375   1.479  1.00  0.00           H  
ATOM     23 HH22 ARG A   1      -0.241   6.862   3.124  1.00  0.00           H  
ATOM     24  N   LYS A   2       2.043   0.430  -1.789  1.00  0.00           N  
ATOM     25  CA  LYS A   2       1.228  -0.444  -2.645  1.00  0.00           C  
ATOM     26  C   LYS A   2       0.453   0.390  -3.707  1.00  0.00           C  
ATOM     27  O   LYS A   2      -0.287   1.320  -3.381  1.00  0.00           O  
ATOM     28  CB  LYS A   2       0.287  -1.315  -1.761  1.00  0.00           C  
ATOM     29  CG  LYS A   2      -0.738  -0.537  -0.890  1.00  0.00           C  
ATOM     30  CD  LYS A   2      -1.441  -1.438   0.156  1.00  0.00           C  
ATOM     31  CE  LYS A   2      -2.641  -0.750   0.828  1.00  0.00           C  
ATOM     32  NZ  LYS A   2      -3.716  -0.443  -0.154  1.00  0.00           N  
ATOM     33  H   LYS A   2       1.914   0.372  -0.817  1.00  0.00           H  
ATOM     34  HA  LYS A   2       1.919  -1.111  -3.165  1.00  0.00           H  
ATOM     35  HB2 LYS A   2      -0.266  -1.991  -2.407  1.00  0.00           H  
ATOM     36  HB3 LYS A   2       0.907  -1.915  -1.101  1.00  0.00           H  
ATOM     37  HG2 LYS A   2      -0.220   0.262  -0.368  1.00  0.00           H  
ATOM     38  HG3 LYS A   2      -1.490  -0.097  -1.545  1.00  0.00           H  
ATOM     39  HD2 LYS A   2      -1.796  -2.336  -0.338  1.00  0.00           H  
ATOM     40  HD3 LYS A   2      -0.722  -1.719   0.922  1.00  0.00           H  
ATOM     41  HE2 LYS A   2      -3.050  -1.399   1.596  1.00  0.00           H  
ATOM     42  HE3 LYS A   2      -2.310   0.174   1.285  1.00  0.00           H  
ATOM     43  HZ1 LYS A   2      -4.557  -0.076   0.331  1.00  0.00           H  
ATOM     44  HZ2 LYS A   2      -3.979  -1.303  -0.677  1.00  0.00           H  
ATOM     45  HZ3 LYS A   2      -3.390   0.271  -0.839  1.00  0.00           H  
ATOM     46  N   TRP A   3       0.682   0.055  -4.983  1.00  0.00           N  
ATOM     47  CA  TRP A   3       0.211   0.829  -6.149  1.00  0.00           C  
ATOM     48  C   TRP A   3      -1.059   0.187  -6.753  1.00  0.00           C  
ATOM     49  O   TRP A   3      -1.323   0.355  -7.943  1.00  0.00           O  
ATOM     50  CB  TRP A   3       1.371   0.910  -7.202  1.00  0.00           C  
ATOM     51  CG  TRP A   3       1.945  -0.448  -7.594  1.00  0.00           C  
ATOM     52  CD1 TRP A   3       1.560  -1.251  -8.636  1.00  0.00           C  
ATOM     53  CD2 TRP A   3       2.997  -1.162  -6.918  1.00  0.00           C  
ATOM     54  NE1 TRP A   3       2.300  -2.403  -8.645  1.00  0.00           N  
ATOM     55  CE2 TRP A   3       3.182  -2.376  -7.599  1.00  0.00           C  
ATOM     56  CE3 TRP A   3       3.788  -0.895  -5.794  1.00  0.00           C  
ATOM     57  CZ2 TRP A   3       4.136  -3.314  -7.210  1.00  0.00           C  
ATOM     58  CZ3 TRP A   3       4.731  -1.826  -5.401  1.00  0.00           C  
ATOM     59  CH2 TRP A   3       4.896  -3.024  -6.104  1.00  0.00           C  
ATOM     60  H   TRP A   3       1.179  -0.771  -5.158  1.00  0.00           H  
ATOM     61  HA  TRP A   3      -0.034   1.834  -5.828  1.00  0.00           H  
ATOM     62  HB2 TRP A   3       1.012   1.396  -8.103  1.00  0.00           H  
ATOM     63  HB3 TRP A   3       2.184   1.507  -6.794  1.00  0.00           H  
ATOM     64  HD1 TRP A   3       0.780  -0.999  -9.342  1.00  0.00           H  
ATOM     65  HE1 TRP A   3       2.209  -3.136  -9.292  1.00  0.00           H  
ATOM     66  HE3 TRP A   3       3.671   0.023  -5.238  1.00  0.00           H  
ATOM     67  HZ2 TRP A   3       4.274  -4.244  -7.744  1.00  0.00           H  
ATOM     68  HZ3 TRP A   3       5.352  -1.632  -4.533  1.00  0.00           H  
ATOM     69  HH2 TRP A   3       5.646  -3.727  -5.764  1.00  0.00           H  
ATOM     70  N   GLU A   4      -1.854  -0.518  -5.904  1.00  0.00           N  
ATOM     71  CA  GLU A   4      -3.056  -1.269  -6.336  1.00  0.00           C  
ATOM     72  C   GLU A   4      -4.061  -0.347  -7.054  1.00  0.00           C  
ATOM     73  O   GLU A   4      -4.420  -0.588  -8.204  1.00  0.00           O  
ATOM     74  CB  GLU A   4      -3.732  -1.928  -5.110  1.00  0.00           C  
ATOM     75  CG  GLU A   4      -2.829  -2.893  -4.319  1.00  0.00           C  
ATOM     76  CD  GLU A   4      -3.526  -3.465  -3.078  1.00  0.00           C  
ATOM     77  OE1 GLU A   4      -4.049  -4.600  -3.126  1.00  0.00           O  
ATOM     78  OE2 GLU A   4      -3.563  -2.772  -2.040  1.00  0.00           O  
ATOM     79  H   GLU A   4      -1.629  -0.524  -4.947  1.00  0.00           H  
ATOM     80  HA  GLU A   4      -2.737  -2.049  -7.024  1.00  0.00           H  
ATOM     81  HB2 GLU A   4      -4.061  -1.143  -4.431  1.00  0.00           H  
ATOM     82  HB3 GLU A   4      -4.608  -2.478  -5.446  1.00  0.00           H  
ATOM     83  HG2 GLU A   4      -2.528  -3.706  -4.970  1.00  0.00           H  
ATOM     84  HG3 GLU A   4      -1.942  -2.354  -4.001  1.00  0.00           H  
ATOM     85  N   GLU A   5      -4.463   0.723  -6.350  1.00  0.00           N  
ATOM     86  CA  GLU A   5      -5.425   1.734  -6.843  1.00  0.00           C  
ATOM     87  C   GLU A   5      -4.933   2.393  -8.146  1.00  0.00           C  
ATOM     88  O   GLU A   5      -5.680   2.527  -9.124  1.00  0.00           O  
ATOM     89  CB  GLU A   5      -5.629   2.816  -5.748  1.00  0.00           C  
ATOM     90  CG  GLU A   5      -6.148   2.272  -4.402  1.00  0.00           C  
ATOM     91  CD  GLU A   5      -6.204   3.338  -3.298  1.00  0.00           C  
ATOM     92  OE1 GLU A   5      -7.270   3.953  -3.098  1.00  0.00           O  
ATOM     93  OE2 GLU A   5      -5.178   3.568  -2.625  1.00  0.00           O  
ATOM     94  H   GLU A   5      -4.093   0.839  -5.450  1.00  0.00           H  
ATOM     95  HA  GLU A   5      -6.372   1.237  -7.023  1.00  0.00           H  
ATOM     96  HB2 GLU A   5      -4.680   3.314  -5.572  1.00  0.00           H  
ATOM     97  HB3 GLU A   5      -6.340   3.553  -6.115  1.00  0.00           H  
ATOM     98  HG2 GLU A   5      -7.143   1.869  -4.553  1.00  0.00           H  
ATOM     99  HG3 GLU A   5      -5.499   1.464  -4.074  1.00  0.00           H  
ATOM    100  N   ILE A   6      -3.644   2.748  -8.140  1.00  0.00           N  
ATOM    101  CA  ILE A   6      -3.001   3.529  -9.207  1.00  0.00           C  
ATOM    102  C   ILE A   6      -2.862   2.691 -10.504  1.00  0.00           C  
ATOM    103  O   ILE A   6      -2.984   3.215 -11.614  1.00  0.00           O  
ATOM    104  CB  ILE A   6      -1.594   4.060  -8.721  1.00  0.00           C  
ATOM    105  CG1 ILE A   6      -1.713   4.785  -7.328  1.00  0.00           C  
ATOM    106  CG2 ILE A   6      -0.941   4.994  -9.777  1.00  0.00           C  
ATOM    107  CD1 ILE A   6      -2.597   6.026  -7.319  1.00  0.00           C  
ATOM    108  H   ILE A   6      -3.095   2.461  -7.382  1.00  0.00           H  
ATOM    109  HA  ILE A   6      -3.634   4.390  -9.414  1.00  0.00           H  
ATOM    110  HB  ILE A   6      -0.943   3.199  -8.603  1.00  0.00           H  
ATOM    111 HG12 ILE A   6      -2.123   4.097  -6.601  1.00  0.00           H  
ATOM    112 HG13 ILE A   6      -0.725   5.088  -6.996  1.00  0.00           H  
ATOM    113 HG21 ILE A   6      -1.552   5.874  -9.923  1.00  0.00           H  
ATOM    114 HG22 ILE A   6      -0.848   4.472 -10.718  1.00  0.00           H  
ATOM    115 HG23 ILE A   6       0.046   5.295  -9.445  1.00  0.00           H  
ATOM    116 HD11 ILE A   6      -3.602   5.762  -7.619  1.00  0.00           H  
ATOM    117 HD12 ILE A   6      -2.196   6.760  -8.006  1.00  0.00           H  
ATOM    118 HD13 ILE A   6      -2.615   6.442  -6.324  1.00  0.00           H  
ATOM    119  N   ALA A   7      -2.636   1.378 -10.337  1.00  0.00           N  
ATOM    120  CA  ALA A   7      -2.472   0.418 -11.454  1.00  0.00           C  
ATOM    121  C   ALA A   7      -3.819  -0.206 -11.871  1.00  0.00           C  
ATOM    122  O   ALA A   7      -3.919  -0.815 -12.954  1.00  0.00           O  
ATOM    123  CB  ALA A   7      -1.478  -0.684 -11.048  1.00  0.00           C  
ATOM    124  H   ALA A   7      -2.591   1.034  -9.428  1.00  0.00           H  
ATOM    125  HA  ALA A   7      -2.053   0.948 -12.309  1.00  0.00           H  
ATOM    126  HB1 ALA A   7      -1.307  -1.357 -11.882  1.00  0.00           H  
ATOM    127  HB2 ALA A   7      -1.875  -1.245 -10.213  1.00  0.00           H  
ATOM    128  HB3 ALA A   7      -0.536  -0.234 -10.757  1.00  0.00           H  
ATOM    129  N   GLU A   8      -4.845  -0.064 -11.001  1.00  0.00           N  
ATOM    130  CA  GLU A   8      -6.184  -0.637 -11.235  1.00  0.00           C  
ATOM    131  C   GLU A   8      -6.923   0.177 -12.306  1.00  0.00           C  
ATOM    132  O   GLU A   8      -7.091  -0.298 -13.437  1.00  0.00           O  
ATOM    133  CB  GLU A   8      -7.016  -0.706  -9.921  1.00  0.00           C  
ATOM    134  CG  GLU A   8      -8.374  -1.444 -10.042  1.00  0.00           C  
ATOM    135  CD  GLU A   8      -8.247  -2.956 -10.354  1.00  0.00           C  
ATOM    136  OE1 GLU A   8      -8.058  -3.751  -9.406  1.00  0.00           O  
ATOM    137  OE2 GLU A   8      -8.339  -3.355 -11.540  1.00  0.00           O  
ATOM    138  H   GLU A   8      -4.690   0.445 -10.177  1.00  0.00           H  
ATOM    139  HA  GLU A   8      -6.041  -1.652 -11.602  1.00  0.00           H  
ATOM    140  HB2 GLU A   8      -6.424  -1.212  -9.163  1.00  0.00           H  
ATOM    141  HB3 GLU A   8      -7.207   0.305  -9.577  1.00  0.00           H  
ATOM    142  HG2 GLU A   8      -8.912  -1.328  -9.106  1.00  0.00           H  
ATOM    143  HG3 GLU A   8      -8.955  -0.969 -10.828  1.00  0.00           H  
ATOM    144  N   ARG A   9      -7.300   1.433 -11.962  1.00  0.00           N  
ATOM    145  CA  ARG A   9      -8.086   2.305 -12.861  1.00  0.00           C  
ATOM    146  C   ARG A   9      -7.320   2.603 -14.160  1.00  0.00           C  
ATOM    147  O   ARG A   9      -7.932   2.648 -15.219  1.00  0.00           O  
ATOM    148  CB  ARG A   9      -8.514   3.642 -12.182  1.00  0.00           C  
ATOM    149  CG  ARG A   9      -9.599   3.510 -11.073  1.00  0.00           C  
ATOM    150  CD  ARG A   9      -9.033   3.106  -9.699  1.00  0.00           C  
ATOM    151  NE  ARG A   9      -8.178   4.168  -9.124  1.00  0.00           N  
ATOM    152  CZ  ARG A   9      -8.128   4.532  -7.836  1.00  0.00           C  
ATOM    153  NH1 ARG A   9      -8.818   3.888  -6.916  1.00  0.00           N  
ATOM    154  NH2 ARG A   9      -7.345   5.527  -7.470  1.00  0.00           N  
ATOM    155  H   ARG A   9      -7.033   1.780 -11.084  1.00  0.00           H  
ATOM    156  HA  ARG A   9      -8.991   1.758 -13.118  1.00  0.00           H  
ATOM    157  HB2 ARG A   9      -7.637   4.107 -11.748  1.00  0.00           H  
ATOM    158  HB3 ARG A   9      -8.907   4.310 -12.943  1.00  0.00           H  
ATOM    159  HG2 ARG A   9     -10.106   4.464 -10.967  1.00  0.00           H  
ATOM    160  HG3 ARG A   9     -10.327   2.765 -11.385  1.00  0.00           H  
ATOM    161  HD2 ARG A   9      -9.860   2.897  -9.031  1.00  0.00           H  
ATOM    162  HD3 ARG A   9      -8.436   2.206  -9.812  1.00  0.00           H  
ATOM    163  HE  ARG A   9      -7.605   4.648  -9.758  1.00  0.00           H  
ATOM    164 HH11 ARG A   9      -9.396   3.111  -7.175  1.00  0.00           H  
ATOM    165 HH12 ARG A   9      -8.763   4.171  -5.962  1.00  0.00           H  
ATOM    166 HH21 ARG A   9      -6.788   6.004  -8.158  1.00  0.00           H  
ATOM    167 HH22 ARG A   9      -7.308   5.816  -6.512  1.00  0.00           H  
ATOM    168  N   LEU A  10      -5.975   2.732 -14.054  1.00  0.00           N  
ATOM    169  CA  LEU A  10      -5.089   3.143 -15.173  1.00  0.00           C  
ATOM    170  C   LEU A  10      -5.303   2.295 -16.449  1.00  0.00           C  
ATOM    171  O   LEU A  10      -5.344   2.843 -17.561  1.00  0.00           O  
ATOM    172  CB  LEU A  10      -3.599   3.073 -14.742  1.00  0.00           C  
ATOM    173  CG  LEU A  10      -2.556   3.586 -15.792  1.00  0.00           C  
ATOM    174  CD1 LEU A  10      -2.812   5.065 -16.173  1.00  0.00           C  
ATOM    175  CD2 LEU A  10      -1.104   3.362 -15.297  1.00  0.00           C  
ATOM    176  H   LEU A  10      -5.563   2.552 -13.184  1.00  0.00           H  
ATOM    177  HA  LEU A  10      -5.331   4.177 -15.402  1.00  0.00           H  
ATOM    178  HB2 LEU A  10      -3.480   3.647 -13.828  1.00  0.00           H  
ATOM    179  HB3 LEU A  10      -3.366   2.036 -14.517  1.00  0.00           H  
ATOM    180  HG  LEU A  10      -2.673   3.006 -16.702  1.00  0.00           H  
ATOM    181 HD11 LEU A  10      -2.735   5.695 -15.296  1.00  0.00           H  
ATOM    182 HD12 LEU A  10      -3.804   5.167 -16.598  1.00  0.00           H  
ATOM    183 HD13 LEU A  10      -2.084   5.384 -16.909  1.00  0.00           H  
ATOM    184 HD21 LEU A  10      -0.938   3.910 -14.377  1.00  0.00           H  
ATOM    185 HD22 LEU A  10      -0.405   3.705 -16.047  1.00  0.00           H  
ATOM    186 HD23 LEU A  10      -0.939   2.305 -15.118  1.00  0.00           H  
ATOM    187  N   ARG A  11      -5.465   0.967 -16.266  1.00  0.00           N  
ATOM    188  CA  ARG A  11      -5.645   0.005 -17.380  1.00  0.00           C  
ATOM    189  C   ARG A  11      -6.887   0.350 -18.233  1.00  0.00           C  
ATOM    190  O   ARG A  11      -6.869   0.245 -19.460  1.00  0.00           O  
ATOM    191  CB  ARG A  11      -5.787  -1.439 -16.832  1.00  0.00           C  
ATOM    192  CG  ARG A  11      -5.979  -2.534 -17.926  1.00  0.00           C  
ATOM    193  CD  ARG A  11      -6.549  -3.855 -17.376  1.00  0.00           C  
ATOM    194  NE  ARG A  11      -7.848  -3.656 -16.691  1.00  0.00           N  
ATOM    195  CZ  ARG A  11      -9.055  -3.533 -17.290  1.00  0.00           C  
ATOM    196  NH1 ARG A  11      -9.181  -3.562 -18.617  1.00  0.00           N  
ATOM    197  NH2 ARG A  11     -10.132  -3.351 -16.548  1.00  0.00           N  
ATOM    198  H   ARG A  11      -5.469   0.623 -15.348  1.00  0.00           H  
ATOM    199  HA  ARG A  11      -4.758   0.055 -18.004  1.00  0.00           H  
ATOM    200  HB2 ARG A  11      -4.897  -1.679 -16.261  1.00  0.00           H  
ATOM    201  HB3 ARG A  11      -6.642  -1.464 -16.165  1.00  0.00           H  
ATOM    202  HG2 ARG A  11      -6.668  -2.163 -18.675  1.00  0.00           H  
ATOM    203  HG3 ARG A  11      -5.021  -2.733 -18.402  1.00  0.00           H  
ATOM    204  HD2 ARG A  11      -6.684  -4.556 -18.196  1.00  0.00           H  
ATOM    205  HD3 ARG A  11      -5.844  -4.281 -16.668  1.00  0.00           H  
ATOM    206  HE  ARG A  11      -7.817  -3.602 -15.709  1.00  0.00           H  
ATOM    207 HH11 ARG A  11      -8.372  -3.674 -19.203  1.00  0.00           H  
ATOM    208 HH12 ARG A  11     -10.086  -3.463 -19.037  1.00  0.00           H  
ATOM    209 HH21 ARG A  11     -10.054  -3.297 -15.547  1.00  0.00           H  
ATOM    210 HH22 ARG A  11     -11.031  -3.261 -16.981  1.00  0.00           H  
ATOM    211  N   GLU A  12      -7.962   0.762 -17.561  1.00  0.00           N  
ATOM    212  CA  GLU A  12      -9.274   1.002 -18.194  1.00  0.00           C  
ATOM    213  C   GLU A  12      -9.649   2.507 -18.133  1.00  0.00           C  
ATOM    214  O   GLU A  12     -10.763   2.896 -18.484  1.00  0.00           O  
ATOM    215  CB  GLU A  12     -10.324   0.095 -17.493  1.00  0.00           C  
ATOM    216  CG  GLU A  12     -11.662  -0.068 -18.242  1.00  0.00           C  
ATOM    217  CD  GLU A  12     -12.540  -1.178 -17.646  1.00  0.00           C  
ATOM    218  OE1 GLU A  12     -12.457  -2.340 -18.114  1.00  0.00           O  
ATOM    219  OE2 GLU A  12     -13.291  -0.907 -16.689  1.00  0.00           O  
ATOM    220  H   GLU A  12      -7.877   0.915 -16.597  1.00  0.00           H  
ATOM    221  HA  GLU A  12      -9.212   0.718 -19.243  1.00  0.00           H  
ATOM    222  HB2 GLU A  12      -9.892  -0.896 -17.367  1.00  0.00           H  
ATOM    223  HB3 GLU A  12     -10.533   0.497 -16.506  1.00  0.00           H  
ATOM    224  HG2 GLU A  12     -12.206   0.874 -18.199  1.00  0.00           H  
ATOM    225  HG3 GLU A  12     -11.452  -0.300 -19.280  1.00  0.00           H  
ATOM    226  N   GLU A  13      -8.667   3.346 -17.738  1.00  0.00           N  
ATOM    227  CA  GLU A  13      -8.822   4.814 -17.634  1.00  0.00           C  
ATOM    228  C   GLU A  13      -8.930   5.435 -19.028  1.00  0.00           C  
ATOM    229  O   GLU A  13      -9.727   6.353 -19.255  1.00  0.00           O  
ATOM    230  CB  GLU A  13      -7.611   5.416 -16.852  1.00  0.00           C  
ATOM    231  CG  GLU A  13      -7.643   6.943 -16.632  1.00  0.00           C  
ATOM    232  CD  GLU A  13      -8.960   7.442 -16.007  1.00  0.00           C  
ATOM    233  OE1 GLU A  13      -9.738   8.136 -16.703  1.00  0.00           O  
ATOM    234  OE2 GLU A  13      -9.232   7.132 -14.830  1.00  0.00           O  
ATOM    235  H   GLU A  13      -7.799   2.962 -17.498  1.00  0.00           H  
ATOM    236  HA  GLU A  13      -9.738   5.016 -17.079  1.00  0.00           H  
ATOM    237  HB2 GLU A  13      -7.568   4.941 -15.875  1.00  0.00           H  
ATOM    238  HB3 GLU A  13      -6.696   5.168 -17.381  1.00  0.00           H  
ATOM    239  HG2 GLU A  13      -6.824   7.217 -15.971  1.00  0.00           H  
ATOM    240  HG3 GLU A  13      -7.492   7.432 -17.594  1.00  0.00           H  
ATOM    241  N   PHE A  14      -8.126   4.917 -19.959  1.00  0.00           N  
ATOM    242  CA  PHE A  14      -8.133   5.356 -21.364  1.00  0.00           C  
ATOM    243  C   PHE A  14      -8.370   4.137 -22.295  1.00  0.00           C  
ATOM    244  O   PHE A  14      -8.246   4.248 -23.522  1.00  0.00           O  
ATOM    245  CB  PHE A  14      -6.792   6.093 -21.665  1.00  0.00           C  
ATOM    246  CG  PHE A  14      -6.764   6.861 -22.985  1.00  0.00           C  
ATOM    247  CD1 PHE A  14      -7.671   7.892 -23.216  1.00  0.00           C  
ATOM    248  CD2 PHE A  14      -5.831   6.566 -23.982  1.00  0.00           C  
ATOM    249  CE1 PHE A  14      -7.661   8.591 -24.405  1.00  0.00           C  
ATOM    250  CE2 PHE A  14      -5.824   7.268 -25.172  1.00  0.00           C  
ATOM    251  CZ  PHE A  14      -6.733   8.286 -25.379  1.00  0.00           C  
ATOM    252  H   PHE A  14      -7.495   4.215 -19.694  1.00  0.00           H  
ATOM    253  HA  PHE A  14      -8.958   6.052 -21.506  1.00  0.00           H  
ATOM    254  HB2 PHE A  14      -6.601   6.807 -20.870  1.00  0.00           H  
ATOM    255  HB3 PHE A  14      -5.986   5.367 -21.671  1.00  0.00           H  
ATOM    256  HD1 PHE A  14      -8.404   8.139 -22.457  1.00  0.00           H  
ATOM    257  HD2 PHE A  14      -5.114   5.767 -23.826  1.00  0.00           H  
ATOM    258  HE1 PHE A  14      -8.374   9.391 -24.569  1.00  0.00           H  
ATOM    259  HE2 PHE A  14      -5.095   7.030 -25.940  1.00  0.00           H  
ATOM    260  HZ  PHE A  14      -6.727   8.842 -26.313  1.00  0.00           H  
ATOM    261  N   ASN A  15      -8.778   2.993 -21.679  1.00  0.00           N  
ATOM    262  CA  ASN A  15      -8.997   1.698 -22.365  1.00  0.00           C  
ATOM    263  C   ASN A  15      -7.724   1.267 -23.127  1.00  0.00           C  
ATOM    264  O   ASN A  15      -7.677   1.234 -24.362  1.00  0.00           O  
ATOM    265  CB  ASN A  15     -10.256   1.752 -23.278  1.00  0.00           C  
ATOM    266  CG  ASN A  15     -10.599   0.414 -23.944  1.00  0.00           C  
ATOM    267  OD1 ASN A  15     -10.365  -0.653 -23.384  1.00  0.00           O  
ATOM    268  ND2 ASN A  15     -11.151   0.463 -25.145  1.00  0.00           N  
ATOM    269  H   ASN A  15      -8.953   3.032 -20.720  1.00  0.00           H  
ATOM    270  HA  ASN A  15      -9.175   0.963 -21.589  1.00  0.00           H  
ATOM    271  HB2 ASN A  15     -11.104   2.059 -22.682  1.00  0.00           H  
ATOM    272  HB3 ASN A  15     -10.086   2.489 -24.051  1.00  0.00           H  
ATOM    273 HD21 ASN A  15     -11.312   1.340 -25.546  1.00  0.00           H  
ATOM    274 HD22 ASN A  15     -11.362  -0.384 -25.592  1.00  0.00           H  
ATOM    275  N   ILE A  16      -6.675   0.994 -22.350  1.00  0.00           N  
ATOM    276  CA  ILE A  16      -5.329   0.648 -22.860  1.00  0.00           C  
ATOM    277  C   ILE A  16      -5.010  -0.831 -22.569  1.00  0.00           C  
ATOM    278  O   ILE A  16      -5.813  -1.532 -21.942  1.00  0.00           O  
ATOM    279  CB  ILE A  16      -4.234   1.572 -22.198  1.00  0.00           C  
ATOM    280  CG1 ILE A  16      -4.153   1.333 -20.647  1.00  0.00           C  
ATOM    281  CG2 ILE A  16      -4.515   3.055 -22.528  1.00  0.00           C  
ATOM    282  CD1 ILE A  16      -3.109   2.137 -19.894  1.00  0.00           C  
ATOM    283  H   ILE A  16      -6.812   1.001 -21.382  1.00  0.00           H  
ATOM    284  HA  ILE A  16      -5.307   0.805 -23.939  1.00  0.00           H  
ATOM    285  HB  ILE A  16      -3.274   1.316 -22.642  1.00  0.00           H  
ATOM    286 HG12 ILE A  16      -5.110   1.569 -20.202  1.00  0.00           H  
ATOM    287 HG13 ILE A  16      -3.943   0.283 -20.466  1.00  0.00           H  
ATOM    288 HG21 ILE A  16      -3.760   3.682 -22.080  1.00  0.00           H  
ATOM    289 HG22 ILE A  16      -5.487   3.342 -22.142  1.00  0.00           H  
ATOM    290 HG23 ILE A  16      -4.504   3.201 -23.602  1.00  0.00           H  
ATOM    291 HD11 ILE A  16      -3.319   3.193 -19.998  1.00  0.00           H  
ATOM    292 HD12 ILE A  16      -2.128   1.924 -20.292  1.00  0.00           H  
ATOM    293 HD13 ILE A  16      -3.139   1.868 -18.849  1.00  0.00           H  
ATOM    294  N   ASN A  17      -3.835  -1.296 -23.026  1.00  0.00           N  
ATOM    295  CA  ASN A  17      -3.322  -2.636 -22.691  1.00  0.00           C  
ATOM    296  C   ASN A  17      -2.845  -2.656 -21.221  1.00  0.00           C  
ATOM    297  O   ASN A  17      -2.323  -1.638 -20.735  1.00  0.00           O  
ATOM    298  CB  ASN A  17      -2.154  -3.034 -23.644  1.00  0.00           C  
ATOM    299  CG  ASN A  17      -2.577  -3.233 -25.101  1.00  0.00           C  
ATOM    300  OD1 ASN A  17      -3.515  -2.600 -25.587  1.00  0.00           O  
ATOM    301  ND2 ASN A  17      -1.884  -4.112 -25.812  1.00  0.00           N  
ATOM    302  H   ASN A  17      -3.294  -0.719 -23.609  1.00  0.00           H  
ATOM    303  HA  ASN A  17      -4.135  -3.347 -22.810  1.00  0.00           H  
ATOM    304  HB2 ASN A  17      -1.405  -2.252 -23.629  1.00  0.00           H  
ATOM    305  HB3 ASN A  17      -1.698  -3.954 -23.288  1.00  0.00           H  
ATOM    306 HD21 ASN A  17      -1.139  -4.579 -25.376  1.00  0.00           H  
ATOM    307 HD22 ASN A  17      -2.145  -4.262 -26.747  1.00  0.00           H  
ATOM    308  N   PRO A  18      -3.022  -3.803 -20.479  1.00  0.00           N  
ATOM    309  CA  PRO A  18      -2.453  -3.968 -19.118  1.00  0.00           C  
ATOM    310  C   PRO A  18      -0.919  -3.808 -19.120  1.00  0.00           C  
ATOM    311  O   PRO A  18      -0.350  -3.370 -18.119  1.00  0.00           O  
ATOM    312  CB  PRO A  18      -2.896  -5.401 -18.695  1.00  0.00           C  
ATOM    313  CG  PRO A  18      -3.249  -6.083 -19.987  1.00  0.00           C  
ATOM    314  CD  PRO A  18      -3.807  -5.003 -20.881  1.00  0.00           C  
ATOM    315  HA  PRO A  18      -2.876  -3.238 -18.438  1.00  0.00           H  
ATOM    316  HB2 PRO A  18      -2.093  -5.920 -18.175  1.00  0.00           H  
ATOM    317  HB3 PRO A  18      -3.760  -5.338 -18.038  1.00  0.00           H  
ATOM    318  HG2 PRO A  18      -2.358  -6.523 -20.433  1.00  0.00           H  
ATOM    319  HG3 PRO A  18      -3.990  -6.857 -19.817  1.00  0.00           H  
ATOM    320  HD2 PRO A  18      -3.642  -5.254 -21.925  1.00  0.00           H  
ATOM    321  HD3 PRO A  18      -4.865  -4.848 -20.695  1.00  0.00           H  
ATOM    322  N   GLU A  19      -0.283  -4.138 -20.272  1.00  0.00           N  
ATOM    323  CA  GLU A  19       1.165  -3.946 -20.500  1.00  0.00           C  
ATOM    324  C   GLU A  19       1.560  -2.467 -20.325  1.00  0.00           C  
ATOM    325  O   GLU A  19       2.534  -2.164 -19.627  1.00  0.00           O  
ATOM    326  CB  GLU A  19       1.560  -4.447 -21.918  1.00  0.00           C  
ATOM    327  CG  GLU A  19       3.069  -4.306 -22.261  1.00  0.00           C  
ATOM    328  CD  GLU A  19       3.469  -4.930 -23.610  1.00  0.00           C  
ATOM    329  OE1 GLU A  19       3.490  -6.175 -23.709  1.00  0.00           O  
ATOM    330  OE2 GLU A  19       3.771  -4.190 -24.572  1.00  0.00           O  
ATOM    331  H   GLU A  19      -0.814  -4.533 -20.996  1.00  0.00           H  
ATOM    332  HA  GLU A  19       1.692  -4.545 -19.762  1.00  0.00           H  
ATOM    333  HB2 GLU A  19       1.286  -5.495 -22.000  1.00  0.00           H  
ATOM    334  HB3 GLU A  19       0.990  -3.887 -22.648  1.00  0.00           H  
ATOM    335  HG2 GLU A  19       3.317  -3.249 -22.274  1.00  0.00           H  
ATOM    336  HG3 GLU A  19       3.650  -4.784 -21.479  1.00  0.00           H  
ATOM    337  N   GLU A  20       0.776  -1.557 -20.952  1.00  0.00           N  
ATOM    338  CA  GLU A  20       0.989  -0.096 -20.841  1.00  0.00           C  
ATOM    339  C   GLU A  20       0.891   0.321 -19.361  1.00  0.00           C  
ATOM    340  O   GLU A  20       1.736   1.049 -18.844  1.00  0.00           O  
ATOM    341  CB  GLU A  20      -0.060   0.702 -21.682  1.00  0.00           C  
ATOM    342  CG  GLU A  20      -0.271   0.222 -23.132  1.00  0.00           C  
ATOM    343  CD  GLU A  20       1.028   0.121 -23.946  1.00  0.00           C  
ATOM    344  OE1 GLU A  20       1.524   1.162 -24.433  1.00  0.00           O  
ATOM    345  OE2 GLU A  20       1.557  -1.002 -24.108  1.00  0.00           O  
ATOM    346  H   GLU A  20       0.031  -1.881 -21.496  1.00  0.00           H  
ATOM    347  HA  GLU A  20       1.989   0.126 -21.212  1.00  0.00           H  
ATOM    348  HB2 GLU A  20      -1.022   0.643 -21.180  1.00  0.00           H  
ATOM    349  HB3 GLU A  20       0.246   1.747 -21.710  1.00  0.00           H  
ATOM    350  HG2 GLU A  20      -0.749  -0.751 -23.104  1.00  0.00           H  
ATOM    351  HG3 GLU A  20      -0.936   0.916 -23.634  1.00  0.00           H  
ATOM    352  N   ALA A  21      -0.120  -0.238 -18.677  1.00  0.00           N  
ATOM    353  CA  ALA A  21      -0.433   0.063 -17.270  1.00  0.00           C  
ATOM    354  C   ALA A  21       0.555  -0.602 -16.273  1.00  0.00           C  
ATOM    355  O   ALA A  21       0.330  -0.525 -15.064  1.00  0.00           O  
ATOM    356  CB  ALA A  21      -1.883  -0.367 -16.973  1.00  0.00           C  
ATOM    357  H   ALA A  21      -0.685  -0.889 -19.145  1.00  0.00           H  
ATOM    358  HA  ALA A  21      -0.380   1.143 -17.139  1.00  0.00           H  
ATOM    359  HB1 ALA A  21      -2.559   0.115 -17.669  1.00  0.00           H  
ATOM    360  HB2 ALA A  21      -2.155  -0.081 -15.963  1.00  0.00           H  
ATOM    361  HB3 ALA A  21      -1.973  -1.442 -17.077  1.00  0.00           H  
ATOM    362  N   ARG A  22       1.614  -1.297 -16.769  1.00  0.00           N  
ATOM    363  CA  ARG A  22       2.688  -1.862 -15.908  1.00  0.00           C  
ATOM    364  C   ARG A  22       3.873  -0.880 -15.830  1.00  0.00           C  
ATOM    365  O   ARG A  22       4.267  -0.446 -14.743  1.00  0.00           O  
ATOM    366  CB  ARG A  22       3.197  -3.255 -16.413  1.00  0.00           C  
ATOM    367  CG  ARG A  22       2.151  -4.402 -16.507  1.00  0.00           C  
ATOM    368  CD  ARG A  22       1.386  -4.697 -15.190  1.00  0.00           C  
ATOM    369  NE  ARG A  22       0.338  -3.694 -14.912  1.00  0.00           N  
ATOM    370  CZ  ARG A  22      -0.553  -3.737 -13.917  1.00  0.00           C  
ATOM    371  NH1 ARG A  22      -0.611  -4.770 -13.089  1.00  0.00           N  
ATOM    372  NH2 ARG A  22      -1.391  -2.723 -13.756  1.00  0.00           N  
ATOM    373  H   ARG A  22       1.676  -1.433 -17.736  1.00  0.00           H  
ATOM    374  HA  ARG A  22       2.281  -1.991 -14.903  1.00  0.00           H  
ATOM    375  HB2 ARG A  22       3.624  -3.121 -17.404  1.00  0.00           H  
ATOM    376  HB3 ARG A  22       3.995  -3.590 -15.752  1.00  0.00           H  
ATOM    377  HG2 ARG A  22       1.424  -4.142 -17.268  1.00  0.00           H  
ATOM    378  HG3 ARG A  22       2.667  -5.304 -16.820  1.00  0.00           H  
ATOM    379  HD2 ARG A  22       0.922  -5.677 -15.264  1.00  0.00           H  
ATOM    380  HD3 ARG A  22       2.093  -4.706 -14.365  1.00  0.00           H  
ATOM    381  HE  ARG A  22       0.314  -2.921 -15.508  1.00  0.00           H  
ATOM    382 HH11 ARG A  22       0.023  -5.541 -13.196  1.00  0.00           H  
ATOM    383 HH12 ARG A  22      -1.289  -4.787 -12.349  1.00  0.00           H  
ATOM    384 HH21 ARG A  22      -1.347  -1.931 -14.368  1.00  0.00           H  
ATOM    385 HH22 ARG A  22      -2.070  -2.746 -13.018  1.00  0.00           H  
ATOM    386  N   GLU A  23       4.442  -0.537 -17.000  1.00  0.00           N  
ATOM    387  CA  GLU A  23       5.638   0.331 -17.082  1.00  0.00           C
[truncated: 794,287 more chars]
