# Supplementary material for: Design of complicated all-α protein structures
Source: Nat Struct Mol Biol. 2024 Jan 4;31(2):275–82. doi: 10.1038/s41594-023-01147-9 (PMC11377298; doi:10.1038/s41594-023-01147-9)
Supplement: Supplementary file 8 — Statistical source data. [file 41594_2023_1147_MOESM8_ESM.zip › ED_Fig1/5tgw.pdb]

HEADER    UNKNOWN FUNCTION                        28-SEP-16   5TGW              
TITLE     NMR STRUCTURE OF APO-PS1                                              
COMPND    MOL_ID: 1;                                                            
COMPND   2 MOLECULE: PS1;                                                       
COMPND   3 CHAIN: A;                                                            
COMPND   4 ENGINEERED: YES                                                      
SOURCE    MOL_ID: 1;                                                            
SOURCE   2 ORGANISM_SCIENTIFIC: ESCHERICHIA COLI;                               
SOURCE   3 ORGANISM_TAXID: 562;                                                 
SOURCE   4 EXPRESSION_SYSTEM: ESCHERICHIA COLI;                                 
SOURCE   5 EXPRESSION_SYSTEM_TAXID: 469008;                                     
SOURCE   6 EXPRESSION_SYSTEM_STRAIN: BL21 (DE3)                                 
KEYWDS    4-HELIX BUNDLE, COILED-COIL, UNKNOWN FUNCTION                         
EXPDTA    SOLUTION NMR                                                          
NUMMDL    20                                                                    
AUTHOR    N.F.POLIZZI,Y.WU                                                      
REVDAT   4   27-NOV-19 5TGW    1       REMARK                                   
REVDAT   3   06-DEC-17 5TGW    1       JRNL                                     
REVDAT   2   27-SEP-17 5TGW    1       REMARK                                   
REVDAT   1   09-AUG-17 5TGW    0                                                
JRNL        AUTH   N.F.POLIZZI,Y.WU,T.LEMMIN,A.M.MAXWELL,S.Q.ZHANG,J.RAWSON,    
JRNL        AUTH 2 D.N.BERATAN,M.J.THERIEN,W.F.DEGRADO                          
JRNL        TITL   DE NOVO DESIGN OF A HYPERSTABLE NON-NATURAL PROTEIN-LIGAND   
JRNL        TITL 2 COMPLEX WITH SUB- ANGSTROM ACCURACY.                         
JRNL        REF    NAT CHEM                      V.   9  1157 2017              
JRNL        REFN                   ESSN 1755-4349                               
JRNL        PMID   29168496                                                     
JRNL        DOI    10.1038/NCHEM.2846                                           
REMARK   2                                                                      
REMARK   2 RESOLUTION. NOT APPLICABLE.                                          
REMARK   3                                                                      
REMARK   3 REFINEMENT.                                                          
REMARK   3   PROGRAM     : X-PLOR NIH                                           
REMARK   3   AUTHORS     : SCHWIETERS, KUSZEWSKI, TJANDRA AND CLORE             
REMARK   3                                                                      
REMARK   3  OTHER REFINEMENT REMARKS: NULL                                      
REMARK   4                                                                      
REMARK   4 5TGW COMPLIES WITH FORMAT V. 3.30, 13-JUL-11                         
REMARK 100                                                                      
REMARK 100 THIS ENTRY HAS BEEN PROCESSED BY RCSB ON 29-SEP-16.                  
REMARK 100 THE DEPOSITION ID IS D_1000224142.                                   
REMARK 210                                                                      
REMARK 210 EXPERIMENTAL DETAILS                                                 
REMARK 210  EXPERIMENT TYPE                : NMR                                
REMARK 210  TEMPERATURE           (KELVIN) : 298                                
REMARK 210  PH                             : 7.5                                
REMARK 210  IONIC STRENGTH                 : 100 MM NAPI, 50 MM NACL            
REMARK 210  PRESSURE                       : 1 ATM                              
REMARK 210  SAMPLE CONTENTS                : 780 UM [U-100% 13C; U-100% 15N]    
REMARK 210                                   APO-PS1, 95% H2O/5% D2O; 780 UM    
REMARK 210                                   U-100% 15N; 10% 13C] APO-PS1, 95%  
REMARK 210                                   H2O/5% D2O                         
REMARK 210                                                                      
REMARK 210  NMR EXPERIMENTS CONDUCTED      : 3D HNCACB; 3D CBCA(CO)NH; 3D       
REMARK 210  HNCO; 3D CO(CA)NH; 3D CCH-TOCSY; 3D 15N-13CALIPHATIC-13CAROMATIC-   
REMARK 210  RESOLVED [1H-1H]-NOESY; 2D 1H-13C HSQC ALIPHATIC; 3D                
REMARK 210  SIMULTANEOUS NOESY; 2D 1H-15N HSQC                                  
REMARK 210  SPECTROMETER FIELD STRENGTH    : 600 MHZ                            
REMARK 210  SPECTROMETER MODEL             : AVANCE II                          
REMARK 210  SPECTROMETER MANUFACTURER      : BRUKER                             
REMARK 210                                                                      
REMARK 210  STRUCTURE DETERMINATION.                                            
REMARK 210   SOFTWARE USED                 : AUTOASSIGN, NMRPIPE, XEASY,        
REMARK 210                                   CYANA, TALOS                       
REMARK 210   METHOD USED                   : SIMULATED ANNEALING                
REMARK 210                                                                      
REMARK 210 CONFORMERS, NUMBER CALCULATED   : 20                                 
REMARK 210 CONFORMERS, NUMBER SUBMITTED    : 20                                 
REMARK 210 CONFORMERS, SELECTION CRITERIA  : STRUCTURES WITH THE LOWEST         
REMARK 210                                   ENERGY                             
REMARK 210                                                                      
REMARK 210 BEST REPRESENTATIVE CONFORMER IN THIS ENSEMBLE : 1                   
REMARK 210                                                                      
REMARK 210 REMARK: NULL                                                         
REMARK 215                                                                      
REMARK 215 NMR STUDY                                                            
REMARK 215 THE COORDINATES IN THIS ENTRY WERE GENERATED FROM SOLUTION           
REMARK 215 NMR DATA.  PROTEIN DATA BANK CONVENTIONS REQUIRE THAT                
REMARK 215 CRYST1 AND SCALE RECORDS BE INCLUDED, BUT THE VALUES ON              
REMARK 215 THESE RECORDS ARE MEANINGLESS.                                       
REMARK 300                                                                      
REMARK 300 BIOMOLECULE: 1                                                       
REMARK 300 SEE REMARK 350 FOR THE AUTHOR PROVIDED AND/OR PROGRAM                
REMARK 300 GENERATED ASSEMBLY INFORMATION FOR THE STRUCTURE IN                  
REMARK 300 THIS ENTRY. THE REMARK MAY ALSO PROVIDE INFORMATION ON               
REMARK 300 BURIED SURFACE AREA.                                                 
REMARK 350                                                                      
REMARK 350 COORDINATES FOR A COMPLETE MULTIMER REPRESENTING THE KNOWN           
REMARK 350 BIOLOGICALLY SIGNIFICANT OLIGOMERIZATION STATE OF THE                
REMARK 350 MOLECULE CAN BE GENERATED BY APPLYING BIOMT TRANSFORMATIONS          
REMARK 350 GIVEN BELOW.  BOTH NON-CRYSTALLOGRAPHIC AND                          
REMARK 350 CRYSTALLOGRAPHIC OPERATIONS ARE GIVEN.                               
REMARK 350                                                                      
REMARK 350 BIOMOLECULE: 1                                                       
REMARK 350 AUTHOR DETERMINED BIOLOGICAL UNIT: MONOMERIC                         
REMARK 350 APPLY THE FOLLOWING TO CHAINS: A                                     
REMARK 350   BIOMT1   1  1.000000  0.000000  0.000000        0.00000            
REMARK 350   BIOMT2   1  0.000000  1.000000  0.000000        0.00000            
REMARK 350   BIOMT3   1  0.000000  0.000000  1.000000        0.00000            
REMARK 500                                                                      
REMARK 500 GEOMETRY AND STEREOCHEMISTRY                                         
REMARK 500 SUBTOPIC: CLOSE CONTACTS                                             
REMARK 500                                                                      
REMARK 500 THE FOLLOWING ATOMS ARE IN CLOSE CONTACT.                            
REMARK 500                                                                      
REMARK 500  ATM1  RES C  SSEQI   ATM2  RES C  SSEQI           DISTANCE          
REMARK 500   HZ2  LYS A    84     OE2  GLU A    88              1.59            
REMARK 500                                                                      
REMARK 500 REMARK: NULL                                                         
REMARK 500                                                                      
REMARK 500 GEOMETRY AND STEREOCHEMISTRY                                         
REMARK 500 SUBTOPIC: TORSION ANGLES                                             
REMARK 500                                                                      
REMARK 500 TORSION ANGLES OUTSIDE THE EXPECTED RAMACHANDRAN REGIONS:            
REMARK 500 (M=MODEL NUMBER; RES=RESIDUE NAME; C=CHAIN IDENTIFIER;               
REMARK 500 SSEQ=SEQUENCE NUMBER; I=INSERTION CODE).                             
REMARK 500                                                                      
REMARK 500 STANDARD TABLE:                                                      
REMARK 500 FORMAT:(10X,I3,1X,A3,1X,A1,I4,A1,4X,F7.2,3X,F7.2)                    
REMARK 500                                                                      
REMARK 500 EXPECTED VALUES: GJ KLEYWEGT AND TA JONES (1996). PHI/PSI-           
REMARK 500 CHOLOGY: RAMACHANDRAN REVISITED. STRUCTURE 4, 1395 - 1400            
REMARK 500                                                                      
REMARK 500  M RES CSSEQI        PSI       PHI                                   
REMARK 500  1 GLN A  54       91.18    -18.68                                   
REMARK 500  2 LYS A 108      -64.72     72.63                                   
REMARK 500  3 PHE A   3      -17.26     74.20                                   
REMARK 500  3 ALA A  57      111.64     70.22                                   
REMARK 500  5 ALA A  56      154.36     72.60                                   
REMARK 500  6 GLN A  54       83.62     38.96                                   
REMARK 500  8 PHE A   3      -40.10     73.37                                   
REMARK 500  8 GLN A  54      162.52     69.01                                   
REMARK 500  9 GLN A  54      -78.48   -140.83                                   
REMARK 500  9 GLU A  55      140.53   -176.66                                   
REMARK 500  9 ALA A  56       90.83   -160.54                                   
REMARK 500  9 LYS A 107      -65.81     71.44                                   
REMARK 500  9 LYS A 108      106.49   -160.42                                   
REMARK 500 10 PHE A   3       51.52   -167.54                                   
REMARK 500 10 GLN A  54       90.03     62.20                                   
REMARK 500 10 ALA A  56      -79.47     65.54                                   
REMARK 500 10 LYS A 107      141.16     63.03                                   
REMARK 500 11 GLU A   2      -49.17   -158.65                                   
REMARK 500 12 GLU A   2      -47.21   -178.20                                   
REMARK 500 12 GLN A  54      -74.90    -81.31                                   
REMARK 500 12 GLU A  55      -68.89    176.58                                   
REMARK 500 13 GLN A  54      -77.34     67.84                                   
REMARK 500 13 GLU A  55      -55.98     71.04                                   
REMARK 500 13 LYS A 107       73.30     65.95                                   
REMARK 500 14 GLN A  54      122.76     62.01                                   
REMARK 500 14 GLU A  55      -54.96   -134.45                                   
REMARK 500 14 ALA A  56      138.59   -173.72                                   
REMARK 500 14 LYS A 107       87.90     65.43                                   
REMARK 500 15 GLN A  54       93.25     72.03                                   
REMARK 500 16 GLN A  54       93.84   -165.25                                   
REMARK 500 16 LYS A 107     -124.40     52.61                                   
REMARK 500 17 GLN A  54      134.80     74.21                                   
REMARK 500 17 ALA A  57       76.22     62.47                                   
REMARK 500 18 GLN A  54     -158.17   -133.95                                   
REMARK 500 18 LYS A 107      119.26    175.70                                   
REMARK 500 19 GLN A  54      100.85     71.39                                   
REMARK 500 19 GLU A  55      -29.72   -163.53                                   
REMARK 500 19 ALA A  57      175.88     70.34                                   
REMARK 500 19 LYS A 107      108.03     58.05                                   
REMARK 500 20 GLU A   2      -87.58     62.95                                   
REMARK 500 20 GLN A  54      -87.31    -74.83                                   
REMARK 500 20 GLU A  55       25.28   -172.22                                   
REMARK 500 20 ALA A  56       92.85     66.67                                   
REMARK 500                                                                      
REMARK 500 REMARK: NULL                                                         
REMARK 900                                                                      
REMARK 900 RELATED ENTRIES                                                      
REMARK 900 RELATED ID: 5TGY   RELATED DB: PDB                                   
REMARK 900 RELATED ID: 30185   RELATED DB: BMRB                                 
REMARK 900 NMR STRUCTURE OF APO-PS1                                             
DBREF  5TGW A    1   109  PDB    5TGW     5TGW             1    109             
SEQRES   1 A  109  SER GLU PHE GLU LYS LEU ARG GLN THR GLY ASP GLU LEU          
SEQRES   2 A  109  VAL GLN ALA PHE GLN ARG LEU ARG GLU ILE PHE ASP LYS          
SEQRES   3 A  109  GLY ASP ASP ASP SER LEU GLU GLN VAL LEU GLU GLU ILE          
SEQRES   4 A  109  GLU GLU LEU ILE GLN LYS HIS ARG GLN LEU PHE ASP ASN          
SEQRES   5 A  109  ARG GLN GLU ALA ALA ASP THR GLU ALA ALA LYS GLN GLY          
SEQRES   6 A  109  ASP GLN TRP VAL GLN LEU PHE GLN ARG PHE ARG GLU ALA          
SEQRES   7 A  109  ILE ASP LYS GLY ASP LYS ASP SER LEU GLU GLN LEU LEU          
SEQRES   8 A  109  GLU GLU LEU GLU GLN ALA LEU GLN LYS ILE ARG GLU LEU          
SEQRES   9 A  109  ALA GLU LYS LYS ASN                                          
HELIX    1 AA1 GLU A    2  GLY A   27  1                                  26    
HELIX    2 AA2 ASP A   28  GLN A   54  1                                  27    
HELIX    3 AA3 ALA A   57  GLY A   82  1                                  26    
HELIX    4 AA4 ASP A   83  GLU A  106  1                                  24    
CRYST1    1.000    1.000    1.000  90.00  90.00  90.00 P 1           1          
ORIGX1      1.000000  0.000000  0.000000        0.00000                         
ORIGX2      0.000000  1.000000  0.000000        0.00000                         
ORIGX3      0.000000  0.000000  1.000000        0.00000                         
SCALE1      1.000000  0.000000  0.000000        0.00000                         
SCALE2      0.000000  1.000000  0.000000        0.00000                         
SCALE3      0.000000  0.000000  1.000000        0.00000                         
MODEL        1                                                                  
ATOM      1  N   SER A   1      12.263  -1.998  17.592  1.00  0.00           N  
ATOM      2  CA  SER A   1      13.657  -1.884  17.162  1.00  0.00           C  
ATOM      3  C   SER A   1      13.741  -1.338  15.740  1.00  0.00           C  
ATOM      4  O   SER A   1      13.179  -1.928  14.807  1.00  0.00           O  
ATOM      5  CB  SER A   1      14.333  -3.248  17.251  1.00  0.00           C  
ATOM      6  OG  SER A   1      14.175  -3.798  18.549  1.00  0.00           O  
ATOM      7  H1  SER A   1      11.814  -1.063  17.608  1.00  0.00           H  
ATOM      8  H2  SER A   1      12.222  -2.415  18.544  1.00  0.00           H  
ATOM      9  H3  SER A   1      11.739  -2.613  16.941  1.00  0.00           H  
ATOM     10  HA  SER A   1      14.157  -1.198  17.825  1.00  0.00           H  
ATOM     11  HB2 SER A   1      13.888  -3.917  16.531  1.00  0.00           H  
ATOM     12  HB3 SER A   1      15.388  -3.142  17.044  1.00  0.00           H  
ATOM     13  HG  SER A   1      14.765  -4.554  18.653  1.00  0.00           H  
ATOM     14  N   GLU A   2      14.434  -0.195  15.586  1.00  0.00           N  
ATOM     15  CA  GLU A   2      14.625   0.448  14.280  1.00  0.00           C  
ATOM     16  C   GLU A   2      13.290   0.906  13.698  1.00  0.00           C  
ATOM     17  O   GLU A   2      13.054   0.811  12.487  1.00  0.00           O  
ATOM     18  CB  GLU A   2      15.332  -0.509  13.318  1.00  0.00           C  
ATOM     19  CG  GLU A   2      16.694  -0.960  13.811  1.00  0.00           C  
ATOM     20  CD  GLU A   2      17.211  -2.149  13.051  1.00  0.00           C  
ATOM     21  OE1 GLU A   2      18.076  -1.975  12.173  1.00  0.00           O  
ATOM     22  OE2 GLU A   2      16.754  -3.276  13.329  1.00  0.00           O1-
ATOM     23  H   GLU A   2      14.827   0.231  16.379  1.00  0.00           H  
ATOM     24  HA  GLU A   2      15.250   1.315  14.431  1.00  0.00           H  
ATOM     25  HB2 GLU A   2      14.714  -1.383  13.181  1.00  0.00           H  
ATOM     26  HB3 GLU A   2      15.461  -0.016  12.366  1.00  0.00           H  
ATOM     27  HG2 GLU A   2      17.394  -0.147  13.696  1.00  0.00           H  
ATOM     28  HG3 GLU A   2      16.616  -1.223  14.855  1.00  0.00           H  
ATOM     29  N   PHE A   3      12.432   1.444  14.565  1.00  0.00           N  
ATOM     30  CA  PHE A   3      11.107   1.894  14.156  1.00  0.00           C  
ATOM     31  C   PHE A   3      11.199   3.063  13.176  1.00  0.00           C  
ATOM     32  O   PHE A   3      10.260   3.330  12.439  1.00  0.00           O  
ATOM     33  CB  PHE A   3      10.247   2.279  15.378  1.00  0.00           C  
ATOM     34  CG  PHE A   3      10.573   3.621  15.991  1.00  0.00           C  
ATOM     35  CD1 PHE A   3       9.714   4.695  15.823  1.00  0.00           C  
ATOM     36  CD2 PHE A   3      11.726   3.804  16.733  1.00  0.00           C  
ATOM     37  CE1 PHE A   3      10.000   5.923  16.382  1.00  0.00           C  
ATOM     38  CE2 PHE A   3      12.017   5.031  17.293  1.00  0.00           C  
ATOM     39  CZ  PHE A   3      11.153   6.090  17.118  1.00  0.00           C  
ATOM     40  H   PHE A   3      12.706   1.545  15.501  1.00  0.00           H  
ATOM     41  HA  PHE A   3      10.631   1.067  13.649  1.00  0.00           H  
ATOM     42  HB2 PHE A   3       9.210   2.303  15.082  1.00  0.00           H  
ATOM     43  HB3 PHE A   3      10.376   1.526  16.141  1.00  0.00           H  
ATOM     44  HD1 PHE A   3       8.811   4.563  15.248  1.00  0.00           H  
ATOM     45  HD2 PHE A   3      12.404   2.978  16.870  1.00  0.00           H  
ATOM     46  HE1 PHE A   3       9.323   6.751  16.243  1.00  0.00           H  
ATOM     47  HE2 PHE A   3      12.921   5.160  17.869  1.00  0.00           H  
ATOM     48  HZ  PHE A   3      11.378   7.050  17.556  1.00  0.00           H  
ATOM     49  N   GLU A   4      12.354   3.729  13.152  1.00  0.00           N  
ATOM     50  CA  GLU A   4      12.574   4.867  12.262  1.00  0.00           C  
ATOM     51  C   GLU A   4      12.371   4.461  10.812  1.00  0.00           C  
ATOM     52  O   GLU A   4      11.700   5.154  10.052  1.00  0.00           O  
ATOM     53  CB  GLU A   4      13.999   5.411  12.439  1.00  0.00           C  
ATOM     54  CG  GLU A   4      14.388   6.476  11.418  1.00  0.00           C  
ATOM     55  CD  GLU A   4      15.853   6.849  11.484  1.00  0.00           C  
ATOM     56  OE1 GLU A   4      16.684   6.144  10.861  1.00  0.00           O  
ATOM     57  OE2 GLU A   4      16.185   7.851  12.150  1.00  0.00           O1-
ATOM     58  H   GLU A   4      13.074   3.451  13.760  1.00  0.00           H  
ATOM     59  HA  GLU A   4      11.868   5.641  12.519  1.00  0.00           H  
ATOM     60  HB2 GLU A   4      14.085   5.843  13.425  1.00  0.00           H  
ATOM     61  HB3 GLU A   4      14.697   4.591  12.355  1.00  0.00           H  
ATOM     62  HG2 GLU A   4      14.174   6.102  10.428  1.00  0.00           H  
ATOM     63  HG3 GLU A   4      13.797   7.362  11.599  1.00  0.00           H  
ATOM     64  N   LYS A   5      12.921   3.320  10.445  1.00  0.00           N  
ATOM     65  CA  LYS A   5      12.838   2.849   9.078  1.00  0.00           C  
ATOM     66  C   LYS A   5      11.422   2.424   8.737  1.00  0.00           C  
ATOM     67  O   LYS A   5      10.940   2.673   7.634  1.00  0.00           O  
ATOM     68  CB  LYS A   5      13.815   1.695   8.843  1.00  0.00           C  
ATOM     69  CG  LYS A   5      15.255   2.022   9.215  1.00  0.00           C  
ATOM     70  CD  LYS A   5      15.689   3.359   8.633  1.00  0.00           C  
ATOM     71  CE  LYS A   5      17.158   3.632   8.897  1.00  0.00           C  
ATOM     72  NZ  LYS A   5      17.540   5.010   8.516  1.00  0.00           N  
ATOM     73  H   LYS A   5      13.389   2.778  11.116  1.00  0.00           H  
ATOM     74  HA  LYS A   5      13.112   3.670   8.432  1.00  0.00           H  
ATOM     75  HB2 LYS A   5      13.498   0.846   9.431  1.00  0.00           H  
ATOM     76  HB3 LYS A   5      13.789   1.425   7.797  1.00  0.00           H  
ATOM     77  HG2 LYS A   5      15.338   2.066  10.291  1.00  0.00           H  
ATOM     78  HG3 LYS A   5      15.900   1.245   8.834  1.00  0.00           H  
ATOM     79  HD2 LYS A   5      15.519   3.348   7.568  1.00  0.00           H  
ATOM     80  HD3 LYS A   5      15.099   4.144   9.084  1.00  0.00           H  
ATOM     81  HE2 LYS A   5      17.350   3.495   9.949  1.00  0.00           H  
ATOM     82  HE3 LYS A   5      17.751   2.932   8.329  1.00  0.00           H  
ATOM     83  HZ1 LYS A   5      17.117   5.690   9.186  1.00  0.00           H  
ATOM     84  HZ2 LYS A   5      17.198   5.227   7.557  1.00  0.00           H  
ATOM     85  HZ3 LYS A   5      18.572   5.116   8.537  1.00  0.00           H  
ATOM     86  N   LEU A   6      10.753   1.804   9.693  1.00  0.00           N  
ATOM     87  CA  LEU A   6       9.393   1.339   9.486  1.00  0.00           C  
ATOM     88  C   LEU A   6       8.427   2.522   9.372  1.00  0.00           C  
ATOM     89  O   LEU A   6       7.581   2.561   8.478  1.00  0.00           O  
ATOM     90  CB  LEU A   6       8.968   0.413  10.633  1.00  0.00           C  
ATOM     91  CG  LEU A   6       7.623  -0.299  10.455  1.00  0.00           C  
ATOM     92  CD1 LEU A   6       7.673  -1.254   9.272  1.00  0.00           C  
ATOM     93  CD2 LEU A   6       7.241  -1.042  11.724  1.00  0.00           C  
ATOM     94  H   LEU A   6      11.188   1.654  10.559  1.00  0.00           H  
ATOM     95  HA  LEU A   6       9.372   0.783   8.561  1.00  0.00           H  
ATOM     96  HB2 LEU A   6       9.734  -0.339  10.757  1.00  0.00           H  
ATOM     97  HB3 LEU A   6       8.920   1.000  11.538  1.00  0.00           H  
ATOM     98  HG  LEU A   6       6.860   0.439  10.253  1.00  0.00           H  
ATOM     99 HD11 LEU A   6       6.725  -1.764   9.182  1.00  0.00           H  
ATOM    100 HD12 LEU A   6       8.458  -1.979   9.427  1.00  0.00           H  
ATOM    101 HD13 LEU A   6       7.869  -0.699   8.367  1.00  0.00           H  
ATOM    102 HD21 LEU A   6       7.151  -0.339  12.539  1.00  0.00           H  
ATOM    103 HD22 LEU A   6       8.004  -1.769  11.960  1.00  0.00           H  
ATOM    104 HD23 LEU A   6       6.298  -1.545  11.576  1.00  0.00           H  
ATOM    105  N   ARG A   7       8.578   3.495  10.267  1.00  0.00           N  
ATOM    106  CA  ARG A   7       7.712   4.671  10.274  1.00  0.00           C  
ATOM    107  C   ARG A   7       7.935   5.524   9.038  1.00  0.00           C  
ATOM    108  O   ARG A   7       6.980   5.969   8.407  1.00  0.00           O  
ATOM    109  CB  ARG A   7       7.938   5.517  11.532  1.00  0.00           C  
ATOM    110  CG  ARG A   7       7.688   4.779  12.836  1.00  0.00           C  
ATOM    111  CD  ARG A   7       6.264   4.270  12.937  1.00  0.00           C  
ATOM    112  NE  ARG A   7       6.053   3.497  14.161  1.00  0.00           N  
ATOM    113  CZ  ARG A   7       5.137   3.783  15.090  1.00  0.00           C  
ATOM    114  NH1 ARG A   7       4.359   4.854  14.965  1.00  0.00           N  
ATOM    115  NH2 ARG A   7       5.011   3.003  16.156  1.00  0.00           N  
ATOM    116  H   ARG A   7       9.289   3.418  10.943  1.00  0.00           H  
ATOM    117  HA  ARG A   7       6.689   4.324  10.269  1.00  0.00           H  
ATOM    118  HB2 ARG A   7       8.960   5.865  11.534  1.00  0.00           H  
ATOM    119  HB3 ARG A   7       7.280   6.372  11.495  1.00  0.00           H  
ATOM    120  HG2 ARG A   7       8.363   3.938  12.898  1.00  0.00           H  
ATOM    121  HG3 ARG A   7       7.879   5.455  13.657  1.00  0.00           H  
ATOM    122  HD2 ARG A   7       5.590   5.112  12.930  1.00  0.00           H  
ATOM    123  HD3 ARG A   7       6.057   3.638  12.086  1.00  0.00           H  
ATOM    124  HE  ARG A   7       6.628   2.706  14.288  1.00  0.00           H  
ATOM    125 HH11 ARG A   7       4.446   5.470  14.178  1.00  0.00           H  
ATOM    126 HH12 ARG A   7       3.656   5.055  15.665  1.00  0.00           H  
ATOM    127 HH21 ARG A   7       5.597   2.196  16.272  1.00  0.00           H  
ATOM    128 HH22 ARG A   7       4.326   3.215  16.859  1.00  0.00           H  
ATOM    129  N   GLN A   8       9.201   5.739   8.685  1.00  0.00           N  
ATOM    130  CA  GLN A   8       9.529   6.561   7.529  1.00  0.00           C  
ATOM    131  C   GLN A   8       8.973   5.955   6.249  1.00  0.00           C  
ATOM    132  O   GLN A   8       8.349   6.647   5.452  1.00  0.00           O  
ATOM    133  CB  GLN A   8      11.041   6.734   7.393  1.00  0.00           C  
ATOM    134  CG  GLN A   8      11.443   7.519   6.158  1.00  0.00           C  
ATOM    135  CD  GLN A   8      12.931   7.519   5.910  1.00  0.00           C  
ATOM    136  OE1 GLN A   8      13.733   7.460   6.842  1.00  0.00           O  
ATOM    137  NE2 GLN A   8      13.309   7.564   4.651  1.00  0.00           N  
ATOM    138  H   GLN A   8       9.927   5.343   9.216  1.00  0.00           H  
ATOM    139  HA  GLN A   8       9.080   7.531   7.676  1.00  0.00           H  
ATOM    140  HB2 GLN A   8      11.412   7.255   8.264  1.00  0.00           H  
ATOM    141  HB3 GLN A   8      11.502   5.759   7.341  1.00  0.00           H  
ATOM    142  HG2 GLN A   8      10.955   7.084   5.299  1.00  0.00           H  
ATOM    143  HG3 GLN A   8      11.112   8.540   6.277  1.00  0.00           H  
ATOM    144 HE21 GLN A   8      12.600   7.586   3.963  1.00  0.00           H  
ATOM    145 HE22 GLN A   8      14.265   7.590   4.443  1.00  0.00           H  
ATOM    146  N   THR A   9       9.167   4.659   6.078  1.00  0.00           N  
ATOM    147  CA  THR A   9       8.698   3.983   4.887  1.00  0.00           C  
ATOM    148  C   THR A   9       7.171   4.000   4.823  1.00  0.00           C  
ATOM    149  O   THR A   9       6.589   4.202   3.755  1.00  0.00           O  
ATOM    150  CB  THR A   9       9.227   2.538   4.824  1.00  0.00           C  
ATOM    151  OG1 THR A   9      10.657   2.556   4.967  1.00  0.00           O  
ATOM    152  CG2 THR A   9       8.865   1.881   3.497  1.00  0.00           C  
ATOM    153  H   THR A   9       9.639   4.145   6.767  1.00  0.00           H  
ATOM    154  HA  THR A   9       9.082   4.524   4.034  1.00  0.00           H  
ATOM    155  HB  THR A   9       8.793   1.970   5.633  1.00  0.00           H  
ATOM    156  HG1 THR A   9      10.878   2.471   5.905  1.00  0.00           H  
ATOM    157 HG21 THR A   9       7.790   1.859   3.388  1.00  0.00           H  
ATOM    158 HG22 THR A   9       9.250   0.873   3.478  1.00  0.00           H  
ATOM    159 HG23 THR A   9       9.297   2.447   2.685  1.00  0.00           H  
ATOM    160  N   GLY A  10       6.530   3.814   5.974  1.00  0.00           N  
ATOM    161  CA  GLY A  10       5.084   3.866   6.030  1.00  0.00           C  
ATOM    162  C   GLY A  10       4.565   5.237   5.647  1.00  0.00           C  
ATOM    163  O   GLY A  10       3.616   5.359   4.871  1.00  0.00           O  
ATOM    164  H   GLY A  10       7.043   3.636   6.793  1.00  0.00           H  
ATOM    165  HA2 GLY A  10       4.677   3.130   5.352  1.00  0.00           H  
ATOM    166  HA3 GLY A  10       4.761   3.638   7.035  1.00  0.00           H  
ATOM    167  N   ASP A  11       5.207   6.271   6.178  1.00  0.00           N  
ATOM    168  CA  ASP A  11       4.838   7.652   5.876  1.00  0.00           C  
ATOM    169  C   ASP A  11       5.070   7.964   4.402  1.00  0.00           C  
ATOM    170  O   ASP A  11       4.224   8.581   3.747  1.00  0.00           O  
ATOM    171  CB  ASP A  11       5.633   8.621   6.751  1.00  0.00           C  
ATOM    172  CG  ASP A  11       5.371  10.074   6.406  1.00  0.00           C  
ATOM    173  OD1 ASP A  11       4.253  10.565   6.683  1.00  0.00           O  
ATOM    174  OD2 ASP A  11       6.290  10.738   5.877  1.00  0.00           O1-
ATOM    175  H   ASP A  11       5.951   6.102   6.799  1.00  0.00           H  
ATOM    176  HA  ASP A  11       3.787   7.767   6.093  1.00  0.00           H  
ATOM    177  HB2 ASP A  11       5.365   8.464   7.785  1.00  0.00           H  
ATOM    178  HB3 ASP A  11       6.687   8.423   6.626  1.00  0.00           H  
ATOM    179  N   GLU A  12       6.211   7.513   3.876  1.00  0.00           N  
ATOM    180  CA  GLU A  12       6.539   7.714   2.468  1.00  0.00           C  
ATOM    181  C   GLU A  12       5.499   7.050   1.579  1.00  0.00           C  
ATOM    182  O   GLU A  12       5.141   7.582   0.522  1.00  0.00           O  
ATOM    183  CB  GLU A  12       7.935   7.173   2.139  1.00  0.00           C  
ATOM    184  CG  GLU A  12       9.074   7.978   2.746  1.00  0.00           C  
ATOM    185  CD  GLU A  12      10.434   7.451   2.339  1.00  0.00           C  
ATOM    186  OE1 GLU A  12      10.880   7.757   1.214  1.00  0.00           O  
ATOM    187  OE2 GLU A  12      11.063   6.732   3.134  1.00  0.00           O1-
ATOM    188  H   GLU A  12       6.852   7.042   4.456  1.00  0.00           H  
ATOM    189  HA  GLU A  12       6.522   8.778   2.279  1.00  0.00           H  
ATOM    190  HB2 GLU A  12       8.008   6.160   2.505  1.00  0.00           H  
ATOM    191  HB3 GLU A  12       8.060   7.165   1.066  1.00  0.00           H  
ATOM    192  HG2 GLU A  12       8.989   9.004   2.418  1.00  0.00           H  
ATOM    193  HG3 GLU A  12       8.994   7.936   3.822  1.00  0.00           H  
ATOM    194  N   LEU A  13       5.012   5.888   2.011  1.00  0.00           N  
ATOM    195  CA  LEU A  13       3.971   5.183   1.284  1.00  0.00           C  
ATOM    196  C   LEU A  13       2.703   6.016   1.241  1.00  0.00           C  
ATOM    197  O   LEU A  13       2.134   6.230   0.176  1.00  0.00           O  
ATOM    198  CB  LEU A  13       3.675   3.825   1.933  1.00  0.00           C  
ATOM    199  CG  LEU A  13       4.706   2.722   1.689  1.00  0.00           C  
ATOM    200  CD1 LEU A  13       4.404   1.511   2.558  1.00  0.00           C  
ATOM    201  CD2 LEU A  13       4.716   2.325   0.221  1.00  0.00           C  
ATOM    202  H   LEU A  13       5.371   5.494   2.838  1.00  0.00           H  
ATOM    203  HA  LEU A  13       4.318   5.023   0.275  1.00  0.00           H  
ATOM    204  HB2 LEU A  13       3.593   3.975   2.999  1.00  0.00           H  
ATOM    205  HB3 LEU A  13       2.721   3.479   1.565  1.00  0.00           H  
ATOM    206  HG  LEU A  13       5.689   3.087   1.949  1.00  0.00           H  
ATOM    207 HD11 LEU A  13       3.421   1.132   2.319  1.00  0.00           H  
ATOM    208 HD12 LEU A  13       4.436   1.797   3.599  1.00  0.00           H  
ATOM    209 HD13 LEU A  13       5.140   0.742   2.374  1.00  0.00           H  
ATOM    210 HD21 LEU A  13       5.416   1.516   0.073  1.00  0.00           H  
ATOM    211 HD22 LEU A  13       5.013   3.171  -0.380  1.00  0.00           H  
ATOM    212 HD23 LEU A  13       3.728   2.003  -0.072  1.00  0.00           H  
ATOM    213  N   VAL A  14       2.291   6.524   2.401  1.00  0.00           N  
ATOM    214  CA  VAL A  14       1.080   7.335   2.497  1.00  0.00           C  
ATOM    215  C   VAL A  14       1.182   8.564   1.601  1.00  0.00           C  
ATOM    216  O   VAL A  14       0.243   8.893   0.873  1.00  0.00           O  
ATOM    217  CB  VAL A  14       0.800   7.780   3.956  1.00  0.00           C  
ATOM    218  CG1 VAL A  14      -0.454   8.644   4.031  1.00  0.00           C  
ATOM    219  CG2 VAL A  14       0.662   6.568   4.866  1.00  0.00           C  
ATOM    220  H   VAL A  14       2.815   6.347   3.214  1.00  0.00           H  
ATOM    221  HA  VAL A  14       0.251   6.730   2.159  1.00  0.00           H  
ATOM    222  HB  VAL A  14       1.638   8.369   4.299  1.00  0.00           H  
ATOM    223 HG11 VAL A  14      -0.628   8.940   5.055  1.00  0.00           H  
ATOM    224 HG12 VAL A  14      -1.302   8.080   3.671  1.00  0.00           H  
ATOM    225 HG13 VAL A  14      -0.322   9.524   3.419  1.00  0.00           H  
ATOM    226 HG21 VAL A  14       0.474   6.897   5.877  1.00  0.00           H  
ATOM    227 HG22 VAL A  14       1.574   5.991   4.838  1.00  0.00           H  
ATOM    228 HG23 VAL A  14      -0.161   5.956   4.528  1.00  0.00           H  
ATOM    229  N   GLN A  15       2.335   9.219   1.633  1.00  0.00           N  
ATOM    230  CA  GLN A  15       2.564  10.396   0.808  1.00  0.00           C  
ATOM    231  C   GLN A  15       2.481  10.044  -0.668  1.00  0.00           C  
ATOM    232  O   GLN A  15       1.863  10.761  -1.455  1.00  0.00           O  
ATOM    233  CB  GLN A  15       3.927  11.017   1.116  1.00  0.00           C  
ATOM    234  CG  GLN A  15       4.047  11.577   2.520  1.00  0.00           C  
ATOM    235  CD  GLN A  15       2.973  12.597   2.824  1.00  0.00           C  
ATOM    236  OE1 GLN A  15       1.905  12.258   3.329  1.00  0.00           O  
ATOM    237  NE2 GLN A  15       3.241  13.847   2.507  1.00  0.00           N  
ATOM    238  H   GLN A  15       3.048   8.905   2.235  1.00  0.00           H  
ATOM    239  HA  GLN A  15       1.793  11.115   1.037  1.00  0.00           H  
ATOM    240  HB2 GLN A  15       4.689  10.263   0.987  1.00  0.00           H  
ATOM    241  HB3 GLN A  15       4.107  11.819   0.415  1.00  0.00           H  
ATOM    242  HG2 GLN A  15       3.962  10.765   3.227  1.00  0.00           H  
ATOM    243  HG3 GLN A  15       5.013  12.048   2.628  1.00  0.00           H  
ATOM    244 HE21 GLN A  15       4.110  14.044   2.098  1.00  0.00           H  
ATOM    245 HE22 GLN A  15       2.567  14.532   2.696  1.00  0.00           H  
ATOM    246  N   ALA A  16       3.087   8.927  -1.036  1.00  0.00           N  
ATOM    247  CA  ALA A  16       3.091   8.485  -2.416  1.00  0.00           C  
ATOM    248  C   ALA A  16       1.689   8.094  -2.874  1.00  0.00           C  
ATOM    249  O   ALA A  16       1.304   8.370  -4.006  1.00  0.00           O  
ATOM    250  CB  ALA A  16       4.061   7.334  -2.601  1.00  0.00           C  
ATOM    251  H   ALA A  16       3.544   8.382  -0.355  1.00  0.00           H  
ATOM    252  HA  ALA A  16       3.432   9.312  -3.022  1.00  0.00           H  
ATOM    253  HB1 ALA A  16       5.043   7.633  -2.265  1.00  0.00           H  
ATOM    254  HB2 ALA A  16       4.105   7.065  -3.646  1.00  0.00           H  
ATOM    255  HB3 ALA A  16       3.727   6.485  -2.023  1.00  0.00           H  
ATOM    256  N   PHE A  17       0.924   7.465  -1.985  1.00  0.00           N  
ATOM    257  CA  PHE A  17      -0.442   7.063  -2.303  1.00  0.00           C  
ATOM    258  C   PHE A  17      -1.336   8.272  -2.536  1.00  0.00           C  
ATOM    259  O   PHE A  17      -2.199   8.250  -3.416  1.00  0.00           O  
ATOM    260  CB  PHE A  17      -1.027   6.144  -1.227  1.00  0.00           C  
ATOM    261  CG  PHE A  17      -0.443   4.757  -1.250  1.00  0.00           C  
ATOM    262  CD1 PHE A  17       0.073   4.184  -0.102  1.00  0.00           C  
ATOM    263  CD2 PHE A  17      -0.407   4.030  -2.426  1.00  0.00           C  
ATOM    264  CE1 PHE A  17       0.614   2.915  -0.126  1.00  0.00           C  
ATOM    265  CE2 PHE A  17       0.130   2.761  -2.456  1.00  0.00           C  
ATOM    266  CZ  PHE A  17       0.642   2.203  -1.303  1.00  0.00           C  
ATOM    267  H   PHE A  17       1.292   7.259  -1.095  1.00  0.00           H  
ATOM    268  HA  PHE A  17      -0.392   6.513  -3.231  1.00  0.00           H  
ATOM    269  HB2 PHE A  17      -0.835   6.572  -0.254  1.00  0.00           H  
ATOM    270  HB3 PHE A  17      -2.094   6.061  -1.375  1.00  0.00           H  
ATOM    271  HD1 PHE A  17       0.051   4.741   0.823  1.00  0.00           H  
ATOM    272  HD2 PHE A  17      -0.808   4.464  -3.330  1.00  0.00           H  
ATOM    273  HE1 PHE A  17       1.014   2.480   0.777  1.00  0.00           H  
ATOM    274  HE2 PHE A  17       0.150   2.206  -3.382  1.00  0.00           H  
ATOM    275  HZ  PHE A  17       1.066   1.210  -1.323  1.00  0.00           H  
ATOM    276  N   GLN A  18      -1.139   9.325  -1.749  1.00  0.00           N  
ATOM    277  CA  GLN A  18      -1.886  10.558  -1.945  1.00  0.00           C  
ATOM    278  C   GLN A  18      -1.581  11.122  -3.322  1.00  0.00           C  
ATOM    279  O   GLN A  18      -2.483  11.522  -4.051  1.00  0.00           O  
ATOM    280  CB  GLN A  18      -1.531  11.584  -0.868  1.00  0.00           C  
ATOM    281  CG  GLN A  18      -1.980  11.193   0.528  1.00  0.00           C  
ATOM    282  CD  GLN A  18      -3.482  11.044   0.631  1.00  0.00           C  
ATOM    283  OE1 GLN A  18      -4.027   9.965   0.411  1.00  0.00           O  
ATOM    284  NE2 GLN A  18      -4.162  12.124   0.961  1.00  0.00           N  
ATOM    285  H   GLN A  18      -0.486   9.270  -1.016  1.00  0.00           H  
ATOM    286  HA  GLN A  18      -2.943  10.330  -1.893  1.00  0.00           H  
ATOM    287  HB2 GLN A  18      -0.459  11.714  -0.853  1.00  0.00           H  
ATOM    288  HB3 GLN A  18      -1.993  12.524  -1.122  1.00  0.00           H  
ATOM    289  HG2 GLN A  18      -1.520  10.252   0.790  1.00  0.00           H  
ATOM    290  HG3 GLN A  18      -1.659  11.955   1.223  1.00  0.00           H  
ATOM    291 HE21 GLN A  18      -3.663  12.957   1.118  1.00  0.00           H  
ATOM    292 HE22 GLN A  18      -5.137  12.057   1.045  1.00  0.00           H  
ATOM    293  N   ARG A  19      -0.300  11.104  -3.686  1.00  0.00           N  
ATOM    294  CA  ARG A  19       0.131  11.570  -5.000  1.00  0.00           C  
ATOM    295  C   ARG A  19      -0.447  10.677  -6.089  1.00  0.00           C  
ATOM    296  O   ARG A  19      -0.803  11.146  -7.162  1.00  0.00           O  
ATOM    297  CB  ARG A  19       1.665  11.603  -5.097  1.00  0.00           C  
ATOM    298  CG  ARG A  19       2.309  12.918  -4.650  1.00  0.00           C  
ATOM    299  CD  ARG A  19       1.892  13.314  -3.241  1.00  0.00           C  
ATOM    300  NE  ARG A  19       2.631  14.485  -2.759  1.00  0.00           N  
ATOM    301  CZ  ARG A  19       2.083  15.680  -2.502  1.00  0.00           C  
ATOM    302  NH1 ARG A  19       0.799  15.902  -2.750  1.00  0.00           N  
ATOM    303  NH2 ARG A  19       2.833  16.659  -2.011  1.00  0.00           N  
ATOM    304  H   ARG A  19       0.369  10.766  -3.052  1.00  0.00           H  
ATOM    305  HA  ARG A  19      -0.252  12.571  -5.136  1.00  0.00           H  
ATOM    306  HB2 ARG A  19       2.065  10.810  -4.482  1.00  0.00           H  
ATOM    307  HB3 ARG A  19       1.948  11.421  -6.123  1.00  0.00           H  
ATOM    308  HG2 ARG A  19       3.382  12.806  -4.673  1.00  0.00           H  
ATOM    309  HG3 ARG A  19       2.016  13.699  -5.336  1.00  0.00           H  
ATOM    310  HD2 ARG A  19       0.837  13.539  -3.241  1.00  0.00           H  
ATOM    311  HD3 ARG A  19       2.081  12.483  -2.577  1.00  0.00           H  
ATOM    312  HE  ARG A  19       3.595  14.362  -2.596  1.00  0.00           H  
ATOM    313 HH11 ARG A  19       0.204  15.180  -3.140  1.00  0.00           H  
ATOM    314 HH12 ARG A  19       0.394  16.797  -2.553  1.00  0.00           H  
ATOM    315 HH21 ARG A  19       3.809  16.511  -1.830  1.00  0.00           H  
ATOM    316 HH22 ARG A  19       2.431  17.557  -1.814  1.00  0.00           H  
ATOM    317  N   LEU A  20      -0.546   9.387  -5.788  1.00  0.00           N  
ATOM    318  CA  LEU A  20      -1.120   8.414  -6.706  1.00  0.00           C  
ATOM    319  C   LEU A  20      -2.576   8.780  -6.995  1.00  0.00           C  
ATOM    320  O   LEU A  20      -3.022   8.754  -8.143  1.00  0.00           O  
ATOM    321  CB  LEU A  20      -1.041   7.008  -6.093  1.00  0.00           C  
ATOM    322  CG  LEU A  20      -1.435   5.847  -7.005  1.00  0.00           C  
ATOM    323  CD1 LEU A  20      -0.382   5.630  -8.080  1.00  0.00           C  
ATOM    324  CD2 LEU A  20      -1.641   4.577  -6.193  1.00  0.00           C  
ATOM    325  H   LEU A  20      -0.208   9.077  -4.919  1.00  0.00           H  
ATOM    326  HA  LEU A  20      -0.556   8.438  -7.626  1.00  0.00           H  
ATOM    327  HB2 LEU A  20      -0.026   6.845  -5.763  1.00  0.00           H  
ATOM    328  HB3 LEU A  20      -1.686   6.987  -5.226  1.00  0.00           H  
ATOM    329  HG  LEU A  20      -2.366   6.087  -7.498  1.00  0.00           H  
ATOM    330 HD11 LEU A  20      -0.695   4.831  -8.735  1.00  0.00           H  
ATOM    331 HD12 LEU A  20       0.556   5.365  -7.614  1.00  0.00           H  
ATOM    332 HD13 LEU A  20      -0.256   6.537  -8.651  1.00  0.00           H  
ATOM    333 HD21 LEU A  20      -0.724   4.326  -5.680  1.00  0.00           H  
ATOM    334 HD22 LEU A  20      -1.917   3.768  -6.854  1.00  0.00           H  
ATOM    335 HD23 LEU A  20      -2.427   4.735  -5.470  1.00  0.00           H  
ATOM    336  N   ARG A  21      -3.304   9.140  -5.940  1.00  0.00           N  
ATOM    337  CA  ARG A  21      -4.695   9.554  -6.070  1.00  0.00           C  
ATOM    338  C   ARG A  21      -4.800  10.852  -6.870  1.00  0.00           C  
ATOM    339  O   ARG A  21      -5.693  11.011  -7.705  1.00  0.00           O  
ATOM    340  CB  ARG A  21      -5.351   9.716  -4.694  1.00  0.00           C  
ATOM    341  CG  ARG A  21      -5.593   8.399  -3.972  1.00  0.00           C  
ATOM    342  CD  ARG A  21      -6.766   8.497  -3.007  1.00  0.00           C  
ATOM    343  NE  ARG A  21      -8.024   8.776  -3.712  1.00  0.00           N  
ATOM    344  CZ  ARG A  21      -9.232   8.306  -3.355  1.00  0.00           C  
ATOM    345  NH1 ARG A  21      -9.380   7.571  -2.264  1.00  0.00           N  
ATOM    346  NH2 ARG A  21     -10.296   8.592  -4.093  1.00  0.00           N  
ATOM    347  H   ARG A  21      -2.889   9.124  -5.049  1.00  0.00           H  
ATOM    348  HA  ARG A  21      -5.217   8.775  -6.607  1.00  0.00           H  
ATOM    349  HB2 ARG A  21      -4.701  10.320  -4.077  1.00  0.00           H  
ATOM    350  HB3 ARG A  21      -6.293  10.226  -4.801  1.00  0.00           H  
ATOM    351  HG2 ARG A  21      -5.807   7.634  -4.703  1.00  0.00           H  
ATOM    352  HG3 ARG A  21      -4.704   8.132  -3.420  1.00  0.00           H  
ATOM    353  HD2 ARG A  21      -6.858   7.562  -2.478  1.00  0.00           H  
ATOM    354  HD3 ARG A  21      -6.570   9.295  -2.308  1.00  0.00           H  
ATOM    355  HE  ARG A  21      -7.961   9.344  -4.515  1.00  0.00           H  
ATOM    356 HH11 ARG A  21      -8.604   7.346  -1.675  1.00  0.00           H  
ATOM    357 HH12 ARG A  21     -10.299   7.224  -2.011  1.00  0.00           H  
ATOM    358 HH21 ARG A  21     -10.211   9.157  -4.918  1.00  0.00           H  
ATOM    359 HH22 ARG A  21     -11.201   8.238  -3.836  1.00  0.00           H  
ATOM    360  N   GLU A  22      -3.871  11.765  -6.619  1.00  0.00           N  
ATOM    361  CA  GLU A  22      -3.825  13.042  -7.324  1.00  0.00           C  
ATOM    362  C   GLU A  22      -3.577  12.828  -8.822  1.00  0.00           C  
ATOM    363  O   GLU A  22      -4.196  13.478  -9.666  1.00  0.00           O  
ATOM    364  CB  GLU A  22      -2.738  13.932  -6.719  1.00  0.00           C  
ATOM    365  CG  GLU A  22      -2.996  14.298  -5.263  1.00  0.00           C  
ATOM    366  CD  GLU A  22      -1.840  15.034  -4.628  1.00  0.00           C  
ATOM    367  OE1 GLU A  22      -1.607  16.206  -4.986  1.00  0.00           O  
ATOM    368  OE2 GLU A  22      -1.159  14.452  -3.758  1.00  0.00           O1-
ATOM    369  H   GLU A  22      -3.197  11.578  -5.929  1.00  0.00           H  
ATOM    370  HA  GLU A  22      -4.783  13.523  -7.197  1.00  0.00           H  
ATOM    371  HB2 GLU A  22      -1.792  13.414  -6.777  1.00  0.00           H  
ATOM    372  HB3 GLU A  22      -2.675  14.845  -7.292  1.00  0.00           H  
ATOM    373  HG2 GLU A  22      -3.870  14.928  -5.212  1.00  0.00           H  
ATOM    374  HG3 GLU A  22      -3.177  13.391  -4.705  1.00  0.00           H  
ATOM    375  N   ILE A  23      -2.676  11.904  -9.141  1.00  0.00           N  
ATOM    376  CA  ILE A  23      -2.372  11.561 -10.527  1.00  0.00           C  
ATOM    377  C   ILE A  23      -3.585  10.907 -11.192  1.00  0.00           C  
ATOM    378  O   ILE A  23      -3.883  11.159 -12.367  1.00  0.00           O  
ATOM    379  CB  ILE A  23      -1.146  10.619 -10.618  1.00  0.00           C  
ATOM    380  CG1 ILE A  23       0.109  11.341 -10.118  1.00  0.00           C  
ATOM    381  CG2 ILE A  23      -0.946  10.125 -12.046  1.00  0.00           C  
ATOM    382  CD1 ILE A  23       1.341  10.467 -10.071  1.00  0.00           C  
ATOM    383  H   ILE A  23      -2.193  11.443  -8.418  1.00  0.00           H  
ATOM    384  HA  ILE A  23      -2.143  12.479 -11.052  1.00  0.00           H  
ATOM    385  HB  ILE A  23      -1.330   9.762  -9.988  1.00  0.00           H  
ATOM    386 HG12 ILE A  23       0.323  12.173 -10.772  1.00  0.00           H  
ATOM    387 HG13 ILE A  23      -0.073  11.714  -9.120  1.00  0.00           H  
ATOM    388 HG21 ILE A  23      -1.836   9.612 -12.378  1.00  0.00           H  
ATOM    389 HG22 ILE A  23      -0.107   9.445 -12.075  1.00  0.00           H  
ATOM    390 HG23 ILE A  23      -0.751  10.967 -12.693  1.00  0.00           H  
ATOM    391 HD11 ILE A  23       1.558  10.096 -11.062  1.00  0.00           H  
ATOM    392 HD12 ILE A  23       1.164   9.634  -9.406  1.00  0.00           H  
ATOM    393 HD13 ILE A  23       2.180  11.044  -9.711  1.00  0.00           H  
ATOM    394  N   PHE A  24      -4.286  10.079 -10.426  1.00  0.00           N  
ATOM    395  CA  PHE A  24      -5.489   9.410 -10.905  1.00  0.00           C  
ATOM    396  C   PHE A  24      -6.540  10.432 -11.326  1.00  0.00           C  
ATOM    397  O   PHE A  24      -7.231  10.248 -12.330  1.00  0.00           O  
ATOM    398  CB  PHE A  24      -6.058   8.482  -9.820  1.00  0.00           C  
ATOM    399  CG  PHE A  24      -7.443   7.976 -10.120  1.00  0.00           C  
ATOM    400  CD1 PHE A  24      -7.648   6.997 -11.074  1.00  0.00           C  
ATOM    401  CD2 PHE A  24      -8.542   8.491  -9.448  1.00  0.00           C  
ATOM    402  CE1 PHE A  24      -8.920   6.540 -11.352  1.00  0.00           C  
ATOM    403  CE2 PHE A  24      -9.816   8.036  -9.724  1.00  0.00           C  
ATOM    404  CZ  PHE A  24     -10.004   7.060 -10.677  1.00  0.00           C  
ATOM    405  H   PHE A  24      -3.979   9.908  -9.507  1.00  0.00           H  
ATOM    406  HA  PHE A  24      -5.217   8.816 -11.765  1.00  0.00           H  
ATOM    407  HB2 PHE A  24      -5.409   7.625  -9.713  1.00  0.00           H  
ATOM    408  HB3 PHE A  24      -6.093   9.018  -8.883  1.00  0.00           H  
ATOM    409  HD1 PHE A  24      -6.800   6.587 -11.604  1.00  0.00           H  
ATOM    410  HD2 PHE A  24      -8.396   9.257  -8.700  1.00  0.00           H  
ATOM    411  HE1 PHE A  24      -9.068   5.777 -12.100  1.00  0.00           H  
ATOM    412  HE2 PHE A  24     -10.663   8.443  -9.194  1.00  0.00           H  
ATOM    413  HZ  PHE A  24     -10.999   6.702 -10.894  1.00  0.00           H  
ATOM    414  N   ASP A  25      -6.645  11.509 -10.558  1.00  0.00           N  
ATOM    415  CA  ASP A  25      -7.603  12.577 -10.844  1.00  0.00           C  
ATOM    416  C   ASP A  25      -7.305  13.239 -12.190  1.00  0.00           C  
ATOM    417  O   ASP A  25      -8.207  13.742 -12.862  1.00  0.00           O  
ATOM    418  CB  ASP A  25      -7.585  13.625  -9.724  1.00  0.00           C  
ATOM    419  CG  ASP A  25      -8.523  14.788  -9.990  1.00  0.00           C  
ATOM    420  OD1 ASP A  25      -9.746  14.624  -9.816  1.00  0.00           O  
ATOM    421  OD2 ASP A  25      -8.040  15.875 -10.364  1.00  0.00           O1-
ATOM    422  H   ASP A  25      -6.062  11.589  -9.770  1.00  0.00           H  
ATOM    423  HA  ASP A  25      -8.586  12.133 -10.889  1.00  0.00           H  
ATOM    424  HB2 ASP A  25      -7.881  13.156  -8.797  1.00  0.00           H  
ATOM    425  HB3 ASP A  25      -6.581  14.011  -9.619  1.00  0.00           H  
ATOM    426  N   LYS A  26      -6.038  13.218 -12.587  1.00  0.00           N  
ATOM    427  CA  LYS A  26      -5.628  13.801 -13.859  1.00  0.00           C  
ATOM    428  C   LYS A  26      -5.918  12.847 -15.013  1.00  0.00           C  
ATOM    429  O   LYS A  26      -5.969  13.258 -16.173  1.00  0.00           O  
ATOM    430  CB  LYS A  26      -4.133  14.131 -13.845  1.00  0.00           C  
ATOM    431  CG  LYS A  26      -3.717  15.116 -12.767  1.00  0.00           C  
ATOM    432  CD  LYS A  26      -2.230  15.439 -12.848  1.00  0.00           C  
ATOM    433  CE  LYS A  26      -1.874  16.096 -14.176  1.00  0.00           C  
ATOM    434  NZ  LYS A  26      -0.448  16.493 -14.241  1.00  0.00           N  
ATOM    435  H   LYS A  26      -5.364  12.802 -12.009  1.00  0.00           H  
ATOM    436  HA  LYS A  26      -6.187  14.713 -14.006  1.00  0.00           H  
ATOM    437  HB2 LYS A  26      -3.578  13.217 -13.696  1.00  0.00           H  
ATOM    438  HB3 LYS A  26      -3.867  14.547 -14.806  1.00  0.00           H  
ATOM    439  HG2 LYS A  26      -4.281  16.029 -12.890  1.00  0.00           H  
ATOM    440  HG3 LYS A  26      -3.931  14.686 -11.799  1.00  0.00           H  
ATOM    441  HD2 LYS A  26      -1.971  16.112 -12.045  1.00  0.00           H  
ATOM    442  HD3 LYS A  26      -1.666  14.523 -12.747  1.00  0.00           H  
ATOM    443  HE2 LYS A  26      -2.074  15.398 -14.975  1.00  0.00           H  
ATOM    444  HE3 LYS A  26      -2.490  16.973 -14.305  1.00  0.00           H  
ATOM    445  HZ1 LYS A  26      -0.229  17.179 -13.491  1.00  0.00           H  
ATOM    446  HZ2 LYS A  26      -0.243  16.932 -15.162  1.00  0.00           H  
ATOM    447  HZ3 LYS A  26       0.167  15.662 -14.124  1.00  0.00           H  
ATOM    448  N   GLY A  27      -6.125  11.578 -14.685  1.00  0.00           N  
ATOM    449  CA  GLY A  27      -6.380  10.577 -15.703  1.00  0.00           C  
ATOM    450  C   GLY A  27      -5.106  10.145 -16.402  1.00  0.00           C  
ATOM    451  O   GLY A  27      -5.144   9.579 -17.500  1.00  0.00           O  
ATOM    452  H   GLY A  27      -6.115  11.321 -13.738  1.00  0.00           H  
ATOM    453  HA2 GLY A  27      -6.838   9.714 -15.241  1.00  0.00           H  
ATOM    454  HA3 GLY A  27      -7.059  10.986 -16.436  1.00  0.00           H  
ATOM    455  N   ASP A  28      -3.976  10.404 -15.762  1.00  0.00           N  
ATOM    456  CA  ASP A  28      -2.682  10.068 -16.333  1.00  0.00           C  
ATOM    457  C   ASP A  28      -2.262   8.669 -15.917  1.00  0.00           C  
ATOM    458  O   ASP A  28      -1.692   8.467 -14.843  1.00  0.00           O  
ATOM    459  CB  ASP A  28      -1.621  11.080 -15.924  1.00  0.00           C  
ATOM    460  CG  ASP A  28      -0.386  10.986 -16.789  1.00  0.00           C  
ATOM    461  OD1 ASP A  28       0.472  10.128 -16.524  1.00  0.00           O  
ATOM    462  OD2 ASP A  28      -0.273  11.774 -17.743  1.00  0.00           O1-
ATOM    463  H   ASP A  28      -4.014  10.828 -14.880  1.00  0.00           H  
ATOM    464  HA  ASP A  28      -2.787  10.087 -17.408  1.00  0.00           H  
ATOM    465  HB2 ASP A  28      -2.027  12.077 -16.013  1.00  0.00           H  
ATOM    466  HB3 ASP A  28      -1.336  10.901 -14.898  1.00  0.00           H  
ATOM    467  N   ASP A  29      -2.576   7.707 -16.756  1.00  0.00           N  
ATOM    468  CA  ASP A  29      -2.281   6.308 -16.481  1.00  0.00           C  
ATOM    469  C   ASP A  29      -0.780   6.020 -16.533  1.00  0.00           C  
ATOM    470  O   ASP A  29      -0.307   5.085 -15.894  1.00  0.00           O  
ATOM    471  CB  ASP A  29      -3.036   5.391 -17.453  1.00  0.00           C  
ATOM    472  CG  ASP A  29      -2.636   5.610 -18.894  1.00  0.00           C  
ATOM    473  OD1 ASP A  29      -2.996   6.665 -19.459  1.00  0.00           O  
ATOM    474  OD2 ASP A  29      -1.960   4.733 -19.468  1.00  0.00           O1-
ATOM    475  H   ASP A  29      -3.022   7.941 -17.599  1.00  0.00           H  
ATOM    476  HA  ASP A  29      -2.628   6.100 -15.480  1.00  0.00           H  
ATOM    477  HB2 ASP A  29      -2.832   4.362 -17.198  1.00  0.00           H  
ATOM    478  HB3 ASP A  29      -4.096   5.576 -17.359  1.00  0.00           H  
ATOM    479  N   ASP A  30      -0.031   6.820 -17.291  1.00  0.00           N  
ATOM    480  CA  ASP A  30       1.418   6.613 -17.404  1.00  0.00           C  
ATOM    481  C   ASP A  30       2.118   6.898 -16.086  1.00  0.00           C  
ATOM    482  O   ASP A  30       2.887   6.071 -15.592  1.00  0.00           O  
ATOM    483  CB  ASP A  30       2.017   7.479 -18.510  1.00  0.00           C  
ATOM    484  CG  ASP A  30       3.530   7.352 -18.584  1.00  0.00           C  
ATOM    485  OD1 ASP A  30       4.026   6.334 -19.125  1.00  0.00           O  
ATOM    486  OD2 ASP A  30       4.233   8.273 -18.112  1.00  0.00           O1-
ATOM    487  H   ASP A  30      -0.453   7.563 -17.775  1.00  0.00           H  
ATOM    488  HA  ASP A  30       1.577   5.574 -17.652  1.00  0.00           H  
ATOM    489  HB2 ASP A  30       1.603   7.177 -19.460  1.00  0.00           H  
ATOM    490  HB3 ASP A  30       1.768   8.513 -18.324  1.00  0.00           H  
ATOM    491  N   SER A  31       1.837   8.053 -15.505  1.00  0.00           N  
ATOM    492  CA  SER A  31       2.428   8.415 -14.230  1.00  0.00           C  
ATOM    493  C   SER A  31       1.903   7.497 -13.141  1.00  0.00           C  
ATOM    494  O   SER A  31       2.626   7.136 -12.216  1.00  0.00           O  
ATOM    495  CB  SER A  31       2.117   9.871 -13.890  1.00  0.00           C  
ATOM    496  OG  SER A  31       2.482  10.727 -14.956  1.00  0.00           O  
ATOM    497  H   SER A  31       1.223   8.688 -15.950  1.00  0.00           H  
ATOM    498  HA  SER A  31       3.498   8.290 -14.310  1.00  0.00           H  
ATOM    499  HB2 SER A  31       1.058   9.978 -13.709  1.00  0.00           H  
ATOM    500  HB3 SER A  31       2.667  10.160 -13.007  1.00  0.00           H  
ATOM    501  HG  SER A  31       1.823  10.628 -15.666  1.00  0.00           H  
ATOM    502  N   LEU A  32       0.644   7.100 -13.281  1.00  0.00           N  
ATOM    503  CA  LEU A  32       0.007   6.207 -12.331  1.00  0.00           C  
ATOM    504  C   LEU A  32       0.742   4.866 -12.315  1.00  0.00           C  
ATOM    505  O   LEU A  32       1.075   4.338 -11.256  1.00  0.00           O  
ATOM    506  CB  LEU A  32      -1.459   5.993 -12.737  1.00  0.00           C  
ATOM    507  CG  LEU A  32      -2.368   5.339 -11.695  1.00  0.00           C  
ATOM    508  CD1 LEU A  32      -2.674   6.310 -10.569  1.00  0.00           C  
ATOM    509  CD2 LEU A  32      -3.654   4.853 -12.342  1.00  0.00           C  
ATOM    510  H   LEU A  32       0.126   7.426 -14.050  1.00  0.00           H  
ATOM    511  HA  LEU A  32       0.047   6.656 -11.351  1.00  0.00           H  
ATOM    512  HB2 LEU A  32      -1.880   6.955 -12.988  1.00  0.00           H  
ATOM    513  HB3 LEU A  32      -1.471   5.377 -13.625  1.00  0.00           H  
ATOM    514  HG  LEU A  32      -1.860   4.485 -11.270  1.00  0.00           H  
ATOM    515 HD11 LEU A  32      -3.189   7.172 -10.967  1.00  0.00           H  
ATOM    516 HD12 LEU A  32      -1.752   6.625 -10.105  1.00  0.00           H  
ATOM    517 HD13 LEU A  32      -3.299   5.825  -9.835  1.00  0.00           H  
ATOM    518 HD21 LEU A  32      -3.420   4.142 -13.120  1.00  0.00           H  
ATOM    519 HD22 LEU A  32      -4.184   5.693 -12.767  1.00  0.00           H  
ATOM    520 HD23 LEU A  32      -4.273   4.377 -11.595  1.00  0.00           H  
ATOM    521  N   GLU A  33       1.021   4.350 -13.508  1.00  0.00           N  
ATOM    522  CA  GLU A  33       1.713   3.086 -13.677  1.00  0.00           C  
ATOM    523  C   GLU A  33       3.150   3.166 -13.142  1.00  0.00           C  
ATOM    524  O   GLU A  33       3.642   2.231 -12.500  1.00  0.00           O  
ATOM    525  CB  GLU A  33       1.709   2.702 -15.161  1.00  0.00           C  
ATOM    526  CG  GLU A  33       2.275   1.331 -15.452  1.00  0.00           C  
ATOM    527  CD  GLU A  33       1.538   0.231 -14.722  1.00  0.00           C  
ATOM    528  OE1 GLU A  33       1.944  -0.106 -13.597  1.00  0.00           O  
ATOM    529  OE2 GLU A  33       0.557  -0.310 -15.276  1.00  0.00           O1-
ATOM    530  H   GLU A  33       0.743   4.835 -14.315  1.00  0.00           H  
ATOM    531  HA  GLU A  33       1.174   2.334 -13.121  1.00  0.00           H  
ATOM    532  HB2 GLU A  33       0.692   2.728 -15.524  1.00  0.00           H  
ATOM    533  HB3 GLU A  33       2.291   3.431 -15.707  1.00  0.00           H  
ATOM    534  HG2 GLU A  33       2.208   1.149 -16.513  1.00  0.00           H  
ATOM    535  HG3 GLU A  33       3.310   1.319 -15.149  1.00  0.00           H  
ATOM    536  N   GLN A  34       3.813   4.287 -13.399  1.00  0.00           N  
ATOM    537  CA  GLN A  34       5.179   4.484 -12.933  1.00  0.00           C  
ATOM    538  C   GLN A  34       5.236   4.496 -11.406  1.00  0.00           C  
ATOM    539  O   GLN A  34       6.098   3.852 -10.804  1.00  0.00           O  
ATOM    540  CB  GLN A  34       5.766   5.779 -13.504  1.00  0.00           C  
ATOM    541  CG  GLN A  34       7.217   6.034 -13.103  1.00  0.00           C  
ATOM    542  CD  GLN A  34       8.154   4.904 -13.508  1.00  0.00           C  
ATOM    543  OE1 GLN A  34       7.927   4.209 -14.499  1.00  0.00           O  
ATOM    544  NE2 GLN A  34       9.211   4.714 -12.741  1.00  0.00           N  
ATOM    545  H   GLN A  34       3.376   4.993 -13.925  1.00  0.00           H  
ATOM    546  HA  GLN A  34       5.766   3.649 -13.289  1.00  0.00           H  
ATOM    547  HB2 GLN A  34       5.718   5.734 -14.582  1.00  0.00           H  
ATOM    548  HB3 GLN A  34       5.169   6.611 -13.162  1.00  0.00           H  
ATOM    549  HG2 GLN A  34       7.553   6.944 -13.577  1.00  0.00           H  
ATOM    550  HG3 GLN A  34       7.262   6.152 -12.030  1.00  0.00           H  
ATOM    551 HE21 GLN A  34       9.333   5.299 -11.964  1.00  0.00           H  
ATOM    552 HE22 GLN A  34       9.836   3.998 -12.985  1.00  0.00           H  
ATOM    553  N   VAL A  35       4.304   5.212 -10.783  1.00  0.00           N  
ATOM    554  CA  VAL A  35       4.246   5.283  -9.327  1.00  0.00           C  
ATOM    555  C   VAL A  35       3.967   3.904  -8.728  1.00  0.00           C  
ATOM    556  O   VAL A  35       4.484   3.570  -7.671  1.00  0.00           O  
ATOM    557  CB  VAL A  35       3.197   6.312  -8.829  1.00  0.00           C  
ATOM    558  CG1 VAL A  35       3.111   6.313  -7.307  1.00  0.00           C  
ATOM    559  CG2 VAL A  35       3.549   7.702  -9.329  1.00  0.00           C  
ATOM    560  H   VAL A  35       3.640   5.706 -11.316  1.00  0.00           H  
ATOM    561  HA  VAL A  35       5.223   5.600  -8.984  1.00  0.00           H  
ATOM    562  HB  VAL A  35       2.230   6.041  -9.228  1.00  0.00           H  
ATOM    563 HG11 VAL A  35       4.075   6.569  -6.893  1.00  0.00           H  
ATOM    564 HG12 VAL A  35       2.821   5.331  -6.963  1.00  0.00           H  
ATOM    565 HG13 VAL A  35       2.377   7.038  -6.987  1.00  0.00           H  
ATOM    566 HG21 VAL A  35       2.824   8.412  -8.962  1.00  0.00           H  
ATOM    567 HG22 VAL A  35       3.543   7.708 -10.409  1.00  0.00           H  
ATOM    568 HG23 VAL A  35       4.532   7.975  -8.973  1.00  0.00           H  
ATOM    569  N   LEU A  36       3.165   3.097  -9.425  1.00  0.00           N  
ATOM    570  CA  LEU A  36       2.865   1.740  -8.964  1.00  0.00           C  
ATOM    571  C   LEU A  36       4.147   0.923  -8.851  1.00  0.00           C  
ATOM    572  O   LEU A  36       4.293   0.099  -7.947  1.00  0.00           O  
ATOM    573  CB  LEU A  36       1.888   1.037  -9.913  1.00  0.00           C  
ATOM    574  CG  LEU A  36       0.487   1.641 -10.009  1.00  0.00           C  
ATOM    575  CD1 LEU A  36      -0.363   0.851 -10.990  1.00  0.00           C  
ATOM    576  CD2 LEU A  36      -0.177   1.682  -8.639  1.00  0.00           C  
ATOM    577  H   LEU A  36       2.763   3.423 -10.260  1.00  0.00           H  
ATOM    578  HA  LEU A  36       2.415   1.815  -7.985  1.00  0.00           H  
ATOM    579  HB2 LEU A  36       2.323   1.040 -10.901  1.00  0.00           H  
ATOM    580  HB3 LEU A  36       1.789   0.011  -9.590  1.00  0.00           H  
ATOM    581  HG  LEU A  36       0.565   2.654 -10.378  1.00  0.00           H  
ATOM    582 HD11 LEU A  36      -0.459  -0.167 -10.644  1.00  0.00           H  
ATOM    583 HD12 LEU A  36       0.108   0.857 -11.962  1.00  0.00           H  
ATOM    584 HD13 LEU A  36      -1.342   1.300 -11.062  1.00  0.00           H  
ATOM    585 HD21 LEU A  36      -0.233   0.682  -8.235  1.00  0.00           H  
ATOM    586 HD22 LEU A  36      -1.173   2.087  -8.737  1.00  0.00           H  
ATOM    587 HD23 LEU A  36       0.401   2.308  -7.976  1.00  0.00           H  
ATOM    588  N   GLU A  37       5.072   1.160  -9.769  1.00  0.00           N  
ATOM    589  CA  GLU A  37       6.359   0.485  -9.746  1.00  0.00           C  
ATOM    590  C   GLU A  37       7.182   0.979  -8.560  1.00  0.00           C  
ATOM    591  O   GLU A  37       7.827   0.193  -7.862  1.00  0.00           O  
ATOM    592  CB  GLU A  37       7.112   0.734 -11.049  1.00  0.00           C  
ATOM    593  CG  GLU A  37       8.425  -0.017 -11.151  1.00  0.00           C  
ATOM    594  CD  GLU A  37       9.155   0.281 -12.432  1.00  0.00           C  
ATOM    595  OE1 GLU A  37       8.686  -0.156 -13.502  1.00  0.00           O  
ATOM    596  OE2 GLU A  37      10.209   0.951 -12.378  1.00  0.00           O1-
ATOM    597  H   GLU A  37       4.882   1.808 -10.482  1.00  0.00           H  
ATOM    598  HA  GLU A  37       6.180  -0.575  -9.634  1.00  0.00           H  
ATOM    599  HB2 GLU A  37       6.486   0.433 -11.875  1.00  0.00           H  
ATOM    600  HB3 GLU A  37       7.319   1.791 -11.133  1.00  0.00           H  
ATOM    601  HG2 GLU A  37       9.055   0.268 -10.321  1.00  0.00           H  
ATOM    602  HG3 GLU A  37       8.225  -1.077 -11.103  1.00  0.00           H  
ATOM    603  N   GLU A  38       7.139   2.288  -8.333  1.00  0.00           N  
ATOM    604  CA  GLU A  38       7.841   2.902  -7.213  1.00  0.00           C  
ATOM    605  C   GLU A  38       7.295   2.366  -5.897  1.00  0.00           C  
ATOM    606  O   GLU A  38       8.051   2.004  -4.992  1.00  0.00           O  
ATOM    607  CB  GLU A  38       7.697   4.425  -7.266  1.00  0.00           C  
ATOM    608  CG  GLU A  38       8.336   5.065  -8.489  1.00  0.00           C  
ATOM    609  CD  GLU A  38       8.131   6.563  -8.531  1.00  0.00           C  
ATOM    610  OE1 GLU A  38       8.799   7.283  -7.757  1.00  0.00           O  
ATOM    611  OE2 GLU A  38       7.304   7.031  -9.337  1.00  0.00           O1-
ATOM    612  H   GLU A  38       6.618   2.858  -8.941  1.00  0.00           H  
ATOM    613  HA  GLU A  38       8.883   2.637  -7.289  1.00  0.00           H  
ATOM    614  HB2 GLU A  38       6.646   4.670  -7.271  1.00  0.00           H  
ATOM    615  HB3 GLU A  38       8.150   4.851  -6.385  1.00  0.00           H  
ATOM    616  HG2 GLU A  38       9.397   4.864  -8.474  1.00  0.00           H  
ATOM    617  HG3 GLU A  38       7.900   4.630  -9.377  1.00  0.00           H  
ATOM    618  N   ILE A  39       5.974   2.304  -5.810  1.00  0.00           N  
ATOM    619  CA  ILE A  39       5.301   1.767  -4.644  1.00  0.00           C  
ATOM    620  C   ILE A  39       5.708   0.317  -4.428  1.00  0.00           C  
ATOM    621  O   ILE A  39       5.921  -0.112  -3.303  1.00  0.00           O  
ATOM    622  CB  ILE A  39       3.756   1.847  -4.796  1.00  0.00           C  
ATOM    623  CG1 ILE A  39       3.286   3.304  -4.845  1.00  0.00           C  
ATOM    624  CG2 ILE A  39       3.059   1.103  -3.668  1.00  0.00           C  
ATOM    625  CD1 ILE A  39       3.576   4.084  -3.583  1.00  0.00           C  
ATOM    626  H   ILE A  39       5.434   2.643  -6.561  1.00  0.00           H  
ATOM    627  HA  ILE A  39       5.595   2.349  -3.784  1.00  0.00           H  
ATOM    628  HB  ILE A  39       3.489   1.364  -5.724  1.00  0.00           H  
ATOM    629 HG12 ILE A  39       3.783   3.806  -5.662  1.00  0.00           H  
ATOM    630 HG13 ILE A  39       2.219   3.325  -5.013  1.00  0.00           H  
ATOM    631 HG21 ILE A  39       1.989   1.155  -3.807  1.00  0.00           H  
ATOM    632 HG22 ILE A  39       3.322   1.554  -2.723  1.00  0.00           H  
ATOM    633 HG23 ILE A  39       3.373   0.070  -3.673  1.00  0.00           H  
ATOM    634 HD11 ILE A  39       3.163   5.078  -3.673  1.00  0.00           H  
ATOM    635 HD12 ILE A  39       4.644   4.153  -3.438  1.00  0.00           H  
ATOM    636 HD13 ILE A  39       3.128   3.583  -2.738  1.00  0.00           H  
ATOM    637  N   GLU A  40       5.845  -0.417  -5.524  1.00  0.00           N  
ATOM    638  CA  GLU A  40       6.212  -1.825  -5.472  1.00  0.00           C  
ATOM    639  C   GLU A  40       7.566  -2.002  -4.793  1.00  0.00           C  
ATOM    640  O   GLU A  40       7.742  -2.887  -3.952  1.00  0.00           O  
ATOM    641  CB  GLU A  40       6.225  -2.410  -6.885  1.00  0.00           C  
ATOM    642  CG  GLU A  40       6.540  -3.890  -6.950  1.00  0.00           C  
ATOM    643  CD  GLU A  40       6.216  -4.479  -8.301  1.00  0.00           C  
ATOM    644  OE1 GLU A  40       7.114  -4.552  -9.162  1.00  0.00           O  
ATOM    645  OE2 GLU A  40       5.050  -4.867  -8.512  1.00  0.00           O1-
ATOM    646  H   GLU A  40       5.704   0.009  -6.399  1.00  0.00           H  
ATOM    647  HA  GLU A  40       5.463  -2.339  -4.888  1.00  0.00           H  
ATOM    648  HB2 GLU A  40       5.254  -2.256  -7.331  1.00  0.00           H  
ATOM    649  HB3 GLU A  40       6.964  -1.881  -7.470  1.00  0.00           H  
ATOM    650  HG2 GLU A  40       7.593  -4.031  -6.755  1.00  0.00           H  
ATOM    651  HG3 GLU A  40       5.961  -4.405  -6.198  1.00  0.00           H  
ATOM    652  N   GLU A  41       8.508  -1.141  -5.146  1.00  0.00           N  
ATOM    653  CA  GLU A  41       9.829  -1.156  -4.546  1.00  0.00           C  
ATOM    654  C   GLU A  41       9.750  -0.864  -3.047  1.00  0.00           C  
ATOM    655  O   GLU A  41      10.445  -1.497  -2.241  1.00  0.00           O  
ATOM    656  CB  GLU A  41      10.730  -0.139  -5.241  1.00  0.00           C  
ATOM    657  CG  GLU A  41      11.505  -0.705  -6.415  1.00  0.00           C  
ATOM    658  CD  GLU A  41      12.555  -1.697  -5.969  1.00  0.00           C  
ATOM    659  OE1 GLU A  41      13.630  -1.261  -5.503  1.00  0.00           O  
ATOM    660  OE2 GLU A  41      12.310  -2.914  -6.061  1.00  0.00           O1-
ATOM    661  H   GLU A  41       8.307  -0.470  -5.836  1.00  0.00           H  
ATOM    662  HA  GLU A  41      10.244  -2.143  -4.686  1.00  0.00           H  
ATOM    663  HB2 GLU A  41      10.122   0.677  -5.599  1.00  0.00           H  
ATOM    664  HB3 GLU A  41      11.436   0.241  -4.522  1.00  0.00           H  
ATOM    665  HG2 GLU A  41      10.816  -1.205  -7.080  1.00  0.00           H  
ATOM    666  HG3 GLU A  41      11.991   0.105  -6.938  1.00  0.00           H  
ATOM    667  N   LEU A  42       8.901   0.089  -2.683  1.00  0.00           N  
ATOM    668  CA  LEU A  42       8.698   0.456  -1.285  1.00  0.00           C  
ATOM    669  C   LEU A  42       8.022  -0.677  -0.520  1.00  0.00           C  
ATOM    670  O   LEU A  42       8.385  -0.976   0.618  1.00  0.00           O  
ATOM    671  CB  LEU A  42       7.852   1.726  -1.185  1.00  0.00           C  
ATOM    672  CG  LEU A  42       8.469   2.987  -1.785  1.00  0.00           C  
ATOM    673  CD1 LEU A  42       7.448   4.113  -1.825  1.00  0.00           C  
ATOM    674  CD2 LEU A  42       9.692   3.413  -0.987  1.00  0.00           C  
ATOM    675  H   LEU A  42       8.399   0.566  -3.379  1.00  0.00           H  
ATOM    676  HA  LEU A  42       9.666   0.644  -0.845  1.00  0.00           H  
ATOM    677  HB2 LEU A  42       6.912   1.541  -1.684  1.00  0.00           H  
ATOM    678  HB3 LEU A  42       7.652   1.915  -0.141  1.00  0.00           H  
ATOM    679  HG  LEU A  42       8.780   2.774  -2.797  1.00  0.00           H  
ATOM    680 HD11 LEU A  42       7.899   4.994  -2.257  1.00  0.00           H  
ATOM    681 HD12 LEU A  42       7.117   4.334  -0.821  1.00  0.00           H  
ATOM    682 HD13 LEU A  42       6.602   3.812  -2.424  1.00  0.00           H  
ATOM    683 HD21 LEU A  42      10.112   4.308  -1.422  1.00  0.00           H  
ATOM    684 HD22 LEU A  42      10.429   2.625  -1.005  1.00  0.00           H  
ATOM    685 HD23 LEU A  42       9.403   3.612   0.034  1.00  0.00           H  
ATOM    686  N   ILE A  43       7.049  -1.314  -1.166  1.00  0.00           N  
ATOM    687  CA  ILE A  43       6.303  -2.419  -0.563  1.00  0.00           C  
ATOM    688  C   ILE A  43       7.233  -3.559  -0.187  1.00  0.00           C  
ATOM    689  O   ILE A  43       7.130  -4.113   0.902  1.00  0.00           O  
ATOM    690  CB  ILE A  43       5.206  -2.966  -1.522  1.00  0.00           C  
ATOM    691  CG1 ILE A  43       4.101  -1.931  -1.729  1.00  0.00           C  
ATOM    692  CG2 ILE A  43       4.618  -4.274  -0.993  1.00  0.00           C  
ATOM    693  CD1 ILE A  43       3.061  -2.352  -2.747  1.00  0.00           C  
ATOM    694  H   ILE A  43       6.819  -1.016  -2.077  1.00  0.00           H  
ATOM    695  HA  ILE A  43       5.822  -2.049   0.330  1.00  0.00           H  
ATOM    696  HB  ILE A  43       5.671  -3.174  -2.474  1.00  0.00           H  
ATOM    697 HG12 ILE A  43       3.595  -1.761  -0.790  1.00  0.00           H  
ATOM    698 HG13 ILE A  43       4.543  -1.005  -2.067  1.00  0.00           H  
ATOM    699 HG21 ILE A  43       3.860  -4.631  -1.675  1.00  0.00           H  
ATOM    700 HG22 ILE A  43       4.176  -4.104  -0.022  1.00  0.00           H  
ATOM    701 HG23 ILE A  43       5.402  -5.012  -0.907  1.00  0.00           H  
ATOM    702 HD11 ILE A  43       2.293  -1.595  -2.812  1.00  0.00           H  
ATOM    703 HD12 ILE A  43       2.618  -3.289  -2.442  1.00  0.00           H  
ATOM    704 HD13 ILE A  43       3.529  -2.473  -3.712  1.00  0.00           H  
ATOM    705  N   GLN A  44       8.152  -3.886  -1.079  1.00  0.00           N  
ATOM    706  CA  GLN A  44       9.084  -4.979  -0.847  1.00  0.00           C  
ATOM    707  C   GLN A  44       9.958  -4.707   0.373  1.00  0.00           C  
ATOM    708  O   GLN A  44      10.156  -5.585   1.212  1.00  0.00           O  
ATOM    709  CB  GLN A  44       9.954  -5.201  -2.079  1.00  0.00           C  
ATOM    710  CG  GLN A  44       9.174  -5.635  -3.307  1.00  0.00           C  
ATOM    711  CD  GLN A  44      10.036  -5.708  -4.547  1.00  0.00           C  
ATOM    712  OE1 GLN A  44      11.236  -5.978  -4.471  1.00  0.00           O  
ATOM    713  NE2 GLN A  44       9.436  -5.469  -5.693  1.00  0.00           N  
ATOM    714  H   GLN A  44       8.200  -3.381  -1.922  1.00  0.00           H  
ATOM    715  HA  GLN A  44       8.505  -5.872  -0.665  1.00  0.00           H  
ATOM    716  HB2 GLN A  44      10.466  -4.279  -2.312  1.00  0.00           H  
ATOM    717  HB3 GLN A  44      10.686  -5.962  -1.856  1.00  0.00           H  
ATOM    718  HG2 GLN A  44       8.751  -6.611  -3.125  1.00  0.00           H  
ATOM    719  HG3 GLN A  44       8.378  -4.925  -3.481  1.00  0.00           H  
ATOM    720 HE21 GLN A  44       8.479  -5.261  -5.680  1.00  0.00           H  
ATOM    721 HE22 GLN A  44       9.969  -5.508  -6.518  1.00  0.00           H  
ATOM    722  N   LYS A  45      10.459  -3.490   0.477  1.00  0.00           N  
ATOM    723  CA  LYS A  45      11.312  -3.115   1.595  1.00  0.00           C  
ATOM    724  C   LYS A  45      10.513  -3.031   2.896  1.00  0.00           C  
ATOM    725  O   LYS A  45      10.979  -3.468   3.949  1.00  0.00           O  
ATOM    726  CB  LYS A  45      12.027  -1.800   1.298  1.00  0.00           C  
ATOM    727  CG  LYS A  45      12.916  -1.879   0.068  1.00  0.00           C  
ATOM    728  CD  LYS A  45      13.567  -0.549  -0.253  1.00  0.00           C  
ATOM    729  CE  LYS A  45      14.389  -0.639  -1.531  1.00  0.00           C  
ATOM    730  NZ  LYS A  45      13.561  -1.061  -2.694  1.00  0.00           N  
ATOM    731  H   LYS A  45      10.248  -2.824  -0.212  1.00  0.00           H  
ATOM    732  HA  LYS A  45      12.054  -3.893   1.706  1.00  0.00           H  
ATOM    733  HB2 LYS A  45      11.288  -1.027   1.138  1.00  0.00           H  
ATOM    734  HB3 LYS A  45      12.641  -1.533   2.144  1.00  0.00           H  
ATOM    735  HG2 LYS A  45      13.690  -2.610   0.245  1.00  0.00           H  
ATOM    736  HG3 LYS A  45      12.315  -2.190  -0.775  1.00  0.00           H  
ATOM    737  HD2 LYS A  45      12.798   0.199  -0.380  1.00  0.00           H  
ATOM    738  HD3 LYS A  45      14.215  -0.268   0.564  1.00  0.00           H  
ATOM    739  HE2 LYS A  45      14.819   0.329  -1.738  1.00  0.00           H  
ATOM    740  HE3 LYS A  45      15.181  -1.358  -1.383  1.00  0.00           H  
ATOM    741  HZ1 LYS A  45      14.132  -1.075  -3.567  1.00  0.00           H  
ATOM    742  HZ2 LYS A  45      12.771  -0.400  -2.827  1.00  0.00           H  
ATOM    743  HZ3 LYS A  45      13.174  -2.013  -2.537  1.00  0.00           H  
ATOM    744  N   HIS A  46       9.303  -2.488   2.812  1.00  0.00           N  
ATOM    745  CA  HIS A  46       8.428  -2.388   3.975  1.00  0.00           C  
ATOM    746  C   HIS A  46       8.027  -3.787   4.441  1.00  0.00           C  
ATOM    747  O   HIS A  46       8.004  -4.077   5.639  1.00  0.00           O  
ATOM    748  CB  HIS A  46       7.178  -1.560   3.636  1.00  0.00           C  
ATOM    749  CG  HIS A  46       6.314  -1.238   4.823  1.00  0.00           C  
ATOM    750  ND1 HIS A  46       5.103  -1.843   5.085  1.00  0.00           N  
ATOM    751  CD2 HIS A  46       6.504  -0.340   5.822  1.00  0.00           C  
ATOM    752  CE1 HIS A  46       4.609  -1.306   6.209  1.00  0.00           C  
ATOM    753  NE2 HIS A  46       5.422  -0.389   6.695  1.00  0.00           N  
ATOM    754  H   HIS A  46       8.994  -2.133   1.948  1.00  0.00           H  
ATOM    755  HA  HIS A  46       8.977  -1.898   4.765  1.00  0.00           H  
ATOM    756  HB2 HIS A  46       7.485  -0.626   3.190  1.00  0.00           H  
ATOM    757  HB3 HIS A  46       6.577  -2.109   2.926  1.00  0.00           H  
ATOM    758  HD1 HIS A  46       4.676  -2.541   4.548  1.00  0.00           H  
ATOM    759  HD2 HIS A  46       7.356   0.314   5.932  1.00  0.00           H  
ATOM    760  HE1 HIS A  46       3.669  -1.588   6.660  1.00  0.00           H  
ATOM    761  N   ARG A  47       7.725  -4.653   3.479  1.00  0.00           N  
ATOM    762  CA  ARG A  47       7.362  -6.028   3.770  1.00  0.00           C  
ATOM    763  C   ARG A  47       8.523  -6.763   4.418  1.00  0.00           C  
ATOM    764  O   ARG A  47       8.319  -7.578   5.298  1.00  0.00           O  
ATOM    765  CB  ARG A  47       6.914  -6.764   2.493  1.00  0.00           C  
ATOM    766  CG  ARG A  47       6.744  -8.272   2.673  1.00  0.00           C  
ATOM    767  CD  ARG A  47       5.657  -8.603   3.687  1.00  0.00           C  
ATOM    768  NE  ARG A  47       5.774  -9.977   4.180  1.00  0.00           N  
ATOM    769  CZ  ARG A  47       4.771 -10.681   4.713  1.00  0.00           C  
ATOM    770  NH1 ARG A  47       3.543 -10.166   4.763  1.00  0.00           N  
ATOM    771  NH2 ARG A  47       4.998 -11.899   5.194  1.00  0.00           N  
ATOM    772  H   ARG A  47       7.743  -4.352   2.542  1.00  0.00           H  
ATOM    773  HA  ARG A  47       6.537  -6.006   4.465  1.00  0.00           H  
ATOM    774  HB2 ARG A  47       5.969  -6.354   2.169  1.00  0.00           H  
ATOM    775  HB3 ARG A  47       7.651  -6.597   1.721  1.00  0.00           H  
ATOM    776  HG2 ARG A  47       6.477  -8.710   1.723  1.00  0.00           H  
ATOM    777  HG3 ARG A  47       7.681  -8.689   3.012  1.00  0.00           H  
ATOM    778  HD2 ARG A  47       5.740  -7.925   4.523  1.00  0.00           H  
ATOM    779  HD3 ARG A  47       4.692  -8.480   3.217  1.00  0.00           H  
ATOM    780  HE  ARG A  47       6.666 -10.390   4.125  1.00  0.00           H  
ATOM    781 HH11 ARG A  47       3.364  -9.252   4.401  1.00  0.00           H  
ATOM    782 HH12 ARG A  47       2.781 -10.690   5.163  1.00  0.00           H  
ATOM    783 HH21 ARG A  47       5.929 -12.294   5.166  1.00  0.00           H  
ATOM    784 HH22 ARG A  47       4.257 -12.452   5.575  1.00  0.00           H  
ATOM    785  N   GLN A  48       9.737  -6.453   3.990  1.00  0.00           N  
ATOM    786  CA  GLN A  48      10.919  -7.099   4.534  1.00  0.00           C  
ATOM    787  C   GLN A  48      11.050  -6.801   6.025  1.00  0.00           C  
ATOM    788  O   GLN A  48      11.333  -7.692   6.824  1.00  0.00           O  
ATOM    789  CB  GLN A  48      12.169  -6.642   3.778  1.00  0.00           C  
ATOM    790  CG  GLN A  48      13.440  -7.355   4.199  1.00  0.00           C  
ATOM    791  CD  GLN A  48      14.627  -6.994   3.328  1.00  0.00           C  
ATOM    792  OE1 GLN A  48      14.716  -5.881   2.801  1.00  0.00           O  
ATOM    793  NE2 GLN A  48      15.539  -7.932   3.161  1.00  0.00           N  
ATOM    794  H   GLN A  48       9.843  -5.775   3.289  1.00  0.00           H  
ATOM    795  HA  GLN A  48      10.800  -8.164   4.404  1.00  0.00           H  
ATOM    796  HB2 GLN A  48      12.019  -6.816   2.723  1.00  0.00           H  
ATOM    797  HB3 GLN A  48      12.305  -5.583   3.941  1.00  0.00           H  
ATOM    798  HG2 GLN A  48      13.666  -7.085   5.219  1.00  0.00           H  
ATOM    799  HG3 GLN A  48      13.276  -8.420   4.138  1.00  0.00           H  
ATOM    800 HE21 GLN A  48      15.399  -8.798   3.603  1.00  0.00           H  
ATOM    801 HE22 GLN A  48      16.318  -7.731   2.603  1.00  0.00           H  
ATOM    802  N   LEU A  49      10.812  -5.551   6.396  1.00  0.00           N  
ATOM    803  CA  LEU A  49      10.870  -5.148   7.793  1.00  0.00           C  
ATOM    804  C   LEU A  49       9.734  -5.800   8.584  1.00  0.00           C  
ATOM    805  O   LEU A  49       9.936  -6.297   9.695  1.00  0.00           O  
ATOM    806  CB  LEU A  49      10.780  -3.622   7.911  1.00  0.00           C  
ATOM    807  CG  LEU A  49      11.918  -2.833   7.254  1.00  0.00           C  
ATOM    808  CD1 LEU A  49      11.668  -1.339   7.377  1.00  0.00           C  
ATOM    809  CD2 LEU A  49      13.259  -3.202   7.875  1.00  0.00           C  
ATOM    810  H   LEU A  49      10.596  -4.882   5.710  1.00  0.00           H  
ATOM    811  HA  LEU A  49      11.813  -5.479   8.198  1.00  0.00           H  
ATOM    812  HB2 LEU A  49       9.849  -3.306   7.464  1.00  0.00           H  
ATOM    813  HB3 LEU A  49      10.758  -3.367   8.960  1.00  0.00           H  
ATOM    814  HG  LEU A  49      11.954  -3.078   6.202  1.00  0.00           H  
ATOM    815 HD11 LEU A  49      12.479  -0.799   6.910  1.00  0.00           H  
ATOM    816 HD12 LEU A  49      11.611  -1.069   8.421  1.00  0.00           H  
ATOM    817 HD13 LEU A  49      10.739  -1.087   6.888  1.00  0.00           H  
ATOM    818 HD21 LEU A  49      13.232  -2.999   8.936  1.00  0.00           H  
ATOM    819 HD22 LEU A  49      14.040  -2.614   7.417  1.00  0.00           H  
ATOM    820 HD23 LEU A  49      13.456  -4.251   7.713  1.00  0.00           H  
ATOM    821  N   PHE A  50       8.547  -5.814   7.992  1.00  0.00           N  
ATOM    822  CA  PHE A  50       7.371  -6.390   8.632  1.00  0.00           C  
ATOM    823  C   PHE A  50       7.499  -7.912   8.765  1.00  0.00           C  
ATOM    824  O   PHE A  50       7.132  -8.486   9.787  1.00  0.00           O  
ATOM    825  CB  PHE A  50       6.105  -6.028   7.845  1.00  0.00           C  
ATOM    826  CG  PHE A  50       4.833  -6.533   8.469  1.00  0.00           C  
ATOM    827  CD1 PHE A  50       4.278  -5.885   9.561  1.00  0.00           C  
ATOM    828  CD2 PHE A  50       4.191  -7.653   7.962  1.00  0.00           C  
ATOM    829  CE1 PHE A  50       3.110  -6.345  10.138  1.00  0.00           C  
ATOM    830  CE2 PHE A  50       3.023  -8.117   8.534  1.00  0.00           C  
ATOM    831  CZ  PHE A  50       2.481  -7.462   9.624  1.00  0.00           C  
ATOM    832  H   PHE A  50       8.460  -5.418   7.096  1.00  0.00           H  
ATOM    833  HA  PHE A  50       7.297  -5.965   9.622  1.00  0.00           H  
ATOM    834  HB2 PHE A  50       6.032  -4.953   7.771  1.00  0.00           H  
ATOM    835  HB3 PHE A  50       6.179  -6.445   6.851  1.00  0.00           H  
ATOM    836  HD1 PHE A  50       4.769  -5.012   9.964  1.00  0.00           H  
ATOM    837  HD2 PHE A  50       4.613  -8.166   7.110  1.00  0.00           H  
ATOM    838  HE1 PHE A  50       2.688  -5.831  10.989  1.00  0.00           H  
ATOM    839  HE2 PHE A  50       2.533  -8.992   8.131  1.00  0.00           H  
ATOM    840  HZ  PHE A  50       1.568  -7.824  10.073  1.00  0.00           H  
ATOM    841  N   ASP A  51       8.028  -8.550   7.731  1.00  0.00           N  
ATOM    842  CA  ASP A  51       8.196 -10.008   7.712  1.00  0.00           C  
ATOM    843  C   ASP A  51       9.250 -10.440   8.720  1.00  0.00           C  
ATOM    844  O   ASP A  51       9.241 -11.564   9.202  1.00  0.00           O  
ATOM    845  CB  ASP A  51       8.589 -10.479   6.304  1.00  0.00           C  
ATOM    846  CG  ASP A  51       8.607 -11.989   6.164  1.00  0.00           C  
ATOM    847  OD1 ASP A  51       7.550 -12.570   5.842  1.00  0.00           O  
ATOM    848  OD2 ASP A  51       9.678 -12.597   6.357  1.00  0.00           O1-
ATOM    849  H   ASP A  51       8.315  -8.030   6.946  1.00  0.00           H  
ATOM    850  HA  ASP A  51       7.250 -10.455   7.981  1.00  0.00           H  
ATOM    851  HB2 ASP A  51       7.882 -10.082   5.591  1.00  0.00           H  
ATOM    852  HB3 ASP A  51       9.574 -10.101   6.071  1.00  0.00           H  
ATOM    853  N   ASN A  52      10.156  -9.535   9.029  1.00  0.00           N  
ATOM    854  CA  ASN A  52      11.206  -9.802   9.996  1.00  0.00           C  
ATOM    855  C   ASN A  52      10.674  -9.616  11.425  1.00  0.00           C  
ATOM    856  O   ASN A  52      10.914 -10.448  12.303  1.00  0.00           O  
ATOM    857  CB  ASN A  52      12.404  -8.867   9.732  1.00  0.00           C  
ATOM    858  CG  ASN A  52      13.654  -9.224  10.529  1.00  0.00           C  
ATOM    859  OD1 ASN A  52      13.582  -9.704  11.657  1.00  0.00           O  
ATOM    860  ND2 ASN A  52      14.811  -8.993   9.934  1.00  0.00           N  
ATOM    861  H   ASN A  52      10.127  -8.662   8.583  1.00  0.00           H  
ATOM    862  HA  ASN A  52      11.524 -10.826   9.870  1.00  0.00           H  
ATOM    863  HB2 ASN A  52      12.654  -8.907   8.683  1.00  0.00           H  
ATOM    864  HB3 ASN A  52      12.117  -7.856   9.984  1.00  0.00           H  
ATOM    865 HD21 ASN A  52      14.801  -8.612   9.029  1.00  0.00           H  
ATOM    866 HD22 ASN A  52      15.636  -9.215  10.415  1.00  0.00           H  
ATOM    867  N   ARG A  53       9.929  -8.533  11.639  1.00  0.00           N  
ATOM    868  CA  ARG A  53       9.389  -8.212  12.965  1.00  0.00           C  
ATOM    869  C   ARG A  53       8.199  -9.101  13.352  1.00  0.00           C  
ATOM    870  O   ARG A  53       8.021  -9.393  14.530  1.00  0.00           O  
ATOM    871  CB  ARG A  53       8.964  -6.733  13.033  1.00  0.00           C  
ATOM    872  CG  ARG A  53       8.198  -6.380  14.307  1.00  0.00           C  
ATOM    873  CD  ARG A  53       7.651  -4.963  14.280  1.00  0.00           C  
ATOM    874  NE  ARG A  53       6.706  -4.735  15.379  1.00  0.00           N  
ATOM    875  CZ  ARG A  53       6.063  -3.590  15.612  1.00  0.00           C  
ATOM    876  NH1 ARG A  53       6.304  -2.515  14.868  1.00  0.00           N  
ATOM    877  NH2 ARG A  53       5.188  -3.521  16.607  1.00  0.00           N  
ATOM    878  H   ARG A  53       9.743  -7.929  10.887  1.00  0.00           H  
ATOM    879  HA  ARG A  53      10.180  -8.369  13.682  1.00  0.00           H  
ATOM    880  HB2 ARG A  53       9.847  -6.113  12.985  1.00  0.00           H  
ATOM    881  HB3 ARG A  53       8.333  -6.512  12.185  1.00  0.00           H  
ATOM    882  HG2 ARG A  53       7.372  -7.066  14.417  1.00  0.00           H  
ATOM    883  HG3 ARG A  53       8.863  -6.484  15.151  1.00  0.00           H  
ATOM    884  HD2 ARG A  53       8.473  -4.268  14.370  1.00  0.00           H  
ATOM    885  HD3 ARG A  53       7.142  -4.801  13.341  1.00  0.00           H  
ATOM    886  HE  ARG A  53       6.520  -5.503  15.977  1.00  0.00           H  
ATOM    887 HH11 ARG A  53       6.974  -2.547  14.126  1.00  0.00           H  
ATOM    888 HH12 ARG A  53       5.802  -1.659  15.037  1.00  0.00           H  
ATOM    889 HH21 ARG A  53       5.014  -4.333  17.177  1.00  0.00           H  
ATOM    890 HH22 ARG A  53       4.697  -2.668  16.797  1.00  0.00           H  
ATOM    891  N   GLN A  54       7.407  -9.519  12.335  1.00  0.00           N  
ATOM    892  CA  GLN A  54       6.139 -10.296  12.506  1.00  0.00           C  
ATOM    893  C   GLN A  54       5.992 -10.990  13.869  1.00  0.00           C  
ATOM    894  O   GLN A  54       6.428 -12.127  14.068  1.00  0.00           O  
ATOM    895  CB  GLN A  54       5.941 -11.305  11.363  1.00  0.00           C  
ATOM    896  CG  GLN A  54       7.072 -12.311  11.202  1.00  0.00           C  
ATOM    897  CD  GLN A  54       6.780 -13.356  10.143  1.00  0.00           C  
ATOM    898  OE1 GLN A  54       7.254 -14.490  10.223  1.00  0.00           O  
ATOM    899  NE2 GLN A  54       6.004 -12.985   9.143  1.00  0.00           N  
ATOM    900  H   GLN A  54       7.684  -9.294  11.419  1.00  0.00           H  
ATOM    901  HA  GLN A  54       5.340  -9.571  12.440  1.00  0.00           H  
ATOM    902  HB2 GLN A  54       5.029 -11.854  11.542  1.00  0.00           H  
ATOM    903  HB3 GLN A  54       5.840 -10.759  10.437  1.00  0.00           H  
ATOM    904  HG2 GLN A  54       7.971 -11.781  10.923  1.00  0.00           H  
ATOM    905  HG3 GLN A  54       7.229 -12.810  12.148  1.00  0.00           H  
ATOM    906 HE21 GLN A  54       5.663 -12.069   9.135  1.00  0.00           H  
ATOM    907 HE22 GLN A  54       5.803 -13.646   8.444  1.00  0.00           H  
ATOM    908  N   GLU A  55       5.379 -10.280  14.799  1.00  0.00           N  
ATOM    909  CA  GLU A  55       5.153 -10.794  16.136  1.00  0.00           C  
ATOM    910  C   GLU A  55       3.787 -11.462  16.227  1.00  0.00           C  
ATOM    911  O   GLU A  55       3.518 -12.232  17.148  1.00  0.00           O  
ATOM    912  CB  GLU A  55       5.297  -9.667  17.167  1.00  0.00           C  
ATOM    913  CG  GLU A  55       4.477  -8.421  16.852  1.00  0.00           C  
ATOM    914  CD  GLU A  55       4.831  -7.256  17.750  1.00  0.00           C  
ATOM    915  OE1 GLU A  55       4.354  -7.217  18.895  1.00  0.00           O  
ATOM    916  OE2 GLU A  55       5.596  -6.371  17.312  1.00  0.00           O1-
ATOM    917  H   GLU A  55       5.082  -9.373  14.584  1.00  0.00           H  
ATOM    918  HA  GLU A  55       5.909 -11.540  16.329  1.00  0.00           H  
ATOM    919  HB2 GLU A  55       4.983 -10.038  18.132  1.00  0.00           H  
ATOM    920  HB3 GLU A  55       6.337  -9.381  17.225  1.00  0.00           H  
ATOM    921  HG2 GLU A  55       4.660  -8.133  15.828  1.00  0.00           H  
ATOM    922  HG3 GLU A  55       3.430  -8.652  16.979  1.00  0.00           H  
ATOM    923  N   ALA A  56       2.940 -11.175  15.249  1.00  0.00           N  
ATOM    924  CA  ALA A  56       1.615 -11.766  15.176  1.00  0.00           C  
ATOM    925  C   ALA A  56       1.690 -13.117  14.476  1.00  0.00           C  
ATOM    926  O   ALA A  56       2.784 -13.574  14.124  1.00  0.00           O  
ATOM    927  CB  ALA A  56       0.666 -10.832  14.434  1.00  0.00           C  
ATOM    928  H   ALA A  56       3.220 -10.552  14.551  1.00  0.00           H  
ATOM    929  HA  ALA A  56       1.249 -11.907  16.182  1.00  0.00           H  
ATOM    930  HB1 ALA A  56       0.632  -9.878  14.939  1.00  0.00           H  
ATOM    931  HB2 ALA A  56      -0.323 -11.264  14.414  1.00  0.00           H  
ATOM    932  HB3 ALA A  56       1.017 -10.691  13.423  1.00  0.00           H  
ATOM    933  N   ALA A  57       0.540 -13.753  14.274  1.00  0.00           N  
ATOM    934  CA  ALA A  57       0.490 -15.048  13.610  1.00  0.00           C  
ATOM    935  C   ALA A  57       1.098 -14.960  12.217  1.00  0.00           C  
ATOM    936  O   ALA A  57       0.712 -14.104  11.413  1.00  0.00           O  
ATOM    937  CB  ALA A  57      -0.942 -15.556  13.534  1.00  0.00           C  
ATOM    938  H   ALA A  57      -0.299 -13.341  14.578  1.00  0.00           H  
ATOM    939  HA  ALA A  57       1.068 -15.744  14.200  1.00  0.00           H  
ATOM    940  HB1 ALA A  57      -1.532 -14.881  12.932  1.00  0.00           H  
ATOM    941  HB2 ALA A  57      -1.359 -15.607  14.529  1.00  0.00           H  
ATOM    942  HB3 ALA A  57      -0.953 -16.539  13.088  1.00  0.00           H  
ATOM    943  N   ASP A  58       2.042 -15.847  11.934  1.00  0.00           N  
ATOM    944  CA  ASP A  58       2.741 -15.851  10.650  1.00  0.00           C  
ATOM    945  C   ASP A  58       1.770 -16.092   9.501  1.00  0.00           C  
ATOM    946  O   ASP A  58       1.907 -15.499   8.435  1.00  0.00           O  
ATOM    947  CB  ASP A  58       3.861 -16.909  10.633  1.00  0.00           C  
ATOM    948  CG  ASP A  58       3.339 -18.331  10.546  1.00  0.00           C  
ATOM    949  OD1 ASP A  58       2.887 -18.868  11.575  1.00  0.00           O  
ATOM    950  OD2 ASP A  58       3.383 -18.917   9.441  1.00  0.00           O1-
ATOM    951  H   ASP A  58       2.281 -16.516  12.612  1.00  0.00           H  
ATOM    952  HA  ASP A  58       3.185 -14.875  10.521  1.00  0.00           H  
ATOM    953  HB2 ASP A  58       4.497 -16.732   9.779  1.00  0.00           H  
ATOM    954  HB3 ASP A  58       4.447 -16.813  11.535  1.00  0.00           H  
ATOM    955  N   THR A  59       0.778 -16.947   9.732  1.00  0.00           N  
ATOM    956  CA  THR A  59      -0.230 -17.238   8.728  1.00  0.00           C  
ATOM    957  C   THR A  59      -0.997 -15.968   8.364  1.00  0.00           C  
ATOM    958  O   THR A  59      -1.254 -15.698   7.193  1.00  0.00           O  
ATOM    959  CB  THR A  59      -1.218 -18.303   9.238  1.00  0.00           C  
ATOM    960  OG1 THR A  59      -0.485 -19.423   9.748  1.00  0.00           O  
ATOM    961  CG2 THR A  59      -2.144 -18.771   8.122  1.00  0.00           C  
ATOM    962  H   THR A  59       0.733 -17.403  10.599  1.00  0.00           H  
ATOM    963  HA  THR A  59       0.267 -17.618   7.848  1.00  0.00           H  
ATOM    964  HB  THR A  59      -1.812 -17.876  10.033  1.00  0.00           H  
ATOM    965  HG1 THR A  59       0.165 -19.701   9.089  1.00  0.00           H  
ATOM    966 HG21 THR A  59      -2.704 -17.929   7.743  1.00  0.00           H  
ATOM    967 HG22 THR A  59      -2.828 -19.512   8.508  1.00  0.00           H  
ATOM    968 HG23 THR A  59      -1.558 -19.202   7.324  1.00  0.00           H  
ATOM    969  N   GLU A  60      -1.324 -15.181   9.378  1.00  0.00           N  
ATOM    970  CA  GLU A  60      -2.048 -13.943   9.179  1.00  0.00           C  
ATOM    971  C   GLU A  60      -1.161 -12.908   8.500  1.00  0.00           C  
ATOM    972  O   GLU A  60      -1.604 -12.193   7.605  1.00  0.00           O  
ATOM    973  CB  GLU A  60      -2.572 -13.415  10.514  1.00  0.00           C  
ATOM    974  CG  GLU A  60      -3.276 -12.077  10.414  1.00  0.00           C  
ATOM    975  CD  GLU A  60      -3.999 -11.712  11.682  1.00  0.00           C  
ATOM    976  OE1 GLU A  60      -3.343 -11.258  12.644  1.00  0.00           O  
ATOM    977  OE2 GLU A  60      -5.233 -11.869  11.721  1.00  0.00           O1-
ATOM    978  H   GLU A  60      -1.064 -15.437  10.286  1.00  0.00           H  
ATOM    979  HA  GLU A  60      -2.887 -14.153   8.533  1.00  0.00           H  
ATOM    980  HB2 GLU A  60      -3.269 -14.132  10.922  1.00  0.00           H  
ATOM    981  HB3 GLU A  60      -1.741 -13.310  11.195  1.00  0.00           H  
ATOM    982  HG2 GLU A  60      -2.544 -11.312  10.203  1.00  0.00           H  
ATOM    983  HG3 GLU A  60      -3.992 -12.121   9.606  1.00  0.00           H  
ATOM    984  N   ALA A  61       0.097 -12.849   8.919  1.00  0.00           N  
ATOM    985  CA  ALA A  61       1.055 -11.915   8.340  1.00  0.00           C  
ATOM    986  C   ALA A  61       1.286 -12.225   6.863  1.00  0.00           C  
ATOM    987  O   ALA A  61       1.402 -11.316   6.034  1.00  0.00           O  
ATOM    988  CB  ALA A  61       2.369 -11.963   9.106  1.00  0.00           C  
ATOM    989  H   ALA A  61       0.386 -13.444   9.646  1.00  0.00           H  
ATOM    990  HA  ALA A  61       0.644 -10.920   8.428  1.00  0.00           H  
ATOM    991  HB1 ALA A  61       2.800 -12.949   9.019  1.00  0.00           H  
ATOM    992  HB2 ALA A  61       2.188 -11.740  10.147  1.00  0.00           H  
ATOM    993  HB3 ALA A  61       3.052 -11.234   8.696  1.00  0.00           H  
ATOM    994  N   ALA A  62       1.355 -13.506   6.539  1.00  0.00           N  
ATOM    995  CA  ALA A  62       1.539 -13.936   5.165  1.00  0.00           C  
ATOM    996  C   ALA A  62       0.276 -13.687   4.351  1.00  0.00           C  
ATOM    997  O   ALA A  62       0.341 -13.196   3.223  1.00  0.00           O  
ATOM    998  CB  ALA A  62       1.920 -15.407   5.118  1.00  0.00           C  
ATOM    999  H   ALA A  62       1.290 -14.187   7.247  1.00  0.00           H  
ATOM   1000  HA  ALA A  62       2.349 -13.361   4.741  1.00  0.00           H  
ATOM   1001  HB1 ALA A  62       2.827 -15.563   5.683  1.00  0.00           H  
ATOM   1002  HB2 ALA A  62       2.077 -15.706   4.092  1.00  0.00           H  
ATOM   1003  HB3 ALA A  62       1.123 -15.997   5.547  1.00  0.00           H  
ATOM   1004  N   LYS A  63      -0.876 -14.001   4.938  1.00  0.00           N  
ATOM   1005  CA  LYS A  63      -2.149 -13.818   4.257  1.00  0.00           C  
ATOM   1006  C   LYS A  63      -2.435 -12.334   4.038  1.00  0.00           C  
ATOM   1007  O   LYS A  63      -3.054 -11.952   3.048  1.00  0.00           O  
ATOM   1008  CB  LYS A  63      -3.289 -14.469   5.046  1.00  0.00           C  
ATOM   1009  CG  LYS A  63      -4.568 -14.654   4.240  1.00  0.00           C  
ATOM   1010  CD  LYS A  63      -4.370 -15.657   3.109  1.00  0.00           C  
ATOM   1011  CE  LYS A  63      -5.634 -15.832   2.281  1.00  0.00           C  
ATOM   1012  NZ  LYS A  63      -5.999 -14.592   1.547  1.00  0.00           N  
ATOM   1013  H   LYS A  63      -0.869 -14.377   5.846  1.00  0.00           H  
ATOM   1014  HA  LYS A  63      -2.071 -14.298   3.293  1.00  0.00           H  
ATOM   1015  HB2 LYS A  63      -2.963 -15.439   5.391  1.00  0.00           H  
ATOM   1016  HB3 LYS A  63      -3.515 -13.851   5.902  1.00  0.00           H  
ATOM   1017  HG2 LYS A  63      -5.347 -15.013   4.896  1.00  0.00           H  
ATOM   1018  HG3 LYS A  63      -4.857 -13.702   3.820  1.00  0.00           H  
ATOM   1019  HD2 LYS A  63      -3.580 -15.307   2.462  1.00  0.00           H  
ATOM   1020  HD3 LYS A  63      -4.093 -16.611   3.534  1.00  0.00           H  
ATOM   1021  HE2 LYS A  63      -5.478 -16.627   1.569  1.00  0.00           H  
ATOM   1022  HE3 LYS A  63      -6.445 -16.100   2.943  1.00  0.00           H  
ATOM   1023  HZ1 LYS A  63      -6.187 -13.820   2.215  1.00  0.00           H  
ATOM   1024  HZ2 LYS A  63      -6.856 -14.751   0.980  1.00  0.00           H  
ATOM   1025  HZ3 LYS A  63      -5.224 -14.305   0.905  1.00  0.00           H  
ATOM   1026  N   GLN A  64      -1.980 -11.501   4.971  1.00  0.00           N  
ATOM   1027  CA  GLN A  64      -2.138 -10.059   4.846  1.00  0.00           C  
ATOM   1028  C   GLN A  64      -1.358  -9.563   3.641  1.00  0.00           C  
ATOM   1029  O   GLN A  64      -1.839  -8.727   2.876  1.00  0.00           O  
ATOM   1030  CB  GLN A  64      -1.658  -9.346   6.108  1.00  0.00           C  
ATOM   1031  CG  GLN A  64      -1.833  -7.836   6.060  1.00  0.00           C  
ATOM   1032  CD  GLN A  64      -1.269  -7.145   7.280  1.00  0.00           C  
ATOM   1033  OE1 GLN A  64      -0.314  -7.614   7.887  1.00  0.00           O  
ATOM   1034  NE2 GLN A  64      -1.855  -6.022   7.644  1.00  0.00           N  
ATOM   1035  H   GLN A  64      -1.537 -11.868   5.768  1.00  0.00           H  
ATOM   1036  HA  GLN A  64      -3.187  -9.850   4.695  1.00  0.00           H  
ATOM   1037  HB2 GLN A  64      -2.212  -9.724   6.955  1.00  0.00           H  
ATOM   1038  HB3 GLN A  64      -0.609  -9.560   6.251  1.00  0.00           H  
ATOM   1039  HG2 GLN A  64      -1.327  -7.456   5.186  1.00  0.00           H  
ATOM   1040  HG3 GLN A  64      -2.887  -7.611   5.990  1.00  0.00           H  
ATOM   1041 HE21 GLN A  64      -2.611  -5.699   7.113  1.00  0.00           H  
ATOM   1042 HE22 GLN A  64      -1.504  -5.562   8.433  1.00  0.00           H  
ATOM   1043  N   GLY A  65      -0.150 -10.095   3.474  1.00  0.00           N  
ATOM   1044  CA  GLY A  65       0.654  -9.747   2.325  1.00  0.00           C  
ATOM   1045  C   GLY A  65      -0.011 -10.208   1.053  1.00  0.00           C  
ATOM   1046  O   GLY A  65       0.010  -9.515   0.040  1.00  0.00           O  
ATOM   1047  H   GLY A  65       0.189 -10.734   4.136  1.00  0.00           H  
ATOM   1048  HA2 GLY A  65       0.782  -8.674   2.294  1.00  0.00           H  
ATOM   1049  HA3 GLY A  65       1.620 -10.220   2.409  1.00  0.00           H  
ATOM   1050  N   ASP A  66      -0.630 -11.380   1.126  1.00  0.00           N  
ATOM   1051  CA  ASP A  66      -1.369 -11.945   0.005  1.00  0.00           C  
ATOM   1052  C   ASP A  66      -2.524 -11.028  -0.392  1.00  0.00           C  
ATOM   1053  O   ASP A  66      -2.767 -10.796  -1.579  1.00  0.00           O  
ATOM   1054  CB  ASP A  66      -1.902 -13.333   0.383  1.00  0.00           C  
ATOM   1055  CG  ASP A  66      -2.938 -13.854  -0.586  1.00  0.00           C  
ATOM   1056  OD1 ASP A  66      -2.562 -14.264  -1.701  1.00  0.00           O  
ATOM   1057  OD2 ASP A  66      -4.135 -13.867  -0.230  1.00  0.00           O1-
ATOM   1058  H   ASP A  66      -0.576 -11.889   1.965  1.00  0.00           H  
ATOM   1059  HA  ASP A  66      -0.692 -12.043  -0.830  1.00  0.00           H  
ATOM   1060  HB2 ASP A  66      -1.080 -14.032   0.406  1.00  0.00           H  
ATOM   1061  HB3 ASP A  66      -2.348 -13.280   1.366  1.00  0.00           H  
ATOM   1062  N   GLN A  67      -3.213 -10.492   0.608  1.00  0.00           N  
ATOM   1063  CA  GLN A  67      -4.321  -9.563   0.387  1.00  0.00           C  
ATOM   1064  C   GLN A  67      -3.816  -8.265  -0.223  1.00  0.00           C  
ATOM   1065  O   GLN A  67      -4.415  -7.722  -1.152  1.00  0.00           O  
ATOM   1066  CB  GLN A  67      -5.027  -9.260   1.709  1.00  0.00           C  
ATOM   1067  CG  GLN A  67      -5.869 -10.402   2.243  1.00  0.00           C  
ATOM   1068  CD  GLN A  67      -6.331 -10.163   3.668  1.00  0.00           C  
ATOM   1069  OE1 GLN A  67      -5.624  -9.556   4.476  1.00  0.00           O  
ATOM   1070  NE2 GLN A  67      -7.527 -10.613   3.979  1.00  0.00           N  
ATOM   1071  H   GLN A  67      -2.973 -10.735   1.531  1.00  0.00           H  
ATOM   1072  HA  GLN A  67      -5.023 -10.026  -0.290  1.00  0.00           H  
ATOM   1073  HB2 GLN A  67      -4.281  -9.019   2.451  1.00  0.00           H  
ATOM   1074  HB3 GLN A  67      -5.669  -8.403   1.570  1.00  0.00           H  
ATOM   1075  HG2 GLN A  67      -6.738 -10.520   1.613  1.00  0.00           H  
ATOM   1076  HG3 GLN A  67      -5.281 -11.308   2.218  1.00  0.00           H  
ATOM   1077 HE21 GLN A  67      -8.045 -11.068   3.282  1.00  0.00           H  
ATOM   1078 HE22 GLN A  67      -7.846 -10.482   4.895  1.00  0.00           H  
ATOM   1079  N   TRP A  68      -2.700  -7.791   0.296  1.00  0.00           N  
ATOM   1080  CA  TRP A  68      -2.097  -6.564  -0.144  1.00  0.00           C  
ATOM   1081  C   TRP A  68      -1.686  -6.667  -1.617  1.00  0.00           C  
ATOM   1082  O   TRP A  68      -1.916  -5.747  -2.405  1.00  0.00           O  
ATOM   1083  CB  TRP A  68      -0.901  -6.272   0.753  1.00  0.00           C  
ATOM   1084  CG  TRP A  68      -0.233  -4.977   0.494  1.00  0.00           C  
ATOM   1085  CD1 TRP A  68       0.963  -4.804  -0.101  1.00  0.00           C  
ATOM   1086  CD2 TRP A  68      -0.715  -3.674   0.833  1.00  0.00           C  
ATOM   1087  NE1 TRP A  68       1.275  -3.468  -0.155  1.00  0.00           N  
ATOM   1088  CE2 TRP A  68       0.255  -2.753   0.411  1.00  0.00           C  
ATOM   1089  CE3 TRP A  68      -1.874  -3.198   1.451  1.00  0.00           C  
ATOM   1090  CZ2 TRP A  68       0.107  -1.381   0.587  1.00  0.00           C  
ATOM   1091  CZ3 TRP A  68      -2.021  -1.836   1.624  1.00  0.00           C  
ATOM   1092  CH2 TRP A  68      -1.035  -0.943   1.194  1.00  0.00           C  
ATOM   1093  H   TRP A  68      -2.249  -8.287   1.014  1.00  0.00           H  
ATOM   1094  HA  TRP A  68      -2.822  -5.772  -0.032  1.00  0.00           H  
ATOM   1095  HB2 TRP A  68      -1.227  -6.269   1.782  1.00  0.00           H  
ATOM   1096  HB3 TRP A  68      -0.170  -7.057   0.621  1.00  0.00           H  
ATOM   1097  HD1 TRP A  68       1.563  -5.624  -0.465  1.00  0.00           H  
ATOM   1098  HE1 TRP A  68       2.091  -3.090  -0.542  1.00  0.00           H  
ATOM   1099  HE3 TRP A  68      -2.646  -3.873   1.790  1.00  0.00           H  
ATOM   1100  HZ2 TRP A  68       0.858  -0.677   0.264  1.00  0.00           H  
ATOM   1101  HZ3 TRP A  68      -2.908  -1.447   2.100  1.00  0.00           H  
ATOM   1102  HH2 TRP A  68      -1.193   0.114   1.351  1.00  0.00           H  
ATOM   1103  N   VAL A  69      -1.102  -7.802  -1.983  1.00  0.00           N  
ATOM   1104  CA  VAL A  69      -0.701  -8.048  -3.364  1.00  0.00           C  
ATOM   1105  C   VAL A  69      -1.925  -8.088  -4.286  1.00  0.00           C  
ATOM   1106  O   VAL A  69      -1.901  -7.530  -5.387  1.00  0.00           O  
ATOM   1107  CB  VAL A  69       0.099  -9.374  -3.499  1.00  0.00           C  
ATOM   1108  CG1 VAL A  69       0.380  -9.697  -4.961  1.00  0.00           C  
ATOM   1109  CG2 VAL A  69       1.403  -9.287  -2.721  1.00  0.00           C  
ATOM   1110  H   VAL A  69      -0.924  -8.487  -1.300  1.00  0.00           H  
ATOM   1111  HA  VAL A  69      -0.064  -7.231  -3.671  1.00  0.00           H  
ATOM   1112  HB  VAL A  69      -0.493 -10.174  -3.081  1.00  0.00           H  
ATOM   1113 HG11 VAL A  69      -0.554  -9.798  -5.494  1.00  0.00           H  
ATOM   1114 HG12 VAL A  69       0.933 -10.623  -5.025  1.00  0.00           H  
ATOM   1115 HG13 VAL A  69       0.962  -8.901  -5.401  1.00  0.00           H  
ATOM   1116 HG21 VAL A  69       2.004  -8.481  -3.115  1.00  0.00           H  
ATOM   1117 HG22 VAL A  69       1.941 -10.218  -2.815  1.00  0.00           H  
ATOM   1118 HG23 VAL A  69       1.188  -9.099  -1.680  1.00  0.00           H  
ATOM   1119  N   GLN A  70      -3.002  -8.721  -3.815  1.00  0.00           N  
ATOM   1120  CA  GLN A  70      -4.235  -8.842  -4.600  1.00  0.00           C  
ATOM   1121  C   GLN A  70      -4.851  -7.479  -4.886  1.00  0.00           C  
ATOM   1122  O   GLN A  70      -5.499  -7.288  -5.916  1.00  0.00           O  
ATOM   1123  CB  GLN A  70      -5.260  -9.724  -3.888  1.00  0.00           C  
ATOM   1124  CG  GLN A  70      -4.876 -11.187  -3.809  1.00  0.00           C  
ATOM   1125  CD  GLN A  70      -5.947 -12.026  -3.147  1.00  0.00           C  
ATOM   1126  OE1 GLN A  70      -6.848 -12.535  -3.807  1.00  0.00           O  
ATOM   1127  NE2 GLN A  70      -5.856 -12.178  -1.845  1.00  0.00           N  
ATOM   1128  H   GLN A  70      -2.968  -9.114  -2.915  1.00  0.00           H  
ATOM   1129  HA  GLN A  70      -3.976  -9.304  -5.541  1.00  0.00           H  
ATOM   1130  HB2 GLN A  70      -5.394  -9.358  -2.881  1.00  0.00           H  
ATOM   1131  HB3 GLN A  70      -6.201  -9.650  -4.413  1.00  0.00           H  
ATOM   1132  HG2 GLN A  70      -4.712 -11.560  -4.809  1.00  0.00           H  
ATOM   1133  HG3 GLN A  70      -3.965 -11.274  -3.236  1.00  0.00           H  
ATOM   1134 HE21 GLN A  70      -5.109 -11.749  -1.378  1.00  0.00           H  
ATOM   1135 HE22 GLN A  70      -6.538 -12.720  -1.393  1.00  0.00           H  
ATOM   1136  N   LEU A  71      -4.651  -6.539  -3.976  1.00  0.00           N  
ATOM   1137  CA  LEU A  71      -5.184  -5.214  -4.132  1.00  0.00           C  
ATOM   1138  C   LEU A  71      -4.525  -4.509  -5.318  1.00  0.00           C  
ATOM   1139  O   LEU A  71      -5.206  -3.952  -6.179  1.00  0.00           O  
ATOM   1140  CB  LEU A  71      -4.964  -4.428  -2.839  1.00  0.00           C  
ATOM   1141  CG  LEU A  71      -5.262  -2.942  -2.905  1.00  0.00           C  
ATOM   1142  CD1 LEU A  71      -6.734  -2.693  -3.203  1.00  0.00           C  
ATOM   1143  CD2 LEU A  71      -4.847  -2.256  -1.616  1.00  0.00           C  
ATOM   1144  H   LEU A  71      -4.126  -6.735  -3.173  1.00  0.00           H  
ATOM   1145  HA  LEU A  71      -6.245  -5.297  -4.315  1.00  0.00           H  
ATOM   1146  HB2 LEU A  71      -5.589  -4.861  -2.072  1.00  0.00           H  
ATOM   1147  HB3 LEU A  71      -3.931  -4.550  -2.544  1.00  0.00           H  
ATOM   1148  HG  LEU A  71      -4.676  -2.534  -3.711  1.00  0.00           H  
ATOM   1149 HD11 LEU A  71      -6.987  -3.138  -4.153  1.00  0.00           H  
ATOM   1150 HD12 LEU A  71      -6.919  -1.630  -3.242  1.00  0.00           H  
ATOM   1151 HD13 LEU A  71      -7.338  -3.136  -2.426  1.00  0.00           H  
ATOM   1152 HD21 LEU A  71      -5.071  -1.202  -1.682  1.00  0.00           H  
ATOM   1153 HD22 LEU A  71      -3.786  -2.389  -1.463  1.00  0.00           H  
ATOM   1154 HD23 LEU A  71      -5.388  -2.688  -0.787  1.00  0.00           H  
ATOM   1155  N   PHE A  72      -3.203  -4.562  -5.371  1.00  0.00           N  
ATOM   1156  CA  PHE A  72      -2.460  -3.951  -6.466  1.00  0.00           C  
ATOM   1157  C   PHE A  72      -2.635  -4.729  -7.759  1.00  0.00           C  
ATOM   1158  O   PHE A  72      -2.689  -4.144  -8.844  1.00  0.00           O  
ATOM   1159  CB  PHE A  72      -0.984  -3.805  -6.111  1.00  0.00           C  
ATOM   1160  CG  PHE A  72      -0.737  -2.723  -5.105  1.00  0.00           C  
ATOM   1161  CD1 PHE A  72      -0.830  -2.983  -3.750  1.00  0.00           C  
ATOM   1162  CD2 PHE A  72      -0.427  -1.439  -5.519  1.00  0.00           C  
ATOM   1163  CE1 PHE A  72      -0.620  -1.983  -2.827  1.00  0.00           C  
ATOM   1164  CE2 PHE A  72      -0.212  -0.435  -4.599  1.00  0.00           C  
ATOM   1165  CZ  PHE A  72      -0.309  -0.708  -3.251  1.00  0.00           C  
ATOM   1166  H   PHE A  72      -2.715  -5.021  -4.653  1.00  0.00           H  
ATOM   1167  HA  PHE A  72      -2.875  -2.965  -6.615  1.00  0.00           H  
ATOM   1168  HB2 PHE A  72      -0.624  -4.736  -5.698  1.00  0.00           H  
ATOM   1169  HB3 PHE A  72      -0.424  -3.568  -7.003  1.00  0.00           H  
ATOM   1170  HD1 PHE A  72      -1.072  -3.982  -3.417  1.00  0.00           H  
ATOM   1171  HD2 PHE A  72      -0.351  -1.227  -6.575  1.00  0.00           H  
ATOM   1172  HE1 PHE A  72      -0.696  -2.198  -1.771  1.00  0.00           H  
ATOM   1173  HE2 PHE A  72       0.031   0.562  -4.934  1.00  0.00           H  
ATOM   1174  HZ  PHE A  72      -0.145   0.076  -2.527  1.00  0.00           H  
ATOM   1175  N   GLN A  73      -2.733  -6.047  -7.638  1.00  0.00           N  
ATOM   1176  CA  GLN A  73      -2.927  -6.911  -8.792  1.00  0.00           C  
ATOM   1177  C   GLN A  73      -4.238  -6.558  -9.489  1.00  0.00           C  
ATOM   1178  O   GLN A  73      -4.279  -6.384 -10.704  1.00  0.00           O  
ATOM   1179  CB  GLN A  73      -2.908  -8.389  -8.341  1.00  0.00           C  
ATOM   1180  CG  GLN A  73      -3.101  -9.416  -9.455  1.00  0.00           C  
ATOM   1181  CD  GLN A  73      -4.563  -9.688  -9.770  1.00  0.00           C  
ATOM   1182  OE1 GLN A  73      -5.428  -9.582  -8.900  1.00  0.00           O  
ATOM   1183  NE2 GLN A  73      -4.844 -10.039 -11.008  1.00  0.00           N  
ATOM   1184  H   GLN A  73      -2.666  -6.451  -6.744  1.00  0.00           H  
ATOM   1185  HA  GLN A  73      -2.110  -6.739  -9.476  1.00  0.00           H  
ATOM   1186  HB2 GLN A  73      -1.960  -8.590  -7.867  1.00  0.00           H  
ATOM   1187  HB3 GLN A  73      -3.693  -8.531  -7.613  1.00  0.00           H  
ATOM   1188  HG2 GLN A  73      -2.623  -9.047 -10.349  1.00  0.00           H  
ATOM   1189  HG3 GLN A  73      -2.633 -10.343  -9.156  1.00  0.00           H  
ATOM   1190 HE21 GLN A  73      -4.103 -10.103 -11.650  1.00  0.00           H  
ATOM   1191 HE22 GLN A  73      -5.777 -10.229 -11.238  1.00  0.00           H  
ATOM   1192  N   ARG A  74      -5.293  -6.409  -8.701  1.00  0.00           N  
ATOM   1193  CA  ARG A  74      -6.600  -6.044  -9.228  1.00  0.00           C  
ATOM   1194  C   ARG A  74      -6.588  -4.609  -9.748  1.00  0.00           C  
ATOM   1195  O   ARG A  74      -7.242  -4.293 -10.741  1.00  0.00           O  
ATOM   1196  CB  ARG A  74      -7.685  -6.213  -8.155  1.00  0.00           C  
ATOM   1197  CG  ARG A  74      -9.089  -5.863  -8.636  1.00  0.00           C  
ATOM   1198  CD  ARG A  74     -10.117  -6.021  -7.527  1.00  0.00           C  
ATOM   1199  NE  ARG A  74     -11.445  -5.550  -7.938  1.00  0.00           N  
ATOM   1200  CZ  ARG A  74     -12.353  -5.009  -7.109  1.00  0.00           C  
ATOM   1201  NH1 ARG A  74     -12.113  -4.929  -5.799  1.00  0.00           N  
ATOM   1202  NH2 ARG A  74     -13.510  -4.569  -7.586  1.00  0.00           N  
ATOM   1203  H   ARG A  74      -5.192  -6.559  -7.736  1.00  0.00           H  
ATOM   1204  HA  ARG A  74      -6.818  -6.707 -10.052  1.00  0.00           H  
ATOM   1205  HB2 ARG A  74      -7.688  -7.240  -7.822  1.00  0.00           H  
ATOM   1206  HB3 ARG A  74      -7.445  -5.574  -7.318  1.00  0.00           H  
ATOM   1207  HG2 ARG A  74      -9.098  -4.839  -8.977  1.00  0.00           H  
ATOM   1208  HG3 ARG A  74      -9.351  -6.518  -9.455  1.00  0.00           H  
ATOM   1209  HD2 ARG A  74     -10.182  -7.066  -7.267  1.00  0.00           H  
ATOM   1210  HD3 ARG A  74      -9.792  -5.457  -6.666  1.00  0.00           H  
ATOM   1211  HE  ARG A  74     -11.662  -5.634  -8.896  1.00  0.00           H  
ATOM   1212 HH11 ARG A  74     -11.254  -5.275  -5.411  1.00  0.00           H  
ATOM   1213 HH12 ARG A  74     -12.792  -4.520  -5.182  1.00  0.00           H  
ATOM   1214 HH21 ARG A  74     -13.722  -4.639  -8.565  1.00  0.00           H  
ATOM   1215 HH22 ARG A  74     -14.188  -4.153  -6.967  1.00  0.00           H  
ATOM   1216  N   PHE A  75      -5.835  -3.747  -9.069  1.00  0.00           N  
ATOM   1217  CA  PHE A  75      -5.761  -2.336  -9.431  1.00  0.00           C  
ATOM   1218  C   PHE A  75      -5.235  -2.166 -10.854  1.00  0.00           C  
ATOM   1219  O   PHE A  75      -5.811  -1.424 -11.647  1.00  0.00           O  
ATOM   1220  CB  PHE A  75      -4.881  -1.570  -8.428  1.00  0.00           C  
ATOM   1221  CG  PHE A  75      -4.866  -0.077  -8.634  1.00  0.00           C  
ATOM   1222  CD1 PHE A  75      -5.924   0.703  -8.191  1.00  0.00           C  
ATOM   1223  CD2 PHE A  75      -3.800   0.546  -9.261  1.00  0.00           C  
ATOM   1224  CE1 PHE A  75      -5.919   2.072  -8.370  1.00  0.00           C  
ATOM   1225  CE2 PHE A  75      -3.791   1.918  -9.443  1.00  0.00           C  
ATOM   1226  CZ  PHE A  75      -4.851   2.680  -8.997  1.00  0.00           C  
ATOM   1227  H   PHE A  75      -5.319  -4.068  -8.298  1.00  0.00           H  
ATOM   1228  HA  PHE A  75      -6.762  -1.936  -9.392  1.00  0.00           H  
ATOM   1229  HB2 PHE A  75      -5.242  -1.760  -7.429  1.00  0.00           H  
ATOM   1230  HB3 PHE A  75      -3.866  -1.929  -8.509  1.00  0.00           H  
ATOM   1231  HD1 PHE A  75      -6.760   0.229  -7.699  1.00  0.00           H  
ATOM   1232  HD2 PHE A  75      -2.969  -0.049  -9.610  1.00  0.00           H  
ATOM   1233  HE1 PHE A  75      -6.751   2.666  -8.020  1.00  0.00           H  
ATOM   1234  HE2 PHE A  75      -2.954   2.392  -9.934  1.00  0.00           H  
ATOM   1235  HZ  PHE A  75      -4.846   3.751  -9.139  1.00  0.00           H  
ATOM   1236  N   ARG A  76      -4.156  -2.869 -11.180  1.00  0.00           N  
ATOM   1237  CA  ARG A  76      -3.589  -2.795 -12.521  1.00  0.00           C  
ATOM   1238  C   ARG A  76      -4.557  -3.374 -13.552  1.00  0.00           C  
ATOM   1239  O   ARG A  76      -4.700  -2.836 -14.653  1.00  0.00           O  
ATOM   1240  CB  ARG A  76      -2.230  -3.500 -12.587  1.00  0.00           C  
ATOM   1241  CG  ARG A  76      -1.618  -3.526 -13.983  1.00  0.00           C  
ATOM   1242  CD  ARG A  76      -0.157  -3.939 -13.944  1.00  0.00           C  
ATOM   1243  NE  ARG A  76       0.689  -2.891 -13.362  1.00  0.00           N  
ATOM   1244  CZ  ARG A  76       1.561  -3.079 -12.369  1.00  0.00           C  
ATOM   1245  NH1 ARG A  76       1.725  -4.281 -11.833  1.00  0.00           N  
ATOM   1246  NH2 ARG A  76       2.277  -2.063 -11.927  1.00  0.00           N  
ATOM   1247  H   ARG A  76      -3.734  -3.447 -10.505  1.00  0.00           H  
ATOM   1248  HA  ARG A  76      -3.448  -1.749 -12.748  1.00  0.00           H  
ATOM   1249  HB2 ARG A  76      -1.542  -2.993 -11.926  1.00  0.00           H  
ATOM   1250  HB3 ARG A  76      -2.350  -4.520 -12.251  1.00  0.00           H  
ATOM   1251  HG2 ARG A  76      -2.164  -4.230 -14.591  1.00  0.00           H  
ATOM   1252  HG3 ARG A  76      -1.693  -2.540 -14.417  1.00  0.00           H  
ATOM   1253  HD2 ARG A  76      -0.067  -4.836 -13.350  1.00  0.00           H  
ATOM   1254  HD3 ARG A  76       0.175  -4.141 -14.952  1.00  0.00           H  
ATOM   1255  HE  ARG A  76       0.602  -1.983 -13.748  1.00  0.00           H  
ATOM   1256 HH11 ARG A  76       1.200  -5.066 -12.165  1.00  0.00           H  
ATOM   1257 HH12 ARG A  76       2.388  -4.420 -11.090  1.00  0.00           H  
ATOM   1258 HH21 ARG A  76       2.161  -1.149 -12.349  1.00  0.00           H  
ATOM   1259 HH22 ARG A  76       2.933  -2.182 -11.177  1.00  0.00           H  
ATOM   1260  N   GLU A  77      -5.234  -4.458 -13.181  1.00  0.00           N  
ATOM   1261  CA  GLU A  77      -6.215  -5.083 -14.061  1.00  0.00           C  
ATOM   1262  C   GLU A  77      -7.350  -4.114 -14.362  1.00  0.00           C  
ATOM   1263  O   GLU A  77      -7.836  -4.039 -15.493  1.00  0.00           O  
ATOM   1264  CB  GLU A  77      -6.767  -6.362 -13.432  1.00  0.00           C  
ATOM   1265  CG  GLU A  77      -5.718  -7.437 -13.213  1.00  0.00           C  
ATOM   1266  CD  GLU A  77      -5.092  -7.913 -14.502  1.00  0.00           C  
ATOM   1267  OE1 GLU A  77      -4.098  -7.306 -14.953  1.00  0.00           O  
ATOM   1268  OE2 GLU A  77      -5.587  -8.906 -15.073  1.00  0.00           O1-
ATOM   1269  H   GLU A  77      -5.069  -4.849 -12.296  1.00  0.00           H  
ATOM   1270  HA  GLU A  77      -5.716  -5.332 -14.987  1.00  0.00           H  
ATOM   1271  HB2 GLU A  77      -7.206  -6.117 -12.477  1.00  0.00           H  
ATOM   1272  HB3 GLU A  77      -7.534  -6.764 -14.078  1.00  0.00           H  
ATOM   1273  HG2 GLU A  77      -4.939  -7.037 -12.581  1.00  0.00           H  
ATOM   1274  HG3 GLU A  77      -6.181  -8.280 -12.720  1.00  0.00           H  
ATOM   1275  N   ALA A  78      -7.760  -3.366 -13.342  1.00  0.00           N  
ATOM   1276  CA  ALA A  78      -8.810  -2.371 -13.487  1.00  0.00           C  
ATOM   1277  C   ALA A  78      -8.366  -1.254 -14.427  1.00  0.00           C  
ATOM   1278  O   ALA A  78      -9.158  -0.761 -15.232  1.00  0.00           O  
ATOM   1279  CB  ALA A  78      -9.195  -1.808 -12.130  1.00  0.00           C  
ATOM   1280  H   ALA A  78      -7.345  -3.497 -12.460  1.00  0.00           H  
ATOM   1281  HA  ALA A  78      -9.674  -2.861 -13.912  1.00  0.00           H  
ATOM   1282  HB1 ALA A  78      -9.542  -2.608 -11.492  1.00  0.00           H  
ATOM   1283  HB2 ALA A  78      -9.981  -1.078 -12.253  1.00  0.00           H  
ATOM   1284  HB3 ALA A  78      -8.334  -1.337 -11.679  1.00  0.00           H  
ATOM   1285  N   ILE A  79      -7.092  -0.865 -14.323  1.00  0.00           N  
ATOM   1286  CA  ILE A  79      -6.522   0.160 -15.201  1.00  0.00           C  
ATOM   1287  C   ILE A  79      -6.563  -0.320 -16.642  1.00  0.00           C  
ATOM   1288  O   ILE A  79      -6.923   0.427 -17.551  1.00  0.00           O  
ATOM   1289  CB  ILE A  79      -5.050   0.485 -14.830  1.00  0.00           C  
ATOM   1290  CG1 ILE A  79      -4.954   1.006 -13.398  1.00  0.00           C  
ATOM   1291  CG2 ILE A  79      -4.460   1.502 -15.807  1.00  0.00           C  
ATOM   1292  CD1 ILE A  79      -3.534   1.247 -12.936  1.00  0.00           C  
ATOM   1293  H   ILE A  79      -6.524  -1.276 -13.634  1.00  0.00           H  
ATOM   1294  HA  ILE A  79      -7.115   1.059 -15.106  1.00  0.00           H  
ATOM   1295  HB  ILE A  79      -4.477  -0.427 -14.911  1.00  0.00           H  
ATOM   1296 HG12 ILE A  79      -5.487   1.942 -13.326  1.00  0.00           H  
ATOM   1297 HG13 ILE A  79      -5.405   0.288 -12.729  1.00  0.00           H  
ATOM   1298 HG21 ILE A  79      -3.435   1.709 -15.535  1.00  0.00           H  
ATOM   1299 HG22 ILE A  79      -5.034   2.415 -15.766  1.00  0.00           H  
ATOM   1300 HG23 ILE A  79      -4.493   1.100 -16.809  1.00  0.00           H  
ATOM   1301 HD11 ILE A  79      -3.544   1.619 -11.922  1.00  0.00           H  
ATOM   1302 HD12 ILE A  79      -3.064   1.973 -13.582  1.00  0.00           H  
ATOM   1303 HD13 ILE A  79      -2.980   0.321 -12.974  1.00  0.00           H  
ATOM   1304  N   ASP A  80      -6.207  -1.584 -16.828  1.00  0.00           N  
ATOM   1305  CA  ASP A  80      -6.199  -2.215 -18.144  1.00  0.00           C  
ATOM   1306  C   ASP A  80      -7.604  -2.252 -18.741  1.00  0.00           C  
ATOM   1307  O   ASP A  80      -7.785  -2.084 -19.946  1.00  0.00           O  
ATOM   1308  CB  ASP A  80      -5.634  -3.630 -18.034  1.00  0.00           C  
ATOM   1309  CG  ASP A  80      -5.677  -4.386 -19.341  1.00  0.00           C  
ATOM   1310  OD1 ASP A  80      -4.719  -4.267 -20.130  1.00  0.00           O  
ATOM   1311  OD2 ASP A  80      -6.660  -5.117 -19.577  1.00  0.00           O1-
ATOM   1312  H   ASP A  80      -5.927  -2.114 -16.048  1.00  0.00           H  
ATOM   1313  HA  ASP A  80      -5.560  -1.632 -18.790  1.00  0.00           H  
ATOM   1314  HB2 ASP A  80      -4.606  -3.575 -17.709  1.00  0.00           H  
ATOM   1315  HB3 ASP A  80      -6.207  -4.178 -17.301  1.00  0.00           H  
ATOM   1316  N   LYS A  81      -8.594  -2.466 -17.887  1.00  0.00           N  
ATOM   1317  CA  LYS A  81      -9.988  -2.484 -18.319  1.00  0.00           C  
ATOM   1318  C   LYS A  81     -10.503  -1.066 -18.513  1.00  0.00           C  
ATOM   1319  O   LYS A  81     -11.553  -0.854 -19.115  1.00  0.00           O  
ATOM   1320  CB  LYS A  81     -10.861  -3.179 -17.271  1.00  0.00           C  
ATOM   1321  CG  LYS A  81     -10.609  -4.668 -17.113  1.00  0.00           C  
ATOM   1322  CD  LYS A  81     -11.368  -5.233 -15.912  1.00  0.00           C  
ATOM   1323  CE  LYS A  81     -12.859  -4.917 -15.986  1.00  0.00           C  
ATOM   1324  NZ  LYS A  81     -13.607  -5.463 -14.825  1.00  0.00           N  
ATOM   1325  H   LYS A  81      -8.380  -2.625 -16.941  1.00  0.00           H  
ATOM   1326  HA  LYS A  81     -10.054  -3.025 -19.250  1.00  0.00           H  
ATOM   1327  HB2 LYS A  81     -10.691  -2.709 -16.313  1.00  0.00           H  
ATOM   1328  HB3 LYS A  81     -11.896  -3.040 -17.545  1.00  0.00           H  
ATOM   1329  HG2 LYS A  81     -10.935  -5.177 -18.007  1.00  0.00           H  
ATOM   1330  HG3 LYS A  81      -9.551  -4.829 -16.968  1.00  0.00           H  
ATOM   1331  HD2 LYS A  81     -11.241  -6.305 -15.893  1.00  0.00           H  
ATOM   1332  HD3 LYS A  81     -10.961  -4.805 -15.008  1.00  0.00           H  
ATOM   1333  HE2 LYS A  81     -12.987  -3.845 -16.006  1.00  0.00           H  
ATOM   1334  HE3 LYS A  81     -13.257  -5.341 -16.894  1.00  0.00           H  
ATOM   1335  HZ1 LYS A  81     -13.551  -6.500 -14.814  1.00  0.00           H  
ATOM   1336  HZ2 LYS A  81     -14.608  -5.188 -14.877  1.00  0.00           H  
ATOM   1337  HZ3 LYS A  81     -13.212  -5.100 -13.936  1.00  0.00           H  
ATOM   1338  N   GLY A  82      -9.756  -0.097 -17.998  1.00  0.00           N  
ATOM   1339  CA  GLY A  82     -10.186   1.280 -18.053  1.00  0.00           C  
ATOM   1340  C   GLY A  82     -11.407   1.499 -17.188  1.00  0.00           C  
ATOM   1341  O   GLY A  82     -12.172   2.438 -17.399  1.00  0.00           O  
ATOM   1342  H   GLY A  82      -8.897  -0.323 -17.583  1.00  0.00           H  
ATOM   1343  HA2 GLY A  82      -9.385   1.915 -17.704  1.00  0.00           H  
ATOM   1344  HA3 GLY A  82     -10.428   1.538 -19.073  1.00  0.00           H  
ATOM   1345  N   ASP A  83     -11.574   0.632 -16.201  1.00  0.00           N  
ATOM   1346  CA  ASP A  83     -12.738   0.661 -15.332  1.00  0.00           C  
ATOM   1347  C   ASP A  83     -12.519   1.604 -14.161  1.00  0.00           C  
ATOM   1348  O   ASP A  83     -11.898   1.242 -13.158  1.00  0.00           O  
ATOM   1349  CB  ASP A  83     -13.066  -0.746 -14.833  1.00  0.00           C  
ATOM   1350  CG  ASP A  83     -14.409  -0.820 -14.143  1.00  0.00           C  
ATOM   1351  OD1 ASP A  83     -14.469  -0.605 -12.921  1.00  0.00           O  
ATOM   1352  OD2 ASP A  83     -15.409  -1.113 -14.817  1.00  0.00           O1-
ATOM   1353  H   ASP A  83     -10.877  -0.043 -16.044  1.00  0.00           H  
ATOM   1354  HA  ASP A  83     -13.571   1.024 -15.915  1.00  0.00           H  
ATOM   1355  HB2 ASP A  83     -13.077  -1.425 -15.672  1.00  0.00           H  
ATOM   1356  HB3 ASP A  83     -12.303  -1.058 -14.134  1.00  0.00           H  
ATOM   1357  N   LYS A  84     -13.018   2.818 -14.307  1.00  0.00           N  
ATOM   1358  CA  LYS A  84     -12.874   3.856 -13.293  1.00  0.00           C  
ATOM   1359  C   LYS A  84     -13.620   3.482 -12.012  1.00  0.00           C  
ATOM   1360  O   LYS A  84     -13.213   3.864 -10.911  1.00  0.00           O  
ATOM   1361  CB  LYS A  84     -13.385   5.190 -13.854  1.00  0.00           C  
ATOM   1362  CG  LYS A  84     -13.363   6.352 -12.876  1.00  0.00           C  
ATOM   1363  CD  LYS A  84     -13.708   7.653 -13.580  1.00  0.00           C  
ATOM   1364  CE  LYS A  84     -13.863   8.807 -12.604  1.00  0.00           C  
ATOM   1365  NZ  LYS A  84     -15.074   8.662 -11.760  1.00  0.00           N  
ATOM   1366  H   LYS A  84     -13.513   3.025 -15.128  1.00  0.00           H  
ATOM   1367  HA  LYS A  84     -11.822   3.950 -13.066  1.00  0.00           H  
ATOM   1368  HB2 LYS A  84     -12.777   5.462 -14.703  1.00  0.00           H  
ATOM   1369  HB3 LYS A  84     -14.403   5.052 -14.190  1.00  0.00           H  
ATOM   1370  HG2 LYS A  84     -14.086   6.170 -12.094  1.00  0.00           H  
ATOM   1371  HG3 LYS A  84     -12.375   6.433 -12.448  1.00  0.00           H  
ATOM   1372  HD2 LYS A  84     -12.919   7.892 -14.277  1.00  0.00           H  
ATOM   1373  HD3 LYS A  84     -14.635   7.521 -14.119  1.00  0.00           H  
ATOM   1374  HE2 LYS A  84     -12.994   8.841 -11.965  1.00  0.00           H  
ATOM   1375  HE3 LYS A  84     -13.932   9.728 -13.164  1.00  0.00           H  
ATOM   1376  HZ1 LYS A  84     -15.221   9.519 -11.193  1.00  0.00           H  
ATOM   1377  HZ2 LYS A  84     -14.974   7.853 -11.105  1.00  0.00           H  
ATOM   1378  HZ3 LYS A  84     -15.913   8.506 -12.352  1.00  0.00           H  
ATOM   1379  N   ASP A  85     -14.690   2.713 -12.163  1.00  0.00           N  
ATOM   1380  CA  ASP A  85     -15.498   2.278 -11.025  1.00  0.00           C  
ATOM   1381  C   ASP A  85     -14.658   1.477 -10.035  1.00  0.00           C  
ATOM   1382  O   ASP A  85     -14.694   1.727  -8.823  1.00  0.00           O  
ATOM   1383  CB  ASP A  85     -16.684   1.437 -11.503  1.00  0.00           C  
ATOM   1384  CG  ASP A  85     -17.451   0.806 -10.359  1.00  0.00           C  
ATOM   1385  OD1 ASP A  85     -18.284   1.495  -9.745  1.00  0.00           O  
ATOM   1386  OD2 ASP A  85     -17.225  -0.389 -10.071  1.00  0.00           O1-
ATOM   1387  H   ASP A  85     -14.945   2.428 -13.067  1.00  0.00           H  
ATOM   1388  HA  ASP A  85     -15.873   3.160 -10.528  1.00  0.00           H  
ATOM   1389  HB2 ASP A  85     -17.362   2.067 -12.061  1.00  0.00           H  
ATOM   1390  HB3 ASP A  85     -16.321   0.650 -12.148  1.00  0.00           H  
ATOM   1391  N   SER A  86     -13.899   0.526 -10.552  1.00  0.00           N  
ATOM   1392  CA  SER A  86     -13.041  -0.299  -9.725  1.00  0.00           C  
ATOM   1393  C   SER A  86     -11.875   0.512  -9.176  1.00  0.00           C  
ATOM   1394  O   SER A  86     -11.467   0.323  -8.036  1.00  0.00           O  
ATOM   1395  CB  SER A  86     -12.512  -1.488 -10.524  1.00  0.00           C  
ATOM   1396  OG  SER A  86     -13.571  -2.210 -11.130  1.00  0.00           O  
ATOM   1397  H   SER A  86     -13.928   0.367 -11.526  1.00  0.00           H  
ATOM   1398  HA  SER A  86     -13.631  -0.669  -8.899  1.00  0.00           H  
ATOM   1399  HB2 SER A  86     -11.850  -1.130 -11.298  1.00  0.00           H  
ATOM   1400  HB3 SER A  86     -11.970  -2.150  -9.865  1.00  0.00           H  
ATOM   1401  HG  SER A  86     -14.010  -1.623 -11.774  1.00  0.00           H  
ATOM   1402  N   LEU A  87     -11.365   1.436  -9.985  1.00  0.00           N  
ATOM   1403  CA  LEU A  87     -10.219   2.252  -9.595  1.00  0.00           C  
ATOM   1404  C   LEU A  87     -10.514   3.056  -8.333  1.00  0.00           C  
ATOM   1405  O   LEU A  87      -9.726   3.048  -7.388  1.00  0.00           O  
ATOM   1406  CB  LEU A  87      -9.806   3.187 -10.741  1.00  0.00           C  
ATOM   1407  CG  LEU A  87      -9.341   2.494 -12.028  1.00  0.00           C  
ATOM   1408  CD1 LEU A  87      -8.993   3.512 -13.101  1.00  0.00           C  
ATOM   1409  CD2 LEU A  87      -8.151   1.601 -11.747  1.00  0.00           C  
ATOM   1410  H   LEU A  87     -11.771   1.572 -10.869  1.00  0.00           H  
ATOM   1411  HA  LEU A  87      -9.400   1.581  -9.384  1.00  0.00           H  
ATOM   1412  HB2 LEU A  87     -10.651   3.815 -10.982  1.00  0.00           H  
ATOM   1413  HB3 LEU A  87      -9.003   3.817 -10.389  1.00  0.00           H  
ATOM   1414  HG  LEU A  87     -10.144   1.876 -12.404  1.00  0.00           H  
ATOM   1415 HD11 LEU A  87      -8.743   2.997 -14.016  1.00  0.00           H  
ATOM   1416 HD12 LEU A  87      -8.144   4.097 -12.778  1.00  0.00           H  
ATOM   1417 HD13 LEU A  87      -9.836   4.164 -13.273  1.00  0.00           H  
ATOM   1418 HD21 LEU A  87      -7.827   1.141 -12.669  1.00  0.00           H  
ATOM   1419 HD22 LEU A  87      -8.437   0.834 -11.044  1.00  0.00           H  
ATOM   1420 HD23 LEU A  87      -7.347   2.191 -11.335  1.00  0.00           H  
ATOM   1421  N   GLU A  88     -11.659   3.722  -8.309  1.00  0.00           N  
ATOM   1422  CA  GLU A  88     -12.053   4.514  -7.151  1.00  0.00           C  
ATOM   1423  C   GLU A  88     -12.296   3.625  -5.937  1.00  0.00           C  
ATOM   1424  O   GLU A  88     -11.911   3.963  -4.820  1.00  0.00           O  
ATOM   1425  CB  GLU A  88     -13.299   5.332  -7.461  1.00  0.00           C  
ATOM   1426  CG  GLU A  88     -13.087   6.370  -8.544  1.00  0.00           C  
ATOM   1427  CD  GLU A  88     -14.314   7.204  -8.786  1.00  0.00           C  
ATOM   1428  OE1 GLU A  88     -14.587   8.117  -7.979  1.00  0.00           O  
ATOM   1429  OE2 GLU A  88     -15.009   6.964  -9.788  1.00  0.00           O1-
ATOM   1430  H   GLU A  88     -12.254   3.686  -9.091  1.00  0.00           H  
ATOM   1431  HA  GLU A  88     -11.241   5.189  -6.925  1.00  0.00           H  
ATOM   1432  HB2 GLU A  88     -14.083   4.662  -7.783  1.00  0.00           H  
ATOM   1433  HB3 GLU A  88     -13.616   5.838  -6.563  1.00  0.00           H  
ATOM   1434  HG2 GLU A  88     -12.280   7.023  -8.248  1.00  0.00           H  
ATOM   1435  HG3 GLU A  88     -12.824   5.865  -9.462  1.00  0.00           H  
ATOM   1436  N   GLN A  89     -12.918   2.478  -6.172  1.00  0.00           N  
ATOM   1437  CA  GLN A  89     -13.215   1.528  -5.111  1.00  0.00           C  
ATOM   1438  C   GLN A  89     -11.929   1.019  -4.463  1.00  0.00           C  
ATOM   1439  O   GLN A  89     -11.829   0.921  -3.237  1.00  0.00           O  
ATOM   1440  CB  GLN A  89     -14.012   0.356  -5.679  1.00  0.00           C  
ATOM   1441  CG  GLN A  89     -14.354  -0.708  -4.659  1.00  0.00           C  
ATOM   1442  CD  GLN A  89     -15.177  -1.829  -5.251  1.00  0.00           C  
ATOM   1443  OE1 GLN A  89     -14.639  -2.822  -5.741  1.00  0.00           O  
ATOM   1444  NE2 GLN A  89     -16.481  -1.672  -5.223  1.00  0.00           N  
ATOM   1445  H   GLN A  89     -13.188   2.262  -7.088  1.00  0.00           H  
ATOM   1446  HA  GLN A  89     -13.812   2.030  -4.366  1.00  0.00           H  
ATOM   1447  HB2 GLN A  89     -14.933   0.732  -6.097  1.00  0.00           H  
ATOM   1448  HB3 GLN A  89     -13.434  -0.104  -6.467  1.00  0.00           H  
ATOM   1449  HG2 GLN A  89     -13.437  -1.121  -4.267  1.00  0.00           H  
ATOM   1450  HG3 GLN A  89     -14.914  -0.249  -3.860  1.00  0.00           H  
ATOM   1451 HE21 GLN A  89     -16.842  -0.847  -4.829  1.00  0.00           H  
ATOM   1452 HE22 GLN A  89     -17.051  -2.385  -5.584  1.00  0.00           H  
ATOM   1453  N   LEU A  90     -10.951   0.714  -5.292  1.00  0.00           N  
ATOM   1454  CA  LEU A  90      -9.677   0.208  -4.822  1.00  0.00           C  
ATOM   1455  C   LEU A  90      -8.907   1.270  -4.056  1.00  0.00           C  
ATOM   1456  O   LEU A  90      -8.221   0.962  -3.087  1.00  0.00           O  
ATOM   1457  CB  LEU A  90      -8.859  -0.335  -5.987  1.00  0.00           C  
ATOM   1458  CG  LEU A  90      -9.491  -1.524  -6.710  1.00  0.00           C  
ATOM   1459  CD1 LEU A  90      -8.687  -1.899  -7.931  1.00  0.00           C  
ATOM   1460  CD2 LEU A  90      -9.620  -2.712  -5.773  1.00  0.00           C  
ATOM   1461  H   LEU A  90     -11.090   0.829  -6.259  1.00  0.00           H  
ATOM   1462  HA  LEU A  90      -9.888  -0.605  -4.143  1.00  0.00           H  
ATOM   1463  HB2 LEU A  90      -8.715   0.464  -6.700  1.00  0.00           H  
ATOM   1464  HB3 LEU A  90      -7.894  -0.642  -5.613  1.00  0.00           H  
ATOM   1465  HG  LEU A  90     -10.483  -1.250  -7.039  1.00  0.00           H  
ATOM   1466 HD11 LEU A  90      -8.629  -1.052  -8.598  1.00  0.00           H  
ATOM   1467 HD12 LEU A  90      -9.166  -2.724  -8.437  1.00  0.00           H  
ATOM   1468 HD13 LEU A  90      -7.693  -2.189  -7.628  1.00  0.00           H  
ATOM   1469 HD21 LEU A  90     -10.090  -3.530  -6.296  1.00  0.00           H  
ATOM   1470 HD22 LEU A  90     -10.224  -2.438  -4.921  1.00  0.00           H  
ATOM   1471 HD23 LEU A  90      -8.639  -3.016  -5.438  1.00  0.00           H  
ATOM   1472  N   LEU A  91      -9.021   2.520  -4.491  1.00  0.00           N  
ATOM   1473  CA  LEU A  91      -8.364   3.626  -3.802  1.00  0.00           C  
ATOM   1474  C   LEU A  91      -8.879   3.744  -2.370  1.00  0.00           C  
ATOM   1475  O   LEU A  91      -8.105   3.968  -1.440  1.00  0.00           O  
ATOM   1476  CB  LEU A  91      -8.577   4.944  -4.551  1.00  0.00           C  
ATOM   1477  CG  LEU A  91      -7.930   5.040  -5.935  1.00  0.00           C  
ATOM   1478  CD1 LEU A  91      -8.246   6.378  -6.578  1.00  0.00           C  
ATOM   1479  CD2 LEU A  91      -6.423   4.834  -5.843  1.00  0.00           C  
ATOM   1480  H   LEU A  91      -9.555   2.703  -5.296  1.00  0.00           H  
ATOM   1481  HA  LEU A  91      -7.307   3.408  -3.767  1.00  0.00           H  
ATOM   1482  HB2 LEU A  91      -9.640   5.097  -4.665  1.00  0.00           H  
ATOM   1483  HB3 LEU A  91      -8.184   5.744  -3.941  1.00  0.00           H  
ATOM   1484  HG  LEU A  91      -8.338   4.264  -6.567  1.00  0.00           H  
ATOM   1485 HD11 LEU A  91      -7.783   6.429  -7.552  1.00  0.00           H  
ATOM   1486 HD12 LEU A  91      -7.866   7.176  -5.957  1.00  0.00           H  
ATOM   1487 HD13 LEU A  91      -9.316   6.484  -6.683  1.00  0.00           H  
ATOM   1488 HD21 LEU A  91      -6.000   5.562  -5.166  1.00  0.00           H  
ATOM   1489 HD22 LEU A  91      -5.984   4.957  -6.822  1.00  0.00           H  
ATOM   1490 HD23 LEU A  91      -6.215   3.839  -5.478  1.00  0.00           H  
ATOM   1491  N   GLU A  92     -10.187   3.573  -2.200  1.00  0.00           N  
ATOM   1492  CA  GLU A  92     -10.802   3.624  -0.876  1.00  0.00           C  
ATOM   1493  C   GLU A  92     -10.305   2.461  -0.019  1.00  0.00           C  
ATOM   1494  O   GLU A  92      -9.952   2.636   1.152  1.00  0.00           O  
ATOM   1495  CB  GLU A  92     -12.325   3.567  -0.996  1.00  0.00           C  
ATOM   1496  CG  GLU A  92     -12.921   4.679  -1.845  1.00  0.00           C  
ATOM   1497  CD  GLU A  92     -12.629   6.056  -1.296  1.00  0.00           C  
ATOM   1498  OE1 GLU A  92     -13.119   6.375  -0.191  1.00  0.00           O  
ATOM   1499  OE2 GLU A  92     -11.935   6.840  -1.972  1.00  0.00           O1-
ATOM   1500  H   GLU A  92     -10.754   3.416  -2.986  1.00  0.00           H  
ATOM   1501  HA  GLU A  92     -10.517   4.555  -0.409  1.00  0.00           H  
ATOM   1502  HB2 GLU A  92     -12.602   2.621  -1.437  1.00  0.00           H  
ATOM   1503  HB3 GLU A  92     -12.753   3.630  -0.007  1.00  0.00           H  
ATOM   1504  HG2 GLU A  92     -12.510   4.614  -2.841  1.00  0.00           H  
ATOM   1505  HG3 GLU A  92     -13.992   4.544  -1.891  1.00  0.00           H  
ATOM   1506  N   GLU A  93     -10.264   1.276  -0.626  1.00  0.00           N  
ATOM   1507  CA  GLU A  93      -9.775   0.069   0.038  1.00  0.00           C  
ATOM   1508  C   GLU A  93      -8.322   0.268   0.471  1.00  0.00           C  
ATOM   1509  O   GLU A  93      -7.924  -0.118   1.576  1.00  0.00           O  
ATOM   1510  CB  GLU A  93      -9.872  -1.124  -0.930  1.00  0.00           C  
ATOM   1511  CG  GLU A  93      -9.363  -2.450  -0.368  1.00  0.00           C  
ATOM   1512  CD  GLU A  93     -10.335  -3.103   0.589  1.00  0.00           C  
ATOM   1513  OE1 GLU A  93     -11.043  -4.042   0.170  1.00  0.00           O  
ATOM   1514  OE2 GLU A  93     -10.394  -2.690   1.766  1.00  0.00           O1-
ATOM   1515  H   GLU A  93     -10.580   1.210  -1.554  1.00  0.00           H  
ATOM   1516  HA  GLU A  93     -10.389  -0.122   0.905  1.00  0.00           H  
ATOM   1517  HB2 GLU A  93     -10.906  -1.258  -1.210  1.00  0.00           H  
ATOM   1518  HB3 GLU A  93      -9.301  -0.893  -1.817  1.00  0.00           H  
ATOM   1519  HG2 GLU A  93      -9.186  -3.128  -1.189  1.00  0.00           H  
ATOM   1520  HG3 GLU A  93      -8.433  -2.269   0.151  1.00  0.00           H  
ATOM   1521  N   LEU A  94      -7.552   0.895  -0.408  1.00  0.00           N  
ATOM   1522  CA  LEU A  94      -6.140   1.155  -0.184  1.00  0.00           C  
ATOM   1523  C   LEU A  94      -5.919   2.056   1.032  1.00  0.00           C  
ATOM   1524  O   LEU A  94      -5.073   1.766   1.878  1.00  0.00           O  
ATOM   1525  CB  LEU A  94      -5.541   1.798  -1.442  1.00  0.00           C  
ATOM   1526  CG  LEU A  94      -4.067   2.197  -1.379  1.00  0.00           C  
ATOM   1527  CD1 LEU A  94      -3.184   0.982  -1.139  1.00  0.00           C  
ATOM   1528  CD2 LEU A  94      -3.667   2.904  -2.663  1.00  0.00           C  
ATOM   1529  H   LEU A  94      -7.956   1.191  -1.255  1.00  0.00           H  
ATOM   1530  HA  LEU A  94      -5.649   0.210  -0.013  1.00  0.00           H  
ATOM   1531  HB2 LEU A  94      -5.661   1.103  -2.259  1.00  0.00           H  
ATOM   1532  HB3 LEU A  94      -6.118   2.683  -1.667  1.00  0.00           H  
ATOM   1533  HG  LEU A  94      -3.922   2.884  -0.558  1.00  0.00           H  
ATOM   1534 HD11 LEU A  94      -3.457   0.517  -0.203  1.00  0.00           H  
ATOM   1535 HD12 LEU A  94      -2.150   1.291  -1.099  1.00  0.00           H  
ATOM   1536 HD13 LEU A  94      -3.318   0.276  -1.945  1.00  0.00           H  
ATOM   1537 HD21 LEU A  94      -2.623   3.175  -2.615  1.00  0.00           H  
ATOM   1538 HD22 LEU A  94      -4.265   3.795  -2.786  1.00  0.00           H  
ATOM   1539 HD23 LEU A  94      -3.829   2.245  -3.504  1.00  0.00           H  
ATOM   1540  N   GLU A  95      -6.697   3.132   1.130  1.00  0.00           N  
ATOM   1541  CA  GLU A  95      -6.563   4.067   2.247  1.00  0.00           C  
ATOM   1542  C   GLU A  95      -6.880   3.384   3.565  1.00  0.00           C  
ATOM   1543  O   GLU A  95      -6.133   3.503   4.535  1.00  0.00           O  
ATOM   1544  CB  GLU A  95      -7.482   5.270   2.064  1.00  0.00           C  
ATOM   1545  CG  GLU A  95      -7.192   6.091   0.826  1.00  0.00           C  
ATOM   1546  CD  GLU A  95      -8.092   7.293   0.725  1.00  0.00           C  
ATOM   1547  OE1 GLU A  95      -7.604   8.427   0.908  1.00  0.00           O  
ATOM   1548  OE2 GLU A  95      -9.295   7.115   0.476  1.00  0.00           O1-
ATOM   1549  H   GLU A  95      -7.370   3.304   0.434  1.00  0.00           H  
ATOM   1550  HA  GLU A  95      -5.539   4.409   2.271  1.00  0.00           H  
ATOM   1551  HB2 GLU A  95      -8.501   4.920   2.002  1.00  0.00           H  
ATOM   1552  HB3 GLU A  95      -7.386   5.913   2.927  1.00  0.00           H  
ATOM   1553  HG2 GLU A  95      -6.166   6.426   0.860  1.00  0.00           H  
ATOM   1554  HG3 GLU A  95      -7.340   5.471  -0.046  1.00  0.00           H  
ATOM   1555  N   GLN A  96      -7.981   2.651   3.587  1.00  0.00           N  
ATOM   1556  CA  GLN A  96      -8.404   1.940   4.783  1.00  0.00           C  
ATOM   1557  C   GLN A  96      -7.385   0.877   5.174  1.00  0.00           C  
ATOM   1558  O   GLN A  96      -7.164   0.619   6.360  1.00  0.00           O  
ATOM   1559  CB  GLN A  96      -9.783   1.322   4.586  1.00  0.00           C  
ATOM   1560  CG  GLN A  96     -10.877   2.347   4.349  1.00  0.00           C  
ATOM   1561  CD  GLN A  96     -12.243   1.716   4.207  1.00  0.00           C  
ATOM   1562  OE1 GLN A  96     -12.373   0.581   3.750  1.00  0.00           O  
ATOM   1563  NE2 GLN A  96     -13.268   2.446   4.596  1.00  0.00           N  
ATOM   1564  H   GLN A  96      -8.529   2.590   2.773  1.00  0.00           H  
ATOM   1565  HA  GLN A  96      -8.459   2.664   5.583  1.00  0.00           H  
ATOM   1566  HB2 GLN A  96      -9.749   0.662   3.733  1.00  0.00           H  
ATOM   1567  HB3 GLN A  96     -10.038   0.750   5.466  1.00  0.00           H  
ATOM   1568  HG2 GLN A  96     -10.901   3.031   5.184  1.00  0.00           H  
ATOM   1569  HG3 GLN A  96     -10.652   2.892   3.445  1.00  0.00           H  
ATOM   1570 HE21 GLN A  96     -13.089   3.344   4.950  1.00  0.00           H  
ATOM   1571 HE22 GLN A  96     -14.166   2.064   4.516  1.00  0.00           H  
ATOM   1572  N   ALA A  97      -6.774   0.253   4.175  1.00  0.00           N  
ATOM   1573  CA  ALA A  97      -5.753  -0.754   4.418  1.00  0.00           C  
ATOM   1574  C   ALA A  97      -4.543  -0.129   5.103  1.00  0.00           C  
ATOM   1575  O   ALA A  97      -3.978  -0.707   6.031  1.00  0.00           O  
ATOM   1576  CB  ALA A  97      -5.345  -1.424   3.115  1.00  0.00           C  
ATOM   1577  H   ALA A  97      -7.016   0.478   3.249  1.00  0.00           H  
ATOM   1578  HA  ALA A  97      -6.175  -1.505   5.071  1.00  0.00           H  
ATOM   1579  HB1 ALA A  97      -4.915  -0.687   2.452  1.00  0.00           H  
ATOM   1580  HB2 ALA A  97      -6.214  -1.864   2.649  1.00  0.00           H  
ATOM   1581  HB3 ALA A  97      -4.616  -2.194   3.319  1.00  0.00           H  
ATOM   1582  N   LEU A  98      -4.171   1.070   4.656  1.00  0.00           N  
ATOM   1583  CA  LEU A  98      -3.043   1.800   5.233  1.00  0.00           C  
ATOM   1584  C   LEU A  98      -3.312   2.127   6.690  1.00  0.00           C  
ATOM   1585  O   LEU A  98      -2.424   2.019   7.539  1.00  0.00           O  
ATOM   1586  CB  LEU A  98      -2.799   3.098   4.464  1.00  0.00           C  
ATOM   1587  CG  LEU A  98      -2.399   2.946   3.003  1.00  0.00           C  
ATOM   1588  CD1 LEU A  98      -2.347   4.306   2.328  1.00  0.00           C  
ATOM   1589  CD2 LEU A  98      -1.056   2.242   2.891  1.00  0.00           C  
ATOM   1590  H   LEU A  98      -4.667   1.474   3.909  1.00  0.00           H  
ATOM   1591  HA  LEU A  98      -2.164   1.177   5.165  1.00  0.00           H  
ATOM   1592  HB2 LEU A  98      -3.704   3.685   4.504  1.00  0.00           H  
ATOM   1593  HB3 LEU A  98      -2.018   3.646   4.971  1.00  0.00           H  
ATOM   1594  HG  LEU A  98      -3.140   2.347   2.493  1.00  0.00           H  
ATOM   1595 HD11 LEU A  98      -1.612   4.925   2.821  1.00  0.00           H  
ATOM   1596 HD12 LEU A  98      -3.316   4.777   2.391  1.00  0.00           H  
ATOM   1597 HD13 LEU A  98      -2.074   4.182   1.290  1.00  0.00           H  
ATOM   1598 HD21 LEU A  98      -0.779   2.164   1.851  1.00  0.00           H  
ATOM   1599 HD22 LEU A  98      -1.131   1.253   3.318  1.00  0.00           H  
ATOM   1600 HD23 LEU A  98      -0.306   2.809   3.422  1.00  0.00           H  
ATOM   1601  N   GLN A  99      -4.548   2.510   6.972  1.00  0.00           N  
ATOM   1602  CA  GLN A  99      -4.960   2.855   8.322  1.00  0.00           C  
ATOM   1603  C   GLN A  99      -4.832   1.648   9.240  1.00  0.00           C  
ATOM   1604  O   GLN A  99      -4.388   1.766  10.377  1.00  0.00           O  
ATOM   1605  CB  GLN A  99      -6.403   3.360   8.319  1.00  0.00           C  
ATOM   1606  CG  GLN A  99      -6.621   4.597   7.462  1.00  0.00           C  
ATOM   1607  CD  GLN A  99      -8.085   4.964   7.322  1.00  0.00           C  
ATOM   1608  OE1 GLN A  99      -8.962   4.099   7.357  1.00  0.00           O  
ATOM   1609  NE2 GLN A  99      -8.358   6.242   7.157  1.00  0.00           N  
ATOM   1610  H   GLN A  99      -5.203   2.568   6.242  1.00  0.00           H  
ATOM   1611  HA  GLN A  99      -4.312   3.641   8.681  1.00  0.00           H  
ATOM   1612  HB2 GLN A  99      -7.045   2.574   7.948  1.00  0.00           H  
ATOM   1613  HB3 GLN A  99      -6.691   3.596   9.333  1.00  0.00           H  
ATOM   1614  HG2 GLN A  99      -6.101   5.429   7.914  1.00  0.00           H  
ATOM   1615  HG3 GLN A  99      -6.215   4.412   6.478  1.00  0.00           H  
ATOM   1616 HE21 GLN A  99      -7.607   6.874   7.133  1.00  0.00           H  
ATOM   1617 HE22 GLN A  99      -9.297   6.509   7.066  1.00  0.00           H  
ATOM   1618  N   LYS A 100      -5.212   0.487   8.734  1.00  0.00           N  
ATOM   1619  CA  LYS A 100      -5.132  -0.740   9.507  1.00  0.00           C  
ATOM   1620  C   LYS A 100      -3.676  -1.151   9.731  1.00  0.00           C  
ATOM   1621  O   LYS A 100      -3.286  -1.495  10.847  1.00  0.00           O  
ATOM   1622  CB  LYS A 100      -5.902  -1.865   8.815  1.00  0.00           C  
ATOM   1623  CG  LYS A 100      -5.974  -3.143   9.630  1.00  0.00           C  
ATOM   1624  CD  LYS A 100      -6.776  -4.216   8.918  1.00  0.00           C  
ATOM   1625  CE  LYS A 100      -6.872  -5.479   9.757  1.00  0.00           C  
ATOM   1626  NZ  LYS A 100      -7.576  -5.242  11.046  1.00  0.00           N  
ATOM   1627  H   LYS A 100      -5.560   0.457   7.815  1.00  0.00           H  
ATOM   1628  HA  LYS A 100      -5.585  -0.550  10.468  1.00  0.00           H  
ATOM   1629  HB2 LYS A 100      -6.910  -1.528   8.623  1.00  0.00           H  
ATOM   1630  HB3 LYS A 100      -5.422  -2.089   7.874  1.00  0.00           H  
ATOM   1631  HG2 LYS A 100      -4.973  -3.509   9.798  1.00  0.00           H  
ATOM   1632  HG3 LYS A 100      -6.443  -2.925  10.577  1.00  0.00           H  
ATOM   1633  HD2 LYS A 100      -7.772  -3.843   8.731  1.00  0.00           H  
ATOM   1634  HD3 LYS A 100      -6.294  -4.450   7.980  1.00  0.00           H  
ATOM   1635  HE2 LYS A 100      -7.410  -6.229   9.197  1.00  0.00           H  
ATOM   1636  HE3 LYS A 100      -5.872  -5.834   9.962  1.00  0.00           H  
ATOM   1637  HZ1 LYS A 100      -7.111  -4.483  11.583  1.00  0.00           H  
ATOM   1638  HZ2 LYS A 100      -7.558  -6.106  11.623  1.00  0.00           H  
ATOM   1639  HZ3 LYS A 100      -8.568  -4.974  10.876  1.00  0.00           H  
ATOM   1640  N   ILE A 101      -2.874  -1.098   8.667  1.00  0.00           N  
ATOM   1641  CA  ILE A 101      -1.461  -1.468   8.750  1.00  0.00           C  
ATOM   1642  C   ILE A 101      -0.721  -0.569   9.741  1.00  0.00           C  
ATOM   1643  O   ILE A 101       0.112  -1.039  10.517  1.00  0.00           O  
ATOM   1644  CB  ILE A 101      -0.762  -1.394   7.361  1.00  0.00           C  
ATOM   1645  CG1 ILE A 101      -1.396  -2.396   6.387  1.00  0.00           C  
ATOM   1646  CG2 ILE A 101       0.739  -1.657   7.494  1.00  0.00           C  
ATOM   1647  CD1 ILE A 101      -0.799  -2.358   4.992  1.00  0.00           C  
ATOM   1648  H   ILE A 101      -3.244  -0.806   7.803  1.00  0.00           H  
ATOM   1649  HA  ILE A 101      -1.409  -2.487   9.105  1.00  0.00           H  
ATOM   1650  HB  ILE A 101      -0.893  -0.395   6.972  1.00  0.00           H  
ATOM   1651 HG12 ILE A 101      -1.264  -3.396   6.773  1.00  0.00           H  
ATOM   1652 HG13 ILE A 101      -2.452  -2.186   6.303  1.00  0.00           H  
ATOM   1653 HG21 ILE A 101       0.896  -2.640   7.913  1.00  0.00           H  
ATOM   1654 HG22 ILE A 101       1.179  -0.914   8.144  1.00  0.00           H  
ATOM   1655 HG23 ILE A 101       1.202  -1.602   6.520  1.00  0.00           H  
ATOM   1656 HD11 ILE A 101      -1.297  -3.083   4.366  1.00  0.00           H  
ATOM   1657 HD12 ILE A 101       0.254  -2.592   5.043  1.00  0.00           H  
ATOM   1658 HD13 ILE A 101      -0.926  -1.371   4.569  1.00  0.00           H  
ATOM   1659  N   ARG A 102      -1.052   0.717   9.726  1.00  0.00           N  
ATOM   1660  CA  ARG A 102      -0.419   1.683  10.615  1.00  0.00           C  
ATOM   1661  C   ARG A 102      -0.662   1.320  12.082  1.00  0.00           C  
ATOM   1662  O   ARG A 102       0.256   1.353  12.903  1.00  0.00           O  
ATOM   1663  CB  ARG A 102      -0.951   3.091  10.345  1.00  0.00           C  
ATOM   1664  CG  ARG A 102      -0.237   4.156  11.150  1.00  0.00           C  
ATOM   1665  CD  ARG A 102      -1.021   5.457  11.207  1.00  0.00           C  
ATOM   1666  NE  ARG A 102      -0.350   6.433  12.065  1.00  0.00           N  
ATOM   1667  CZ  ARG A 102      -0.233   6.308  13.395  1.00  0.00           C  
ATOM   1668  NH1 ARG A 102      -0.851   5.316  14.033  1.00  0.00           N  
ATOM   1669  NH2 ARG A 102       0.475   7.192  14.088  1.00  0.00           N  
ATOM   1670  H   ARG A 102      -1.739   1.026   9.094  1.00  0.00           H  
ATOM   1671  HA  ARG A 102       0.643   1.667  10.422  1.00  0.00           H  
ATOM   1672  HB2 ARG A 102      -0.830   3.317   9.296  1.00  0.00           H  
ATOM   1673  HB3 ARG A 102      -2.001   3.122  10.595  1.00  0.00           H  
ATOM   1674  HG2 ARG A 102      -0.095   3.794  12.157  1.00  0.00           H  
ATOM   1675  HG3 ARG A 102       0.726   4.346  10.698  1.00  0.00           H  
ATOM   1676  HD2 ARG A 102      -1.106   5.860  10.209  1.00  0.00           H  
ATOM   1677  HD3 ARG A 102      -2.005   5.257  11.605  1.00  0.00           H  
ATOM   1678  HE  ARG A 102       0.067   7.205  11.614  1.00  0.00           H  
ATOM   1679 HH11 ARG A 102      -1.425   4.656  13.541  1.00  0.00           H  
ATOM   1680 HH12 ARG A 102      -0.717   5.195  15.029  1.00  0.00           H  
ATOM   1681 HH21 ARG A 102       0.926   7.962  13.626  1.00  0.00           H  
ATOM   1682 HH22 ARG A 102       0.574   7.100  15.084  1.00  0.00           H  
ATOM   1683  N   GLU A 103      -1.898   0.967  12.396  1.00  0.00           N  
ATOM   1684  CA  GLU A 103      -2.277   0.612  13.757  1.00  0.00           C  
ATOM   1685  C   GLU A 103      -1.588  -0.675  14.195  1.00  0.00           C  
ATOM   1686  O   GLU A 103      -1.167  -0.810  15.351  1.00  0.00           O  
ATOM   1687  CB  GLU A 103      -3.790   0.467  13.853  1.00  0.00           C  
ATOM   1688  CG  GLU A 103      -4.542   1.735  13.480  1.00  0.00           C  
ATOM   1689  CD  GLU A 103      -4.288   2.868  14.445  1.00  0.00           C  
ATOM   1690  OE1 GLU A 103      -3.207   3.491  14.381  1.00  0.00           O  
ATOM   1691  OE2 GLU A 103      -5.175   3.142  15.282  1.00  0.00           O1-
ATOM   1692  H   GLU A 103      -2.580   0.946  11.691  1.00  0.00           H  
ATOM   1693  HA  GLU A 103      -1.961   1.413  14.407  1.00  0.00           H  
ATOM   1694  HB2 GLU A 103      -4.108  -0.325  13.190  1.00  0.00           H  
ATOM   1695  HB3 GLU A 103      -4.052   0.204  14.867  1.00  0.00           H  
ATOM   1696  HG2 GLU A 103      -4.228   2.048  12.495  1.00  0.00           H  
ATOM   1697  HG3 GLU A 103      -5.600   1.521  13.467  1.00  0.00           H  
ATOM   1698  N   LEU A 104      -1.463  -1.612  13.268  1.00  0.00           N  
ATOM   1699  CA  LEU A 104      -0.794  -2.874  13.544  1.00  0.00           C  
ATOM   1700  C   LEU A 104       0.699  -2.648  13.768  1.00  0.00           C  
ATOM   1701  O   LEU A 104       1.325  -3.326  14.583  1.00  0.00           O  
ATOM   1702  CB  LEU A 104      -1.015  -3.867  12.398  1.00  0.00           C  
ATOM   1703  CG  LEU A 104      -2.467  -4.290  12.153  1.00  0.00           C  
ATOM   1704  CD1 LEU A 104      -2.555  -5.225  10.959  1.00  0.00           C  
ATOM   1705  CD2 LEU A 104      -3.052  -4.955  13.393  1.00  0.00           C  
ATOM   1706  H   LEU A 104      -1.839  -1.453  12.374  1.00  0.00           H  
ATOM   1707  HA  LEU A 104      -1.219  -3.280  14.449  1.00  0.00           H  
ATOM   1708  HB2 LEU A 104      -0.636  -3.420  11.491  1.00  0.00           H  
ATOM   1709  HB3 LEU A 104      -0.437  -4.755  12.607  1.00  0.00           H  
ATOM   1710  HG  LEU A 104      -3.057  -3.413  11.931  1.00  0.00           H  
ATOM   1711 HD11 LEU A 104      -2.187  -4.720  10.078  1.00  0.00           H  
ATOM   1712 HD12 LEU A 104      -3.584  -5.515  10.804  1.00  0.00           H  
ATOM   1713 HD13 LEU A 104      -1.958  -6.105  11.145  1.00  0.00           H  
ATOM   1714 HD21 LEU A 104      -2.447  -5.808  13.663  1.00  0.00           H  
ATOM   1715 HD22 LEU A 104      -4.060  -5.281  13.184  1.00  0.00           H  
ATOM   1716 HD23 LEU A 104      -3.065  -4.249  14.210  1.00  0.00           H  
ATOM   1717  N   ALA A 105       1.257  -1.672  13.056  1.00  0.00           N  
ATOM   1718  CA  ALA A 105       2.671  -1.337  13.181  1.00  0.00           C  
ATOM   1719  C   ALA A 105       2.977  -0.760  14.560  1.00  0.00           C  
ATOM   1720  O   ALA A 105       4.094  -0.886  15.065  1.00  0.00           O  
ATOM   1721  CB  ALA A 105       3.084  -0.359  12.090  1.00  0.00           C  
ATOM   1722  H   ALA A 105       0.702  -1.169  12.419  1.00  0.00           H  
ATOM   1723  HA  ALA A 105       3.239  -2.247  13.052  1.00  0.00           H  
ATOM   1724  HB1 ALA A 105       2.536   0.564  12.208  1.00  0.00           H  
ATOM   1725  HB2 ALA A 105       2.867  -0.785  11.122  1.00  0.00           H  
ATOM   1726  HB3 ALA A 105       4.143  -0.160  12.166  1.00  0.00           H  
ATOM   1727  N   GLU A 106       1.979  -0.135  15.171  1.00  0.00           N  
ATOM   1728  CA  GLU A 106       2.143   0.418  16.506  1.00  0.00           C  
ATOM   1729  C   GLU A 106       1.767  -0.613  17.559  1.00  0.00           C  
ATOM   1730  O   GLU A 106       1.888  -0.360  18.758  1.00  0.00           O  
ATOM   1731  CB  GLU A 106       1.304   1.685  16.694  1.00  0.00           C  
ATOM   1732  CG  GLU A 106       1.630   2.796  15.715  1.00  0.00           C  
ATOM   1733  CD  GLU A 106       1.359   4.170  16.289  1.00  0.00           C  
ATOM   1734  OE1 GLU A 106       0.191   4.601  16.302  1.00  0.00           O  
ATOM   1735  OE2 GLU A 106       2.328   4.827  16.729  1.00  0.00           O1-
ATOM   1736  H   GLU A 106       1.119  -0.038  14.709  1.00  0.00           H  
ATOM   1737  HA  GLU A 106       3.186   0.669  16.629  1.00  0.00           H  
ATOM   1738  HB2 GLU A 106       0.262   1.429  16.576  1.00  0.00           H  
ATOM   1739  HB3 GLU A 106       1.460   2.059  17.696  1.00  0.00           H  
ATOM   1740  HG2 GLU A 106       2.676   2.733  15.453  1.00  0.00           H  
ATOM   1741  HG3 GLU A 106       1.028   2.666  14.828  1.00  0.00           H  
ATOM   1742  N   LYS A 107       1.311  -1.777  17.093  1.00  0.00           N  
ATOM   1743  CA  LYS A 107       0.893  -2.874  17.962  1.00  0.00           C  
ATOM   1744  C   LYS A 107      -0.308  -2.454  18.823  1.00  0.00           C  
ATOM   1745  O   LYS A 107      -0.320  -2.629  20.043  1.00  0.00           O  
ATOM   1746  CB  LYS A 107       2.075  -3.365  18.834  1.00  0.00           C  
ATOM   1747  CG  LYS A 107       1.780  -4.618  19.658  1.00  0.00           C  
ATOM   1748  CD  LYS A 107       1.378  -5.790  18.779  1.00  0.00           C  
ATOM   1749  CE  LYS A 107       1.059  -7.022  19.610  1.00  0.00           C  
ATOM   1750  NZ  LYS A 107       2.216  -7.459  20.431  1.00  0.00           N  
ATOM   1751  H   LYS A 107       1.256  -1.902  16.121  1.00  0.00           H  
ATOM   1752  HA  LYS A 107       0.576  -3.681  17.318  1.00  0.00           H  
ATOM   1753  HB2 LYS A 107       2.913  -3.580  18.189  1.00  0.00           H  
ATOM   1754  HB3 LYS A 107       2.354  -2.573  19.512  1.00  0.00           H  
ATOM   1755  HG2 LYS A 107       2.666  -4.888  20.212  1.00  0.00           H  
ATOM   1756  HG3 LYS A 107       0.976  -4.402  20.347  1.00  0.00           H  
ATOM   1757  HD2 LYS A 107       0.502  -5.520  18.210  1.00  0.00           H  
ATOM   1758  HD3 LYS A 107       2.192  -6.021  18.107  1.00  0.00           H  
ATOM   1759  HE2 LYS A 107       0.232  -6.793  20.266  1.00  0.00           H  
ATOM   1760  HE3 LYS A 107       0.776  -7.824  18.944  1.00  0.00           H  
ATOM   1761  HZ1 LYS A 107       2.387  -6.795  21.212  1.00  0.00           H  
ATOM   1762  HZ2 LYS A 107       3.076  -7.498  19.838  1.00  0.00           H  
ATOM   1763  HZ3 LYS A 107       2.041  -8.408  20.822  1.00  0.00           H  
ATOM   1764  N   LYS A 108      -1.309  -1.886  18.177  1.00  0.00           N  
ATOM   1765  CA  LYS A 108      -2.519  -1.481  18.867  1.00  0.00           C  
ATOM   1766  C   LYS A 108      -3.494  -2.638  18.952  1.00  0.00           C  
ATOM   1767  O   LYS A 108      -4.188  -2.958  17.986  1.00  0.00           O  
ATOM   1768  CB  LYS A 108      -3.173  -0.291  18.178  1.00  0.00           C  
ATOM   1769  CG  LYS A 108      -2.354   0.980  18.244  1.00  0.00           C  
ATOM   1770  CD  LYS A 108      -3.076   2.124  17.570  1.00  0.00           C  
ATOM   1771  CE  LYS A 108      -2.260   3.397  17.609  1.00  0.00           C  
ATOM   1772  NZ  LYS A 108      -2.921   4.493  16.863  1.00  0.00           N  
ATOM   1773  H   LYS A 108      -1.236  -1.731  17.209  1.00  0.00           H  
ATOM   1774  HA  LYS A 108      -2.240  -1.194  19.870  1.00  0.00           H  
ATOM   1775  HB2 LYS A 108      -3.331  -0.536  17.138  1.00  0.00           H  
ATOM   1776  HB3 LYS A 108      -4.129  -0.102  18.641  1.00  0.00           H  
ATOM   1777  HG2 LYS A 108      -2.181   1.234  19.279  1.00  0.00           H  
ATOM   1778  HG3 LYS A 108      -1.410   0.816  17.746  1.00  0.00           H  
ATOM   1779  HD2 LYS A 108      -3.265   1.861  16.540  1.00  0.00           H  
ATOM   1780  HD3 LYS A 108      -4.015   2.291  18.077  1.00  0.00           H  
ATOM   1781  HE2 LYS A 108      -2.132   3.699  18.638  1.00  0.00           H  
ATOM   1782  HE3 LYS A 108      -1.293   3.204  17.169  1.00  0.00           H  
ATOM   1783  HZ1 LYS A 108      -2.327   5.345  16.871  1.00  0.00           H  
ATOM   1784  HZ2 LYS A 108      -3.840   4.718  17.288  1.00  0.00           H  
ATOM   1785  HZ3 LYS A 108      -3.077   4.202  15.869  1.00  0.00           H  
ATOM   1786  N   ASN A 109      -3.521  -3.274  20.096  1.00  0.00           N  
ATOM   1787  CA  ASN A 109      -4.401  -4.397  20.329  1.00  0.00           C  
ATOM   1788  C   ASN A 109      -5.458  -4.054  21.368  1.00  0.00           C  
ATOM   1789  O   ASN A 109      -5.088  -3.742  22.518  1.00  0.00           O  
ATOM   1790  CB  ASN A 109      -3.602  -5.671  20.710  1.00  0.00           C  
ATOM   1791  CG  ASN A 109      -2.447  -5.432  21.692  1.00  0.00           C  
ATOM   1792  OD1 ASN A 109      -1.406  -6.082  21.602  1.00  0.00           O  
ATOM   1793  ND2 ASN A 109      -2.629  -4.535  22.639  1.00  0.00           N  
ATOM   1794  OXT ASN A 109      -6.655  -4.073  21.022  1.00  0.00           O  
ATOM   1795  H   ASN A 109      -2.931  -2.977  20.820  1.00  0.00           H  
ATOM   1796  HA  ASN A 109      -4.912  -4.585  19.396  1.00  0.00           H  
ATOM   1797  HB2 ASN A 109      -4.276  -6.380  21.164  1.00  0.00           H  
ATOM   1798  HB3 ASN A 109      -3.195  -6.106  19.808  1.00  0.00           H  
ATOM   1799 HD21 ASN A 109      -3.499  -4.066  22.671  1.00  0.00           H  
ATOM   1800 HD22 ASN A 109      -1.900  -4.372  23.275  1.00  0.00           H  
TER    1801      ASN A 109                                                      
ENDMDL                                                                          
MODEL        2                                                                  
ATOM      1  N   SER A   1       4.693   4.345  15.158  1.00  0.00           N  
ATOM      2  CA  SER A   1       5.951   4.100  14.445  1.00  0.00           C  
ATOM      3  C   SER A   1       7.099   4.783  15.162  1.00  0.00           C  
ATOM      4  O   SER A   1       7.402   5.949  14.911  1.00  0.00           O  
ATOM      5  CB  SER A   1       5.856   4.602  13.002  1.00  0.00           C  
ATOM      6  OG  SER A   1       4.785   3.977  12.311  1.00  0.00           O  
ATOM      7  H1  SER A   1       4.769   3.999  16.141  1.00  0.00           H  
ATOM      8  H2  SER A   1       3.906   3.861  14.681  1.00  0.00           H  
ATOM      9  H3  SER A   1       4.491   5.364  15.179  1.00  0.00           H  
ATOM     10  HA  SER A   1       6.132   3.035  14.440  1.00  0.00           H  
ATOM     11  HB2 SER A   1       5.690   5.669  13.006  1.00  0.00           H  
ATOM     12  HB3 SER A   1       6.778   4.382  12.486  1.00  0.00           H  
ATOM     13  HG  SER A   1       3.946   4.402  12.575  1.00  0.00           H  
ATOM     14  N   GLU A   2       7.714   4.063  16.078  1.00  0.00           N  
ATOM     15  CA  GLU A   2       8.807   4.596  16.865  1.00  0.00           C  
ATOM     16  C   GLU A   2      10.132   4.302  16.190  1.00  0.00           C  
ATOM     17  O   GLU A   2      11.118   5.013  16.382  1.00  0.00           O  
ATOM     18  CB  GLU A   2       8.790   4.010  18.281  1.00  0.00           C  
ATOM     19  CG  GLU A   2       7.460   4.175  19.017  1.00  0.00           C  
ATOM     20  CD  GLU A   2       6.374   3.253  18.488  1.00  0.00           C  
ATOM     21  OE1 GLU A   2       6.414   2.057  18.805  1.00  0.00           O  
ATOM     22  OE2 GLU A   2       5.485   3.731  17.741  1.00  0.00           O1-
ATOM     23  H   GLU A   2       7.405   3.149  16.254  1.00  0.00           H  
ATOM     24  HA  GLU A   2       8.677   5.666  16.927  1.00  0.00           H  
ATOM     25  HB2 GLU A   2       9.011   2.954  18.221  1.00  0.00           H  
ATOM     26  HB3 GLU A   2       9.559   4.494  18.862  1.00  0.00           H  
ATOM     27  HG2 GLU A   2       7.613   3.957  20.063  1.00  0.00           H  
ATOM     28  HG3 GLU A   2       7.129   5.197  18.910  1.00  0.00           H  
ATOM     29  N   PHE A   3      10.151   3.245  15.403  1.00  0.00           N  
ATOM     30  CA  PHE A   3      11.332   2.873  14.658  1.00  0.00           C  
ATOM     31  C   PHE A   3      11.358   3.647  13.358  1.00  0.00           C  
ATOM     32  O   PHE A   3      10.383   3.624  12.600  1.00  0.00           O  
ATOM     33  CB  PHE A   3      11.343   1.367  14.382  1.00  0.00           C  
ATOM     34  CG  PHE A   3      11.309   0.525  15.628  1.00  0.00           C  
ATOM     35  CD1 PHE A   3      10.111   0.017  16.106  1.00  0.00           C  
ATOM     36  CD2 PHE A   3      12.474   0.246  16.322  1.00  0.00           C  
ATOM     37  CE1 PHE A   3      10.076  -0.753  17.252  1.00  0.00           C  
ATOM     38  CE2 PHE A   3      12.447  -0.524  17.470  1.00  0.00           C  
ATOM     39  CZ  PHE A   3      11.245  -1.023  17.935  1.00  0.00           C  
ATOM     40  H   PHE A   3       9.342   2.704  15.317  1.00  0.00           H  
ATOM     41  HA  PHE A   3      12.199   3.136  15.245  1.00  0.00           H  
ATOM     42  HB2 PHE A   3      10.479   1.111  13.786  1.00  0.00           H  
ATOM     43  HB3 PHE A   3      12.238   1.114  13.832  1.00  0.00           H  
ATOM     44  HD1 PHE A   3       9.195   0.228  15.572  1.00  0.00           H  
ATOM     45  HD2 PHE A   3      13.414   0.637  15.960  1.00  0.00           H  
ATOM     46  HE1 PHE A   3       9.135  -1.142  17.615  1.00  0.00           H  
ATOM     47  HE2 PHE A   3      13.363  -0.734  18.002  1.00  0.00           H  
ATOM     48  HZ  PHE A   3      11.222  -1.625  18.833  1.00  0.00           H  
ATOM     49  N   GLU A   4      12.463   4.322  13.097  1.00  0.00           N  
ATOM     50  CA  GLU A   4      12.588   5.160  11.915  1.00  0.00           C  
ATOM     51  C   GLU A   4      12.415   4.345  10.640  1.00  0.00           C  
ATOM     52  O   GLU A   4      11.798   4.805   9.686  1.00  0.00           O  
ATOM     53  CB  GLU A   4      13.936   5.883  11.907  1.00  0.00           C  
ATOM     54  CG  GLU A   4      14.045   6.958  10.840  1.00  0.00           C  
ATOM     55  CD  GLU A   4      15.382   7.653  10.848  1.00  0.00           C  
ATOM     56  OE1 GLU A   4      15.598   8.525  11.714  1.00  0.00           O  
ATOM     57  OE2 GLU A   4      16.220   7.344   9.978  1.00  0.00           O1-
ATOM     58  H   GLU A   4      13.223   4.254  13.714  1.00  0.00           H  
ATOM     59  HA  GLU A   4      11.802   5.899  11.957  1.00  0.00           H  
ATOM     60  HB2 GLU A   4      14.091   6.346  12.870  1.00  0.00           H  
ATOM     61  HB3 GLU A   4      14.718   5.158  11.738  1.00  0.00           H  
ATOM     62  HG2 GLU A   4      13.901   6.502   9.872  1.00  0.00           H  
ATOM     63  HG3 GLU A   4      13.271   7.693  11.007  1.00  0.00           H  
ATOM     64  N   LYS A   5      12.923   3.118  10.650  1.00  0.00           N  
ATOM     65  CA  LYS A   5      12.829   2.237   9.483  1.00  0.00           C  
ATOM     66  C   LYS A   5      11.367   1.949   9.159  1.00  0.00           C  
ATOM     67  O   LYS A   5      10.956   1.955   7.993  1.00  0.00           O  
ATOM     68  CB  LYS A   5      13.559   0.920   9.758  1.00  0.00           C  
ATOM     69  CG  LYS A   5      14.979   1.097  10.267  1.00  0.00           C  
ATOM     70  CD  LYS A   5      15.609  -0.237  10.645  1.00  0.00           C  
ATOM     71  CE  LYS A   5      15.935  -1.077   9.419  1.00  0.00           C  
ATOM     72  NZ  LYS A   5      16.975  -0.442   8.571  1.00  0.00           N  
ATOM     73  H   LYS A   5      13.380   2.802  11.458  1.00  0.00           H  
ATOM     74  HA  LYS A   5      13.292   2.733   8.643  1.00  0.00           H  
ATOM     75  HB2 LYS A   5      13.001   0.363  10.496  1.00  0.00           H  
ATOM     76  HB3 LYS A   5      13.595   0.348   8.842  1.00  0.00           H  
ATOM     77  HG2 LYS A   5      15.575   1.559   9.494  1.00  0.00           H  
ATOM     78  HG3 LYS A   5      14.959   1.735  11.137  1.00  0.00           H  
ATOM     79  HD2 LYS A   5      16.520  -0.051  11.193  1.00  0.00           H  
ATOM     80  HD3 LYS A   5      14.919  -0.783  11.272  1.00  0.00           H  
ATOM     81  HE2 LYS A   5      16.294  -2.040   9.747  1.00  0.00           H  
ATOM     82  HE3 LYS A   5      15.035  -1.208   8.837  1.00  0.00           H  
ATOM     83  HZ1 LYS A   5      17.194  -1.053   7.760  1.00  0.00           H  
ATOM     84  HZ2 LYS A   5      17.847  -0.300   9.119  1.00  0.00           H  
ATOM     85  HZ3 LYS A   5      16.646   0.478   8.217  1.00  0.00           H  
ATOM     86  N   LEU A   6      10.584   1.720  10.201  1.00  0.00           N  
ATOM     87  CA  LEU A   6       9.167   1.448  10.052  1.00  0.00           C  
ATOM     88  C   LEU A   6       8.427   2.721   9.667  1.00  0.00           C  
ATOM     89  O   LEU A   6       7.509   2.694   8.851  1.00  0.00           O  
ATOM     90  CB  LEU A   6       8.595   0.874  11.356  1.00  0.00           C  
ATOM     91  CG  LEU A   6       7.101   0.529  11.341  1.00  0.00           C  
ATOM     92  CD1 LEU A   6       6.809  -0.577  10.336  1.00  0.00           C  
ATOM     93  CD2 LEU A   6       6.634   0.128  12.733  1.00  0.00           C  
ATOM     94  H   LEU A   6      10.976   1.741  11.098  1.00  0.00           H  
ATOM     95  HA  LEU A   6       9.048   0.720   9.264  1.00  0.00           H  
ATOM     96  HB2 LEU A   6       9.146  -0.024  11.596  1.00  0.00           H  
ATOM     97  HB3 LEU A   6       8.765   1.595  12.141  1.00  0.00           H  
ATOM     98  HG  LEU A   6       6.543   1.403  11.038  1.00  0.00           H  
ATOM     99 HD11 LEU A   6       7.084  -0.246   9.345  1.00  0.00           H  
ATOM    100 HD12 LEU A   6       5.756  -0.815  10.358  1.00  0.00           H  
ATOM    101 HD13 LEU A   6       7.381  -1.457  10.592  1.00  0.00           H  
ATOM    102 HD21 LEU A   6       5.582  -0.114  12.703  1.00  0.00           H  
ATOM    103 HD22 LEU A   6       6.796   0.948  13.416  1.00  0.00           H  
ATOM    104 HD23 LEU A   6       7.193  -0.734  13.066  1.00  0.00           H  
ATOM    105  N   ARG A   7       8.849   3.835  10.251  1.00  0.00           N  
ATOM    106  CA  ARG A   7       8.234   5.123   9.982  1.00  0.00           C  
ATOM    107  C   ARG A   7       8.412   5.517   8.522  1.00  0.00           C  
ATOM    108  O   ARG A   7       7.458   5.919   7.874  1.00  0.00           O  
ATOM    109  CB  ARG A   7       8.816   6.203  10.907  1.00  0.00           C  
ATOM    110  CG  ARG A   7       8.301   7.617  10.635  1.00  0.00           C  
ATOM    111  CD  ARG A   7       6.783   7.703  10.747  1.00  0.00           C  
ATOM    112  NE  ARG A   7       6.301   9.068  10.527  1.00  0.00           N  
ATOM    113  CZ  ARG A   7       5.235   9.393   9.787  1.00  0.00           C  
ATOM    114  NH1 ARG A   7       4.512   8.446   9.192  1.00  0.00           N  
ATOM    115  NH2 ARG A   7       4.895  10.669   9.649  1.00  0.00           N  
ATOM    116  H   ARG A   7       9.598   3.787  10.885  1.00  0.00           H  
ATOM    117  HA  ARG A   7       7.178   5.028  10.183  1.00  0.00           H  
ATOM    118  HB2 ARG A   7       8.575   5.950  11.928  1.00  0.00           H  
ATOM    119  HB3 ARG A   7       9.891   6.209  10.795  1.00  0.00           H  
ATOM    120  HG2 ARG A   7       8.742   8.293  11.351  1.00  0.00           H  
ATOM    121  HG3 ARG A   7       8.596   7.908   9.637  1.00  0.00           H  
ATOM    122  HD2 ARG A   7       6.342   7.051  10.009  1.00  0.00           H  
ATOM    123  HD3 ARG A   7       6.488   7.382  11.736  1.00  0.00           H  
ATOM    124  HE  ARG A   7       6.811   9.793  10.961  1.00  0.00           H  
ATOM    125 HH11 ARG A   7       4.755   7.482   9.294  1.00  0.00           H  
ATOM    126 HH12 ARG A   7       3.725   8.696   8.622  1.00  0.00           H  
ATOM    127 HH21 ARG A   7       5.440  11.384  10.099  1.00  0.00           H  
ATOM    128 HH22 ARG A   7       4.097  10.938   9.102  1.00  0.00           H  
ATOM    129  N   GLN A   8       9.630   5.378   8.008  1.00  0.00           N  
ATOM    130  CA  GLN A   8       9.914   5.735   6.617  1.00  0.00           C  
ATOM    131  C   GLN A   8       9.127   4.844   5.668  1.00  0.00           C  
ATOM    132  O   GLN A   8       8.514   5.323   4.718  1.00  0.00           O  
ATOM    133  CB  GLN A   8      11.414   5.617   6.312  1.00  0.00           C  
ATOM    134  CG  GLN A   8      12.308   6.436   7.230  1.00  0.00           C  
ATOM    135  CD  GLN A   8      11.938   7.904   7.270  1.00  0.00           C  
ATOM    136  OE1 GLN A   8      11.443   8.464   6.295  1.00  0.00           O  
ATOM    137  NE2 GLN A   8      12.171   8.534   8.403  1.00  0.00           N  
ATOM    138  H   GLN A   8      10.358   5.034   8.575  1.00  0.00           H  
ATOM    139  HA  GLN A   8       9.604   6.759   6.470  1.00  0.00           H  
ATOM    140  HB2 GLN A   8      11.705   4.581   6.398  1.00  0.00           H  
ATOM    141  HB3 GLN A   8      11.584   5.943   5.297  1.00  0.00           H  
ATOM    142  HG2 GLN A   8      12.233   6.039   8.230  1.00  0.00           H  
ATOM    143  HG3 GLN A   8      13.328   6.347   6.887  1.00  0.00           H  
ATOM    144 HE21 GLN A   8      12.565   8.024   9.142  1.00  0.00           H  
ATOM    145 HE22 GLN A   8      11.940   9.485   8.459  1.00  0.00           H  
ATOM    146  N   THR A   9       9.128   3.551   5.952  1.00  0.00           N  
ATOM    147  CA  THR A   9       8.427   2.585   5.129  1.00  0.00           C  
ATOM    148  C   THR A   9       6.912   2.827   5.160  1.00  0.00           C  
ATOM    149  O   THR A   9       6.255   2.849   4.118  1.00  0.00           O  
ATOM    150  CB  THR A   9       8.734   1.147   5.597  1.00  0.00           C  
ATOM    151  OG1 THR A   9      10.148   0.902   5.519  1.00  0.00           O  
ATOM    152  CG2 THR A   9       7.992   0.125   4.746  1.00  0.00           C  
ATOM    153  H   THR A   9       9.621   3.237   6.740  1.00  0.00           H  
ATOM    154  HA  THR A   9       8.779   2.696   4.113  1.00  0.00           H  
ATOM    155  HB  THR A   9       8.416   1.044   6.625  1.00  0.00           H  
ATOM    156  HG1 THR A   9      10.597   1.365   6.240  1.00  0.00           H  
ATOM    157 HG21 THR A   9       8.262  -0.872   5.065  1.00  0.00           H  
ATOM    158 HG22 THR A   9       8.257   0.255   3.708  1.00  0.00           H  
ATOM    159 HG23 THR A   9       6.926   0.260   4.867  1.00  0.00           H  
ATOM    160  N   GLY A  10       6.373   3.015   6.356  1.00  0.00           N  
ATOM    161  CA  GLY A  10       4.952   3.243   6.505  1.00  0.00           C  
ATOM    162  C   GLY A  10       4.506   4.569   5.927  1.00  0.00           C  
ATOM    163  O   GLY A  10       3.468   4.648   5.269  1.00  0.00           O  
ATOM    164  H   GLY A  10       6.949   3.002   7.153  1.00  0.00           H  
ATOM    165  HA2 GLY A  10       4.419   2.449   6.004  1.00  0.00           H  
ATOM    166  HA3 GLY A  10       4.705   3.220   7.557  1.00  0.00           H  
ATOM    167  N   ASP A  11       5.299   5.610   6.157  1.00  0.00           N  
ATOM    168  CA  ASP A  11       4.955   6.950   5.690  1.00  0.00           C  
ATOM    169  C   ASP A  11       5.020   7.033   4.180  1.00  0.00           C  
ATOM    170  O   ASP A  11       4.094   7.526   3.544  1.00  0.00           O  
ATOM    171  CB  ASP A  11       5.884   7.990   6.313  1.00  0.00           C  
ATOM    172  CG  ASP A  11       5.461   9.412   6.010  1.00  0.00           C  
ATOM    173  OD1 ASP A  11       4.342   9.798   6.398  1.00  0.00           O  
ATOM    174  OD2 ASP A  11       6.259  10.164   5.419  1.00  0.00           O1-
ATOM    175  H   ASP A  11       6.140   5.476   6.650  1.00  0.00           H  
ATOM    176  HA  ASP A  11       3.942   7.157   6.003  1.00  0.00           H  
ATOM    177  HB2 ASP A  11       5.892   7.860   7.384  1.00  0.00           H  
ATOM    178  HB3 ASP A  11       6.884   7.842   5.931  1.00  0.00           H  
ATOM    179  N   GLU A  12       6.098   6.516   3.601  1.00  0.00           N  
ATOM    180  CA  GLU A  12       6.255   6.536   2.156  1.00  0.00           C  
ATOM    181  C   GLU A  12       5.186   5.709   1.476  1.00  0.00           C  
ATOM    182  O   GLU A  12       4.708   6.073   0.416  1.00  0.00           O  
ATOM    183  CB  GLU A  12       7.645   6.068   1.731  1.00  0.00           C  
ATOM    184  CG  GLU A  12       8.566   7.203   1.313  1.00  0.00           C  
ATOM    185  CD  GLU A  12       8.006   8.005   0.150  1.00  0.00           C  
ATOM    186  OE1 GLU A  12       8.165   7.577  -1.009  1.00  0.00           O  
ATOM    187  OE2 GLU A  12       7.402   9.071   0.391  1.00  0.00           O1-
ATOM    188  H   GLU A  12       6.804   6.115   4.156  1.00  0.00           H  
ATOM    189  HA  GLU A  12       6.131   7.562   1.841  1.00  0.00           H  
ATOM    190  HB2 GLU A  12       8.104   5.542   2.556  1.00  0.00           H  
ATOM    191  HB3 GLU A  12       7.544   5.389   0.897  1.00  0.00           H  
ATOM    192  HG2 GLU A  12       8.705   7.865   2.154  1.00  0.00           H  
ATOM    193  HG3 GLU A  12       9.520   6.788   1.020  1.00  0.00           H  
ATOM    194  N   LEU A  13       4.806   4.597   2.094  1.00  0.00           N  
ATOM    195  CA  LEU A  13       3.774   3.738   1.532  1.00  0.00           C  
ATOM    196  C   LEU A  13       2.460   4.507   1.398  1.00  0.00           C  
ATOM    197  O   LEU A  13       1.837   4.504   0.339  1.00  0.00           O  
ATOM    198  CB  LEU A  13       3.575   2.498   2.411  1.00  0.00           C  
ATOM    199  CG  LEU A  13       2.584   1.453   1.888  1.00  0.00           C  
ATOM    200  CD1 LEU A  13       3.059   0.871   0.564  1.00  0.00           C  
ATOM    201  CD2 LEU A  13       2.384   0.349   2.915  1.00  0.00           C  
ATOM    202  H   LEU A  13       5.235   4.347   2.940  1.00  0.00           H  
ATOM    203  HA  LEU A  13       4.098   3.428   0.550  1.00  0.00           H  
ATOM    204  HB2 LEU A  13       4.535   2.017   2.534  1.00  0.00           H  
ATOM    205  HB3 LEU A  13       3.234   2.827   3.382  1.00  0.00           H  
ATOM    206  HG  LEU A  13       1.629   1.929   1.716  1.00  0.00           H  
ATOM    207 HD11 LEU A  13       3.121   1.658  -0.174  1.00  0.00           H  
ATOM    208 HD12 LEU A  13       2.362   0.118   0.230  1.00  0.00           H  
ATOM    209 HD13 LEU A  13       4.034   0.426   0.697  1.00  0.00           H  
ATOM    210 HD21 LEU A  13       1.993   0.772   3.828  1.00  0.00           H  
ATOM    211 HD22 LEU A  13       3.330  -0.130   3.116  1.00  0.00           H  
ATOM    212 HD23 LEU A  13       1.687  -0.381   2.529  1.00  0.00           H  
ATOM    213  N   VAL A  14       2.066   5.187   2.467  1.00  0.00           N  
ATOM    214  CA  VAL A  14       0.840   5.976   2.459  1.00  0.00           C  
ATOM    215  C   VAL A  14       0.969   7.163   1.507  1.00  0.00           C  
ATOM    216  O   VAL A  14       0.078   7.429   0.697  1.00  0.00           O  
ATOM    217  CB  VAL A  14       0.485   6.495   3.877  1.00  0.00           C  
ATOM    218  CG1 VAL A  14      -0.787   7.336   3.848  1.00  0.00           C  
ATOM    219  CG2 VAL A  14       0.336   5.333   4.850  1.00  0.00           C  
ATOM    220  H   VAL A  14       2.614   5.159   3.281  1.00  0.00           H  
ATOM    221  HA  VAL A  14       0.038   5.340   2.115  1.00  0.00           H  
ATOM    222  HB  VAL A  14       1.296   7.123   4.220  1.00  0.00           H  
ATOM    223 HG11 VAL A  14      -1.005   7.696   4.843  1.00  0.00           H  
ATOM    224 HG12 VAL A  14      -1.611   6.732   3.497  1.00  0.00           H  
ATOM    225 HG13 VAL A  14      -0.650   8.177   3.184  1.00  0.00           H  
ATOM    226 HG21 VAL A  14       1.270   4.793   4.910  1.00  0.00           H  
ATOM    227 HG22 VAL A  14      -0.441   4.670   4.502  1.00  0.00           H  
ATOM    228 HG23 VAL A  14       0.075   5.713   5.827  1.00  0.00           H  
ATOM    229  N   GLN A  15       2.096   7.854   1.592  1.00  0.00           N  
ATOM    230  CA  GLN A  15       2.341   9.027   0.769  1.00  0.00           C  
ATOM    231  C   GLN A  15       2.412   8.682  -0.708  1.00  0.00           C  
ATOM    232  O   GLN A  15       1.924   9.433  -1.537  1.00  0.00           O  
ATOM    233  CB  GLN A  15       3.600   9.763   1.225  1.00  0.00           C  
ATOM    234  CG  GLN A  15       3.460  10.376   2.611  1.00  0.00           C  
ATOM    235  CD  GLN A  15       2.348  11.411   2.688  1.00  0.00           C  
ATOM    236  OE1 GLN A  15       1.670  11.538   3.711  1.00  0.00           O  
ATOM    237  NE2 GLN A  15       2.172  12.176   1.624  1.00  0.00           N  
ATOM    238  H   GLN A  15       2.785   7.566   2.234  1.00  0.00           H  
ATOM    239  HA  GLN A  15       1.496   9.685   0.912  1.00  0.00           H  
ATOM    240  HB2 GLN A  15       4.426   9.068   1.240  1.00  0.00           H  
ATOM    241  HB3 GLN A  15       3.817  10.555   0.523  1.00  0.00           H  
ATOM    242  HG2 GLN A  15       3.245   9.588   3.318  1.00  0.00           H  
ATOM    243  HG3 GLN A  15       4.393  10.850   2.877  1.00  0.00           H  
ATOM    244 HE21 GLN A  15       2.760  12.040   0.849  1.00  0.00           H  
ATOM    245 HE22 GLN A  15       1.468  12.859   1.656  1.00  0.00           H  
ATOM    246  N   ALA A  16       3.007   7.542  -1.035  1.00  0.00           N  
ATOM    247  CA  ALA A  16       3.116   7.115  -2.426  1.00  0.00           C  
ATOM    248  C   ALA A  16       1.741   6.955  -3.046  1.00  0.00           C  
ATOM    249  O   ALA A  16       1.503   7.404  -4.160  1.00  0.00           O  
ATOM    250  CB  ALA A  16       3.901   5.819  -2.532  1.00  0.00           C  
ATOM    251  H   ALA A  16       3.392   6.975  -0.328  1.00  0.00           H  
ATOM    252  HA  ALA A  16       3.653   7.884  -2.964  1.00  0.00           H  
ATOM    253  HB1 ALA A  16       3.365   5.031  -2.024  1.00  0.00           H  
ATOM    254  HB2 ALA A  16       4.871   5.947  -2.074  1.00  0.00           H  
ATOM    255  HB3 ALA A  16       4.025   5.558  -3.573  1.00  0.00           H  
ATOM    256  N   PHE A  17       0.830   6.327  -2.312  1.00  0.00           N  
ATOM    257  CA  PHE A  17      -0.539   6.163  -2.779  1.00  0.00           C  
ATOM    258  C   PHE A  17      -1.254   7.507  -2.843  1.00  0.00           C  
ATOM    259  O   PHE A  17      -2.038   7.760  -3.757  1.00  0.00           O  
ATOM    260  CB  PHE A  17      -1.316   5.203  -1.891  1.00  0.00           C  
ATOM    261  CG  PHE A  17      -0.966   3.758  -2.097  1.00  0.00           C  
ATOM    262  CD1 PHE A  17      -0.343   3.036  -1.101  1.00  0.00           C  
ATOM    263  CD2 PHE A  17      -1.276   3.119  -3.287  1.00  0.00           C  
ATOM    264  CE1 PHE A  17      -0.034   1.706  -1.280  1.00  0.00           C  
ATOM    265  CE2 PHE A  17      -0.969   1.788  -3.475  1.00  0.00           C  
ATOM    266  CZ  PHE A  17      -0.348   1.080  -2.469  1.00  0.00           C  
ATOM    267  H   PHE A  17       1.088   5.965  -1.436  1.00  0.00           H  
ATOM    268  HA  PHE A  17      -0.493   5.755  -3.777  1.00  0.00           H  
ATOM    269  HB2 PHE A  17      -1.119   5.445  -0.858  1.00  0.00           H  
ATOM    270  HB3 PHE A  17      -2.371   5.322  -2.085  1.00  0.00           H  
ATOM    271  HD1 PHE A  17      -0.097   3.524  -0.169  1.00  0.00           H  
ATOM    272  HD2 PHE A  17      -1.762   3.676  -4.075  1.00  0.00           H  
ATOM    273  HE1 PHE A  17       0.455   1.156  -0.490  1.00  0.00           H  
ATOM    274  HE2 PHE A  17      -1.216   1.301  -4.406  1.00  0.00           H  
ATOM    275  HZ  PHE A  17      -0.108   0.037  -2.610  1.00  0.00           H  
ATOM    276  N   GLN A  18      -0.985   8.362  -1.863  1.00  0.00           N  
ATOM    277  CA  GLN A  18      -1.575   9.690  -1.820  1.00  0.00           C  
ATOM    278  C   GLN A  18      -1.149  10.488  -3.060  1.00  0.00           C  
ATOM    279  O   GLN A  18      -1.971  11.143  -3.703  1.00  0.00           O  
ATOM    280  CB  GLN A  18      -1.137  10.397  -0.520  1.00  0.00           C  
ATOM    281  CG  GLN A  18      -1.859  11.706  -0.211  1.00  0.00           C  
ATOM    282  CD  GLN A  18      -1.336  12.886  -1.011  1.00  0.00           C  
ATOM    283  OE1 GLN A  18      -0.159  12.939  -1.366  1.00  0.00           O  
ATOM    284  NE2 GLN A  18      -2.201  13.838  -1.290  1.00  0.00           N  
ATOM    285  H   GLN A  18      -0.378   8.088  -1.141  1.00  0.00           H  
ATOM    286  HA  GLN A  18      -2.649   9.581  -1.821  1.00  0.00           H  
ATOM    287  HB2 GLN A  18      -1.303   9.725   0.309  1.00  0.00           H  
ATOM    288  HB3 GLN A  18      -0.079  10.604  -0.586  1.00  0.00           H  
ATOM    289  HG2 GLN A  18      -2.909  11.581  -0.428  1.00  0.00           H  
ATOM    290  HG3 GLN A  18      -1.736  11.918   0.840  1.00  0.00           H  
ATOM    291 HE21 GLN A  18      -3.122  13.735  -0.969  1.00  0.00           H  
ATOM    292 HE22 GLN A  18      -1.892  14.611  -1.809  1.00  0.00           H  
ATOM    293  N   ARG A  19       0.131  10.401  -3.399  1.00  0.00           N  
ATOM    294  CA  ARG A  19       0.664  11.067  -4.582  1.00  0.00           C  
ATOM    295  C   ARG A  19       0.132  10.391  -5.844  1.00  0.00           C  
ATOM    296  O   ARG A  19      -0.155  11.047  -6.847  1.00  0.00           O  
ATOM    297  CB  ARG A  19       2.199  11.046  -4.566  1.00  0.00           C  
ATOM    298  CG  ARG A  19       2.801  11.684  -3.319  1.00  0.00           C  
ATOM    299  CD  ARG A  19       4.323  11.690  -3.352  1.00  0.00           C  
ATOM    300  NE  ARG A  19       4.893  10.341  -3.437  1.00  0.00           N  
ATOM    301  CZ  ARG A  19       5.652   9.769  -2.489  1.00  0.00           C  
ATOM    302  NH1 ARG A  19       5.852  10.378  -1.324  1.00  0.00           N  
ATOM    303  NH2 ARG A  19       6.202   8.579  -2.706  1.00  0.00           N  
ATOM    304  H   ARG A  19       0.740   9.879  -2.828  1.00  0.00           H  
ATOM    305  HA  ARG A  19       0.323  12.092  -4.567  1.00  0.00           H  
ATOM    306  HB2 ARG A  19       2.535  10.021  -4.618  1.00  0.00           H  
ATOM    307  HB3 ARG A  19       2.565  11.580  -5.431  1.00  0.00           H  
ATOM    308  HG2 ARG A  19       2.450  12.702  -3.241  1.00  0.00           H  
ATOM    309  HG3 ARG A  19       2.472  11.128  -2.454  1.00  0.00           H  
ATOM    310  HD2 ARG A  19       4.648  12.257  -4.213  1.00  0.00           H  
ATOM    311  HD3 ARG A  19       4.686  12.167  -2.456  1.00  0.00           H  
ATOM    312  HE  ARG A  19       4.729   9.851  -4.275  1.00  0.00           H  
ATOM    313 HH11 ARG A  19       5.443  11.273  -1.130  1.00  0.00           H  
ATOM    314 HH12 ARG A  19       6.425   9.934  -0.615  1.00  0.00           H  
ATOM    315 HH21 ARG A  19       6.054   8.098  -3.575  1.00  0.00           H  
ATOM    316 HH22 ARG A  19       6.788   8.149  -2.002  1.00  0.00           H  
ATOM    317  N   LEU A  20      -0.016   9.073  -5.766  1.00  0.00           N  
ATOM    318  CA  LEU A  20      -0.533   8.263  -6.863  1.00  0.00           C  
ATOM    319  C   LEU A  20      -1.954   8.694  -7.216  1.00  0.00           C  
ATOM    320  O   LEU A  20      -2.334   8.723  -8.386  1.00  0.00           O  
ATOM    321  CB  LEU A  20      -0.532   6.785  -6.463  1.00  0.00           C  
ATOM    322  CG  LEU A  20      -0.836   5.786  -7.573  1.00  0.00           C  
ATOM    323  CD1 LEU A  20       0.357   5.645  -8.504  1.00  0.00           C  
ATOM    324  CD2 LEU A  20      -1.228   4.440  -6.986  1.00  0.00           C  
ATOM    325  H   LEU A  20       0.248   8.620  -4.934  1.00  0.00           H  
ATOM    326  HA  LEU A  20       0.108   8.399  -7.720  1.00  0.00           H  
ATOM    327  HB2 LEU A  20       0.441   6.549  -6.058  1.00  0.00           H  
ATOM    328  HB3 LEU A  20      -1.266   6.651  -5.681  1.00  0.00           H  
ATOM    329  HG  LEU A  20      -1.668   6.154  -8.156  1.00  0.00           H  
ATOM    330 HD11 LEU A  20       1.216   5.313  -7.941  1.00  0.00           H  
ATOM    331 HD12 LEU A  20       0.573   6.599  -8.962  1.00  0.00           H  
ATOM    332 HD13 LEU A  20       0.130   4.919  -9.272  1.00  0.00           H  
ATOM    333 HD21 LEU A  20      -1.446   3.749  -7.787  1.00  0.00           H  
ATOM    334 HD22 LEU A  20      -2.104   4.559  -6.365  1.00  0.00           H  
ATOM    335 HD23 LEU A  20      -0.414   4.056  -6.390  1.00  0.00           H  
ATOM    336  N   ARG A  21      -2.728   9.028  -6.187  1.00  0.00           N  
ATOM    337  CA  ARG A  21      -4.109   9.464  -6.356  1.00  0.00           C  
ATOM    338  C   ARG A  21      -4.169  10.699  -7.249  1.00  0.00           C  
ATOM    339  O   ARG A  21      -5.021  10.800  -8.131  1.00  0.00           O  
ATOM    340  CB  ARG A  21      -4.724   9.777  -4.991  1.00  0.00           C  
ATOM    341  CG  ARG A  21      -6.211  10.084  -5.032  1.00  0.00           C  
ATOM    342  CD  ARG A  21      -6.727  10.458  -3.654  1.00  0.00           C  
ATOM    343  NE  ARG A  21      -8.171  10.710  -3.649  1.00  0.00           N  
ATOM    344  CZ  ARG A  21      -8.729  11.924  -3.737  1.00  0.00           C  
ATOM    345  NH1 ARG A  21      -7.961  13.006  -3.856  1.00  0.00           N  
ATOM    346  NH2 ARG A  21     -10.054  12.054  -3.695  1.00  0.00           N  
ATOM    347  H   ARG A  21      -2.355   8.969  -5.279  1.00  0.00           H  
ATOM    348  HA  ARG A  21      -4.667   8.664  -6.817  1.00  0.00           H  
ATOM    349  HB2 ARG A  21      -4.572   8.929  -4.340  1.00  0.00           H  
ATOM    350  HB3 ARG A  21      -4.215  10.632  -4.571  1.00  0.00           H  
ATOM    351  HG2 ARG A  21      -6.382  10.909  -5.708  1.00  0.00           H  
ATOM    352  HG3 ARG A  21      -6.741   9.212  -5.382  1.00  0.00           H  
ATOM    353  HD2 ARG A  21      -6.511   9.645  -2.977  1.00  0.00           H  
ATOM    354  HD3 ARG A  21      -6.212  11.346  -3.324  1.00  0.00           H  
ATOM    355  HE  ARG A  21      -8.755   9.922  -3.564  1.00  0.00           H  
ATOM    356 HH11 ARG A  21      -6.962  12.926  -3.877  1.00  0.00           H  
ATOM    357 HH12 ARG A  21      -8.369  13.920  -3.940  1.00  0.00           H  
ATOM    358 HH21 ARG A  21     -10.645  11.251  -3.593  1.00  0.00           H  
ATOM    359 HH22 ARG A  21     -10.476  12.963  -3.769  1.00  0.00           H  
ATOM    360  N   GLU A  22      -3.245  11.623  -7.026  1.00  0.00           N  
ATOM    361  CA  GLU A  22      -3.168  12.841  -7.819  1.00  0.00           C  
ATOM    362  C   GLU A  22      -2.801  12.521  -9.262  1.00  0.00           C  
ATOM    363  O   GLU A  22      -3.358  13.090 -10.194  1.00  0.00           O  
ATOM    364  CB  GLU A  22      -2.147  13.805  -7.219  1.00  0.00           C  
ATOM    365  CG  GLU A  22      -2.547  14.350  -5.861  1.00  0.00           C  
ATOM    366  CD  GLU A  22      -3.810  15.181  -5.924  1.00  0.00           C  
ATOM    367  OE1 GLU A  22      -3.731  16.358  -6.343  1.00  0.00           O  
ATOM    368  OE2 GLU A  22      -4.882  14.675  -5.549  1.00  0.00           O1-
ATOM    369  H   GLU A  22      -2.597  11.479  -6.303  1.00  0.00           H  
ATOM    370  HA  GLU A  22      -4.141  13.309  -7.803  1.00  0.00           H  
ATOM    371  HB2 GLU A  22      -1.204  13.289  -7.110  1.00  0.00           H  
ATOM    372  HB3 GLU A  22      -2.016  14.638  -7.893  1.00  0.00           H  
ATOM    373  HG2 GLU A  22      -2.714  13.522  -5.188  1.00  0.00           H  
ATOM    374  HG3 GLU A  22      -1.746  14.967  -5.482  1.00  0.00           H  
ATOM    375  N   ILE A  23      -1.869  11.597  -9.435  1.00  0.00           N  
ATOM    376  CA  ILE A  23      -1.432  11.179 -10.761  1.00  0.00           C  
ATOM    377  C   ILE A  23      -2.581  10.505 -11.513  1.00  0.00           C  
ATOM    378  O   ILE A  23      -2.776  10.729 -12.713  1.00  0.00           O  
ATOM    379  CB  ILE A  23      -0.232  10.214 -10.670  1.00  0.00           C  
ATOM    380  CG1 ILE A  23       0.926  10.892  -9.935  1.00  0.00           C  
ATOM    381  CG2 ILE A  23       0.208   9.766 -12.059  1.00  0.00           C  
ATOM    382  CD1 ILE A  23       2.112   9.989  -9.701  1.00  0.00           C  
ATOM    383  H   ILE A  23      -1.457  11.184  -8.644  1.00  0.00           H  
ATOM    384  HA  ILE A  23      -1.127  12.061 -11.305  1.00  0.00           H  
ATOM    385  HB  ILE A  23      -0.535   9.341 -10.112  1.00  0.00           H  
ATOM    386 HG12 ILE A  23       1.266  11.737 -10.516  1.00  0.00           H  
ATOM    387 HG13 ILE A  23       0.578  11.241  -8.974  1.00  0.00           H  
ATOM    388 HG21 ILE A  23       1.033   9.074 -11.971  1.00  0.00           H  
ATOM    389 HG22 ILE A  23       0.520  10.627 -12.631  1.00  0.00           H  
ATOM    390 HG23 ILE A  23      -0.618   9.282 -12.560  1.00  0.00           H  
ATOM    391 HD11 ILE A  23       2.873  10.528  -9.157  1.00  0.00           H  
ATOM    392 HD12 ILE A  23       2.509   9.664 -10.651  1.00  0.00           H  
ATOM    393 HD13 ILE A  23       1.800   9.129  -9.127  1.00  0.00           H  
ATOM    394  N   PHE A  24      -3.343   9.691 -10.795  1.00  0.00           N  
ATOM    395  CA  PHE A  24      -4.504   9.023 -11.362  1.00  0.00           C  
ATOM    396  C   PHE A  24      -5.568  10.046 -11.748  1.00  0.00           C  
ATOM    397  O   PHE A  24      -6.199   9.940 -12.803  1.00  0.00           O  
ATOM    398  CB  PHE A  24      -5.077   8.007 -10.365  1.00  0.00           C  
ATOM    399  CG  PHE A  24      -6.379   7.400 -10.805  1.00  0.00           C  
ATOM    400  CD1 PHE A  24      -6.430   6.556 -11.899  1.00  0.00           C  
ATOM    401  CD2 PHE A  24      -7.553   7.680 -10.123  1.00  0.00           C  
ATOM    402  CE1 PHE A  24      -7.624   6.003 -12.307  1.00  0.00           C  
ATOM    403  CE2 PHE A  24      -8.752   7.129 -10.526  1.00  0.00           C  
ATOM    404  CZ  PHE A  24      -8.788   6.290 -11.620  1.00  0.00           C  
ATOM    405  H   PHE A  24      -3.112   9.531  -9.852  1.00  0.00           H  
ATOM    406  HA  PHE A  24      -4.184   8.500 -12.252  1.00  0.00           H  
ATOM    407  HB2 PHE A  24      -4.367   7.204 -10.230  1.00  0.00           H  
ATOM    408  HB3 PHE A  24      -5.239   8.499  -9.418  1.00  0.00           H  
ATOM    409  HD1 PHE A  24      -5.521   6.330 -12.438  1.00  0.00           H  
ATOM    410  HD2 PHE A  24      -7.525   8.338  -9.267  1.00  0.00           H  
ATOM    411  HE1 PHE A  24      -7.651   5.346 -13.164  1.00  0.00           H  
ATOM    412  HE2 PHE A  24      -9.660   7.354  -9.986  1.00  0.00           H  
ATOM    413  HZ  PHE A  24      -9.724   5.857 -11.937  1.00  0.00           H  
ATOM    414  N   ASP A  25      -5.752  11.037 -10.889  1.00  0.00           N  
ATOM    415  CA  ASP A  25      -6.714  12.105 -11.140  1.00  0.00           C  
ATOM    416  C   ASP A  25      -6.275  12.944 -12.339  1.00  0.00           C  
ATOM    417  O   ASP A  25      -7.103  13.474 -13.082  1.00  0.00           O  
ATOM    418  CB  ASP A  25      -6.868  12.983  -9.900  1.00  0.00           C  
ATOM    419  CG  ASP A  25      -7.860  14.103 -10.100  1.00  0.00           C  
ATOM    420  OD1 ASP A  25      -9.068  13.822 -10.195  1.00  0.00           O  
ATOM    421  OD2 ASP A  25      -7.439  15.276 -10.137  1.00  0.00           O1-
ATOM    422  H   ASP A  25      -5.234  11.051 -10.054  1.00  0.00           H  
ATOM    423  HA  ASP A  25      -7.664  11.645 -11.366  1.00  0.00           H  
ATOM    424  HB2 ASP A  25      -7.205  12.374  -9.076  1.00  0.00           H  
ATOM    425  HB3 ASP A  25      -5.909  13.415  -9.652  1.00  0.00           H  
ATOM    426  N   LYS A  26      -4.967  13.028 -12.531  1.00  0.00           N  
ATOM    427  CA  LYS A  26      -4.384  13.755 -13.641  1.00  0.00           C  
ATOM    428  C   LYS A  26      -4.493  12.933 -14.933  1.00  0.00           C  
ATOM    429  O   LYS A  26      -4.384  13.467 -16.043  1.00  0.00           O  
ATOM    430  CB  LYS A  26      -2.912  14.051 -13.319  1.00  0.00           C  
ATOM    431  CG  LYS A  26      -2.122  14.617 -14.473  1.00  0.00           C  
ATOM    432  CD  LYS A  26      -0.647  14.726 -14.135  1.00  0.00           C  
ATOM    433  CE  LYS A  26       0.171  15.106 -15.356  1.00  0.00           C  
ATOM    434  NZ  LYS A  26      -0.236  16.418 -15.912  1.00  0.00           N  
ATOM    435  H   LYS A  26      -4.365  12.594 -11.892  1.00  0.00           H  
ATOM    436  HA  LYS A  26      -4.916  14.686 -13.759  1.00  0.00           H  
ATOM    437  HB2 LYS A  26      -2.871  14.759 -12.507  1.00  0.00           H  
ATOM    438  HB3 LYS A  26      -2.438  13.133 -13.002  1.00  0.00           H  
ATOM    439  HG2 LYS A  26      -2.241  13.961 -15.321  1.00  0.00           H  
ATOM    440  HG3 LYS A  26      -2.507  15.596 -14.712  1.00  0.00           H  
ATOM    441  HD2 LYS A  26      -0.516  15.481 -13.374  1.00  0.00           H  
ATOM    442  HD3 LYS A  26      -0.301  13.773 -13.761  1.00  0.00           H  
ATOM    443  HE2 LYS A  26       1.211  15.156 -15.071  1.00  0.00           H  
ATOM    444  HE3 LYS A  26       0.041  14.347 -16.112  1.00  0.00           H  
ATOM    445  HZ1 LYS A  26      -1.245  16.409 -16.162  1.00  0.00           H  
ATOM    446  HZ2 LYS A  26       0.306  16.631 -16.773  1.00  0.00           H  
ATOM    447  HZ3 LYS A  26      -0.073  17.172 -15.216  1.00  0.00           H  
ATOM    448  N   GLY A  27      -4.727  11.639 -14.777  1.00  0.00           N  
ATOM    449  CA  GLY A  27      -4.859  10.765 -15.921  1.00  0.00           C  
ATOM    450  C   GLY A  27      -3.531  10.465 -16.581  1.00  0.00           C  
ATOM    451  O   GLY A  27      -3.478  10.192 -17.777  1.00  0.00           O  
ATOM    452  H   GLY A  27      -4.814  11.274 -13.872  1.00  0.00           H  
ATOM    453  HA2 GLY A  27      -5.306   9.836 -15.599  1.00  0.00           H  
ATOM    454  HA3 GLY A  27      -5.511  11.234 -16.644  1.00  0.00           H  
ATOM    455  N   ASP A  28      -2.456  10.519 -15.810  1.00  0.00           N  
ATOM    456  CA  ASP A  28      -1.128  10.248 -16.350  1.00  0.00           C  
ATOM    457  C   ASP A  28      -0.746   8.796 -16.094  1.00  0.00           C  
ATOM    458  O   ASP A  28      -0.216   8.455 -15.035  1.00  0.00           O  
ATOM    459  CB  ASP A  28      -0.083  11.189 -15.741  1.00  0.00           C  
ATOM    460  CG  ASP A  28       1.210  11.224 -16.538  1.00  0.00           C  
ATOM    461  OD1 ASP A  28       2.015  10.270 -16.439  1.00  0.00           O  
ATOM    462  OD2 ASP A  28       1.433  12.214 -17.262  1.00  0.00           O1-
ATOM    463  H   ASP A  28      -2.558  10.734 -14.857  1.00  0.00           H  
ATOM    464  HA  ASP A  28      -1.170  10.411 -17.418  1.00  0.00           H  
ATOM    465  HB2 ASP A  28      -0.486  12.189 -15.703  1.00  0.00           H  
ATOM    466  HB3 ASP A  28       0.143  10.859 -14.737  1.00  0.00           H  
ATOM    467  N   ASP A  29      -1.045   7.945 -17.061  1.00  0.00           N  
ATOM    468  CA  ASP A  29      -0.784   6.506 -16.948  1.00  0.00           C  
ATOM    469  C   ASP A  29       0.708   6.203 -16.851  1.00  0.00           C  
ATOM    470  O   ASP A  29       1.124   5.307 -16.112  1.00  0.00           O  
ATOM    471  CB  ASP A  29      -1.393   5.762 -18.141  1.00  0.00           C  
ATOM    472  CG  ASP A  29      -1.011   4.296 -18.181  1.00  0.00           C  
ATOM    473  OD1 ASP A  29      -1.717   3.473 -17.561  1.00  0.00           O  
ATOM    474  OD2 ASP A  29      -0.002   3.957 -18.850  1.00  0.00           O1-
ATOM    475  H   ASP A  29      -1.460   8.290 -17.884  1.00  0.00           H  
ATOM    476  HA  ASP A  29      -1.264   6.156 -16.046  1.00  0.00           H  
ATOM    477  HB2 ASP A  29      -2.469   5.832 -18.089  1.00  0.00           H  
ATOM    478  HB3 ASP A  29      -1.053   6.229 -19.055  1.00  0.00           H  
ATOM    479  N   ASP A  30       1.506   6.962 -17.583  1.00  0.00           N  
ATOM    480  CA  ASP A  30       2.952   6.753 -17.616  1.00  0.00           C  
ATOM    481  C   ASP A  30       3.581   6.898 -16.229  1.00  0.00           C  
ATOM    482  O   ASP A  30       4.328   6.022 -15.784  1.00  0.00           O  
ATOM    483  CB  ASP A  30       3.606   7.715 -18.601  1.00  0.00           C  
ATOM    484  CG  ASP A  30       5.111   7.601 -18.614  1.00  0.00           C  
ATOM    485  OD1 ASP A  30       5.629   6.515 -18.965  1.00  0.00           O  
ATOM    486  OD2 ASP A  30       5.784   8.601 -18.296  1.00  0.00           O1-
ATOM    487  H   ASP A  30       1.115   7.685 -18.119  1.00  0.00           H  
ATOM    488  HA  ASP A  30       3.123   5.743 -17.959  1.00  0.00           H  
ATOM    489  HB2 ASP A  30       3.243   7.502 -19.595  1.00  0.00           H  
ATOM    490  HB3 ASP A  30       3.339   8.726 -18.335  1.00  0.00           H  
ATOM    491  N   SER A  31       3.267   7.990 -15.547  1.00  0.00           N  
ATOM    492  CA  SER A  31       3.788   8.230 -14.208  1.00  0.00           C  
ATOM    493  C   SER A  31       3.177   7.252 -13.208  1.00  0.00           C  
ATOM    494  O   SER A  31       3.821   6.860 -12.232  1.00  0.00           O  
ATOM    495  CB  SER A  31       3.524   9.671 -13.774  1.00  0.00           C  
ATOM    496  OG  SER A  31       4.042  10.586 -14.725  1.00  0.00           O  
ATOM    497  H   SER A  31       2.670   8.663 -15.955  1.00  0.00           H  
ATOM    498  HA  SER A  31       4.855   8.064 -14.240  1.00  0.00           H  
ATOM    499  HB2 SER A  31       2.460   9.830 -13.683  1.00  0.00           H  
ATOM    500  HB3 SER A  31       3.999   9.852 -12.821  1.00  0.00           H  
ATOM    501  HG  SER A  31       3.386  10.686 -15.433  1.00  0.00           H  
ATOM    502  N   LEU A  32       1.938   6.846 -13.476  1.00  0.00           N  
ATOM    503  CA  LEU A  32       1.206   5.944 -12.594  1.00  0.00           C  
ATOM    504  C   LEU A  32       1.956   4.620 -12.442  1.00  0.00           C  
ATOM    505  O   LEU A  32       2.154   4.138 -11.329  1.00  0.00           O  
ATOM    506  CB  LEU A  32      -0.190   5.679 -13.177  1.00  0.00           C  
ATOM    507  CG  LEU A  32      -1.164   4.911 -12.282  1.00  0.00           C  
ATOM    508  CD1 LEU A  32      -1.761   5.829 -11.228  1.00  0.00           C  
ATOM    509  CD2 LEU A  32      -2.261   4.264 -13.114  1.00  0.00           C  
ATOM    510  H   LEU A  32       1.501   7.164 -14.296  1.00  0.00           H  
ATOM    511  HA  LEU A  32       1.105   6.414 -11.628  1.00  0.00           H  
ATOM    512  HB2 LEU A  32      -0.638   6.631 -13.417  1.00  0.00           H  
ATOM    513  HB3 LEU A  32      -0.068   5.123 -14.094  1.00  0.00           H  
ATOM    514  HG  LEU A  32      -0.625   4.127 -11.769  1.00  0.00           H  
ATOM    515 HD11 LEU A  32      -2.428   5.264 -10.594  1.00  0.00           H  
ATOM    516 HD12 LEU A  32      -2.312   6.622 -11.712  1.00  0.00           H  
ATOM    517 HD13 LEU A  32      -0.970   6.256 -10.630  1.00  0.00           H  
ATOM    518 HD21 LEU A  32      -2.929   3.719 -12.464  1.00  0.00           H  
ATOM    519 HD22 LEU A  32      -1.817   3.585 -13.827  1.00  0.00           H  
ATOM    520 HD23 LEU A  32      -2.814   5.029 -13.640  1.00  0.00           H  
ATOM    521  N   GLU A  33       2.405   4.064 -13.562  1.00  0.00           N  
ATOM    522  CA  GLU A  33       3.143   2.800 -13.554  1.00  0.00           C  
ATOM    523  C   GLU A  33       4.474   2.937 -12.815  1.00  0.00           C  
ATOM    524  O   GLU A  33       4.877   2.041 -12.073  1.00  0.00           O  
ATOM    525  CB  GLU A  33       3.392   2.316 -14.983  1.00  0.00           C  
ATOM    526  CG  GLU A  33       2.137   1.892 -15.728  1.00  0.00           C  
ATOM    527  CD  GLU A  33       1.501   0.646 -15.149  1.00  0.00           C  
ATOM    528  OE1 GLU A  33       2.067  -0.460 -15.332  1.00  0.00           O  
ATOM    529  OE2 GLU A  33       0.426   0.754 -14.532  1.00  0.00           O1-
ATOM    530  H   GLU A  33       2.227   4.509 -14.420  1.00  0.00           H  
ATOM    531  HA  GLU A  33       2.537   2.068 -13.041  1.00  0.00           H  
ATOM    532  HB2 GLU A  33       3.861   3.112 -15.541  1.00  0.00           H  
ATOM    533  HB3 GLU A  33       4.065   1.473 -14.948  1.00  0.00           H  
ATOM    534  HG2 GLU A  33       1.418   2.696 -15.682  1.00  0.00           H  
ATOM    535  HG3 GLU A  33       2.394   1.701 -16.758  1.00  0.00           H  
ATOM    536  N   GLN A  34       5.142   4.067 -13.010  1.00  0.00           N  
ATOM    537  CA  GLN A  34       6.441   4.315 -12.385  1.00  0.00           C  
ATOM    538  C   GLN A  34       6.325   4.339 -10.864  1.00  0.00           C  
ATOM    539  O   GLN A  34       7.109   3.702 -10.160  1.00  0.00           O  
ATOM    540  CB  GLN A  34       7.028   5.631 -12.889  1.00  0.00           C  
ATOM    541  CG  GLN A  34       7.236   5.663 -14.391  1.00  0.00           C  
ATOM    542  CD  GLN A  34       7.736   6.999 -14.890  1.00  0.00           C  
ATOM    543  OE1 GLN A  34       7.443   8.044 -14.309  1.00  0.00           O  
ATOM    544  NE2 GLN A  34       8.490   6.977 -15.969  1.00  0.00           N  
ATOM    545  H   GLN A  34       4.750   4.756 -13.589  1.00  0.00           H  
ATOM    546  HA  GLN A  34       7.101   3.508 -12.668  1.00  0.00           H  
ATOM    547  HB2 GLN A  34       6.359   6.436 -12.622  1.00  0.00           H  
ATOM    548  HB3 GLN A  34       7.983   5.793 -12.411  1.00  0.00           H  
ATOM    549  HG2 GLN A  34       7.961   4.908 -14.655  1.00  0.00           H  
ATOM    550  HG3 GLN A  34       6.296   5.442 -14.875  1.00  0.00           H  
ATOM    551 HE21 GLN A  34       8.685   6.108 -16.381  1.00  0.00           H  
ATOM    552 HE22 GLN A  34       8.820   7.832 -16.320  1.00  0.00           H  
ATOM    553  N   VAL A  35       5.334   5.060 -10.369  1.00  0.00           N  
ATOM    554  CA  VAL A  35       5.103   5.163  -8.934  1.00  0.00           C  
ATOM    555  C   VAL A  35       4.692   3.817  -8.351  1.00  0.00           C  
ATOM    556  O   VAL A  35       5.057   3.484  -7.227  1.00  0.00           O  
ATOM    557  CB  VAL A  35       4.040   6.238  -8.605  1.00  0.00           C  
ATOM    558  CG1 VAL A  35       3.759   6.294  -7.107  1.00  0.00           C  
ATOM    559  CG2 VAL A  35       4.506   7.595  -9.104  1.00  0.00           C  
ATOM    560  H   VAL A  35       4.737   5.541 -10.986  1.00  0.00           H  
ATOM    561  HA  VAL A  35       6.038   5.455  -8.472  1.00  0.00           H  
ATOM    562  HB  VAL A  35       3.124   5.986  -9.117  1.00  0.00           H  
ATOM    563 HG11 VAL A  35       3.385   5.336  -6.776  1.00  0.00           H  
ATOM    564 HG12 VAL A  35       3.022   7.057  -6.905  1.00  0.00           H  
ATOM    565 HG13 VAL A  35       4.671   6.526  -6.577  1.00  0.00           H  
ATOM    566 HG21 VAL A  35       3.770   8.344  -8.852  1.00  0.00           H  
ATOM    567 HG22 VAL A  35       4.632   7.560 -10.175  1.00  0.00           H  
ATOM    568 HG23 VAL A  35       5.448   7.846  -8.638  1.00  0.00           H  
ATOM    569  N   LEU A  36       3.951   3.034  -9.125  1.00  0.00           N  
ATOM    570  CA  LEU A  36       3.516   1.720  -8.673  1.00  0.00           C  
ATOM    571  C   LEU A  36       4.709   0.826  -8.359  1.00  0.00           C  
ATOM    572  O   LEU A  36       4.691   0.100  -7.373  1.00  0.00           O  
ATOM    573  CB  LEU A  36       2.600   1.062  -9.705  1.00  0.00           C  
ATOM    574  CG  LEU A  36       1.217   1.701  -9.858  1.00  0.00           C  
ATOM    575  CD1 LEU A  36       0.469   1.081 -11.013  1.00  0.00           C  
ATOM    576  CD2 LEU A  36       0.416   1.559  -8.576  1.00  0.00           C  
ATOM    577  H   LEU A  36       3.687   3.348 -10.017  1.00  0.00           H  
ATOM    578  HA  LEU A  36       2.959   1.866  -7.761  1.00  0.00           H  
ATOM    579  HB2 LEU A  36       3.097   1.093 -10.664  1.00  0.00           H  
ATOM    580  HB3 LEU A  36       2.463   0.029  -9.423  1.00  0.00           H  
ATOM    581  HG  LEU A  36       1.335   2.754 -10.065  1.00  0.00           H  
ATOM    582 HD11 LEU A  36      -0.504   1.543 -11.101  1.00  0.00           H  
ATOM    583 HD12 LEU A  36       0.347   0.022 -10.836  1.00  0.00           H  
ATOM    584 HD13 LEU A  36       1.023   1.231 -11.926  1.00  0.00           H  
ATOM    585 HD21 LEU A  36       0.338   0.513  -8.316  1.00  0.00           H  
ATOM    586 HD22 LEU A  36      -0.574   1.964  -8.728  1.00  0.00           H  
ATOM    587 HD23 LEU A  36       0.905   2.095  -7.779  1.00  0.00           H  
ATOM    588  N   GLU A  37       5.760   0.902  -9.179  1.00  0.00           N  
ATOM    589  CA  GLU A  37       6.979   0.130  -8.921  1.00  0.00           C  
ATOM    590  C   GLU A  37       7.622   0.583  -7.617  1.00  0.00           C  
ATOM    591  O   GLU A  37       8.118  -0.232  -6.833  1.00  0.00           O  
ATOM    592  CB  GLU A  37       7.974   0.263 -10.069  1.00  0.00           C  
ATOM    593  CG  GLU A  37       7.527  -0.410 -11.350  1.00  0.00           C  
ATOM    594  CD  GLU A  37       8.624  -0.462 -12.385  1.00  0.00           C  
ATOM    595  OE1 GLU A  37       9.636  -1.162 -12.148  1.00  0.00           O  
ATOM    596  OE2 GLU A  37       8.480   0.182 -13.447  1.00  0.00           O1-
ATOM    597  H   GLU A  37       5.711   1.478  -9.973  1.00  0.00           H  
ATOM    598  HA  GLU A  37       6.692  -0.906  -8.818  1.00  0.00           H  
ATOM    599  HB2 GLU A  37       8.129   1.311 -10.277  1.00  0.00           H  
ATOM    600  HB3 GLU A  37       8.915  -0.176  -9.767  1.00  0.00           H  
ATOM    601  HG2 GLU A  37       7.221  -1.420 -11.122  1.00  0.00           H  
ATOM    602  HG3 GLU A  37       6.689   0.136 -11.757  1.00  0.00           H  
ATOM    603  N   GLU A  38       7.597   1.891  -7.385  1.00  0.00           N  
ATOM    604  CA  GLU A  38       8.109   2.468  -6.151  1.00  0.00           C  
ATOM    605  C   GLU A  38       7.329   1.930  -4.966  1.00  0.00           C  
ATOM    606  O   GLU A  38       7.896   1.612  -3.917  1.00  0.00           O  
ATOM    607  CB  GLU A  38       8.003   3.995  -6.195  1.00  0.00           C  
ATOM    608  CG  GLU A  38       9.033   4.670  -7.078  1.00  0.00           C  
ATOM    609  CD  GLU A  38      10.435   4.520  -6.539  1.00  0.00           C  
ATOM    610  OE1 GLU A  38      11.219   3.749  -7.121  1.00  0.00           O  
ATOM    611  OE2 GLU A  38      10.760   5.169  -5.521  1.00  0.00           O1-
ATOM    612  H   GLU A  38       7.221   2.482  -8.071  1.00  0.00           H  
ATOM    613  HA  GLU A  38       9.140   2.178  -6.049  1.00  0.00           H  
ATOM    614  HB2 GLU A  38       7.024   4.258  -6.568  1.00  0.00           H  
ATOM    615  HB3 GLU A  38       8.105   4.385  -5.195  1.00  0.00           H  
ATOM    616  HG2 GLU A  38       8.993   4.227  -8.063  1.00  0.00           H  
ATOM    617  HG3 GLU A  38       8.799   5.722  -7.147  1.00  0.00           H  
ATOM    618  N   ILE A  39       6.029   1.829  -5.151  1.00  0.00           N  
ATOM    619  CA  ILE A  39       5.138   1.311  -4.140  1.00  0.00           C  
ATOM    620  C   ILE A  39       5.407  -0.168  -3.890  1.00  0.00           C  
ATOM    621  O   ILE A  39       5.372  -0.627  -2.750  1.00  0.00           O  
ATOM    622  CB  ILE A  39       3.660   1.510  -4.547  1.00  0.00           C  
ATOM    623  CG1 ILE A  39       3.339   3.003  -4.647  1.00  0.00           C  
ATOM    624  CG2 ILE A  39       2.735   0.828  -3.554  1.00  0.00           C  
ATOM    625  CD1 ILE A  39       1.940   3.302  -5.136  1.00  0.00           C  
ATOM    626  H   ILE A  39       5.652   2.126  -6.010  1.00  0.00           H  
ATOM    627  HA  ILE A  39       5.317   1.858  -3.227  1.00  0.00           H  
ATOM    628  HB  ILE A  39       3.510   1.055  -5.514  1.00  0.00           H  
ATOM    629 HG12 ILE A  39       3.447   3.452  -3.671  1.00  0.00           H  
ATOM    630 HG13 ILE A  39       4.037   3.467  -5.328  1.00  0.00           H  
ATOM    631 HG21 ILE A  39       2.883   1.254  -2.572  1.00  0.00           H  
ATOM    632 HG22 ILE A  39       2.957  -0.228  -3.525  1.00  0.00           H  
ATOM    633 HG23 ILE A  39       1.709   0.973  -3.859  1.00  0.00           H  
ATOM    634 HD11 ILE A  39       1.788   4.370  -5.161  1.00  0.00           H  
ATOM    635 HD12 ILE A  39       1.220   2.851  -4.469  1.00  0.00           H  
ATOM    636 HD13 ILE A  39       1.814   2.899  -6.129  1.00  0.00           H  
ATOM    637  N   GLU A  40       5.707  -0.903  -4.958  1.00  0.00           N  
ATOM    638  CA  GLU A  40       5.965  -2.339  -4.861  1.00  0.00           C  
ATOM    639  C   GLU A  40       7.129  -2.608  -3.920  1.00  0.00           C  
ATOM    640  O   GLU A  40       7.089  -3.539  -3.107  1.00  0.00           O  
ATOM    641  CB  GLU A  40       6.250  -2.935  -6.242  1.00  0.00           C  
ATOM    642  CG  GLU A  40       5.043  -2.947  -7.172  1.00  0.00           C  
ATOM    643  CD  GLU A  40       5.374  -3.478  -8.549  1.00  0.00           C  
ATOM    644  OE1 GLU A  40       5.870  -4.620  -8.648  1.00  0.00           O  
ATOM    645  OE2 GLU A  40       5.131  -2.769  -9.542  1.00  0.00           O1-
ATOM    646  H   GLU A  40       5.768  -0.461  -5.837  1.00  0.00           H  
ATOM    647  HA  GLU A  40       5.080  -2.804  -4.454  1.00  0.00           H  
ATOM    648  HB2 GLU A  40       7.032  -2.358  -6.714  1.00  0.00           H  
ATOM    649  HB3 GLU A  40       6.592  -3.953  -6.118  1.00  0.00           H  
ATOM    650  HG2 GLU A  40       4.276  -3.571  -6.737  1.00  0.00           H  
ATOM    651  HG3 GLU A  40       4.672  -1.937  -7.269  1.00  0.00           H  
ATOM    652  N   GLU A  41       8.151  -1.776  -4.014  1.00  0.00           N  
ATOM    653  CA  GLU A  41       9.301  -1.885  -3.153  1.00  0.00           C  
ATOM    654  C   GLU A  41       8.925  -1.589  -1.706  1.00  0.00           C  
ATOM    655  O   GLU A  41       9.402  -2.248  -0.782  1.00  0.00           O  
ATOM    656  CB  GLU A  41      10.386  -0.929  -3.605  1.00  0.00           C  
ATOM    657  CG  GLU A  41      11.015  -1.287  -4.936  1.00  0.00           C  
ATOM    658  CD  GLU A  41      12.168  -0.380  -5.280  1.00  0.00           C  
ATOM    659  OE1 GLU A  41      11.979   0.553  -6.074  1.00  0.00           O  
ATOM    660  OE2 GLU A  41      13.273  -0.587  -4.742  1.00  0.00           O1-
ATOM    661  H   GLU A  41       8.132  -1.067  -4.694  1.00  0.00           H  
ATOM    662  HA  GLU A  41       9.675  -2.896  -3.219  1.00  0.00           H  
ATOM    663  HB2 GLU A  41       9.963   0.062  -3.688  1.00  0.00           H  
ATOM    664  HB3 GLU A  41      11.158  -0.916  -2.858  1.00  0.00           H  
ATOM    665  HG2 GLU A  41      11.377  -2.303  -4.889  1.00  0.00           H  
ATOM    666  HG3 GLU A  41      10.265  -1.205  -5.710  1.00  0.00           H  
ATOM    667  N   LEU A  42       8.060  -0.599  -1.520  1.00  0.00           N  
ATOM    668  CA  LEU A  42       7.608  -0.201  -0.191  1.00  0.00           C  
ATOM    669  C   LEU A  42       6.790  -1.308   0.457  1.00  0.00           C  
ATOM    670  O   LEU A  42       6.926  -1.573   1.652  1.00  0.00           O  
ATOM    671  CB  LEU A  42       6.779   1.081  -0.269  1.00  0.00           C  
ATOM    672  CG  LEU A  42       7.493   2.298  -0.853  1.00  0.00           C  
ATOM    673  CD1 LEU A  42       6.536   3.468  -0.964  1.00  0.00           C  
ATOM    674  CD2 LEU A  42       8.697   2.672  -0.002  1.00  0.00           C  
ATOM    675  H   LEU A  42       7.712  -0.122  -2.304  1.00  0.00           H  
ATOM    676  HA  LEU A  42       8.483  -0.015   0.414  1.00  0.00           H  
ATOM    677  HB2 LEU A  42       5.907   0.879  -0.874  1.00  0.00           H  
ATOM    678  HB3 LEU A  42       6.451   1.331   0.729  1.00  0.00           H  
ATOM    679  HG  LEU A  42       7.843   2.057  -1.846  1.00  0.00           H  
ATOM    680 HD11 LEU A  42       7.057   4.319  -1.374  1.00  0.00           H  
ATOM    681 HD12 LEU A  42       6.157   3.717   0.015  1.00  0.00           H  
ATOM    682 HD13 LEU A  42       5.714   3.204  -1.613  1.00  0.00           H  
ATOM    683 HD21 LEU A  42       8.374   2.876   1.009  1.00  0.00           H  
ATOM    684 HD22 LEU A  42       9.166   3.554  -0.413  1.00  0.00           H  
ATOM    685 HD23 LEU A  42       9.406   1.858   0.002  1.00  0.00           H  
ATOM    686  N   ILE A  43       5.951  -1.956  -0.343  1.00  0.00           N  
ATOM    687  CA  ILE A  43       5.114  -3.050   0.136  1.00  0.00           C  
ATOM    688  C   ILE A  43       5.982  -4.182   0.677  1.00  0.00           C  
ATOM    689  O   ILE A  43       5.728  -4.717   1.764  1.00  0.00           O  
ATOM    690  CB  ILE A  43       4.209  -3.606  -0.997  1.00  0.00           C  
ATOM    691  CG1 ILE A  43       3.262  -2.518  -1.512  1.00  0.00           C  
ATOM    692  CG2 ILE A  43       3.415  -4.816  -0.508  1.00  0.00           C  
ATOM    693  CD1 ILE A  43       2.470  -2.928  -2.739  1.00  0.00           C  
ATOM    694  H   ILE A  43       5.887  -1.681  -1.286  1.00  0.00           H  
ATOM    695  HA  ILE A  43       4.484  -2.674   0.930  1.00  0.00           H  
ATOM    696  HB  ILE A  43       4.848  -3.928  -1.806  1.00  0.00           H  
ATOM    697 HG12 ILE A  43       2.556  -2.266  -0.735  1.00  0.00           H  
ATOM    698 HG13 ILE A  43       3.838  -1.640  -1.765  1.00  0.00           H  
ATOM    699 HG21 ILE A  43       2.792  -4.524   0.325  1.00  0.00           H  
ATOM    700 HG22 ILE A  43       4.098  -5.591  -0.193  1.00  0.00           H  
ATOM    701 HG23 ILE A  43       2.795  -5.187  -1.311  1.00  0.00           H  
ATOM    702 HD11 ILE A  43       1.878  -3.802  -2.510  1.00  0.00           H  
ATOM    703 HD12 ILE A  43       3.148  -3.156  -3.548  1.00  0.00           H  
ATOM    704 HD13 ILE A  43       1.817  -2.119  -3.034  1.00  0.00           H  
ATOM    705  N   GLN A  44       7.015  -4.528  -0.077  1.00  0.00           N  
ATOM    706  CA  GLN A  44       7.916  -5.593   0.316  1.00  0.00           C  
ATOM    707  C   GLN A  44       8.727  -5.205   1.546  1.00  0.00           C  
ATOM    708  O   GLN A  44       8.933  -6.025   2.433  1.00  0.00           O  
ATOM    709  CB  GLN A  44       8.830  -5.987  -0.838  1.00  0.00           C  
ATOM    710  CG  GLN A  44       8.080  -6.542  -2.037  1.00  0.00           C  
ATOM    711  CD  GLN A  44       9.002  -7.056  -3.119  1.00  0.00           C  
ATOM    712  OE1 GLN A  44      10.120  -6.563  -3.286  1.00  0.00           O  
ATOM    713  NE2 GLN A  44       8.547  -8.051  -3.854  1.00  0.00           N  
ATOM    714  H   GLN A  44       7.170  -4.055  -0.924  1.00  0.00           H  
ATOM    715  HA  GLN A  44       7.305  -6.446   0.575  1.00  0.00           H  
ATOM    716  HB2 GLN A  44       9.385  -5.118  -1.157  1.00  0.00           H  
ATOM    717  HB3 GLN A  44       9.523  -6.742  -0.494  1.00  0.00           H  
ATOM    718  HG2 GLN A  44       7.451  -7.355  -1.709  1.00  0.00           H  
ATOM    719  HG3 GLN A  44       7.462  -5.759  -2.452  1.00  0.00           H  
ATOM    720 HE21 GLN A  44       7.651  -8.397  -3.662  1.00  0.00           H  
ATOM    721 HE22 GLN A  44       9.122  -8.411  -4.564  1.00  0.00           H  
ATOM    722  N   LYS A  45       9.172  -3.948   1.606  1.00  0.00           N  
ATOM    723  CA  LYS A  45       9.922  -3.462   2.769  1.00  0.00           C  
ATOM    724  C   LYS A  45       9.063  -3.549   4.017  1.00  0.00           C  
ATOM    725  O   LYS A  45       9.513  -4.006   5.065  1.00  0.00           O  
ATOM    726  CB  LYS A  45      10.370  -2.007   2.573  1.00  0.00           C  
ATOM    727  CG  LYS A  45      11.450  -1.814   1.522  1.00  0.00           C  
ATOM    728  CD  LYS A  45      11.818  -0.338   1.359  1.00  0.00           C  
ATOM    729  CE  LYS A  45      12.345   0.264   2.659  1.00  0.00           C  
ATOM    730  NZ  LYS A  45      12.804   1.665   2.478  1.00  0.00           N  
ATOM    731  H   LYS A  45       8.997  -3.340   0.855  1.00  0.00           H  
ATOM    732  HA  LYS A  45      10.792  -4.088   2.894  1.00  0.00           H  
ATOM    733  HB2 LYS A  45       9.515  -1.417   2.284  1.00  0.00           H  
ATOM    734  HB3 LYS A  45      10.746  -1.637   3.514  1.00  0.00           H  
ATOM    735  HG2 LYS A  45      12.331  -2.364   1.819  1.00  0.00           H  
ATOM    736  HG3 LYS A  45      11.088  -2.192   0.578  1.00  0.00           H  
ATOM    737  HD2 LYS A  45      12.580  -0.249   0.600  1.00  0.00           H  
ATOM    738  HD3 LYS A  45      10.938   0.207   1.051  1.00  0.00           H  
ATOM    739  HE2 LYS A  45      11.554   0.252   3.393  1.00  0.00           H  
ATOM    740  HE3 LYS A  45      13.171  -0.336   3.012  1.00  0.00           H  
ATOM    741  HZ1 LYS A  45      12.032   2.259   2.117  1.00  0.00           H  
ATOM    742  HZ2 LYS A  45      13.594   1.706   1.803  1.00  0.00           H  
ATOM    743  HZ3 LYS A  45      13.128   2.058   3.385  1.00  0.00           H  
ATOM    744  N   HIS A  46       7.819  -3.125   3.883  1.00  0.00           N  
ATOM    745  CA  HIS A  46       6.879  -3.120   4.985  1.00  0.00           C  
ATOM    746  C   HIS A  46       6.642  -4.540   5.493  1.00  0.00           C  
ATOM    747  O   HIS A  46       6.687  -4.798   6.699  1.00  0.00           O  
ATOM    748  CB  HIS A  46       5.558  -2.475   4.542  1.00  0.00           C  
ATOM    749  CG  HIS A  46       4.602  -2.213   5.660  1.00  0.00           C  
ATOM    750  ND1 HIS A  46       4.239  -0.955   6.081  1.00  0.00           N  
ATOM    751  CD2 HIS A  46       3.925  -3.078   6.441  1.00  0.00           C  
ATOM    752  CE1 HIS A  46       3.372  -1.096   7.087  1.00  0.00           C  
ATOM    753  NE2 HIS A  46       3.144  -2.370   7.345  1.00  0.00           N  
ATOM    754  H   HIS A  46       7.523  -2.794   3.004  1.00  0.00           H  
ATOM    755  HA  HIS A  46       7.303  -2.532   5.785  1.00  0.00           H  
ATOM    756  HB2 HIS A  46       5.770  -1.531   4.063  1.00  0.00           H  
ATOM    757  HB3 HIS A  46       5.071  -3.129   3.832  1.00  0.00           H  
ATOM    758  HD1 HIS A  46       4.558  -0.106   5.711  1.00  0.00           H  
ATOM    759  HD2 HIS A  46       3.990  -4.150   6.383  1.00  0.00           H  
ATOM    760  HE1 HIS A  46       2.915  -0.273   7.618  1.00  0.00           H  
ATOM    761  N   ARG A  47       6.394  -5.458   4.571  1.00  0.00           N  
ATOM    762  CA  ARG A  47       6.165  -6.843   4.938  1.00  0.00           C  
ATOM    763  C   ARG A  47       7.429  -7.482   5.499  1.00  0.00           C  
ATOM    764  O   ARG A  47       7.361  -8.302   6.411  1.00  0.00           O  
ATOM    765  CB  ARG A  47       5.620  -7.655   3.758  1.00  0.00           C  
ATOM    766  CG  ARG A  47       4.199  -7.273   3.346  1.00  0.00           C  
ATOM    767  CD  ARG A  47       3.255  -7.285   4.544  1.00  0.00           C  
ATOM    768  NE  ARG A  47       1.844  -7.147   4.156  1.00  0.00           N  
ATOM    769  CZ  ARG A  47       0.978  -6.289   4.721  1.00  0.00           C  
ATOM    770  NH1 ARG A  47       1.398  -5.405   5.631  1.00  0.00           N  
ATOM    771  NH2 ARG A  47      -0.304  -6.317   4.370  1.00  0.00           N  
ATOM    772  H   ARG A  47       6.369  -5.196   3.623  1.00  0.00           H  
ATOM    773  HA  ARG A  47       5.423  -6.842   5.723  1.00  0.00           H  
ATOM    774  HB2 ARG A  47       6.270  -7.507   2.907  1.00  0.00           H  
ATOM    775  HB3 ARG A  47       5.626  -8.701   4.024  1.00  0.00           H  
ATOM    776  HG2 ARG A  47       4.212  -6.282   2.918  1.00  0.00           H  
ATOM    777  HG3 ARG A  47       3.844  -7.981   2.612  1.00  0.00           H  
ATOM    778  HD2 ARG A  47       3.379  -8.216   5.076  1.00  0.00           H  
ATOM    779  HD3 ARG A  47       3.519  -6.464   5.196  1.00  0.00           H  
ATOM    780  HE  ARG A  47       1.519  -7.761   3.461  1.00  0.00           H  
ATOM    781 HH11 ARG A  47       2.360  -5.370   5.901  1.00  0.00           H  
ATOM    782 HH12 ARG A  47       0.753  -4.766   6.057  1.00  0.00           H  
ATOM    783 HH21 ARG A  47      -0.631  -6.978   3.688  1.00  0.00           H  
ATOM    784 HH22 ARG A  47      -0.966  -5.690   4.787  1.00  0.00           H  
ATOM    785  N   GLN A  48       8.581  -7.091   4.966  1.00  0.00           N  
ATOM    786  CA  GLN A  48       9.849  -7.611   5.434  1.00  0.00           C  
ATOM    787  C   GLN A  48      10.119  -7.158   6.867  1.00  0.00           C  
ATOM    788  O   GLN A  48      10.668  -7.911   7.668  1.00  0.00           O  
ATOM    789  CB  GLN A  48      10.983  -7.177   4.505  1.00  0.00           C  
ATOM    790  CG  GLN A  48      12.337  -7.763   4.860  1.00  0.00           C  
ATOM    791  CD  GLN A  48      12.322  -9.282   4.934  1.00  0.00           C  
ATOM    792  OE1 GLN A  48      12.554  -9.971   3.937  1.00  0.00           O  
ATOM    793  NE2 GLN A  48      12.054  -9.811   6.113  1.00  0.00           N  
ATOM    794  H   GLN A  48       8.586  -6.443   4.227  1.00  0.00           H  
ATOM    795  HA  GLN A  48       9.783  -8.690   5.422  1.00  0.00           H  
ATOM    796  HB2 GLN A  48      10.740  -7.479   3.497  1.00  0.00           H  
ATOM    797  HB3 GLN A  48      11.062  -6.100   4.536  1.00  0.00           H  
ATOM    798  HG2 GLN A  48      13.043  -7.461   4.104  1.00  0.00           H  
ATOM    799  HG3 GLN A  48      12.645  -7.371   5.819  1.00  0.00           H  
ATOM    800 HE21 GLN A  48      11.883  -9.199   6.864  1.00  0.00           H  
ATOM    801 HE22 GLN A  48      12.022 -10.790   6.202  1.00  0.00           H  
ATOM    802  N   LEU A  49       9.723  -5.932   7.188  1.00  0.00           N  
ATOM    803  CA  LEU A  49       9.879  -5.415   8.542  1.00  0.00           C  
ATOM    804  C   LEU A  49       9.060  -6.239   9.522  1.00  0.00           C  
ATOM    805  O   LEU A  49       9.504  -6.525  10.628  1.00  0.00           O  
ATOM    806  CB  LEU A  49       9.467  -3.944   8.622  1.00  0.00           C  
ATOM    807  CG  LEU A  49      10.387  -2.954   7.908  1.00  0.00           C  
ATOM    808  CD1 LEU A  49       9.822  -1.549   8.002  1.00  0.00           C  
ATOM    809  CD2 LEU A  49      11.790  -3.005   8.499  1.00  0.00           C  
ATOM    810  H   LEU A  49       9.328  -5.355   6.496  1.00  0.00           H  
ATOM    811  HA  LEU A  49      10.922  -5.503   8.809  1.00  0.00           H  
ATOM    812  HB2 LEU A  49       8.478  -3.850   8.197  1.00  0.00           H  
ATOM    813  HB3 LEU A  49       9.418  -3.664   9.663  1.00  0.00           H  
ATOM    814  HG  LEU A  49      10.450  -3.219   6.862  1.00  0.00           H  
ATOM    815 HD11 LEU A  49       8.848  -1.521   7.536  1.00  0.00           H  
ATOM    816 HD12 LEU A  49      10.481  -0.859   7.499  1.00  0.00           H  
ATOM    817 HD13 LEU A  49       9.731  -1.269   9.041  1.00  0.00           H  
ATOM    818 HD21 LEU A  49      12.215  -3.985   8.339  1.00  0.00           H  
ATOM    819 HD22 LEU A  49      11.741  -2.804   9.559  1.00  0.00           H  
ATOM    820 HD23 LEU A  49      12.410  -2.261   8.023  1.00  0.00           H  
ATOM    821  N   PHE A  50       7.867  -6.629   9.098  1.00  0.00           N  
ATOM    822  CA  PHE A  50       6.990  -7.453   9.919  1.00  0.00           C  
ATOM    823  C   PHE A  50       7.563  -8.864  10.045  1.00  0.00           C  
ATOM    824  O   PHE A  50       7.589  -9.441  11.131  1.00  0.00           O  
ATOM    825  CB  PHE A  50       5.581  -7.498   9.307  1.00  0.00           C  
ATOM    826  CG  PHE A  50       4.583  -8.282  10.115  1.00  0.00           C  
ATOM    827  CD1 PHE A  50       3.994  -7.728  11.241  1.00  0.00           C  
ATOM    828  CD2 PHE A  50       4.228  -9.571   9.743  1.00  0.00           C  
ATOM    829  CE1 PHE A  50       3.072  -8.444  11.981  1.00  0.00           C  
ATOM    830  CE2 PHE A  50       3.307 -10.292  10.480  1.00  0.00           C  
ATOM    831  CZ  PHE A  50       2.729  -9.728  11.600  1.00  0.00           C  
ATOM    832  H   PHE A  50       7.567  -6.353   8.205  1.00  0.00           H  
ATOM    833  HA  PHE A  50       6.935  -7.007  10.901  1.00  0.00           H  
ATOM    834  HB2 PHE A  50       5.207  -6.490   9.213  1.00  0.00           H  
ATOM    835  HB3 PHE A  50       5.641  -7.944   8.325  1.00  0.00           H  
ATOM    836  HD1 PHE A  50       4.260  -6.727  11.540  1.00  0.00           H  
ATOM    837  HD2 PHE A  50       4.679 -10.013   8.867  1.00  0.00           H  
ATOM    838  HE1 PHE A  50       2.620  -8.002  12.857  1.00  0.00           H  
ATOM    839  HE2 PHE A  50       3.041 -11.294  10.180  1.00  0.00           H  
ATOM    840  HZ  PHE A  50       2.008 -10.289  12.177  1.00  0.00           H  
ATOM    841  N   ASP A  51       8.041  -9.392   8.925  1.00  0.00           N  
ATOM    842  CA  ASP A  51       8.639 -10.730   8.871  1.00  0.00           C  
ATOM    843  C   ASP A  51       9.905 -10.804   9.730  1.00  0.00           C  
ATOM    844  O   ASP A  51      10.217 -11.841  10.317  1.00  0.00           O  
ATOM    845  CB  ASP A  51       8.957 -11.090   7.413  1.00  0.00           C  
ATOM    846  CG  ASP A  51       9.735 -12.377   7.271  1.00  0.00           C  
ATOM    847  OD1 ASP A  51       9.181 -13.454   7.576  1.00  0.00           O  
ATOM    848  OD2 ASP A  51      10.904 -12.322   6.828  1.00  0.00           O1-
ATOM    849  H   ASP A  51       7.982  -8.870   8.096  1.00  0.00           H  
ATOM    850  HA  ASP A  51       7.916 -11.433   9.255  1.00  0.00           H  
ATOM    851  HB2 ASP A  51       8.032 -11.194   6.867  1.00  0.00           H  
ATOM    852  HB3 ASP A  51       9.536 -10.289   6.974  1.00  0.00           H  
ATOM    853  N   ASN A  52      10.627  -9.696   9.796  1.00  0.00           N  
ATOM    854  CA  ASN A  52      11.833  -9.607  10.614  1.00  0.00           C  
ATOM    855  C   ASN A  52      11.465  -9.343  12.075  1.00  0.00           C  
ATOM    856  O   ASN A  52      12.185  -9.736  12.992  1.00  0.00           O  
ATOM    857  CB  ASN A  52      12.755  -8.496  10.083  1.00  0.00           C  
ATOM    858  CG  ASN A  52      13.986  -8.274  10.949  1.00  0.00           C  
ATOM    859  OD1 ASN A  52      15.022  -8.914  10.761  1.00  0.00           O  
ATOM    860  ND2 ASN A  52      13.885  -7.355  11.891  1.00  0.00           N  
ATOM    861  H   ASN A  52      10.346  -8.916   9.269  1.00  0.00           H  
ATOM    862  HA  ASN A  52      12.347 -10.554  10.550  1.00  0.00           H  
ATOM    863  HB2 ASN A  52      13.086  -8.759   9.090  1.00  0.00           H  
ATOM    864  HB3 ASN A  52      12.197  -7.571  10.035  1.00  0.00           H  
ATOM    865 HD21 ASN A  52      13.038  -6.871  11.982  1.00  0.00           H  
ATOM    866 HD22 ASN A  52      14.662  -7.187  12.465  1.00  0.00           H  
ATOM    867  N   ARG A  53      10.338  -8.676  12.276  1.00  0.00           N  
ATOM    868  CA  ARG A  53       9.844  -8.356  13.611  1.00  0.00           C  
ATOM    869  C   ARG A  53       9.437  -9.624  14.355  1.00  0.00           C  
ATOM    870  O   ARG A  53       9.663  -9.749  15.559  1.00  0.00           O  
ATOM    871  CB  ARG A  53       8.648  -7.403  13.503  1.00  0.00           C  
ATOM    872  CG  ARG A  53       7.899  -7.182  14.804  1.00  0.00           C  
ATOM    873  CD  ARG A  53       6.674  -6.314  14.587  1.00  0.00           C  
ATOM    874  NE  ARG A  53       5.816  -6.275  15.768  1.00  0.00           N  
ATOM    875  CZ  ARG A  53       4.647  -5.629  15.835  1.00  0.00           C  
ATOM    876  NH1 ARG A  53       4.203  -4.928  14.795  1.00  0.00           N  
ATOM    877  NH2 ARG A  53       3.927  -5.684  16.938  1.00  0.00           N  
ATOM    878  H   ARG A  53       9.817  -8.386  11.496  1.00  0.00           H  
ATOM    879  HA  ARG A  53      10.637  -7.865  14.154  1.00  0.00           H  
ATOM    880  HB2 ARG A  53       9.001  -6.444  13.153  1.00  0.00           H  
ATOM    881  HB3 ARG A  53       7.955  -7.802  12.777  1.00  0.00           H  
ATOM    882  HG2 ARG A  53       7.587  -8.139  15.196  1.00  0.00           H  
ATOM    883  HG3 ARG A  53       8.555  -6.697  15.510  1.00  0.00           H  
ATOM    884  HD2 ARG A  53       6.997  -5.309  14.357  1.00  0.00           H  
ATOM    885  HD3 ARG A  53       6.109  -6.709  13.756  1.00  0.00           H  
ATOM    886  HE  ARG A  53       6.130  -6.774  16.558  1.00  0.00           H  
ATOM    887 HH11 ARG A  53       4.737  -4.874  13.947  1.00  0.00           H  
ATOM    888 HH12 ARG A  53       3.330  -4.439  14.858  1.00  0.00           H  
ATOM    889 HH21 ARG A  53       4.245  -6.206  17.733  1.00  0.00           H  
ATOM    890 HH22 ARG A  53       3.037  -5.201  16.990  1.00  0.00           H  
ATOM    891  N   GLN A  54       8.844 -10.552  13.634  1.00  0.00           N  
ATOM    892  CA  GLN A  54       8.409 -11.807  14.209  1.00  0.00           C  
ATOM    893  C   GLN A  54       8.438 -12.903  13.161  1.00  0.00           C  
ATOM    894  O   GLN A  54       7.784 -12.802  12.120  1.00  0.00           O  
ATOM    895  CB  GLN A  54       7.006 -11.670  14.819  1.00  0.00           C  
ATOM    896  CG  GLN A  54       5.983 -11.027  13.893  1.00  0.00           C  
ATOM    897  CD  GLN A  54       4.616 -10.913  14.528  1.00  0.00           C  
ATOM    898  OE1 GLN A  54       3.783 -11.808  14.401  1.00  0.00           O  
ATOM    899  NE2 GLN A  54       4.379  -9.818  15.223  1.00  0.00           N  
ATOM    900  H   GLN A  54       8.692 -10.396  12.675  1.00  0.00           H  
ATOM    901  HA  GLN A  54       9.106 -12.063  14.992  1.00  0.00           H  
ATOM    902  HB2 GLN A  54       6.646 -12.652  15.085  1.00  0.00           H  
ATOM    903  HB3 GLN A  54       7.075 -11.070  15.714  1.00  0.00           H  
ATOM    904  HG2 GLN A  54       6.324 -10.037  13.632  1.00  0.00           H  
ATOM    905  HG3 GLN A  54       5.902 -11.626  12.998  1.00  0.00           H  
ATOM    906 HE21 GLN A  54       5.090  -9.150  15.293  1.00  0.00           H  
ATOM    907 HE22 GLN A  54       3.496  -9.718  15.642  1.00  0.00           H  
ATOM    908  N   GLU A  55       9.209 -13.935  13.427  1.00  0.00           N  
ATOM    909  CA  GLU A  55       9.341 -15.033  12.502  1.00  0.00           C  
ATOM    910  C   GLU A  55       8.156 -15.976  12.620  1.00  0.00           C  
ATOM    911  O   GLU A  55       8.132 -16.863  13.476  1.00  0.00           O  
ATOM    912  CB  GLU A  55      10.654 -15.798  12.729  1.00  0.00           C  
ATOM    913  CG  GLU A  55      11.883 -14.907  12.880  1.00  0.00           C  
ATOM    914  CD  GLU A  55      12.155 -14.505  14.322  1.00  0.00           C  
ATOM    915  OE1 GLU A  55      11.203 -14.451  15.132  1.00  0.00           O  
ATOM    916  OE2 GLU A  55      13.329 -14.247  14.657  1.00  0.00           O1-
ATOM    917  H   GLU A  55       9.712 -13.963  14.273  1.00  0.00           H  
ATOM    918  HA  GLU A  55       9.349 -14.618  11.506  1.00  0.00           H  
ATOM    919  HB2 GLU A  55      10.559 -16.391  13.625  1.00  0.00           H  
ATOM    920  HB3 GLU A  55      10.818 -16.459  11.891  1.00  0.00           H  
ATOM    921  HG2 GLU A  55      12.745 -15.439  12.507  1.00  0.00           H  
ATOM    922  HG3 GLU A  55      11.736 -14.012  12.294  1.00  0.00           H  
ATOM    923  N   ALA A  56       7.171 -15.762  11.784  1.00  0.00           N  
ATOM    924  CA  ALA A  56       5.992 -16.593  11.759  1.00  0.00           C  
ATOM    925  C   ALA A  56       6.135 -17.642  10.667  1.00  0.00           C  
ATOM    926  O   ALA A  56       7.208 -17.772  10.064  1.00  0.00           O  
ATOM    927  CB  ALA A  56       4.756 -15.736  11.521  1.00  0.00           C  
ATOM    928  H   ALA A  56       7.240 -15.015  11.149  1.00  0.00           H  
ATOM    929  HA  ALA A  56       5.898 -17.081  12.717  1.00  0.00           H  
ATOM    930  HB1 ALA A  56       4.670 -15.002  12.308  1.00  0.00           H  
ATOM    931  HB2 ALA A  56       3.879 -16.365  11.515  1.00  0.00           H  
ATOM    932  HB3 ALA A  56       4.845 -15.234  10.568  1.00  0.00           H  
ATOM    933  N   ALA A  57       5.080 -18.396  10.414  1.00  0.00           N  
ATOM    934  CA  ALA A  57       5.121 -19.382   9.355  1.00  0.00           C  
ATOM    935  C   ALA A  57       5.052 -18.688   8.004  1.00  0.00           C  
ATOM    936  O   ALA A  57       4.572 -17.550   7.907  1.00  0.00           O  
ATOM    937  CB  ALA A  57       3.992 -20.391   9.504  1.00  0.00           C  
ATOM    938  H   ALA A  57       4.257 -18.284  10.945  1.00  0.00           H  
ATOM    939  HA  ALA A  57       6.062 -19.905   9.428  1.00  0.00           H  
ATOM    940  HB1 ALA A  57       4.141 -21.199   8.804  1.00  0.00           H  
ATOM    941  HB2 ALA A  57       3.052 -19.911   9.294  1.00  0.00           H  
ATOM    942  HB3 ALA A  57       3.983 -20.782  10.510  1.00  0.00           H  
ATOM    943  N   ASP A  58       5.517 -19.361   6.968  1.00  0.00           N  
ATOM    944  CA  ASP A  58       5.537 -18.780   5.627  1.00  0.00           C  
ATOM    945  C   ASP A  58       4.123 -18.456   5.171  1.00  0.00           C  
ATOM    946  O   ASP A  58       3.876 -17.418   4.564  1.00  0.00           O  
ATOM    947  CB  ASP A  58       6.200 -19.736   4.638  1.00  0.00           C  
ATOM    948  CG  ASP A  58       6.513 -19.072   3.313  1.00  0.00           C  
ATOM    949  OD1 ASP A  58       7.636 -18.548   3.162  1.00  0.00           O  
ATOM    950  OD2 ASP A  58       5.645 -19.067   2.420  1.00  0.00           O1-
ATOM    951  H   ASP A  58       5.861 -20.271   7.103  1.00  0.00           H  
ATOM    952  HA  ASP A  58       6.109 -17.865   5.670  1.00  0.00           H  
ATOM    953  HB2 ASP A  58       7.121 -20.105   5.063  1.00  0.00           H  
ATOM    954  HB3 ASP A  58       5.536 -20.568   4.454  1.00  0.00           H  
ATOM    955  N   THR A  59       3.197 -19.339   5.501  1.00  0.00           N  
ATOM    956  CA  THR A  59       1.798 -19.165   5.154  1.00  0.00           C  
ATOM    957  C   THR A  59       1.195 -17.952   5.861  1.00  0.00           C  
ATOM    958  O   THR A  59       0.329 -17.272   5.315  1.00  0.00           O  
ATOM    959  CB  THR A  59       0.991 -20.412   5.528  1.00  0.00           C  
ATOM    960  OG1 THR A  59       1.389 -20.866   6.831  1.00  0.00           O  
ATOM    961  CG2 THR A  59       1.204 -21.521   4.511  1.00  0.00           C  
ATOM    962  H   THR A  59       3.465 -20.142   5.997  1.00  0.00           H  
ATOM    963  HA  THR A  59       1.731 -19.022   4.087  1.00  0.00           H  
ATOM    964  HB  THR A  59      -0.058 -20.152   5.549  1.00  0.00           H  
ATOM    965  HG1 THR A  59       1.979 -21.627   6.740  1.00  0.00           H  
ATOM    966 HG21 THR A  59       0.852 -21.194   3.544  1.00  0.00           H  
ATOM    967 HG22 THR A  59       0.657 -22.400   4.817  1.00  0.00           H  
ATOM    968 HG23 THR A  59       2.256 -21.755   4.451  1.00  0.00           H  
ATOM    969  N   GLU A  60       1.666 -17.681   7.071  1.00  0.00           N  
ATOM    970  CA  GLU A  60       1.172 -16.556   7.846  1.00  0.00           C  
ATOM    971  C   GLU A  60       1.646 -15.248   7.237  1.00  0.00           C  
ATOM    972  O   GLU A  60       0.885 -14.282   7.142  1.00  0.00           O  
ATOM    973  CB  GLU A  60       1.611 -16.667   9.303  1.00  0.00           C  
ATOM    974  CG  GLU A  60       1.132 -17.938   9.981  1.00  0.00           C  
ATOM    975  CD  GLU A  60       1.443 -17.966  11.455  1.00  0.00           C  
ATOM    976  OE1 GLU A  60       2.614 -18.205  11.826  1.00  0.00           O  
ATOM    977  OE2 GLU A  60       0.518 -17.733  12.256  1.00  0.00           O1-
ATOM    978  H   GLU A  60       2.367 -18.253   7.448  1.00  0.00           H  
ATOM    979  HA  GLU A  60       0.093 -16.580   7.802  1.00  0.00           H  
ATOM    980  HB2 GLU A  60       2.690 -16.646   9.345  1.00  0.00           H  
ATOM    981  HB3 GLU A  60       1.220 -15.823   9.851  1.00  0.00           H  
ATOM    982  HG2 GLU A  60       0.063 -18.011   9.856  1.00  0.00           H  
ATOM    983  HG3 GLU A  60       1.602 -18.785   9.508  1.00  0.00           H  
ATOM    984  N   ALA A  61       2.903 -15.224   6.811  1.00  0.00           N  
ATOM    985  CA  ALA A  61       3.452 -14.057   6.146  1.00  0.00           C  
ATOM    986  C   ALA A  61       2.742 -13.857   4.815  1.00  0.00           C  
ATOM    987  O   ALA A  61       2.415 -12.728   4.424  1.00  0.00           O  
ATOM    988  CB  ALA A  61       4.952 -14.222   5.934  1.00  0.00           C  
ATOM    989  H   ALA A  61       3.472 -16.013   6.954  1.00  0.00           H  
ATOM    990  HA  ALA A  61       3.280 -13.195   6.774  1.00  0.00           H  
ATOM    991  HB1 ALA A  61       5.348 -13.339   5.456  1.00  0.00           H  
ATOM    992  HB2 ALA A  61       5.134 -15.082   5.307  1.00  0.00           H  
ATOM    993  HB3 ALA A  61       5.436 -14.363   6.889  1.00  0.00           H  
ATOM    994  N   ALA A  62       2.482 -14.970   4.138  1.00  0.00           N  
ATOM    995  CA  ALA A  62       1.777 -14.962   2.874  1.00  0.00           C  
ATOM    996  C   ALA A  62       0.355 -14.450   3.051  1.00  0.00           C  
ATOM    997  O   ALA A  62      -0.154 -13.753   2.203  1.00  0.00           O  
ATOM    998  CB  ALA A  62       1.768 -16.354   2.258  1.00  0.00           C  
ATOM    999  H   ALA A  62       2.793 -15.830   4.500  1.00  0.00           H  
ATOM   1000  HA  ALA A  62       2.305 -14.299   2.205  1.00  0.00           H  
ATOM   1001  HB1 ALA A  62       2.784 -16.701   2.139  1.00  0.00           H  
ATOM   1002  HB2 ALA A  62       1.285 -16.318   1.293  1.00  0.00           H  
ATOM   1003  HB3 ALA A  62       1.230 -17.030   2.906  1.00  0.00           H  
ATOM   1004  N   LYS A  63      -0.267 -14.789   4.176  1.00  0.00           N  
ATOM   1005  CA  LYS A  63      -1.644 -14.367   4.455  1.00  0.00           C  
ATOM   1006  C   LYS A  63      -1.749 -12.843   4.538  1.00  0.00           C  
ATOM   1007  O   LYS A  63      -2.655 -12.238   3.960  1.00  0.00           O  
ATOM   1008  CB  LYS A  63      -2.126 -14.978   5.777  1.00  0.00           C  
ATOM   1009  CG  LYS A  63      -3.522 -14.527   6.194  1.00  0.00           C  
ATOM   1010  CD  LYS A  63      -3.858 -14.954   7.618  1.00  0.00           C  
ATOM   1011  CE  LYS A  63      -3.816 -16.463   7.784  1.00  0.00           C  
ATOM   1012  NZ  LYS A  63      -4.283 -16.884   9.129  1.00  0.00           N  
ATOM   1013  H   LYS A  63       0.205 -15.346   4.833  1.00  0.00           H  
ATOM   1014  HA  LYS A  63      -2.275 -14.722   3.655  1.00  0.00           H  
ATOM   1015  HB2 LYS A  63      -2.134 -16.054   5.678  1.00  0.00           H  
ATOM   1016  HB3 LYS A  63      -1.434 -14.704   6.559  1.00  0.00           H  
ATOM   1017  HG2 LYS A  63      -3.570 -13.450   6.135  1.00  0.00           H  
ATOM   1018  HG3 LYS A  63      -4.244 -14.955   5.516  1.00  0.00           H  
ATOM   1019  HD2 LYS A  63      -3.143 -14.512   8.295  1.00  0.00           H  
ATOM   1020  HD3 LYS A  63      -4.849 -14.601   7.863  1.00  0.00           H  
ATOM   1021  HE2 LYS A  63      -4.447 -16.914   7.033  1.00  0.00           H  
ATOM   1022  HE3 LYS A  63      -2.799 -16.798   7.644  1.00  0.00           H  
ATOM   1023  HZ1 LYS A  63      -3.692 -16.455   9.872  1.00  0.00           H  
ATOM   1024  HZ2 LYS A  63      -4.233 -17.918   9.220  1.00  0.00           H  
ATOM   1025  HZ3 LYS A  63      -5.270 -16.589   9.277  1.00  0.00           H  
ATOM   1026  N   GLN A  64      -0.806 -12.232   5.231  1.00  0.00           N  
ATOM   1027  CA  GLN A  64      -0.801 -10.790   5.401  1.00  0.00           C  
ATOM   1028  C   GLN A  64      -0.463 -10.101   4.076  1.00  0.00           C  
ATOM   1029  O   GLN A  64      -1.015  -9.046   3.741  1.00  0.00           O  
ATOM   1030  CB  GLN A  64       0.198 -10.397   6.501  1.00  0.00           C  
ATOM   1031  CG  GLN A  64       0.173  -8.923   6.888  1.00  0.00           C  
ATOM   1032  CD  GLN A  64      -1.212  -8.438   7.281  1.00  0.00           C  
ATOM   1033  OE1 GLN A  64      -1.968  -7.949   6.445  1.00  0.00           O  
ATOM   1034  NE2 GLN A  64      -1.551  -8.571   8.549  1.00  0.00           N  
ATOM   1035  H   GLN A  64      -0.095 -12.769   5.644  1.00  0.00           H  
ATOM   1036  HA  GLN A  64      -1.794 -10.491   5.705  1.00  0.00           H  
ATOM   1037  HB2 GLN A  64      -0.018 -10.978   7.386  1.00  0.00           H  
ATOM   1038  HB3 GLN A  64       1.195 -10.640   6.163  1.00  0.00           H  
ATOM   1039  HG2 GLN A  64       0.840  -8.772   7.724  1.00  0.00           H  
ATOM   1040  HG3 GLN A  64       0.517  -8.341   6.046  1.00  0.00           H  
ATOM   1041 HE21 GLN A  64      -0.908  -8.971   9.171  1.00  0.00           H  
ATOM   1042 HE22 GLN A  64      -2.445  -8.266   8.819  1.00  0.00           H  
ATOM   1043  N   GLY A  65       0.448 -10.699   3.330  1.00  0.00           N  
ATOM   1044  CA  GLY A  65       0.811 -10.159   2.041  1.00  0.00           C  
ATOM   1045  C   GLY A  65      -0.292 -10.331   1.009  1.00  0.00           C  
ATOM   1046  O   GLY A  65      -0.658  -9.382   0.324  1.00  0.00           O  
ATOM   1047  H   GLY A  65       0.879 -11.519   3.659  1.00  0.00           H  
ATOM   1048  HA2 GLY A  65       1.025  -9.107   2.150  1.00  0.00           H  
ATOM   1049  HA3 GLY A  65       1.698 -10.663   1.689  1.00  0.00           H  
ATOM   1050  N   ASP A  66      -0.852 -11.536   0.950  1.00  0.00           N  
ATOM   1051  CA  ASP A  66      -1.867 -11.906  -0.048  1.00  0.00           C  
ATOM   1052  C   ASP A  66      -3.120 -11.053   0.057  1.00  0.00           C  
ATOM   1053  O   ASP A  66      -3.730 -10.716  -0.955  1.00  0.00           O  
ATOM   1054  CB  ASP A  66      -2.233 -13.384   0.099  1.00  0.00           C  
ATOM   1055  CG  ASP A  66      -3.202 -13.867  -0.956  1.00  0.00           C  
ATOM   1056  OD1 ASP A  66      -2.750 -14.233  -2.062  1.00  0.00           O  
ATOM   1057  OD2 ASP A  66      -4.415 -13.910  -0.680  1.00  0.00           O1-
ATOM   1058  H   ASP A  66      -0.569 -12.219   1.599  1.00  0.00           H  
ATOM   1059  HA  ASP A  66      -1.433 -11.759  -1.025  1.00  0.00           H  
ATOM   1060  HB2 ASP A  66      -1.334 -13.977   0.027  1.00  0.00           H  
ATOM   1061  HB3 ASP A  66      -2.679 -13.538   1.070  1.00  0.00           H  
ATOM   1062  N   GLN A  67      -3.497 -10.688   1.272  1.00  0.00           N  
ATOM   1063  CA  GLN A  67      -4.678  -9.861   1.469  1.00  0.00           C  
ATOM   1064  C   GLN A  67      -4.473  -8.494   0.830  1.00  0.00           C  
ATOM   1065  O   GLN A  67      -5.366  -7.964   0.159  1.00  0.00           O  
ATOM   1066  CB  GLN A  67      -4.980  -9.705   2.959  1.00  0.00           C  
ATOM   1067  CG  GLN A  67      -6.167  -8.802   3.248  1.00  0.00           C  
ATOM   1068  CD  GLN A  67      -6.430  -8.642   4.726  1.00  0.00           C  
ATOM   1069  OE1 GLN A  67      -5.514  -8.721   5.546  1.00  0.00           O  
ATOM   1070  NE2 GLN A  67      -7.676  -8.411   5.074  1.00  0.00           N  
ATOM   1071  H   GLN A  67      -2.976 -10.987   2.050  1.00  0.00           H  
ATOM   1072  HA  GLN A  67      -5.512 -10.350   0.988  1.00  0.00           H  
ATOM   1073  HB2 GLN A  67      -5.184 -10.679   3.377  1.00  0.00           H  
ATOM   1074  HB3 GLN A  67      -4.112  -9.288   3.447  1.00  0.00           H  
ATOM   1075  HG2 GLN A  67      -5.974  -7.827   2.826  1.00  0.00           H  
ATOM   1076  HG3 GLN A  67      -7.045  -9.226   2.784  1.00  0.00           H  
ATOM   1077 HE21 GLN A  67      -8.356  -8.356   4.366  1.00  0.00           H  
ATOM   1078 HE22 GLN A  67      -7.877  -8.293   6.027  1.00  0.00           H  
ATOM   1079  N   TRP A  68      -3.291  -7.938   1.027  1.00  0.00           N  
ATOM   1080  CA  TRP A  68      -2.943  -6.667   0.453  1.00  0.00           C  
ATOM   1081  C   TRP A  68      -2.799  -6.799  -1.065  1.00  0.00           C  
ATOM   1082  O   TRP A  68      -3.253  -5.940  -1.823  1.00  0.00           O  
ATOM   1083  CB  TRP A  68      -1.652  -6.152   1.086  1.00  0.00           C  
ATOM   1084  CG  TRP A  68      -1.194  -4.850   0.533  1.00  0.00           C  
ATOM   1085  CD1 TRP A  68      -0.284  -4.673  -0.454  1.00  0.00           C  
ATOM   1086  CD2 TRP A  68      -1.625  -3.544   0.929  1.00  0.00           C  
ATOM   1087  NE1 TRP A  68      -0.115  -3.335  -0.703  1.00  0.00           N  
ATOM   1088  CE2 TRP A  68      -0.928  -2.621   0.134  1.00  0.00           C  
ATOM   1089  CE3 TRP A  68      -2.533  -3.065   1.878  1.00  0.00           C  
ATOM   1090  CZ2 TRP A  68      -1.106  -1.249   0.256  1.00  0.00           C  
ATOM   1091  CZ3 TRP A  68      -2.709  -1.699   1.997  1.00  0.00           C  
ATOM   1092  CH2 TRP A  68      -1.999  -0.806   1.190  1.00  0.00           C  
ATOM   1093  H   TRP A  68      -2.622  -8.409   1.564  1.00  0.00           H  
ATOM   1094  HA  TRP A  68      -3.743  -5.975   0.670  1.00  0.00           H  
ATOM   1095  HB2 TRP A  68      -1.806  -6.024   2.147  1.00  0.00           H  
ATOM   1096  HB3 TRP A  68      -0.869  -6.879   0.927  1.00  0.00           H  
ATOM   1097  HD1 TRP A  68       0.218  -5.487  -0.954  1.00  0.00           H  
ATOM   1098  HE1 TRP A  68       0.491  -2.953  -1.373  1.00  0.00           H  
ATOM   1099  HE3 TRP A  68      -3.091  -3.739   2.510  1.00  0.00           H  
ATOM   1100  HZ2 TRP A  68      -0.566  -0.546  -0.359  1.00  0.00           H  
ATOM   1101  HZ3 TRP A  68      -3.404  -1.304   2.722  1.00  0.00           H  
ATOM   1102  HH2 TRP A  68      -2.168   0.252   1.318  1.00  0.00           H  
ATOM   1103  N   VAL A  69      -2.175  -7.893  -1.494  1.00  0.00           N  
ATOM   1104  CA  VAL A  69      -1.975  -8.170  -2.912  1.00  0.00           C  
ATOM   1105  C   VAL A  69      -3.313  -8.296  -3.639  1.00  0.00           C  
ATOM   1106  O   VAL A  69      -3.453  -7.838  -4.760  1.00  0.00           O  
ATOM   1107  CB  VAL A  69      -1.123  -9.449  -3.141  1.00  0.00           C  
ATOM   1108  CG1 VAL A  69      -1.028  -9.782  -4.621  1.00  0.00           C  
ATOM   1109  CG2 VAL A  69       0.272  -9.271  -2.560  1.00  0.00           C  
ATOM   1110  H   VAL A  69      -1.832  -8.535  -0.832  1.00  0.00           H  
ATOM   1111  HA  VAL A  69      -1.441  -7.328  -3.330  1.00  0.00           H  
ATOM   1112  HB  VAL A  69      -1.599 -10.275  -2.635  1.00  0.00           H  
ATOM   1113 HG11 VAL A  69      -0.549  -8.968  -5.144  1.00  0.00           H  
ATOM   1114 HG12 VAL A  69      -2.020  -9.930  -5.020  1.00  0.00           H  
ATOM   1115 HG13 VAL A  69      -0.448 -10.685  -4.751  1.00  0.00           H  
ATOM   1116 HG21 VAL A  69       0.199  -9.080  -1.500  1.00  0.00           H  
ATOM   1117 HG22 VAL A  69       0.760  -8.436  -3.043  1.00  0.00           H  
ATOM   1118 HG23 VAL A  69       0.848 -10.170  -2.724  1.00  0.00           H  
ATOM   1119  N   GLN A  70      -4.297  -8.901  -2.981  1.00  0.00           N  
ATOM   1120  CA  GLN A  70      -5.623  -9.075  -3.568  1.00  0.00           C  
ATOM   1121  C   GLN A  70      -6.257  -7.716  -3.872  1.00  0.00           C  
ATOM   1122  O   GLN A  70      -6.921  -7.541  -4.898  1.00  0.00           O  
ATOM   1123  CB  GLN A  70      -6.521  -9.875  -2.622  1.00  0.00           C  
ATOM   1124  CG  GLN A  70      -7.919 -10.129  -3.162  1.00  0.00           C  
ATOM   1125  CD  GLN A  70      -8.798 -10.867  -2.174  1.00  0.00           C  
ATOM   1126  OE1 GLN A  70      -8.316 -11.655  -1.365  1.00  0.00           O  
ATOM   1127  NE2 GLN A  70     -10.091 -10.611  -2.227  1.00  0.00           N  
ATOM   1128  H   GLN A  70      -4.124  -9.259  -2.082  1.00  0.00           H  
ATOM   1129  HA  GLN A  70      -5.508  -9.622  -4.494  1.00  0.00           H  
ATOM   1130  HB2 GLN A  70      -6.057 -10.830  -2.428  1.00  0.00           H  
ATOM   1131  HB3 GLN A  70      -6.611  -9.334  -1.692  1.00  0.00           H  
ATOM   1132  HG2 GLN A  70      -8.380  -9.180  -3.391  1.00  0.00           H  
ATOM   1133  HG3 GLN A  70      -7.841 -10.717  -4.064  1.00  0.00           H  
ATOM   1134 HE21 GLN A  70     -10.410  -9.969  -2.893  1.00  0.00           H  
ATOM   1135 HE22 GLN A  70     -10.683 -11.080  -1.600  1.00  0.00           H  
ATOM   1136  N   LEU A  71      -6.050  -6.758  -2.978  1.00  0.00           N  
ATOM   1137  CA  LEU A  71      -6.549  -5.411  -3.173  1.00  0.00           C  
ATOM   1138  C   LEU A  71      -5.840  -4.787  -4.376  1.00  0.00           C  
ATOM   1139  O   LEU A  71      -6.475  -4.217  -5.269  1.00  0.00           O  
ATOM   1140  CB  LEU A  71      -6.287  -4.577  -1.906  1.00  0.00           C  
ATOM   1141  CG  LEU A  71      -7.284  -3.451  -1.606  1.00  0.00           C  
ATOM   1142  CD1 LEU A  71      -6.992  -2.829  -0.250  1.00  0.00           C  
ATOM   1143  CD2 LEU A  71      -7.264  -2.380  -2.692  1.00  0.00           C  
ATOM   1144  H   LEU A  71      -5.552  -6.962  -2.158  1.00  0.00           H  
ATOM   1145  HA  LEU A  71      -7.610  -5.459  -3.363  1.00  0.00           H  
ATOM   1146  HB2 LEU A  71      -6.280  -5.250  -1.060  1.00  0.00           H  
ATOM   1147  HB3 LEU A  71      -5.303  -4.138  -1.995  1.00  0.00           H  
ATOM   1148  HG  LEU A  71      -8.272  -3.883  -1.571  1.00  0.00           H  
ATOM   1149 HD11 LEU A  71      -7.084  -3.583   0.519  1.00  0.00           H  
ATOM   1150 HD12 LEU A  71      -7.695  -2.032  -0.060  1.00  0.00           H  
ATOM   1151 HD13 LEU A  71      -5.987  -2.433  -0.245  1.00  0.00           H  
ATOM   1152 HD21 LEU A  71      -7.528  -2.823  -3.640  1.00  0.00           H  
ATOM   1153 HD22 LEU A  71      -6.274  -1.955  -2.758  1.00  0.00           H  
ATOM   1154 HD23 LEU A  71      -7.973  -1.604  -2.446  1.00  0.00           H  
ATOM   1155  N   PHE A  72      -4.523  -4.940  -4.403  1.00  0.00           N  
ATOM   1156  CA  PHE A  72      -3.693  -4.405  -5.471  1.00  0.00           C  
ATOM   1157  C   PHE A  72      -4.033  -5.075  -6.809  1.00  0.00           C  
ATOM   1158  O   PHE A  72      -4.064  -4.422  -7.850  1.00  0.00           O  
ATOM   1159  CB  PHE A  72      -2.212  -4.614  -5.124  1.00  0.00           C  
ATOM   1160  CG  PHE A  72      -1.251  -3.908  -6.040  1.00  0.00           C  
ATOM   1161  CD1 PHE A  72      -1.098  -2.532  -5.974  1.00  0.00           C  
ATOM   1162  CD2 PHE A  72      -0.491  -4.618  -6.956  1.00  0.00           C  
ATOM   1163  CE1 PHE A  72      -0.209  -1.877  -6.804  1.00  0.00           C  
ATOM   1164  CE2 PHE A  72       0.400  -3.969  -7.790  1.00  0.00           C  
ATOM   1165  CZ  PHE A  72       0.541  -2.597  -7.713  1.00  0.00           C  
ATOM   1166  H   PHE A  72      -4.093  -5.432  -3.669  1.00  0.00           H  
ATOM   1167  HA  PHE A  72      -3.890  -3.347  -5.549  1.00  0.00           H  
ATOM   1168  HB2 PHE A  72      -2.032  -4.253  -4.122  1.00  0.00           H  
ATOM   1169  HB3 PHE A  72      -1.991  -5.671  -5.160  1.00  0.00           H  
ATOM   1170  HD1 PHE A  72      -1.685  -1.967  -5.264  1.00  0.00           H  
ATOM   1171  HD2 PHE A  72      -0.599  -5.692  -7.016  1.00  0.00           H  
ATOM   1172  HE1 PHE A  72      -0.101  -0.805  -6.741  1.00  0.00           H  
ATOM   1173  HE2 PHE A  72       0.987  -4.533  -8.501  1.00  0.00           H  
ATOM   1174  HZ  PHE A  72       1.238  -2.087  -8.363  1.00  0.00           H  
ATOM   1175  N   GLN A  73      -4.297  -6.375  -6.760  1.00  0.00           N  
ATOM   1176  CA  GLN A  73      -4.645  -7.152  -7.945  1.00  0.00           C  
ATOM   1177  C   GLN A  73      -5.929  -6.624  -8.574  1.00  0.00           C  
ATOM   1178  O   GLN A  73      -6.003  -6.430  -9.790  1.00  0.00           O  
ATOM   1179  CB  GLN A  73      -4.815  -8.628  -7.568  1.00  0.00           C  
ATOM   1180  CG  GLN A  73      -5.114  -9.544  -8.743  1.00  0.00           C  
ATOM   1181  CD  GLN A  73      -3.991  -9.579  -9.758  1.00  0.00           C  
ATOM   1182  OE1 GLN A  73      -3.972  -8.798 -10.707  1.00  0.00           O  
ATOM   1183  NE2 GLN A  73      -3.048 -10.476  -9.561  1.00  0.00           N  
ATOM   1184  H   GLN A  73      -4.242  -6.835  -5.892  1.00  0.00           H  
ATOM   1185  HA  GLN A  73      -3.839  -7.062  -8.657  1.00  0.00           H  
ATOM   1186  HB2 GLN A  73      -3.906  -8.971  -7.098  1.00  0.00           H  
ATOM   1187  HB3 GLN A  73      -5.626  -8.712  -6.859  1.00  0.00           H  
ATOM   1188  HG2 GLN A  73      -5.272 -10.546  -8.371  1.00  0.00           H  
ATOM   1189  HG3 GLN A  73      -6.013  -9.198  -9.233  1.00  0.00           H  
ATOM   1190 HE21 GLN A  73      -3.123 -11.064  -8.776  1.00  0.00           H  
ATOM   1191 HE22 GLN A  73      -2.313 -10.526 -10.208  1.00  0.00           H  
ATOM   1192  N   ARG A  74      -6.932  -6.372  -7.737  1.00  0.00           N  
ATOM   1193  CA  ARG A  74      -8.203  -5.837  -8.209  1.00  0.00           C  
ATOM   1194  C   ARG A  74      -7.991  -4.475  -8.855  1.00  0.00           C  
ATOM   1195  O   ARG A  74      -8.627  -4.138  -9.853  1.00  0.00           O  
ATOM   1196  CB  ARG A  74      -9.211  -5.731  -7.056  1.00  0.00           C  
ATOM   1197  CG  ARG A  74      -9.663  -7.077  -6.504  1.00  0.00           C  
ATOM   1198  CD  ARG A  74     -10.692  -6.915  -5.390  1.00  0.00           C  
ATOM   1199  NE  ARG A  74     -10.114  -6.354  -4.158  1.00  0.00           N  
ATOM   1200  CZ  ARG A  74     -10.657  -5.343  -3.453  1.00  0.00           C  
ATOM   1201  NH1 ARG A  74     -11.745  -4.717  -3.897  1.00  0.00           N  
ATOM   1202  NH2 ARG A  74     -10.108  -4.960  -2.312  1.00  0.00           N  
ATOM   1203  H   ARG A  74      -6.811  -6.555  -6.779  1.00  0.00           H  
ATOM   1204  HA  ARG A  74      -8.590  -6.517  -8.954  1.00  0.00           H  
ATOM   1205  HB2 ARG A  74      -8.757  -5.171  -6.250  1.00  0.00           H  
ATOM   1206  HB3 ARG A  74     -10.083  -5.197  -7.403  1.00  0.00           H  
ATOM   1207  HG2 ARG A  74     -10.103  -7.654  -7.302  1.00  0.00           H  
ATOM   1208  HG3 ARG A  74      -8.802  -7.600  -6.112  1.00  0.00           H  
ATOM   1209  HD2 ARG A  74     -11.476  -6.261  -5.737  1.00  0.00           H  
ATOM   1210  HD3 ARG A  74     -11.111  -7.885  -5.166  1.00  0.00           H  
ATOM   1211  HE  ARG A  74      -9.290  -6.777  -3.825  1.00  0.00           H  
ATOM   1212 HH11 ARG A  74     -12.181  -4.987  -4.758  1.00  0.00           H  
ATOM   1213 HH12 ARG A  74     -12.142  -3.946  -3.369  1.00  0.00           H  
ATOM   1214 HH21 ARG A  74      -9.287  -5.415  -1.956  1.00  0.00           H  
ATOM   1215 HH22 ARG A  74     -10.521  -4.205  -1.775  1.00  0.00           H  
ATOM   1216  N   PHE A  75      -7.079  -3.708  -8.279  1.00  0.00           N  
ATOM   1217  CA  PHE A  75      -6.742  -2.390  -8.782  1.00  0.00           C  
ATOM   1218  C   PHE A  75      -6.064  -2.495 -10.153  1.00  0.00           C  
ATOM   1219  O   PHE A  75      -6.428  -1.791 -11.088  1.00  0.00           O  
ATOM   1220  CB  PHE A  75      -5.835  -1.670  -7.771  1.00  0.00           C  
ATOM   1221  CG  PHE A  75      -5.511  -0.242  -8.116  1.00  0.00           C  
ATOM   1222  CD1 PHE A  75      -6.503   0.726  -8.119  1.00  0.00           C  
ATOM   1223  CD2 PHE A  75      -4.212   0.134  -8.421  1.00  0.00           C  
ATOM   1224  CE1 PHE A  75      -6.206   2.041  -8.421  1.00  0.00           C  
ATOM   1225  CE2 PHE A  75      -3.909   1.448  -8.724  1.00  0.00           C  
ATOM   1226  CZ  PHE A  75      -4.908   2.403  -8.724  1.00  0.00           C  
ATOM   1227  H   PHE A  75      -6.615  -4.043  -7.482  1.00  0.00           H  
ATOM   1228  HA  PHE A  75      -7.658  -1.829  -8.892  1.00  0.00           H  
ATOM   1229  HB2 PHE A  75      -6.319  -1.670  -6.807  1.00  0.00           H  
ATOM   1230  HB3 PHE A  75      -4.904  -2.214  -7.694  1.00  0.00           H  
ATOM   1231  HD1 PHE A  75      -7.518   0.444  -7.884  1.00  0.00           H  
ATOM   1232  HD2 PHE A  75      -3.431  -0.612  -8.421  1.00  0.00           H  
ATOM   1233  HE1 PHE A  75      -6.989   2.785  -8.420  1.00  0.00           H  
ATOM   1234  HE2 PHE A  75      -2.894   1.728  -8.962  1.00  0.00           H  
ATOM   1235  HZ  PHE A  75      -4.674   3.430  -8.961  1.00  0.00           H  
ATOM   1236  N   ARG A  76      -5.096  -3.401 -10.264  1.00  0.00           N  
ATOM   1237  CA  ARG A  76      -4.354  -3.600 -11.515  1.00  0.00           C  
ATOM   1238  C   ARG A  76      -5.264  -4.062 -12.647  1.00  0.00           C  
ATOM   1239  O   ARG A  76      -5.169  -3.559 -13.774  1.00  0.00           O  
ATOM   1240  CB  ARG A  76      -3.218  -4.606 -11.317  1.00  0.00           C  
ATOM   1241  CG  ARG A  76      -2.123  -4.125 -10.383  1.00  0.00           C  
ATOM   1242  CD  ARG A  76      -1.394  -2.917 -10.952  1.00  0.00           C  
ATOM   1243  NE  ARG A  76      -0.632  -3.247 -12.161  1.00  0.00           N  
ATOM   1244  CZ  ARG A  76      -0.216  -2.349 -13.060  1.00  0.00           C  
ATOM   1245  NH1 ARG A  76      -0.584  -1.084 -12.954  1.00  0.00           N  
ATOM   1246  NH2 ARG A  76       0.548  -2.724 -14.075  1.00  0.00           N  
ATOM   1247  H   ARG A  76      -4.873  -3.953  -9.481  1.00  0.00           H  
ATOM   1248  HA  ARG A  76      -3.927  -2.648 -11.793  1.00  0.00           H  
ATOM   1249  HB2 ARG A  76      -3.630  -5.518 -10.911  1.00  0.00           H  
ATOM   1250  HB3 ARG A  76      -2.773  -4.820 -12.277  1.00  0.00           H  
ATOM   1251  HG2 ARG A  76      -2.565  -3.853  -9.436  1.00  0.00           H  
ATOM   1252  HG3 ARG A  76      -1.414  -4.925 -10.234  1.00  0.00           H  
ATOM   1253  HD2 ARG A  76      -2.116  -2.152 -11.192  1.00  0.00           H  
ATOM   1254  HD3 ARG A  76      -0.713  -2.540 -10.202  1.00  0.00           H  
ATOM   1255  HE  ARG A  76      -0.384  -4.194 -12.290  1.00  0.00           H  
ATOM   1256 HH11 ARG A  76      -1.176  -0.783 -12.210  1.00  0.00           H  
ATOM   1257 HH12 ARG A  76      -0.255  -0.397 -13.628  1.00  0.00           H  
ATOM   1258 HH21 ARG A  76       0.816  -3.687 -14.179  1.00  0.00           H  
ATOM   1259 HH22 ARG A  76       0.875  -2.044 -14.743  1.00  0.00           H  
ATOM   1260  N   GLU A  77      -6.139  -5.016 -12.346  1.00  0.00           N  
ATOM   1261  CA  GLU A  77      -7.069  -5.545 -13.336  1.00  0.00           C  
ATOM   1262  C   GLU A  77      -7.991  -4.441 -13.850  1.00  0.00           C  
ATOM   1263  O   GLU A  77      -8.192  -4.291 -15.060  1.00  0.00           O  
ATOM   1264  CB  GLU A  77      -7.899  -6.683 -12.731  1.00  0.00           C  
ATOM   1265  CG  GLU A  77      -8.873  -7.332 -13.708  1.00  0.00           C  
ATOM   1266  CD  GLU A  77      -8.180  -8.137 -14.792  1.00  0.00           C  
ATOM   1267  OE1 GLU A  77      -7.395  -7.562 -15.565  1.00  0.00           O  
ATOM   1268  OE2 GLU A  77      -8.431  -9.353 -14.882  1.00  0.00           O1-
ATOM   1269  H   GLU A  77      -6.157  -5.380 -11.433  1.00  0.00           H  
ATOM   1270  HA  GLU A  77      -6.492  -5.931 -14.163  1.00  0.00           H  
ATOM   1271  HB2 GLU A  77      -7.227  -7.447 -12.370  1.00  0.00           H  
ATOM   1272  HB3 GLU A  77      -8.465  -6.294 -11.898  1.00  0.00           H  
ATOM   1273  HG2 GLU A  77      -9.524  -7.992 -13.156  1.00  0.00           H  
ATOM   1274  HG3 GLU A  77      -9.462  -6.556 -14.175  1.00  0.00           H  
ATOM   1275  N   ALA A  78      -8.529  -3.657 -12.926  1.00  0.00           N  
ATOM   1276  CA  ALA A  78      -9.432  -2.576 -13.274  1.00  0.00           C  
ATOM   1277  C   ALA A  78      -8.738  -1.528 -14.151  1.00  0.00           C  
ATOM   1278  O   ALA A  78      -9.356  -0.963 -15.049  1.00  0.00           O  
ATOM   1279  CB  ALA A  78     -10.013  -1.942 -12.021  1.00  0.00           C  
ATOM   1280  H   ALA A  78      -8.314  -3.816 -11.981  1.00  0.00           H  
ATOM   1281  HA  ALA A  78     -10.247  -3.005 -13.840  1.00  0.00           H  
ATOM   1282  HB1 ALA A  78      -9.214  -1.521 -11.429  1.00  0.00           H  
ATOM   1283  HB2 ALA A  78     -10.532  -2.693 -11.444  1.00  0.00           H  
ATOM   1284  HB3 ALA A  78     -10.704  -1.160 -12.299  1.00  0.00           H  
ATOM   1285  N   ILE A  79      -7.453  -1.280 -13.892  1.00  0.00           N  
ATOM   1286  CA  ILE A  79      -6.684  -0.324 -14.696  1.00  0.00           C  
ATOM   1287  C   ILE A  79      -6.563  -0.816 -16.134  1.00  0.00           C  
ATOM   1288  O   ILE A  79      -6.799  -0.064 -17.087  1.00  0.00           O  
ATOM   1289  CB  ILE A  79      -5.253  -0.099 -14.133  1.00  0.00           C  
ATOM   1290  CG1 ILE A  79      -5.301   0.486 -12.725  1.00  0.00           C  
ATOM   1291  CG2 ILE A  79      -4.457   0.817 -15.053  1.00  0.00           C  
ATOM   1292  CD1 ILE A  79      -3.934   0.681 -12.103  1.00  0.00           C  
ATOM   1293  H   ILE A  79      -7.016  -1.747 -13.146  1.00  0.00           H  
ATOM   1294  HA  ILE A  79      -7.211   0.618 -14.691  1.00  0.00           H  
ATOM   1295  HB  ILE A  79      -4.752  -1.056 -14.100  1.00  0.00           H  
ATOM   1296 HG12 ILE A  79      -5.789   1.449 -12.759  1.00  0.00           H  
ATOM   1297 HG13 ILE A  79      -5.865  -0.177 -12.087  1.00  0.00           H  
ATOM   1298 HG21 ILE A  79      -3.470   0.968 -14.642  1.00  0.00           H  
ATOM   1299 HG22 ILE A  79      -4.961   1.768 -15.140  1.00  0.00           H  
ATOM   1300 HG23 ILE A  79      -4.375   0.362 -16.028  1.00  0.00           H  
ATOM   1301 HD11 ILE A  79      -3.427  -0.270 -12.041  1.00  0.00           H  
ATOM   1302 HD12 ILE A  79      -4.045   1.095 -11.112  1.00  0.00           H  
ATOM   1303 HD13 ILE A  79      -3.355   1.358 -12.713  1.00  0.00           H  
ATOM   1304  N   ASP A  80      -6.229  -2.093 -16.276  1.00  0.00           N  
ATOM   1305  CA  ASP A  80      -6.023  -2.702 -17.587  1.00  0.00           C  
ATOM   1306  C   ASP A  80      -7.299  -2.676 -18.418  1.00  0.00           C  
ATOM   1307  O   ASP A  80      -7.257  -2.468 -19.625  1.00  0.00           O  
ATOM   1308  CB  ASP A  80      -5.526  -4.143 -17.434  1.00  0.00           C  
ATOM   1309  CG  ASP A  80      -5.185  -4.786 -18.763  1.00  0.00           C  
ATOM   1310  OD1 ASP A  80      -4.170  -4.391 -19.375  1.00  0.00           O  
ATOM   1311  OD2 ASP A  80      -5.919  -5.697 -19.194  1.00  0.00           O1-
ATOM   1312  H   ASP A  80      -6.117  -2.646 -15.471  1.00  0.00           H  
ATOM   1313  HA  ASP A  80      -5.266  -2.127 -18.100  1.00  0.00           H  
ATOM   1314  HB2 ASP A  80      -4.641  -4.150 -16.818  1.00  0.00           H  
ATOM   1315  HB3 ASP A  80      -6.295  -4.733 -16.957  1.00  0.00           H  
ATOM   1316  N   LYS A  81      -8.432  -2.866 -17.765  1.00  0.00           N  
ATOM   1317  CA  LYS A  81      -9.717  -2.872 -18.461  1.00  0.00           C  
ATOM   1318  C   LYS A  81     -10.318  -1.473 -18.557  1.00  0.00           C  
ATOM   1319  O   LYS A  81     -11.363  -1.280 -19.180  1.00  0.00           O  
ATOM   1320  CB  LYS A  81     -10.705  -3.846 -17.800  1.00  0.00           C  
ATOM   1321  CG  LYS A  81     -10.513  -5.304 -18.214  1.00  0.00           C  
ATOM   1322  CD  LYS A  81      -9.122  -5.805 -17.877  1.00  0.00           C  
ATOM   1323  CE  LYS A  81      -8.861  -7.180 -18.454  1.00  0.00           C  
ATOM   1324  NZ  LYS A  81      -7.466  -7.610 -18.207  1.00  0.00           N  
ATOM   1325  H   LYS A  81      -8.408  -3.015 -16.794  1.00  0.00           H  
ATOM   1326  HA  LYS A  81      -9.525  -3.217 -19.466  1.00  0.00           H  
ATOM   1327  HB2 LYS A  81     -10.588  -3.783 -16.727  1.00  0.00           H  
ATOM   1328  HB3 LYS A  81     -11.710  -3.550 -18.059  1.00  0.00           H  
ATOM   1329  HG2 LYS A  81     -11.238  -5.914 -17.695  1.00  0.00           H  
ATOM   1330  HG3 LYS A  81     -10.671  -5.388 -19.280  1.00  0.00           H  
ATOM   1331  HD2 LYS A  81      -8.395  -5.116 -18.280  1.00  0.00           H  
ATOM   1332  HD3 LYS A  81      -9.017  -5.849 -16.803  1.00  0.00           H  
ATOM   1333  HE2 LYS A  81      -9.534  -7.887 -17.993  1.00  0.00           H  
ATOM   1334  HE3 LYS A  81      -9.039  -7.152 -19.518  1.00  0.00           H  
ATOM   1335  HZ1 LYS A  81      -7.287  -7.651 -17.177  1.00  0.00           H  
ATOM   1336  HZ2 LYS A  81      -6.800  -6.924 -18.632  1.00  0.00           H  
ATOM   1337  HZ3 LYS A  81      -7.288  -8.546 -18.620  1.00  0.00           H  
ATOM   1338  N   GLY A  82      -9.657  -0.502 -17.945  1.00  0.00           N  
ATOM   1339  CA  GLY A  82     -10.115   0.875 -18.018  1.00  0.00           C  
ATOM   1340  C   GLY A  82     -11.356   1.140 -17.190  1.00  0.00           C  
ATOM   1341  O   GLY A  82     -12.184   1.982 -17.553  1.00  0.00           O  
ATOM   1342  H   GLY A  82      -8.845  -0.720 -17.438  1.00  0.00           H  
ATOM   1343  HA2 GLY A  82      -9.325   1.521 -17.668  1.00  0.00           H  
ATOM   1344  HA3 GLY A  82     -10.328   1.116 -19.049  1.00  0.00           H  
ATOM   1345  N   ASP A  83     -11.495   0.426 -16.087  1.00  0.00           N  
ATOM   1346  CA  ASP A  83     -12.635   0.609 -15.203  1.00  0.00           C  
ATOM   1347  C   ASP A  83     -12.348   1.686 -14.176  1.00  0.00           C  
ATOM   1348  O   ASP A  83     -12.027   1.396 -13.022  1.00  0.00           O  
ATOM   1349  CB  ASP A  83     -13.024  -0.702 -14.510  1.00  0.00           C  
ATOM   1350  CG  ASP A  83     -13.744  -1.657 -15.432  1.00  0.00           C  
ATOM   1351  OD1 ASP A  83     -14.984  -1.537 -15.566  1.00  0.00           O  
ATOM   1352  OD2 ASP A  83     -13.087  -2.530 -16.029  1.00  0.00           O1-
ATOM   1353  H   ASP A  83     -10.804  -0.235 -15.853  1.00  0.00           H  
ATOM   1354  HA  ASP A  83     -13.462   0.936 -15.814  1.00  0.00           H  
ATOM   1355  HB2 ASP A  83     -12.131  -1.189 -14.148  1.00  0.00           H  
ATOM   1356  HB3 ASP A  83     -13.672  -0.480 -13.673  1.00  0.00           H  
ATOM   1357  N   LYS A  84     -12.459   2.933 -14.607  1.00  0.00           N  
ATOM   1358  CA  LYS A  84     -12.176   4.083 -13.757  1.00  0.00           C  
ATOM   1359  C   LYS A  84     -13.112   4.136 -12.559  1.00  0.00           C  
ATOM   1360  O   LYS A  84     -12.682   4.441 -11.448  1.00  0.00           O  
ATOM   1361  CB  LYS A  84     -12.276   5.383 -14.559  1.00  0.00           C  
ATOM   1362  CG  LYS A  84     -12.077   6.641 -13.728  1.00  0.00           C  
ATOM   1363  CD  LYS A  84     -12.226   7.895 -14.569  1.00  0.00           C  
ATOM   1364  CE  LYS A  84     -12.087   9.147 -13.720  1.00  0.00           C  
ATOM   1365  NZ  LYS A  84     -13.198   9.287 -12.739  1.00  0.00           N  
ATOM   1366  H   LYS A  84     -12.745   3.085 -15.536  1.00  0.00           H  
ATOM   1367  HA  LYS A  84     -11.163   3.975 -13.394  1.00  0.00           H  
ATOM   1368  HB2 LYS A  84     -11.528   5.370 -15.337  1.00  0.00           H  
ATOM   1369  HB3 LYS A  84     -13.253   5.432 -15.016  1.00  0.00           H  
ATOM   1370  HG2 LYS A  84     -12.814   6.660 -12.939  1.00  0.00           H  
ATOM   1371  HG3 LYS A  84     -11.087   6.622 -13.296  1.00  0.00           H  
ATOM   1372  HD2 LYS A  84     -11.460   7.900 -15.330  1.00  0.00           H  
ATOM   1373  HD3 LYS A  84     -13.200   7.891 -15.035  1.00  0.00           H  
ATOM   1374  HE2 LYS A  84     -11.151   9.098 -13.184  1.00  0.00           H  
ATOM   1375  HE3 LYS A  84     -12.080  10.009 -14.370  1.00  0.00           H  
ATOM   1376  HZ1 LYS A  84     -13.021  10.098 -12.112  1.00  0.00           H  
ATOM   1377  HZ2 LYS A  84     -13.295   8.430 -12.150  1.00  0.00           H  
ATOM   1378  HZ3 LYS A  84     -14.099   9.448 -13.234  1.00  0.00           H  
ATOM   1379  N   ASP A  85     -14.386   3.823 -12.786  1.00  0.00           N  
ATOM   1380  CA  ASP A  85     -15.380   3.848 -11.714  1.00  0.00           C  
ATOM   1381  C   ASP A  85     -14.983   2.887 -10.606  1.00  0.00           C  
ATOM   1382  O   ASP A  85     -15.126   3.189  -9.427  1.00  0.00           O  
ATOM   1383  CB  ASP A  85     -16.785   3.501 -12.245  1.00  0.00           C  
ATOM   1384  CG  ASP A  85     -16.895   2.082 -12.779  1.00  0.00           C  
ATOM   1385  OD1 ASP A  85     -16.624   1.874 -13.981  1.00  0.00           O  
ATOM   1386  OD2 ASP A  85     -17.254   1.170 -12.001  1.00  0.00           O1-
ATOM   1387  H   ASP A  85     -14.662   3.568 -13.693  1.00  0.00           H  
ATOM   1388  HA  ASP A  85     -15.396   4.849 -11.309  1.00  0.00           H  
ATOM   1389  HB2 ASP A  85     -17.501   3.615 -11.445  1.00  0.00           H  
ATOM   1390  HB3 ASP A  85     -17.037   4.186 -13.041  1.00  0.00           H  
ATOM   1391  N   SER A  86     -14.466   1.742 -10.996  1.00  0.00           N  
ATOM   1392  CA  SER A  86     -14.017   0.757 -10.054  1.00  0.00           C  
ATOM   1393  C   SER A  86     -12.726   1.222  -9.373  1.00  0.00           C  
ATOM   1394  O   SER A  86     -12.548   1.032  -8.178  1.00  0.00           O  
ATOM   1395  CB  SER A  86     -13.811  -0.571 -10.771  1.00  0.00           C  
ATOM   1396  OG  SER A  86     -14.954  -0.884 -11.562  1.00  0.00           O  
ATOM   1397  H   SER A  86     -14.386   1.555 -11.955  1.00  0.00           H  
ATOM   1398  HA  SER A  86     -14.786   0.637  -9.305  1.00  0.00           H  
ATOM   1399  HB2 SER A  86     -12.946  -0.503 -11.413  1.00  0.00           H  
ATOM   1400  HB3 SER A  86     -13.665  -1.356 -10.044  1.00  0.00           H  
ATOM   1401  HG  SER A  86     -15.659  -0.250 -11.365  1.00  0.00           H  
ATOM   1402  N   LEU A  87     -11.849   1.864 -10.149  1.00  0.00           N  
ATOM   1403  CA  LEU A  87     -10.563   2.354  -9.644  1.00  0.00           C  
ATOM   1404  C   LEU A  87     -10.744   3.361  -8.516  1.00  0.00           C  
ATOM   1405  O   LEU A  87     -10.115   3.244  -7.466  1.00  0.00           O  
ATOM   1406  CB  LEU A  87      -9.751   2.988 -10.777  1.00  0.00           C  
ATOM   1407  CG  LEU A  87      -9.299   2.037 -11.880  1.00  0.00           C  
ATOM   1408  CD1 LEU A  87      -8.584   2.789 -12.989  1.00  0.00           C  
ATOM   1409  CD2 LEU A  87      -8.399   0.972 -11.307  1.00  0.00           C  
ATOM   1410  H   LEU A  87     -12.071   2.008 -11.094  1.00  0.00           H  
ATOM   1411  HA  LEU A  87     -10.016   1.506  -9.260  1.00  0.00           H  
ATOM   1412  HB2 LEU A  87     -10.353   3.763 -11.227  1.00  0.00           H  
ATOM   1413  HB3 LEU A  87      -8.872   3.445 -10.347  1.00  0.00           H  
ATOM   1414  HG  LEU A  87     -10.164   1.552 -12.307  1.00  0.00           H  
ATOM   1415 HD11 LEU A  87      -8.326   2.102 -13.780  1.00  0.00           H  
ATOM   1416 HD12 LEU A  87      -7.684   3.237 -12.595  1.00  0.00           H  
ATOM   1417 HD13 LEU A  87      -9.230   3.562 -13.378  1.00  0.00           H  
ATOM   1418 HD21 LEU A  87      -8.940   0.405 -10.565  1.00  0.00           H  
ATOM   1419 HD22 LEU A  87      -7.539   1.439 -10.851  1.00  0.00           H  
ATOM   1420 HD23 LEU A  87      -8.078   0.314 -12.100  1.00  0.00           H  
ATOM   1421  N   GLU A  88     -11.612   4.338  -8.728  1.00  0.00           N  
ATOM   1422  CA  GLU A  88     -11.856   5.358  -7.724  1.00  0.00           C  
ATOM   1423  C   GLU A  88     -12.506   4.769  -6.471  1.00  0.00           C  
ATOM   1424  O   GLU A  88     -12.204   5.188  -5.351  1.00  0.00           O  
ATOM   1425  CB  GLU A  88     -12.656   6.533  -8.303  1.00  0.00           C  
ATOM   1426  CG  GLU A  88     -13.909   6.140  -9.058  1.00  0.00           C  
ATOM   1427  CD  GLU A  88     -14.466   7.290  -9.862  1.00  0.00           C  
ATOM   1428  OE1 GLU A  88     -14.170   7.377 -11.074  1.00  0.00           O  
ATOM   1429  OE2 GLU A  88     -15.182   8.131  -9.288  1.00  0.00           O1-
ATOM   1430  H   GLU A  88     -12.101   4.372  -9.581  1.00  0.00           H  
ATOM   1431  HA  GLU A  88     -10.882   5.726  -7.430  1.00  0.00           H  
ATOM   1432  HB2 GLU A  88     -12.947   7.182  -7.492  1.00  0.00           H  
ATOM   1433  HB3 GLU A  88     -12.016   7.086  -8.975  1.00  0.00           H  
ATOM   1434  HG2 GLU A  88     -13.675   5.328  -9.730  1.00  0.00           H  
ATOM   1435  HG3 GLU A  88     -14.658   5.818  -8.349  1.00  0.00           H  
ATOM   1436  N   GLN A  89     -13.384   3.787  -6.660  1.00  0.00           N  
ATOM   1437  CA  GLN A  89     -14.008   3.100  -5.531  1.00  0.00           C  
ATOM   1438  C   GLN A  89     -12.963   2.281  -4.766  1.00  0.00           C  
ATOM   1439  O   GLN A  89     -13.023   2.159  -3.541  1.00  0.00           O  
ATOM   1440  CB  GLN A  89     -15.148   2.199  -6.003  1.00  0.00           C  
ATOM   1441  CG  GLN A  89     -16.366   2.959  -6.504  1.00  0.00           C  
ATOM   1442  CD  GLN A  89     -17.472   2.038  -6.982  1.00  0.00           C  
ATOM   1443  OE1 GLN A  89     -17.214   0.944  -7.489  1.00  0.00           O  
ATOM   1444  NE2 GLN A  89     -18.708   2.464  -6.810  1.00  0.00           N  
ATOM   1445  H   GLN A  89     -13.621   3.524  -7.576  1.00  0.00           H  
ATOM   1446  HA  GLN A  89     -14.404   3.855  -4.869  1.00  0.00           H  
ATOM   1447  HB2 GLN A  89     -14.787   1.574  -6.806  1.00  0.00           H  
ATOM   1448  HB3 GLN A  89     -15.456   1.570  -5.181  1.00  0.00           H  
ATOM   1449  HG2 GLN A  89     -16.752   3.569  -5.700  1.00  0.00           H  
ATOM   1450  HG3 GLN A  89     -16.066   3.594  -7.324  1.00  0.00           H  
ATOM   1451 HE21 GLN A  89     -18.840   3.338  -6.388  1.00  0.00           H  
ATOM   1452 HE22 GLN A  89     -19.446   1.888  -7.105  1.00  0.00           H  
ATOM   1453  N   LEU A  90     -12.004   1.726  -5.503  1.00  0.00           N  
ATOM   1454  CA  LEU A  90     -10.903   0.972  -4.912  1.00  0.00           C  
ATOM   1455  C   LEU A  90     -10.017   1.890  -4.090  1.00  0.00           C  
ATOM   1456  O   LEU A  90      -9.471   1.487  -3.063  1.00  0.00           O  
ATOM   1457  CB  LEU A  90     -10.080   0.262  -5.991  1.00  0.00           C  
ATOM   1458  CG  LEU A  90     -10.800  -0.861  -6.736  1.00  0.00           C  
ATOM   1459  CD1 LEU A  90      -9.927  -1.410  -7.845  1.00  0.00           C  
ATOM   1460  CD2 LEU A  90     -11.198  -1.969  -5.779  1.00  0.00           C  
ATOM   1461  H   LEU A  90     -12.045   1.817  -6.481  1.00  0.00           H  
ATOM   1462  HA  LEU A  90     -11.332   0.232  -4.252  1.00  0.00           H  
ATOM   1463  HB2 LEU A  90      -9.767   1.001  -6.713  1.00  0.00           H  
ATOM   1464  HB3 LEU A  90      -9.200  -0.154  -5.524  1.00  0.00           H  
ATOM   1465  HG  LEU A  90     -11.699  -0.465  -7.186  1.00  0.00           H  
ATOM   1466 HD11 LEU A  90      -9.025  -1.821  -7.419  1.00  0.00           H  
ATOM   1467 HD12 LEU A  90      -9.673  -0.615  -8.531  1.00  0.00           H  
ATOM   1468 HD13 LEU A  90     -10.462  -2.186  -8.374  1.00  0.00           H  
ATOM   1469 HD21 LEU A  90     -11.655  -2.774  -6.334  1.00  0.00           H  
ATOM   1470 HD22 LEU A  90     -11.904  -1.587  -5.057  1.00  0.00           H  
ATOM   1471 HD23 LEU A  90     -10.321  -2.337  -5.267  1.00  0.00           H  
ATOM   1472  N   LEU A  91      -9.876   3.131  -4.552  1.00  0.00           N  
ATOM   1473  CA  LEU A  91      -9.087   4.130  -3.846  1.00  0.00           C  
ATOM   1474  C   LEU A  91      -9.632   4.339  -2.440  1.00  0.00           C  
ATOM   1475  O   LEU A  91      -8.877   4.585  -1.509  1.00  0.00           O  
ATOM   1476  CB  LEU A  91      -9.073   5.462  -4.603  1.00  0.00           C  
ATOM   1477  CG  LEU A  91      -8.422   5.444  -5.989  1.00  0.00           C  
ATOM   1478  CD1 LEU A  91      -8.493   6.821  -6.627  1.00  0.00           C  
ATOM   1479  CD2 LEU A  91      -6.975   4.972  -5.900  1.00  0.00           C  
ATOM   1480  H   LEU A  91     -10.311   3.374  -5.399  1.00  0.00           H  
ATOM   1481  HA  LEU A  91      -8.076   3.759  -3.770  1.00  0.00           H  
ATOM   1482  HB2 LEU A  91     -10.096   5.792  -4.717  1.00  0.00           H  
ATOM   1483  HB3 LEU A  91      -8.549   6.186  -3.997  1.00  0.00           H  
ATOM   1484  HG  LEU A  91      -8.963   4.756  -6.623  1.00  0.00           H  
ATOM   1485 HD11 LEU A  91      -8.054   6.784  -7.613  1.00  0.00           H  
ATOM   1486 HD12 LEU A  91      -7.949   7.527  -6.018  1.00  0.00           H  
ATOM   1487 HD13 LEU A  91      -9.524   7.133  -6.702  1.00  0.00           H  
ATOM   1488 HD21 LEU A  91      -6.426   5.622  -5.236  1.00  0.00           H  
ATOM   1489 HD22 LEU A  91      -6.528   5.001  -6.882  1.00  0.00           H  
ATOM   1490 HD23 LEU A  91      -6.948   3.961  -5.521  1.00  0.00           H  
ATOM   1491  N   GLU A  92     -10.951   4.234  -2.296  1.00  0.00           N  
ATOM   1492  CA  GLU A  92     -11.583   4.377  -0.993  1.00  0.00           C  
ATOM   1493  C   GLU A  92     -11.103   3.270  -0.055  1.00  0.00           C  
ATOM   1494  O   GLU A  92     -10.762   3.526   1.105  1.00  0.00           O  
ATOM   1495  CB  GLU A  92     -13.099   4.322  -1.124  1.00  0.00           C  
ATOM   1496  CG  GLU A  92     -13.828   4.565   0.180  1.00  0.00           C  
ATOM   1497  CD  GLU A  92     -15.312   4.373   0.057  1.00  0.00           C  
ATOM   1498  OE1 GLU A  92     -15.849   3.435   0.681  1.00  0.00           O  
ATOM   1499  OE2 GLU A  92     -15.955   5.152  -0.664  1.00  0.00           O1-
ATOM   1500  H   GLU A  92     -11.508   4.053  -3.083  1.00  0.00           H  
ATOM   1501  HA  GLU A  92     -11.294   5.333  -0.584  1.00  0.00           H  
ATOM   1502  HB2 GLU A  92     -13.415   5.071  -1.835  1.00  0.00           H  
ATOM   1503  HB3 GLU A  92     -13.382   3.347  -1.493  1.00  0.00           H  
ATOM   1504  HG2 GLU A  92     -13.452   3.876   0.922  1.00  0.00           H  
ATOM   1505  HG3 GLU A  92     -13.635   5.577   0.502  1.00  0.00           H  
ATOM   1506  N   GLU A  93     -11.061   2.037  -0.571  1.00  0.00           N  
ATOM   1507  CA  GLU A  93     -10.558   0.901   0.201  1.00  0.00           C  
ATOM   1508  C   GLU A  93      -9.107   1.137   0.556  1.00  0.00           C  
ATOM   1509  O   GLU A  93      -8.667   0.864   1.673  1.00  0.00           O  
ATOM   1510  CB  GLU A  93     -10.658  -0.401  -0.600  1.00  0.00           C  
ATOM   1511  CG  GLU A  93     -12.068  -0.882  -0.874  1.00  0.00           C  
ATOM   1512  CD  GLU A  93     -12.078  -2.268  -1.489  1.00  0.00           C  
ATOM   1513  OE1 GLU A  93     -11.497  -3.192  -0.881  1.00  0.00           O  
ATOM   1514  OE2 GLU A  93     -12.674  -2.450  -2.568  1.00  0.00           O1-
ATOM   1515  H   GLU A  93     -11.374   1.892  -1.489  1.00  0.00           H  
ATOM   1516  HA  GLU A  93     -11.141   0.813   1.105  1.00  0.00           H  
ATOM   1517  HB2 GLU A  93     -10.168  -0.256  -1.552  1.00  0.00           H  
ATOM   1518  HB3 GLU A  93     -10.137  -1.177  -0.058  1.00  0.00           H  
ATOM   1519  HG2 GLU A  93     -12.615  -0.909   0.057  1.00  0.00           H  
ATOM   1520  HG3 GLU A  93     -12.547  -0.195  -1.556  1.00  0.00           H  
ATOM   1521  N   LEU A  94      -8.379   1.663  -0.413  1.00  0.00           N  
ATOM   1522  CA  LEU A  94      -6.971   1.948  -0.270  1.00  0.00           C  
ATOM   1523  C   LEU A  94      -6.727   2.971   0.835  1.00  0.00           C  
ATOM   1524  O   LEU A  94      -5.858   2.778   1.681  1.00  0.00           O  
ATOM   1525  CB  LEU A  94      -6.427   2.464  -1.598  1.00  0.00           C  
ATOM   1526  CG  LEU A  94      -4.948   2.815  -1.632  1.00  0.00           C  
ATOM   1527  CD1 LEU A  94      -4.095   1.573  -1.408  1.00  0.00           C  
ATOM   1528  CD2 LEU A  94      -4.603   3.480  -2.951  1.00  0.00           C  
ATOM   1529  H   LEU A  94      -8.818   1.862  -1.270  1.00  0.00           H  
ATOM   1530  HA  LEU A  94      -6.464   1.029  -0.020  1.00  0.00           H  
ATOM   1531  HB2 LEU A  94      -6.609   1.711  -2.350  1.00  0.00           H  
ATOM   1532  HB3 LEU A  94      -6.986   3.349  -1.864  1.00  0.00           H  
ATOM   1533  HG  LEU A  94      -4.732   3.514  -0.836  1.00  0.00           H  
ATOM   1534 HD11 LEU A  94      -4.319   1.151  -0.440  1.00  0.00           H  
ATOM   1535 HD12 LEU A  94      -3.049   1.842  -1.449  1.00  0.00           H  
ATOM   1536 HD13 LEU A  94      -4.311   0.845  -2.176  1.00  0.00           H  
ATOM   1537 HD21 LEU A  94      -4.829   2.808  -3.765  1.00  0.00           H  
ATOM   1538 HD22 LEU A  94      -3.551   3.723  -2.968  1.00  0.00           H  
ATOM   1539 HD23 LEU A  94      -5.183   4.385  -3.061  1.00  0.00           H  
ATOM   1540  N   GLU A  95      -7.514   4.046   0.838  1.00  0.00           N  
ATOM   1541  CA  GLU A  95      -7.384   5.082   1.858  1.00  0.00           C  
ATOM   1542  C   GLU A  95      -7.620   4.503   3.241  1.00  0.00           C  
ATOM   1543  O   GLU A  95      -6.845   4.744   4.166  1.00  0.00           O  
ATOM   1544  CB  GLU A  95      -8.360   6.231   1.606  1.00  0.00           C  
ATOM   1545  CG  GLU A  95      -8.049   7.051   0.368  1.00  0.00           C  
ATOM   1546  CD  GLU A  95      -8.948   8.258   0.240  1.00  0.00           C  
ATOM   1547  OE1 GLU A  95      -9.897   8.222  -0.573  1.00  0.00           O  
ATOM   1548  OE2 GLU A  95      -8.718   9.252   0.962  1.00  0.00           O1-
ATOM   1549  H   GLU A  95      -8.191   4.150   0.130  1.00  0.00           H  
ATOM   1550  HA  GLU A  95      -6.375   5.463   1.811  1.00  0.00           H  
ATOM   1551  HB2 GLU A  95      -9.354   5.822   1.496  1.00  0.00           H  
ATOM   1552  HB3 GLU A  95      -8.347   6.889   2.461  1.00  0.00           H  
ATOM   1553  HG2 GLU A  95      -7.025   7.388   0.421  1.00  0.00           H  
ATOM   1554  HG3 GLU A  95      -8.178   6.428  -0.506  1.00  0.00           H  
ATOM   1555  N   GLN A  96      -8.682   3.720   3.370  1.00  0.00           N  
ATOM   1556  CA  GLN A  96      -9.020   3.098   4.641  1.00  0.00           C  
ATOM   1557  C   GLN A  96      -7.931   2.127   5.079  1.00  0.00           C  
ATOM   1558  O   GLN A  96      -7.590   2.055   6.259  1.00  0.00           O  
ATOM   1559  CB  GLN A  96     -10.366   2.378   4.551  1.00  0.00           C  
ATOM   1560  CG  GLN A  96     -11.548   3.311   4.335  1.00  0.00           C  
ATOM   1561  CD  GLN A  96     -11.702   4.328   5.450  1.00  0.00           C  
ATOM   1562  OE1 GLN A  96     -11.346   4.070   6.602  1.00  0.00           O  
ATOM   1563  NE2 GLN A  96     -12.237   5.483   5.125  1.00  0.00           N  
ATOM   1564  H   GLN A  96      -9.254   3.558   2.587  1.00  0.00           H  
ATOM   1565  HA  GLN A  96      -9.096   3.884   5.379  1.00  0.00           H  
ATOM   1566  HB2 GLN A  96     -10.332   1.680   3.728  1.00  0.00           H  
ATOM   1567  HB3 GLN A  96     -10.531   1.831   5.467  1.00  0.00           H  
ATOM   1568  HG2 GLN A  96     -11.407   3.840   3.404  1.00  0.00           H  
ATOM   1569  HG3 GLN A  96     -12.450   2.720   4.279  1.00  0.00           H  
ATOM   1570 HE21 GLN A  96     -12.505   5.623   4.189  1.00  0.00           H  
ATOM   1571 HE22 GLN A  96     -12.348   6.161   5.822  1.00  0.00           H  
ATOM   1572  N   ALA A  97      -7.382   1.394   4.120  1.00  0.00           N  
ATOM   1573  CA  ALA A  97      -6.325   0.433   4.397  1.00  0.00           C  
ATOM   1574  C   ALA A  97      -5.064   1.137   4.878  1.00  0.00           C  
ATOM   1575  O   ALA A  97      -4.419   0.692   5.823  1.00  0.00           O  
ATOM   1576  CB  ALA A  97      -6.027  -0.402   3.161  1.00  0.00           C  
ATOM   1577  H   ALA A  97      -7.702   1.497   3.196  1.00  0.00           H  
ATOM   1578  HA  ALA A  97      -6.675  -0.228   5.176  1.00  0.00           H  
ATOM   1579  HB1 ALA A  97      -6.945  -0.831   2.786  1.00  0.00           H  
ATOM   1580  HB2 ALA A  97      -5.342  -1.194   3.421  1.00  0.00           H  
ATOM   1581  HB3 ALA A  97      -5.586   0.224   2.400  1.00  0.00           H  
ATOM   1582  N   LEU A  98      -4.726   2.244   4.230  1.00  0.00           N  
ATOM   1583  CA  LEU A  98      -3.543   3.018   4.590  1.00  0.00           C  
ATOM   1584  C   LEU A  98      -3.662   3.580   5.996  1.00  0.00           C  
ATOM   1585  O   LEU A  98      -2.699   3.552   6.769  1.00  0.00           O  
ATOM   1586  CB  LEU A  98      -3.321   4.149   3.590  1.00  0.00           C  
ATOM   1587  CG  LEU A  98      -3.018   3.710   2.160  1.00  0.00           C  
ATOM   1588  CD1 LEU A  98      -2.916   4.915   1.247  1.00  0.00           C  
ATOM   1589  CD2 LEU A  98      -1.739   2.889   2.112  1.00  0.00           C  
ATOM   1590  H   LEU A  98      -5.286   2.547   3.480  1.00  0.00           H  
ATOM   1591  HA  LEU A  98      -2.694   2.354   4.557  1.00  0.00           H  
ATOM   1592  HB2 LEU A  98      -4.209   4.763   3.575  1.00  0.00           H  
ATOM   1593  HB3 LEU A  98      -2.496   4.749   3.939  1.00  0.00           H  
ATOM   1594  HG  LEU A  98      -3.830   3.092   1.805  1.00  0.00           H  
ATOM   1595 HD11 LEU A  98      -3.846   5.464   1.270  1.00  0.00           H  
ATOM   1596 HD12 LEU A  98      -2.722   4.580   0.239  1.00  0.00           H  
ATOM   1597 HD13 LEU A  98      -2.111   5.553   1.578  1.00  0.00           H  
ATOM   1598 HD21 LEU A  98      -0.917   3.478   2.488  1.00  0.00           H  
ATOM   1599 HD22 LEU A  98      -1.538   2.599   1.091  1.00  0.00           H  
ATOM   1600 HD23 LEU A  98      -1.855   2.002   2.718  1.00  0.00           H  
ATOM   1601  N   GLN A  99      -4.843   4.085   6.331  1.00  0.00           N  
ATOM   1602  CA  GLN A  99      -5.078   4.621   7.662  1.00  0.00           C  
ATOM   1603  C   GLN A  99      -5.006   3.500   8.683  1.00  0.00           C  
ATOM   1604  O   GLN A  99      -4.442   3.663   9.760  1.00  0.00           O  
ATOM   1605  CB  GLN A  99      -6.437   5.326   7.746  1.00  0.00           C  
ATOM   1606  CG  GLN A  99      -6.640   6.412   6.697  1.00  0.00           C  
ATOM   1607  CD  GLN A  99      -5.514   7.430   6.660  1.00  0.00           C  
ATOM   1608  OE1 GLN A  99      -4.879   7.719   7.676  1.00  0.00           O  
ATOM   1609  NE2 GLN A  99      -5.262   7.981   5.490  1.00  0.00           N  
ATOM   1610  H   GLN A  99      -5.567   4.098   5.666  1.00  0.00           H  
ATOM   1611  HA  GLN A  99      -4.294   5.333   7.873  1.00  0.00           H  
ATOM   1612  HB2 GLN A  99      -7.217   4.591   7.624  1.00  0.00           H  
ATOM   1613  HB3 GLN A  99      -6.532   5.778   8.722  1.00  0.00           H  
ATOM   1614  HG2 GLN A  99      -6.710   5.946   5.725  1.00  0.00           H  
ATOM   1615  HG3 GLN A  99      -7.566   6.929   6.910  1.00  0.00           H  
ATOM   1616 HE21 GLN A  99      -5.809   7.713   4.719  1.00  0.00           H  
ATOM   1617 HE22 GLN A  99      -4.533   8.636   5.431  1.00  0.00           H  
ATOM   1618  N   LYS A 100      -5.548   2.344   8.307  1.00  0.00           N  
ATOM   1619  CA  LYS A 100      -5.543   1.164   9.162  1.00  0.00           C  
ATOM   1620  C   LYS A 100      -4.109   0.743   9.461  1.00  0.00           C  
ATOM   1621  O   LYS A 100      -3.780   0.376  10.589  1.00  0.00           O  
ATOM   1622  CB  LYS A 100      -6.289   0.019   8.466  1.00  0.00           C  
ATOM   1623  CG  LYS A 100      -6.391  -1.256   9.283  1.00  0.00           C  
ATOM   1624  CD  LYS A 100      -7.050  -2.367   8.480  1.00  0.00           C  
ATOM   1625  CE  LYS A 100      -7.270  -3.616   9.319  1.00  0.00           C  
ATOM   1626  NZ  LYS A 100      -8.147  -3.358  10.486  1.00  0.00           N  
ATOM   1627  H   LYS A 100      -5.975   2.286   7.425  1.00  0.00           H  
ATOM   1628  HA  LYS A 100      -6.046   1.407  10.084  1.00  0.00           H  
ATOM   1629  HB2 LYS A 100      -7.290   0.349   8.234  1.00  0.00           H  
ATOM   1630  HB3 LYS A 100      -5.778  -0.213   7.542  1.00  0.00           H  
ATOM   1631  HG2 LYS A 100      -5.399  -1.572   9.571  1.00  0.00           H  
ATOM   1632  HG3 LYS A 100      -6.982  -1.061  10.165  1.00  0.00           H  
ATOM   1633  HD2 LYS A 100      -8.004  -2.017   8.116  1.00  0.00           H  
ATOM   1634  HD3 LYS A 100      -6.416  -2.614   7.642  1.00  0.00           H  
ATOM   1635  HE2 LYS A 100      -7.730  -4.372   8.702  1.00  0.00           H  
ATOM   1636  HE3 LYS A 100      -6.313  -3.973   9.669  1.00  0.00           H  
ATOM   1637  HZ1 LYS A 100      -7.677  -2.718  11.157  1.00  0.00           H  
ATOM   1638  HZ2 LYS A 100      -8.368  -4.248  10.974  1.00  0.00           H  
ATOM   1639  HZ3 LYS A 100      -9.040  -2.918  10.178  1.00  0.00           H  
ATOM   1640  N   ILE A 101      -3.258   0.823   8.446  1.00  0.00           N  
ATOM   1641  CA  ILE A 101      -1.852   0.480   8.590  1.00  0.00           C  
ATOM   1642  C   ILE A 101      -1.186   1.372   9.636  1.00  0.00           C  
ATOM   1643  O   ILE A 101      -0.466   0.886  10.511  1.00  0.00           O  
ATOM   1644  CB  ILE A 101      -1.095   0.614   7.241  1.00  0.00           C  
ATOM   1645  CG1 ILE A 101      -1.584  -0.442   6.242  1.00  0.00           C  
ATOM   1646  CG2 ILE A 101       0.410   0.503   7.448  1.00  0.00           C  
ATOM   1647  CD1 ILE A 101      -0.931  -0.343   4.877  1.00  0.00           C  
ATOM   1648  H   ILE A 101      -3.593   1.115   7.569  1.00  0.00           H  
ATOM   1649  HA  ILE A 101      -1.791  -0.547   8.917  1.00  0.00           H  
ATOM   1650  HB  ILE A 101      -1.303   1.595   6.838  1.00  0.00           H  
ATOM   1651 HG12 ILE A 101      -1.375  -1.425   6.637  1.00  0.00           H  
ATOM   1652 HG13 ILE A 101      -2.651  -0.333   6.111  1.00  0.00           H  
ATOM   1653 HG21 ILE A 101       0.741   1.288   8.111  1.00  0.00           H  
ATOM   1654 HG22 ILE A 101       0.912   0.598   6.497  1.00  0.00           H  
ATOM   1655 HG23 ILE A 101       0.642  -0.458   7.883  1.00  0.00           H  
ATOM   1656 HD11 ILE A 101       0.134  -0.485   4.975  1.00  0.00           H  
ATOM   1657 HD12 ILE A 101      -1.127   0.631   4.454  1.00  0.00           H  
ATOM   1658 HD13 ILE A 101      -1.337  -1.105   4.227  1.00  0.00           H  
ATOM   1659  N   ARG A 102      -1.449   2.670   9.560  1.00  0.00           N  
ATOM   1660  CA  ARG A 102      -0.856   3.611  10.496  1.00  0.00           C  
ATOM   1661  C   ARG A 102      -1.401   3.428  11.898  1.00  0.00           C  
ATOM   1662  O   ARG A 102      -0.665   3.544  12.867  1.00  0.00           O  
ATOM   1663  CB  ARG A 102      -1.038   5.048  10.041  1.00  0.00           C  
ATOM   1664  CG  ARG A 102      -0.226   5.404   8.816  1.00  0.00           C  
ATOM   1665  CD  ARG A 102       0.022   6.894   8.751  1.00  0.00           C  
ATOM   1666  NE  ARG A 102       0.745   7.369   9.936  1.00  0.00           N  
ATOM   1667  CZ  ARG A 102       1.294   8.573  10.056  1.00  0.00           C  
ATOM   1668  NH1 ARG A 102       1.174   9.466   9.078  1.00  0.00           N  
ATOM   1669  NH2 ARG A 102       1.956   8.883  11.162  1.00  0.00           N  
ATOM   1670  H   ARG A 102      -2.054   2.997   8.859  1.00  0.00           H  
ATOM   1671  HA  ARG A 102       0.203   3.396  10.525  1.00  0.00           H  
ATOM   1672  HB2 ARG A 102      -2.082   5.212   9.816  1.00  0.00           H  
ATOM   1673  HB3 ARG A 102      -0.746   5.707  10.845  1.00  0.00           H  
ATOM   1674  HG2 ARG A 102       0.723   4.890   8.859  1.00  0.00           H  
ATOM   1675  HG3 ARG A 102      -0.766   5.096   7.933  1.00  0.00           H  
ATOM   1676  HD2 ARG A 102       0.605   7.113   7.868  1.00  0.00           H  
ATOM   1677  HD3 ARG A 102      -0.928   7.402   8.692  1.00  0.00           H  
ATOM   1678  HE  ARG A 102       0.832   6.738  10.694  1.00  0.00           H  
ATOM   1679 HH11 ARG A 102       0.668   9.241   8.242  1.00  0.00           H  
ATOM   1680 HH12 ARG A 102       1.584  10.381   9.167  1.00  0.00           H  
ATOM   1681 HH21 ARG A 102       2.035   8.201  11.901  1.00  0.00           H  
ATOM   1682 HH22 ARG A 102       2.381   9.788  11.275  1.00  0.00           H  
ATOM   1683  N   GLU A 103      -2.687   3.128  12.004  1.00  0.00           N  
ATOM   1684  CA  GLU A 103      -3.297   2.903  13.307  1.00  0.00           C  
ATOM   1685  C   GLU A 103      -2.625   1.726  14.005  1.00  0.00           C  
ATOM   1686  O   GLU A 103      -2.397   1.751  15.214  1.00  0.00           O  
ATOM   1687  CB  GLU A 103      -4.798   2.642  13.166  1.00  0.00           C  
ATOM   1688  CG  GLU A 103      -5.578   3.807  12.577  1.00  0.00           C  
ATOM   1689  CD  GLU A 103      -5.488   5.060  13.418  1.00  0.00           C  
ATOM   1690  OE1 GLU A 103      -4.756   5.995  13.035  1.00  0.00           O  
ATOM   1691  OE2 GLU A 103      -6.167   5.126  14.467  1.00  0.00           O1-
ATOM   1692  H   GLU A 103      -3.239   3.069  11.194  1.00  0.00           H  
ATOM   1693  HA  GLU A 103      -3.148   3.793  13.902  1.00  0.00           H  
ATOM   1694  HB2 GLU A 103      -4.942   1.783  12.527  1.00  0.00           H  
ATOM   1695  HB3 GLU A 103      -5.204   2.423  14.142  1.00  0.00           H  
ATOM   1696  HG2 GLU A 103      -5.185   4.026  11.595  1.00  0.00           H  
ATOM   1697  HG3 GLU A 103      -6.615   3.521  12.490  1.00  0.00           H  
ATOM   1698  N   LEU A 104      -2.303   0.703  13.231  1.00  0.00           N  
ATOM   1699  CA  LEU A 104      -1.629  -0.471  13.757  1.00  0.00           C  
ATOM   1700  C   LEU A 104      -0.159  -0.169  14.066  1.00  0.00           C  
ATOM   1701  O   LEU A 104       0.369  -0.597  15.093  1.00  0.00           O  
ATOM   1702  CB  LEU A 104      -1.733  -1.639  12.771  1.00  0.00           C  
ATOM   1703  CG  LEU A 104      -3.155  -2.095  12.423  1.00  0.00           C  
ATOM   1704  CD1 LEU A 104      -3.121  -3.229  11.412  1.00  0.00           C  
ATOM   1705  CD2 LEU A 104      -3.907  -2.521  13.677  1.00  0.00           C  
ATOM   1706  H   LEU A 104      -2.531   0.736  12.275  1.00  0.00           H  
ATOM   1707  HA  LEU A 104      -2.124  -0.748  14.677  1.00  0.00           H  
ATOM   1708  HB2 LEU A 104      -1.240  -1.347  11.855  1.00  0.00           H  
ATOM   1709  HB3 LEU A 104      -1.204  -2.480  13.188  1.00  0.00           H  
ATOM   1710  HG  LEU A 104      -3.689  -1.269  11.976  1.00  0.00           H  
ATOM   1711 HD11 LEU A 104      -4.130  -3.531  11.175  1.00  0.00           H  
ATOM   1712 HD12 LEU A 104      -2.583  -4.067  11.829  1.00  0.00           H  
ATOM   1713 HD13 LEU A 104      -2.625  -2.895  10.513  1.00  0.00           H  
ATOM   1714 HD21 LEU A 104      -3.970  -1.687  14.360  1.00  0.00           H  
ATOM   1715 HD22 LEU A 104      -3.380  -3.335  14.153  1.00  0.00           H  
ATOM   1716 HD23 LEU A 104      -4.901  -2.843  13.409  1.00  0.00           H  
ATOM   1717  N   ALA A 105       0.488   0.584  13.177  1.00  0.00           N  
ATOM   1718  CA  ALA A 105       1.909   0.913  13.327  1.00  0.00           C  
ATOM   1719  C   ALA A 105       2.150   1.923  14.450  1.00  0.00           C  
ATOM   1720  O   ALA A 105       3.214   1.932  15.068  1.00  0.00           O  
ATOM   1721  CB  ALA A 105       2.468   1.437  12.013  1.00  0.00           C  
ATOM   1722  H   ALA A 105       0.000   0.918  12.391  1.00  0.00           H  
ATOM   1723  HA  ALA A 105       2.430  -0.001  13.570  1.00  0.00           H  
ATOM   1724  HB1 ALA A 105       1.983   2.368  11.760  1.00  0.00           H  
ATOM   1725  HB2 ALA A 105       2.289   0.713  11.231  1.00  0.00           H  
ATOM   1726  HB3 ALA A 105       3.531   1.602  12.114  1.00  0.00           H  
ATOM   1727  N   GLU A 106       1.168   2.768  14.715  1.00  0.00           N  
ATOM   1728  CA  GLU A 106       1.277   3.741  15.795  1.00  0.00           C  
ATOM   1729  C   GLU A 106       0.870   3.123  17.124  1.00  0.00           C  
ATOM   1730  O   GLU A 106       0.944   3.764  18.173  1.00  0.00           O  
ATOM   1731  CB  GLU A 106       0.442   4.994  15.505  1.00  0.00           C  
ATOM   1732  CG  GLU A 106       1.250   6.174  14.965  1.00  0.00           C  
ATOM   1733  CD  GLU A 106       1.820   5.942  13.576  1.00  0.00           C  
ATOM   1734  OE1 GLU A 106       2.766   5.140  13.443  1.00  0.00           O  
ATOM   1735  OE2 GLU A 106       1.341   6.591  12.617  1.00  0.00           O1-
ATOM   1736  H   GLU A 106       0.355   2.753  14.161  1.00  0.00           H  
ATOM   1737  HA  GLU A 106       2.317   4.026  15.862  1.00  0.00           H  
ATOM   1738  HB2 GLU A 106      -0.316   4.745  14.776  1.00  0.00           H  
ATOM   1739  HB3 GLU A 106      -0.042   5.305  16.419  1.00  0.00           H  
ATOM   1740  HG2 GLU A 106       0.608   7.041  14.930  1.00  0.00           H  
ATOM   1741  HG3 GLU A 106       2.066   6.368  15.646  1.00  0.00           H  
ATOM   1742  N   LYS A 107       0.442   1.875  17.071  1.00  0.00           N  
ATOM   1743  CA  LYS A 107       0.058   1.150  18.265  1.00  0.00           C  
ATOM   1744  C   LYS A 107       1.256   0.368  18.806  1.00  0.00           C  
ATOM   1745  O   LYS A 107       1.196  -0.214  19.897  1.00  0.00           O  
ATOM   1746  CB  LYS A 107      -1.121   0.208  17.954  1.00  0.00           C  
ATOM   1747  CG  LYS A 107      -1.610  -0.607  19.144  1.00  0.00           C  
ATOM   1748  CD  LYS A 107      -2.841  -1.431  18.799  1.00  0.00           C  
ATOM   1749  CE  LYS A 107      -4.076  -0.559  18.652  1.00  0.00           C  
ATOM   1750  NZ  LYS A 107      -4.438   0.113  19.930  1.00  0.00           N  
ATOM   1751  H   LYS A 107       0.382   1.427  16.201  1.00  0.00           H  
ATOM   1752  HA  LYS A 107      -0.253   1.872  19.008  1.00  0.00           H  
ATOM   1753  HB2 LYS A 107      -1.947   0.799  17.591  1.00  0.00           H  
ATOM   1754  HB3 LYS A 107      -0.818  -0.478  17.176  1.00  0.00           H  
ATOM   1755  HG2 LYS A 107      -0.821  -1.274  19.458  1.00  0.00           H  
ATOM   1756  HG3 LYS A 107      -1.852   0.068  19.951  1.00  0.00           H  
ATOM   1757  HD2 LYS A 107      -2.669  -1.949  17.868  1.00  0.00           H  
ATOM   1758  HD3 LYS A 107      -3.012  -2.152  19.586  1.00  0.00           H  
ATOM   1759  HE2 LYS A 107      -3.886   0.192  17.901  1.00  0.00           H  
ATOM   1760  HE3 LYS A 107      -4.900  -1.180  18.336  1.00  0.00           H  
ATOM   1761  HZ1 LYS A 107      -3.678   0.755  20.233  1.00  0.00           H  
ATOM   1762  HZ2 LYS A 107      -4.594  -0.592  20.677  1.00  0.00           H  
ATOM   1763  HZ3 LYS A 107      -5.312   0.665  19.807  1.00  0.00           H  
ATOM   1764  N   LYS A 108       2.355   0.384  18.028  1.00  0.00           N  
ATOM   1765  CA  LYS A 108       3.604  -0.320  18.369  1.00  0.00           C  
ATOM   1766  C   LYS A 108       3.441  -1.830  18.202  1.00  0.00           C  
ATOM   1767  O   LYS A 108       4.079  -2.446  17.348  1.00  0.00           O  
ATOM   1768  CB  LYS A 108       4.061   0.012  19.801  1.00  0.00           C  
ATOM   1769  CG  LYS A 108       5.373  -0.649  20.207  1.00  0.00           C  
ATOM   1770  CD  LYS A 108       5.658  -0.471  21.694  1.00  0.00           C  
ATOM   1771  CE  LYS A 108       5.732   1.000  22.091  1.00  0.00           C  
ATOM   1772  NZ  LYS A 108       6.814   1.721  21.378  1.00  0.00           N  
ATOM   1773  H   LYS A 108       2.322   0.887  17.188  1.00  0.00           H  
ATOM   1774  HA  LYS A 108       4.360   0.016  17.675  1.00  0.00           H  
ATOM   1775  HB2 LYS A 108       4.182   1.081  19.886  1.00  0.00           H  
ATOM   1776  HB3 LYS A 108       3.293  -0.306  20.492  1.00  0.00           H  
ATOM   1777  HG2 LYS A 108       5.315  -1.705  19.987  1.00  0.00           H  
ATOM   1778  HG3 LYS A 108       6.177  -0.206  19.638  1.00  0.00           H  
ATOM   1779  HD2 LYS A 108       4.869  -0.943  22.259  1.00  0.00           H  
ATOM   1780  HD3 LYS A 108       6.600  -0.946  21.927  1.00  0.00           H  
ATOM   1781  HE2 LYS A 108       4.788   1.471  21.862  1.00  0.00           H  
ATOM   1782  HE3 LYS A 108       5.911   1.062  23.155  1.00  0.00           H  
ATOM   1783  HZ1 LYS A 108       7.733   1.279  21.564  1.00  0.00           H  
ATOM   1784  HZ2 LYS A 108       6.850   2.710  21.697  1.00  0.00           H  
ATOM   1785  HZ3 LYS A 108       6.637   1.713  20.346  1.00  0.00           H  
ATOM   1786  N   ASN A 109       2.579  -2.406  19.011  1.00  0.00           N  
ATOM   1787  CA  ASN A 109       2.322  -3.826  18.981  1.00  0.00           C  
ATOM   1788  C   ASN A 109       1.188  -4.135  18.034  1.00  0.00           C  
ATOM   1789  O   ASN A 109       1.444  -4.749  16.982  1.00  0.00           O  
ATOM   1790  CB  ASN A 109       2.003  -4.348  20.382  1.00  0.00           C  
ATOM   1791  CG  ASN A 109       3.215  -4.352  21.289  1.00  0.00           C  
ATOM   1792  OD1 ASN A 109       4.343  -4.547  20.839  1.00  0.00           O  
ATOM   1793  ND2 ASN A 109       2.995  -4.132  22.570  1.00  0.00           N  
ATOM   1794  OXT ASN A 109       0.044  -3.749  18.332  1.00  0.00           O  
ATOM   1795  H   ASN A 109       2.082  -1.844  19.644  1.00  0.00           H  
ATOM   1796  HA  ASN A 109       3.215  -4.314  18.624  1.00  0.00           H  
ATOM   1797  HB2 ASN A 109       1.244  -3.723  20.830  1.00  0.00           H  
ATOM   1798  HB3 ASN A 109       1.629  -5.358  20.303  1.00  0.00           H  
ATOM   1799 HD21 ASN A 109       2.073  -3.980  22.869  1.00  0.00           H  
ATOM   1800 HD22 ASN A 109       3.766  -4.127  23.177  1.00  0.00           H  
TER    1801      ASN A 109                                                      
ENDMDL                                                                          
MODEL        3                                                                  
ATOM      1  N   SER A   1      12.418  -0.903  18.782  1.00  0.00           N  
ATOM      2  CA  SER A   1      13.652  -0.383  18.187  1.00  0.00           C  
ATOM      3  C   SER A   1      13.594   1.141  18.049  1.00  0.00           C  
ATOM      4  O   SER A   1      13.998   1.868  18.957  1.00  0.00           O  
ATOM      5  CB  SER A   1      13.892  -1.051  16.832  1.00  0.00           C  
ATOM      6  OG  SER A   1      12.683  -1.113  16.082  1.00  0.00           O  
ATOM      7  H1  SER A   1      12.250  -0.454  19.703  1.00  0.00           H  
ATOM      8  H2  SER A   1      12.491  -1.929  18.917  1.00  0.00           H  
ATOM      9  H3  SER A   1      11.611  -0.702  18.158  1.00  0.00           H  
ATOM     10  HA  SER A   1      14.468  -0.631  18.850  1.00  0.00           H  
ATOM     11  HB2 SER A   1      14.620  -0.480  16.274  1.00  0.00           H  
ATOM     12  HB3 SER A   1      14.259  -2.055  16.985  1.00  0.00           H  
ATOM     13  HG  SER A   1      12.842  -0.784  15.184  1.00  0.00           H  
ATOM     14  N   GLU A   2      13.065   1.621  16.933  1.00  0.00           N  
ATOM     15  CA  GLU A   2      12.965   3.052  16.690  1.00  0.00           C  
ATOM     16  C   GLU A   2      11.552   3.466  16.270  1.00  0.00           C  
ATOM     17  O   GLU A   2      11.097   4.560  16.612  1.00  0.00           O  
ATOM     18  CB  GLU A   2      14.014   3.517  15.652  1.00  0.00           C  
ATOM     19  CG  GLU A   2      14.357   2.492  14.566  1.00  0.00           C  
ATOM     20  CD  GLU A   2      13.150   2.010  13.805  1.00  0.00           C  
ATOM     21  OE1 GLU A   2      12.725   2.695  12.865  1.00  0.00           O  
ATOM     22  OE2 GLU A   2      12.602   0.945  14.176  1.00  0.00           O1-
ATOM     23  H   GLU A   2      12.738   0.997  16.245  1.00  0.00           H  
ATOM     24  HA  GLU A   2      13.183   3.540  17.628  1.00  0.00           H  
ATOM     25  HB2 GLU A   2      13.643   4.405  15.163  1.00  0.00           H  
ATOM     26  HB3 GLU A   2      14.923   3.766  16.176  1.00  0.00           H  
ATOM     27  HG2 GLU A   2      15.041   2.945  13.865  1.00  0.00           H  
ATOM     28  HG3 GLU A   2      14.835   1.643  15.032  1.00  0.00           H  
ATOM     29  N   PHE A   3      10.879   2.587  15.510  1.00  0.00           N  
ATOM     30  CA  PHE A   3       9.510   2.808  15.020  1.00  0.00           C  
ATOM     31  C   PHE A   3       9.474   3.837  13.873  1.00  0.00           C  
ATOM     32  O   PHE A   3       8.509   3.892  13.106  1.00  0.00           O  
ATOM     33  CB  PHE A   3       8.564   3.221  16.172  1.00  0.00           C  
ATOM     34  CG  PHE A   3       7.136   3.436  15.754  1.00  0.00           C  
ATOM     35  CD1 PHE A   3       6.309   2.358  15.482  1.00  0.00           C  
ATOM     36  CD2 PHE A   3       6.622   4.717  15.632  1.00  0.00           C  
ATOM     37  CE1 PHE A   3       4.998   2.554  15.098  1.00  0.00           C  
ATOM     38  CE2 PHE A   3       5.312   4.919  15.248  1.00  0.00           C  
ATOM     39  CZ  PHE A   3       4.500   3.837  14.981  1.00  0.00           C  
ATOM     40  H   PHE A   3      11.336   1.756  15.242  1.00  0.00           H  
ATOM     41  HA  PHE A   3       9.169   1.864  14.620  1.00  0.00           H  
ATOM     42  HB2 PHE A   3       8.571   2.449  16.926  1.00  0.00           H  
ATOM     43  HB3 PHE A   3       8.927   4.140  16.608  1.00  0.00           H  
ATOM     44  HD1 PHE A   3       6.699   1.355  15.574  1.00  0.00           H  
ATOM     45  HD2 PHE A   3       7.258   5.564  15.842  1.00  0.00           H  
ATOM     46  HE1 PHE A   3       4.363   1.706  14.889  1.00  0.00           H  
ATOM     47  HE2 PHE A   3       4.924   5.922  15.156  1.00  0.00           H  
ATOM     48  HZ  PHE A   3       3.474   3.993  14.679  1.00  0.00           H  
ATOM     49  N   GLU A   4      10.543   4.610  13.737  1.00  0.00           N  
ATOM     50  CA  GLU A   4      10.619   5.654  12.726  1.00  0.00           C  
ATOM     51  C   GLU A   4      10.555   5.089  11.315  1.00  0.00           C  
ATOM     52  O   GLU A   4       9.806   5.585  10.485  1.00  0.00           O  
ATOM     53  CB  GLU A   4      11.893   6.480  12.901  1.00  0.00           C  
ATOM     54  CG  GLU A   4      11.916   7.301  14.176  1.00  0.00           C  
ATOM     55  CD  GLU A   4      10.721   8.220  14.282  1.00  0.00           C  
ATOM     56  OE1 GLU A   4      10.599   9.143  13.452  1.00  0.00           O  
ATOM     57  OE2 GLU A   4       9.890   8.024  15.191  1.00  0.00           O1-
ATOM     58  H   GLU A   4      11.307   4.467  14.331  1.00  0.00           H  
ATOM     59  HA  GLU A   4       9.770   6.306  12.870  1.00  0.00           H  
ATOM     60  HB2 GLU A   4      12.742   5.812  12.912  1.00  0.00           H  
ATOM     61  HB3 GLU A   4      11.988   7.154  12.063  1.00  0.00           H  
ATOM     62  HG2 GLU A   4      11.913   6.630  15.023  1.00  0.00           H  
ATOM     63  HG3 GLU A   4      12.816   7.897  14.192  1.00  0.00           H  
ATOM     64  N   LYS A   5      11.312   4.035  11.056  1.00  0.00           N  
ATOM     65  CA  LYS A   5      11.335   3.427   9.732  1.00  0.00           C  
ATOM     66  C   LYS A   5      10.052   2.667   9.461  1.00  0.00           C  
ATOM     67  O   LYS A   5       9.566   2.632   8.326  1.00  0.00           O  
ATOM     68  CB  LYS A   5      12.551   2.512   9.561  1.00  0.00           C  
ATOM     69  CG  LYS A   5      13.743   3.182   8.882  1.00  0.00           C  
ATOM     70  CD  LYS A   5      14.230   4.403   9.647  1.00  0.00           C  
ATOM     71  CE  LYS A   5      15.383   5.087   8.922  1.00  0.00           C  
ATOM     72  NZ  LYS A   5      14.988   5.567   7.568  1.00  0.00           N  
ATOM     73  H   LYS A   5      11.869   3.644  11.777  1.00  0.00           H  
ATOM     74  HA  LYS A   5      11.406   4.232   9.014  1.00  0.00           H  
ATOM     75  HB2 LYS A   5      12.867   2.170  10.535  1.00  0.00           H  
ATOM     76  HB3 LYS A   5      12.261   1.657   8.968  1.00  0.00           H  
ATOM     77  HG2 LYS A   5      14.552   2.471   8.814  1.00  0.00           H  
ATOM     78  HG3 LYS A   5      13.448   3.485   7.888  1.00  0.00           H  
ATOM     79  HD2 LYS A   5      13.415   5.103   9.747  1.00  0.00           H  
ATOM     80  HD3 LYS A   5      14.564   4.093  10.626  1.00  0.00           H  
ATOM     81  HE2 LYS A   5      15.710   5.931   9.509  1.00  0.00           H  
ATOM     82  HE3 LYS A   5      16.196   4.383   8.822  1.00  0.00           H  
ATOM     83  HZ1 LYS A   5      14.198   6.243   7.636  1.00  0.00           H  
ATOM     84  HZ2 LYS A   5      14.689   4.770   6.972  1.00  0.00           H  
ATOM     85  HZ3 LYS A   5      15.791   6.039   7.105  1.00  0.00           H  
ATOM     86  N   LEU A   6       9.496   2.072  10.502  1.00  0.00           N  
ATOM     87  CA  LEU A   6       8.249   1.338  10.377  1.00  0.00           C  
ATOM     88  C   LEU A   6       7.122   2.297  10.008  1.00  0.00           C  
ATOM     89  O   LEU A   6       6.321   2.022   9.111  1.00  0.00           O  
ATOM     90  CB  LEU A   6       7.924   0.606  11.685  1.00  0.00           C  
ATOM     91  CG  LEU A   6       6.664  -0.268  11.669  1.00  0.00           C  
ATOM     92  CD1 LEU A   6       6.799  -1.394  10.653  1.00  0.00           C  
ATOM     93  CD2 LEU A   6       6.388  -0.830  13.056  1.00  0.00           C  
ATOM     94  H   LEU A   6       9.939   2.131  11.376  1.00  0.00           H  
ATOM     95  HA  LEU A   6       8.368   0.614   9.584  1.00  0.00           H  
ATOM     96  HB2 LEU A   6       8.766  -0.022  11.936  1.00  0.00           H  
ATOM     97  HB3 LEU A   6       7.808   1.347  12.463  1.00  0.00           H  
ATOM     98  HG  LEU A   6       5.819   0.340  11.379  1.00  0.00           H  
ATOM     99 HD11 LEU A   6       7.659  -1.999  10.898  1.00  0.00           H  
ATOM    100 HD12 LEU A   6       6.921  -0.976   9.665  1.00  0.00           H  
ATOM    101 HD13 LEU A   6       5.910  -2.007  10.677  1.00  0.00           H  
ATOM    102 HD21 LEU A   6       7.231  -1.422  13.380  1.00  0.00           H  
ATOM    103 HD22 LEU A   6       5.504  -1.450  13.024  1.00  0.00           H  
ATOM    104 HD23 LEU A   6       6.231  -0.016  13.749  1.00  0.00           H  
ATOM    105  N   ARG A   7       7.086   3.434  10.692  1.00  0.00           N  
ATOM    106  CA  ARG A   7       6.088   4.457  10.430  1.00  0.00           C  
ATOM    107  C   ARG A   7       6.361   5.132   9.087  1.00  0.00           C  
ATOM    108  O   ARG A   7       5.437   5.420   8.332  1.00  0.00           O  
ATOM    109  CB  ARG A   7       6.098   5.503  11.539  1.00  0.00           C  
ATOM    110  CG  ARG A   7       4.976   6.523  11.435  1.00  0.00           C  
ATOM    111  CD  ARG A   7       5.452   7.896  11.862  1.00  0.00           C  
ATOM    112  NE  ARG A   7       6.474   8.410  10.947  1.00  0.00           N  
ATOM    113  CZ  ARG A   7       7.699   8.805  11.323  1.00  0.00           C  
ATOM    114  NH1 ARG A   7       8.046   8.781  12.607  1.00  0.00           N  
ATOM    115  NH2 ARG A   7       8.569   9.230  10.413  1.00  0.00           N  
ATOM    116  H   ARG A   7       7.750   3.588  11.402  1.00  0.00           H  
ATOM    117  HA  ARG A   7       5.118   3.983  10.399  1.00  0.00           H  
ATOM    118  HB2 ARG A   7       6.012   5.001  12.492  1.00  0.00           H  
ATOM    119  HB3 ARG A   7       7.039   6.032  11.507  1.00  0.00           H  
ATOM    120  HG2 ARG A   7       4.638   6.571  10.411  1.00  0.00           H  
ATOM    121  HG3 ARG A   7       4.160   6.217  12.073  1.00  0.00           H  
ATOM    122  HD2 ARG A   7       4.609   8.572  11.867  1.00  0.00           H  
ATOM    123  HD3 ARG A   7       5.868   7.828  12.856  1.00  0.00           H  
ATOM    124  HE  ARG A   7       6.221   8.450   9.992  1.00  0.00           H  
ATOM    125 HH11 ARG A   7       7.400   8.472  13.308  1.00  0.00           H  
ATOM    126 HH12 ARG A   7       8.975   9.065  12.897  1.00  0.00           H  
ATOM    127 HH21 ARG A   7       8.318   9.258   9.442  1.00  0.00           H  
ATOM    128 HH22 ARG A   7       9.488   9.529  10.688  1.00  0.00           H  
ATOM    129  N   GLN A   8       7.645   5.354   8.792  1.00  0.00           N  
ATOM    130  CA  GLN A   8       8.059   6.003   7.546  1.00  0.00           C  
ATOM    131  C   GLN A   8       7.608   5.196   6.348  1.00  0.00           C  
ATOM    132  O   GLN A   8       7.112   5.749   5.372  1.00  0.00           O  
ATOM    133  CB  GLN A   8       9.579   6.174   7.505  1.00  0.00           C  
ATOM    134  CG  GLN A   8      10.097   6.753   6.199  1.00  0.00           C  
ATOM    135  CD  GLN A   8      11.606   6.861   6.157  1.00  0.00           C  
ATOM    136  OE1 GLN A   8      12.322   6.070   6.779  1.00  0.00           O  
ATOM    137  NE2 GLN A   8      12.101   7.838   5.422  1.00  0.00           N  
ATOM    138  H   GLN A   8       8.337   5.087   9.437  1.00  0.00           H  
ATOM    139  HA  GLN A   8       7.595   6.977   7.508  1.00  0.00           H  
ATOM    140  HB2 GLN A   8       9.878   6.832   8.308  1.00  0.00           H  
ATOM    141  HB3 GLN A   8      10.041   5.210   7.654  1.00  0.00           H  
ATOM    142  HG2 GLN A   8       9.777   6.118   5.387  1.00  0.00           H  
ATOM    143  HG3 GLN A   8       9.676   7.738   6.069  1.00  0.00           H  
ATOM    144 HE21 GLN A   8      11.474   8.432   4.951  1.00  0.00           H  
ATOM    145 HE22 GLN A   8      13.076   7.929   5.370  1.00  0.00           H  
ATOM    146  N   THR A   9       7.775   3.886   6.427  1.00  0.00           N  
ATOM    147  CA  THR A   9       7.346   3.010   5.360  1.00  0.00           C  
ATOM    148  C   THR A   9       5.831   3.125   5.170  1.00  0.00           C  
ATOM    149  O   THR A   9       5.329   3.076   4.050  1.00  0.00           O  
ATOM    150  CB  THR A   9       7.732   1.547   5.649  1.00  0.00           C  
ATOM    151  OG1 THR A   9       9.136   1.466   5.941  1.00  0.00           O  
ATOM    152  CG2 THR A   9       7.419   0.662   4.453  1.00  0.00           C  
ATOM    153  H   THR A   9       8.201   3.504   7.224  1.00  0.00           H  
ATOM    154  HA  THR A   9       7.838   3.327   4.451  1.00  0.00           H  
ATOM    155  HB  THR A   9       7.169   1.198   6.503  1.00  0.00           H  
ATOM    156  HG1 THR A   9       9.328   1.953   6.754  1.00  0.00           H  
ATOM    157 HG21 THR A   9       6.358   0.698   4.249  1.00  0.00           H  
ATOM    158 HG22 THR A   9       7.707  -0.356   4.674  1.00  0.00           H  
ATOM    159 HG23 THR A   9       7.964   1.012   3.590  1.00  0.00           H  
ATOM    160  N   GLY A  10       5.118   3.307   6.281  1.00  0.00           N  
ATOM    161  CA  GLY A  10       3.683   3.485   6.225  1.00  0.00           C  
ATOM    162  C   GLY A  10       3.314   4.788   5.543  1.00  0.00           C  
ATOM    163  O   GLY A  10       2.418   4.824   4.699  1.00  0.00           O  
ATOM    164  H   GLY A  10       5.577   3.328   7.147  1.00  0.00           H  
ATOM    165  HA2 GLY A  10       3.247   2.662   5.678  1.00  0.00           H  
ATOM    166  HA3 GLY A  10       3.287   3.492   7.229  1.00  0.00           H  
ATOM    167  N   ASP A  11       4.016   5.863   5.910  1.00  0.00           N  
ATOM    168  CA  ASP A  11       3.798   7.173   5.291  1.00  0.00           C  
ATOM    169  C   ASP A  11       4.137   7.111   3.814  1.00  0.00           C  
ATOM    170  O   ASP A  11       3.398   7.619   2.970  1.00  0.00           O  
ATOM    171  CB  ASP A  11       4.659   8.262   5.960  1.00  0.00           C  
ATOM    172  CG  ASP A  11       4.203   8.626   7.358  1.00  0.00           C  
ATOM    173  OD1 ASP A  11       3.064   9.124   7.507  1.00  0.00           O  
ATOM    174  OD2 ASP A  11       4.995   8.446   8.316  1.00  0.00           O1-
ATOM    175  H   ASP A  11       4.694   5.773   6.618  1.00  0.00           H  
ATOM    176  HA  ASP A  11       2.755   7.428   5.402  1.00  0.00           H  
ATOM    177  HB2 ASP A  11       5.679   7.914   6.022  1.00  0.00           H  
ATOM    178  HB3 ASP A  11       4.630   9.153   5.349  1.00  0.00           H  
ATOM    179  N   GLU A  12       5.259   6.467   3.511  1.00  0.00           N  
ATOM    180  CA  GLU A  12       5.734   6.320   2.143  1.00  0.00           C  
ATOM    181  C   GLU A  12       4.720   5.552   1.296  1.00  0.00           C  
ATOM    182  O   GLU A  12       4.529   5.858   0.123  1.00  0.00           O  
ATOM    183  CB  GLU A  12       7.088   5.610   2.125  1.00  0.00           C  
ATOM    184  CG  GLU A  12       7.830   5.729   0.805  1.00  0.00           C  
ATOM    185  CD  GLU A  12       8.228   7.154   0.486  1.00  0.00           C  
ATOM    186  OE1 GLU A  12       9.157   7.676   1.141  1.00  0.00           O  
ATOM    187  OE2 GLU A  12       7.632   7.755  -0.429  1.00  0.00           O1-
ATOM    188  H   GLU A  12       5.795   6.083   4.242  1.00  0.00           H  
ATOM    189  HA  GLU A  12       5.853   7.310   1.728  1.00  0.00           H  
ATOM    190  HB2 GLU A  12       7.711   6.031   2.900  1.00  0.00           H  
ATOM    191  HB3 GLU A  12       6.932   4.562   2.333  1.00  0.00           H  
ATOM    192  HG2 GLU A  12       8.723   5.124   0.851  1.00  0.00           H  
ATOM    193  HG3 GLU A  12       7.191   5.364   0.014  1.00  0.00           H  
ATOM    194  N   LEU A  13       4.067   4.556   1.900  1.00  0.00           N  
ATOM    195  CA  LEU A  13       3.032   3.794   1.204  1.00  0.00           C  
ATOM    196  C   LEU A  13       1.917   4.723   0.767  1.00  0.00           C  
ATOM    197  O   LEU A  13       1.485   4.693  -0.386  1.00  0.00           O  
ATOM    198  CB  LEU A  13       2.462   2.688   2.104  1.00  0.00           C  
ATOM    199  CG  LEU A  13       3.343   1.453   2.300  1.00  0.00           C  
ATOM    200  CD1 LEU A  13       2.754   0.546   3.369  1.00  0.00           C  
ATOM    201  CD2 LEU A  13       3.488   0.694   0.990  1.00  0.00           C  
ATOM    202  H   LEU A  13       4.293   4.325   2.828  1.00  0.00           H  
ATOM    203  HA  LEU A  13       3.479   3.346   0.329  1.00  0.00           H  
ATOM    204  HB2 LEU A  13       2.266   3.117   3.076  1.00  0.00           H  
ATOM    205  HB3 LEU A  13       1.522   2.365   1.682  1.00  0.00           H  
ATOM    206  HG  LEU A  13       4.326   1.763   2.624  1.00  0.00           H  
ATOM    207 HD11 LEU A  13       1.767   0.229   3.067  1.00  0.00           H  
ATOM    208 HD12 LEU A  13       2.688   1.084   4.303  1.00  0.00           H  
ATOM    209 HD13 LEU A  13       3.387  -0.319   3.496  1.00  0.00           H  
ATOM    210 HD21 LEU A  13       4.101  -0.181   1.149  1.00  0.00           H  
ATOM    211 HD22 LEU A  13       3.955   1.330   0.253  1.00  0.00           H  
ATOM    212 HD23 LEU A  13       2.513   0.391   0.640  1.00  0.00           H  
ATOM    213  N   VAL A  14       1.472   5.567   1.690  1.00  0.00           N  
ATOM    214  CA  VAL A  14       0.432   6.536   1.398  1.00  0.00           C  
ATOM    215  C   VAL A  14       0.893   7.468   0.284  1.00  0.00           C  
ATOM    216  O   VAL A  14       0.166   7.712  -0.672  1.00  0.00           O  
ATOM    217  CB  VAL A  14       0.070   7.378   2.650  1.00  0.00           C  
ATOM    218  CG1 VAL A  14      -1.073   8.340   2.346  1.00  0.00           C  
ATOM    219  CG2 VAL A  14      -0.288   6.475   3.823  1.00  0.00           C  
ATOM    220  H   VAL A  14       1.861   5.536   2.591  1.00  0.00           H  
ATOM    221  HA  VAL A  14      -0.447   6.001   1.072  1.00  0.00           H  
ATOM    222  HB  VAL A  14       0.936   7.963   2.924  1.00  0.00           H  
ATOM    223 HG11 VAL A  14      -1.945   7.779   2.045  1.00  0.00           H  
ATOM    224 HG12 VAL A  14      -0.780   9.006   1.547  1.00  0.00           H  
ATOM    225 HG13 VAL A  14      -1.303   8.916   3.230  1.00  0.00           H  
ATOM    226 HG21 VAL A  14      -1.134   5.859   3.559  1.00  0.00           H  
ATOM    227 HG22 VAL A  14      -0.538   7.082   4.680  1.00  0.00           H  
ATOM    228 HG23 VAL A  14       0.556   5.845   4.062  1.00  0.00           H  
ATOM    229  N   GLN A  15       2.133   7.936   0.396  1.00  0.00           N  
ATOM    230  CA  GLN A  15       2.713   8.852  -0.582  1.00  0.00           C  
ATOM    231  C   GLN A  15       2.781   8.218  -1.963  1.00  0.00           C  
ATOM    232  O   GLN A  15       2.406   8.840  -2.955  1.00  0.00           O  
ATOM    233  CB  GLN A  15       4.119   9.277  -0.148  1.00  0.00           C  
ATOM    234  CG  GLN A  15       4.149  10.085   1.133  1.00  0.00           C  
ATOM    235  CD  GLN A  15       3.393  11.385   1.005  1.00  0.00           C  
ATOM    236  OE1 GLN A  15       2.196  11.448   1.262  1.00  0.00           O  
ATOM    237  NE2 GLN A  15       4.085  12.426   0.610  1.00  0.00           N  
ATOM    238  H   GLN A  15       2.674   7.658   1.169  1.00  0.00           H  
ATOM    239  HA  GLN A  15       2.086   9.729  -0.630  1.00  0.00           H  
ATOM    240  HB2 GLN A  15       4.720   8.391  -0.002  1.00  0.00           H  
ATOM    241  HB3 GLN A  15       4.560   9.872  -0.934  1.00  0.00           H  
ATOM    242  HG2 GLN A  15       3.701   9.501   1.924  1.00  0.00           H  
ATOM    243  HG3 GLN A  15       5.176  10.303   1.385  1.00  0.00           H  
ATOM    244 HE21 GLN A  15       5.041  12.308   0.423  1.00  0.00           H  
ATOM    245 HE22 GLN A  15       3.621  13.283   0.510  1.00  0.00           H  
ATOM    246  N   ALA A  16       3.245   6.979  -2.020  1.00  0.00           N  
ATOM    247  CA  ALA A  16       3.384   6.272  -3.282  1.00  0.00           C  
ATOM    248  C   ALA A  16       2.042   6.122  -3.986  1.00  0.00           C  
ATOM    249  O   ALA A  16       1.937   6.358  -5.186  1.00  0.00           O  
ATOM    250  CB  ALA A  16       4.027   4.915  -3.058  1.00  0.00           C  
ATOM    251  H   ALA A  16       3.508   6.526  -1.185  1.00  0.00           H  
ATOM    252  HA  ALA A  16       4.041   6.854  -3.913  1.00  0.00           H  
ATOM    253  HB1 ALA A  16       4.953   5.040  -2.517  1.00  0.00           H  
ATOM    254  HB2 ALA A  16       4.231   4.454  -4.014  1.00  0.00           H  
ATOM    255  HB3 ALA A  16       3.358   4.287  -2.489  1.00  0.00           H  
ATOM    256  N   PHE A  17       1.015   5.749  -3.235  1.00  0.00           N  
ATOM    257  CA  PHE A  17      -0.320   5.600  -3.800  1.00  0.00           C  
ATOM    258  C   PHE A  17      -0.903   6.945  -4.224  1.00  0.00           C  
ATOM    259  O   PHE A  17      -1.568   7.042  -5.259  1.00  0.00           O  
ATOM    260  CB  PHE A  17      -1.255   4.875  -2.839  1.00  0.00           C  
ATOM    261  CG  PHE A  17      -1.021   3.389  -2.785  1.00  0.00           C  
ATOM    262  CD1 PHE A  17      -0.433   2.806  -1.682  1.00  0.00           C  
ATOM    263  CD2 PHE A  17      -1.397   2.578  -3.845  1.00  0.00           C  
ATOM    264  CE1 PHE A  17      -0.222   1.443  -1.629  1.00  0.00           C  
ATOM    265  CE2 PHE A  17      -1.189   1.214  -3.800  1.00  0.00           C  
ATOM    266  CZ  PHE A  17      -0.603   0.646  -2.690  1.00  0.00           C  
ATOM    267  H   PHE A  17       1.160   5.566  -2.279  1.00  0.00           H  
ATOM    268  HA  PHE A  17      -0.212   4.996  -4.690  1.00  0.00           H  
ATOM    269  HB2 PHE A  17      -1.113   5.270  -1.843  1.00  0.00           H  
ATOM    270  HB3 PHE A  17      -2.277   5.043  -3.145  1.00  0.00           H  
ATOM    271  HD1 PHE A  17      -0.136   3.428  -0.852  1.00  0.00           H  
ATOM    272  HD2 PHE A  17      -1.856   3.022  -4.716  1.00  0.00           H  
ATOM    273  HE1 PHE A  17       0.240   1.002  -0.759  1.00  0.00           H  
ATOM    274  HE2 PHE A  17      -1.488   0.594  -4.632  1.00  0.00           H  
ATOM    275  HZ  PHE A  17      -0.438  -0.421  -2.651  1.00  0.00           H  
ATOM    276  N   GLN A  18      -0.654   7.983  -3.428  1.00  0.00           N  
ATOM    277  CA  GLN A  18      -1.120   9.322  -3.766  1.00  0.00           C  
ATOM    278  C   GLN A  18      -0.498   9.774  -5.081  1.00  0.00           C  
ATOM    279  O   GLN A  18      -1.185  10.301  -5.959  1.00  0.00           O  
ATOM    280  CB  GLN A  18      -0.762  10.314  -2.657  1.00  0.00           C  
ATOM    281  CG  GLN A  18      -1.481  10.068  -1.343  1.00  0.00           C  
ATOM    282  CD  GLN A  18      -2.984  10.137  -1.478  1.00  0.00           C  
ATOM    283  OE1 GLN A  18      -3.514  10.884  -2.303  1.00  0.00           O  
ATOM    284  NE2 GLN A  18      -3.676   9.359  -0.674  1.00  0.00           N  
ATOM    285  H   GLN A  18      -0.154   7.847  -2.593  1.00  0.00           H  
ATOM    286  HA  GLN A  18      -2.194   9.286  -3.878  1.00  0.00           H  
ATOM    287  HB2 GLN A  18       0.301  10.258  -2.472  1.00  0.00           H  
ATOM    288  HB3 GLN A  18      -1.003  11.306  -2.994  1.00  0.00           H  
ATOM    289  HG2 GLN A  18      -1.214   9.087  -0.980  1.00  0.00           H  
ATOM    290  HG3 GLN A  18      -1.163  10.813  -0.628  1.00  0.00           H  
ATOM    291 HE21 GLN A  18      -3.186   8.796  -0.042  1.00  0.00           H  
ATOM    292 HE22 GLN A  18      -4.664   9.354  -0.745  1.00  0.00           H  
ATOM    293  N   ARG A  19       0.798   9.524  -5.216  1.00  0.00           N  
ATOM    294  CA  ARG A  19       1.542   9.863  -6.425  1.00  0.00           C  
ATOM    295  C   ARG A  19       1.052   9.032  -7.598  1.00  0.00           C  
ATOM    296  O   ARG A  19       0.963   9.514  -8.726  1.00  0.00           O  
ATOM    297  CB  ARG A  19       3.030   9.607  -6.203  1.00  0.00           C  
ATOM    298  CG  ARG A  19       3.690  10.584  -5.248  1.00  0.00           C  
ATOM    299  CD  ARG A  19       4.956  10.000  -4.641  1.00  0.00           C  
ATOM    300  NE  ARG A  19       5.866   9.454  -5.651  1.00  0.00           N  
ATOM    301  CZ  ARG A  19       6.592   8.341  -5.479  1.00  0.00           C  
ATOM    302  NH1 ARG A  19       6.494   7.652  -4.347  1.00  0.00           N  
ATOM    303  NH2 ARG A  19       7.413   7.921  -6.434  1.00  0.00           N  
ATOM    304  H   ARG A  19       1.276   9.100  -4.468  1.00  0.00           H  
ATOM    305  HA  ARG A  19       1.390  10.910  -6.639  1.00  0.00           H  
ATOM    306  HB2 ARG A  19       3.154   8.611  -5.804  1.00  0.00           H  
ATOM    307  HB3 ARG A  19       3.538   9.668  -7.154  1.00  0.00           H  
ATOM    308  HG2 ARG A  19       3.944  11.481  -5.788  1.00  0.00           H  
ATOM    309  HG3 ARG A  19       2.996  10.823  -4.455  1.00  0.00           H  
ATOM    310  HD2 ARG A  19       5.468  10.779  -4.096  1.00  0.00           H  
ATOM    311  HD3 ARG A  19       4.676   9.212  -3.958  1.00  0.00           H  
ATOM    312  HE  ARG A  19       5.940   9.954  -6.499  1.00  0.00           H  
ATOM    313 HH11 ARG A  19       5.885   7.956  -3.615  1.00  0.00           H  
ATOM    314 HH12 ARG A  19       7.036   6.802  -4.214  1.00  0.00           H  
ATOM    315 HH21 ARG A  19       7.502   8.432  -7.293  1.00  0.00           H  
ATOM    316 HH22 ARG A  19       7.959   7.080  -6.302  1.00  0.00           H  
ATOM    317  N   LEU A  20       0.717   7.787  -7.310  1.00  0.00           N  
ATOM    318  CA  LEU A  20       0.242   6.857  -8.315  1.00  0.00           C  
ATOM    319  C   LEU A  20      -1.041   7.376  -8.955  1.00  0.00           C  
ATOM    320  O   LEU A  20      -1.192   7.351 -10.175  1.00  0.00           O  
ATOM    321  CB  LEU A  20      -0.011   5.494  -7.669  1.00  0.00           C  
ATOM    322  CG  LEU A  20      -0.249   4.332  -8.623  1.00  0.00           C  
ATOM    323  CD1 LEU A  20       1.031   3.979  -9.362  1.00  0.00           C  
ATOM    324  CD2 LEU A  20      -0.779   3.130  -7.866  1.00  0.00           C  
ATOM    325  H   LEU A  20       0.804   7.476  -6.383  1.00  0.00           H  
ATOM    326  HA  LEU A  20       1.004   6.754  -9.072  1.00  0.00           H  
ATOM    327  HB2 LEU A  20       0.843   5.252  -7.053  1.00  0.00           H  
ATOM    328  HB3 LEU A  20      -0.876   5.584  -7.028  1.00  0.00           H  
ATOM    329  HG  LEU A  20      -0.987   4.622  -9.357  1.00  0.00           H  
ATOM    330 HD11 LEU A  20       1.384   4.842  -9.906  1.00  0.00           H  
ATOM    331 HD12 LEU A  20       0.837   3.173 -10.053  1.00  0.00           H  
ATOM    332 HD13 LEU A  20       1.783   3.670  -8.651  1.00  0.00           H  
ATOM    333 HD21 LEU A  20      -0.900   2.301  -8.547  1.00  0.00           H  
ATOM    334 HD22 LEU A  20      -1.734   3.375  -7.424  1.00  0.00           H  
ATOM    335 HD23 LEU A  20      -0.082   2.857  -7.088  1.00  0.00           H  
ATOM    336  N   ARG A  21      -1.955   7.863  -8.123  1.00  0.00           N  
ATOM    337  CA  ARG A  21      -3.220   8.402  -8.607  1.00  0.00           C  
ATOM    338  C   ARG A  21      -2.994   9.651  -9.450  1.00  0.00           C  
ATOM    339  O   ARG A  21      -3.630   9.832 -10.488  1.00  0.00           O  
ATOM    340  CB  ARG A  21      -4.155   8.711  -7.441  1.00  0.00           C  
ATOM    341  CG  ARG A  21      -5.500   9.293  -7.865  1.00  0.00           C  
ATOM    342  CD  ARG A  21      -6.498   9.296  -6.719  1.00  0.00           C  
ATOM    343  NE  ARG A  21      -5.978   9.966  -5.529  1.00  0.00           N  
ATOM    344  CZ  ARG A  21      -6.663  10.120  -4.396  1.00  0.00           C  
ATOM    345  NH1 ARG A  21      -7.941   9.755  -4.329  1.00  0.00           N  
ATOM    346  NH2 ARG A  21      -6.081  10.662  -3.339  1.00  0.00           N  
ATOM    347  H   ARG A  21      -1.771   7.854  -7.157  1.00  0.00           H  
ATOM    348  HA  ARG A  21      -3.679   7.648  -9.229  1.00  0.00           H  
ATOM    349  HB2 ARG A  21      -4.328   7.804  -6.888  1.00  0.00           H  
ATOM    350  HB3 ARG A  21      -3.669   9.424  -6.792  1.00  0.00           H  
ATOM    351  HG2 ARG A  21      -5.352  10.309  -8.200  1.00  0.00           H  
ATOM    352  HG3 ARG A  21      -5.897   8.700  -8.676  1.00  0.00           H  
ATOM    353  HD2 ARG A  21      -7.394   9.802  -7.040  1.00  0.00           H  
ATOM    354  HD3 ARG A  21      -6.738   8.274  -6.467  1.00  0.00           H  
ATOM    355  HE  ARG A  21      -5.052  10.297  -5.571  1.00  0.00           H  
ATOM    356 HH11 ARG A  21      -8.404   9.362  -5.127  1.00  0.00           H  
ATOM    357 HH12 ARG A  21      -8.459   9.877  -3.479  1.00  0.00           H  
ATOM    358 HH21 ARG A  21      -5.123  10.965  -3.377  1.00  0.00           H  
ATOM    359 HH22 ARG A  21      -6.590  10.755  -2.470  1.00  0.00           H  
ATOM    360  N   GLU A  22      -2.074  10.495  -9.005  1.00  0.00           N  
ATOM    361  CA  GLU A  22      -1.746  11.725  -9.728  1.00  0.00           C  
ATOM    362  C   GLU A  22      -1.226  11.396 -11.124  1.00  0.00           C  
ATOM    363  O   GLU A  22      -1.658  11.980 -12.118  1.00  0.00           O  
ATOM    364  CB  GLU A  22      -0.698  12.540  -8.963  1.00  0.00           C  
ATOM    365  CG  GLU A  22      -1.146  12.988  -7.583  1.00  0.00           C  
ATOM    366  CD  GLU A  22      -0.072  13.754  -6.842  1.00  0.00           C  
ATOM    367  OE1 GLU A  22       0.775  13.120  -6.192  1.00  0.00           O  
ATOM    368  OE2 GLU A  22      -0.073  15.002  -6.901  1.00  0.00           O1-
ATOM    369  H   GLU A  22      -1.608  10.286  -8.166  1.00  0.00           H  
ATOM    370  HA  GLU A  22      -2.650  12.309  -9.820  1.00  0.00           H  
ATOM    371  HB2 GLU A  22       0.192  11.938  -8.849  1.00  0.00           H  
ATOM    372  HB3 GLU A  22      -0.453  13.419  -9.542  1.00  0.00           H  
ATOM    373  HG2 GLU A  22      -2.012  13.625  -7.689  1.00  0.00           H  
ATOM    374  HG3 GLU A  22      -1.411  12.115  -7.004  1.00  0.00           H  
ATOM    375  N   ILE A  23      -0.315  10.443 -11.187  1.00  0.00           N  
ATOM    376  CA  ILE A  23       0.263  10.010 -12.446  1.00  0.00           C  
ATOM    377  C   ILE A  23      -0.787   9.316 -13.325  1.00  0.00           C  
ATOM    378  O   ILE A  23      -0.814   9.505 -14.548  1.00  0.00           O  
ATOM    379  CB  ILE A  23       1.463   9.069 -12.207  1.00  0.00           C  
ATOM    380  CG1 ILE A  23       2.559   9.812 -11.436  1.00  0.00           C  
ATOM    381  CG2 ILE A  23       2.005   8.542 -13.524  1.00  0.00           C  
ATOM    382  CD1 ILE A  23       3.744   8.951 -11.076  1.00  0.00           C  
ATOM    383  H   ILE A  23      -0.013  10.018 -10.352  1.00  0.00           H  
ATOM    384  HA  ILE A  23       0.618  10.890 -12.963  1.00  0.00           H  
ATOM    385  HB  ILE A  23       1.129   8.230 -11.616  1.00  0.00           H  
ATOM    386 HG12 ILE A  23       2.920  10.633 -12.037  1.00  0.00           H  
ATOM    387 HG13 ILE A  23       2.140  10.203 -10.519  1.00  0.00           H  
ATOM    388 HG21 ILE A  23       2.399   9.365 -14.099  1.00  0.00           H  
ATOM    389 HG22 ILE A  23       1.208   8.064 -14.074  1.00  0.00           H  
ATOM    390 HG23 ILE A  23       2.790   7.826 -13.330  1.00  0.00           H  
ATOM    391 HD11 ILE A  23       3.415   8.139 -10.447  1.00  0.00           H  
ATOM    392 HD12 ILE A  23       4.476   9.544 -10.548  1.00  0.00           H  
ATOM    393 HD13 ILE A  23       4.185   8.552 -11.977  1.00  0.00           H  
ATOM    394  N   PHE A  24      -1.650   8.522 -12.695  1.00  0.00           N  
ATOM    395  CA  PHE A  24      -2.722   7.822 -13.403  1.00  0.00           C  
ATOM    396  C   PHE A  24      -3.680   8.810 -14.061  1.00  0.00           C  
ATOM    397  O   PHE A  24      -4.107   8.610 -15.203  1.00  0.00           O  
ATOM    398  CB  PHE A  24      -3.493   6.901 -12.445  1.00  0.00           C  
ATOM    399  CG  PHE A  24      -4.742   6.317 -13.048  1.00  0.00           C  
ATOM    400  CD1 PHE A  24      -4.664   5.390 -14.075  1.00  0.00           C  
ATOM    401  CD2 PHE A  24      -5.993   6.704 -12.591  1.00  0.00           C  
ATOM    402  CE1 PHE A  24      -5.809   4.863 -14.635  1.00  0.00           C  
ATOM    403  CE2 PHE A  24      -7.142   6.178 -13.148  1.00  0.00           C  
ATOM    404  CZ  PHE A  24      -7.050   5.257 -14.171  1.00  0.00           C  
ATOM    405  H   PHE A  24      -1.560   8.395 -11.723  1.00  0.00           H  
ATOM    406  HA  PHE A  24      -2.266   7.218 -14.173  1.00  0.00           H  
ATOM    407  HB2 PHE A  24      -2.854   6.083 -12.148  1.00  0.00           H  
ATOM    408  HB3 PHE A  24      -3.777   7.465 -11.569  1.00  0.00           H  
ATOM    409  HD1 PHE A  24      -3.695   5.081 -14.438  1.00  0.00           H  
ATOM    410  HD2 PHE A  24      -6.066   7.425 -11.790  1.00  0.00           H  
ATOM    411  HE1 PHE A  24      -5.736   4.142 -15.436  1.00  0.00           H  
ATOM    412  HE2 PHE A  24      -8.110   6.488 -12.784  1.00  0.00           H  
ATOM    413  HZ  PHE A  24      -7.947   4.845 -14.610  1.00  0.00           H  
ATOM    414  N   ASP A  25      -4.006   9.875 -13.341  1.00  0.00           N  
ATOM    415  CA  ASP A  25      -4.912  10.902 -13.850  1.00  0.00           C  
ATOM    416  C   ASP A  25      -4.316  11.581 -15.079  1.00  0.00           C  
ATOM    417  O   ASP A  25      -5.037  11.985 -15.998  1.00  0.00           O  
ATOM    418  CB  ASP A  25      -5.208  11.942 -12.765  1.00  0.00           C  
ATOM    419  CG  ASP A  25      -6.242  12.960 -13.201  1.00  0.00           C  
ATOM    420  OD1 ASP A  25      -7.448  12.638 -13.171  1.00  0.00           O  
ATOM    421  OD2 ASP A  25      -5.859  14.094 -13.567  1.00  0.00           O1-
ATOM    422  H   ASP A  25      -3.636   9.970 -12.435  1.00  0.00           H  
ATOM    423  HA  ASP A  25      -5.835  10.418 -14.134  1.00  0.00           H  
ATOM    424  HB2 ASP A  25      -5.577  11.438 -11.884  1.00  0.00           H  
ATOM    425  HB3 ASP A  25      -4.295  12.464 -12.519  1.00  0.00           H  
ATOM    426  N   LYS A  26      -2.993  11.689 -15.097  1.00  0.00           N  
ATOM    427  CA  LYS A  26      -2.289  12.292 -16.219  1.00  0.00           C  
ATOM    428  C   LYS A  26      -2.123  11.283 -17.353  1.00  0.00           C  
ATOM    429  O   LYS A  26      -1.863  11.655 -18.499  1.00  0.00           O  
ATOM    430  CB  LYS A  26      -0.927  12.819 -15.771  1.00  0.00           C  
ATOM    431  CG  LYS A  26      -1.013  13.873 -14.680  1.00  0.00           C  
ATOM    432  CD  LYS A  26       0.359  14.387 -14.295  1.00  0.00           C  
ATOM    433  CE  LYS A  26       0.263  15.468 -13.228  1.00  0.00           C  
ATOM    434  NZ  LYS A  26       1.584  16.069 -12.936  1.00  0.00           N  
ATOM    435  H   LYS A  26      -2.478  11.357 -14.330  1.00  0.00           H  
ATOM    436  HA  LYS A  26      -2.885  13.119 -16.575  1.00  0.00           H  
ATOM    437  HB2 LYS A  26      -0.338  11.992 -15.398  1.00  0.00           H  
ATOM    438  HB3 LYS A  26      -0.424  13.252 -16.622  1.00  0.00           H  
ATOM    439  HG2 LYS A  26      -1.608  14.699 -15.039  1.00  0.00           H  
ATOM    440  HG3 LYS A  26      -1.485  13.438 -13.811  1.00  0.00           H  
ATOM    441  HD2 LYS A  26       0.946  13.567 -13.911  1.00  0.00           H  
ATOM    442  HD3 LYS A  26       0.839  14.797 -15.171  1.00  0.00           H  
ATOM    443  HE2 LYS A  26      -0.405  16.241 -13.575  1.00  0.00           H  
ATOM    444  HE3 LYS A  26      -0.133  15.029 -12.324  1.00  0.00           H  
ATOM    445  HZ1 LYS A  26       2.236  15.349 -12.561  1.00  0.00           H  
ATOM    446  HZ2 LYS A  26       1.497  16.836 -12.240  1.00  0.00           H  
ATOM    447  HZ3 LYS A  26       1.996  16.462 -13.807  1.00  0.00           H  
ATOM    448  N   GLY A  27      -2.285  10.009 -17.028  1.00  0.00           N  
ATOM    449  CA  GLY A  27      -2.212   8.968 -18.029  1.00  0.00           C  
ATOM    450  C   GLY A  27      -0.795   8.596 -18.417  1.00  0.00           C  
ATOM    451  O   GLY A  27      -0.555   8.165 -19.543  1.00  0.00           O  
ATOM    452  H   GLY A  27      -2.460   9.773 -16.092  1.00  0.00           H  
ATOM    453  HA2 GLY A  27      -2.705   8.087 -17.647  1.00  0.00           H  
ATOM    454  HA3 GLY A  27      -2.737   9.303 -18.912  1.00  0.00           H  
ATOM    455  N   ASP A  28       0.147   8.769 -17.507  1.00  0.00           N  
ATOM    456  CA  ASP A  28       1.542   8.429 -17.797  1.00  0.00           C  
ATOM    457  C   ASP A  28       1.828   6.985 -17.382  1.00  0.00           C  
ATOM    458  O   ASP A  28       2.154   6.714 -16.227  1.00  0.00           O  
ATOM    459  CB  ASP A  28       2.501   9.391 -17.088  1.00  0.00           C  
ATOM    460  CG  ASP A  28       3.925   9.316 -17.623  1.00  0.00           C  
ATOM    461  OD1 ASP A  28       4.657   8.372 -17.271  1.00  0.00           O  
ATOM    462  OD2 ASP A  28       4.326  10.224 -18.382  1.00  0.00           O1-
ATOM    463  H   ASP A  28      -0.093   9.123 -16.623  1.00  0.00           H  
ATOM    464  HA  ASP A  28       1.681   8.513 -18.865  1.00  0.00           H  
ATOM    465  HB2 ASP A  28       2.144  10.402 -17.215  1.00  0.00           H  
ATOM    466  HB3 ASP A  28       2.520   9.152 -16.036  1.00  0.00           H  
ATOM    467  N   ASP A  29       1.678   6.067 -18.331  1.00  0.00           N  
ATOM    468  CA  ASP A  29       1.864   4.627 -18.086  1.00  0.00           C  
ATOM    469  C   ASP A  29       3.278   4.309 -17.612  1.00  0.00           C  
ATOM    470  O   ASP A  29       3.472   3.482 -16.718  1.00  0.00           O  
ATOM    471  CB  ASP A  29       1.549   3.825 -19.359  1.00  0.00           C  
ATOM    472  CG  ASP A  29       1.853   2.337 -19.221  1.00  0.00           C  
ATOM    473  OD1 ASP A  29       1.028   1.607 -18.641  1.00  0.00           O  
ATOM    474  OD2 ASP A  29       2.914   1.890 -19.713  1.00  0.00           O1-
ATOM    475  H   ASP A  29       1.450   6.366 -19.236  1.00  0.00           H  
ATOM    476  HA  ASP A  29       1.168   4.333 -17.314  1.00  0.00           H  
ATOM    477  HB2 ASP A  29       0.500   3.934 -19.594  1.00  0.00           H  
ATOM    478  HB3 ASP A  29       2.135   4.219 -20.176  1.00  0.00           H  
ATOM    479  N   ASP A  30       4.256   4.981 -18.198  1.00  0.00           N  
ATOM    480  CA  ASP A  30       5.657   4.744 -17.865  1.00  0.00           C  
ATOM    481  C   ASP A  30       5.939   5.021 -16.390  1.00  0.00           C  
ATOM    482  O   ASP A  30       6.502   4.173 -15.689  1.00  0.00           O  
ATOM    483  CB  ASP A  30       6.571   5.596 -18.751  1.00  0.00           C  
ATOM    484  CG  ASP A  30       8.024   5.521 -18.329  1.00  0.00           C  
ATOM    485  OD1 ASP A  30       8.624   4.439 -18.434  1.00  0.00           O  
ATOM    486  OD2 ASP A  30       8.573   6.552 -17.890  1.00  0.00           O1-
ATOM    487  H   ASP A  30       4.029   5.661 -18.870  1.00  0.00           H  
ATOM    488  HA  ASP A  30       5.864   3.702 -18.061  1.00  0.00           H  
ATOM    489  HB2 ASP A  30       6.495   5.251 -19.771  1.00  0.00           H  
ATOM    490  HB3 ASP A  30       6.251   6.626 -18.700  1.00  0.00           H  
ATOM    491  N   SER A  31       5.528   6.189 -15.916  1.00  0.00           N  
ATOM    492  CA  SER A  31       5.734   6.553 -14.524  1.00  0.00           C  
ATOM    493  C   SER A  31       4.821   5.741 -13.614  1.00  0.00           C  
ATOM    494  O   SER A  31       5.202   5.378 -12.505  1.00  0.00           O  
ATOM    495  CB  SER A  31       5.495   8.049 -14.315  1.00  0.00           C  
ATOM    496  OG  SER A  31       6.266   8.818 -15.222  1.00  0.00           O  
ATOM    497  H   SER A  31       5.075   6.826 -16.521  1.00  0.00           H  
ATOM    498  HA  SER A  31       6.760   6.325 -14.273  1.00  0.00           H  
ATOM    499  HB2 SER A  31       4.451   8.271 -14.474  1.00  0.00           H  
ATOM    500  HB3 SER A  31       5.772   8.318 -13.306  1.00  0.00           H  
ATOM    501  HG  SER A  31       5.877   8.714 -16.109  1.00  0.00           H  
ATOM    502  N   LEU A  32       3.625   5.434 -14.106  1.00  0.00           N  
ATOM    503  CA  LEU A  32       2.648   4.674 -13.338  1.00  0.00           C  
ATOM    504  C   LEU A  32       3.206   3.298 -13.008  1.00  0.00           C  
ATOM    505  O   LEU A  32       3.152   2.848 -11.864  1.00  0.00           O  
ATOM    506  CB  LEU A  32       1.357   4.524 -14.151  1.00  0.00           C  
ATOM    507  CG  LEU A  32       0.169   3.897 -13.424  1.00  0.00           C  
ATOM    508  CD1 LEU A  32      -0.404   4.863 -12.406  1.00  0.00           C  
ATOM    509  CD2 LEU A  32      -0.897   3.470 -14.417  1.00  0.00           C  
ATOM    510  H   LEU A  32       3.389   5.730 -15.014  1.00  0.00           H  
ATOM    511  HA  LEU A  32       2.436   5.208 -12.424  1.00  0.00           H  
ATOM    512  HB2 LEU A  32       1.060   5.505 -14.492  1.00  0.00           H  
ATOM    513  HB3 LEU A  32       1.577   3.917 -15.017  1.00  0.00           H  
ATOM    514  HG  LEU A  32       0.507   3.018 -12.893  1.00  0.00           H  
ATOM    515 HD11 LEU A  32      -0.749   5.754 -12.910  1.00  0.00           H  
ATOM    516 HD12 LEU A  32       0.359   5.128 -11.691  1.00  0.00           H  
ATOM    517 HD13 LEU A  32      -1.233   4.398 -11.893  1.00  0.00           H  
ATOM    518 HD21 LEU A  32      -1.735   3.049 -13.882  1.00  0.00           H  
ATOM    519 HD22 LEU A  32      -0.488   2.727 -15.086  1.00  0.00           H  
ATOM    520 HD23 LEU A  32      -1.227   4.327 -14.986  1.00  0.00           H  
ATOM    521  N   GLU A  33       3.767   2.655 -14.014  1.00  0.00           N  
ATOM    522  CA  GLU A  33       4.358   1.345 -13.859  1.00  0.00           C  
ATOM    523  C   GLU A  33       5.577   1.407 -12.939  1.00  0.00           C  
ATOM    524  O   GLU A  33       5.780   0.534 -12.094  1.00  0.00           O  
ATOM    525  CB  GLU A  33       4.759   0.804 -15.222  1.00  0.00           C  
ATOM    526  CG  GLU A  33       5.219  -0.631 -15.201  1.00  0.00           C  
ATOM    527  CD  GLU A  33       5.761  -1.068 -16.531  1.00  0.00           C  
ATOM    528  OE1 GLU A  33       6.997  -1.110 -16.685  1.00  0.00           O  
ATOM    529  OE2 GLU A  33       4.958  -1.355 -17.438  1.00  0.00           O1-
ATOM    530  H   GLU A  33       3.775   3.076 -14.903  1.00  0.00           H  
ATOM    531  HA  GLU A  33       3.619   0.691 -13.425  1.00  0.00           H  
ATOM    532  HB2 GLU A  33       3.912   0.877 -15.888  1.00  0.00           H  
ATOM    533  HB3 GLU A  33       5.563   1.412 -15.612  1.00  0.00           H  
ATOM    534  HG2 GLU A  33       5.995  -0.735 -14.457  1.00  0.00           H  
ATOM    535  HG3 GLU A  33       4.381  -1.260 -14.941  1.00  0.00           H  
ATOM    536  N   GLN A  34       6.374   2.456 -13.102  1.00  0.00           N  
ATOM    537  CA  GLN A  34       7.587   2.637 -12.314  1.00  0.00           C  
ATOM    538  C   GLN A  34       7.254   2.785 -10.826  1.00  0.00           C  
ATOM    539  O   GLN A  34       7.955   2.245  -9.962  1.00  0.00           O  
ATOM    540  CB  GLN A  34       8.360   3.861 -12.814  1.00  0.00           C  
ATOM    541  CG  GLN A  34       9.770   3.979 -12.256  1.00  0.00           C  
ATOM    542  CD  GLN A  34      10.647   2.796 -12.630  1.00  0.00           C  
ATOM    543  OE1 GLN A  34      10.716   1.803 -11.907  1.00  0.00           O  
ATOM    544  NE2 GLN A  34      11.312   2.889 -13.762  1.00  0.00           N  
ATOM    545  H   GLN A  34       6.138   3.131 -13.774  1.00  0.00           H  
ATOM    546  HA  GLN A  34       8.201   1.759 -12.446  1.00  0.00           H  
ATOM    547  HB2 GLN A  34       8.428   3.811 -13.890  1.00  0.00           H  
ATOM    548  HB3 GLN A  34       7.813   4.751 -12.540  1.00  0.00           H  
ATOM    549  HG2 GLN A  34      10.222   4.880 -12.645  1.00  0.00           H  
ATOM    550  HG3 GLN A  34       9.712   4.042 -11.180  1.00  0.00           H  
ATOM    551 HE21 GLN A  34      11.209   3.706 -14.299  1.00  0.00           H  
ATOM    552 HE22 GLN A  34      11.887   2.140 -14.029  1.00  0.00           H  
ATOM    553  N   VAL A  35       6.181   3.509 -10.533  1.00  0.00           N  
ATOM    554  CA  VAL A  35       5.739   3.702  -9.158  1.00  0.00           C  
ATOM    555  C   VAL A  35       5.207   2.396  -8.568  1.00  0.00           C  
ATOM    556  O   VAL A  35       5.393   2.127  -7.384  1.00  0.00           O  
ATOM    557  CB  VAL A  35       4.675   4.825  -9.034  1.00  0.00           C  
ATOM    558  CG1 VAL A  35       4.171   4.946  -7.600  1.00  0.00           C  
ATOM    559  CG2 VAL A  35       5.260   6.149  -9.490  1.00  0.00           C  
ATOM    560  H   VAL A  35       5.676   3.934 -11.262  1.00  0.00           H  
ATOM    561  HA  VAL A  35       6.609   3.995  -8.586  1.00  0.00           H  
ATOM    562  HB  VAL A  35       3.840   4.582  -9.674  1.00  0.00           H  
ATOM    563 HG11 VAL A  35       4.996   5.188  -6.947  1.00  0.00           H  
ATOM    564 HG12 VAL A  35       3.732   4.008  -7.293  1.00  0.00           H  
ATOM    565 HG13 VAL A  35       3.427   5.727  -7.545  1.00  0.00           H  
ATOM    566 HG21 VAL A  35       5.524   6.087 -10.535  1.00  0.00           H  
ATOM    567 HG22 VAL A  35       6.142   6.371  -8.908  1.00  0.00           H  
ATOM    568 HG23 VAL A  35       4.531   6.931  -9.347  1.00  0.00           H  
ATOM    569  N   LEU A  36       4.570   1.571  -9.404  1.00  0.00           N  
ATOM    570  CA  LEU A  36       4.040   0.283  -8.945  1.00  0.00           C  
ATOM    571  C   LEU A  36       5.168  -0.576  -8.384  1.00  0.00           C  
ATOM    572  O   LEU A  36       4.995  -1.272  -7.382  1.00  0.00           O  
ATOM    573  CB  LEU A  36       3.347  -0.469 -10.093  1.00  0.00           C  
ATOM    574  CG  LEU A  36       2.099   0.192 -10.686  1.00  0.00           C  
ATOM    575  CD1 LEU A  36       1.586  -0.610 -11.871  1.00  0.00           C  
ATOM    576  CD2 LEU A  36       1.010   0.329  -9.634  1.00  0.00           C  
ATOM    577  H   LEU A  36       4.451   1.835 -10.342  1.00  0.00           H  
ATOM    578  HA  LEU A  36       3.324   0.475  -8.161  1.00  0.00           H  
ATOM    579  HB2 LEU A  36       4.066  -0.596 -10.889  1.00  0.00           H  
ATOM    580  HB3 LEU A  36       3.067  -1.447  -9.731  1.00  0.00           H  
ATOM    581  HG  LEU A  36       2.356   1.181 -11.039  1.00  0.00           H  
ATOM    582 HD11 LEU A  36       0.733  -0.108 -12.301  1.00  0.00           H  
ATOM    583 HD12 LEU A  36       1.293  -1.595 -11.538  1.00  0.00           H  
ATOM    584 HD13 LEU A  36       2.365  -0.698 -12.614  1.00  0.00           H  
ATOM    585 HD21 LEU A  36       0.758  -0.646  -9.245  1.00  0.00           H  
ATOM    586 HD22 LEU A  36       0.134   0.775 -10.085  1.00  0.00           H  
ATOM    587 HD23 LEU A  36       1.360   0.960  -8.831  1.00  0.00           H  
ATOM    588  N   GLU A  37       6.328  -0.506  -9.027  1.00  0.00           N  
ATOM    589  CA  GLU A  37       7.501  -1.237  -8.574  1.00  0.00           C  
ATOM    590  C   GLU A  37       7.939  -0.732  -7.200  1.00  0.00           C  
ATOM    591  O   GLU A  37       8.263  -1.523  -6.306  1.00  0.00           O  
ATOM    592  CB  GLU A  37       8.645  -1.079  -9.573  1.00  0.00           C  
ATOM    593  CG  GLU A  37       9.875  -1.900  -9.226  1.00  0.00           C  
ATOM    594  CD  GLU A  37      11.017  -1.662 -10.178  1.00  0.00           C  
ATOM    595  OE1 GLU A  37      10.887  -2.018 -11.371  1.00  0.00           O  
ATOM    596  OE2 GLU A  37      12.058  -1.129  -9.742  1.00  0.00           O1-
ATOM    597  H   GLU A  37       6.392   0.051  -9.832  1.00  0.00           H  
ATOM    598  HA  GLU A  37       7.237  -2.281  -8.498  1.00  0.00           H  
ATOM    599  HB2 GLU A  37       8.299  -1.382 -10.549  1.00  0.00           H  
ATOM    600  HB3 GLU A  37       8.932  -0.039  -9.610  1.00  0.00           H  
ATOM    601  HG2 GLU A  37      10.198  -1.639  -8.230  1.00  0.00           H  
ATOM    602  HG3 GLU A  37       9.612  -2.947  -9.255  1.00  0.00           H  
ATOM    603  N   GLU A  38       7.935   0.592  -7.041  1.00  0.00           N  
ATOM    604  CA  GLU A  38       8.309   1.226  -5.813  1.00  0.00           C  
ATOM    605  C   GLU A  38       7.366   0.806  -4.699  1.00  0.00           C  
ATOM    606  O   GLU A  38       7.798   0.455  -3.599  1.00  0.00           O  
ATOM    607  CB  GLU A  38       8.256   2.735  -5.997  1.00  0.00           C  
ATOM    608  CG  GLU A  38       8.869   3.492  -4.868  1.00  0.00           C  
ATOM    609  CD  GLU A  38       8.555   4.974  -4.912  1.00  0.00           C  
ATOM    610  OE1 GLU A  38       8.956   5.652  -5.885  1.00  0.00           O  
ATOM    611  OE2 GLU A  38       7.920   5.477  -3.967  1.00  0.00           O1-
ATOM    612  H   GLU A  38       7.673   1.175  -7.777  1.00  0.00           H  
ATOM    613  HA  GLU A  38       9.312   0.929  -5.563  1.00  0.00           H  
ATOM    614  HB2 GLU A  38       8.780   2.995  -6.903  1.00  0.00           H  
ATOM    615  HB3 GLU A  38       7.224   3.038  -6.090  1.00  0.00           H  
ATOM    616  HG2 GLU A  38       8.485   3.070  -3.956  1.00  0.00           H  
ATOM    617  HG3 GLU A  38       9.936   3.351  -4.918  1.00  0.00           H  
ATOM    618  N   ILE A  39       6.078   0.824  -5.003  1.00  0.00           N  
ATOM    619  CA  ILE A  39       5.055   0.435  -4.052  1.00  0.00           C  
ATOM    620  C   ILE A  39       5.268  -1.001  -3.606  1.00  0.00           C  
ATOM    621  O   ILE A  39       5.119  -1.323  -2.429  1.00  0.00           O  
ATOM    622  CB  ILE A  39       3.638   0.576  -4.660  1.00  0.00           C  
ATOM    623  CG1 ILE A  39       3.352   2.037  -5.007  1.00  0.00           C  
ATOM    624  CG2 ILE A  39       2.585   0.040  -3.701  1.00  0.00           C  
ATOM    625  CD1 ILE A  39       2.025   2.256  -5.699  1.00  0.00           C  
ATOM    626  H   ILE A  39       5.807   1.119  -5.902  1.00  0.00           H  
ATOM    627  HA  ILE A  39       5.128   1.086  -3.194  1.00  0.00           H  
ATOM    628  HB  ILE A  39       3.599  -0.012  -5.564  1.00  0.00           H  
ATOM    629 HG12 ILE A  39       3.345   2.616  -4.096  1.00  0.00           H  
ATOM    630 HG13 ILE A  39       4.134   2.405  -5.656  1.00  0.00           H  
ATOM    631 HG21 ILE A  39       1.606   0.150  -4.143  1.00  0.00           H  
ATOM    632 HG22 ILE A  39       2.626   0.593  -2.774  1.00  0.00           H  
ATOM    633 HG23 ILE A  39       2.775  -1.005  -3.505  1.00  0.00           H  
ATOM    634 HD11 ILE A  39       1.225   1.915  -5.058  1.00  0.00           H  
ATOM    635 HD12 ILE A  39       2.007   1.700  -6.624  1.00  0.00           H  
ATOM    636 HD13 ILE A  39       1.896   3.308  -5.907  1.00  0.00           H  
ATOM    637  N   GLU A  40       5.655  -1.851  -4.544  1.00  0.00           N  
ATOM    638  CA  GLU A  40       5.873  -3.253  -4.247  1.00  0.00           C  
ATOM    639  C   GLU A  40       7.022  -3.417  -3.261  1.00  0.00           C  
ATOM    640  O   GLU A  40       6.934  -4.209  -2.318  1.00  0.00           O  
ATOM    641  CB  GLU A  40       6.138  -4.046  -5.524  1.00  0.00           C  
ATOM    642  CG  GLU A  40       6.360  -5.526  -5.280  1.00  0.00           C  
ATOM    643  CD  GLU A  40       6.509  -6.312  -6.554  1.00  0.00           C  
ATOM    644  OE1 GLU A  40       7.571  -6.212  -7.198  1.00  0.00           O  
ATOM    645  OE2 GLU A  40       5.571  -7.050  -6.911  1.00  0.00           O1-
ATOM    646  H   GLU A  40       5.811  -1.517  -5.456  1.00  0.00           H  
ATOM    647  HA  GLU A  40       4.972  -3.629  -3.784  1.00  0.00           H  
ATOM    648  HB2 GLU A  40       5.293  -3.934  -6.187  1.00  0.00           H  
ATOM    649  HB3 GLU A  40       7.018  -3.647  -6.007  1.00  0.00           H  
ATOM    650  HG2 GLU A  40       7.260  -5.649  -4.696  1.00  0.00           H  
ATOM    651  HG3 GLU A  40       5.518  -5.916  -4.727  1.00  0.00           H  
ATOM    652  N   GLU A  41       8.092  -2.653  -3.471  1.00  0.00           N  
ATOM    653  CA  GLU A  41       9.237  -2.691  -2.574  1.00  0.00           C  
ATOM    654  C   GLU A  41       8.814  -2.258  -1.178  1.00  0.00           C  
ATOM    655  O   GLU A  41       9.154  -2.899  -0.186  1.00  0.00           O  
ATOM    656  CB  GLU A  41      10.359  -1.777  -3.080  1.00  0.00           C  
ATOM    657  CG  GLU A  41      11.605  -1.809  -2.206  1.00  0.00           C  
ATOM    658  CD  GLU A  41      12.646  -0.792  -2.617  1.00  0.00           C  
ATOM    659  OE1 GLU A  41      13.290  -0.982  -3.670  1.00  0.00           O  
ATOM    660  OE2 GLU A  41      12.847   0.193  -1.872  1.00  0.00           O1-
ATOM    661  H   GLU A  41       8.107  -2.049  -4.247  1.00  0.00           H  
ATOM    662  HA  GLU A  41       9.598  -3.708  -2.534  1.00  0.00           H  
ATOM    663  HB2 GLU A  41      10.636  -2.082  -4.078  1.00  0.00           H  
ATOM    664  HB3 GLU A  41       9.994  -0.761  -3.111  1.00  0.00           H  
ATOM    665  HG2 GLU A  41      11.317  -1.607  -1.186  1.00  0.00           H  
ATOM    666  HG3 GLU A  41      12.042  -2.795  -2.264  1.00  0.00           H  
ATOM    667  N   LEU A  42       8.046  -1.178  -1.121  1.00  0.00           N  
ATOM    668  CA  LEU A  42       7.562  -0.634   0.139  1.00  0.00           C  
ATOM    669  C   LEU A  42       6.674  -1.640   0.864  1.00  0.00           C  
ATOM    670  O   LEU A  42       6.787  -1.814   2.075  1.00  0.00           O  
ATOM    671  CB  LEU A  42       6.793   0.662  -0.105  1.00  0.00           C  
ATOM    672  CG  LEU A  42       7.573   1.780  -0.795  1.00  0.00           C  
ATOM    673  CD1 LEU A  42       6.664   2.962  -1.082  1.00  0.00           C  
ATOM    674  CD2 LEU A  42       8.762   2.211   0.056  1.00  0.00           C  
ATOM    675  H   LEU A  42       7.802  -0.726  -1.960  1.00  0.00           H  
ATOM    676  HA  LEU A  42       8.420  -0.419   0.758  1.00  0.00           H  
ATOM    677  HB2 LEU A  42       5.930   0.430  -0.712  1.00  0.00           H  
ATOM    678  HB3 LEU A  42       6.448   1.034   0.848  1.00  0.00           H  
ATOM    679  HG  LEU A  42       7.949   1.414  -1.739  1.00  0.00           H  
ATOM    680 HD11 LEU A  42       7.232   3.743  -1.567  1.00  0.00           H  
ATOM    681 HD12 LEU A  42       6.255   3.335  -0.155  1.00  0.00           H  
ATOM    682 HD13 LEU A  42       5.859   2.648  -1.730  1.00  0.00           H  
ATOM    683 HD21 LEU A  42       8.411   2.549   1.020  1.00  0.00           H  
ATOM    684 HD22 LEU A  42       9.285   3.016  -0.439  1.00  0.00           H  
ATOM    685 HD23 LEU A  42       9.432   1.375   0.188  1.00  0.00           H  
ATOM    686  N   ILE A  43       5.797  -2.305   0.115  1.00  0.00           N  
ATOM    687  CA  ILE A  43       4.907  -3.309   0.691  1.00  0.00           C  
ATOM    688  C   ILE A  43       5.709  -4.446   1.313  1.00  0.00           C  
ATOM    689  O   ILE A  43       5.447  -4.858   2.449  1.00  0.00           O  
ATOM    690  CB  ILE A  43       3.932  -3.888  -0.370  1.00  0.00           C  
ATOM    691  CG1 ILE A  43       2.961  -2.805  -0.852  1.00  0.00           C  
ATOM    692  CG2 ILE A  43       3.166  -5.086   0.191  1.00  0.00           C  
ATOM    693  CD1 ILE A  43       2.019  -3.271  -1.941  1.00  0.00           C  
ATOM    694  H   ILE A  43       5.745  -2.108  -0.848  1.00  0.00           H  
ATOM    695  HA  ILE A  43       4.325  -2.830   1.465  1.00  0.00           H  
ATOM    696  HB  ILE A  43       4.518  -4.231  -1.210  1.00  0.00           H  
ATOM    697 HG12 ILE A  43       2.362  -2.471  -0.019  1.00  0.00           H  
ATOM    698 HG13 ILE A  43       3.529  -1.970  -1.237  1.00  0.00           H  
ATOM    699 HG21 ILE A  43       2.496  -5.472  -0.564  1.00  0.00           H  
ATOM    700 HG22 ILE A  43       2.595  -4.776   1.053  1.00  0.00           H  
ATOM    701 HG23 ILE A  43       3.865  -5.857   0.481  1.00  0.00           H  
ATOM    702 HD11 ILE A  43       1.366  -2.459  -2.224  1.00  0.00           H  
ATOM    703 HD12 ILE A  43       1.428  -4.098  -1.576  1.00  0.00           H  
ATOM    704 HD13 ILE A  43       2.591  -3.589  -2.800  1.00  0.00           H  
ATOM    705  N   GLN A  44       6.700  -4.934   0.577  1.00  0.00           N  
ATOM    706  CA  GLN A  44       7.540  -6.016   1.062  1.00  0.00           C  
ATOM    707  C   GLN A  44       8.352  -5.564   2.264  1.00  0.00           C  
ATOM    708  O   GLN A  44       8.438  -6.272   3.262  1.00  0.00           O  
ATOM    709  CB  GLN A  44       8.470  -6.523  -0.040  1.00  0.00           C  
ATOM    710  CG  GLN A  44       7.744  -7.101  -1.244  1.00  0.00           C  
ATOM    711  CD  GLN A  44       8.693  -7.694  -2.264  1.00  0.00           C  
ATOM    712  OE1 GLN A  44       9.762  -8.195  -1.918  1.00  0.00           O  
ATOM    713  NE2 GLN A  44       8.312  -7.640  -3.523  1.00  0.00           N  
ATOM    714  H   GLN A  44       6.870  -4.555  -0.315  1.00  0.00           H  
ATOM    715  HA  GLN A  44       6.890  -6.822   1.368  1.00  0.00           H  
ATOM    716  HB2 GLN A  44       9.085  -5.703  -0.379  1.00  0.00           H  
ATOM    717  HB3 GLN A  44       9.108  -7.291   0.371  1.00  0.00           H  
ATOM    718  HG2 GLN A  44       7.072  -7.876  -0.907  1.00  0.00           H  
ATOM    719  HG3 GLN A  44       7.175  -6.314  -1.716  1.00  0.00           H  
ATOM    720 HE21 GLN A  44       7.450  -7.224  -3.724  1.00  0.00           H  
ATOM    721 HE22 GLN A  44       8.904  -8.018  -4.208  1.00  0.00           H  
ATOM    722  N   LYS A  45       8.921  -4.369   2.169  1.00  0.00           N  
ATOM    723  CA  LYS A  45       9.736  -3.812   3.239  1.00  0.00           C  
ATOM    724  C   LYS A  45       8.916  -3.626   4.516  1.00  0.00           C  
ATOM    725  O   LYS A  45       9.362  -3.981   5.600  1.00  0.00           O  
ATOM    726  CB  LYS A  45      10.346  -2.476   2.798  1.00  0.00           C  
ATOM    727  CG  LYS A  45      11.291  -1.855   3.815  1.00  0.00           C  
ATOM    728  CD  LYS A  45      11.908  -0.574   3.281  1.00  0.00           C  
ATOM    729  CE  LYS A  45      12.886   0.026   4.275  1.00  0.00           C  
ATOM    730  NZ  LYS A  45      13.558   1.235   3.734  1.00  0.00           N  
ATOM    731  H   LYS A  45       8.796  -3.845   1.345  1.00  0.00           H  
ATOM    732  HA  LYS A  45      10.536  -4.509   3.440  1.00  0.00           H  
ATOM    733  HB2 LYS A  45      10.894  -2.632   1.881  1.00  0.00           H  
ATOM    734  HB3 LYS A  45       9.544  -1.777   2.610  1.00  0.00           H  
ATOM    735  HG2 LYS A  45      10.740  -1.630   4.716  1.00  0.00           H  
ATOM    736  HG3 LYS A  45      12.078  -2.560   4.038  1.00  0.00           H  
ATOM    737  HD2 LYS A  45      12.433  -0.793   2.363  1.00  0.00           H  
ATOM    738  HD3 LYS A  45      11.121   0.140   3.086  1.00  0.00           H  
ATOM    739  HE2 LYS A  45      12.348   0.297   5.171  1.00  0.00           H  
ATOM    740  HE3 LYS A  45      13.634  -0.715   4.515  1.00  0.00           H  
ATOM    741  HZ1 LYS A  45      14.062   1.001   2.855  1.00  0.00           H  
ATOM    742  HZ2 LYS A  45      14.248   1.604   4.418  1.00  0.00           H  
ATOM    743  HZ3 LYS A  45      12.861   1.977   3.531  1.00  0.00           H  
ATOM    744  N   HIS A  46       7.711  -3.089   4.375  1.00  0.00           N  
ATOM    745  CA  HIS A  46       6.833  -2.862   5.521  1.00  0.00           C  
ATOM    746  C   HIS A  46       6.459  -4.185   6.178  1.00  0.00           C  
ATOM    747  O   HIS A  46       6.534  -4.330   7.402  1.00  0.00           O  
ATOM    748  CB  HIS A  46       5.570  -2.107   5.085  1.00  0.00           C  
ATOM    749  CG  HIS A  46       4.700  -1.657   6.222  1.00  0.00           C  
ATOM    750  ND1 HIS A  46       5.039  -0.654   7.109  1.00  0.00           N  
ATOM    751  CD2 HIS A  46       3.481  -2.092   6.603  1.00  0.00           C  
ATOM    752  CE1 HIS A  46       4.034  -0.522   7.981  1.00  0.00           C  
ATOM    753  NE2 HIS A  46       3.061  -1.371   7.718  1.00  0.00           N  
ATOM    754  H   HIS A  46       7.404  -2.829   3.476  1.00  0.00           H  
ATOM    755  HA  HIS A  46       7.373  -2.259   6.237  1.00  0.00           H  
ATOM    756  HB2 HIS A  46       5.856  -1.233   4.523  1.00  0.00           H  
ATOM    757  HB3 HIS A  46       4.980  -2.753   4.452  1.00  0.00           H  
ATOM    758  HD1 HIS A  46       5.866  -0.132   7.107  1.00  0.00           H  
ATOM    759  HD2 HIS A  46       2.916  -2.871   6.118  1.00  0.00           H  
ATOM    760  HE1 HIS A  46       4.019   0.190   8.792  1.00  0.00           H  
ATOM    761  N   ARG A  47       6.074  -5.154   5.355  1.00  0.00           N  
ATOM    762  CA  ARG A  47       5.697  -6.470   5.846  1.00  0.00           C  
ATOM    763  C   ARG A  47       6.900  -7.151   6.492  1.00  0.00           C  
ATOM    764  O   ARG A  47       6.760  -7.894   7.466  1.00  0.00           O  
ATOM    765  CB  ARG A  47       5.148  -7.326   4.696  1.00  0.00           C  
ATOM    766  CG  ARG A  47       4.442  -8.605   5.138  1.00  0.00           C  
ATOM    767  CD  ARG A  47       5.181  -9.852   4.670  1.00  0.00           C  
ATOM    768  NE  ARG A  47       6.431 -10.071   5.405  1.00  0.00           N  
ATOM    769  CZ  ARG A  47       7.508 -10.679   4.897  1.00  0.00           C  
ATOM    770  NH1 ARG A  47       7.508 -11.097   3.635  1.00  0.00           N  
ATOM    771  NH2 ARG A  47       8.583 -10.869   5.653  1.00  0.00           N  
ATOM    772  H   ARG A  47       6.043  -4.975   4.388  1.00  0.00           H  
ATOM    773  HA  ARG A  47       4.925  -6.339   6.590  1.00  0.00           H  
ATOM    774  HB2 ARG A  47       4.445  -6.733   4.130  1.00  0.00           H  
ATOM    775  HB3 ARG A  47       5.970  -7.599   4.051  1.00  0.00           H  
ATOM    776  HG2 ARG A  47       4.386  -8.619   6.216  1.00  0.00           H  
ATOM    777  HG3 ARG A  47       3.443  -8.614   4.726  1.00  0.00           H  
ATOM    778  HD2 ARG A  47       4.539 -10.707   4.810  1.00  0.00           H  
ATOM    779  HD3 ARG A  47       5.406  -9.744   3.619  1.00  0.00           H  
ATOM    780  HE  ARG A  47       6.454  -9.756   6.338  1.00  0.00           H  
ATOM    781 HH11 ARG A  47       6.706 -10.966   3.047  1.00  0.00           H  
ATOM    782 HH12 ARG A  47       8.318 -11.550   3.251  1.00  0.00           H  
ATOM    783 HH21 ARG A  47       8.603 -10.567   6.608  1.00  0.00           H  
ATOM    784 HH22 ARG A  47       9.401 -11.313   5.271  1.00  0.00           H  
ATOM    785  N   GLN A  48       8.079  -6.892   5.943  1.00  0.00           N  
ATOM    786  CA  GLN A  48       9.308  -7.449   6.465  1.00  0.00           C  
ATOM    787  C   GLN A  48       9.633  -6.833   7.823  1.00  0.00           C  
ATOM    788  O   GLN A  48       9.942  -7.542   8.774  1.00  0.00           O  
ATOM    789  CB  GLN A  48      10.451  -7.175   5.484  1.00  0.00           C  
ATOM    790  CG  GLN A  48      11.782  -7.769   5.894  1.00  0.00           C  
ATOM    791  CD  GLN A  48      11.816  -9.280   5.772  1.00  0.00           C  
ATOM    792  OE1 GLN A  48      11.167  -9.862   4.905  1.00  0.00           O  
ATOM    793  NE2 GLN A  48      12.559  -9.921   6.641  1.00  0.00           N  
ATOM    794  H   GLN A  48       8.127  -6.314   5.149  1.00  0.00           H  
ATOM    795  HA  GLN A  48       9.183  -8.516   6.573  1.00  0.00           H  
ATOM    796  HB2 GLN A  48      10.186  -7.583   4.520  1.00  0.00           H  
ATOM    797  HB3 GLN A  48      10.573  -6.106   5.388  1.00  0.00           H  
ATOM    798  HG2 GLN A  48      12.547  -7.355   5.257  1.00  0.00           H  
ATOM    799  HG3 GLN A  48      11.982  -7.499   6.921  1.00  0.00           H  
ATOM    800 HE21 GLN A  48      13.040  -9.390   7.315  1.00  0.00           H  
ATOM    801 HE22 GLN A  48      12.603 -10.900   6.584  1.00  0.00           H  
ATOM    802  N   LEU A  49       9.515  -5.511   7.912  1.00  0.00           N  
ATOM    803  CA  LEU A  49       9.815  -4.792   9.146  1.00  0.00           C  
ATOM    804  C   LEU A  49       8.878  -5.201  10.268  1.00  0.00           C  
ATOM    805  O   LEU A  49       9.320  -5.470  11.383  1.00  0.00           O  
ATOM    806  CB  LEU A  49       9.737  -3.276   8.930  1.00  0.00           C  
ATOM    807  CG  LEU A  49      10.768  -2.679   7.969  1.00  0.00           C  
ATOM    808  CD1 LEU A  49      10.567  -1.179   7.837  1.00  0.00           C  
ATOM    809  CD2 LEU A  49      12.183  -2.989   8.437  1.00  0.00           C  
ATOM    810  H   LEU A  49       9.228  -5.002   7.119  1.00  0.00           H  
ATOM    811  HA  LEU A  49      10.823  -5.047   9.435  1.00  0.00           H  
ATOM    812  HB2 LEU A  49       8.752  -3.042   8.551  1.00  0.00           H  
ATOM    813  HB3 LEU A  49       9.854  -2.794   9.889  1.00  0.00           H  
ATOM    814  HG  LEU A  49      10.632  -3.118   6.991  1.00  0.00           H  
ATOM    815 HD11 LEU A  49      11.305  -0.774   7.161  1.00  0.00           H  
ATOM    816 HD12 LEU A  49      10.674  -0.715   8.807  1.00  0.00           H  
ATOM    817 HD13 LEU A  49       9.578  -0.981   7.451  1.00  0.00           H  
ATOM    818 HD21 LEU A  49      12.329  -2.595   9.432  1.00  0.00           H  
ATOM    819 HD22 LEU A  49      12.890  -2.531   7.762  1.00  0.00           H  
ATOM    820 HD23 LEU A  49      12.336  -4.057   8.445  1.00  0.00           H  
ATOM    821  N   PHE A  50       7.590  -5.265   9.966  1.00  0.00           N  
ATOM    822  CA  PHE A  50       6.595  -5.624  10.966  1.00  0.00           C  
ATOM    823  C   PHE A  50       6.823  -7.044  11.473  1.00  0.00           C  
ATOM    824  O   PHE A  50       6.862  -7.280  12.681  1.00  0.00           O  
ATOM    825  CB  PHE A  50       5.180  -5.487  10.385  1.00  0.00           C  
ATOM    826  CG  PHE A  50       4.084  -5.844  11.356  1.00  0.00           C  
ATOM    827  CD1 PHE A  50       3.698  -4.952  12.345  1.00  0.00           C  
ATOM    828  CD2 PHE A  50       3.440  -7.071  11.277  1.00  0.00           C  
ATOM    829  CE1 PHE A  50       2.692  -5.277  13.236  1.00  0.00           C  
ATOM    830  CE2 PHE A  50       2.435  -7.400  12.166  1.00  0.00           C  
ATOM    831  CZ  PHE A  50       2.061  -6.502  13.147  1.00  0.00           C  
ATOM    832  H   PHE A  50       7.301  -5.059   9.048  1.00  0.00           H  
ATOM    833  HA  PHE A  50       6.699  -4.940  11.794  1.00  0.00           H  
ATOM    834  HB2 PHE A  50       5.024  -4.465  10.074  1.00  0.00           H  
ATOM    835  HB3 PHE A  50       5.089  -6.135   9.526  1.00  0.00           H  
ATOM    836  HD1 PHE A  50       4.191  -3.994  12.415  1.00  0.00           H  
ATOM    837  HD2 PHE A  50       3.732  -7.774  10.511  1.00  0.00           H  
ATOM    838  HE1 PHE A  50       2.401  -4.573  14.003  1.00  0.00           H  
ATOM    839  HE2 PHE A  50       1.942  -8.359  12.094  1.00  0.00           H  
ATOM    840  HZ  PHE A  50       1.275  -6.757  13.842  1.00  0.00           H  
ATOM    841  N   ASP A  51       7.017  -7.972  10.544  1.00  0.00           N  
ATOM    842  CA  ASP A  51       7.214  -9.379  10.890  1.00  0.00           C  
ATOM    843  C   ASP A  51       8.531  -9.597  11.635  1.00  0.00           C  
ATOM    844  O   ASP A  51       8.641 -10.493  12.474  1.00  0.00           O  
ATOM    845  CB  ASP A  51       7.164 -10.255   9.635  1.00  0.00           C  
ATOM    846  CG  ASP A  51       7.388 -11.721   9.944  1.00  0.00           C  
ATOM    847  OD1 ASP A  51       6.456 -12.376  10.459  1.00  0.00           O  
ATOM    848  OD2 ASP A  51       8.496 -12.224   9.677  1.00  0.00           O1-
ATOM    849  H   ASP A  51       7.026  -7.707   9.599  1.00  0.00           H  
ATOM    850  HA  ASP A  51       6.404  -9.667  11.543  1.00  0.00           H  
ATOM    851  HB2 ASP A  51       6.197 -10.150   9.168  1.00  0.00           H  
ATOM    852  HB3 ASP A  51       7.930  -9.930   8.946  1.00  0.00           H  
ATOM    853  N   ASN A  52       9.530  -8.785  11.330  1.00  0.00           N  
ATOM    854  CA  ASN A  52      10.822  -8.899  11.997  1.00  0.00           C  
ATOM    855  C   ASN A  52      10.763  -8.366  13.415  1.00  0.00           C  
ATOM    856  O   ASN A  52      11.511  -8.816  14.280  1.00  0.00           O  
ATOM    857  CB  ASN A  52      11.931  -8.191  11.214  1.00  0.00           C  
ATOM    858  CG  ASN A  52      12.381  -8.959   9.979  1.00  0.00           C  
ATOM    859  OD1 ASN A  52      12.811  -8.365   8.991  1.00  0.00           O  
ATOM    860  ND2 ASN A  52      12.303 -10.278  10.027  1.00  0.00           N  
ATOM    861  H   ASN A  52       9.401  -8.101  10.635  1.00  0.00           H  
ATOM    862  HA  ASN A  52      11.059  -9.949  12.052  1.00  0.00           H  
ATOM    863  HB2 ASN A  52      11.573  -7.223  10.896  1.00  0.00           H  
ATOM    864  HB3 ASN A  52      12.784  -8.055  11.862  1.00  0.00           H  
ATOM    865 HD21 ASN A  52      11.966 -10.701  10.845  1.00  0.00           H  
ATOM    866 HD22 ASN A  52      12.582 -10.789   9.239  1.00  0.00           H  
ATOM    867  N   ARG A  53       9.880  -7.408  13.659  1.00  0.00           N  
ATOM    868  CA  ARG A  53       9.738  -6.855  14.995  1.00  0.00           C  
ATOM    869  C   ARG A  53       8.990  -7.822  15.899  1.00  0.00           C  
ATOM    870  O   ARG A  53       9.338  -7.981  17.072  1.00  0.00           O  
ATOM    871  CB  ARG A  53       9.026  -5.496  14.968  1.00  0.00           C  
ATOM    872  CG  ARG A  53       9.806  -4.388  14.264  1.00  0.00           C  
ATOM    873  CD  ARG A  53      11.234  -4.285  14.788  1.00  0.00           C  
ATOM    874  NE  ARG A  53      11.284  -4.214  16.250  1.00  0.00           N  
ATOM    875  CZ  ARG A  53      12.328  -4.600  16.986  1.00  0.00           C  
ATOM    876  NH1 ARG A  53      13.447  -5.013  16.399  1.00  0.00           N  
ATOM    877  NH2 ARG A  53      12.255  -4.557  18.309  1.00  0.00           N  
ATOM    878  H   ARG A  53       9.316  -7.071  12.928  1.00  0.00           H  
ATOM    879  HA  ARG A  53      10.732  -6.718  15.394  1.00  0.00           H  
ATOM    880  HB2 ARG A  53       8.079  -5.613  14.462  1.00  0.00           H  
ATOM    881  HB3 ARG A  53       8.840  -5.184  15.985  1.00  0.00           H  
ATOM    882  HG2 ARG A  53       9.837  -4.600  13.206  1.00  0.00           H  
ATOM    883  HG3 ARG A  53       9.302  -3.447  14.429  1.00  0.00           H  
ATOM    884  HD2 ARG A  53      11.788  -5.151  14.460  1.00  0.00           H  
ATOM    885  HD3 ARG A  53      11.687  -3.394  14.378  1.00  0.00           H  
ATOM    886  HE  ARG A  53      10.481  -3.875  16.709  1.00  0.00           H  
ATOM    887 HH11 ARG A  53      13.524  -5.036  15.398  1.00  0.00           H  
ATOM    888 HH12 ARG A  53      14.229  -5.308  16.955  1.00  0.00           H  
ATOM    889 HH21 ARG A  53      11.418  -4.237  18.762  1.00  0.00           H  
ATOM    890 HH22 ARG A  53      13.036  -4.850  18.873  1.00  0.00           H  
ATOM    891  N   GLN A  54       7.977  -8.480  15.346  1.00  0.00           N  
ATOM    892  CA  GLN A  54       7.186  -9.453  16.086  1.00  0.00           C  
ATOM    893  C   GLN A  54       6.192 -10.133  15.150  1.00  0.00           C  
ATOM    894  O   GLN A  54       5.823  -9.570  14.123  1.00  0.00           O  
ATOM    895  CB  GLN A  54       6.439  -8.776  17.246  1.00  0.00           C  
ATOM    896  CG  GLN A  54       5.771  -9.753  18.196  1.00  0.00           C  
ATOM    897  CD  GLN A  54       5.000  -9.072  19.300  1.00  0.00           C  
ATOM    898  OE1 GLN A  54       4.489  -7.966  19.128  1.00  0.00           O  
ATOM    899  NE2 GLN A  54       4.893  -9.734  20.435  1.00  0.00           N  
ATOM    900  H   GLN A  54       7.744  -8.306  14.405  1.00  0.00           H  
ATOM    901  HA  GLN A  54       7.860 -10.195  16.482  1.00  0.00           H  
ATOM    902  HB2 GLN A  54       7.141  -8.181  17.812  1.00  0.00           H  
ATOM    903  HB3 GLN A  54       5.679  -8.127  16.838  1.00  0.00           H  
ATOM    904  HG2 GLN A  54       5.090 -10.371  17.633  1.00  0.00           H  
ATOM    905  HG3 GLN A  54       6.533 -10.377  18.641  1.00  0.00           H  
ATOM    906 HE21 GLN A  54       5.311 -10.621  20.501  1.00  0.00           H  
ATOM    907 HE22 GLN A  54       4.400  -9.314  21.170  1.00  0.00           H  
ATOM    908  N   GLU A  55       5.771 -11.342  15.497  1.00  0.00           N  
ATOM    909  CA  GLU A  55       4.808 -12.065  14.681  1.00  0.00           C  
ATOM    910  C   GLU A  55       3.399 -11.523  14.913  1.00  0.00           C  
ATOM    911  O   GLU A  55       2.597 -11.449  13.981  1.00  0.00           O  
ATOM    912  CB  GLU A  55       4.871 -13.597  14.938  1.00  0.00           C  
ATOM    913  CG  GLU A  55       4.316 -14.071  16.286  1.00  0.00           C  
ATOM    914  CD  GLU A  55       5.047 -13.493  17.474  1.00  0.00           C  
ATOM    915  OE1 GLU A  55       6.135 -13.994  17.814  1.00  0.00           O  
ATOM    916  OE2 GLU A  55       4.537 -12.532  18.069  1.00  0.00           O1-
ATOM    917  H   GLU A  55       6.113 -11.753  16.318  1.00  0.00           H  
ATOM    918  HA  GLU A  55       5.068 -11.877  13.649  1.00  0.00           H  
ATOM    919  HB2 GLU A  55       4.313 -14.096  14.161  1.00  0.00           H  
ATOM    920  HB3 GLU A  55       5.903 -13.910  14.873  1.00  0.00           H  
ATOM    921  HG2 GLU A  55       3.279 -13.779  16.353  1.00  0.00           H  
ATOM    922  HG3 GLU A  55       4.385 -15.148  16.327  1.00  0.00           H  
ATOM    923  N   ALA A  56       3.114 -11.144  16.176  1.00  0.00           N  
ATOM    924  CA  ALA A  56       1.822 -10.571  16.567  1.00  0.00           C  
ATOM    925  C   ALA A  56       0.677 -11.477  16.144  1.00  0.00           C  
ATOM    926  O   ALA A  56      -0.324 -11.011  15.595  1.00  0.00           O  
ATOM    927  CB  ALA A  56       1.657  -9.173  15.974  1.00  0.00           C  
ATOM    928  H   ALA A  56       3.800 -11.277  16.869  1.00  0.00           H  
ATOM    929  HA  ALA A  56       1.814 -10.485  17.645  1.00  0.00           H  
ATOM    930  HB1 ALA A  56       1.648  -9.239  14.896  1.00  0.00           H  
ATOM    931  HB2 ALA A  56       2.478  -8.548  16.290  1.00  0.00           H  
ATOM    932  HB3 ALA A  56       0.726  -8.745  16.316  1.00  0.00           H  
ATOM    933  N   ALA A  57       0.826 -12.773  16.448  1.00  0.00           N  
ATOM    934  CA  ALA A  57      -0.129 -13.810  16.050  1.00  0.00           C  
ATOM    935  C   ALA A  57      -0.058 -14.033  14.548  1.00  0.00           C  
ATOM    936  O   ALA A  57      -0.463 -13.177  13.755  1.00  0.00           O  
ATOM    937  CB  ALA A  57      -1.555 -13.484  16.499  1.00  0.00           C  
ATOM    938  H   ALA A  57       1.619 -13.037  16.958  1.00  0.00           H  
ATOM    939  HA  ALA A  57       0.180 -14.725  16.536  1.00  0.00           H  
ATOM    940  HB1 ALA A  57      -2.215 -14.292  16.218  1.00  0.00           H  
ATOM    941  HB2 ALA A  57      -1.883 -12.571  16.025  1.00  0.00           H  
ATOM    942  HB3 ALA A  57      -1.575 -13.359  17.571  1.00  0.00           H  
ATOM    943  N   ASP A  58       0.434 -15.199  14.168  1.00  0.00           N  
ATOM    944  CA  ASP A  58       0.661 -15.532  12.765  1.00  0.00           C  
ATOM    945  C   ASP A  58      -0.631 -15.469  11.977  1.00  0.00           C  
ATOM    946  O   ASP A  58      -0.664 -14.936  10.871  1.00  0.00           O  
ATOM    947  CB  ASP A  58       1.256 -16.939  12.640  1.00  0.00           C  
ATOM    948  CG  ASP A  58       2.544 -17.122  13.415  1.00  0.00           C  
ATOM    949  OD1 ASP A  58       2.476 -17.315  14.651  1.00  0.00           O  
ATOM    950  OD2 ASP A  58       3.628 -17.099  12.795  1.00  0.00           O1-
ATOM    951  H   ASP A  58       0.663 -15.862  14.853  1.00  0.00           H  
ATOM    952  HA  ASP A  58       1.361 -14.820  12.357  1.00  0.00           H  
ATOM    953  HB2 ASP A  58       0.539 -17.655  13.008  1.00  0.00           H  
ATOM    954  HB3 ASP A  58       1.451 -17.142  11.598  1.00  0.00           H  
ATOM    955  N   THR A  59      -1.696 -15.991  12.559  1.00  0.00           N  
ATOM    956  CA  THR A  59      -2.985 -15.994  11.905  1.00  0.00           C  
ATOM    957  C   THR A  59      -3.507 -14.564  11.687  1.00  0.00           C  
ATOM    958  O   THR A  59      -4.048 -14.257  10.632  1.00  0.00           O  
ATOM    959  CB  THR A  59      -4.026 -16.843  12.690  1.00  0.00           C  
ATOM    960  OG1 THR A  59      -5.273 -16.876  11.986  1.00  0.00           O  
ATOM    961  CG2 THR A  59      -4.245 -16.300  14.098  1.00  0.00           C  
ATOM    962  H   THR A  59      -1.605 -16.397  13.447  1.00  0.00           H  
ATOM    963  HA  THR A  59      -2.847 -16.450  10.935  1.00  0.00           H  
ATOM    964  HB  THR A  59      -3.648 -17.851  12.764  1.00  0.00           H  
ATOM    965  HG1 THR A  59      -5.307 -17.689  11.464  1.00  0.00           H  
ATOM    966 HG21 THR A  59      -3.309 -16.309  14.637  1.00  0.00           H  
ATOM    967 HG22 THR A  59      -4.962 -16.920  14.614  1.00  0.00           H  
ATOM    968 HG23 THR A  59      -4.618 -15.288  14.040  1.00  0.00           H  
ATOM    969  N   GLU A  60      -3.296 -13.687  12.670  1.00  0.00           N  
ATOM    970  CA  GLU A  60      -3.771 -12.311  12.576  1.00  0.00           C  
ATOM    971  C   GLU A  60      -3.003 -11.545  11.507  1.00  0.00           C  
ATOM    972  O   GLU A  60      -3.598 -10.828  10.690  1.00  0.00           O  
ATOM    973  CB  GLU A  60      -3.649 -11.604  13.928  1.00  0.00           C  
ATOM    974  CG  GLU A  60      -4.124 -10.160  13.909  1.00  0.00           C  
ATOM    975  CD  GLU A  60      -4.074  -9.512  15.270  1.00  0.00           C  
ATOM    976  OE1 GLU A  60      -5.103  -9.521  15.975  1.00  0.00           O  
ATOM    977  OE2 GLU A  60      -3.010  -8.991  15.649  1.00  0.00           O1-
ATOM    978  H   GLU A  60      -2.803 -13.969  13.467  1.00  0.00           H  
ATOM    979  HA  GLU A  60      -4.813 -12.344  12.293  1.00  0.00           H  
ATOM    980  HB2 GLU A  60      -4.234 -12.143  14.658  1.00  0.00           H  
ATOM    981  HB3 GLU A  60      -2.613 -11.614  14.231  1.00  0.00           H  
ATOM    982  HG2 GLU A  60      -3.494  -9.596  13.237  1.00  0.00           H  
ATOM    983  HG3 GLU A  60      -5.142 -10.135  13.549  1.00  0.00           H  
ATOM    984  N   ALA A  61      -1.685 -11.711  11.505  1.00  0.00           N  
ATOM    985  CA  ALA A  61      -0.831 -11.055  10.528  1.00  0.00           C  
ATOM    986  C   ALA A  61      -1.140 -11.559   9.124  1.00  0.00           C  
ATOM    987  O   ALA A  61      -1.125 -10.794   8.158  1.00  0.00           O  
ATOM    988  CB  ALA A  61       0.635 -11.285  10.867  1.00  0.00           C  
ATOM    989  H   ALA A  61      -1.274 -12.288  12.189  1.00  0.00           H  
ATOM    990  HA  ALA A  61      -1.029  -9.994  10.571  1.00  0.00           H  
ATOM    991  HB1 ALA A  61       0.855 -12.340  10.814  1.00  0.00           H  
ATOM    992  HB2 ALA A  61       0.833 -10.926  11.867  1.00  0.00           H  
ATOM    993  HB3 ALA A  61       1.256 -10.751  10.164  1.00  0.00           H  
ATOM    994  N   ALA A  62      -1.441 -12.850   9.023  1.00  0.00           N  
ATOM    995  CA  ALA A  62      -1.774 -13.464   7.750  1.00  0.00           C  
ATOM    996  C   ALA A  62      -3.034 -12.849   7.158  1.00  0.00           C  
ATOM    997  O   ALA A  62      -3.127 -12.659   5.955  1.00  0.00           O  
ATOM    998  CB  ALA A  62      -1.947 -14.968   7.913  1.00  0.00           C  
ATOM    999  H   ALA A  62      -1.426 -13.409   9.831  1.00  0.00           H  
ATOM   1000  HA  ALA A  62      -0.950 -13.291   7.072  1.00  0.00           H  
ATOM   1001  HB1 ALA A  62      -1.040 -15.393   8.317  1.00  0.00           H  
ATOM   1002  HB2 ALA A  62      -2.157 -15.414   6.952  1.00  0.00           H  
ATOM   1003  HB3 ALA A  62      -2.767 -15.164   8.588  1.00  0.00           H  
ATOM   1004  N   LYS A  63      -3.997 -12.519   8.014  1.00  0.00           N  
ATOM   1005  CA  LYS A  63      -5.252 -11.934   7.548  1.00  0.00           C  
ATOM   1006  C   LYS A  63      -5.011 -10.555   6.960  1.00  0.00           C  
ATOM   1007  O   LYS A  63      -5.533 -10.225   5.898  1.00  0.00           O  
ATOM   1008  CB  LYS A  63      -6.269 -11.838   8.690  1.00  0.00           C  
ATOM   1009  CG  LYS A  63      -6.480 -13.137   9.440  1.00  0.00           C  
ATOM   1010  CD  LYS A  63      -6.977 -14.245   8.530  1.00  0.00           C  
ATOM   1011  CE  LYS A  63      -6.888 -15.598   9.216  1.00  0.00           C  
ATOM   1012  NZ  LYS A  63      -7.620 -15.626  10.509  1.00  0.00           N  
ATOM   1013  H   LYS A  63      -3.860 -12.674   8.973  1.00  0.00           H  
ATOM   1014  HA  LYS A  63      -5.651 -12.574   6.775  1.00  0.00           H  
ATOM   1015  HB2 LYS A  63      -5.928 -11.095   9.396  1.00  0.00           H  
ATOM   1016  HB3 LYS A  63      -7.219 -11.523   8.284  1.00  0.00           H  
ATOM   1017  HG2 LYS A  63      -5.542 -13.443   9.877  1.00  0.00           H  
ATOM   1018  HG3 LYS A  63      -7.205 -12.974  10.223  1.00  0.00           H  
ATOM   1019  HD2 LYS A  63      -8.006 -14.051   8.267  1.00  0.00           H  
ATOM   1020  HD3 LYS A  63      -6.372 -14.264   7.636  1.00  0.00           H  
ATOM   1021  HE2 LYS A  63      -7.309 -16.345   8.561  1.00  0.00           H  
ATOM   1022  HE3 LYS A  63      -5.848 -15.827   9.395  1.00  0.00           H  
ATOM   1023  HZ1 LYS A  63      -8.619 -15.379  10.366  1.00  0.00           H  
ATOM   1024  HZ2 LYS A  63      -7.199 -14.952  11.180  1.00  0.00           H  
ATOM   1025  HZ3 LYS A  63      -7.569 -16.579  10.924  1.00  0.00           H  
ATOM   1026  N   GLN A  64      -4.195  -9.765   7.644  1.00  0.00           N  
ATOM   1027  CA  GLN A  64      -3.885  -8.415   7.196  1.00  0.00           C  
ATOM   1028  C   GLN A  64      -3.104  -8.464   5.890  1.00  0.00           C  
ATOM   1029  O   GLN A  64      -3.390  -7.716   4.952  1.00  0.00           O  
ATOM   1030  CB  GLN A  64      -3.092  -7.668   8.291  1.00  0.00           C  
ATOM   1031  CG  GLN A  64      -2.795  -6.196   7.989  1.00  0.00           C  
ATOM   1032  CD  GLN A  64      -1.598  -5.995   7.072  1.00  0.00           C  
ATOM   1033  OE1 GLN A  64      -0.654  -6.781   7.079  1.00  0.00           O  
ATOM   1034  NE2 GLN A  64      -1.636  -4.943   6.277  1.00  0.00           N  
ATOM   1035  H   GLN A  64      -3.789 -10.099   8.471  1.00  0.00           H  
ATOM   1036  HA  GLN A  64      -4.818  -7.900   7.024  1.00  0.00           H  
ATOM   1037  HB2 GLN A  64      -3.653  -7.711   9.212  1.00  0.00           H  
ATOM   1038  HB3 GLN A  64      -2.150  -8.177   8.439  1.00  0.00           H  
ATOM   1039  HG2 GLN A  64      -3.662  -5.759   7.515  1.00  0.00           H  
ATOM   1040  HG3 GLN A  64      -2.606  -5.685   8.922  1.00  0.00           H  
ATOM   1041 HE21 GLN A  64      -2.421  -4.360   6.319  1.00  0.00           H  
ATOM   1042 HE22 GLN A  64      -0.876  -4.792   5.679  1.00  0.00           H  
ATOM   1043  N   GLY A  65      -2.141  -9.369   5.828  1.00  0.00           N  
ATOM   1044  CA  GLY A  65      -1.326  -9.499   4.646  1.00  0.00           C  
ATOM   1045  C   GLY A  65      -2.101 -10.027   3.459  1.00  0.00           C  
ATOM   1046  O   GLY A  65      -2.009  -9.480   2.363  1.00  0.00           O  
ATOM   1047  H   GLY A  65      -1.976  -9.951   6.602  1.00  0.00           H  
ATOM   1048  HA2 GLY A  65      -0.920  -8.531   4.394  1.00  0.00           H  
ATOM   1049  HA3 GLY A  65      -0.510 -10.175   4.858  1.00  0.00           H  
ATOM   1050  N   ASP A  66      -2.891 -11.071   3.684  1.00  0.00           N  
ATOM   1051  CA  ASP A  66      -3.649 -11.715   2.609  1.00  0.00           C  
ATOM   1052  C   ASP A  66      -4.633 -10.751   1.964  1.00  0.00           C  
ATOM   1053  O   ASP A  66      -4.766 -10.715   0.739  1.00  0.00           O  
ATOM   1054  CB  ASP A  66      -4.402 -12.935   3.142  1.00  0.00           C  
ATOM   1055  CG  ASP A  66      -5.028 -13.763   2.040  1.00  0.00           C  
ATOM   1056  OD1 ASP A  66      -4.392 -14.742   1.601  1.00  0.00           O  
ATOM   1057  OD2 ASP A  66      -6.155 -13.445   1.609  1.00  0.00           O1-
ATOM   1058  H   ASP A  66      -2.963 -11.430   4.598  1.00  0.00           H  
ATOM   1059  HA  ASP A  66      -2.945 -12.043   1.861  1.00  0.00           H  
ATOM   1060  HB2 ASP A  66      -3.715 -13.562   3.690  1.00  0.00           H  
ATOM   1061  HB3 ASP A  66      -5.186 -12.602   3.807  1.00  0.00           H  
ATOM   1062  N   GLN A  67      -5.301  -9.952   2.783  1.00  0.00           N  
ATOM   1063  CA  GLN A  67      -6.275  -9.000   2.274  1.00  0.00           C  
ATOM   1064  C   GLN A  67      -5.592  -7.867   1.519  1.00  0.00           C  
ATOM   1065  O   GLN A  67      -6.082  -7.413   0.485  1.00  0.00           O  
ATOM   1066  CB  GLN A  67      -7.140  -8.438   3.407  1.00  0.00           C  
ATOM   1067  CG  GLN A  67      -7.953  -9.491   4.149  1.00  0.00           C  
ATOM   1068  CD  GLN A  67      -8.816 -10.328   3.227  1.00  0.00           C  
ATOM   1069  OE1 GLN A  67      -9.260  -9.868   2.179  1.00  0.00           O  
ATOM   1070  NE2 GLN A  67      -9.055 -11.563   3.607  1.00  0.00           N  
ATOM   1071  H   GLN A  67      -5.135 -10.006   3.750  1.00  0.00           H  
ATOM   1072  HA  GLN A  67      -6.914  -9.530   1.583  1.00  0.00           H  
ATOM   1073  HB2 GLN A  67      -6.498  -7.944   4.121  1.00  0.00           H  
ATOM   1074  HB3 GLN A  67      -7.825  -7.713   2.993  1.00  0.00           H  
ATOM   1075  HG2 GLN A  67      -7.275 -10.148   4.673  1.00  0.00           H  
ATOM   1076  HG3 GLN A  67      -8.592  -8.993   4.864  1.00  0.00           H  
ATOM   1077 HE21 GLN A  67      -8.669 -11.871   4.454  1.00  0.00           H  
ATOM   1078 HE22 GLN A  67      -9.614 -12.127   3.029  1.00  0.00           H  
ATOM   1079  N   TRP A  68      -4.455  -7.419   2.032  1.00  0.00           N  
ATOM   1080  CA  TRP A  68      -3.715  -6.346   1.412  1.00  0.00           C  
ATOM   1081  C   TRP A  68      -3.125  -6.790   0.069  1.00  0.00           C  
ATOM   1082  O   TRP A  68      -3.235  -6.079  -0.932  1.00  0.00           O  
ATOM   1083  CB  TRP A  68      -2.627  -5.850   2.361  1.00  0.00           C  
ATOM   1084  CG  TRP A  68      -1.742  -4.808   1.774  1.00  0.00           C  
ATOM   1085  CD1 TRP A  68      -0.422  -4.937   1.508  1.00  0.00           C  
ATOM   1086  CD2 TRP A  68      -2.112  -3.483   1.370  1.00  0.00           C  
ATOM   1087  NE1 TRP A  68       0.068  -3.772   0.970  1.00  0.00           N  
ATOM   1088  CE2 TRP A  68      -0.952  -2.864   0.873  1.00  0.00           C  
ATOM   1089  CE3 TRP A  68      -3.310  -2.760   1.383  1.00  0.00           C  
ATOM   1090  CZ2 TRP A  68      -0.951  -1.559   0.392  1.00  0.00           C  
ATOM   1091  CZ3 TRP A  68      -3.308  -1.464   0.904  1.00  0.00           C  
ATOM   1092  CH2 TRP A  68      -2.136  -0.875   0.415  1.00  0.00           C  
ATOM   1093  H   TRP A  68      -4.092  -7.822   2.851  1.00  0.00           H  
ATOM   1094  HA  TRP A  68      -4.408  -5.538   1.228  1.00  0.00           H  
ATOM   1095  HB2 TRP A  68      -3.093  -5.429   3.240  1.00  0.00           H  
ATOM   1096  HB3 TRP A  68      -2.011  -6.687   2.656  1.00  0.00           H  
ATOM   1097  HD1 TRP A  68       0.137  -5.838   1.707  1.00  0.00           H  
ATOM   1098  HE1 TRP A  68       0.996  -3.618   0.697  1.00  0.00           H  
ATOM   1099  HE3 TRP A  68      -4.223  -3.198   1.757  1.00  0.00           H  
ATOM   1100  HZ2 TRP A  68      -0.055  -1.091   0.011  1.00  0.00           H  
ATOM   1101  HZ3 TRP A  68      -4.222  -0.889   0.906  1.00  0.00           H  
ATOM   1102  HH2 TRP A  68      -2.181   0.141   0.052  1.00  0.00           H  
ATOM   1103  N   VAL A  69      -2.516  -7.973   0.051  1.00  0.00           N  
ATOM   1104  CA  VAL A  69      -1.936  -8.517  -1.174  1.00  0.00           C  
ATOM   1105  C   VAL A  69      -3.019  -8.742  -2.229  1.00  0.00           C  
ATOM   1106  O   VAL A  69      -2.825  -8.435  -3.409  1.00  0.00           O  
ATOM   1107  CB  VAL A  69      -1.179  -9.848  -0.912  1.00  0.00           C  
ATOM   1108  CG1 VAL A  69      -0.706 -10.472  -2.219  1.00  0.00           C  
ATOM   1109  CG2 VAL A  69       0.005  -9.613   0.016  1.00  0.00           C  
ATOM   1110  H   VAL A  69      -2.452  -8.492   0.886  1.00  0.00           H  
ATOM   1111  HA  VAL A  69      -1.231  -7.791  -1.554  1.00  0.00           H  
ATOM   1112  HB  VAL A  69      -1.857 -10.538  -0.432  1.00  0.00           H  
ATOM   1113 HG11 VAL A  69      -0.016  -9.801  -2.709  1.00  0.00           H  
ATOM   1114 HG12 VAL A  69      -1.556 -10.646  -2.862  1.00  0.00           H  
ATOM   1115 HG13 VAL A  69      -0.213 -11.410  -2.013  1.00  0.00           H  
ATOM   1116 HG21 VAL A  69      -0.350  -9.223   0.959  1.00  0.00           H  
ATOM   1117 HG22 VAL A  69       0.681  -8.902  -0.435  1.00  0.00           H  
ATOM   1118 HG23 VAL A  69       0.522 -10.546   0.184  1.00  0.00           H  
ATOM   1119  N   GLN A  70      -4.165  -9.254  -1.794  1.00  0.00           N  
ATOM   1120  CA  GLN A  70      -5.276  -9.506  -2.689  1.00  0.00           C  
ATOM   1121  C   GLN A  70      -5.783  -8.198  -3.296  1.00  0.00           C  
ATOM   1122  O   GLN A  70      -6.068  -8.125  -4.495  1.00  0.00           O  
ATOM   1123  CB  GLN A  70      -6.401 -10.211  -1.941  1.00  0.00           C  
ATOM   1124  CG  GLN A  70      -7.530 -10.670  -2.833  1.00  0.00           C  
ATOM   1125  CD  GLN A  70      -7.084 -11.705  -3.849  1.00  0.00           C  
ATOM   1126  OE1 GLN A  70      -6.177 -12.497  -3.593  1.00  0.00           O  
ATOM   1127  NE2 GLN A  70      -7.705 -11.697  -5.005  1.00  0.00           N  
ATOM   1128  H   GLN A  70      -4.270  -9.474  -0.842  1.00  0.00           H  
ATOM   1129  HA  GLN A  70      -4.926 -10.148  -3.483  1.00  0.00           H  
ATOM   1130  HB2 GLN A  70      -5.996 -11.075  -1.437  1.00  0.00           H  
ATOM   1131  HB3 GLN A  70      -6.806  -9.534  -1.203  1.00  0.00           H  
ATOM   1132  HG2 GLN A  70      -8.296 -11.102  -2.210  1.00  0.00           H  
ATOM   1133  HG3 GLN A  70      -7.928  -9.815  -3.357  1.00  0.00           H  
ATOM   1134 HE21 GLN A  70      -8.412 -11.032  -5.147  1.00  0.00           H  
ATOM   1135 HE22 GLN A  70      -7.443 -12.355  -5.685  1.00  0.00           H  
ATOM   1136  N   LEU A  71      -5.877  -7.164  -2.466  1.00  0.00           N
[truncated: 2,536,840 more chars]
