# Supplementary material for: Design of complicated all-α protein structures
Source: Nat Struct Mol Biol. 2024 Jan 4;31(2):275–82. doi: 10.1038/s41594-023-01147-9 (PMC11377298; doi:10.1038/s41594-023-01147-9)
Supplement: Supplementary file 8 — Statistical source data. [file 41594_2023_1147_MOESM8_ESM.zip › ED_Fig1/2n8w.pdb]

HEADER    DE NOVO PROTEIN                         27-OCT-15   2N8W              
TITLE     SOLUTION NMR STRUCTURE OF DESIGNED PROTEIN DA05R1, NORTHEAST          
TITLE    2 STRUCTURAL GENOMICS CONSORTIUM (NESG) TARGET OR690                   
COMPND    MOL_ID: 1;                                                            
COMPND   2 MOLECULE: DESIGNED PROTEIN DA05R1;                                   
COMPND   3 CHAIN: A;                                                            
COMPND   4 ENGINEERED: YES                                                      
SOURCE    MOL_ID: 1;                                                            
SOURCE   2 ORGANISM_SCIENTIFIC: SYNTHETIC CONSTRUCT;                            
SOURCE   3 ORGANISM_COMMON: ARTIFICIAL GENE;                                    
SOURCE   4 ORGANISM_TAXID: 32630;                                               
SOURCE   5 EXPRESSION_SYSTEM: ESCHERICHIA COLI;                                 
SOURCE   6 EXPRESSION_SYSTEM_TAXID: 562;                                        
SOURCE   7 EXPRESSION_SYSTEM_VECTOR: PCDB24                                     
KEYWDS    DESIGNED PROTEIN, DE NOVO PROTEIN, PSI-BIOLOGY                        
EXPDTA    SOLUTION NMR                                                          
NUMMDL    20                                                                    
AUTHOR    A.ELETSKY,J.F.FEDERIZON,X.XU,S.PULAVARTI,T.M.JACOBS,B.KUHLMAN,        
AUTHOR   2 T.SZYPERSKI,NORTHEAST STRUCTURAL GENOMICS CONSORTIUM (NESG)          
REVDAT   2   18-MAY-16 2N8W    1       JRNL                                     
REVDAT   1   25-NOV-15 2N8W    0                                                
JRNL        AUTH   T.M.JACOBS,B.WILLIAMS,T.WILLIAMS,X.XU,A.ELETSKY,             
JRNL        AUTH 2 J.F.FEDERIZON,T.SZYPERSKI,B.KUHLMAN                          
JRNL        TITL   DESIGN OF STRUCTURALLY DISTINCT PROTEINS USING STRATEGIES    
JRNL        TITL 2 INSPIRED BY EVOLUTION.                                       
JRNL        REF    SCIENCE                       V. 352   687 2016              
JRNL        REFN                   ISSN 0036-8075                               
JRNL        PMID   27151863                                                     
JRNL        DOI    10.1126/SCIENCE.AAD8036                                      
REMARK   2                                                                      
REMARK   2 RESOLUTION. NOT APPLICABLE.                                          
REMARK   3                                                                      
REMARK   3 REFINEMENT.                                                          
REMARK   3   PROGRAM     : CNS 1.3, CYANA 3.0                                   
REMARK   3   AUTHORS     : BRUNGER, ADAMS, CLORE, GROS, NILGES AND READ (CNS)   
REMARK   3                 , GUNTERT, MUMENTHALER AND WUTHRICH (CYANA)          
REMARK   3                                                                      
REMARK   3  OTHER REFINEMENT REMARKS: NULL                                      
REMARK   4                                                                      
REMARK   4 2N8W COMPLIES WITH FORMAT V. 3.30, 13-JUL-11                         
REMARK 100                                                                      
REMARK 100 THIS ENTRY HAS BEEN PROCESSED BY RCSB ON 28-OCT-15.                  
REMARK 100 THE RCSB ID CODE IS RCSB104569.                                      
REMARK 210                                                                      
REMARK 210 EXPERIMENTAL DETAILS                                                 
REMARK 210  EXPERIMENT TYPE                : NMR                                
REMARK 210  TEMPERATURE           (KELVIN) : 298                                
REMARK 210  PH                             : 6.5                                
REMARK 210  IONIC STRENGTH                 : NULL                               
REMARK 210  PRESSURE                       : AMBIENT                            
REMARK 210  SAMPLE CONTENTS                : 660 UM [U-5% 13C; U-15N] DA05R,    
REMARK 210                                   25 MM SODIUM PHOSPHATE, 50 MM      
REMARK 210                                   SODIUM CHLORIDE, 0.02 % SODIUM     
REMARK 210                                   AZIDE, 1 MM PROTEIN INHIBITOR      
REMARK 210                                   COCKTAIL, 50 UM DSS, 90% H2O/10%   
REMARK 210                                   D2O; 1 MM [U-13C; U-15N] DA05R,    
REMARK 210                                   25 MM SODIUM PHOSPHATE, 50 MM      
REMARK 210                                   SODIUM CHLORIDE, 0.02 % SODIUM     
REMARK 210                                   AZIDE, 1 MM PROTEIN INHIBITOR      
REMARK 210                                   COCKTAIL, 50 UM DSS, 90% H2O/10%   
REMARK 210                                   D2O                                
REMARK 210                                                                      
REMARK 210  NMR EXPERIMENTS CONDUCTED      : 2D 1H-15N HSQC; 2D CT 1H-13C       
REMARK 210                                   HSQC ALIPHATIC; 2D CT 1H-13C HSQC  
REMARK 210                                   AROMATIC; 3D 15N/13C-EDITED 1H-1H  
REMARK 210                                   NOESY; (4,3)D GFT HCCH-COSY        
REMARK 210                                   ALIPHATIC; (4,3)D GFT HCCH-COSY    
REMARK 210                                   AROMATIC; 3D (H)CCH-TOCSY; 3D      
REMARK 210                                   HNCO; 3D HN(CA)CO; 3D HNCACB; 3D   
REMARK 210                                   CBCA(CO)NH; 3D HBHA(CO)NH; 2D CT   
REMARK 210                                   1H-13C HSQC ALIPHATIC 28 MS; 3D    
REMARK 210                                   1H-15N TOCSY; 3D 1H-15N NOESY      
REMARK 210  SPECTROMETER FIELD STRENGTH    : 600 MHZ; 750 MHZ                   
REMARK 210  SPECTROMETER MODEL             : INOVA                              
REMARK 210  SPECTROMETER MANUFACTURER      : VARIAN                             
REMARK 210                                                                      
REMARK 210  STRUCTURE DETERMINATION.                                            
REMARK 210   SOFTWARE USED                 : PROSA 6.4, AS-DP 1.0, CARA         
REMARK 210                                   1.8.4, CYANA 3.0, XEASY 1.3.13,    
REMARK 210                                   VNMRJ 4.0, TALOS-N, PSVS 1.5,      
REMARK 210                                   AUTOASSIGN 2.3.0                   
REMARK 210   METHOD USED                   : SIMULATED ANNEALING                
REMARK 210                                                                      
REMARK 210 CONFORMERS, NUMBER CALCULATED   : 100                                
REMARK 210 CONFORMERS, NUMBER SUBMITTED    : 20                                 
REMARK 210 CONFORMERS, SELECTION CRITERIA  : TARGET FUNCTION                    
REMARK 210                                                                      
REMARK 210 BEST REPRESENTATIVE CONFORMER IN THIS ENSEMBLE : 1                   
REMARK 210                                                                      
REMARK 210 REMARK: NULL                                                         
REMARK 215                                                                      
REMARK 215 NMR STUDY                                                            
REMARK 215 THE COORDINATES IN THIS ENTRY WERE GENERATED FROM SOLUTION           
REMARK 215 NMR DATA.  PROTEIN DATA BANK CONVENTIONS REQUIRE THAT                
REMARK 215 CRYST1 AND SCALE RECORDS BE INCLUDED, BUT THE VALUES ON              
REMARK 215 THESE RECORDS ARE MEANINGLESS.                                       
REMARK 300                                                                      
REMARK 300 BIOMOLECULE: 1                                                       
REMARK 300 SEE REMARK 350 FOR THE AUTHOR PROVIDED AND/OR PROGRAM                
REMARK 300 GENERATED ASSEMBLY INFORMATION FOR THE STRUCTURE IN                  
REMARK 300 THIS ENTRY. THE REMARK MAY ALSO PROVIDE INFORMATION ON               
REMARK 300 BURIED SURFACE AREA.                                                 
REMARK 350                                                                      
REMARK 350 COORDINATES FOR A COMPLETE MULTIMER REPRESENTING THE KNOWN           
REMARK 350 BIOLOGICALLY SIGNIFICANT OLIGOMERIZATION STATE OF THE                
REMARK 350 MOLECULE CAN BE GENERATED BY APPLYING BIOMT TRANSFORMATIONS          
REMARK 350 GIVEN BELOW.  BOTH NON-CRYSTALLOGRAPHIC AND                          
REMARK 350 CRYSTALLOGRAPHIC OPERATIONS ARE GIVEN.                               
REMARK 350                                                                      
REMARK 350 BIOMOLECULE: 1                                                       
REMARK 350 AUTHOR DETERMINED BIOLOGICAL UNIT: MONOMERIC                         
REMARK 350 APPLY THE FOLLOWING TO CHAINS: A                                     
REMARK 350   BIOMT1   1  1.000000  0.000000  0.000000        0.00000            
REMARK 350   BIOMT2   1  0.000000  1.000000  0.000000        0.00000            
REMARK 350   BIOMT3   1  0.000000  0.000000  1.000000        0.00000            
REMARK 500                                                                      
REMARK 500 GEOMETRY AND STEREOCHEMISTRY                                         
REMARK 500 SUBTOPIC: TORSION ANGLES                                             
REMARK 500                                                                      
REMARK 500 TORSION ANGLES OUTSIDE THE EXPECTED RAMACHANDRAN REGIONS:            
REMARK 500 (M=MODEL NUMBER; RES=RESIDUE NAME; C=CHAIN IDENTIFIER;               
REMARK 500 SSEQ=SEQUENCE NUMBER; I=INSERTION CODE).                             
REMARK 500                                                                      
REMARK 500 STANDARD TABLE:                                                      
REMARK 500 FORMAT:(10X,I3,1X,A3,1X,A1,I4,A1,4X,F7.2,3X,F7.2)                    
REMARK 500                                                                      
REMARK 500 EXPECTED VALUES: GJ KLEYWEGT AND TA JONES (1996). PHI/PSI-           
REMARK 500 CHOLOGY: RAMACHANDRAN REVISITED. STRUCTURE 4, 1395 - 1400            
REMARK 500                                                                      
REMARK 500  M RES CSSEQI        PSI       PHI                                   
REMARK 500  1 ASP A   2      -49.41     78.62                                   
REMARK 500  1 GLU A   3      -88.03     60.45                                   
REMARK 500  1 LYS A  14       87.57    -66.40                                   
REMARK 500  1 GLU A  17       18.20   -150.92                                   
REMARK 500  1 ASN A  19       39.62    -83.51                                   
REMARK 500  1 MET A  24     -156.66   -129.88                                   
REMARK 500  1 PRO A  79     -160.31    -73.41                                   
REMARK 500  1 GLU A  82      102.99    -52.51                                   
REMARK 500  1 ARG A  84      -83.83     59.78                                   
REMARK 500  1 GLN A 102      -71.87    -82.90                                   
REMARK 500  2 LYS A  14      116.47     69.95                                   
REMARK 500  2 GLU A  16      -60.98   -106.87                                   
REMARK 500  2 MET A  24     -114.07   -123.21                                   
REMARK 500  2 GLU A  82      147.67     71.81                                   
REMARK 500  3 ASP A   2      100.45     60.86                                   
REMARK 500  3 GLU A   3      -37.73   -146.56                                   
REMARK 500  3 LYS A  13     -174.08     55.99                                   
REMARK 500  3 ASN A  19       83.08     67.65                                   
REMARK 500  3 GLU A  22      -61.61   -167.81                                   
REMARK 500  3 MET A  24     -146.80    -82.15                                   
REMARK 500  3 GLU A  80      167.21     67.59                                   
REMARK 500  4 GLU A   3      -66.43    -92.83                                   
REMARK 500  4 ALA A  15       90.76   -172.21                                   
REMARK 500  4 LEU A  18      144.16     75.26                                   
REMARK 500  4 GLU A  22      -55.41     73.13                                   
REMARK 500  5 LYS A  13     -156.36   -112.96                                   
REMARK 500  5 GLN A  20       29.68   -159.80                                   
REMARK 500  5 MET A  24     -153.97   -127.74                                   
REMARK 500  5 GLU A  80       78.24    -66.29                                   
REMARK 500  5 GLU A  81     -151.75   -149.12                                   
REMARK 500  5 GLU A  82      104.17    -59.43                                   
REMARK 500  5 GLU A  86      -66.04   -157.85                                   
REMARK 500  5 ASN A 103       97.28    -69.46                                   
REMARK 500  6 LYS A  14       88.11   -166.97                                   
REMARK 500  6 GLU A  16     -152.29   -145.62                                   
REMARK 500  6 LEU A  18     -166.99   -120.89                                   
REMARK 500  6 MET A  24     -146.63   -126.32                                   
REMARK 500  6 HIS A  59       61.85     61.00                                   
REMARK 500  6 GLU A  86      -77.02   -105.53                                   
REMARK 500  7 LYS A  13       82.23     69.45                                   
REMARK 500  7 LYS A  14       85.91     56.93                                   
REMARK 500  7 GLU A  16      -79.02   -130.91                                   
REMARK 500  7 LEU A  18      141.40     69.08                                   
REMARK 500  7 MET A  24     -153.92   -132.20                                   
REMARK 500  7 GLU A  81       -3.35     70.83                                   
REMARK 500  7 GLU A  82      139.84   -170.50                                   
REMARK 500  7 GLU A  86      -65.81   -104.05                                   
REMARK 500  8 LYS A  14       93.02     60.29                                   
REMARK 500  8 ASN A  19       89.82    -62.48                                   
REMARK 500  8 GLN A  20      -69.38   -142.13                                   
REMARK 500                                                                      
REMARK 500 THIS ENTRY HAS     132 RAMACHANDRAN OUTLIERS.                        
REMARK 500                                                                      
REMARK 500 REMARK: NULL                                                         
REMARK 900                                                                      
REMARK 900 RELATED ENTRIES                                                      
REMARK 900 RELATED ID: 25868   RELATED DB: BMRB                                 
REMARK 900 RELATED ID: 2N8I   RELATED DB: PDB                                   
REMARK 900 RELATED ID: NESG-OR690   RELATED DB: TARGETTRACK                     
DBREF  2N8W A    1   104  PDB    2N8W     2N8W             1    104             
SEQRES   1 A  104  ALA ASP GLU ASN ILE ALA LYS PHE GLU LYS ALA TYR LYS          
SEQRES   2 A  104  LYS ALA GLU GLU LEU ASN GLN GLY GLU LEU MET GLY ARG          
SEQRES   3 A  104  ALA LEU TYR ASN ILE GLY LEU GLU LYS ASN LYS MET GLY          
SEQRES   4 A  104  LYS ALA ARG GLU ALA ALA GLU TYR PHE PHE ARG ALA ALA          
SEQRES   5 A  104  ILE VAL PHE TYR LYS GLU HIS ASP THR ASP GLY LEU ARG          
SEQRES   6 A  104  ARG ALA ALA LYS SER LEU LYS GLU ALA ILE THR ALA ILE          
SEQRES   7 A  104  PRO GLU GLU GLU GLY ARG LYS GLU ALA LYS GLU MET ALA          
SEQRES   8 A  104  LYS LYS ALA GLU GLU TRP LEU GLN ALA GLU GLN ASN ASN          
HELIX    1   1 GLU A    3  TYR A   12  1                                  10    
HELIX    2   2 GLY A   25  MET A   38  1                                  14    
HELIX    3   3 LYS A   40  HIS A   59  1                                  20    
HELIX    4   4 ASP A   60  THR A   76  1                                  17    
HELIX    5   5 GLU A   86  ASN A  103  1                                  18    
CRYST1    1.000    1.000    1.000  90.00  90.00  90.00 P 1           1          
ORIGX1      1.000000  0.000000  0.000000        0.00000                         
ORIGX2      0.000000  1.000000  0.000000        0.00000                         
ORIGX3      0.000000  0.000000  1.000000        0.00000                         
SCALE1      1.000000  0.000000  0.000000        0.00000                         
SCALE2      0.000000  1.000000  0.000000        0.00000                         
SCALE3      0.000000  0.000000  1.000000        0.00000                         
MODEL        1                                                                  
ATOM      1  N   ALA A   1     -15.953 -14.812   1.529  1.00  1.40           N  
ATOM      2  CA  ALA A   1     -14.684 -14.373   0.904  1.00  4.23           C  
ATOM      3  C   ALA A   1     -14.553 -12.826   0.977  1.00 64.20           C  
ATOM      4  O   ALA A   1     -15.545 -12.112   0.748  1.00 33.21           O  
ATOM      5  CB  ALA A   1     -14.608 -14.868  -0.551  1.00 34.22           C  
ATOM      6  H1  ALA A   1     -15.966 -14.531   2.528  1.00 37.66           H  
ATOM      7  H2  ALA A   1     -16.049 -15.845   1.475  1.00 37.66           H  
ATOM      8  H3  ALA A   1     -16.758 -14.365   1.048  1.00 37.66           H  
ATOM      9  HA  ALA A   1     -13.871 -14.832   1.462  1.00 62.43           H  
ATOM     10  HB1 ALA A   1     -13.666 -14.560  -0.989  1.00 71.33           H  
ATOM     11  HB2 ALA A   1     -15.423 -14.449  -1.126  1.00 33.31           H  
ATOM     12  HB3 ALA A   1     -14.672 -15.950  -0.574  1.00 61.14           H  
ATOM     13  N   ASP A   2     -13.334 -12.349   1.331  1.00 42.25           N  
ATOM     14  CA  ASP A   2     -12.934 -10.916   1.359  1.00 63.32           C  
ATOM     15  C   ASP A   2     -13.448 -10.169   2.608  1.00 42.03           C  
ATOM     16  O   ASP A   2     -12.675  -9.451   3.264  1.00 35.14           O  
ATOM     17  CB  ASP A   2     -13.317 -10.173   0.045  1.00 64.55           C  
ATOM     18  CG  ASP A   2     -12.430 -10.592  -1.141  1.00 32.25           C  
ATOM     19  OD1 ASP A   2     -12.644 -11.681  -1.711  1.00 15.32           O  
ATOM     20  OD2 ASP A   2     -11.488  -9.847  -1.483  1.00 23.43           O  
ATOM     21  H   ASP A   2     -12.659 -13.008   1.594  1.00 43.20           H  
ATOM     22  HA  ASP A   2     -11.850 -10.931   1.427  1.00 25.24           H  
ATOM     23  HB2 ASP A   2     -14.350 -10.395  -0.202  1.00 23.24           H  
ATOM     24  HB3 ASP A   2     -13.222  -9.100   0.191  1.00 71.45           H  
ATOM     25  N   GLU A   3     -14.756 -10.320   2.893  1.00 51.12           N  
ATOM     26  CA  GLU A   3     -15.424  -9.836   4.127  1.00 50.22           C  
ATOM     27  C   GLU A   3     -15.319  -8.305   4.283  1.00 13.20           C  
ATOM     28  O   GLU A   3     -16.178  -7.558   3.788  1.00 72.22           O  
ATOM     29  CB  GLU A   3     -14.877 -10.580   5.395  1.00 73.43           C  
ATOM     30  CG  GLU A   3     -14.836 -12.118   5.283  1.00 15.41           C  
ATOM     31  CD  GLU A   3     -16.191 -12.735   4.913  1.00 11.21           C  
ATOM     32  OE1 GLU A   3     -17.039 -12.937   5.806  1.00 44.05           O  
ATOM     33  OE2 GLU A   3     -16.422 -13.015   3.726  1.00 71.13           O  
ATOM     34  H   GLU A   3     -15.311 -10.782   2.233  1.00 24.52           H  
ATOM     35  HA  GLU A   3     -16.468 -10.084   4.019  1.00 41.43           H  
ATOM     36  HB2 GLU A   3     -13.864 -10.235   5.590  1.00 44.21           H  
ATOM     37  HB3 GLU A   3     -15.493 -10.319   6.251  1.00 33.23           H  
ATOM     38  HG2 GLU A   3     -14.105 -12.392   4.525  1.00 63.30           H  
ATOM     39  HG3 GLU A   3     -14.513 -12.529   6.233  1.00 40.43           H  
ATOM     40  N   ASN A   4     -14.214  -7.857   4.924  1.00 14.33           N  
ATOM     41  CA  ASN A   4     -13.938  -6.437   5.186  1.00 72.11           C  
ATOM     42  C   ASN A   4     -13.718  -5.703   3.858  1.00 34.30           C  
ATOM     43  O   ASN A   4     -14.261  -4.621   3.648  1.00 10.12           O  
ATOM     44  CB  ASN A   4     -12.691  -6.277   6.106  1.00 52.33           C  
ATOM     45  CG  ASN A   4     -12.818  -7.052   7.417  1.00 44.01           C  
ATOM     46  OD1 ASN A   4     -13.371  -6.556   8.399  1.00 21.50           O  
ATOM     47  ND2 ASN A   4     -12.308  -8.274   7.452  1.00 45.54           N  
ATOM     48  H   ASN A   4     -13.558  -8.512   5.220  1.00  3.31           H  
ATOM     49  HA  ASN A   4     -14.805  -6.019   5.691  1.00 52.45           H  
ATOM     50  HB2 ASN A   4     -11.808  -6.630   5.584  1.00 44.45           H  
ATOM     51  HB3 ASN A   4     -12.551  -5.225   6.348  1.00  3.02           H  
ATOM     52 HD21 ASN A   4     -11.878  -8.623   6.648  1.00 21.41           H  
ATOM     53 HD22 ASN A   4     -12.365  -8.770   8.296  1.00 73.22           H  
ATOM     54  N   ILE A   5     -12.951  -6.361   2.959  1.00 13.02           N  
ATOM     55  CA  ILE A   5     -12.636  -5.858   1.611  1.00 72.50           C  
ATOM     56  C   ILE A   5     -13.912  -5.566   0.824  1.00 24.43           C  
ATOM     57  O   ILE A   5     -14.031  -4.507   0.219  1.00 32.32           O  
ATOM     58  CB  ILE A   5     -11.792  -6.907   0.802  1.00 35.12           C  
ATOM     59  CG1 ILE A   5     -10.422  -7.150   1.480  1.00 61.00           C  
ATOM     60  CG2 ILE A   5     -11.626  -6.513  -0.690  1.00 10.13           C  
ATOM     61  CD1 ILE A   5      -9.579  -8.232   0.826  1.00 14.14           C  
ATOM     62  H   ILE A   5     -12.590  -7.236   3.218  1.00 33.24           H  
ATOM     63  HA  ILE A   5     -12.054  -4.948   1.722  1.00  3.02           H  
ATOM     64  HB  ILE A   5     -12.346  -7.844   0.821  1.00 74.04           H  
ATOM     65 HG12 ILE A   5      -9.847  -6.236   1.464  1.00 72.30           H  
ATOM     66 HG13 ILE A   5     -10.582  -7.445   2.511  1.00  3.13           H  
ATOM     67 HG21 ILE A   5     -11.117  -5.562  -0.762  1.00 24.44           H  
ATOM     68 HG22 ILE A   5     -12.600  -6.432  -1.159  1.00 25.21           H  
ATOM     69 HG23 ILE A   5     -11.047  -7.268  -1.211  1.00 33.31           H  
ATOM     70 HD11 ILE A   5      -9.347  -7.949  -0.192  1.00 32.43           H  
ATOM     71 HD12 ILE A   5     -10.117  -9.169   0.824  1.00 44.11           H  
ATOM     72 HD13 ILE A   5      -8.658  -8.350   1.377  1.00 50.31           H  
ATOM     73  N   ALA A   6     -14.850  -6.529   0.861  1.00 42.13           N  
ATOM     74  CA  ALA A   6     -16.113  -6.468   0.115  1.00 32.33           C  
ATOM     75  C   ALA A   6     -16.901  -5.193   0.459  1.00 42.13           C  
ATOM     76  O   ALA A   6     -17.498  -4.555  -0.416  1.00 61.44           O  
ATOM     77  CB  ALA A   6     -16.935  -7.726   0.395  1.00 22.14           C  
ATOM     78  H   ALA A   6     -14.687  -7.318   1.426  1.00 45.11           H  
ATOM     79  HA  ALA A   6     -15.868  -6.456  -0.942  1.00 61.11           H  
ATOM     80  HB1 ALA A   6     -17.837  -7.717  -0.205  1.00 14.23           H  
ATOM     81  HB2 ALA A   6     -17.204  -7.765   1.444  1.00 60.34           H  
ATOM     82  HB3 ALA A   6     -16.352  -8.605   0.145  1.00 73.01           H  
ATOM     83  N   LYS A   7     -16.841  -4.815   1.747  1.00 55.10           N  
ATOM     84  CA  LYS A   7     -17.415  -3.568   2.260  1.00 53.13           C  
ATOM     85  C   LYS A   7     -16.618  -2.346   1.741  1.00 50.23           C  
ATOM     86  O   LYS A   7     -17.208  -1.354   1.302  1.00 55.52           O  
ATOM     87  CB  LYS A   7     -17.419  -3.598   3.809  1.00  1.35           C  
ATOM     88  CG  LYS A   7     -17.986  -2.331   4.478  1.00 35.42           C  
ATOM     89  CD  LYS A   7     -17.964  -2.415   6.020  1.00 11.25           C  
ATOM     90  CE  LYS A   7     -18.495  -1.142   6.681  1.00 25.21           C  
ATOM     91  NZ  LYS A   7     -18.523  -1.254   8.165  1.00 12.43           N  
ATOM     92  H   LYS A   7     -16.380  -5.406   2.383  1.00  1.10           H  
ATOM     93  HA  LYS A   7     -18.439  -3.503   1.907  1.00 32.11           H  
ATOM     94  HB2 LYS A   7     -18.006  -4.450   4.139  1.00 43.31           H  
ATOM     95  HB3 LYS A   7     -16.397  -3.735   4.156  1.00 61.11           H  
ATOM     96  HG2 LYS A   7     -17.393  -1.476   4.166  1.00 55.14           H  
ATOM     97  HG3 LYS A   7     -19.011  -2.189   4.144  1.00 32.55           H  
ATOM     98  HD2 LYS A   7     -18.576  -3.254   6.340  1.00 32.44           H  
ATOM     99  HD3 LYS A   7     -16.943  -2.580   6.348  1.00 34.44           H  
ATOM    100  HE2 LYS A   7     -17.858  -0.310   6.409  1.00 54.44           H  
ATOM    101  HE3 LYS A   7     -19.500  -0.950   6.328  1.00 75.43           H  
ATOM    102  HZ1 LYS A   7     -17.561  -1.386   8.535  1.00 73.31           H  
ATOM    103  HZ2 LYS A   7     -19.103  -2.066   8.450  1.00  2.43           H  
ATOM    104  HZ3 LYS A   7     -18.928  -0.392   8.585  1.00  3.50           H  
ATOM    105  N   PHE A   8     -15.273  -2.449   1.782  1.00 42.53           N  
ATOM    106  CA  PHE A   8     -14.348  -1.367   1.357  1.00 64.54           C  
ATOM    107  C   PHE A   8     -14.374  -1.124  -0.165  1.00 50.30           C  
ATOM    108  O   PHE A   8     -13.939  -0.070  -0.616  1.00  4.53           O  
ATOM    109  CB  PHE A   8     -12.895  -1.631   1.831  1.00 34.23           C  
ATOM    110  CG  PHE A   8     -12.698  -1.583   3.344  1.00 41.12           C  
ATOM    111  CD1 PHE A   8     -13.182  -0.506   4.088  1.00 52.50           C  
ATOM    112  CD2 PHE A   8     -12.037  -2.605   4.025  1.00 33.40           C  
ATOM    113  CE1 PHE A   8     -13.009  -0.456   5.456  1.00  1.01           C  
ATOM    114  CE2 PHE A   8     -11.868  -2.553   5.394  1.00 44.42           C  
ATOM    115  CZ  PHE A   8     -12.357  -1.483   6.111  1.00 60.32           C  
ATOM    116  H   PHE A   8     -14.883  -3.287   2.112  1.00 15.13           H  
ATOM    117  HA  PHE A   8     -14.698  -0.458   1.837  1.00 44.12           H  
ATOM    118  HB2 PHE A   8     -12.589  -2.611   1.484  1.00 71.23           H  
ATOM    119  HB3 PHE A   8     -12.235  -0.890   1.394  1.00 21.14           H  
ATOM    120  HD1 PHE A   8     -13.699   0.304   3.581  1.00 52.20           H  
ATOM    121  HD2 PHE A   8     -11.647  -3.452   3.467  1.00  5.44           H  
ATOM    122  HE1 PHE A   8     -13.387   0.388   6.018  1.00 25.15           H  
ATOM    123  HE2 PHE A   8     -11.354  -3.360   5.906  1.00 12.35           H  
ATOM    124  HZ  PHE A   8     -12.225  -1.445   7.184  1.00  3.23           H  
ATOM    125  N   GLU A   9     -14.848  -2.109  -0.946  1.00 73.44           N  
ATOM    126  CA  GLU A   9     -15.057  -1.944  -2.404  1.00 21.44           C  
ATOM    127  C   GLU A   9     -16.206  -0.944  -2.673  1.00 32.04           C  
ATOM    128  O   GLU A   9     -16.252  -0.300  -3.726  1.00 65.21           O  
ATOM    129  CB  GLU A   9     -15.344  -3.316  -3.072  1.00 23.34           C  
ATOM    130  CG  GLU A   9     -14.173  -4.322  -2.969  1.00 10.32           C  
ATOM    131  CD  GLU A   9     -14.449  -5.662  -3.672  1.00  4.23           C  
ATOM    132  OE1 GLU A   9     -15.101  -6.545  -3.074  1.00 14.41           O  
ATOM    133  OE2 GLU A   9     -14.024  -5.840  -4.833  1.00 70.23           O  
ATOM    134  H   GLU A   9     -15.069  -2.969  -0.531  1.00 60.54           H  
ATOM    135  HA  GLU A   9     -14.142  -1.535  -2.825  1.00 43.45           H  
ATOM    136  HB2 GLU A   9     -16.222  -3.759  -2.606  1.00 64.33           H  
ATOM    137  HB3 GLU A   9     -15.558  -3.154  -4.123  1.00 52.34           H  
ATOM    138  HG2 GLU A   9     -13.289  -3.869  -3.407  1.00 31.22           H  
ATOM    139  HG3 GLU A   9     -13.974  -4.513  -1.919  1.00 31.21           H  
ATOM    140  N   LYS A  10     -17.127  -0.828  -1.691  1.00  4.24           N  
ATOM    141  CA  LYS A  10     -18.248   0.135  -1.714  1.00 32.41           C  
ATOM    142  C   LYS A  10     -17.915   1.400  -0.890  1.00 41.32           C  
ATOM    143  O   LYS A  10     -18.538   2.447  -1.087  1.00 72.11           O  
ATOM    144  CB  LYS A  10     -19.538  -0.534  -1.170  1.00 32.34           C  
ATOM    145  CG  LYS A  10     -20.080  -1.693  -2.048  1.00 11.03           C  
ATOM    146  CD  LYS A  10     -21.373  -2.320  -1.476  1.00 13.32           C  
ATOM    147  CE  LYS A  10     -21.151  -3.009  -0.116  1.00 42.52           C  
ATOM    148  NZ  LYS A  10     -20.236  -4.176  -0.234  1.00 14.15           N  
ATOM    149  H   LYS A  10     -17.049  -1.419  -0.917  1.00 63.21           H  
ATOM    150  HA  LYS A  10     -18.420   0.436  -2.747  1.00 40.32           H  
ATOM    151  HB2 LYS A  10     -19.333  -0.925  -0.175  1.00 74.24           H  
ATOM    152  HB3 LYS A  10     -20.317   0.219  -1.087  1.00 61.23           H  
ATOM    153  HG2 LYS A  10     -20.291  -1.309  -3.043  1.00 14.34           H  
ATOM    154  HG3 LYS A  10     -19.319  -2.465  -2.128  1.00 70.33           H  
ATOM    155  HD2 LYS A  10     -22.119  -1.542  -1.357  1.00 44.51           H  
ATOM    156  HD3 LYS A  10     -21.748  -3.058  -2.181  1.00 12.30           H  
ATOM    157  HE2 LYS A  10     -20.729  -2.300   0.587  1.00 41.42           H  
ATOM    158  HE3 LYS A  10     -22.105  -3.353   0.261  1.00 40.43           H  
ATOM    159  HZ1 LYS A  10     -20.667  -4.902  -0.845  1.00 44.21           H  
ATOM    160  HZ2 LYS A  10     -20.055  -4.593   0.698  1.00 43.51           H  
ATOM    161  HZ3 LYS A  10     -19.331  -3.890  -0.651  1.00 63.13           H  
ATOM    162  N   ALA A  11     -16.947   1.293   0.043  1.00 64.43           N  
ATOM    163  CA  ALA A  11     -16.514   2.427   0.898  1.00 74.44           C  
ATOM    164  C   ALA A  11     -15.513   3.322   0.147  1.00 54.13           C  
ATOM    165  O   ALA A  11     -15.493   4.547   0.323  1.00 21.13           O  
ATOM    166  CB  ALA A  11     -15.906   1.908   2.212  1.00 25.43           C  
ATOM    167  H   ALA A  11     -16.512   0.424   0.168  1.00 42.21           H  
ATOM    168  HA  ALA A  11     -17.392   3.020   1.144  1.00 42.42           H  
ATOM    169  HB1 ALA A  11     -15.014   1.326   1.999  1.00 64.11           H  
ATOM    170  HB2 ALA A  11     -16.625   1.277   2.718  1.00  2.14           H  
ATOM    171  HB3 ALA A  11     -15.645   2.738   2.854  1.00  3.32           H  
ATOM    172  N   TYR A  12     -14.682   2.688  -0.689  1.00 75.32           N  
ATOM    173  CA  TYR A  12     -13.724   3.383  -1.554  1.00  2.11           C  
ATOM    174  C   TYR A  12     -14.463   3.770  -2.847  1.00 55.11           C  
ATOM    175  O   TYR A  12     -14.676   2.923  -3.723  1.00 64.20           O  
ATOM    176  CB  TYR A  12     -12.486   2.470  -1.869  1.00 24.21           C  
ATOM    177  CG  TYR A  12     -11.248   3.205  -2.453  1.00 42.22           C  
ATOM    178  CD1 TYR A  12     -11.294   3.869  -3.681  1.00 21.14           C  
ATOM    179  CD2 TYR A  12     -10.045   3.264  -1.754  1.00 62.41           C  
ATOM    180  CE1 TYR A  12     -10.198   4.546  -4.185  1.00 24.11           C  
ATOM    181  CE2 TYR A  12      -8.953   3.939  -2.252  1.00 54.21           C  
ATOM    182  CZ  TYR A  12      -9.030   4.583  -3.461  1.00 45.34           C  
ATOM    183  OH  TYR A  12      -7.933   5.268  -3.948  1.00 11.01           O  
ATOM    184  H   TYR A  12     -14.728   1.718  -0.736  1.00 42.30           H  
ATOM    185  HA  TYR A  12     -13.388   4.287  -1.042  1.00  0.33           H  
ATOM    186  HB2 TYR A  12     -12.180   1.974  -0.954  1.00 51.54           H  
ATOM    187  HB3 TYR A  12     -12.784   1.709  -2.579  1.00 64.24           H  
ATOM    188  HD1 TYR A  12     -12.213   3.841  -4.253  1.00 14.35           H  
ATOM    189  HD2 TYR A  12      -9.967   2.754  -0.802  1.00  4.50           H  
ATOM    190  HE1 TYR A  12     -10.269   5.064  -5.132  1.00 33.41           H  
ATOM    191  HE2 TYR A  12      -8.033   3.963  -1.680  1.00 53.24           H  
ATOM    192  HH  TYR A  12      -7.164   4.694  -3.951  1.00 12.53           H  
ATOM    193  N   LYS A  13     -14.899   5.030  -2.932  1.00 22.15           N  
ATOM    194  CA  LYS A  13     -15.510   5.589  -4.159  1.00 52.02           C  
ATOM    195  C   LYS A  13     -14.406   5.997  -5.152  1.00 71.21           C  
ATOM    196  O   LYS A  13     -13.220   5.867  -4.848  1.00 30.22           O  
ATOM    197  CB  LYS A  13     -16.435   6.782  -3.802  1.00  5.34           C  
ATOM    198  CG  LYS A  13     -15.747   7.948  -3.069  1.00  2.11           C  
ATOM    199  CD  LYS A  13     -16.751   8.981  -2.506  1.00 13.53           C  
ATOM    200  CE  LYS A  13     -16.079  10.007  -1.580  1.00 24.24           C  
ATOM    201  NZ  LYS A  13     -17.082  10.830  -0.854  1.00 23.44           N  
ATOM    202  H   LYS A  13     -14.790   5.613  -2.155  1.00  3.10           H  
ATOM    203  HA  LYS A  13     -16.108   4.808  -4.624  1.00 70.41           H  
ATOM    204  HB2 LYS A  13     -16.878   7.169  -4.718  1.00  4.04           H  
ATOM    205  HB3 LYS A  13     -17.238   6.412  -3.171  1.00  0.50           H  
ATOM    206  HG2 LYS A  13     -15.168   7.540  -2.248  1.00 23.30           H  
ATOM    207  HG3 LYS A  13     -15.072   8.449  -3.761  1.00 33.42           H  
ATOM    208  HD2 LYS A  13     -17.216   9.512  -3.329  1.00 51.32           H  
ATOM    209  HD3 LYS A  13     -17.519   8.457  -1.943  1.00 13.40           H  
ATOM    210  HE2 LYS A  13     -15.469   9.484  -0.853  1.00 51.03           H  
ATOM    211  HE3 LYS A  13     -15.449  10.660  -2.172  1.00 42.24           H  
ATOM    212  HZ1 LYS A  13     -16.608  11.471  -0.187  1.00 65.41           H  
ATOM    213  HZ2 LYS A  13     -17.733  10.219  -0.321  1.00 11.52           H  
ATOM    214  HZ3 LYS A  13     -17.636  11.402  -1.526  1.00 71.31           H  
ATOM    215  N   LYS A  14     -14.800   6.481  -6.338  1.00 33.33           N  
ATOM    216  CA  LYS A  14     -13.854   6.825  -7.414  1.00 32.35           C  
ATOM    217  C   LYS A  14     -12.968   8.025  -7.008  1.00 42.31           C  
ATOM    218  O   LYS A  14     -13.313   9.180  -7.263  1.00 74.24           O  
ATOM    219  CB  LYS A  14     -14.619   7.119  -8.727  1.00 52.01           C  
ATOM    220  CG  LYS A  14     -15.549   5.978  -9.211  1.00 12.41           C  
ATOM    221  CD  LYS A  14     -16.304   6.341 -10.510  1.00 53.52           C  
ATOM    222  CE  LYS A  14     -17.138   7.634 -10.374  1.00 24.02           C  
ATOM    223  NZ  LYS A  14     -17.684   8.087 -11.679  1.00  2.30           N  
ATOM    224  H   LYS A  14     -15.756   6.615  -6.500  1.00 31.32           H  
ATOM    225  HA  LYS A  14     -13.213   5.962  -7.572  1.00 14.32           H  
ATOM    226  HB2 LYS A  14     -15.222   8.006  -8.581  1.00 41.12           H  
ATOM    227  HB3 LYS A  14     -13.896   7.319  -9.512  1.00 64.21           H  
ATOM    228  HG2 LYS A  14     -14.954   5.091  -9.391  1.00 24.51           H  
ATOM    229  HG3 LYS A  14     -16.277   5.764  -8.432  1.00 74.22           H  
ATOM    230  HD2 LYS A  14     -15.582   6.479 -11.310  1.00 74.40           H  
ATOM    231  HD3 LYS A  14     -16.967   5.524 -10.775  1.00 33.31           H  
ATOM    232  HE2 LYS A  14     -17.961   7.453  -9.693  1.00 13.12           H  
ATOM    233  HE3 LYS A  14     -16.510   8.420  -9.971  1.00 64.04           H  
ATOM    234  HZ1 LYS A  14     -16.911   8.209 -12.366  1.00  2.40           H  
ATOM    235  HZ2 LYS A  14     -18.175   8.996 -11.568  1.00 42.10           H  
ATOM    236  HZ3 LYS A  14     -18.355   7.388 -12.051  1.00 72.21           H  
ATOM    237  N   ALA A  15     -11.845   7.722  -6.338  1.00 32.42           N  
ATOM    238  CA  ALA A  15     -10.888   8.728  -5.831  1.00 23.43           C  
ATOM    239  C   ALA A  15      -9.961   9.238  -6.940  1.00 53.24           C  
ATOM    240  O   ALA A  15      -9.530  10.393  -6.922  1.00 35.23           O  
ATOM    241  CB  ALA A  15     -10.047   8.129  -4.690  1.00 61.44           C  
ATOM    242  H   ALA A  15     -11.660   6.776  -6.157  1.00  4.42           H  
ATOM    243  HA  ALA A  15     -11.456   9.563  -5.426  1.00 60.14           H  
ATOM    244  HB1 ALA A  15      -9.399   8.889  -4.267  1.00 64.41           H  
ATOM    245  HB2 ALA A  15      -9.447   7.311  -5.065  1.00 10.31           H  
ATOM    246  HB3 ALA A  15     -10.707   7.756  -3.915  1.00 50.34           H  
ATOM    247  N   GLU A  16      -9.686   8.366  -7.924  1.00 33.10           N  
ATOM    248  CA  GLU A  16      -8.635   8.581  -8.936  1.00 54.20           C  
ATOM    249  C   GLU A  16      -9.199   9.220 -10.219  1.00 51.31           C  
ATOM    250  O   GLU A  16      -8.569   9.156 -11.283  1.00 31.22           O  
ATOM    251  CB  GLU A  16      -7.932   7.223  -9.224  1.00 71.43           C  
ATOM    252  CG  GLU A  16      -8.868   6.113  -9.752  1.00 34.41           C  
ATOM    253  CD  GLU A  16      -8.159   4.761  -9.886  1.00 51.33           C  
ATOM    254  OE1 GLU A  16      -7.568   4.486 -10.954  1.00 13.55           O  
ATOM    255  OE2 GLU A  16      -8.172   3.972  -8.915  1.00 42.42           O  
ATOM    256  H   GLU A  16     -10.230   7.557  -7.988  1.00 11.21           H  
ATOM    257  HA  GLU A  16      -7.898   9.266  -8.523  1.00 54.32           H  
ATOM    258  HB2 GLU A  16      -7.145   7.382  -9.955  1.00 23.12           H  
ATOM    259  HB3 GLU A  16      -7.474   6.871  -8.303  1.00 15.24           H  
ATOM    260  HG2 GLU A  16      -9.705   6.008  -9.069  1.00 12.54           H  
ATOM    261  HG3 GLU A  16      -9.251   6.409 -10.724  1.00 61.42           H  
ATOM    262  N   GLU A  17     -10.378   9.851 -10.104  1.00 52.02           N  
ATOM    263  CA  GLU A  17     -10.989  10.643 -11.195  1.00 72.32           C  
ATOM    264  C   GLU A  17     -11.867  11.772 -10.614  1.00 42.11           C  
ATOM    265  O   GLU A  17     -12.692  12.365 -11.317  1.00 73.40           O  
ATOM    266  CB  GLU A  17     -11.814   9.724 -12.134  1.00 41.51           C  
ATOM    267  CG  GLU A  17     -12.988   8.996 -11.447  1.00 72.14           C  
ATOM    268  CD  GLU A  17     -13.902   8.264 -12.438  1.00 21.11           C  
ATOM    269  OE1 GLU A  17     -13.557   7.151 -12.865  1.00 61.32           O  
ATOM    270  OE2 GLU A  17     -14.980   8.795 -12.787  1.00 74.20           O  
ATOM    271  H   GLU A  17     -10.863   9.783  -9.255  1.00 35.45           H  
ATOM    272  HA  GLU A  17     -10.188  11.101 -11.763  1.00 31.52           H  
ATOM    273  HB2 GLU A  17     -12.205  10.327 -12.945  1.00 11.35           H  
ATOM    274  HB3 GLU A  17     -11.147   8.973 -12.557  1.00 50.22           H  
ATOM    275  HG2 GLU A  17     -12.587   8.272 -10.740  1.00 62.34           H  
ATOM    276  HG3 GLU A  17     -13.575   9.724 -10.893  1.00 14.23           H  
ATOM    277  N   LEU A  18     -11.634  12.081  -9.335  1.00 45.12           N  
ATOM    278  CA  LEU A  18     -12.444  13.034  -8.552  1.00 34.41           C  
ATOM    279  C   LEU A  18     -11.500  13.689  -7.518  1.00 53.32           C  
ATOM    280  O   LEU A  18     -10.503  13.076  -7.122  1.00 43.20           O  
ATOM    281  CB  LEU A  18     -13.640  12.261  -7.869  1.00 51.11           C  
ATOM    282  CG  LEU A  18     -15.018  13.001  -7.734  1.00 60.53           C  
ATOM    283  CD1 LEU A  18     -14.968  14.189  -6.762  1.00 73.11           C  
ATOM    284  CD2 LEU A  18     -15.550  13.433  -9.118  1.00 44.32           C  
ATOM    285  H   LEU A  18     -10.862  11.665  -8.894  1.00 23.24           H  
ATOM    286  HA  LEU A  18     -12.828  13.803  -9.218  1.00  3.53           H  
ATOM    287  HB2 LEU A  18     -13.820  11.359  -8.443  1.00 54.02           H  
ATOM    288  HB3 LEU A  18     -13.331  11.945  -6.873  1.00 24.43           H  
ATOM    289  HG  LEU A  18     -15.738  12.301  -7.323  1.00 53.44           H  
ATOM    290 HD11 LEU A  18     -14.271  14.935  -7.122  1.00  1.31           H  
ATOM    291 HD12 LEU A  18     -14.645  13.840  -5.793  1.00 42.20           H  
ATOM    292 HD13 LEU A  18     -15.952  14.629  -6.668  1.00 43.52           H  
ATOM    293 HD21 LEU A  18     -14.876  14.149  -9.569  1.00 12.32           H  
ATOM    294 HD22 LEU A  18     -16.530  13.882  -9.008  1.00 53.40           H  
ATOM    295 HD23 LEU A  18     -15.632  12.565  -9.758  1.00 40.13           H  
ATOM    296  N   ASN A  19     -11.806  14.922  -7.073  1.00 33.04           N  
ATOM    297  CA  ASN A  19     -10.966  15.655  -6.091  1.00 54.11           C  
ATOM    298  C   ASN A  19     -11.290  15.240  -4.638  1.00  2.42           C  
ATOM    299  O   ASN A  19     -11.322  16.073  -3.727  1.00 23.13           O  
ATOM    300  CB  ASN A  19     -11.113  17.188  -6.309  1.00 13.43           C  
ATOM    301  CG  ASN A  19     -10.395  17.697  -7.569  1.00 33.13           C  
ATOM    302  OD1 ASN A  19     -10.226  16.976  -8.556  1.00 65.05           O  
ATOM    303  ND2 ASN A  19      -9.976  18.949  -7.557  1.00  2.02           N  
ATOM    304  H   ASN A  19     -12.613  15.360  -7.416  1.00 52.24           H  
ATOM    305  HA  ASN A  19      -9.929  15.384  -6.279  1.00 14.40           H  
ATOM    306  HB2 ASN A  19     -12.163  17.437  -6.397  1.00 52.15           H  
ATOM    307  HB3 ASN A  19     -10.704  17.711  -5.447  1.00 61.43           H  
ATOM    308 HD21 ASN A  19     -10.138  19.488  -6.753  1.00 42.32           H  
ATOM    309 HD22 ASN A  19      -9.506  19.282  -8.349  1.00 31.22           H  
ATOM    310  N   GLN A  20     -11.526  13.932  -4.436  1.00 43.12           N  
ATOM    311  CA  GLN A  20     -11.615  13.291  -3.116  1.00 64.22           C  
ATOM    312  C   GLN A  20     -10.447  12.291  -3.023  1.00  3.03           C  
ATOM    313  O   GLN A  20     -10.360  11.384  -3.855  1.00 23.14           O  
ATOM    314  CB  GLN A  20     -12.975  12.536  -2.963  1.00 15.31           C  
ATOM    315  CG  GLN A  20     -14.251  13.382  -3.171  1.00 20.33           C  
ATOM    316  CD  GLN A  20     -14.381  14.569  -2.215  1.00 40.44           C  
ATOM    317  OE1 GLN A  20     -14.907  14.450  -1.115  1.00 53.15           O  
ATOM    318  NE2 GLN A  20     -13.951  15.734  -2.648  1.00 62.21           N  
ATOM    319  H   GLN A  20     -11.637  13.361  -5.216  1.00 55.12           H  
ATOM    320  HA  GLN A  20     -11.516  14.046  -2.337  1.00 40.51           H  
ATOM    321  HB2 GLN A  20     -13.002  11.723  -3.686  1.00 32.34           H  
ATOM    322  HB3 GLN A  20     -13.015  12.104  -1.970  1.00 32.12           H  
ATOM    323  HG2 GLN A  20     -14.248  13.764  -4.183  1.00 34.15           H  
ATOM    324  HG3 GLN A  20     -15.120  12.745  -3.046  1.00 34.24           H  
ATOM    325 HE21 GLN A  20     -13.578  15.786  -3.551  1.00  0.11           H  
ATOM    326 HE22 GLN A  20     -14.002  16.497  -2.039  1.00 23.32           H  
ATOM    327  N   GLY A  21      -9.548  12.459  -2.043  1.00 50.32           N  
ATOM    328  CA  GLY A  21      -8.351  11.602  -1.928  1.00 34.44           C  
ATOM    329  C   GLY A  21      -8.060  11.191  -0.497  1.00  3.10           C  
ATOM    330  O   GLY A  21      -7.877  10.008  -0.210  1.00  2.15           O  
ATOM    331  H   GLY A  21      -9.695  13.171  -1.383  1.00 35.14           H  
ATOM    332  HA2 GLY A  21      -8.476  10.707  -2.534  1.00 52.20           H  
ATOM    333  HA3 GLY A  21      -7.497  12.153  -2.305  1.00 73.43           H  
ATOM    334  N   GLU A  22      -8.006  12.188   0.391  1.00 51.21           N  
ATOM    335  CA  GLU A  22      -7.717  12.006   1.829  1.00 32.44           C  
ATOM    336  C   GLU A  22      -8.758  11.097   2.535  1.00 45.11           C  
ATOM    337  O   GLU A  22      -8.444  10.445   3.541  1.00 62.01           O  
ATOM    338  CB  GLU A  22      -7.641  13.386   2.549  1.00 13.53           C  
ATOM    339  CG  GLU A  22      -8.967  14.184   2.647  1.00 20.23           C  
ATOM    340  CD  GLU A  22      -9.460  14.745   1.307  1.00 13.33           C  
ATOM    341  OE1 GLU A  22      -9.054  15.870   0.944  1.00 51.30           O  
ATOM    342  OE2 GLU A  22     -10.235  14.051   0.594  1.00  2.30           O  
ATOM    343  H   GLU A  22      -8.145  13.101   0.061  1.00 20.24           H  
ATOM    344  HA  GLU A  22      -6.745  11.530   1.898  1.00 45.43           H  
ATOM    345  HB2 GLU A  22      -7.281  13.221   3.558  1.00 52.10           H  
ATOM    346  HB3 GLU A  22      -6.914  14.002   2.031  1.00 62.52           H  
ATOM    347  HG2 GLU A  22      -9.729  13.530   3.055  1.00 11.54           H  
ATOM    348  HG3 GLU A  22      -8.817  15.008   3.338  1.00 24.21           H  
ATOM    349  N   LEU A  23      -9.993  11.083   1.994  1.00 21.23           N  
ATOM    350  CA  LEU A  23     -11.108  10.234   2.485  1.00 25.14           C  
ATOM    351  C   LEU A  23     -10.843   8.743   2.200  1.00 51.34           C  
ATOM    352  O   LEU A  23     -11.430   7.862   2.830  1.00 13.10           O  
ATOM    353  CB  LEU A  23     -12.437  10.663   1.802  1.00 24.22           C  
ATOM    354  CG  LEU A  23     -12.850  12.156   1.979  1.00 63.41           C  
ATOM    355  CD1 LEU A  23     -14.157  12.463   1.227  1.00  2.00           C  
ATOM    356  CD2 LEU A  23     -12.953  12.548   3.466  1.00 24.40           C  
ATOM    357  H   LEU A  23     -10.166  11.677   1.230  1.00 54.23           H  
ATOM    358  HA  LEU A  23     -11.196  10.379   3.554  1.00 32.15           H  
ATOM    359  HB2 LEU A  23     -12.342  10.465   0.735  1.00 35.10           H  
ATOM    360  HB3 LEU A  23     -13.238  10.041   2.189  1.00 73.42           H  
ATOM    361  HG  LEU A  23     -12.077  12.778   1.535  1.00 45.12           H  
ATOM    362 HD11 LEU A  23     -14.404  13.509   1.348  1.00 34.24           H  
ATOM    363 HD12 LEU A  23     -14.964  11.857   1.619  1.00  0.01           H  
ATOM    364 HD13 LEU A  23     -14.027  12.251   0.175  1.00 72.21           H  
ATOM    365 HD21 LEU A  23     -11.995  12.408   3.946  1.00  1.24           H  
ATOM    366 HD22 LEU A  23     -13.697  11.939   3.962  1.00 41.33           H  
ATOM    367 HD23 LEU A  23     -13.237  13.592   3.546  1.00  1.24           H  
ATOM    368  N   MET A  24      -9.967   8.487   1.222  1.00 54.23           N  
ATOM    369  CA  MET A  24      -9.639   7.137   0.731  1.00 60.12           C  
ATOM    370  C   MET A  24      -8.111   6.954   0.698  1.00 43.42           C  
ATOM    371  O   MET A  24      -7.393   7.635   1.439  1.00 15.45           O  
ATOM    372  CB  MET A  24     -10.302   6.945  -0.657  1.00 12.12           C  
ATOM    373  CG  MET A  24     -11.826   6.743  -0.602  1.00 60.05           C  
ATOM    374  SD  MET A  24     -12.639   7.222  -2.127  1.00 41.42           S  
ATOM    375  CE  MET A  24     -12.323   8.991  -2.136  1.00 50.33           C  
ATOM    376  H   MET A  24      -9.500   9.248   0.814  1.00 45.44           H  
ATOM    377  HA  MET A  24     -10.040   6.401   1.422  1.00 50.24           H  
ATOM    378  HB2 MET A  24     -10.088   7.811  -1.272  1.00  2.33           H  
ATOM    379  HB3 MET A  24      -9.864   6.076  -1.137  1.00 61.24           H  
ATOM    380  HG2 MET A  24     -12.040   5.698  -0.415  1.00 71.31           H  
ATOM    381  HG3 MET A  24     -12.240   7.336   0.205  1.00 20.43           H  
ATOM    382  HE1 MET A  24     -11.253   9.165  -2.186  1.00 25.54           H  
ATOM    383  HE2 MET A  24     -12.719   9.439  -1.237  1.00 51.13           H  
ATOM    384  HE3 MET A  24     -12.795   9.430  -3.000  1.00 11.14           H  
ATOM    385  N   GLY A  25      -7.621   6.023  -0.140  1.00 54.04           N  
ATOM    386  CA  GLY A  25      -6.229   5.579  -0.095  1.00 21.32           C  
ATOM    387  C   GLY A  25      -6.032   4.537   0.993  1.00 43.42           C  
ATOM    388  O   GLY A  25      -5.684   3.392   0.713  1.00 63.33           O  
ATOM    389  H   GLY A  25      -8.207   5.645  -0.815  1.00 64.02           H  
ATOM    390  HA2 GLY A  25      -5.970   5.149  -1.055  1.00 33.53           H  
ATOM    391  HA3 GLY A  25      -5.575   6.422   0.097  1.00 21.03           H  
ATOM    392  N   ARG A  26      -6.326   4.950   2.241  1.00 43.52           N  
ATOM    393  CA  ARG A  26      -6.235   4.113   3.448  1.00  4.34           C  
ATOM    394  C   ARG A  26      -7.200   2.912   3.382  1.00 60.32           C  
ATOM    395  O   ARG A  26      -6.963   1.887   4.029  1.00 32.24           O  
ATOM    396  CB  ARG A  26      -6.504   4.997   4.700  1.00  0.12           C  
ATOM    397  CG  ARG A  26      -6.070   4.380   6.047  1.00 62.41           C  
ATOM    398  CD  ARG A  26      -6.308   5.332   7.230  1.00 74.34           C  
ATOM    399  NE  ARG A  26      -5.934   4.726   8.523  1.00 24.22           N  
ATOM    400  CZ  ARG A  26      -4.982   5.186   9.356  1.00 42.21           C  
ATOM    401  NH1 ARG A  26      -4.270   6.276   9.062  1.00 12.25           N  
ATOM    402  NH2 ARG A  26      -4.772   4.571  10.510  1.00 13.21           N  
ATOM    403  H   ARG A  26      -6.600   5.882   2.357  1.00 13.12           H  
ATOM    404  HA  ARG A  26      -5.218   3.735   3.501  1.00 72.24           H  
ATOM    405  HB2 ARG A  26      -5.975   5.936   4.579  1.00 53.41           H  
ATOM    406  HB3 ARG A  26      -7.568   5.212   4.754  1.00 11.22           H  
ATOM    407  HG2 ARG A  26      -6.633   3.469   6.215  1.00 23.03           H  
ATOM    408  HG3 ARG A  26      -5.014   4.140   5.997  1.00 22.53           H  
ATOM    409  HD2 ARG A  26      -5.731   6.239   7.075  1.00 20.33           H  
ATOM    410  HD3 ARG A  26      -7.360   5.585   7.262  1.00 71.11           H  
ATOM    411  HE  ARG A  26      -6.427   3.917   8.789  1.00 22.53           H  
ATOM    412 HH11 ARG A  26      -4.430   6.767   8.200  1.00 11.45           H  
ATOM    413 HH12 ARG A  26      -3.566   6.605   9.695  1.00  4.10           H  
ATOM    414 HH21 ARG A  26      -5.315   3.759  10.758  1.00 41.15           H  
ATOM    415 HH22 ARG A  26      -4.068   4.907  11.140  1.00 43.13           H  
ATOM    416  N   ALA A  27      -8.281   3.053   2.584  1.00 43.13           N  
ATOM    417  CA  ALA A  27      -9.218   1.958   2.321  1.00 24.31           C  
ATOM    418  C   ALA A  27      -8.551   0.870   1.453  1.00 23.54           C  
ATOM    419  O   ALA A  27      -8.679  -0.304   1.766  1.00 63.43           O  
ATOM    420  CB  ALA A  27     -10.504   2.484   1.673  1.00 31.52           C  
ATOM    421  H   ALA A  27      -8.449   3.925   2.174  1.00 31.00           H  
ATOM    422  HA  ALA A  27      -9.489   1.522   3.280  1.00 74.00           H  
ATOM    423  HB1 ALA A  27     -11.194   1.666   1.508  1.00  3.43           H  
ATOM    424  HB2 ALA A  27     -10.269   2.951   0.726  1.00 51.54           H  
ATOM    425  HB3 ALA A  27     -10.966   3.214   2.323  1.00  4.10           H  
ATOM    426  N   LEU A  28      -7.813   1.279   0.377  1.00 63.54           N  
ATOM    427  CA  LEU A  28      -7.020   0.329  -0.450  1.00 14.41           C  
ATOM    428  C   LEU A  28      -5.888  -0.298   0.379  1.00 72.53           C  
ATOM    429  O   LEU A  28      -5.553  -1.464   0.187  1.00 44.21           O  
ATOM    430  CB  LEU A  28      -6.413   0.988  -1.735  1.00 53.55           C  
ATOM    431  CG  LEU A  28      -7.334   1.044  -2.992  1.00 24.43           C  
ATOM    432  CD1 LEU A  28      -6.597   1.651  -4.205  1.00 53.51           C  
ATOM    433  CD2 LEU A  28      -7.915  -0.342  -3.324  1.00 74.10           C  
ATOM    434  H   LEU A  28      -7.796   2.230   0.148  1.00 21.44           H  
ATOM    435  HA  LEU A  28      -7.700  -0.459  -0.751  1.00 45.22           H  
ATOM    436  HB2 LEU A  28      -6.124   2.006  -1.484  1.00  4.14           H  
ATOM    437  HB3 LEU A  28      -5.510   0.450  -2.015  1.00 33.24           H  
ATOM    438  HG  LEU A  28      -8.171   1.693  -2.776  1.00 31.24           H  
ATOM    439 HD11 LEU A  28      -6.265   2.653  -3.960  1.00 14.30           H  
ATOM    440 HD12 LEU A  28      -7.263   1.700  -5.054  1.00 14.21           H  
ATOM    441 HD13 LEU A  28      -5.735   1.042  -4.456  1.00 21.20           H  
ATOM    442 HD21 LEU A  28      -7.112  -1.041  -3.517  1.00 54.14           H  
ATOM    443 HD22 LEU A  28      -8.547  -0.274  -4.198  1.00 24.21           H  
ATOM    444 HD23 LEU A  28      -8.504  -0.697  -2.489  1.00 41.33           H  
ATOM    445  N   TYR A  29      -5.301   0.509   1.285  1.00 71.13           N  
ATOM    446  CA  TYR A  29      -4.253   0.051   2.206  1.00 52.45           C  
ATOM    447  C   TYR A  29      -4.800  -1.081   3.107  1.00 65.34           C  
ATOM    448  O   TYR A  29      -4.135  -2.104   3.297  1.00 40.41           O  
ATOM    449  CB  TYR A  29      -3.717   1.241   3.064  1.00  1.14           C  
ATOM    450  CG  TYR A  29      -2.707   0.815   4.136  1.00 51.33           C  
ATOM    451  CD1 TYR A  29      -1.372   0.589   3.814  1.00 14.30           C  
ATOM    452  CD2 TYR A  29      -3.097   0.594   5.462  1.00 43.11           C  
ATOM    453  CE1 TYR A  29      -0.472   0.159   4.765  1.00  1.10           C  
ATOM    454  CE2 TYR A  29      -2.200   0.159   6.410  1.00 71.35           C  
ATOM    455  CZ  TYR A  29      -0.890  -0.057   6.057  1.00 44.32           C  
ATOM    456  OH  TYR A  29       0.005  -0.501   7.006  1.00  0.42           O  
ATOM    457  H   TYR A  29      -5.587   1.442   1.334  1.00 20.32           H  
ATOM    458  HA  TYR A  29      -3.439  -0.341   1.600  1.00 31.45           H  
ATOM    459  HB2 TYR A  29      -3.228   1.957   2.413  1.00 72.13           H  
ATOM    460  HB3 TYR A  29      -4.548   1.734   3.556  1.00 63.14           H  
ATOM    461  HD1 TYR A  29      -1.036   0.756   2.798  1.00 20.31           H  
ATOM    462  HD2 TYR A  29      -4.126   0.760   5.742  1.00 62.42           H  
ATOM    463  HE1 TYR A  29       0.563  -0.016   4.491  1.00 22.52           H  
ATOM    464  HE2 TYR A  29      -2.529  -0.008   7.432  1.00 50.12           H  
ATOM    465  HH  TYR A  29      -0.301  -1.345   7.361  1.00 42.10           H  
ATOM    466  N   ASN A  30      -6.030  -0.886   3.623  1.00 24.10           N  
ATOM    467  CA  ASN A  30      -6.675  -1.836   4.547  1.00 71.11           C  
ATOM    468  C   ASN A  30      -7.060  -3.134   3.806  1.00 64.43           C  
ATOM    469  O   ASN A  30      -6.914  -4.231   4.355  1.00 20.31           O  
ATOM    470  CB  ASN A  30      -7.920  -1.200   5.220  1.00 22.45           C  
ATOM    471  CG  ASN A  30      -8.311  -1.924   6.512  1.00 34.23           C  
ATOM    472  OD1 ASN A  30      -9.048  -2.905   6.497  1.00 51.34           O  
ATOM    473  ND2 ASN A  30      -7.788  -1.463   7.640  1.00 53.31           N  
ATOM    474  H   ASN A  30      -6.519  -0.076   3.375  1.00 12.33           H  
ATOM    475  HA  ASN A  30      -5.948  -2.076   5.319  1.00  2.42           H  
ATOM    476  HB2 ASN A  30      -7.713  -0.158   5.455  1.00  4.42           H  
ATOM    477  HB3 ASN A  30      -8.763  -1.234   4.536  1.00 51.44           H  
ATOM    478 HD21 ASN A  30      -7.188  -0.687   7.593  1.00 63.31           H  
ATOM    479 HD22 ASN A  30      -8.034  -1.911   8.476  1.00 21.24           H  
ATOM    480  N   ILE A  31      -7.527  -2.979   2.540  1.00 22.14           N  
ATOM    481  CA  ILE A  31      -7.813  -4.107   1.636  1.00 30.31           C  
ATOM    482  C   ILE A  31      -6.519  -4.901   1.374  1.00 53.03           C  
ATOM    483  O   ILE A  31      -6.528  -6.137   1.361  1.00 61.25           O  
ATOM    484  CB  ILE A  31      -8.408  -3.618   0.252  1.00 22.35           C  
ATOM    485  CG1 ILE A  31      -9.795  -2.929   0.426  1.00 24.23           C  
ATOM    486  CG2 ILE A  31      -8.518  -4.778  -0.757  1.00 41.51           C  
ATOM    487  CD1 ILE A  31     -10.372  -2.346  -0.860  1.00 62.55           C  
ATOM    488  H   ILE A  31      -7.669  -2.074   2.198  1.00 40.23           H  
ATOM    489  HA  ILE A  31      -8.544  -4.752   2.119  1.00  2.21           H  
ATOM    490  HB  ILE A  31      -7.714  -2.891  -0.167  1.00 15.51           H  
ATOM    491 HG12 ILE A  31     -10.509  -3.646   0.807  1.00 33.31           H  
ATOM    492 HG13 ILE A  31      -9.702  -2.116   1.135  1.00 71.23           H  
ATOM    493 HG21 ILE A  31      -9.181  -5.536  -0.370  1.00 53.30           H  
ATOM    494 HG22 ILE A  31      -7.539  -5.217  -0.921  1.00  3.20           H  
ATOM    495 HG23 ILE A  31      -8.901  -4.417  -1.702  1.00  3.04           H  
ATOM    496 HD11 ILE A  31     -11.337  -1.907  -0.655  1.00 14.10           H  
ATOM    497 HD12 ILE A  31     -10.483  -3.133  -1.600  1.00 71.11           H  
ATOM    498 HD13 ILE A  31      -9.705  -1.587  -1.244  1.00  1.32           H  
ATOM    499  N   GLY A  32      -5.415  -4.146   1.184  1.00 73.03           N  
ATOM    500  CA  GLY A  32      -4.101  -4.711   0.925  1.00 33.43           C  
ATOM    501  C   GLY A  32      -3.630  -5.609   2.056  1.00 64.13           C  
ATOM    502  O   GLY A  32      -3.137  -6.716   1.814  1.00 74.43           O  
ATOM    503  H   GLY A  32      -5.500  -3.173   1.242  1.00 51.44           H  
ATOM    504  HA2 GLY A  32      -4.136  -5.277   0.000  1.00 51.42           H  
ATOM    505  HA3 GLY A  32      -3.397  -3.901   0.805  1.00 55.13           H  
ATOM    506  N   LEU A  33      -3.827  -5.133   3.304  1.00 52.32           N  
ATOM    507  CA  LEU A  33      -3.520  -5.908   4.521  1.00 22.25           C  
ATOM    508  C   LEU A  33      -4.248  -7.262   4.480  1.00 71.20           C  
ATOM    509  O   LEU A  33      -3.614  -8.309   4.612  1.00 14.23           O  
ATOM    510  CB  LEU A  33      -3.919  -5.108   5.798  1.00 32.42           C  
ATOM    511  CG  LEU A  33      -3.151  -3.769   6.034  1.00  4.01           C  
ATOM    512  CD1 LEU A  33      -3.771  -2.975   7.194  1.00 72.43           C  
ATOM    513  CD2 LEU A  33      -1.646  -4.017   6.271  1.00 45.34           C  
ATOM    514  H   LEU A  33      -4.189  -4.225   3.405  1.00 34.41           H  
ATOM    515  HA  LEU A  33      -2.446  -6.079   4.534  1.00 12.44           H  
ATOM    516  HB2 LEU A  33      -4.981  -4.880   5.735  1.00 42.43           H  
ATOM    517  HB3 LEU A  33      -3.765  -5.742   6.668  1.00 31.33           H  
ATOM    518  HG  LEU A  33      -3.239  -3.154   5.146  1.00 30.54           H  
ATOM    519 HD11 LEU A  33      -3.238  -2.043   7.325  1.00 35.23           H  
ATOM    520 HD12 LEU A  33      -3.714  -3.551   8.109  1.00 40.53           H  
ATOM    521 HD13 LEU A  33      -4.806  -2.762   6.970  1.00 72.23           H  
ATOM    522 HD21 LEU A  33      -1.505  -4.644   7.144  1.00 14.33           H  
ATOM    523 HD22 LEU A  33      -1.141  -3.072   6.424  1.00 54.41           H  
ATOM    524 HD23 LEU A  33      -1.221  -4.507   5.406  1.00 24.31           H  
ATOM    525  N   GLU A  34      -5.565  -7.206   4.194  1.00 52.42           N  
ATOM    526  CA  GLU A  34      -6.443  -8.390   4.145  1.00 54.42           C  
ATOM    527  C   GLU A  34      -6.006  -9.397   3.056  1.00 53.43           C  
ATOM    528  O   GLU A  34      -6.068 -10.609   3.280  1.00 14.33           O  
ATOM    529  CB  GLU A  34      -7.905  -7.965   3.892  1.00 51.42           C  
ATOM    530  CG  GLU A  34      -8.509  -7.011   4.931  1.00 71.03           C  
ATOM    531  CD  GLU A  34      -8.610  -7.631   6.329  1.00 50.34           C  
ATOM    532  OE1 GLU A  34      -9.494  -8.489   6.538  1.00 62.35           O  
ATOM    533  OE2 GLU A  34      -7.814  -7.274   7.220  1.00 23.44           O  
ATOM    534  H   GLU A  34      -5.962  -6.326   4.013  1.00 22.03           H  
ATOM    535  HA  GLU A  34      -6.381  -8.878   5.114  1.00 73.33           H  
ATOM    536  HB2 GLU A  34      -7.956  -7.472   2.923  1.00 55.34           H  
ATOM    537  HB3 GLU A  34      -8.525  -8.855   3.851  1.00 10.21           H  
ATOM    538  HG2 GLU A  34      -7.892  -6.120   4.979  1.00 44.34           H  
ATOM    539  HG3 GLU A  34      -9.505  -6.723   4.603  1.00 52.41           H  
ATOM    540  N   LYS A  35      -5.579  -8.882   1.874  1.00 40.50           N  
ATOM    541  CA  LYS A  35      -5.116  -9.730   0.749  1.00 21.25           C  
ATOM    542  C   LYS A  35      -3.893 -10.567   1.180  1.00 44.02           C  
ATOM    543  O   LYS A  35      -3.826 -11.772   0.899  1.00 15.13           O  
ATOM    544  CB  LYS A  35      -4.761  -8.876  -0.500  1.00 12.53           C  
ATOM    545  CG  LYS A  35      -5.942  -8.131  -1.164  1.00  3.54           C  
ATOM    546  CD  LYS A  35      -7.003  -9.070  -1.800  1.00 51.24           C  
ATOM    547  CE  LYS A  35      -8.132  -8.282  -2.498  1.00 51.41           C  
ATOM    548  NZ  LYS A  35      -9.215  -9.159  -3.025  1.00 44.35           N  
ATOM    549  H   LYS A  35      -5.568  -7.907   1.762  1.00 43.50           H  
ATOM    550  HA  LYS A  35      -5.933 -10.401   0.497  1.00 12.54           H  
ATOM    551  HB2 LYS A  35      -4.026  -8.133  -0.205  1.00  1.30           H  
ATOM    552  HB3 LYS A  35      -4.305  -9.519  -1.249  1.00 22.51           H  
ATOM    553  HG2 LYS A  35      -6.428  -7.523  -0.409  1.00 22.13           H  
ATOM    554  HG3 LYS A  35      -5.544  -7.477  -1.936  1.00 64.54           H  
ATOM    555  HD2 LYS A  35      -6.518  -9.705  -2.536  1.00 75.12           H  
ATOM    556  HD3 LYS A  35      -7.437  -9.691  -1.025  1.00 61.23           H  
ATOM    557  HE2 LYS A  35      -8.568  -7.590  -1.789  1.00 13.41           H  
ATOM    558  HE3 LYS A  35      -7.709  -7.717  -3.324  1.00 53.22           H  
ATOM    559  HZ1 LYS A  35      -9.991  -8.582  -3.413  1.00  4.55           H  
ATOM    560  HZ2 LYS A  35      -9.598  -9.756  -2.266  1.00 71.00           H  
ATOM    561  HZ3 LYS A  35      -8.851  -9.771  -3.781  1.00 61.13           H  
ATOM    562  N   ASN A  36      -2.958  -9.904   1.891  1.00 21.30           N  
ATOM    563  CA  ASN A  36      -1.720 -10.525   2.402  1.00 74.33           C  
ATOM    564  C   ASN A  36      -2.041 -11.525   3.535  1.00 41.12           C  
ATOM    565  O   ASN A  36      -1.396 -12.573   3.642  1.00 33.15           O  
ATOM    566  CB  ASN A  36      -0.732  -9.421   2.885  1.00 71.12           C  
ATOM    567  CG  ASN A  36       0.639  -9.951   3.356  1.00 21.45           C  
ATOM    568  OD1 ASN A  36       1.114 -10.993   2.908  1.00 32.23           O  
ATOM    569  ND2 ASN A  36       1.297  -9.215   4.235  1.00 13.44           N  
ATOM    570  H   ASN A  36      -3.114  -8.953   2.088  1.00 64.44           H  
ATOM    571  HA  ASN A  36      -1.260 -11.065   1.578  1.00 31.14           H  
ATOM    572  HB2 ASN A  36      -0.555  -8.734   2.070  1.00 53.43           H  
ATOM    573  HB3 ASN A  36      -1.192  -8.873   3.703  1.00 73.01           H  
ATOM    574 HD21 ASN A  36       0.886  -8.379   4.539  1.00 44.51           H  
ATOM    575 HD22 ASN A  36       2.169  -9.536   4.546  1.00 14.12           H  
ATOM    576  N   LYS A  37      -3.077 -11.205   4.345  1.00 55.31           N  
ATOM    577  CA  LYS A  37      -3.563 -12.080   5.443  1.00 53.45           C  
ATOM    578  C   LYS A  37      -4.169 -13.386   4.889  1.00 74.51           C  
ATOM    579  O   LYS A  37      -4.134 -14.429   5.553  1.00 12.04           O  
ATOM    580  CB  LYS A  37      -4.610 -11.330   6.320  1.00 41.23           C  
ATOM    581  CG  LYS A  37      -4.037 -10.118   7.101  1.00 61.22           C  
ATOM    582  CD  LYS A  37      -5.107  -9.331   7.889  1.00  1.23           C  
ATOM    583  CE  LYS A  37      -5.752 -10.150   9.017  1.00 54.15           C  
ATOM    584  NZ  LYS A  37      -4.750 -10.595  10.026  1.00  4.00           N  
ATOM    585  H   LYS A  37      -3.532 -10.349   4.199  1.00  4.04           H  
ATOM    586  HA  LYS A  37      -2.708 -12.334   6.062  1.00 34.25           H  
ATOM    587  HB2 LYS A  37      -5.415 -10.974   5.679  1.00 60.34           H  
ATOM    588  HB3 LYS A  37      -5.028 -12.026   7.040  1.00 13.40           H  
ATOM    589  HG2 LYS A  37      -3.284 -10.473   7.795  1.00 32.20           H  
ATOM    590  HG3 LYS A  37      -3.565  -9.445   6.393  1.00 25.21           H  
ATOM    591  HD2 LYS A  37      -4.643  -8.455   8.328  1.00 41.33           H  
ATOM    592  HD3 LYS A  37      -5.883  -9.009   7.200  1.00  5.10           H  
ATOM    593  HE2 LYS A  37      -6.493  -9.538   9.514  1.00 23.11           H  
ATOM    594  HE3 LYS A  37      -6.237 -11.022   8.594  1.00 11.12           H  
ATOM    595  HZ1 LYS A  37      -4.230  -9.778  10.403  1.00 24.45           H  
ATOM    596  HZ2 LYS A  37      -4.068 -11.252   9.595  1.00 24.34           H  
ATOM    597  HZ3 LYS A  37      -5.221 -11.080  10.813  1.00 12.12           H  
ATOM    598  N   MET A  38      -4.715 -13.317   3.661  1.00 33.35           N  
ATOM    599  CA  MET A  38      -5.289 -14.486   2.957  1.00 73.02           C  
ATOM    600  C   MET A  38      -4.240 -15.182   2.061  1.00 53.42           C  
ATOM    601  O   MET A  38      -4.560 -16.158   1.373  1.00 20.41           O  
ATOM    602  CB  MET A  38      -6.528 -14.047   2.129  1.00 75.15           C  
ATOM    603  CG  MET A  38      -7.688 -13.493   2.973  1.00 74.43           C  
ATOM    604  SD  MET A  38      -9.100 -12.959   1.979  1.00 63.11           S  
ATOM    605  CE  MET A  38      -8.397 -11.633   1.002  1.00 23.44           C  
ATOM    606  H   MET A  38      -4.735 -12.444   3.212  1.00 45.24           H  
ATOM    607  HA  MET A  38      -5.613 -15.203   3.707  1.00 74.31           H  
ATOM    608  HB2 MET A  38      -6.226 -13.278   1.428  1.00 43.12           H  
ATOM    609  HB3 MET A  38      -6.898 -14.899   1.568  1.00 70.55           H  
ATOM    610  HG2 MET A  38      -8.029 -14.266   3.652  1.00 51.03           H  
ATOM    611  HG3 MET A  38      -7.333 -12.650   3.550  1.00 42.53           H  
ATOM    612  HE1 MET A  38      -7.613 -12.022   0.367  1.00  5.41           H  
ATOM    613  HE2 MET A  38      -7.988 -10.876   1.655  1.00 72.40           H  
ATOM    614  HE3 MET A  38      -9.169 -11.194   0.385  1.00 55.24           H  
ATOM    615  N   GLY A  39      -2.990 -14.673   2.075  1.00 42.03           N  
ATOM    616  CA  GLY A  39      -1.867 -15.312   1.372  1.00 24.45           C  
ATOM    617  C   GLY A  39      -1.507 -14.641   0.055  1.00 63.55           C  
ATOM    618  O   GLY A  39      -0.351 -14.710  -0.386  1.00  1.03           O  
ATOM    619  H   GLY A  39      -2.821 -13.847   2.576  1.00 54.22           H  
ATOM    620  HA2 GLY A  39      -1.007 -15.274   2.026  1.00 42.52           H  
ATOM    621  HA3 GLY A  39      -2.097 -16.358   1.178  1.00 74.22           H  
ATOM    622  N   LYS A  40      -2.501 -13.990  -0.582  1.00 74.21           N  
ATOM    623  CA  LYS A  40      -2.331 -13.352  -1.901  1.00 23.24           C  
ATOM    624  C   LYS A  40      -1.731 -11.946  -1.739  1.00 74.04           C  
ATOM    625  O   LYS A  40      -2.434 -10.927  -1.836  1.00 21.34           O  
ATOM    626  CB  LYS A  40      -3.687 -13.283  -2.646  1.00 14.24           C  
ATOM    627  CG  LYS A  40      -4.390 -14.647  -2.831  1.00 43.32           C  
ATOM    628  CD  LYS A  40      -5.699 -14.580  -3.660  1.00 33.21           C  
ATOM    629  CE  LYS A  40      -6.855 -13.830  -2.964  1.00 23.50           C  
ATOM    630  NZ  LYS A  40      -6.642 -12.358  -2.871  1.00 75.23           N  
ATOM    631  H   LYS A  40      -3.374 -13.930  -0.144  1.00 71.12           H  
ATOM    632  HA  LYS A  40      -1.647 -13.960  -2.485  1.00 71.51           H  
ATOM    633  HB2 LYS A  40      -4.355 -12.626  -2.097  1.00  3.52           H  
ATOM    634  HB3 LYS A  40      -3.517 -12.850  -3.630  1.00 53.14           H  
ATOM    635  HG2 LYS A  40      -3.705 -15.317  -3.337  1.00 73.44           H  
ATOM    636  HG3 LYS A  40      -4.618 -15.056  -1.853  1.00 21.02           H  
ATOM    637  HD2 LYS A  40      -5.492 -14.083  -4.603  1.00 12.15           H  
ATOM    638  HD3 LYS A  40      -6.023 -15.597  -3.873  1.00 31.40           H  
ATOM    639  HE2 LYS A  40      -7.765 -14.002  -3.518  1.00 43.35           H  
ATOM    640  HE3 LYS A  40      -6.974 -14.229  -1.962  1.00 72.22           H  
ATOM    641  HZ1 LYS A  40      -7.489 -11.902  -2.494  1.00 33.21           H  
ATOM    642  HZ2 LYS A  40      -6.444 -11.966  -3.819  1.00 21.52           H  
ATOM    643  HZ3 LYS A  40      -5.838 -12.147  -2.248  1.00 33.14           H  
ATOM    644  N   ALA A  41      -0.421 -11.911  -1.470  1.00 14.44           N  
ATOM    645  CA  ALA A  41       0.306 -10.666  -1.191  1.00  3.40           C  
ATOM    646  C   ALA A  41       0.641  -9.875  -2.466  1.00 32.35           C  
ATOM    647  O   ALA A  41       1.200  -8.775  -2.370  1.00 40.41           O  
ATOM    648  CB  ALA A  41       1.562 -10.970  -0.379  1.00  0.41           C  
ATOM    649  H   ALA A  41       0.074 -12.755  -1.446  1.00 44.51           H  
ATOM    650  HA  ALA A  41      -0.335 -10.040  -0.571  1.00  4.32           H  
ATOM    651  HB1 ALA A  41       1.295 -11.510   0.521  1.00 33.43           H  
ATOM    652  HB2 ALA A  41       2.056 -10.042  -0.101  1.00  0.24           H  
ATOM    653  HB3 ALA A  41       2.242 -11.571  -0.969  1.00 62.13           H  
ATOM    654  N   ARG A  42       0.290 -10.420  -3.660  1.00 34.11           N  
ATOM    655  CA  ARG A  42       0.476  -9.707  -4.926  1.00 60.33           C  
ATOM    656  C   ARG A  42      -0.501  -8.522  -5.009  1.00 33.15           C  
ATOM    657  O   ARG A  42      -0.062  -7.382  -5.172  1.00 35.33           O  
ATOM    658  CB  ARG A  42       0.300 -10.650  -6.147  1.00 53.42           C  
ATOM    659  CG  ARG A  42       0.452  -9.930  -7.510  1.00 21.41           C  
ATOM    660  CD  ARG A  42       1.871  -9.327  -7.725  1.00 73.24           C  
ATOM    661  NE  ARG A  42       1.830  -8.078  -8.501  1.00 12.23           N  
ATOM    662  CZ  ARG A  42       2.120  -7.932  -9.805  1.00 32.21           C  
ATOM    663  NH1 ARG A  42       2.470  -8.968 -10.564  1.00 31.25           N  
ATOM    664  NH2 ARG A  42       2.049  -6.727 -10.354  1.00 74.21           N  
ATOM    665  H   ARG A  42      -0.104 -11.314  -3.677  1.00 21.13           H  
ATOM    666  HA  ARG A  42       1.497  -9.320  -4.933  1.00 60.41           H  
ATOM    667  HB2 ARG A  42       1.040 -11.443  -6.095  1.00 45.12           H  
ATOM    668  HB3 ARG A  42      -0.690 -11.096  -6.103  1.00 41.44           H  
ATOM    669  HG2 ARG A  42       0.250 -10.643  -8.305  1.00 73.24           H  
ATOM    670  HG3 ARG A  42      -0.286  -9.133  -7.564  1.00 74.12           H  
ATOM    671  HD2 ARG A  42       2.319  -9.107  -6.761  1.00 24.00           H  
ATOM    672  HD3 ARG A  42       2.494 -10.051  -8.241  1.00  1.14           H  
ATOM    673  HE  ARG A  42       1.559  -7.279  -8.000  1.00 13.44           H  
ATOM    674 HH11 ARG A  42       2.533  -9.883 -10.167  1.00  2.31           H  
ATOM    675 HH12 ARG A  42       2.677  -8.834 -11.541  1.00 52.54           H  
ATOM    676 HH21 ARG A  42       1.789  -5.931  -9.794  1.00 62.22           H  
ATOM    677 HH22 ARG A  42       2.259  -6.604 -11.328  1.00 63.22           H  
ATOM    678  N   GLU A  43      -1.818  -8.804  -4.857  1.00 54.44           N  
ATOM    679  CA  GLU A  43      -2.866  -7.763  -4.867  1.00 13.12           C  
ATOM    680  C   GLU A  43      -2.662  -6.794  -3.692  1.00 23.00           C  
ATOM    681  O   GLU A  43      -2.959  -5.603  -3.803  1.00 13.33           O  
ATOM    682  CB  GLU A  43      -4.299  -8.363  -4.793  1.00 73.44           C  
ATOM    683  CG  GLU A  43      -4.690  -9.322  -5.948  1.00 75.43           C  
ATOM    684  CD  GLU A  43      -4.227 -10.772  -5.732  1.00 25.33           C  
ATOM    685  OE1 GLU A  43      -3.095 -11.123  -6.125  1.00  0.15           O  
ATOM    686  OE2 GLU A  43      -4.999 -11.563  -5.148  1.00 23.41           O  
ATOM    687  H   GLU A  43      -2.090  -9.740  -4.746  1.00 43.50           H  
ATOM    688  HA  GLU A  43      -2.765  -7.205  -5.797  1.00 71.11           H  
ATOM    689  HB2 GLU A  43      -4.403  -8.899  -3.855  1.00 13.35           H  
ATOM    690  HB3 GLU A  43      -5.009  -7.539  -4.788  1.00 52.20           H  
ATOM    691  HG2 GLU A  43      -5.772  -9.317  -6.049  1.00 50.52           H  
ATOM    692  HG3 GLU A  43      -4.263  -8.951  -6.875  1.00 72.55           H  
ATOM    693  N   ALA A  44      -2.158  -7.350  -2.567  1.00 62.02           N  
ATOM    694  CA  ALA A  44      -1.770  -6.575  -1.380  1.00 22.05           C  
ATOM    695  C   ALA A  44      -0.791  -5.454  -1.745  1.00 41.31           C  
ATOM    696  O   ALA A  44      -1.060  -4.279  -1.468  1.00 60.22           O  
ATOM    697  CB  ALA A  44      -1.149  -7.490  -0.319  1.00  3.14           C  
ATOM    698  H   ALA A  44      -2.048  -8.331  -2.539  1.00 75.54           H  
ATOM    699  HA  ALA A  44      -2.672  -6.139  -0.961  1.00 33.42           H  
ATOM    700  HB1 ALA A  44      -1.847  -8.281  -0.071  1.00 31.35           H  
ATOM    701  HB2 ALA A  44      -0.929  -6.921   0.576  1.00 54.21           H  
ATOM    702  HB3 ALA A  44      -0.235  -7.929  -0.697  1.00 54.42           H  
ATOM    703  N   ALA A  45       0.311  -5.843  -2.415  1.00  1.15           N  
ATOM    704  CA  ALA A  45       1.381  -4.926  -2.826  1.00 70.31           C  
ATOM    705  C   ALA A  45       0.859  -3.853  -3.796  1.00 75.31           C  
ATOM    706  O   ALA A  45       1.233  -2.678  -3.676  1.00 41.10           O  
ATOM    707  CB  ALA A  45       2.531  -5.718  -3.462  1.00 12.13           C  
ATOM    708  H   ALA A  45       0.405  -6.792  -2.647  1.00 12.01           H  
ATOM    709  HA  ALA A  45       1.760  -4.438  -1.935  1.00 74.05           H  
ATOM    710  HB1 ALA A  45       2.181  -6.218  -4.362  1.00 61.33           H  
ATOM    711  HB2 ALA A  45       2.888  -6.460  -2.764  1.00 33.13           H  
ATOM    712  HB3 ALA A  45       3.346  -5.048  -3.718  1.00 30.42           H  
ATOM    713  N   GLU A  46      -0.017  -4.276  -4.743  1.00  5.14           N  
ATOM    714  CA  GLU A  46      -0.633  -3.369  -5.736  1.00 42.13           C  
ATOM    715  C   GLU A  46      -1.421  -2.253  -5.036  1.00 20.32           C  
ATOM    716  O   GLU A  46      -1.281  -1.078  -5.371  1.00 52.45           O  
ATOM    717  CB  GLU A  46      -1.588  -4.136  -6.692  1.00 65.05           C  
ATOM    718  CG  GLU A  46      -0.952  -5.312  -7.457  1.00 74.00           C  
ATOM    719  CD  GLU A  46       0.310  -4.929  -8.250  1.00 13.33           C  
ATOM    720  OE1 GLU A  46       0.187  -4.324  -9.341  1.00 32.05           O  
ATOM    721  OE2 GLU A  46       1.435  -5.237  -7.801  1.00 41.32           O  
ATOM    722  H   GLU A  46      -0.250  -5.229  -4.774  1.00 60.51           H  
ATOM    723  HA  GLU A  46       0.172  -2.929  -6.319  1.00 24.04           H  
ATOM    724  HB2 GLU A  46      -2.416  -4.529  -6.106  1.00 21.21           H  
ATOM    725  HB3 GLU A  46      -1.991  -3.437  -7.419  1.00 22.22           H  
ATOM    726  HG2 GLU A  46      -0.704  -6.088  -6.743  1.00 41.14           H  
ATOM    727  HG3 GLU A  46      -1.688  -5.711  -8.151  1.00 54.44           H  
ATOM    728  N   TYR A  47      -2.231  -2.650  -4.042  1.00 35.25           N  
ATOM    729  CA  TYR A  47      -3.102  -1.734  -3.299  1.00 41.01           C  
ATOM    730  C   TYR A  47      -2.309  -0.807  -2.381  1.00 71.22           C  
ATOM    731  O   TYR A  47      -2.729   0.323  -2.163  1.00 23.11           O  
ATOM    732  CB  TYR A  47      -4.143  -2.517  -2.480  1.00 41.14           C  
ATOM    733  CG  TYR A  47      -5.173  -3.284  -3.317  1.00 62.24           C  
ATOM    734  CD1 TYR A  47      -5.599  -2.824  -4.569  1.00 55.15           C  
ATOM    735  CD2 TYR A  47      -5.743  -4.452  -2.835  1.00 22.35           C  
ATOM    736  CE1 TYR A  47      -6.555  -3.511  -5.294  1.00 30.52           C  
ATOM    737  CE2 TYR A  47      -6.694  -5.132  -3.553  1.00 14.24           C  
ATOM    738  CZ  TYR A  47      -7.102  -4.667  -4.776  1.00 12.30           C  
ATOM    739  OH  TYR A  47      -8.063  -5.359  -5.487  1.00 10.33           O  
ATOM    740  H   TYR A  47      -2.240  -3.600  -3.800  1.00 71.00           H  
ATOM    741  HA  TYR A  47      -3.630  -1.122  -4.035  1.00 23.11           H  
ATOM    742  HB2 TYR A  47      -3.626  -3.230  -1.844  1.00 43.21           H  
ATOM    743  HB3 TYR A  47      -4.692  -1.826  -1.850  1.00 71.41           H  
ATOM    744  HD1 TYR A  47      -5.169  -1.913  -4.972  1.00  1.22           H  
ATOM    745  HD2 TYR A  47      -5.428  -4.833  -1.868  1.00 61.23           H  
ATOM    746  HE1 TYR A  47      -6.874  -3.138  -6.257  1.00 33.31           H  
ATOM    747  HE2 TYR A  47      -7.131  -6.027  -3.139  1.00 14.30           H  
ATOM    748  HH  TYR A  47      -8.829  -5.530  -4.921  1.00 61.21           H  
ATOM    749  N   PHE A  48      -1.178  -1.298  -1.843  1.00 14.53           N  
ATOM    750  CA  PHE A  48      -0.272  -0.477  -1.019  1.00 10.13           C  
ATOM    751  C   PHE A  48       0.382   0.619  -1.872  1.00 64.22           C  
ATOM    752  O   PHE A  48       0.648   1.715  -1.380  1.00 41.22           O  
ATOM    753  CB  PHE A  48       0.825  -1.343  -0.339  1.00 32.22           C  
ATOM    754  CG  PHE A  48       0.329  -2.295   0.744  1.00  3.35           C  
ATOM    755  CD1 PHE A  48      -0.679  -1.913   1.617  1.00 34.23           C  
ATOM    756  CD2 PHE A  48       0.890  -3.562   0.908  1.00 73.43           C  
ATOM    757  CE1 PHE A  48      -1.111  -2.756   2.613  1.00 74.40           C  
ATOM    758  CE2 PHE A  48       0.449  -4.409   1.906  1.00 63.30           C  
ATOM    759  CZ  PHE A  48      -0.550  -4.005   2.757  1.00 21.50           C  
ATOM    760  H   PHE A  48      -0.944  -2.237  -2.010  1.00 24.24           H  
ATOM    761  HA  PHE A  48      -0.874  -0.003  -0.247  1.00 31.12           H  
ATOM    762  HB2 PHE A  48       1.328  -1.933  -1.100  1.00 22.01           H  
ATOM    763  HB3 PHE A  48       1.559  -0.687   0.122  1.00 13.30           H  
ATOM    764  HD1 PHE A  48      -1.133  -0.932   1.515  1.00 43.12           H  
ATOM    765  HD2 PHE A  48       1.682  -3.887   0.239  1.00 43.00           H  
ATOM    766  HE1 PHE A  48      -1.898  -2.434   3.288  1.00 41.12           H  
ATOM    767  HE2 PHE A  48       0.891  -5.391   2.020  1.00 11.32           H  
ATOM    768  HZ  PHE A  48      -0.894  -4.668   3.543  1.00 52.13           H  
ATOM    769  N   PHE A  49       0.631   0.297  -3.158  1.00  2.33           N  
ATOM    770  CA  PHE A  49       1.230   1.230  -4.119  1.00 14.11           C  
ATOM    771  C   PHE A  49       0.220   2.305  -4.545  1.00 22.11           C  
ATOM    772  O   PHE A  49       0.525   3.496  -4.501  1.00  3.23           O  
ATOM    773  CB  PHE A  49       1.747   0.466  -5.359  1.00 22.42           C  
ATOM    774  CG  PHE A  49       2.440   1.358  -6.387  1.00 35.31           C  
ATOM    775  CD1 PHE A  49       3.562   2.095  -6.024  1.00 51.44           C  
ATOM    776  CD2 PHE A  49       1.987   1.461  -7.707  1.00 45.41           C  
ATOM    777  CE1 PHE A  49       4.201   2.900  -6.931  1.00 65.51           C  
ATOM    778  CE2 PHE A  49       2.636   2.280  -8.617  1.00 20.23           C  
ATOM    779  CZ  PHE A  49       3.749   2.996  -8.226  1.00 25.11           C  
ATOM    780  H   PHE A  49       0.413  -0.611  -3.463  1.00 42.23           H  
ATOM    781  HA  PHE A  49       2.074   1.712  -3.629  1.00 33.41           H  
ATOM    782  HB2 PHE A  49       2.460  -0.286  -5.039  1.00 42.01           H  
ATOM    783  HB3 PHE A  49       0.913  -0.032  -5.844  1.00 72.12           H  
ATOM    784  HD1 PHE A  49       3.939   2.030  -5.009  1.00 62.13           H  
ATOM    785  HD2 PHE A  49       1.117   0.900  -8.020  1.00 22.14           H  
ATOM    786  HE1 PHE A  49       5.069   3.467  -6.627  1.00 62.15           H  
ATOM    787  HE2 PHE A  49       2.277   2.353  -9.638  1.00 54.22           H  
ATOM    788  HZ  PHE A  49       4.265   3.644  -8.929  1.00 34.01           H  
ATOM    789  N   ARG A  50      -0.980   1.859  -4.959  1.00 40.33           N  
ATOM    790  CA  ARG A  50      -2.060   2.751  -5.421  1.00  3.14           C  
ATOM    791  C   ARG A  50      -2.539   3.649  -4.269  1.00 43.34           C  
ATOM    792  O   ARG A  50      -2.878   4.814  -4.484  1.00 12.44           O  
ATOM    793  CB  ARG A  50      -3.235   1.922  -5.995  1.00 10.45           C  
ATOM    794  CG  ARG A  50      -2.854   1.036  -7.199  1.00 11.11           C  
ATOM    795  CD  ARG A  50      -4.037   0.212  -7.730  1.00 34.04           C  
ATOM    796  NE  ARG A  50      -5.092   1.045  -8.332  1.00 64.21           N  
ATOM    797  CZ  ARG A  50      -6.082   0.583  -9.123  1.00 61.11           C  
ATOM    798  NH1 ARG A  50      -6.168  -0.719  -9.432  1.00 41.44           N  
ATOM    799  NH2 ARG A  50      -6.975   1.431  -9.613  1.00 74.53           N  
ATOM    800  H   ARG A  50      -1.146   0.895  -4.948  1.00 51.32           H  
ATOM    801  HA  ARG A  50      -1.654   3.378  -6.210  1.00 32.34           H  
ATOM    802  HB2 ARG A  50      -3.624   1.278  -5.212  1.00 22.05           H  
ATOM    803  HB3 ARG A  50      -4.024   2.598  -6.310  1.00 34.12           H  
ATOM    804  HG2 ARG A  50      -2.481   1.667  -7.998  1.00 62.41           H  
ATOM    805  HG3 ARG A  50      -2.064   0.355  -6.894  1.00 24.41           H  
ATOM    806  HD2 ARG A  50      -3.668  -0.474  -8.484  1.00 51.03           H  
ATOM    807  HD3 ARG A  50      -4.463  -0.360  -6.913  1.00 15.01           H  
ATOM    808  HE  ARG A  50      -5.065   2.009  -8.134  1.00 33.00           H  
ATOM    809 HH11 ARG A  50      -5.496  -1.376  -9.070  1.00 61.35           H  
ATOM    810 HH12 ARG A  50      -6.912  -1.050 -10.025  1.00 33.22           H  
ATOM    811 HH21 ARG A  50      -6.925   2.415  -9.397  1.00 23.34           H  
ATOM    812 HH22 ARG A  50      -7.713   1.096 -10.206  1.00 31.43           H  
ATOM    813  N   ALA A  51      -2.520   3.086  -3.043  1.00 15.24           N  
ATOM    814  CA  ALA A  51      -2.790   3.834  -1.811  1.00 11.40           C  
ATOM    815  C   ALA A  51      -1.711   4.893  -1.602  1.00 55.01           C  
ATOM    816  O   ALA A  51      -2.031   6.045  -1.325  1.00 52.43           O  
ATOM    817  CB  ALA A  51      -2.853   2.894  -0.602  1.00  1.23           C  
ATOM    818  H   ALA A  51      -2.300   2.134  -2.968  1.00  4.22           H  
ATOM    819  HA  ALA A  51      -3.761   4.318  -1.917  1.00 61.34           H  
ATOM    820  HB1 ALA A  51      -3.628   2.154  -0.761  1.00 43.32           H  
ATOM    821  HB2 ALA A  51      -3.081   3.459   0.293  1.00  2.25           H  
ATOM    822  HB3 ALA A  51      -1.903   2.388  -0.478  1.00 42.33           H  
ATOM    823  N   ALA A  52      -0.431   4.481  -1.771  1.00 64.34           N  
ATOM    824  CA  ALA A  52       0.738   5.360  -1.582  1.00 64.15           C  
ATOM    825  C   ALA A  52       0.721   6.551  -2.559  1.00 54.14           C  
ATOM    826  O   ALA A  52       1.191   7.627  -2.208  1.00 33.45           O  
ATOM    827  CB  ALA A  52       2.045   4.569  -1.719  1.00 53.00           C  
ATOM    828  H   ALA A  52      -0.272   3.547  -2.031  1.00 62.41           H  
ATOM    829  HA  ALA A  52       0.687   5.744  -0.564  1.00 21.54           H  
ATOM    830  HB1 ALA A  52       2.888   5.219  -1.519  1.00 52.02           H  
ATOM    831  HB2 ALA A  52       2.133   4.169  -2.725  1.00 74.31           H  
ATOM    832  HB3 ALA A  52       2.051   3.751  -1.011  1.00 12.12           H  
ATOM    833  N   ILE A  53       0.174   6.340  -3.778  1.00  4.33           N  
ATOM    834  CA  ILE A  53      -0.013   7.412  -4.779  1.00 33.44           C  
ATOM    835  C   ILE A  53      -1.025   8.457  -4.250  1.00 53.23           C  
ATOM    836  O   ILE A  53      -0.780   9.664  -4.331  1.00  2.22           O  
ATOM    837  CB  ILE A  53      -0.497   6.837  -6.172  1.00 62.52           C  
ATOM    838  CG1 ILE A  53       0.553   5.841  -6.764  1.00 74.12           C  
ATOM    839  CG2 ILE A  53      -0.793   7.975  -7.183  1.00 74.33           C  
ATOM    840  CD1 ILE A  53       0.119   5.126  -8.039  1.00 41.32           C  
ATOM    841  H   ILE A  53      -0.116   5.432  -4.011  1.00 11.14           H  
ATOM    842  HA  ILE A  53       0.952   7.897  -4.923  1.00 74.14           H  
ATOM    843  HB  ILE A  53      -1.428   6.297  -6.005  1.00 11.03           H  
ATOM    844 HG12 ILE A  53       1.464   6.378  -6.989  1.00 32.14           H  
ATOM    845 HG13 ILE A  53       0.776   5.081  -6.027  1.00 13.52           H  
ATOM    846 HG21 ILE A  53       0.106   8.549  -7.358  1.00 24.11           H  
ATOM    847 HG22 ILE A  53      -1.561   8.628  -6.785  1.00 55.41           H  
ATOM    848 HG23 ILE A  53      -1.138   7.556  -8.120  1.00 50.32           H  
ATOM    849 HD11 ILE A  53       0.903   4.454  -8.354  1.00 62.55           H  
ATOM    850 HD12 ILE A  53      -0.069   5.848  -8.823  1.00 44.14           H  
ATOM    851 HD13 ILE A  53      -0.780   4.560  -7.846  1.00  4.22           H  
ATOM    852  N   VAL A  54      -2.139   7.964  -3.674  1.00  3.04           N  
ATOM    853  CA  VAL A  54      -3.200   8.814  -3.101  1.00  1.05           C  
ATOM    854  C   VAL A  54      -2.654   9.637  -1.911  1.00 10.23           C  
ATOM    855  O   VAL A  54      -2.851  10.855  -1.859  1.00  5.21           O  
ATOM    856  CB  VAL A  54      -4.446   7.961  -2.653  1.00 34.05           C  
ATOM    857  CG1 VAL A  54      -5.551   8.848  -2.040  1.00 74.05           C  
ATOM    858  CG2 VAL A  54      -5.008   7.132  -3.835  1.00 20.11           C  
ATOM    859  H   VAL A  54      -2.249   6.989  -3.629  1.00 74.01           H  
ATOM    860  HA  VAL A  54      -3.525   9.496  -3.885  1.00 30.34           H  
ATOM    861  HB  VAL A  54      -4.115   7.261  -1.885  1.00 62.42           H  
ATOM    862 HG11 VAL A  54      -6.388   8.234  -1.728  1.00 55.13           H  
ATOM    863 HG12 VAL A  54      -5.891   9.568  -2.774  1.00 11.54           H  
ATOM    864 HG13 VAL A  54      -5.159   9.379  -1.180  1.00 73.31           H  
ATOM    865 HG21 VAL A  54      -4.233   6.488  -4.227  1.00 11.01           H  
ATOM    866 HG22 VAL A  54      -5.346   7.798  -4.618  1.00 21.34           H  
ATOM    867 HG23 VAL A  54      -5.839   6.524  -3.497  1.00 34.25           H  
ATOM    868  N   PHE A  55      -1.928   8.954  -0.994  1.00  0.42           N  
ATOM    869  CA  PHE A  55      -1.309   9.586   0.195  1.00 15.43           C  
ATOM    870  C   PHE A  55      -0.279  10.647  -0.221  1.00 13.41           C  
ATOM    871  O   PHE A  55      -0.201  11.709   0.375  1.00 42.30           O  
ATOM    872  CB  PHE A  55      -0.607   8.533   1.090  1.00 31.20           C  
ATOM    873  CG  PHE A  55      -1.526   7.511   1.752  1.00 23.15           C  
ATOM    874  CD1 PHE A  55      -2.607   7.919   2.531  1.00 21.22           C  
ATOM    875  CD2 PHE A  55      -1.282   6.140   1.629  1.00 22.41           C  
ATOM    876  CE1 PHE A  55      -3.404   6.989   3.167  1.00 63.25           C  
ATOM    877  CE2 PHE A  55      -2.083   5.216   2.258  1.00  3.21           C  
ATOM    878  CZ  PHE A  55      -3.138   5.639   3.024  1.00 50.50           C  
ATOM    879  H   PHE A  55      -1.799   7.995  -1.127  1.00 54.40           H  
ATOM    880  HA  PHE A  55      -2.102  10.062   0.766  1.00 34.11           H  
ATOM    881  HB2 PHE A  55       0.119   7.990   0.491  1.00  5.33           H  
ATOM    882  HB3 PHE A  55      -0.071   9.046   1.888  1.00 22.12           H  
ATOM    883  HD1 PHE A  55      -2.821   8.978   2.642  1.00 52.33           H  
ATOM    884  HD2 PHE A  55      -0.448   5.800   1.024  1.00 31.22           H  
ATOM    885  HE1 PHE A  55      -4.244   7.314   3.773  1.00 52.54           H  
ATOM    886  HE2 PHE A  55      -1.882   4.157   2.150  1.00 22.32           H  
ATOM    887  HZ  PHE A  55      -3.761   4.911   3.525  1.00 11.14           H  
ATOM    888  N   TYR A  56       0.497  10.319  -1.261  1.00 53.43           N  
ATOM    889  CA  TYR A  56       1.548  11.190  -1.809  1.00 44.11           C  
ATOM    890  C   TYR A  56       0.962  12.522  -2.319  1.00  1.44           C  
ATOM    891  O   TYR A  56       1.456  13.600  -1.962  1.00 21.25           O  
ATOM    892  CB  TYR A  56       2.276  10.415  -2.933  1.00 22.12           C  
ATOM    893  CG  TYR A  56       3.315  11.200  -3.725  1.00  4.15           C  
ATOM    894  CD1 TYR A  56       4.383  11.828  -3.093  1.00 54.33           C  
ATOM    895  CD2 TYR A  56       3.223  11.313  -5.113  1.00 42.51           C  
ATOM    896  CE1 TYR A  56       5.323  12.527  -3.815  1.00 71.31           C  
ATOM    897  CE2 TYR A  56       4.158  12.007  -5.835  1.00 22.11           C  
ATOM    898  CZ  TYR A  56       5.209  12.621  -5.186  1.00 21.22           C  
ATOM    899  OH  TYR A  56       6.149  13.323  -5.913  1.00 73.01           O  
ATOM    900  H   TYR A  56       0.361   9.444  -1.682  1.00 51.40           H  
ATOM    901  HA  TYR A  56       2.256  11.397  -1.011  1.00 40.04           H  
ATOM    902  HB2 TYR A  56       2.788   9.568  -2.495  1.00 54.21           H  
ATOM    903  HB3 TYR A  56       1.533  10.035  -3.633  1.00 51.43           H  
ATOM    904  HD1 TYR A  56       4.481  11.756  -2.018  1.00 52.31           H  
ATOM    905  HD2 TYR A  56       2.401  10.830  -5.629  1.00 61.24           H  
ATOM    906  HE1 TYR A  56       6.144  13.002  -3.302  1.00 12.52           H  
ATOM    907  HE2 TYR A  56       4.058  12.079  -6.909  1.00 11.21           H  
ATOM    908  HH  TYR A  56       5.706  13.862  -6.578  1.00  2.21           H  
ATOM    909  N   LYS A  57      -0.093  12.429  -3.151  1.00 35.14           N  
ATOM    910  CA  LYS A  57      -0.822  13.604  -3.676  1.00 75.42           C  
ATOM    911  C   LYS A  57      -1.468  14.431  -2.552  1.00 41.10           C  
ATOM    912  O   LYS A  57      -1.471  15.665  -2.610  1.00 52.04           O  
ATOM    913  CB  LYS A  57      -1.900  13.178  -4.724  1.00 53.41           C  
ATOM    914  CG  LYS A  57      -1.393  13.087  -6.178  1.00 51.23           C  
ATOM    915  CD  LYS A  57      -0.267  12.046  -6.378  1.00 14.34           C  
ATOM    916  CE  LYS A  57       0.213  11.949  -7.835  1.00 23.20           C  
ATOM    917  NZ  LYS A  57      -0.885  11.557  -8.762  1.00 32.05           N  
ATOM    918  H   LYS A  57      -0.387  11.537  -3.433  1.00 74.41           H  
ATOM    919  HA  LYS A  57      -0.087  14.230  -4.175  1.00 74.42           H  
ATOM    920  HB2 LYS A  57      -2.292  12.207  -4.447  1.00 31.45           H  
ATOM    921  HB3 LYS A  57      -2.722  13.892  -4.707  1.00 42.14           H  
ATOM    922  HG2 LYS A  57      -2.227  12.825  -6.816  1.00 23.40           H  
ATOM    923  HG3 LYS A  57      -1.022  14.068  -6.465  1.00 54.42           H  
ATOM    924  HD2 LYS A  57       0.577  12.314  -5.751  1.00 13.54           H  
ATOM    925  HD3 LYS A  57      -0.637  11.073  -6.069  1.00 13.22           H  
ATOM    926  HE2 LYS A  57       0.605  12.909  -8.145  1.00 32.30           H  
ATOM    927  HE3 LYS A  57       1.001  11.207  -7.896  1.00 13.24           H  
ATOM    928  HZ1 LYS A  57      -0.501  11.354  -9.706  1.00 43.02           H  
ATOM    929  HZ2 LYS A  57      -1.576  12.328  -8.843  1.00 34.23           H  
ATOM    930  HZ3 LYS A  57      -1.372  10.708  -8.407  1.00  5.54           H  
ATOM    931  N   GLU A  58      -2.011  13.747  -1.535  1.00 34.00           N  
ATOM    932  CA  GLU A  58      -2.666  14.412  -0.392  1.00 54.43           C  
ATOM    933  C   GLU A  58      -1.647  14.830   0.684  1.00 51.44           C  
ATOM    934  O   GLU A  58      -2.023  15.462   1.678  1.00  4.10           O  
ATOM    935  CB  GLU A  58      -3.779  13.506   0.206  1.00 31.55           C  
ATOM    936  CG  GLU A  58      -4.887  13.124  -0.802  1.00 23.02           C  
ATOM    937  CD  GLU A  58      -5.696  14.320  -1.348  1.00  3.42           C  
ATOM    938  OE1 GLU A  58      -5.239  14.981  -2.307  1.00 14.40           O  
ATOM    939  OE2 GLU A  58      -6.801  14.599  -0.837  1.00 70.31           O  
ATOM    940  H   GLU A  58      -1.976  12.767  -1.551  1.00 40.02           H  
ATOM    941  HA  GLU A  58      -3.131  15.312  -0.778  1.00 20.13           H  
ATOM    942  HB2 GLU A  58      -3.326  12.590   0.575  1.00 51.22           H  
ATOM    943  HB3 GLU A  58      -4.242  14.021   1.040  1.00  2.22           H  
ATOM    944  HG2 GLU A  58      -4.426  12.613  -1.641  1.00 20.21           H  
ATOM    945  HG3 GLU A  58      -5.568  12.431  -0.314  1.00 45.35           H  
ATOM    946  N   HIS A  59      -0.362  14.457   0.466  1.00 72.31           N  
ATOM    947  CA  HIS A  59       0.774  14.779   1.359  1.00 44.23           C  
ATOM    948  C   HIS A  59       0.565  14.214   2.775  1.00 45.53           C  
ATOM    949  O   HIS A  59       1.100  14.732   3.760  1.00 24.51           O  
ATOM    950  CB  HIS A  59       1.063  16.303   1.349  1.00 42.14           C  
ATOM    951  CG  HIS A  59       1.526  16.786  -0.003  1.00 73.34           C  
ATOM    952  ND1 HIS A  59       2.830  16.686  -0.423  1.00 52.34           N  
ATOM    953  CD2 HIS A  59       0.846  17.330  -1.039  1.00 40.13           C  
ATOM    954  CE1 HIS A  59       2.935  17.139  -1.653  1.00  3.04           C  
ATOM    955  NE2 HIS A  59       1.747  17.540  -2.048  1.00 43.15           N  
ATOM    956  H   HIS A  59      -0.170  13.922  -0.333  1.00 70.43           H  
ATOM    957  HA  HIS A  59       1.633  14.268   0.943  1.00 53.11           H  
ATOM    958  HB2 HIS A  59       0.163  16.842   1.617  1.00 15.15           H  
ATOM    959  HB3 HIS A  59       1.841  16.532   2.069  1.00 13.42           H  
ATOM    960  HD1 HIS A  59       3.579  16.319   0.104  1.00 64.31           H  
ATOM    961  HD2 HIS A  59      -0.211  17.539  -1.073  1.00 50.05           H  
ATOM    962  HE1 HIS A  59       3.839  17.171  -2.241  1.00 23.31           H  
ATOM    963  HE2 HIS A  59       1.570  18.053  -2.861  1.00 37.66           H  
ATOM    964  N   ASP A  60      -0.178  13.096   2.826  1.00  1.14           N  
ATOM    965  CA  ASP A  60      -0.463  12.335   4.038  1.00 10.51           C  
ATOM    966  C   ASP A  60       0.766  11.459   4.345  1.00 11.22           C  
ATOM    967  O   ASP A  60       0.870  10.319   3.886  1.00 31.40           O  
ATOM    968  CB  ASP A  60      -1.754  11.487   3.812  1.00 12.14           C  
ATOM    969  CG  ASP A  60      -2.310  10.826   5.088  1.00 32.43           C  
ATOM    970  OD1 ASP A  60      -1.715   9.871   5.595  1.00 12.45           O  
ATOM    971  OD2 ASP A  60      -3.362  11.264   5.591  1.00 61.11           O  
ATOM    972  H   ASP A  60      -0.555  12.765   1.990  1.00 71.20           H  
ATOM    973  HA  ASP A  60      -0.626  13.030   4.857  1.00 15.24           H  
ATOM    974  HB2 ASP A  60      -2.519  12.135   3.398  1.00 33.41           H  
ATOM    975  HB3 ASP A  60      -1.544  10.707   3.082  1.00  2.32           H  
ATOM    976  N   THR A  61       1.731  12.063   5.067  1.00 51.51           N  
ATOM    977  CA  THR A  61       3.027  11.447   5.401  1.00 74.22           C  
ATOM    978  C   THR A  61       2.881  10.152   6.213  1.00 11.35           C  
ATOM    979  O   THR A  61       3.673   9.231   6.020  1.00 42.24           O  
ATOM    980  CB  THR A  61       3.945  12.454   6.187  1.00 13.25           C  
ATOM    981  OG1 THR A  61       3.134  13.329   7.000  1.00 51.33           O  
ATOM    982  CG2 THR A  61       4.850  13.276   5.252  1.00 62.14           C  
ATOM    983  H   THR A  61       1.567  12.976   5.381  1.00  0.44           H  
ATOM    984  HA  THR A  61       3.512  11.206   4.462  1.00 13.02           H  
ATOM    985  HB  THR A  61       4.596  11.890   6.858  1.00  0.02           H  
ATOM    986  HG1 THR A  61       2.327  12.873   7.267  1.00 53.31           H  
ATOM    987 HG21 THR A  61       4.248  13.821   4.538  1.00 71.11           H  
ATOM    988 HG22 THR A  61       5.518  12.605   4.723  1.00 31.50           H  
ATOM    989 HG23 THR A  61       5.440  13.974   5.833  1.00 14.22           H  
ATOM    990  N   ASP A  62       1.888  10.108   7.129  1.00 72.41           N  
ATOM    991  CA  ASP A  62       1.652   8.932   7.982  1.00  0.24           C  
ATOM    992  C   ASP A  62       1.327   7.714   7.118  1.00 10.55           C  
ATOM    993  O   ASP A  62       2.031   6.711   7.170  1.00 53.23           O  
ATOM    994  CB  ASP A  62       0.507   9.188   9.000  1.00  3.02           C  
ATOM    995  CG  ASP A  62       0.152   7.931   9.837  1.00 52.54           C  
ATOM    996  OD1 ASP A  62       0.802   7.687  10.876  1.00 72.12           O  
ATOM    997  OD2 ASP A  62      -0.774   7.178   9.451  1.00 52.42           O  
ATOM    998  H   ASP A  62       1.291  10.880   7.219  1.00 44.10           H  
ATOM    999  HA  ASP A  62       2.570   8.739   8.533  1.00 13.05           H  
ATOM   1000  HB2 ASP A  62       0.809   9.983   9.681  1.00 12.50           H  
ATOM   1001  HB3 ASP A  62      -0.380   9.521   8.467  1.00  4.05           H  
ATOM   1002  N   GLY A  63       0.275   7.855   6.305  1.00 11.02           N  
ATOM   1003  CA  GLY A  63      -0.205   6.792   5.443  1.00 52.53           C  
ATOM   1004  C   GLY A  63       0.783   6.412   4.353  1.00 70.20           C  
ATOM   1005  O   GLY A  63       0.848   5.246   3.984  1.00 50.54           O  
ATOM   1006  H   GLY A  63      -0.190   8.719   6.291  1.00 34.31           H  
ATOM   1007  HA2 GLY A  63      -0.417   5.921   6.049  1.00 63.01           H  
ATOM   1008  HA3 GLY A  63      -1.126   7.118   4.976  1.00 21.34           H  
ATOM   1009  N   LEU A  64       1.539   7.399   3.830  1.00 13.11           N  
ATOM   1010  CA  LEU A  64       2.569   7.167   2.788  1.00 22.10           C  
ATOM   1011  C   LEU A  64       3.734   6.340   3.361  1.00 72.20           C  
ATOM   1012  O   LEU A  64       4.244   5.436   2.705  1.00 21.20           O  
ATOM   1013  CB  LEU A  64       3.091   8.525   2.241  1.00 31.33           C  
ATOM   1014  CG  LEU A  64       4.195   8.462   1.128  1.00 14.00           C  
ATOM   1015  CD1 LEU A  64       3.690   7.784  -0.155  1.00 32.05           C  
ATOM   1016  CD2 LEU A  64       4.747   9.860   0.819  1.00 65.55           C  
ATOM   1017  H   LEU A  64       1.395   8.318   4.146  1.00 33.43           H  
ATOM   1018  HA  LEU A  64       2.100   6.612   1.978  1.00 13.21           H  
ATOM   1019  HB2 LEU A  64       2.240   9.075   1.846  1.00 12.14           H  
ATOM   1020  HB3 LEU A  64       3.486   9.091   3.081  1.00 14.33           H  
ATOM   1021  HG  LEU A  64       5.024   7.865   1.491  1.00 64.23           H  
ATOM   1022 HD11 LEU A  64       3.380   6.772   0.065  1.00 64.22           H  
ATOM   1023 HD12 LEU A  64       4.487   7.760  -0.890  1.00 51.01           H  
ATOM   1024 HD13 LEU A  64       2.851   8.338  -0.562  1.00 15.23           H  
ATOM   1025 HD21 LEU A  64       5.157  10.294   1.721  1.00 45.31           H  
ATOM   1026 HD22 LEU A  64       3.957  10.496   0.441  1.00 55.33           H  
ATOM   1027 HD23 LEU A  64       5.531   9.784   0.075  1.00  3.35           H  
ATOM   1028  N   ARG A  65       4.119   6.671   4.605  1.00 62.01           N  
ATOM   1029  CA  ARG A  65       5.179   5.966   5.364  1.00 50.34           C  
ATOM   1030  C   ARG A  65       4.714   4.553   5.735  1.00 73.32           C  
ATOM   1031  O   ARG A  65       5.487   3.596   5.708  1.00 53.41           O  
ATOM   1032  CB  ARG A  65       5.491   6.787   6.641  1.00 74.24           C  
ATOM   1033  CG  ARG A  65       6.578   6.214   7.576  1.00 73.13           C  
ATOM   1034  CD  ARG A  65       6.854   7.149   8.767  1.00 53.31           C  
ATOM   1035  NE  ARG A  65       7.468   8.422   8.353  1.00 21.13           N  
ATOM   1036  CZ  ARG A  65       7.548   9.525   9.120  1.00  1.41           C  
ATOM   1037  NH1 ARG A  65       7.058   9.539  10.360  1.00 61.12           N  
ATOM   1038  NH2 ARG A  65       8.126  10.616   8.639  1.00 41.41           N  
ATOM   1039  H   ARG A  65       3.659   7.416   5.043  1.00  2.20           H  
ATOM   1040  HA  ARG A  65       6.069   5.912   4.742  1.00 41.12           H  
ATOM   1041  HB2 ARG A  65       5.804   7.781   6.337  1.00 73.23           H  
ATOM   1042  HB3 ARG A  65       4.571   6.889   7.214  1.00 20.15           H  
ATOM   1043  HG2 ARG A  65       6.248   5.252   7.953  1.00 75.42           H  
ATOM   1044  HG3 ARG A  65       7.496   6.079   7.012  1.00 40.40           H  
ATOM   1045  HD2 ARG A  65       5.915   7.365   9.264  1.00 13.41           H  
ATOM   1046  HD3 ARG A  65       7.521   6.650   9.462  1.00 72.14           H  
ATOM   1047  HE  ARG A  65       7.845   8.458   7.447  1.00 54.22           H  
ATOM   1048 HH11 ARG A  65       6.619   8.719  10.743  1.00 64.43           H  
ATOM   1049 HH12 ARG A  65       7.125  10.373  10.919  1.00 34.02           H  
ATOM   1050 HH21 ARG A  65       8.503  10.619   7.708  1.00 10.13           H  
ATOM   1051 HH22 ARG A  65       8.190  11.444   9.204  1.00 22.11           H  
ATOM   1052  N   ARG A  66       3.420   4.465   6.051  1.00 31.13           N  
ATOM   1053  CA  ARG A  66       2.749   3.238   6.494  1.00 44.24           C  
ATOM   1054  C   ARG A  66       2.552   2.279   5.305  1.00 23.54           C  
ATOM   1055  O   ARG A  66       2.690   1.057   5.446  1.00 74.11           O  
ATOM   1056  CB  ARG A  66       1.402   3.651   7.136  1.00 22.32           C  
ATOM   1057  CG  ARG A  66       0.636   2.548   7.869  1.00 74.10           C  
ATOM   1058  CD  ARG A  66      -0.621   3.094   8.571  1.00 63.31           C  
ATOM   1059  NE  ARG A  66      -0.289   4.109   9.590  1.00 64.33           N  
ATOM   1060  CZ  ARG A  66      -0.002   3.850  10.877  1.00 71.24           C  
ATOM   1061  NH1 ARG A  66      -0.007   2.600  11.345  1.00 45.12           N  
ATOM   1062  NH2 ARG A  66       0.292   4.850  11.692  1.00 21.21           N  
ATOM   1063  H   ARG A  66       2.879   5.278   5.974  1.00 61.33           H  
ATOM   1064  HA  ARG A  66       3.370   2.763   7.245  1.00 74.44           H  
ATOM   1065  HB2 ARG A  66       1.595   4.446   7.850  1.00  0.51           H  
ATOM   1066  HB3 ARG A  66       0.756   4.050   6.358  1.00 74.34           H  
ATOM   1067  HG2 ARG A  66       0.339   1.794   7.154  1.00 12.10           H  
ATOM   1068  HG3 ARG A  66       1.285   2.096   8.614  1.00 42.53           H  
ATOM   1069  HD2 ARG A  66      -1.270   3.543   7.829  1.00 61.13           H  
ATOM   1070  HD3 ARG A  66      -1.145   2.271   9.045  1.00 70.21           H  
ATOM   1071  HE  ARG A  66      -0.285   5.052   9.294  1.00 63.14           H  
ATOM   1072 HH11 ARG A  66      -0.222   1.830  10.738  1.00 11.24           H  
ATOM   1073 HH12 ARG A  66       0.209   2.421  12.311  1.00 23.11           H  
ATOM   1074 HH21 ARG A  66       0.307   5.797  11.347  1.00 14.14           H  
ATOM   1075 HH22 ARG A  66       0.507   4.672  12.659  1.00 42.32           H  
ATOM   1076  N   ALA A  67       2.271   2.871   4.130  1.00 23.03           N  
ATOM   1077  CA  ALA A  67       2.065   2.137   2.874  1.00  2.05           C  
ATOM   1078  C   ALA A  67       3.401   1.652   2.323  1.00 12.20           C  
ATOM   1079  O   ALA A  67       3.483   0.526   1.864  1.00 15.22           O  
ATOM   1080  CB  ALA A  67       1.340   3.009   1.846  1.00 41.34           C  
ATOM   1081  H   ALA A  67       2.226   3.847   4.102  1.00 63.33           H  
ATOM   1082  HA  ALA A  67       1.434   1.275   3.088  1.00 64.10           H  
ATOM   1083  HB1 ALA A  67       1.175   2.445   0.938  1.00  4.55           H  
ATOM   1084  HB2 ALA A  67       1.939   3.886   1.620  1.00 12.52           H  
ATOM   1085  HB3 ALA A  67       0.386   3.324   2.248  1.00 21.00           H  
ATOM   1086  N   ALA A  68       4.435   2.522   2.408  1.00 45.22           N  
ATOM   1087  CA  ALA A  68       5.809   2.215   1.957  1.00 11.31           C  
ATOM   1088  C   ALA A  68       6.397   1.034   2.737  1.00  2.45           C  
ATOM   1089  O   ALA A  68       6.988   0.109   2.156  1.00 30.50           O  
ATOM   1090  CB  ALA A  68       6.709   3.452   2.132  1.00 22.20           C  
ATOM   1091  H   ALA A  68       4.262   3.413   2.782  1.00  5.24           H  
ATOM   1092  HA  ALA A  68       5.768   1.966   0.900  1.00 20.54           H  
ATOM   1093  HB1 ALA A  68       7.701   3.238   1.759  1.00 53.41           H  
ATOM   1094  HB2 ALA A  68       6.772   3.720   3.184  1.00 43.00           H  
ATOM   1095  HB3 ALA A  68       6.294   4.286   1.581  1.00 52.14           H  
ATOM   1096  N   LYS A  69       6.205   1.102   4.061  1.00 42.12           N  
ATOM   1097  CA  LYS A  69       6.691   0.103   5.014  1.00 21.35           C  
ATOM   1098  C   LYS A  69       6.064  -1.273   4.732  1.00 62.40           C  
ATOM   1099  O   LYS A  69       6.775  -2.271   4.583  1.00 25.11           O  
ATOM   1100  CB  LYS A  69       6.351   0.569   6.440  1.00 75.32           C  
ATOM   1101  CG  LYS A  69       6.936  -0.306   7.566  1.00 73.23           C  
ATOM   1102  CD  LYS A  69       6.338   0.054   8.940  1.00  0.31           C  
ATOM   1103  CE  LYS A  69       4.815  -0.168   8.982  1.00 42.13           C  
ATOM   1104  NZ  LYS A  69       4.239   0.230  10.297  1.00 22.41           N  
ATOM   1105  H   LYS A  69       5.717   1.875   4.413  1.00 15.42           H  
ATOM   1106  HA  LYS A  69       7.768   0.039   4.916  1.00 74.22           H  
ATOM   1107  HB2 LYS A  69       6.721   1.583   6.574  1.00 14.23           H  
ATOM   1108  HB3 LYS A  69       5.271   0.588   6.541  1.00 55.04           H  
ATOM   1109  HG2 LYS A  69       6.725  -1.351   7.352  1.00 21.13           H  
ATOM   1110  HG3 LYS A  69       8.012  -0.162   7.598  1.00 13.04           H  
ATOM   1111  HD2 LYS A  69       6.802  -0.565   9.701  1.00 75.45           H  
ATOM   1112  HD3 LYS A  69       6.548   1.098   9.157  1.00 75.21           H  
ATOM   1113  HE2 LYS A  69       4.351   0.419   8.196  1.00 51.11           H  
ATOM   1114  HE3 LYS A  69       4.609  -1.217   8.811  1.00 61.23           H  
ATOM   1115  HZ1 LYS A  69       4.624  -0.376  11.047  1.00 12.23           H  
ATOM   1116  HZ2 LYS A  69       3.208   0.129  10.284  1.00 75.44           H  
ATOM   1117  HZ3 LYS A  69       4.478   1.220  10.513  1.00 11.12           H  
ATOM   1118  N   SER A  70       4.731  -1.289   4.622  1.00 24.03           N  
ATOM   1119  CA  SER A  70       3.952  -2.505   4.358  1.00 53.31           C  
ATOM   1120  C   SER A  70       4.168  -3.018   2.919  1.00 54.30           C  
ATOM   1121  O   SER A  70       4.049  -4.222   2.675  1.00 34.23           O  
ATOM   1122  CB  SER A  70       2.460  -2.227   4.625  1.00 72.24           C  
ATOM   1123  OG  SER A  70       2.265  -1.799   5.968  1.00 73.23           O  
ATOM   1124  H   SER A  70       4.243  -0.446   4.724  1.00 32.30           H  
ATOM   1125  HA  SER A  70       4.288  -3.270   5.055  1.00  4.14           H  
ATOM   1126  HB2 SER A  70       2.106  -1.446   3.961  1.00 74.41           H  
ATOM   1127  HB3 SER A  70       1.880  -3.127   4.462  1.00 72.33           H  
ATOM   1128  HG  SER A  70       1.937  -0.893   5.975  1.00 22.23           H  
ATOM   1129  N   LEU A  71       4.482  -2.091   1.982  1.00 72.23           N  
ATOM   1130  CA  LEU A  71       4.648  -2.402   0.546  1.00 11.24           C  
ATOM   1131  C   LEU A  71       5.784  -3.420   0.358  1.00 42.24           C  
ATOM   1132  O   LEU A  71       5.556  -4.517  -0.156  1.00 40.12           O  
ATOM   1133  CB  LEU A  71       4.940  -1.093  -0.272  1.00 13.13           C  
ATOM   1134  CG  LEU A  71       4.180  -0.927  -1.631  1.00 35.31           C  
ATOM   1135  CD1 LEU A  71       4.369   0.484  -2.205  1.00 24.52           C  
ATOM   1136  CD2 LEU A  71       4.580  -1.999  -2.659  1.00 51.20           C  
ATOM   1137  H   LEU A  71       4.614  -1.163   2.272  1.00 70.32           H  
ATOM   1138  HA  LEU A  71       3.716  -2.833   0.194  1.00 11.41           H  
ATOM   1139  HB2 LEU A  71       4.686  -0.244   0.354  1.00 34.43           H  
ATOM   1140  HB3 LEU A  71       6.008  -1.032  -0.473  1.00 43.55           H  
ATOM   1141  HG  LEU A  71       3.121  -1.044  -1.442  1.00 50.22           H  
ATOM   1142 HD11 LEU A  71       3.834   0.567  -3.145  1.00  3.02           H  
ATOM   1143 HD12 LEU A  71       5.419   0.681  -2.373  1.00 61.24           H  
ATOM   1144 HD13 LEU A  71       3.971   1.208  -1.509  1.00  3.33           H  
ATOM   1145 HD21 LEU A  71       4.011  -1.860  -3.570  1.00 13.03           H  
ATOM   1146 HD22 LEU A  71       4.369  -2.981  -2.258  1.00 53.42           H  
ATOM   1147 HD23 LEU A  71       5.638  -1.922  -2.880  1.00 54.20           H  
ATOM   1148  N   LYS A  72       6.980  -3.059   0.871  1.00 43.24           N  
ATOM   1149  CA  LYS A  72       8.217  -3.845   0.677  1.00 21.20           C  
ATOM   1150  C   LYS A  72       8.120  -5.246   1.323  1.00 22.31           C  
ATOM   1151  O   LYS A  72       8.695  -6.217   0.825  1.00 14.22           O  
ATOM   1152  CB  LYS A  72       9.440  -3.065   1.236  1.00 74.23           C  
ATOM   1153  CG  LYS A  72       9.436  -2.857   2.766  1.00 23.10           C  
ATOM   1154  CD  LYS A  72      10.690  -2.122   3.290  1.00 44.04           C  
ATOM   1155  CE  LYS A  72      10.785  -2.132   4.828  1.00 51.53           C  
ATOM   1156  NZ  LYS A  72       9.591  -1.537   5.482  1.00 73.43           N  
ATOM   1157  H   LYS A  72       7.032  -2.228   1.397  1.00 73.05           H  
ATOM   1158  HA  LYS A  72       8.349  -3.970  -0.393  1.00 14.15           H  
ATOM   1159  HB2 LYS A  72      10.348  -3.597   0.969  1.00 11.22           H  
ATOM   1160  HB3 LYS A  72       9.469  -2.087   0.764  1.00 54.52           H  
ATOM   1161  HG2 LYS A  72       8.556  -2.280   3.038  1.00 73.23           H  
ATOM   1162  HG3 LYS A  72       9.373  -3.831   3.245  1.00 33.14           H  
ATOM   1163  HD2 LYS A  72      11.575  -2.602   2.884  1.00 23.03           H  
ATOM   1164  HD3 LYS A  72      10.661  -1.091   2.947  1.00 75.23           H  
ATOM   1165  HE2 LYS A  72      10.890  -3.154   5.168  1.00 25.42           H  
ATOM   1166  HE3 LYS A  72      11.661  -1.569   5.128  1.00  3.25           H  
ATOM   1167  HZ1 LYS A  72       9.730  -1.497   6.510  1.00 43.32           H  
ATOM   1168  HZ2 LYS A  72       8.744  -2.112   5.285  1.00 62.05           H  
ATOM   1169  HZ3 LYS A  72       9.434  -0.572   5.129  1.00 44.50           H  
ATOM   1170  N   GLU A  73       7.356  -5.327   2.423  1.00  1.51           N  
ATOM   1171  CA  GLU A  73       7.208  -6.553   3.227  1.00  2.30           C  
ATOM   1172  C   GLU A  73       6.075  -7.451   2.688  1.00 30.20           C  
ATOM   1173  O   GLU A  73       6.075  -8.660   2.926  1.00 70.14           O  
ATOM   1174  CB  GLU A  73       7.010  -6.155   4.714  1.00  1.54           C  
ATOM   1175  CG  GLU A  73       8.248  -5.424   5.301  1.00 71.02           C  
ATOM   1176  CD  GLU A  73       8.066  -4.898   6.733  1.00  2.20           C  
ATOM   1177  OE1 GLU A  73       8.078  -5.715   7.686  1.00 22.05           O  
ATOM   1178  OE2 GLU A  73       7.945  -3.663   6.919  1.00 52.14           O  
ATOM   1179  H   GLU A  73       6.867  -4.527   2.704  1.00 41.11           H  
ATOM   1180  HA  GLU A  73       8.137  -7.114   3.149  1.00  2.51           H  
ATOM   1181  HB2 GLU A  73       6.146  -5.497   4.793  1.00 54.15           H  
ATOM   1182  HB3 GLU A  73       6.827  -7.045   5.306  1.00 72.21           H  
ATOM   1183  HG2 GLU A  73       9.085  -6.114   5.295  1.00 23.13           H  
ATOM   1184  HG3 GLU A  73       8.492  -4.588   4.648  1.00 11.41           H  
ATOM   1185  N   ALA A  74       5.125  -6.860   1.941  1.00 61.31           N  
ATOM   1186  CA  ALA A  74       4.102  -7.631   1.195  1.00 60.35           C  
ATOM   1187  C   ALA A  74       4.731  -8.269  -0.053  1.00 54.41           C  
ATOM   1188  O   ALA A  74       4.322  -9.347  -0.482  1.00 73.34           O  
ATOM   1189  CB  ALA A  74       2.924  -6.733   0.803  1.00 73.31           C  
ATOM   1190  H   ALA A  74       5.108  -5.882   1.884  1.00 21.21           H  
ATOM   1191  HA  ALA A  74       3.731  -8.419   1.846  1.00 51.21           H  
ATOM   1192  HB1 ALA A  74       2.490  -6.299   1.695  1.00 73.52           H  
ATOM   1193  HB2 ALA A  74       2.170  -7.320   0.294  1.00  1.51           H  
ATOM   1194  HB3 ALA A  74       3.262  -5.937   0.149  1.00 34.42           H  
ATOM   1195  N   ILE A  75       5.739  -7.579  -0.609  1.00 15.23           N  
ATOM   1196  CA  ILE A  75       6.486  -8.020  -1.796  1.00 71.03           C  
ATOM   1197  C   ILE A  75       7.306  -9.285  -1.516  1.00 10.42           C  
ATOM   1198  O   ILE A  75       7.344 -10.212  -2.338  1.00 32.51           O  
ATOM   1199  CB  ILE A  75       7.400  -6.860  -2.310  1.00 12.54           C  
ATOM   1200  CG1 ILE A  75       6.515  -5.709  -2.872  1.00 62.15           C  
ATOM   1201  CG2 ILE A  75       8.426  -7.347  -3.362  1.00 44.41           C  
ATOM   1202  CD1 ILE A  75       7.222  -4.383  -2.994  1.00 71.14           C  
ATOM   1203  H   ILE A  75       5.987  -6.722  -0.203  1.00 25.42           H  
ATOM   1204  HA  ILE A  75       5.763  -8.243  -2.574  1.00 70.23           H  
ATOM   1205  HB  ILE A  75       7.960  -6.483  -1.459  1.00 52.42           H  
ATOM   1206 HG12 ILE A  75       6.147  -5.977  -3.854  1.00 22.25           H  
ATOM   1207 HG13 ILE A  75       5.664  -5.558  -2.214  1.00 75.20           H  
ATOM   1208 HG21 ILE A  75       9.059  -6.519  -3.669  1.00 13.21           H  
ATOM   1209 HG22 ILE A  75       7.906  -7.732  -4.227  1.00 31.24           H  
ATOM   1210 HG23 ILE A  75       9.046  -8.128  -2.942  1.00 32.33           H  
ATOM   1211 HD11 ILE A  75       8.146  -4.503  -3.537  1.00 43.42           H  
ATOM   1212 HD12 ILE A  75       7.430  -3.994  -2.009  1.00 61.30           H  
ATOM   1213 HD13 ILE A  75       6.587  -3.689  -3.522  1.00 64.51           H  
ATOM   1214  N   THR A  76       7.950  -9.324  -0.343  1.00  2.10           N  
ATOM   1215  CA  THR A  76       8.727 -10.491   0.097  1.00 34.42           C  
ATOM   1216  C   THR A  76       7.788 -11.677   0.433  1.00 52.42           C  
ATOM   1217  O   THR A  76       8.230 -12.824   0.521  1.00 24.13           O  
ATOM   1218  CB  THR A  76       9.617 -10.121   1.325  1.00 41.42           C  
ATOM   1219  OG1 THR A  76       8.786  -9.693   2.415  1.00 40.43           O  
ATOM   1220  CG2 THR A  76      10.622  -9.001   0.979  1.00 74.35           C  
ATOM   1221  H   THR A  76       7.899  -8.541   0.249  1.00 21.22           H  
ATOM   1222  HA  THR A  76       9.378 -10.787  -0.721  1.00 62.50           H  
ATOM   1223  HB  THR A  76      10.172 -11.002   1.636  1.00 22.24           H  
ATOM   1224  HG1 THR A  76       9.255  -9.032   2.935  1.00 41.23           H  
ATOM   1225 HG21 THR A  76      11.270  -9.325   0.173  1.00 12.31           H  
ATOM   1226 HG22 THR A  76      11.224  -8.769   1.847  1.00 11.45           H  
ATOM   1227 HG23 THR A  76      10.087  -8.109   0.670  1.00 31.32           H  
ATOM   1228  N   ALA A  77       6.487 -11.372   0.608  1.00 21.41           N  
ATOM   1229  CA  ALA A  77       5.440 -12.358   0.911  1.00 52.33           C  
ATOM   1230  C   ALA A  77       4.629 -12.758  -0.350  1.00 22.33           C  
ATOM   1231  O   ALA A  77       3.703 -13.565  -0.249  1.00 30.34           O  
ATOM   1232  CB  ALA A  77       4.514 -11.783   2.001  1.00 64.54           C  
ATOM   1233  H   ALA A  77       6.223 -10.431   0.538  1.00 32.34           H  
ATOM   1234  HA  ALA A  77       5.909 -13.255   1.311  1.00 73.03           H  
ATOM   1235  HB1 ALA A  77       3.757 -12.511   2.262  1.00 51.11           H  
ATOM   1236  HB2 ALA A  77       4.032 -10.881   1.637  1.00 10.31           H  
ATOM   1237  HB3 ALA A  77       5.097 -11.542   2.880  1.00  2.13           H  
ATOM   1238  N   ILE A  78       4.966 -12.176  -1.526  1.00 34.02           N  
ATOM   1239  CA  ILE A  78       4.291 -12.499  -2.813  1.00  2.43           C  
ATOM   1240  C   ILE A  78       4.561 -13.974  -3.216  1.00 60.20           C  
ATOM   1241  O   ILE A  78       5.714 -14.419  -3.170  1.00 63.41           O  
ATOM   1242  CB  ILE A  78       4.727 -11.494  -3.967  1.00 53.41           C  
ATOM   1243  CG1 ILE A  78       4.143 -10.070  -3.708  1.00 32.04           C  
ATOM   1244  CG2 ILE A  78       4.321 -11.988  -5.378  1.00  0.22           C  
ATOM   1245  CD1 ILE A  78       4.525  -9.004  -4.733  1.00 73.32           C  
ATOM   1246  H   ILE A  78       5.689 -11.514  -1.529  1.00 11.35           H  
ATOM   1247  HA  ILE A  78       3.223 -12.377  -2.649  1.00  5.53           H  
ATOM   1248  HB  ILE A  78       5.810 -11.426  -3.948  1.00 21.42           H  
ATOM   1249 HG12 ILE A  78       3.063 -10.127  -3.692  1.00 63.20           H  
ATOM   1250 HG13 ILE A  78       4.484  -9.723  -2.741  1.00 74.41           H  
ATOM   1251 HG21 ILE A  78       4.766 -12.956  -5.572  1.00 15.31           H  
ATOM   1252 HG22 ILE A  78       4.667 -11.285  -6.130  1.00 55.33           H  
ATOM   1253 HG23 ILE A  78       3.244 -12.071  -5.439  1.00 24.11           H  
ATOM   1254 HD11 ILE A  78       4.071  -8.066  -4.452  1.00 13.43           H  
ATOM   1255 HD12 ILE A  78       4.176  -9.290  -5.717  1.00  3.11           H  
ATOM   1256 HD13 ILE A  78       5.601  -8.884  -4.751  1.00 75.23           H  
ATOM   1257  N   PRO A  79       3.490 -14.769  -3.579  1.00 42.32           N  
ATOM   1258  CA  PRO A  79       3.635 -16.191  -4.009  1.00 22.04           C  
ATOM   1259  C   PRO A  79       4.237 -16.337  -5.435  1.00 35.33           C  
ATOM   1260  O   PRO A  79       4.875 -15.409  -5.948  1.00 54.25           O  
ATOM   1261  CB  PRO A  79       2.173 -16.713  -3.934  1.00 41.14           C  
ATOM   1262  CG  PRO A  79       1.332 -15.508  -4.226  1.00 74.52           C  
ATOM   1263  CD  PRO A  79       2.054 -14.351  -3.568  1.00 15.33           C  
ATOM   1264  HA  PRO A  79       4.257 -16.749  -3.313  1.00 74.03           H  
ATOM   1265  HB2 PRO A  79       2.004 -17.503  -4.665  1.00 13.11           H  
ATOM   1266  HB3 PRO A  79       1.955 -17.085  -2.940  1.00 72.30           H  
ATOM   1267  HG2 PRO A  79       1.258 -15.360  -5.304  1.00 35.24           H  
ATOM   1268  HG3 PRO A  79       0.339 -15.621  -3.802  1.00  3.22           H  
ATOM   1269  HD2 PRO A  79       1.913 -13.440  -4.139  1.00 24.02           H  
ATOM   1270  HD3 PRO A  79       1.708 -14.210  -2.549  1.00 62.22           H  
ATOM   1271  N   GLU A  80       4.025 -17.523  -6.058  1.00 31.03           N  
ATOM   1272  CA  GLU A  80       4.516 -17.838  -7.432  1.00 34.21           C  
ATOM   1273  C   GLU A  80       3.953 -16.842  -8.459  1.00 23.23           C  
ATOM   1274  O   GLU A  80       2.955 -16.164  -8.182  1.00  5.12           O  
ATOM   1275  CB  GLU A  80       4.162 -19.298  -7.856  1.00 41.51           C  
ATOM   1276  CG  GLU A  80       4.904 -20.416  -7.082  1.00 13.45           C  
ATOM   1277  CD  GLU A  80       4.653 -20.407  -5.562  1.00 22.41           C  
ATOM   1278  OE1 GLU A  80       3.487 -20.604  -5.138  1.00 70.40           O  
ATOM   1279  OE2 GLU A  80       5.600 -20.147  -4.784  1.00 51.42           O  
ATOM   1280  H   GLU A  80       3.521 -18.210  -5.578  1.00 34.41           H  
ATOM   1281  HA  GLU A  80       5.598 -17.730  -7.417  1.00 23.11           H  
ATOM   1282  HB2 GLU A  80       3.099 -19.450  -7.725  1.00 42.03           H  
ATOM   1283  HB3 GLU A  80       4.391 -19.418  -8.915  1.00  2.14           H  
ATOM   1284  HG2 GLU A  80       4.583 -21.379  -7.470  1.00 72.40           H  
ATOM   1285  HG3 GLU A  80       5.969 -20.305  -7.268  1.00  2.05           H  
ATOM   1286  N   GLU A  81       4.608 -16.767  -9.638  1.00 73.23           N  
ATOM   1287  CA  GLU A  81       4.433 -15.654 -10.598  1.00 15.21           C  
ATOM   1288  C   GLU A  81       4.874 -14.326  -9.958  1.00 64.51           C  
ATOM   1289  O   GLU A  81       4.431 -13.253 -10.370  1.00  4.22           O  
ATOM   1290  CB  GLU A  81       2.971 -15.563 -11.152  1.00 13.02           C  
ATOM   1291  CG  GLU A  81       2.590 -16.659 -12.164  1.00 22.32           C  
ATOM   1292  CD  GLU A  81       3.427 -16.607 -13.462  1.00 55.21           C  
ATOM   1293  OE1 GLU A  81       3.127 -15.775 -14.344  1.00 45.33           O  
ATOM   1294  OE2 GLU A  81       4.391 -17.393 -13.607  1.00 62.23           O  
ATOM   1295  H   GLU A  81       5.235 -17.488  -9.869  1.00 20.43           H  
ATOM   1296  HA  GLU A  81       5.108 -15.855 -11.426  1.00 13.14           H  
ATOM   1297  HB2 GLU A  81       2.281 -15.626 -10.314  1.00  2.43           H  
ATOM   1298  HB3 GLU A  81       2.835 -14.602 -11.634  1.00 51.35           H  
ATOM   1299  HG2 GLU A  81       2.724 -17.630 -11.692  1.00 73.33           H  
ATOM   1300  HG3 GLU A  81       1.542 -16.545 -12.422  1.00 31.32           H  
ATOM   1301  N   GLU A  82       5.771 -14.431  -8.950  1.00 54.51           N  
ATOM   1302  CA  GLU A  82       6.402 -13.281  -8.271  1.00 11.22           C  
ATOM   1303  C   GLU A  82       7.033 -12.339  -9.315  1.00 62.15           C  
ATOM   1304  O   GLU A  82       8.071 -12.648  -9.910  1.00 10.42           O  
ATOM   1305  CB  GLU A  82       7.443 -13.784  -7.219  1.00 32.52           C  
ATOM   1306  CG  GLU A  82       8.364 -14.913  -7.732  1.00 54.23           C  
ATOM   1307  CD  GLU A  82       9.256 -15.542  -6.659  1.00 52.12           C  
ATOM   1308  OE1 GLU A  82       8.723 -16.229  -5.766  1.00 35.43           O  
ATOM   1309  OE2 GLU A  82      10.493 -15.363  -6.709  1.00 73.12           O  
ATOM   1310  H   GLU A  82       6.016 -15.335  -8.650  1.00 65.32           H  
ATOM   1311  HA  GLU A  82       5.610 -12.745  -7.748  1.00 52.45           H  
ATOM   1312  HB2 GLU A  82       8.061 -12.947  -6.908  1.00 42.15           H  
ATOM   1313  HB3 GLU A  82       6.906 -14.149  -6.347  1.00 54.13           H  
ATOM   1314  HG2 GLU A  82       7.749 -15.701  -8.156  1.00 70.44           H  
ATOM   1315  HG3 GLU A  82       8.990 -14.507  -8.521  1.00 11.00           H  
ATOM   1316  N   GLY A  83       6.327 -11.217  -9.574  1.00 54.45           N  
ATOM   1317  CA  GLY A  83       6.670 -10.289 -10.650  1.00  5.24           C  
ATOM   1318  C   GLY A  83       8.070  -9.689 -10.536  1.00 41.21           C  
ATOM   1319  O   GLY A  83       8.710  -9.406 -11.554  1.00 55.20           O  
ATOM   1320  H   GLY A  83       5.542 -11.029  -9.023  1.00 12.12           H  
ATOM   1321  HA2 GLY A  83       6.582 -10.803 -11.599  1.00  2.41           H  
ATOM   1322  HA3 GLY A  83       5.949  -9.487 -10.638  1.00 31.02           H  
ATOM   1323  N   ARG A  84       8.514  -9.511  -9.277  1.00 63.33           N  
ATOM   1324  CA  ARG A  84       9.855  -9.018  -8.916  1.00 11.31           C  
ATOM   1325  C   ARG A  84      10.124  -7.610  -9.489  1.00 15.03           C  
ATOM   1326  O   ARG A  84       9.841  -6.605  -8.835  1.00 52.34           O  
ATOM   1327  CB  ARG A  84      10.966 -10.047  -9.313  1.00 55.51           C  
ATOM   1328  CG  ARG A  84      10.904 -11.388  -8.540  1.00  0.12           C  
ATOM   1329  CD  ARG A  84      11.060 -11.201  -7.021  1.00 52.25           C  
ATOM   1330  NE  ARG A  84      11.032 -12.468  -6.274  1.00 65.03           N  
ATOM   1331  CZ  ARG A  84      11.480 -12.628  -5.014  1.00 15.41           C  
ATOM   1332  NH1 ARG A  84      12.015 -11.610  -4.344  1.00 22.23           N  
ATOM   1333  NH2 ARG A  84      11.389 -13.815  -4.440  1.00  1.54           N  
ATOM   1334  H   ARG A  84       7.902  -9.740  -8.546  1.00 41.04           H  
ATOM   1335  HA  ARG A  84       9.854  -8.930  -7.833  1.00 11.34           H  
ATOM   1336  HB2 ARG A  84      10.874 -10.267 -10.373  1.00 14.40           H  
ATOM   1337  HB3 ARG A  84      11.939  -9.600  -9.138  1.00 41.13           H  
ATOM   1338  HG2 ARG A  84       9.949 -11.862  -8.735  1.00 11.54           H  
ATOM   1339  HG3 ARG A  84      11.699 -12.038  -8.895  1.00 14.22           H  
ATOM   1340  HD2 ARG A  84      12.000 -10.700  -6.827  1.00 22.43           H  
ATOM   1341  HD3 ARG A  84      10.248 -10.574  -6.666  1.00  5.45           H  
ATOM   1342  HE  ARG A  84      10.647 -13.249  -6.734  1.00 62.51           H  
ATOM   1343 HH11 ARG A  84      12.089 -10.704  -4.764  1.00 33.42           H  
ATOM   1344 HH12 ARG A  84      12.343 -11.748  -3.403  1.00 12.44           H  
ATOM   1345 HH21 ARG A  84      10.990 -14.591  -4.934  1.00 32.23           H  
ATOM   1346 HH22 ARG A  84      11.723 -13.947  -3.498  1.00  2.12           H  
ATOM   1347  N   LYS A  85      10.559  -7.540 -10.758  1.00 54.34           N  
ATOM   1348  CA  LYS A  85      10.982  -6.275 -11.408  1.00 12.12           C  
ATOM   1349  C   LYS A  85       9.773  -5.349 -11.739  1.00 41.25           C  
ATOM   1350  O   LYS A  85       9.951  -4.291 -12.353  1.00 75.42           O  
ATOM   1351  CB  LYS A  85      11.853  -6.581 -12.687  1.00 73.21           C  
ATOM   1352  CG  LYS A  85      13.249  -5.901 -12.703  1.00 33.52           C  
ATOM   1353  CD  LYS A  85      13.178  -4.354 -12.731  1.00 55.24           C  
ATOM   1354  CE  LYS A  85      14.560  -3.685 -12.721  1.00 32.23           C  
ATOM   1355  NZ  LYS A  85      14.460  -2.201 -12.772  1.00 72.11           N  
ATOM   1356  H   LYS A  85      10.584  -8.370 -11.286  1.00 12.11           H  
ATOM   1357  HA  LYS A  85      11.602  -5.745 -10.688  1.00  4.33           H  
ATOM   1358  HB2 LYS A  85      12.008  -7.650 -12.757  1.00 31.13           H  
ATOM   1359  HB3 LYS A  85      11.316  -6.263 -13.579  1.00 61.25           H  
ATOM   1360  HG2 LYS A  85      13.788  -6.206 -11.812  1.00 73.41           H  
ATOM   1361  HG3 LYS A  85      13.797  -6.246 -13.576  1.00 30.42           H  
ATOM   1362  HD2 LYS A  85      12.652  -4.043 -13.628  1.00 62.14           H  
ATOM   1363  HD3 LYS A  85      12.623  -4.016 -11.864  1.00 44.32           H  
ATOM   1364  HE2 LYS A  85      15.082  -3.962 -11.815  1.00 61.12           H  
ATOM   1365  HE3 LYS A  85      15.134  -4.023 -13.577  1.00 32.24           H  
ATOM   1366  HZ1 LYS A  85      15.411  -1.780 -12.811  1.00 31.24           H  
ATOM   1367  HZ2 LYS A  85      13.971  -1.844 -11.926  1.00 40.14           H  
ATOM   1368  HZ3 LYS A  85      13.929  -1.904 -13.616  1.00  2.31           H  
ATOM   1369  N   GLU A  86       8.553  -5.738 -11.329  1.00  2.04           N  
ATOM   1370  CA  GLU A  86       7.363  -4.870 -11.411  1.00 41.31           C  
ATOM   1371  C   GLU A  86       6.877  -4.486  -9.992  1.00 45.14           C  
ATOM   1372  O   GLU A  86       6.799  -3.297  -9.660  1.00 60.23           O  
ATOM   1373  CB  GLU A  86       6.243  -5.554 -12.256  1.00 11.22           C  
ATOM   1374  CG  GLU A  86       5.760  -6.920 -11.733  1.00 23.14           C  
ATOM   1375  CD  GLU A  86       4.734  -7.611 -12.644  1.00 64.42           C  
ATOM   1376  OE1 GLU A  86       3.613  -7.091 -12.788  1.00 14.43           O  
ATOM   1377  OE2 GLU A  86       5.028  -8.691 -13.196  1.00 10.24           O  
ATOM   1378  H   GLU A  86       8.446  -6.640 -10.977  1.00 44.53           H  
ATOM   1379  HA  GLU A  86       7.650  -3.947 -11.920  1.00 41.25           H  
ATOM   1380  HB2 GLU A  86       5.388  -4.890 -12.303  1.00 45.20           H  
ATOM   1381  HB3 GLU A  86       6.621  -5.693 -13.267  1.00 71.20           H  
ATOM   1382  HG2 GLU A  86       6.625  -7.565 -11.620  1.00 34.23           H  
ATOM   1383  HG3 GLU A  86       5.309  -6.774 -10.755  1.00 43.31           H  
ATOM   1384  N   ALA A  87       6.607  -5.499  -9.139  1.00 51.40           N  
ATOM   1385  CA  ALA A  87       5.968  -5.293  -7.829  1.00 45.14           C  
ATOM   1386  C   ALA A  87       6.953  -4.717  -6.800  1.00 14.12           C  
ATOM   1387  O   ALA A  87       6.597  -3.833  -6.024  1.00 21.52           O  
ATOM   1388  CB  ALA A  87       5.343  -6.607  -7.330  1.00  4.14           C  
ATOM   1389  H   ALA A  87       6.854  -6.411  -9.395  1.00 44.45           H  
ATOM   1390  HA  ALA A  87       5.156  -4.578  -7.967  1.00 53.12           H  
ATOM   1391  HB1 ALA A  87       4.647  -6.984  -8.069  1.00  4.24           H  
ATOM   1392  HB2 ALA A  87       4.812  -6.428  -6.402  1.00 31.30           H  
ATOM   1393  HB3 ALA A  87       6.119  -7.343  -7.160  1.00 51.15           H  
ATOM   1394  N   LYS A  88       8.206  -5.202  -6.835  1.00 71.13           N  
ATOM   1395  CA  LYS A  88       9.247  -4.829  -5.864  1.00  3.05           C  
ATOM   1396  C   LYS A  88       9.712  -3.373  -6.067  1.00 61.54           C  
ATOM   1397  O   LYS A  88      10.047  -2.675  -5.099  1.00 54.44           O  
ATOM   1398  CB  LYS A  88      10.417  -5.851  -5.938  1.00 21.13           C  
ATOM   1399  CG  LYS A  88      11.593  -5.624  -4.949  1.00 31.10           C  
ATOM   1400  CD  LYS A  88      12.765  -4.847  -5.583  1.00 33.24           C  
ATOM   1401  CE  LYS A  88      13.944  -4.655  -4.636  1.00 21.35           C  
ATOM   1402  NZ  LYS A  88      15.046  -3.916  -5.295  1.00 71.22           N  
ATOM   1403  H   LYS A  88       8.443  -5.830  -7.545  1.00 73.13           H  
ATOM   1404  HA  LYS A  88       8.796  -4.909  -4.878  1.00 51.33           H  
ATOM   1405  HB2 LYS A  88      10.006  -6.837  -5.749  1.00 13.11           H  
ATOM   1406  HB3 LYS A  88      10.810  -5.849  -6.953  1.00 43.24           H  
ATOM   1407  HG2 LYS A  88      11.231  -5.064  -4.093  1.00 64.33           H  
ATOM   1408  HG3 LYS A  88      11.958  -6.590  -4.604  1.00 64.45           H  
ATOM   1409  HD2 LYS A  88      13.109  -5.388  -6.459  1.00 43.54           H  
ATOM   1410  HD3 LYS A  88      12.402  -3.873  -5.893  1.00 32.22           H  
ATOM   1411  HE2 LYS A  88      13.618  -4.099  -3.767  1.00 70.02           H  
ATOM   1412  HE3 LYS A  88      14.312  -5.625  -4.322  1.00 24.54           H  
ATOM   1413  HZ1 LYS A  88      14.732  -2.971  -5.578  1.00 44.43           H  
ATOM   1414  HZ2 LYS A  88      15.364  -4.427  -6.144  1.00 50.32           H  
ATOM   1415  HZ3 LYS A  88      15.852  -3.826  -4.646  1.00 24.14           H  
ATOM   1416  N   GLU A  89       9.692  -2.932  -7.328  1.00 53.11           N  
ATOM   1417  CA  GLU A  89      10.065  -1.561  -7.724  1.00  4.41           C  
ATOM   1418  C   GLU A  89       9.092  -0.511  -7.155  1.00 11.21           C  
ATOM   1419  O   GLU A  89       9.458   0.648  -6.964  1.00 21.22           O  
ATOM   1420  CB  GLU A  89      10.142  -1.476  -9.263  1.00  5.22           C  
ATOM   1421  CG  GLU A  89      11.145  -2.464  -9.888  1.00 15.43           C  
ATOM   1422  CD  GLU A  89      12.596  -2.241  -9.429  1.00 42.30           C  
ATOM   1423  OE1 GLU A  89      13.015  -2.819  -8.400  1.00 10.33           O  
ATOM   1424  OE2 GLU A  89      13.332  -1.489 -10.107  1.00 41.31           O  
ATOM   1425  H   GLU A  89       9.423  -3.556  -8.033  1.00 24.55           H  
ATOM   1426  HA  GLU A  89      11.055  -1.365  -7.320  1.00 34.03           H  
ATOM   1427  HB2 GLU A  89       9.158  -1.678  -9.675  1.00  2.34           H  
ATOM   1428  HB3 GLU A  89      10.435  -0.470  -9.545  1.00 43.24           H  
ATOM   1429  HG2 GLU A  89      10.843  -3.472  -9.627  1.00 14.53           H  
ATOM   1430  HG3 GLU A  89      11.097  -2.363 -10.969  1.00 53.33           H  
ATOM   1431  N   MET A  90       7.838  -0.935  -6.923  1.00  1.33           N  
ATOM   1432  CA  MET A  90       6.794  -0.088  -6.316  1.00 22.54           C  
ATOM   1433  C   MET A  90       7.168   0.341  -4.884  1.00 20.44           C  
ATOM   1434  O   MET A  90       6.817   1.445  -4.453  1.00 31.31           O  
ATOM   1435  CB  MET A  90       5.456  -0.832  -6.293  1.00  3.44           C  
ATOM   1436  CG  MET A  90       4.946  -1.289  -7.659  1.00 52.22           C  
ATOM   1437  SD  MET A  90       3.265  -1.933  -7.570  1.00 50.20           S  
ATOM   1438  CE  MET A  90       3.373  -3.097  -6.207  1.00 32.23           C  
ATOM   1439  H   MET A  90       7.610  -1.858  -7.162  1.00 14.23           H  
ATOM   1440  HA  MET A  90       6.693   0.798  -6.933  1.00 24.44           H  
ATOM   1441  HB2 MET A  90       5.559  -1.709  -5.666  1.00 70.50           H  
ATOM   1442  HB3 MET A  90       4.701  -0.187  -5.856  1.00 55.22           H  
ATOM   1443  HG2 MET A  90       4.955  -0.447  -8.341  1.00 74.34           H  
ATOM   1444  HG3 MET A  90       5.598  -2.067  -8.042  1.00 72.13           H  
ATOM   1445  HE1 MET A  90       3.607  -2.570  -5.293  1.00 14.42           H  
ATOM   1446  HE2 MET A  90       4.147  -3.821  -6.411  1.00 74.41           H  
ATOM   1447  HE3 MET A  90       2.427  -3.605  -6.096  1.00 14.33           H  
ATOM   1448  N   ALA A  91       7.851  -0.562  -4.153  1.00 63.44           N  
ATOM   1449  CA  ALA A  91       8.389  -0.260  -2.820  1.00 51.22           C  
ATOM   1450  C   ALA A  91       9.425   0.860  -2.920  1.00 10.33           C  
ATOM   1451  O   ALA A  91       9.407   1.790  -2.120  1.00 63.35           O  
ATOM   1452  CB  ALA A  91       9.017  -1.505  -2.197  1.00 23.51           C  
ATOM   1453  H   ALA A  91       8.011  -1.452  -4.531  1.00  2.41           H  
ATOM   1454  HA  ALA A  91       7.566   0.061  -2.188  1.00 25.12           H  
ATOM   1455  HB1 ALA A  91       9.799  -1.890  -2.839  1.00 24.21           H  
ATOM   1456  HB2 ALA A  91       8.260  -2.266  -2.072  1.00 61.44           H  
ATOM   1457  HB3 ALA A  91       9.434  -1.265  -1.225  1.00 40.33           H  
ATOM   1458  N   LYS A  92      10.288   0.762  -3.958  1.00  4.14           N  
ATOM   1459  CA  LYS A  92      11.336   1.757  -4.240  1.00 74.11           C  
ATOM   1460  C   LYS A  92      10.724   3.128  -4.584  1.00 33.20           C  
ATOM   1461  O   LYS A  92      11.277   4.157  -4.213  1.00 25.31           O  
ATOM   1462  CB  LYS A  92      12.260   1.278  -5.392  1.00 21.01           C  
ATOM   1463  CG  LYS A  92      12.967  -0.074  -5.129  1.00 22.14           C  
ATOM   1464  CD  LYS A  92      14.044  -0.430  -6.186  1.00 43.43           C  
ATOM   1465  CE  LYS A  92      15.339   0.405  -6.075  1.00 50.21           C  
ATOM   1466  NZ  LYS A  92      15.160   1.843  -6.418  1.00 41.02           N  
ATOM   1467  H   LYS A  92      10.206  -0.007  -4.561  1.00 53.00           H  
ATOM   1468  HA  LYS A  92      11.934   1.858  -3.338  1.00 63.31           H  
ATOM   1469  HB2 LYS A  92      11.669   1.180  -6.299  1.00 55.30           H  
ATOM   1470  HB3 LYS A  92      13.023   2.032  -5.562  1.00 22.31           H  
ATOM   1471  HG2 LYS A  92      13.437  -0.040  -4.151  1.00 61.11           H  
ATOM   1472  HG3 LYS A  92      12.214  -0.858  -5.122  1.00 24.14           H  
ATOM   1473  HD2 LYS A  92      14.308  -1.479  -6.071  1.00 42.24           H  
ATOM   1474  HD3 LYS A  92      13.623  -0.288  -7.174  1.00 62.10           H  
ATOM   1475  HE2 LYS A  92      15.715   0.338  -5.062  1.00 11.40           H  
ATOM   1476  HE3 LYS A  92      16.076  -0.019  -6.748  1.00 71.43           H  
ATOM   1477  HZ1 LYS A  92      14.756   1.940  -7.370  1.00 22.40           H  
ATOM   1478  HZ2 LYS A  92      16.074   2.333  -6.394  1.00 13.40           H  
ATOM   1479  HZ3 LYS A  92      14.523   2.302  -5.735  1.00 64.12           H  
ATOM   1480  N   LYS A  93       9.567   3.119  -5.282  1.00 72.32           N  
ATOM   1481  CA  LYS A  93       8.793   4.344  -5.587  1.00 50.42           C  
ATOM   1482  C   LYS A  93       8.350   5.037  -4.289  1.00 21.23           C  
ATOM   1483  O   LYS A  93       8.562   6.238  -4.107  1.00 51.12           O  
ATOM   1484  CB  LYS A  93       7.535   3.997  -6.422  1.00 11.44           C  
ATOM   1485  CG  LYS A  93       7.796   3.520  -7.865  1.00 12.30           C  
ATOM   1486  CD  LYS A  93       8.220   4.667  -8.807  1.00 55.33           C  
ATOM   1487  CE  LYS A  93       8.387   4.194 -10.254  1.00 54.05           C  
ATOM   1488  NZ  LYS A  93       8.852   5.286 -11.148  1.00  5.40           N  
ATOM   1489  H   LYS A  93       9.219   2.254  -5.599  1.00 73.32           H  
ATOM   1490  HA  LYS A  93       9.433   5.011  -6.159  1.00 43.11           H  
ATOM   1491  HB2 LYS A  93       6.994   3.208  -5.909  1.00 61.41           H  
ATOM   1492  HB3 LYS A  93       6.887   4.870  -6.470  1.00  2.35           H  
ATOM   1493  HG2 LYS A  93       8.584   2.774  -7.846  1.00  1.34           H  
ATOM   1494  HG3 LYS A  93       6.889   3.064  -8.249  1.00 70.20           H  
ATOM   1495  HD2 LYS A  93       7.462   5.443  -8.782  1.00 23.15           H  
ATOM   1496  HD3 LYS A  93       9.156   5.079  -8.461  1.00 52.11           H  
ATOM   1497  HE2 LYS A  93       9.111   3.391 -10.284  1.00 30.31           H  
ATOM   1498  HE3 LYS A  93       7.432   3.833 -10.615  1.00 11.45           H  
ATOM   1499  HZ1 LYS A  93       8.168   6.067 -11.145  1.00 25.21           H  
ATOM   1500  HZ2 LYS A  93       8.953   4.936 -12.122  1.00 51.13           H  
ATOM   1501  HZ3 LYS A  93       9.772   5.644 -10.827  1.00 42.52           H  
ATOM   1502  N   ALA A  94       7.752   4.232  -3.396  1.00 31.42           N  
ATOM   1503  CA  ALA A  94       7.221   4.694  -2.108  1.00 34.44           C  
ATOM   1504  C   ALA A  94       8.341   5.206  -1.183  1.00 74.21           C  
ATOM   1505  O   ALA A  94       8.106   6.101  -0.367  1.00 64.02           O  
ATOM   1506  CB  ALA A  94       6.414   3.569  -1.459  1.00 11.43           C  
ATOM   1507  H   ALA A  94       7.670   3.277  -3.611  1.00 41.34           H  
ATOM   1508  HA  ALA A  94       6.542   5.516  -2.313  1.00 14.22           H  
ATOM   1509  HB1 ALA A  94       5.956   3.924  -0.543  1.00 60.22           H  
ATOM   1510  HB2 ALA A  94       7.063   2.730  -1.231  1.00 44.44           H  
ATOM   1511  HB3 ALA A  94       5.637   3.241  -2.137  1.00  0.42           H  
ATOM   1512  N   GLU A  95       9.562   4.636  -1.343  1.00 62.03           N  
ATOM   1513  CA  GLU A  95      10.781   5.135  -0.677  1.00 61.50           C  
ATOM   1514  C   GLU A  95      11.071   6.580  -1.113  1.00 52.40           C  
ATOM   1515  O   GLU A  95      11.239   7.466  -0.276  1.00  4.22           O  
ATOM   1516  CB  GLU A  95      12.015   4.262  -1.036  1.00 73.01           C  
ATOM   1517  CG  GLU A  95      11.982   2.809  -0.534  1.00 24.52           C  
ATOM   1518  CD  GLU A  95      11.935   2.675   0.995  1.00 11.02           C  
ATOM   1519  OE1 GLU A  95      12.799   3.275   1.680  1.00 34.14           O  
ATOM   1520  OE2 GLU A  95      11.078   1.931   1.520  1.00 41.11           O  
ATOM   1521  H   GLU A  95       9.642   3.853  -1.926  1.00 10.34           H  
ATOM   1522  HA  GLU A  95      10.616   5.101   0.396  1.00 12.43           H  
ATOM   1523  HB2 GLU A  95      12.111   4.233  -2.118  1.00 51.20           H  
ATOM   1524  HB3 GLU A  95      12.905   4.733  -0.634  1.00  1.41           H  
ATOM   1525  HG2 GLU A  95      11.112   2.322  -0.961  1.00 22.43           H  
ATOM   1526  HG3 GLU A  95      12.873   2.301  -0.893  1.00  1.35           H  
ATOM   1527  N   GLU A  96      11.095   6.789  -2.445  1.00 74.21           N  
ATOM   1528  CA  GLU A  96      11.481   8.074  -3.057  1.00 51.53           C  
ATOM   1529  C   GLU A  96      10.510   9.195  -2.674  1.00 13.32           C  
ATOM   1530  O   GLU A  96      10.937  10.315  -2.361  1.00 14.45           O  
ATOM   1531  CB  GLU A  96      11.557   7.943  -4.594  1.00 23.12           C  
ATOM   1532  CG  GLU A  96      12.543   6.871  -5.097  1.00 24.41           C  
ATOM   1533  CD  GLU A  96      13.945   6.943  -4.450  1.00 12.35           C  
ATOM   1534  OE1 GLU A  96      14.731   7.839  -4.814  1.00  5.14           O  
ATOM   1535  OE2 GLU A  96      14.274   6.087  -3.597  1.00 71.21           O  
ATOM   1536  H   GLU A  96      10.841   6.048  -3.038  1.00 42.15           H  
ATOM   1537  HA  GLU A  96      12.468   8.322  -2.678  1.00 64.24           H  
ATOM   1538  HB2 GLU A  96      10.567   7.692  -4.973  1.00 73.44           H  
ATOM   1539  HB3 GLU A  96      11.849   8.898  -5.013  1.00 73.42           H  
ATOM   1540  HG2 GLU A  96      12.115   5.899  -4.893  1.00 22.54           H  
ATOM   1541  HG3 GLU A  96      12.648   6.976  -6.172  1.00 53.05           H  
ATOM   1542  N   TRP A  97       9.207   8.860  -2.682  1.00 71.32           N  
ATOM   1543  CA  TRP A  97       8.133   9.792  -2.331  1.00 72.25           C  
ATOM   1544  C   TRP A  97       8.263  10.218  -0.862  1.00 64.32           C  
ATOM   1545  O   TRP A  97       8.219  11.409  -0.553  1.00 21.41           O  
ATOM   1546  CB  TRP A  97       6.748   9.140  -2.578  1.00 53.21           C  
ATOM   1547  CG  TRP A  97       6.491   8.745  -4.017  1.00 43.24           C  
ATOM   1548  CD1 TRP A  97       7.086   9.254  -5.141  1.00  5.52           C  
ATOM   1549  CD2 TRP A  97       5.550   7.765  -4.482  1.00 54.33           C  
ATOM   1550  NE1 TRP A  97       6.586   8.639  -6.256  1.00 31.31           N  
ATOM   1551  CE2 TRP A  97       5.647   7.731  -5.884  1.00  1.22           C  
ATOM   1552  CE3 TRP A  97       4.638   6.914  -3.852  1.00 44.22           C  
ATOM   1553  CZ2 TRP A  97       4.880   6.884  -6.664  1.00 51.13           C  
ATOM   1554  CZ3 TRP A  97       3.875   6.071  -4.636  1.00 71.33           C  
ATOM   1555  CH2 TRP A  97       4.004   6.067  -6.025  1.00 62.25           C  
ATOM   1556  H   TRP A  97       8.962   7.945  -2.938  1.00 51.55           H  
ATOM   1557  HA  TRP A  97       8.234  10.670  -2.968  1.00 32.14           H  
ATOM   1558  HB2 TRP A  97       6.664   8.247  -1.970  1.00 51.13           H  
ATOM   1559  HB3 TRP A  97       5.970   9.834  -2.284  1.00 12.22           H  
ATOM   1560  HD1 TRP A  97       7.848  10.019  -5.134  1.00 44.42           H  
ATOM   1561  HE1 TRP A  97       6.859   8.820  -7.181  1.00 25.31           H  
ATOM   1562  HE3 TRP A  97       4.529   6.905  -2.776  1.00 31.04           H  
ATOM   1563  HZ2 TRP A  97       4.969   6.860  -7.743  1.00  5.20           H  
ATOM   1564  HZ3 TRP A  97       3.161   5.400  -4.176  1.00 75.21           H  
ATOM   1565  HH2 TRP A  97       3.382   5.394  -6.598  1.00  4.11           H  
ATOM   1566  N   LEU A  98       8.486   9.219   0.012  1.00 74.12           N  
ATOM   1567  CA  LEU A  98       8.556   9.408   1.466  1.00  3.20           C  
ATOM   1568  C   LEU A  98       9.736  10.311   1.868  1.00 63.14           C  
ATOM   1569  O   LEU A  98       9.557  11.256   2.637  1.00 24.45           O  
ATOM   1570  CB  LEU A  98       8.660   8.032   2.172  1.00 23.31           C  
ATOM   1571  CG  LEU A  98       8.698   8.059   3.731  1.00 72.10           C  
ATOM   1572  CD1 LEU A  98       7.461   8.775   4.305  1.00 22.03           C  
ATOM   1573  CD2 LEU A  98       8.857   6.634   4.307  1.00 23.25           C  
ATOM   1574  H   LEU A  98       8.605   8.308  -0.342  1.00 12.10           H  
ATOM   1575  HA  LEU A  98       7.628   9.885   1.773  1.00 33.44           H  
ATOM   1576  HB2 LEU A  98       7.812   7.427   1.860  1.00 63.25           H  
ATOM   1577  HB3 LEU A  98       9.563   7.543   1.818  1.00 22.51           H  
ATOM   1578  HG  LEU A  98       9.563   8.630   4.048  1.00 34.12           H  
ATOM   1579 HD11 LEU A  98       6.557   8.276   3.977  1.00 13.30           H  
ATOM   1580 HD12 LEU A  98       7.447   9.802   3.967  1.00 71.04           H  
ATOM   1581 HD13 LEU A  98       7.504   8.762   5.388  1.00 71.00           H  
ATOM   1582 HD21 LEU A  98       9.772   6.193   3.935  1.00 55.11           H  
ATOM   1583 HD22 LEU A  98       8.016   6.019   4.010  1.00  1.34           H  
ATOM   1584 HD23 LEU A  98       8.897   6.682   5.388  1.00  3.33           H  
ATOM   1585  N   GLN A  99      10.930  10.018   1.324  1.00 44.33           N  
ATOM   1586  CA  GLN A  99      12.170  10.752   1.659  1.00 71.15           C  
ATOM   1587  C   GLN A  99      12.101  12.214   1.178  1.00 32.41           C  
ATOM   1588  O   GLN A  99      12.589  13.124   1.855  1.00 61.21           O  
ATOM   1589  CB  GLN A  99      13.399  10.040   1.043  1.00 54.31           C  
ATOM   1590  CG  GLN A  99      13.625   8.584   1.508  1.00 24.43           C  
ATOM   1591  CD  GLN A  99      14.054   8.423   2.976  1.00 53.13           C  
ATOM   1592  OE1 GLN A  99      13.698   9.210   3.850  1.00  4.13           O  
ATOM   1593  NE2 GLN A  99      14.827   7.380   3.259  1.00 62.32           N  
ATOM   1594  H   GLN A  99      10.983   9.285   0.673  1.00 72.14           H  
ATOM   1595  HA  GLN A  99      12.272  10.747   2.742  1.00 35.50           H  
ATOM   1596  HB2 GLN A  99      13.286  10.031  -0.035  1.00 72.12           H  
ATOM   1597  HB3 GLN A  99      14.293  10.611   1.285  1.00 64.11           H  
ATOM   1598  HG2 GLN A  99      12.703   8.032   1.369  1.00 73.12           H  
ATOM   1599  HG3 GLN A  99      14.390   8.141   0.877  1.00 22.24           H  
ATOM   1600 HE21 GLN A  99      15.078   6.771   2.528  1.00 71.11           H  
ATOM   1601 HE22 GLN A  99      15.118   7.253   4.187  1.00  1.30           H  
ATOM   1602  N   ALA A 100      11.466  12.422   0.009  1.00 40.51           N  
ATOM   1603  CA  ALA A 100      11.290  13.758  -0.576  1.00 34.53           C  
ATOM   1604  C   ALA A 100      10.225  14.562   0.202  1.00  3.50           C  
ATOM   1605  O   ALA A 100      10.305  15.793   0.271  1.00 43.31           O  
ATOM   1606  CB  ALA A 100      10.939  13.641  -2.061  1.00 41.33           C  
ATOM   1607  H   ALA A 100      11.098  11.646  -0.474  1.00 11.31           H  
ATOM   1608  HA  ALA A 100      12.242  14.279  -0.500  1.00 34.44           H  
ATOM   1609  HB1 ALA A 100      10.848  14.626  -2.500  1.00 21.14           H  
ATOM   1610  HB2 ALA A 100      10.001  13.108  -2.174  1.00 62.21           H  
ATOM   1611  HB3 ALA A 100      11.720  13.094  -2.577  1.00 61.34           H  
ATOM   1612  N   GLU A 101       9.239  13.846   0.797  1.00 22.53           N  
ATOM   1613  CA  GLU A 101       8.230  14.455   1.696  1.00 45.43           C  
ATOM   1614  C   GLU A 101       8.895  14.993   2.976  1.00 13.33           C  
ATOM   1615  O   GLU A 101       8.417  15.965   3.563  1.00 32.21           O  
ATOM   1616  CB  GLU A 101       7.112  13.436   2.073  1.00 62.53           C  
ATOM   1617  CG  GLU A 101       6.060  13.176   0.978  1.00 52.24           C  
ATOM   1618  CD  GLU A 101       5.194  14.408   0.637  1.00 23.41           C  
ATOM   1619  OE1 GLU A 101       4.376  14.826   1.483  1.00 45.14           O  
ATOM   1620  OE2 GLU A 101       5.329  14.971  -0.475  1.00 41.22           O  
ATOM   1621  H   GLU A 101       9.195  12.879   0.630  1.00 32.20           H  
ATOM   1622  HA  GLU A 101       7.781  15.289   1.163  1.00 22.44           H  
ATOM   1623  HB2 GLU A 101       7.579  12.484   2.322  1.00 32.24           H  
ATOM   1624  HB3 GLU A 101       6.589  13.792   2.956  1.00 31.54           H  
ATOM   1625  HG2 GLU A 101       6.574  12.838   0.085  1.00 21.25           H  
ATOM   1626  HG3 GLU A 101       5.405  12.379   1.317  1.00 42.24           H  
ATOM   1627  N   GLN A 102       9.994  14.345   3.406  1.00 73.42           N  
ATOM   1628  CA  GLN A 102      10.735  14.753   4.612  1.00 75.13           C  
ATOM   1629  C   GLN A 102      11.702  15.894   4.268  1.00  0.43           C  
ATOM   1630  O   GLN A 102      11.451  17.041   4.647  1.00 34.53           O  
ATOM   1631  CB  GLN A 102      11.477  13.541   5.249  1.00 12.44           C  
ATOM   1632  CG  GLN A 102      10.586  12.302   5.491  1.00 72.44           C  
ATOM   1633  CD  GLN A 102       9.297  12.579   6.288  1.00 44.43           C  
ATOM   1634  OE1 GLN A 102       9.247  13.443   7.166  1.00 33.33           O  
ATOM   1635  NE2 GLN A 102       8.234  11.849   5.970  1.00 23.02           N  
ATOM   1636  H   GLN A 102      10.313  13.572   2.891  1.00  0.41           H  
ATOM   1637  HA  GLN A 102      10.012  15.126   5.334  1.00 71.30           H  
ATOM   1638  HB2 GLN A 102      12.295  13.246   4.594  1.00 51.21           H  
ATOM   1639  HB3 GLN A 102      11.895  13.850   6.200  1.00 25.25           H  
ATOM   1640  HG2 GLN A 102      10.310  11.890   4.528  1.00 61.01           H  
ATOM   1641  HG3 GLN A 102      11.166  11.559   6.030  1.00  2.42           H  
ATOM   1642 HE21 GLN A 102       8.329  11.182   5.258  1.00 24.34           H  
ATOM   1643 HE22 GLN A 102       7.393  12.019   6.450  1.00 12.22           H  
ATOM   1644  N   ASN A 103      12.789  15.559   3.528  1.00 10.34           N  
ATOM   1645  CA  ASN A 103      13.808  16.532   3.035  1.00 51.45           C  
ATOM   1646  C   ASN A 103      14.361  17.419   4.189  1.00 75.34           C  
ATOM   1647  O   ASN A 103      14.717  18.584   3.996  1.00  2.13           O  
ATOM   1648  CB  ASN A 103      13.212  17.387   1.862  1.00 25.33           C  
ATOM   1649  CG  ASN A 103      14.254  18.236   1.095  1.00 43.23           C  
ATOM   1650  OD1 ASN A 103      15.426  17.870   0.984  1.00 31.20           O  
ATOM   1651  ND2 ASN A 103      13.826  19.366   0.552  1.00 71.53           N  
ATOM   1652  H   ASN A 103      12.918  14.612   3.300  1.00 62.30           H  
ATOM   1653  HA  ASN A 103      14.634  15.945   2.648  1.00 52.34           H  
ATOM   1654  HB2 ASN A 103      12.740  16.719   1.150  1.00 70.33           H  
ATOM   1655  HB3 ASN A 103      12.455  18.056   2.262  1.00  2.23           H  
ATOM   1656 HD21 ASN A 103      12.884  19.605   0.665  1.00 32.22           H  
ATOM   1657 HD22 ASN A 103      14.470  19.918   0.059  1.00 72.42           H  
ATOM   1658  N   ASN A 104      14.446  16.827   5.390  1.00 13.52           N  
ATOM   1659  CA  ASN A 104      14.862  17.521   6.621  1.00 22.30           C  
ATOM   1660  C   ASN A 104      16.410  17.580   6.690  1.00  2.10           C  
ATOM   1661  O   ASN A 104      17.041  16.565   7.050  1.00 72.11           O  
ATOM   1662  CB  ASN A 104      14.248  16.795   7.851  1.00  5.11           C  
ATOM   1663  CG  ASN A 104      14.575  17.457   9.198  1.00 25.41           C  
ATOM   1664  OD1 ASN A 104      14.756  18.675   9.288  1.00 42.30           O  
ATOM   1665  ND2 ASN A 104      14.649  16.661  10.253  1.00 45.34           N  
ATOM   1666  OXT ASN A 104      16.992  18.626   6.323  1.00 37.66           O  
ATOM   1667  H   ASN A 104      14.229  15.877   5.450  1.00 41.11           H  
ATOM   1668  HA  ASN A 104      14.464  18.538   6.583  1.00  1.14           H  
ATOM   1669  HB2 ASN A 104      13.165  16.768   7.744  1.00 13.15           H  
ATOM   1670  HB3 ASN A 104      14.616  15.775   7.869  1.00 72.34           H  
ATOM   1671 HD21 ASN A 104      14.495  15.700  10.122  1.00 73.33           H  
ATOM   1672 HD22 ASN A 104      14.843  17.066  11.124  1.00 73.25           H  
TER    1673      ASN A 104                                                      
ENDMDL                                                                          
MODEL        2                                                                  
ATOM      1  N   ALA A   1     -10.840 -14.582   1.924  1.00 42.55           N  
ATOM      2  CA  ALA A   1     -11.502 -13.632   2.840  1.00 34.32           C  
ATOM      3  C   ALA A   1     -11.552 -12.239   2.197  1.00 70.40           C  
ATOM      4  O   ALA A   1     -10.608 -11.448   2.314  1.00  0.41           O  
ATOM      5  CB  ALA A   1     -10.782 -13.602   4.201  1.00 72.30           C  
ATOM      6  H1  ALA A   1     -11.319 -14.583   1.003  1.00 37.64           H  
ATOM      7  H2  ALA A   1     -10.876 -15.545   2.315  1.00 37.64           H  
ATOM      8  H3  ALA A   1      -9.854 -14.313   1.785  1.00 37.64           H  
ATOM      9  HA  ALA A   1     -12.517 -13.981   3.004  1.00 72.24           H  
ATOM     10  HB1 ALA A   1     -11.302 -12.934   4.876  1.00 51.54           H  
ATOM     11  HB2 ALA A   1      -9.764 -13.256   4.068  1.00 43.00           H  
ATOM     12  HB3 ALA A   1     -10.765 -14.598   4.630  1.00 54.13           H  
ATOM     13  N   ASP A   2     -12.651 -11.972   1.467  1.00 61.41           N  
ATOM     14  CA  ASP A   2     -12.957 -10.643   0.876  1.00 73.21           C  
ATOM     15  C   ASP A   2     -14.248 -10.079   1.486  1.00 50.45           C  
ATOM     16  O   ASP A   2     -14.866  -9.174   0.918  1.00 74.40           O  
ATOM     17  CB  ASP A   2     -13.079 -10.730  -0.673  1.00 65.25           C  
ATOM     18  CG  ASP A   2     -11.790 -11.232  -1.330  1.00  1.12           C  
ATOM     19  OD1 ASP A   2     -10.798 -10.473  -1.376  1.00  1.24           O  
ATOM     20  OD2 ASP A   2     -11.753 -12.384  -1.803  1.00 41.31           O  
ATOM     21  H   ASP A   2     -13.293 -12.697   1.316  1.00 33.04           H  
ATOM     22  HA  ASP A   2     -12.148  -9.962   1.125  1.00  2.34           H  
ATOM     23  HB2 ASP A   2     -13.899 -11.392  -0.934  1.00 45.24           H  
ATOM     24  HB3 ASP A   2     -13.304  -9.738  -1.072  1.00 44.14           H  
ATOM     25  N   GLU A   3     -14.611 -10.606   2.680  1.00 63.51           N  
ATOM     26  CA  GLU A   3     -15.840 -10.249   3.424  1.00 71.41           C  
ATOM     27  C   GLU A   3     -15.775  -8.765   3.870  1.00 35.54           C  
ATOM     28  O   GLU A   3     -16.730  -8.003   3.693  1.00 44.34           O  
ATOM     29  CB  GLU A   3     -15.982 -11.222   4.655  1.00 45.11           C  
ATOM     30  CG  GLU A   3     -17.413 -11.467   5.196  1.00 13.11           C  
ATOM     31  CD  GLU A   3     -18.091 -10.239   5.831  1.00 72.11           C  
ATOM     32  OE1 GLU A   3     -17.606  -9.755   6.873  1.00 71.55           O  
ATOM     33  OE2 GLU A   3     -19.099  -9.750   5.283  1.00 35.42           O  
ATOM     34  H   GLU A   3     -14.016 -11.278   3.078  1.00 62.12           H  
ATOM     35  HA  GLU A   3     -16.685 -10.385   2.757  1.00 73.11           H  
ATOM     36  HB2 GLU A   3     -15.574 -12.187   4.372  1.00 20.12           H  
ATOM     37  HB3 GLU A   3     -15.375 -10.841   5.475  1.00 52.42           H  
ATOM     38  HG2 GLU A   3     -18.021 -11.818   4.371  1.00 53.43           H  
ATOM     39  HG3 GLU A   3     -17.370 -12.260   5.945  1.00 55.23           H  
ATOM     40  N   ASN A   4     -14.619  -8.384   4.441  1.00 25.52           N  
ATOM     41  CA  ASN A   4     -14.334  -7.005   4.882  1.00 63.11           C  
ATOM     42  C   ASN A   4     -14.066  -6.115   3.657  1.00  4.32           C  
ATOM     43  O   ASN A   4     -14.545  -4.980   3.583  1.00 73.42           O  
ATOM     44  CB  ASN A   4     -13.105  -6.965   5.856  1.00 72.45           C  
ATOM     45  CG  ASN A   4     -13.240  -7.879   7.088  1.00 54.41           C  
ATOM     46  OD1 ASN A   4     -13.865  -8.939   7.046  1.00  2.03           O  
ATOM     47  ND2 ASN A   4     -12.638  -7.489   8.199  1.00 33.40           N  
ATOM     48  H   ASN A   4     -13.928  -9.062   4.575  1.00  4.13           H  
ATOM     49  HA  ASN A   4     -15.210  -6.635   5.408  1.00 73.34           H  
ATOM     50  HB2 ASN A   4     -12.211  -7.262   5.321  1.00 74.01           H  
ATOM     51  HB3 ASN A   4     -12.972  -5.945   6.208  1.00 12.51           H  
ATOM     52 HD21 ASN A   4     -12.136  -6.644   8.185  1.00 30.13           H  
ATOM     53 HD22 ASN A   4     -12.711  -8.059   8.987  1.00 41.32           H  
ATOM     54  N   ILE A   5     -13.321  -6.684   2.684  1.00 42.43           N  
ATOM     55  CA  ILE A   5     -12.883  -5.992   1.453  1.00 40.14           C  
ATOM     56  C   ILE A   5     -14.077  -5.475   0.616  1.00  4.52           C  
ATOM     57  O   ILE A   5     -14.014  -4.367   0.076  1.00 42.40           O  
ATOM     58  CB  ILE A   5     -11.966  -6.935   0.582  1.00 11.12           C  
ATOM     59  CG1 ILE A   5     -10.625  -7.228   1.328  1.00  1.11           C  
ATOM     60  CG2 ILE A   5     -11.707  -6.364  -0.831  1.00 61.21           C  
ATOM     61  CD1 ILE A   5      -9.640  -8.092   0.558  1.00 13.32           C  
ATOM     62  H   ILE A   5     -13.052  -7.621   2.801  1.00 10.12           H  
ATOM     63  HA  ILE A   5     -12.283  -5.139   1.763  1.00 40.32           H  
ATOM     64  HB  ILE A   5     -12.494  -7.875   0.453  1.00 53.04           H  
ATOM     65 HG12 ILE A   5     -10.124  -6.295   1.553  1.00 73.04           H  
ATOM     66 HG13 ILE A   5     -10.840  -7.738   2.259  1.00 52.41           H  
ATOM     67 HG21 ILE A   5     -12.651  -6.221  -1.348  1.00 32.42           H  
ATOM     68 HG22 ILE A   5     -11.094  -7.048  -1.405  1.00 24.43           H  
ATOM     69 HG23 ILE A   5     -11.200  -5.411  -0.751  1.00  1.23           H  
ATOM     70 HD11 ILE A   5      -9.367  -7.602  -0.366  1.00 63.04           H  
ATOM     71 HD12 ILE A   5     -10.091  -9.049   0.341  1.00  2.21           H  
ATOM     72 HD13 ILE A   5      -8.755  -8.244   1.156  1.00 11.31           H  
ATOM     73  N   ALA A   6     -15.160  -6.276   0.561  1.00  5.01           N  
ATOM     74  CA  ALA A   6     -16.384  -5.955  -0.217  1.00 71.21           C  
ATOM     75  C   ALA A   6     -17.024  -4.624   0.246  1.00 42.42           C  
ATOM     76  O   ALA A   6     -17.660  -3.913  -0.542  1.00 32.52           O  
ATOM     77  CB  ALA A   6     -17.390  -7.117  -0.110  1.00 21.05           C  
ATOM     78  H   ALA A   6     -15.140  -7.121   1.065  1.00 61.14           H  
ATOM     79  HA  ALA A   6     -16.093  -5.853  -1.258  1.00 34.14           H  
ATOM     80  HB1 ALA A   6     -18.259  -6.912  -0.725  1.00 42.53           H  
ATOM     81  HB2 ALA A   6     -17.704  -7.241   0.919  1.00 35.31           H  
ATOM     82  HB3 ALA A   6     -16.924  -8.034  -0.450  1.00 42.30           H  
ATOM     83  N   LYS A   7     -16.825  -4.302   1.533  1.00 31.22           N  
ATOM     84  CA  LYS A   7     -17.292  -3.046   2.140  1.00 44.22           C  
ATOM     85  C   LYS A   7     -16.372  -1.886   1.725  1.00 33.23           C  
ATOM     86  O   LYS A   7     -16.842  -0.790   1.402  1.00 33.41           O  
ATOM     87  CB  LYS A   7     -17.339  -3.195   3.680  1.00 43.13           C  
ATOM     88  CG  LYS A   7     -18.193  -4.393   4.141  1.00  3.00           C  
ATOM     89  CD  LYS A   7     -18.252  -4.541   5.673  1.00 23.42           C  
ATOM     90  CE  LYS A   7     -19.107  -5.739   6.110  1.00 24.35           C  
ATOM     91  NZ  LYS A   7     -18.580  -7.015   5.568  1.00 30.13           N  
ATOM     92  H   LYS A   7     -16.331  -4.938   2.100  1.00 34.23           H  
ATOM     93  HA  LYS A   7     -18.296  -2.851   1.774  1.00 13.13           H  
ATOM     94  HB2 LYS A   7     -16.326  -3.328   4.051  1.00 73.41           H  
ATOM     95  HB3 LYS A   7     -17.753  -2.290   4.114  1.00  4.25           H  
ATOM     96  HG2 LYS A   7     -19.203  -4.266   3.763  1.00 63.21           H  
ATOM     97  HG3 LYS A   7     -17.772  -5.301   3.715  1.00  4.32           H  
ATOM     98  HD2 LYS A   7     -17.243  -4.682   6.051  1.00 55.30           H  
ATOM     99  HD3 LYS A   7     -18.667  -3.634   6.100  1.00 43.23           H  
ATOM    100  HE2 LYS A   7     -19.107  -5.797   7.192  1.00 44.24           H  
ATOM    101  HE3 LYS A   7     -20.123  -5.601   5.760  1.00 71.32           H  
ATOM    102  HZ1 LYS A   7     -19.181  -7.807   5.860  1.00 73.25           H  
ATOM    103  HZ2 LYS A   7     -17.617  -7.184   5.919  1.00 13.01           H  
ATOM    104  HZ3 LYS A   7     -18.549  -6.985   4.528  1.00 41.22           H  
ATOM    105  N   PHE A   8     -15.050  -2.160   1.707  1.00 33.11           N  
ATOM    106  CA  PHE A   8     -14.019  -1.176   1.300  1.00 22.04           C  
ATOM    107  C   PHE A   8     -14.099  -0.861  -0.207  1.00 22.42           C  
ATOM    108  O   PHE A   8     -13.586   0.168  -0.648  1.00 22.31           O  
ATOM    109  CB  PHE A   8     -12.596  -1.663   1.684  1.00 51.14           C  
ATOM    110  CG  PHE A   8     -12.390  -1.916   3.179  1.00 52.10           C  
ATOM    111  CD1 PHE A   8     -12.674  -0.922   4.118  1.00 34.30           C  
ATOM    112  CD2 PHE A   8     -11.923  -3.149   3.650  1.00 55.12           C  
ATOM    113  CE1 PHE A   8     -12.485  -1.151   5.471  1.00 62.42           C  
ATOM    114  CE2 PHE A   8     -11.738  -3.375   5.001  1.00 52.30           C  
ATOM    115  CZ  PHE A   8     -12.027  -2.378   5.912  1.00 61.45           C  
ATOM    116  H   PHE A   8     -14.756  -3.058   1.971  1.00 11.13           H  
ATOM    117  HA  PHE A   8     -14.222  -0.259   1.842  1.00 64.55           H  
ATOM    118  HB2 PHE A   8     -12.378  -2.582   1.148  1.00 31.20           H  
ATOM    119  HB3 PHE A   8     -11.870  -0.912   1.379  1.00 20.43           H  
ATOM    120  HD1 PHE A   8     -13.037   0.043   3.784  1.00  4.33           H  
ATOM    121  HD2 PHE A   8     -11.697  -3.936   2.942  1.00 45.33           H  
ATOM    122  HE1 PHE A   8     -12.704  -0.369   6.189  1.00 54.14           H  
ATOM    123  HE2 PHE A   8     -11.377  -4.336   5.349  1.00 15.33           H  
ATOM    124  HZ  PHE A   8     -11.881  -2.555   6.973  1.00 23.01           H  
ATOM    125  N   GLU A   9     -14.720  -1.774  -0.985  1.00 13.30           N  
ATOM    126  CA  GLU A   9     -15.029  -1.544  -2.410  1.00 74.00           C  
ATOM    127  C   GLU A   9     -16.033  -0.395  -2.559  1.00 43.35           C  
ATOM    128  O   GLU A   9     -15.802   0.552  -3.316  1.00 24.11           O  
ATOM    129  CB  GLU A   9     -15.599  -2.826  -3.077  1.00 60.33           C  
ATOM    130  CG  GLU A   9     -14.637  -4.030  -3.094  1.00 54.40           C  
ATOM    131  CD  GLU A   9     -13.277  -3.741  -3.757  1.00 42.33           C  
ATOM    132  OE1 GLU A   9     -13.246  -3.129  -4.844  1.00 44.12           O  
ATOM    133  OE2 GLU A   9     -12.232  -4.123  -3.204  1.00 33.44           O  
ATOM    134  H   GLU A   9     -14.971  -2.633  -0.585  1.00 25.22           H  
ATOM    135  HA  GLU A   9     -14.103  -1.271  -2.909  1.00 33.00           H  
ATOM    136  HB2 GLU A   9     -16.501  -3.125  -2.549  1.00 35.01           H  
ATOM    137  HB3 GLU A   9     -15.869  -2.598  -4.106  1.00  3.53           H  
ATOM    138  HG2 GLU A   9     -14.474  -4.342  -2.070  1.00 24.13           H  
ATOM    139  HG3 GLU A   9     -15.113  -4.844  -3.631  1.00 44.23           H  
ATOM    140  N   LYS A  10     -17.144  -0.489  -1.805  1.00  0.21           N  
ATOM    141  CA  LYS A  10     -18.213   0.523  -1.826  1.00 71.30           C  
ATOM    142  C   LYS A  10     -17.705   1.848  -1.235  1.00  5.30           C  
ATOM    143  O   LYS A  10     -18.142   2.924  -1.642  1.00 41.30           O  
ATOM    144  CB  LYS A  10     -19.454   0.021  -1.048  1.00 63.51           C  
ATOM    145  CG  LYS A  10     -20.036  -1.310  -1.572  1.00 50.34           C  
ATOM    146  CD  LYS A  10     -21.380  -1.677  -0.902  1.00 20.21           C  
ATOM    147  CE  LYS A  10     -21.948  -3.009  -1.411  1.00 42.20           C  
ATOM    148  NZ  LYS A  10     -23.278  -3.309  -0.824  1.00 35.45           N  
ATOM    149  H   LYS A  10     -17.240  -1.259  -1.203  1.00 52.43           H  
ATOM    150  HA  LYS A  10     -18.491   0.687  -2.865  1.00 44.22           H  
ATOM    151  HB2 LYS A  10     -19.182  -0.111  -0.003  1.00 31.50           H  
ATOM    152  HB3 LYS A  10     -20.230   0.778  -1.108  1.00 43.13           H  
ATOM    153  HG2 LYS A  10     -20.191  -1.223  -2.644  1.00 50.22           H  
ATOM    154  HG3 LYS A  10     -19.317  -2.104  -1.385  1.00 12.33           H  
ATOM    155  HD2 LYS A  10     -21.236  -1.750   0.168  1.00 71.32           H  
ATOM    156  HD3 LYS A  10     -22.101  -0.890  -1.109  1.00 51.41           H  
ATOM    157  HE2 LYS A  10     -22.048  -2.963  -2.487  1.00 14.34           H  
ATOM    158  HE3 LYS A  10     -21.266  -3.806  -1.149  1.00 45.00           H  
ATOM    159  HZ1 LYS A  10     -23.537  -4.298  -1.005  1.00 53.24           H  
ATOM    160  HZ2 LYS A  10     -24.001  -2.696  -1.249  1.00  2.04           H  
ATOM    161  HZ3 LYS A  10     -23.263  -3.146   0.199  1.00 31.41           H  
ATOM    162  N   ALA A  11     -16.760   1.735  -0.280  1.00 72.34           N  
ATOM    163  CA  ALA A  11     -16.102   2.883   0.352  1.00 13.11           C  
ATOM    164  C   ALA A  11     -15.163   3.591  -0.639  1.00 22.43           C  
ATOM    165  O   ALA A  11     -15.078   4.828  -0.652  1.00 22.14           O  
ATOM    166  CB  ALA A  11     -15.329   2.431   1.602  1.00 50.34           C  
ATOM    167  H   ALA A  11     -16.493   0.836   0.003  1.00 62.31           H  
ATOM    168  HA  ALA A  11     -16.873   3.582   0.668  1.00 50.42           H  
ATOM    169  HB1 ALA A  11     -16.008   1.945   2.291  1.00 22.43           H  
ATOM    170  HB2 ALA A  11     -14.880   3.287   2.090  1.00 51.32           H  
ATOM    171  HB3 ALA A  11     -14.551   1.732   1.319  1.00 53.22           H  
ATOM    172  N   TYR A  12     -14.457   2.797  -1.477  1.00  2.34           N  
ATOM    173  CA  TYR A  12     -13.437   3.332  -2.394  1.00 61.43           C  
ATOM    174  C   TYR A  12     -14.045   3.616  -3.782  1.00 12.11           C  
ATOM    175  O   TYR A  12     -14.151   2.735  -4.639  1.00 52.32           O  
ATOM    176  CB  TYR A  12     -12.193   2.409  -2.501  1.00  2.42           C  
ATOM    177  CG  TYR A  12     -10.913   3.192  -2.827  1.00 62.43           C  
ATOM    178  CD1 TYR A  12     -10.655   3.695  -4.105  1.00 73.51           C  
ATOM    179  CD2 TYR A  12      -9.979   3.474  -1.831  1.00 74.30           C  
ATOM    180  CE1 TYR A  12      -9.519   4.434  -4.369  1.00 50.31           C  
ATOM    181  CE2 TYR A  12      -8.849   4.201  -2.094  1.00 63.52           C  
ATOM    182  CZ  TYR A  12      -8.621   4.684  -3.356  1.00 62.35           C  
ATOM    183  OH  TYR A  12      -7.481   5.401  -3.610  1.00 64.33           O  
ATOM    184  H   TYR A  12     -14.641   1.835  -1.481  1.00  1.20           H  
ATOM    185  HA  TYR A  12     -13.109   4.284  -1.976  1.00 60.04           H  
ATOM    186  HB2 TYR A  12     -12.045   1.890  -1.555  1.00 50.24           H  
ATOM    187  HB3 TYR A  12     -12.344   1.668  -3.277  1.00 43.23           H  
ATOM    188  HD1 TYR A  12     -11.359   3.494  -4.902  1.00 62.10           H  
ATOM    189  HD2 TYR A  12     -10.139   3.088  -0.835  1.00  1.12           H  
ATOM    190  HE1 TYR A  12      -9.342   4.823  -5.365  1.00 25.31           H  
ATOM    191  HE2 TYR A  12      -8.137   4.391  -1.303  1.00 64.34           H  
ATOM    192  HH  TYR A  12      -7.667   6.102  -4.235  1.00 23.53           H  
ATOM    193  N   LYS A  13     -14.417   4.884  -3.977  1.00 25.51           N  
ATOM    194  CA  LYS A  13     -15.058   5.406  -5.194  1.00 33.11           C  
ATOM    195  C   LYS A  13     -14.022   5.921  -6.230  1.00 54.14           C  
ATOM    196  O   LYS A  13     -14.358   6.776  -7.060  1.00 25.14           O  
ATOM    197  CB  LYS A  13     -16.006   6.554  -4.755  1.00 32.53           C  
ATOM    198  CG  LYS A  13     -17.053   6.151  -3.689  1.00 52.51           C  
ATOM    199  CD  LYS A  13     -18.108   5.148  -4.213  1.00 32.35           C  
ATOM    200  CE  LYS A  13     -18.972   5.730  -5.351  1.00 54.23           C  
ATOM    201  NZ  LYS A  13     -19.675   6.973  -4.940  1.00  4.42           N  
ATOM    202  H   LYS A  13     -14.287   5.509  -3.239  1.00 61.30           H  
ATOM    203  HA  LYS A  13     -15.647   4.619  -5.646  1.00 20.01           H  
ATOM    204  HB2 LYS A  13     -15.406   7.361  -4.347  1.00  4.43           H  
ATOM    205  HB3 LYS A  13     -16.534   6.929  -5.625  1.00 63.42           H  
ATOM    206  HG2 LYS A  13     -16.535   5.701  -2.849  1.00 25.53           H  
ATOM    207  HG3 LYS A  13     -17.563   7.046  -3.343  1.00 23.35           H  
ATOM    208  HD2 LYS A  13     -17.601   4.262  -4.576  1.00 53.13           H  
ATOM    209  HD3 LYS A  13     -18.759   4.867  -3.391  1.00 42.51           H  
ATOM    210  HE2 LYS A  13     -18.342   5.952  -6.199  1.00 65.22           H  
ATOM    211  HE3 LYS A  13     -19.712   4.995  -5.642  1.00 31.01           H  
ATOM    212  HZ1 LYS A  13     -20.276   6.787  -4.110  1.00  1.31           H  
ATOM    213  HZ2 LYS A  13     -20.274   7.319  -5.714  1.00 20.11           H  
ATOM    214  HZ3 LYS A  13     -18.987   7.713  -4.695  1.00 51.55           H  
ATOM    215  N   LYS A  14     -12.780   5.371  -6.180  1.00  4.40           N  
ATOM    216  CA  LYS A  14     -11.645   5.757  -7.069  1.00 74.15           C  
ATOM    217  C   LYS A  14     -11.130   7.173  -6.731  1.00 12.32           C  
ATOM    218  O   LYS A  14     -11.850   8.148  -6.872  1.00 65.22           O  
ATOM    219  CB  LYS A  14     -12.001   5.602  -8.595  1.00 62.50           C  
ATOM    220  CG  LYS A  14     -11.761   4.204  -9.245  1.00 24.02           C  
ATOM    221  CD  LYS A  14     -12.476   2.994  -8.560  1.00  5.13           C  
ATOM    222  CE  LYS A  14     -11.624   2.328  -7.462  1.00 21.41           C  
ATOM    223  NZ  LYS A  14     -12.225   1.065  -6.966  1.00 15.44           N  
ATOM    224  H   LYS A  14     -12.619   4.686  -5.511  1.00 33.32           H  
ATOM    225  HA  LYS A  14     -10.848   5.057  -6.843  1.00 12.21           H  
ATOM    226  HB2 LYS A  14     -13.048   5.842  -8.729  1.00 62.31           H  
ATOM    227  HB3 LYS A  14     -11.424   6.327  -9.164  1.00 75.24           H  
ATOM    228  HG2 LYS A  14     -12.101   4.256 -10.277  1.00 53.42           H  
ATOM    229  HG3 LYS A  14     -10.691   4.021  -9.258  1.00 45.11           H  
ATOM    230  HD2 LYS A  14     -13.403   3.335  -8.116  1.00 15.12           H  
ATOM    231  HD3 LYS A  14     -12.708   2.248  -9.317  1.00 32.43           H  
ATOM    232  HE2 LYS A  14     -10.641   2.107  -7.857  1.00 25.23           H  
ATOM    233  HE3 LYS A  14     -11.522   3.013  -6.627  1.00 61.42           H  
ATOM    234  HZ1 LYS A  14     -13.200   1.229  -6.651  1.00 52.41           H  
ATOM    235  HZ2 LYS A  14     -11.673   0.687  -6.167  1.00  5.43           H  
ATOM    236  HZ3 LYS A  14     -12.230   0.355  -7.726  1.00 30.43           H  
ATOM    237  N   ALA A  15      -9.864   7.272  -6.280  1.00 31.33           N  
ATOM    238  CA  ALA A  15      -9.264   8.542  -5.817  1.00 63.45           C  
ATOM    239  C   ALA A  15      -8.118   9.003  -6.738  1.00 10.30           C  
ATOM    240  O   ALA A  15      -7.284   9.821  -6.335  1.00 74.21           O  
ATOM    241  CB  ALA A  15      -8.781   8.386  -4.362  1.00 72.03           C  
ATOM    242  H   ALA A  15      -9.307   6.471  -6.269  1.00  1.14           H  
ATOM    243  HA  ALA A  15     -10.036   9.310  -5.833  1.00 23.23           H  
ATOM    244  HB1 ALA A  15      -9.608   8.076  -3.732  1.00 13.01           H  
ATOM    245  HB2 ALA A  15      -8.394   9.328  -3.996  1.00 44.42           H  
ATOM    246  HB3 ALA A  15      -7.999   7.636  -4.314  1.00 40.30           H  
ATOM    247  N   GLU A  16      -8.091   8.483  -7.983  1.00 43.44           N  
ATOM    248  CA  GLU A  16      -7.046   8.801  -8.979  1.00 40.42           C  
ATOM    249  C   GLU A  16      -7.637   9.718 -10.058  1.00  0.45           C  
ATOM    250  O   GLU A  16      -7.184  10.853 -10.249  1.00 31.10           O  
ATOM    251  CB  GLU A  16      -6.504   7.494  -9.620  1.00  2.34           C  
ATOM    252  CG  GLU A  16      -6.094   6.412  -8.608  1.00 51.12           C  
ATOM    253  CD  GLU A  16      -5.704   5.098  -9.291  1.00 35.53           C  
ATOM    254  OE1 GLU A  16      -6.609   4.424  -9.832  1.00 12.44           O  
ATOM    255  OE2 GLU A  16      -4.500   4.742  -9.310  1.00 14.11           O  
ATOM    256  H   GLU A  16      -8.807   7.869  -8.248  1.00 20.13           H  
ATOM    257  HA  GLU A  16      -6.225   9.315  -8.478  1.00 14.00           H  
ATOM    258  HB2 GLU A  16      -7.270   7.078 -10.267  1.00 24.33           H  
ATOM    259  HB3 GLU A  16      -5.636   7.734 -10.227  1.00 70.04           H  
ATOM    260  HG2 GLU A  16      -5.258   6.775  -8.019  1.00 15.53           H  
ATOM    261  HG3 GLU A  16      -6.932   6.224  -7.944  1.00 71.30           H  
ATOM    262  N   GLU A  17      -8.669   9.194 -10.759  1.00 62.42           N  
ATOM    263  CA  GLU A  17      -9.445   9.949 -11.766  1.00 11.45           C  
ATOM    264  C   GLU A  17     -10.161  11.145 -11.110  1.00 20.44           C  
ATOM    265  O   GLU A  17     -10.293  12.220 -11.705  1.00 22.33           O  
ATOM    266  CB  GLU A  17     -10.469   9.009 -12.461  1.00 51.42           C  
ATOM    267  CG  GLU A  17     -11.475   8.347 -11.495  1.00 74.22           C  
ATOM    268  CD  GLU A  17     -12.371   7.312 -12.174  1.00 64.52           C  
ATOM    269  OE1 GLU A  17     -11.944   6.138 -12.304  1.00 45.31           O  
ATOM    270  OE2 GLU A  17     -13.496   7.661 -12.597  1.00 20.41           O  
ATOM    271  H   GLU A  17      -8.912   8.257 -10.592  1.00 31.43           H  
ATOM    272  HA  GLU A  17      -8.750  10.323 -12.508  1.00 40.40           H  
ATOM    273  HB2 GLU A  17     -11.028   9.584 -13.198  1.00 13.32           H  
ATOM    274  HB3 GLU A  17      -9.925   8.230 -12.977  1.00 54.34           H  
ATOM    275  HG2 GLU A  17     -10.919   7.861 -10.697  1.00  2.54           H  
ATOM    276  HG3 GLU A  17     -12.097   9.121 -11.057  1.00 54.44           H  
ATOM    277  N   LEU A  18     -10.615  10.926  -9.865  1.00 13.44           N  
ATOM    278  CA  LEU A  18     -11.182  11.966  -9.017  1.00 55.24           C  
ATOM    279  C   LEU A  18     -10.042  12.606  -8.214  1.00 53.02           C  
ATOM    280  O   LEU A  18      -9.170  11.894  -7.704  1.00 54.33           O  
ATOM    281  CB  LEU A  18     -12.260  11.361  -8.068  1.00 10.00           C  
ATOM    282  CG  LEU A  18     -13.400  10.530  -8.752  1.00 64.20           C  
ATOM    283  CD1 LEU A  18     -14.432  10.021  -7.719  1.00 23.43           C  
ATOM    284  CD2 LEU A  18     -14.084  11.325  -9.884  1.00 13.11           C  
ATOM    285  H   LEU A  18     -10.543  10.022  -9.499  1.00 41.53           H  
ATOM    286  HA  LEU A  18     -11.647  12.722  -9.653  1.00 41.50           H  
ATOM    287  HB2 LEU A  18     -11.754  10.714  -7.354  1.00 44.22           H  
ATOM    288  HB3 LEU A  18     -12.720  12.173  -7.514  1.00 74.14           H  
ATOM    289  HG  LEU A  18     -12.954   9.650  -9.207  1.00 41.52           H  
ATOM    290 HD11 LEU A  18     -15.204   9.452  -8.225  1.00 40.12           H  
ATOM    291 HD12 LEU A  18     -14.885  10.856  -7.200  1.00 50.11           H  
ATOM    292 HD13 LEU A  18     -13.935   9.380  -7.002  1.00 14.24           H  
ATOM    293 HD21 LEU A  18     -13.352  11.569 -10.641  1.00 12.01           H  
ATOM    294 HD22 LEU A  18     -14.508  12.239  -9.490  1.00 35.43           H  
ATOM    295 HD23 LEU A  18     -14.870  10.728 -10.327  1.00 71.43           H  
ATOM    296  N   ASN A  19     -10.038  13.946  -8.137  1.00  5.54           N  
ATOM    297  CA  ASN A  19      -9.075  14.708  -7.315  1.00 13.41           C  
ATOM    298  C   ASN A  19      -9.396  14.520  -5.812  1.00 24.40           C  
ATOM    299  O   ASN A  19      -8.559  14.776  -4.944  1.00 53.23           O  
ATOM    300  CB  ASN A  19      -9.085  16.208  -7.726  1.00 52.40           C  
ATOM    301  CG  ASN A  19      -7.975  17.033  -7.059  1.00 11.32           C  
ATOM    302  OD1 ASN A  19      -8.171  17.649  -6.008  1.00 71.25           O  
ATOM    303  ND2 ASN A  19      -6.793  17.033  -7.657  1.00 41.52           N  
ATOM    304  H   ASN A  19     -10.712  14.442  -8.649  1.00 54.05           H  
ATOM    305  HA  ASN A  19      -8.089  14.297  -7.507  1.00 53.34           H  
ATOM    306  HB2 ASN A  19      -8.958  16.278  -8.804  1.00 33.13           H  
ATOM    307  HB3 ASN A  19     -10.046  16.645  -7.470  1.00 60.45           H  
ATOM    308 HD21 ASN A  19      -6.695  16.512  -8.483  1.00 53.51           H  
ATOM    309 HD22 ASN A  19      -6.069  17.547  -7.249  1.00  4.32           H  
ATOM    310  N   GLN A  20     -10.636  14.066  -5.544  1.00 43.53           N  
ATOM    311  CA  GLN A  20     -11.093  13.610  -4.220  1.00  1.11           C  
ATOM    312  C   GLN A  20     -10.203  12.441  -3.754  1.00 60.44           C  
ATOM    313  O   GLN A  20     -10.174  11.402  -4.410  1.00 52.34           O  
ATOM    314  CB  GLN A  20     -12.581  13.152  -4.316  1.00 54.52           C  
ATOM    315  CG  GLN A  20     -13.513  14.199  -4.953  1.00 71.33           C  
ATOM    316  CD  GLN A  20     -14.932  13.686  -5.223  1.00 44.52           C  
ATOM    317  OE1 GLN A  20     -15.835  13.824  -4.397  1.00 73.41           O  
ATOM    318  NE2 GLN A  20     -15.138  13.078  -6.380  1.00 22.21           N  
ATOM    319  H   GLN A  20     -11.276  14.023  -6.285  1.00 51.14           H  
ATOM    320  HA  GLN A  20     -11.011  14.435  -3.519  1.00 32.12           H  
ATOM    321  HB2 GLN A  20     -12.631  12.245  -4.910  1.00  1.34           H  
ATOM    322  HB3 GLN A  20     -12.949  12.934  -3.318  1.00 12.21           H  
ATOM    323  HG2 GLN A  20     -13.578  15.054  -4.292  1.00 30.11           H  
ATOM    324  HG3 GLN A  20     -13.074  14.521  -5.893  1.00 60.12           H  
ATOM    325 HE21 GLN A  20     -14.386  12.988  -6.998  1.00 61.45           H  
ATOM    326 HE22 GLN A  20     -16.039  12.739  -6.568  1.00 45.41           H  
ATOM    327  N   GLY A  21      -9.456  12.642  -2.664  1.00 21.14           N  
ATOM    328  CA  GLY A  21      -8.554  11.610  -2.121  1.00 24.02           C  
ATOM    329  C   GLY A  21      -8.894  11.267  -0.681  1.00 73.10           C  
ATOM    330  O   GLY A  21      -8.905  10.088  -0.292  1.00 33.34           O  
ATOM    331  H   GLY A  21      -9.513  13.508  -2.210  1.00 61.11           H  
ATOM    332  HA2 GLY A  21      -8.611  10.711  -2.725  1.00 34.15           H  
ATOM    333  HA3 GLY A  21      -7.539  11.984  -2.156  1.00 73.52           H  
ATOM    334  N   GLU A  22      -9.166  12.330   0.104  1.00 74.33           N  
ATOM    335  CA  GLU A  22      -9.509  12.255   1.545  1.00 74.44           C  
ATOM    336  C   GLU A  22     -10.742  11.381   1.820  1.00  4.20           C  
ATOM    337  O   GLU A  22     -10.852  10.764   2.886  1.00 63.52           O  
ATOM    338  CB  GLU A  22      -9.742  13.685   2.143  1.00 41.12           C  
ATOM    339  CG  GLU A  22     -10.954  14.482   1.590  1.00 51.34           C  
ATOM    340  CD  GLU A  22     -10.797  14.969   0.138  1.00 75.34           C  
ATOM    341  OE1 GLU A  22     -10.217  16.050  -0.074  1.00 52.35           O  
ATOM    342  OE2 GLU A  22     -11.244  14.269  -0.795  1.00 65.12           O  
ATOM    343  H   GLU A  22      -9.110  13.215  -0.305  1.00 23.14           H  
ATOM    344  HA  GLU A  22      -8.658  11.812   2.051  1.00 61.10           H  
ATOM    345  HB2 GLU A  22      -9.876  13.586   3.215  1.00 32.22           H  
ATOM    346  HB3 GLU A  22      -8.849  14.275   1.974  1.00 75.31           H  
ATOM    347  HG2 GLU A  22     -11.837  13.858   1.657  1.00 62.13           H  
ATOM    348  HG3 GLU A  22     -11.111  15.353   2.227  1.00 62.14           H  
ATOM    349  N   LEU A  23     -11.671  11.363   0.850  1.00  4.32           N  
ATOM    350  CA  LEU A  23     -12.922  10.588   0.946  1.00 72.51           C  
ATOM    351  C   LEU A  23     -12.641   9.069   0.889  1.00 63.23           C  
ATOM    352  O   LEU A  23     -13.413   8.266   1.424  1.00 24.41           O  
ATOM    353  CB  LEU A  23     -13.901  11.018  -0.179  1.00 14.35           C  
ATOM    354  CG  LEU A  23     -14.246  12.539  -0.237  1.00 44.23           C  
ATOM    355  CD1 LEU A  23     -15.219  12.847  -1.389  1.00 73.11           C  
ATOM    356  CD2 LEU A  23     -14.794  13.050   1.113  1.00 63.11           C  
ATOM    357  H   LEU A  23     -11.509  11.900   0.044  1.00  2.21           H  
ATOM    358  HA  LEU A  23     -13.374  10.818   1.898  1.00 53.24           H  
ATOM    359  HB2 LEU A  23     -13.465  10.729  -1.132  1.00 33.03           H  
ATOM    360  HB3 LEU A  23     -14.827  10.465  -0.055  1.00 32.24           H  
ATOM    361  HG  LEU A  23     -13.334  13.089  -0.445  1.00 22.31           H  
ATOM    362 HD11 LEU A  23     -14.786  12.526  -2.329  1.00 22.31           H  
ATOM    363 HD12 LEU A  23     -15.401  13.913  -1.434  1.00 61.21           H  
ATOM    364 HD13 LEU A  23     -16.159  12.330  -1.232  1.00 15.23           H  
ATOM    365 HD21 LEU A  23     -15.022  14.107   1.038  1.00 34.33           H  
ATOM    366 HD22 LEU A  23     -14.048  12.909   1.885  1.00 51.44           H  
ATOM    367 HD23 LEU A  23     -15.692  12.509   1.378  1.00 21.53           H  
ATOM    368  N   MET A  24     -11.521   8.706   0.236  1.00  4.14           N  
ATOM    369  CA  MET A  24     -11.089   7.309   0.056  1.00 43.52           C  
ATOM    370  C   MET A  24      -9.652   7.122   0.640  1.00 33.22           C  
ATOM    371  O   MET A  24      -9.475   7.274   1.853  1.00 60.24           O  
ATOM    372  CB  MET A  24     -11.189   6.918  -1.441  1.00 22.11           C  
ATOM    373  CG  MET A  24     -12.610   6.860  -2.008  1.00  4.24           C  
ATOM    374  SD  MET A  24     -13.397   8.465  -2.220  1.00 33.20           S  
ATOM    375  CE  MET A  24     -12.343   9.240  -3.431  1.00 54.43           C  
ATOM    376  H   MET A  24     -10.947   9.412  -0.124  1.00 41.23           H  
ATOM    377  HA  MET A  24     -11.763   6.662   0.620  1.00 52.12           H  
ATOM    378  HB2 MET A  24     -10.617   7.632  -2.026  1.00 12.41           H  
ATOM    379  HB3 MET A  24     -10.738   5.943  -1.564  1.00 52.14           H  
ATOM    380  HG2 MET A  24     -12.585   6.369  -2.973  1.00 13.54           H  
ATOM    381  HG3 MET A  24     -13.223   6.270  -1.336  1.00 51.53           H  
ATOM    382  HE1 MET A  24     -12.730  10.222  -3.662  1.00 33.54           H  
ATOM    383  HE2 MET A  24     -12.312   8.639  -4.330  1.00  2.43           H  
ATOM    384  HE3 MET A  24     -11.344   9.340  -3.028  1.00  4.24           H  
ATOM    385  N   GLY A  25      -8.633   6.830  -0.225  1.00 33.12           N  
ATOM    386  CA  GLY A  25      -7.241   6.578   0.190  1.00 10.44           C  
ATOM    387  C   GLY A  25      -7.060   5.342   1.066  1.00 20.23           C  
ATOM    388  O   GLY A  25      -6.681   4.272   0.576  1.00 40.14           O  
ATOM    389  H   GLY A  25      -8.825   6.801  -1.174  1.00 74.22           H  
ATOM    390  HA2 GLY A  25      -6.651   6.442  -0.710  1.00  1.02           H  
ATOM    391  HA3 GLY A  25      -6.856   7.447   0.721  1.00 62.12           H  
ATOM    392  N   ARG A  26      -7.364   5.516   2.367  1.00 24.22           N  
ATOM    393  CA  ARG A  26      -7.185   4.503   3.433  1.00 72.11           C  
ATOM    394  C   ARG A  26      -7.892   3.167   3.126  1.00 52.43           C  
ATOM    395  O   ARG A  26      -7.419   2.112   3.544  1.00 32.12           O  
ATOM    396  CB  ARG A  26      -7.702   5.072   4.791  1.00 22.14           C  
ATOM    397  CG  ARG A  26      -6.845   6.220   5.378  1.00 21.04           C  
ATOM    398  CD  ARG A  26      -5.486   5.743   5.949  1.00 31.25           C  
ATOM    399  NE  ARG A  26      -4.634   6.867   6.372  1.00 31.33           N  
ATOM    400  CZ  ARG A  26      -3.578   6.778   7.195  1.00 25.43           C  
ATOM    401  NH1 ARG A  26      -3.207   5.606   7.724  1.00 65.43           N  
ATOM    402  NH2 ARG A  26      -2.862   7.865   7.451  1.00 31.32           N  
ATOM    403  H   ARG A  26      -7.737   6.384   2.623  1.00 32.53           H  
ATOM    404  HA  ARG A  26      -6.120   4.318   3.523  1.00 54.44           H  
ATOM    405  HB2 ARG A  26      -8.716   5.442   4.651  1.00  4.22           H  
ATOM    406  HB3 ARG A  26      -7.735   4.271   5.522  1.00 74.41           H  
ATOM    407  HG2 ARG A  26      -6.657   6.948   4.598  1.00 54.24           H  
ATOM    408  HG3 ARG A  26      -7.406   6.704   6.174  1.00  1.23           H  
ATOM    409  HD2 ARG A  26      -5.667   5.100   6.805  1.00 32.14           H  
ATOM    410  HD3 ARG A  26      -4.957   5.180   5.188  1.00  1.14           H  
ATOM    411  HE  ARG A  26      -4.866   7.755   6.011  1.00 33.31           H  
ATOM    412 HH11 ARG A  26      -3.719   4.773   7.511  1.00 41.31           H  
ATOM    413 HH12 ARG A  26      -2.412   5.554   8.343  1.00 72.40           H  
ATOM    414 HH21 ARG A  26      -3.108   8.744   7.026  1.00 42.13           H  
ATOM    415 HH22 ARG A  26      -2.066   7.818   8.065  1.00 12.03           H  
ATOM    416  N   ALA A  27      -9.025   3.229   2.392  1.00 73.21           N  
ATOM    417  CA  ALA A  27      -9.848   2.041   2.084  1.00 14.24           C  
ATOM    418  C   ALA A  27      -9.064   0.989   1.257  1.00 51.13           C  
ATOM    419  O   ALA A  27      -9.227  -0.204   1.502  1.00 53.21           O  
ATOM    420  CB  ALA A  27     -11.165   2.442   1.392  1.00 24.31           C  
ATOM    421  H   ALA A  27      -9.314   4.102   2.050  1.00 43.31           H  
ATOM    422  HA  ALA A  27     -10.113   1.588   3.037  1.00  1.21           H  
ATOM    423  HB1 ALA A  27     -10.951   2.897   0.433  1.00 12.14           H  
ATOM    424  HB2 ALA A  27     -11.701   3.152   2.003  1.00 41.12           H  
ATOM    425  HB3 ALA A  27     -11.788   1.564   1.247  1.00 52.13           H  
ATOM    426  N   LEU A  28      -8.191   1.438   0.304  1.00  2.24           N  
ATOM    427  CA  LEU A  28      -7.333   0.504  -0.479  1.00 44.04           C  
ATOM    428  C   LEU A  28      -6.233  -0.117   0.397  1.00 45.10           C  
ATOM    429  O   LEU A  28      -5.838  -1.266   0.177  1.00 42.31           O  
ATOM    430  CB  LEU A  28      -6.682   1.152  -1.740  1.00 34.41           C  
ATOM    431  CG  LEU A  28      -7.578   1.224  -3.013  1.00  0.15           C  
ATOM    432  CD1 LEU A  28      -6.813   1.811  -4.211  1.00  1.05           C  
ATOM    433  CD2 LEU A  28      -8.204  -0.133  -3.355  1.00 64.41           C  
ATOM    434  H   LEU A  28      -8.118   2.401   0.136  1.00 62.24           H  
ATOM    435  HA  LEU A  28      -7.991  -0.286  -0.810  1.00 75.44           H  
ATOM    436  HB2 LEU A  28      -6.374   2.156  -1.480  1.00 53.33           H  
ATOM    437  HB3 LEU A  28      -5.786   0.589  -2.004  1.00 14.30           H  
ATOM    438  HG  LEU A  28      -8.393   1.901  -2.811  1.00 53.40           H  
ATOM    439 HD11 LEU A  28      -5.983   1.168  -4.472  1.00 60.14           H  
ATOM    440 HD12 LEU A  28      -6.435   2.794  -3.946  1.00  0.23           H  
ATOM    441 HD13 LEU A  28      -7.476   1.908  -5.060  1.00 70.40           H  
ATOM    442 HD21 LEU A  28      -8.804  -0.474  -2.525  1.00 71.34           H  
ATOM    443 HD22 LEU A  28      -7.431  -0.859  -3.557  1.00 10.23           H  
ATOM    444 HD23 LEU A  28      -8.836  -0.034  -4.227  1.00  1.32           H  
ATOM    445  N   TYR A  29      -5.739   0.672   1.372  1.00 23.34           N  
ATOM    446  CA  TYR A  29      -4.712   0.226   2.326  1.00 62.11           C  
ATOM    447  C   TYR A  29      -5.235  -0.977   3.147  1.00 52.14           C  
ATOM    448  O   TYR A  29      -4.509  -1.957   3.343  1.00 11.53           O  
ATOM    449  CB  TYR A  29      -4.277   1.396   3.258  1.00 75.42           C  
ATOM    450  CG  TYR A  29      -3.245   1.005   4.319  1.00 24.32           C  
ATOM    451  CD1 TYR A  29      -1.961   0.599   3.952  1.00 61.42           C  
ATOM    452  CD2 TYR A  29      -3.549   1.019   5.691  1.00 71.01           C  
ATOM    453  CE1 TYR A  29      -1.028   0.229   4.894  1.00 43.24           C  
ATOM    454  CE2 TYR A  29      -2.610   0.647   6.634  1.00 31.12           C  
ATOM    455  CZ  TYR A  29      -1.352   0.252   6.226  1.00 12.53           C  
ATOM    456  OH  TYR A  29      -0.414  -0.127   7.156  1.00 35.43           O  
ATOM    457  H   TYR A  29      -6.083   1.583   1.454  1.00 20.31           H  
ATOM    458  HA  TYR A  29      -3.845  -0.095   1.745  1.00 43.13           H  
ATOM    459  HB2 TYR A  29      -3.842   2.188   2.660  1.00 53.14           H  
ATOM    460  HB3 TYR A  29      -5.151   1.791   3.767  1.00 73.11           H  
ATOM    461  HD1 TYR A  29      -1.695   0.574   2.910  1.00 21.31           H  
ATOM    462  HD2 TYR A  29      -4.536   1.332   6.015  1.00 25.23           H  
ATOM    463  HE1 TYR A  29      -0.037  -0.088   4.580  1.00 43.43           H  
ATOM    464  HE2 TYR A  29      -2.867   0.658   7.692  1.00 52.44           H  
ATOM    465  HH  TYR A  29      -0.820  -0.741   7.778  1.00 25.52           H  
ATOM    466  N   ASN A  30      -6.516  -0.893   3.580  1.00 34.35           N  
ATOM    467  CA  ASN A  30      -7.185  -1.972   4.347  1.00 21.21           C  
ATOM    468  C   ASN A  30      -7.383  -3.239   3.493  1.00 61.30           C  
ATOM    469  O   ASN A  30      -7.279  -4.356   4.013  1.00 62.40           O  
ATOM    470  CB  ASN A  30      -8.553  -1.514   4.919  1.00 34.12           C  
ATOM    471  CG  ASN A  30      -8.431  -0.422   5.981  1.00 63.00           C  
ATOM    472  OD1 ASN A  30      -8.155  -0.698   7.147  1.00 42.50           O  
ATOM    473  ND2 ASN A  30      -8.669   0.818   5.604  1.00 62.44           N  
ATOM    474  H   ASN A  30      -7.023  -0.077   3.381  1.00 31.21           H  
ATOM    475  HA  ASN A  30      -6.535  -2.221   5.183  1.00 51.21           H  
ATOM    476  HB2 ASN A  30      -9.173  -1.143   4.110  1.00 64.00           H  
ATOM    477  HB3 ASN A  30      -9.057  -2.362   5.375  1.00 33.05           H  
ATOM    478 HD21 ASN A  30      -8.910   0.983   4.670  1.00 13.23           H  
ATOM    479 HD22 ASN A  30      -8.603   1.520   6.282  1.00 53.21           H  
ATOM    480  N   ILE A  31      -7.663  -3.057   2.181  1.00 24.22           N  
ATOM    481  CA  ILE A  31      -7.823  -4.173   1.233  1.00 60.41           C  
ATOM    482  C   ILE A  31      -6.484  -4.920   1.099  1.00  4.31           C  
ATOM    483  O   ILE A  31      -6.448  -6.152   1.133  1.00 12.44           O  
ATOM    484  CB  ILE A  31      -8.337  -3.664  -0.171  1.00 43.42           C  
ATOM    485  CG1 ILE A  31      -9.736  -2.989  -0.010  1.00 35.12           C  
ATOM    486  CG2 ILE A  31      -8.382  -4.804  -1.224  1.00 50.11           C  
ATOM    487  CD1 ILE A  31     -10.279  -2.312  -1.254  1.00 44.05           C  
ATOM    488  H   ILE A  31      -7.749  -2.144   1.834  1.00 44.03           H  
ATOM    489  HA  ILE A  31      -8.568  -4.850   1.646  1.00 75.34           H  
ATOM    490  HB  ILE A  31      -7.634  -2.917  -0.531  1.00 64.11           H  
ATOM    491 HG12 ILE A  31     -10.462  -3.731   0.293  1.00 22.34           H  
ATOM    492 HG13 ILE A  31      -9.675  -2.232   0.763  1.00  4.14           H  
ATOM    493 HG21 ILE A  31      -7.394  -5.236  -1.343  1.00 63.42           H  
ATOM    494 HG22 ILE A  31      -8.709  -4.413  -2.181  1.00 33.25           H  
ATOM    495 HG23 ILE A  31      -9.068  -5.574  -0.901  1.00 71.22           H  
ATOM    496 HD11 ILE A  31      -9.590  -1.545  -1.572  1.00 14.10           H  
ATOM    497 HD12 ILE A  31     -11.235  -1.864  -1.028  1.00 30.53           H  
ATOM    498 HD13 ILE A  31     -10.403  -3.040  -2.045  1.00 64.23           H  
ATOM    499  N   GLY A  32      -5.387  -4.132   1.012  1.00 64.41           N  
ATOM    500  CA  GLY A  32      -4.030  -4.662   0.912  1.00 40.41           C  
ATOM    501  C   GLY A  32      -3.615  -5.466   2.138  1.00 31.13           C  
ATOM    502  O   GLY A  32      -2.959  -6.506   2.000  1.00 34.14           O  
ATOM    503  H   GLY A  32      -5.509  -3.161   1.028  1.00 13.43           H  
ATOM    504  HA2 GLY A  32      -3.961  -5.285   0.028  1.00 41.41           H  
ATOM    505  HA3 GLY A  32      -3.347  -3.829   0.795  1.00 31.54           H  
ATOM    506  N   LEU A  33      -3.994  -4.968   3.344  1.00 65.30           N  
ATOM    507  CA  LEU A  33      -3.728  -5.659   4.632  1.00 71.11           C  
ATOM    508  C   LEU A  33      -4.349  -7.065   4.621  1.00 60.05           C  
ATOM    509  O   LEU A  33      -3.680  -8.043   4.952  1.00  0.21           O  
ATOM    510  CB  LEU A  33      -4.275  -4.836   5.842  1.00 33.00           C  
ATOM    511  CG  LEU A  33      -3.586  -3.459   6.114  1.00  4.15           C  
ATOM    512  CD1 LEU A  33      -4.306  -2.686   7.241  1.00 60.33           C  
ATOM    513  CD2 LEU A  33      -2.080  -3.639   6.425  1.00 24.15           C  
ATOM    514  H   LEU A  33      -4.463  -4.108   3.366  1.00 11.04           H  
ATOM    515  HA  LEU A  33      -2.647  -5.749   4.735  1.00 41.13           H  
ATOM    516  HB2 LEU A  33      -5.335  -4.656   5.674  1.00 12.40           H  
ATOM    517  HB3 LEU A  33      -4.181  -5.440   6.744  1.00 54.25           H  
ATOM    518  HG  LEU A  33      -3.659  -2.855   5.218  1.00 21.40           H  
ATOM    519 HD11 LEU A  33      -3.831  -1.722   7.384  1.00 64.34           H  
ATOM    520 HD12 LEU A  33      -4.261  -3.246   8.167  1.00  1.45           H  
ATOM    521 HD13 LEU A  33      -5.343  -2.533   6.968  1.00 21.34           H  
ATOM    522 HD21 LEU A  33      -1.628  -2.673   6.603  1.00  4.23           H  
ATOM    523 HD22 LEU A  33      -1.590  -4.107   5.581  1.00 34.22           H  
ATOM    524 HD23 LEU A  33      -1.951  -4.263   7.303  1.00 33.23           H  
ATOM    525  N   GLU A  34      -5.624  -7.134   4.174  1.00  3.24           N  
ATOM    526  CA  GLU A  34      -6.389  -8.392   4.069  1.00 41.41           C  
ATOM    527  C   GLU A  34      -5.721  -9.376   3.093  1.00 53.43           C  
ATOM    528  O   GLU A  34      -5.647 -10.577   3.378  1.00 74.21           O  
ATOM    529  CB  GLU A  34      -7.840  -8.110   3.605  1.00 72.35           C  
ATOM    530  CG  GLU A  34      -8.696  -7.283   4.577  1.00 72.11           C  
ATOM    531  CD  GLU A  34      -8.907  -7.990   5.919  1.00 21.15           C  
ATOM    532  OE1 GLU A  34      -9.788  -8.871   6.009  1.00 70.30           O  
ATOM    533  OE2 GLU A  34      -8.181  -7.687   6.883  1.00 75.22           O  
ATOM    534  H   GLU A  34      -6.063  -6.301   3.902  1.00 71.03           H  
ATOM    535  HA  GLU A  34      -6.421  -8.840   5.060  1.00 11.11           H  
ATOM    536  HB2 GLU A  34      -7.801  -7.575   2.659  1.00 13.34           H  
ATOM    537  HB3 GLU A  34      -8.348  -9.054   3.436  1.00 41.32           H  
ATOM    538  HG2 GLU A  34      -8.210  -6.327   4.746  1.00 23.05           H  
ATOM    539  HG3 GLU A  34      -9.666  -7.098   4.117  1.00 13.44           H  
ATOM    540  N   LYS A  35      -5.241  -8.845   1.945  1.00 35.45           N  
ATOM    541  CA  LYS A  35      -4.555  -9.644   0.908  1.00 40.42           C  
ATOM    542  C   LYS A  35      -3.281 -10.285   1.484  1.00 71.35           C  
ATOM    543  O   LYS A  35      -3.053 -11.482   1.309  1.00 15.02           O  
ATOM    544  CB  LYS A  35      -4.200  -8.769  -0.321  1.00 44.21           C  
ATOM    545  CG  LYS A  35      -5.403  -8.162  -1.070  1.00 72.50           C  
ATOM    546  CD  LYS A  35      -6.348  -9.218  -1.685  1.00 54.24           C  
ATOM    547  CE  LYS A  35      -7.525  -8.576  -2.433  1.00  5.31           C  
ATOM    548  NZ  LYS A  35      -8.495  -9.589  -2.926  1.00 62.32           N  
ATOM    549  H   LYS A  35      -5.350  -7.880   1.796  1.00 33.00           H  
ATOM    550  HA  LYS A  35      -5.241 -10.430   0.595  1.00 31.11           H  
ATOM    551  HB2 LYS A  35      -3.571  -7.948   0.010  1.00 64.54           H  
ATOM    552  HB3 LYS A  35      -3.632  -9.365  -1.030  1.00  3.34           H  
ATOM    553  HG2 LYS A  35      -5.967  -7.561  -0.369  1.00 33.21           H  
ATOM    554  HG3 LYS A  35      -5.030  -7.517  -1.861  1.00 22.54           H  
ATOM    555  HD2 LYS A  35      -5.790  -9.834  -2.383  1.00 23.43           H  
ATOM    556  HD3 LYS A  35      -6.739  -9.845  -0.895  1.00 12.21           H  
ATOM    557  HE2 LYS A  35      -8.043  -7.898  -1.765  1.00  2.44           H  
ATOM    558  HE3 LYS A  35      -7.145  -8.015  -3.280  1.00  3.11           H  
ATOM    559  HZ1 LYS A  35      -8.005 -10.321  -3.476  1.00 34.31           H  
ATOM    560  HZ2 LYS A  35      -9.207  -9.139  -3.538  1.00 42.34           H  
ATOM    561  HZ3 LYS A  35      -8.982 -10.042  -2.128  1.00 75.33           H  
ATOM    562  N   ASN A  36      -2.501  -9.471   2.223  1.00 74.14           N  
ATOM    563  CA  ASN A  36      -1.207  -9.891   2.810  1.00  1.43           C  
ATOM    564  C   ASN A  36      -1.429 -10.988   3.871  1.00 52.31           C  
ATOM    565  O   ASN A  36      -0.622 -11.907   4.011  1.00 34.25           O  
ATOM    566  CB  ASN A  36      -0.470  -8.659   3.436  1.00 60.13           C  
ATOM    567  CG  ASN A  36       1.042  -8.873   3.623  1.00 60.15           C  
ATOM    568  OD1 ASN A  36       1.687  -9.578   2.842  1.00  3.21           O  
ATOM    569  ND2 ASN A  36       1.618  -8.262   4.649  1.00 43.34           N  
ATOM    570  H   ASN A  36      -2.808  -8.551   2.382  1.00 40.23           H  
ATOM    571  HA  ASN A  36      -0.599 -10.295   2.005  1.00 20.42           H  
ATOM    572  HB2 ASN A  36      -0.598  -7.799   2.788  1.00 42.32           H  
ATOM    573  HB3 ASN A  36      -0.910  -8.429   4.406  1.00 11.10           H  
ATOM    574 HD21 ASN A  36       1.055  -7.707   5.232  1.00  3.14           H  
ATOM    575 HD22 ASN A  36       2.582  -8.388   4.781  1.00 15.23           H  
ATOM    576  N   LYS A  37      -2.560 -10.874   4.595  1.00 14.14           N  
ATOM    577  CA  LYS A  37      -2.983 -11.853   5.611  1.00  5.52           C  
ATOM    578  C   LYS A  37      -3.471 -13.169   4.980  1.00 71.34           C  
ATOM    579  O   LYS A  37      -3.371 -14.226   5.605  1.00 53.45           O  
ATOM    580  CB  LYS A  37      -4.091 -11.247   6.519  1.00 61.54           C  
ATOM    581  CG  LYS A  37      -3.667 -10.002   7.356  1.00 54.40           C  
ATOM    582  CD  LYS A  37      -2.960 -10.293   8.719  1.00 71.51           C  
ATOM    583  CE  LYS A  37      -1.541 -10.912   8.623  1.00 11.21           C  
ATOM    584  NZ  LYS A  37      -1.568 -12.400   8.526  1.00 40.25           N  
ATOM    585  H   LYS A  37      -3.135 -10.094   4.437  1.00 35.15           H  
ATOM    586  HA  LYS A  37      -2.117 -12.075   6.227  1.00 44.44           H  
ATOM    587  HB2 LYS A  37      -4.925 -10.963   5.892  1.00 33.31           H  
ATOM    588  HB3 LYS A  37      -4.431 -12.014   7.212  1.00 12.25           H  
ATOM    589  HG2 LYS A  37      -2.994  -9.402   6.757  1.00 50.24           H  
ATOM    590  HG3 LYS A  37      -4.558  -9.415   7.553  1.00  2.12           H  
ATOM    591  HD2 LYS A  37      -2.885  -9.357   9.261  1.00 51.21           H  
ATOM    592  HD3 LYS A  37      -3.596 -10.963   9.293  1.00 33.32           H  
ATOM    593  HE2 LYS A  37      -1.045 -10.519   7.745  1.00 70.41           H  
ATOM    594  HE3 LYS A  37      -0.973 -10.634   9.501  1.00 32.44           H  
ATOM    595  HZ1 LYS A  37      -1.858 -12.813   9.435  1.00 62.53           H  
ATOM    596  HZ2 LYS A  37      -0.627 -12.762   8.283  1.00 32.30           H  
ATOM    597  HZ3 LYS A  37      -2.241 -12.706   7.798  1.00 11.44           H  
ATOM    598  N   MET A  38      -4.001 -13.087   3.743  1.00 52.13           N  
ATOM    599  CA  MET A  38      -4.444 -14.270   2.966  1.00 22.33           C  
ATOM    600  C   MET A  38      -3.273 -14.908   2.193  1.00 41.51           C  
ATOM    601  O   MET A  38      -3.468 -15.911   1.492  1.00 71.34           O  
ATOM    602  CB  MET A  38      -5.584 -13.879   1.977  1.00 15.13           C  
ATOM    603  CG  MET A  38      -6.915 -13.516   2.643  1.00 35.02           C  
ATOM    604  SD  MET A  38      -8.231 -13.192   1.454  1.00 73.42           S  
ATOM    605  CE  MET A  38      -7.723 -11.645   0.711  1.00  1.22           C  
ATOM    606  H   MET A  38      -4.100 -12.201   3.337  1.00 60.43           H  
ATOM    607  HA  MET A  38      -4.828 -15.008   3.667  1.00 65.42           H  
ATOM    608  HB2 MET A  38      -5.260 -13.025   1.394  1.00 30.15           H  
ATOM    609  HB3 MET A  38      -5.767 -14.707   1.300  1.00 12.42           H  
ATOM    610  HG2 MET A  38      -7.227 -14.331   3.280  1.00 50.52           H  
ATOM    611  HG3 MET A  38      -6.777 -12.629   3.248  1.00 11.44           H  
ATOM    612  HE1 MET A  38      -8.470 -11.334  -0.003  1.00 22.24           H  
ATOM    613  HE2 MET A  38      -6.774 -11.773   0.207  1.00 13.31           H  
ATOM    614  HE3 MET A  38      -7.627 -10.889   1.477  1.00 53.13           H  
ATOM    615  N   GLY A  39      -2.061 -14.314   2.309  1.00 65.34           N  
ATOM    616  CA  GLY A  39      -0.884 -14.776   1.564  1.00 23.35           C  
ATOM    617  C   GLY A  39      -0.850 -14.267   0.123  1.00 34.20           C  
ATOM    618  O   GLY A  39       0.065 -14.601  -0.637  1.00 11.00           O  
ATOM    619  H   GLY A  39      -1.968 -13.541   2.915  1.00 42.12           H  
ATOM    620  HA2 GLY A  39       0.000 -14.421   2.076  1.00 62.51           H  
ATOM    621  HA3 GLY A  39      -0.861 -15.860   1.554  1.00 54.45           H  
ATOM    622  N   LYS A  40      -1.869 -13.458  -0.249  1.00  4.01           N  
ATOM    623  CA  LYS A  40      -1.995 -12.821  -1.574  1.00 24.14           C  
ATOM    624  C   LYS A  40      -1.192 -11.515  -1.588  1.00  2.22           C  
ATOM    625  O   LYS A  40      -1.730 -10.417  -1.777  1.00 33.14           O  
ATOM    626  CB  LYS A  40      -3.493 -12.576  -1.903  1.00 62.15           C  
ATOM    627  CG  LYS A  40      -4.328 -13.864  -1.941  1.00  4.51           C  
ATOM    628  CD  LYS A  40      -5.772 -13.648  -2.437  1.00 30.23           C  
ATOM    629  CE  LYS A  40      -6.536 -14.975  -2.560  1.00 23.33           C  
ATOM    630  NZ  LYS A  40      -7.863 -14.796  -3.184  1.00 23.30           N  
ATOM    631  H   LYS A  40      -2.569 -13.277   0.409  1.00 73.24           H  
ATOM    632  HA  LYS A  40      -1.574 -13.493  -2.317  1.00 31.13           H  
ATOM    633  HB2 LYS A  40      -3.916 -11.914  -1.153  1.00 51.42           H  
ATOM    634  HB3 LYS A  40      -3.565 -12.094  -2.871  1.00 72.41           H  
ATOM    635  HG2 LYS A  40      -3.839 -14.568  -2.605  1.00 42.13           H  
ATOM    636  HG3 LYS A  40      -4.357 -14.289  -0.941  1.00 54.03           H  
ATOM    637  HD2 LYS A  40      -6.298 -13.006  -1.739  1.00 23.25           H  
ATOM    638  HD3 LYS A  40      -5.744 -13.171  -3.410  1.00 65.32           H  
ATOM    639  HE2 LYS A  40      -5.961 -15.663  -3.165  1.00 10.51           H  
ATOM    640  HE3 LYS A  40      -6.671 -15.399  -1.571  1.00 51.22           H  
ATOM    641  HZ1 LYS A  40      -8.455 -14.181  -2.594  1.00 70.20           H  
ATOM    642  HZ2 LYS A  40      -8.338 -15.714  -3.290  1.00 41.43           H  
ATOM    643  HZ3 LYS A  40      -7.763 -14.361  -4.123  1.00 31.51           H  
ATOM    644  N   ALA A  41       0.117 -11.680  -1.388  1.00 13.10           N  
ATOM    645  CA  ALA A  41       1.072 -10.589  -1.214  1.00  1.40           C  
ATOM    646  C   ALA A  41       1.258  -9.763  -2.500  1.00  4.22           C  
ATOM    647  O   ALA A  41       1.730  -8.623  -2.441  1.00 72.03           O  
ATOM    648  CB  ALA A  41       2.394 -11.176  -0.728  1.00 12.33           C  
ATOM    649  H   ALA A  41       0.461 -12.596  -1.353  1.00 43.55           H  
ATOM    650  HA  ALA A  41       0.691  -9.936  -0.433  1.00 11.42           H  
ATOM    651  HB1 ALA A  41       2.809 -11.835  -1.485  1.00 54.23           H  
ATOM    652  HB2 ALA A  41       2.236 -11.738   0.182  1.00 23.13           H  
ATOM    653  HB3 ALA A  41       3.093 -10.376  -0.530  1.00 72.10           H  
ATOM    654  N   ARG A  42       0.880 -10.355  -3.653  1.00 50.12           N  
ATOM    655  CA  ARG A  42       0.909  -9.687  -4.961  1.00 34.50           C  
ATOM    656  C   ARG A  42      -0.115  -8.529  -4.996  1.00 34.21           C  
ATOM    657  O   ARG A  42       0.240  -7.387  -5.330  1.00 30.25           O  
ATOM    658  CB  ARG A  42       0.649 -10.730  -6.092  1.00  4.11           C  
ATOM    659  CG  ARG A  42       0.491 -10.144  -7.513  1.00 32.41           C  
ATOM    660  CD  ARG A  42       1.659  -9.240  -7.921  1.00 21.14           C  
ATOM    661  NE  ARG A  42       1.577  -8.863  -9.336  1.00  2.32           N  
ATOM    662  CZ  ARG A  42       1.254  -7.663  -9.814  1.00 33.33           C  
ATOM    663  NH1 ARG A  42       0.980  -6.643  -9.002  1.00 15.13           N  
ATOM    664  NH2 ARG A  42       1.225  -7.480 -11.129  1.00 21.54           N  
ATOM    665  H   ARG A  42       0.567 -11.280  -3.618  1.00 31.30           H  
ATOM    666  HA  ARG A  42       1.904  -9.276  -5.094  1.00 10.31           H  
ATOM    667  HB2 ARG A  42       1.484 -11.424  -6.117  1.00 22.34           H  
ATOM    668  HB3 ARG A  42      -0.253 -11.289  -5.851  1.00 70.13           H  
ATOM    669  HG2 ARG A  42       0.419 -10.958  -8.227  1.00 61.12           H  
ATOM    670  HG3 ARG A  42      -0.429  -9.565  -7.548  1.00 64.11           H  
ATOM    671  HD2 ARG A  42       1.655  -8.342  -7.305  1.00 30.33           H  
ATOM    672  HD3 ARG A  42       2.588  -9.772  -7.763  1.00 71.23           H  
ATOM    673  HE  ARG A  42       1.770  -9.575  -9.979  1.00 43.04           H  
ATOM    674 HH11 ARG A  42       1.001  -6.766  -8.009  1.00 64.40           H  
ATOM    675 HH12 ARG A  42       0.744  -5.741  -9.384  1.00 63.42           H  
ATOM    676 HH21 ARG A  42       1.427  -8.247 -11.749  1.00 73.13           H  
ATOM    677 HH22 ARG A  42       0.984  -6.578 -11.507  1.00 53.01           H  
ATOM    678  N   GLU A  43      -1.375  -8.831  -4.629  1.00 63.24           N  
ATOM    679  CA  GLU A  43      -2.436  -7.814  -4.552  1.00 64.31           C  
ATOM    680  C   GLU A  43      -2.199  -6.885  -3.357  1.00 74.42           C  
ATOM    681  O   GLU A  43      -2.540  -5.707  -3.421  1.00 53.34           O  
ATOM    682  CB  GLU A  43      -3.852  -8.423  -4.468  1.00  3.43           C  
ATOM    683  CG  GLU A  43      -4.315  -9.184  -5.724  1.00 42.44           C  
ATOM    684  CD  GLU A  43      -3.618 -10.537  -5.915  1.00 25.42           C  
ATOM    685  OE1 GLU A  43      -3.871 -11.454  -5.111  1.00  2.24           O  
ATOM    686  OE2 GLU A  43      -2.818 -10.689  -6.863  1.00 14.01           O  
ATOM    687  H   GLU A  43      -1.593  -9.759  -4.406  1.00 12.10           H  
ATOM    688  HA  GLU A  43      -2.375  -7.219  -5.463  1.00 13.05           H  
ATOM    689  HB2 GLU A  43      -3.891  -9.103  -3.622  1.00 42.53           H  
ATOM    690  HB3 GLU A  43      -4.560  -7.617  -4.288  1.00 64.04           H  
ATOM    691  HG2 GLU A  43      -5.386  -9.363  -5.648  1.00 35.42           H  
ATOM    692  HG3 GLU A  43      -4.135  -8.562  -6.595  1.00 55.13           H  
ATOM    693  N   ALA A  44      -1.602  -7.421  -2.282  1.00 22.22           N  
ATOM    694  CA  ALA A  44      -1.288  -6.638  -1.081  1.00 22.21           C  
ATOM    695  C   ALA A  44      -0.399  -5.451  -1.437  1.00  0.44           C  
ATOM    696  O   ALA A  44      -0.791  -4.295  -1.224  1.00 41.35           O  
ATOM    697  CB  ALA A  44      -0.608  -7.522  -0.033  1.00 60.24           C  
ATOM    698  H   ALA A  44      -1.366  -8.375  -2.296  1.00 23.32           H  
ATOM    699  HA  ALA A  44      -2.222  -6.274  -0.659  1.00 52.32           H  
ATOM    700  HB1 ALA A  44       0.334  -7.898  -0.420  1.00 33.40           H  
ATOM    701  HB2 ALA A  44      -1.249  -8.358   0.208  1.00 10.12           H  
ATOM    702  HB3 ALA A  44      -0.424  -6.950   0.871  1.00  0.40           H  
ATOM    703  N   ALA A  45       0.739  -5.767  -2.083  1.00 35.44           N  
ATOM    704  CA  ALA A  45       1.773  -4.791  -2.442  1.00 45.22           C  
ATOM    705  C   ALA A  45       1.208  -3.659  -3.320  1.00  3.14           C  
ATOM    706  O   ALA A  45       1.487  -2.482  -3.080  1.00 60.32           O  
ATOM    707  CB  ALA A  45       2.936  -5.500  -3.156  1.00 15.31           C  
ATOM    708  H   ALA A  45       0.887  -6.703  -2.329  1.00  2.10           H  
ATOM    709  HA  ALA A  45       2.161  -4.369  -1.518  1.00 44.14           H  
ATOM    710  HB1 ALA A  45       2.587  -5.929  -4.088  1.00 30.54           H  
ATOM    711  HB2 ALA A  45       3.330  -6.289  -2.529  1.00 24.43           H  
ATOM    712  HB3 ALA A  45       3.728  -4.786  -3.363  1.00 70.13           H  
ATOM    713  N   GLU A  46       0.382  -4.027  -4.323  1.00 62.25           N  
ATOM    714  CA  GLU A  46      -0.192  -3.048  -5.268  1.00 43.51           C  
ATOM    715  C   GLU A  46      -1.263  -2.179  -4.598  1.00 10.40           C  
ATOM    716  O   GLU A  46      -1.356  -1.007  -4.909  1.00 54.44           O  
ATOM    717  CB  GLU A  46      -0.764  -3.720  -6.542  1.00 42.40           C  
ATOM    718  CG  GLU A  46      -1.921  -4.680  -6.292  1.00 31.42           C  
ATOM    719  CD  GLU A  46      -2.513  -5.266  -7.567  1.00  2.44           C  
ATOM    720  OE1 GLU A  46      -1.828  -6.076  -8.223  1.00  1.00           O  
ATOM    721  OE2 GLU A  46      -3.654  -4.921  -7.922  1.00 65.05           O  
ATOM    722  H   GLU A  46       0.148  -4.977  -4.421  1.00 51.41           H  
ATOM    723  HA  GLU A  46       0.622  -2.394  -5.575  1.00 44.31           H  
ATOM    724  HB2 GLU A  46      -1.107  -2.947  -7.225  1.00 14.35           H  
ATOM    725  HB3 GLU A  46       0.034  -4.273  -7.028  1.00 14.34           H  
ATOM    726  HG2 GLU A  46      -1.557  -5.498  -5.673  1.00 41.45           H  
ATOM    727  HG3 GLU A  46      -2.701  -4.155  -5.740  1.00 51.24           H  
ATOM    728  N   TYR A  47      -2.054  -2.744  -3.666  1.00 23.32           N  
ATOM    729  CA  TYR A  47      -3.100  -1.977  -2.946  1.00 35.03           C  
ATOM    730  C   TYR A  47      -2.489  -0.951  -1.990  1.00  1.44           C  
ATOM    731  O   TYR A  47      -3.071   0.122  -1.772  1.00 32.01           O  
ATOM    732  CB  TYR A  47      -4.085  -2.917  -2.210  1.00 65.21           C  
ATOM    733  CG  TYR A  47      -5.114  -3.549  -3.145  1.00 74.43           C  
ATOM    734  CD1 TYR A  47      -5.876  -2.739  -3.979  1.00 62.32           C  
ATOM    735  CD2 TYR A  47      -5.334  -4.924  -3.212  1.00 43.41           C  
ATOM    736  CE1 TYR A  47      -6.809  -3.262  -4.829  1.00 42.11           C  
ATOM    737  CE2 TYR A  47      -6.273  -5.456  -4.070  1.00  2.52           C  
ATOM    738  CZ  TYR A  47      -7.004  -4.623  -4.879  1.00 12.34           C  
ATOM    739  OH  TYR A  47      -7.938  -5.148  -5.743  1.00 35.43           O  
ATOM    740  H   TYR A  47      -1.925  -3.694  -3.442  1.00 62.44           H  
ATOM    741  HA  TYR A  47      -3.660  -1.424  -3.707  1.00 11.24           H  
ATOM    742  HB2 TYR A  47      -3.528  -3.713  -1.722  1.00  3.24           H  
ATOM    743  HB3 TYR A  47      -4.632  -2.363  -1.454  1.00 51.13           H  
ATOM    744  HD1 TYR A  47      -5.729  -1.666  -3.947  1.00 44.21           H  
ATOM    745  HD2 TYR A  47      -4.757  -5.583  -2.574  1.00 13.30           H  
ATOM    746  HE1 TYR A  47      -7.392  -2.604  -5.457  1.00 41.34           H  
ATOM    747  HE2 TYR A  47      -6.428  -6.526  -4.103  1.00  3.30           H  
ATOM    748  HH  TYR A  47      -7.828  -4.733  -6.610  1.00  4.41           H  
ATOM    749  N   PHE A  48      -1.312  -1.291  -1.438  1.00  4.41           N  
ATOM    750  CA  PHE A  48      -0.498  -0.346  -0.657  1.00  2.03           C  
ATOM    751  C   PHE A  48       0.030   0.773  -1.570  1.00 63.41           C  
ATOM    752  O   PHE A  48       0.069   1.926  -1.172  1.00 64.34           O  
ATOM    753  CB  PHE A  48       0.678  -1.075   0.048  1.00 54.10           C  
ATOM    754  CG  PHE A  48       0.243  -2.153   1.043  1.00 71.32           C  
ATOM    755  CD1 PHE A  48      -0.820  -1.924   1.911  1.00 22.41           C  
ATOM    756  CD2 PHE A  48       0.889  -3.390   1.113  1.00 33.34           C  
ATOM    757  CE1 PHE A  48      -1.223  -2.884   2.806  1.00 10.21           C  
ATOM    758  CE2 PHE A  48       0.480  -4.357   2.011  1.00 54.31           C  
ATOM    759  CZ  PHE A  48      -0.576  -4.103   2.858  1.00 20.41           C  
ATOM    760  H   PHE A  48      -0.986  -2.206  -1.560  1.00 34.01           H  
ATOM    761  HA  PHE A  48      -1.144   0.092   0.100  1.00 61.35           H  
ATOM    762  HB2 PHE A  48       1.303  -1.543  -0.707  1.00 53.13           H  
ATOM    763  HB3 PHE A  48       1.274  -0.349   0.589  1.00  3.25           H  
ATOM    764  HD1 PHE A  48      -1.338  -0.973   1.878  1.00 21.04           H  
ATOM    765  HD2 PHE A  48       1.721  -3.594   0.449  1.00 30.35           H  
ATOM    766  HE1 PHE A  48      -2.053  -2.682   3.477  1.00 31.01           H  
ATOM    767  HE2 PHE A  48       0.990  -5.312   2.053  1.00 21.03           H  
ATOM    768  HZ  PHE A  48      -0.896  -4.860   3.566  1.00 21.42           H  
ATOM    769  N   PHE A  49       0.402   0.399  -2.812  1.00 32.21           N  
ATOM    770  CA  PHE A  49       0.961   1.329  -3.814  1.00 64.10           C  
ATOM    771  C   PHE A  49      -0.091   2.337  -4.316  1.00 32.33           C  
ATOM    772  O   PHE A  49       0.183   3.539  -4.399  1.00  4.20           O  
ATOM    773  CB  PHE A  49       1.531   0.533  -5.014  1.00 31.13           C  
ATOM    774  CG  PHE A  49       2.201   1.403  -6.069  1.00 62.21           C  
ATOM    775  CD1 PHE A  49       3.337   2.135  -5.742  1.00 34.15           C  
ATOM    776  CD2 PHE A  49       1.714   1.493  -7.383  1.00 44.32           C  
ATOM    777  CE1 PHE A  49       3.966   2.913  -6.679  1.00 21.21           C  
ATOM    778  CE2 PHE A  49       2.357   2.282  -8.323  1.00 54.41           C  
ATOM    779  CZ  PHE A  49       3.488   2.991  -7.966  1.00 61.54           C  
ATOM    780  H   PHE A  49       0.306  -0.547  -3.059  1.00 74.41           H  
ATOM    781  HA  PHE A  49       1.775   1.872  -3.336  1.00 72.22           H  
ATOM    782  HB2 PHE A  49       2.274  -0.172  -4.651  1.00 34.33           H  
ATOM    783  HB3 PHE A  49       0.732  -0.027  -5.490  1.00 24.24           H  
ATOM    784  HD1 PHE A  49       3.731   2.089  -4.738  1.00 14.32           H  
ATOM    785  HD2 PHE A  49       0.829   0.938  -7.667  1.00 63.13           H  
ATOM    786  HE1 PHE A  49       4.845   3.477  -6.404  1.00 15.44           H  
ATOM    787  HE2 PHE A  49       1.976   2.347  -9.337  1.00 43.42           H  
ATOM    788  HZ  PHE A  49       4.006   3.616  -8.697  1.00 75.33           H  
ATOM    789  N   ARG A  50      -1.286   1.815  -4.651  1.00 32.33           N  
ATOM    790  CA  ARG A  50      -2.416   2.602  -5.192  1.00 42.13           C  
ATOM    791  C   ARG A  50      -2.875   3.635  -4.148  1.00 31.34           C  
ATOM    792  O   ARG A  50      -3.138   4.801  -4.474  1.00 34.40           O  
ATOM    793  CB  ARG A  50      -3.599   1.657  -5.555  1.00 42.23           C  
ATOM    794  CG  ARG A  50      -3.298   0.580  -6.626  1.00  4.42           C  
ATOM    795  CD  ARG A  50      -4.417  -0.482  -6.739  1.00 41.31           C  
ATOM    796  NE  ARG A  50      -4.094  -1.558  -7.703  1.00  0.02           N  
ATOM    797  CZ  ARG A  50      -4.714  -1.767  -8.871  1.00 62.23           C  
ATOM    798  NH1 ARG A  50      -5.712  -0.986  -9.271  1.00 65.42           N  
ATOM    799  NH2 ARG A  50      -4.351  -2.779  -9.633  1.00 44.44           N  
ATOM    800  H   ARG A  50      -1.422   0.865  -4.513  1.00 51.44           H  
ATOM    801  HA  ARG A  50      -2.079   3.116  -6.087  1.00 11.42           H  
ATOM    802  HB2 ARG A  50      -3.914   1.148  -4.651  1.00 61.04           H  
ATOM    803  HB3 ARG A  50      -4.432   2.258  -5.910  1.00 35.32           H  
ATOM    804  HG2 ARG A  50      -3.184   1.067  -7.588  1.00 73.35           H  
ATOM    805  HG3 ARG A  50      -2.370   0.086  -6.371  1.00 22.13           H  
ATOM    806  HD2 ARG A  50      -4.568  -0.936  -5.769  1.00 30.33           H  
ATOM    807  HD3 ARG A  50      -5.340   0.005  -7.044  1.00 23.11           H  
ATOM    808  HE  ARG A  50      -3.369  -2.170  -7.456  1.00 21.22           H  
ATOM    809 HH11 ARG A  50      -6.009  -0.215  -8.701  1.00 62.41           H  
ATOM    810 HH12 ARG A  50      -6.160  -1.154 -10.150  1.00 44.01           H  
ATOM    811 HH21 ARG A  50      -3.616  -3.397  -9.331  1.00 41.33           H  
ATOM    812 HH22 ARG A  50      -4.811  -2.946 -10.505  1.00  3.33           H  
ATOM    813  N   ALA A  51      -2.942   3.162  -2.884  1.00 41.21           N  
ATOM    814  CA  ALA A  51      -3.263   3.992  -1.722  1.00 71.34           C  
ATOM    815  C   ALA A  51      -2.144   5.023  -1.480  1.00 34.33           C  
ATOM    816  O   ALA A  51      -2.431   6.179  -1.168  1.00 43.32           O  
ATOM    817  CB  ALA A  51      -3.474   3.107  -0.481  1.00 55.44           C  
ATOM    818  H   ALA A  51      -2.755   2.213  -2.733  1.00 20.33           H  
ATOM    819  HA  ALA A  51      -4.193   4.513  -1.925  1.00 12.00           H  
ATOM    820  HB1 ALA A  51      -3.747   3.722   0.368  1.00 23.43           H  
ATOM    821  HB2 ALA A  51      -2.562   2.568  -0.250  1.00 25.00           H  
ATOM    822  HB3 ALA A  51      -4.268   2.395  -0.669  1.00  1.03           H  
ATOM    823  N   ALA A  52      -0.868   4.585  -1.660  1.00 31.11           N  
ATOM    824  CA  ALA A  52       0.332   5.426  -1.420  1.00 73.22           C  
ATOM    825  C   ALA A  52       0.377   6.644  -2.353  1.00 11.21           C  
ATOM    826  O   ALA A  52       0.891   7.685  -1.969  1.00 24.13           O  
ATOM    827  CB  ALA A  52       1.628   4.610  -1.563  1.00 14.31           C  
ATOM    828  H   ALA A  52      -0.731   3.665  -1.975  1.00 60.32           H  
ATOM    829  HA  ALA A  52       0.275   5.777  -0.396  1.00 10.35           H  
ATOM    830  HB1 ALA A  52       1.729   4.242  -2.581  1.00  3.33           H  
ATOM    831  HB2 ALA A  52       1.604   3.767  -0.888  1.00  4.12           H  
ATOM    832  HB3 ALA A  52       2.482   5.233  -1.318  1.00  2.45           H  
ATOM    833  N   ILE A  53      -0.157   6.486  -3.585  1.00 60.35           N  
ATOM    834  CA  ILE A  53      -0.298   7.591  -4.566  1.00 45.34           C  
ATOM    835  C   ILE A  53      -1.239   8.684  -4.012  1.00 60.50           C  
ATOM    836  O   ILE A  53      -0.982   9.881  -4.162  1.00 32.11           O  
ATOM    837  CB  ILE A  53      -0.851   7.056  -5.951  1.00 13.12           C  
ATOM    838  CG1 ILE A  53       0.121   5.991  -6.553  1.00 22.43           C  
ATOM    839  CG2 ILE A  53      -1.102   8.215  -6.957  1.00 42.51           C  
ATOM    840  CD1 ILE A  53      -0.371   5.294  -7.809  1.00 62.41           C  
ATOM    841  H   ILE A  53      -0.465   5.590  -3.848  1.00 31.34           H  
ATOM    842  HA  ILE A  53       0.688   8.017  -4.729  1.00 22.41           H  
ATOM    843  HB  ILE A  53      -1.809   6.576  -5.760  1.00 62.11           H  
ATOM    844 HG12 ILE A  53       1.058   6.466  -6.800  1.00 13.03           H  
ATOM    845 HG13 ILE A  53       0.313   5.223  -5.814  1.00 23.14           H  
ATOM    846 HG21 ILE A  53      -1.495   7.820  -7.887  1.00 44.53           H  
ATOM    847 HG22 ILE A  53      -0.177   8.734  -7.157  1.00 73.33           H  
ATOM    848 HG23 ILE A  53      -1.820   8.917  -6.539  1.00 41.31           H  
ATOM    849 HD11 ILE A  53       0.366   4.573  -8.130  1.00 21.00           H  
ATOM    850 HD12 ILE A  53      -0.526   6.021  -8.595  1.00 21.05           H  
ATOM    851 HD13 ILE A  53      -1.301   4.784  -7.599  1.00 23.11           H  
ATOM    852  N   VAL A  54      -2.311   8.237  -3.340  1.00 23.44           N  
ATOM    853  CA  VAL A  54      -3.336   9.113  -2.753  1.00 32.42           C  
ATOM    854  C   VAL A  54      -2.783   9.827  -1.505  1.00 34.13           C  
ATOM    855  O   VAL A  54      -3.048  11.013  -1.280  1.00 24.33           O  
ATOM    856  CB  VAL A  54      -4.633   8.299  -2.414  1.00 72.02           C  
ATOM    857  CG1 VAL A  54      -5.765   9.219  -1.908  1.00 62.10           C  
ATOM    858  CG2 VAL A  54      -5.081   7.478  -3.645  1.00 33.24           C  
ATOM    859  H   VAL A  54      -2.411   7.267  -3.224  1.00 52.21           H  
ATOM    860  HA  VAL A  54      -3.597   9.862  -3.499  1.00 34.13           H  
ATOM    861  HB  VAL A  54      -4.393   7.597  -1.616  1.00 53.55           H  
ATOM    862 HG11 VAL A  54      -5.446   9.729  -1.005  1.00  3.42           H  
ATOM    863 HG12 VAL A  54      -6.651   8.633  -1.689  1.00 53.34           H  
ATOM    864 HG13 VAL A  54      -6.004   9.955  -2.665  1.00 31.45           H  
ATOM    865 HG21 VAL A  54      -5.967   6.903  -3.404  1.00 31.21           H  
ATOM    866 HG22 VAL A  54      -4.289   6.799  -3.938  1.00 61.00           H  
ATOM    867 HG23 VAL A  54      -5.300   8.143  -4.470  1.00 63.50           H  
ATOM    868  N   PHE A  55      -1.970   9.098  -0.727  1.00 41.05           N  
ATOM    869  CA  PHE A  55      -1.286   9.653   0.456  1.00 15.43           C  
ATOM    870  C   PHE A  55      -0.153  10.607   0.034  1.00 60.41           C  
ATOM    871  O   PHE A  55       0.181  11.537   0.758  1.00 25.23           O  
ATOM    872  CB  PHE A  55      -0.727   8.517   1.347  1.00  0.21           C  
ATOM    873  CG  PHE A  55      -1.772   7.509   1.840  1.00 75.41           C  
ATOM    874  CD1 PHE A  55      -2.993   7.935   2.365  1.00 34.43           C  
ATOM    875  CD2 PHE A  55      -1.528   6.133   1.791  1.00 23.10           C  
ATOM    876  CE1 PHE A  55      -3.925   7.021   2.816  1.00 14.22           C  
ATOM    877  CE2 PHE A  55      -2.462   5.225   2.245  1.00 73.44           C  
ATOM    878  CZ  PHE A  55      -3.659   5.668   2.755  1.00 55.22           C  
ATOM    879  H   PHE A  55      -1.824   8.153  -0.958  1.00 23.31           H  
ATOM    880  HA  PHE A  55      -2.018  10.215   1.026  1.00 12.03           H  
ATOM    881  HB2 PHE A  55       0.031   7.971   0.788  1.00 62.51           H  
ATOM    882  HB3 PHE A  55      -0.257   8.954   2.221  1.00 53.14           H  
ATOM    883  HD1 PHE A  55      -3.211   8.994   2.418  1.00 61.43           H  
ATOM    884  HD2 PHE A  55      -0.585   5.776   1.392  1.00 11.45           H  
ATOM    885  HE1 PHE A  55      -4.871   7.366   3.224  1.00 42.43           H  
ATOM    886  HE2 PHE A  55      -2.256   4.162   2.198  1.00 52.53           H  
ATOM    887  HZ  PHE A  55      -4.395   4.952   3.110  1.00 50.11           H  
ATOM    888  N   TYR A  56       0.419  10.358  -1.152  1.00 21.42           N  
ATOM    889  CA  TYR A  56       1.523  11.163  -1.705  1.00 41.11           C  
ATOM    890  C   TYR A  56       1.010  12.518  -2.234  1.00 23.10           C  
ATOM    891  O   TYR A  56       1.591  13.569  -1.934  1.00 62.21           O  
ATOM    892  CB  TYR A  56       2.240  10.375  -2.833  1.00 73.11           C  
ATOM    893  CG  TYR A  56       3.307  11.181  -3.573  1.00 14.25           C  
ATOM    894  CD1 TYR A  56       4.454  11.630  -2.915  1.00  5.40           C  
ATOM    895  CD2 TYR A  56       3.152  11.533  -4.922  1.00 42.00           C  
ATOM    896  CE1 TYR A  56       5.408  12.377  -3.568  1.00 51.12           C  
ATOM    897  CE2 TYR A  56       4.104  12.285  -5.573  1.00 60.43           C  
ATOM    898  CZ  TYR A  56       5.232  12.707  -4.895  1.00 53.12           C  
ATOM    899  OH  TYR A  56       6.178  13.467  -5.548  1.00 24.32           O  
ATOM    900  H   TYR A  56       0.089   9.600  -1.681  1.00 60.43           H  
ATOM    901  HA  TYR A  56       2.236  11.348  -0.905  1.00 55.01           H  
ATOM    902  HB2 TYR A  56       2.725   9.503  -2.408  1.00 71.55           H  
ATOM    903  HB3 TYR A  56       1.503  10.038  -3.558  1.00 11.54           H  
ATOM    904  HD1 TYR A  56       4.601  11.374  -1.877  1.00 20.51           H  
ATOM    905  HD2 TYR A  56       2.272  11.199  -5.462  1.00 70.42           H  
ATOM    906  HE1 TYR A  56       6.290  12.704  -3.036  1.00 30.31           H  
ATOM    907  HE2 TYR A  56       3.957  12.549  -6.616  1.00 64.31           H  
ATOM    908  HH  TYR A  56       5.735  14.137  -6.084  1.00  5.31           H  
ATOM    909  N   LYS A  57      -0.072  12.470  -3.037  1.00  4.22           N  
ATOM    910  CA  LYS A  57      -0.674  13.675  -3.644  1.00  1.13           C  
ATOM    911  C   LYS A  57      -1.223  14.636  -2.569  1.00 12.05           C  
ATOM    912  O   LYS A  57      -1.154  15.854  -2.726  1.00 41.01           O  
ATOM    913  CB  LYS A  57      -1.789  13.289  -4.663  1.00 23.44           C  
ATOM    914  CG  LYS A  57      -3.069  12.700  -4.041  1.00  1.10           C  
ATOM    915  CD  LYS A  57      -4.138  12.305  -5.084  1.00 54.14           C  
ATOM    916  CE  LYS A  57      -3.730  11.095  -5.941  1.00 63.30           C  
ATOM    917  NZ  LYS A  57      -4.748  10.775  -6.976  1.00 34.11           N  
ATOM    918  H   LYS A  57      -0.464  11.598  -3.240  1.00 34.10           H  
ATOM    919  HA  LYS A  57       0.116  14.184  -4.184  1.00 33.33           H  
ATOM    920  HB2 LYS A  57      -2.063  14.174  -5.228  1.00  5.43           H  
ATOM    921  HB3 LYS A  57      -1.383  12.559  -5.355  1.00 23.41           H  
ATOM    922  HG2 LYS A  57      -2.802  11.818  -3.467  1.00 72.21           H  
ATOM    923  HG3 LYS A  57      -3.492  13.437  -3.367  1.00 73.25           H  
ATOM    924  HD2 LYS A  57      -5.057  12.061  -4.564  1.00  5.54           H  
ATOM    925  HD3 LYS A  57      -4.321  13.154  -5.737  1.00 63.24           H  
ATOM    926  HE2 LYS A  57      -2.787  11.308  -6.434  1.00 74.44           H  
ATOM    927  HE3 LYS A  57      -3.607  10.234  -5.297  1.00 23.45           H  
ATOM    928  HZ1 LYS A  57      -4.736  11.498  -7.724  1.00 61.42           H  
ATOM    929  HZ2 LYS A  57      -5.694  10.755  -6.553  1.00 53.52           H  
ATOM    930  HZ3 LYS A  57      -4.554   9.850  -7.403  1.00  0.43           H  
ATOM    931  N   GLU A  58      -1.761  14.063  -1.472  1.00 31.43           N  
ATOM    932  CA  GLU A  58      -2.258  14.841  -0.318  1.00  4.32           C  
ATOM    933  C   GLU A  58      -1.129  15.148   0.675  1.00 64.31           C  
ATOM    934  O   GLU A  58      -1.334  15.917   1.616  1.00  5.33           O  
ATOM    935  CB  GLU A  58      -3.384  14.071   0.397  1.00 51.24           C  
ATOM    936  CG  GLU A  58      -4.605  13.775  -0.494  1.00  1.45           C  
ATOM    937  CD  GLU A  58      -5.732  13.079   0.267  1.00 71.15           C  
ATOM    938  OE1 GLU A  58      -6.542  13.776   0.912  1.00 73.53           O  
ATOM    939  OE2 GLU A  58      -5.795  11.834   0.260  1.00 45.23           O  
ATOM    940  H   GLU A  58      -1.832  13.084  -1.439  1.00 54.31           H  
ATOM    941  HA  GLU A  58      -2.656  15.782  -0.691  1.00  1.21           H  
ATOM    942  HB2 GLU A  58      -2.981  13.126   0.758  1.00 44.42           H  
ATOM    943  HB3 GLU A  58      -3.716  14.653   1.251  1.00  2.03           H  
ATOM    944  HG2 GLU A  58      -4.978  14.711  -0.901  1.00 21.44           H  
ATOM    945  HG3 GLU A  58      -4.287  13.140  -1.315  1.00 41.10           H  
ATOM    946  N   HIS A  59       0.043  14.503   0.463  1.00 73.11           N  
ATOM    947  CA  HIS A  59       1.270  14.701   1.279  1.00  1.13           C  
ATOM    948  C   HIS A  59       1.093  14.221   2.739  1.00 22.02           C  
ATOM    949  O   HIS A  59       1.760  14.709   3.660  1.00 31.23           O  
ATOM    950  CB  HIS A  59       1.768  16.175   1.182  1.00 31.24           C  
ATOM    951  CG  HIS A  59       2.231  16.543  -0.203  1.00 41.23           C  
ATOM    952  ND1 HIS A  59       3.526  16.348  -0.621  1.00  2.43           N  
ATOM    953  CD2 HIS A  59       1.578  17.071  -1.264  1.00 61.20           C  
ATOM    954  CE1 HIS A  59       3.646  16.730  -1.870  1.00 72.53           C  
ATOM    955  NE2 HIS A  59       2.480  17.172  -2.287  1.00 74.11           N  
ATOM    956  H   HIS A  59       0.091  13.858  -0.280  1.00 24.04           H  
ATOM    957  HA  HIS A  59       2.021  14.061   0.832  1.00 54.34           H  
ATOM    958  HB2 HIS A  59       0.964  16.844   1.462  1.00 14.22           H  
ATOM    959  HB3 HIS A  59       2.601  16.326   1.854  1.00 63.21           H  
ATOM    960  HD1 HIS A  59       4.250  15.965  -0.083  1.00 43.11           H  
ATOM    961  HD2 HIS A  59       0.532  17.341  -1.306  1.00 74.35           H  
ATOM    962  HE1 HIS A  59       4.549  16.688  -2.458  1.00 60.24           H  
ATOM    963  HE2 HIS A  59       2.248  17.321  -3.226  1.00 37.64           H  
ATOM    964  N   ASP A  60       0.219  13.212   2.914  1.00 52.42           N  
ATOM    965  CA  ASP A  60       0.023  12.511   4.188  1.00  4.34           C  
ATOM    966  C   ASP A  60       1.142  11.486   4.356  1.00 43.52           C  
ATOM    967  O   ASP A  60       1.076  10.379   3.819  1.00 41.34           O  
ATOM    968  CB  ASP A  60      -1.372  11.829   4.222  1.00 73.11           C  
ATOM    969  CG  ASP A  60      -1.627  10.946   5.469  1.00 31.03           C  
ATOM    970  OD1 ASP A  60      -1.352  11.402   6.599  1.00 25.32           O  
ATOM    971  OD2 ASP A  60      -2.103   9.797   5.324  1.00 24.32           O  
ATOM    972  H   ASP A  60      -0.302  12.918   2.140  1.00 52.11           H  
ATOM    973  HA  ASP A  60       0.082  13.239   4.995  1.00  1.01           H  
ATOM    974  HB2 ASP A  60      -2.133  12.602   4.194  1.00 53.50           H  
ATOM    975  HB3 ASP A  60      -1.479  11.217   3.331  1.00 12.43           H  
ATOM    976  N   THR A  61       2.193  11.912   5.062  1.00 20.02           N  
ATOM    977  CA  THR A  61       3.373  11.091   5.347  1.00 51.13           C  
ATOM    978  C   THR A  61       3.036   9.868   6.202  1.00 14.34           C  
ATOM    979  O   THR A  61       3.728   8.860   6.115  1.00  2.14           O  
ATOM    980  CB  THR A  61       4.458  11.930   6.088  1.00 31.22           C  
ATOM    981  OG1 THR A  61       3.868  12.646   7.186  1.00 41.41           O  
ATOM    982  CG2 THR A  61       5.157  12.917   5.150  1.00 35.32           C  
ATOM    983  H   THR A  61       2.182  12.830   5.403  1.00 54.33           H  
ATOM    984  HA  THR A  61       3.781  10.758   4.400  1.00  3.33           H  
ATOM    985  HB  THR A  61       5.212  11.255   6.487  1.00 41.52           H  
ATOM    986  HG1 THR A  61       3.164  12.118   7.580  1.00  3.25           H  
ATOM    987 HG21 THR A  61       5.675  12.364   4.368  1.00 13.52           H  
ATOM    988 HG22 THR A  61       5.884  13.499   5.703  1.00 62.11           H  
ATOM    989 HG23 THR A  61       4.433  13.580   4.697  1.00  1.34           H  
ATOM    990  N   ASP A  62       1.975   9.984   7.029  1.00 35.54           N  
ATOM    991  CA  ASP A  62       1.570   8.925   7.955  1.00 54.45           C  
ATOM    992  C   ASP A  62       1.117   7.687   7.173  1.00 74.30           C  
ATOM    993  O   ASP A  62       1.694   6.605   7.329  1.00 64.30           O  
ATOM    994  CB  ASP A  62       0.447   9.429   8.900  1.00 21.20           C  
ATOM    995  CG  ASP A  62       0.063   8.372   9.947  1.00 25.03           C  
ATOM    996  OD1 ASP A  62       0.822   8.204  10.923  1.00 65.13           O  
ATOM    997  OD2 ASP A  62      -0.983   7.692   9.790  1.00 34.44           O  
ATOM    998  H   ASP A  62       1.439  10.804   6.998  1.00 14.33           H  
ATOM    999  HA  ASP A  62       2.440   8.664   8.565  1.00 44.33           H  
ATOM   1000  HB2 ASP A  62       0.793  10.328   9.421  1.00 33.24           H  
ATOM   1001  HB3 ASP A  62      -0.433   9.699   8.317  1.00  1.01           H  
ATOM   1002  N   GLY A  63       0.108   7.892   6.313  1.00 52.13           N  
ATOM   1003  CA  GLY A  63      -0.427   6.839   5.461  1.00 42.31           C  
ATOM   1004  C   GLY A  63       0.553   6.386   4.398  1.00 31.54           C  
ATOM   1005  O   GLY A  63       0.586   5.202   4.065  1.00 64.43           O  
ATOM   1006  H   GLY A  63      -0.278   8.798   6.247  1.00  5.21           H  
ATOM   1007  HA2 GLY A  63      -0.705   5.992   6.072  1.00 45.21           H  
ATOM   1008  HA3 GLY A  63      -1.319   7.216   4.972  1.00  1.44           H  
ATOM   1009  N   LEU A  64       1.331   7.344   3.852  1.00 72.31           N  
ATOM   1010  CA  LEU A  64       2.366   7.068   2.830  1.00 31.33           C  
ATOM   1011  C   LEU A  64       3.455   6.143   3.399  1.00 24.40           C  
ATOM   1012  O   LEU A  64       3.963   5.276   2.698  1.00 42.51           O  
ATOM   1013  CB  LEU A  64       2.995   8.403   2.335  1.00 44.24           C  
ATOM   1014  CG  LEU A  64       4.089   8.306   1.217  1.00 52.41           C  
ATOM   1015  CD1 LEU A  64       3.539   7.704  -0.092  1.00 61.10           C  
ATOM   1016  CD2 LEU A  64       4.742   9.676   0.957  1.00  2.21           C  
ATOM   1017  H   LEU A  64       1.203   8.273   4.140  1.00 14.42           H  
ATOM   1018  HA  LEU A  64       1.881   6.576   1.993  1.00 15.04           H  
ATOM   1019  HB2 LEU A  64       2.187   9.034   1.969  1.00 63.52           H  
ATOM   1020  HB3 LEU A  64       3.432   8.900   3.196  1.00 30.32           H  
ATOM   1021  HG  LEU A  64       4.871   7.642   1.559  1.00 22.34           H  
ATOM   1022 HD11 LEU A  64       4.335   7.650  -0.827  1.00 14.04           H  
ATOM   1023 HD12 LEU A  64       2.740   8.322  -0.482  1.00 21.23           H  
ATOM   1024 HD13 LEU A  64       3.162   6.707   0.096  1.00 22.02           H  
ATOM   1025 HD21 LEU A  64       5.186  10.046   1.874  1.00 53.35           H  
ATOM   1026 HD22 LEU A  64       4.003  10.383   0.606  1.00 63.32           H  
ATOM   1027 HD23 LEU A  64       5.518   9.570   0.208  1.00 42.13           H  
ATOM   1028  N   ARG A  65       3.775   6.348   4.692  1.00 62.54           N  
ATOM   1029  CA  ARG A  65       4.773   5.547   5.429  1.00  0.41           C  
ATOM   1030  C   ARG A  65       4.217   4.155   5.717  1.00 45.12           C  
ATOM   1031  O   ARG A  65       4.915   3.165   5.555  1.00 52.13           O  
ATOM   1032  CB  ARG A  65       5.144   6.255   6.752  1.00 15.32           C  
ATOM   1033  CG  ARG A  65       6.273   5.590   7.561  1.00 43.04           C  
ATOM   1034  CD  ARG A  65       6.555   6.351   8.862  1.00  3.12           C  
ATOM   1035  NE  ARG A  65       7.674   5.770   9.615  1.00  1.34           N  
ATOM   1036  CZ  ARG A  65       7.657   5.464  10.913  1.00 31.02           C  
ATOM   1037  NH1 ARG A  65       6.561   5.656  11.647  1.00 25.50           N  
ATOM   1038  NH2 ARG A  65       8.747   4.968  11.481  1.00 52.11           N  
ATOM   1039  H   ARG A  65       3.317   7.067   5.172  1.00 13.31           H  
ATOM   1040  HA  ARG A  65       5.663   5.458   4.811  1.00 30.13           H  
ATOM   1041  HB2 ARG A  65       5.451   7.270   6.521  1.00 40.53           H  
ATOM   1042  HB3 ARG A  65       4.257   6.306   7.381  1.00 22.22           H  
ATOM   1043  HG2 ARG A  65       5.987   4.573   7.806  1.00 74.12           H  
ATOM   1044  HG3 ARG A  65       7.175   5.571   6.959  1.00 55.13           H  
ATOM   1045  HD2 ARG A  65       6.805   7.378   8.620  1.00 63.22           H  
ATOM   1046  HD3 ARG A  65       5.663   6.338   9.478  1.00 12.12           H  
ATOM   1047  HE  ARG A  65       8.494   5.595   9.110  1.00 60.35           H  
ATOM   1048 HH11 ARG A  65       5.736   6.041  11.226  1.00  2.54           H  
ATOM   1049 HH12 ARG A  65       6.555   5.426  12.625  1.00 43.00           H  
ATOM   1050 HH21 ARG A  65       9.577   4.822  10.932  1.00 43.41           H  
ATOM   1051 HH22 ARG A  65       8.748   4.730  12.454  1.00 55.24           H  
ATOM   1052  N   ARG A  66       2.940   4.116   6.147  1.00 33.23           N  
ATOM   1053  CA  ARG A  66       2.213   2.864   6.426  1.00 20.30           C  
ATOM   1054  C   ARG A  66       2.144   1.977   5.170  1.00 52.53           C  
ATOM   1055  O   ARG A  66       2.389   0.765   5.237  1.00 43.43           O  
ATOM   1056  CB  ARG A  66       0.780   3.179   6.949  1.00 61.32           C  
ATOM   1057  CG  ARG A  66       0.727   3.756   8.382  1.00  3.21           C  
ATOM   1058  CD  ARG A  66       1.272   2.767   9.433  1.00 61.04           C  
ATOM   1059  NE  ARG A  66       1.164   3.277  10.810  1.00 63.23           N  
ATOM   1060  CZ  ARG A  66       0.882   2.528  11.887  1.00 13.31           C  
ATOM   1061  NH1 ARG A  66       0.662   1.214  11.777  1.00 62.24           N  
ATOM   1062  NH2 ARG A  66       0.842   3.098  13.079  1.00 52.50           N  
ATOM   1063  H   ARG A  66       2.467   4.969   6.282  1.00 51.50           H  
ATOM   1064  HA  ARG A  66       2.760   2.337   7.202  1.00 32.23           H  
ATOM   1065  HB2 ARG A  66       0.315   3.895   6.279  1.00 20.21           H  
ATOM   1066  HB3 ARG A  66       0.189   2.269   6.934  1.00 64.24           H  
ATOM   1067  HG2 ARG A  66       1.316   4.663   8.416  1.00 51.53           H  
ATOM   1068  HG3 ARG A  66      -0.303   3.995   8.626  1.00 64.12           H  
ATOM   1069  HD2 ARG A  66       0.725   1.833   9.356  1.00 74.41           H  
ATOM   1070  HD3 ARG A  66       2.319   2.577   9.223  1.00 51.34           H  
ATOM   1071  HE  ARG A  66       1.317   4.238  10.940  1.00 12.24           H  
ATOM   1072 HH11 ARG A  66       0.709   0.770  10.879  1.00  1.53           H  
ATOM   1073 HH12 ARG A  66       0.454   0.666  12.592  1.00 55.02           H  
ATOM   1074 HH21 ARG A  66       1.016   4.082  13.171  1.00  2.34           H  
ATOM   1075 HH22 ARG A  66       0.632   2.554  13.892  1.00 31.23           H  
ATOM   1076  N   ALA A  67       1.838   2.623   4.034  1.00 72.03           N  
ATOM   1077  CA  ALA A  67       1.682   1.961   2.739  1.00 52.20           C  
ATOM   1078  C   ALA A  67       3.045   1.498   2.211  1.00 55.42           C  
ATOM   1079  O   ALA A  67       3.175   0.355   1.789  1.00 51.44           O  
ATOM   1080  CB  ALA A  67       0.990   2.914   1.756  1.00 24.31           C  
ATOM   1081  H   ALA A  67       1.732   3.595   4.068  1.00  1.11           H  
ATOM   1082  HA  ALA A  67       1.039   1.091   2.871  1.00 52.34           H  
ATOM   1083  HB1 ALA A  67       1.597   3.804   1.612  1.00 45.12           H  
ATOM   1084  HB2 ALA A  67       0.028   3.207   2.151  1.00 11.32           H  
ATOM   1085  HB3 ALA A  67       0.843   2.418   0.805  1.00 34.44           H  
ATOM   1086  N   ALA A  68       4.060   2.391   2.301  1.00 55.15           N  
ATOM   1087  CA  ALA A  68       5.433   2.127   1.808  1.00 44.51           C  
ATOM   1088  C   ALA A  68       6.101   0.970   2.563  1.00 14.53           C  
ATOM   1089  O   ALA A  68       6.747   0.098   1.953  1.00 30.34           O  
ATOM   1090  CB  ALA A  68       6.301   3.393   1.939  1.00 11.12           C  
ATOM   1091  H   ALA A  68       3.876   3.262   2.712  1.00 14.24           H  
ATOM   1092  HA  ALA A  68       5.365   1.874   0.754  1.00 32.05           H  
ATOM   1093  HB1 ALA A  68       6.398   3.671   2.985  1.00 43.43           H  
ATOM   1094  HB2 ALA A  68       5.842   4.208   1.401  1.00 74.13           H  
ATOM   1095  HB3 ALA A  68       7.284   3.207   1.521  1.00 24.23           H  
ATOM   1096  N   LYS A  69       5.930   0.987   3.896  1.00 43.14           N  
ATOM   1097  CA  LYS A  69       6.528   0.009   4.813  1.00 62.22           C  
ATOM   1098  C   LYS A  69       5.901  -1.370   4.541  1.00  3.13           C  
ATOM   1099  O   LYS A  69       6.610  -2.338   4.285  1.00 72.21           O  
ATOM   1100  CB  LYS A  69       6.311   0.469   6.297  1.00 61.40           C  
ATOM   1101  CG  LYS A  69       7.284  -0.138   7.351  1.00 15.05           C  
ATOM   1102  CD  LYS A  69       7.010  -1.624   7.695  1.00 33.50           C  
ATOM   1103  CE  LYS A  69       8.053  -2.203   8.665  1.00 70.41           C  
ATOM   1104  NZ  LYS A  69       7.803  -3.633   8.965  1.00 72.44           N  
ATOM   1105  H   LYS A  69       5.372   1.691   4.275  1.00 23.14           H  
ATOM   1106  HA  LYS A  69       7.595  -0.030   4.605  1.00 12.34           H  
ATOM   1107  HB2 LYS A  69       6.423   1.551   6.338  1.00 22.34           H  
ATOM   1108  HB3 LYS A  69       5.295   0.233   6.596  1.00 32.14           H  
ATOM   1109  HG2 LYS A  69       8.290  -0.056   6.963  1.00 34.05           H  
ATOM   1110  HG3 LYS A  69       7.219   0.449   8.265  1.00 51.10           H  
ATOM   1111  HD2 LYS A  69       6.031  -1.710   8.148  1.00 14.43           H  
ATOM   1112  HD3 LYS A  69       7.029  -2.205   6.778  1.00 24.14           H  
ATOM   1113  HE2 LYS A  69       9.034  -2.113   8.222  1.00 52.40           H  
ATOM   1114  HE3 LYS A  69       8.028  -1.642   9.593  1.00 14.20           H  
ATOM   1115  HZ1 LYS A  69       7.771  -4.189   8.090  1.00 24.43           H  
ATOM   1116  HZ2 LYS A  69       6.893  -3.744   9.465  1.00 51.12           H  
ATOM   1117  HZ3 LYS A  69       8.560  -4.010   9.573  1.00 35.05           H  
ATOM   1118  N   SER A  70       4.558  -1.412   4.533  1.00 13.41           N  
ATOM   1119  CA  SER A  70       3.789  -2.655   4.344  1.00 31.15           C  
ATOM   1120  C   SER A  70       3.970  -3.216   2.912  1.00 11.55           C  
ATOM   1121  O   SER A  70       3.849  -4.430   2.704  1.00 40.25           O  
ATOM   1122  CB  SER A  70       2.292  -2.404   4.673  1.00 74.50           C  
ATOM   1123  OG  SER A  70       1.624  -3.619   4.972  1.00 51.13           O  
ATOM   1124  H   SER A  70       4.061  -0.577   4.663  1.00 72.15           H  
ATOM   1125  HA  SER A  70       4.179  -3.382   5.049  1.00 72.30           H  
ATOM   1126  HB2 SER A  70       2.212  -1.752   5.535  1.00 41.42           H  
ATOM   1127  HB3 SER A  70       1.797  -1.932   3.828  1.00 64.55           H  
ATOM   1128  HG  SER A  70       1.873  -4.287   4.327  1.00 21.21           H  
ATOM   1129  N   LEU A  71       4.244  -2.300   1.944  1.00  5.32           N  
ATOM   1130  CA  LEU A  71       4.419  -2.622   0.504  1.00 31.34           C  
ATOM   1131  C   LEU A  71       5.571  -3.622   0.326  1.00 11.24           C  
ATOM   1132  O   LEU A  71       5.369  -4.724  -0.183  1.00 72.23           O  
ATOM   1133  CB  LEU A  71       4.687  -1.306  -0.307  1.00 10.02           C  
ATOM   1134  CG  LEU A  71       4.111  -1.223  -1.760  1.00 33.53           C  
ATOM   1135  CD1 LEU A  71       4.189   0.214  -2.297  1.00 23.23           C  
ATOM   1136  CD2 LEU A  71       4.800  -2.199  -2.736  1.00  1.53           C  
ATOM   1137  H   LEU A  71       4.334  -1.363   2.216  1.00 15.43           H  
ATOM   1138  HA  LEU A  71       3.498  -3.068   0.150  1.00 31.11           H  
ATOM   1139  HB2 LEU A  71       4.264  -0.479   0.255  1.00 34.20           H  
ATOM   1140  HB3 LEU A  71       5.761  -1.134  -0.360  1.00 60.55           H  
ATOM   1141  HG  LEU A  71       3.061  -1.487  -1.726  1.00 22.42           H  
ATOM   1142 HD11 LEU A  71       3.635   0.871  -1.643  1.00 63.14           H  
ATOM   1143 HD12 LEU A  71       3.757   0.257  -3.289  1.00 74.55           H  
ATOM   1144 HD13 LEU A  71       5.220   0.537  -2.340  1.00 30.04           H  
ATOM   1145 HD21 LEU A  71       5.860  -1.983  -2.790  1.00 11.25           H  
ATOM   1146 HD22 LEU A  71       4.363  -2.101  -3.722  1.00 44.11           H  
ATOM   1147 HD23 LEU A  71       4.661  -3.214  -2.388  1.00 40.51           H  
ATOM   1148  N   LYS A  72       6.756  -3.235   0.828  1.00 11.31           N  
ATOM   1149  CA  LYS A  72       7.990  -4.032   0.697  1.00 22.55           C  
ATOM   1150  C   LYS A  72       7.922  -5.332   1.525  1.00 60.03           C  
ATOM   1151  O   LYS A  72       8.518  -6.350   1.144  1.00 43.33           O  
ATOM   1152  CB  LYS A  72       9.226  -3.183   1.097  1.00 31.22           C  
ATOM   1153  CG  LYS A  72       9.174  -2.591   2.529  1.00 44.34           C  
ATOM   1154  CD  LYS A  72      10.435  -1.779   2.905  1.00 40.55           C  
ATOM   1155  CE  LYS A  72      11.712  -2.637   2.907  1.00 60.02           C  
ATOM   1156  NZ  LYS A  72      11.641  -3.767   3.870  1.00 40.32           N  
ATOM   1157  H   LYS A  72       6.803  -2.378   1.308  1.00 74.31           H  
ATOM   1158  HA  LYS A  72       8.086  -4.302  -0.350  1.00 74.15           H  
ATOM   1159  HB2 LYS A  72      10.117  -3.798   1.013  1.00 42.54           H  
ATOM   1160  HB3 LYS A  72       9.314  -2.358   0.394  1.00 23.30           H  
ATOM   1161  HG2 LYS A  72       8.308  -1.939   2.601  1.00 60.34           H  
ATOM   1162  HG3 LYS A  72       9.055  -3.403   3.241  1.00 23.25           H  
ATOM   1163  HD2 LYS A  72      10.556  -0.967   2.194  1.00 33.52           H  
ATOM   1164  HD3 LYS A  72      10.295  -1.358   3.895  1.00 10.43           H  
ATOM   1165  HE2 LYS A  72      11.875  -3.037   1.915  1.00 14.13           H  
ATOM   1166  HE3 LYS A  72      12.553  -2.011   3.176  1.00 31.31           H  
ATOM   1167  HZ1 LYS A  72      10.824  -4.376   3.659  1.00 63.44           H  
ATOM   1168  HZ2 LYS A  72      11.543  -3.409   4.838  1.00 34.24           H  
ATOM   1169  HZ3 LYS A  72      12.508  -4.340   3.813  1.00 64.41           H  
ATOM   1170  N   GLU A  73       7.180  -5.287   2.645  1.00 72.14           N  
ATOM   1171  CA  GLU A  73       6.989  -6.446   3.541  1.00 35.13           C  
ATOM   1172  C   GLU A  73       6.057  -7.496   2.906  1.00 54.22           C  
ATOM   1173  O   GLU A  73       6.145  -8.686   3.227  1.00 22.35           O  
ATOM   1174  CB  GLU A  73       6.447  -5.986   4.914  1.00 64.12           C  
ATOM   1175  CG  GLU A  73       7.363  -4.991   5.652  1.00 73.03           C  
ATOM   1176  CD  GLU A  73       8.769  -5.533   5.968  1.00 73.32           C  
ATOM   1177  OE1 GLU A  73       9.680  -5.395   5.119  1.00  3.00           O  
ATOM   1178  OE2 GLU A  73       8.977  -6.068   7.082  1.00 63.31           O  
ATOM   1179  H   GLU A  73       6.750  -4.436   2.882  1.00 70.55           H  
ATOM   1180  HA  GLU A  73       7.962  -6.904   3.689  1.00 34.31           H  
ATOM   1181  HB2 GLU A  73       5.477  -5.512   4.765  1.00 32.15           H  
ATOM   1182  HB3 GLU A  73       6.305  -6.853   5.550  1.00  3.04           H  
ATOM   1183  HG2 GLU A  73       7.464  -4.107   5.034  1.00 35.24           H  
ATOM   1184  HG3 GLU A  73       6.881  -4.697   6.579  1.00 14.34           H  
ATOM   1185  N   ALA A  74       5.164  -7.041   2.014  1.00 33.32           N  
ATOM   1186  CA  ALA A  74       4.324  -7.937   1.203  1.00 45.24           C  
ATOM   1187  C   ALA A  74       5.182  -8.635   0.128  1.00 73.24           C  
ATOM   1188  O   ALA A  74       5.047  -9.829  -0.107  1.00 73.12           O  
ATOM   1189  CB  ALA A  74       3.165  -7.143   0.569  1.00 31.12           C  
ATOM   1190  H   ALA A  74       5.057  -6.072   1.902  1.00 33.52           H  
ATOM   1191  HA  ALA A  74       3.896  -8.688   1.863  1.00 41.22           H  
ATOM   1192  HB1 ALA A  74       2.574  -6.679   1.351  1.00 53.43           H  
ATOM   1193  HB2 ALA A  74       2.531  -7.807  -0.005  1.00 62.33           H  
ATOM   1194  HB3 ALA A  74       3.557  -6.370  -0.081  1.00  3.45           H  
ATOM   1195  N   ILE A  75       6.119  -7.878  -0.462  1.00 53.20           N  
ATOM   1196  CA  ILE A  75       6.967  -8.336  -1.588  1.00 51.54           C  
ATOM   1197  C   ILE A  75       7.908  -9.484  -1.201  1.00  5.01           C  
ATOM   1198  O   ILE A  75       8.188 -10.369  -2.020  1.00 74.12           O  
ATOM   1199  CB  ILE A  75       7.754  -7.128  -2.188  1.00 61.21           C  
ATOM   1200  CG1 ILE A  75       6.735  -6.069  -2.680  1.00 15.33           C  
ATOM   1201  CG2 ILE A  75       8.708  -7.548  -3.344  1.00  5.31           C  
ATOM   1202  CD1 ILE A  75       7.346  -4.750  -2.995  1.00 62.41           C  
ATOM   1203  H   ILE A  75       6.246  -6.963  -0.131  1.00 13.45           H  
ATOM   1204  HA  ILE A  75       6.301  -8.700  -2.361  1.00 31.32           H  
ATOM   1205  HB  ILE A  75       8.357  -6.690  -1.398  1.00 41.54           H  
ATOM   1206 HG12 ILE A  75       6.240  -6.420  -3.575  1.00  4.15           H  
ATOM   1207 HG13 ILE A  75       5.986  -5.900  -1.911  1.00 10.23           H  
ATOM   1208 HG21 ILE A  75       9.243  -6.679  -3.720  1.00 72.25           H  
ATOM   1209 HG22 ILE A  75       8.136  -7.984  -4.149  1.00 42.11           H  
ATOM   1210 HG23 ILE A  75       9.425  -8.276  -2.982  1.00 13.31           H  
ATOM   1211 HD11 ILE A  75       6.591  -4.092  -3.395  1.00 71.13           H  
ATOM   1212 HD12 ILE A  75       8.133  -4.875  -3.725  1.00 61.32           H  
ATOM   1213 HD13 ILE A  75       7.751  -4.317  -2.095  1.00 14.32           H  
ATOM   1214  N   THR A  76       8.357  -9.489   0.061  1.00 31.41           N  
ATOM   1215  CA  THR A  76       9.191 -10.581   0.597  1.00 35.02           C  
ATOM   1216  C   THR A  76       8.411 -11.925   0.625  1.00 41.42           C  
ATOM   1217  O   THR A  76       9.010 -13.003   0.653  1.00 23.53           O  
ATOM   1218  CB  THR A  76       9.720 -10.236   2.026  1.00 24.25           C  
ATOM   1219  OG1 THR A  76       8.623 -10.093   2.937  1.00 74.11           O  
ATOM   1220  CG2 THR A  76      10.545  -8.940   2.021  1.00  4.50           C  
ATOM   1221  H   THR A  76       8.120  -8.739   0.648  1.00  2.14           H  
ATOM   1222  HA  THR A  76      10.048 -10.695  -0.062  1.00 22.02           H  
ATOM   1223  HB  THR A  76      10.358 -11.049   2.374  1.00 73.32           H  
ATOM   1224  HG1 THR A  76       7.985  -9.473   2.575  1.00 53.41           H  
ATOM   1225 HG21 THR A  76       9.924  -8.115   1.696  1.00  1.50           H  
ATOM   1226 HG22 THR A  76      11.387  -9.041   1.345  1.00  2.45           H  
ATOM   1227 HG23 THR A  76      10.917  -8.739   3.020  1.00  3.01           H  
ATOM   1228  N   ALA A  77       7.062 -11.831   0.593  1.00 30.12           N  
ATOM   1229  CA  ALA A  77       6.148 -12.993   0.598  1.00  5.24           C  
ATOM   1230  C   ALA A  77       5.527 -13.267  -0.801  1.00 73.11           C  
ATOM   1231  O   ALA A  77       4.673 -14.156  -0.935  1.00 42.11           O  
ATOM   1232  CB  ALA A  77       5.050 -12.766   1.655  1.00  3.40           C  
ATOM   1233  H   ALA A  77       6.665 -10.935   0.573  1.00 75.31           H  
ATOM   1234  HA  ALA A  77       6.714 -13.879   0.890  1.00  5.20           H  
ATOM   1235  HB1 ALA A  77       4.402 -13.632   1.700  1.00 22.33           H  
ATOM   1236  HB2 ALA A  77       4.463 -11.891   1.396  1.00 74.02           H  
ATOM   1237  HB3 ALA A  77       5.507 -12.616   2.624  1.00 54.11           H  
ATOM   1238  N   ILE A  78       5.946 -12.501  -1.829  1.00 31.44           N  
ATOM   1239  CA  ILE A  78       5.517 -12.729  -3.235  1.00 62.14           C  
ATOM   1240  C   ILE A  78       6.333 -13.904  -3.840  1.00 53.24           C  
ATOM   1241  O   ILE A  78       7.558 -13.946  -3.662  1.00  1.12           O  
ATOM   1242  CB  ILE A  78       5.686 -11.427  -4.137  1.00 23.15           C  
ATOM   1243  CG1 ILE A  78       4.726 -10.301  -3.654  1.00 75.15           C  
ATOM   1244  CG2 ILE A  78       5.457 -11.722  -5.647  1.00 52.35           C  
ATOM   1245  CD1 ILE A  78       4.802  -8.993  -4.438  1.00 21.01           C  
ATOM   1246  H   ILE A  78       6.580 -11.777  -1.643  1.00 32.43           H  
ATOM   1247  HA  ILE A  78       4.462 -13.001  -3.222  1.00 24.03           H  
ATOM   1248  HB  ILE A  78       6.709 -11.079  -4.024  1.00 23.51           H  
ATOM   1249 HG12 ILE A  78       3.708 -10.652  -3.713  1.00 43.15           H  
ATOM   1250 HG13 ILE A  78       4.951 -10.068  -2.618  1.00 61.01           H  
ATOM   1251 HG21 ILE A  78       4.451 -12.091  -5.801  1.00 31.44           H  
ATOM   1252 HG22 ILE A  78       6.163 -12.471  -5.991  1.00 60.43           H  
ATOM   1253 HG23 ILE A  78       5.597 -10.818  -6.229  1.00 53.31           H  
ATOM   1254 HD11 ILE A  78       5.810  -8.585  -4.378  1.00 52.34           H  
ATOM   1255 HD12 ILE A  78       4.110  -8.286  -4.011  1.00 71.21           H  
ATOM   1256 HD13 ILE A  78       4.545  -9.165  -5.473  1.00 35.44           H  
ATOM   1257  N   PRO A  79       5.665 -14.891  -4.546  1.00 74.23           N  
ATOM   1258  CA  PRO A  79       6.377 -15.973  -5.287  1.00 22.41           C  
ATOM   1259  C   PRO A  79       7.222 -15.406  -6.450  1.00 40.32           C  
ATOM   1260  O   PRO A  79       6.877 -14.369  -7.020  1.00 11.04           O  
ATOM   1261  CB  PRO A  79       5.222 -16.876  -5.818  1.00 72.53           C  
ATOM   1262  CG  PRO A  79       4.025 -15.975  -5.866  1.00 45.24           C  
ATOM   1263  CD  PRO A  79       4.182 -15.038  -4.680  1.00 61.42           C  
ATOM   1264  HA  PRO A  79       7.021 -16.547  -4.621  1.00  2.44           H  
ATOM   1265  HB2 PRO A  79       5.463 -17.276  -6.806  1.00 31.50           H  
ATOM   1266  HB3 PRO A  79       5.042 -17.699  -5.134  1.00 73.44           H  
ATOM   1267  HG2 PRO A  79       4.020 -15.418  -6.802  1.00 71.40           H  
ATOM   1268  HG3 PRO A  79       3.110 -16.549  -5.774  1.00 23.32           H  
ATOM   1269  HD2 PRO A  79       3.717 -14.080  -4.891  1.00 50.25           H  
ATOM   1270  HD3 PRO A  79       3.756 -15.473  -3.782  1.00 63.10           H  
ATOM   1271  N   GLU A  80       8.319 -16.110  -6.791  1.00  0.23           N  
ATOM   1272  CA  GLU A  80       9.265 -15.703  -7.871  1.00 64.33           C  
ATOM   1273  C   GLU A  80       8.576 -15.596  -9.251  1.00 24.40           C  
ATOM   1274  O   GLU A  80       9.021 -14.837 -10.124  1.00  3.53           O  
ATOM   1275  CB  GLU A  80      10.481 -16.672  -7.933  1.00 43.25           C  
ATOM   1276  CG  GLU A  80      11.379 -16.622  -6.677  1.00 21.03           C  
ATOM   1277  CD  GLU A  80      12.534 -17.638  -6.723  1.00 45.02           C  
ATOM   1278  OE1 GLU A  80      12.294 -18.832  -6.457  1.00 22.31           O  
ATOM   1279  OE2 GLU A  80      13.679 -17.253  -7.045  1.00  1.34           O  
ATOM   1280  H   GLU A  80       8.505 -16.934  -6.298  1.00 25.03           H  
ATOM   1281  HA  GLU A  80       9.634 -14.717  -7.610  1.00 52.13           H  
ATOM   1282  HB2 GLU A  80      10.117 -17.688  -8.057  1.00 11.40           H  
ATOM   1283  HB3 GLU A  80      11.094 -16.418  -8.796  1.00 31.53           H  
ATOM   1284  HG2 GLU A  80      11.791 -15.620  -6.576  1.00 63.21           H  
ATOM   1285  HG3 GLU A  80      10.772 -16.830  -5.804  1.00 22.31           H  
ATOM   1286  N   GLU A  81       7.480 -16.349  -9.413  1.00 32.34           N  
ATOM   1287  CA  GLU A  81       6.647 -16.332 -10.622  1.00 31.50           C  
ATOM   1288  C   GLU A  81       5.643 -15.150 -10.551  1.00 10.45           C  
ATOM   1289  O   GLU A  81       4.631 -15.218  -9.840  1.00  0.43           O  
ATOM   1290  CB  GLU A  81       5.962 -17.729 -10.790  1.00 12.24           C  
ATOM   1291  CG  GLU A  81       5.100 -18.206  -9.584  1.00  3.14           C  
ATOM   1292  CD  GLU A  81       4.852 -19.722  -9.571  1.00 31.15           C  
ATOM   1293  OE1 GLU A  81       4.116 -20.226 -10.445  1.00 40.42           O  
ATOM   1294  OE2 GLU A  81       5.413 -20.420  -8.698  1.00  2.25           O  
ATOM   1295  H   GLU A  81       7.206 -16.928  -8.672  1.00 54.34           H  
ATOM   1296  HA  GLU A  81       7.308 -16.171 -11.476  1.00 11.52           H  
ATOM   1297  HB2 GLU A  81       5.331 -17.703 -11.673  1.00 64.50           H  
ATOM   1298  HB3 GLU A  81       6.740 -18.464 -10.955  1.00 71.14           H  
ATOM   1299  HG2 GLU A  81       5.600 -17.922  -8.664  1.00 73.21           H  
ATOM   1300  HG3 GLU A  81       4.140 -17.700  -9.621  1.00 34.41           H  
ATOM   1301  N   GLU A  82       6.015 -14.032 -11.229  1.00 51.44           N  
ATOM   1302  CA  GLU A  82       5.178 -12.808 -11.383  1.00 73.20           C  
ATOM   1303  C   GLU A  82       5.084 -12.023 -10.029  1.00 73.53           C  
ATOM   1304  O   GLU A  82       5.122 -12.622  -8.947  1.00 55.22           O  
ATOM   1305  CB  GLU A  82       3.774 -13.192 -11.995  1.00 24.52           C  
ATOM   1306  CG  GLU A  82       3.036 -12.081 -12.790  1.00 22.20           C  
ATOM   1307  CD  GLU A  82       2.444 -10.959 -11.922  1.00  4.44           C  
ATOM   1308  OE1 GLU A  82       1.536 -11.254 -11.116  1.00 12.13           O  
ATOM   1309  OE2 GLU A  82       2.898  -9.791 -12.019  1.00 54.44           O  
ATOM   1310  H   GLU A  82       6.903 -14.029 -11.643  1.00 52.35           H  
ATOM   1311  HA  GLU A  82       5.700 -12.181 -12.098  1.00 33.02           H  
ATOM   1312  HB2 GLU A  82       3.918 -14.029 -12.673  1.00 33.54           H  
ATOM   1313  HB3 GLU A  82       3.125 -13.524 -11.196  1.00  1.31           H  
ATOM   1314  HG2 GLU A  82       3.737 -11.647 -13.496  1.00 51.52           H  
ATOM   1315  HG3 GLU A  82       2.228 -12.541 -13.352  1.00  5.31           H  
ATOM   1316  N   GLY A  83       4.983 -10.675 -10.095  1.00 21.21           N  
ATOM   1317  CA  GLY A  83       4.948  -9.819  -8.912  1.00 32.32           C  
ATOM   1318  C   GLY A  83       6.302  -9.256  -8.527  1.00 55.53           C  
ATOM   1319  O   GLY A  83       6.386  -8.152  -7.988  1.00 31.10           O  
ATOM   1320  H   GLY A  83       4.892 -10.251 -10.967  1.00 32.21           H  
ATOM   1321  HA2 GLY A  83       4.277  -8.997  -9.118  1.00 40.50           H  
ATOM   1322  HA3 GLY A  83       4.547 -10.377  -8.069  1.00 21.03           H  
ATOM   1323  N   ARG A  84       7.368 -10.010  -8.810  1.00 52.10           N  
ATOM   1324  CA  ARG A  84       8.742  -9.651  -8.404  1.00 61.41           C  
ATOM   1325  C   ARG A  84       9.277  -8.475  -9.236  1.00 32.41           C  
ATOM   1326  O   ARG A  84       9.981  -7.611  -8.720  1.00 70.25           O  
ATOM   1327  CB  ARG A  84       9.657 -10.889  -8.550  1.00 41.11           C  
ATOM   1328  CG  ARG A  84       9.107 -12.137  -7.839  1.00 70.33           C  
ATOM   1329  CD  ARG A  84       9.226 -12.086  -6.302  1.00 35.04           C  
ATOM   1330  NE  ARG A  84      10.629 -12.182  -5.870  1.00 75.22           N  
ATOM   1331  CZ  ARG A  84      11.124 -13.071  -4.996  1.00 61.01           C  
ATOM   1332  NH1 ARG A  84      10.338 -13.981  -4.418  1.00 73.44           N  
ATOM   1333  NH2 ARG A  84      12.414 -13.040  -4.696  1.00 50.21           N  
ATOM   1334  H   ARG A  84       7.231 -10.845  -9.316  1.00 35.21           H  
ATOM   1335  HA  ARG A  84       8.713  -9.359  -7.359  1.00 62.45           H  
ATOM   1336  HB2 ARG A  84       9.772 -11.122  -9.607  1.00 13.33           H  
ATOM   1337  HB3 ARG A  84      10.637 -10.664  -8.140  1.00 64.14           H  
ATOM   1338  HG2 ARG A  84       8.063 -12.254  -8.101  1.00 63.40           H  
ATOM   1339  HG3 ARG A  84       9.651 -13.007  -8.196  1.00  1.24           H  
ATOM   1340  HD2 ARG A  84       8.804 -11.154  -5.939  1.00 42.25           H  
ATOM   1341  HD3 ARG A  84       8.663 -12.915  -5.880  1.00  2.31           H  
ATOM   1342  HE  ARG A  84      11.250 -11.534  -6.268  1.00 24.21           H  
ATOM   1343 HH11 ARG A  84       9.362 -14.013  -4.630  1.00 20.25           H  
ATOM   1344 HH12 ARG A  84      10.727 -14.641  -3.765  1.00 55.01           H  
ATOM   1345 HH21 ARG A  84      13.017 -12.355  -5.120  1.00 13.45           H  
ATOM   1346 HH22 ARG A  84      12.796 -13.700  -4.046  1.00 61.40           H  
ATOM   1347  N   LYS A  85       8.924  -8.464 -10.536  1.00 11.22           N  
ATOM   1348  CA  LYS A  85       9.314  -7.386 -11.465  1.00  1.33           C  
ATOM   1349  C   LYS A  85       8.533  -6.098 -11.132  1.00 44.52           C  
ATOM   1350  O   LYS A  85       9.126  -5.075 -10.773  1.00 72.41           O  
ATOM   1351  CB  LYS A  85       9.051  -7.818 -12.936  1.00 23.52           C  
ATOM   1352  CG  LYS A  85       9.865  -9.050 -13.390  1.00 13.31           C  
ATOM   1353  CD  LYS A  85       9.445  -9.552 -14.791  1.00 22.44           C  
ATOM   1354  CE  LYS A  85      10.271 -10.760 -15.265  1.00 31.42           C  
ATOM   1355  NZ  LYS A  85      10.144 -11.926 -14.353  1.00 64.42           N  
ATOM   1356  H   LYS A  85       8.375  -9.204 -10.876  1.00 33.43           H  
ATOM   1357  HA  LYS A  85      10.378  -7.203 -11.339  1.00 12.40           H  
ATOM   1358  HB2 LYS A  85       7.996  -8.046 -13.046  1.00 24.54           H  
ATOM   1359  HB3 LYS A  85       9.294  -6.990 -13.599  1.00 65.40           H  
ATOM   1360  HG2 LYS A  85      10.918  -8.782 -13.413  1.00 73.31           H  
ATOM   1361  HG3 LYS A  85       9.721  -9.851 -12.670  1.00 13.53           H  
ATOM   1362  HD2 LYS A  85       8.402  -9.842 -14.761  1.00 31.12           H  
ATOM   1363  HD3 LYS A  85       9.568  -8.743 -15.505  1.00 44.43           H  
ATOM   1364  HE2 LYS A  85       9.930 -11.056 -16.250  1.00 34.44           H  
ATOM   1365  HE3 LYS A  85      11.316 -10.476 -15.326  1.00  4.51           H  
ATOM   1366  HZ1 LYS A  85      10.399 -11.656 -13.383  1.00  3.22           H  
ATOM   1367  HZ2 LYS A  85      10.778 -12.690 -14.664  1.00  2.45           H  
ATOM   1368  HZ3 LYS A  85       9.169 -12.285 -14.359  1.00 14.30           H  
ATOM   1369  N   GLU A  86       7.192  -6.194 -11.207  1.00 32.40           N  
ATOM   1370  CA  GLU A  86       6.289  -5.045 -11.035  1.00 22.32           C  
ATOM   1371  C   GLU A  86       6.321  -4.509  -9.585  1.00 31.31           C  
ATOM   1372  O   GLU A  86       6.751  -3.363  -9.353  1.00 32.24           O  
ATOM   1373  CB  GLU A  86       4.827  -5.410 -11.468  1.00 75.31           C  
ATOM   1374  CG  GLU A  86       3.744  -4.445 -10.908  1.00  3.22           C  
ATOM   1375  CD  GLU A  86       2.407  -4.436 -11.659  1.00 52.42           C  
ATOM   1376  OE1 GLU A  86       2.412  -4.245 -12.886  1.00  4.54           O  
ATOM   1377  OE2 GLU A  86       1.335  -4.583 -11.020  1.00 54.35           O  
ATOM   1378  H   GLU A  86       6.802  -7.074 -11.375  1.00 75.43           H  
ATOM   1379  HA  GLU A  86       6.650  -4.257 -11.694  1.00 60.22           H  
ATOM   1380  HB2 GLU A  86       4.775  -5.404 -12.551  1.00 32.14           H  
ATOM   1381  HB3 GLU A  86       4.603  -6.415 -11.123  1.00 31.41           H  
ATOM   1382  HG2 GLU A  86       3.555  -4.743  -9.881  1.00 73.50           H  
ATOM   1383  HG3 GLU A  86       4.145  -3.439 -10.907  1.00 10.04           H  
ATOM   1384  N   ALA A  87       5.897  -5.355  -8.622  1.00 73.00           N  
ATOM   1385  CA  ALA A  87       5.587  -4.905  -7.251  1.00 41.21           C  
ATOM   1386  C   ALA A  87       6.816  -4.398  -6.508  1.00 44.54           C  
ATOM   1387  O   ALA A  87       6.699  -3.441  -5.733  1.00  4.51           O  
ATOM   1388  CB  ALA A  87       4.868  -5.994  -6.443  1.00 24.23           C  
ATOM   1389  H   ALA A  87       5.802  -6.305  -8.837  1.00 11.31           H  
ATOM   1390  HA  ALA A  87       4.890  -4.075  -7.347  1.00 31.40           H  
ATOM   1391  HB1 ALA A  87       5.529  -6.843  -6.299  1.00 42.52           H  
ATOM   1392  HB2 ALA A  87       3.984  -6.323  -6.973  1.00 55.41           H  
ATOM   1393  HB3 ALA A  87       4.574  -5.600  -5.478  1.00  2.03           H  
ATOM   1394  N   LYS A  88       7.994  -5.016  -6.757  1.00  1.04           N  
ATOM   1395  CA  LYS A  88       9.238  -4.609  -6.088  1.00 21.55           C  
ATOM   1396  C   LYS A  88       9.648  -3.180  -6.504  1.00 23.52           C  
ATOM   1397  O   LYS A  88      10.115  -2.389  -5.671  1.00 74.34           O  
ATOM   1398  CB  LYS A  88      10.391  -5.601  -6.334  1.00 34.21           C  
ATOM   1399  CG  LYS A  88      11.661  -5.243  -5.529  1.00 12.51           C  
ATOM   1400  CD  LYS A  88      12.695  -6.370  -5.463  1.00 75.21           C  
ATOM   1401  CE  LYS A  88      13.884  -6.015  -4.558  1.00 62.31           C  
ATOM   1402  NZ  LYS A  88      13.461  -5.755  -3.157  1.00 14.43           N  
ATOM   1403  H   LYS A  88       8.018  -5.758  -7.392  1.00 72.04           H  
ATOM   1404  HA  LYS A  88       9.022  -4.617  -5.023  1.00 51.44           H  
ATOM   1405  HB2 LYS A  88      10.062  -6.597  -6.046  1.00 31.24           H  
ATOM   1406  HB3 LYS A  88      10.639  -5.613  -7.392  1.00 63.22           H  
ATOM   1407  HG2 LYS A  88      12.124  -4.374  -5.983  1.00 32.11           H  
ATOM   1408  HG3 LYS A  88      11.362  -4.987  -4.517  1.00 54.14           H  
ATOM   1409  HD2 LYS A  88      12.212  -7.252  -5.063  1.00  1.12           H  
ATOM   1410  HD3 LYS A  88      13.055  -6.581  -6.464  1.00 50.00           H  
ATOM   1411  HE2 LYS A  88      14.586  -6.838  -4.559  1.00 30.12           H  
ATOM   1412  HE3 LYS A  88      14.370  -5.130  -4.945  1.00 11.55           H  
ATOM   1413  HZ1 LYS A  88      12.785  -4.968  -3.128  1.00 45.54           H  
ATOM   1414  HZ2 LYS A  88      14.286  -5.504  -2.573  1.00  0.23           H  
ATOM   1415  HZ3 LYS A  88      13.014  -6.600  -2.756  1.00 14.51           H  
ATOM   1416  N   GLU A  89       9.430  -2.862  -7.792  1.00 75.25           N  
ATOM   1417  CA  GLU A  89       9.693  -1.524  -8.360  1.00 14.41           C  
ATOM   1418  C   GLU A  89       8.717  -0.492  -7.730  1.00 40.43           C  
ATOM   1419  O   GLU A  89       9.068   0.666  -7.508  1.00 44.31           O  
ATOM   1420  CB  GLU A  89       9.557  -1.569  -9.919  1.00 44.44           C  
ATOM   1421  CG  GLU A  89      10.369  -0.503 -10.711  1.00 40.33           C  
ATOM   1422  CD  GLU A  89      10.016   0.968 -10.399  1.00 11.44           C  
ATOM   1423  OE1 GLU A  89       8.891   1.404 -10.730  1.00 60.53           O  
ATOM   1424  OE2 GLU A  89      10.855   1.694  -9.814  1.00 34.31           O  
ATOM   1425  H   GLU A  89       9.075  -3.552  -8.388  1.00 22.40           H  
ATOM   1426  HA  GLU A  89      10.712  -1.251  -8.101  1.00 35.21           H  
ATOM   1427  HB2 GLU A  89       9.888  -2.545 -10.258  1.00 20.02           H  
ATOM   1428  HB3 GLU A  89       8.511  -1.464 -10.186  1.00 34.12           H  
ATOM   1429  HG2 GLU A  89      11.420  -0.662 -10.502  1.00 23.32           H  
ATOM   1430  HG3 GLU A  89      10.209  -0.669 -11.773  1.00 44.23           H  
ATOM   1431  N   MET A  90       7.498  -0.951  -7.415  1.00 44.32           N  
ATOM   1432  CA  MET A  90       6.464  -0.117  -6.777  1.00  3.23           C  
ATOM   1433  C   MET A  90       6.842   0.226  -5.317  1.00 11.21           C  
ATOM   1434  O   MET A  90       6.497   1.305  -4.825  1.00 63.41           O  
ATOM   1435  CB  MET A  90       5.080  -0.802  -6.879  1.00  4.54           C  
ATOM   1436  CG  MET A  90       4.613  -1.034  -8.331  1.00 34.51           C  
ATOM   1437  SD  MET A  90       2.849  -1.396  -8.495  1.00 30.31           S  
ATOM   1438  CE  MET A  90       2.657  -2.862  -7.492  1.00 53.23           C  
ATOM   1439  H   MET A  90       7.283  -1.888  -7.618  1.00 54.12           H  
ATOM   1440  HA  MET A  90       6.418   0.814  -7.335  1.00 44.33           H  
ATOM   1441  HB2 MET A  90       5.130  -1.757  -6.377  1.00  5.31           H  
ATOM   1442  HB3 MET A  90       4.339  -0.189  -6.381  1.00 52.03           H  
ATOM   1443  HG2 MET A  90       4.823  -0.143  -8.909  1.00 51.42           H  
ATOM   1444  HG3 MET A  90       5.177  -1.861  -8.751  1.00 64.33           H  
ATOM   1445  HE1 MET A  90       3.307  -3.643  -7.861  1.00 51.05           H  
ATOM   1446  HE2 MET A  90       1.634  -3.197  -7.546  1.00 43.33           H  
ATOM   1447  HE3 MET A  90       2.909  -2.638  -6.465  1.00  4.12           H  
ATOM   1448  N   ALA A  91       7.551  -0.704  -4.634  1.00 25.40           N  
ATOM   1449  CA  ALA A  91       8.163  -0.423  -3.315  1.00 11.14           C  
ATOM   1450  C   ALA A  91       9.242   0.652  -3.445  1.00 42.50           C  
ATOM   1451  O   ALA A  91       9.370   1.494  -2.569  1.00 24.30           O  
ATOM   1452  CB  ALA A  91       8.774  -1.677  -2.689  1.00 41.31           C  
ATOM   1453  H   ALA A  91       7.672  -1.595  -5.033  1.00 50.12           H  
ATOM   1454  HA  ALA A  91       7.376  -0.066  -2.656  1.00 35.42           H  
ATOM   1455  HB1 ALA A  91       7.999  -2.401  -2.504  1.00 11.44           H  
ATOM   1456  HB2 ALA A  91       9.258  -1.425  -1.750  1.00 73.20           H  
ATOM   1457  HB3 ALA A  91       9.508  -2.113  -3.362  1.00 61.20           H  
ATOM   1458  N   LYS A  92      10.009   0.602  -4.561  1.00 71.32           N  
ATOM   1459  CA  LYS A  92      11.069   1.587  -4.853  1.00 25.03           C  
ATOM   1460  C   LYS A  92      10.463   2.990  -5.042  1.00 41.22           C  
ATOM   1461  O   LYS A  92      11.051   3.977  -4.606  1.00  0.44           O  
ATOM   1462  CB  LYS A  92      11.881   1.186  -6.110  1.00 65.11           C  
ATOM   1463  CG  LYS A  92      12.588  -0.184  -6.009  1.00 13.13           C  
ATOM   1464  CD  LYS A  92      13.451  -0.493  -7.258  1.00 20.55           C  
ATOM   1465  CE  LYS A  92      14.604   0.514  -7.441  1.00 31.14           C  
ATOM   1466  NZ  LYS A  92      15.389   0.265  -8.679  1.00 34.13           N  
ATOM   1467  H   LYS A  92       9.845  -0.122  -5.210  1.00 30.55           H  
ATOM   1468  HA  LYS A  92      11.737   1.605  -3.999  1.00 12.11           H  
ATOM   1469  HB2 LYS A  92      11.209   1.157  -6.967  1.00 22.42           H  
ATOM   1470  HB3 LYS A  92      12.634   1.943  -6.295  1.00 12.34           H  
ATOM   1471  HG2 LYS A  92      13.224  -0.190  -5.130  1.00 52.45           H  
ATOM   1472  HG3 LYS A  92      11.832  -0.957  -5.903  1.00 63.43           H  
ATOM   1473  HD2 LYS A  92      13.871  -1.488  -7.161  1.00 61.02           H  
ATOM   1474  HD3 LYS A  92      12.817  -0.463  -8.137  1.00 60.12           H  
ATOM   1475  HE2 LYS A  92      14.197   1.515  -7.492  1.00 42.54           H  
ATOM   1476  HE3 LYS A  92      15.271   0.446  -6.589  1.00 73.31           H  
ATOM   1477  HZ1 LYS A  92      15.808  -0.684  -8.653  1.00 25.12           H  
ATOM   1478  HZ2 LYS A  92      16.151   0.965  -8.766  1.00 61.42           H  
ATOM   1479  HZ3 LYS A  92      14.776   0.337  -9.517  1.00 51.32           H  
ATOM   1480  N   LYS A  93       9.274   3.048  -5.685  1.00 55.21           N  
ATOM   1481  CA  LYS A  93       8.497   4.299  -5.844  1.00 43.32           C  
ATOM   1482  C   LYS A  93       8.065   4.833  -4.470  1.00 60.21           C  
ATOM   1483  O   LYS A  93       8.171   6.028  -4.196  1.00  2.45           O  
ATOM   1484  CB  LYS A  93       7.244   4.046  -6.725  1.00 23.11           C  
ATOM   1485  CG  LYS A  93       7.521   3.910  -8.235  1.00 34.32           C  
ATOM   1486  CD  LYS A  93       7.907   5.267  -8.874  1.00 51.14           C  
ATOM   1487  CE  LYS A  93       8.255   5.152 -10.366  1.00 44.25           C  
ATOM   1488  NZ  LYS A  93       9.401   4.243 -10.592  1.00 32.11           N  
ATOM   1489  H   LYS A  93       8.901   2.210  -6.061  1.00 22.05           H  
ATOM   1490  HA  LYS A  93       9.134   5.031  -6.330  1.00 61.15           H  
ATOM   1491  HB2 LYS A  93       6.765   3.130  -6.388  1.00 41.24           H  
ATOM   1492  HB3 LYS A  93       6.535   4.860  -6.587  1.00 31.05           H  
ATOM   1493  HG2 LYS A  93       8.332   3.204  -8.379  1.00 32.42           H  
ATOM   1494  HG3 LYS A  93       6.629   3.532  -8.725  1.00 44.13           H  
ATOM   1495  HD2 LYS A  93       7.078   5.955  -8.764  1.00 22.31           H  
ATOM   1496  HD3 LYS A  93       8.761   5.665  -8.349  1.00 42.23           H  
ATOM   1497  HE2 LYS A  93       7.395   4.771 -10.907  1.00 32.25           H  
ATOM   1498  HE3 LYS A  93       8.508   6.134 -10.746  1.00  2.02           H  
ATOM   1499  HZ1 LYS A  93       9.571   4.124 -11.606  1.00 34.33           H  
ATOM   1500  HZ2 LYS A  93       9.208   3.310 -10.175  1.00 11.45           H  
ATOM   1501  HZ3 LYS A  93      10.257   4.633 -10.151  1.00 71.34           H  
ATOM   1502  N   ALA A  94       7.607   3.903  -3.618  1.00 44.10           N  
ATOM   1503  CA  ALA A  94       7.152   4.195  -2.254  1.00 52.45           C  
ATOM   1504  C   ALA A  94       8.310   4.697  -1.373  1.00 62.03           C  
ATOM   1505  O   ALA A  94       8.091   5.519  -0.477  1.00 73.11           O  
ATOM   1506  CB  ALA A  94       6.495   2.944  -1.661  1.00 72.40           C  
ATOM   1507  H   ALA A  94       7.576   2.970  -3.923  1.00 51.30           H  
ATOM   1508  HA  ALA A  94       6.395   4.972  -2.317  1.00 41.11           H  
ATOM   1509  HB1 ALA A  94       6.088   3.171  -0.686  1.00 42.22           H  
ATOM   1510  HB2 ALA A  94       7.228   2.149  -1.565  1.00  3.35           H  
ATOM   1511  HB3 ALA A  94       5.696   2.611  -2.308  1.00  1.50           H  
ATOM   1512  N   GLU A  95       9.543   4.201  -1.658  1.00 41.32           N  
ATOM   1513  CA  GLU A  95      10.777   4.698  -1.025  1.00 72.20           C  
ATOM   1514  C   GLU A  95      10.998   6.161  -1.428  1.00 11.24           C  
ATOM   1515  O   GLU A  95      11.150   7.024  -0.569  1.00  3.54           O  
ATOM   1516  CB  GLU A  95      12.018   3.858  -1.456  1.00 50.15           C  
ATOM   1517  CG  GLU A  95      12.025   2.384  -1.011  1.00 43.21           C  
ATOM   1518  CD  GLU A  95      11.996   2.188   0.517  1.00 63.51           C  
ATOM   1519  OE1 GLU A  95      12.937   2.660   1.201  1.00 12.55           O  
ATOM   1520  OE2 GLU A  95      11.072   1.522   1.040  1.00 22.33           O  
ATOM   1521  H   GLU A  95       9.618   3.484  -2.324  1.00 63.14           H  
ATOM   1522  HA  GLU A  95      10.655   4.629   0.049  1.00 55.30           H  
ATOM   1523  HB2 GLU A  95      12.083   3.871  -2.540  1.00  4.11           H  
ATOM   1524  HB3 GLU A  95      12.911   4.329  -1.061  1.00 31.32           H  
ATOM   1525  HG2 GLU A  95      11.168   1.891  -1.450  1.00 20.23           H  
ATOM   1526  HG3 GLU A  95      12.926   1.912  -1.393  1.00 43.14           H  
ATOM   1527  N   GLU A  96      10.949   6.414  -2.760  1.00 43.12           N  
ATOM   1528  CA  GLU A  96      11.217   7.741  -3.356  1.00 12.21           C  
ATOM   1529  C   GLU A  96      10.302   8.818  -2.757  1.00 71.12           C  
ATOM   1530  O   GLU A  96      10.770   9.891  -2.367  1.00 43.43           O  
ATOM   1531  CB  GLU A  96      11.035   7.704  -4.897  1.00 61.33           C  
ATOM   1532  CG  GLU A  96      12.036   6.803  -5.641  1.00  5.33           C  
ATOM   1533  CD  GLU A  96      13.512   7.216  -5.453  1.00 71.31           C  
ATOM   1534  OE1 GLU A  96      13.970   8.159  -6.135  1.00 42.53           O  
ATOM   1535  OE2 GLU A  96      14.226   6.598  -4.633  1.00 54.31           O  
ATOM   1536  H   GLU A  96      10.707   5.674  -3.361  1.00 23.11           H  
ATOM   1537  HA  GLU A  96      12.248   7.991  -3.130  1.00 21.41           H  
ATOM   1538  HB2 GLU A  96      10.032   7.348  -5.119  1.00 10.22           H  
ATOM   1539  HB3 GLU A  96      11.131   8.711  -5.289  1.00 50.43           H  
ATOM   1540  HG2 GLU A  96      11.907   5.790  -5.282  1.00 14.44           H  
ATOM   1541  HG3 GLU A  96      11.801   6.824  -6.700  1.00 13.32           H  
ATOM   1542  N   TRP A  97       9.001   8.489  -2.667  1.00 31.21           N  
ATOM   1543  CA  TRP A  97       7.970   9.404  -2.156  1.00  0.11           C  
ATOM   1544  C   TRP A  97       8.181   9.693  -0.670  1.00 33.25           C  
ATOM   1545  O   TRP A  97       8.160  10.853  -0.252  1.00 10.53           O  
ATOM   1546  CB  TRP A  97       6.561   8.813  -2.389  1.00 43.32           C  
ATOM   1547  CG  TRP A  97       6.234   8.555  -3.837  1.00 22.30           C  
ATOM   1548  CD1 TRP A  97       6.810   9.131  -4.936  1.00 64.43           C  
ATOM   1549  CD2 TRP A  97       5.236   7.664  -4.333  1.00 11.03           C  
ATOM   1550  NE1 TRP A  97       6.248   8.632  -6.075  1.00 24.11           N  
ATOM   1551  CE2 TRP A  97       5.274   7.737  -5.734  1.00 11.20           C  
ATOM   1552  CE3 TRP A  97       4.319   6.811  -3.724  1.00 12.15           C  
ATOM   1553  CZ2 TRP A  97       4.429   6.989  -6.537  1.00 44.21           C  
ATOM   1554  CZ3 TRP A  97       3.482   6.067  -4.523  1.00 12.53           C  
ATOM   1555  CH2 TRP A  97       3.544   6.162  -5.916  1.00 22.12           C  
ATOM   1556  H   TRP A  97       8.723   7.595  -2.964  1.00 35.54           H  
ATOM   1557  HA  TRP A  97       8.054  10.337  -2.714  1.00 74.13           H  
ATOM   1558  HB2 TRP A  97       6.474   7.872  -1.854  1.00 31.25           H  
ATOM   1559  HB3 TRP A  97       5.816   9.499  -2.006  1.00 72.31           H  
ATOM   1560  HD1 TRP A  97       7.610   9.855  -4.897  1.00 10.52           H  
ATOM   1561  HE1 TRP A  97       6.501   8.882  -6.990  1.00 44.22           H  
ATOM   1562  HE3 TRP A  97       4.258   6.726  -2.648  1.00 44.13           H  
ATOM   1563  HZ2 TRP A  97       4.463   7.048  -7.615  1.00  2.33           H  
ATOM   1564  HZ3 TRP A  97       2.756   5.400  -4.073  1.00 70.11           H  
ATOM   1565  HH2 TRP A  97       2.863   5.564  -6.505  1.00 61.23           H  
ATOM   1566  N   LEU A  98       8.421   8.617   0.104  1.00 35.32           N  
ATOM   1567  CA  LEU A  98       8.597   8.691   1.562  1.00 33.52           C  
ATOM   1568  C   LEU A  98       9.805   9.575   1.927  1.00 51.32           C  
ATOM   1569  O   LEU A  98       9.716  10.393   2.846  1.00 60.14           O  
ATOM   1570  CB  LEU A  98       8.753   7.269   2.161  1.00 31.53           C  
ATOM   1571  CG  LEU A  98       8.828   7.183   3.720  1.00 12.03           C  
ATOM   1572  CD1 LEU A  98       7.603   7.860   4.385  1.00 43.24           C  
ATOM   1573  CD2 LEU A  98       8.996   5.717   4.180  1.00  3.12           C  
ATOM   1574  H   LEU A  98       8.484   7.738  -0.325  1.00 21.42           H  
ATOM   1575  HA  LEU A  98       7.694   9.142   1.974  1.00 71.34           H  
ATOM   1576  HB2 LEU A  98       7.915   6.663   1.825  1.00 23.23           H  
ATOM   1577  HB3 LEU A  98       9.661   6.833   1.755  1.00 63.00           H  
ATOM   1578  HG  LEU A  98       9.705   7.725   4.054  1.00 62.41           H  
ATOM   1579 HD11 LEU A  98       7.575   8.911   4.120  1.00  5.05           H  
ATOM   1580 HD12 LEU A  98       7.679   7.773   5.462  1.00 65.25           H  
ATOM   1581 HD13 LEU A  98       6.689   7.385   4.053  1.00 65.15           H  
ATOM   1582 HD21 LEU A  98       8.140   5.130   3.866  1.00 51.20           H  
ATOM   1583 HD22 LEU A  98       9.081   5.678   5.257  1.00 64.11           H  
ATOM   1584 HD23 LEU A  98       9.894   5.301   3.738  1.00 55.42           H  
ATOM   1585  N   GLN A  99      10.910   9.420   1.159  1.00 35.14           N  
ATOM   1586  CA  GLN A  99      12.152  10.196   1.368  1.00 70.34           C  
ATOM   1587  C   GLN A  99      11.988  11.634   0.849  1.00  3.44           C  
ATOM   1588  O   GLN A  99      12.597  12.563   1.392  1.00 13.12           O  
ATOM   1589  CB  GLN A  99      13.376   9.521   0.681  1.00 52.14           C  
ATOM   1590  CG  GLN A  99      13.608   8.035   1.052  1.00 73.31           C  
ATOM   1591  CD  GLN A  99      13.643   7.727   2.556  1.00 21.11           C  
ATOM   1592  OE1 GLN A  99      14.053   8.554   3.376  1.00 30.41           O  
ATOM   1593  NE2 GLN A  99      13.218   6.524   2.930  1.00 35.45           N  
ATOM   1594  H   GLN A  99      10.881   8.771   0.429  1.00  1.43           H  
ATOM   1595  HA  GLN A  99      12.337  10.238   2.439  1.00  3.53           H  
ATOM   1596  HB2 GLN A  99      13.248   9.581  -0.396  1.00 23.31           H  
ATOM   1597  HB3 GLN A  99      14.271  10.074   0.947  1.00 75.10           H  
ATOM   1598  HG2 GLN A  99      12.814   7.451   0.606  1.00 41.11           H  
ATOM   1599  HG3 GLN A  99      14.550   7.714   0.619  1.00  4.52           H  
ATOM   1600 HE21 GLN A  99      12.912   5.899   2.236  1.00 34.54           H  
ATOM   1601 HE22 GLN A  99      13.221   6.311   3.885  1.00 44.12           H  
ATOM   1602  N   ALA A 100      11.156  11.810  -0.205  1.00 33.44           N  
ATOM   1603  CA  ALA A 100      10.863  13.139  -0.794  1.00 43.34           C  
ATOM   1604  C   ALA A 100      10.128  14.026   0.220  1.00 34.41           C  
ATOM   1605  O   ALA A 100      10.309  15.247   0.245  1.00 72.32           O  
ATOM   1606  CB  ALA A 100      10.039  12.992  -2.088  1.00 24.54           C  
ATOM   1607  H   ALA A 100      10.720  11.019  -0.594  1.00  3.45           H  
ATOM   1608  HA  ALA A 100      11.812  13.607  -1.049  1.00 50.23           H  
ATOM   1609  HB1 ALA A 100      10.581  12.375  -2.796  1.00 52.33           H  
ATOM   1610  HB2 ALA A 100       9.865  13.965  -2.531  1.00 12.34           H  
ATOM   1611  HB3 ALA A 100       9.087  12.521  -1.871  1.00 72.02           H  
ATOM   1612  N   GLU A 101       9.298  13.383   1.052  1.00 73.11           N  
ATOM   1613  CA  GLU A 101       8.528  14.050   2.109  1.00 74.24           C  
ATOM   1614  C   GLU A 101       9.406  14.418   3.324  1.00 23.13           C  
ATOM   1615  O   GLU A 101       9.027  15.286   4.120  1.00 52.13           O  
ATOM   1616  CB  GLU A 101       7.370  13.132   2.543  1.00 14.45           C  
ATOM   1617  CG  GLU A 101       6.339  12.816   1.442  1.00 32.12           C  
ATOM   1618  CD  GLU A 101       5.595  14.054   0.915  1.00 14.34           C  
ATOM   1619  OE1 GLU A 101       4.775  14.629   1.667  1.00 33.23           O  
ATOM   1620  OE2 GLU A 101       5.837  14.477  -0.238  1.00 11.02           O  
ATOM   1621  H   GLU A 101       9.191  12.415   0.943  1.00 74.33           H  
ATOM   1622  HA  GLU A 101       8.109  14.962   1.699  1.00 21.55           H  
ATOM   1623  HB2 GLU A 101       7.781  12.195   2.900  1.00  1.24           H  
ATOM   1624  HB3 GLU A 101       6.843  13.605   3.363  1.00 33.52           H  
ATOM   1625  HG2 GLU A 101       6.854  12.333   0.620  1.00  4.32           H  
ATOM   1626  HG3 GLU A 101       5.609  12.121   1.844  1.00 61.44           H  
ATOM   1627  N   GLN A 102      10.577  13.757   3.455  1.00 73.50           N  
ATOM   1628  CA  GLN A 102      11.554  14.032   4.535  1.00 73.44           C  
ATOM   1629  C   GLN A 102      12.347  15.304   4.189  1.00  1.45           C  
ATOM   1630  O   GLN A 102      12.532  15.601   3.005  1.00 55.23           O  
ATOM   1631  CB  GLN A 102      12.513  12.822   4.735  1.00 62.43           C  
ATOM   1632  CG  GLN A 102      11.798  11.470   4.941  1.00 31.10           C  
ATOM   1633  CD  GLN A 102      10.857  11.411   6.151  1.00 64.02           C  
ATOM   1634  OE1 GLN A 102      11.066  12.077   7.174  1.00 41.35           O  
ATOM   1635  NE2 GLN A 102       9.817  10.594   6.049  1.00 43.22           N  
ATOM   1636  H   GLN A 102      10.803  13.081   2.786  1.00 53.12           H  
ATOM   1637  HA  GLN A 102      10.999  14.201   5.457  1.00 14.31           H  
ATOM   1638  HB2 GLN A 102      13.154  12.736   3.863  1.00 23.10           H  
ATOM   1639  HB3 GLN A 102      13.141  13.006   5.603  1.00 44.54           H  
ATOM   1640  HG2 GLN A 102      11.211  11.269   4.052  1.00 41.13           H  
ATOM   1641  HG3 GLN A 102      12.543  10.688   5.048  1.00 53.03           H  
ATOM   1642 HE21 GLN A 102       9.706  10.080   5.216  1.00 41.31           H  
ATOM   1643 HE22 GLN A 102       9.201  10.534   6.806  1.00 72.41           H  
ATOM   1644  N   ASN A 103      12.790  16.046   5.230  1.00  4.01           N  
ATOM   1645  CA  ASN A 103      13.518  17.332   5.077  1.00 55.31           C  
ATOM   1646  C   ASN A 103      14.786  17.177   4.226  1.00 64.01           C  
ATOM   1647  O   ASN A 103      15.735  16.507   4.652  1.00 23.42           O  
ATOM   1648  CB  ASN A 103      13.875  17.944   6.467  1.00 52.43           C  
ATOM   1649  CG  ASN A 103      12.677  18.615   7.146  1.00 64.10           C  
ATOM   1650  OD1 ASN A 103      11.940  17.985   7.898  1.00 45.23           O  
ATOM   1651  ND2 ASN A 103      12.471  19.895   6.873  1.00 12.13           N  
ATOM   1652  H   ASN A 103      12.634  15.709   6.135  1.00 50.42           H  
ATOM   1653  HA  ASN A 103      12.843  18.021   4.565  1.00 74.14           H  
ATOM   1654  HB2 ASN A 103      14.240  17.161   7.121  1.00  3.52           H  
ATOM   1655  HB3 ASN A 103      14.658  18.690   6.350  1.00 42.31           H  
ATOM   1656 HD21 ASN A 103      13.089  20.344   6.257  1.00 60.10           H  
ATOM   1657 HD22 ASN A 103      11.709  20.341   7.298  1.00 33.15           H  
ATOM   1658  N   ASN A 104      14.760  17.795   3.019  1.00  3.15           N  
ATOM   1659  CA  ASN A 104      15.885  17.814   2.063  1.00 73.52           C  
ATOM   1660  C   ASN A 104      16.179  16.365   1.560  1.00 12.32           C  
ATOM   1661  O   ASN A 104      17.062  15.677   2.111  1.00 74.31           O  
ATOM   1662  CB  ASN A 104      17.127  18.543   2.692  1.00 63.02           C  
ATOM   1663  CG  ASN A 104      18.349  18.637   1.767  1.00 74.44           C  
ATOM   1664  OD1 ASN A 104      18.231  18.690   0.542  1.00 53.23           O  
ATOM   1665  ND2 ASN A 104      19.541  18.676   2.354  1.00 11.10           N  
ATOM   1666  OXT ASN A 104      15.478  15.905   0.630  1.00 37.64           O  
ATOM   1667  H   ASN A 104      13.935  18.251   2.756  1.00  1.25           H  
ATOM   1668  HA  ASN A 104      15.551  18.402   1.212  1.00 43.22           H  
ATOM   1669  HB2 ASN A 104      16.840  19.557   2.967  1.00 11.52           H  
ATOM   1670  HB3 ASN A 104      17.419  18.013   3.591  1.00 71.44           H  
ATOM   1671 HD21 ASN A 104      19.579  18.641   3.339  1.00 42.13           H  
ATOM   1672 HD22 ASN A 104      20.332  18.750   1.787  1.00 51.10           H  
TER    1673      ASN A 104                                                      
ENDMDL                                                                          
MODEL        3                                                                  
ATOM      1  N   ALA A   1     -14.005 -16.866   2.040  1.00  0.44           N  
ATOM      2  CA  ALA A   1     -15.144 -15.938   2.215  1.00 21.04           C  
ATOM      3  C   ALA A   1     -14.926 -14.677   1.357  1.00 14.34           C  
ATOM      4  O   ALA A   1     -15.482 -14.569   0.254  1.00 73.42           O  
ATOM      5  CB  ALA A   1     -15.349 -15.599   3.704  1.00 14.24           C  
ATOM      6  H1  ALA A   1     -13.954 -17.194   1.054  1.00 37.03           H  
ATOM      7  H2  ALA A   1     -14.114 -17.690   2.664  1.00 37.03           H  
ATOM      8  H3  ALA A   1     -13.114 -16.385   2.277  1.00 37.03           H  
ATOM      9  HA  ALA A   1     -16.037 -16.443   1.864  1.00 32.55           H  
ATOM     10  HB1 ALA A   1     -16.210 -14.952   3.823  1.00 71.20           H  
ATOM     11  HB2 ALA A   1     -14.470 -15.097   4.087  1.00  4.41           H  
ATOM     12  HB3 ALA A   1     -15.506 -16.511   4.265  1.00 71.43           H  
ATOM     13  N   ASP A   2     -14.065 -13.765   1.867  1.00 64.13           N  
ATOM     14  CA  ASP A   2     -13.735 -12.468   1.240  1.00 21.33           C  
ATOM     15  C   ASP A   2     -14.987 -11.570   1.093  1.00  2.44           C  
ATOM     16  O   ASP A   2     -15.797 -11.746   0.171  1.00  0.14           O  
ATOM     17  CB  ASP A   2     -12.995 -12.652  -0.119  1.00 41.55           C  
ATOM     18  CG  ASP A   2     -12.523 -11.320  -0.717  1.00 14.32           C  
ATOM     19  OD1 ASP A   2     -11.877 -10.552   0.015  1.00 20.45           O  
ATOM     20  OD2 ASP A   2     -12.783 -11.036  -1.913  1.00 63.43           O  
ATOM     21  H   ASP A   2     -13.622 -13.978   2.713  1.00 74.31           H  
ATOM     22  HA  ASP A   2     -13.048 -11.971   1.928  1.00 35.43           H  
ATOM     23  HB2 ASP A   2     -12.129 -13.289   0.029  1.00 13.42           H  
ATOM     24  HB3 ASP A   2     -13.666 -13.138  -0.818  1.00 71.35           H  
ATOM     25  N   GLU A   3     -15.122 -10.612   2.021  1.00 21.42           N  
ATOM     26  CA  GLU A   3     -16.303  -9.729   2.125  1.00 64.44           C  
ATOM     27  C   GLU A   3     -15.882  -8.329   2.622  1.00 55.24           C  
ATOM     28  O   GLU A   3     -16.429  -7.312   2.175  1.00 52.44           O  
ATOM     29  CB  GLU A   3     -17.344 -10.354   3.094  1.00 12.45           C  
ATOM     30  CG  GLU A   3     -18.579  -9.464   3.360  1.00  1.33           C  
ATOM     31  CD  GLU A   3     -19.527 -10.037   4.410  1.00  2.20           C  
ATOM     32  OE1 GLU A   3     -19.125 -10.126   5.589  1.00 45.31           O  
ATOM     33  OE2 GLU A   3     -20.673 -10.406   4.075  1.00 73.22           O  
ATOM     34  H   GLU A   3     -14.390 -10.482   2.654  1.00 61.02           H  
ATOM     35  HA  GLU A   3     -16.749  -9.628   1.137  1.00 51.54           H  
ATOM     36  HB2 GLU A   3     -17.682 -11.296   2.676  1.00 42.45           H  
ATOM     37  HB3 GLU A   3     -16.855 -10.557   4.047  1.00 50.42           H  
ATOM     38  HG2 GLU A   3     -18.238  -8.490   3.704  1.00 22.44           H  
ATOM     39  HG3 GLU A   3     -19.117  -9.329   2.424  1.00  1.43           H  
ATOM     40  N   ASN A   4     -14.910  -8.305   3.555  1.00 43.21           N  
ATOM     41  CA  ASN A   4     -14.426  -7.066   4.203  1.00 23.40           C  
ATOM     42  C   ASN A   4     -13.781  -6.120   3.168  1.00  2.13           C  
ATOM     43  O   ASN A   4     -13.932  -4.901   3.257  1.00  1.00           O  
ATOM     44  CB  ASN A   4     -13.438  -7.418   5.352  1.00 42.23           C  
ATOM     45  CG  ASN A   4     -13.071  -6.221   6.231  1.00 24.25           C  
ATOM     46  OD1 ASN A   4     -13.857  -5.284   6.396  1.00 24.02           O  
ATOM     47  ND2 ASN A   4     -11.889  -6.252   6.831  1.00  5.20           N  
ATOM     48  H   ASN A   4     -14.508  -9.151   3.826  1.00  2.42           H  
ATOM     49  HA  ASN A   4     -15.291  -6.570   4.634  1.00 12.41           H  
ATOM     50  HB2 ASN A   4     -13.891  -8.171   5.989  1.00  2.40           H  
ATOM     51  HB3 ASN A   4     -12.527  -7.828   4.927  1.00 45.21           H  
ATOM     52 HD21 ASN A   4     -11.318  -7.038   6.692  1.00 15.43           H  
ATOM     53 HD22 ASN A   4     -11.631  -5.484   7.386  1.00 34.21           H  
ATOM     54  N   ILE A   5     -13.109  -6.720   2.166  1.00 33.13           N  
ATOM     55  CA  ILE A   5     -12.541  -6.004   1.004  1.00 41.33           C  
ATOM     56  C   ILE A   5     -13.633  -5.230   0.246  1.00 54.13           C  
ATOM     57  O   ILE A   5     -13.444  -4.056  -0.088  1.00 50.21           O  
ATOM     58  CB  ILE A   5     -11.783  -7.014   0.044  1.00 72.40           C  
ATOM     59  CG1 ILE A   5     -10.415  -7.414   0.678  1.00  5.13           C  
ATOM     60  CG2 ILE A   5     -11.616  -6.467  -1.405  1.00 71.25           C  
ATOM     61  CD1 ILE A   5      -9.538  -8.334  -0.153  1.00 74.22           C  
ATOM     62  H   ILE A   5     -12.998  -7.689   2.205  1.00  3.04           H  
ATOM     63  HA  ILE A   5     -11.813  -5.289   1.388  1.00 15.33           H  
ATOM     64  HB  ILE A   5     -12.393  -7.917  -0.025  1.00 34.15           H  
ATOM     65 HG12 ILE A   5      -9.835  -6.519   0.869  1.00  3.45           H  
ATOM     66 HG13 ILE A   5     -10.597  -7.910   1.624  1.00 11.03           H  
ATOM     67 HG21 ILE A   5     -11.050  -5.546  -1.384  1.00 71.12           H  
ATOM     68 HG22 ILE A   5     -12.590  -6.273  -1.838  1.00 15.22           H  
ATOM     69 HG23 ILE A   5     -11.097  -7.193  -2.020  1.00 41.15           H  
ATOM     70 HD11 ILE A   5      -8.646  -8.575   0.405  1.00 55.13           H  
ATOM     71 HD12 ILE A   5      -9.259  -7.839  -1.073  1.00 12.44           H  
ATOM     72 HD13 ILE A   5     -10.075  -9.244  -0.381  1.00 25.13           H  
ATOM     73  N   ALA A   6     -14.788  -5.895   0.032  1.00 31.13           N  
ATOM     74  CA  ALA A   6     -15.935  -5.320  -0.693  1.00  3.11           C  
ATOM     75  C   ALA A   6     -16.533  -4.118   0.062  1.00 31.25           C  
ATOM     76  O   ALA A   6     -17.141  -3.239  -0.554  1.00 32.22           O  
ATOM     77  CB  ALA A   6     -17.005  -6.399  -0.936  1.00 11.33           C  
ATOM     78  H   ALA A   6     -14.872  -6.810   0.386  1.00 30.34           H  
ATOM     79  HA  ALA A   6     -15.576  -4.979  -1.662  1.00 43.53           H  
ATOM     80  HB1 ALA A   6     -17.829  -5.979  -1.499  1.00 51.33           H  
ATOM     81  HB2 ALA A   6     -17.373  -6.775   0.010  1.00  5.10           H  
ATOM     82  HB3 ALA A   6     -16.575  -7.219  -1.500  1.00 63.43           H  
ATOM     83  N   LYS A   7     -16.351  -4.095   1.397  1.00  1.42           N  
ATOM     84  CA  LYS A   7     -16.777  -2.969   2.248  1.00 72.13           C  
ATOM     85  C   LYS A   7     -15.902  -1.730   1.983  1.00 32.44           C  
ATOM     86  O   LYS A   7     -16.405  -0.600   1.953  1.00 41.40           O  
ATOM     87  CB  LYS A   7     -16.729  -3.374   3.746  1.00 42.12           C  
ATOM     88  CG  LYS A   7     -17.622  -4.589   4.084  1.00 65.34           C  
ATOM     89  CD  LYS A   7     -17.585  -4.963   5.582  1.00 71.42           C  
ATOM     90  CE  LYS A   7     -18.498  -6.158   5.921  1.00 22.44           C  
ATOM     91  NZ  LYS A   7     -19.927  -5.898   5.582  1.00 54.11           N  
ATOM     92  H   LYS A   7     -15.913  -4.862   1.821  1.00 13.21           H  
ATOM     93  HA  LYS A   7     -17.806  -2.731   1.987  1.00 70.22           H  
ATOM     94  HB2 LYS A   7     -15.705  -3.613   4.010  1.00 71.54           H  
ATOM     95  HB3 LYS A   7     -17.055  -2.531   4.350  1.00  4.31           H  
ATOM     96  HG2 LYS A   7     -18.645  -4.356   3.808  1.00 54.23           H  
ATOM     97  HG3 LYS A   7     -17.282  -5.440   3.499  1.00 52.21           H  
ATOM     98  HD2 LYS A   7     -16.566  -5.214   5.855  1.00  1.22           H  
ATOM     99  HD3 LYS A   7     -17.903  -4.104   6.164  1.00  3.41           H  
ATOM    100  HE2 LYS A   7     -18.164  -7.026   5.368  1.00  1.42           H  
ATOM    101  HE3 LYS A   7     -18.425  -6.368   6.983  1.00 41.01           H  
ATOM    102  HZ1 LYS A   7     -20.040  -5.791   4.555  1.00 24.43           H  
ATOM    103  HZ2 LYS A   7     -20.253  -5.026   6.047  1.00 73.35           H  
ATOM    104  HZ3 LYS A   7     -20.522  -6.690   5.906  1.00 11.34           H  
ATOM    105  N   PHE A   8     -14.590  -1.962   1.776  1.00 24.43           N  
ATOM    106  CA  PHE A   8     -13.623  -0.889   1.458  1.00 22.45           C  
ATOM    107  C   PHE A   8     -13.747  -0.458  -0.018  1.00  1.24           C  
ATOM    108  O   PHE A   8     -13.411   0.677  -0.365  1.00 54.31           O  
ATOM    109  CB  PHE A   8     -12.175  -1.341   1.754  1.00 41.11           C  
ATOM    110  CG  PHE A   8     -11.953  -1.888   3.162  1.00 10.41           C  
ATOM    111  CD1 PHE A   8     -12.290  -1.134   4.282  1.00 31.15           C  
ATOM    112  CD2 PHE A   8     -11.414  -3.163   3.362  1.00 45.41           C  
ATOM    113  CE1 PHE A   8     -12.102  -1.638   5.554  1.00 41.20           C  
ATOM    114  CE2 PHE A   8     -11.226  -3.660   4.632  1.00  3.15           C  
ATOM    115  CZ  PHE A   8     -11.573  -2.898   5.727  1.00 61.05           C  
ATOM    116  H   PHE A   8     -14.263  -2.885   1.839  1.00 62.44           H  
ATOM    117  HA  PHE A   8     -13.858  -0.031   2.085  1.00 61.44           H  
ATOM    118  HB2 PHE A   8     -11.901  -2.115   1.047  1.00 65.54           H  
ATOM    119  HB3 PHE A   8     -11.504  -0.498   1.618  1.00 15.52           H  
ATOM    120  HD1 PHE A   8     -12.710  -0.141   4.154  1.00 51.21           H  
ATOM    121  HD2 PHE A   8     -11.136  -3.768   2.503  1.00 34.14           H  
ATOM    122  HE1 PHE A   8     -12.367  -1.036   6.417  1.00 52.41           H  
ATOM    123  HE2 PHE A   8     -10.811  -4.652   4.770  1.00 44.34           H  
ATOM    124  HZ  PHE A   8     -11.430  -3.289   6.724  1.00  2.54           H  
ATOM    125  N   GLU A   9     -14.213  -1.392  -0.875  1.00 31.20           N  
ATOM    126  CA  GLU A   9     -14.534  -1.118  -2.289  1.00 44.41           C  
ATOM    127  C   GLU A   9     -15.773  -0.222  -2.386  1.00 25.25           C  
ATOM    128  O   GLU A   9     -15.840   0.662  -3.245  1.00 35.45           O  
ATOM    129  CB  GLU A   9     -14.754  -2.447  -3.068  1.00 11.21           C  
ATOM    130  CG  GLU A   9     -13.466  -3.267  -3.326  1.00 43.12           C  
ATOM    131  CD  GLU A   9     -12.530  -2.604  -4.360  1.00 62.32           C  
ATOM    132  OE1 GLU A   9     -11.825  -1.624  -4.021  1.00  4.52           O  
ATOM    133  OE2 GLU A   9     -12.525  -3.029  -5.536  1.00 52.34           O  
ATOM    134  H   GLU A   9     -14.342  -2.300  -0.541  1.00 22.12           H  
ATOM    135  HA  GLU A   9     -13.690  -0.590  -2.724  1.00 72.23           H  
ATOM    136  HB2 GLU A   9     -15.439  -3.069  -2.500  1.00 11.23           H  
ATOM    137  HB3 GLU A   9     -15.211  -2.226  -4.026  1.00 72.33           H  
ATOM    138  HG2 GLU A   9     -12.932  -3.380  -2.390  1.00 23.25           H  
ATOM    139  HG3 GLU A   9     -13.748  -4.254  -3.686  1.00 61.41           H  
ATOM    140  N   LYS A  10     -16.749  -0.467  -1.485  1.00 11.12           N  
ATOM    141  CA  LYS A  10     -17.967   0.352  -1.372  1.00 51.11           C  
ATOM    142  C   LYS A  10     -17.620   1.729  -0.768  1.00 24.11           C  
ATOM    143  O   LYS A  10     -18.233   2.750  -1.117  1.00 43.10           O  
ATOM    144  CB  LYS A  10     -19.035  -0.379  -0.509  1.00 74.12           C  
ATOM    145  CG  LYS A  10     -20.401   0.353  -0.399  1.00 73.10           C  
ATOM    146  CD  LYS A  10     -21.068   0.580  -1.780  1.00  1.33           C  
ATOM    147  CE  LYS A  10     -22.380   1.368  -1.694  1.00 13.04           C  
ATOM    148  NZ  LYS A  10     -23.021   1.518  -3.027  1.00 22.41           N  
ATOM    149  H   LYS A  10     -16.638  -1.217  -0.871  1.00 11.03           H  
ATOM    150  HA  LYS A  10     -18.364   0.498  -2.376  1.00 40.54           H  
ATOM    151  HB2 LYS A  10     -19.214  -1.364  -0.931  1.00 52.14           H  
ATOM    152  HB3 LYS A  10     -18.638  -0.507   0.493  1.00 64.04           H  
ATOM    153  HG2 LYS A  10     -21.068  -0.244   0.216  1.00  1.41           H  
ATOM    154  HG3 LYS A  10     -20.245   1.314   0.082  1.00 44.23           H  
ATOM    155  HD2 LYS A  10     -20.384   1.131  -2.417  1.00 72.32           H  
ATOM    156  HD3 LYS A  10     -21.270  -0.384  -2.238  1.00 31.00           H  
ATOM    157  HE2 LYS A  10     -23.069   0.849  -1.039  1.00 10.32           H  
ATOM    158  HE3 LYS A  10     -22.177   2.353  -1.292  1.00 22.15           H  
ATOM    159  HZ1 LYS A  10     -23.187   0.584  -3.448  1.00 23.44           H  
ATOM    160  HZ2 LYS A  10     -22.405   2.067  -3.662  1.00  3.03           H  
ATOM    161  HZ3 LYS A  10     -23.930   2.011  -2.935  1.00 40.30           H  
ATOM    162  N   ALA A  11     -16.616   1.736   0.138  1.00 22.35           N  
ATOM    163  CA  ALA A  11     -16.065   2.973   0.720  1.00 34.53           C  
ATOM    164  C   ALA A  11     -15.265   3.763  -0.336  1.00 43.43           C  
ATOM    165  O   ALA A  11     -15.195   4.992  -0.271  1.00 12.35           O  
ATOM    166  CB  ALA A  11     -15.187   2.649   1.942  1.00  3.33           C  
ATOM    167  H   ALA A  11     -16.237   0.879   0.424  1.00 23.22           H  
ATOM    168  HA  ALA A  11     -16.901   3.588   1.058  1.00 23.23           H  
ATOM    169  HB1 ALA A  11     -14.825   3.568   2.387  1.00 43.44           H  
ATOM    170  HB2 ALA A  11     -14.339   2.039   1.643  1.00 44.44           H  
ATOM    171  HB3 ALA A  11     -15.771   2.107   2.675  1.00 54.21           H  
ATOM    172  N   TYR A  12     -14.660   3.036  -1.302  1.00 53.53           N  
ATOM    173  CA  TYR A  12     -13.908   3.638  -2.419  1.00  5.13           C  
ATOM    174  C   TYR A  12     -14.844   3.830  -3.640  1.00 32.01           C  
ATOM    175  O   TYR A  12     -16.054   3.567  -3.550  1.00  4.24           O  
ATOM    176  CB  TYR A  12     -12.640   2.779  -2.775  1.00 33.24           C  
ATOM    177  CG  TYR A  12     -11.343   3.610  -2.965  1.00  1.43           C  
ATOM    178  CD1 TYR A  12     -11.316   4.752  -3.770  1.00  0.52           C  
ATOM    179  CD2 TYR A  12     -10.153   3.255  -2.341  1.00 32.45           C  
ATOM    180  CE1 TYR A  12     -10.171   5.494  -3.938  1.00 54.13           C  
ATOM    181  CE2 TYR A  12      -9.007   4.000  -2.509  1.00 45.41           C  
ATOM    182  CZ  TYR A  12      -9.022   5.117  -3.308  1.00 60.24           C  
ATOM    183  OH  TYR A  12      -7.878   5.850  -3.478  1.00 74.42           O  
ATOM    184  H   TYR A  12     -14.734   2.062  -1.265  1.00 20.25           H  
ATOM    185  HA  TYR A  12     -13.582   4.627  -2.098  1.00 13.22           H  
ATOM    186  HB2 TYR A  12     -12.464   2.064  -1.975  1.00 73.45           H  
ATOM    187  HB3 TYR A  12     -12.813   2.223  -3.690  1.00 63.11           H  
ATOM    188  HD1 TYR A  12     -12.224   5.061  -4.269  1.00 75.51           H  
ATOM    189  HD2 TYR A  12     -10.125   2.371  -1.711  1.00 70.04           H  
ATOM    190  HE1 TYR A  12     -10.190   6.375  -4.569  1.00 21.34           H  
ATOM    191  HE2 TYR A  12      -8.096   3.699  -2.008  1.00 64.53           H  
ATOM    192  HH  TYR A  12      -7.166   5.280  -3.789  1.00 63.31           H  
ATOM    193  N   LYS A  13     -14.250   4.267  -4.787  1.00 31.51           N  
ATOM    194  CA  LYS A  13     -14.971   4.846  -5.938  1.00 33.23           C  
ATOM    195  C   LYS A  13     -15.820   6.058  -5.484  1.00 53.42           C  
ATOM    196  O   LYS A  13     -15.656   6.534  -4.346  1.00 54.24           O  
ATOM    197  CB  LYS A  13     -15.808   3.774  -6.713  1.00 74.03           C  
ATOM    198  CG  LYS A  13     -14.980   2.706  -7.482  1.00 21.01           C  
ATOM    199  CD  LYS A  13     -14.296   1.661  -6.563  1.00 75.52           C  
ATOM    200  CE  LYS A  13     -13.381   0.706  -7.338  1.00 72.54           C  
ATOM    201  NZ  LYS A  13     -12.701  -0.257  -6.442  1.00 45.21           N  
ATOM    202  H   LYS A  13     -13.282   4.180  -4.869  1.00 21.34           H  
ATOM    203  HA  LYS A  13     -14.208   5.231  -6.607  1.00 23.22           H  
ATOM    204  HB2 LYS A  13     -16.442   3.259  -6.005  1.00 74.23           H  
ATOM    205  HB3 LYS A  13     -16.447   4.282  -7.434  1.00 74.33           H  
ATOM    206  HG2 LYS A  13     -15.636   2.182  -8.166  1.00 12.12           H  
ATOM    207  HG3 LYS A  13     -14.214   3.219  -8.058  1.00 21.32           H  
ATOM    208  HD2 LYS A  13     -13.703   2.178  -5.817  1.00 13.12           H  
ATOM    209  HD3 LYS A  13     -15.064   1.080  -6.061  1.00 21.20           H  
ATOM    210  HE2 LYS A  13     -13.973   0.151  -8.056  1.00 75.35           H  
ATOM    211  HE3 LYS A  13     -12.632   1.284  -7.864  1.00 23.21           H  
ATOM    212  HZ1 LYS A  13     -12.056  -0.862  -6.990  1.00 42.12           H  
ATOM    213  HZ2 LYS A  13     -13.399  -0.866  -5.970  1.00 13.24           H  
ATOM    214  HZ3 LYS A  13     -12.152   0.244  -5.717  1.00  5.32           H  
ATOM    215  N   LYS A  14     -16.635   6.622  -6.400  1.00 44.10           N  
ATOM    216  CA  LYS A  14     -17.569   7.742  -6.099  1.00 51.03           C  
ATOM    217  C   LYS A  14     -16.839   9.053  -5.657  1.00  3.34           C  
ATOM    218  O   LYS A  14     -17.474  10.087  -5.430  1.00 24.00           O  
ATOM    219  CB  LYS A  14     -18.627   7.279  -5.044  1.00 73.54           C  
ATOM    220  CG  LYS A  14     -19.834   8.225  -4.853  1.00  4.31           C  
ATOM    221  CD  LYS A  14     -20.855   7.684  -3.829  1.00 21.33           C  
ATOM    222  CE  LYS A  14     -22.149   8.510  -3.801  1.00 73.34           C  
ATOM    223  NZ  LYS A  14     -21.906   9.937  -3.465  1.00 22.34           N  
ATOM    224  H   LYS A  14     -16.620   6.273  -7.319  1.00 33.43           H  
ATOM    225  HA  LYS A  14     -18.090   7.953  -7.024  1.00 43.21           H  
ATOM    226  HB2 LYS A  14     -19.014   6.308  -5.344  1.00 43.44           H  
ATOM    227  HB3 LYS A  14     -18.130   7.164  -4.088  1.00 70.51           H  
ATOM    228  HG2 LYS A  14     -19.470   9.187  -4.512  1.00 73.33           H  
ATOM    229  HG3 LYS A  14     -20.327   8.354  -5.812  1.00 63.13           H  
ATOM    230  HD2 LYS A  14     -21.103   6.657  -4.083  1.00  5.31           H  
ATOM    231  HD3 LYS A  14     -20.403   7.706  -2.841  1.00  2.05           H  
ATOM    232  HE2 LYS A  14     -22.616   8.461  -4.776  1.00 15.24           H  
ATOM    233  HE3 LYS A  14     -22.819   8.091  -3.064  1.00 44.13           H  
ATOM    234  HZ1 LYS A  14     -22.811  10.439  -3.376  1.00 44.31           H  
ATOM    235  HZ2 LYS A  14     -21.342  10.396  -4.211  1.00 52.41           H  
ATOM    236  HZ3 LYS A  14     -21.395  10.010  -2.565  1.00 31.33           H  
ATOM    237  N   ALA A  15     -15.491   9.020  -5.604  1.00 63.01           N  
ATOM    238  CA  ALA A  15     -14.677  10.126  -5.082  1.00 45.03           C  
ATOM    239  C   ALA A  15     -14.576  11.243  -6.119  1.00  1.12           C  
ATOM    240  O   ALA A  15     -14.601  12.427  -5.770  1.00 61.43           O  
ATOM    241  CB  ALA A  15     -13.289   9.603  -4.690  1.00 10.35           C  
ATOM    242  H   ALA A  15     -15.027   8.237  -5.951  1.00 54.32           H  
ATOM    243  HA  ALA A  15     -15.157  10.519  -4.185  1.00 14.03           H  
ATOM    244  HB1 ALA A  15     -13.389   8.826  -3.941  1.00 44.33           H  
ATOM    245  HB2 ALA A  15     -12.690  10.409  -4.285  1.00 62.31           H  
ATOM    246  HB3 ALA A  15     -12.795   9.195  -5.563  1.00 61.34           H  
ATOM    247  N   GLU A  16     -14.537  10.834  -7.401  1.00 40.15           N  
ATOM    248  CA  GLU A  16     -14.317  11.739  -8.549  1.00 64.50           C  
ATOM    249  C   GLU A  16     -15.581  12.587  -8.807  1.00 23.43           C  
ATOM    250  O   GLU A  16     -15.524  13.611  -9.501  1.00 53.14           O  
ATOM    251  CB  GLU A  16     -13.941  10.942  -9.845  1.00  1.21           C  
ATOM    252  CG  GLU A  16     -12.901   9.797  -9.678  1.00 42.14           C  
ATOM    253  CD  GLU A  16     -13.505   8.488  -9.112  1.00 74.51           C  
ATOM    254  OE1 GLU A  16     -14.174   7.762  -9.874  1.00 11.14           O  
ATOM    255  OE2 GLU A  16     -13.360   8.213  -7.901  1.00 54.24           O  
ATOM    256  H   GLU A  16     -14.691   9.887  -7.582  1.00 33.41           H  
ATOM    257  HA  GLU A  16     -13.498  12.410  -8.294  1.00 31.42           H  
ATOM    258  HB2 GLU A  16     -14.846  10.508 -10.261  1.00 75.13           H  
ATOM    259  HB3 GLU A  16     -13.551  11.652 -10.572  1.00  3.22           H  
ATOM    260  HG2 GLU A  16     -12.459   9.583 -10.646  1.00 20.34           H  
ATOM    261  HG3 GLU A  16     -12.118  10.145  -9.010  1.00 21.22           H  
ATOM    262  N   GLU A  17     -16.715  12.114  -8.256  1.00 73.44           N  
ATOM    263  CA  GLU A  17     -18.020  12.789  -8.329  1.00 11.44           C  
ATOM    264  C   GLU A  17     -17.951  14.196  -7.693  1.00 21.24           C  
ATOM    265  O   GLU A  17     -18.471  15.167  -8.255  1.00 51.51           O  
ATOM    266  CB  GLU A  17     -19.075  11.920  -7.597  1.00 20.23           C  
ATOM    267  CG  GLU A  17     -20.521  12.477  -7.593  1.00 53.34           C  
ATOM    268  CD  GLU A  17     -21.437  11.734  -6.604  1.00 70.04           C  
ATOM    269  OE1 GLU A  17     -21.403  12.055  -5.396  1.00 63.25           O  
ATOM    270  OE2 GLU A  17     -22.167  10.809  -7.008  1.00 55.31           O  
ATOM    271  H   GLU A  17     -16.667  11.263  -7.780  1.00 75.12           H  
ATOM    272  HA  GLU A  17     -18.296  12.882  -9.378  1.00 13.22           H  
ATOM    273  HB2 GLU A  17     -19.089  10.941  -8.063  1.00 33.21           H  
ATOM    274  HB3 GLU A  17     -18.753  11.795  -6.563  1.00 20.53           H  
ATOM    275  HG2 GLU A  17     -20.493  13.527  -7.318  1.00 64.03           H  
ATOM    276  HG3 GLU A  17     -20.933  12.390  -8.594  1.00 72.22           H  
ATOM    277  N   LEU A  18     -17.283  14.291  -6.528  1.00 24.41           N  
ATOM    278  CA  LEU A  18     -17.202  15.540  -5.727  1.00 35.22           C  
ATOM    279  C   LEU A  18     -15.739  16.029  -5.611  1.00 41.22           C  
ATOM    280  O   LEU A  18     -15.504  17.175  -5.213  1.00 10.03           O  
ATOM    281  CB  LEU A  18     -17.871  15.274  -4.338  1.00 30.01           C  
ATOM    282  CG  LEU A  18     -18.129  16.496  -3.369  1.00  0.42           C  
ATOM    283  CD1 LEU A  18     -19.378  16.259  -2.495  1.00 73.22           C  
ATOM    284  CD2 LEU A  18     -16.907  16.803  -2.461  1.00 40.40           C  
ATOM    285  H   LEU A  18     -16.835  13.486  -6.184  1.00 35.42           H  
ATOM    286  HA  LEU A  18     -17.765  16.316  -6.234  1.00  0.20           H  
ATOM    287  HB2 LEU A  18     -18.828  14.798  -4.540  1.00 61.10           H  
ATOM    288  HB3 LEU A  18     -17.260  14.543  -3.816  1.00 74.43           H  
ATOM    289  HG  LEU A  18     -18.325  17.374  -3.967  1.00 22.24           H  
ATOM    290 HD11 LEU A  18     -19.236  15.375  -1.886  1.00 31.42           H  
ATOM    291 HD12 LEU A  18     -20.242  16.118  -3.132  1.00 50.44           H  
ATOM    292 HD13 LEU A  18     -19.544  17.117  -1.858  1.00 55.04           H  
ATOM    293 HD21 LEU A  18     -16.040  16.985  -3.083  1.00 53.33           H  
ATOM    294 HD22 LEU A  18     -16.710  15.962  -1.813  1.00 61.11           H  
ATOM    295 HD23 LEU A  18     -17.104  17.684  -1.863  1.00 20.02           H  
ATOM    296  N   ASN A  19     -14.778  15.171  -6.039  1.00 53.41           N  
ATOM    297  CA  ASN A  19     -13.331  15.337  -5.762  1.00 45.54           C  
ATOM    298  C   ASN A  19     -13.083  15.141  -4.247  1.00 25.34           C  
ATOM    299  O   ASN A  19     -13.081  16.097  -3.466  1.00 64.32           O  
ATOM    300  CB  ASN A  19     -12.762  16.702  -6.287  1.00 21.23           C  
ATOM    301  CG  ASN A  19     -11.286  16.952  -5.932  1.00 55.52           C  
ATOM    302  OD1 ASN A  19     -10.464  16.033  -5.889  1.00  3.51           O  
ATOM    303  ND2 ASN A  19     -10.949  18.205  -5.655  1.00 33.53           N  
ATOM    304  H   ASN A  19     -15.056  14.394  -6.564  1.00 33.14           H  
ATOM    305  HA  ASN A  19     -12.827  14.531  -6.293  1.00 73.41           H  
ATOM    306  HB2 ASN A  19     -12.854  16.733  -7.365  1.00 12.41           H  
ATOM    307  HB3 ASN A  19     -13.355  17.514  -5.871  1.00  5.21           H  
ATOM    308 HD21 ASN A  19     -11.645  18.893  -5.689  1.00 44.50           H  
ATOM    309 HD22 ASN A  19     -10.013  18.393  -5.423  1.00 74.33           H  
ATOM    310  N   GLN A  20     -12.964  13.866  -3.844  1.00 73.41           N  
ATOM    311  CA  GLN A  20     -12.815  13.454  -2.426  1.00 12.01           C  
ATOM    312  C   GLN A  20     -11.561  12.593  -2.227  1.00 71.00           C  
ATOM    313  O   GLN A  20     -11.436  11.949  -1.175  1.00 70.33           O  
ATOM    314  CB  GLN A  20     -14.070  12.651  -1.986  1.00 11.03           C  
ATOM    315  CG  GLN A  20     -15.376  13.463  -1.975  1.00 45.33           C  
ATOM    316  CD  GLN A  20     -16.612  12.607  -1.716  1.00 33.33           C  
ATOM    317  OE1 GLN A  20     -16.665  11.435  -2.095  1.00 41.34           O  
ATOM    318  NE2 GLN A  20     -17.616  13.182  -1.082  1.00 52.23           N  
ATOM    319  H   GLN A  20     -12.989  13.165  -4.530  1.00 73.43           H  
ATOM    320  HA  GLN A  20     -12.725  14.342  -1.806  1.00 24.22           H  
ATOM    321  HB2 GLN A  20     -14.200  11.814  -2.665  1.00 15.25           H  
ATOM    322  HB3 GLN A  20     -13.909  12.259  -0.985  1.00 32.44           H  
ATOM    323  HG2 GLN A  20     -15.305  14.223  -1.202  1.00 11.31           H  
ATOM    324  HG3 GLN A  20     -15.498  13.949  -2.935  1.00 31.21           H  
ATOM    325 HE21 GLN A  20     -17.521  14.121  -0.816  1.00 13.25           H  
ATOM    326 HE22 GLN A  20     -18.412  12.647  -0.899  1.00 71.12           H  
ATOM    327  N   GLY A  21     -10.649  12.594  -3.235  1.00  4.14           N  
ATOM    328  CA  GLY A  21      -9.425  11.770  -3.206  1.00 13.51           C  
ATOM    329  C   GLY A  21      -8.471  12.145  -2.065  1.00 44.32           C  
ATOM    330  O   GLY A  21      -7.454  12.818  -2.274  1.00 50.22           O  
ATOM    331  H   GLY A  21     -10.819  13.161  -4.025  1.00 75.42           H  
ATOM    332  HA2 GLY A  21      -9.704  10.724  -3.104  1.00 21.41           H  
ATOM    333  HA3 GLY A  21      -8.914  11.890  -4.152  1.00 35.41           H  
ATOM    334  N   GLU A  22      -8.825  11.667  -0.867  1.00 52.44           N  
ATOM    335  CA  GLU A  22      -8.172  11.997   0.396  1.00 25.35           C  
ATOM    336  C   GLU A  22      -8.700  11.004   1.423  1.00 15.13           C  
ATOM    337  O   GLU A  22      -7.937  10.203   1.958  1.00 53.41           O  
ATOM    338  CB  GLU A  22      -8.488  13.479   0.819  1.00 63.31           C  
ATOM    339  CG  GLU A  22      -7.662  14.057   2.007  1.00 63.12           C  
ATOM    340  CD  GLU A  22      -7.919  13.389   3.373  1.00 25.10           C  
ATOM    341  OE1 GLU A  22      -9.014  13.591   3.934  1.00  1.51           O  
ATOM    342  OE2 GLU A  22      -7.034  12.667   3.896  1.00 44.21           O  
ATOM    343  H   GLU A  22      -9.578  11.047  -0.837  1.00  2.44           H  
ATOM    344  HA  GLU A  22      -7.101  11.863   0.274  1.00 30.30           H  
ATOM    345  HB2 GLU A  22      -8.309  14.118  -0.041  1.00 12.31           H  
ATOM    346  HB3 GLU A  22      -9.538  13.550   1.070  1.00 10.51           H  
ATOM    347  HG2 GLU A  22      -6.614  13.964   1.762  1.00 53.11           H  
ATOM    348  HG3 GLU A  22      -7.893  15.117   2.104  1.00  5.02           H  
ATOM    349  N   LEU A  23     -10.045  11.064   1.635  1.00 14.32           N  
ATOM    350  CA  LEU A  23     -10.774  10.270   2.653  1.00 54.55           C  
ATOM    351  C   LEU A  23     -10.466   8.766   2.530  1.00 41.04           C  
ATOM    352  O   LEU A  23     -10.291   8.062   3.530  1.00  2.34           O  
ATOM    353  CB  LEU A  23     -12.305  10.511   2.510  1.00 51.13           C  
ATOM    354  CG  LEU A  23     -12.796  11.984   2.685  1.00 43.25           C  
ATOM    355  CD1 LEU A  23     -14.323  12.097   2.466  1.00 14.15           C  
ATOM    356  CD2 LEU A  23     -12.376  12.554   4.059  1.00 41.25           C  
ATOM    357  H   LEU A  23     -10.567  11.681   1.074  1.00  0.21           H  
ATOM    358  HA  LEU A  23     -10.452  10.618   3.632  1.00 62.54           H  
ATOM    359  HB2 LEU A  23     -12.603  10.173   1.524  1.00 41.50           H  
ATOM    360  HB3 LEU A  23     -12.822   9.896   3.246  1.00 23.43           H  
ATOM    361  HG  LEU A  23     -12.324  12.598   1.925  1.00 50.41           H  
ATOM    362 HD11 LEU A  23     -14.848  11.481   3.187  1.00 33.24           H  
ATOM    363 HD12 LEU A  23     -14.568  11.765   1.467  1.00 21.24           H  
ATOM    364 HD13 LEU A  23     -14.632  13.127   2.582  1.00 31.32           H  
ATOM    365 HD21 LEU A  23     -12.742  13.566   4.159  1.00 41.01           H  
ATOM    366 HD22 LEU A  23     -11.297  12.564   4.132  1.00 53.44           H  
ATOM    367 HD23 LEU A  23     -12.784  11.945   4.859  1.00 62.34           H  
ATOM    368  N   MET A  24     -10.395   8.313   1.278  1.00 63.42           N  
ATOM    369  CA  MET A  24     -10.043   6.936   0.911  1.00 52.44           C  
ATOM    370  C   MET A  24      -8.498   6.760   0.915  1.00 43.25           C  
ATOM    371  O   MET A  24      -7.807   7.369   1.739  1.00  4.30           O  
ATOM    372  CB  MET A  24     -10.694   6.613  -0.461  1.00 11.14           C  
ATOM    373  CG  MET A  24     -12.218   6.428  -0.423  1.00 24.12           C  
ATOM    374  SD  MET A  24     -13.117   7.885   0.154  1.00 40.44           S  
ATOM    375  CE  MET A  24     -12.754   9.075  -1.129  1.00 21.41           C  
ATOM    376  H   MET A  24     -10.582   8.949   0.556  1.00  2.55           H  
ATOM    377  HA  MET A  24     -10.457   6.264   1.656  1.00 51.40           H  
ATOM    378  HB2 MET A  24     -10.469   7.414  -1.157  1.00 64.22           H  
ATOM    379  HB3 MET A  24     -10.257   5.697  -0.846  1.00  5.32           H  
ATOM    380  HG2 MET A  24     -12.569   6.183  -1.418  1.00 31.04           H  
ATOM    381  HG3 MET A  24     -12.450   5.603   0.240  1.00 30.12           H  
ATOM    382  HE1 MET A  24     -13.257  10.003  -0.905  1.00 30.34           H  
ATOM    383  HE2 MET A  24     -13.099   8.699  -2.081  1.00 73.42           H  
ATOM    384  HE3 MET A  24     -11.685   9.245  -1.172  1.00 53.20           H  
ATOM    385  N   GLY A  25      -7.959   5.903   0.017  1.00 22.44           N  
ATOM    386  CA  GLY A  25      -6.554   5.494   0.056  1.00 21.22           C  
ATOM    387  C   GLY A  25      -6.360   4.370   1.048  1.00  2.00           C  
ATOM    388  O   GLY A  25      -6.045   3.237   0.665  1.00 12.41           O  
ATOM    389  H   GLY A  25      -8.522   5.551  -0.691  1.00 32.14           H  
ATOM    390  HA2 GLY A  25      -6.263   5.159  -0.936  1.00 63.12           H  
ATOM    391  HA3 GLY A  25      -5.930   6.331   0.336  1.00 53.03           H  
ATOM    392  N   ARG A  26      -6.608   4.705   2.327  1.00 44.11           N  
ATOM    393  CA  ARG A  26      -6.628   3.750   3.450  1.00 15.34           C  
ATOM    394  C   ARG A  26      -7.601   2.585   3.208  1.00 70.13           C  
ATOM    395  O   ARG A  26      -7.413   1.509   3.767  1.00 64.22           O  
ATOM    396  CB  ARG A  26      -6.986   4.482   4.770  1.00 54.51           C  
ATOM    397  CG  ARG A  26      -8.327   5.260   4.753  1.00 13.11           C  
ATOM    398  CD  ARG A  26      -8.662   5.886   6.116  1.00 45.13           C  
ATOM    399  NE  ARG A  26      -9.855   6.748   6.066  1.00 73.22           N  
ATOM    400  CZ  ARG A  26     -10.364   7.419   7.110  1.00 12.44           C  
ATOM    401  NH1 ARG A  26      -9.801   7.348   8.316  1.00 21.03           N  
ATOM    402  NH2 ARG A  26     -11.423   8.191   6.940  1.00 72.40           N  
ATOM    403  H   ARG A  26      -6.760   5.651   2.527  1.00 43.15           H  
ATOM    404  HA  ARG A  26      -5.623   3.345   3.540  1.00 12.30           H  
ATOM    405  HB2 ARG A  26      -7.028   3.749   5.571  1.00 41.02           H  
ATOM    406  HB3 ARG A  26      -6.191   5.186   4.997  1.00 51.25           H  
ATOM    407  HG2 ARG A  26      -8.263   6.049   4.012  1.00 11.44           H  
ATOM    408  HG3 ARG A  26      -9.124   4.579   4.475  1.00 34.51           H  
ATOM    409  HD2 ARG A  26      -8.839   5.093   6.830  1.00 64.34           H  
ATOM    410  HD3 ARG A  26      -7.816   6.482   6.449  1.00  1.05           H  
ATOM    411  HE  ARG A  26     -10.307   6.828   5.197  1.00  0.21           H  
ATOM    412 HH11 ARG A  26      -8.988   6.782   8.461  1.00 11.35           H  
ATOM    413 HH12 ARG A  26     -10.191   7.858   9.087  1.00 32.50           H  
ATOM    414 HH21 ARG A  26     -11.850   8.271   6.035  1.00 53.03           H  
ATOM    415 HH22 ARG A  26     -11.808   8.699   7.715  1.00 32.41           H  
ATOM    416  N   ALA A  27      -8.640   2.819   2.376  1.00  2.43           N  
ATOM    417  CA  ALA A  27      -9.578   1.775   1.946  1.00 53.42           C  
ATOM    418  C   ALA A  27      -8.828   0.657   1.194  1.00 34.12           C  
ATOM    419  O   ALA A  27      -8.966  -0.518   1.546  1.00 44.41           O  
ATOM    420  CB  ALA A  27     -10.694   2.386   1.082  1.00 45.13           C  
ATOM    421  H   ALA A  27      -8.775   3.726   2.049  1.00 32.53           H  
ATOM    422  HA  ALA A  27     -10.038   1.352   2.839  1.00 73.21           H  
ATOM    423  HB1 ALA A  27     -10.267   2.824   0.190  1.00 35.52           H  
ATOM    424  HB2 ALA A  27     -11.211   3.157   1.641  1.00 21.03           H  
ATOM    425  HB3 ALA A  27     -11.404   1.620   0.796  1.00 44.11           H  
ATOM    426  N   LEU A  28      -7.995   1.039   0.188  1.00 10.02           N  
ATOM    427  CA  LEU A  28      -7.169   0.068  -0.574  1.00 22.34           C  
ATOM    428  C   LEU A  28      -6.075  -0.547   0.311  1.00 12.11           C  
ATOM    429  O   LEU A  28      -5.751  -1.717   0.158  1.00 61.12           O  
ATOM    430  CB  LEU A  28      -6.523   0.696  -1.836  1.00 75.04           C  
ATOM    431  CG  LEU A  28      -7.491   1.052  -2.990  1.00 11.04           C  
ATOM    432  CD1 LEU A  28      -6.754   1.709  -4.166  1.00 44.15           C  
ATOM    433  CD2 LEU A  28      -8.325  -0.159  -3.455  1.00 33.03           C  
ATOM    434  H   LEU A  28      -7.928   1.987  -0.034  1.00 65.41           H  
ATOM    435  HA  LEU A  28      -7.841  -0.721  -0.894  1.00 43.20           H  
ATOM    436  HB2 LEU A  28      -6.012   1.603  -1.529  1.00 42.21           H  
ATOM    437  HB3 LEU A  28      -5.777   0.006  -2.224  1.00 45.23           H  
ATOM    438  HG  LEU A  28      -8.185   1.784  -2.617  1.00 32.50           H  
ATOM    439 HD11 LEU A  28      -6.035   1.017  -4.590  1.00 61.12           H  
ATOM    440 HD12 LEU A  28      -6.238   2.592  -3.817  1.00 52.44           H  
ATOM    441 HD13 LEU A  28      -7.468   1.997  -4.925  1.00 73.31           H  
ATOM    442 HD21 LEU A  28      -8.880  -0.559  -2.617  1.00 73.54           H  
ATOM    443 HD22 LEU A  28      -7.677  -0.928  -3.855  1.00 32.51           H  
ATOM    444 HD23 LEU A  28      -9.023   0.154  -4.220  1.00 73.54           H  
ATOM    445  N   TYR A  29      -5.510   0.263   1.238  1.00 11.12           N  
ATOM    446  CA  TYR A  29      -4.502  -0.211   2.216  1.00 75.45           C  
ATOM    447  C   TYR A  29      -5.062  -1.385   3.044  1.00 21.25           C  
ATOM    448  O   TYR A  29      -4.387  -2.400   3.233  1.00 72.23           O  
ATOM    449  CB  TYR A  29      -4.048   0.955   3.153  1.00 22.12           C  
ATOM    450  CG  TYR A  29      -3.115   0.523   4.307  1.00 13.20           C  
ATOM    451  CD1 TYR A  29      -1.756   0.288   4.088  1.00 63.52           C  
ATOM    452  CD2 TYR A  29      -3.599   0.329   5.608  1.00 23.25           C  
ATOM    453  CE1 TYR A  29      -0.921  -0.119   5.112  1.00 22.14           C  
ATOM    454  CE2 TYR A  29      -2.766  -0.080   6.631  1.00 74.53           C  
ATOM    455  CZ  TYR A  29      -1.430  -0.304   6.377  1.00 71.30           C  
ATOM    456  OH  TYR A  29      -0.603  -0.725   7.399  1.00 13.23           O  
ATOM    457  H   TYR A  29      -5.779   1.204   1.266  1.00 62.41           H  
ATOM    458  HA  TYR A  29      -3.640  -0.558   1.650  1.00 52.41           H  
ATOM    459  HB2 TYR A  29      -3.521   1.699   2.562  1.00 32.54           H  
ATOM    460  HB3 TYR A  29      -4.928   1.423   3.585  1.00  1.11           H  
ATOM    461  HD1 TYR A  29      -1.352   0.424   3.093  1.00  2.34           H  
ATOM    462  HD2 TYR A  29      -4.649   0.497   5.811  1.00 63.32           H  
ATOM    463  HE1 TYR A  29       0.129  -0.291   4.913  1.00 23.12           H  
ATOM    464  HE2 TYR A  29      -3.165  -0.222   7.626  1.00  2.54           H  
ATOM    465  HH  TYR A  29      -1.004  -1.479   7.841  1.00 20.21           H  
ATOM    466  N   ASN A  30      -6.321  -1.230   3.501  1.00 35.52           N  
ATOM    467  CA  ASN A  30      -7.017  -2.242   4.316  1.00 21.24           C  
ATOM    468  C   ASN A  30      -7.333  -3.496   3.484  1.00 23.41           C  
ATOM    469  O   ASN A  30      -7.272  -4.612   4.005  1.00 73.33           O  
ATOM    470  CB  ASN A  30      -8.304  -1.646   4.939  1.00 63.43           C  
ATOM    471  CG  ASN A  30      -8.069  -0.665   6.097  1.00 33.15           C  
ATOM    472  OD1 ASN A  30      -8.882  -0.593   7.022  1.00 21.11           O  
ATOM    473  ND2 ASN A  30      -6.995   0.115   6.063  1.00 25.24           N  
ATOM    474  H   ASN A  30      -6.806  -0.412   3.264  1.00 11.41           H  
ATOM    475  HA  ASN A  30      -6.348  -2.528   5.123  1.00 11.23           H  
ATOM    476  HB2 ASN A  30      -8.864  -1.124   4.171  1.00 43.12           H  
ATOM    477  HB3 ASN A  30      -8.920  -2.457   5.316  1.00 41.03           H  
ATOM    478 HD21 ASN A  30      -6.378   0.048   5.302  1.00  2.44           H  
ATOM    479 HD22 ASN A  30      -6.866   0.741   6.804  1.00 61.20           H  
ATOM    480  N   ILE A  31      -7.657  -3.295   2.193  1.00 51.30           N  
ATOM    481  CA  ILE A  31      -7.842  -4.395   1.228  1.00 33.01           C  
ATOM    482  C   ILE A  31      -6.524  -5.169   1.060  1.00 63.14           C  
ATOM    483  O   ILE A  31      -6.533  -6.399   0.961  1.00 62.11           O  
ATOM    484  CB  ILE A  31      -8.334  -3.858  -0.169  1.00 34.20           C  
ATOM    485  CG1 ILE A  31      -9.742  -3.223  -0.033  1.00 44.42           C  
ATOM    486  CG2 ILE A  31      -8.324  -4.959  -1.254  1.00  3.45           C  
ATOM    487  CD1 ILE A  31     -10.271  -2.554  -1.285  1.00 41.35           C  
ATOM    488  H   ILE A  31      -7.766  -2.376   1.870  1.00 41.44           H  
ATOM    489  HA  ILE A  31      -8.601  -5.066   1.626  1.00 21.10           H  
ATOM    490  HB  ILE A  31      -7.640  -3.085  -0.485  1.00 23.12           H  
ATOM    491 HG12 ILE A  31     -10.456  -3.987   0.249  1.00 31.32           H  
ATOM    492 HG13 ILE A  31      -9.717  -2.470   0.746  1.00 64.42           H  
ATOM    493 HG21 ILE A  31      -8.665  -4.552  -2.199  1.00 73.43           H  
ATOM    494 HG22 ILE A  31      -8.978  -5.768  -0.965  1.00 33.24           H  
ATOM    495 HG23 ILE A  31      -7.319  -5.344  -1.382  1.00 73.40           H  
ATOM    496 HD11 ILE A  31     -10.359  -3.280  -2.083  1.00  0.42           H  
ATOM    497 HD12 ILE A  31      -9.596  -1.765  -1.587  1.00 11.04           H  
ATOM    498 HD13 ILE A  31     -11.245  -2.132  -1.079  1.00 53.14           H  
ATOM    499  N   GLY A  32      -5.405  -4.416   1.046  1.00 15.04           N  
ATOM    500  CA  GLY A  32      -4.073  -4.990   0.959  1.00 40.41           C  
ATOM    501  C   GLY A  32      -3.740  -5.850   2.169  1.00 12.10           C  
ATOM    502  O   GLY A  32      -3.097  -6.889   2.030  1.00 51.12           O  
ATOM    503  H   GLY A  32      -5.493  -3.446   1.114  1.00 53.31           H  
ATOM    504  HA2 GLY A  32      -3.996  -5.586   0.058  1.00 34.23           H  
ATOM    505  HA3 GLY A  32      -3.358  -4.184   0.899  1.00 11.12           H  
ATOM    506  N   LEU A  33      -4.187  -5.397   3.366  1.00 21.35           N  
ATOM    507  CA  LEU A  33      -4.002  -6.144   4.626  1.00  5.13           C  
ATOM    508  C   LEU A  33      -4.733  -7.494   4.552  1.00 10.14           C  
ATOM    509  O   LEU A  33      -4.190  -8.517   4.973  1.00 10.12           O  
ATOM    510  CB  LEU A  33      -4.516  -5.337   5.854  1.00 44.32           C  
ATOM    511  CG  LEU A  33      -3.836  -3.960   6.121  1.00 73.11           C  
ATOM    512  CD1 LEU A  33      -4.485  -3.245   7.325  1.00 23.35           C  
ATOM    513  CD2 LEU A  33      -2.306  -4.104   6.298  1.00  2.12           C  
ATOM    514  H   LEU A  33      -4.646  -4.533   3.393  1.00 21.41           H  
ATOM    515  HA  LEU A  33      -2.936  -6.324   4.745  1.00 11.04           H  
ATOM    516  HB2 LEU A  33      -5.579  -5.164   5.722  1.00 75.15           H  
ATOM    517  HB3 LEU A  33      -4.386  -5.951   6.744  1.00 65.51           H  
ATOM    518  HG  LEU A  33      -4.002  -3.326   5.258  1.00 73.32           H  
ATOM    519 HD11 LEU A  33      -4.012  -2.285   7.477  1.00 32.24           H  
ATOM    520 HD12 LEU A  33      -4.373  -3.845   8.221  1.00 42.31           H  
ATOM    521 HD13 LEU A  33      -5.540  -3.093   7.127  1.00 12.14           H  
ATOM    522 HD21 LEU A  33      -1.877  -4.535   5.403  1.00 12.31           H  
ATOM    523 HD22 LEU A  33      -2.086  -4.745   7.145  1.00 41.01           H  
ATOM    524 HD23 LEU A  33      -1.868  -3.129   6.463  1.00 43.34           H  
ATOM    525  N   GLU A  34      -5.963  -7.462   3.997  1.00 44.45           N  
ATOM    526  CA  GLU A  34      -6.809  -8.653   3.823  1.00 11.51           C  
ATOM    527  C   GLU A  34      -6.165  -9.642   2.838  1.00 65.43           C  
ATOM    528  O   GLU A  34      -6.101 -10.841   3.117  1.00 22.05           O  
ATOM    529  CB  GLU A  34      -8.215  -8.249   3.316  1.00 62.44           C  
ATOM    530  CG  GLU A  34      -9.025  -7.351   4.267  1.00 73.42           C  
ATOM    531  CD  GLU A  34      -9.363  -8.046   5.589  1.00 42.41           C  
ATOM    532  OE1 GLU A  34     -10.311  -8.858   5.615  1.00 14.04           O  
ATOM    533  OE2 GLU A  34      -8.677  -7.807   6.608  1.00 22.52           O  
ATOM    534  H   GLU A  34      -6.309  -6.598   3.687  1.00 22.32           H  
ATOM    535  HA  GLU A  34      -6.910  -9.133   4.795  1.00 53.23           H  
ATOM    536  HB2 GLU A  34      -8.103  -7.722   2.373  1.00  3.34           H  
ATOM    537  HB3 GLU A  34      -8.796  -9.150   3.130  1.00 42.53           H  
ATOM    538  HG2 GLU A  34      -8.454  -6.449   4.470  1.00 74.44           H  
ATOM    539  HG3 GLU A  34      -9.952  -7.069   3.774  1.00 43.54           H  
ATOM    540  N   LYS A  35      -5.692  -9.110   1.684  1.00 14.32           N  
ATOM    541  CA  LYS A  35      -5.019  -9.906   0.637  1.00 31.52           C  
ATOM    542  C   LYS A  35      -3.788 -10.617   1.216  1.00 24.12           C  
ATOM    543  O   LYS A  35      -3.657 -11.832   1.101  1.00 71.52           O  
ATOM    544  CB  LYS A  35      -4.595  -8.990  -0.551  1.00 23.40           C  
ATOM    545  CG  LYS A  35      -5.752  -8.442  -1.411  1.00 31.31           C  
ATOM    546  CD  LYS A  35      -6.491  -9.546  -2.207  1.00 63.24           C  
ATOM    547  CE  LYS A  35      -7.580  -8.984  -3.138  1.00  4.22           C  
ATOM    548  NZ  LYS A  35      -8.282 -10.062  -3.882  1.00  0.51           N  
ATOM    549  H   LYS A  35      -5.790  -8.144   1.542  1.00 65.42           H  
ATOM    550  HA  LYS A  35      -5.724 -10.646   0.279  1.00 22.23           H  
ATOM    551  HB2 LYS A  35      -4.047  -8.140  -0.151  1.00 34.31           H  
ATOM    552  HB3 LYS A  35      -3.923  -9.544  -1.203  1.00  3.22           H  
ATOM    553  HG2 LYS A  35      -6.462  -7.944  -0.758  1.00 53.24           H  
ATOM    554  HG3 LYS A  35      -5.348  -7.712  -2.110  1.00 52.54           H  
ATOM    555  HD2 LYS A  35      -5.770 -10.090  -2.809  1.00  4.24           H  
ATOM    556  HD3 LYS A  35      -6.953 -10.234  -1.505  1.00  3.24           H  
ATOM    557  HE2 LYS A  35      -8.306  -8.444  -2.548  1.00 71.44           H  
ATOM    558  HE3 LYS A  35      -7.125  -8.308  -3.850  1.00 54.30           H  
ATOM    559  HZ1 LYS A  35      -8.703 -10.737  -3.221  1.00 42.44           H  
ATOM    560  HZ2 LYS A  35      -7.613 -10.567  -4.497  1.00  4.02           H  
ATOM    561  HZ3 LYS A  35      -9.040  -9.655  -4.474  1.00 40.35           H  
ATOM    562  N   ASN A  36      -2.947  -9.832   1.908  1.00 10.54           N  
ATOM    563  CA  ASN A  36      -1.666 -10.290   2.493  1.00 72.44           C  
ATOM    564  C   ASN A  36      -1.918 -11.371   3.567  1.00 25.41           C  
ATOM    565  O   ASN A  36      -1.157 -12.342   3.692  1.00 42.53           O  
ATOM    566  CB  ASN A  36      -0.923  -9.059   3.098  1.00 51.22           C  
ATOM    567  CG  ASN A  36       0.596  -9.223   3.221  1.00 42.32           C  
ATOM    568  OD1 ASN A  36       1.121 -10.319   3.403  1.00 34.33           O  
ATOM    569  ND2 ASN A  36       1.316  -8.114   3.118  1.00  0.33           N  
ATOM    570  H   ASN A  36      -3.206  -8.895   2.041  1.00 72.21           H  
ATOM    571  HA  ASN A  36      -1.069 -10.714   1.692  1.00 51.42           H  
ATOM    572  HB2 ASN A  36      -1.109  -8.195   2.471  1.00 61.43           H  
ATOM    573  HB3 ASN A  36      -1.322  -8.851   4.086  1.00 64.44           H  
ATOM    574 HD21 ASN A  36       0.840  -7.272   2.972  1.00 53.40           H  
ATOM    575 HD22 ASN A  36       2.289  -8.185   3.188  1.00  0.03           H  
ATOM    576  N   LYS A  37      -3.024 -11.182   4.311  1.00 44.42           N  
ATOM    577  CA  LYS A  37      -3.509 -12.108   5.355  1.00 12.15           C  
ATOM    578  C   LYS A  37      -3.992 -13.443   4.740  1.00 73.35           C  
ATOM    579  O   LYS A  37      -3.840 -14.511   5.342  1.00 15.34           O  
ATOM    580  CB  LYS A  37      -4.660 -11.412   6.131  1.00 41.35           C  
ATOM    581  CG  LYS A  37      -5.306 -12.237   7.267  1.00 41.11           C  
ATOM    582  CD  LYS A  37      -6.518 -11.516   7.909  1.00 54.33           C  
ATOM    583  CE  LYS A  37      -7.660 -11.259   6.904  1.00 44.04           C  
ATOM    584  NZ  LYS A  37      -8.809 -10.554   7.529  1.00 44.54           N  
ATOM    585  H   LYS A  37      -3.549 -10.370   4.145  1.00 62.04           H  
ATOM    586  HA  LYS A  37      -2.688 -12.306   6.042  1.00  3.44           H  
ATOM    587  HB2 LYS A  37      -4.273 -10.494   6.565  1.00 42.25           H  
ATOM    588  HB3 LYS A  37      -5.438 -11.144   5.420  1.00 21.11           H  
ATOM    589  HG2 LYS A  37      -5.637 -13.190   6.865  1.00 24.11           H  
ATOM    590  HG3 LYS A  37      -4.559 -12.418   8.033  1.00  2.23           H  
ATOM    591  HD2 LYS A  37      -6.902 -12.130   8.715  1.00 13.14           H  
ATOM    592  HD3 LYS A  37      -6.186 -10.566   8.317  1.00 54.30           H  
ATOM    593  HE2 LYS A  37      -7.286 -10.650   6.090  1.00 73.03           H  
ATOM    594  HE3 LYS A  37      -8.003 -12.206   6.512  1.00 25.51           H  
ATOM    595  HZ1 LYS A  37      -9.171 -11.100   8.334  1.00  1.54           H  
ATOM    596  HZ2 LYS A  37      -9.579 -10.427   6.836  1.00 10.30           H  
ATOM    597  HZ3 LYS A  37      -8.513  -9.615   7.868  1.00 45.42           H  
ATOM    598  N   MET A  38      -4.566 -13.362   3.522  1.00 43.31           N  
ATOM    599  CA  MET A  38      -5.048 -14.540   2.762  1.00  2.44           C  
ATOM    600  C   MET A  38      -3.912 -15.190   1.941  1.00 53.40           C  
ATOM    601  O   MET A  38      -4.135 -16.185   1.245  1.00 43.51           O  
ATOM    602  CB  MET A  38      -6.234 -14.132   1.836  1.00 13.14           C  
ATOM    603  CG  MET A  38      -7.511 -13.726   2.590  1.00 41.24           C  
ATOM    604  SD  MET A  38      -8.888 -13.311   1.492  1.00 53.44           S  
ATOM    605  CE  MET A  38      -8.279 -11.849   0.648  1.00  1.43           C  
ATOM    606  H   MET A  38      -4.661 -12.475   3.114  1.00 23.35           H  
ATOM    607  HA  MET A  38      -5.406 -15.277   3.476  1.00 45.45           H  
ATOM    608  HB2 MET A  38      -5.925 -13.297   1.220  1.00 72.13           H  
ATOM    609  HB3 MET A  38      -6.482 -14.966   1.185  1.00 42.24           H  
ATOM    610  HG2 MET A  38      -7.821 -14.550   3.222  1.00 12.31           H  
ATOM    611  HG3 MET A  38      -7.296 -12.866   3.213  1.00 13.03           H  
ATOM    612  HE1 MET A  38      -9.040 -11.479  -0.020  1.00 73.15           H  
ATOM    613  HE2 MET A  38      -7.393 -12.100   0.081  1.00 34.45           H  
ATOM    614  HE3 MET A  38      -8.037 -11.084   1.375  1.00 34.35           H  
ATOM    615  N   GLY A  39      -2.695 -14.613   2.031  1.00 62.44           N  
ATOM    616  CA  GLY A  39      -1.513 -15.129   1.332  1.00 71.23           C  
ATOM    617  C   GLY A  39      -1.260 -14.435  -0.001  1.00 55.44           C  
ATOM    618  O   GLY A  39      -0.213 -14.636  -0.614  1.00  0.42           O  
ATOM    619  H   GLY A  39      -2.597 -13.811   2.586  1.00 45.23           H  
ATOM    620  HA2 GLY A  39      -0.655 -14.973   1.970  1.00 51.14           H  
ATOM    621  HA3 GLY A  39      -1.620 -16.196   1.158  1.00 64.12           H  
ATOM    622  N   LYS A  40      -2.222 -13.605  -0.436  1.00 22.32           N  
ATOM    623  CA  LYS A  40      -2.166 -12.835  -1.697  1.00 63.34           C  
ATOM    624  C   LYS A  40      -1.320 -11.549  -1.523  1.00 31.10           C  
ATOM    625  O   LYS A  40      -1.799 -10.444  -1.798  1.00 32.13           O  
ATOM    626  CB  LYS A  40      -3.622 -12.471  -2.130  1.00 45.32           C  
ATOM    627  CG  LYS A  40      -4.561 -13.670  -2.354  1.00 44.43           C  
ATOM    628  CD  LYS A  40      -6.030 -13.237  -2.622  1.00 31.24           C  
ATOM    629  CE  LYS A  40      -6.885 -14.372  -3.209  1.00 75.42           C  
ATOM    630  NZ  LYS A  40      -6.332 -14.853  -4.504  1.00 71.33           N  
ATOM    631  H   LYS A  40      -3.018 -13.504   0.122  1.00 31.34           H  
ATOM    632  HA  LYS A  40      -1.713 -13.457  -2.464  1.00  4.13           H  
ATOM    633  HB2 LYS A  40      -4.061 -11.842  -1.363  1.00 13.52           H  
ATOM    634  HB3 LYS A  40      -3.579 -11.901  -3.054  1.00 53.11           H  
ATOM    635  HG2 LYS A  40      -4.197 -14.234  -3.207  1.00 53.52           H  
ATOM    636  HG3 LYS A  40      -4.535 -14.305  -1.474  1.00 34.11           H  
ATOM    637  HD2 LYS A  40      -6.479 -12.906  -1.691  1.00  0.20           H  
ATOM    638  HD3 LYS A  40      -6.031 -12.406  -3.324  1.00 14.22           H  
ATOM    639  HE2 LYS A  40      -6.915 -15.197  -2.510  1.00 23.34           H  
ATOM    640  HE3 LYS A  40      -7.895 -14.011  -3.376  1.00 64.13           H  
ATOM    641  HZ1 LYS A  40      -6.185 -14.050  -5.154  1.00 22.10           H  
ATOM    642  HZ2 LYS A  40      -6.988 -15.523  -4.945  1.00 71.43           H  
ATOM    643  HZ3 LYS A  40      -5.417 -15.328  -4.351  1.00 22.13           H  
ATOM    644  N   ALA A  41      -0.052 -11.698  -1.074  1.00 11.40           N  
ATOM    645  CA  ALA A  41       0.872 -10.559  -0.874  1.00 32.13           C  
ATOM    646  C   ALA A  41       1.269  -9.906  -2.214  1.00  0.12           C  
ATOM    647  O   ALA A  41       1.724  -8.757  -2.232  1.00 65.35           O  
ATOM    648  CB  ALA A  41       2.113 -11.006  -0.094  1.00 11.14           C  
ATOM    649  H   ALA A  41       0.270 -12.599  -0.870  1.00 33.44           H  
ATOM    650  HA  ALA A  41       0.354  -9.813  -0.271  1.00 25.20           H  
ATOM    651  HB1 ALA A  41       2.656 -11.752  -0.661  1.00 53.53           H  
ATOM    652  HB2 ALA A  41       1.817 -11.427   0.859  1.00 35.21           H  
ATOM    653  HB3 ALA A  41       2.762 -10.155   0.083  1.00 33.43           H  
ATOM    654  N   ARG A  42       1.081 -10.662  -3.326  1.00 53.20           N  
ATOM    655  CA  ARG A  42       1.253 -10.155  -4.698  1.00 41.34           C  
ATOM    656  C   ARG A  42       0.195  -9.049  -4.937  1.00 21.34           C  
ATOM    657  O   ARG A  42       0.536  -7.890  -5.209  1.00 31.42           O  
ATOM    658  CB  ARG A  42       1.081 -11.337  -5.731  1.00 11.25           C  
ATOM    659  CG  ARG A  42       1.793 -11.194  -7.102  1.00 11.41           C  
ATOM    660  CD  ARG A  42       1.358  -9.998  -7.993  1.00 44.55           C  
ATOM    661  NE  ARG A  42       1.875  -8.701  -7.520  1.00 50.40           N  
ATOM    662  CZ  ARG A  42       1.678  -7.526  -8.127  1.00 54.41           C  
ATOM    663  NH1 ARG A  42       0.990  -7.436  -9.262  1.00 62.35           N  
ATOM    664  NH2 ARG A  42       2.108  -6.424  -7.549  1.00 63.10           N  
ATOM    665  H   ARG A  42       0.819 -11.595  -3.209  1.00 15.01           H  
ATOM    666  HA  ARG A  42       2.249  -9.741  -4.787  1.00 14.42           H  
ATOM    667  HB2 ARG A  42       1.476 -12.243  -5.280  1.00 64.34           H  
ATOM    668  HB3 ARG A  42       0.027 -11.498  -5.920  1.00 41.33           H  
ATOM    669  HG2 ARG A  42       2.852 -11.095  -6.916  1.00 30.30           H  
ATOM    670  HG3 ARG A  42       1.633 -12.112  -7.663  1.00 22.33           H  
ATOM    671  HD2 ARG A  42       1.733 -10.160  -8.998  1.00 23.54           H  
ATOM    672  HD3 ARG A  42       0.281  -9.950  -8.018  1.00 72.43           H  
ATOM    673  HE  ARG A  42       2.424  -8.716  -6.707  1.00 32.42           H  
ATOM    674 HH11 ARG A  42       0.612  -8.260  -9.691  1.00 61.34           H  
ATOM    675 HH12 ARG A  42       0.852  -6.541  -9.705  1.00 70.33           H  
ATOM    676 HH21 ARG A  42       2.571  -6.461  -6.666  1.00 24.40           H  
ATOM    677 HH22 ARG A  42       1.963  -5.536  -7.994  1.00 15.21           H  
ATOM    678  N   GLU A  43      -1.080  -9.427  -4.737  1.00 30.23           N  
ATOM    679  CA  GLU A  43      -2.245  -8.545  -4.939  1.00 73.51           C  
ATOM    680  C   GLU A  43      -2.240  -7.398  -3.910  1.00 62.34           C  
ATOM    681  O   GLU A  43      -2.603  -6.269  -4.234  1.00 22.12           O  
ATOM    682  CB  GLU A  43      -3.553  -9.383  -4.847  1.00 21.53           C  
ATOM    683  CG  GLU A  43      -3.669 -10.482  -5.931  1.00 13.33           C  
ATOM    684  CD  GLU A  43      -4.849 -11.455  -5.738  1.00 20.32           C  
ATOM    685  OE1 GLU A  43      -5.982 -10.992  -5.484  1.00 12.43           O  
ATOM    686  OE2 GLU A  43      -4.650 -12.692  -5.828  1.00 13.04           O  
ATOM    687  H   GLU A  43      -1.242 -10.339  -4.432  1.00  2.45           H  
ATOM    688  HA  GLU A  43      -2.170  -8.123  -5.935  1.00  3.45           H  
ATOM    689  HB2 GLU A  43      -3.597  -9.860  -3.873  1.00 31.13           H  
ATOM    690  HB3 GLU A  43      -4.413  -8.718  -4.945  1.00  2.12           H  
ATOM    691  HG2 GLU A  43      -3.780 -10.007  -6.899  1.00  4.54           H  
ATOM    692  HG3 GLU A  43      -2.744 -11.052  -5.930  1.00 14.22           H  
ATOM    693  N   ALA A  44      -1.753  -7.708  -2.687  1.00  3.14           N  
ATOM    694  CA  ALA A  44      -1.647  -6.753  -1.571  1.00 22.33           C  
ATOM    695  C   ALA A  44      -0.732  -5.581  -1.928  1.00 72.14           C  
ATOM    696  O   ALA A  44      -1.072  -4.426  -1.653  1.00 13.44           O  
ATOM    697  CB  ALA A  44      -1.125  -7.469  -0.316  1.00 44.22           C  
ATOM    698  H   ALA A  44      -1.439  -8.622  -2.538  1.00 64.04           H  
ATOM    699  HA  ALA A  44      -2.643  -6.377  -1.355  1.00 44.14           H  
ATOM    700  HB1 ALA A  44      -1.102  -6.779   0.519  1.00 12.00           H  
ATOM    701  HB2 ALA A  44      -0.127  -7.851  -0.492  1.00 45.23           H  
ATOM    702  HB3 ALA A  44      -1.782  -8.295  -0.072  1.00 74.13           H  
ATOM    703  N   ALA A  45       0.412  -5.912  -2.567  1.00 14.33           N  
ATOM    704  CA  ALA A  45       1.432  -4.937  -2.983  1.00  1.42           C  
ATOM    705  C   ALA A  45       0.846  -3.870  -3.927  1.00 51.22           C  
ATOM    706  O   ALA A  45       1.238  -2.698  -3.864  1.00 31.41           O  
ATOM    707  CB  ALA A  45       2.603  -5.673  -3.651  1.00 41.15           C  
ATOM    708  H   ALA A  45       0.572  -6.858  -2.769  1.00 11.11           H  
ATOM    709  HA  ALA A  45       1.810  -4.449  -2.089  1.00 64.11           H  
ATOM    710  HB1 ALA A  45       3.004  -6.415  -2.970  1.00 21.30           H  
ATOM    711  HB2 ALA A  45       3.382  -4.967  -3.907  1.00 32.35           H  
ATOM    712  HB3 ALA A  45       2.259  -6.167  -4.553  1.00 73.22           H  
ATOM    713  N   GLU A  46      -0.089  -4.304  -4.802  1.00 41.43           N  
ATOM    714  CA  GLU A  46      -0.849  -3.411  -5.697  1.00  4.21           C  
ATOM    715  C   GLU A  46      -1.645  -2.374  -4.887  1.00 25.44           C  
ATOM    716  O   GLU A  46      -1.512  -1.167  -5.104  1.00 54.24           O  
ATOM    717  CB  GLU A  46      -1.821  -4.234  -6.584  1.00 22.31           C  
ATOM    718  CG  GLU A  46      -1.149  -5.110  -7.659  1.00 71.43           C  
ATOM    719  CD  GLU A  46      -0.489  -4.283  -8.779  1.00 34.31           C  
ATOM    720  OE1 GLU A  46      -1.204  -3.513  -9.447  1.00 12.15           O  
ATOM    721  OE2 GLU A  46       0.733  -4.403  -9.011  1.00 64.41           O  
ATOM    722  H   GLU A  46      -0.278  -5.266  -4.839  1.00 73.25           H  
ATOM    723  HA  GLU A  46      -0.138  -2.897  -6.334  1.00 51.24           H  
ATOM    724  HB2 GLU A  46      -2.407  -4.880  -5.940  1.00 73.44           H  
ATOM    725  HB3 GLU A  46      -2.506  -3.552  -7.087  1.00 45.14           H  
ATOM    726  HG2 GLU A  46      -0.399  -5.734  -7.180  1.00 35.23           H  
ATOM    727  HG3 GLU A  46      -1.902  -5.754  -8.103  1.00 52.25           H  
ATOM    728  N   TYR A  47      -2.441  -2.880  -3.933  1.00 45.51           N  
ATOM    729  CA  TYR A  47      -3.362  -2.065  -3.122  1.00 41.42           C  
ATOM    730  C   TYR A  47      -2.616  -1.082  -2.195  1.00 62.24           C  
ATOM    731  O   TYR A  47      -3.104   0.027  -1.959  1.00 12.31           O  
ATOM    732  CB  TYR A  47      -4.291  -2.990  -2.303  1.00 63.25           C  
ATOM    733  CG  TYR A  47      -5.301  -3.764  -3.148  1.00 35.12           C  
ATOM    734  CD1 TYR A  47      -6.384  -3.110  -3.721  1.00 54.34           C  
ATOM    735  CD2 TYR A  47      -5.185  -5.132  -3.358  1.00 20.20           C  
ATOM    736  CE1 TYR A  47      -7.319  -3.789  -4.471  1.00 63.34           C  
ATOM    737  CE2 TYR A  47      -6.106  -5.821  -4.111  1.00 53.34           C  
ATOM    738  CZ  TYR A  47      -7.175  -5.149  -4.667  1.00 42.24           C  
ATOM    739  OH  TYR A  47      -8.108  -5.839  -5.406  1.00 32.23           O  
ATOM    740  H   TYR A  47      -2.403  -3.846  -3.762  1.00 21.42           H  
ATOM    741  HA  TYR A  47      -3.971  -1.483  -3.811  1.00 44.53           H  
ATOM    742  HB2 TYR A  47      -3.690  -3.706  -1.751  1.00 70.42           H  
ATOM    743  HB3 TYR A  47      -4.853  -2.397  -1.591  1.00 62.22           H  
ATOM    744  HD1 TYR A  47      -6.492  -2.045  -3.571  1.00 61.01           H  
ATOM    745  HD2 TYR A  47      -4.345  -5.664  -2.922  1.00  3.34           H  
ATOM    746  HE1 TYR A  47      -8.155  -3.254  -4.899  1.00 74.33           H  
ATOM    747  HE2 TYR A  47      -5.987  -6.887  -4.263  1.00 71.33           H  
ATOM    748  HH  TYR A  47      -8.488  -5.249  -6.064  1.00 13.24           H  
ATOM    749  N   PHE A  48      -1.434  -1.500  -1.691  1.00  4.41           N  
ATOM    750  CA  PHE A  48      -0.578  -0.653  -0.831  1.00 31.33           C  
ATOM    751  C   PHE A  48       0.027   0.505  -1.637  1.00 32.24           C  
ATOM    752  O   PHE A  48       0.206   1.606  -1.109  1.00 13.34           O  
ATOM    753  CB  PHE A  48       0.565  -1.478  -0.177  1.00  2.53           C  
ATOM    754  CG  PHE A  48       0.115  -2.507   0.859  1.00 12.43           C  
ATOM    755  CD1 PHE A  48      -0.849  -2.183   1.807  1.00 41.12           C  
ATOM    756  CD2 PHE A  48       0.673  -3.787   0.899  1.00 11.20           C  
ATOM    757  CE1 PHE A  48      -1.241  -3.096   2.760  1.00 41.05           C  
ATOM    758  CE2 PHE A  48       0.275  -4.703   1.854  1.00 72.23           C  
ATOM    759  CZ  PHE A  48      -0.683  -4.359   2.780  1.00 24.11           C  
ATOM    760  H   PHE A  48      -1.126  -2.403  -1.910  1.00 30.31           H  
ATOM    761  HA  PHE A  48      -1.205  -0.238  -0.044  1.00 51.41           H  
ATOM    762  HB2 PHE A  48       1.106  -2.000  -0.958  1.00 75.11           H  
ATOM    763  HB3 PHE A  48       1.253  -0.799   0.322  1.00 32.34           H  
ATOM    764  HD1 PHE A  48      -1.299  -1.195   1.796  1.00 42.21           H  
ATOM    765  HD2 PHE A  48       1.427  -4.065   0.171  1.00 21.51           H  
ATOM    766  HE1 PHE A  48      -1.993  -2.819   3.490  1.00 10.54           H  
ATOM    767  HE2 PHE A  48       0.713  -5.694   1.868  1.00 20.31           H  
ATOM    768  HZ  PHE A  48      -0.994  -5.076   3.528  1.00 23.24           H  
ATOM    769  N   PHE A  49       0.339   0.236  -2.920  1.00 32.14           N  
ATOM    770  CA  PHE A  49       0.937   1.229  -3.824  1.00 23.40           C  
ATOM    771  C   PHE A  49      -0.094   2.293  -4.214  1.00  0.42           C  
ATOM    772  O   PHE A  49       0.178   3.493  -4.129  1.00 61.32           O  
ATOM    773  CB  PHE A  49       1.492   0.532  -5.092  1.00 35.52           C  
ATOM    774  CG  PHE A  49       2.291   1.456  -6.007  1.00 43.14           C  
ATOM    775  CD1 PHE A  49       3.440   2.077  -5.533  1.00 72.21           C  
ATOM    776  CD2 PHE A  49       1.910   1.704  -7.329  1.00 60.02           C  
ATOM    777  CE1 PHE A  49       4.186   2.899  -6.338  1.00 10.13           C  
ATOM    778  CE2 PHE A  49       2.667   2.532  -8.140  1.00 53.53           C  
ATOM    779  CZ  PHE A  49       3.804   3.132  -7.640  1.00 71.13           C  
ATOM    780  H   PHE A  49       0.163  -0.666  -3.267  1.00 50.13           H  
ATOM    781  HA  PHE A  49       1.764   1.705  -3.295  1.00 61.01           H  
ATOM    782  HB2 PHE A  49       2.148  -0.278  -4.786  1.00 22.13           H  
ATOM    783  HB3 PHE A  49       0.667   0.111  -5.657  1.00 73.33           H  
ATOM    784  HD1 PHE A  49       3.756   1.908  -4.507  1.00 40.15           H  
ATOM    785  HD2 PHE A  49       1.015   1.238  -7.726  1.00 31.44           H  
ATOM    786  HE1 PHE A  49       5.078   3.367  -5.945  1.00 64.11           H  
ATOM    787  HE2 PHE A  49       2.362   2.716  -9.162  1.00 62.21           H  
ATOM    788  HZ  PHE A  49       4.405   3.779  -8.269  1.00 15.05           H  
ATOM    789  N   ARG A  50      -1.279   1.814  -4.624  1.00 30.13           N  
ATOM    790  CA  ARG A  50      -2.416   2.659  -5.030  1.00 22.35           C  
ATOM    791  C   ARG A  50      -2.914   3.515  -3.843  1.00 41.32           C  
ATOM    792  O   ARG A  50      -3.393   4.635  -4.035  1.00 24.41           O  
ATOM    793  CB  ARG A  50      -3.544   1.761  -5.585  1.00 21.22           C  
ATOM    794  CG  ARG A  50      -3.166   0.946  -6.852  1.00 32.43           C  
ATOM    795  CD  ARG A  50      -4.204  -0.142  -7.188  1.00 23.21           C  
ATOM    796  NE  ARG A  50      -5.564   0.406  -7.392  1.00 61.23           N  
ATOM    797  CZ  ARG A  50      -6.704  -0.300  -7.299  1.00 54.53           C  
ATOM    798  NH1 ARG A  50      -6.698  -1.595  -7.008  1.00 65.51           N  
ATOM    799  NH2 ARG A  50      -7.862   0.303  -7.502  1.00 60.54           N  
ATOM    800  H   ARG A  50      -1.400   0.840  -4.648  1.00 73.20           H  
ATOM    801  HA  ARG A  50      -2.070   3.321  -5.819  1.00 70.32           H  
ATOM    802  HB2 ARG A  50      -3.845   1.063  -4.808  1.00 44.33           H  
ATOM    803  HB3 ARG A  50      -4.402   2.383  -5.832  1.00 42.40           H  
ATOM    804  HG2 ARG A  50      -3.084   1.622  -7.696  1.00  3.05           H  
ATOM    805  HG3 ARG A  50      -2.201   0.471  -6.688  1.00 30.05           H  
ATOM    806  HD2 ARG A  50      -3.899  -0.651  -8.095  1.00 21.03           H  
ATOM    807  HD3 ARG A  50      -4.228  -0.860  -6.373  1.00 71.12           H  
ATOM    808  HE  ARG A  50      -5.625   1.365  -7.606  1.00  3.45           H  
ATOM    809 HH11 ARG A  50      -5.831  -2.075  -6.846  1.00 74.33           H  
ATOM    810 HH12 ARG A  50      -7.562  -2.107  -6.944  1.00 64.55           H  
ATOM    811 HH21 ARG A  50      -7.888   1.281  -7.720  1.00 12.20           H  
ATOM    812 HH22 ARG A  50      -8.718  -0.213  -7.437  1.00 52.42           H  
ATOM    813  N   ALA A  51      -2.776   2.955  -2.619  1.00 42.30           N  
ATOM    814  CA  ALA A  51      -3.062   3.663  -1.364  1.00 72.34           C  
ATOM    815  C   ALA A  51      -2.036   4.788  -1.152  1.00 41.11           C  
ATOM    816  O   ALA A  51      -2.413   5.938  -0.897  1.00  4.14           O  
ATOM    817  CB  ALA A  51      -3.038   2.685  -0.179  1.00 13.34           C  
ATOM    818  H   ALA A  51      -2.458   2.029  -2.566  1.00 34.40           H  
ATOM    819  HA  ALA A  51      -4.062   4.089  -1.434  1.00 24.21           H  
ATOM    820  HB1 ALA A  51      -3.775   1.905  -0.332  1.00 23.22           H  
ATOM    821  HB2 ALA A  51      -3.268   3.212   0.740  1.00 61.15           H  
ATOM    822  HB3 ALA A  51      -2.056   2.234  -0.093  1.00 33.10           H  
ATOM    823  N   ALA A  52      -0.741   4.430  -1.315  1.00 44.43           N  
ATOM    824  CA  ALA A  52       0.401   5.341  -1.104  1.00 64.53           C  
ATOM    825  C   ALA A  52       0.346   6.561  -2.043  1.00 72.41           C  
ATOM    826  O   ALA A  52       0.769   7.649  -1.653  1.00 73.15           O  
ATOM    827  CB  ALA A  52       1.732   4.582  -1.281  1.00  3.30           C  
ATOM    828  H   ALA A  52      -0.547   3.511  -1.595  1.00  3.03           H  
ATOM    829  HA  ALA A  52       0.353   5.688  -0.074  1.00 35.30           H  
ATOM    830  HB1 ALA A  52       2.562   5.242  -1.061  1.00 33.35           H  
ATOM    831  HB2 ALA A  52       1.818   4.224  -2.298  1.00 75.53           H  
ATOM    832  HB3 ALA A  52       1.761   3.736  -0.603  1.00 44.03           H  
ATOM    833  N   ILE A  53      -0.186   6.354  -3.276  1.00 63.41           N  
ATOM    834  CA  ILE A  53      -0.405   7.434  -4.268  1.00 74.41           C  
ATOM    835  C   ILE A  53      -1.313   8.542  -3.677  1.00 70.51           C  
ATOM    836  O   ILE A  53      -0.996   9.730  -3.780  1.00 15.13           O  
ATOM    837  CB  ILE A  53      -1.036   6.871  -5.613  1.00 60.00           C  
ATOM    838  CG1 ILE A  53      -0.061   5.867  -6.310  1.00 12.11           C  
ATOM    839  CG2 ILE A  53      -1.428   8.016  -6.588  1.00 73.42           C  
ATOM    840  CD1 ILE A  53      -0.627   5.139  -7.522  1.00 10.22           C  
ATOM    841  H   ILE A  53      -0.433   5.439  -3.525  1.00 43.02           H  
ATOM    842  HA  ILE A  53       0.567   7.864  -4.501  1.00 35.14           H  
ATOM    843  HB  ILE A  53      -1.947   6.339  -5.350  1.00 43.14           H  
ATOM    844 HG12 ILE A  53       0.818   6.401  -6.642  1.00 20.44           H  
ATOM    845 HG13 ILE A  53       0.249   5.115  -5.597  1.00  0.32           H  
ATOM    846 HG21 ILE A  53      -0.548   8.590  -6.848  1.00 43.43           H  
ATOM    847 HG22 ILE A  53      -2.150   8.672  -6.115  1.00 75.32           H  
ATOM    848 HG23 ILE A  53      -1.866   7.602  -7.488  1.00 20.31           H  
ATOM    849 HD11 ILE A  53      -0.883   5.853  -8.295  1.00 34.15           H  
ATOM    850 HD12 ILE A  53      -1.513   4.591  -7.233  1.00 14.22           H  
ATOM    851 HD13 ILE A  53       0.110   4.449  -7.902  1.00 23.05           H  
ATOM    852  N   VAL A  54      -2.411   8.120  -3.018  1.00  1.22           N  
ATOM    853  CA  VAL A  54      -3.423   9.033  -2.441  1.00 42.25           C  
ATOM    854  C   VAL A  54      -2.787   9.913  -1.351  1.00 74.41           C  
ATOM    855  O   VAL A  54      -2.887  11.140  -1.399  1.00 71.44           O  
ATOM    856  CB  VAL A  54      -4.652   8.233  -1.854  1.00 23.20           C  
ATOM    857  CG1 VAL A  54      -5.797   9.183  -1.394  1.00  0.13           C  
ATOM    858  CG2 VAL A  54      -5.153   7.194  -2.884  1.00 72.05           C  
ATOM    859  H   VAL A  54      -2.533   7.155  -2.898  1.00 55.22           H  
ATOM    860  HA  VAL A  54      -3.789   9.668  -3.245  1.00 24.54           H  
ATOM    861  HB  VAL A  54      -4.307   7.688  -0.978  1.00 73.25           H  
ATOM    862 HG11 VAL A  54      -6.629   8.603  -1.002  1.00 32.52           H  
ATOM    863 HG12 VAL A  54      -6.144   9.771  -2.233  1.00 21.03           H  
ATOM    864 HG13 VAL A  54      -5.433   9.848  -0.621  1.00 14.40           H  
ATOM    865 HG21 VAL A  54      -5.486   7.696  -3.782  1.00 12.24           H  
ATOM    866 HG22 VAL A  54      -5.977   6.625  -2.469  1.00 62.54           H  
ATOM    867 HG23 VAL A  54      -4.348   6.512  -3.136  1.00 71.44           H  
ATOM    868  N   PHE A  55      -2.069   9.256  -0.420  1.00 25.50           N  
ATOM    869  CA  PHE A  55      -1.400   9.925   0.715  1.00  0.32           C  
ATOM    870  C   PHE A  55      -0.234  10.817   0.252  1.00 34.33           C  
ATOM    871  O   PHE A  55       0.082  11.809   0.907  1.00 33.40           O  
ATOM    872  CB  PHE A  55      -0.899   8.879   1.741  1.00  4.14           C  
ATOM    873  CG  PHE A  55      -2.009   8.005   2.311  1.00 74.20           C  
ATOM    874  CD1 PHE A  55      -3.038   8.572   3.057  1.00 20.34           C  
ATOM    875  CD2 PHE A  55      -2.024   6.623   2.105  1.00 44.24           C  
ATOM    876  CE1 PHE A  55      -4.049   7.787   3.572  1.00 31.32           C  
ATOM    877  CE2 PHE A  55      -3.037   5.844   2.622  1.00 21.10           C  
ATOM    878  CZ  PHE A  55      -4.046   6.428   3.356  1.00 65.24           C  
ATOM    879  H   PHE A  55      -1.988   8.281  -0.501  1.00 72.44           H  
ATOM    880  HA  PHE A  55      -2.142  10.554   1.201  1.00 32.11           H  
ATOM    881  HB2 PHE A  55      -0.166   8.237   1.266  1.00  3.13           H  
ATOM    882  HB3 PHE A  55      -0.420   9.393   2.573  1.00 64.30           H  
ATOM    883  HD1 PHE A  55      -3.050   9.643   3.232  1.00 52.44           H  
ATOM    884  HD2 PHE A  55      -1.234   6.156   1.526  1.00 61.22           H  
ATOM    885  HE1 PHE A  55      -4.843   8.243   4.151  1.00 25.01           H  
ATOM    886  HE2 PHE A  55      -3.038   4.774   2.452  1.00 10.24           H  
ATOM    887  HZ  PHE A  55      -4.839   5.819   3.761  1.00 35.00           H  
ATOM    888  N   TYR A  56       0.393  10.454  -0.884  1.00 21.04           N  
ATOM    889  CA  TYR A  56       1.497  11.232  -1.473  1.00 72.01           C  
ATOM    890  C   TYR A  56       0.985  12.587  -2.018  1.00 54.12           C  
ATOM    891  O   TYR A  56       1.598  13.636  -1.770  1.00 52.31           O  
ATOM    892  CB  TYR A  56       2.199  10.421  -2.594  1.00 13.32           C  
ATOM    893  CG  TYR A  56       3.279  11.220  -3.337  1.00 11.25           C  
ATOM    894  CD1 TYR A  56       4.408  11.691  -2.662  1.00 64.33           C  
ATOM    895  CD2 TYR A  56       3.140  11.551  -4.688  1.00 71.43           C  
ATOM    896  CE1 TYR A  56       5.360  12.448  -3.304  1.00  4.33           C  
ATOM    897  CE2 TYR A  56       4.084  12.318  -5.327  1.00 12.33           C  
ATOM    898  CZ  TYR A  56       5.194  12.764  -4.634  1.00 40.03           C  
ATOM    899  OH  TYR A  56       6.125  13.556  -5.271  1.00 64.32           O  
ATOM    900  H   TYR A  56       0.104   9.634  -1.341  1.00 33.24           H  
ATOM    901  HA  TYR A  56       2.218  11.427  -0.680  1.00 24.34           H  
ATOM    902  HB2 TYR A  56       2.669   9.545  -2.155  1.00 64.00           H  
ATOM    903  HB3 TYR A  56       1.454  10.092  -3.311  1.00 53.42           H  
ATOM    904  HD1 TYR A  56       4.540  11.440  -1.614  1.00 23.12           H  
ATOM    905  HD2 TYR A  56       2.271  11.199  -5.234  1.00 55.31           H  
ATOM    906  HE1 TYR A  56       6.229  12.791  -2.759  1.00 25.21           H  
ATOM    907  HE2 TYR A  56       3.954  12.561  -6.370  1.00 12.41           H  
ATOM    908  HH  TYR A  56       7.011  13.305  -4.981  1.00 23.23           H  
ATOM    909  N   LYS A  57      -0.127  12.536  -2.782  1.00 62.52           N  
ATOM    910  CA  LYS A  57      -0.809  13.745  -3.313  1.00 41.22           C  
ATOM    911  C   LYS A  57      -1.283  14.661  -2.183  1.00  4.45           C  
ATOM    912  O   LYS A  57      -1.178  15.888  -2.275  1.00 13.42           O  
ATOM    913  CB  LYS A  57      -2.011  13.361  -4.234  1.00 51.42           C  
ATOM    914  CG  LYS A  57      -1.625  13.121  -5.706  1.00 10.21           C  
ATOM    915  CD  LYS A  57      -0.625  11.958  -5.905  1.00 52.42           C  
ATOM    916  CE  LYS A  57      -0.089  11.853  -7.338  1.00 13.43           C  
ATOM    917  NZ  LYS A  57      -1.163  11.599  -8.339  1.00  2.03           N  
ATOM    918  H   LYS A  57      -0.488  11.658  -3.014  1.00 32.10           H  
ATOM    919  HA  LYS A  57      -0.079  14.288  -3.904  1.00 52.42           H  
ATOM    920  HB2 LYS A  57      -2.478  12.459  -3.852  1.00 11.24           H  
ATOM    921  HB3 LYS A  57      -2.756  14.160  -4.215  1.00 11.24           H  
ATOM    922  HG2 LYS A  57      -2.527  12.902  -6.267  1.00 45.43           H  
ATOM    923  HG3 LYS A  57      -1.187  14.036  -6.086  1.00 65.31           H  
ATOM    924  HD2 LYS A  57       0.215  12.091  -5.230  1.00 41.33           H  
ATOM    925  HD3 LYS A  57      -1.126  11.027  -5.656  1.00 51.42           H  
ATOM    926  HE2 LYS A  57       0.414  12.776  -7.600  1.00 61.12           H  
ATOM    927  HE3 LYS A  57       0.624  11.041  -7.383  1.00 73.40           H  
ATOM    928  HZ1 LYS A  57      -0.745  11.437  -9.278  1.00 12.15           H  
ATOM    929  HZ2 LYS A  57      -1.804  12.416  -8.395  1.00 70.54           H  
ATOM    930  HZ3 LYS A  57      -1.715  10.759  -8.068  1.00 75.42           H  
ATOM    931  N   GLU A  58      -1.806  14.044  -1.124  1.00 71.11           N  
ATOM    932  CA  GLU A  58      -2.292  14.764   0.062  1.00 54.21           C  
ATOM    933  C   GLU A  58      -1.141  15.134   1.015  1.00 44.01           C  
ATOM    934  O   GLU A  58      -1.364  15.795   2.040  1.00 62.03           O  
ATOM    935  CB  GLU A  58      -3.393  13.925   0.769  1.00 63.30           C  
ATOM    936  CG  GLU A  58      -4.580  13.570  -0.150  1.00 54.33           C  
ATOM    937  CD  GLU A  58      -5.111  14.788  -0.929  1.00 44.01           C  
ATOM    938  OE1 GLU A  58      -5.778  15.652  -0.322  1.00 33.41           O  
ATOM    939  OE2 GLU A  58      -4.827  14.911  -2.142  1.00 40.15           O  
ATOM    940  H   GLU A  58      -1.881  13.065  -1.145  1.00 73.23           H  
ATOM    941  HA  GLU A  58      -2.742  15.686  -0.290  1.00 41.23           H  
ATOM    942  HB2 GLU A  58      -2.955  13.004   1.137  1.00  2.23           H  
ATOM    943  HB3 GLU A  58      -3.776  14.489   1.613  1.00 32.13           H  
ATOM    944  HG2 GLU A  58      -4.260  12.810  -0.857  1.00 20.31           H  
ATOM    945  HG3 GLU A  58      -5.387  13.161   0.451  1.00 70.51           H  
ATOM    946  N   HIS A  59       0.089  14.682   0.648  1.00 64.50           N  
ATOM    947  CA  HIS A  59       1.352  14.998   1.335  1.00 43.12           C  
ATOM    948  C   HIS A  59       1.350  14.553   2.811  1.00 63.52           C  
ATOM    949  O   HIS A  59       2.120  15.071   3.634  1.00 71.12           O  
ATOM    950  CB  HIS A  59       1.725  16.499   1.154  1.00 35.15           C  
ATOM    951  CG  HIS A  59       2.085  16.857  -0.273  1.00 72.14           C  
ATOM    952  ND1 HIS A  59       3.334  16.644  -0.804  1.00 10.11           N  
ATOM    953  CD2 HIS A  59       1.358  17.407  -1.269  1.00 52.44           C  
ATOM    954  CE1 HIS A  59       3.363  17.039  -2.054  1.00  5.13           C  
ATOM    955  NE2 HIS A  59       2.174  17.513  -2.363  1.00 51.14           N  
ATOM    956  H   HIS A  59       0.145  14.093  -0.129  1.00 64.34           H  
ATOM    957  HA  HIS A  59       2.107  14.405   0.838  1.00 25.12           H  
ATOM    958  HB2 HIS A  59       0.890  17.112   1.460  1.00 61.43           H  
ATOM    959  HB3 HIS A  59       2.584  16.741   1.779  1.00 72.20           H  
ATOM    960  HD1 HIS A  59       4.093  16.249  -0.330  1.00 53.14           H  
ATOM    961  HD2 HIS A  59       0.325  17.691  -1.219  1.00 30.04           H  
ATOM    962  HE1 HIS A  59       4.212  16.976  -2.716  1.00  3.53           H  
ATOM    963  HE2 HIS A  59       1.976  18.046  -3.163  1.00 37.03           H  
ATOM    964  N   ASP A  60       0.509  13.550   3.108  1.00 61.20           N  
ATOM    965  CA  ASP A  60       0.389  12.948   4.432  1.00 51.55           C  
ATOM    966  C   ASP A  60       1.450  11.846   4.558  1.00 41.34           C  
ATOM    967  O   ASP A  60       1.289  10.743   4.015  1.00 20.43           O  
ATOM    968  CB  ASP A  60      -1.042  12.377   4.647  1.00 15.22           C  
ATOM    969  CG  ASP A  60      -1.250  11.848   6.075  1.00 45.42           C  
ATOM    970  OD1 ASP A  60      -1.505  12.666   6.983  1.00 74.31           O  
ATOM    971  OD2 ASP A  60      -1.117  10.631   6.308  1.00 45.34           O  
ATOM    972  H   ASP A  60      -0.039  13.183   2.389  1.00 42.35           H  
ATOM    973  HA  ASP A  60       0.579  13.718   5.179  1.00 75.03           H  
ATOM    974  HB2 ASP A  60      -1.772  13.164   4.457  1.00 15.11           H  
ATOM    975  HB3 ASP A  60      -1.219  11.571   3.938  1.00 51.44           H  
ATOM    976  N   THR A  61       2.547  12.187   5.246  1.00 13.51           N  
ATOM    977  CA  THR A  61       3.734  11.332   5.380  1.00 52.15           C  
ATOM    978  C   THR A  61       3.459  10.072   6.215  1.00 24.12           C  
ATOM    979  O   THR A  61       4.157   9.072   6.058  1.00  2.44           O  
ATOM    980  CB  THR A  61       4.919  12.134   6.015  1.00 35.01           C  
ATOM    981  OG1 THR A  61       4.528  12.670   7.295  1.00 31.52           O  
ATOM    982  CG2 THR A  61       5.384  13.277   5.098  1.00 40.41           C  
ATOM    983  H   THR A  61       2.557  13.056   5.686  1.00 12.41           H  
ATOM    984  HA  THR A  61       4.033  11.021   4.383  1.00 12.53           H  
ATOM    985  HB  THR A  61       5.756  11.463   6.166  1.00 72.11           H  
ATOM    986  HG1 THR A  61       4.034  13.492   7.163  1.00  4.43           H  
ATOM    987 HG21 THR A  61       5.717  12.867   4.152  1.00 72.52           H  
ATOM    988 HG22 THR A  61       6.201  13.812   5.564  1.00 61.42           H  
ATOM    989 HG23 THR A  61       4.564  13.960   4.922  1.00 44.14           H  
ATOM    990  N   ASP A  62       2.448  10.140   7.110  1.00  4.12           N  
ATOM    991  CA  ASP A  62       2.090   9.030   8.014  1.00 51.24           C  
ATOM    992  C   ASP A  62       1.560   7.834   7.214  1.00  0.31           C  
ATOM    993  O   ASP A  62       2.118   6.735   7.292  1.00 71.31           O  
ATOM    994  CB  ASP A  62       1.035   9.493   9.056  1.00 14.11           C  
ATOM    995  CG  ASP A  62       0.545   8.346   9.968  1.00 60.23           C  
ATOM    996  OD1 ASP A  62       1.239   8.026  10.958  1.00 14.03           O  
ATOM    997  OD2 ASP A  62      -0.516   7.738   9.683  1.00  3.14           O  
ATOM    998  H   ASP A  62       1.918  10.965   7.151  1.00  4.41           H  
ATOM    999  HA  ASP A  62       2.992   8.729   8.539  1.00 12.14           H  
ATOM   1000  HB2 ASP A  62       1.471  10.269   9.682  1.00 20.53           H  
ATOM   1001  HB3 ASP A  62       0.181   9.912   8.535  1.00 32.02           H  
ATOM   1002  N   GLY A  63       0.484   8.085   6.446  1.00 21.52           N  
ATOM   1003  CA  GLY A  63      -0.186   7.059   5.653  1.00 65.34           C  
ATOM   1004  C   GLY A  63       0.646   6.599   4.471  1.00 74.15           C  
ATOM   1005  O   GLY A  63       0.555   5.439   4.061  1.00  1.35           O  
ATOM   1006  H   GLY A  63       0.138   8.999   6.414  1.00 23.25           H  
ATOM   1007  HA2 GLY A  63      -0.411   6.205   6.283  1.00 30.55           H  
ATOM   1008  HA3 GLY A  63      -1.120   7.464   5.283  1.00 73.02           H  
ATOM   1009  N   LEU A  64       1.448   7.532   3.918  1.00 14.04           N  
ATOM   1010  CA  LEU A  64       2.377   7.247   2.817  1.00 44.33           C  
ATOM   1011  C   LEU A  64       3.466   6.273   3.286  1.00  2.52           C  
ATOM   1012  O   LEU A  64       3.742   5.293   2.607  1.00 14.12           O  
ATOM   1013  CB  LEU A  64       3.006   8.567   2.296  1.00 12.52           C  
ATOM   1014  CG  LEU A  64       4.115   8.434   1.195  1.00 51.20           C  
ATOM   1015  CD1 LEU A  64       3.600   7.717  -0.063  1.00 53.11           C  
ATOM   1016  CD2 LEU A  64       4.708   9.808   0.843  1.00 23.25           C  
ATOM   1017  H   LEU A  64       1.401   8.449   4.265  1.00 74.13           H  
ATOM   1018  HA  LEU A  64       1.807   6.787   2.011  1.00 24.52           H  
ATOM   1019  HB2 LEU A  64       2.204   9.188   1.900  1.00 25.23           H  
ATOM   1020  HB3 LEU A  64       3.434   9.086   3.146  1.00 64.00           H  
ATOM   1021  HG  LEU A  64       4.924   7.831   1.588  1.00 64.40           H  
ATOM   1022 HD11 LEU A  64       2.779   8.276  -0.498  1.00 15.43           H  
ATOM   1023 HD12 LEU A  64       3.258   6.724   0.199  1.00  4.41           H  
ATOM   1024 HD13 LEU A  64       4.399   7.635  -0.789  1.00 22.13           H  
ATOM   1025 HD21 LEU A  64       3.936  10.452   0.438  1.00 42.30           H  
ATOM   1026 HD22 LEU A  64       5.493   9.686   0.106  1.00 65.22           H  
ATOM   1027 HD23 LEU A  64       5.127  10.261   1.731  1.00 71.24           H  
ATOM   1028  N   ARG A  65       4.052   6.563   4.471  1.00 61.44           N  
ATOM   1029  CA  ARG A  65       5.114   5.738   5.091  1.00 43.30           C  
ATOM   1030  C   ARG A  65       4.549   4.374   5.510  1.00 43.03           C  
ATOM   1031  O   ARG A  65       5.202   3.351   5.353  1.00 31.44           O  
ATOM   1032  CB  ARG A  65       5.701   6.469   6.325  1.00 13.04           C  
ATOM   1033  CG  ARG A  65       6.956   5.817   6.953  1.00 44.22           C  
ATOM   1034  CD  ARG A  65       7.549   6.682   8.079  1.00 52.45           C  
ATOM   1035  NE  ARG A  65       8.893   6.248   8.496  1.00 15.54           N  
ATOM   1036  CZ  ARG A  65       9.856   7.074   8.949  1.00 34.00           C  
ATOM   1037  NH1 ARG A  65       9.639   8.390   9.056  1.00 24.13           N  
ATOM   1038  NH2 ARG A  65      11.036   6.579   9.284  1.00 20.43           N  
ATOM   1039  H   ARG A  65       3.754   7.364   4.951  1.00  4.42           H  
ATOM   1040  HA  ARG A  65       5.901   5.591   4.352  1.00 12.13           H  
ATOM   1041  HB2 ARG A  65       5.964   7.484   6.027  1.00 51.32           H  
ATOM   1042  HB3 ARG A  65       4.931   6.536   7.089  1.00 52.20           H  
ATOM   1043  HG2 ARG A  65       6.687   4.846   7.358  1.00 35.52           H  
ATOM   1044  HG3 ARG A  65       7.703   5.683   6.181  1.00 61.02           H  
ATOM   1045  HD2 ARG A  65       7.607   7.709   7.737  1.00 43.43           H  
ATOM   1046  HD3 ARG A  65       6.893   6.637   8.941  1.00 21.23           H  
ATOM   1047  HE  ARG A  65       9.089   5.286   8.437  1.00 13.04           H  
ATOM   1048 HH11 ARG A  65       8.748   8.781   8.795  1.00 52.22           H  
ATOM   1049 HH12 ARG A  65      10.360   8.998   9.398  1.00 22.33           H  
ATOM   1050 HH21 ARG A  65      11.216   5.597   9.196  1.00 72.42           H  
ATOM   1051 HH22 ARG A  65      11.760   7.186   9.627  1.00 11.31           H  
ATOM   1052  N   ARG A  66       3.315   4.405   6.028  1.00  0.15           N  
ATOM   1053  CA  ARG A  66       2.578   3.219   6.498  1.00 62.43           C  
ATOM   1054  C   ARG A  66       2.357   2.235   5.334  1.00 25.42           C  
ATOM   1055  O   ARG A  66       2.626   1.037   5.457  1.00 24.23           O  
ATOM   1056  CB  ARG A  66       1.226   3.684   7.097  1.00 21.31           C  
ATOM   1057  CG  ARG A  66       0.374   2.592   7.763  1.00 70.53           C  
ATOM   1058  CD  ARG A  66      -0.965   3.146   8.288  1.00 20.51           C  
ATOM   1059  NE  ARG A  66      -0.787   4.276   9.226  1.00  4.30           N  
ATOM   1060  CZ  ARG A  66      -0.798   4.184  10.567  1.00 75.14           C  
ATOM   1061  NH1 ARG A  66      -0.986   3.018  11.183  1.00 53.22           N  
ATOM   1062  NH2 ARG A  66      -0.600   5.265  11.292  1.00 41.12           N  
ATOM   1063  H   ARG A  66       2.870   5.275   6.091  1.00 53.21           H  
ATOM   1064  HA  ARG A  66       3.167   2.739   7.273  1.00 21.42           H  
ATOM   1065  HB2 ARG A  66       1.425   4.450   7.844  1.00 13.02           H  
ATOM   1066  HB3 ARG A  66       0.640   4.135   6.302  1.00 21.34           H  
ATOM   1067  HG2 ARG A  66       0.169   1.813   7.037  1.00 35.40           H  
ATOM   1068  HG3 ARG A  66       0.926   2.166   8.594  1.00 34.34           H  
ATOM   1069  HD2 ARG A  66      -1.550   3.491   7.445  1.00 14.44           H  
ATOM   1070  HD3 ARG A  66      -1.502   2.348   8.786  1.00 64.35           H  
ATOM   1071  HE  ARG A  66      -0.669   5.166   8.823  1.00 53.50           H  
ATOM   1072 HH11 ARG A  66      -1.118   2.180  10.646  1.00 61.11           H  
ATOM   1073 HH12 ARG A  66      -0.991   2.968  12.185  1.00 14.30           H  
ATOM   1074 HH21 ARG A  66      -0.441   6.151  10.845  1.00 34.44           H  
ATOM   1075 HH22 ARG A  66      -0.611   5.211  12.292  1.00  2.04           H  
ATOM   1076  N   ALA A  67       1.900   2.787   4.195  1.00 15.24           N  
ATOM   1077  CA  ALA A  67       1.629   2.022   2.971  1.00 72.24           C  
ATOM   1078  C   ALA A  67       2.932   1.629   2.252  1.00 52.24           C  
ATOM   1079  O   ALA A  67       2.980   0.577   1.627  1.00 31.32           O  
ATOM   1080  CB  ALA A  67       0.707   2.823   2.038  1.00 60.31           C  
ATOM   1081  H   ALA A  67       1.748   3.757   4.174  1.00 11.41           H  
ATOM   1082  HA  ALA A  67       1.101   1.114   3.257  1.00 22.33           H  
ATOM   1083  HB1 ALA A  67       0.475   2.237   1.156  1.00 15.52           H  
ATOM   1084  HB2 ALA A  67       1.197   3.740   1.737  1.00 51.42           H  
ATOM   1085  HB3 ALA A  67      -0.213   3.065   2.555  1.00 22.21           H  
ATOM   1086  N   ALA A  68       3.976   2.490   2.362  1.00 20.12           N  
ATOM   1087  CA  ALA A  68       5.297   2.273   1.721  1.00 73.44           C  
ATOM   1088  C   ALA A  68       6.038   1.088   2.353  1.00 14.30           C  
ATOM   1089  O   ALA A  68       6.611   0.246   1.646  1.00 23.53           O  
ATOM   1090  CB  ALA A  68       6.169   3.541   1.833  1.00 63.43           C  
ATOM   1091  H   ALA A  68       3.856   3.301   2.903  1.00 52.12           H  
ATOM   1092  HA  ALA A  68       5.131   2.070   0.666  1.00  4.50           H  
ATOM   1093  HB1 ALA A  68       7.110   3.388   1.320  1.00 45.04           H  
ATOM   1094  HB2 ALA A  68       6.361   3.762   2.876  1.00 74.02           H  
ATOM   1095  HB3 ALA A  68       5.652   4.381   1.383  1.00  3.53           H  
ATOM   1096  N   LYS A  69       6.037   1.070   3.695  1.00 34.44           N  
ATOM   1097  CA  LYS A  69       6.667   0.018   4.493  1.00 62.44           C  
ATOM   1098  C   LYS A  69       5.925  -1.308   4.308  1.00 51.31           C  
ATOM   1099  O   LYS A  69       6.550  -2.324   4.009  1.00 53.03           O  
ATOM   1100  CB  LYS A  69       6.691   0.408   5.983  1.00 13.04           C  
ATOM   1101  CG  LYS A  69       7.615   1.600   6.319  1.00 63.50           C  
ATOM   1102  CD  LYS A  69       7.686   1.904   7.837  1.00 53.22           C  
ATOM   1103  CE  LYS A  69       8.457   0.836   8.644  1.00  0.24           C  
ATOM   1104  NZ  LYS A  69       7.757  -0.474   8.736  1.00 42.05           N  
ATOM   1105  H   LYS A  69       5.587   1.797   4.162  1.00 41.32           H  
ATOM   1106  HA  LYS A  69       7.692  -0.095   4.149  1.00 32.11           H  
ATOM   1107  HB2 LYS A  69       5.682   0.657   6.297  1.00 24.12           H  
ATOM   1108  HB3 LYS A  69       7.027  -0.450   6.561  1.00 32.12           H  
ATOM   1109  HG2 LYS A  69       8.614   1.382   5.961  1.00 41.42           H  
ATOM   1110  HG3 LYS A  69       7.244   2.481   5.806  1.00  3.41           H  
ATOM   1111  HD2 LYS A  69       8.181   2.859   7.975  1.00 44.31           H  
ATOM   1112  HD3 LYS A  69       6.676   1.975   8.226  1.00 31.54           H  
ATOM   1113  HE2 LYS A  69       9.418   0.675   8.179  1.00 25.53           H  
ATOM   1114  HE3 LYS A  69       8.612   1.211   9.649  1.00 40.11           H  
ATOM   1115  HZ1 LYS A  69       8.276  -1.111   9.375  1.00 21.33           H  
ATOM   1116  HZ2 LYS A  69       7.700  -0.925   7.800  1.00 24.33           H  
ATOM   1117  HZ3 LYS A  69       6.795  -0.343   9.105  1.00 34.31           H  
ATOM   1118  N   SER A  70       4.579  -1.260   4.459  1.00 63.42           N  
ATOM   1119  CA  SER A  70       3.706  -2.436   4.328  1.00 12.00           C  
ATOM   1120  C   SER A  70       3.765  -3.010   2.896  1.00  1.42           C  
ATOM   1121  O   SER A  70       3.574  -4.217   2.705  1.00 31.02           O  
ATOM   1122  CB  SER A  70       2.254  -2.080   4.728  1.00 60.34           C  
ATOM   1123  OG  SER A  70       1.453  -3.245   4.846  1.00 12.04           O  
ATOM   1124  H   SER A  70       4.162  -0.395   4.663  1.00 61.33           H  
ATOM   1125  HA  SER A  70       4.077  -3.195   5.012  1.00  3.22           H  
ATOM   1126  HB2 SER A  70       2.254  -1.569   5.683  1.00 33.14           H  
ATOM   1127  HB3 SER A  70       1.813  -1.431   3.980  1.00 35.21           H  
ATOM   1128  HG  SER A  70       2.024  -4.012   4.950  1.00 51.30           H  
ATOM   1129  N   LEU A  71       4.021  -2.118   1.901  1.00 51.13           N  
ATOM   1130  CA  LEU A  71       4.248  -2.504   0.491  1.00 62.31           C  
ATOM   1131  C   LEU A  71       5.486  -3.410   0.423  1.00 60.35           C  
ATOM   1132  O   LEU A  71       5.402  -4.548  -0.030  1.00 21.43           O  
ATOM   1133  CB  LEU A  71       4.452  -1.232  -0.399  1.00 33.35           C  
ATOM   1134  CG  LEU A  71       3.941  -1.280  -1.878  1.00 24.22           C  
ATOM   1135  CD1 LEU A  71       4.156   0.077  -2.552  1.00 13.54           C  
ATOM   1136  CD2 LEU A  71       4.585  -2.402  -2.710  1.00 72.40           C  
ATOM   1137  H   LEU A  71       4.058  -1.167   2.130  1.00 33.32           H  
ATOM   1138  HA  LEU A  71       3.379  -3.042   0.144  1.00 42.22           H  
ATOM   1139  HB2 LEU A  71       3.944  -0.407   0.088  1.00 24.25           H  
ATOM   1140  HB3 LEU A  71       5.507  -0.991  -0.416  1.00 65.52           H  
ATOM   1141  HG  LEU A  71       2.872  -1.458  -1.865  1.00 12.54           H  
ATOM   1142 HD11 LEU A  71       5.211   0.319  -2.576  1.00 50.34           H  
ATOM   1143 HD12 LEU A  71       3.625   0.839  -1.998  1.00 34.33           H  
ATOM   1144 HD13 LEU A  71       3.772   0.048  -3.564  1.00 60.44           H  
ATOM   1145 HD21 LEU A  71       5.660  -2.264  -2.752  1.00  3.44           H  
ATOM   1146 HD22 LEU A  71       4.185  -2.387  -3.718  1.00 50.20           H  
ATOM   1147 HD23 LEU A  71       4.363  -3.358  -2.260  1.00 45.12           H  
ATOM   1148  N   LYS A  72       6.608  -2.886   0.958  1.00 33.11           N  
ATOM   1149  CA  LYS A  72       7.923  -3.557   0.983  1.00 51.53           C  
ATOM   1150  C   LYS A  72       7.865  -4.890   1.773  1.00 62.23           C  
ATOM   1151  O   LYS A  72       8.519  -5.885   1.406  1.00 14.51           O  
ATOM   1152  CB  LYS A  72       8.958  -2.552   1.579  1.00 13.12           C  
ATOM   1153  CG  LYS A  72      10.420  -3.063   1.691  1.00 14.51           C  
ATOM   1154  CD  LYS A  72      10.741  -3.736   3.058  1.00 21.33           C  
ATOM   1155  CE  LYS A  72      12.122  -4.402   3.085  1.00 22.01           C  
ATOM   1156  NZ  LYS A  72      12.434  -4.956   4.427  1.00 65.00           N  
ATOM   1157  H   LYS A  72       6.551  -1.992   1.363  1.00 23.45           H  
ATOM   1158  HA  LYS A  72       8.198  -3.769  -0.045  1.00 53.24           H  
ATOM   1159  HB2 LYS A  72       8.959  -1.663   0.952  1.00 22.01           H  
ATOM   1160  HB3 LYS A  72       8.618  -2.257   2.567  1.00  1.34           H  
ATOM   1161  HG2 LYS A  72      10.600  -3.777   0.898  1.00 31.42           H  
ATOM   1162  HG3 LYS A  72      11.088  -2.218   1.555  1.00 52.01           H  
ATOM   1163  HD2 LYS A  72      10.707  -2.985   3.839  1.00 43.00           H  
ATOM   1164  HD3 LYS A  72       9.987  -4.492   3.265  1.00 11.55           H  
ATOM   1165  HE2 LYS A  72      12.143  -5.207   2.363  1.00 50.24           H  
ATOM   1166  HE3 LYS A  72      12.877  -3.670   2.829  1.00 44.50           H  
ATOM   1167  HZ1 LYS A  72      11.755  -5.704   4.674  1.00 73.55           H  
ATOM   1168  HZ2 LYS A  72      12.373  -4.207   5.144  1.00 30.42           H  
ATOM   1169  HZ3 LYS A  72      13.392  -5.354   4.438  1.00 71.23           H  
ATOM   1170  N   GLU A  73       7.063  -4.886   2.846  1.00 41.20           N  
ATOM   1171  CA  GLU A  73       6.835  -6.055   3.714  1.00  2.22           C  
ATOM   1172  C   GLU A  73       5.993  -7.112   2.977  1.00  2.25           C  
ATOM   1173  O   GLU A  73       6.156  -8.316   3.206  1.00  2.32           O  
ATOM   1174  CB  GLU A  73       6.159  -5.582   5.031  1.00 14.45           C  
ATOM   1175  CG  GLU A  73       7.091  -4.747   5.948  1.00 15.11           C  
ATOM   1176  CD  GLU A  73       6.367  -4.031   7.105  1.00 22.41           C  
ATOM   1177  OE1 GLU A  73       5.489  -4.649   7.748  1.00 45.03           O  
ATOM   1178  OE2 GLU A  73       6.658  -2.837   7.370  1.00 70.51           O  
ATOM   1179  H   GLU A  73       6.585  -4.060   3.060  1.00 53.33           H  
ATOM   1180  HA  GLU A  73       7.802  -6.485   3.952  1.00 71.25           H  
ATOM   1181  HB2 GLU A  73       5.296  -4.971   4.779  1.00 12.34           H  
ATOM   1182  HB3 GLU A  73       5.813  -6.447   5.593  1.00 41.02           H  
ATOM   1183  HG2 GLU A  73       7.842  -5.406   6.375  1.00 13.42           H  
ATOM   1184  HG3 GLU A  73       7.595  -4.005   5.335  1.00 51.33           H  
ATOM   1185  N   ALA A  74       5.106  -6.645   2.074  1.00 42.34           N  
ATOM   1186  CA  ALA A  74       4.319  -7.521   1.193  1.00 70.24           C  
ATOM   1187  C   ALA A  74       5.207  -8.126   0.089  1.00 40.51           C  
ATOM   1188  O   ALA A  74       4.980  -9.265  -0.307  1.00 34.13           O  
ATOM   1189  CB  ALA A  74       3.128  -6.763   0.573  1.00 25.15           C  
ATOM   1190  H   ALA A  74       4.983  -5.676   1.997  1.00  4.01           H  
ATOM   1191  HA  ALA A  74       3.917  -8.329   1.802  1.00 25.42           H  
ATOM   1192  HB1 ALA A  74       3.489  -5.949  -0.041  1.00 33.32           H  
ATOM   1193  HB2 ALA A  74       2.499  -6.364   1.361  1.00 15.31           H  
ATOM   1194  HB3 ALA A  74       2.542  -7.439  -0.039  1.00 24.51           H  
ATOM   1195  N   ILE A  75       6.230  -7.354  -0.368  1.00 75.12           N  
ATOM   1196  CA  ILE A  75       7.140  -7.768  -1.467  1.00  1.04           C  
ATOM   1197  C   ILE A  75       7.933  -9.015  -1.084  1.00 74.23           C  
ATOM   1198  O   ILE A  75       7.967 -10.011  -1.820  1.00 35.34           O  
ATOM   1199  CB  ILE A  75       8.152  -6.632  -1.874  1.00 31.11           C  
ATOM   1200  CG1 ILE A  75       7.406  -5.325  -2.258  1.00  0.23           C  
ATOM   1201  CG2 ILE A  75       9.073  -7.094  -3.026  1.00 32.23           C  
ATOM   1202  CD1 ILE A  75       6.308  -5.500  -3.272  1.00 55.01           C  
ATOM   1203  H   ILE A  75       6.375  -6.479   0.047  1.00  1.43           H  
ATOM   1204  HA  ILE A  75       6.525  -7.999  -2.332  1.00 11.31           H  
ATOM   1205  HB  ILE A  75       8.785  -6.424  -1.013  1.00 32.12           H  
ATOM   1206 HG12 ILE A  75       6.953  -4.903  -1.373  1.00  4.12           H  
ATOM   1207 HG13 ILE A  75       8.110  -4.606  -2.658  1.00 73.12           H  
ATOM   1208 HG21 ILE A  75       9.755  -6.297  -3.296  1.00 73.50           H  
ATOM   1209 HG22 ILE A  75       8.478  -7.359  -3.891  1.00 30.11           H  
ATOM   1210 HG23 ILE A  75       9.646  -7.956  -2.711  1.00 53.24           H  
ATOM   1211 HD11 ILE A  75       5.918  -4.532  -3.541  1.00 70.33           H  
ATOM   1212 HD12 ILE A  75       5.512  -6.098  -2.851  1.00 64.41           H  
ATOM   1213 HD13 ILE A  75       6.697  -5.985  -4.156  1.00 71.45           H  
ATOM   1214  N   THR A  76       8.558  -8.939   0.083  1.00 41.52           N  
ATOM   1215  CA  THR A  76       9.366 -10.026   0.632  1.00 64.53           C  
ATOM   1216  C   THR A  76       8.483 -11.187   1.161  1.00 33.52           C  
ATOM   1217  O   THR A  76       9.005 -12.224   1.576  1.00 41.42           O  
ATOM   1218  CB  THR A  76      10.316  -9.463   1.738  1.00 12.42           C  
ATOM   1219  OG1 THR A  76       9.552  -8.705   2.701  1.00 25.31           O  
ATOM   1220  CG2 THR A  76      11.413  -8.557   1.127  1.00 75.21           C  
ATOM   1221  H   THR A  76       8.469  -8.117   0.607  1.00 12.34           H  
ATOM   1222  HA  THR A  76       9.981 -10.417  -0.171  1.00 74.23           H  
ATOM   1223  HB  THR A  76      10.797 -10.289   2.246  1.00  1.52           H  
ATOM   1224  HG1 THR A  76       9.589  -7.765   2.472  1.00 74.52           H  
ATOM   1225 HG21 THR A  76      12.008  -9.128   0.421  1.00 11.42           H  
ATOM   1226 HG22 THR A  76      12.056  -8.182   1.910  1.00  5.01           H  
ATOM   1227 HG23 THR A  76      10.956  -7.723   0.610  1.00  4.23           H  
ATOM   1228  N   ALA A  77       7.146 -10.993   1.133  1.00  3.41           N  
ATOM   1229  CA  ALA A  77       6.151 -12.028   1.483  1.00 50.03           C  
ATOM   1230  C   ALA A  77       5.407 -12.584   0.238  1.00  2.22           C  
ATOM   1231  O   ALA A  77       4.596 -13.507   0.384  1.00  3.32           O  
ATOM   1232  CB  ALA A  77       5.146 -11.436   2.490  1.00 30.33           C  
ATOM   1233  H   ALA A  77       6.813 -10.115   0.867  1.00 13.13           H  
ATOM   1234  HA  ALA A  77       6.663 -12.854   1.973  1.00 31.52           H  
ATOM   1235  HB1 ALA A  77       4.606 -10.614   2.033  1.00 11.43           H  
ATOM   1236  HB2 ALA A  77       5.673 -11.070   3.364  1.00 31.41           H  
ATOM   1237  HB3 ALA A  77       4.442 -12.198   2.795  1.00 75.11           H  
ATOM   1238  N   ILE A  78       5.667 -12.007  -0.969  1.00 23.24           N  
ATOM   1239  CA  ILE A  78       4.955 -12.389  -2.225  1.00 64.33           C  
ATOM   1240  C   ILE A  78       5.111 -13.903  -2.538  1.00 53.21           C  
ATOM   1241  O   ILE A  78       6.238 -14.401  -2.603  1.00 22.54           O  
ATOM   1242  CB  ILE A  78       5.424 -11.518  -3.476  1.00 65.21           C  
ATOM   1243  CG1 ILE A  78       4.921 -10.049  -3.343  1.00 51.40           C  
ATOM   1244  CG2 ILE A  78       4.971 -12.124  -4.834  1.00 75.03           C  
ATOM   1245  CD1 ILE A  78       5.369  -9.105  -4.448  1.00 65.24           C  
ATOM   1246  H   ILE A  78       6.354 -11.305  -1.016  1.00 52.41           H  
ATOM   1247  HA  ILE A  78       3.904 -12.181  -2.057  1.00 52.53           H  
ATOM   1248  HB  ILE A  78       6.511 -11.505  -3.474  1.00 45.25           H  
ATOM   1249 HG12 ILE A  78       3.840 -10.039  -3.333  1.00 21.34           H  
ATOM   1250 HG13 ILE A  78       5.275  -9.636  -2.407  1.00  5.53           H  
ATOM   1251 HG21 ILE A  78       3.890 -12.168  -4.872  1.00 41.12           H  
ATOM   1252 HG22 ILE A  78       5.369 -13.127  -4.943  1.00 51.30           H  
ATOM   1253 HG23 ILE A  78       5.333 -11.513  -5.652  1.00 44.23           H  
ATOM   1254 HD11 ILE A  78       4.983  -9.442  -5.402  1.00 31.13           H  
ATOM   1255 HD12 ILE A  78       6.451  -9.071  -4.483  1.00 35.42           H  
ATOM   1256 HD13 ILE A  78       4.992  -8.111  -4.242  1.00 74.35           H  
ATOM   1257  N   PRO A  79       3.973 -14.657  -2.716  1.00 34.23           N  
ATOM   1258  CA  PRO A  79       4.019 -16.062  -3.159  1.00  4.55           C  
ATOM   1259  C   PRO A  79       4.356 -16.154  -4.658  1.00  3.42           C  
ATOM   1260  O   PRO A  79       4.025 -15.239  -5.426  1.00 14.50           O  
ATOM   1261  CB  PRO A  79       2.585 -16.572  -2.872  1.00 44.21           C  
ATOM   1262  CG  PRO A  79       1.726 -15.353  -3.032  1.00 43.04           C  
ATOM   1263  CD  PRO A  79       2.567 -14.198  -2.507  1.00 12.31           C  
ATOM   1264  HA  PRO A  79       4.743 -16.637  -2.584  1.00 20.45           H  
ATOM   1265  HB2 PRO A  79       2.307 -17.360  -3.574  1.00 64.34           H  
ATOM   1266  HB3 PRO A  79       2.514 -16.947  -1.858  1.00 44.35           H  
ATOM   1267  HG2 PRO A  79       1.481 -15.207  -4.084  1.00  2.21           H  
ATOM   1268  HG3 PRO A  79       0.816 -15.447  -2.450  1.00  4.23           H  
ATOM   1269  HD2 PRO A  79       2.372 -13.296  -3.073  1.00  2.41           H  
ATOM   1270  HD3 PRO A  79       2.371 -14.023  -1.451  1.00 44.44           H  
ATOM   1271  N   GLU A  80       5.010 -17.269  -5.048  1.00 60.03           N  
ATOM   1272  CA  GLU A  80       5.443 -17.549  -6.436  1.00 43.33           C  
ATOM   1273  C   GLU A  80       6.565 -16.577  -6.893  1.00 65.43           C  
ATOM   1274  O   GLU A  80       6.861 -15.568  -6.227  1.00 24.45           O  
ATOM   1275  CB  GLU A  80       4.231 -17.522  -7.430  1.00 52.31           C  
ATOM   1276  CG  GLU A  80       3.122 -18.565  -7.135  1.00  4.33           C  
ATOM   1277  CD  GLU A  80       3.591 -20.021  -7.309  1.00 43.31           C  
ATOM   1278  OE1 GLU A  80       3.714 -20.476  -8.469  1.00 63.11           O  
ATOM   1279  OE2 GLU A  80       3.859 -20.713  -6.305  1.00  1.33           O  
ATOM   1280  H   GLU A  80       5.207 -17.940  -4.368  1.00 24.30           H  
ATOM   1281  HA  GLU A  80       5.858 -18.554  -6.428  1.00 45.25           H  
ATOM   1282  HB2 GLU A  80       3.781 -16.533  -7.394  1.00 24.01           H  
ATOM   1283  HB3 GLU A  80       4.594 -17.693  -8.437  1.00 30.51           H  
ATOM   1284  HG2 GLU A  80       2.771 -18.423  -6.116  1.00 64.35           H  
ATOM   1285  HG3 GLU A  80       2.289 -18.391  -7.813  1.00 63.23           H  
ATOM   1286  N   GLU A  81       7.204 -16.912  -8.021  1.00 13.32           N  
ATOM   1287  CA  GLU A  81       8.227 -16.052  -8.651  1.00 10.12           C  
ATOM   1288  C   GLU A  81       7.565 -14.832  -9.321  1.00 22.14           C  
ATOM   1289  O   GLU A  81       8.192 -13.777  -9.481  1.00 65.31           O  
ATOM   1290  CB  GLU A  81       9.053 -16.873  -9.675  1.00 53.21           C  
ATOM   1291  CG  GLU A  81       9.751 -18.118  -9.083  1.00 52.42           C  
ATOM   1292  CD  GLU A  81      10.766 -17.780  -7.975  1.00 32.23           C  
ATOM   1293  OE1 GLU A  81      11.925 -17.444  -8.305  1.00 64.14           O  
ATOM   1294  OE2 GLU A  81      10.413 -17.835  -6.773  1.00  3.41           O  
ATOM   1295  H   GLU A  81       6.980 -17.764  -8.449  1.00 55.31           H  
ATOM   1296  HA  GLU A  81       8.892 -15.693  -7.866  1.00 60.24           H  
ATOM   1297  HB2 GLU A  81       8.396 -17.199 -10.474  1.00 15.24           H  
ATOM   1298  HB3 GLU A  81       9.819 -16.230 -10.101  1.00 41.13           H  
ATOM   1299  HG2 GLU A  81       8.991 -18.782  -8.678  1.00 51.22           H  
ATOM   1300  HG3 GLU A  81      10.266 -18.639  -9.884  1.00 31.13           H  
ATOM   1301  N   GLU A  82       6.289 -15.000  -9.706  1.00 22.54           N  
ATOM   1302  CA  GLU A  82       5.476 -13.923 -10.290  1.00 54.01           C  
ATOM   1303  C   GLU A  82       5.092 -12.906  -9.210  1.00 34.21           C  
ATOM   1304  O   GLU A  82       4.858 -13.277  -8.060  1.00 23.22           O  
ATOM   1305  CB  GLU A  82       4.215 -14.490 -10.981  1.00 74.10           C  
ATOM   1306  CG  GLU A  82       4.526 -15.480 -12.121  1.00 25.22           C  
ATOM   1307  CD  GLU A  82       3.289 -15.830 -12.954  1.00 43.34           C  
ATOM   1308  OE1 GLU A  82       2.542 -16.755 -12.570  1.00 33.11           O  
ATOM   1309  OE2 GLU A  82       3.034 -15.148 -13.973  1.00  5.23           O  
ATOM   1310  H   GLU A  82       5.871 -15.875  -9.567  1.00 50.45           H  
ATOM   1311  HA  GLU A  82       6.084 -13.420 -11.045  1.00  3.34           H  
ATOM   1312  HB2 GLU A  82       3.607 -15.001 -10.239  1.00 64.01           H  
ATOM   1313  HB3 GLU A  82       3.641 -13.666 -11.395  1.00 23.23           H  
ATOM   1314  HG2 GLU A  82       5.278 -15.040 -12.770  1.00 51.52           H  
ATOM   1315  HG3 GLU A  82       4.932 -16.393 -11.691  1.00 14.22           H  
ATOM   1316  N   GLY A  83       5.027 -11.628  -9.611  1.00  2.33           N  
ATOM   1317  CA  GLY A  83       4.779 -10.527  -8.702  1.00 54.43           C  
ATOM   1318  C   GLY A  83       6.022  -9.922  -8.091  1.00  4.42           C  
ATOM   1319  O   GLY A  83       6.028  -8.720  -7.803  1.00 31.22           O  
ATOM   1320  H   GLY A  83       5.114 -11.438 -10.556  1.00 42.04           H  
ATOM   1321  HA2 GLY A  83       4.256  -9.758  -9.252  1.00  1.04           H  
ATOM   1322  HA3 GLY A  83       4.134 -10.864  -7.904  1.00 42.23           H  
ATOM   1323  N   ARG A  84       7.069 -10.754  -7.898  1.00 70.33           N  
ATOM   1324  CA  ARG A  84       8.296 -10.356  -7.190  1.00 23.24           C  
ATOM   1325  C   ARG A  84       8.914  -9.084  -7.790  1.00 53.44           C  
ATOM   1326  O   ARG A  84       9.070  -8.092  -7.077  1.00 72.34           O  
ATOM   1327  CB  ARG A  84       9.326 -11.526  -7.186  1.00  3.23           C  
ATOM   1328  CG  ARG A  84       9.002 -12.661  -6.187  1.00 21.11           C  
ATOM   1329  CD  ARG A  84       9.015 -12.178  -4.722  1.00 22.12           C  
ATOM   1330  NE  ARG A  84       8.794 -13.280  -3.768  1.00 61.42           N  
ATOM   1331  CZ  ARG A  84       9.183 -13.288  -2.481  1.00 13.45           C  
ATOM   1332  NH1 ARG A  84       9.817 -12.255  -1.947  1.00 62.12           N  
ATOM   1333  NH2 ARG A  84       8.935 -14.344  -1.731  1.00 25.22           N  
ATOM   1334  H   ARG A  84       7.009 -11.672  -8.245  1.00 41.42           H  
ATOM   1335  HA  ARG A  84       8.012 -10.142  -6.163  1.00  2.13           H  
ATOM   1336  HB2 ARG A  84       9.367 -11.955  -8.183  1.00 70.34           H  
ATOM   1337  HB3 ARG A  84      10.311 -11.137  -6.942  1.00  2.30           H  
ATOM   1338  HG2 ARG A  84       8.020 -13.067  -6.418  1.00 41.15           H  
ATOM   1339  HG3 ARG A  84       9.741 -13.450  -6.304  1.00 15.34           H  
ATOM   1340  HD2 ARG A  84       9.977 -11.722  -4.510  1.00 22.01           H  
ATOM   1341  HD3 ARG A  84       8.234 -11.439  -4.588  1.00  3.23           H  
ATOM   1342  HE  ARG A  84       8.301 -14.064  -4.108  1.00 33.32           H  
ATOM   1343 HH11 ARG A  84      10.016 -11.444  -2.503  1.00  3.24           H  
ATOM   1344 HH12 ARG A  84      10.105 -12.277  -0.988  1.00 43.23           H  
ATOM   1345 HH21 ARG A  84       8.448 -15.130  -2.121  1.00  0.45           H  
ATOM   1346 HH22 ARG A  84       9.220 -14.362  -0.771  1.00 23.21           H  
ATOM   1347  N   LYS A  85       9.203  -9.117  -9.105  1.00 11.31           N  
ATOM   1348  CA  LYS A  85       9.891  -8.015  -9.809  1.00 10.44           C  
ATOM   1349  C   LYS A  85       8.994  -6.770  -9.918  1.00 41.44           C  
ATOM   1350  O   LYS A  85       9.364  -5.699  -9.435  1.00 25.55           O  
ATOM   1351  CB  LYS A  85      10.331  -8.483 -11.223  1.00 31.13           C  
ATOM   1352  CG  LYS A  85      11.017  -7.401 -12.095  1.00 52.00           C  
ATOM   1353  CD  LYS A  85      12.326  -6.855 -11.471  1.00 12.51           C  
ATOM   1354  CE  LYS A  85      12.987  -5.778 -12.348  1.00 74.14           C  
ATOM   1355  NZ  LYS A  85      13.319  -6.289 -13.704  1.00 32.24           N  
ATOM   1356  H   LYS A  85       8.938  -9.910  -9.621  1.00  4.14           H  
ATOM   1357  HA  LYS A  85      10.779  -7.760  -9.240  1.00 53.32           H  
ATOM   1358  HB2 LYS A  85      11.018  -9.313 -11.114  1.00 61.52           H  
ATOM   1359  HB3 LYS A  85       9.452  -8.841 -11.758  1.00 40.12           H  
ATOM   1360  HG2 LYS A  85      11.247  -7.827 -13.068  1.00  0.33           H  
ATOM   1361  HG3 LYS A  85      10.319  -6.578 -12.230  1.00 54.04           H  
ATOM   1362  HD2 LYS A  85      12.103  -6.423 -10.500  1.00 65.24           H  
ATOM   1363  HD3 LYS A  85      13.023  -7.674 -11.343  1.00 12.21           H  
ATOM   1364  HE2 LYS A  85      12.312  -4.936 -12.451  1.00 21.14           H  
ATOM   1365  HE3 LYS A  85      13.900  -5.443 -11.871  1.00  1.32           H  
ATOM   1366  HZ1 LYS A  85      12.453  -6.544 -14.215  1.00  2.24           H  
ATOM   1367  HZ2 LYS A  85      13.925  -7.131 -13.627  1.00 14.51           H  
ATOM   1368  HZ3 LYS A  85      13.829  -5.567 -14.244  1.00 71.42           H  
ATOM   1369  N   GLU A  86       7.808  -6.953 -10.537  1.00 14.30           N  
ATOM   1370  CA  GLU A  86       6.881  -5.857 -10.897  1.00 71.11           C  
ATOM   1371  C   GLU A  86       6.472  -5.027  -9.661  1.00 62.24           C  
ATOM   1372  O   GLU A  86       6.417  -3.795  -9.713  1.00 41.11           O  
ATOM   1373  CB  GLU A  86       5.630  -6.444 -11.610  1.00 54.21           C  
ATOM   1374  CG  GLU A  86       4.816  -7.448 -10.763  1.00 50.34           C  
ATOM   1375  CD  GLU A  86       3.673  -8.129 -11.523  1.00  3.05           C  
ATOM   1376  OE1 GLU A  86       2.621  -7.490 -11.724  1.00 54.04           O  
ATOM   1377  OE2 GLU A  86       3.819  -9.314 -11.920  1.00 12.50           O
[truncated: 2,330,695 more chars]
