# Supplementary material for: Design of complicated all-α protein structures
Source: Nat Struct Mol Biol. 2024 Jan 4;31(2):275–82. doi: 10.1038/s41594-023-01147-9 (PMC11377298; doi:10.1038/s41594-023-01147-9)
Supplement: Supplementary file 8 — Statistical source data. [file 41594_2023_1147_MOESM8_ESM.zip › ED_Fig1/4uos.pdb]

HEADER    DE NOVO PROTEIN                         09-JUN-14   4UOS              
TITLE     THERMODYNAMIC HYPERSTABILITY IN PARAMETRICALLY DESIGNED               
TITLE    2 HELICAL BUNDLES                                                      
COMPND    MOL_ID: 1;                                                            
COMPND   2 MOLECULE: DESIGNED HELICAL BUNDLE;                                   
COMPND   3 CHAIN: A;                                                            
COMPND   4 ENGINEERED: YES                                                      
SOURCE    MOL_ID: 1;                                                            
SOURCE   2 ORGANISM_SCIENTIFIC: SYNTHETIC CONSTRUCT;                            
SOURCE   3 ORGANISM_TAXID: 32630;                                               
SOURCE   4 EXPRESSION_SYSTEM: ESCHERICHIA COLI;                                 
SOURCE   5 EXPRESSION_SYSTEM_TAXID: 469008;                                     
SOURCE   6 EXPRESSION_SYSTEM_STRAIN: BL21(DE3);                                 
SOURCE   7 EXPRESSION_SYSTEM_VARIANT: ROSETTA2PLYSS;                            
SOURCE   8 EXPRESSION_SYSTEM_VECTOR_TYPE: PLASMID;                              
SOURCE   9 EXPRESSION_SYSTEM_VECTOR: PET15                                      
KEYWDS    DE NOVO PROTEIN, PROTEIN DESIGN, THERMODYNAMIC HYPERSTABILITY         
KEYWDS   2 HELICAL BUNDLE                                                       
EXPDTA    X-RAY DIFFRACTION                                                     
AUTHOR    G.OBERDORFER,P.HUANG,X.Y.PEI,C.XU,T.GONEN,B.NANNENGA,D.DIMAIO,        
AUTHOR   2 J.ROGERS,B.F.LUISI,D.BAKER                                           
REVDAT   3   14-DEC-16 4UOS    1       REMARK                                   
REVDAT   2   19-NOV-14 4UOS    1       JRNL                                     
REVDAT   1   05-NOV-14 4UOS    0                                                
JRNL        AUTH   P.HUANG,G.OBERDORFER,C.XU,X.Y.PEI,B.L.NANNENGA,J.M.ROGERS,   
JRNL        AUTH 2 F.DIMAIO,T.GONEN,B.LUISI,D.BAKER                             
JRNL        TITL   HIGH THERMODYNAMIC STABILITY OF PARAMETRICALLY DESIGNED      
JRNL        TITL 2 HELICAL BUNDLES                                              
JRNL        REF    SCIENCE                       V. 346   481 2014              
JRNL        REFN                   ISSN 0036-8075                               
JRNL        PMID   25342806                                                     
JRNL        DOI    10.1126/SCIENCE.1257481                                      
REMARK   2                                                                      
REMARK   2 RESOLUTION.    1.63 ANGSTROMS.                                       
REMARK   3                                                                      
REMARK   3 REFINEMENT.                                                          
REMARK   3   PROGRAM     : PHENIX (PHENIX.REFINE: 1.8_1069)                     
REMARK   3   AUTHORS     : PAUL ADAMS,PAVEL AFONINE,VINCENT CHEN,IAN            
REMARK   3               : DAVIS,KRESHNA GOPAL,RALF GROSSE-                     
REMARK   3               : KUNSTLEVE,LI-WEI HUNG,ROBERT IMMORMINO,              
REMARK   3               : TOM IOERGER,AIRLIE MCCOY,ERIK MCKEE,NIGEL            
REMARK   3               : MORIARTY,REETAL PAI,RANDY READ,JANE                  
REMARK   3               : RICHARDSON,DAVID RICHARDSON,TOD ROMO,JIM             
REMARK   3               : SACCHETTINI,NICHOLAS SAUTER,JACOB SMITH,             
REMARK   3               : LAURENT STORONI,TOM TERWILLIGER,PETER                
REMARK   3               : ZWART                                                
REMARK   3                                                                      
REMARK   3    REFINEMENT TARGET : ML                                            
REMARK   3                                                                      
REMARK   3  DATA USED IN REFINEMENT.                                            
REMARK   3   RESOLUTION RANGE HIGH (ANGSTROMS) : 1.63                           
REMARK   3   RESOLUTION RANGE LOW  (ANGSTROMS) : 23.596                         
REMARK   3   MIN(FOBS/SIGMA_FOBS)              : 1.36                           
REMARK   3   COMPLETENESS FOR RANGE        (%) : 97.39                          
REMARK   3   NUMBER OF REFLECTIONS             : 26048                          
REMARK   3                                                                      
REMARK   3  FIT TO DATA USED IN REFINEMENT.                                     
REMARK   3   R VALUE     (WORKING + TEST SET) : 0.1938                          
REMARK   3   R VALUE            (WORKING SET) : 0.1931                          
REMARK   3   FREE R VALUE                     : 0.2064                          
REMARK   3   FREE R VALUE TEST SET SIZE   (%) : 4.8                             
REMARK   3   FREE R VALUE TEST SET COUNT      : 1257                            
REMARK   3                                                                      
REMARK   3  FIT TO DATA USED IN REFINEMENT (IN BINS).                           
REMARK   3   BIN  RESOLUTION RANGE  COMPL.    NWORK NFREE   RWORK  RFREE        
REMARK   3     1 23.5989 -  3.3876    0.97     2758   166  0.1697 0.1863        
REMARK   3     2  3.3876 -  2.6900    0.96     2712   126  0.1732 0.1745        
REMARK   3     3  2.6900 -  2.3504    0.97     2771   133  0.1904 0.1925        
REMARK   3     4  2.3504 -  2.1356    0.94     2663   126  0.2037 0.2209        
REMARK   3     5  2.1356 -  1.9826    0.99     2798   139  0.2135 0.2309        
REMARK   3     6  1.9826 -  1.8658    0.96     2716   125  0.2879 0.3441        
REMARK   3     7  1.8658 -  1.7724    0.99     2765   159  0.2282 0.2429        
REMARK   3     8  1.7724 -  1.6952    0.99     2814   153  0.2203 0.2668        
REMARK   3     9  1.6952 -  1.6300    0.99     2794   130  0.2364 0.2738        
REMARK   3                                                                      
REMARK   3  BULK SOLVENT MODELLING.                                             
REMARK   3   METHOD USED        : FLAT BULK SOLVENT MODEL                       
REMARK   3   SOLVENT RADIUS     : 1.11                                          
REMARK   3   SHRINKAGE RADIUS   : 0.90                                          
REMARK   3   K_SOL              : NULL                                          
REMARK   3   B_SOL              : NULL                                          
REMARK   3                                                                      
REMARK   3  ERROR ESTIMATES.                                                    
REMARK   3   COORDINATE ERROR (MAXIMUM-LIKELIHOOD BASED)     : 0.14             
REMARK   3   PHASE ERROR (DEGREES, MAXIMUM-LIKELIHOOD BASED) : 22.97            
REMARK   3                                                                      
REMARK   3  B VALUES.                                                           
REMARK   3   FROM WILSON PLOT           (A**2) : NULL                           
REMARK   3   MEAN B VALUE      (OVERALL, A**2) : NULL                           
REMARK   3   OVERALL ANISOTROPIC B VALUE.                                       
REMARK   3    B11 (A**2) : NULL                                                 
REMARK   3    B22 (A**2) : NULL                                                 
REMARK   3    B33 (A**2) : NULL                                                 
REMARK   3    B12 (A**2) : NULL                                                 
REMARK   3    B13 (A**2) : NULL                                                 
REMARK   3    B23 (A**2) : NULL                                                 
REMARK   3                                                                      
REMARK   3  TWINNING INFORMATION.                                               
REMARK   3   FRACTION: NULL                                                     
REMARK   3   OPERATOR: NULL                                                     
REMARK   3                                                                      
REMARK   3  DEVIATIONS FROM IDEAL VALUES.                                       
REMARK   3                 RMSD          COUNT                                  
REMARK   3   BOND      :  0.028           1561                                  
REMARK   3   ANGLE     :  1.892           2049                                  
REMARK   3   CHIRALITY :  0.140            240                                  
REMARK   3   PLANARITY :  0.006            243                                  
REMARK   3   DIHEDRAL  : 18.483            701                                  
REMARK   3                                                                      
REMARK   3  TLS DETAILS                                                         
REMARK   3   NUMBER OF TLS GROUPS  : NULL                                       
REMARK   3                                                                      
REMARK   3  NCS DETAILS                                                         
REMARK   3   NUMBER OF NCS GROUPS : NULL                                        
REMARK   3                                                                      
REMARK   3  OTHER REFINEMENT REMARKS: NULL                                      
REMARK   4                                                                      
REMARK   4 4UOS COMPLIES WITH FORMAT V. 3.30, 13-JUL-11                         
REMARK 100                                                                      
REMARK 100 THIS ENTRY HAS BEEN PROCESSED BY PDBE ON 19-JUN-14.                  
REMARK 100 THE PDBE ID CODE IS EBI-60904.                                       
REMARK 200                                                                      
REMARK 200 EXPERIMENTAL DETAILS                                                 
REMARK 200  EXPERIMENT TYPE                : X-RAY DIFFRACTION                  
REMARK 200  DATE OF DATA COLLECTION        : 26-MAY-14                          
REMARK 200  TEMPERATURE           (KELVIN) : 100                                
REMARK 200  PH                             : 7.4                                
REMARK 200  NUMBER OF CRYSTALS USED        : 1                                  
REMARK 200                                                                      
REMARK 200  SYNCHROTRON              (Y/N) : Y                                  
REMARK 200  RADIATION SOURCE               : DIAMOND                            
REMARK 200  BEAMLINE                       : I24                                
REMARK 200  X-RAY GENERATOR MODEL          : NULL                               
REMARK 200  MONOCHROMATIC OR LAUE    (M/L) : M                                  
REMARK 200  WAVELENGTH OR RANGE        (A) : 1.03978                            
REMARK 200  MONOCHROMATOR                  : NULL                               
REMARK 200  OPTICS                         : NULL                               
REMARK 200                                                                      
REMARK 200  DETECTOR TYPE                  : PIXEL (PILATUS 6M-F)               
REMARK 200  DETECTOR MANUFACTURER          : DECTRIS                            
REMARK 200  INTENSITY-INTEGRATION SOFTWARE : IMOSFLM                            
REMARK 200  DATA SCALING SOFTWARE          : AIMLESS                            
REMARK 200                                                                      
REMARK 200  NUMBER OF UNIQUE REFLECTIONS   : 28658                              
REMARK 200  RESOLUTION RANGE HIGH      (A) : 1.63                               
REMARK 200  RESOLUTION RANGE LOW       (A) : 50.70                              
REMARK 200  REJECTION CRITERIA  (SIGMA(I)) : 3.0                                
REMARK 200                                                                      
REMARK 200 OVERALL.                                                             
REMARK 200  COMPLETENESS FOR RANGE     (%) : 97.8                               
REMARK 200  DATA REDUNDANCY                : 3.5                                
REMARK 200  R MERGE                    (I) : 0.05                               
REMARK 200  R SYM                      (I) : NULL                               
REMARK 200  <I/SIGMA(I)> FOR THE DATA SET  : 9.60                               
REMARK 200                                                                      
REMARK 200 IN THE HIGHEST RESOLUTION SHELL.                                     
REMARK 200  HIGHEST RESOLUTION SHELL, RANGE HIGH (A) : 1.63                     
REMARK 200  HIGHEST RESOLUTION SHELL, RANGE LOW  (A) : 1.68                     
REMARK 200  COMPLETENESS FOR SHELL     (%) : 99.6                               
REMARK 200  DATA REDUNDANCY IN SHELL       : 3.7                                
REMARK 200  R MERGE FOR SHELL          (I) : 0.26                               
REMARK 200  R SYM FOR SHELL            (I) : NULL                               
REMARK 200  <I/SIGMA(I)> FOR SHELL         : 2.80                               
REMARK 200                                                                      
REMARK 200 DIFFRACTION PROTOCOL: SINGLE WAVELENGTH                              
REMARK 200 METHOD USED TO DETERMINE THE STRUCTURE: AB INITIO PHASING            
REMARK 200 SOFTWARE USED: ACORN                                                 
REMARK 200 STARTING MODEL: NONE                                                 
REMARK 200                                                                      
REMARK 200 REMARK: NONE                                                         
REMARK 280                                                                      
REMARK 280 CRYSTAL                                                              
REMARK 280 SOLVENT CONTENT, VS   (%): 52.72                                     
REMARK 280 MATTHEWS COEFFICIENT, VM (ANGSTROMS**3/DA): 2.7                      
REMARK 280                                                                      
REMARK 280 CRYSTALLIZATION CONDITIONS: 0.2 M AMMONIUM SULFATE, 10% W/V          
REMARK 280  PEG 4000                                                            
REMARK 290                                                                      
REMARK 290 CRYSTALLOGRAPHIC SYMMETRY                                            
REMARK 290 SYMMETRY OPERATORS FOR SPACE GROUP: P 1 21 1                         
REMARK 290                                                                      
REMARK 290      SYMOP   SYMMETRY                                                
REMARK 290     NNNMMM   OPERATOR                                                
REMARK 290       1555   X,Y,Z                                                   
REMARK 290       2555   -X,Y+1/2,-Z                                             
REMARK 290                                                                      
REMARK 290     WHERE NNN -> OPERATOR NUMBER                                     
REMARK 290           MMM -> TRANSLATION VECTOR                                  
REMARK 290                                                                      
REMARK 290 CRYSTALLOGRAPHIC SYMMETRY TRANSFORMATIONS                            
REMARK 290 THE FOLLOWING TRANSFORMATIONS OPERATE ON THE ATOM/HETATM             
REMARK 290 RECORDS IN THIS ENTRY TO PRODUCE CRYSTALLOGRAPHICALLY                
REMARK 290 RELATED MOLECULES.                                                   
REMARK 290   SMTRY1   1  1.000000  0.000000  0.000000        0.00000            
REMARK 290   SMTRY2   1  0.000000  1.000000  0.000000        0.00000            
REMARK 290   SMTRY3   1  0.000000  0.000000  1.000000        0.00000            
REMARK 290   SMTRY1   2 -1.000000  0.000000  0.000000        0.00000            
REMARK 290   SMTRY2   2  0.000000  1.000000  0.000000       36.07500            
REMARK 290   SMTRY3   2  0.000000  0.000000 -1.000000        0.00000            
REMARK 290                                                                      
REMARK 290 REMARK: NULL                                                         
REMARK 300                                                                      
REMARK 300 BIOMOLECULE: 1                                                       
REMARK 300 SEE REMARK 350 FOR THE AUTHOR PROVIDED AND/OR PROGRAM                
REMARK 300 GENERATED ASSEMBLY INFORMATION FOR THE STRUCTURE IN                  
REMARK 300 THIS ENTRY. THE REMARK MAY ALSO PROVIDE INFORMATION ON               
REMARK 300 BURIED SURFACE AREA.                                                 
REMARK 350                                                                      
REMARK 350 COORDINATES FOR A COMPLETE MULTIMER REPRESENTING THE KNOWN           
REMARK 350 BIOLOGICALLY SIGNIFICANT OLIGOMERIZATION STATE OF THE                
REMARK 350 MOLECULE CAN BE GENERATED BY APPLYING BIOMT TRANSFORMATIONS          
REMARK 350 GIVEN BELOW.  BOTH NON-CRYSTALLOGRAPHIC AND                          
REMARK 350 CRYSTALLOGRAPHIC OPERATIONS ARE GIVEN.                               
REMARK 350                                                                      
REMARK 350 BIOMOLECULE: 1                                                       
REMARK 350 AUTHOR DETERMINED BIOLOGICAL UNIT: MONOMERIC                         
REMARK 350 SOFTWARE DETERMINED QUATERNARY STRUCTURE: MONOMERIC                  
REMARK 350 SOFTWARE USED: PISA                                                  
REMARK 350 APPLY THE FOLLOWING TO CHAINS: A                                     
REMARK 350   BIOMT1   1  1.000000  0.000000  0.000000        0.00000            
REMARK 350   BIOMT2   1  0.000000  1.000000  0.000000        0.00000            
REMARK 350   BIOMT3   1  0.000000  0.000000  1.000000        0.00000            
REMARK 465                                                                      
REMARK 465 MISSING RESIDUES                                                     
REMARK 465 THE FOLLOWING RESIDUES WERE NOT LOCATED IN THE                       
REMARK 465 EXPERIMENT. (M=MODEL NUMBER; RES=RESIDUE NAME; C=CHAIN               
REMARK 465 IDENTIFIER; SSSEQ=SEQUENCE NUMBER; I=INSERTION CODE.)                
REMARK 465                                                                      
REMARK 465   M RES C SSSEQI                                                     
REMARK 465     MET A    -1                                                      
REMARK 465     GLY A   188                                                      
REMARK 465     TRP A   189                                                      
REMARK 500                                                                      
REMARK 500 GEOMETRY AND STEREOCHEMISTRY                                         
REMARK 500 SUBTOPIC: CLOSE CONTACTS IN SAME ASYMMETRIC UNIT                     
REMARK 500                                                                      
REMARK 500 THE FOLLOWING ATOMS ARE IN CLOSE CONTACT.                            
REMARK 500                                                                      
REMARK 500  ATM1  RES C  SSEQI   ATM2  RES C  SSEQI           DISTANCE          
REMARK 500   O    HOH A  2159     O    HOH A  2299              2.20            
REMARK 500                                                                      
REMARK 500 REMARK: NULL                                                         
REMARK 500                                                                      
REMARK 500 GEOMETRY AND STEREOCHEMISTRY                                         
REMARK 500 SUBTOPIC: COVALENT BOND LENGTHS                                      
REMARK 500                                                                      
REMARK 500 THE STEREOCHEMICAL PARAMETERS OF THE FOLLOWING RESIDUES              
REMARK 500 HAVE VALUES WHICH DEVIATE FROM EXPECTED VALUES BY MORE               
REMARK 500 THAN 6*RMSD (M=MODEL NUMBER; RES=RESIDUE NAME; C=CHAIN               
REMARK 500 IDENTIFIER; SSEQ=SEQUENCE NUMBER; I=INSERTION CODE).                 
REMARK 500                                                                      
REMARK 500 STANDARD TABLE:                                                      
REMARK 500 FORMAT: (10X,I3,1X,2(A3,1X,A1,I4,A1,1X,A4,3X),1X,F6.3)               
REMARK 500                                                                      
REMARK 500 EXPECTED VALUES PROTEIN: ENGH AND HUBER, 1999                        
REMARK 500 EXPECTED VALUES NUCLEIC ACID: CLOWNEY ET AL 1996                     
REMARK 500                                                                      
REMARK 500  M RES CSSEQI ATM1   RES CSSEQI ATM2   DEVIATION                     
REMARK 500    GLU A 164   CD    GLU A 164   OE1    -0.072                       
REMARK 500                                                                      
REMARK 500 REMARK: NULL                                                         
REMARK 500                                                                      
REMARK 500 GEOMETRY AND STEREOCHEMISTRY                                         
REMARK 500 SUBTOPIC: COVALENT BOND ANGLES                                       
REMARK 500                                                                      
REMARK 500 THE STEREOCHEMICAL PARAMETERS OF THE FOLLOWING RESIDUES              
REMARK 500 HAVE VALUES WHICH DEVIATE FROM EXPECTED VALUES BY MORE               
REMARK 500 THAN 6*RMSD (M=MODEL NUMBER; RES=RESIDUE NAME; C=CHAIN               
REMARK 500 IDENTIFIER; SSEQ=SEQUENCE NUMBER; I=INSERTION CODE).                 
REMARK 500                                                                      
REMARK 500 STANDARD TABLE:                                                      
REMARK 500 FORMAT: (10X,I3,1X,A3,1X,A1,I4,A1,3(1X,A4,2X),12X,F5.1)              
REMARK 500                                                                      
REMARK 500 EXPECTED VALUES PROTEIN: ENGH AND HUBER, 1999                        
REMARK 500 EXPECTED VALUES NUCLEIC ACID: CLOWNEY ET AL 1996                     
REMARK 500                                                                      
REMARK 500  M RES CSSEQI ATM1   ATM2   ATM3                                     
REMARK 500    MET A 151   CG  -  SD  -  CE  ANGL. DEV. = -10.5 DEGREES          
REMARK 500    MET A 173   CA  -  C   -  N   ANGL. DEV. = -14.1 DEGREES          
REMARK 500                                                                      
REMARK 500 REMARK: NULL                                                         
REMARK 500                                                                      
REMARK 500 GEOMETRY AND STEREOCHEMISTRY                                         
REMARK 500 SUBTOPIC: TORSION ANGLES                                             
REMARK 500                                                                      
REMARK 500 TORSION ANGLES OUTSIDE THE EXPECTED RAMACHANDRAN REGIONS:            
REMARK 500 (M=MODEL NUMBER; RES=RESIDUE NAME; C=CHAIN IDENTIFIER;               
REMARK 500 SSEQ=SEQUENCE NUMBER; I=INSERTION CODE).                             
REMARK 500                                                                      
REMARK 500 STANDARD TABLE:                                                      
REMARK 500 FORMAT:(10X,I3,1X,A3,1X,A1,I4,A1,4X,F7.2,3X,F7.2)                    
REMARK 500                                                                      
REMARK 500 EXPECTED VALUES: GJ KLEYWEGT AND TA JONES (1996). PHI/PSI-           
REMARK 500 CHOLOGY: RAMACHANDRAN REVISITED. STRUCTURE 4, 1395 - 1400            
REMARK 500                                                                      
REMARK 500  M RES CSSEQI        PSI       PHI                                   
REMARK 500    ASP A  94       70.03     55.24                                   
REMARK 500                                                                      
REMARK 500 REMARK: NULL                                                         
REMARK 500                                                                      
REMARK 500 GEOMETRY AND STEREOCHEMISTRY                                         
REMARK 500 SUBTOPIC: CHIRAL CENTERS                                             
REMARK 500                                                                      
REMARK 500 UNEXPECTED CONFIGURATION OF THE FOLLOWING CHIRAL                     
REMARK 500 CENTER(S) USING IMPROPER CA--C--CB--N CHIRALITY                      
REMARK 500 FOR AMINO ACIDS AND C1'--O4'--N1(N9)--C2' FOR                        
REMARK 500 NUCLEIC ACIDS OR EQUIVALENT ANGLE                                    
REMARK 500 M=MODEL NUMBER; RES=RESIDUE NAME; C=CHAIN                            
REMARK 500 IDENTIFIER; SSEQ=SEQUENCE NUMBER; I=INSERTION CODE                   
REMARK 500                                                                      
REMARK 500 STANDARD TABLE:                                                      
REMARK 500 FORMAT: (10X,I3,1X,A3,1X,A1,I4,A1,6X,F5.1,6X,A1,10X,A1,3X,A16)       
REMARK 500                                                                      
REMARK 500  M RES CSSEQI    IMPROPER   EXPECTED   FOUND DETAILS                 
REMARK 500    MET A   8        24.2      L          L   OUTSIDE RANGE           
REMARK 500    MET A  58        22.7      L          L   OUTSIDE RANGE           
REMARK 500    MET A 173        23.7      L          L   OUTSIDE RANGE           
REMARK 500    MET A 173        24.7      L          L   OUTSIDE RANGE           
REMARK 500                                                                      
REMARK 500 REMARK: NULL                                                         
REMARK 900                                                                      
REMARK 900 RELATED ENTRIES                                                      
REMARK 900 RELATED ID: 4UOT   RELATED DB: PDB                                   
REMARK 900  THERMODYNAMIC HYPERSTABILITY IN PARAMETRICALLY DESIGNED             
REMARK 900  HELICAL BUNDLES                                                     
REMARK 999                                                                      
REMARK 999 SEQUENCE                                                             
REMARK 999 FIRST TWO AMINO ACIDS, MG, RESULT FROM CLONING.                      
REMARK 999 LAST TWO AMINO ACIDS, GW, ARE NOT BEEN SEE IN THE ELECTRON           
REMARK 999 DENSITY                                                              
DBREF  4UOS A    1   189  PDB    4UOS     4UOS             1    189             
SEQADV 4UOS MET A   -1  PDB  4UOS                CLONING ARTIFACT               
SEQADV 4UOS GLY A    0  PDB  4UOS                CLONING ARTIFACT               
SEQRES   1 A  191  MET GLY ASP ASN GLU GLU VAL LYS LYS MET LEU GLU LYS          
SEQRES   2 A  191  MET ILE GLU GLU ILE LYS LYS MET LEU GLU LYS ALA ILE          
SEQRES   3 A  191  LYS LYS VAL LYS GLU MET LEU GLU LYS MET ILE LYS GLU          
SEQRES   4 A  191  ILE LYS LYS MET LEU GLU ASN GLY GLU ASP SER GLU LYS          
SEQRES   5 A  191  ILE LEU LYS LYS ALA LYS GLU MET ALA GLU LYS ILE LEU          
SEQRES   6 A  191  LYS MET VAL ILE GLU LEU ALA GLU LYS ILE LEU LYS LYS          
SEQRES   7 A  191  ALA LYS GLU MET ALA GLU LYS ILE LEU LYS LYS VAL LYS          
SEQRES   8 A  191  GLU LEU GLY VAL ASP ASN GLU GLU VAL LYS LYS MET LEU          
SEQRES   9 A  191  GLU LYS MET ILE GLU GLU ILE LYS LYS MET LEU GLU LYS          
SEQRES  10 A  191  ALA ILE LYS LYS VAL LYS GLU MET LEU GLU LYS MET ILE          
SEQRES  11 A  191  LYS GLU ILE LYS LYS MET LEU GLU ASN GLY GLU ASP SER          
SEQRES  12 A  191  GLU LYS ILE LEU LYS LYS ALA LYS GLU MET ALA GLU LYS          
SEQRES  13 A  191  ILE LEU LYS MET VAL ILE GLU LEU ALA GLU LYS ILE LEU          
SEQRES  14 A  191  LYS LYS ALA LYS GLU MET ALA GLU LYS ILE LEU LYS LYS          
SEQRES  15 A  191  VAL LYS GLU LEU GLY VAL GLY GLY TRP                          
FORMUL   2  HOH   *302(H2 O)                                                    
HELIX    1   1 GLY A    0  ASN A   44  1                                  45    
HELIX    2   2 ASP A   47  LYS A   89  1                                  43    
HELIX    3   3 GLU A   90  GLY A   92  5                                   3    
HELIX    4   4 ASN A   95  ASN A  137  1                                  43    
HELIX    5   5 ASP A  140  LEU A  184  1                                  45    
CRYST1   29.460   72.150   51.260  90.00  92.90  90.00 P 1 21 1      2          
ORIGX1      1.000000  0.000000  0.000000        0.00000                         
ORIGX2      0.000000  1.000000  0.000000        0.00000                         
ORIGX3      0.000000  0.000000  1.000000        0.00000                         
SCALE1      0.033944  0.000000  0.001720        0.00000                         
SCALE2      0.000000  0.013860  0.000000        0.00000                         
SCALE3      0.000000  0.000000  0.019533        0.00000                         
ATOM      1  N   GLY A   0       2.401  25.106 -17.784  1.00 44.58           N  
ATOM      2  CA  GLY A   0       1.688  26.253 -17.287  1.00 34.00           C  
ATOM      3  C   GLY A   0       1.730  26.435 -15.784  1.00 36.12           C  
ATOM      4  O   GLY A   0       2.231  25.612 -15.089  1.00 38.62           O  
ATOM      5  N   ASP A   1       1.209  27.553 -15.315  1.00 34.49           N  
ATOM      6  CA  ASP A   1       1.173  27.886 -13.885  1.00 31.06           C  
ATOM      7  C   ASP A   1       0.366  26.906 -13.015  1.00 28.83           C  
ATOM      8  O   ASP A   1       0.728  26.653 -11.915  1.00 31.75           O  
ATOM      9  CB  ASP A   1       0.632  29.289 -13.701  1.00 30.11           C  
ATOM     10  CG  ASP A   1       1.527  30.337 -14.282  1.00 37.95           C  
ATOM     11  OD1 ASP A   1       2.735  30.199 -14.236  1.00 35.77           O  
ATOM     12  OD2 ASP A   1       0.973  31.316 -14.784  1.00 42.54           O  
ATOM     13  N   ASN A   2      -0.735  26.400 -13.517  1.00 31.86           N  
ATOM     14  CA  ASN A   2      -1.498  25.446 -12.766  1.00 30.24           C  
ATOM     15  C   ASN A   2      -0.730  24.154 -12.553  1.00 34.09           C  
ATOM     16  O   ASN A   2      -0.660  23.670 -11.475  1.00 27.67           O  
ATOM     17  CB  ASN A   2      -2.848  25.152 -13.412  1.00 31.80           C  
ATOM     18  CG  ASN A   2      -3.739  26.346 -13.458  1.00 33.29           C  
ATOM     19  OD1 ASN A   2      -3.758  27.136 -12.582  1.00 29.03           O  
ATOM     20  ND2 ASN A   2      -4.480  26.459 -14.506  1.00 31.38           N  
ATOM     21  N   GLU A   3      -0.136  23.632 -13.609  1.00 32.48           N  
ATOM     22  CA  GLU A   3       0.750  22.495 -13.459  1.00 31.35           C  
ATOM     23  C   GLU A   3       1.935  22.737 -12.554  1.00 32.32           C  
ATOM     24  O   GLU A   3       2.303  21.859 -11.869  1.00 29.08           O  
ATOM     25  CB  GLU A   3       1.230  21.951 -14.775  1.00 40.95           C  
ATOM     26  CG  GLU A   3       2.153  20.747 -14.631  1.00 39.73           C  
ATOM     27  CD  GLU A   3       1.425  19.447 -14.318  1.00 47.45           C  
ATOM     28  OE1 GLU A   3       0.208  19.329 -14.440  1.00 49.80           O  
ATOM     29  OE2 GLU A   3       2.097  18.506 -13.921  1.00 56.22           O  
ATOM     30  N   GLU A   4       2.498  23.928 -12.544  1.00 27.75           N  
ATOM     31  CA  GLU A   4       3.579  24.241 -11.628  1.00 30.45           C  
ATOM     32  C   GLU A   4       3.141  24.170 -10.165  1.00 27.48           C  
ATOM     33  O   GLU A   4       3.836  23.679  -9.335  1.00 28.55           O  
ATOM     34  CB  GLU A   4       4.158  25.612 -11.916  1.00 31.78           C  
ATOM     35  CG  GLU A   4       5.117  25.657 -13.075  1.00 36.68           C  
ATOM     36  CD  GLU A   4       5.503  27.048 -13.538  1.00 42.52           C  
ATOM     37  OE1 GLU A   4       4.853  28.013 -13.199  1.00 38.99           O  
ATOM     38  OE2 GLU A   4       6.485  27.157 -14.263  1.00 48.92           O  
ATOM     39  N   VAL A   5       1.966  24.682  -9.896  1.00 28.58           N  
ATOM     40  CA  VAL A   5       1.434  24.689  -8.549  1.00 22.97           C  
ATOM     41  C   VAL A   5       1.101  23.273  -8.143  1.00 27.53           C  
ATOM     42  O   VAL A   5       1.348  22.899  -7.063  1.00 28.59           O  
ATOM     43  CB  VAL A   5       0.192  25.583  -8.400  1.00 25.90           C  
ATOM     44  CG1 VAL A   5      -0.498  25.379  -7.067  1.00 26.69           C  
ATOM     45  CG2 VAL A   5       0.548  27.029  -8.568  1.00 26.48           C  
ATOM     46  N   LYS A   6       0.538  22.520  -9.057  1.00 25.72           N  
ATOM     47  CA  LYS A   6       0.278  21.134  -8.828  1.00 31.16           C  
ATOM     48  C   LYS A   6       1.520  20.395  -8.369  1.00 28.85           C  
ATOM     49  O   LYS A   6       1.446  19.628  -7.469  1.00 28.35           O  
ATOM     50  CB  LYS A   6      -0.288  20.500 -10.076  1.00 25.72           C  
ATOM     51  CG  LYS A   6      -0.696  19.066  -9.937  1.00 26.73           C  
ATOM     52  CD  LYS A   6      -1.369  18.562 -11.182  1.00 32.87           C  
ATOM     53  CE  LYS A   6      -1.295  17.068 -11.292  1.00 38.68           C  
ATOM     54  NZ  LYS A   6      -2.621  16.417 -11.261  1.00 48.45           N  
ATOM     55  N   LYS A   7       2.643  20.649  -9.011  1.00 26.79           N  
ATOM     56  CA  LYS A   7       3.890  20.007  -8.662  1.00 25.61           C  
ATOM     57  C   LYS A   7       4.511  20.529  -7.365  1.00 25.75           C  
ATOM     58  O   LYS A   7       5.189  19.805  -6.683  1.00 29.02           O  
ATOM     59  CB  LYS A   7       4.912  20.099  -9.796  1.00 32.94           C  
ATOM     60  CG  LYS A   7       4.646  19.235 -10.999  1.00 36.49           C  
ATOM     61  CD  LYS A   7       5.690  19.540 -12.044  1.00 43.13           C  
ATOM     62  CE  LYS A   7       6.147  18.338 -12.863  1.00 55.99           C  
ATOM     63  NZ  LYS A   7       5.124  17.302 -13.149  1.00 54.33           N  
ATOM     64  N   MET A   8       4.331  21.828  -7.205  1.00 22.03           N  
ATOM     65  C   MET A   8       4.027  21.596  -4.542  1.00 21.72           C  
ATOM     66  O   MET A   8       4.519  21.256  -3.446  1.00 28.42           O  
ATOM     67  CA AMET A   8       4.749  22.311  -5.807  0.50 24.60           C  
ATOM     68  CB AMET A   8       4.561  23.818  -5.734  0.50 27.14           C  
ATOM     69  CG AMET A   8       5.373  24.659  -6.696  0.50 26.01           C  
ATOM     70  SD AMET A   8       5.058  26.434  -6.539  0.50 31.33           S  
ATOM     71  CE AMET A   8       5.997  27.129  -7.865  0.50 28.14           C  
ATOM     72  CA BMET A   8       4.665  22.278  -5.882  0.50 24.65           C  
ATOM     73  CB BMET A   8       4.534  23.797  -5.762  0.50 27.13           C  
ATOM     74  CG BMET A   8       5.388  24.640  -6.680  0.50 25.97           C  
ATOM     75  SD BMET A   8       5.037  26.414  -6.615  0.50 31.21           S  
ATOM     76  CE BMET A   8       6.021  26.925  -5.263  0.50 20.33           C  
ATOM     77  N   LEU A   9       2.722  21.440  -4.792  1.00 23.76           N  
ATOM     78  CA  LEU A   9       1.948  20.741  -3.807  1.00 24.85           C  
ATOM     79  C   LEU A   9       2.408  19.284  -3.667  1.00 27.07           C  
ATOM     80  O   LEU A   9       2.560  18.806  -2.597  1.00 24.72           O  
ATOM     81  CB  LEU A   9       0.447  20.823  -4.098  1.00 20.37           C  
ATOM     82  CG  LEU A   9      -0.253  22.155  -3.856  1.00 21.79           C  
ATOM     83  CD1 LEU A   9      -1.533  22.317  -4.628  1.00 24.95           C  
ATOM     84  CD2 LEU A   9      -0.473  22.453  -2.400  1.00 23.76           C  
ATOM     85  N   GLU A  10       2.646  18.620  -4.778  1.00 25.73           N  
ATOM     86  CA  GLU A  10       3.156  17.274  -4.742  1.00 26.83           C  
ATOM     87  C   GLU A  10       4.472  17.224  -3.994  1.00 27.47           C  
ATOM     88  O   GLU A  10       4.691  16.351  -3.250  1.00 27.49           O  
ATOM     89  CB  GLU A  10       3.329  16.706  -6.142  1.00 27.32           C  
ATOM     90  CG  GLU A  10       2.056  16.506  -6.914  1.00 35.18           C  
ATOM     91  CD  GLU A  10       2.239  16.063  -8.372  1.00 38.86           C  
ATOM     92  OE1 GLU A  10       3.330  16.121  -8.894  1.00 37.63           O  
ATOM     93  OE2 GLU A  10       1.274  15.646  -8.975  1.00 38.96           O  
ATOM     94  N   LYS A  11       5.346  18.172  -4.253  1.00 24.10           N  
ATOM     95  CA  LYS A  11       6.631  18.215  -3.600  1.00 24.91           C  
ATOM     96  C   LYS A  11       6.575  18.469  -2.091  1.00 28.04           C  
ATOM     97  O   LYS A  11       7.346  17.935  -1.363  1.00 28.14           O  
ATOM     98  CB  LYS A  11       7.522  19.269  -4.210  1.00 31.64           C  
ATOM     99  CG  LYS A  11       7.646  19.191  -5.688  1.00 37.94           C  
ATOM    100  CD  LYS A  11       7.752  17.785  -6.189  1.00 46.69           C  
ATOM    101  CE  LYS A  11       7.354  17.744  -7.636  1.00 45.05           C  
ATOM    102  NZ  LYS A  11       6.234  16.833  -7.786  1.00 42.55           N  
ATOM    103  N   MET A  12       5.654  19.313  -1.684  1.00 26.15           N  
ATOM    104  CA  MET A  12       5.398  19.573  -0.293  1.00 20.31           C  
ATOM    105  C   MET A  12       4.943  18.328   0.462  1.00 20.71           C  
ATOM    106  O   MET A  12       5.424  18.056   1.504  1.00 25.76           O  
ATOM    107  CB  MET A  12       4.337  20.658  -0.165  1.00 23.41           C  
ATOM    108  CG  MET A  12       3.837  20.985   1.221  1.00 22.65           C  
ATOM    109  SD  MET A  12       2.559  22.280   1.186  1.00 23.04           S  
ATOM    110  CE  MET A  12       2.181  22.359   2.932  1.00 21.83           C  
ATOM    111  N   ILE A  13       3.998  17.600  -0.088  1.00 21.88           N  
ATOM    112  CA  ILE A  13       3.502  16.413   0.555  1.00 24.46           C  
ATOM    113  C   ILE A  13       4.549  15.298   0.552  1.00 24.99           C  
ATOM    114  O   ILE A  13       4.637  14.592   1.473  1.00 22.55           O  
ATOM    115  CB  ILE A  13       2.167  15.961  -0.059  1.00 27.31           C  
ATOM    116  CG1 ILE A  13       1.088  16.969   0.277  1.00 24.40           C  
ATOM    117  CG2 ILE A  13       1.799  14.566   0.397  1.00 22.82           C  
ATOM    118  CD1 ILE A  13      -0.113  16.880  -0.607  1.00 24.33           C  
ATOM    119  N   GLU A  14       5.340  15.187  -0.494  1.00 24.13           N  
ATOM    120  CA  GLU A  14       6.404  14.197  -0.529  1.00 26.78           C  
ATOM    121  C   GLU A  14       7.441  14.457   0.533  1.00 28.50           C  
ATOM    122  O   GLU A  14       7.903  13.547   1.141  1.00 25.05           O  
ATOM    123  CB  GLU A  14       7.045  14.071  -1.911  1.00 29.11           C  
ATOM    124  CG  GLU A  14       8.074  12.968  -2.065  1.00 37.73           C  
ATOM    125  CD  GLU A  14       7.555  11.560  -1.809  1.00 39.82           C  
ATOM    126  OE1 GLU A  14       6.387  11.293  -1.966  1.00 38.91           O  
ATOM    127  OE2 GLU A  14       8.344  10.703  -1.424  1.00 44.65           O  
ATOM    128  N   GLU A  15       7.757  15.714   0.783  1.00 23.64           N  
ATOM    129  CA  GLU A  15       8.699  16.054   1.818  1.00 24.86           C  
ATOM    130  C   GLU A  15       8.137  15.766   3.208  1.00 23.01           C  
ATOM    131  O   GLU A  15       8.839  15.302   4.036  1.00 26.63           O  
ATOM    132  CB  GLU A  15       9.129  17.503   1.697  1.00 26.58           C  
ATOM    133  CG  GLU A  15      10.021  18.002   2.800  1.00 29.55           C  
ATOM    134  CD  GLU A  15      11.426  17.469   2.680  1.00 40.43           C  
ATOM    135  OE1 GLU A  15      11.774  16.952   1.626  1.00 41.50           O  
ATOM    136  OE2 GLU A  15      12.167  17.551   3.648  1.00 42.14           O  
ATOM    137  N   ILE A  16       6.861  16.036   3.430  1.00 24.01           N  
ATOM    138  CA  ILE A  16       6.251  15.691   4.697  1.00 24.01           C  
ATOM    139  C   ILE A  16       6.330  14.185   4.913  1.00 20.51           C  
ATOM    140  O   ILE A  16       6.618  13.727   5.947  1.00 22.93           O  
ATOM    141  CB  ILE A  16       4.785  16.163   4.789  1.00 21.50           C  
ATOM    142  CG1 ILE A  16       4.728  17.678   4.751  1.00 25.59           C  
ATOM    143  CG2 ILE A  16       4.116  15.646   6.041  1.00 24.51           C  
ATOM    144  CD1 ILE A  16       3.357  18.251   4.532  1.00 25.32           C  
ATOM    145  N   LYS A  17       6.048  13.448   3.869  1.00 20.30           N  
ATOM    146  CA  LYS A  17       6.071  12.020   3.951  1.00 19.55           C  
ATOM    147  C   LYS A  17       7.417  11.495   4.333  1.00 24.70           C  
ATOM    148  O   LYS A  17       7.556  10.650   5.152  1.00 22.65           O  
ATOM    149  CB  LYS A  17       5.681  11.438   2.612  1.00 19.53           C  
ATOM    150  CG  LYS A  17       5.760   9.938   2.554  1.00 23.10           C  
ATOM    151  CD  LYS A  17       5.223   9.464   1.256  1.00 29.52           C  
ATOM    152  CE  LYS A  17       5.391   7.993   1.072  1.00 34.51           C  
ATOM    153  NZ  LYS A  17       4.547   7.504  -0.027  1.00 43.65           N  
ATOM    154  N   LYS A  18       8.410  12.025   3.683  1.00 26.24           N  
ATOM    155  CA  LYS A  18       9.763  11.584   3.900  1.00 24.27           C  
ATOM    156  C   LYS A  18      10.191  11.871   5.335  1.00 23.82           C  
ATOM    157  O   LYS A  18      10.766  11.060   5.975  1.00 26.87           O  
ATOM    158  CB  LYS A  18      10.679  12.257   2.888  1.00 27.93           C  
ATOM    159  CG  LYS A  18      12.144  12.006   3.053  1.00 33.80           C  
ATOM    160  CD  LYS A  18      13.000  13.092   2.406  1.00 43.90           C  
ATOM    161  CE  LYS A  18      14.441  12.661   2.242  1.00 47.60           C  
ATOM    162  NZ  LYS A  18      15.405  13.776   2.093  1.00 62.78           N  
ATOM    163  N   MET A  19       9.886  13.050   5.814  1.00 23.77           N  
ATOM    164  CA  MET A  19      10.183  13.402   7.187  1.00 21.30           C  
ATOM    165  C   MET A  19       9.394  12.570   8.171  1.00 23.01           C  
ATOM    166  O   MET A  19       9.888  12.274   9.182  1.00 25.17           O  
ATOM    167  CB  MET A  19       9.957  14.888   7.473  1.00 27.20           C  
ATOM    168  CG  MET A  19      10.885  15.799   6.714  1.00 30.43           C  
ATOM    169  SD  MET A  19      10.431  17.529   6.740  1.00 32.74           S  
ATOM    170  CE  MET A  19      11.090  17.942   8.278  1.00 24.47           C  
ATOM    171  N   LEU A  20       8.166  12.221   7.855  1.00 22.20           N  
ATOM    172  CA  LEU A  20       7.371  11.395   8.740  1.00 23.57           C  
ATOM    173  C   LEU A  20       7.945   9.977   8.827  1.00 21.82           C  
ATOM    174  O   LEU A  20       7.977   9.399   9.846  1.00 21.76           O  
ATOM    175  CB  LEU A  20       5.917  11.363   8.306  1.00 23.38           C  
ATOM    176  CG  LEU A  20       5.025  12.538   8.655  1.00 21.15           C  
ATOM    177  CD1 LEU A  20       3.707  12.490   7.930  1.00 18.39           C  
ATOM    178  CD2 LEU A  20       4.801  12.607  10.131  1.00 21.20           C  
ATOM    179  N   GLU A  21       8.417   9.465   7.711  1.00 21.90           N  
ATOM    180  CA  GLU A  21       9.041   8.154   7.678  1.00 21.32           C  
ATOM    181  C   GLU A  21      10.313   8.116   8.531  1.00 25.17           C  
ATOM    182  O   GLU A  21      10.553   7.175   9.203  1.00 24.34           O  
ATOM    183  CB  GLU A  21       9.372   7.725   6.261  1.00 23.14           C  
ATOM    184  CG  GLU A  21       8.155   7.351   5.463  1.00 28.48           C  
ATOM    185  CD  GLU A  21       8.396   7.246   3.980  1.00 33.43           C  
ATOM    186  OE1 GLU A  21       9.460   7.623   3.512  1.00 36.70           O  
ATOM    187  OE2 GLU A  21       7.521   6.786   3.306  1.00 33.84           O  
ATOM    188  N   LYS A  22      11.101   9.154   8.454  1.00 24.60           N  
ATOM    189  CA  LYS A  22      12.310   9.223   9.224  1.00 25.29           C  
ATOM    190  C   LYS A  22      12.002   9.324  10.703  1.00 30.60           C  
ATOM    191  O   LYS A  22      12.679   8.757  11.475  1.00 26.57           O  
ATOM    192  CB  LYS A  22      13.193  10.395   8.813  1.00 20.00           C  
ATOM    193  CG  LYS A  22      13.785  10.263   7.423  1.00 20.00           C  
ATOM    194  CD  LYS A  22      14.887  11.299   7.169  1.00 20.00           C  
ATOM    195  CE  LYS A  22      14.663  12.179   5.944  1.00 20.00           C  
ATOM    196  NZ  LYS A  22      13.967  13.472   6.255  1.00 20.00           N  
ATOM    197  N   ALA A  23      10.968  10.057  11.066  1.00 24.75           N  
ATOM    198  CA  ALA A  23      10.563  10.135  12.454  1.00 27.70           C  
ATOM    199  C   ALA A  23      10.124   8.800  13.020  1.00 26.43           C  
ATOM    200  O   ALA A  23      10.483   8.472  14.092  1.00 25.17           O  
ATOM    201  CB  ALA A  23       9.490  11.163  12.657  1.00 29.33           C  
ATOM    202  N   ILE A  24       9.339   8.055  12.262  1.00 22.46           N  
ATOM    203  CA  ILE A  24       8.920   6.721  12.667  1.00 22.59           C  
ATOM    204  C   ILE A  24      10.127   5.797  12.834  1.00 21.97           C  
ATOM    205  O   ILE A  24      10.191   5.043  13.745  1.00 25.57           O  
ATOM    206  CB  ILE A  24       7.897   6.151  11.668  1.00 23.43           C  
ATOM    207  CG1 ILE A  24       6.583   6.891  11.804  1.00 21.52           C  
ATOM    208  CG2 ILE A  24       7.686   4.677  11.866  1.00 23.22           C  
ATOM    209  CD1 ILE A  24       5.759   6.905  10.549  1.00 22.21           C  
ATOM    210  N   LYS A  25      11.075   5.898  11.925  1.00 23.62           N  
ATOM    211  CA  LYS A  25      12.260   5.078  11.992  1.00 22.86           C  
ATOM    212  C   LYS A  25      13.092   5.381  13.258  1.00 30.40           C  
ATOM    213  O   LYS A  25      13.579   4.504  13.879  1.00 27.19           O  
ATOM    214  CB  LYS A  25      13.091   5.246  10.744  1.00 25.52           C  
ATOM    215  CG  LYS A  25      14.443   4.611  10.826  1.00 31.78           C  
ATOM    216  CD  LYS A  25      15.327   5.102   9.724  1.00 38.71           C  
ATOM    217  CE  LYS A  25      15.654   3.996   8.759  1.00 54.78           C  
ATOM    218  NZ  LYS A  25      17.037   3.500   8.977  1.00 51.03           N  
ATOM    219  N   LYS A  26      13.193   6.643  13.622  1.00 23.16           N  
ATOM    220  CA  LYS A  26      13.960   7.074  14.777  1.00 24.33           C  
ATOM    221  C   LYS A  26      13.257   6.681  16.076  1.00 28.89           C  
ATOM    222  O   LYS A  26      13.875   6.260  17.014  1.00 26.33           O  
ATOM    223  CB  LYS A  26      14.187   8.586  14.737  1.00 20.00           C  
ATOM    224  CG  LYS A  26      15.089   9.050  13.604  1.00 20.00           C  
ATOM    225  CD  LYS A  26      15.252  10.560  13.609  1.00 20.00           C  
ATOM    226  CE  LYS A  26      16.172  11.021  12.491  1.00 20.00           C  
ATOM    227  NZ  LYS A  26      16.321  12.502  12.470  1.00 20.00           N  
ATOM    228  N   VAL A  27      11.953   6.856  16.113  1.00 22.50           N  
ATOM    229  CA  VAL A  27      11.183   6.414  17.239  1.00 25.51           C  
ATOM    230  C   VAL A  27      11.296   4.909  17.439  1.00 26.20           C  
ATOM    231  O   VAL A  27      11.393   4.472  18.514  1.00 26.99           O  
ATOM    232  CB  VAL A  27       9.703   6.811  17.134  1.00 23.69           C  
ATOM    233  CG1 VAL A  27       8.892   6.213  18.261  1.00 24.38           C  
ATOM    234  CG2 VAL A  27       9.562   8.310  17.149  1.00 25.15           C  
ATOM    235  N   LYS A  28      11.280   4.141  16.368  1.00 22.91           N  
ATOM    236  CA  LYS A  28      11.410   2.695  16.481  1.00 24.31           C  
ATOM    237  C   LYS A  28      12.752   2.310  17.065  1.00 25.60           C  
ATOM    238  O   LYS A  28      12.837   1.520  17.941  1.00 25.49           O  
ATOM    239  CB  LYS A  28      11.212   2.042  15.114  1.00 22.65           C  
ATOM    240  CG  LYS A  28      11.231   0.548  15.084  1.00 24.75           C  
ATOM    241  CD  LYS A  28      11.318   0.061  13.672  1.00 25.28           C  
ATOM    242  CE  LYS A  28      11.253  -1.430  13.542  1.00 35.39           C  
ATOM    243  NZ  LYS A  28      12.613  -1.973  13.691  1.00 38.89           N  
ATOM    244  N   GLU A  29      13.788   2.913  16.541  1.00 25.52           N  
ATOM    245  CA  GLU A  29      15.115   2.606  16.971  1.00 28.61           C  
ATOM    246  C   GLU A  29      15.334   2.961  18.439  1.00 28.95           C  
ATOM    247  O   GLU A  29      15.852   2.179  19.178  1.00 27.92           O  
ATOM    248  CB  GLU A  29      16.117   3.226  16.015  1.00 29.69           C  
ATOM    249  CG  GLU A  29      16.327   2.282  14.837  1.00 39.82           C  
ATOM    250  CD  GLU A  29      16.133   2.824  13.432  1.00 46.58           C  
ATOM    251  OE1 GLU A  29      17.077   3.409  12.877  1.00 45.09           O  
ATOM    252  OE2 GLU A  29      15.054   2.582  12.858  1.00 40.00           O  
ATOM    253  N   MET A  30      14.872   4.116  18.858  1.00 25.21           N  
ATOM    254  CA  MET A  30      14.972   4.487  20.257  1.00 22.75           C  
ATOM    255  C   MET A  30      14.186   3.587  21.217  1.00 26.54           C  
ATOM    256  O   MET A  30      14.634   3.330  22.301  1.00 28.80           O  
ATOM    257  CB  MET A  30      14.633   5.939  20.469  1.00 25.47           C  
ATOM    258  CG  MET A  30      15.498   6.875  19.689  1.00 28.71           C  
ATOM    259  SD  MET A  30      14.932   8.562  19.810  1.00 32.75           S  
ATOM    260  CE  MET A  30      15.732   9.044  21.314  1.00 31.80           C  
ATOM    261  N   LEU A  31      13.000   3.154  20.823  1.00 22.75           N  
ATOM    262  CA  LEU A  31      12.243   2.229  21.647  1.00 22.41           C  
ATOM    263  C   LEU A  31      13.011   0.909  21.772  1.00 25.50           C  
ATOM    264  O   LEU A  31      13.042   0.300  22.801  1.00 26.24           O  
ATOM    265  CB  LEU A  31      10.812   2.002  21.122  1.00 22.90           C  
ATOM    266  CG  LEU A  31       9.851   3.158  21.273  1.00 21.92           C  
ATOM    267  CD1 LEU A  31       8.687   3.101  20.305  1.00 23.60           C  
ATOM    268  CD2 LEU A  31       9.382   3.390  22.660  1.00 24.46           C  
ATOM    269  N   GLU A  32      13.612   0.483  20.681  1.00 27.41           N  
ATOM    270  CA  GLU A  32      14.368  -0.748  20.693  1.00 26.35           C  
ATOM    271  C   GLU A  32      15.532  -0.630  21.665  1.00 32.71           C  
ATOM    272  O   GLU A  32      15.813  -1.535  22.375  1.00 28.51           O  
ATOM    273  CB  GLU A  32      14.815  -1.131  19.299  1.00 26.05           C  
ATOM    274  CG  GLU A  32      13.727  -1.788  18.510  1.00 29.01           C  
ATOM    275  CD  GLU A  32      13.953  -1.859  17.032  1.00 36.87           C  
ATOM    276  OE1 GLU A  32      14.909  -1.311  16.541  1.00 35.08           O  
ATOM    277  OE2 GLU A  32      13.173  -2.496  16.373  1.00 31.12           O  
ATOM    278  N   LYS A  33      16.173   0.507  21.676  1.00 26.70           N  
ATOM    279  CA  LYS A  33      17.273   0.732  22.569  1.00 28.59           C  
ATOM    280  C   LYS A  33      16.838   0.714  24.013  1.00 34.09           C  
ATOM    281  O   LYS A  33      17.490   0.161  24.841  1.00 30.35           O  
ATOM    282  CB  LYS A  33      17.963   2.030  22.265  1.00 31.57           C  
ATOM    283  CG  LYS A  33      18.492   2.040  20.888  1.00 36.99           C  
ATOM    284  CD  LYS A  33      19.627   3.019  20.745  1.00 49.47           C  
ATOM    285  CE  LYS A  33      20.369   2.764  19.439  1.00 49.09           C  
ATOM    286  NZ  LYS A  33      20.195   3.907  18.523  1.00 54.95           N  
ATOM    287  N   MET A  34      15.701   1.328  24.272  1.00 28.61           N  
ATOM    288  CA  MET A  34      15.182   1.335  25.617  1.00 26.18           C  
ATOM    289  C   MET A  34      14.934  -0.110  26.075  1.00 25.36           C  
ATOM    290  O   MET A  34      15.330  -0.496  27.150  1.00 26.69           O  
ATOM    291  CB  MET A  34      13.894   2.145  25.628  1.00 24.44           C  
ATOM    292  CG  MET A  34      13.126   2.238  26.917  1.00 31.93           C  
ATOM    293  SD  MET A  34      11.678   3.277  26.650  1.00 30.35           S  
ATOM    294  CE  MET A  34      10.940   3.167  28.250  1.00 29.08           C  
ATOM    295  N   ILE A  35      14.338  -0.911  25.209  1.00 24.74           N  
ATOM    296  CA  ILE A  35      14.045  -2.272  25.568  1.00 25.29           C  
ATOM    297  C   ILE A  35      15.317  -3.084  25.753  1.00 28.68           C  
ATOM    298  O   ILE A  35      15.390  -3.921  26.584  1.00 30.86           O  
ATOM    299  CB  ILE A  35      13.047  -2.929  24.607  1.00 28.13           C  
ATOM    300  CG1 ILE A  35      11.671  -2.287  24.785  1.00 26.01           C  
ATOM    301  CG2 ILE A  35      12.945  -4.414  24.868  1.00 30.00           C  
ATOM    302  CD1 ILE A  35      10.677  -2.574  23.694  1.00 30.33           C  
ATOM    303  N   LYS A  36      16.301  -2.831  24.926  1.00 26.56           N  
ATOM    304  CA  LYS A  36      17.559  -3.516  25.025  1.00 30.23           C  
ATOM    305  C   LYS A  36      18.257  -3.209  26.345  1.00 29.74           C  
ATOM    306  O   LYS A  36      18.829  -4.070  26.934  1.00 31.07           O  
ATOM    307  CB  LYS A  36      18.430  -3.134  23.846  1.00 29.20           C  
ATOM    308  CG  LYS A  36      19.665  -3.970  23.653  1.00 37.46           C  
ATOM    309  CD  LYS A  36      20.770  -3.126  23.035  1.00 44.38           C  
ATOM    310  CE  LYS A  36      22.000  -3.938  22.690  1.00 52.84           C  
ATOM    311  NZ  LYS A  36      22.234  -3.886  21.232  1.00 57.80           N  
ATOM    312  N   GLU A  37      18.190  -1.974  26.770  1.00 25.34           N  
ATOM    313  CA  GLU A  37      18.761  -1.606  28.034  1.00 24.78           C  
ATOM    314  C   GLU A  37      18.043  -2.325  29.187  1.00 29.71           C  
ATOM    315  O   GLU A  37      18.676  -2.792  30.109  1.00 26.17           O  
ATOM    316  CB  GLU A  37      18.748  -0.114  28.200  1.00 29.50           C  
ATOM    317  CG  GLU A  37      19.475   0.423  29.400  1.00 31.22           C  
ATOM    318  CD  GLU A  37      20.954   0.040  29.459  1.00 33.03           C  
ATOM    319  OE1 GLU A  37      21.500  -0.435  28.489  1.00 35.00           O  
ATOM    320  OE2 GLU A  37      21.538   0.189  30.517  1.00 43.86           O  
ATOM    321  N   ILE A  38      16.719  -2.406  29.101  1.00 27.85           N  
ATOM    322  CA  ILE A  38      16.001  -3.089  30.142  1.00 28.20           C  
ATOM    323  C   ILE A  38      16.420  -4.537  30.178  1.00 28.12           C  
ATOM    324  O   ILE A  38      16.624  -5.085  31.213  1.00 29.05           O  
ATOM    325  CB  ILE A  38      14.475  -2.956  29.960  1.00 25.40           C  
ATOM    326  CG1 ILE A  38      14.047  -1.563  30.306  1.00 23.78           C  
ATOM    327  CG2 ILE A  38      13.717  -3.891  30.860  1.00 29.27           C  
ATOM    328  CD1 ILE A  38      12.608  -1.328  29.953  1.00 35.68           C  
ATOM    329  N   LYS A  39      16.570  -5.146  29.027  1.00 23.74           N  
ATOM    330  CA  LYS A  39      16.948  -6.534  28.963  1.00 23.40           C  
ATOM    331  C   LYS A  39      18.314  -6.750  29.598  1.00 29.48           C  
ATOM    332  O   LYS A  39      18.496  -7.672  30.359  1.00 30.37           O  
ATOM    333  CB  LYS A  39      16.964  -7.048  27.544  1.00 27.99           C  
ATOM    334  CG  LYS A  39      17.527  -8.434  27.368  1.00 30.14           C  
ATOM    335  CD  LYS A  39      17.196  -8.941  25.993  1.00 34.62           C  
ATOM    336  CE  LYS A  39      18.140 -10.000  25.535  1.00 35.12           C  
ATOM    337  NZ  LYS A  39      17.423 -11.268  25.535  1.00 48.57           N  
ATOM    338  N   LYS A  40      19.253  -5.894  29.312  1.00 24.65           N  
ATOM    339  CA  LYS A  40      20.571  -6.017  29.869  1.00 27.17           C  
ATOM    340  C   LYS A  40      20.486  -5.980  31.380  1.00 32.66           C  
ATOM    341  O   LYS A  40      21.051  -6.782  32.042  1.00 30.47           O  
ATOM    342  CB  LYS A  40      21.449  -4.888  29.348  1.00 33.12           C  
ATOM    343  CG  LYS A  40      22.893  -4.791  29.829  1.00 38.28           C  
ATOM    344  CD  LYS A  40      23.708  -3.804  28.972  1.00 48.27           C  
ATOM    345  CE  LYS A  40      25.203  -4.152  28.887  1.00 69.18           C  
ATOM    346  NZ  LYS A  40      25.804  -4.361  27.517  1.00 70.83           N  
ATOM    347  N   MET A  41      19.756  -5.030  31.904  1.00 27.93           N  
ATOM    348  CA  MET A  41      19.668  -4.891  33.332  1.00 26.08           C  
ATOM    349  C   MET A  41      19.028  -6.097  33.985  1.00 30.69           C  
ATOM    350  O   MET A  41      19.428  -6.510  35.025  1.00 28.21           O  
ATOM    351  CB  MET A  41      18.966  -3.586  33.707  1.00 27.38           C  
ATOM    352  CG  MET A  41      19.780  -2.389  33.324  1.00 28.73           C  
ATOM    353  SD  MET A  41      19.230  -0.815  33.920  1.00 38.06           S  
ATOM    354  CE  MET A  41      17.902  -0.562  32.812  1.00 33.94           C  
ATOM    355  N   LEU A  42      18.022  -6.650  33.354  1.00 27.44           N  
ATOM    356  CA  LEU A  42      17.373  -7.837  33.875  1.00 29.29           C  
ATOM    357  C   LEU A  42      18.278  -9.062  33.860  1.00 32.94           C  
ATOM    358  O   LEU A  42      18.255  -9.849  34.755  1.00 33.27           O  
ATOM    359  CB  LEU A  42      16.089  -8.133  33.110  1.00 34.58           C  
ATOM    360  CG  LEU A  42      14.882  -7.247  33.357  1.00 29.64           C  
ATOM    361  CD1 LEU A  42      13.836  -7.523  32.325  1.00 31.18           C  
ATOM    362  CD2 LEU A  42      14.323  -7.527  34.725  1.00 37.83           C  
ATOM    363  N   GLU A  43      19.052  -9.205  32.818  1.00 28.34           N  
ATOM    364  CA  GLU A  43      19.985 -10.278  32.728  1.00 31.02           C  
ATOM    365  C   GLU A  43      21.028 -10.196  33.864  1.00 31.36           C  
ATOM    366  O   GLU A  43      21.566 -11.186  34.230  1.00 29.40           O  
ATOM    367  CB  GLU A  43      20.667 -10.286  31.364  1.00 36.80           C  
ATOM    368  CG  GLU A  43      19.836 -10.814  30.227  1.00 37.46           C  
ATOM    369  CD  GLU A  43      20.495 -10.583  28.895  1.00 41.05           C  
ATOM    370  OE1 GLU A  43      21.244  -9.642  28.762  1.00 40.65           O  
ATOM    371  OE2 GLU A  43      20.259 -11.351  27.974  1.00 46.19           O  
ATOM    372  N   ASN A  44      21.290  -9.006  34.379  1.00 27.18           N  
ATOM    373  CA  ASN A  44      22.235  -8.803  35.472  1.00 28.42           C  
ATOM    374  C   ASN A  44      21.577  -8.696  36.845  1.00 28.26           C  
ATOM    375  O   ASN A  44      22.199  -8.359  37.776  1.00 24.56           O  
ATOM    376  CB  ASN A  44      23.088  -7.565  35.231  1.00 28.49           C  
ATOM    377  CG  ASN A  44      24.288  -7.479  36.153  1.00 36.38           C  
ATOM    378  OD1 ASN A  44      24.929  -8.446  36.429  1.00 30.84           O  
ATOM    379  ND2 ASN A  44      24.602  -6.288  36.583  1.00 34.08           N  
ATOM    380  N   GLY A  45      20.306  -9.018  36.920  1.00 27.45           N  
ATOM    381  CA  GLY A  45      19.616  -9.062  38.180  1.00 32.83           C  
ATOM    382  C   GLY A  45      19.543  -7.778  38.954  1.00 27.91           C  
ATOM    383  O   GLY A  45      19.552  -7.779  40.140  1.00 27.36           O  
ATOM    384  N   GLU A  46      19.459  -6.679  38.248  1.00 26.44           N  
ATOM    385  CA  GLU A  46      19.395  -5.375  38.853  1.00 28.25           C  
ATOM    386  C   GLU A  46      18.070  -5.033  39.514  1.00 28.48           C  
ATOM    387  O   GLU A  46      17.089  -5.592  39.211  1.00 28.81           O  
ATOM    388  CB  GLU A  46      19.803  -4.319  37.836  1.00 26.73           C  
ATOM    389  CG  GLU A  46      21.154  -4.675  37.259  1.00 30.79           C  
ATOM    390  CD  GLU A  46      21.802  -3.595  36.482  1.00 43.23           C  
ATOM    391  OE1 GLU A  46      21.323  -2.483  36.515  1.00 38.36           O  
ATOM    392  OE2 GLU A  46      22.813  -3.871  35.852  1.00 45.32           O  
ATOM    393  N   ASP A  47      18.099  -4.133  40.476  1.00 31.97           N  
ATOM    394  CA  ASP A  47      16.892  -3.777  41.201  1.00 31.67           C  
ATOM    395  C   ASP A  47      16.049  -2.770  40.473  1.00 34.05           C  
ATOM    396  O   ASP A  47      16.491  -2.140  39.581  1.00 30.40           O  
ATOM    397  CB  ASP A  47      17.157  -3.353  42.623  1.00 30.36           C  
ATOM    398  CG  ASP A  47      17.946  -2.107  42.715  1.00 37.52           C  
ATOM    399  OD1 ASP A  47      17.950  -1.354  41.771  1.00 38.11           O  
ATOM    400  OD2 ASP A  47      18.572  -1.883  43.735  1.00 36.94           O  
ATOM    401  N   SER A  48      14.818  -2.674  40.909  1.00 31.67           N  
ATOM    402  CA  SER A  48      13.798  -1.970  40.211  1.00 29.92           C  
ATOM    403  C   SER A  48      14.105  -0.546  40.085  1.00 31.95           C  
ATOM    404  O   SER A  48      13.855   0.054  39.098  1.00 29.93           O  
ATOM    405  CB  SER A  48      12.527  -2.096  40.968  1.00 31.42           C  
ATOM    406  OG  SER A  48      12.191  -3.435  40.938  1.00 35.23           O  
ATOM    407  N   GLU A  49      14.638  -0.020  41.146  1.00 33.65           N  
ATOM    408  CA  GLU A  49      14.887   1.365  41.222  1.00 31.92           C  
ATOM    409  C   GLU A  49      15.870   1.765  40.115  1.00 27.98           C  
ATOM    410  O   GLU A  49      15.662   2.742  39.448  1.00 33.30           O  
ATOM    411  CB  GLU A  49      15.324   1.717  42.653  1.00 38.00           C  
ATOM    412  CG  GLU A  49      15.665   0.540  43.606  1.00 44.47           C  
ATOM    413  CD  GLU A  49      14.545  -0.429  44.044  1.00 38.39           C  
ATOM    414  OE1 GLU A  49      13.380  -0.073  44.319  1.00 57.22           O  
ATOM    415  OE2 GLU A  49      14.860  -1.581  44.200  1.00 43.51           O  
ATOM    416  N   LYS A  50      16.893   0.975  39.862  1.00 28.16           N  
ATOM    417  CA  LYS A  50      17.862   1.282  38.829  1.00 27.97           C  
ATOM    418  C   LYS A  50      17.231   1.166  37.442  1.00 30.78           C  
ATOM    419  O   LYS A  50      17.509   1.928  36.564  1.00 29.63           O  
ATOM    420  CB  LYS A  50      19.050   0.332  38.935  1.00 33.09           C  
ATOM    421  CG  LYS A  50      20.175   0.530  37.946  1.00 35.15           C  
ATOM    422  CD  LYS A  50      21.465  -0.042  38.521  1.00 46.93           C  
ATOM    423  CE  LYS A  50      22.619  -0.114  37.539  1.00 48.38           C  
ATOM    424  NZ  LYS A  50      22.799   1.102  36.720  1.00 54.70           N  
ATOM    425  N   ILE A  51      16.394   0.164  37.286  1.00 25.08           N  
ATOM    426  CA  ILE A  51      15.774  -0.103  36.019  1.00 23.26           C  
ATOM    427  C   ILE A  51      14.819   1.011  35.613  1.00 29.59           C  
ATOM    428  O   ILE A  51      14.865   1.464  34.515  1.00 28.41           O  
ATOM    429  CB  ILE A  51      15.077  -1.477  35.991  1.00 21.81           C  
ATOM    430  CG1 ILE A  51      16.115  -2.569  36.068  1.00 30.43           C  
ATOM    431  CG2 ILE A  51      14.255  -1.640  34.727  1.00 26.63           C  
ATOM    432  CD1 ILE A  51      15.606  -3.976  36.077  1.00 28.45           C  
ATOM    433  N   LEU A  52      13.980   1.445  36.524  1.00 27.30           N  
ATOM    434  CA  LEU A  52      13.051   2.518  36.260  1.00 28.13           C  
ATOM    435  C   LEU A  52      13.667   3.866  35.959  1.00 33.70           C  
ATOM    436  O   LEU A  52      13.156   4.582  35.161  1.00 29.22           O  
ATOM    437  CB  LEU A  52      12.092   2.663  37.419  1.00 28.37           C  
ATOM    438  CG  LEU A  52      11.277   1.426  37.461  1.00 28.02           C  
ATOM    439  CD1 LEU A  52      10.690   1.282  38.819  1.00 39.36           C  
ATOM    440  CD2 LEU A  52      10.215   1.520  36.392  1.00 28.74           C  
ATOM    441  N   LYS A  53      14.757   4.193  36.640  1.00 28.81           N  
ATOM    442  CA  LYS A  53      15.456   5.449  36.439  1.00 29.38           C  
ATOM    443  C   LYS A  53      16.004   5.556  35.028  1.00 32.55           C  
ATOM    444  O   LYS A  53      15.841   6.532  34.359  1.00 30.45           O  
ATOM    445  CB  LYS A  53      16.612   5.578  37.430  1.00 29.85           C  
ATOM    446  CG  LYS A  53      17.129   6.989  37.632  1.00 42.04           C  
ATOM    447  CD  LYS A  53      18.421   7.044  38.431  1.00 46.01           C  
ATOM    448  CE  LYS A  53      18.963   8.438  38.515  1.00 46.57           C  
ATOM    449  NZ  LYS A  53      19.810   8.762  37.356  1.00 50.00           N  
ATOM    450  N   LYS A  54      16.618   4.495  34.572  1.00 31.17           N  
ATOM    451  CA  LYS A  54      17.151   4.450  33.255  1.00 26.09           C  
ATOM    452  C   LYS A  54      16.013   4.540  32.240  1.00 26.66           C  
ATOM    453  O   LYS A  54      16.098   5.274  31.313  1.00 30.79           O  
ATOM    454  CB  LYS A  54      17.974   3.191  33.093  1.00 27.00           C  
ATOM    455  CG  LYS A  54      18.735   3.071  31.816  1.00 29.71           C  
ATOM    456  CD  LYS A  54      19.471   4.336  31.542  1.00 37.22           C  
ATOM    457  CE  LYS A  54      20.924   4.123  31.250  1.00 46.21           C  
ATOM    458  NZ  LYS A  54      21.581   5.417  30.939  1.00 48.59           N  
ATOM    459  N   ALA A  55      14.939   3.808  32.458  1.00 24.84           N  
ATOM    460  CA  ALA A  55      13.815   3.820  31.499  1.00 25.34           C  
ATOM    461  C   ALA A  55      13.143   5.178  31.396  1.00 27.34           C  
ATOM    462  O   ALA A  55      12.760   5.588  30.354  1.00 28.75           O  
ATOM    463  CB  ALA A  55      12.794   2.765  31.830  1.00 26.78           C  
ATOM    464  N   LYS A  56      13.008   5.837  32.521  1.00 29.05           N  
ATOM    465  CA  LYS A  56      12.461   7.139  32.542  1.00 28.28           C  
ATOM    466  C   LYS A  56      13.295   8.085  31.740  1.00 34.98           C  
ATOM    467  O   LYS A  56      12.771   8.872  31.029  1.00 31.96           O  
ATOM    468  CB  LYS A  56      12.330   7.609  33.953  1.00 33.62           C  
ATOM    469  CG  LYS A  56      11.057   7.148  34.585  1.00 40.77           C  
ATOM    470  CD  LYS A  56      10.361   8.318  35.222  1.00 46.54           C  
ATOM    471  CE  LYS A  56       9.728   7.911  36.518  1.00 53.49           C  
ATOM    472  NZ  LYS A  56       9.895   9.010  37.503  1.00 62.88           N  
ATOM    473  N   GLU A  57      14.610   7.994  31.863  1.00 30.91           N  
ATOM    474  CA  GLU A  57      15.536   8.830  31.110  1.00 27.17           C  
ATOM    475  C   GLU A  57      15.397   8.583  29.639  1.00 32.84           C  
ATOM    476  O   GLU A  57      15.408   9.490  28.881  1.00 33.90           O  
ATOM    477  CB  GLU A  57      16.991   8.621  31.537  1.00 38.89           C  
ATOM    478  CG  GLU A  57      18.034   9.144  30.553  1.00 48.22           C  
ATOM    479  CD  GLU A  57      19.219   8.248  30.411  1.00 55.74           C  
ATOM    480  OE1 GLU A  57      19.924   8.090  31.401  1.00 57.91           O  
ATOM    481  OE2 GLU A  57      19.455   7.693  29.338  1.00 52.46           O  
ATOM    482  N   MET A  58      15.426   7.309  29.360  1.00 29.43           N  
ATOM    483  C   MET A  58      13.825   7.592  27.202  1.00 30.03           C  
ATOM    484  O   MET A  58      13.710   8.213  26.113  1.00 33.34           O  
ATOM    485  CA AMET A  58      15.197   7.005  27.866  0.50 30.67           C  
ATOM    486  CB AMET A  58      15.247   5.507  27.620  0.50 31.42           C  
ATOM    487  CG AMET A  58      16.501   4.807  28.076  0.50 35.25           C  
ATOM    488  SD AMET A  58      17.800   4.686  26.895  0.50 50.69           S  
ATOM    489  CE AMET A  58      17.259   3.499  25.735  0.50 33.04           C  
ATOM    490  CA BMET A  58      15.132   7.015  27.991  0.50 30.69           C  
ATOM    491  CB BMET A  58      15.284   5.534  27.699  0.50 31.45           C  
ATOM    492  CG BMET A  58      16.640   5.010  28.078  0.50 35.14           C  
ATOM    493  SD BMET A  58      17.629   4.490  26.723  0.50 50.85           S  
ATOM    494  CE BMET A  58      17.958   2.891  27.360  0.50 33.43           C  
ATOM    495  N   ALA A  59      12.807   7.400  28.018  1.00 29.34           N  
ATOM    496  CA  ALA A  59      11.518   7.889  27.548  1.00 25.60           C  
ATOM    497  C   ALA A  59      11.504   9.381  27.348  1.00 27.71           C  
ATOM    498  O   ALA A  59      10.928   9.855  26.447  1.00 30.92           O  
ATOM    499  CB  ALA A  59      10.404   7.469  28.466  1.00 27.73           C  
ATOM    500  N   GLU A  60      12.144  10.110  28.224  1.00 31.46           N  
ATOM    501  CA  GLU A  60      12.147  11.565  28.107  1.00 30.56           C  
ATOM    502  C   GLU A  60      12.894  12.030  26.891  1.00 33.34           C  
ATOM    503  O   GLU A  60      12.534  12.994  26.273  1.00 33.73           O  
ATOM    504  CB  GLU A  60      12.674  12.232  29.352  1.00 33.07           C  
ATOM    505  CG  GLU A  60      12.509  13.744  29.358  1.00 39.86           C  
ATOM    506  CD  GLU A  60      11.142  14.252  28.934  1.00 44.63           C  
ATOM    507  OE1 GLU A  60      10.107  13.864  29.488  1.00 45.89           O  
ATOM    508  OE2 GLU A  60      11.122  15.117  28.072  1.00 45.06           O  
ATOM    509  N   LYS A  61      13.933  11.296  26.565  1.00 33.04           N  
ATOM    510  CA  LYS A  61      14.696  11.477  25.377  1.00 30.79           C  
ATOM    511  C   LYS A  61      13.868  11.235  24.124  1.00 30.33           C  
ATOM    512  O   LYS A  61      13.998  11.941  23.163  1.00 31.34           O  
ATOM    513  CB  LYS A  61      15.827  10.498  25.384  1.00 34.85           C  
ATOM    514  CG  LYS A  61      17.149  11.033  24.963  1.00 50.00           C  
ATOM    515  CD  LYS A  61      18.193  10.596  25.963  1.00 39.60           C  
ATOM    516  CE  LYS A  61      17.830  11.056  27.357  1.00 46.65           C  
ATOM    517  NZ  LYS A  61      19.012  11.548  28.099  1.00 52.85           N  
ATOM    518  N   ILE A  62      13.058  10.199  24.137  1.00 28.05           N  
ATOM    519  CA  ILE A  62      12.195   9.932  23.000  1.00 25.62           C  
ATOM    520  C   ILE A  62      11.222  11.069  22.802  1.00 27.21           C  
ATOM    521  O   ILE A  62      11.095  11.542  21.746  1.00 26.20           O  
ATOM    522  CB  ILE A  62      11.459   8.587  23.142  1.00 25.65           C  
ATOM    523  CG1 ILE A  62      12.435   7.450  22.939  1.00 26.54           C  
ATOM    524  CG2 ILE A  62      10.378   8.437  22.109  1.00 26.69           C  
ATOM    525  CD1 ILE A  62      11.952   6.106  23.392  1.00 25.65           C  
ATOM    526  N   LEU A  63      10.551  11.492  23.847  1.00 26.51           N  
ATOM    527  CA  LEU A  63       9.593  12.571  23.739  1.00 24.33           C  
ATOM    528  C   LEU A  63      10.235  13.844  23.186  1.00 33.29           C  
ATOM    529  O   LEU A  63       9.693  14.477  22.331  1.00 27.62           O  
ATOM    530  CB  LEU A  63       8.918  12.831  25.051  1.00 29.11           C  
ATOM    531  CG  LEU A  63       7.955  13.985  25.069  1.00 29.53           C  
ATOM    532  CD1 LEU A  63       6.756  13.676  24.230  1.00 25.65           C  
ATOM    533  CD2 LEU A  63       7.558  14.288  26.484  1.00 34.66           C  
ATOM    534  N   LYS A  64      11.412  14.181  23.677  1.00 27.41           N  
ATOM    535  CA  LYS A  64      12.111  15.351  23.211  1.00 27.39           C  
ATOM    536  C   LYS A  64      12.435  15.301  21.732  1.00 31.61           C  
ATOM    537  O   LYS A  64      12.311  16.264  21.059  1.00 30.10           O  
ATOM    538  CB  LYS A  64      13.368  15.547  24.015  1.00 34.52           C  
ATOM    539  CG  LYS A  64      13.082  16.149  25.354  1.00 34.66           C  
ATOM    540  CD  LYS A  64      14.364  16.450  26.099  1.00 36.96           C  
ATOM    541  CE  LYS A  64      14.166  17.334  27.314  1.00 40.42           C  
ATOM    542  NZ  LYS A  64      12.759  17.485  27.708  1.00 48.91           N  
ATOM    543  N   MET A  65      12.834  14.147  21.244  1.00 30.57           N  
ATOM    544  CA  MET A  65      13.135  13.978  19.853  1.00 24.79           C  
ATOM    545  C   MET A  65      11.863  14.058  19.001  1.00 30.45           C  
ATOM    546  O   MET A  65      11.884  14.617  17.965  1.00 27.88           O  
ATOM    547  CB  MET A  65      13.833  12.656  19.643  1.00 32.40           C  
ATOM    548  CG  MET A  65      14.183  12.304  18.224  1.00 32.14           C  
ATOM    549  SD  MET A  65      15.367  13.421  17.471  1.00 54.69           S  
ATOM    550  CE  MET A  65      16.700  13.419  18.639  1.00 42.84           C  
ATOM    551  N   VAL A  66      10.762  13.502  19.472  1.00 25.11           N  
ATOM    552  CA  VAL A  66       9.491  13.599  18.764  1.00 22.79           C  
ATOM    553  C   VAL A  66       9.068  15.045  18.651  1.00 23.81           C  
ATOM    554  O   VAL A  66       8.603  15.457  17.656  1.00 26.58           O  
ATOM    555  CB  VAL A  66       8.401  12.770  19.420  1.00 24.65           C  
ATOM    556  CG1 VAL A  66       7.026  13.069  18.860  1.00 24.37           C  
ATOM    557  CG2 VAL A  66       8.733  11.313  19.276  1.00 26.64           C  
ATOM    558  N   ILE A  67       9.274  15.803  19.705  1.00 24.68           N  
ATOM    559  CA  ILE A  67       9.002  17.225  19.666  1.00 25.63           C  
ATOM    560  C   ILE A  67       9.819  17.979  18.633  1.00 31.45           C  
ATOM    561  O   ILE A  67       9.297  18.795  17.951  1.00 26.50           O  
ATOM    562  CB  ILE A  67       9.124  17.881  21.052  1.00 24.01           C  
ATOM    563  CG1 ILE A  67       8.031  17.349  21.944  1.00 24.90           C  
ATOM    564  CG2 ILE A  67       8.993  19.389  20.967  1.00 27.87           C  
ATOM    565  CD1 ILE A  67       8.161  17.590  23.424  1.00 26.87           C  
ATOM    566  N   GLU A  68      11.100  17.713  18.564  1.00 24.82           N  
ATOM    567  CA  GLU A  68      11.967  18.377  17.647  1.00 25.65           C  
ATOM    568  C   GLU A  68      11.575  18.026  16.241  1.00 25.20           C  
ATOM    569  O   GLU A  68      11.529  18.858  15.407  1.00 25.59           O  
ATOM    570  CB  GLU A  68      13.438  17.987  17.901  1.00 35.96           C  
ATOM    571  CG  GLU A  68      14.384  18.253  16.744  1.00 44.23           C  
ATOM    572  CD  GLU A  68      15.660  17.425  16.743  1.00 49.25           C  
ATOM    573  OE1 GLU A  68      16.038  16.848  17.735  1.00 48.57           O  
ATOM    574  OE2 GLU A  68      16.291  17.330  15.713  1.00 60.06           O  
ATOM    575  N   LEU A  69      11.336  16.759  16.012  1.00 26.72           N  
ATOM    576  CA  LEU A  69      11.031  16.302  14.683  1.00 27.79           C  
ATOM    577  C   LEU A  69       9.737  16.913  14.172  1.00 26.06           C  
ATOM    578  O   LEU A  69       9.629  17.220  13.038  1.00 25.98           O  
ATOM    579  CB  LEU A  69      10.991  14.766  14.608  1.00 29.43           C  
ATOM    580  CG  LEU A  69      12.302  14.059  14.860  1.00 29.63           C  
ATOM    581  CD1 LEU A  69      12.149  12.572  15.047  1.00 33.01           C  
ATOM    582  CD2 LEU A  69      13.308  14.372  13.802  1.00 35.66           C  
ATOM    583  N   ALA A  70       8.773  17.052  15.052  1.00 26.28           N  
ATOM    584  CA  ALA A  70       7.500  17.617  14.688  1.00 22.83           C  
ATOM    585  C   ALA A  70       7.657  19.073  14.337  1.00 28.22           C  
ATOM    586  O   ALA A  70       7.077  19.547  13.413  1.00 23.26           O  
ATOM    587  CB  ALA A  70       6.501  17.467  15.810  1.00 26.44           C  
ATOM    588  N   GLU A  71       8.448  19.774  15.125  1.00 21.73           N  
ATOM    589  CA  GLU A  71       8.691  21.162  14.856  1.00 22.61           C  
ATOM    590  C   GLU A  71       9.321  21.352  13.490  1.00 24.38           C  
ATOM    591  O   GLU A  71       8.990  22.273  12.837  1.00 26.01           O  
ATOM    592  CB  GLU A  71       9.552  21.826  15.937  1.00 30.22           C  
ATOM    593  CG  GLU A  71       8.816  22.011  17.236  1.00 28.30           C  
ATOM    594  CD  GLU A  71       9.652  22.464  18.412  1.00 40.75           C  
ATOM    595  OE1 GLU A  71      10.865  22.544  18.311  1.00 40.60           O  
ATOM    596  OE2 GLU A  71       9.058  22.728  19.442  1.00 38.40           O  
ATOM    597  N   LYS A  72      10.246  20.497  13.086  1.00 22.23           N  
ATOM    598  CA  LYS A  72      10.855  20.678  11.766  1.00 26.70           C  
ATOM    599  C   LYS A  72       9.884  20.432  10.669  1.00 23.14           C  
ATOM    600  O   LYS A  72       9.944  21.060   9.677  1.00 28.00           O  
ATOM    601  CB  LYS A  72      12.071  19.850  11.452  1.00 28.52           C  
ATOM    602  CG  LYS A  72      12.502  18.888  12.486  1.00 47.74           C  
ATOM    603  CD  LYS A  72      13.577  19.555  13.279  1.00 45.51           C  
ATOM    604  CE  LYS A  72      14.936  19.249  12.710  1.00 53.51           C  
ATOM    605  NZ  LYS A  72      15.913  20.330  13.051  1.00 50.13           N  
ATOM    606  N   ILE A  73       9.012  19.472  10.869  1.00 22.93           N  
ATOM    607  CA  ILE A  73       8.021  19.193   9.867  1.00 22.02           C  
ATOM    608  C   ILE A  73       7.147  20.412   9.668  1.00 22.71           C  
ATOM    609  O   ILE A  73       6.911  20.792   8.579  1.00 24.73           O  
ATOM    610  CB  ILE A  73       7.175  17.939  10.185  1.00 21.88           C  
ATOM    611  CG1 ILE A  73       7.981  16.682   9.992  1.00 25.28           C  
ATOM    612  CG2 ILE A  73       5.923  17.860   9.319  1.00 22.76           C  
ATOM    613  CD1 ILE A  73       7.356  15.491  10.642  1.00 21.69           C  
ATOM    614  N   LEU A  74       6.676  20.998  10.747  1.00 26.84           N  
ATOM    615  CA  LEU A  74       5.788  22.140  10.638  1.00 25.57           C  
ATOM    616  C   LEU A  74       6.477  23.365  10.040  1.00 23.90           C  
ATOM    617  O   LEU A  74       5.912  24.076   9.318  1.00 22.88           O  
ATOM    618  CB  LEU A  74       5.156  22.492  11.974  1.00 25.78           C  
ATOM    619  CG  LEU A  74       4.275  23.731  12.012  1.00 24.42           C  
ATOM    620  CD1 LEU A  74       2.967  23.480  11.314  1.00 24.14           C  
ATOM    621  CD2 LEU A  74       3.990  24.093  13.446  1.00 26.18           C  
ATOM    622  N   LYS A  75       7.721  23.570  10.402  1.00 22.04           N  
ATOM    623  CA  LYS A  75       8.505  24.656   9.850  1.00 21.47           C  
ATOM    624  C   LYS A  75       8.657  24.536   8.361  1.00 27.54           C  
ATOM    625  O   LYS A  75       8.468  25.471   7.665  1.00 26.24           O  
ATOM    626  CB  LYS A  75       9.885  24.731  10.506  1.00 23.32           C  
ATOM    627  CG  LYS A  75      10.747  25.910  10.102  1.00 27.89           C  
ATOM    628  CD  LYS A  75      12.115  25.770  10.709  1.00 30.01           C  
ATOM    629  CE  LYS A  75      12.978  26.971  10.428  1.00 34.79           C  
ATOM    630  NZ  LYS A  75      14.363  26.719  10.852  1.00 51.97           N  
ATOM    631  N   LYS A  76       9.022  23.360   7.908  1.00 24.57           N  
ATOM    632  CA  LYS A  76       9.256  23.136   6.520  1.00 24.17           C  
ATOM    633  C   LYS A  76       7.964  23.214   5.726  1.00 23.25           C  
ATOM    634  O   LYS A  76       7.953  23.704   4.667  1.00 25.09           O  
ATOM    635  CB  LYS A  76       9.917  21.795   6.293  1.00 25.18           C  
ATOM    636  CG  LYS A  76      10.172  21.505   4.839  1.00 29.44           C  
ATOM    637  CD  LYS A  76      11.473  22.083   4.376  1.00 32.77           C  
ATOM    638  CE  LYS A  76      11.667  21.977   2.891  1.00 43.81           C  
ATOM    639  NZ  LYS A  76      13.102  21.943   2.568  1.00 48.46           N  
ATOM    640  N   ALA A  77       6.875  22.738   6.288  1.00 22.10           N  
ATOM    641  CA  ALA A  77       5.587  22.824   5.622  1.00 20.96           C  
ATOM    642  C   ALA A  77       5.128  24.247   5.423  1.00 21.37           C  
ATOM    643  O   ALA A  77       4.633  24.558   4.403  1.00 23.74           O  
ATOM    644  CB  ALA A  77       4.534  22.046   6.338  1.00 22.46           C  
ATOM    645  N   LYS A  78       5.306  25.074   6.433  1.00 20.68           N  
ATOM    646  CA  LYS A  78       4.983  26.471   6.343  1.00 21.97           C  
ATOM    647  C   LYS A  78       5.786  27.231   5.295  1.00 24.14           C  
ATOM    648  O   LYS A  78       5.247  28.049   4.619  1.00 24.15           O  
ATOM    649  CB  LYS A  78       5.076  27.145   7.706  1.00 23.53           C  
ATOM    650  CG  LYS A  78       3.956  26.755   8.644  1.00 22.95           C  
ATOM    651  CD  LYS A  78       4.186  27.179  10.082  1.00 26.56           C  
ATOM    652  CE  LYS A  78       4.076  28.668  10.228  1.00 31.91           C  
ATOM    653  NZ  LYS A  78       2.694  29.079  10.369  1.00 36.20           N  
ATOM    654  N   GLU A  79       7.068  26.936   5.201  1.00 22.33           N  
ATOM    655  CA  GLU A  79       7.938  27.481   4.169  1.00 22.76           C  
ATOM    656  C   GLU A  79       7.449  27.126   2.792  1.00 24.82           C  
ATOM    657  O   GLU A  79       7.400  27.956   1.960  1.00 29.78           O  
ATOM    658  CB  GLU A  79       9.388  26.998   4.301  1.00 27.09           C  
ATOM    659  CG  GLU A  79      10.082  27.472   5.532  1.00 28.01           C  
ATOM    660  CD  GLU A  79      11.362  26.725   5.807  1.00 33.40           C  
ATOM    661  OE1 GLU A  79      11.669  25.780   5.116  1.00 42.21           O  
ATOM    662  OE2 GLU A  79      12.060  27.092   6.703  1.00 36.76           O  
ATOM    663  N   MET A  80       7.111  25.876   2.578  1.00 25.35           N  
ATOM    664  CA  MET A  80       6.593  25.472   1.288  1.00 25.86           C  
ATOM    665  C   MET A  80       5.243  26.086   0.947  1.00 24.51           C  
ATOM    666  O   MET A  80       5.025  26.463  -0.147  1.00 24.39           O  
ATOM    667  CB  MET A  80       6.504  23.994   1.177  1.00 26.02           C  
ATOM    668  CG  MET A  80       7.814  23.355   1.404  1.00 31.72           C  
ATOM    669  SD  MET A  80       8.527  22.659  -0.066  1.00 53.07           S  
ATOM    670  CE  MET A  80       8.914  21.128   0.696  1.00 40.16           C  
ATOM    671  N   ALA A  81       4.350  26.173   1.910  1.00 22.01           N  
ATOM    672  CA  ALA A  81       3.087  26.828   1.691  1.00 21.69           C  
ATOM    673  C   ALA A  81       3.275  28.307   1.314  1.00 22.72           C  
ATOM    674  O   ALA A  81       2.622  28.782   0.462  1.00 23.40           O  
ATOM    675  CB  ALA A  81       2.189  26.665   2.887  1.00 23.94           C  
ATOM    676  N   GLU A  82       4.199  29.001   1.956  1.00 24.85           N  
ATOM    677  CA  GLU A  82       4.490  30.387   1.597  1.00 23.92           C  
ATOM    678  C   GLU A  82       4.979  30.560   0.160  1.00 27.46           C  
ATOM    679  O   GLU A  82       4.651  31.516  -0.468  1.00 25.57           O  
ATOM    680  CB  GLU A  82       5.507  30.979   2.560  1.00 28.06           C  
ATOM    681  CG  GLU A  82       5.416  32.465   2.821  1.00 44.77           C  
ATOM    682  CD  GLU A  82       5.747  33.344   1.639  1.00 57.85           C  
ATOM    683  OE1 GLU A  82       6.939  33.521   1.328  1.00 59.91           O  
ATOM    684  OE2 GLU A  82       4.814  33.928   1.048  1.00 58.99           O  
ATOM    685  N   LYS A  83       5.771  29.618  -0.320  1.00 25.10           N  
ATOM    686  CA  LYS A  83       6.286  29.655  -1.681  1.00 25.08           C  
ATOM    687  C   LYS A  83       5.186  29.420  -2.698  1.00 21.39           C  
ATOM    688  O   LYS A  83       5.195  29.986  -3.723  1.00 26.17           O  
ATOM    689  CB  LYS A  83       7.406  28.666  -1.898  1.00 22.92           C  
ATOM    690  CG  LYS A  83       8.695  28.960  -1.184  1.00 27.47           C  
ATOM    691  CD  LYS A  83       9.702  27.850  -1.474  1.00 40.70           C  
ATOM    692  CE  LYS A  83      10.643  27.477  -0.328  1.00 52.86           C  
ATOM    693  NZ  LYS A  83      10.898  26.014  -0.145  1.00 51.22           N  
ATOM    694  N   ILE A  84       4.244  28.559  -2.360  1.00 23.25           N  
ATOM    695  CA  ILE A  84       3.059  28.345  -3.187  1.00 20.83           C  
ATOM    696  C   ILE A  84       2.186  29.594  -3.212  1.00 23.85           C  
ATOM    697  O   ILE A  84       1.801  30.018  -4.227  1.00 23.45           O  
ATOM    698  CB  ILE A  84       2.244  27.125  -2.701  1.00 23.34           C  
ATOM    699  CG1 ILE A  84       3.049  25.861  -2.917  1.00 24.14           C  
ATOM    700  CG2 ILE A  84       0.895  27.054  -3.369  1.00 23.10           C  
ATOM    701  CD1 ILE A  84       2.520  24.637  -2.225  1.00 23.66           C  
ATOM    702  N   LEU A  85       1.930  30.180  -2.055  1.00 23.85           N  
ATOM    703  CA  LEU A  85       1.168  31.412  -2.001  1.00 22.61           C  
ATOM    704  C   LEU A  85       1.814  32.471  -2.880  1.00 23.75           C  
ATOM    705  O   LEU A  85       1.146  33.144  -3.588  1.00 24.12           O  
ATOM    706  CB  LEU A  85       1.005  31.899  -0.564  1.00 25.00           C  
ATOM    707  CG  LEU A  85       0.036  33.030  -0.344  1.00 26.36           C  
ATOM    708  CD1 LEU A  85      -1.351  32.542  -0.529  1.00 29.38           C  
ATOM    709  CD2 LEU A  85       0.219  33.599   1.025  1.00 29.36           C  
ATOM    710  N   LYS A  86       3.129  32.573  -2.829  1.00 23.05           N  
ATOM    711  CA  LYS A  86       3.891  33.524  -3.656  1.00 24.54           C  
ATOM    712  C   LYS A  86       3.750  33.306  -5.161  1.00 26.74           C  
ATOM    713  O   LYS A  86       3.595  34.221  -5.905  1.00 27.51           O  
ATOM    714  CB  LYS A  86       5.363  33.526  -3.272  1.00 27.87           C  
ATOM    715  CG  LYS A  86       6.261  34.281  -4.215  1.00 31.35           C  
ATOM    716  CD  LYS A  86       7.642  34.481  -3.681  1.00 35.34           C  
ATOM    717  CE  LYS A  86       8.328  35.624  -4.378  1.00 50.86           C  
ATOM    718  NZ  LYS A  86       8.788  35.148  -5.698  1.00 55.44           N  
ATOM    719  N   LYS A  87       3.810  32.069  -5.586  1.00 26.35           N  
ATOM    720  CA  LYS A  87       3.578  31.731  -6.967  1.00 23.38           C  
ATOM    721  C   LYS A  87       2.167  32.126  -7.389  1.00 28.42           C  
ATOM    722  O   LYS A  87       1.939  32.561  -8.487  1.00 24.34           O  
ATOM    723  CB  LYS A  87       3.803  30.242  -7.177  1.00 23.75           C  
ATOM    724  CG  LYS A  87       3.396  29.725  -8.545  1.00 28.05           C  
ATOM    725  CD  LYS A  87       4.305  30.247  -9.650  1.00 29.48           C  
ATOM    726  CE  LYS A  87       3.724  29.918 -11.013  1.00 30.26           C  
ATOM    727  NZ  LYS A  87       4.452  30.412 -12.215  1.00 39.24           N  
ATOM    728  N   VAL A  88       1.219  31.957  -6.494  1.00 26.51           N  
ATOM    729  CA  VAL A  88      -0.160  32.219  -6.818  1.00 23.95           C  
ATOM    730  C   VAL A  88      -0.447  33.734  -6.907  1.00 25.91           C  
ATOM    731  O   VAL A  88      -1.390  34.135  -7.502  1.00 24.64           O  
ATOM    732  CB  VAL A  88      -1.102  31.427  -5.895  1.00 22.63           C  
ATOM    733  CG1 VAL A  88      -2.548  31.670  -6.186  1.00 26.80           C  
ATOM    734  CG2 VAL A  88      -0.832  29.960  -6.060  1.00 22.25           C  
ATOM    735  N   LYS A  89       0.403  34.536  -6.309  1.00 23.30           N  
ATOM    736  CA  LYS A  89       0.309  35.966  -6.475  1.00 19.54           C  
ATOM    737  C   LYS A  89       0.421  36.371  -7.926  1.00 25.74           C  
ATOM    738  O   LYS A  89       0.023  37.439  -8.262  1.00 25.68           O  
ATOM    739  CB  LYS A  89       1.328  36.715  -5.638  1.00 23.64           C  
ATOM    740  CG  LYS A  89       1.136  36.517  -4.158  1.00 31.11           C  
ATOM    741  CD  LYS A  89       2.234  37.123  -3.317  1.00 31.49           C  
ATOM    742  CE  LYS A  89       1.912  37.043  -1.836  1.00 37.81           C  
ATOM    743  NZ  LYS A  89       2.825  37.786  -0.949  1.00 41.01           N  
ATOM    744  N   GLU A  90       0.979  35.519  -8.755  1.00 20.14           N  
ATOM    745  CA  GLU A  90       1.054  35.812 -10.175  1.00 22.90           C  
ATOM    746  C   GLU A  90      -0.321  35.746 -10.793  1.00 26.97           C  
ATOM    747  O   GLU A  90      -0.524  36.290 -11.837  1.00 22.77           O  
ATOM    748  CB  GLU A  90       2.021  34.888 -10.926  1.00 20.38           C  
ATOM    749  CG  GLU A  90       3.444  34.989 -10.475  1.00 30.58           C  
ATOM    750  CD  GLU A  90       4.357  33.991 -11.100  1.00 36.08           C  
ATOM    751  OE1 GLU A  90       3.942  33.190 -11.895  1.00 31.08           O  
ATOM    752  OE2 GLU A  90       5.516  34.047 -10.788  1.00 36.38           O  
ATOM    753  N   LEU A  91      -1.237  35.074 -10.121  1.00 22.20           N  
ATOM    754  CA  LEU A  91      -2.585  34.849 -10.631  1.00 22.03           C  
ATOM    755  C   LEU A  91      -3.718  35.713 -10.055  1.00 21.73           C  
ATOM    756  O   LEU A  91      -4.814  35.590 -10.467  1.00 22.78           O  
ATOM    757  CB  LEU A  91      -2.949  33.368 -10.491  1.00 22.37           C  
ATOM    758  CG  LEU A  91      -1.907  32.460 -11.091  1.00 22.36           C  
ATOM    759  CD1 LEU A  91      -2.129  31.023 -10.667  1.00 27.65           C  
ATOM    760  CD2 LEU A  91      -1.980  32.559 -12.588  1.00 27.10           C  
ATOM    761  N   GLY A  92      -3.421  36.562  -9.085  1.00 21.76           N  
ATOM    762  CA  GLY A  92      -4.403  37.467  -8.537  1.00 19.91           C  
ATOM    763  C   GLY A  92      -3.843  38.374  -7.454  1.00 22.74           C  
ATOM    764  O   GLY A  92      -2.848  38.099  -6.932  1.00 27.54           O  
ATOM    765  N   VAL A  93      -4.541  39.437  -7.134  1.00 22.30           N  
ATOM    766  CA  VAL A  93      -4.154  40.310  -6.075  1.00 27.99           C  
ATOM    767  C   VAL A  93      -4.974  39.947  -4.850  1.00 28.07           C  
ATOM    768  O   VAL A  93      -6.161  39.990  -4.867  1.00 30.50           O  
ATOM    769  CB  VAL A  93      -4.430  41.768  -6.440  1.00 26.27           C  
ATOM    770  CG1 VAL A  93      -4.136  42.646  -5.254  1.00 24.77           C  
ATOM    771  CG2 VAL A  93      -3.584  42.192  -7.615  1.00 27.17           C  
ATOM    772  N   ASP A  94      -4.299  39.618  -3.773  1.00 29.10           N  
ATOM    773  CA  ASP A  94      -4.983  39.176  -2.574  1.00 34.82           C  
ATOM    774  C   ASP A  94      -5.929  38.001  -2.720  1.00 28.77           C  
ATOM    775  O   ASP A  94      -7.103  38.147  -2.690  1.00 34.11           O  
ATOM    776  CB  ASP A  94      -5.657  40.309  -1.822  1.00 37.42           C  
ATOM    777  CG  ASP A  94      -5.943  39.950  -0.375  1.00 39.58           C  
ATOM    778  OD1 ASP A  94      -5.527  38.875   0.056  1.00 40.59           O  
ATOM    779  OD2 ASP A  94      -6.558  40.728   0.332  1.00 40.76           O  
ATOM    780  N   ASN A  95      -5.366  36.840  -2.950  1.00 28.88           N  
ATOM    781  CA  ASN A  95      -6.144  35.665  -3.161  1.00 26.45           C  
ATOM    782  C   ASN A  95      -6.510  35.060  -1.803  1.00 30.78           C  
ATOM    783  O   ASN A  95      -5.880  34.176  -1.334  1.00 27.18           O  
ATOM    784  CB  ASN A  95      -5.352  34.701  -4.008  1.00 25.71           C  
ATOM    785  CG  ASN A  95      -4.851  35.327  -5.289  1.00 28.36           C  
ATOM    786  OD1 ASN A  95      -5.586  35.893  -6.016  1.00 26.16           O  
ATOM    787  ND2 ASN A  95      -3.600  35.175  -5.553  1.00 25.43           N  
ATOM    788  N   GLU A  96      -7.578  35.563  -1.218  1.00 29.34           N  
ATOM    789  CA  GLU A  96      -7.983  35.149   0.112  1.00 32.05           C  
ATOM    790  C   GLU A  96      -8.436  33.697   0.335  1.00 30.21           C  
ATOM    791  O   GLU A  96      -8.081  33.116   1.303  1.00 30.48           O  
ATOM    792  CB  GLU A  96      -9.068  36.081   0.600  1.00 36.43           C  
ATOM    793  CG  GLU A  96      -9.126  36.205   2.088  1.00 53.91           C  
ATOM    794  CD  GLU A  96      -7.933  36.912   2.607  1.00 48.78           C  
ATOM    795  OE1 GLU A  96      -7.376  37.746   1.897  1.00 55.14           O  
ATOM    796  OE2 GLU A  96      -7.520  36.576   3.677  1.00 53.53           O  
ATOM    797  N   GLU A  97      -9.218  33.154  -0.568  1.00 28.63           N  
ATOM    798  CA  GLU A  97      -9.650  31.787  -0.466  1.00 34.51           C  
ATOM    799  C   GLU A  97      -8.454  30.853  -0.511  1.00 28.51           C  
ATOM    800  O   GLU A  97      -8.365  29.985   0.268  1.00 28.76           O  
ATOM    801  CB  GLU A  97     -10.613  31.381  -1.603  1.00 36.36           C  
ATOM    802  CG  GLU A  97     -12.015  31.980  -1.570  1.00 45.59           C  
ATOM    803  CD  GLU A  97     -13.027  31.193  -2.397  1.00 57.60           C  
ATOM    804  OE1 GLU A  97     -13.101  31.326  -3.631  1.00 53.83           O  
ATOM    805  OE2 GLU A  97     -13.759  30.412  -1.788  1.00 67.15           O  
ATOM    806  N   VAL A  98      -7.542  31.072  -1.428  1.00 26.10           N  
ATOM    807  CA  VAL A  98      -6.355  30.253  -1.499  1.00 29.65           C  
ATOM    808  C   VAL A  98      -5.510  30.399  -0.254  1.00 26.77           C  
ATOM    809  O   VAL A  98      -5.021  29.473   0.251  1.00 24.07           O  
ATOM    810  CB  VAL A  98      -5.496  30.573  -2.736  1.00 27.67           C  
ATOM    811  CG1 VAL A  98      -4.172  29.824  -2.704  1.00 25.06           C  
ATOM    812  CG2 VAL A  98      -6.235  30.216  -3.992  1.00 27.41           C  
ATOM    813  N   LYS A  99      -5.336  31.612   0.173  1.00 25.99           N  
ATOM    814  CA  LYS A  99      -4.556  31.881   1.359  1.00 27.76           C  
ATOM    815  C   LYS A  99      -5.135  31.124   2.571  1.00 26.32           C  
ATOM    816  O   LYS A  99      -4.433  30.569   3.336  1.00 24.14           O  
ATOM    817  CB  LYS A  99      -4.506  33.368   1.624  1.00 23.35           C  
ATOM    818  CG  LYS A  99      -3.801  33.699   2.892  1.00 31.60           C  
ATOM    819  CD  LYS A  99      -4.106  35.121   3.304  1.00 36.63           C  
ATOM    820  CE  LYS A  99      -3.883  35.309   4.774  1.00 47.78           C  
ATOM    821  NZ  LYS A  99      -4.878  36.181   5.422  1.00 56.36           N  
ATOM    822  N   LYS A 100      -6.441  31.140   2.687  1.00 25.04           N  
ATOM    823  CA  LYS A 100      -7.103  30.550   3.808  1.00 29.65           C  
ATOM    824  C   LYS A 100      -7.089  29.041   3.733  1.00 26.98           C  
ATOM    825  O   LYS A 100      -7.059  28.403   4.729  1.00 23.99           O  
ATOM    826  CB  LYS A 100      -8.528  31.080   3.945  1.00 26.77           C  
ATOM    827  CG  LYS A 100      -8.597  32.518   4.363  1.00 29.20           C  
ATOM    828  CD  LYS A 100     -10.026  32.898   4.604  1.00 41.97           C  
ATOM    829  CE  LYS A 100     -10.242  34.366   4.795  1.00 47.19           C  
ATOM    830  NZ  LYS A 100     -11.580  34.737   4.336  1.00 48.89           N  
ATOM    831  N   MET A 101      -7.131  28.499   2.531  1.00 24.63           N  
ATOM    832  CA  MET A 101      -7.047  27.071   2.379  1.00 21.05           C  
ATOM    833  C   MET A 101      -5.660  26.517   2.721  1.00 21.67           C  
ATOM    834  O   MET A 101      -5.562  25.497   3.291  1.00 22.50           O  
ATOM    835  CB  MET A 101      -7.475  26.635   0.994  1.00 24.39           C  
ATOM    836  CG  MET A 101      -8.911  26.922   0.714  1.00 22.16           C  
ATOM    837  SD  MET A 101      -9.301  26.511  -0.973  1.00 37.68           S  
ATOM    838  CE  MET A 101      -9.269  24.772  -0.893  1.00 32.15           C  
ATOM    839  N   LEU A 102      -4.622  27.228   2.342  1.00 21.04           N  
ATOM    840  CA  LEU A 102      -3.291  26.887   2.729  1.00 18.86           C  
ATOM    841  C   LEU A 102      -3.184  26.973   4.222  1.00 20.58           C  
ATOM    842  O   LEU A 102      -2.547  26.167   4.801  1.00 23.34           O  
ATOM    843  CB  LEU A 102      -2.239  27.762   2.071  1.00 23.74           C  
ATOM    844  CG  LEU A 102      -1.949  27.475   0.607  1.00 24.26           C  
ATOM    845  CD1 LEU A 102      -1.193  28.618  -0.019  1.00 28.24           C  
ATOM    846  CD2 LEU A 102      -1.168  26.187   0.471  1.00 25.94           C  
ATOM    847  N   GLU A 103      -3.798  27.981   4.826  1.00 21.67           N  
ATOM    848  CA  GLU A 103      -3.780  28.090   6.272  1.00 22.07           C  
ATOM    849  C   GLU A 103      -4.426  26.878   6.965  1.00 19.73           C  
ATOM    850  O   GLU A 103      -3.949  26.423   7.948  1.00 23.91           O  
ATOM    851  CB  GLU A 103      -4.436  29.398   6.757  1.00 22.82           C  
ATOM    852  CG  GLU A 103      -3.612  30.649   6.556  1.00 26.58           C  
ATOM    853  CD  GLU A 103      -4.360  31.951   6.791  1.00 34.74           C  
ATOM    854  OE1 GLU A 103      -5.564  31.961   6.812  1.00 35.19           O  
ATOM    855  OE2 GLU A 103      -3.723  32.971   6.920  1.00 42.00           O  
ATOM    856  N   LYS A 104      -5.536  26.411   6.440  1.00 21.97           N  
ATOM    857  CA  LYS A 104      -6.179  25.236   6.974  1.00 22.75           C  
ATOM    858  C   LYS A 104      -5.326  23.993   6.782  1.00 23.56           C  
ATOM    859  O   LYS A 104      -5.301  23.136   7.595  1.00 22.04           O  
ATOM    860  CB  LYS A 104      -7.525  25.035   6.340  1.00 27.58           C  
ATOM    861  CG  LYS A 104      -8.506  26.112   6.680  1.00 31.93           C  
ATOM    862  CD  LYS A 104      -9.856  25.872   6.061  1.00 34.96           C  
ATOM    863  CE  LYS A 104     -10.913  26.800   6.598  1.00 36.53           C  
ATOM    864  NZ  LYS A 104     -10.750  28.197   6.125  1.00 36.90           N  
ATOM    865  N   MET A 105      -4.642  23.923   5.664  1.00 22.19           N  
ATOM    866  CA  MET A 105      -3.776  22.781   5.363  1.00 20.59           C  
ATOM    867  C   MET A 105      -2.675  22.709   6.393  1.00 24.65           C  
ATOM    868  O   MET A 105      -2.382  21.682   6.886  1.00 22.49           O  
ATOM    869  CB  MET A 105      -3.170  22.894   3.962  1.00 21.64           C  
ATOM    870  CG  MET A 105      -2.255  21.756   3.570  1.00 21.88           C  
ATOM    871  SD  MET A 105      -1.634  21.997   1.894  1.00 24.26           S  
ATOM    872  CE  MET A 105      -0.789  20.458   1.580  1.00 26.49           C  
ATOM    873  N   ILE A 106      -2.077  23.841   6.679  1.00 19.77           N  
ATOM    874  CA  ILE A 106      -1.052  23.889   7.703  1.00 22.79           C  
ATOM    875  C   ILE A 106      -1.601  23.551   9.096  1.00 25.39           C  
ATOM    876  O   ILE A 106      -0.969  22.888   9.823  1.00 23.37           O  
ATOM    877  CB  ILE A 106      -0.316  25.247   7.737  1.00 23.58           C  
ATOM    878  CG1 ILE A 106       0.502  25.462   6.476  1.00 23.39           C  
ATOM    879  CG2 ILE A 106       0.574  25.387   8.946  1.00 22.74           C  
ATOM    880  CD1 ILE A 106       1.590  24.482   6.280  1.00 24.08           C  
ATOM    881  N   GLU A 107      -2.767  24.072   9.451  1.00 22.63           N  
ATOM    882  CA  GLU A 107      -3.351  23.837  10.755  1.00 23.21           C  
ATOM    883  C   GLU A 107      -3.735  22.378  10.963  1.00 24.86           C  
ATOM    884  O   GLU A 107      -3.610  21.880  12.026  1.00 24.83           O  
ATOM    885  CB  GLU A 107      -4.558  24.740  10.994  1.00 25.44           C  
ATOM    886  CG  GLU A 107      -5.375  24.413  12.223  1.00 22.30           C  
ATOM    887  CD  GLU A 107      -4.605  24.532  13.506  1.00 25.68           C  
ATOM    888  OE1 GLU A 107      -3.572  25.160  13.503  1.00 30.23           O  
ATOM    889  OE2 GLU A 107      -5.047  24.014  14.519  1.00 30.94           O  
ATOM    890  N   GLU A 108      -4.158  21.700   9.916  1.00 23.15           N  
ATOM    891  CA  GLU A 108      -4.418  20.270  10.011  1.00 22.59           C  
ATOM    892  C   GLU A 108      -3.197  19.454  10.318  1.00 25.92           C  
ATOM    893  O   GLU A 108      -3.267  18.533  11.020  1.00 27.39           O  
ATOM    894  CB  GLU A 108      -4.975  19.723   8.725  1.00 20.00           C  
ATOM    895  CG  GLU A 108      -6.281  20.290   8.361  1.00 20.00           C  
ATOM    896  CD  GLU A 108      -7.396  19.736   9.158  1.00 20.00           C  
ATOM    897  OE1 GLU A 108      -7.216  18.978  10.128  1.00 20.00           O  
ATOM    898  OE2 GLU A 108      -8.501  20.100   8.765  1.00 20.00           O  
ATOM    899  N   ILE A 109      -2.095  19.800   9.707  1.00 22.45           N  
ATOM    900  CA  ILE A 109      -0.844  19.154   9.955  1.00 21.27           C  
ATOM    901  C   ILE A 109      -0.438  19.421  11.390  1.00 23.59           C  
ATOM    902  O   ILE A 109      -0.061  18.548  12.072  1.00 26.85           O  
ATOM    903  CB  ILE A 109       0.251  19.671   8.984  1.00 21.52           C  
ATOM    904  CG1 ILE A 109      -0.036  19.227   7.553  1.00 21.26           C  
ATOM    905  CG2 ILE A 109       1.626  19.247   9.426  1.00 25.33           C  
ATOM    906  CD1 ILE A 109       0.650  20.019   6.487  1.00 23.47           C  
ATOM    907  N   LYS A 110      -0.543  20.658  11.821  1.00 20.06           N  
ATOM    908  CA  LYS A 110      -0.118  21.040  13.153  1.00 23.21           C  
ATOM    909  C   LYS A 110      -0.899  20.314  14.226  1.00 23.39           C  
ATOM    910  O   LYS A 110      -0.362  19.885  15.178  1.00 24.37           O  
ATOM    911  CB  LYS A 110      -0.247  22.536  13.349  1.00 23.91           C  
ATOM    912  CG  LYS A 110       0.239  23.020  14.690  1.00 25.21           C  
ATOM    913  CD  LYS A 110       0.085  24.494  14.844  1.00 26.48           C  
ATOM    914  CE  LYS A 110       0.657  24.966  16.152  1.00 33.97           C  
ATOM    915  NZ  LYS A 110       0.131  26.268  16.538  1.00 31.75           N  
ATOM    916  N   LYS A 111      -2.192  20.211  14.023  1.00 25.25           N  
ATOM    917  CA  LYS A 111      -3.099  19.614  14.992  1.00 24.40           C  
ATOM    918  C   LYS A 111      -2.778  18.138  15.205  1.00 30.27           C  
ATOM    919  O   LYS A 111      -2.820  17.639  16.284  1.00 26.12           O  
ATOM    920  CB  LYS A 111      -4.560  19.832  14.572  1.00 28.56           C  
ATOM    921  CG  LYS A 111      -5.585  18.952  15.237  1.00 34.06           C  
ATOM    922  CD  LYS A 111      -6.972  19.087  14.651  1.00 40.59           C  
ATOM    923  CE  LYS A 111      -6.931  18.953  13.159  1.00 39.68           C  
ATOM    924  NZ  LYS A 111      -8.239  18.789  12.458  1.00 53.30           N  
ATOM    925  N   MET A 112      -2.469  17.467  14.122  1.00 25.24           N  
ATOM    926  CA  MET A 112      -2.126  16.076  14.196  1.00 24.59           C  
ATOM    927  C   MET A 112      -0.737  15.874  14.778  1.00 22.87           C  
ATOM    928  O   MET A 112      -0.538  14.957  15.472  1.00 25.53           O  
ATOM    929  CB  MET A 112      -2.301  15.396  12.858  1.00 27.06           C  
ATOM    930  CG  MET A 112      -3.720  15.442  12.361  1.00 29.84           C  
ATOM    931  SD  MET A 112      -4.599  13.985  12.858  1.00 41.08           S  
ATOM    932  CE  MET A 112      -4.753  14.206  14.552  1.00 33.39           C  
ATOM    933  N   LEU A 113       0.196  16.756  14.503  1.00 21.13           N  
ATOM    934  CA  LEU A 113       1.491  16.672  15.140  1.00 20.34           C  
ATOM    935  C   LEU A 113       1.417  16.896  16.637  1.00 26.99           C  
ATOM    936  O   LEU A 113       2.077  16.241  17.364  1.00 25.78           O  
ATOM    937  CB  LEU A 113       2.472  17.634  14.519  1.00 23.44           C  
ATOM    938  CG  LEU A 113       2.937  17.370  13.102  1.00 23.82           C  
ATOM    939  CD1 LEU A 113       3.750  18.525  12.581  1.00 24.59           C  
ATOM    940  CD2 LEU A 113       3.668  16.079  12.952  1.00 21.07           C  
ATOM    941  N   GLU A 114       0.580  17.819  17.078  1.00 23.94           N  
ATOM    942  CA  GLU A 114       0.436  18.066  18.495  1.00 21.98           C  
ATOM    943  C   GLU A 114      -0.200  16.894  19.171  1.00 26.25           C  
ATOM    944  O   GLU A 114       0.089  16.605  20.277  1.00 24.72           O  
ATOM    945  CB  GLU A 114      -0.419  19.273  18.772  1.00 25.38           C  
ATOM    946  CG  GLU A 114       0.150  20.574  18.302  1.00 28.59           C  
ATOM    947  CD  GLU A 114      -0.810  21.722  18.490  1.00 41.54           C  
ATOM    948  OE1 GLU A 114      -1.979  21.611  18.093  1.00 41.01           O  
ATOM    949  OE2 GLU A 114      -0.386  22.723  19.048  1.00 45.82           O  
ATOM    950  N   LYS A 115      -1.086  16.228  18.465  1.00 26.16           N  
ATOM    951  CA  LYS A 115      -1.716  15.038  18.981  1.00 22.98           C  
ATOM    952  C   LYS A 115      -0.715  13.921  19.117  1.00 26.65           C  
ATOM    953  O   LYS A 115      -0.747  13.197  20.054  1.00 25.89           O  
ATOM    954  CB  LYS A 115      -2.858  14.595  18.102  1.00 25.34           C  
ATOM    955  CG  LYS A 115      -3.671  13.489  18.687  1.00 24.84           C  
ATOM    956  CD  LYS A 115      -4.920  13.210  17.917  1.00 32.36           C  
ATOM    957  CE  LYS A 115      -5.225  11.739  17.977  1.00 43.33           C  
ATOM    958  NZ  LYS A 115      -6.667  11.539  18.142  1.00 45.21           N  
ATOM    959  N   ALA A 116       0.167  13.789  18.148  1.00 24.53           N  
ATOM    960  CA  ALA A 116       1.246  12.803  18.248  1.00 23.83           C  
ATOM    961  C   ALA A 116       2.122  13.054  19.450  1.00 24.60           C  
ATOM    962  O   ALA A 116       2.444  12.150  20.138  1.00 27.86           O  
ATOM    963  CB  ALA A 116       2.084  12.759  16.998  1.00 24.37           C  
ATOM    964  N   ILE A 117       2.492  14.293  19.683  1.00 23.05           N  
ATOM    965  CA  ILE A 117       3.298  14.610  20.854  1.00 25.10           C  
ATOM    966  C   ILE A 117       2.561  14.216  22.119  1.00 27.04           C  
ATOM    967  O   ILE A 117       3.104  13.622  22.998  1.00 30.09           O  
ATOM    968  CB  ILE A 117       3.702  16.081  20.871  1.00 27.02           C  
ATOM    969  CG1 ILE A 117       4.740  16.335  19.820  1.00 24.96           C  
ATOM    970  CG2 ILE A 117       4.264  16.502  22.204  1.00 27.30           C  
ATOM    971  CD1 ILE A 117       4.839  17.766  19.431  1.00 27.06           C  
ATOM    972  N   LYS A 118       1.307  14.554  22.173  1.00 25.34           N  
ATOM    973  CA  LYS A 118       0.497  14.300  23.328  1.00 26.94           C  
ATOM    974  C   LYS A 118       0.337  12.812  23.624  1.00 26.10           C  
ATOM    975  O   LYS A 118       0.447  12.407  24.722  1.00 29.59           O  
ATOM    976  CB  LYS A 118      -0.842  15.009  23.189  1.00 28.04           C  
ATOM    977  CG  LYS A 118      -1.931  14.575  24.135  1.00 38.62           C  
ATOM    978  CD  LYS A 118      -2.747  15.760  24.541  1.00 46.40           C  
ATOM    979  CE  LYS A 118      -4.238  15.489  24.492  1.00 55.88           C  
ATOM    980  NZ  LYS A 118      -5.100  16.713  24.529  1.00 56.02           N  
ATOM    981  N   LYS A 119       0.091  12.024  22.611  1.00 26.00           N  
ATOM    982  CA  LYS A 119      -0.050  10.600  22.786  1.00 26.08           C  
ATOM    983  C   LYS A 119       1.274   9.903  23.087  1.00 27.36           C  
ATOM    984  O   LYS A 119       1.284   8.994  23.844  1.00 26.80           O  
ATOM    985  CB  LYS A 119      -0.764   9.986  21.600  1.00 31.11           C  
ATOM    986  CG  LYS A 119      -2.206  10.396  21.550  1.00 30.96           C  
ATOM    987  CD  LYS A 119      -2.940   9.718  20.426  1.00 47.34           C  
ATOM    988  CE  LYS A 119      -4.338   9.320  20.853  1.00 47.65           C  
ATOM    989  NZ  LYS A 119      -5.050  10.444  21.501  1.00 50.06           N  
ATOM    990  N   VAL A 120       2.378  10.335  22.502  1.00 23.43           N  
ATOM    991  CA  VAL A 120       3.666   9.774  22.840  1.00 21.77           C  
ATOM    992  C   VAL A 120       3.945   9.994  24.334  1.00 22.01           C  
ATOM    993  O   VAL A 120       4.338   9.113  25.031  1.00 25.63           O  
ATOM    994  CB  VAL A 120       4.823  10.322  21.988  1.00 23.38           C  
ATOM    995  CG1 VAL A 120       6.168   9.867  22.504  1.00 25.75           C  
ATOM    996  CG2 VAL A 120       4.689   9.883  20.562  1.00 22.64           C  
ATOM    997  N   LYS A 121       3.701  11.188  24.789  1.00 22.70           N  
ATOM    998  CA  LYS A 121       3.965  11.529  26.179  1.00 23.47           C  
ATOM    999  C   LYS A 121       3.150  10.651  27.122  1.00 27.21           C  
ATOM   1000  O   LYS A 121       3.683  10.067  28.038  1.00 26.86           O  
ATOM   1001  CB  LYS A 121       3.698  13.009  26.442  1.00 28.08           C  
ATOM   1002  CG  LYS A 121       3.873  13.511  27.873  1.00 30.08           C  
ATOM   1003  CD  LYS A 121       3.352  14.917  27.984  1.00 28.63           C  
ATOM   1004  CE  LYS A 121       3.370  15.460  29.387  1.00 53.65           C  
ATOM   1005  NZ  LYS A 121       4.730  15.450  29.927  1.00 47.53           N  
ATOM   1006  N  AGLU A 122       1.868  10.576  26.874  0.50 24.77           N  
ATOM   1007  CA AGLU A 122       0.918   9.854  27.657  0.50 26.50           C  
ATOM   1008  C  AGLU A 122       1.226   8.376  27.675  0.50 30.13           C  
ATOM   1009  O  AGLU A 122       1.213   7.745  28.699  0.50 28.09           O  
ATOM   1010  CB AGLU A 122      -0.473  10.125  27.067  0.50 33.08           C  
ATOM   1011  CG AGLU A 122      -1.651   9.324  27.505  0.50 36.09           C  
ATOM   1012  CD AGLU A 122      -1.927   8.107  26.656  0.50 37.50           C  
ATOM   1013  OE1AGLU A 122      -2.612   8.173  25.622  0.50 39.90           O  
ATOM   1014  OE2AGLU A 122      -1.441   7.039  27.041  0.50 37.89           O  
ATOM   1015  N  BGLU A 122       1.862  10.576  26.886  0.50 24.78           N  
ATOM   1016  CA BGLU A 122       0.970   9.832  27.716  0.50 26.46           C  
ATOM   1017  C  BGLU A 122       1.260   8.350  27.696  0.50 30.16           C  
ATOM   1018  O  BGLU A 122       1.201   7.703  28.701  0.50 28.06           O  
ATOM   1019  CB BGLU A 122      -0.490  10.154  27.365  0.50 32.73           C  
ATOM   1020  CG BGLU A 122      -1.482   9.027  27.363  0.50 35.96           C  
ATOM   1021  CD BGLU A 122      -2.368   9.082  26.183  0.50 40.68           C  
ATOM   1022  OE1BGLU A 122      -2.770  10.215  25.850  0.50 35.55           O  
ATOM   1023  OE2BGLU A 122      -2.639   8.023  25.596  0.50 39.81           O  
ATOM   1024  N   MET A 123       1.517   7.836  26.511  1.00 25.61           N  
ATOM   1025  CA  MET A 123       1.714   6.412  26.385  1.00 21.64           C  
ATOM   1026  C   MET A 123       3.046   5.959  26.990  1.00 24.46           C  
ATOM   1027  O   MET A 123       3.135   4.885  27.455  1.00 25.96           O  
ATOM   1028  CB  MET A 123       1.586   5.926  24.946  1.00 27.68           C  
ATOM   1029  CG  MET A 123       0.210   6.077  24.388  1.00 21.92           C  
ATOM   1030  SD  MET A 123       0.163   5.863  22.623  1.00 27.32           S  
ATOM   1031  CE  MET A 123      -0.054   4.135  22.575  1.00 26.43           C  
ATOM   1032  N   LEU A 124       4.058   6.802  26.939  1.00 21.99           N  
ATOM   1033  CA  LEU A 124       5.337   6.515  27.559  1.00 23.26           C  
ATOM   1034  C   LEU A 124       5.175   6.501  29.080  1.00 26.24           C  
ATOM   1035  O   LEU A 124       5.727   5.660  29.732  1.00 28.46           O  
ATOM   1036  CB  LEU A 124       6.427   7.499  27.104  1.00 26.80           C  
ATOM   1037  CG  LEU A 124       7.125   7.304  25.769  1.00 22.85           C  
ATOM   1038  CD1 LEU A 124       7.921   8.529  25.381  1.00 26.07           C  
ATOM   1039  CD2 LEU A 124       7.977   6.069  25.670  1.00 22.88           C  
ATOM   1040  N   GLU A 125       4.400   7.430  29.613  1.00 25.04           N  
ATOM   1041  CA  GLU A 125       4.088   7.438  31.037  1.00 29.47           C  
ATOM   1042  C   GLU A 125       3.456   6.117  31.445  1.00 30.99           C  
ATOM   1043  O   GLU A 125       3.785   5.561  32.434  1.00 30.85           O  
ATOM   1044  CB  GLU A 125       3.145   8.578  31.414  1.00 32.97           C  
ATOM   1045  CG  GLU A 125       3.767   9.941  31.544  1.00 42.49           C  
ATOM   1046  CD  GLU A 125       2.773  11.081  31.672  1.00 49.02           C  
ATOM   1047  OE1 GLU A 125       1.566  10.841  31.696  1.00 53.99           O  
ATOM   1048  OE2 GLU A 125       3.202  12.234  31.731  1.00 51.16           O  
ATOM   1049  N  ALYS A 126       2.526   5.632  30.656  0.50 29.40           N  
ATOM   1050  CA ALYS A 126       1.867   4.395  30.990  0.50 30.96           C  
ATOM   1051  C  ALYS A 126       2.757   3.192  30.880  0.50 30.76           C  
ATOM   1052  O  ALYS A 126       2.649   2.335  31.660  0.50 29.77           O  
ATOM   1053  CB ALYS A 126       0.610   4.153  30.188  0.50 32.05           C  
ATOM   1054  CG ALYS A 126      -0.185   5.367  29.917  0.50 32.64           C  
ATOM   1055  CD ALYS A 126      -0.764   6.026  31.131  0.50 36.12           C  
ATOM   1056  CE ALYS A 126      -0.259   7.445  31.300  0.50 36.84           C  
ATOM   1057  NZ ALYS A 126      -0.034   7.499  32.762  0.50 37.11           N  
ATOM   1058  N  BLYS A 126       2.504   5.663  30.676  0.50 29.38           N  
ATOM   1059  CA BLYS A 126       1.842   4.420  30.943  0.50 30.95           C  
ATOM   1060  C  BLYS A 126       2.735   3.210  30.860  0.50 30.73           C  
ATOM   1061  O  BLYS A 126       2.627   2.363  31.656  0.50 29.77           O  
ATOM   1062  CB BLYS A 126       0.630   4.258  30.052  0.50 31.96           C  
ATOM   1063  CG BLYS A 126      -0.551   5.034  30.535  0.50 32.45           C  
ATOM   1064  CD BLYS A 126      -0.430   6.509  30.249  0.50 36.43           C  
ATOM   1065  CE BLYS A 126      -0.160   7.338  31.476  0.50 37.47           C  
ATOM   1066  NZ BLYS A 126      -0.431   8.747  31.172  0.50 29.14           N  
ATOM   1067  N   MET A 127       3.624   3.157  29.890  1.00 26.81           N  
ATOM   1068  CA  MET A 127       4.606   2.093  29.729  1.00 26.24           C  
ATOM   1069  C   MET A 127       5.518   2.004  30.942  1.00 28.39           C  
ATOM   1070  O   MET A 127       5.798   0.963  31.399  1.00 29.49           O  
ATOM   1071  CB  MET A 127       5.460   2.352  28.476  1.00 28.57           C  
ATOM   1072  CG  MET A 127       6.546   1.333  28.125  1.00 34.97           C  
ATOM   1073  SD  MET A 127       7.396   1.690  26.562  1.00 29.85           S  
ATOM   1074  CE  MET A 127       8.693   0.492  26.470  1.00 34.49           C  
ATOM   1075  N   ILE A 128       5.970   3.131  31.423  1.00 24.26           N  
ATOM   1076  CA  ILE A 128       6.799   3.176  32.611  1.00 25.08           C  
ATOM   1077  C   ILE A 128       6.053   2.688  33.855  1.00 26.60           C  
ATOM   1078  O   ILE A 128       6.594   1.988  34.645  1.00 27.70           O  
ATOM   1079  CB  ILE A 128       7.370   4.595  32.864  1.00 30.89           C  
ATOM   1080  CG1 ILE A 128       8.340   5.030  31.767  1.00 29.23           C  
ATOM   1081  CG2 ILE A 128       8.044   4.700  34.228  1.00 31.92           C  
ATOM   1082  CD1 ILE A 128       9.365   4.046  31.386  1.00 32.64           C  
ATOM   1083  N   LYS A 129       4.805   3.087  33.990  1.00 27.85           N  
ATOM   1084  CA  LYS A 129       3.965   2.664  35.092  1.00 27.68           C  
ATOM   1085  C   LYS A 129       3.732   1.162  35.077  1.00 29.73           C  
ATOM   1086  O   LYS A 129       3.720   0.532  36.091  1.00 30.61           O  
ATOM   1087  CB  LYS A 129       2.619   3.366  35.055  1.00 32.40           C  
ATOM   1088  CG  LYS A 129       2.552   4.617  35.858  1.00 40.64           C  
ATOM   1089  CD  LYS A 129       1.138   5.129  35.998  1.00 50.50           C  
ATOM   1090  CE  LYS A 129       0.252   4.021  36.510  1.00 52.68           C  
ATOM   1091  NZ  LYS A 129      -1.024   3.918  35.791  1.00 57.50           N  
ATOM   1092  N   GLU A 130       3.562   0.618  33.902  1.00 25.92           N  
ATOM   1093  CA  GLU A 130       3.350  -0.786  33.769  1.00 30.21           C  
ATOM   1094  C   GLU A 130       4.619  -1.530  34.082  1.00 31.48           C  
ATOM   1095  O   GLU A 130       4.575  -2.553  34.682  1.00 30.11           O  
ATOM   1096  CB  GLU A 130       2.813  -1.147  32.413  1.00 29.14           C  
ATOM   1097  CG  GLU A 130       2.732  -2.624  32.204  1.00 40.27           C  
ATOM   1098  CD  GLU A 130       1.537  -3.257  32.865  1.00 47.43           C  
ATOM   1099  OE1 GLU A 130       0.750  -2.567  33.487  1.00 48.59           O  
ATOM   1100  OE2 GLU A 130       1.397  -4.469  32.766  1.00 49.77           O  
ATOM   1101  N   ILE A 131       5.754  -0.988  33.681  1.00 28.30           N  
ATOM   1102  CA  ILE A 131       7.015  -1.609  34.005  1.00 25.92           C  
ATOM   1103  C   ILE A 131       7.227  -1.636  35.511  1.00 25.97           C  
ATOM   1104  O   ILE A 131       7.613  -2.623  36.054  1.00 30.32           O  
ATOM   1105  CB  ILE A 131       8.210  -0.952  33.307  1.00 26.24           C  
ATOM   1106  CG1 ILE A 131       8.103  -1.185  31.823  1.00 25.76           C  
ATOM   1107  CG2 ILE A 131       9.526  -1.503  33.832  1.00 29.71           C  
ATOM   1108  CD1 ILE A 131       9.022  -0.329  31.018  1.00 29.87           C  
ATOM   1109  N   LYS A 132       6.958  -0.526  36.141  1.00 23.42           N  
ATOM   1110  CA  LYS A 132       7.069  -0.452  37.560  1.00 26.42           C  
ATOM   1111  C   LYS A 132       6.212  -1.494  38.255  1.00 32.61           C  
ATOM   1112  O   LYS A 132       6.653  -2.103  39.162  1.00 29.25           O  
ATOM   1113  CB  LYS A 132       6.728   0.925  38.050  1.00 26.05           C  
ATOM   1114  CG  LYS A 132       6.736   1.077  39.542  1.00 32.25           C  
ATOM   1115  CD  LYS A 132       6.309   2.461  39.900  1.00 31.44           C  
ATOM   1116  CE  LYS A 132       6.649   2.784  41.314  1.00 40.36           C  
ATOM   1117  NZ  LYS A 132       5.585   3.621  41.823  1.00 42.28           N  
ATOM   1118  N   LYS A 133       4.986  -1.663  37.824  1.00 28.26           N  
ATOM   1119  CA  LYS A 133       4.109  -2.634  38.427  1.00 29.22           C  
ATOM   1120  C   LYS A 133       4.578  -4.062  38.224  1.00 32.33           C  
ATOM   1121  O   LYS A 133       4.496  -4.864  39.104  1.00 32.66           O  
ATOM   1122  CB  LYS A 133       2.709  -2.442  37.903  1.00 33.24           C  
ATOM   1123  CG  LYS A 133       1.716  -3.470  38.330  1.00 37.73           C  
ATOM   1124  CD  LYS A 133       0.498  -3.357  37.443  1.00 39.88           C  
ATOM   1125  CE  LYS A 133      -0.035  -4.708  37.011  1.00 49.42           C  
ATOM   1126  NZ  LYS A 133       0.909  -5.719  36.433  1.00 48.85           N  
ATOM   1127  N   MET A 134       5.077  -4.374  37.051  1.00 27.37           N  
ATOM   1128  CA  MET A 134       5.584  -5.691  36.771  1.00 28.82           C  
ATOM   1129  C   MET A 134       6.845  -6.048  37.565  1.00 31.16           C  
ATOM   1130  O   MET A 134       7.021  -7.153  37.945  1.00 32.43           O  
ATOM   1131  CB  MET A 134       5.857  -5.838  35.285  1.00 28.92           C  
ATOM   1132  CG  MET A 134       4.628  -5.713  34.428  1.00 31.83           C  
ATOM   1133  SD  MET A 134       4.975  -6.077  32.710  1.00 35.96           S  
ATOM   1134  CE  MET A 134       4.672  -7.784  32.775  1.00 39.18           C  
ATOM   1135  N   LEU A 135       7.711  -5.084  37.774  1.00 27.43           N  
ATOM   1136  CA  LEU A 135       8.837  -5.251  38.638  1.00 29.32           C  
ATOM   1137  C   LEU A 135       8.389  -5.449  40.085  1.00 32.12           C  
ATOM   1138  O   LEU A 135       8.956  -6.215  40.793  1.00 40.04           O  
ATOM   1139  CB  LEU A 135       9.776  -4.055  38.512  1.00 27.84           C  
ATOM   1140  CG  LEU A 135      10.481  -3.886  37.180  1.00 30.32           C  
ATOM   1141  CD1 LEU A 135      11.223  -2.592  37.089  1.00 30.58           C  
ATOM   1142  CD2 LEU A 135      11.436  -5.014  36.937  1.00 37.20           C  
ATOM   1143  N   GLU A 136       7.391  -4.717  40.512  1.00 31.58           N  
ATOM   1144  CA  GLU A 136       6.839  -4.878  41.837  1.00 33.46           C  
ATOM   1145  C   GLU A 136       6.228  -6.251  42.054  1.00 33.61           C  
ATOM   1146  O   GLU A 136       6.329  -6.749  43.130  1.00 33.52           O  
ATOM   1147  CB  GLU A 136       5.799  -3.807  42.188  1.00 40.25           C  
ATOM   1148  CG  GLU A 136       6.378  -2.466  42.555  1.00 41.37           C  
ATOM   1149  CD  GLU A 136       5.401  -1.491  43.161  1.00 48.50           C  
ATOM   1150  OE1 GLU A 136       4.231  -1.811  43.391  1.00 47.75           O  
ATOM   1151  OE2 GLU A 136       5.825  -0.371  43.425  1.00 51.56           O  
ATOM   1152  N   ASN A 137       5.569  -6.811  41.087  1.00 30.95           N  
ATOM   1153  CA  ASN A 137       4.887  -8.030  41.370  1.00 30.07           C  
ATOM   1154  C   ASN A 137       5.615  -9.328  41.007  1.00 29.31           C  
ATOM   1155  O   ASN A 137       5.077 -10.354  41.032  1.00 28.93           O  
ATOM   1156  CB  ASN A 137       3.454  -7.966  40.900  1.00 35.50           C  
ATOM   1157  CG  ASN A 137       3.311  -7.786  39.431  1.00 28.02           C  
ATOM   1158  OD1 ASN A 137       2.280  -7.386  38.963  1.00 38.61           O  
ATOM   1159  ND2 ASN A 137       4.324  -8.094  38.715  1.00 32.80           N  
ATOM   1160  N   GLY A 138       6.886  -9.215  40.720  1.00 28.57           N  
ATOM   1161  CA  GLY A 138       7.731 -10.358  40.531  1.00 25.75           C  
ATOM   1162  C   GLY A 138       7.710 -11.093  39.213  1.00 33.32           C  
ATOM   1163  O   GLY A 138       8.150 -12.182  39.124  1.00 32.04           O  
ATOM   1164  N   GLU A 139       7.200 -10.466  38.185  1.00 33.51           N  
ATOM   1165  CA  GLU A 139       7.223 -11.042  36.857  1.00 28.53           C  
ATOM   1166  C   GLU A 139       8.623 -11.244  36.326  1.00 30.47           C  
ATOM   1167  O   GLU A 139       9.499 -10.497  36.651  1.00 36.11           O  
ATOM   1168  CB  GLU A 139       6.417 -10.182  35.932  1.00 27.49           C  
ATOM   1169  CG  GLU A 139       5.014 -10.089  36.398  1.00 31.45           C  
ATOM   1170  CD  GLU A 139       4.082  -9.584  35.362  1.00 42.53           C  
ATOM   1171  OE1 GLU A 139       4.152 -10.036  34.251  1.00 42.49           O  
ATOM   1172  OE2 GLU A 139       3.277  -8.739  35.683  1.00 44.95           O  
ATOM   1173  N   ASP A 140       8.836 -12.311  35.563  1.00 31.14           N  
ATOM   1174  CA  ASP A 140      10.162 -12.608  35.028  1.00 34.21           C  
ATOM   1175  C   ASP A 140      10.517 -11.805  33.797  1.00 31.66           C  
ATOM   1176  O   ASP A 140       9.694 -11.103  33.279  1.00 37.12           O  
ATOM   1177  CB  ASP A 140      10.426 -14.094  34.835  1.00 33.14           C  
ATOM   1178  CG  ASP A 140       9.698 -14.683  33.691  1.00 37.51           C  
ATOM   1179  OD1 ASP A 140       9.227 -13.977  32.840  1.00 38.39           O  
ATOM   1180  OD2 ASP A 140       9.613 -15.904  33.623  1.00 43.30           O  
ATOM   1181  N   SER A 141      11.757 -11.913  33.379  1.00 36.29           N  
ATOM   1182  CA  SER A 141      12.236 -11.133  32.281  1.00 33.08           C  
ATOM   1183  C   SER A 141      11.491 -11.393  31.011  1.00 32.06           C  
ATOM   1184  O   SER A 141      11.225 -10.486  30.295  1.00 35.23           O  
ATOM   1185  CB  SER A 141      13.760 -11.283  32.093  1.00 40.52           C  
ATOM   1186  OG  SER A 141      14.127 -12.540  31.621  1.00 43.77           O  
ATOM   1187  N   GLU A 142      11.134 -12.632  30.714  1.00 30.77           N  
ATOM   1188  CA  GLU A 142      10.463 -12.869  29.455  1.00 29.49           C  
ATOM   1189  C   GLU A 142       9.140 -12.123  29.370  1.00 29.72           C  
ATOM   1190  O   GLU A 142       8.837 -11.531  28.367  1.00 30.78           O  
ATOM   1191  CB  GLU A 142      10.238 -14.364  29.153  1.00 34.18           C  
ATOM   1192  CG  GLU A 142       9.208 -14.639  28.047  1.00 43.07           C  
ATOM   1193  CD  GLU A 142       8.576 -15.999  28.126  1.00 56.15           C  
ATOM   1194  OE1 GLU A 142       8.639 -16.624  29.196  1.00 56.10           O  
ATOM   1195  OE2 GLU A 142       8.024 -16.452  27.122  1.00 49.53           O  
ATOM   1196  N   LYS A 143       8.344 -12.209  30.410  1.00 30.09           N  
ATOM   1197  CA  LYS A 143       7.089 -11.520  30.430  1.00 28.52           C  
ATOM   1198  C   LYS A 143       7.230 -10.019  30.377  1.00 27.86           C  
ATOM   1199  O   LYS A 143       6.529  -9.390  29.651  1.00 27.78           O  
ATOM   1200  CB  LYS A 143       6.294 -11.862  31.676  1.00 35.06           C  
ATOM   1201  CG  LYS A 143       5.704 -13.241  31.697  1.00 35.87           C  
ATOM   1202  CD  LYS A 143       5.254 -13.718  30.344  1.00 48.77           C  
ATOM   1203  CE  LYS A 143       4.775 -15.143  30.466  1.00 51.05           C  
ATOM   1204  NZ  LYS A 143       4.956 -15.950  29.261  1.00 54.90           N  
ATOM   1205  N   ILE A 144       8.142  -9.464  31.156  1.00 24.87           N  
ATOM   1206  CA  ILE A 144       8.312  -8.032  31.164  1.00 26.86           C  
ATOM   1207  C   ILE A 144       8.764  -7.517  29.817  1.00 28.28           C  
ATOM   1208  O   ILE A 144       8.231  -6.569  29.337  1.00 27.48           O  
ATOM   1209  CB  ILE A 144       9.351  -7.597  32.215  1.00 28.38           C  
ATOM   1210  CG1 ILE A 144       8.817  -7.851  33.595  1.00 25.66           C  
ATOM   1211  CG2 ILE A 144       9.692  -6.139  32.137  1.00 28.55           C  
ATOM   1212  CD1 ILE A 144       9.788  -7.486  34.650  1.00 28.25           C  
ATOM   1213  N   LEU A 145       9.736  -8.182  29.218  1.00 24.55           N  
ATOM   1214  CA  LEU A 145      10.221  -7.764  27.924  1.00 23.84           C  
ATOM   1215  C   LEU A 145       9.181  -7.889  26.833  1.00 29.07           C  
ATOM   1216  O   LEU A 145       9.049  -7.033  26.016  1.00 24.91           O  
ATOM   1217  CB  LEU A 145      11.478  -8.515  27.510  1.00 25.24           C  
ATOM   1218  CG  LEU A 145      12.690  -8.163  28.329  1.00 28.62           C  
ATOM   1219  CD1 LEU A 145      13.831  -9.100  28.089  1.00 34.79           C  
ATOM   1220  CD2 LEU A 145      13.093  -6.755  28.033  1.00 29.89           C  
ATOM   1221  N   LYS A 146       8.458  -8.981  26.855  1.00 27.02           N  
ATOM   1222  CA  LYS A 146       7.400  -9.152  25.906  1.00 30.38           C  
ATOM   1223  C   LYS A 146       6.349  -8.055  26.009  1.00 25.68           C  
ATOM   1224  O   LYS A 146       5.883  -7.584  25.019  1.00 28.19           O  
ATOM   1225  CB  LYS A 146       6.739 -10.511  26.055  1.00 30.56           C  
ATOM   1226  CG  LYS A 146       5.661 -10.745  25.035  1.00 34.01           C  
ATOM   1227  CD  LYS A 146       5.096 -12.124  25.186  1.00 47.46           C  
ATOM   1228  CE  LYS A 146       3.927 -12.362  24.268  1.00 58.64           C  
ATOM   1229  NZ  LYS A 146       2.751 -12.836  25.028  1.00 58.60           N  
ATOM   1230  N   LYS A 147       5.990  -7.682  27.218  1.00 24.40           N  
ATOM   1231  CA  LYS A 147       5.030  -6.633  27.398  1.00 24.80           C  
ATOM   1232  C   LYS A 147       5.591  -5.310  26.978  1.00 25.88           C  
ATOM   1233  O   LYS A 147       4.898  -4.552  26.408  1.00 26.01           O  
ATOM   1234  CB  LYS A 147       4.576  -6.514  28.810  1.00 28.81           C  
ATOM   1235  CG  LYS A 147       3.460  -5.516  28.995  1.00 32.90           C  
ATOM   1236  CD  LYS A 147       2.083  -6.040  28.660  1.00 40.38           C  
ATOM   1237  CE  LYS A 147       1.913  -7.541  28.827  1.00 45.75           C  
ATOM   1238  NZ  LYS A 147       2.731  -8.200  29.870  1.00 50.83           N  
ATOM   1239  N   ALA A 148       6.843  -5.037  27.297  1.00 23.38           N  
ATOM   1240  CA  ALA A 148       7.460  -3.792  26.891  1.00 22.05           C  
ATOM   1241  C   ALA A 148       7.450  -3.649  25.360  1.00 24.12           C  
ATOM   1242  O   ALA A 148       7.193  -2.619  24.852  1.00 25.49           O  
ATOM   1243  CB  ALA A 148       8.865  -3.669  27.446  1.00 27.44           C  
ATOM   1244  N   LYS A 149       7.715  -4.736  24.672  1.00 22.64           N  
ATOM   1245  CA  LYS A 149       7.689  -4.733  23.235  1.00 22.10           C  
ATOM   1246  C   LYS A 149       6.304  -4.472  22.672  1.00 28.19           C  
ATOM   1247  O   LYS A 149       6.175  -3.799  21.736  1.00 24.95           O  
ATOM   1248  CB  LYS A 149       8.233  -6.061  22.731  1.00 25.68           C  
ATOM   1249  CG  LYS A 149       8.165  -6.293  21.259  1.00 29.66           C  
ATOM   1250  CD  LYS A 149       8.202  -7.757  20.916  1.00 35.56           C  
ATOM   1251  CE  LYS A 149       8.558  -8.046  19.471  1.00 37.08           C  
ATOM   1252  NZ  LYS A 149       8.939  -9.473  19.259  1.00 44.60           N  
ATOM   1253  N   GLU A 150       5.284  -5.041  23.270  1.00 26.69           N  
ATOM   1254  CA  GLU A 150       3.928  -4.806  22.847  1.00 26.44           C  
ATOM   1255  C   GLU A 150       3.552  -3.338  23.032  1.00 25.27           C  
ATOM   1256  O   GLU A 150       2.912  -2.758  22.209  1.00 26.13           O  
ATOM   1257  CB  GLU A 150       2.950  -5.679  23.639  1.00 25.66           C  
ATOM   1258  CG  GLU A 150       3.189  -7.161  23.514  1.00 34.39           C  
ATOM   1259  CD  GLU A 150       2.282  -8.020  24.400  1.00 44.66           C  
ATOM   1260  OE1 GLU A 150       1.635  -7.510  25.281  1.00 46.08           O  
ATOM   1261  OE2 GLU A 150       2.206  -9.223  24.190  1.00 53.31           O  
ATOM   1262  N   MET A 151       3.926  -2.782  24.160  1.00 23.34           N  
ATOM   1263  CA  MET A 151       3.618  -1.408  24.432  1.00 19.01           C  
ATOM   1264  C   MET A 151       4.309  -0.446  23.510  1.00 22.62           C  
ATOM   1265  O   MET A 151       3.735   0.494  23.104  1.00 24.89           O  
ATOM   1266  CB  MET A 151       3.867  -1.085  25.871  1.00 25.29           C  
ATOM   1267  CG  MET A 151       2.939  -1.936  26.649  1.00 26.63           C  
ATOM   1268  SD  MET A 151       1.762  -1.003  27.580  1.00 61.06           S  
ATOM   1269  CE  MET A 151       2.825  -1.097  28.998  1.00 26.51           C  
ATOM   1270  N   ALA A 152       5.562  -0.716  23.235  1.00 22.66           N  
ATOM   1271  CA  ALA A 152       6.336   0.076  22.347  1.00 19.36           C  
ATOM   1272  C   ALA A 152       5.789   0.038  20.942  1.00 21.31           C  
ATOM   1273  O   ALA A 152       5.723   1.015  20.312  1.00 22.11           O  
ATOM   1274  CB  ALA A 152       7.760  -0.394  22.364  1.00 22.38           C  
ATOM   1275  N   GLU A 153       5.378  -1.123  20.499  1.00 21.17           N  
ATOM   1276  CA  GLU A 153       4.762  -1.239  19.195  1.00 20.24           C  
ATOM   1277  C   GLU A 153       3.441  -0.488  19.109  1.00 23.56           C  
ATOM   1278  O   GLU A 153       3.133   0.049  18.097  1.00 22.34           O  
ATOM   1279  CB  GLU A 153       4.624  -2.669  18.745  1.00 21.12           C  
ATOM   1280  CG  GLU A 153       3.911  -2.820  17.429  1.00 24.13           C  
ATOM   1281  CD  GLU A 153       4.667  -2.299  16.229  1.00 24.92           C  
ATOM   1282  OE1 GLU A 153       5.849  -2.081  16.302  1.00 23.39           O  
ATOM   1283  OE2 GLU A 153       4.036  -2.126  15.202  1.00 24.29           O  
ATOM   1284  N   LYS A 154       2.676  -0.439  20.190  1.00 22.21           N  
ATOM   1285  CA  LYS A 154       1.458   0.356  20.195  1.00 24.45           C  
ATOM   1286  C   LYS A 154       1.709   1.860  20.033  1.00 22.76           C  
ATOM   1287  O   LYS A 154       0.976   2.518  19.406  1.00 23.86           O  
ATOM   1288  CB  LYS A 154       0.594   0.058  21.421  1.00 22.34           C  
ATOM   1289  CG  LYS A 154       0.093  -1.367  21.444  1.00 29.99           C  
ATOM   1290  CD  LYS A 154      -0.977  -1.629  22.478  1.00 40.16           C  
ATOM   1291  CE  LYS A 154      -1.691  -2.942  22.218  1.00 49.89           C  
ATOM   1292  NZ  LYS A 154      -2.028  -3.700  23.443  1.00 49.21           N  
ATOM   1293  N   ILE A 155       2.772   2.352  20.642  1.00 21.85           N  
ATOM   1294  CA  ILE A 155       3.204   3.704  20.446  1.00 22.31           C  
ATOM   1295  C   ILE A 155       3.570   3.925  19.000  1.00 26.18           C  
ATOM   1296  O   ILE A 155       3.201   4.888  18.445  1.00 22.88           O  
ATOM   1297  CB  ILE A 155       4.431   4.052  21.315  1.00 24.07           C  
ATOM   1298  CG1 ILE A 155       4.041   4.013  22.766  1.00 24.75           C  
ATOM   1299  CG2 ILE A 155       5.031   5.404  20.949  1.00 26.47           C  
ATOM   1300  CD1 ILE A 155       5.174   4.221  23.727  1.00 25.79           C  
ATOM   1301  N   LEU A 156       4.363   3.032  18.441  1.00 25.02           N  
ATOM   1302  CA  LEU A 156       4.783   3.196  17.072  1.00 23.40           C  
ATOM   1303  C   LEU A 156       3.586   3.250  16.143  1.00 22.14           C  
ATOM   1304  O   LEU A 156       3.557   4.022  15.265  1.00 22.53           O  
ATOM   1305  CB  LEU A 156       5.746   2.093  16.630  1.00 20.92           C  
ATOM   1306  CG  LEU A 156       6.546   2.428  15.392  1.00 25.68           C  
ATOM   1307  CD1 LEU A 156       7.477   3.566  15.666  1.00 27.67           C  
ATOM   1308  CD2 LEU A 156       7.308   1.219  14.898  1.00 24.14           C  
ATOM   1309  N   LYS A 157       2.623   2.386  16.388  1.00 21.96           N  
ATOM   1310  CA  LYS A 157       1.439   2.267  15.560  1.00 21.62           C  
ATOM   1311  C   LYS A 157       0.558   3.495  15.633  1.00 24.35           C  
ATOM   1312  O   LYS A 157      -0.083   3.850  14.697  1.00 21.93           O  
ATOM   1313  CB  LYS A 157       0.638   1.039  15.941  1.00 21.19           C  
ATOM   1314  CG  LYS A 157       1.144  -0.238  15.325  1.00 25.44           C  
ATOM   1315  CD  LYS A 157       0.368  -1.439  15.798  1.00 28.75           C  
ATOM   1316  CE  LYS A 157      -1.037  -1.462  15.297  1.00 40.32           C  
ATOM   1317  NZ  LYS A 157      -1.774  -2.652  15.728  1.00 39.73           N  
ATOM   1318  N   MET A 158       0.549   4.135  16.783  1.00 21.97           N  
ATOM   1319  CA  MET A 158      -0.185   5.381  16.940  1.00 22.07           C  
ATOM   1320  C   MET A 158       0.453   6.511  16.127  1.00 23.45           C  
ATOM   1321  O   MET A 158      -0.216   7.302  15.581  1.00 22.92           O  
ATOM   1322  CB  MET A 158      -0.292   5.779  18.418  1.00 24.38           C  
ATOM   1323  CG  MET A 158      -1.144   6.984  18.683  1.00 30.63           C  
ATOM   1324  SD  MET A 158      -2.902   6.624  18.482  1.00 57.68           S  
ATOM   1325  CE  MET A 158      -3.261   7.392  16.918  1.00 49.13           C  
ATOM   1326  N   VAL A 159       1.772   6.543  16.082  1.00 22.30           N  
ATOM   1327  CA  VAL A 159       2.489   7.522  15.291  1.00 19.69           C  
ATOM   1328  C   VAL A 159       2.301   7.294  13.795  1.00 21.08           C  
ATOM   1329  O   VAL A 159       2.156   8.194  13.076  1.00 21.96           O  
ATOM   1330  CB  VAL A 159       3.981   7.568  15.632  1.00 22.29           C  
ATOM   1331  CG1 VAL A 159       4.714   8.547  14.758  1.00 24.15           C  
ATOM   1332  CG2 VAL A 159       4.147   7.950  17.054  1.00 23.79           C  
ATOM   1333  N   ILE A 160       2.338   6.048  13.385  1.00 18.74           N  
ATOM   1334  CA  ILE A 160       2.084   5.663  12.018  1.00 18.71           C  
ATOM   1335  C   ILE A 160       0.654   6.045  11.572  1.00 20.90           C  
ATOM   1336  O   ILE A 160       0.467   6.556  10.536  1.00 22.60           O  
ATOM   1337  CB  ILE A 160       2.343   4.149  11.835  1.00 18.01           C  
ATOM   1338  CG1 ILE A 160       3.820   3.852  11.894  1.00 19.42           C  
ATOM   1339  CG2 ILE A 160       1.823   3.668  10.515  1.00 19.49           C  
ATOM   1340  CD1 ILE A 160       4.154   2.445  12.274  1.00 24.96           C  
ATOM   1341  N   GLU A 161      -0.328   5.782  12.406  1.00 21.59           N  
ATOM   1342  CA  GLU A 161      -1.696   6.114  12.095  1.00 23.37           C  
ATOM   1343  C   GLU A 161      -1.880   7.602  11.908  1.00 22.08           C  
ATOM   1344  O   GLU A 161      -2.553   8.019  11.014  1.00 25.46           O  
ATOM   1345  CB  GLU A 161      -2.677   5.598  13.152  1.00 31.03           C  
ATOM   1346  CG  GLU A 161      -4.127   5.918  12.864  1.00 34.93           C  
ATOM   1347  CD  GLU A 161      -5.073   5.522  13.985  1.00 52.81           C  
ATOM   1348  OE1 GLU A 161      -4.641   5.374  15.134  1.00 45.87           O  
ATOM   1349  OE2 GLU A 161      -6.280   5.381  13.732  1.00 50.93           O  
ATOM   1350  N   LEU A 162      -1.268   8.387  12.775  1.00 21.37           N  
ATOM   1351  CA  LEU A 162      -1.397   9.822  12.664  1.00 25.65           C  
ATOM   1352  C   LEU A 162      -0.645  10.370  11.459  1.00 24.52           C  
ATOM   1353  O   LEU A 162      -1.073  11.305  10.866  1.00 22.87           O  
ATOM   1354  CB  LEU A 162      -0.996  10.547  13.939  1.00 23.42           C  
ATOM   1355  CG  LEU A 162      -1.921  10.354  15.122  1.00 32.00           C  
ATOM   1356  CD1 LEU A 162      -1.300  10.742  16.437  1.00 30.23           C  
ATOM   1357  CD2 LEU A 162      -3.220  11.068  14.912  1.00 34.72           C  
ATOM   1358  N   ALA A 163       0.473   9.765  11.127  1.00 20.69           N  
ATOM   1359  CA  ALA A 163       1.199  10.158   9.955  1.00 21.64           C  
ATOM   1360  C   ALA A 163       0.405   9.929   8.674  1.00 23.27           C  
ATOM   1361  O   ALA A 163       0.383  10.729   7.822  1.00 23.46           O  
ATOM   1362  CB  ALA A 163       2.499   9.424   9.878  1.00 23.62           C  
ATOM   1363  N   GLU A 164      -0.223   8.787   8.588  1.00 21.78           N  
ATOM   1364  CA  GLU A 164      -1.059   8.468   7.468  1.00 20.57           C  
ATOM   1365  C   GLU A 164      -2.261   9.402   7.333  1.00 19.64           C  
ATOM   1366  O   GLU A 164      -2.610   9.770   6.262  1.00 24.63           O  
ATOM   1367  CB  GLU A 164      -1.481   6.995   7.536  1.00 22.93           C  
ATOM   1368  CG  GLU A 164      -0.330   6.075   7.249  1.00 22.24           C  
ATOM   1369  CD  GLU A 164      -0.564   4.635   7.569  1.00 19.70           C  
ATOM   1370  OE1 GLU A 164      -1.595   4.338   8.060  1.00 26.04           O  
ATOM   1371  OE2 GLU A 164       0.307   3.849   7.350  1.00 22.84           O  
ATOM   1372  N   LYS A 165      -2.874   9.758   8.440  1.00 21.60           N  
ATOM   1373  CA  LYS A 165      -3.943  10.712   8.443  1.00 26.04           C  
ATOM   1374  C   LYS A 165      -3.473  12.056   7.940  1.00 21.88           C  
ATOM   1375  O   LYS A 165      -4.148  12.689   7.201  1.00 23.57           O  
ATOM   1376  CB  LYS A 165      -4.551  10.860   9.832  1.00 25.01           C  
ATOM   1377  CG  LYS A 165      -5.441   9.691  10.199  1.00 32.04           C  
ATOM   1378  CD  LYS A 165      -6.019   9.815  11.582  1.00 39.25           C  
ATOM   1379  CE  LYS A 165      -6.985   8.692  11.880  1.00 48.47           C  
ATOM   1380  NZ  LYS A 165      -7.304   8.509  13.308  1.00 47.95           N  
ATOM   1381  N   ILE A 166      -2.301  12.480   8.349  1.00 20.17           N  
ATOM   1382  CA  ILE A 166      -1.780  13.752   7.888  1.00 20.24           C  
ATOM   1383  C   ILE A 166      -1.654  13.707   6.362  1.00 21.82           C  
ATOM   1384  O   ILE A 166      -2.081  14.584   5.707  1.00 23.37           O  
ATOM   1385  CB  ILE A 166      -0.378  14.037   8.497  1.00 22.03           C  
ATOM   1386  CG1 ILE A 166      -0.501  14.484   9.932  1.00 19.39           C  
ATOM   1387  CG2 ILE A 166       0.430  15.077   7.720  1.00 25.57           C  
ATOM   1388  CD1 ILE A 166       0.783  14.452  10.709  1.00 23.16           C  
ATOM   1389  N   LEU A 167      -1.071  12.635   5.864  1.00 20.73           N  
ATOM   1390  CA  LEU A 167      -0.818  12.558   4.445  1.00 20.93           C  
ATOM   1391  C   LEU A 167      -2.119  12.528   3.665  1.00 20.56           C  
ATOM   1392  O   LEU A 167      -2.240  13.141   2.669  1.00 22.81           O  
ATOM   1393  CB  LEU A 167       0.115  11.395   4.121  1.00 20.71           C  
ATOM   1394  CG  LEU A 167       1.517  11.511   4.696  1.00 24.49           C  
ATOM   1395  CD1 LEU A 167       2.306  10.255   4.495  1.00 22.40           C  
ATOM   1396  CD2 LEU A 167       2.255  12.619   4.023  1.00 22.72           C  
ATOM   1397  N   LYS A 168      -3.084  11.791   4.167  1.00 21.69           N  
ATOM   1398  CA  LYS A 168      -4.353  11.654   3.456  1.00 22.40           C  
ATOM   1399  C   LYS A 168      -5.081  12.980   3.420  1.00 24.07           C  
ATOM   1400  O   LYS A 168      -5.585  13.381   2.408  1.00 23.57           O  
ATOM   1401  CB  LYS A 168      -5.214  10.557   4.084  1.00 22.62           C  
ATOM   1402  CG  LYS A 168      -6.573  10.437   3.498  1.00 27.76           C  
ATOM   1403  CD  LYS A 168      -7.256   9.226   4.048  1.00 32.50           C  
ATOM   1404  CE  LYS A 168      -8.453   8.893   3.217  1.00 40.34           C  
ATOM   1405  NZ  LYS A 168      -9.548   9.675   3.754  1.00 48.60           N  
ATOM   1406  N   LYS A 169      -5.147  13.636   4.551  1.00 20.05           N  
ATOM   1407  CA  LYS A 169      -5.752  14.943   4.606  1.00 21.40           C  
ATOM   1408  C   LYS A 169      -5.030  15.988   3.785  1.00 22.89           C  
ATOM   1409  O   LYS A 169      -5.643  16.764   3.182  1.00 25.57           O  
ATOM   1410  CB  LYS A 169      -5.878  15.435   6.037  1.00 25.83           C  
ATOM   1411  CG  LYS A 169      -6.722  16.650   6.165  1.00 29.80           C  
ATOM   1412  CD  LYS A 169      -8.135  16.343   5.754  1.00 30.78           C  
ATOM   1413  CE  LYS A 169      -9.085  17.443   6.100  1.00 38.44           C  
ATOM   1414  NZ  LYS A 169      -8.607  18.767   5.670  1.00 44.51           N  
ATOM   1415  N   ALA A 170      -3.713  16.001   3.792  1.00 21.60           N  
ATOM   1416  CA  ALA A 170      -2.980  16.959   3.003  1.00 19.24           C  
ATOM   1417  C   ALA A 170      -3.252  16.794   1.502  1.00 19.89           C  
ATOM   1418  O   ALA A 170      -3.398  17.732   0.834  1.00 23.78           O  
ATOM   1419  CB  ALA A 170      -1.501  16.846   3.286  1.00 20.95           C  
ATOM   1420  N   LYS A 171      -3.308  15.580   1.013  1.00 21.88           N  
ATOM   1421  CA  LYS A 171      -3.617  15.339  -0.378  1.00 23.67           C  
ATOM   1422  C   LYS A 171      -5.023  15.833  -0.774  1.00 23.55           C  
ATOM   1423  O   LYS A 171      -5.208  16.408  -1.796  1.00 24.08           O  
ATOM   1424  CB  LYS A 171      -3.417  13.852  -0.683  1.00 23.24           C  
ATOM   1425  CG  LYS A 171      -3.829  13.418  -2.055  1.00 27.68           C  
ATOM   1426  CD  LYS A 171      -3.608  11.929  -2.267  1.00 28.73           C  
ATOM   1427  CE  LYS A 171      -3.288  11.548  -3.706  1.00 42.85           C  
ATOM   1428  NZ  LYS A 171      -4.526  11.032  -4.309  1.00 52.61           N  
ATOM   1429  N   GLU A 172      -6.005  15.592   0.058  1.00 24.24           N  
ATOM   1430  CA  GLU A 172      -7.345  16.072  -0.211  1.00 26.79           C  
ATOM   1431  C   GLU A 172      -7.369  17.577  -0.288  1.00 28.66           C  
ATOM   1432  O   GLU A 172      -8.006  18.136  -1.104  1.00 27.16           O  
ATOM   1433  CB  GLU A 172      -8.335  15.622   0.859  1.00 28.44           C  
ATOM   1434  CG  GLU A 172      -8.429  14.141   0.983  1.00 37.66           C  
ATOM   1435  CD  GLU A 172      -9.260  13.639   2.174  1.00 50.52           C  
ATOM   1436  OE1 GLU A 172      -9.318  14.317   3.208  1.00 48.91           O  
ATOM   1437  OE2 GLU A 172      -9.828  12.537   2.043  1.00 50.36           O  
ATOM   1438  N   MET A 173      -6.654  18.093   0.674  1.00 22.28           N  
ATOM   1439  C   MET A 173      -5.852  20.322  -0.599  1.00 24.51           C  
ATOM   1440  O   MET A 173      -6.127  21.371  -1.225  1.00 26.86           O  
ATOM   1441  CA AMET A 173      -6.522  19.517   0.637  0.50 22.57           C  
ATOM   1442  CB AMET A 173      -5.865  20.065   1.886  0.50 24.69           C  
ATOM   1443  CG AMET A 173      -6.645  19.929   3.130  0.50 32.56           C  
ATOM   1444  SD AMET A 173      -7.984  21.058   3.357  0.50 36.94           S  
ATOM   1445  CE AMET A 173      -7.785  21.189   5.144  0.50 32.61           C  
ATOM   1446  CA BMET A 173      -6.534  19.531   0.675  0.50 22.60           C  
ATOM   1447  CB BMET A 173      -5.894  20.061   1.947  0.50 24.59           C  
ATOM   1448  CG BMET A 173      -6.688  19.984   3.207  0.50 27.28           C  
ATOM   1449  SD BMET A 173      -8.115  21.027   3.241  0.50 36.48           S  
ATOM   1450  CE BMET A 173      -7.401  22.617   2.872  0.50 30.99           C  
ATOM   1451  N   ALA A 174      -4.830  19.535  -0.956  1.00 23.16           N  
ATOM   1452  CA  ALA A 174      -4.108  19.988  -2.121  1.00 22.62           C  
ATOM   1453  C   ALA A 174      -5.020  19.982  -3.338  1.00 26.07           C  
ATOM   1454  O   ALA A 174      -4.988  20.883  -4.128  1.00 24.87           O  
ATOM   1455  CB  ALA A 174      -2.878  19.114  -2.362  1.00 25.71           C  
ATOM   1456  N   GLU A 175      -5.841  18.956  -3.450  1.00 26.73           N  
ATOM   1457  CA  GLU A 175      -6.760  18.901  -4.585  1.00 25.57           C  
ATOM   1458  C   GLU A 175      -7.704  20.082  -4.559  1.00 27.09           C  
ATOM   1459  O   GLU A 175      -7.961  20.697  -5.580  1.00 25.66           O  
ATOM   1460  CB  GLU A 175      -7.621  17.633  -4.587  1.00 33.80           C  
ATOM   1461  CG  GLU A 175      -6.876  16.342  -4.745  1.00 37.59           C  
ATOM   1462  CD  GLU A 175      -7.769  15.142  -4.773  1.00 49.92           C  
ATOM   1463  OE1 GLU A 175      -8.913  15.248  -4.343  1.00 49.38           O  
ATOM   1464  OE2 GLU A 175      -7.327  14.083  -5.235  1.00 54.35           O  
ATOM   1465  N   LYS A 176      -8.206  20.402  -3.383  1.00 27.01           N  
ATOM   1466  CA  LYS A 176      -9.096  21.547  -3.290  1.00 30.52           C  
ATOM   1467  C   LYS A 176      -8.417  22.857  -3.656  1.00 28.82           C  
ATOM   1468  O   LYS A 176      -9.001  23.695  -4.291  1.00 26.18           O  
ATOM   1469  CB  LYS A 176      -9.732  21.636  -1.924  1.00 27.65           C  
ATOM   1470  CG  LYS A 176     -10.612  20.488  -1.616  1.00 29.29           C  
ATOM   1471  CD  LYS A 176     -11.335  20.711  -0.324  1.00 44.02           C  
ATOM   1472  CE  LYS A 176     -10.390  21.078   0.794  1.00 45.84           C  
ATOM   1473  NZ  LYS A 176      -9.998  22.511   0.778  1.00 47.85           N  
ATOM   1474  N   ILE A 177      -7.186  23.008  -3.185  1.00 25.42           N  
ATOM   1475  CA  ILE A 177      -6.412  24.205  -3.455  1.00 23.18           C  
ATOM   1476  C   ILE A 177      -6.142  24.362  -4.937  1.00 24.54           C  
ATOM   1477  O   ILE A 177      -6.195  25.455  -5.434  1.00 26.36           O  
ATOM   1478  CB  ILE A 177      -5.076  24.283  -2.676  1.00 27.67           C  
ATOM   1479  CG1 ILE A 177      -5.338  24.451  -1.193  1.00 22.51           C  
ATOM   1480  CG2 ILE A 177      -4.192  25.416  -3.157  1.00 26.17           C  
ATOM   1481  CD1 ILE A 177      -4.159  24.061  -0.361  1.00 23.56           C  
ATOM   1482  N   LEU A 178      -5.775  23.304  -5.599  1.00 24.73           N  
ATOM   1483  CA  LEU A 178      -5.496  23.418  -7.010  1.00 25.01           C  
ATOM   1484  C   LEU A 178      -6.755  23.868  -7.769  1.00 30.33           C  
ATOM   1485  O   LEU A 178      -6.663  24.566  -8.722  1.00 24.85           O  
ATOM   1486  CB  LEU A 178      -4.939  22.120  -7.563  1.00 26.02           C  
ATOM   1487  CG  LEU A 178      -4.469  22.113  -8.986  1.00 28.54           C  
ATOM   1488  CD1 LEU A 178      -3.202  22.904  -9.101  1.00 30.60           C  
ATOM   1489  CD2 LEU A 178      -4.252  20.690  -9.451  1.00 31.91           C  
ATOM   1490  N   LYS A 179      -7.916  23.395  -7.350  1.00 27.90           N  
ATOM   1491  CA  LYS A 179      -9.138  23.789  -8.007  1.00 27.28           C  
ATOM   1492  C   LYS A 179      -9.379  25.291  -7.872  1.00 28.62           C  
ATOM   1493  O   LYS A 179      -9.685  25.952  -8.834  1.00 30.00           O  
ATOM   1494  CB  LYS A 179     -10.295  22.995  -7.468  1.00 33.87           C  
ATOM   1495  CG  LYS A 179     -11.661  23.584  -7.705  1.00 39.48           C  
ATOM   1496  CD  LYS A 179     -12.777  22.679  -7.253  1.00 43.38           C  
ATOM   1497  CE  LYS A 179     -12.552  21.270  -7.719  1.00 41.31           C  
ATOM   1498  NZ  LYS A 179     -12.695  20.374  -6.568  1.00 59.41           N  
ATOM   1499  N   LYS A 180      -9.175  25.823  -6.683  1.00 24.88           N  
ATOM   1500  CA  LYS A 180      -9.317  27.255  -6.487  1.00 28.03           C  
ATOM   1501  C   LYS A 180      -8.310  28.095  -7.280  1.00 29.53           C  
ATOM   1502  O   LYS A 180      -8.636  29.150  -7.822  1.00 30.65           O  
ATOM   1503  CB  LYS A 180      -9.196  27.618  -5.027  1.00 27.43           C  
ATOM   1504  CG  LYS A 180     -10.164  26.917  -4.139  1.00 39.56           C  
ATOM   1505  CD  LYS A 180     -11.575  27.074  -4.626  1.00 46.32           C  
ATOM   1506  CE  LYS A 180     -12.247  28.157  -3.870  1.00 46.56           C  
ATOM   1507  NZ  LYS A 180     -11.505  29.379  -4.211  1.00 50.03           N  
ATOM   1508  N   VAL A 181      -7.082  27.600  -7.341  1.00 24.34           N  
ATOM   1509  CA  VAL A 181      -6.058  28.249  -8.105  1.00 24.13           C  
ATOM   1510  C   VAL A 181      -6.486  28.275  -9.554  1.00 27.40           C  
ATOM   1511  O   VAL A 181      -6.349  29.249 -10.190  1.00 26.28           O  
ATOM   1512  CB  VAL A 181      -4.691  27.508  -8.005  1.00 21.21           C  
ATOM   1513  CG1 VAL A 181      -3.696  28.026  -9.004  1.00 23.28           C  
ATOM   1514  CG2 VAL A 181      -4.109  27.626  -6.619  1.00 22.94           C  
ATOM   1515  N   LYS A 182      -7.008  27.182 -10.054  1.00 24.48           N  
ATOM   1516  CA  LYS A 182      -7.496  27.158 -11.428  1.00 25.88           C  
ATOM   1517  C   LYS A 182      -8.636  28.150 -11.668  1.00 30.40           C  
ATOM   1518  O   LYS A 182      -8.721  28.746 -12.692  1.00 28.35           O  
ATOM   1519  CB  LYS A 182      -7.929  25.758 -11.855  1.00 29.29           C  
ATOM   1520  CG  LYS A 182      -6.780  24.846 -12.106  1.00 29.34           C  
ATOM   1521  CD  LYS A 182      -7.216  23.531 -12.730  1.00 45.61           C  
ATOM   1522  CE  LYS A 182      -6.124  22.496 -12.649  1.00 42.97           C  
ATOM   1523  NZ  LYS A 182      -6.594  21.105 -12.796  1.00 41.16           N  
ATOM   1524  N   GLU A 183      -9.496  28.327 -10.696  1.00 28.29           N  
ATOM   1525  CA  GLU A 183     -10.586  29.257 -10.823  1.00 32.53           C  
ATOM   1526  C   GLU A 183     -10.129  30.707 -10.941  1.00 28.38           C  
ATOM   1527  O   GLU A 183     -10.883  31.537 -11.383  1.00 29.95           O  
ATOM   1528  CB  GLU A 183     -11.562  29.134  -9.688  1.00 31.65           C  
ATOM   1529  CG  GLU A 183     -12.326  27.839  -9.676  1.00 44.74           C  
ATOM   1530  CD  GLU A 183     -13.173  27.689  -8.424  1.00 49.89           C  
ATOM   1531  OE1 GLU A 183     -13.279  28.627  -7.638  1.00 47.02           O  
ATOM   1532  OE2 GLU A 183     -13.739  26.626  -8.255  1.00 51.06           O  
ATOM   1533  N   LEU A 184      -8.923  31.007 -10.481  1.00 26.46           N  
ATOM   1534  CA  LEU A 184      -8.375  32.362 -10.655  1.00 25.89           C  
ATOM   1535  C   LEU A 184      -8.166  32.734 -12.115  1.00 25.63           C  
ATOM   1536  O   LEU A 184      -8.085  33.881 -12.440  1.00 23.01           O  
ATOM   1537  CB  LEU A 184      -7.073  32.547  -9.920  1.00 25.14           C  
ATOM   1538  CG  LEU A 184      -7.106  32.550  -8.400  1.00 29.55           C  
ATOM   1539  CD1 LEU A 184      -5.692  32.535  -7.874  1.00 26.25           C  
ATOM   1540  CD2 LEU A 184      -7.845  33.747  -7.886  1.00 25.85           C  
ATOM   1541  N   GLY A 185      -7.983  31.722 -12.941  1.00 24.15           N  
ATOM   1542  CA  GLY A 185      -7.601  31.981 -14.317  1.00 28.16           C  
ATOM   1543  C   GLY A 185      -8.795  32.243 -15.202  1.00 30.03           C  
ATOM   1544  O   GLY A 185      -9.917  31.870 -14.862  1.00 26.78           O  
ATOM   1545  N   VAL A 186      -8.529  32.850 -16.347  1.00 24.40           N  
ATOM   1546  CA  VAL A 186      -9.532  33.074 -17.338  1.00 26.04           C  
ATOM   1547  C   VAL A 186     -10.092  31.723 -17.730  1.00 27.51           C  
ATOM   1548  O   VAL A 186      -9.371  30.828 -18.004  1.00 31.01           O  
ATOM   1549  CB  VAL A 186      -8.909  33.754 -18.562  1.00 23.52           C  
ATOM   1550  CG1 VAL A 186      -9.859  33.749 -19.725  1.00 25.31           C  
ATOM   1551  CG2 VAL A 186      -8.567  35.183 -18.258  1.00 26.08           C  
ATOM   1552  N   GLY A 187     -11.403  31.611 -17.760  1.00 28.27           N  
ATOM   1553  CA  GLY A 187     -12.017  30.368 -18.151  1.00 35.87           C  
ATOM   1554  C   GLY A 187     -11.716  29.237 -17.204  1.00 41.77           C  
ATOM   1555  O   GLY A 187     -11.367  29.493 -16.068  1.00 47.07           O  
TER    1556      GLY A 187                                                      
HETATM 1557  O   HOH A2001      -0.445  23.774 -16.349  1.00 42.62           O  
HETATM 1558  O   HOH A2002       5.371  24.020 -16.595  1.00 51.67           O  
HETATM 1559  O   HOH A2003      -3.065  21.924 -15.647  1.00 48.34           O  
HETATM 1560  O   HOH A2004      -1.781  25.497 -17.566  1.00 48.33           O  
HETATM 1561  O   HOH A2005       5.369  22.068 -14.432  1.00 47.73           O  
HETATM 1562  O   HOH A2006      -2.642  29.674 -19.369  1.00 43.23           O  
HETATM 1563  O   HOH A2007      -1.849  27.455 -16.011  1.00 39.58           O  
HETATM 1564  O   HOH A2008      -1.815  30.605 -16.054  1.00 39.74           O  
HETATM 1565  O   HOH A2009       7.112  22.284 -12.628  1.00 54.91           O  
HETATM 1566  O   HOH A2010       8.250  31.095 -10.189  1.00 58.43           O  
HETATM 1567  O   HOH A2011      -0.684  16.542  -4.181  1.00 35.90           O  
HETATM 1568  O   HOH A2012      -5.179  17.392  -8.061  1.00 40.74           O  
HETATM 1569  O   HOH A2013      -5.070  29.623 -12.810  1.00 27.94           O  
HETATM 1570  O   HOH A2014      -7.148  28.048 -15.236  1.00 31.50           O  
HETATM 1571  O   HOH A2015      -4.423  24.846 -17.730  1.00 59.08           O  
HETATM 1572  O   HOH A2016       9.203  19.453  -8.415  1.00 51.90           O  
HETATM 1573  O   HOH A2017       0.579  14.400  -3.703  1.00 36.11           O  
HETATM 1574  O   HOH A2018       9.616  15.217  -4.771  1.00 42.46           O  
HETATM 1575  O   HOH A2019       0.375  13.016  -6.513  1.00 41.60           O  
HETATM 1576  O   HOH A2020      -2.495  21.025 -13.324  1.00 44.76           O  
HETATM 1577  O   HOH A2021       1.789  10.961   0.546  1.00 33.23           O  
HETATM 1578  O   HOH A2022       6.424  23.613 -10.005  1.00 43.43           O  
HETATM 1579  O   HOH A2023       6.871  28.422 -11.491  1.00 51.31           O  
HETATM 1580  O   HOH A2024       7.213  29.188 -15.636  1.00 57.35           O  
HETATM 1581  O   HOH A2025      11.618  12.635  -1.463  1.00 51.15           O  
HETATM 1582  O   HOH A2026      15.769  19.001   3.802  1.00 50.30           O  
HETATM 1583  O   HOH A2027       0.349   7.159   3.861  1.00 31.63           O  
HETATM 1584  O   HOH A2028      13.372   6.866   6.639  1.00 41.18           O  
HETATM 1585  O   HOH A2029      -0.727  18.141  -6.311  1.00 30.03           O  
HETATM 1586  O   HOH A2030      -4.897  17.471 -11.062  1.00 42.14           O  
HETATM 1587  O   HOH A2031      10.843   2.499  10.484  1.00 31.03           O  
HETATM 1588  O   HOH A2032      10.939   4.001   6.374  1.00 36.05           O  
HETATM 1589  O   HOH A2033       7.910  22.029  -7.573  1.00 43.26           O  
HETATM 1590  O   HOH A2034       6.878  22.732  -2.753  1.00 38.36           O  
HETATM 1591  O   HOH A2035      19.471   4.525  23.201  1.00 48.09           O  
HETATM 1592  O   HOH A2036      15.991  -6.471  23.317  1.00 40.36           O  
HETATM 1593  O   HOH A2037       3.356  13.981  -3.217  1.00 28.86           O  
HETATM 1594  O   HOH A2038       6.981  15.404  -5.845  1.00 49.18           O  
HETATM 1595  O   HOH A2039      -1.232  15.673  -7.654  1.00 38.16           O  
HETATM 1596  O   HOH A2040      18.065  -3.932  19.221  1.00 48.59           O  
HETATM 1597  O   HOH A2041      20.212  -7.750  23.815  1.00 53.34           O  
HETATM 1598  O   HOH A2042       9.756  16.571  -2.006  1.00 39.65           O  
HETATM 1599  O   HOH A2043      13.129 -12.612  26.572  1.00 37.11           O  
HETATM 1600  O   HOH A2044      13.956  -8.239  24.536  1.00 35.28           O  
HETATM 1601  O   HOH A2045       6.929  20.224   3.347  1.00 30.13           O  
HETATM 1602  O   HOH A2046      14.327 -11.946  36.055  1.00 50.38           O  
HETATM 1603  O   HOH A2047       3.839  11.949  -1.452  1.00 31.28           O  
HETATM 1604  O   HOH A2048      24.506  -0.996  33.677  1.00 49.83           O  
HETATM 1605  O   HOH A2049      21.589  -4.474  43.519  1.00 35.89           O  
HETATM 1606  O   HOH A2050      22.045  -0.519  41.642  1.00 44.44           O  
HETATM 1607  O   HOH A2051      11.300  15.013  -0.700  1.00 41.98           O  
HETATM 1608  O   HOH A2052      15.269  16.284   4.979  1.00 49.32           O  
HETATM 1609  O   HOH A2053      12.162   4.023  42.078  1.00 53.41           O  
HETATM 1610  O   HOH A2054      17.528  -4.858  46.419  1.00 36.81           O  
HETATM 1611  O   HOH A2055      21.021   4.098  39.106  1.00 47.54           O  
HETATM 1612  O   HOH A2056      23.248  11.492  35.310  1.00 56.18           O  
HETATM 1613  O   HOH A2057       1.433   7.976   1.239  1.00 37.53           O  
HETATM 1614  O   HOH A2058       7.702   8.852  30.689  1.00 36.13           O  
HETATM 1615  O   HOH A2059      16.171  14.139  27.873  1.00 49.56           O  
HETATM 1616  O   HOH A2060      12.630   9.139   4.855  1.00 36.46           O  
HETATM 1617  O   HOH A2061      17.190  15.369   2.831  1.00 58.99           O  
HETATM 1618  O   HOH A2062      11.027  19.736  25.062  1.00 36.70           O  
HETATM 1619  O   HOH A2063       6.965  17.901  27.094  1.00 45.14           O  
HETATM 1620  O   HOH A2064      11.901  13.577  10.427  1.00 35.24           O  
HETATM 1621  O   HOH A2065      17.525  14.682  24.529  1.00 44.98           O  
HETATM 1622  O   HOH A2066      21.332  12.264  33.697  1.00 55.70           O  
HETATM 1623  O   HOH A2067       9.647   4.505   8.645  1.00 27.69           O  
HETATM 1624  O   HOH A2068      14.768  17.835   8.988  1.00 48.84           O  
HETATM 1625  O   HOH A2069      14.638  20.345   8.621  1.00 48.59           O  
HETATM 1626  O   HOH A2070      -0.009  31.781   8.070  1.00 45.24           O  
HETATM 1627  O   HOH A2071      16.873   8.066   7.278  1.00 57.59           O  
HETATM 1628  O   HOH A2072      14.760  13.438  10.604  1.00 51.67           O  
HETATM 1629  O   HOH A2073      -0.270  32.938   5.074  1.00 53.38           O  
HETATM 1630  O   HOH A2074       2.282  33.472   4.164  1.00 51.88           O  
HETATM 1631  O   HOH A2075       0.269  35.633   3.976  1.00 50.80           O  
HETATM 1632  O   HOH A2076      17.851   6.311  16.500  1.00 49.35           O  
HETATM 1633  O   HOH A2077      20.230  12.867  12.513  1.00 51.83           O  
HETATM 1634  O   HOH A2078      19.538  10.570  11.096  1.00 54.42           O  
HETATM 1635  O   HOH A2079       7.342  32.253  -7.633  1.00 48.29           O  
HETATM 1636  O   HOH A2080       9.676  28.230  -5.212  1.00 51.18           O  
HETATM 1637  O   HOH A2081      13.727  -1.654  11.198  1.00 49.01           O  
HETATM 1638  O   HOH A2082       5.291  38.364  -5.563  1.00 45.18           O  
HETATM 1639  O   HOH A2083      18.203   0.557  18.554  1.00 40.90           O  
HETATM 1640  O   HOH A2084      17.477   6.143  12.264  1.00 50.80           O  
HETATM 1641  O   HOH A2085       3.253  38.838 -11.032  1.00 36.07           O  
HETATM 1642  O   HOH A2086      -0.735  40.331   0.056  1.00 49.10           O  
HETATM 1643  O   HOH A2087       0.371  40.586  -3.752  1.00 29.39           O  
HETATM 1644  O   HOH A2088       3.126  40.540  -4.729  1.00 41.87           O  
HETATM 1645  O   HOH A2089       4.417  42.656  -4.386  1.00 44.22           O  
HETATM 1646  O   HOH A2090       5.547  42.723  -1.641  1.00 49.90           O  
HETATM 1647  O   HOH A2091      16.398   4.948  23.711  1.00 42.72           O  
HETATM 1648  O   HOH A2092     -10.219  34.982  -4.134  1.00 56.02           O  
HETATM 1649  O   HOH A2093      -1.896  37.535  -0.061  1.00 45.56           O  
HETATM 1650  O   HOH A2094     -10.522  36.063  -7.063  1.00 45.71           O  
HETATM 1651  O   HOH A2095      15.357  -4.360  21.877  1.00 38.69           O  
HETATM 1652  O   HOH A2096      18.827  -1.180  20.187  1.00 42.89           O  
HETATM 1653  O   HOH A2097      20.360  -0.108  24.636  1.00 33.05           O  
HETATM 1654  O   HOH A2098      23.178   1.614  20.335  1.00 56.90           O  
HETATM 1655  O   HOH A2099      15.771   1.503  29.430  1.00 36.38           O  
HETATM 1656  O   HOH A2100      -2.520  26.789  19.195  1.00 50.32           O  
HETATM 1657  O   HOH A2101      20.424  -6.366  25.978  1.00 39.25           O  
HETATM 1658  O   HOH A2102      -6.443  17.340  17.979  1.00 47.33           O  
HETATM 1659  O   HOH A2103      -3.644  17.400  20.843  1.00 39.39           O  
HETATM 1660  O   HOH A2104      21.692  -1.655  26.089  1.00 39.38           O  
HETATM 1661  O   HOH A2105      -1.972  19.029  22.672  1.00 39.98           O  
HETATM 1662  O   HOH A2106       1.815  17.581  24.749  1.00 37.81           O  
HETATM 1663  O   HOH A2107       2.412  20.098  21.647  1.00 42.08           O  
HETATM 1664  O   HOH A2108      14.418 -10.869  24.495  1.00 40.72           O  
HETATM 1665  O   HOH A2109      18.136  -7.616  22.435  1.00 53.42           O  
HETATM 1666  O   HOH A2110      23.582  -8.035  31.477  1.00 41.81           O  
HETATM 1667  O   HOH A2111      -2.818   1.319  28.481  1.00 61.53           O  
HETATM 1668  O   HOH A2112      -3.521   4.482  25.202  1.00 58.58           O  
HETATM 1669  O   HOH A2113       6.882   8.520  33.673  1.00 42.92           O  
HETATM 1670  O   HOH A2114      -1.455   0.813  30.817  1.00 50.23           O  
HETATM 1671  O   HOH A2115      -4.286   3.532  32.926  1.00 60.20           O  
HETATM 1672  O   HOH A2116      -0.669  15.635  32.611  1.00 58.09           O  
HETATM 1673  O   HOH A2117       0.477  17.150  29.406  1.00 50.33           O  
HETATM 1674  O   HOH A2118      16.419 -10.090  36.856  1.00 38.53           O  
HETATM 1675  O   HOH A2119      21.695  -8.549  26.529  1.00 51.99           O  
HETATM 1676  O   HOH A2120      -0.504   0.231  38.491  1.00 54.89           O  
HETATM 1677  O   HOH A2121      26.500  -4.465  39.435  1.00 50.38           O  
HETATM 1678  O   HOH A2122      18.408  -7.797  42.637  1.00 28.12           O  
HETATM 1679  O   HOH A2123      15.899  -7.884  37.973  1.00 39.35           O  
HETATM 1680  O   HOH A2124      14.111  -5.867  39.329  1.00 40.25           O  
HETATM 1681  O   HOH A2125      23.603  -3.510  33.182  1.00 52.96           O  
HETATM 1682  O   HOH A2126       5.647 -15.613  33.100  1.00 48.34           O  
HETATM 1683  O   HOH A2127      10.361 -10.183  23.783  1.00 38.66           O  
HETATM 1684  O   HOH A2128      21.055  -3.507  41.281  1.00 39.85           O  
HETATM 1685  O   HOH A2129      12.051  -6.393  21.797  1.00 42.15           O  
HETATM 1686  O   HOH A2130      22.292  -2.328  45.084  1.00 46.00           O  
HETATM 1687  O   HOH A2131      13.933  -4.645  42.582  1.00 48.81           O  
HETATM 1688  O   HOH A2132      11.866  -4.636  44.039  1.00 52.44           O  
HETATM 1689  O   HOH A2133      13.838   4.730  39.881  1.00 45.67           O  
HETATM 1690  O   HOH A2134      14.645  -4.433  45.033  1.00 49.12           O  
HETATM 1691  O   HOH A2135      19.752   3.542  36.408  1.00 34.24           O  
HETATM 1692  O   HOH A2136      15.860   0.560  31.846  1.00 32.77           O  
HETATM 1693  O   HOH A2137      -3.299   1.284  14.330  1.00 36.51           O  
HETATM 1694  O   HOH A2138      18.395   9.733  35.536  1.00 50.79           O  
HETATM 1695  O   HOH A2139      20.030   6.006  35.534  1.00 45.80           O  
HETATM 1696  O   HOH A2140      19.467   8.161  33.880  1.00 55.91           O  
HETATM 1697  O   HOH A2141      21.173  11.527  37.986  1.00 58.06           O  
HETATM 1698  O   HOH A2142      -5.701   7.537   6.988  1.00 34.20           O  
HETATM 1699  O   HOH A2143      -8.293   7.663   7.398  1.00 52.69           O  
HETATM 1700  O   HOH A2144      -2.108   9.290   1.410  1.00 34.18           O  
HETATM 1701  O   HOH A2145      -8.292   9.886   8.000  1.00 47.39           O  
HETATM 1702  O   HOH A2146      -0.424  12.076  -2.329  1.00 43.75           O  
HETATM 1703  O   HOH A2147      -4.753   9.405   0.040  1.00 42.76           O  
HETATM 1704  O   HOH A2148      10.115   9.983  31.194  1.00 33.28           O  
HETATM 1705  O   HOH A2149      10.929   9.636  42.084  1.00 53.76           O  
HETATM 1706  O   HOH A2150      16.698  12.209  29.640  1.00 39.65           O  
HETATM 1707  O   HOH A2151     -12.440  11.863  -5.935  1.00 58.80           O  
HETATM 1708  O   HOH A2152      16.281   7.167  24.383  1.00 37.85           O  
HETATM 1709  O   HOH A2153      -9.412  15.873  -7.962  1.00 53.92           O  
HETATM 1710  O   HOH A2154       8.862  11.518  28.898  1.00 39.59           O  
HETATM 1711  O   HOH A2155       9.719  17.687  26.768  1.00 51.08           O  
HETATM 1712  O   HOH A2156      16.102  13.569  22.716  1.00 34.82           O  
HETATM 1713  O   HOH A2157      20.466  11.936  31.195  1.00 58.48           O  
HETATM 1714  O   HOH A2158      -5.123  29.377 -19.403  1.00 47.98           O  
HETATM 1715  O   HOH A2159     -11.649  26.012 -13.411  1.00 53.09           O  
HETATM 1716  O   HOH A2160      12.077  19.560  30.347  1.00 60.22           O  
HETATM 1717  O   HOH A2161      12.561  18.913  22.159  1.00 37.67           O  
HETATM 1718  O   HOH A2162      16.075  15.654  20.820  1.00 39.51           O  
HETATM 1719  O   HOH A2163      13.096  21.910  16.135  1.00 46.33           O  
HETATM 1720  O   HOH A2164      11.652  16.017  11.024  1.00 30.17           O  
HETATM 1721  O   HOH A2165       9.529  23.257  22.143  1.00 46.32           O  
HETATM 1722  O   HOH A2166      12.575  22.174   9.006  1.00 33.66           O  
HETATM 1723  O   HOH A2167       7.194  19.459   5.872  1.00 30.19           O  
HETATM 1724  O   HOH A2168      15.888  28.397   9.576  1.00 51.06           O  
HETATM 1725  O   HOH A2169      13.523  28.078  13.281  1.00 44.98           O  
HETATM 1726  O   HOH A2170       2.647  29.471   5.271  1.00 33.72           O  
HETATM 1727  O   HOH A2171      -0.169  28.991   8.479  1.00 33.62           O  
HETATM 1728  O   HOH A2172       1.315  27.157  12.229  1.00 34.98           O  
HETATM 1729  O   HOH A2173       2.523  30.165   7.679  1.00 40.02           O  
HETATM 1730  O   HOH A2174       2.654  32.321  11.031  1.00 43.12           O  
HETATM 1731  O   HOH A2175       9.227  30.287   2.138  1.00 34.62           O  
HETATM 1732  O   HOH A2176      13.303  24.066   7.227  1.00 46.86           O  
HETATM 1733  O   HOH A2177      15.206  27.855   7.186  1.00 51.25           O  
HETATM 1734  O   HOH A2178       7.415  30.212   6.790  1.00 32.21           O  
HETATM 1735  O   HOH A2179      11.100  29.155   8.226  1.00 36.20           O  
HETATM 1736  O   HOH A2180       6.669  25.092  -2.386  1.00 32.33           O  
HETATM 1737  O   HOH A2181       1.746  31.097   3.584  1.00 46.75           O  
HETATM 1738  O   HOH A2182       8.647  32.226   0.438  1.00 50.36           O  
HETATM 1739  O   HOH A2183       2.404  35.897   2.667  1.00 49.13           O  
HETATM 1740  O   HOH A2184       8.675  37.241  -0.217  1.00 59.74           O  
HETATM 1741  O   HOH A2185       7.389  30.745  -5.200  1.00 34.79           O  
HETATM 1742  O   HOH A2186      11.274  24.087  -2.057  1.00 51.75           O  
HETATM 1743  O   HOH A2187      -1.553  34.078  -3.520  1.00 29.76           O  
HETATM 1744  O   HOH A2188       4.774  36.259  -7.148  1.00 32.54           O  
HETATM 1745  O   HOH A2189       6.736  31.504 -14.542  1.00 55.66           O  
HETATM 1746  O   HOH A2190       3.522  38.231  -8.613  1.00 39.76           O  
HETATM 1747  O   HOH A2191       1.311  40.196  -1.392  1.00 45.39           O  
HETATM 1748  O   HOH A2192       3.665  40.965  -1.737  1.00 54.54           O  
HETATM 1749  O   HOH A2193       7.645  32.820 -12.084  1.00 48.16           O  
HETATM 1750  O   HOH A2194      -7.249  37.083 -10.089  1.00 37.64           O  
HETATM 1751  O   HOH A2195      -1.688  38.538  -4.352  1.00 28.45           O  
HETATM 1752  O   HOH A2196      -7.048  39.478  -8.588  1.00 33.43           O  
HETATM 1753  O   HOH A2197      -8.478  39.042  -5.005  1.00 44.91           O  
HETATM 1754  O   HOH A2198     -10.174  36.942  -2.560  1.00 48.12           O  
HETATM 1755  O   HOH A2199      -2.296  36.876  -2.390  1.00 38.12           O  
HETATM 1756  O   HOH A2200      -8.214  33.062  -3.882  1.00 30.90           O  
HETATM 1757  O   HOH A2201      -8.075  36.960  -6.412  1.00 35.55           O  
HETATM 1758  O   HOH A2202     -10.887  29.067   1.594  1.00 41.92           O  
HETATM 1759  O   HOH A2203     -15.381  31.077  -4.980  1.00 57.31           O  
HETATM 1760  O   HOH A2204      -9.976  31.584  -5.305  1.00 45.02           O  
HETATM 1761  O   HOH A2205      -1.506  30.989   3.589  1.00 32.85           O  
HETATM 1762  O   HOH A2206      -0.143  28.778   5.271  1.00 30.81           O  
HETATM 1763  O   HOH A2207      -2.210  27.862   9.711  1.00 25.97           O  
HETATM 1764  O   HOH A2208      -7.772  23.016   9.964  1.00 34.44           O  
HETATM 1765  O   HOH A2209     -11.070  27.175   3.388  1.00 49.55           O  
HETATM 1766  O   HOH A2210      -3.521  19.111   5.681  1.00 26.22           O  
HETATM 1767  O   HOH A2211      -1.491  26.846  12.086  1.00 29.43           O  
HETATM 1768  O   HOH A2212      -2.859  26.839  16.082  1.00 47.84           O  
HETATM 1769  O   HOH A2213      -7.320  22.473  14.569  1.00 33.70           O  
HETATM 1770  O   HOH A2214      -3.714  23.575  16.991  1.00 43.51           O  
HETATM 1771  O   HOH A2215      -4.337  16.062   9.468  1.00 39.85           O  
HETATM 1772  O   HOH A2216      -7.835  21.538  11.901  1.00 42.34           O  
HETATM 1773  O   HOH A2217      -6.771  16.506   9.793  1.00 50.24           O  
HETATM 1774  O   HOH A2218     -10.053  22.243   8.230  1.00 42.42           O  
HETATM 1775  O   HOH A2219      -0.572  29.052  17.535  1.00 47.43           O  
HETATM 1776  O   HOH A2220       2.174  25.929  18.765  1.00 47.70           O  
HETATM 1777  O   HOH A2221      -4.382  18.376  18.512  1.00 31.03           O  
HETATM 1778  O   HOH A2222      -9.973  18.894  15.240  1.00 55.25           O  
HETATM 1779  O   HOH A2223      -6.446  15.846  15.442  1.00 42.21           O  
HETATM 1780  O   HOH A2224       0.781  18.102  22.424  1.00 33.16           O  
HETATM 1781  O   HOH A2225      -4.326  21.432  18.952  1.00 47.96           O  
HETATM 1782  O   HOH A2226      -2.851  24.482  20.121  1.00 54.80           O  
HETATM 1783  O   HOH A2227       2.647  21.626  17.704  1.00 41.65           O  
HETATM 1784  O   HOH A2228      -6.710  11.911  15.372  1.00 44.90           O  
HETATM 1785  O   HOH A2229       6.305  10.686  29.336  1.00 28.68           O  
HETATM 1786  O   HOH A2230       6.046  12.732  30.948  1.00 44.77           O  
HETATM 1787  O   HOH A2231      -1.633   3.526  26.545  1.00 41.54           O  
HETATM 1788  O   HOH A2232      -2.882   7.185  29.807  1.00 46.72           O  
HETATM 1789  O   HOH A2233       1.428   2.580  26.877  1.00 37.49           O  
HETATM 1790  O   HOH A2234       5.110   6.945  34.761  1.00 31.77           O  
HETATM 1791  O   HOH A2235       0.679  13.090  29.698  1.00 47.93           O  
HETATM 1792  O   HOH A2236      -0.924  10.754  32.061  1.00 55.11           O  
HETATM 1793  O   HOH A2237       0.097   1.499  32.733  1.00 35.66           O  
HETATM 1794  O   HOH A2238       0.830  -0.491  31.418  1.00 50.70           O  
HETATM 1795  O   HOH A2239      -1.757   5.777  34.140  1.00 51.65           O  
HETATM 1796  O   HOH A2240      -1.858   9.734  35.654  1.00 62.62           O  
HETATM 1797  O   HOH A2241       5.600  -1.859  29.384  1.00 35.62           O  
HETATM 1798  O   HOH A2242       2.857   1.299  38.776  1.00 33.91           O  
HETATM 1799  O   HOH A2243      -0.129  -0.386  34.366  1.00 45.67           O  
HETATM 1800  O   HOH A2244       8.723  -1.373  40.837  1.00 33.86           O  
HETATM 1801  O   HOH A2245       6.874   4.062  44.719  1.00 60.03           O  
HETATM 1802  O   HOH A2246       9.943  -8.885  38.522  1.00 39.56           O  
HETATM 1803  O   HOH A2247       3.306   0.181  41.114  1.00 44.92           O  
HETATM 1804  O   HOH A2248       0.782  -5.881  40.639  1.00 40.21           O  
HETATM 1805  O   HOH A2249      12.259  -9.749  36.691  1.00 46.33           O  
HETATM 1806  O   HOH A2250       6.733 -14.300  35.050  1.00 38.44           O  
HETATM 1807  O   HOH A2251      12.457 -14.903  32.180  1.00 42.71           O  
HETATM 1808  O   HOH A2252      14.503 -14.964  30.721  1.00 41.79           O  
HETATM 1809  O   HOH A2253      14.211 -13.138  28.860  1.00 38.38           O  
HETATM 1810  O   HOH A2254      10.413 -11.991  26.051  1.00 33.33           O  
HETATM 1811  O   HOH A2255      11.275 -17.881  29.631  1.00 39.69           O  
HETATM 1812  O   HOH A2256       8.669 -14.031  24.492  1.00 48.54           O  
HETATM 1813  O   HOH A2257      10.199 -16.230  24.215  1.00 56.77           O  
HETATM 1814  O   HOH A2258       3.895 -10.487  28.944  1.00 40.93           O  
HETATM 1815  O   HOH A2259      11.128  -7.514  23.846  1.00 31.54           O  
HETATM 1816  O   HOH A2260       5.638  -8.788  22.403  1.00 43.17           O  
HETATM 1817  O   HOH A2261       3.517 -14.487  20.980  1.00 62.35           O  
HETATM 1818  O   HOH A2262       8.152  -9.975  16.723  1.00 46.60           O  
HETATM 1819  O   HOH A2263      12.476  -9.151  20.242  1.00 47.18           O  
HETATM 1820  O   HOH A2264       1.368  -4.451  20.325  1.00 35.63           O  
HETATM 1821  O   HOH A2265       0.386  -4.336  25.171  1.00 50.94           O  
HETATM 1822  O   HOH A2266       1.387   1.547  24.707  1.00 38.32           O  
HETATM 1823  O   HOH A2267       5.328  -1.348  13.125  1.00 27.39           O  
HETATM 1824  O   HOH A2268       4.299  -5.599  15.153  1.00 44.91           O  
HETATM 1825  O   HOH A2269      -1.789   2.226  18.934  1.00 32.22           O  
HETATM 1826  O   HOH A2270      -1.211   2.078  12.822  1.00 27.06           O  
HETATM 1827  O   HOH A2271      -4.388  -0.959  14.529  1.00 48.23           O  
HETATM 1828  O   HOH A2272      -2.552  -0.468  18.433  1.00 42.97           O  
HETATM 1829  O   HOH A2273       0.814   8.587  18.383  1.00 37.36           O  
HETATM 1830  O   HOH A2274      -4.871   6.606   9.616  1.00 33.17           O  
HETATM 1831  O   HOH A2275      -3.116   3.117  16.827  1.00 38.00           O  
HETATM 1832  O   HOH A2276      -8.024   7.159  16.085  1.00 54.56           O  
HETATM 1833  O   HOH A2277      -2.163   8.309   3.890  1.00 27.62           O  
HETATM 1834  O   HOH A2278      -7.236  12.062   7.243  1.00 35.54           O  
HETATM 1835  O   HOH A2279      -8.985  10.429  13.293  1.00 52.33           O  
HETATM 1836  O   HOH A2280      -2.877  17.009   7.141  1.00 23.49           O  
HETATM 1837  O   HOH A2281      -0.762  11.775   0.530  1.00 33.08           O  
HETATM 1838  O   HOH A2282      -6.402  11.790   0.131  1.00 31.04           O  
HETATM 1839  O   HOH A2283      -9.056  12.545   5.393  1.00 49.25           O  
HETATM 1840  O   HOH A2284      -3.602  16.021  -4.137  1.00 29.56           O  
HETATM 1841  O   HOH A2285     -10.508  16.886  -2.284  1.00 36.91           O  
HETATM 1842  O   HOH A2286     -10.923  11.997  -0.079  1.00 53.45           O  
HETATM 1843  O   HOH A2287      -3.667  18.068  -6.192  1.00 39.43           O  
HETATM 1844  O   HOH A2288      -7.884  19.543  -8.077  1.00 36.04           O  
HETATM 1845  O   HOH A2289      -9.728  13.431  -2.436  1.00 50.73           O  
HETATM 1846  O   HOH A2290      -7.336  12.748  -2.083  1.00 44.95           O  
HETATM 1847  O   HOH A2291     -11.810  24.039  -4.198  1.00 35.23           O  
HETATM 1848  O   HOH A2292     -10.779  18.520  -7.593  1.00 46.50           O  
HETATM 1849  O   HOH A2293     -17.433  20.633  -6.590  1.00 55.33           O  
HETATM 1850  O   HOH A2294     -10.517  30.950  -7.398  1.00 42.94           O  
HETATM 1851  O   HOH A2295     -12.719  31.075 -13.410  1.00 46.31           O  
HETATM 1852  O   HOH A2296     -13.286  25.488  -5.669  1.00 45.11           O  
HETATM 1853  O   HOH A2297      -9.552  36.218 -10.523  1.00 36.91           O  
HETATM 1854  O   HOH A2298      -6.625  30.058 -17.341  1.00 37.90           O  
HETATM 1855  O   HOH A2299     -12.806  27.757 -14.080  1.00 54.02           O  
HETATM 1856  O   HOH A2300     -13.309  31.136 -20.440  1.00 43.20           O  
HETATM 1857  O   HOH A2301      14.239  38.330   2.004  1.00 60.96           O  
HETATM 1858  O   HOH A2302       5.107  19.961  24.531  1.00 49.57           O  
MASTER      298    0    0    5    0    0    0    6 1857    1    0   15          
END                                                                             
