# Supplementary material for: Design of complicated all-α protein structures
Source: Nat Struct Mol Biol. 2024 Jan 4;31(2):275–82. doi: 10.1038/s41594-023-01147-9 (PMC11377298; doi:10.1038/s41594-023-01147-9)
Supplement: Supplementary file 8 — Statistical source data. [file 41594_2023_1147_MOESM8_ESM.zip › ED_Fig1/pdb6dg5.ent]

HEADER    BIOSYNTHETIC PROTEIN/PROTEIN BINDING    16-MAY-18   6DG5              
TITLE     STRUCTURE OF A DE NOVO DESIGNED INTERLEUKIN-2/INTERLEUKIN-15 MIMETIC  
TITLE    2 COMPLEX WITH IL-2RB AND IL-2RG                                       
COMPND    MOL_ID: 1;                                                            
COMPND   2 MOLECULE: NEOLEUKIN-2/15;                                            
COMPND   3 CHAIN: A;                                                            
COMPND   4 ENGINEERED: YES;                                                     
COMPND   5 MOL_ID: 2;                                                           
COMPND   6 MOLECULE: INTERLEUKIN-2 RECEPTOR SUBUNIT BETA;                       
COMPND   7 CHAIN: B;                                                            
COMPND   8 SYNONYM: IL-2RB,HIGH AFFINITY IL-2 RECEPTOR SUBUNIT BETA,P70-75;     
COMPND   9 ENGINEERED: YES;                                                     
COMPND  10 OTHER_DETAILS: FULLY GLYCOSYLATED;                                   
COMPND  11 MOL_ID: 3;                                                           
COMPND  12 MOLECULE: CYTOKINE RECEPTOR COMMON SUBUNIT GAMMA;                    
COMPND  13 CHAIN: C;                                                            
COMPND  14 SYNONYM: INTERLEUKIN-2 RECEPTOR SUBUNIT GAMMA,IL-2RG,GAMMAC,P64;     
COMPND  15 ENGINEERED: YES                                                      
SOURCE    MOL_ID: 1;                                                            
SOURCE   2 ORGANISM_SCIENTIFIC: SYNTHETIC CONSTRUCT;                            
SOURCE   3 ORGANISM_TAXID: 32630;                                               
SOURCE   4 EXPRESSION_SYSTEM: ESCHERICHIA COLI;                                 
SOURCE   5 EXPRESSION_SYSTEM_TAXID: 562;                                        
SOURCE   6 MOL_ID: 2;                                                           
SOURCE   7 ORGANISM_SCIENTIFIC: MUS MUSCULUS;                                   
SOURCE   8 ORGANISM_COMMON: MOUSE;                                              
SOURCE   9 ORGANISM_TAXID: 10090;                                               
SOURCE  10 GENE: IL2RB;                                                         
SOURCE  11 EXPRESSION_SYSTEM: TRICHOPLUSIA NI;                                  
SOURCE  12 EXPRESSION_SYSTEM_TAXID: 7111;                                       
SOURCE  13 MOL_ID: 3;                                                           
SOURCE  14 ORGANISM_SCIENTIFIC: MUS MUSCULUS;                                   
SOURCE  15 ORGANISM_COMMON: MOUSE;                                              
SOURCE  16 ORGANISM_TAXID: 10090;                                               
SOURCE  17 GENE: IL2RG;                                                         
SOURCE  18 EXPRESSION_SYSTEM: TRICHOPLUSIA NI;                                  
SOURCE  19 EXPRESSION_SYSTEM_TAXID: 7111                                        
KEYWDS    CYTOKINE MIMETIC, CYTOKINE RECEPTOR COMPLEX, BIOSYNTHETIC PROTEIN,    
KEYWDS   2 BIOSYNTHETIC PROTEIN-PROTEIN BINDING COMPLEX                         
EXPDTA    X-RAY DIFFRACTION                                                     
AUTHOR    K.M.JUDE,D.-A.SILVA,S.YU,D.BAKER,K.C.GARCIA                           
REVDAT   4   29-JUL-20 6DG5    1       COMPND REMARK HETNAM LINK                
REVDAT   4 2                   1       SITE   ATOM                              
REVDAT   3   18-DEC-19 6DG5    1       REMARK                                   
REVDAT   2   23-JAN-19 6DG5    1       JRNL                                     
REVDAT   1   16-JAN-19 6DG5    0                                                
JRNL        AUTH   D.A.SILVA,S.YU,U.Y.ULGE,J.B.SPANGLER,K.M.JUDE,               
JRNL        AUTH 2 C.LABAO-ALMEIDA,L.R.ALI,A.QUIJANO-RUBIO,M.RUTERBUSCH,        
JRNL        AUTH 3 I.LEUNG,T.BIARY,S.J.CROWLEY,E.MARCOS,C.D.WALKEY,             
JRNL        AUTH 4 B.D.WEITZNER,F.PARDO-AVILA,J.CASTELLANOS,L.CARTER,L.STEWART, 
JRNL        AUTH 5 S.R.RIDDELL,M.PEPPER,G.J.L.BERNARDES,M.DOUGAN,K.C.GARCIA,    
JRNL        AUTH 6 D.BAKER                                                      
JRNL        TITL   DE NOVO DESIGN OF POTENT AND SELECTIVE MIMICS OF IL-2 AND    
JRNL        TITL 2 IL-15.                                                       
JRNL        REF    NATURE                        V. 565   186 2019              
JRNL        REFN                   ESSN 1476-4687                               
JRNL        PMID   30626941                                                     
JRNL        DOI    10.1038/S41586-018-0830-7                                    
REMARK   2                                                                      
REMARK   2 RESOLUTION.    2.52 ANGSTROMS.                                       
REMARK   3                                                                      
REMARK   3 REFINEMENT.                                                          
REMARK   3   PROGRAM     : PHENIX 1.13-2998                                     
REMARK   3   AUTHORS     : PAUL ADAMS,PAVEL AFONINE,VINCENT CHEN,IAN            
REMARK   3               : DAVIS,KRESHNA GOPAL,RALF GROSSE-KUNSTLEVE,           
REMARK   3               : LI-WEI HUNG,ROBERT IMMORMINO,TOM IOERGER,            
REMARK   3               : AIRLIE MCCOY,ERIK MCKEE,NIGEL MORIARTY,              
REMARK   3               : REETAL PAI,RANDY READ,JANE RICHARDSON,               
REMARK   3               : DAVID RICHARDSON,TOD ROMO,JIM SACCHETTINI,           
REMARK   3               : NICHOLAS SAUTER,JACOB SMITH,LAURENT                  
REMARK   3               : STORONI,TOM TERWILLIGER,PETER ZWART                  
REMARK   3                                                                      
REMARK   3    REFINEMENT TARGET : NULL                                          
REMARK   3                                                                      
REMARK   3  DATA USED IN REFINEMENT.                                            
REMARK   3   RESOLUTION RANGE HIGH (ANGSTROMS) : 2.52                           
REMARK   3   RESOLUTION RANGE LOW  (ANGSTROMS) : 47.01                          
REMARK   3   MIN(FOBS/SIGMA_FOBS)              : 1.330                          
REMARK   3   COMPLETENESS FOR RANGE        (%) : 52.2                           
REMARK   3   NUMBER OF REFLECTIONS             : 13924                          
REMARK   3                                                                      
REMARK   3  FIT TO DATA USED IN REFINEMENT.                                     
REMARK   3   R VALUE     (WORKING + TEST SET) : 0.226                           
REMARK   3   R VALUE            (WORKING SET) : 0.221                           
REMARK   3   FREE R VALUE                     : 0.266                           
REMARK   3   FREE R VALUE TEST SET SIZE   (%) : 9.810                           
REMARK   3   FREE R VALUE TEST SET COUNT      : 1366                            
REMARK   3                                                                      
REMARK   3  FIT TO DATA USED IN REFINEMENT (IN BINS).                           
REMARK   3   BIN  RESOLUTION RANGE  COMPL.    NWORK NFREE   RWORK  RFREE        
REMARK   3     1 47.0136 -  5.4187    1.00     2566   276  0.2322 0.2615        
REMARK   3     2  5.4187 -  4.3019    1.00     2439   273  0.1862 0.2346        
REMARK   3     3  4.3019 -  3.7584    1.00     2394   276  0.2022 0.2474        
REMARK   3     4  3.7584 -  3.4149    0.87     2074   237  0.2370 0.2737        
REMARK   3     5  3.4149 -  3.1702    0.50     1209   120  0.2468 0.3334        
REMARK   3     6  3.1702 -  2.9833    0.31      742    74  0.2721 0.3295        
REMARK   3     7  2.9833 -  2.8339    0.21      488    44  0.2943 0.3962        
REMARK   3     8  2.8339 -  2.7106    0.13      319    30  0.3058 0.3515        
REMARK   3     9  2.7106 -  2.6062    0.09      205    22  0.3604 0.3671        
REMARK   3    10  2.6062 -  2.5163    0.05      122    14  0.3256 0.4395        
REMARK   3                                                                      
REMARK   3  BULK SOLVENT MODELLING.                                             
REMARK   3   METHOD USED        : NULL                                          
REMARK   3   SOLVENT RADIUS     : 1.11                                          
REMARK   3   SHRINKAGE RADIUS   : 0.90                                          
REMARK   3   K_SOL              : NULL                                          
REMARK   3   B_SOL              : NULL                                          
REMARK   3                                                                      
REMARK   3  ERROR ESTIMATES.                                                    
REMARK   3   COORDINATE ERROR (MAXIMUM-LIKELIHOOD BASED)     : 0.330            
REMARK   3   PHASE ERROR (DEGREES, MAXIMUM-LIKELIHOOD BASED) : 28.080           
REMARK   3                                                                      
REMARK   3  B VALUES.                                                           
REMARK   3   FROM WILSON PLOT           (A**2) : 38.20                          
REMARK   3   MEAN B VALUE      (OVERALL, A**2) : 47.05                          
REMARK   3   OVERALL ANISOTROPIC B VALUE.                                       
REMARK   3    B11 (A**2) : NULL                                                 
REMARK   3    B22 (A**2) : NULL                                                 
REMARK   3    B33 (A**2) : NULL                                                 
REMARK   3    B12 (A**2) : NULL                                                 
REMARK   3    B13 (A**2) : NULL                                                 
REMARK   3    B23 (A**2) : NULL                                                 
REMARK   3                                                                      
REMARK   3  TWINNING INFORMATION.                                               
REMARK   3   FRACTION: NULL                                                     
REMARK   3   OPERATOR: NULL                                                     
REMARK   3                                                                      
REMARK   3  DEVIATIONS FROM IDEAL VALUES.                                       
REMARK   3                 RMSD          COUNT                                  
REMARK   3   BOND      :   NULL           NULL                                  
REMARK   3   ANGLE     :   NULL           NULL                                  
REMARK   3   CHIRALITY :   NULL           NULL                                  
REMARK   3   PLANARITY :   NULL           NULL                                  
REMARK   3   DIHEDRAL  :   NULL           NULL                                  
REMARK   3                                                                      
REMARK   3  TLS DETAILS                                                         
REMARK   3   NUMBER OF TLS GROUPS  : 3                                          
REMARK   3   TLS GROUP : 1                                                      
REMARK   3    SELECTION: (CHAIN 'A' )                                           
REMARK   3    ORIGIN FOR THE GROUP (A):  16.4991 -14.0395 -63.6810              
REMARK   3    T TENSOR                                                          
REMARK   3      T11:   0.5436 T22:   0.1250                                     
REMARK   3      T33:   0.2409 T12:  -0.1058                                     
REMARK   3      T13:  -0.0601 T23:   0.0774                                     
REMARK   3    L TENSOR                                                          
REMARK   3      L11:   2.4853 L22:   6.0586                                     
REMARK   3      L33:   4.2899 L12:  -0.7804                                     
REMARK   3      L13:  -1.8856 L23:   1.1579                                     
REMARK   3    S TENSOR                                                          
REMARK   3      S11:   0.1464 S12:   0.1276 S13:   0.1212                       
REMARK   3      S21:  -0.4116 S22:  -0.3782 S23:  -0.1578                       
REMARK   3      S31:  -0.4648 S32:   0.3388 S33:   0.1606                       
REMARK   3   TLS GROUP : 2                                                      
REMARK   3    SELECTION: (CHAIN 'B' )                                           
REMARK   3    ORIGIN FOR THE GROUP (A):  19.2978 -43.2608 -70.5430              
REMARK   3    T TENSOR                                                          
REMARK   3      T11:   0.2001 T22:   0.2279                                     
REMARK   3      T33:   0.1825 T12:  -0.0174                                     
REMARK   3      T13:   0.0056 T23:  -0.0557                                     
REMARK   3    L TENSOR                                                          
REMARK   3      L11:   1.3009 L22:   1.5394                                     
REMARK   3      L33:   3.5198 L12:   0.5338                                     
REMARK   3      L13:  -0.7937 L23:  -1.9345                                     
REMARK   3    S TENSOR                                                          
REMARK   3      S11:  -0.1133 S12:   0.4106 S13:  -0.2417                       
REMARK   3      S21:  -0.1519 S22:  -0.1046 S23:   0.0727                       
REMARK   3      S31:  -0.0347 S32:   0.0846 S33:   0.0393                       
REMARK   3   TLS GROUP : 3                                                      
REMARK   3    SELECTION: (CHAIN 'C' )                                           
REMARK   3    ORIGIN FOR THE GROUP (A):   4.3521 -20.8586 -42.5868              
REMARK   3    T TENSOR                                                          
REMARK   3      T11:   0.2999 T22:   0.1011                                     
REMARK   3      T33:   0.4659 T12:  -0.0466                                     
REMARK   3      T13:   0.1933 T23:   0.0576                                     
REMARK   3    L TENSOR                                                          
REMARK   3      L11:   1.2384 L22:   6.0374                                     
REMARK   3      L33:   0.8549 L12:  -0.6628                                     
REMARK   3      L13:  -0.4099 L23:   1.6288                                     
REMARK   3    S TENSOR                                                          
REMARK   3      S11:  -0.1898 S12:  -0.2148 S13:  -0.0440                       
REMARK   3      S21:   0.5351 S22:  -0.0197 S23:   0.8949                       
REMARK   3      S31:   0.1563 S32:   0.1192 S33:  -0.0385                       
REMARK   3                                                                      
REMARK   3  NCS DETAILS                                                         
REMARK   3   NUMBER OF NCS GROUPS : NULL                                        
REMARK   3                                                                      
REMARK   3  OTHER REFINEMENT REMARKS: 80% OF THE OBSERVED REFLECTIONS ARE       
REMARK   3  USED IN REFINEMENT DUE TO ELLIPSOIDAL TRUNCATION OF THE DATA DUE    
REMARK   3  TO ANISOTROPY                                                       
REMARK   4                                                                      
REMARK   4 6DG5 COMPLIES WITH FORMAT V. 3.30, 13-JUL-11                         
REMARK 100                                                                      
REMARK 100 THIS ENTRY HAS BEEN PROCESSED BY RCSB ON 18-MAY-18.                  
REMARK 100 THE DEPOSITION ID IS D_1000234554.                                   
REMARK 200                                                                      
REMARK 200 EXPERIMENTAL DETAILS                                                 
REMARK 200  EXPERIMENT TYPE                : X-RAY DIFFRACTION                  
REMARK 200  DATE OF DATA COLLECTION        : 28-JAN-18                          
REMARK 200  TEMPERATURE           (KELVIN) : 100                                
REMARK 200  PH                             : 7.5-8.0                            
REMARK 200  NUMBER OF CRYSTALS USED        : 1                                  
REMARK 200                                                                      
REMARK 200  SYNCHROTRON              (Y/N) : Y                                  
REMARK 200  RADIATION SOURCE               : ALS                                
REMARK 200  BEAMLINE                       : 5.0.1                              
REMARK 200  X-RAY GENERATOR MODEL          : NULL                               
REMARK 200  MONOCHROMATIC OR LAUE    (M/L) : M                                  
REMARK 200  WAVELENGTH OR RANGE        (A) : 1.0332                             
REMARK 200  MONOCHROMATOR                  : NULL                               
REMARK 200  OPTICS                         : NULL                               
REMARK 200                                                                      
REMARK 200  DETECTOR TYPE                  : PIXEL                              
REMARK 200  DETECTOR MANUFACTURER          : DECTRIS PILATUS3 6M                
REMARK 200  INTENSITY-INTEGRATION SOFTWARE : XDS 20171111                       
REMARK 200  DATA SCALING SOFTWARE          : AIMLESS                            
REMARK 200                                                                      
REMARK 200  NUMBER OF UNIQUE REFLECTIONS   : 17512                              
REMARK 200  RESOLUTION RANGE HIGH      (A) : 2.516                              
REMARK 200  RESOLUTION RANGE LOW       (A) : 47.005                             
REMARK 200  REJECTION CRITERIA  (SIGMA(I)) : NULL                               
REMARK 200                                                                      
REMARK 200 OVERALL.                                                             
REMARK 200  COMPLETENESS FOR RANGE     (%) : 100.0                              
REMARK 200  DATA REDUNDANCY                : 9.300                              
REMARK 200  R MERGE                    (I) : 0.46100                            
REMARK 200  R SYM                      (I) : NULL                               
REMARK 200  <I/SIGMA(I)> FOR THE DATA SET  : 5.6000                             
REMARK 200                                                                      
REMARK 200 IN THE HIGHEST RESOLUTION SHELL.                                     
REMARK 200  HIGHEST RESOLUTION SHELL, RANGE HIGH (A) : 2.52                     
REMARK 200  HIGHEST RESOLUTION SHELL, RANGE LOW  (A) : 2.83                     
REMARK 200  COMPLETENESS FOR SHELL     (%) : 9.0                                
REMARK 200  DATA REDUNDANCY IN SHELL       : 11.22                              
REMARK 200  R MERGE FOR SHELL          (I) : 2.51600                            
REMARK 200  R SYM FOR SHELL            (I) : NULL                               
REMARK 200  <I/SIGMA(I)> FOR SHELL         : NULL                               
REMARK 200                                                                      
REMARK 200 DIFFRACTION PROTOCOL: SINGLE WAVELENGTH                              
REMARK 200 METHOD USED TO DETERMINE THE STRUCTURE: MOLECULAR REPLACEMENT        
REMARK 200 SOFTWARE USED: PHASER                                                
REMARK 200 STARTING MODEL: 2B5I                                                 
REMARK 200                                                                      
REMARK 200 REMARK: NULL                                                         
REMARK 280                                                                      
REMARK 280 CRYSTAL                                                              
REMARK 280 SOLVENT CONTENT, VS   (%): 60.97                                     
REMARK 280 MATTHEWS COEFFICIENT, VM (ANGSTROMS**3/DA): 3.15                     
REMARK 280                                                                      
REMARK 280 CRYSTALLIZATION CONDITIONS: 0.091 M TRIS PH 7.5 8 MM IMIDAZOLE PH    
REMARK 280  8.0 4.2% DEXTRAN SULFATE 50 MM SODIUM CITRATE 2.2 M AMMONIUM        
REMARK 280  SULFATE, VAPOR DIFFUSION, SITTING DROP, TEMPERATURE 293K            
REMARK 290                                                                      
REMARK 290 CRYSTALLOGRAPHIC SYMMETRY                                            
REMARK 290 SYMMETRY OPERATORS FOR SPACE GROUP: P 21 2 21                        
REMARK 290                                                                      
REMARK 290      SYMOP   SYMMETRY                                                
REMARK 290     NNNMMM   OPERATOR                                                
REMARK 290       1555   X,Y,Z                                                   
REMARK 290       2555   -X,Y,-Z                                                 
REMARK 290       3555   X+1/2,-Y,-Z+1/2                                         
REMARK 290       4555   -X+1/2,-Y,Z+1/2                                         
REMARK 290                                                                      
REMARK 290     WHERE NNN -> OPERATOR NUMBER                                     
REMARK 290           MMM -> TRANSLATION VECTOR                                  
REMARK 290                                                                      
REMARK 290 CRYSTALLOGRAPHIC SYMMETRY TRANSFORMATIONS                            
REMARK 290 THE FOLLOWING TRANSFORMATIONS OPERATE ON THE ATOM/HETATM             
REMARK 290 RECORDS IN THIS ENTRY TO PRODUCE CRYSTALLOGRAPHICALLY                
REMARK 290 RELATED MOLECULES.                                                   
REMARK 290   SMTRY1   1  1.000000  0.000000  0.000000        0.00000            
REMARK 290   SMTRY2   1  0.000000  1.000000  0.000000        0.00000            
REMARK 290   SMTRY3   1  0.000000  0.000000  1.000000        0.00000            
REMARK 290   SMTRY1   2 -1.000000  0.000000  0.000000        0.00000            
REMARK 290   SMTRY2   2  0.000000  1.000000  0.000000        0.00000            
REMARK 290   SMTRY3   2  0.000000  0.000000 -1.000000        0.00000            
REMARK 290   SMTRY1   3  1.000000  0.000000  0.000000       32.56250            
REMARK 290   SMTRY2   3  0.000000 -1.000000  0.000000        0.00000            
REMARK 290   SMTRY3   3  0.000000  0.000000 -1.000000       86.04200            
REMARK 290   SMTRY1   4 -1.000000  0.000000  0.000000       32.56250            
REMARK 290   SMTRY2   4  0.000000 -1.000000  0.000000        0.00000            
REMARK 290   SMTRY3   4  0.000000  0.000000  1.000000       86.04200            
REMARK 290                                                                      
REMARK 290 REMARK: NULL                                                         
REMARK 300                                                                      
REMARK 300 BIOMOLECULE: 1                                                       
REMARK 300 SEE REMARK 350 FOR THE AUTHOR PROVIDED AND/OR PROGRAM                
REMARK 300 GENERATED ASSEMBLY INFORMATION FOR THE STRUCTURE IN                  
REMARK 300 THIS ENTRY. THE REMARK MAY ALSO PROVIDE INFORMATION ON               
REMARK 300 BURIED SURFACE AREA.                                                 
REMARK 350                                                                      
REMARK 350 COORDINATES FOR A COMPLETE MULTIMER REPRESENTING THE KNOWN           
REMARK 350 BIOLOGICALLY SIGNIFICANT OLIGOMERIZATION STATE OF THE                
REMARK 350 MOLECULE CAN BE GENERATED BY APPLYING BIOMT TRANSFORMATIONS          
REMARK 350 GIVEN BELOW.  BOTH NON-CRYSTALLOGRAPHIC AND                          
REMARK 350 CRYSTALLOGRAPHIC OPERATIONS ARE GIVEN.                               
REMARK 350                                                                      
REMARK 350 BIOMOLECULE: 1                                                       
REMARK 350 AUTHOR DETERMINED BIOLOGICAL UNIT: TRIMERIC                          
REMARK 350 SOFTWARE DETERMINED QUATERNARY STRUCTURE: TRIMERIC                   
REMARK 350 SOFTWARE USED: PISA                                                  
REMARK 350 TOTAL BURIED SURFACE AREA: 7610 ANGSTROM**2                          
REMARK 350 SURFACE AREA OF THE COMPLEX: 23800 ANGSTROM**2                       
REMARK 350 CHANGE IN SOLVENT FREE ENERGY: 29.0 KCAL/MOL                         
REMARK 350 APPLY THE FOLLOWING TO CHAINS: A, B, C, D, E                         
REMARK 350   BIOMT1   1  1.000000  0.000000  0.000000        0.00000            
REMARK 350   BIOMT2   1  0.000000  1.000000  0.000000        0.00000            
REMARK 350   BIOMT3   1  0.000000  0.000000  1.000000        0.00000            
REMARK 465                                                                      
REMARK 465 MISSING RESIDUES                                                     
REMARK 465 THE FOLLOWING RESIDUES WERE NOT LOCATED IN THE                       
REMARK 465 EXPERIMENT. (M=MODEL NUMBER; RES=RESIDUE NAME; C=CHAIN               
REMARK 465 IDENTIFIER; SSSEQ=SEQUENCE NUMBER; I=INSERTION CODE.)                
REMARK 465                                                                      
REMARK 465   M RES C SSSEQI                                                     
REMARK 465     GLY A    -3                                                      
REMARK 465     SER A    -2                                                      
REMARK 465     HIS A    -1                                                      
REMARK 465     MET A     0                                                      
REMARK 465     ASN A    26                                                      
REMARK 465     SER A    27                                                      
REMARK 465     PRO A    28                                                      
REMARK 465     PRO A    29                                                      
REMARK 465     ALA A    30                                                      
REMARK 465     GLU A    31                                                      
REMARK 465     GLU A    32                                                      
REMARK 465     GLU B    51                                                      
REMARK 465     GLU B    52                                                      
REMARK 465     ALA B    53                                                      
REMARK 465     SER C   249                                                      
REMARK 465     HIS C   250                                                      
REMARK 465     THR C   251                                                      
REMARK 465     VAL C   252                                                      
REMARK 465     GLU C   253                                                      
REMARK 465     GLU C   254                                                      
REMARK 470                                                                      
REMARK 470 MISSING ATOM                                                         
REMARK 470 THE FOLLOWING RESIDUES HAVE MISSING ATOMS (M=MODEL NUMBER;           
REMARK 470 RES=RESIDUE NAME; C=CHAIN IDENTIFIER; SSEQ=SEQUENCE NUMBER;          
REMARK 470 I=INSERTION CODE):                                                   
REMARK 470   M RES CSSEQI  ATOMS                                                
REMARK 470     LYS A   2    CG   CD   CE   NZ                                   
REMARK 470     LYS A   3    CG   CD   CE   NZ                                   
REMARK 470     LYS A   4    CG   CD   CE   NZ                                   
REMARK 470     GLU A  35    CG   CD   OE1  OE2                                  
REMARK 470     ARG A  50    CG   CD   NE   CZ   NH1  NH2                        
REMARK 470     LYS A  58    CG   CD   CE   NZ                                   
REMARK 470     GLU A  62    CG   CD   OE1  OE2                                  
REMARK 470     LYS A  65    CG   CD   CE   NZ                                   
REMARK 470     LYS A  72    CG   CD   CE   NZ                                   
REMARK 470     LYS A  75    CG   CD   CE   NZ                                   
REMARK 470     LYS B  29    CG   CD   CE   NZ                                   
REMARK 470     GLU B  35    CD   OE1  OE2                                       
REMARK 470     LEU B  54    CG   CD1  CD2                                       
REMARK 470     LYS B  64    CD   CE   NZ                                        
REMARK 470     ARG B  80    CD   NE   CZ   NH1  NH2                             
REMARK 470     SER B  92    OG                                                  
REMARK 470     GLU B 114    CG   CD   OE1  OE2                                  
REMARK 470     LYS B 115    CG   CD   CE   NZ                                   
REMARK 470     ARG B 118    CG   CD   NE   CZ   NH1  NH2                        
REMARK 470     ILE B 200    CD1                                                 
REMARK 470     GLU C  79    CG   CD   OE1  OE2                                  
REMARK 470     LYS C 109    CD   CE   NZ                                        
REMARK 470     GLU C 110    CG   CD   OE1  OE2                                  
REMARK 470     LYS C 119    CG   CD   CE   NZ                                   
REMARK 470     GLU C 120    CD   OE1  OE2                                       
REMARK 470     GLN C 123    CD   OE1  NE2                                       
REMARK 470     GLN C 136    CD   OE1  NE2                                       
REMARK 470     LYS C 137    CD   CE   NZ                                        
REMARK 470     GLN C 139    CD   OE1  NE2                                       
REMARK 470     GLU C 158    CG   CD   OE1  OE2                                  
REMARK 470     GLU C 167    CG   CD   OE1  OE2                                  
REMARK 470     LYS C 175    CD   CE   NZ                                        
REMARK 470     ARG C 177    CG   CD   NE   CZ   NH1  NH2                        
REMARK 470     LYS C 180    CD   CE   NZ                                        
REMARK 470     GLU C 216    CG   CD   OE1  OE2                                  
REMARK 470     LYS C 218    CG   CD   CE   NZ                                   
REMARK 470     ARG C 219    CG   CD   NE   CZ   NH1  NH2                        
REMARK 470     LYS C 240    CD   CE   NZ                                        
REMARK 470     GLN C 243    CD   OE1  NE2                                       
REMARK 500                                                                      
REMARK 500 GEOMETRY AND STEREOCHEMISTRY                                         
REMARK 500 SUBTOPIC: TORSION ANGLES                                             
REMARK 500                                                                      
REMARK 500 TORSION ANGLES OUTSIDE THE EXPECTED RAMACHANDRAN REGIONS:            
REMARK 500 (M=MODEL NUMBER; RES=RESIDUE NAME; C=CHAIN IDENTIFIER;               
REMARK 500 SSEQ=SEQUENCE NUMBER; I=INSERTION CODE).                             
REMARK 500                                                                      
REMARK 500 STANDARD TABLE:                                                      
REMARK 500 FORMAT:(10X,I3,1X,A3,1X,A1,I4,A1,4X,F7.2,3X,F7.2)                    
REMARK 500                                                                      
REMARK 500 EXPECTED VALUES: GJ KLEYWEGT AND TA JONES (1996). PHI/PSI-           
REMARK 500 CHOLOGY: RAMACHANDRAN REVISITED. STRUCTURE 4, 1395 - 1400            
REMARK 500                                                                      
REMARK 500  M RES CSSEQI        PSI       PHI                                   
REMARK 500    GLN A  57       78.09   -113.13                                   
REMARK 500    ARG B  41      -88.06   -125.18                                   
REMARK 500    GLU B 113     -156.56   -120.02                                   
REMARK 500    ASP B 145     -162.52   -114.43                                   
REMARK 500    LYS B 188       22.44    -77.42                                   
REMARK 500    GLN B 214       59.02   -100.92                                   
REMARK 500    ILE C  67       45.04     35.12                                   
REMARK 500    ASN C  84       73.20     59.01                                   
REMARK 500    ASP C  95       -0.11     66.87                                   
REMARK 500                                                                      
REMARK 500 REMARK: NULL                                                         
DBREF  6DG5 A   -3   100  PDB    6DG5     6DG5            -3    100             
DBREF  6DG5 B   27   235  UNP    P16297   IL2RB_MOUSE     27    235             
DBREF  6DG5 C   56   254  UNP    P34902   IL2RG_MOUSE     56    254             
SEQRES   1 A  104  GLY SER HIS MET PRO LYS LYS LYS ILE GLN LEU HIS ALA          
SEQRES   2 A  104  GLU HIS ALA LEU TYR ASP ALA LEU MET ILE LEU ASN ILE          
SEQRES   3 A  104  VAL LYS THR ASN SER PRO PRO ALA GLU GLU LYS LEU GLU          
SEQRES   4 A  104  ASP TYR ALA PHE ASN PHE GLU LEU ILE LEU GLU GLU ILE          
SEQRES   5 A  104  ALA ARG LEU PHE GLU SER GLY ASP GLN LYS ASP GLU ALA          
SEQRES   6 A  104  GLU LYS ALA LYS ARG MET LYS GLU TRP MET LYS ARG ILE          
SEQRES   7 A  104  LYS THR THR ALA SER GLU ASP GLU GLN GLU GLU MET ALA          
SEQRES   8 A  104  ASN ALA ILE ILE THR ILE LEU GLN SER TRP ILE PHE SER          
SEQRES   1 B  209  ALA VAL LYS ASN CYS SER HIS LEU GLU CYS PHE TYR ASN          
SEQRES   2 B  209  SER ARG ALA ASN VAL SER CYS MET TRP SER HIS GLU GLU          
SEQRES   3 B  209  ALA LEU ASN VAL THR THR CYS HIS VAL HIS ALA LYS SER          
SEQRES   4 B  209  ASN LEU ARG HIS TRP ASN LYS THR CYS GLU LEU THR LEU          
SEQRES   5 B  209  VAL ARG GLN ALA SER TRP ALA CYS ASN LEU ILE LEU GLY          
SEQRES   6 B  209  SER PHE PRO GLU SER GLN SER LEU THR SER VAL ASP LEU          
SEQRES   7 B  209  LEU ASP ILE ASN VAL VAL CYS TRP GLU GLU LYS GLY TRP          
SEQRES   8 B  209  ARG ARG VAL LYS THR CYS ASP PHE HIS PRO PHE ASP ASN          
SEQRES   9 B  209  LEU ARG LEU VAL ALA PRO HIS SER LEU GLN VAL LEU HIS          
SEQRES  10 B  209  ILE ASP THR GLN ARG CYS ASN ILE SER TRP LYS VAL SER          
SEQRES  11 B  209  GLN VAL SER HIS TYR ILE GLU PRO TYR LEU GLU PHE GLU          
SEQRES  12 B  209  ALA ARG ARG ARG LEU LEU GLY HIS SER TRP GLU ASP ALA          
SEQRES  13 B  209  SER VAL LEU SER LEU LYS GLN ARG GLN GLN TRP LEU PHE          
SEQRES  14 B  209  LEU GLU MET LEU ILE PRO SER THR SER TYR GLU VAL GLN          
SEQRES  15 B  209  VAL ARG VAL LYS ALA GLN ARG ASN ASN THR GLY THR TRP          
SEQRES  16 B  209  SER PRO TRP SER GLN PRO LEU THR PHE ARG THR ARG PRO          
SEQRES  17 B  209  ALA                                                          
SEQRES   1 C  199  PRO LEU PRO GLU VAL GLN CYS PHE VAL PHE ASN ILE GLU          
SEQRES   2 C  199  TYR MET ASN CYS THR TRP ASN SER SER SER GLU PRO GLN          
SEQRES   3 C  199  ALA THR ASN LEU THR LEU HIS TYR ARG TYR LYS VAL SER          
SEQRES   4 C  199  ASP ASN ASN THR PHE GLN GLU CYS SER HIS TYR LEU PHE          
SEQRES   5 C  199  SER LYS GLU ILE THR SER GLY CYS GLN ILE GLN LYS GLU          
SEQRES   6 C  199  ASP ILE GLN LEU TYR GLN THR PHE VAL VAL GLN LEU GLN          
SEQRES   7 C  199  ASP PRO GLN LYS PRO GLN ARG ARG ALA VAL GLN LYS LEU          
SEQRES   8 C  199  ASN LEU GLN ASN LEU VAL ILE PRO ARG ALA PRO GLU ASN          
SEQRES   9 C  199  LEU THR LEU SER ASN LEU SER GLU SER GLN LEU GLU LEU          
SEQRES  10 C  199  ARG TRP LYS SER ARG HIS ILE LYS GLU ARG CYS LEU GLN          
SEQRES  11 C  199  TYR LEU VAL GLN TYR ARG SER ASN ARG ASP ARG SER TRP          
SEQRES  12 C  199  THR GLU LEU ILE VAL ASN HIS GLU PRO ARG PHE SER LEU          
SEQRES  13 C  199  PRO SER VAL ASP GLU LEU LYS ARG TYR THR PHE ARG VAL          
SEQRES  14 C  199  ARG SER ARG TYR ASN PRO ILE CYS GLY SER SER GLN GLN          
SEQRES  15 C  199  TRP SER LYS TRP SER GLN PRO VAL HIS TRP GLY SER HIS          
SEQRES  16 C  199  THR VAL GLU GLU                                              
HET    NAG  D   1      14                                                       
HET    NAG  D   2      14                                                       
HET    NAG  E   1      14                                                       
HET    NAG  E   2      14                                                       
HET    BMA  E   3      11                                                       
HET    MAN  E   4      11                                                       
HET    MAN  E   5      11                                                       
HET    MAN  E   6      11                                                       
HET    FUC  E   7      10                                                       
HET    NAG  C 301      14                                                       
HET    NAG  C 302      14                                                       
HETNAM     NAG 2-ACETAMIDO-2-DEOXY-BETA-D-GLUCOPYRANOSE                         
HETNAM     BMA BETA-D-MANNOPYRANOSE                                             
HETNAM     MAN ALPHA-D-MANNOPYRANOSE                                            
HETNAM     FUC ALPHA-L-FUCOPYRANOSE                                             
FORMUL   4  NAG    6(C8 H15 N O6)                                               
FORMUL   5  BMA    C6 H12 O6                                                    
FORMUL   5  MAN    3(C6 H12 O6)                                                 
FORMUL   5  FUC    C6 H12 O5                                                    
FORMUL   8  HOH   *13(H2 O)                                                     
HELIX    1 AA1 PRO A    1  LYS A   24  1                                  24    
HELIX    2 AA2 LEU A   34  GLY A   55  1                                  22    
HELIX    3 AA3 GLN A   57  LYS A   75  1                                  19    
HELIX    4 AA4 SER A   79  SER A  100  1                                  22    
HELIX    5 AA5 HIS B  126  ASN B  130  5                                   5    
HELIX    6 AA6 ILE B  162  PRO B  164  5                                   3    
HELIX    7 AA7 ASN C   75  GLU C   79  5                                   5    
HELIX    8 AA8 GLU C  120  ILE C  122  5                                   3    
HELIX    9 AA9 ASN C  147  ASN C  150  5                                   4    
SHEET    1 AA1 4 LEU B  34  TYR B  38  0                                        
SHEET    2 AA1 4 ASN B  43  SER B  49 -1  O  SER B  45   N  PHE B  37           
SHEET    3 AA1 4 SER B  83  ILE B  89 -1  O  LEU B  88   N  VAL B  44           
SHEET    4 AA1 4 THR B  77  ARG B  80 -1  N  THR B  77   O  ALA B  85           
SHEET    1 AA2 4 LYS B  72  GLU B  75  0                                        
SHEET    2 AA2 4 CYS B  59  SER B  65 -1  N  ALA B  63   O  LYS B  72           
SHEET    3 AA2 4 LEU B 105  TRP B 112 -1  O  VAL B 110   N  HIS B  60           
SHEET    4 AA2 4 TRP B 117  PHE B 125 -1  O  VAL B 120   N  VAL B 109           
SHEET    1 AA3 3 HIS B 137  ILE B 144  0                                        
SHEET    2 AA3 3 CYS B 149  LYS B 154 -1  O  SER B 152   N  GLN B 140           
SHEET    3 AA3 3 TRP B 193  LEU B 196 -1  O  LEU B 196   N  CYS B 149           
SHEET    1 AA4 4 SER B 183  LEU B 187  0                                        
SHEET    2 AA4 4 LEU B 166  LEU B 174 -1  N  ALA B 170   O  LEU B 185           
SHEET    3 AA4 4 SER B 204  ALA B 213 -1  O  GLU B 206   N  ARG B 173           
SHEET    4 AA4 4 LEU B 228  ARG B 231 -1  O  PHE B 230   N  TYR B 205           
SHEET    1 AA5 5 HIS C 104  SER C 108  0                                        
SHEET    2 AA5 5 ILE C 111  GLN C 118 -1  O  ILE C 111   N  SER C 108           
SHEET    3 AA5 5 TYR C  69  THR C  73 -1  N  CYS C  72   O  CYS C 115           
SHEET    4 AA5 5 GLN C  61  PHE C  65 -1  N  GLN C  61   O  THR C  73           
SHEET    5 AA5 5 VAL C 152  ILE C 153  1  O  ILE C 153   N  VAL C  64           
SHEET    1 AA6 4 GLN C 100  GLU C 101  0                                        
SHEET    2 AA6 4 THR C  86  TYR C  91 -1  N  TYR C  89   O  GLN C 100           
SHEET    3 AA6 4 PHE C 128  GLN C 133 -1  O  GLN C 131   N  HIS C  88           
SHEET    4 AA6 4 ARG C 141  LEU C 146 -1  O  ALA C 142   N  LEU C 132           
SHEET    1 AA7 3 GLU C 158  SER C 163  0                                        
SHEET    2 AA7 3 LEU C 170  LYS C 175 -1  O  GLU C 171   N  SER C 163           
SHEET    3 AA7 3 ARG C 208  LEU C 211 -1  O  PHE C 209   N  LEU C 172           
SHEET    1 AA8 4 THR C 199  ASN C 204  0                                        
SHEET    2 AA8 4 GLN C 185  ARG C 191 -1  N  TYR C 186   O  VAL C 203           
SHEET    3 AA8 4 TYR C 220  ARG C 227 -1  O  ARG C 223   N  GLN C 189           
SHEET    4 AA8 4 VAL C 245  TRP C 247 -1  O  TRP C 247   N  TYR C 220           
SSBOND   1 CYS B   31    CYS B  123                          1555   1555  2.03  
SSBOND   2 CYS B   36    CYS B   46                          1555   1555  2.03  
SSBOND   3 CYS B   59    CYS B  111                          1555   1555  2.03  
SSBOND   4 CYS B   74    CYS B   86                          1555   1555  2.03  
SSBOND   5 CYS C   62    CYS C   72                          1555   1555  2.03  
SSBOND   6 CYS C  102    CYS C  115                          1555   1555  2.03  
SSBOND   7 CYS C  183    CYS C  232                          1555   1555  2.03  
LINK         ND2 ASN B  43                 C1  NAG E   1     1555   1555  1.44  
LINK         ND2 ASN B 150                 C1  NAG D   1     1555   1555  1.45  
LINK         ND2 ASN C  71                 C1  NAG C 302     1555   1555  1.46  
LINK         ND2 ASN C  84                 C1  NAG C 301     1555   1555  1.44  
LINK         O4  NAG D   1                 C1  NAG D   2     1555   1555  1.45  
LINK         O4  NAG E   1                 C1  NAG E   2     1555   1555  1.45  
LINK         O6  NAG E   1                 C1  FUC E   7     1555   1555  1.44  
LINK         O4  NAG E   2                 C1  BMA E   3     1555   1555  1.45  
LINK         O6  BMA E   3                 C1  MAN E   4     1555   1555  1.44  
LINK         O3  BMA E   3                 C1  MAN E   6     1555   1555  1.45  
LINK         O6  MAN E   4                 C1  MAN E   5     1555   1555  1.44  
CISPEP   1 ASN C  229    PRO C  230          0        -2.57                     
CRYST1   65.125   67.914  172.084  90.00  90.00  90.00 P 21 2 21     4          
ORIGX1      1.000000  0.000000  0.000000        0.00000                         
ORIGX2      0.000000  1.000000  0.000000        0.00000                         
ORIGX3      0.000000  0.000000  1.000000        0.00000                         
SCALE1      0.015355  0.000000  0.000000        0.00000                         
SCALE2      0.000000  0.014725  0.000000        0.00000                         
SCALE3      0.000000  0.000000  0.005811        0.00000                         
ATOM      1  N   PRO A   1       2.914 -17.695 -73.729  1.00 77.92           N  
ANISOU    1  N   PRO A   1    11683   8711   9212   1017  -3239  -1819       N  
ATOM      2  CA  PRO A   1       1.793 -17.978 -72.825  1.00 82.04           C  
ANISOU    2  CA  PRO A   1    11718   9273  10181    902  -3251  -2081       C  
ATOM      3  C   PRO A   1       2.237 -18.185 -71.379  1.00 84.25           C  
ANISOU    3  C   PRO A   1    11879   9431  10701    622  -2863  -1984       C  
ATOM      4  O   PRO A   1       3.431 -18.323 -71.112  1.00 79.80           O  
ANISOU    4  O   PRO A   1    11565   8781   9972    497  -2601  -1742       O  
ATOM      5  CB  PRO A   1       1.185 -19.265 -73.403  1.00 83.51           C  
ANISOU    5  CB  PRO A   1    11667   9588  10473    780  -3280  -2370       C  
ATOM      6  CG  PRO A   1       2.228 -19.824 -74.322  1.00 81.31           C  
ANISOU    6  CG  PRO A   1    11761   9307   9826    759  -3187  -2236       C  
ATOM      7  CD  PRO A   1       2.962 -18.639 -74.856  1.00 79.56           C  
ANISOU    7  CD  PRO A   1    11970   9019   9241   1015  -3293  -1939       C  
ATOM      8  N   LYS A   2       1.270 -18.207 -70.458  1.00 95.01           N  
ANISOU    8  N   LYS A   2    12858  10786  12455    535  -2812  -2172       N  
ATOM      9  CA  LYS A   2       1.597 -18.298 -69.039  1.00 88.29           C  
ANISOU    9  CA  LYS A   2    11927   9813  11807    296  -2418  -2057       C  
ATOM     10  C   LYS A   2       2.212 -19.647 -68.692  1.00 88.04           C  
ANISOU   10  C   LYS A   2    11898   9770  11785     15  -2036  -2015       C  
ATOM     11  O   LYS A   2       3.124 -19.725 -67.862  1.00 96.70           O  
ANISOU   11  O   LYS A   2    13134  10778  12830   -126  -1726  -1789       O  
ATOM     12  CB  LYS A   2       0.347 -18.046 -68.196  1.00 87.22           C  
ANISOU   12  CB  LYS A   2    11397   9658  12083    280  -2411  -2280       C  
ATOM     13  N   LYS A   3       1.722 -20.724 -69.311  1.00 79.45           N  
ANISOU   13  N   LYS A   3    10668   8761  10757    -60  -2061  -2238       N  
ATOM     14  CA  LYS A   3       2.286 -22.042 -69.040  1.00 66.99           C  
ANISOU   14  CA  LYS A   3     9150   7130   9172   -306  -1706  -2210       C  
ATOM     15  C   LYS A   3       3.723 -22.134 -69.533  1.00 64.28           C  
ANISOU   15  C   LYS A   3     9161   6757   8504   -271  -1636  -1978       C  
ATOM     16  O   LYS A   3       4.564 -22.786 -68.903  1.00 63.53           O  
ANISOU   16  O   LYS A   3     9160   6574   8405   -420  -1304  -1839       O  
ATOM     17  CB  LYS A   3       1.424 -23.126 -69.686  1.00 61.66           C  
ANISOU   17  CB  LYS A   3     8289   6520   8619   -396  -1768  -2511       C  
ATOM     18  N   LYS A   4       4.028 -21.478 -70.655  1.00 64.47           N  
ANISOU   18  N   LYS A   4     9402   6842   8251    -49  -1942  -1923       N  
ATOM     19  CA  LYS A   4       5.383 -21.530 -71.192  1.00 58.22           C  
ANISOU   19  CA  LYS A   4     8968   6006   7147     -2  -1864  -1696       C  
ATOM     20  C   LYS A   4       6.347 -20.711 -70.342  1.00 56.60           C  
ANISOU   20  C   LYS A   4     8917   5702   6886    -13  -1713  -1385       C  
ATOM     21  O   LYS A   4       7.480 -21.140 -70.095  1.00 55.05           O  
ANISOU   21  O   LYS A   4     8873   5439   6604    -97  -1478  -1205       O  
ATOM     22  CB  LYS A   4       5.393 -21.044 -72.641  1.00 59.41           C  
ANISOU   22  CB  LYS A   4     9374   6230   6970    239  -2187  -1701       C  
ATOM     23  N   ILE A   5       5.920 -19.532 -69.880  1.00 56.52           N  
ANISOU   23  N   ILE A   5     8869   5673   6932     73  -1848  -1327       N  
ATOM     24  CA  ILE A   5       6.813 -18.705 -69.075  1.00 55.66           C  
ANISOU   24  CA  ILE A   5     8914   5470   6764     30  -1701  -1046       C  
ATOM     25  C   ILE A   5       6.979 -19.291 -67.679  1.00 49.23           C  
ANISOU   25  C   ILE A   5     7884   4634   6187   -183  -1367  -1002       C  
ATOM     26  O   ILE A   5       8.031 -19.120 -67.053  1.00 46.32           O  
ANISOU   26  O   ILE A   5     7623   4229   5746   -258  -1187   -766       O  
ATOM     27  CB  ILE A   5       6.317 -17.248 -69.022  1.00 60.52           C  
ANISOU   27  CB  ILE A   5     9607   6038   7351    189  -1926  -1006       C  
ATOM     28  CG1 ILE A   5       4.949 -17.164 -68.347  1.00 69.55           C  
ANISOU   28  CG1 ILE A   5    10395   7205   8825    186  -1985  -1236       C  
ATOM     29  CG2 ILE A   5       6.274 -16.650 -70.417  1.00 63.04           C  
ANISOU   29  CG2 ILE A   5    10222   6373   7358    446  -2240  -1003       C  
ATOM     30  CD1 ILE A   5       4.965 -16.426 -67.022  1.00 68.45           C  
ANISOU   30  CD1 ILE A   5    10194   6976   8838     92  -1792  -1117       C  
ATOM     31  N   GLN A   6       5.964 -19.999 -67.172  1.00 46.24           N  
ANISOU   31  N   GLN A   6     7216   4277   6074   -281  -1268  -1228       N  
ATOM     32  CA  GLN A   6       6.096 -20.664 -65.879  1.00 43.15           C  
ANISOU   32  CA  GLN A   6     6693   3844   5859   -464   -911  -1192       C  
ATOM     33  C   GLN A   6       7.177 -21.737 -65.924  1.00 41.25           C  
ANISOU   33  C   GLN A   6     6551   3577   5544   -522   -720  -1085       C  
ATOM     34  O   GLN A   6       8.008 -21.839 -65.013  1.00 41.31           O  
ANISOU   34  O   GLN A   6     6589   3560   5548   -564   -540   -885       O  
ATOM     35  CB  GLN A   6       4.760 -21.276 -65.454  1.00 45.46           C  
ANISOU   35  CB  GLN A   6     6756   4122   6393   -580   -807  -1448       C  
ATOM     36  CG  GLN A   6       3.813 -20.317 -64.760  1.00 49.26           C  
ANISOU   36  CG  GLN A   6     7102   4584   7031   -549   -866  -1499       C  
ATOM     37  CD  GLN A   6       2.620 -21.028 -64.151  1.00 55.80           C  
ANISOU   37  CD  GLN A   6     7721   5376   8107   -664   -733  -1686       C  
ATOM     38  OE1 GLN A   6       2.493 -22.249 -64.251  1.00 56.05           O  
ANISOU   38  OE1 GLN A   6     7736   5387   8173   -769   -619  -1758       O  
ATOM     39  NE2 GLN A   6       1.738 -20.266 -63.513  1.00 63.34           N  
ANISOU   39  NE2 GLN A   6     8500   6303   9263   -624   -750  -1766       N  
ATOM     40  N   LEU A   7       7.179 -22.550 -66.983  1.00 40.70           N  
ANISOU   40  N   LEU A   7     6540   3518   5408   -503   -784  -1219       N  
ATOM     41  CA  LEU A   7       8.195 -23.589 -67.118  1.00 33.95           C  
ANISOU   41  CA  LEU A   7     5807   2605   4485   -527   -608  -1124       C  
ATOM     42  C   LEU A   7       9.584 -22.982 -67.271  1.00 36.84           C  
ANISOU   42  C   LEU A   7     6441   2964   4594   -455   -629   -814       C  
ATOM     43  O   LEU A   7      10.547 -23.449 -66.651  1.00 45.49           O  
ANISOU   43  O   LEU A   7     7589   4021   5675   -491   -432   -629       O  
ATOM     44  CB  LEU A   7       7.867 -24.488 -68.312  1.00 35.99           C  
ANISOU   44  CB  LEU A   7     6104   2870   4701   -520   -670  -1357       C  
ATOM     45  CG  LEU A   7       7.008 -25.735 -68.085  1.00 41.63           C  
ANISOU   45  CG  LEU A   7     6604   3532   5682   -673   -473  -1645       C  
ATOM     46  CD1 LEU A   7       5.709 -25.407 -67.359  1.00 34.28           C  
ANISOU   46  CD1 LEU A   7     5579   2605   4842   -823   -441  -1734       C  
ATOM     47  CD2 LEU A   7       6.720 -26.407 -69.418  1.00 48.53           C  
ANISOU   47  CD2 LEU A   7     7567   4439   6433   -680   -580  -1871       C  
ATOM     48  N   HIS A   8       9.703 -21.934 -68.089  1.00 32.96           N  
ANISOU   48  N   HIS A   8     6128   2498   3897   -350   -859   -757       N  
ATOM     49  CA  HIS A   8      11.000 -21.303 -68.299  1.00 27.29           C  
ANISOU   49  CA  HIS A   8     5676   1738   2955   -317   -833   -491       C  
ATOM     50  C   HIS A   8      11.466 -20.566 -67.051  1.00 39.88           C  
ANISOU   50  C   HIS A   8     7172   3358   4625   -396   -740   -289       C  
ATOM     51  O   HIS A   8      12.664 -20.550 -66.748  1.00 41.33           O  
ANISOU   51  O   HIS A   8     7417   3545   4741   -435   -604    -78       O  
ATOM     52  CB  HIS A   8      10.935 -20.355 -69.496  1.00 28.67           C  
ANISOU   52  CB  HIS A   8     6116   1899   2879   -174  -1071   -494       C  
ATOM     53  CG  HIS A   8      10.666 -21.044 -70.797  1.00 30.83           C  
ANISOU   53  CG  HIS A   8     6523   2200   2992    -70  -1168   -671       C  
ATOM     54  ND1 HIS A   8       9.949 -20.452 -71.814  1.00 40.52           N  
ANISOU   54  ND1 HIS A   8     7857   3491   4049     97  -1450   -780       N  
ATOM     55  CD2 HIS A   8      11.019 -22.270 -71.250  1.00 34.60           C  
ANISOU   55  CD2 HIS A   8     7048   2658   3441    -96  -1016   -750       C  
ATOM     56  CE1 HIS A   8       9.870 -21.284 -72.837  1.00 43.25           C  
ANISOU   56  CE1 HIS A   8     8290   3878   4263    155  -1476   -919       C  
ATOM     57  NE2 HIS A   8      10.512 -22.394 -72.521  1.00 40.28           N  
ANISOU   57  NE2 HIS A   8     7889   3442   3973     30  -1204   -915       N  
ATOM     58  N   ALA A   9      10.534 -19.962 -66.305  1.00 40.16           N  
ANISOU   58  N   ALA A   9     7024   3430   4805   -415   -798   -365       N  
ATOM     59  CA  ALA A   9      10.914 -19.246 -65.092  1.00 23.95           C  
ANISOU   59  CA  ALA A   9     4888   1420   2792   -484   -706   -209       C  
ATOM     60  C   ALA A   9      11.460 -20.188 -64.028  1.00 28.69           C  
ANISOU   60  C   ALA A   9     5375   2050   3477   -558   -492   -142       C  
ATOM     61  O   ALA A   9      12.348 -19.802 -63.258  1.00 41.10           O  
ANISOU   61  O   ALA A   9     6944   3682   4991   -598   -437     22       O  
ATOM     62  CB  ALA A   9       9.724 -18.461 -64.539  1.00 24.30           C  
ANISOU   62  CB  ALA A   9     4794   1462   2975   -470   -774   -328       C  
ATOM     63  N   GLU A  10      10.952 -21.420 -63.967  1.00 23.62           N  
ANISOU   63  N   GLU A  10     4642   1362   2968   -570   -381   -280       N  
ATOM     64  CA  GLU A  10      11.472 -22.369 -62.991  1.00 23.24           C  
ANISOU   64  CA  GLU A  10     4553   1305   2974   -603   -187   -195       C  
ATOM     65  C   GLU A  10      12.904 -22.766 -63.321  1.00 27.13           C  
ANISOU   65  C   GLU A  10     5183   1803   3321   -571   -136     -7       C  
ATOM     66  O   GLU A  10      13.742 -22.889 -62.420  1.00 31.82           O  
ANISOU   66  O   GLU A  10     5760   2439   3890   -572    -64    148       O  
ATOM     67  CB  GLU A  10      10.573 -23.602 -62.923  1.00 24.34           C  
ANISOU   67  CB  GLU A  10     4582   1363   3304   -623    -66   -385       C  
ATOM     68  CG  GLU A  10      10.875 -24.506 -61.739  1.00 34.81           C  
ANISOU   68  CG  GLU A  10     5905   2654   4668   -638    126   -288       C  
ATOM     69  CD  GLU A  10      10.025 -25.759 -61.729  1.00 33.15           C  
ANISOU   69  CD  GLU A  10     5630   2347   4618   -667    250   -455       C  
ATOM     70  OE1 GLU A  10       9.032 -25.812 -62.485  1.00 34.32           O  
ANISOU   70  OE1 GLU A  10     5668   2469   4903   -690    147   -682       O  
ATOM     71  OE2 GLU A  10      10.354 -26.692 -60.967  1.00 34.05           O  
ANISOU   71  OE2 GLU A  10     5819   2412   4706   -662    439   -366       O  
ATOM     72  N   HIS A  11      13.205 -22.966 -64.606  1.00 26.92           N  
ANISOU   72  N   HIS A  11     5295   1732   3203   -528   -173    -27       N  
ATOM     73  CA  HIS A  11      14.569 -23.301 -65.002  1.00 25.79           C  
ANISOU   73  CA  HIS A  11     5255   1586   2956   -479    -80    157       C  
ATOM     74  C   HIS A  11      15.499 -22.107 -64.844  1.00 25.85           C  
ANISOU   74  C   HIS A  11     5230   1708   2883   -496   -152    342       C  
ATOM     75  O   HIS A  11      16.665 -22.269 -64.469  1.00 31.06           O  
ANISOU   75  O   HIS A  11     5814   2436   3551   -479    -69    515       O  
ATOM     76  CB  HIS A  11      14.587 -23.813 -66.440  1.00 34.63           C  
ANISOU   76  CB  HIS A  11     6570   2607   3980   -417    -61     70       C  
ATOM     77  CG  HIS A  11      14.085 -25.214 -66.583  1.00 36.76           C  
ANISOU   77  CG  HIS A  11     6841   2784   4341   -407     75   -101       C  
ATOM     78  ND1 HIS A  11      13.405 -25.650 -67.699  1.00 36.15           N  
ANISOU   78  ND1 HIS A  11     6862   2652   4222   -390     21   -333       N  
ATOM     79  CD2 HIS A  11      14.166 -26.279 -65.752  1.00 35.70           C  
ANISOU   79  CD2 HIS A  11     6618   2616   4331   -409    262    -82       C  
ATOM     80  CE1 HIS A  11      13.088 -26.923 -67.550  1.00 40.48           C  
ANISOU   80  CE1 HIS A  11     7346   3140   4895   -410    186   -454       C  
ATOM     81  NE2 HIS A  11      13.541 -27.330 -66.378  1.00 40.25           N  
ANISOU   81  NE2 HIS A  11     7226   3103   4963   -415    347   -292       N  
ATOM     82  N   ALA A  12      15.005 -20.899 -65.125  1.00 33.39           N  
ANISOU   82  N   ALA A  12     6218   2685   3782   -524   -302    301       N  
ATOM     83  CA  ALA A  12      15.804 -19.704 -64.882  1.00 28.25           C  
ANISOU   83  CA  ALA A  12     5512   2135   3087   -568   -337    437       C  
ATOM     84  C   ALA A  12      16.106 -19.535 -63.400  1.00 32.53           C  
ANISOU   84  C   ALA A  12     5893   2757   3710   -635   -327    486       C  
ATOM     85  O   ALA A  12      17.179 -19.041 -63.033  1.00 40.08           O  
ANISOU   85  O   ALA A  12     6774   3789   4664   -684   -319    616       O  
ATOM     86  CB  ALA A  12      15.083 -18.472 -65.423  1.00 23.22           C  
ANISOU   86  CB  ALA A  12     4983   1469   2371   -563   -478    375       C  
ATOM     87  N   LEU A  13      15.175 -19.942 -62.536  1.00 29.94           N  
ANISOU   87  N   LEU A  13     5525   2400   3451   -642   -321    380       N  
ATOM     88  CA  LEU A  13      15.411 -19.858 -61.099  1.00 29.60           C  
ANISOU   88  CA  LEU A  13     5409   2407   3431   -687   -306    424       C  
ATOM     89  C   LEU A  13      16.510 -20.818 -60.665  1.00 40.24           C  
ANISOU   89  C   LEU A  13     6734   3771   4784   -652   -231    570       C  
ATOM     90  O   LEU A  13      17.305 -20.495 -59.775  1.00 51.20           O  
ANISOU   90  O   LEU A  13     8094   5221   6138   -693   -282    679       O  
ATOM     91  CB  LEU A  13      14.115 -20.140 -60.341  1.00 28.30           C  
ANISOU   91  CB  LEU A  13     5223   2189   3342   -688   -257    286       C  
ATOM     92  CG  LEU A  13      14.190 -20.148 -58.815  1.00 31.16           C  
ANISOU   92  CG  LEU A  13     5589   2566   3686   -722   -217    319       C  
ATOM     93  CD1 LEU A  13      14.669 -18.801 -58.304  1.00 33.89           C  
ANISOU   93  CD1 LEU A  13     5952   2982   3942   -797   -334    364       C  
ATOM     94  CD2 LEU A  13      12.834 -20.499 -58.226  1.00 31.27           C  
ANISOU   94  CD2 LEU A  13     5569   2506   3806   -719   -109    181       C  
ATOM     95  N   TYR A  14      16.576 -22.000 -61.284  1.00 44.14           N  
ANISOU   95  N   TYR A  14     7261   4199   5312   -569   -119    578       N  
ATOM     96  CA  TYR A  14      17.628 -22.956 -60.946  1.00 23.66           C  
ANISOU   96  CA  TYR A  14     4652   1609   2727   -487    -32    745       C  
ATOM     97  C   TYR A  14      19.003 -22.425 -61.333  1.00 45.59           C  
ANISOU   97  C   TYR A  14     7363   4481   5478   -491    -75    931       C  
ATOM     98  O   TYR A  14      19.990 -22.671 -60.630  1.00 52.30           O  
ANISOU   98  O   TYR A  14     8167   5384   6321   -457    -98   1110       O  
ATOM     99  CB  TYR A  14      17.355 -24.296 -61.625  1.00 24.19           C  
ANISOU   99  CB  TYR A  14     4793   1561   2837   -394    128    692       C  
ATOM    100  CG  TYR A  14      16.142 -25.007 -61.080  1.00 24.14           C  
ANISOU  100  CG  TYR A  14     4829   1453   2891   -412    213    527       C  
ATOM    101  CD1 TYR A  14      15.888 -25.039 -59.716  1.00 24.28           C  
ANISOU  101  CD1 TYR A  14     4840   1475   2908   -429    224    548       C  
ATOM    102  CD2 TYR A  14      15.243 -25.638 -61.930  1.00 29.23           C  
ANISOU  102  CD2 TYR A  14     5523   1992   3589   -423    292    344       C  
ATOM    103  CE1 TYR A  14      14.778 -25.687 -59.212  1.00 24.64           C  
ANISOU  103  CE1 TYR A  14     4914   1427   3020   -454    346    407       C  
ATOM    104  CE2 TYR A  14      14.129 -26.287 -61.437  1.00 24.83           C  
ANISOU  104  CE2 TYR A  14     4945   1357   3130   -464    387    188       C  
ATOM    105  CZ  TYR A  14      13.901 -26.309 -60.077  1.00 24.93           C  
ANISOU  105  CZ  TYR A  14     4940   1378   3153   -479    431    229       C  
ATOM    106  OH  TYR A  14      12.793 -26.953 -59.576  1.00 42.50           O  
ANISOU  106  OH  TYR A  14     7145   3524   5479   -525    561     87       O  
ATOM    107  N   ASP A  15      19.087 -21.695 -62.448  1.00 35.82           N  
ANISOU  107  N   ASP A  15     6135   3258   4216   -531    -88    905       N  
ATOM    108  CA  ASP A  15      20.341 -21.041 -62.804  1.00 35.25           C  
ANISOU  108  CA  ASP A  15     5994   3261   4140   -582    -89   1073       C  
ATOM    109  C   ASP A  15      20.678 -19.938 -61.809  1.00 44.19           C  
ANISOU  109  C   ASP A  15     7053   4472   5266   -732   -242   1107       C  
ATOM    110  O   ASP A  15      21.819 -19.833 -61.346  1.00 53.44           O  
ANISOU  110  O   ASP A  15     8131   5713   6459   -806   -301   1288       O  
ATOM    111  CB  ASP A  15      20.261 -20.476 -64.223  1.00 25.47           C  
ANISOU  111  CB  ASP A  15     4835   1994   2850   -586    -29   1029       C  
ATOM    112  CG  ASP A  15      20.325 -21.553 -65.284  1.00 36.37           C  
ANISOU  112  CG  ASP A  15     6324   3298   4198   -455    131   1028       C  
ATOM    113  OD1 ASP A  15      20.931 -22.612 -65.021  1.00 26.89           O  
ANISOU  113  OD1 ASP A  15     5087   2080   3048   -362    245   1130       O  
ATOM    114  OD2 ASP A  15      19.774 -21.337 -66.384  1.00 32.57           O  
ANISOU  114  OD2 ASP A  15     5999   2759   3617   -428    146    924       O  
ATOM    115  N   ALA A  16      19.687 -19.112 -61.459  1.00 34.16           N  
ANISOU  115  N   ALA A  16     5827   3185   3965   -795   -326    942       N  
ATOM    116  CA  ALA A  16      19.934 -17.992 -60.556  1.00 28.16           C  
ANISOU  116  CA  ALA A  16     5047   2470   3181   -950   -457    942       C  
ATOM    117  C   ALA A  16      20.363 -18.474 -59.176  1.00 36.03           C  
ANISOU  117  C   ALA A  16     6035   3508   4149   -981   -559   1031       C  
ATOM    118  O   ALA A  16      21.236 -17.869 -58.543  1.00 43.28           O  
ANISOU  118  O   ALA A  16     6912   4488   5044  -1140   -704   1141       O  
ATOM    119  CB  ALA A  16      18.685 -17.118 -60.454  1.00 27.45           C  
ANISOU  119  CB  ALA A  16     5034   2339   3058   -964   -495    757       C  
ATOM    120  N   LEU A  17      19.756 -19.560 -58.690  1.00 35.79           N  
ANISOU  120  N   LEU A  17     6059   3432   4106   -846   -495    996       N  
ATOM    121  CA  LEU A  17      20.146 -20.098 -57.392  1.00 33.60           C  
ANISOU  121  CA  LEU A  17     5832   3180   3755   -821   -577   1102       C  
ATOM    122  C   LEU A  17      21.557 -20.668 -57.434  1.00 30.76           C  
ANISOU  122  C   LEU A  17     5376   2913   3398   -762   -655   1361       C  
ATOM    123  O   LEU A  17      22.327 -20.505 -56.481  1.00 29.85           O  
ANISOU  123  O   LEU A  17     5184   2937   3221   -777   -840   1448       O  
ATOM    124  CB  LEU A  17      19.149 -21.166 -56.943  1.00 25.62           C  
ANISOU  124  CB  LEU A  17     4920   2071   2744   -683   -425   1011       C  
ATOM    125  CG  LEU A  17      17.753 -20.667 -56.576  1.00 24.44           C  
ANISOU  125  CG  LEU A  17     4841   1851   2594   -747   -380    799       C  
ATOM    126  CD1 LEU A  17      16.780 -21.829 -56.447  1.00 27.04           C  
ANISOU  126  CD1 LEU A  17     5222   2072   2980   -647   -191    716       C  
ATOM    127  CD2 LEU A  17      17.807 -19.867 -55.288  1.00 25.20           C  
ANISOU  127  CD2 LEU A  17     5047   1963   2564   -857   -507    794       C  
ATOM    128  N   MET A  18      21.914 -21.337 -58.533  1.00 31.79           N  
ANISOU  128  N   MET A  18     5428   3031   3620   -644   -503   1421       N  
ATOM    129  CA  MET A  18      23.265 -21.872 -58.668  1.00 34.49           C  
ANISOU  129  CA  MET A  18     5523   3540   4043   -506   -503   1573       C  
ATOM    130  C   MET A  18      24.293 -20.749 -58.725  1.00 35.32           C  
ANISOU  130  C   MET A  18     5367   3830   4223   -679   -637   1596       C  
ATOM    131  O   MET A  18      25.377 -20.858 -58.139  1.00 41.36           O  
ANISOU  131  O   MET A  18     5885   4791   5039   -628   -778   1689       O  
ATOM    132  CB  MET A  18      23.355 -22.749 -59.917  1.00 37.89           C  
ANISOU  132  CB  MET A  18     5948   3893   4558   -351   -255   1594       C  
ATOM    133  CG  MET A  18      24.409 -23.843 -59.845  1.00 42.02           C  
ANISOU  133  CG  MET A  18     6302   4507   5158   -100   -184   1754       C  
ATOM    134  SD  MET A  18      23.956 -25.160 -58.700  1.00 46.09           S  
ANISOU  134  SD  MET A  18     7034   4905   5571    130   -172   1826       S  
ATOM    135  CE  MET A  18      25.116 -26.443 -59.170  1.00 50.63           C  
ANISOU  135  CE  MET A  18     7442   5525   6272    466      2   2003       C  
ATOM    136  N   ILE A  19      23.965 -19.657 -59.418  1.00 37.34           N  
ANISOU  136  N   ILE A  19     5673   4019   4495   -881   -595   1504       N  
ATOM    137  CA  ILE A  19      24.885 -18.528 -59.509  1.00 45.69           C  
ANISOU  137  CA  ILE A  19     6517   5200   5644  -1091   -664   1505       C  
ATOM    138  C   ILE A  19      25.040 -17.853 -58.152  1.00 54.47           C  
ANISOU  138  C   ILE A  19     7595   6410   6689  -1246   -935   1459       C  
ATOM    139  O   ILE A  19      26.154 -17.510 -57.740  1.00 63.64           O  
ANISOU  139  O   ILE A  19     8470   7768   7943  -1338  -1078   1482       O  
ATOM    140  CB  ILE A  19      24.408 -17.535 -60.583  1.00 40.96           C  
ANISOU  140  CB  ILE A  19     6069   4451   5044  -1244   -520   1435       C  
ATOM    141  CG1 ILE A  19      24.417 -18.196 -61.960  1.00 34.63           C  
ANISOU  141  CG1 ILE A  19     5313   3576   4269  -1086   -269   1478       C  
ATOM    142  CG2 ILE A  19      25.290 -16.303 -60.585  1.00 33.25           C  
ANISOU  142  CG2 ILE A  19     4918   3547   4168  -1502   -547   1424       C  
ATOM    143  CD1 ILE A  19      23.692 -17.395 -63.020  1.00 29.90           C  
ANISOU  143  CD1 ILE A  19     4968   2806   3589  -1158   -155   1413       C  
ATOM    144  N   LEU A  20      23.928 -17.656 -57.437  1.00 52.52           N  
ANISOU  144  N   LEU A  20     7634   6032   6288  -1282  -1007   1373       N  
ATOM    145  CA  LEU A  20      23.999 -17.082 -56.097  1.00 57.81           C  
ANISOU  145  CA  LEU A  20     8348   6773   6843  -1413  -1248   1317       C  
ATOM    146  C   LEU A  20      24.865 -17.937 -55.179  1.00 65.44           C  
ANISOU  146  C   LEU A  20     9155   7947   7763  -1246  -1437   1420       C  
ATOM    147  O   LEU A  20      25.598 -17.408 -54.334  1.00 72.38           O  
ANISOU  147  O   LEU A  20     9897   8998   8604  -1364  -1692   1390       O  
ATOM    148  CB  LEU A  20      22.592 -16.923 -55.518  1.00 59.12           C  
ANISOU  148  CB  LEU A  20     8870   6738   6857  -1431  -1221   1216       C  
ATOM    149  CG  LEU A  20      22.488 -16.467 -54.060  1.00 63.08           C  
ANISOU  149  CG  LEU A  20     9518   7269   7182  -1534  -1425   1151       C  
ATOM    150  CD1 LEU A  20      23.109 -15.090 -53.880  1.00 75.47           C  
ANISOU  150  CD1 LEU A  20    10988   8908   8781  -1823  -1570   1057       C  
ATOM    151  CD2 LEU A  20      21.040 -16.477 -53.588  1.00 55.01           C  
ANISOU  151  CD2 LEU A  20     8837   6020   6044  -1517  -1308   1058       C  
ATOM    152  N   ASN A  21      24.800 -19.262 -55.334  1.00 60.09           N  
ANISOU  152  N   ASN A  21     8503   7248   7082   -960  -1328   1536       N  
ATOM    153  CA  ASN A  21      25.677 -20.139 -54.566  1.00 60.44           C  
ANISOU  153  CA  ASN A  21     8405   7477   7083   -734  -1497   1669       C  
ATOM    154  C   ASN A  21      27.135 -19.938 -54.959  1.00 60.91           C  
ANISOU  154  C   ASN A  21     8000   7792   7351   -748  -1600   1721       C  
ATOM    155  O   ASN A  21      28.019 -19.920 -54.096  1.00 83.74           O  
ANISOU  155  O   ASN A  21    10683  10917  10217   -706  -1893   1752       O  
ATOM    156  CB  ASN A  21      25.268 -21.598 -54.760  1.00 63.41           C  
ANISOU  156  CB  ASN A  21     8942   7718   7431   -421  -1293   1785       C  
ATOM    157  CG  ASN A  21      24.739 -22.228 -53.491  1.00 67.29           C  
ANISOU  157  CG  ASN A  21     9751   8135   7683   -272  -1371   1834       C  
ATOM    158  OD1 ASN A  21      23.549 -22.144 -53.195  1.00 70.20           O  
ANISOU  158  OD1 ASN A  21    10443   8290   7939   -354  -1249   1743       O  
ATOM    159  ND2 ASN A  21      25.621 -22.873 -52.738  1.00 70.73           N  
ANISOU  159  ND2 ASN A  21    10098   8738   8037    -33  -1563   1981       N  
ATOM    160  N   ILE A  22      27.404 -19.780 -56.257  1.00 45.76           N  
ANISOU  160  N   ILE A  22     5912   5836   5639   -804  -1360   1721       N  
ATOM    161  CA  ILE A  22      28.773 -19.556 -56.712  1.00 49.45           C  
ANISOU  161  CA  ILE A  22     5916   6521   6351   -843  -1380   1756       C  
ATOM    162  C   ILE A  22      29.288 -18.212 -56.214  1.00 60.31           C  
ANISOU  162  C   ILE A  22     7107   8031   7778  -1187  -1602   1623       C  
ATOM    163  O   ILE A  22      30.451 -18.086 -55.811  1.00 67.39           O  
ANISOU  163  O   ILE A  22     7597   9190   8820  -1217  -1811   1621       O  
ATOM    164  CB  ILE A  22      28.848 -19.661 -58.246  1.00 47.80           C  
ANISOU  164  CB  ILE A  22     5655   6194   6313   -836  -1009   1781       C  
ATOM    165  CG1 ILE A  22      28.523 -21.086 -58.701  1.00 40.96           C  
ANISOU  165  CG1 ILE A  22     4932   5216   5415   -494   -804   1892       C  
ATOM    166  CG2 ILE A  22      30.223 -19.243 -58.744  1.00 50.50           C  
ANISOU  166  CG2 ILE A  22     5520   6729   6938   -939   -959   1794       C  
ATOM    167  CD1 ILE A  22      28.466 -21.249 -60.204  1.00 39.97           C  
ANISOU  167  CD1 ILE A  22     4846   4952   5390   -474   -443   1895       C  
ATOM    168  N   VAL A  23      28.428 -17.191 -56.221  1.00 62.29           N  
ANISOU  168  N   VAL A  23     7645   8100   7924  -1450  -1564   1497       N  
ATOM    169  CA  VAL A  23      28.838 -15.863 -55.774  1.00 72.92           C  
ANISOU  169  CA  VAL A  23     8877   9515   9314  -1806  -1731   1349       C  
ATOM    170  C   VAL A  23      29.219 -15.889 -54.300  1.00 80.43           C  
ANISOU  170  C   VAL A  23     9767  10675  10119  -1803  -2142   1301       C  
ATOM    171  O   VAL A  23      30.233 -15.305 -53.895  1.00 91.08           O  
ANISOU  171  O   VAL A  23    10771  12243  11593  -1994  -2368   1210       O  
ATOM    172  CB  VAL A  23      27.723 -14.840 -56.056  1.00 70.65           C  
ANISOU  172  CB  VAL A  23     8975   8947   8920  -2027  -1585   1240       C  
ATOM    173  CG1 VAL A  23      28.010 -13.531 -55.342  1.00 80.53           C  
ANISOU  173  CG1 VAL A  23    10204  10228  10167  -2383  -1771   1073       C  
ATOM    174  CG2 VAL A  23      27.586 -14.613 -57.553  1.00 62.21           C  
ANISOU  174  CG2 VAL A  23     7936   7711   7988  -2053  -1230   1280       C  
ATOM    175  N   LYS A  24      28.430 -16.577 -53.478  1.00 78.98           N  
ANISOU  175  N   LYS A  24     9919  10426   9663  -1589  -2242   1351       N  
ATOM    176  CA  LYS A  24      28.685 -16.621 -52.044  1.00 79.44           C  
ANISOU  176  CA  LYS A  24    10031  10655   9500  -1554  -2626   1315       C  
ATOM    177  C   LYS A  24      29.729 -17.659 -51.651  1.00 76.57           C  
ANISOU  177  C   LYS A  24     9352  10572   9169  -1238  -2855   1457       C  
ATOM    178  O   LYS A  24      30.016 -17.799 -50.458  1.00 77.10           O  
ANISOU  178  O   LYS A  24     9472  10808   9015  -1148  -3216   1449       O  
ATOM    179  CB  LYS A  24      27.379 -16.879 -51.284  1.00 79.80           C  
ANISOU  179  CB  LYS A  24    10619  10479   9222  -1461  -2586   1313       C  
ATOM    180  CG  LYS A  24      26.328 -15.799 -51.500  1.00 79.64           C  
ANISOU  180  CG  LYS A  24    10897  10197   9166  -1743  -2406   1160       C  
ATOM    181  CD  LYS A  24      25.329 -15.735 -50.352  1.00 79.95           C  
ANISOU  181  CD  LYS A  24    11397  10092   8888  -1732  -2463   1097       C  
ATOM    182  CE  LYS A  24      24.316 -16.867 -50.409  1.00 78.75           C  
ANISOU  182  CE  LYS A  24    11531   9747   8643  -1452  -2220   1211       C  
ATOM    183  NZ  LYS A  24      23.315 -16.762 -49.307  1.00 80.19           N  
ANISOU  183  NZ  LYS A  24    12164   9761   8543  -1462  -2204   1141       N  
ATOM    184  N   THR A  25      30.307 -18.376 -52.611  1.00 74.21           N  
ANISOU  184  N   THR A  25     8748  10325   9123  -1047  -2659   1585       N  
ATOM    185  CA  THR A  25      31.373 -19.329 -52.319  1.00 73.72           C  
ANISOU  185  CA  THR A  25     8336  10532   9144   -716  -2859   1724       C  
ATOM    186  C   THR A  25      32.623 -19.011 -53.131  1.00 73.96           C  
ANISOU  186  C   THR A  25     7750  10770   9580   -825  -2814   1693       C  
ATOM    187  O   THR A  25      33.673 -19.622 -52.933  1.00 75.61           O  
ANISOU  187  O   THR A  25     7543  11247   9937   -583  -3003   1777       O  
ATOM    188  CB  THR A  25      30.944 -20.781 -52.609  1.00 70.46           C  
ANISOU  188  CB  THR A  25     8144   9967   8661   -289  -2624   1936       C  
ATOM    189  OG1 THR A  25      30.535 -20.899 -53.978  1.00 70.35           O  
ANISOU  189  OG1 THR A  25     8159   9738   8834   -335  -2182   1949       O  
ATOM    190  CG2 THR A  25      29.799 -21.198 -51.696  1.00 63.09           C  
ANISOU  190  CG2 THR A  25     7790   8830   7350   -171  -2648   1971       C  
ATOM    191  N   LYS A  33      32.371 -21.957 -63.640  1.00 71.82           N  
ANISOU  191  N   LYS A  33     7774   9232  10282   -235    562   2121       N  
ATOM    192  CA  LYS A  33      31.203 -22.352 -64.419  1.00 71.24           C  
ANISOU  192  CA  LYS A  33     8224   8887   9960   -167    752   2089       C  
ATOM    193  C   LYS A  33      30.084 -21.324 -64.305  1.00 69.64           C  
ANISOU  193  C   LYS A  33     8365   8555   9540   -435    603   1975       C  
ATOM    194  O   LYS A  33      28.978 -21.548 -64.798  1.00 74.48           O  
ANISOU  194  O   LYS A  33     9387   8968   9942   -395    669   1918       O  
ATOM    195  CB  LYS A  33      30.691 -23.727 -63.977  1.00 75.88           C  
ANISOU  195  CB  LYS A  33     8993   9405  10434    156    696   2143       C  
ATOM    196  CG  LYS A  33      31.613 -24.882 -64.341  1.00 85.96           C  
ANISOU  196  CG  LYS A  33    10047  10722  11891    483    929   2261       C  
ATOM    197  CD  LYS A  33      30.972 -26.230 -64.031  1.00 92.04           C  
ANISOU  197  CD  LYS A  33    11105  11340  12525    784    945   2305       C  
ATOM    198  CE  LYS A  33      29.779 -26.507 -64.937  1.00 93.76           C  
ANISOU  198  CE  LYS A  33    11817  11276  12531    735   1153   2187       C  
ATOM    199  NZ  LYS A  33      29.187 -27.852 -64.680  1.00 94.14           N  
ANISOU  199  NZ  LYS A  33    12135  11143  12488    989   1223   2203       N  
ATOM    200  N   LEU A  34      30.378 -20.196 -63.654  1.00 66.91           N  
ANISOU  200  N   LEU A  34     7840   8322   9259   -704    397   1926       N  
ATOM    201  CA  LEU A  34      29.378 -19.140 -63.532  1.00 64.27           C  
ANISOU  201  CA  LEU A  34     7827   7850   8742   -946    281   1822       C  
ATOM    202  C   LEU A  34      29.005 -18.577 -64.896  1.00 74.71           C  
ANISOU  202  C   LEU A  34     9436   8968   9983  -1034    584   1799       C  
ATOM    203  O   LEU A  34      27.847 -18.212 -65.130  1.00 83.47           O  
ANISOU  203  O   LEU A  34    10930   9906  10880  -1069    539   1731       O  
ATOM    204  CB  LEU A  34      29.887 -18.030 -62.608  1.00 54.70           C  
ANISOU  204  CB  LEU A  34     6372   6780   7631  -1231     39   1761       C  
ATOM    205  CG  LEU A  34      28.947 -16.853 -62.323  1.00 45.20           C  
ANISOU  205  CG  LEU A  34     5483   5429   6263  -1483    -83   1651       C  
ATOM    206  CD1 LEU A  34      29.072 -16.411 -60.874  1.00 48.77           C  
ANISOU  206  CD1 LEU A  34     5799   6028   6705  -1624   -448   1581       C  
ATOM    207  CD2 LEU A  34      29.229 -15.681 -63.254  1.00 42.43           C  
ANISOU  207  CD2 LEU A  34     5185   4951   5985  -1737    170   1625       C  
ATOM    208  N   GLU A  35      29.974 -18.502 -65.812  1.00 74.51           N  
ANISOU  208  N   GLU A  35     9235   8956  10118  -1052    902   1856       N  
ATOM    209  CA  GLU A  35      29.688 -17.990 -67.149  1.00 70.17           C  
ANISOU  209  CA  GLU A  35     9018   8198   9444  -1108   1219   1854       C  
ATOM    210  C   GLU A  35      28.711 -18.889 -67.893  1.00 67.34           C  
ANISOU  210  C   GLU A  35     9059   7688   8840   -859   1292   1837       C  
ATOM    211  O   GLU A  35      27.897 -18.402 -68.685  1.00 67.53           O  
ANISOU  211  O   GLU A  35     9485   7534   8639   -884   1356   1794       O  
ATOM    212  CB  GLU A  35      30.983 -17.842 -67.943  1.00 72.09           C  
ANISOU  212  CB  GLU A  35     8995   8476   9919  -1166   1604   1922       C  
ATOM    213  N   ASP A  36      28.775 -20.200 -67.652  1.00 65.12           N  
ANISOU  213  N   ASP A  36     8681   7467   8593   -613   1275   1861       N  
ATOM    214  CA  ASP A  36      27.848 -21.122 -68.300  1.00 62.94           C  
ANISOU  214  CA  ASP A  36     8767   7039   8107   -409   1342   1807       C  
ATOM    215  C   ASP A  36      26.432 -20.933 -67.768  1.00 54.17           C  
ANISOU  215  C   ASP A  36     7926   5846   6810   -453   1042   1693       C  
ATOM    216  O   ASP A  36      25.468 -20.892 -68.541  1.00 56.07           O  
ANISOU  216  O   ASP A  36     8520   5940   6844   -422   1058   1600       O  
ATOM    217  CB  ASP A  36      28.309 -22.565 -68.102  1.00 70.54           C  
ANISOU  217  CB  ASP A  36     9570   8052   9182   -146   1433   1860       C  
ATOM    218  CG  ASP A  36      29.578 -22.881 -68.870  1.00 80.73           C  
ANISOU  218  CG  ASP A  36    10638   9384  10651    -50   1798   1954       C  
ATOM    219  OD1 ASP A  36      29.698 -22.435 -70.028  1.00 83.92           O  
ANISOU  219  OD1 ASP A  36    11240   9678  10968   -110   2081   1944       O  
ATOM    220  OD2 ASP A  36      30.456 -23.576 -68.313  1.00 84.59           O  
ANISOU  220  OD2 ASP A  36    10766  10011  11363    106   1813   2042       O  
ATOM    221  N   TYR A  37      26.286 -20.822 -66.445  1.00 43.16           N  
ANISOU  221  N   TYR A  37     6364   4551   5483   -516    764   1689       N  
ATOM    222  CA  TYR A  37      24.963 -20.614 -65.864  1.00 36.12           C  
ANISOU  222  CA  TYR A  37     5701   3575   4448   -566    524   1577       C  
ATOM    223  C   TYR A  37      24.413 -19.237 -66.212  1.00 40.23           C  
ANISOU  223  C   TYR A  37     6410   4010   4864   -755    464   1518       C  
ATOM    224  O   TYR A  37      23.205 -19.081 -66.422  1.00 43.99           O  
ANISOU  224  O   TYR A  37     7146   4372   5198   -735    364   1404       O  
ATOM    225  CB  TYR A  37      25.020 -20.801 -64.350  1.00 40.26           C  
ANISOU  225  CB  TYR A  37     6045   4211   5041   -581    285   1599       C  
ATOM    226  CG  TYR A  37      25.213 -22.231 -63.907  1.00 45.65           C  
ANISOU  226  CG  TYR A  37     6660   4917   5768   -345    319   1657       C  
ATOM    227  CD1 TYR A  37      24.178 -23.149 -64.000  1.00 43.42           C  
ANISOU  227  CD1 TYR A  37     6630   4476   5391   -225    364   1573       C  
ATOM    228  CD2 TYR A  37      26.425 -22.659 -63.380  1.00 50.78           C  
ANISOU  228  CD2 TYR A  37     6988   5736   6568   -238    309   1789       C  
ATOM    229  CE1 TYR A  37      24.344 -24.453 -63.589  1.00 46.81           C  
ANISOU  229  CE1 TYR A  37     7048   4877   5860    -12    439   1633       C  
ATOM    230  CE2 TYR A  37      26.601 -23.966 -62.965  1.00 55.58           C  
ANISOU  230  CE2 TYR A  37     7576   6339   7204     21    349   1866       C  
ATOM    231  CZ  TYR A  37      25.556 -24.859 -63.073  1.00 55.46           C  
ANISOU  231  CZ  TYR A  37     7870   6126   7078    129    435   1795       C  
ATOM    232  OH  TYR A  37      25.721 -26.162 -62.662  1.00 64.09           O  
ANISOU  232  OH  TYR A  37     8992   7165   8197    384    520   1878       O  
ATOM    233  N   ALA A  38      25.282 -18.225 -66.284  1.00 42.23           N  
ANISOU  233  N   ALA A  38     6521   4315   5210   -932    531   1582       N  
ATOM    234  CA  ALA A  38      24.821 -16.883 -66.625  1.00 33.25           C  
ANISOU  234  CA  ALA A  38     5605   3055   3974  -1101    516   1546       C  
ATOM    235  C   ALA A  38      24.373 -16.806 -68.079  1.00 49.64           C  
ANISOU  235  C   ALA A  38     7938   5029   5893   -950    676   1498       C  
ATOM    236  O   ALA A  38      23.330 -16.216 -68.383  1.00 51.06           O  
ANISOU  236  O   ALA A  38     8285   5164   5950   -882    541   1365       O  
ATOM    237  CB  ALA A  38      25.920 -15.860 -66.344  1.00 35.54           C  
ANISOU  237  CB  ALA A  38     5664   3409   4433  -1347    587   1601       C  
ATOM    238  N   PHE A  39      25.151 -17.396 -68.992  1.00 45.29           N  
ANISOU  238  N   PHE A  39     7405   4462   5343   -876    959   1586       N  
ATOM    239  CA  PHE A  39      24.765 -17.412 -70.400  1.00 44.66           C  
ANISOU  239  CA  PHE A  39     7591   4309   5068   -722   1077   1514       C  
ATOM    240  C   PHE A  39      23.453 -18.158 -70.599  1.00 50.60           C  
ANISOU  240  C   PHE A  39     8534   5033   5659   -544    881   1354       C  
ATOM    241  O   PHE A  39      22.594 -17.721 -71.374  1.00 67.29           O  
ANISOU  241  O   PHE A  39    10898   7085   7584   -466    797   1243       O  
ATOM    242  CB  PHE A  39      25.877 -18.042 -71.239  1.00 40.76           C  
ANISOU  242  CB  PHE A  39     7067   3804   4615   -660   1448   1615       C  
ATOM    243  CG  PHE A  39      25.574 -18.097 -72.709  1.00 44.74           C  
ANISOU  243  CG  PHE A  39     7904   4218   4879   -508   1589   1538       C  
ATOM    244  CD1 PHE A  39      25.604 -16.947 -73.478  1.00 55.21           C  
ANISOU  244  CD1 PHE A  39     9415   5472   6091   -557   1663   1533       C  
ATOM    245  CD2 PHE A  39      25.273 -19.301 -73.324  1.00 43.51           C  
ANISOU  245  CD2 PHE A  39     7911   4023   4599   -311   1663   1469       C  
ATOM    246  CE1 PHE A  39      25.332 -16.994 -74.832  1.00 56.63           C  
ANISOU  246  CE1 PHE A  39     9951   5552   6014   -401   1791   1471       C  
ATOM    247  CE2 PHE A  39      25.002 -19.355 -74.678  1.00 48.58           C  
ANISOU  247  CE2 PHE A  39     8907   4568   4985   -180   1788   1389       C  
ATOM    248  CZ  PHE A  39      25.031 -18.200 -75.433  1.00 54.51           C  
ANISOU  248  CZ  PHE A  39     9852   5256   5603   -217   1842   1395       C  
ATOM    249  N   ASN A  40      23.279 -19.282 -69.901  1.00 43.68           N  
ANISOU  249  N   ASN A  40     7555   4184   4857   -483    817   1339       N  
ATOM    250  CA  ASN A  40      22.012 -20.003 -69.955  1.00 31.35           C  
ANISOU  250  CA  ASN A  40     6147   2575   3190   -368    650   1166       C  
ATOM    251  C   ASN A  40      20.882 -19.172 -69.361  1.00 31.00           C  
ANISOU  251  C   ASN A  40     6112   2537   3129   -433    373   1044       C  
ATOM    252  O   ASN A  40      19.760 -19.172 -69.882  1.00 29.27           O  
ANISOU  252  O   ASN A  40     6101   2252   2769   -360    246    897       O  
ATOM    253  CB  ASN A  40      22.144 -21.338 -69.224  1.00 39.13           C  
ANISOU  253  CB  ASN A  40     7015   3561   4291   -300    685   1186       C  
ATOM    254  CG  ASN A  40      23.061 -22.305 -69.944  1.00 40.29           C  
ANISOU  254  CG  ASN A  40     7191   3670   4446   -168    994   1275       C  
ATOM    255  OD1 ASN A  40      23.054 -22.391 -71.172  1.00 34.01           O  
ANISOU  255  OD1 ASN A  40     6618   2811   3493    -92   1144   1224       O  
ATOM    256  ND2 ASN A  40      23.861 -23.037 -69.179  1.00 44.61           N  
ANISOU  256  ND2 ASN A  40     7482   4287   5181   -110   1075   1385       N  
ATOM    257  N   PHE A  41      21.162 -18.453 -68.272  1.00 28.99           N  
ANISOU  257  N   PHE A  41     5656   2348   3010   -566    283   1100       N  
ATOM    258  CA  PHE A  41      20.156 -17.581 -67.673  1.00 27.70           C  
ANISOU  258  CA  PHE A  41     5502   2182   2839   -616     76    980       C  
ATOM    259  C   PHE A  41      19.733 -16.487 -68.645  1.00 29.62           C  
ANISOU  259  C   PHE A  41     5954   2363   2940   -586     64    941       C  
ATOM    260  O   PHE A  41      18.542 -16.174 -68.760  1.00 33.00           O  
ANISOU  260  O   PHE A  41     6518   2741   3281   -526    -99    812       O  
ATOM    261  CB  PHE A  41      20.705 -16.977 -66.379  1.00 29.56           C  
ANISOU  261  CB  PHE A  41     5533   2485   3212   -767     18   1042       C  
ATOM    262  CG  PHE A  41      19.751 -16.049 -65.679  1.00 26.35           C  
ANISOU  262  CG  PHE A  41     5148   2069   2795   -815   -148    915       C  
ATOM    263  CD1 PHE A  41      18.860 -16.531 -64.735  1.00 24.88           C  
ANISOU  263  CD1 PHE A  41     4918   1896   2637   -795   -270    804       C  
ATOM    264  CD2 PHE A  41      19.760 -14.689 -65.949  1.00 30.57           C  
ANISOU  264  CD2 PHE A  41     5761   2561   3294   -878   -143    913       C  
ATOM    265  CE1 PHE A  41      17.989 -15.678 -64.081  1.00 24.22           C  
ANISOU  265  CE1 PHE A  41     4860   1798   2544   -833   -383    697       C  
ATOM    266  CE2 PHE A  41      18.891 -13.832 -65.301  1.00 34.60           C  
ANISOU  266  CE2 PHE A  41     6308   3047   3793   -906   -269    806       C  
ATOM    267  CZ  PHE A  41      18.006 -14.327 -64.364  1.00 33.00           C  
ANISOU  267  CZ  PHE A  41     6051   2872   3617   -882   -389    700       C  
ATOM    268  N   GLU A  42      20.698 -15.900 -69.359  1.00 31.17           N  
ANISOU  268  N   GLU A  42     6193   2542   3110   -622    246   1060       N  
ATOM    269  CA  GLU A  42      20.379 -14.836 -70.305  1.00 31.94           C  
ANISOU  269  CA  GLU A  42     6526   2556   3053   -574    267   1044       C  
ATOM    270  C   GLU A  42      19.494 -15.344 -71.434  1.00 38.86           C  
ANISOU  270  C   GLU A  42     7695   3368   3701   -385    204    944       C  
ATOM    271  O   GLU A  42      18.567 -14.648 -71.864  1.00 41.30           O  
ANISOU  271  O   GLU A  42     8211   3612   3871   -296     61    868       O  
ATOM    272  CB  GLU A  42      21.663 -14.227 -70.868  1.00 49.24           C  
ANISOU  272  CB  GLU A  42     8717   4718   5273   -664    531   1193       C  
ATOM    273  CG  GLU A  42      22.426 -13.359 -69.882  1.00 55.29           C  
ANISOU  273  CG  GLU A  42     9265   5504   6238   -880    565   1269       C  
ATOM    274  CD  GLU A  42      23.541 -12.574 -70.545  1.00 62.67           C  
ANISOU  274  CD  GLU A  42    10233   6372   7207   -996    840   1388       C  
ATOM    275  OE1 GLU A  42      24.061 -13.038 -71.580  1.00 66.64           O  
ANISOU  275  OE1 GLU A  42    10841   6851   7628   -922   1055   1444       O  
ATOM    276  OE2 GLU A  42      23.891 -11.488 -70.038  1.00 65.49           O  
ANISOU  276  OE2 GLU A  42    10524   6685   7673  -1167    865   1408       O  
ATOM    277  N   LEU A  43      19.760 -16.557 -71.926  1.00 32.74           N  
ANISOU  277  N   LEU A  43     6967   2598   2875   -311    302    940       N  
ATOM    278  CA  LEU A  43      18.963 -17.099 -73.022  1.00 33.71           C  
ANISOU  278  CA  LEU A  43     7414   2645   2750   -139    232    827       C  
ATOM    279  C   LEU A  43      17.520 -17.337 -72.596  1.00 44.75           C  
ANISOU  279  C   LEU A  43     8866   4013   4122    -91    -79    666       C  
ATOM    280  O   LEU A  43      16.589 -17.078 -73.367  1.00 48.00           O  
ANISOU  280  O   LEU A  43     9549   4359   4330     47   -263    568       O  
ATOM    281  CB  LEU A  43      19.587 -18.395 -73.535  1.00 34.47           C  
ANISOU  281  CB  LEU A  43     7562   2730   2806    -81    435    844       C  
ATOM    282  CG  LEU A  43      20.995 -18.280 -74.115  1.00 36.51           C  
ANISOU  282  CG  LEU A  43     7792   2994   3086   -103    775    994       C  
ATOM    283  CD1 LEU A  43      21.502 -19.648 -74.514  1.00 37.28           C  
ANISOU  283  CD1 LEU A  43     7933   3068   3163    -20    988    995       C  
ATOM    284  CD2 LEU A  43      21.004 -17.334 -75.302  1.00 40.91           C  
ANISOU  284  CD2 LEU A  43     8651   3472   3420    -31    850   1004       C  
ATOM    285  N   ILE A  44      17.315 -17.828 -71.373  1.00 30.20           N  
ANISOU  285  N   ILE A  44     6774   2212   2489   -192   -148    637       N  
ATOM    286  CA  ILE A  44      15.960 -18.091 -70.900  1.00 29.18           C  
ANISOU  286  CA  ILE A  44     6682   2021   2382   -170   -408    485       C  
ATOM    287  C   ILE A  44      15.202 -16.786 -70.696  1.00 45.53           C  
ANISOU  287  C   ILE A  44     8777   4079   4442   -155   -592    452       C  
ATOM    288  O   ILE A  44      14.032 -16.666 -71.080  1.00 46.77           O  
ANISOU  288  O   ILE A  44     9115   4154   4502    -30   -844    335       O  
ATOM    289  CB  ILE A  44      16.000 -18.933 -69.612  1.00 31.97           C  
ANISOU  289  CB  ILE A  44     6764   2406   2978   -283   -370    462       C  
ATOM    290  CG1 ILE A  44      16.709 -20.262 -69.870  1.00 27.71           C  
ANISOU  290  CG1 ILE A  44     6230   1847   2452   -256   -171    496       C  
ATOM    291  CG2 ILE A  44      14.594 -19.180 -69.098  1.00 26.65           C  
ANISOU  291  CG2 ILE A  44     6071   1655   2401   -286   -582    267       C  
ATOM    292  CD1 ILE A  44      16.907 -21.090 -68.624  1.00 26.42           C  
ANISOU  292  CD1 ILE A  44     5811   1721   2508   -327   -100    504       C  
ATOM    293  N   LEU A  45      15.857 -15.784 -70.104  1.00 28.85           N  
ANISOU  293  N   LEU A  45     6496   2030   2434   -263   -484    551       N  
ATOM    294  CA  LEU A  45      15.193 -14.505 -69.874  1.00 29.14           C  
ANISOU  294  CA  LEU A  45     6579   2028   2466   -246   -608    527       C  
ATOM    295  C   LEU A  45      14.933 -13.764 -71.178  1.00 45.53           C  
ANISOU  295  C   LEU A  45     8957   4025   4317    -78   -646    538       C  
ATOM    296  O   LEU A  45      13.971 -12.993 -71.266  1.00 46.68           O  
ANISOU  296  O   LEU A  45     9220   4106   4412     34   -827    480       O  
ATOM    297  CB  LEU A  45      16.022 -13.640 -68.923  1.00 30.58           C  
ANISOU  297  CB  LEU A  45     6552   2268   2798   -412   -475    618       C  
ATOM    298  CG  LEU A  45      15.693 -13.751 -67.431  1.00 26.72           C  
ANISOU  298  CG  LEU A  45     5834   1834   2483   -525   -543    560       C  
ATOM    299  CD1 LEU A  45      14.310 -13.191 -67.143  1.00 35.58           C  
ANISOU  299  CD1 LEU A  45     7036   2882   3601   -454   -725    451       C  
ATOM    300  CD2 LEU A  45      15.793 -15.189 -66.952  1.00 31.40           C  
ANISOU  300  CD2 LEU A  45     6282   2485   3162   -549   -527    531       C  
ATOM    301  N   GLU A  46      15.774 -13.978 -72.193  1.00 43.41           N  
ANISOU  301  N   GLU A  46     8824   3756   3914    -36   -467    615       N  
ATOM    302  CA  GLU A  46      15.480 -13.444 -73.520  1.00 40.87           C  
ANISOU  302  CA  GLU A  46     8833   3355   3342    155   -499    612       C  
ATOM    303  C   GLU A  46      14.183 -14.029 -74.061  1.00 38.35           C  
ANISOU  303  C   GLU A  46     8689   3005   2876    358   -815    449       C  
ATOM    304  O   GLU A  46      13.341 -13.309 -74.607  1.00 38.74           O  
ANISOU  304  O   GLU A  46     8912   3004   2804    542  -1007    398       O  
ATOM    305  CB  GLU A  46      16.636 -13.736 -74.479  1.00 46.21           C  
ANISOU  305  CB  GLU A  46     9632   4024   3900    156   -218    713       C  
ATOM    306  CG  GLU A  46      17.843 -12.825 -74.327  1.00 53.73           C  
ANISOU  306  CG  GLU A  46    10492   4966   4956      8     66    872       C  
ATOM    307  CD  GLU A  46      18.967 -13.187 -75.284  1.00 64.55           C  
ANISOU  307  CD  GLU A  46    11981   6312   6234     13    364    965       C  
ATOM    308  OE1 GLU A  46      18.778 -14.114 -76.099  1.00 70.51           O  
ANISOU  308  OE1 GLU A  46    12921   7054   6814    147    357    902       O  
ATOM    309  OE2 GLU A  46      20.040 -12.549 -75.223  1.00 68.09           O  
ANISOU  309  OE2 GLU A  46    12348   6739   6785   -121    616   1093       O  
ATOM    310  N   GLU A  47      14.005 -15.342 -73.913  1.00 35.51           N  
ANISOU  310  N   GLU A  47     8280   2678   2536    339   -885    360       N  
ATOM    311  CA  GLU A  47      12.804 -15.990 -74.427  1.00 42.33           C  
ANISOU  311  CA  GLU A  47     9265   3543   3276    515  -1217    166       C  
ATOM    312  C   GLU A  47      11.583 -15.629 -73.592  1.00 48.84           C  
ANISOU  312  C   GLU A  47     9922   4374   4260    544  -1523     43       C  
ATOM    313  O   GLU A  47      10.474 -15.499 -74.126  1.00 58.48           O  
ANISOU  313  O   GLU A  47    11150   5631   5437    736  -1821   -132       O  
ATOM    314  CB  GLU A  47      13.003 -17.502 -74.476  1.00 41.20           C  
ANISOU  314  CB  GLU A  47     9119   3443   3094    456  -1177     68       C  
ATOM    315  CG  GLU A  47      11.846 -18.271 -75.090  1.00 52.40           C  
ANISOU  315  CG  GLU A  47    10510   4932   4469    574  -1470   -252       C  
ATOM    316  CD  GLU A  47      11.662 -17.980 -76.565  1.00 66.41           C  
ANISOU  316  CD  GLU A  47    12538   6705   5990    796  -1557   -258       C  
ATOM    317  OE1 GLU A  47      12.623 -17.507 -77.208  1.00 71.10           O  
ANISOU  317  OE1 GLU A  47    13383   7221   6411    831  -1308    -61       O  
ATOM    318  OE2 GLU A  47      10.553 -18.229 -77.082  1.00 71.92           O  
ANISOU  318  OE2 GLU A  47    13148   7486   6691    922  -1857   -479       O  
ATOM    319  N   ILE A  48      11.761 -15.471 -72.277  1.00 46.06           N  
ANISOU  319  N   ILE A  48     9348   3999   4155    358  -1428    111       N  
ATOM    320  CA  ILE A  48      10.657 -15.041 -71.422  1.00 42.67           C  
ANISOU  320  CA  ILE A  48     8693   3566   3953    364  -1619    -27       C  
ATOM    321  C   ILE A  48      10.177 -13.654 -71.831  1.00 50.17           C  
ANISOU  321  C   ILE A  48     9848   4443   4771    560  -1773     44       C  
ATOM    322  O   ILE A  48       8.969 -13.386 -71.877  1.00 57.10           O  
ANISOU  322  O   ILE A  48    10656   5337   5702    737  -2067   -118       O  
ATOM    323  CB  ILE A  48      11.082 -15.085 -69.944  1.00 34.01           C  
ANISOU  323  CB  ILE A  48     7346   2446   3131    118  -1417     40       C  
ATOM    324  CG1 ILE A  48      11.189 -16.532 -69.467  1.00 28.84           C  
ANISOU  324  CG1 ILE A  48     6461   1855   2642    -18  -1305    -82       C  
ATOM    325  CG2 ILE A  48      10.105 -14.309 -69.088  1.00 36.18           C  
ANISOU  325  CG2 ILE A  48     7484   2672   3593    132  -1542    -46       C  
ATOM    326  CD1 ILE A  48      11.603 -16.667 -68.021  1.00 26.69           C  
ANISOU  326  CD1 ILE A  48     5964   1594   2582   -219  -1120     -7       C  
ATOM    327  N   ALA A  49      11.112 -12.757 -72.155  1.00 52.42           N  
ANISOU  327  N   ALA A  49    10235   4713   4970    506  -1500    206       N  
ATOM    328  CA  ALA A  49      10.733 -11.417 -72.588  1.00 37.50           C  
ANISOU  328  CA  ALA A  49     8496   2763   2988    666  -1542    245       C  
ATOM    329  C   ALA A  49       9.949 -11.462 -73.892  1.00 46.72           C  
ANISOU  329  C   ALA A  49     9871   3934   3945    973  -1791    147       C  
ATOM    330  O   ALA A  49       8.942 -10.762 -74.043  1.00 53.87           O  
ANISOU  330  O   ALA A  49    10810   4816   4844   1190  -2023     80       O  
ATOM    331  CB  ALA A  49      11.975 -10.540 -72.738  1.00 37.86           C  
ANISOU  331  CB  ALA A  49     8619   2785   2980    532  -1194    426       C  
ATOM    332  N   ARG A  50      10.393 -12.286 -74.844  1.00 48.86           N  
ANISOU  332  N   ARG A  50    10270   4245   4049   1006  -1746    131       N  
ATOM    333  CA  ARG A  50       9.687 -12.397 -76.116  1.00 51.73           C  
ANISOU  333  CA  ARG A  50    10818   4634   4203   1287  -1983     23       C  
ATOM    334  C   ARG A  50       8.294 -12.984 -75.926  1.00 52.55           C  
ANISOU  334  C   ARG A  50    10681   4842   4443   1420  -2390   -226       C  
ATOM    335  O   ARG A  50       7.336 -12.544 -76.572  1.00 58.78           O  
ANISOU  335  O   ARG A  50    11507   5666   5161   1682  -2666   -330       O  
ATOM    336  CB  ARG A  50      10.500 -13.245 -77.094  1.00 46.19           C  
ANISOU  336  CB  ARG A  50    10300   3947   3303   1267  -1820     48       C  
ATOM    337  N   LEU A  51       8.163 -13.980 -75.045  1.00 46.95           N  
ANISOU  337  N   LEU A  51     9689   4201   3949   1235  -2421   -346       N  
ATOM    338  CA  LEU A  51       6.849 -14.547 -74.762  1.00 46.23           C  
ANISOU  338  CA  LEU A  51     9251   4236   4078   1292  -2741   -640       C  
ATOM    339  C   LEU A  51       5.927 -13.510 -74.136  1.00 46.81           C  
ANISOU  339  C   LEU A  51     9198   4273   4313   1430  -2938   -677       C  
ATOM    340  O   LEU A  51       4.727 -13.475 -74.435  1.00 49.95           O  
ANISOU  340  O   LEU A  51     9395   4767   4817   1624  -3249   -896       O  
ATOM    341  CB  LEU A  51       6.988 -15.765 -73.850  1.00 41.26           C  
ANISOU  341  CB  LEU A  51     8319   3662   3697   1004  -2608   -778       C  
ATOM    342  CG  LEU A  51       7.584 -17.017 -74.489  1.00 41.35           C  
ANISOU  342  CG  LEU A  51     8382   3727   3602    901  -2460   -828       C  
ATOM    343  CD1 LEU A  51       7.965 -18.027 -73.423  1.00 44.71           C  
ANISOU  343  CD1 LEU A  51     8561   4142   4285    611  -2208   -885       C  
ATOM    344  CD2 LEU A  51       6.592 -17.620 -75.464  1.00 44.87           C  
ANISOU  344  CD2 LEU A  51     8708   4309   4032   1037  -2720  -1091       C  
ATOM    345  N   PHE A  52       6.469 -12.657 -73.265  1.00 42.58           N  
ANISOU  345  N   PHE A  52     8762   3602   3814   1330  -2752   -471       N  
ATOM    346  CA  PHE A  52       5.674 -11.573 -72.699  1.00 43.45           C  
ANISOU  346  CA  PHE A  52     8808   3644   4058   1479  -2893   -473       C  
ATOM    347  C   PHE A  52       5.318 -10.539 -73.760  1.00 47.29           C  
ANISOU  347  C   PHE A  52     9527   4105   4335   1777  -2982   -418       C  
ATOM    348  O   PHE A  52       4.202 -10.005 -73.764  1.00 49.77           O  
ANISOU  348  O   PHE A  52     9715   4446   4751   2020  -3249   -542       O  
ATOM    349  CB  PHE A  52       6.428 -10.919 -71.542  1.00 50.04           C  
ANISOU  349  CB  PHE A  52     9693   4322   4996   1259  -2590   -253       C  
ATOM    350  CG  PHE A  52       6.239 -11.613 -70.225  1.00 46.99           C  
ANISOU  350  CG  PHE A  52     8913   3963   4979    985  -2449   -394       C  
ATOM    351  CD1 PHE A  52       4.984 -12.043 -69.828  1.00 45.12           C  
ANISOU  351  CD1 PHE A  52     8293   3808   5041   1031  -2624   -689       C  
ATOM    352  CD2 PHE A  52       7.315 -11.835 -69.383  1.00 43.74           C  
ANISOU  352  CD2 PHE A  52     8496   3499   4624    677  -2116   -245       C  
ATOM    353  CE1 PHE A  52       4.805 -12.679 -68.613  1.00 45.74           C  
ANISOU  353  CE1 PHE A  52     8048   3883   5447    769  -2419   -814       C  
ATOM    354  CE2 PHE A  52       7.143 -12.471 -68.167  1.00 39.72           C  
ANISOU  354  CE2 PHE A  52     7674   3007   4410    447  -1968   -363       C  
ATOM    355  CZ  PHE A  52       5.886 -12.894 -67.782  1.00 43.27           C  
ANISOU  355  CZ  PHE A  52     7801   3506   5133    490  -2095   -639       C  
ATOM    356  N   GLU A  53       6.250 -10.248 -74.673  1.00 48.22           N  
ANISOU  356  N   GLU A  53     9975   4176   4168   1770  -2756   -244       N  
ATOM    357  CA  GLU A  53       5.975  -9.279 -75.729  1.00 54.19           C  
ANISOU  357  CA  GLU A  53    11008   4897   4684   2051  -2822   -182       C  
ATOM    358  C   GLU A  53       4.879  -9.776 -76.662  1.00 65.58           C  
ANISOU  358  C   GLU A  53    12376   6477   6064   2337  -3224   -405       C  
ATOM    359  O   GLU A  53       4.068  -8.984 -77.156  1.00 74.47           O  
ANISOU  359  O   GLU A  53    13576   7609   7109   2632  -3439   -437       O  
ATOM    360  CB  GLU A  53       7.251  -8.976 -76.515  1.00 56.20           C  
ANISOU  360  CB  GLU A  53    11614   5067   4672   1963  -2477     26       C  
ATOM    361  CG  GLU A  53       8.283  -8.182 -75.735  1.00 68.04           C  
ANISOU  361  CG  GLU A  53    13155   6456   6242   1706  -2087    229       C  
ATOM    362  CD  GLU A  53       9.619  -8.102 -76.447  1.00 84.47           C  
ANISOU  362  CD  GLU A  53    15476   8482   8138   1579  -1736    389       C  
ATOM    363  OE1 GLU A  53       9.644  -8.233 -77.688  1.00 92.66           O  
ANISOU  363  OE1 GLU A  53    16776   9509   8922   1765  -1779    388       O  
ATOM    364  OE2 GLU A  53      10.647  -7.916 -75.763  1.00 87.86           O  
ANISOU  364  OE2 GLU A  53    15813   8882   8686   1297  -1422    505       O  
ATOM    365  N   SER A  54       4.835 -11.086 -76.913  1.00 65.51           N  
ANISOU  365  N   SER A  54    12204   6592   6096   2246  -3324   -569       N  
ATOM    366  CA  SER A  54       3.779 -11.643 -77.748  1.00 67.35           C  
ANISOU  366  CA  SER A  54    12293   6988   6308   2461  -3701   -822       C  
ATOM    367  C   SER A  54       2.428 -11.637 -77.047  1.00 73.17           C  
ANISOU  367  C   SER A  54    12578   7834   7388   2556  -4019  -1075       C  
ATOM    368  O   SER A  54       1.394 -11.698 -77.721  1.00 80.55           O  
ANISOU  368  O   SER A  54    13373   8904   8327   2790  -4360  -1282       O  
ATOM    369  CB  SER A  54       4.135 -13.068 -78.169  1.00 58.64           C  
ANISOU  369  CB  SER A  54    11118   5989   5173   2287  -3667   -942       C  
ATOM    370  OG  SER A  54       4.110 -13.942 -77.054  1.00 54.97           O  
ANISOU  370  OG  SER A  54    10282   5576   5029   2010  -3592  -1064       O  
ATOM    371  N   GLY A  55       2.414 -11.560 -75.718  1.00 65.54           N  
ANISOU  371  N   GLY A  55    11371   6814   6717   2381  -3916  -1076       N  
ATOM    372  CA  GLY A  55       1.175 -11.577 -74.967  1.00 65.02           C  
ANISOU  372  CA  GLY A  55    10840   6834   7032   2448  -4168  -1335       C  
ATOM    373  C   GLY A  55       0.743 -10.215 -74.463  1.00 72.13           C  
ANISOU  373  C   GLY A  55    11787   7622   7997   2654  -4205  -1225       C  
ATOM    374  O   GLY A  55      -0.086 -10.120 -73.553  1.00 75.87           O  
ANISOU  374  O   GLY A  55    11878   8114   8836   2676  -4323  -1392       O  
ATOM    375  N   ASP A  56       1.311  -9.155 -75.042  1.00 73.48           N  
ANISOU  375  N   ASP A  56    12412   7667   7840   2789  -4058   -951       N  
ATOM    376  CA  ASP A  56       0.923  -7.774 -74.746  1.00 78.46           C  
ANISOU  376  CA  ASP A  56    13145   8186   8481   2994  -4040   -820       C  
ATOM    377  C   ASP A  56       1.129  -7.420 -73.273  1.00 76.10           C  
ANISOU  377  C   ASP A  56    12708   7745   8460   2796  -3816   -736       C  
ATOM    378  O   ASP A  56       0.368  -6.637 -72.700  1.00 81.18           O  
ANISOU  378  O   ASP A  56    13203   8332   9309   2957  -3872   -759       O  
ATOM    379  CB  ASP A  56      -0.527  -7.506 -75.167  1.00 90.45           C  
ANISOU  379  CB  ASP A  56    14400   9842  10123   3353  -4445  -1046       C  
ATOM    380  CG  ASP A  56      -0.798  -6.036 -75.433  1.00103.14           C  
ANISOU  380  CG  ASP A  56    16275  11339  11573   3646  -4428   -856       C  
ATOM    381  OD1 ASP A  56       0.145  -5.225 -75.320  1.00104.61           O  
ANISOU  381  OD1 ASP A  56    16850  11337  11560   3545  -4081   -564       O  
ATOM    382  OD2 ASP A  56      -1.955  -5.692 -75.759  1.00110.96           O  
ANISOU  382  OD2 ASP A  56    17068  12436  12656   3967  -4748  -1006       O  
ATOM    383  N   GLN A  57       2.157  -7.990 -72.649  1.00 67.72           N  
ANISOU  383  N   GLN A  57    11699   6615   7415   2452  -3545   -633       N  
ATOM    384  CA  GLN A  57       2.545  -7.655 -71.281  1.00 63.52           C  
ANISOU  384  CA  GLN A  57    11108   5921   7108   2224  -3273   -519       C  
ATOM    385  C   GLN A  57       3.908  -6.971 -71.349  1.00 64.88           C  
ANISOU  385  C   GLN A  57    11658   5980   7015   1999  -2859   -222       C  
ATOM    386  O   GLN A  57       4.948  -7.572 -71.072  1.00 63.42           O  
ANISOU  386  O   GLN A  57    11511   5793   6791   1695  -2629   -138       O  
ATOM    387  CB  GLN A  57       2.573  -8.901 -70.382  1.00 59.55           C  
ANISOU  387  CB  GLN A  57    10259   5458   6909   1950  -3234   -687       C  
ATOM    388  CG  GLN A  57       1.196  -9.452 -70.037  1.00 66.10           C  
ANISOU  388  CG  GLN A  57    10547   6434   8135   2018  -3446  -1052       C  
ATOM    389  CD  GLN A  57       1.258 -10.619 -69.068  1.00 69.62           C  
ANISOU  389  CD  GLN A  57    10631   6934   8889   1615  -3186  -1234       C  
ATOM    390  OE1 GLN A  57       1.383 -11.774 -69.474  1.00 70.62           O  
ANISOU  390  OE1 GLN A  57    10643   7195   8994   1476  -3237  -1381       O  
ATOM    391  NE2 GLN A  57       1.170 -10.319 -67.777  1.00 72.14           N  
ANISOU  391  NE2 GLN A  57    10810   7122   9476   1434  -2889  -1224       N  
ATOM    392  N   LYS A  58       3.892  -5.690 -71.728  1.00 69.50           N  
ANISOU  392  N   LYS A  58    12485   6479   7443   2154  -2762    -78       N  
ATOM    393  CA  LYS A  58       5.140  -4.959 -71.932  1.00 68.66           C  
ANISOU  393  CA  LYS A  58    12689   6275   7122   1961  -2382    160       C  
ATOM    394  C   LYS A  58       5.881  -4.738 -70.619  1.00 71.73           C  
ANISOU  394  C   LYS A  58    12975   6583   7695   1600  -2058    244       C  
ATOM    395  O   LYS A  58       7.116  -4.748 -70.592  1.00 69.44           O  
ANISOU  395  O   LYS A  58    12771   6294   7318   1326  -1771    364       O  
ATOM    396  CB  LYS A  58       4.862  -3.621 -72.619  1.00 66.28           C  
ANISOU  396  CB  LYS A  58    12674   5870   6640   2230  -2362    279       C  
ATOM    397  N   ASP A  59       5.147  -4.531 -69.523  1.00 78.01           N  
ANISOU  397  N   ASP A  59    13560   7316   8765   1599  -2091    164       N  
ATOM    398  CA  ASP A  59       5.799  -4.312 -68.236  1.00 86.24           C  
ANISOU  398  CA  ASP A  59    14500   8298   9967   1252  -1781    216       C  
ATOM    399  C   ASP A  59       6.545  -5.559 -67.777  1.00 81.31           C  
ANISOU  399  C   ASP A  59    13697   7794   9403    946  -1703    177       C  
ATOM    400  O   ASP A  59       7.676  -5.466 -67.284  1.00 83.37           O  
ANISOU  400  O   ASP A  59    13949   8091   9637    646  -1432    273       O  
ATOM    401  CB  ASP A  59       4.771  -3.885 -67.190  1.00 96.95           C  
ANISOU  401  CB  ASP A  59    15673   9552  11611   1330  -1798    109       C  
ATOM    402  CG  ASP A  59       4.199  -2.510 -67.464  1.00106.50           C  
ANISOU  402  CG  ASP A  59    17067  10621  12778   1600  -1792    183       C  
ATOM    403  OD1 ASP A  59       4.857  -1.718 -68.172  1.00110.18           O  
ANISOU  403  OD1 ASP A  59    17825  11037  13000   1617  -1668    346       O  
ATOM    404  OD2 ASP A  59       3.094  -2.218 -66.966  1.00109.85           O  
ANISOU  404  OD2 ASP A  59    17332  10970  13435   1798  -1885     69       O  
ATOM    405  N   GLU A  60       5.929  -6.733 -67.937  1.00 72.18           N  
ANISOU  405  N   GLU A  60    12372   6704   8349   1033  -1949     19       N  
ATOM    406  CA  GLU A  60       6.593  -7.973 -67.549  1.00 61.28           C  
ANISOU  406  CA  GLU A  60    10839   5419   7028    764  -1861    -13       C  
ATOM    407  C   GLU A  60       7.801  -8.250 -68.433  1.00 56.03           C  
ANISOU  407  C   GLU A  60    10357   4838   6095    669  -1746    125       C  
ATOM    408  O   GLU A  60       8.820  -8.763 -67.957  1.00 55.01           O  
ANISOU  408  O   GLU A  60    10130   4790   5983    394  -1530    186       O  
ATOM    409  CB  GLU A  60       5.604  -9.138 -67.605  1.00 61.78           C  
ANISOU  409  CB  GLU A  60    10680   5492   7302    882  -2132   -262       C  
ATOM    410  CG  GLU A  60       4.372  -8.939 -66.735  1.00 67.21           C  
ANISOU  410  CG  GLU A  60    11081   6126   8330    954  -2179   -473       C  
ATOM    411  CD  GLU A  60       4.611  -9.302 -65.280  1.00 70.04           C  
ANISOU  411  CD  GLU A  60    11200   6527   8885    608  -1847   -496       C  
ATOM    412  OE1 GLU A  60       4.003 -10.284 -64.802  1.00 73.70           O  
ANISOU  412  OE1 GLU A  60    11354   7060   9589    516  -1825   -709       O  
ATOM    413  OE2 GLU A  60       5.415  -8.613 -64.617  1.00 70.97           O  
ANISOU  413  OE2 GLU A  60    11418   6645   8902    428  -1587   -309       O  
ATOM    414  N   ALA A  61       7.709  -7.910 -69.722  1.00 54.89           N  
ANISOU  414  N   ALA A  61    10448   4690   5717    904  -1862    160       N  
ATOM    415  CA  ALA A  61       8.859  -8.056 -70.607  1.00 53.03           C  
ANISOU  415  CA  ALA A  61    10382   4506   5263    818  -1675    274       C  
ATOM    416  C   ALA A  61       9.974  -7.091 -70.223  1.00 54.62           C  
ANISOU  416  C   ALA A  61    10628   4666   5459    601  -1330    432       C  
ATOM    417  O   ALA A  61      11.160  -7.433 -70.322  1.00 55.92           O  
ANISOU  417  O   ALA A  61    10758   4891   5599    403  -1113    507       O  
ATOM    418  CB  ALA A  61       8.434  -7.843 -72.061  1.00 54.57           C  
ANISOU  418  CB  ALA A  61    10825   4696   5212   1129  -1844    259       C  
ATOM    419  N   GLU A  62       9.614  -5.882 -69.780  1.00 55.19           N  
ANISOU  419  N   GLU A  62    10762   4631   5578    646  -1283    471       N  
ATOM    420  CA  GLU A  62      10.624  -4.945 -69.301  1.00 53.86           C  
ANISOU  420  CA  GLU A  62    10617   4409   5440    425   -984    584       C  
ATOM    421  C   GLU A  62      11.301  -5.453 -68.036  1.00 50.74           C  
ANISOU  421  C   GLU A  62     9932   4114   5234    113   -861    554       C  
ATOM    422  O   GLU A  62      12.496  -5.211 -67.835  1.00 51.04           O  
ANISOU  422  O   GLU A  62     9920   4179   5291    -99   -649    626       O  
ATOM    423  CB  GLU A  62       9.986  -3.574 -69.051  1.00 55.15           C  
ANISOU  423  CB  GLU A  62    10926   4412   5619    554   -967    616       C  
ATOM    424  N   LYS A  63      10.562  -6.162 -67.180  1.00 48.34           N  
ANISOU  424  N   LYS A  63     9427   3864   5077     95   -995    444       N  
ATOM    425  CA  LYS A  63      11.179  -6.756 -66.001  1.00 43.84           C  
ANISOU  425  CA  LYS A  63     8592   3414   4649   -166   -885    414       C  
ATOM    426  C   LYS A  63      12.171  -7.840 -66.395  1.00 43.81           C  
ANISOU  426  C   LYS A  63     8498   3541   4605   -274   -831    448       C  
ATOM    427  O   LYS A  63      13.252  -7.943 -65.805  1.00 46.58           O  
ANISOU  427  O   LYS A  63     8703   3981   5014   -473   -685    489       O  
ATOM    428  CB  LYS A  63      10.103  -7.317 -65.068  1.00 31.21           C  
ANISOU  428  CB  LYS A  63     6812   1828   3220   -142   -996    288       C  
ATOM    429  CG  LYS A  63       9.315  -6.245 -64.330  1.00 38.47           C  
ANISOU  429  CG  LYS A  63     7753   2624   4241    -89   -966    250       C  
ATOM    430  CD  LYS A  63       7.959  -6.747 -63.848  1.00 34.82           C  
ANISOU  430  CD  LYS A  63     7139   2118   3973     32  -1090     99       C  
ATOM    431  CE  LYS A  63       8.082  -7.693 -62.664  1.00 30.10           C  
ANISOU  431  CE  LYS A  63     6269   1651   3518   -168   -968     24       C  
ATOM    432  NZ  LYS A  63       6.740  -8.082 -62.143  1.00 31.41           N  
ANISOU  432  NZ  LYS A  63     6260   1753   3919    -78  -1003   -155       N  
ATOM    433  N   ALA A  64      11.827  -8.651 -67.400  1.00 40.31           N  
ANISOU  433  N   ALA A  64     8147   3104   4065   -123   -962    424       N  
ATOM    434  CA  ALA A  64      12.728  -9.715 -67.833  1.00 30.58           C  
ANISOU  434  CA  ALA A  64     6851   1973   2797   -203   -885    457       C  
ATOM    435  C   ALA A  64      14.018  -9.148 -68.412  1.00 35.98           C  
ANISOU  435  C   ALA A  64     7606   2656   3408   -282   -664    586       C  
ATOM    436  O   ALA A  64      15.105  -9.686 -68.169  1.00 34.51           O  
ANISOU  436  O   ALA A  64     7260   2561   3292   -434   -525    639       O  
ATOM    437  CB  ALA A  64      12.028 -10.611 -68.854  1.00 31.28           C  
ANISOU  437  CB  ALA A  64     7073   2039   2771     -8  -1077    387       C  
ATOM    438  N   LYS A  65      13.920  -8.061 -69.182  1.00 39.04           N  
ANISOU  438  N   LYS A  65     8235   2928   3672   -169   -624    645       N  
ATOM    439  CA  LYS A  65      15.123  -7.434 -69.722  1.00 42.61           C  
ANISOU  439  CA  LYS A  65     8771   3340   4080   -258   -383    770       C  
ATOM    440  C   LYS A  65      15.958  -6.804 -68.614  1.00 45.99           C  
ANISOU  440  C   LYS A  65     9016   3777   4680   -504   -241    802       C  
ATOM    441  O   LYS A  65      17.193  -6.809 -68.679  1.00 47.15           O  
ANISOU  441  O   LYS A  65     9079   3948   4886   -660    -60    884       O  
ATOM    442  CB  LYS A  65      14.748  -6.390 -70.774  1.00 38.87           C  
ANISOU  442  CB  LYS A  65     8635   2714   3418    -66   -360    826       C  
ATOM    443  N   ARG A  66      15.299  -6.256 -67.591  1.00 44.60           N  
ANISOU  443  N   ARG A  66     8782   3576   4589   -538   -324    733       N  
ATOM    444  CA  ARG A  66      16.016  -5.696 -66.450  1.00 40.20           C  
ANISOU  444  CA  ARG A  66     8071   3033   4171   -765   -226    730       C  
ATOM    445  C   ARG A  66      16.808  -6.775 -65.722  1.00 40.25           C  
ANISOU  445  C   ARG A  66     7798   3207   4289   -919   -232    715       C  
ATOM    446  O   ARG A  66      17.980  -6.580 -65.378  1.00 36.12           O  
ANISOU  446  O   ARG A  66     7167   2707   3851  -1106   -118    765       O  
ATOM    447  CB  ARG A  66      15.028  -5.023 -65.498  1.00 34.06           C  
ANISOU  447  CB  ARG A  66     7308   2197   3438   -740   -311    645       C  
ATOM    448  CG  ARG A  66      15.229  -3.533 -65.314  1.00 53.66           C  
ANISOU  448  CG  ARG A  66     9946   4518   5926   -806   -181    676       C  
ATOM    449  CD  ARG A  66      13.933  -2.885 -64.848  1.00 58.35           C  
ANISOU  449  CD  ARG A  66    10639   5007   6523   -668   -265    613       C  
ATOM    450  NE  ARG A  66      13.357  -3.573 -63.696  1.00 54.00           N  
ANISOU  450  NE  ARG A  66     9878   4570   6070   -704   -371    506       N  
ATOM    451  CZ  ARG A  66      12.085  -3.465 -63.321  1.00 44.24           C  
ANISOU  451  CZ  ARG A  66     8659   3273   4877   -560   -461    439       C  
ATOM    452  NH1 ARG A  66      11.646  -4.129 -62.260  1.00 34.60           N  
ANISOU  452  NH1 ARG A  66     7241   2148   3756   -610   -505    347       N  
ATOM    453  NH2 ARG A  66      11.250  -2.702 -64.014  1.00 39.09           N  
ANISOU  453  NH2 ARG A  66     8224   2453   4177   -346   -497    467       N  
ATOM    454  N   MET A  67      16.176  -7.927 -65.480  1.00 39.28           N  
ANISOU  454  N   MET A  67     7567   3187   4173   -841   -368    648       N  
ATOM    455  CA  MET A  67      16.839  -9.009 -64.760  1.00 34.85           C  
ANISOU  455  CA  MET A  67     6771   2769   3701   -950   -377    643       C  
ATOM    456  C   MET A  67      18.020  -9.562 -65.543  1.00 33.27           C  
ANISOU  456  C   MET A  67     6528   2604   3508   -991   -253    752       C  
ATOM    457  O   MET A  67      18.999 -10.026 -64.945  1.00 32.19           O  
ANISOU  457  O   MET A  67     6212   2551   3468  -1127   -214    796       O  
ATOM    458  CB  MET A  67      15.838 -10.121 -64.451  1.00 27.08           C  
ANISOU  458  CB  MET A  67     5718   1848   2724   -846   -510    553       C  
ATOM    459  CG  MET A  67      14.656  -9.663 -63.616  1.00 38.99           C  
ANISOU  459  CG  MET A  67     7236   3317   4260   -807   -595    456       C  
ATOM    460  SD  MET A  67      13.204 -10.714 -63.821  1.00 43.08           S  
ANISOU  460  SD  MET A  67     7746   3821   4802   -649   -733    354       S  
ATOM    461  CE  MET A  67      13.808 -12.259 -63.152  1.00 43.84           C  
ANISOU  461  CE  MET A  67     7633   4057   4966   -730   -685    351       C  
ATOM    462  N   LYS A  68      17.949  -9.524 -66.874  1.00 37.14           N  
ANISOU  462  N   LYS A  68     7198   3027   3886   -867   -189    804       N  
ATOM    463  CA  LYS A  68      19.081  -9.956 -67.686  1.00 45.14           C  
ANISOU  463  CA  LYS A  68     8195   4057   4899   -899    -18    920       C  
ATOM    464  C   LYS A  68      20.276  -9.030 -67.495  1.00 45.45           C  
ANISOU  464  C   LYS A  68     8181   4047   5040  -1096    159   1012       C  
ATOM    465  O   LYS A  68      21.424  -9.485 -67.463  1.00 45.88           O  
ANISOU  465  O   LYS A  68     8076   4154   5201  -1221    284   1098       O  
ATOM    466  CB  LYS A  68      18.670 -10.018 -69.157  1.00 47.42           C  
ANISOU  466  CB  LYS A  68     8749   4271   4996   -709     16    940       C  
ATOM    467  CG  LYS A  68      19.757 -10.499 -70.099  1.00 51.27           C  
ANISOU  467  CG  LYS A  68     9263   4766   5451   -718    229   1053       C  
ATOM    468  CD  LYS A  68      19.306 -10.374 -71.546  1.00 56.25           C  
ANISOU  468  CD  LYS A  68    10228   5305   5838   -519    262   1054       C  
ATOM    469  CE  LYS A  68      20.440 -10.677 -72.512  1.00 63.26           C  
ANISOU  469  CE  LYS A  68    11186   6174   6676   -534    532   1164       C  
ATOM    470  NZ  LYS A  68      20.089 -10.326 -73.918  1.00 70.23           N  
ANISOU  470  NZ  LYS A  68    12456   6941   7289   -343    593   1167       N  
ATOM    471  N   GLU A  69      20.025  -7.727 -67.354  1.00 48.38           N  
ANISOU  471  N   GLU A  69     8682   4303   5396  -1139    182    992       N  
ATOM    472  CA  GLU A  69      21.123  -6.791 -67.139  1.00 51.53           C  
ANISOU  472  CA  GLU A  69     9039   4628   5911  -1360    357   1053       C  
ATOM    473  C   GLU A  69      21.643  -6.875 -65.709  1.00 49.81           C  
ANISOU  473  C   GLU A  69     8570   4500   5854  -1573    272    996       C  
ATOM    474  O   GLU A  69      22.846  -6.719 -65.472  1.00 53.13           O  
ANISOU  474  O   GLU A  69     8836   4929   6421  -1797    388   1043       O  
ATOM    475  CB  GLU A  69      20.682  -5.366 -67.469  1.00 54.04           C  
ANISOU  475  CB  GLU A  69     9614   4767   6153  -1333    427   1048       C  
ATOM    476  CG  GLU A  69      21.797  -4.474 -68.000  1.00 62.18           C  
ANISOU  476  CG  GLU A  69    10715   5665   7245  -1501    694   1141       C  
ATOM    477  CD  GLU A  69      21.582  -3.013 -67.657  1.00 70.95           C  
ANISOU  477  CD  GLU A  69    11990   6604   8363  -1581    753   1105       C  
ATOM    478  OE1 GLU A  69      21.320  -2.715 -66.472  1.00 71.34           O  
ANISOU  478  OE1 GLU A  69    11931   6682   8494  -1681    627   1006       O  
ATOM    479  OE2 GLU A  69      21.667  -2.164 -68.568  1.00 76.19           O  
ANISOU  479  OE2 GLU A  69    12922   7095   8933  -1537    938   1173       O  
ATOM    480  N   TRP A  70      20.749  -7.109 -64.742  1.00 46.40           N  
ANISOU  480  N   TRP A  70     8102   4136   5393  -1518     71    885       N  
ATOM    481  CA  TRP A  70      21.179  -7.269 -63.355  1.00 47.81           C  
ANISOU  481  CA  TRP A  70     8095   4411   5661  -1697    -38    824       C  
ATOM    482  C   TRP A  70      22.146  -8.436 -63.211  1.00 47.44           C  
ANISOU  482  C   TRP A  70     7832   4494   5697  -1783    -49    896       C  
ATOM    483  O   TRP A  70      23.139  -8.345 -62.479  1.00 48.51           O  
ANISOU  483  O   TRP A  70     7801   4687   5943  -2019    -70    901       O  
ATOM    484  CB  TRP A  70      19.968  -7.481 -62.447  1.00 51.03           C  
ANISOU  484  CB  TRP A  70     8530   4867   5993  -1584   -217    710       C  
ATOM    485  CG  TRP A  70      19.050  -6.305 -62.346  1.00 57.11           C  
ANISOU  485  CG  TRP A  70     9479   5511   6708  -1525   -208    644       C  
ATOM    486  CD1 TRP A  70      19.335  -5.006 -62.656  1.00 56.04           C  
ANISOU  486  CD1 TRP A  70     9481   5225   6586  -1607    -80    663       C  
ATOM    487  CD2 TRP A  70      17.689  -6.324 -61.906  1.00 63.80           C  
ANISOU  487  CD2 TRP A  70    10391   6353   7498  -1374   -309    557       C  
ATOM    488  NE1 TRP A  70      18.234  -4.215 -62.432  1.00 59.59           N  
ANISOU  488  NE1 TRP A  70    10091   5573   6977  -1500   -107    601       N  
ATOM    489  CE2 TRP A  70      17.210  -5.001 -61.972  1.00 64.24           C  
ANISOU  489  CE2 TRP A  70    10623   6253   7531  -1359   -247    537       C  
ATOM    490  CE3 TRP A  70      16.827  -7.333 -61.461  1.00 70.42           C  
ANISOU  490  CE3 TRP A  70    11150   7286   8322  -1258   -422    499       C  
ATOM    491  CZ2 TRP A  70      15.908  -4.660 -61.611  1.00 72.10           C  
ANISOU  491  CZ2 TRP A  70    11704   7189   8500  -1224   -302    467       C  
ATOM    492  CZ3 TRP A  70      15.536  -6.992 -61.103  1.00 75.62           C  
ANISOU  492  CZ3 TRP A  70    11880   7886   8967  -1143   -463    422       C  
ATOM    493  CH2 TRP A  70      15.089  -5.667 -61.180  1.00 76.52           C  
ANISOU  493  CH2 TRP A  70    12156   7849   9069  -1123   -409    410       C  
ATOM    494  N   MET A  71      21.868  -9.543 -63.904  1.00 47.51           N  
ANISOU  494  N   MET A  71     7839   4553   5659  -1604    -44    947       N  
ATOM    495  CA  MET A  71      22.744 -10.707 -63.836  1.00 45.18           C  
ANISOU  495  CA  MET A  71     7361   4365   5442  -1655    -30   1041       C  
ATOM    496  C   MET A  71      24.140 -10.374 -64.345  1.00 47.07           C  
ANISOU  496  C   MET A  71     7482   4582   5818  -1853    176   1154       C  
ATOM    497  O   MET A  71      25.141 -10.837 -63.785  1.00 46.58           O  
ANISOU  497  O   MET A  71     7182   4628   5888  -2044    152   1214       O  
ATOM    498  CB  MET A  71      22.136 -11.858 -64.637  1.00 48.06           C  
ANISOU  498  CB  MET A  71     7787   4751   5723  -1412    -18   1062       C  
ATOM    499  CG  MET A  71      22.661 -13.236 -64.269  1.00 52.06           C  
ANISOU  499  CG  MET A  71     8135   5362   6285  -1402    -48   1140       C  
ATOM    500  SD  MET A  71      21.945 -13.877 -62.743  1.00 54.74           S  
ANISOU  500  SD  MET A  71     8415   5780   6602  -1381   -293   1049       S  
ATOM    501  CE  MET A  71      23.245 -13.506 -61.574  1.00 50.78           C  
ANISOU  501  CE  MET A  71     7728   5366   6202  -1691   -409   1142       C  
ATOM    502  N   LYS A  72      24.227  -9.564 -65.403  1.00 51.85           N  
ANISOU  502  N   LYS A  72     8237   5060   6405  -1825    379   1191       N  
ATOM    503  CA  LYS A  72      25.532  -9.141 -65.900  1.00 57.40           C  
ANISOU  503  CA  LYS A  72     8819   5722   7267  -2031    631   1285       C  
ATOM    504  C   LYS A  72      26.240  -8.243 -64.893  1.00 66.33           C  
ANISOU  504  C   LYS A  72     9773   6859   8573  -2344    594   1207       C  
ATOM    505  O   LYS A  72      27.461  -8.333 -64.723  1.00 70.83           O  
ANISOU  505  O   LYS A  72    10055   7502   9357  -2593    695   1238       O  
ATOM    506  CB  LYS A  72      25.375  -8.426 -67.242  1.00 41.93           C  
ANISOU  506  CB  LYS A  72     7118   3611   5202  -1917    846   1342       C  
ATOM    507  N   ARG A  73      25.487  -7.376 -64.209  1.00 66.32           N  
ANISOU  507  N   ARG A  73     9910   6795   8493  -2344    448   1085       N  
ATOM    508  CA  ARG A  73      26.093  -6.478 -63.231  1.00 65.76           C  
ANISOU  508  CA  ARG A  73     9706   6722   8558  -2633    398    978       C  
ATOM    509  C   ARG A  73      26.536  -7.220 -61.978  1.00 62.80           C  
ANISOU  509  C   ARG A  73     9065   6557   8238  -2790    139    919       C  
ATOM    510  O   ARG A  73      27.443  -6.758 -61.277  1.00 64.56           O  
ANISOU  510  O   ARG A  73     9059   6849   8623  -3077     85    833       O  
ATOM    511  CB  ARG A  73      25.112  -5.368 -62.853  1.00 70.79           C  
ANISOU  511  CB  ARG A  73    10598   7227   9071  -2565    336    875       C  
ATOM    512  CG  ARG A  73      24.724  -4.452 -63.997  1.00 78.18           C  
ANISOU  512  CG  ARG A  73    11804   7962   9939  -2444    548    937       C  
ATOM    513  CD  ARG A  73      25.382  -3.089 -63.857  1.00 89.42           C  
ANISOU  513  CD  ARG A  73    13251   9232  11491  -2693    702    892       C  
ATOM    514  NE  ARG A  73      25.011  -2.187 -64.944  1.00 98.76           N  
ANISOU  514  NE  ARG A  73    14743  10210  12572  -2576    906    967       N  
ATOM    515  CZ  ARG A  73      25.682  -2.080 -66.086  1.00108.38           C  
ANISOU  515  CZ  ARG A  73    16017  11345  13818  -2599   1161   1085       C  
ATOM    516  NH1 ARG A  73      25.272  -1.234 -67.021  1.00114.20           N  
ANISOU  516  NH1 ARG A  73    17095  11889  14407  -2476   1330   1142       N  
ATOM    517  NH2 ARG A  73      26.763  -2.819 -66.294  1.00110.65           N  
ANISOU  517  NH2 ARG A  73    16031  11741  14270  -2741   1260   1145       N  
ATOM    518  N   ILE A  74      25.912  -8.363 -61.679  1.00 58.41           N  
ANISOU  518  N   ILE A  74     8530   6112   7550  -2605    -43    959       N  
ATOM    519  CA  ILE A  74      26.194  -9.071 -60.433  1.00 60.80           C  
ANISOU  519  CA  ILE A  74     8639   6607   7855  -2719   -337    938       C  
ATOM    520  C   ILE A  74      27.635  -9.562 -60.397  1.00 70.82           C  
ANISOU  520  C   ILE A  74     9494   8060   9353  -2960   -355   1016       C  
ATOM    521  O   ILE A  74      28.272  -9.567 -59.335  1.00 71.93           O  
ANISOU  521  O   ILE A  74     9376   8385   9570  -3162   -613    948       O  
ATOM    522  CB  ILE A  74      25.180 -10.220 -60.246  1.00 56.85           C  
ANISOU  522  CB  ILE A  74     8274   6140   7186  -2448   -474    991       C  
ATOM    523  CG1 ILE A  74      23.904  -9.691 -59.580  1.00 58.06           C  
ANISOU  523  CG1 ILE A  74     8676   6217   7167  -2312   -567    854       C  
ATOM    524  CG2 ILE A  74      25.784 -11.371 -59.455  1.00 50.05           C  
ANISOU  524  CG2 ILE A  74     7178   5465   6374  -2536   -707   1096       C  
ATOM    525  CD1 ILE A  74      22.832 -10.737 -59.362  1.00 56.29           C  
ANISOU  525  CD1 ILE A  74     8555   6014   6818  -2061   -656    857       C  
ATOM    526  N   LYS A  75      28.186  -9.948 -61.549  1.00 76.65           N  
ANISOU  526  N   LYS A  75    10133   8780  10211  -2929    -87   1146       N  
ATOM    527  CA  LYS A  75      29.564 -10.418 -61.602  1.00 82.27           C  
ANISOU  527  CA  LYS A  75    10357   9712  11190  -3078    -50   1206       C  
ATOM    528  C   LYS A  75      30.582  -9.305 -61.387  1.00 83.09           C  
ANISOU  528  C   LYS A  75    10201   9832  11539  -3448     25   1071       C  
ATOM    529  O   LYS A  75      31.757  -9.607 -61.150  1.00 88.92           O  
ANISOU  529  O   LYS A  75    10427  10816  12543  -3587    -29   1057       O  
ATOM    530  CB  LYS A  75      29.829 -11.113 -62.941  1.00 84.96           C  
ANISOU  530  CB  LYS A  75    10691  10013  11576  -2867    292   1352       C  
ATOM    531  N   THR A  76      30.170  -8.039 -61.458  1.00 75.90           N  
ANISOU  531  N   THR A  76     9584   8682  10571  -3493    152    938       N  
ATOM    532  CA  THR A  76      31.080  -6.923 -61.259  1.00 73.37           C  
ANISOU  532  CA  THR A  76     9051   8324  10501  -3789    253    785       C  
ATOM    533  C   THR A  76      30.613  -5.928 -60.207  1.00 68.76           C  
ANISOU  533  C   THR A  76     8645   7670   9811  -3877     42    595       C  
ATOM    534  O   THR A  76      31.260  -4.887 -60.039  1.00 70.46           O  
ANISOU  534  O   THR A  76     8743   7805  10225  -4117    128    460       O  
ATOM    535  CB  THR A  76      31.294  -6.169 -62.590  1.00 73.44           C  
ANISOU  535  CB  THR A  76     9218   8063  10622  -3784    705    872       C  
ATOM    536  OG1 THR A  76      30.029  -5.861 -63.172  1.00 72.30           O  
ANISOU  536  OG1 THR A  76     9590   7698  10184  -3496    774    950       O  
ATOM    537  CG2 THR A  76      32.108  -7.019 -63.550  1.00 73.68           C  
ANISOU  537  CG2 THR A  76     8987   8182  10825  -3767    972   1029       C  
ATOM    538  N   THR A  77      29.525  -6.210 -59.496  1.00 63.87           N  
ANISOU  538  N   THR A  77     8302   7065   8901  -3691   -207    583       N  
ATOM    539  CA  THR A  77      29.034  -5.307 -58.463  1.00 56.74           C  
ANISOU  539  CA  THR A  77     7586   6098   7875  -3750   -369    413       C  
ATOM    540  C   THR A  77      29.887  -5.436 -57.206  1.00 60.84           C  
ANISOU  540  C   THR A  77     7768   6876   8472  -3976   -703    258       C  
ATOM    541  O   THR A  77      30.065  -6.538 -56.680  1.00 67.53           O  
ANISOU  541  O   THR A  77     8423   7979   9258  -3915   -985    316       O  
ATOM    542  CB  THR A  77      27.568  -5.607 -58.141  1.00 49.07           C  
ANISOU  542  CB  THR A  77     6994   5063   6589  -3456   -479    455       C  
ATOM    543  OG1 THR A  77      26.753  -5.286 -59.276  1.00 59.66           O  
ANISOU  543  OG1 THR A  77     8617   6188   7862  -3231   -217    549       O  
ATOM    544  CG2 THR A  77      27.105  -4.789 -56.940  1.00 49.75           C  
ANISOU  544  CG2 THR A  77     7246   5113   6542  -3518   -635    289       C  
ATOM    545  N   ALA A  78      30.410  -4.306 -56.721  1.00 61.87           N  
ANISOU  545  N   ALA A  78     7828   6944   8736  -4217   -696     63       N  
ATOM    546  CA  ALA A  78      31.335  -4.339 -55.592  1.00 64.89           C  
ANISOU  546  CA  ALA A  78     7853   7587   9215  -4428  -1029   -127       C  
ATOM    547  C   ALA A  78      30.621  -4.475 -54.253  1.00 65.26           C  
ANISOU  547  C   ALA A  78     8138   7721   8936  -4328  -1363   -206       C  
ATOM    548  O   ALA A  78      31.164  -5.088 -53.325  1.00 70.03           O  
ANISOU  548  O   ALA A  78     8495   8616   9497  -4350  -1730   -276       O  
ATOM    549  CB  ALA A  78      32.201  -3.079 -55.583  1.00 68.82           C  
ANISOU  549  CB  ALA A  78     8175   7963  10010  -4741   -896   -327       C  
ATOM    550  N   SER A  79      29.424  -3.912 -54.130  1.00 64.24           N  
ANISOU  550  N   SER A  79     8475   7353   8580  -4191  -1240   -191       N  
ATOM    551  CA  SER A  79      28.718  -3.889 -52.855  1.00 64.51           C  
ANISOU  551  CA  SER A  79     8764   7421   8325  -4113  -1474   -272       C  
ATOM    552  C   SER A  79      28.135  -5.265 -52.558  1.00 62.34           C  
ANISOU  552  C   SER A  79     8565   7292   7827  -3864  -1667   -106       C  
ATOM    553  O   SER A  79      27.316  -5.779 -53.328  1.00 55.43           O  
ANISOU  553  O   SER A  79     7864   6306   6892  -3649  -1499     64       O  
ATOM    554  CB  SER A  79      27.619  -2.830 -52.874  1.00 62.44           C  
ANISOU  554  CB  SER A  79     8924   6862   7938  -4035  -1241   -300       C  
ATOM    555  OG  SER A  79      26.929  -2.801 -51.638  1.00 65.77           O  
ANISOU  555  OG  SER A  79     9592   7302   8096  -3968  -1415   -372       O  
ATOM    556  N   GLU A  80      28.557  -5.857 -51.439  1.00 75.48           N  
ANISOU  556  N   GLU A  80    10107   9200   9369  -3875  -2029   -165       N  
ATOM    557  CA  GLU A  80      28.013  -7.150 -51.034  1.00 79.34           C  
ANISOU  557  CA  GLU A  80    10709   9798   9638  -3633  -2218     -4       C  
ATOM    558  C   GLU A  80      26.527  -7.043 -50.715  1.00 68.86           C  
ANISOU  558  C   GLU A  80     9866   8233   8063  -3453  -2067     38       C  
ATOM    559  O   GLU A  80      25.754  -7.964 -51.003  1.00 65.90           O  
ANISOU  559  O   GLU A  80     9637   7807   7594  -3242  -2021    196       O  
ATOM    560  CB  GLU A  80      28.790  -7.686 -49.830  1.00 96.06           C  
ANISOU  560  CB  GLU A  80    12635  12222  11643  -3632  -2643    -83       C  
ATOM    561  CG  GLU A  80      28.339  -9.054 -49.344  1.00105.86           C  
ANISOU  561  CG  GLU A  80    14005  13571  12645  -3348  -2844     92       C  
ATOM    562  CD  GLU A  80      29.111  -9.522 -48.124  1.00119.94           C  
ANISOU  562  CD  GLU A  80    15641  15660  14272  -3263  -3261     20       C  
ATOM    563  OE1 GLU A  80      30.094  -8.851 -47.746  1.00127.90           O  
ANISOU  563  OE1 GLU A  80    16362  16834  15398  -3447  -3430   -182       O  
ATOM    564  OE2 GLU A  80      28.734 -10.560 -47.540  1.00122.40           O  
ANISOU  564  OE2 GLU A  80    16132  16037  14339  -2989  -3410    153       O  
ATOM    565  N   ASP A  81      26.109  -5.920 -50.126  1.00 68.35           N  
ANISOU  565  N   ASP A  81    10031   8020   7919  -3535  -1975   -112       N  
ATOM    566  CA  ASP A  81      24.698  -5.738 -49.802  1.00 62.27           C  
ANISOU  566  CA  ASP A  81     9663   7044   6955  -3359  -1808    -81       C  
ATOM    567  C   ASP A  81      23.863  -5.554 -51.063  1.00 51.17           C  
ANISOU  567  C   ASP A  81     8338   5456   5648  -3194  -1495     22       C  
ATOM    568  O   ASP A  81      22.726  -6.034 -51.135  1.00 53.80           O  
ANISOU  568  O   ASP A  81     8864   5704   5872  -2964  -1397    104       O  
ATOM    569  CB  ASP A  81      24.524  -4.548 -48.859  1.00 70.78           C  
ANISOU  569  CB  ASP A  81    10935   8019   7938  -3492  -1789   -266       C  
ATOM    570  CG  ASP A  81      23.123  -4.458 -48.283  1.00 74.33           C  
ANISOU  570  CG  ASP A  81    11763   8297   8183  -3315  -1647   -241       C  
ATOM    571  OD1 ASP A  81      22.731  -5.375 -47.529  1.00 75.39           O  
ANISOU  571  OD1 ASP A  81    12038   8480   8127  -3201  -1768   -181       O  
ATOM    572  OD2 ASP A  81      22.421  -3.467 -48.574  1.00 76.47           O  
ANISOU  572  OD2 ASP A  81    12184   8380   8493  -3286  -1408   -284       O  
ATOM    573  N   GLU A  82      24.408  -4.867 -52.070  1.00 47.44           N  
ANISOU  573  N   GLU A  82     7712   4925   5387  -3295  -1336      5       N  
ATOM    574  CA  GLU A  82      23.674  -4.704 -53.320  1.00 45.07           C  
ANISOU  574  CA  GLU A  82     7497   4473   5157  -3104  -1072    100       C  
ATOM    575  C   GLU A  82      23.665  -5.992 -54.132  1.00 47.92           C  
ANISOU  575  C   GLU A  82     7736   4921   5550  -2947  -1088    259       C  
ATOM    576  O   GLU A  82      22.705  -6.251 -54.868  1.00 51.37           O  
ANISOU  576  O   GLU A  82     8290   5272   5957  -2705   -948    328       O  
ATOM    577  CB  GLU A  82      24.267  -3.560 -54.143  1.00 47.44           C  
ANISOU  577  CB  GLU A  82     7729   4643   5652  -3257   -874     48       C  
ATOM    578  CG  GLU A  82      23.412  -3.160 -55.335  1.00 47.81           C  
ANISOU  578  CG  GLU A  82     7934   4509   5722  -3040   -623    132       C  
ATOM    579  CD  GLU A  82      24.105  -2.172 -56.253  1.00 58.72           C  
ANISOU  579  CD  GLU A  82     9276   5742   7293  -3188   -411    127       C  
ATOM    580  OE1 GLU A  82      25.219  -1.721 -55.917  1.00 64.94           O  
ANISOU  580  OE1 GLU A  82     9890   6556   8229  -3479   -436     32       O  
ATOM    581  OE2 GLU A  82      23.535  -1.849 -57.316  1.00 60.64           O  
ANISOU  581  OE2 GLU A  82     9659   5841   7542  -3016   -224    213       O  
ATOM    582  N   GLN A  83      24.716  -6.808 -54.015  1.00 48.48           N  
ANISOU  582  N   GLN A  83     7550   5176   5696  -3077  -1272    308       N  
ATOM    583  CA  GLN A  83      24.715  -8.107 -54.679  1.00 41.34           C  
ANISOU  583  CA  GLN A  83     6542   4344   4821  -2938  -1296    471       C  
ATOM    584  C   GLN A  83      23.583  -8.984 -54.162  1.00 38.53           C  
ANISOU  584  C   GLN A  83     6410   3957   4272  -2712  -1361    522       C  
ATOM    585  O   GLN A  83      22.907  -9.663 -54.943  1.00 46.45           O  
ANISOU  585  O   GLN A  83     7465   4902   5283  -2500  -1240    606       O  
ATOM    586  CB  GLN A  83      26.059  -8.809 -54.485  1.00 55.80           C  
ANISOU  586  CB  GLN A  83     8008   6413   6782  -3117  -1524    518       C  
ATOM    587  CG  GLN A  83      27.171  -8.300 -55.382  1.00 62.57           C  
ANISOU  587  CG  GLN A  83     8560   7302   7911  -3305  -1370    509       C  
ATOM    588  CD  GLN A  83      28.380  -9.215 -55.376  1.00 70.81           C  
ANISOU  588  CD  GLN A  83     9145   8627   9130  -3404  -1571    591       C  
ATOM    589  OE1 GLN A  83      28.803  -9.699 -54.326  1.00 72.39           O  
ANISOU  589  OE1 GLN A  83     9183   9063   9261  -3417  -1925    555       O  
ATOM    590  NE2 GLN A  83      28.934  -9.469 -56.556  1.00 75.08           N  
ANISOU  590  NE2 GLN A  83     9469   9165   9893  -3427  -1342    709       N  
ATOM    591  N   GLU A  84      23.356  -8.977 -52.847  1.00 39.42           N  
ANISOU  591  N   GLU A  84     6664   4100   4215  -2748  -1530    454       N  
ATOM    592  CA  GLU A  84      22.276  -9.781 -52.287  1.00 50.72           C  
ANISOU  592  CA  GLU A  84     8331   5466   5476  -2556  -1539    491       C  
ATOM    593  C   GLU A  84      20.914  -9.222 -52.679  1.00 45.96           C  
ANISOU  593  C   GLU A  84     7899   4710   4855  -2353  -1276    433       C  
ATOM    594  O   GLU A  84      19.973  -9.985 -52.932  1.00 44.78           O  
ANISOU  594  O   GLU A  84     7808   4522   4683  -2141  -1187    460       O  
ATOM    595  CB  GLU A  84      22.417  -9.862 -50.767  1.00 61.56           C  
ANISOU  595  CB  GLU A  84     9846   6893   6649  -2640  -1756    430       C  
ATOM    596  CG  GLU A  84      21.313 -10.656 -50.090  1.00 68.47           C  
ANISOU  596  CG  GLU A  84    11016   7657   7342  -2469  -1715    460       C  
ATOM    597  CD  GLU A  84      21.802 -11.422 -48.878  1.00 78.52           C  
ANISOU  597  CD  GLU A  84    12380   9050   8405  -2470  -1988    472       C  
ATOM    598  OE1 GLU A  84      23.028 -11.448 -48.644  1.00 84.32           O  
ANISOU  598  OE1 GLU A  84    12868  10022   9148  -2549  -2249    469       O  
ATOM    599  OE2 GLU A  84      20.961 -12.004 -48.160  1.00 80.94           O  
ANISOU  599  OE2 GLU A  84    12979   9239   8535  -2341  -1921    482       O  
ATOM    600  N   GLU A  85      20.791  -7.894 -52.749  1.00 39.47           N  
ANISOU  600  N   GLU A  85     7119   3813   4066  -2412  -1159    335       N  
ATOM    601  CA  GLU A  85      19.520  -7.291 -53.139  1.00 38.98           C  
ANISOU  601  CA  GLU A  85     7170   3630   4013  -2217   -957    279       C  
ATOM    602  C   GLU A  85      19.157  -7.651 -54.574  1.00 38.11           C  
ANISOU  602  C   GLU A  85     6952   3508   4022  -2033   -843    334       C  
ATOM    603  O   GLU A  85      18.007  -8.002 -54.863  1.00 36.60           O  
ANISOU  603  O   GLU A  85     6787   3286   3834  -1821   -763    315       O  
ATOM    604  CB  GLU A  85      19.579  -5.773 -52.974  1.00 46.98           C  
ANISOU  604  CB  GLU A  85     8266   4537   5049  -2336   -869    181       C  
ATOM    605  CG  GLU A  85      18.225  -5.095 -53.102  1.00 52.89           C  
ANISOU  605  CG  GLU A  85     9144   5154   5796  -2153   -703    125       C  
ATOM    606  CD  GLU A  85      18.333  -3.639 -53.505  1.00 59.79           C  
ANISOU  606  CD  GLU A  85    10086   5887   6743  -2233   -584     70       C  
ATOM    607  OE1 GLU A  85      19.369  -3.257 -54.087  1.00 63.74           O  
ANISOU  607  OE1 GLU A  85    10503   6381   7333  -2387   -577     89       O  
ATOM    608  OE2 GLU A  85      17.381  -2.876 -53.241  1.00 63.45           O  
ANISOU  608  OE2 GLU A  85    10690   6228   7192  -2149   -481     10       O  
ATOM    609  N   MET A  86      20.128  -7.569 -55.488  1.00 41.37           N  
ANISOU  609  N   MET A  86     7233   3941   4542  -2126   -829    395       N  
ATOM    610  CA  MET A  86      19.860  -7.897 -56.884  1.00 42.07           C  
ANISOU  610  CA  MET A  86     7268   4004   4715  -1961   -717    453       C  
ATOM    611  C   MET A  86      19.568  -9.382 -57.058  1.00 47.78           C  
ANISOU  611  C   MET A  86     7921   4809   5426  -1813   -769    510       C  
ATOM    612  O   MET A  86      18.700  -9.758 -57.854  1.00 49.02           O  
ANISOU  612  O   MET A  86     8086   4937   5603  -1614   -694    498       O  
ATOM    613  CB  MET A  86      21.039  -7.470 -57.758  1.00 39.30           C  
ANISOU  613  CB  MET A  86     6817   3633   4482  -2115   -640    515       C  
ATOM    614  CG  MET A  86      21.205  -5.963 -57.860  1.00 38.57           C  
ANISOU  614  CG  MET A  86     6816   3407   4431  -2235   -523    453       C  
ATOM    615  SD  MET A  86      22.888  -5.467 -58.270  1.00 49.98           S  
ANISOU  615  SD  MET A  86     8088   4846   6056  -2540   -441    483       S  
ATOM    616  CE  MET A  86      23.088  -6.215 -59.883  1.00 50.47           C  
ANISOU  616  CE  MET A  86     8096   4894   6185  -2391   -284    634       C  
ATOM    617  N   ALA A  87      20.277 -10.240 -56.321  1.00 48.83           N  
ANISOU  617  N   ALA A  87     7992   5030   5530  -1920   -911    570       N  
ATOM    618  CA  ALA A  87      20.012 -11.673 -56.395  1.00 39.73           C  
ANISOU  618  CA  ALA A  87     6804   3919   4374  -1780   -939    631       C  
ATOM    619  C   ALA A  87      18.621 -11.999 -55.866  1.00 36.87           C  
ANISOU  619  C   ALA A  87     6551   3516   3944  -1604   -885    531       C  
ATOM    620  O   ALA A  87      17.875 -12.772 -56.479  1.00 37.67           O  
ANISOU  620  O   ALA A  87     6609   3606   4097  -1425   -797    509       O  
ATOM    621  CB  ALA A  87      21.081 -12.447 -55.622  1.00 33.34           C  
ANISOU  621  CB  ALA A  87     5938   3184   3545  -1948  -1132    753       C  
ATOM    622  N   ASN A  88      18.251 -11.410 -54.726  1.00 38.65           N  
ANISOU  622  N   ASN A  88     6910   3711   4064  -1671   -918    464       N  
ATOM    623  CA  ASN A  88      16.917 -11.638 -54.181  1.00 41.26           C  
ANISOU  623  CA  ASN A  88     7324   3990   4362  -1527   -817    373       C  
ATOM    624  C   ASN A  88      15.841 -11.050 -55.084  1.00 43.57           C  
ANISOU  624  C   ASN A  88     7558   4232   4767  -1377   -683    303       C  
ATOM    625  O   ASN A  88      14.759 -11.631 -55.225  1.00 49.69           O  
ANISOU  625  O   ASN A  88     8290   4980   5608  -1235   -597    252       O  
ATOM    626  CB  ASN A  88      16.813 -11.054 -52.772  1.00 44.76           C  
ANISOU  626  CB  ASN A  88     7957   4391   4657  -1643   -853    328       C  
ATOM    627  CG  ASN A  88      17.365 -11.985 -51.713  1.00 55.03           C  
ANISOU  627  CG  ASN A  88     9407   5701   5802  -1740   -994    390       C  
ATOM    628  OD1 ASN A  88      18.517 -11.864 -51.300  1.00 69.14           O  
ANISOU  628  OD1 ASN A  88    11233   7524   7511  -1938  -1199    464       O  
ATOM    629  ND2 ASN A  88      16.541 -12.924 -51.267  1.00 50.90           N  
ANISOU  629  ND2 ASN A  88     8966   5129   5246  -1612   -891    359       N  
ATOM    630  N   ALA A  89      16.121  -9.903 -55.710  1.00 44.12           N  
ANISOU  630  N   ALA A  89     7633   4264   4865  -1423   -671    304       N  
ATOM    631  CA  ALA A  89      15.141  -9.292 -56.604  1.00 42.52           C  
ANISOU  631  CA  ALA A  89     7432   3981   4742  -1290   -589    263       C  
ATOM    632  C   ALA A  89      14.874 -10.175 -57.815  1.00 47.41           C  
ANISOU  632  C   ALA A  89     7968   4623   5424  -1162   -589    292       C  
ATOM    633  O   ALA A  89      13.725 -10.318 -58.247  1.00 50.38           O  
ANISOU  633  O   ALA A  89     8335   4946   5861  -1030   -562    241       O  
ATOM    634  CB  ALA A  89      15.618  -7.908 -57.045  1.00 38.26           C  
ANISOU  634  CB  ALA A  89     6973   3363   4201  -1375   -563    275       C  
ATOM    635  N   ILE A  90      15.926 -10.775 -58.376  1.00 47.17           N  
ANISOU  635  N   ILE A  90     7881   4654   5388  -1210   -621    371       N  
ATOM    636  CA  ILE A  90      15.752 -11.695 -59.497  1.00 36.33           C  
ANISOU  636  CA  ILE A  90     6459   3291   4053  -1097   -609    396       C  
ATOM    637  C   ILE A  90      14.949 -12.914 -59.061  1.00 31.99           C  
ANISOU  637  C   ILE A  90     5852   2763   3539  -1008   -597    344       C  
ATOM    638  O   ILE A  90      14.000 -13.331 -59.735  1.00 24.00           O  
ANISOU  638  O   ILE A  90     4833   1709   2578   -897   -584    292       O  
ATOM    639  CB  ILE A  90      17.119 -12.101 -60.072  1.00 28.42           C  
ANISOU  639  CB  ILE A  90     5402   2336   3061  -1172   -603    505       C  
ATOM    640  CG1 ILE A  90      17.796 -10.903 -60.738  1.00 33.33           C  
ANISOU  640  CG1 ILE A  90     6082   2901   3681  -1258   -552    555       C  
ATOM    641  CG2 ILE A  90      16.961 -13.251 -61.051  1.00 25.72           C  
ANISOU  641  CG2 ILE A  90     5029   2002   2743  -1051   -571    528       C  
ATOM    642  CD1 ILE A  90      19.231 -11.162 -61.135  1.00 37.78           C  
ANISOU  642  CD1 ILE A  90     6560   3502   4294  -1376   -504    674       C  
ATOM    643  N   ILE A  91      15.319 -13.498 -57.919  1.00 31.86           N  
ANISOU  643  N   ILE A  91     5820   2789   3496  -1068   -603    356       N  
ATOM    644  CA  ILE A  91      14.649 -14.702 -57.437  1.00 22.37           C  
ANISOU  644  CA  ILE A  91     4589   1578   2332   -995   -541    316       C  
ATOM    645  C   ILE A  91      13.196 -14.405 -57.085  1.00 22.26           C  
ANISOU  645  C   ILE A  91     4569   1497   2392   -931   -464    204       C  
ATOM    646  O   ILE A  91      12.301 -15.218 -57.346  1.00 33.84           O  
ANISOU  646  O   ILE A  91     5966   2922   3970   -856   -393    138       O  
ATOM    647  CB  ILE A  91      15.422 -15.291 -56.242  1.00 23.01           C  
ANISOU  647  CB  ILE A  91     4729   1683   2330  -1074   -574    376       C  
ATOM    648  CG1 ILE A  91      16.770 -15.844 -56.713  1.00 23.43           C  
ANISOU  648  CG1 ILE A  91     4734   1787   2383  -1114   -643    507       C  
ATOM    649  CG2 ILE A  91      14.601 -16.366 -55.540  1.00 23.97           C  
ANISOU  649  CG2 ILE A  91     4879   1753   2475  -1002   -459    328       C  
ATOM    650  CD1 ILE A  91      17.731 -16.168 -55.588  1.00 24.79           C  
ANISOU  650  CD1 ILE A  91     4980   1979   2462  -1218   -756    614       C  
ATOM    651  N   THR A  92      12.935 -13.232 -56.501  1.00 22.90           N  
ANISOU  651  N   THR A  92     4710   1546   2443   -973   -465    173       N  
ATOM    652  CA  THR A  92      11.570 -12.881 -56.119  1.00 23.21           C  
ANISOU  652  CA  THR A  92     4726   1499   2595   -916   -376     68       C  
ATOM    653  C   THR A  92      10.661 -12.779 -57.338  1.00 29.76           C  
ANISOU  653  C   THR A  92     5480   2265   3562   -813   -398     10       C  
ATOM    654  O   THR A  92       9.527 -13.271 -57.320  1.00 27.07           O  
ANISOU  654  O   THR A  92     5040   1855   3389   -756   -335   -100       O  
ATOM    655  CB  THR A  92      11.563 -11.567 -55.338  1.00 24.23           C  
ANISOU  655  CB  THR A  92     4961   1584   2661   -979   -368     51       C  
ATOM    656  OG1 THR A  92      12.371 -11.706 -54.162  1.00 36.80           O  
ANISOU  656  OG1 THR A  92     6672   3217   4093  -1092   -384     87       O  
ATOM    657  CG2 THR A  92      10.146 -11.202 -54.932  1.00 24.90           C  
ANISOU  657  CG2 THR A  92     5012   1553   2895   -916   -262    -62       C  
ATOM    658  N   ILE A  93      11.148 -12.155 -58.414  1.00 31.92           N  
ANISOU  658  N   ILE A  93     5821   2540   3767   -798   -495     71       N  
ATOM    659  CA  ILE A  93      10.325 -11.980 -59.606  1.00 23.67           C  
ANISOU  659  CA  ILE A  93     4796   1408   2789   -690   -571     23       C  
ATOM    660  C   ILE A  93      10.063 -13.321 -60.280  1.00 33.20           C  
ANISOU  660  C   ILE A  93     5925   2634   4056   -643   -595    -22       C  
ATOM    661  O   ILE A  93       8.942 -13.597 -60.723  1.00 39.68           O  
ANISOU  661  O   ILE A  93     6688   3376   5012   -565   -635   -154       O  
ATOM    662  CB  ILE A  93      10.986 -10.979 -60.568  1.00 24.32           C  
ANISOU  662  CB  ILE A  93     5041   1460   2739   -681   -656    116       C  
ATOM    663  CG1 ILE A  93      11.088  -9.605 -59.909  1.00 25.23           C  
ANISOU  663  CG1 ILE A  93     5239   1520   2830   -733   -606    129       C  
ATOM    664  CG2 ILE A  93      10.197 -10.887 -61.863  1.00 31.63           C  
ANISOU  664  CG2 ILE A  93     6071   2278   3670   -534   -789     82       C  
ATOM    665  CD1 ILE A  93      11.907  -8.614 -60.703  1.00 26.22           C  
ANISOU  665  CD1 ILE A  93     5519   1602   2843   -761   -624    218       C  
ATOM    666  N   LEU A  94      11.086 -14.177 -60.362  1.00 32.24           N  
ANISOU  666  N   LEU A  94     5796   2601   3853   -691   -574     60       N  
ATOM    667  CA  LEU A  94      10.901 -15.495 -60.962  1.00 29.45           C  
ANISOU  667  CA  LEU A  94     5391   2245   3555   -655   -566     12       C  
ATOM    668  C   LEU A  94       9.879 -16.315 -60.187  1.00 28.23           C  
ANISOU  668  C   LEU A  94     5086   2052   3588   -657   -445   -127       C  
ATOM    669  O   LEU A  94       9.065 -17.030 -60.782  1.00 32.58           O  
ANISOU  669  O   LEU A  94     5559   2551   4270   -621   -449   -268       O  
ATOM    670  CB  LEU A  94      12.236 -16.236 -61.033  1.00 21.64           C  
ANISOU  670  CB  LEU A  94     4426   1329   2465   -701   -533    131       C  
ATOM    671  CG  LEU A  94      13.269 -15.652 -61.996  1.00 23.90           C  
ANISOU  671  CG  LEU A  94     4820   1635   2624   -712   -599    241       C  
ATOM    672  CD1 LEU A  94      14.621 -16.324 -61.818  1.00 32.43           C  
ANISOU  672  CD1 LEU A  94     5859   2785   3678   -764   -537    351       C  
ATOM    673  CD2 LEU A  94      12.787 -15.783 -63.432  1.00 22.56           C  
ANISOU  673  CD2 LEU A  94     4774   1385   2412   -620   -687    201       C  
ATOM    674  N   GLN A  95       9.901 -16.221 -58.856  1.00 22.24           N  
ANISOU  674  N   GLN A  95     4299   1306   2846   -707   -336   -110       N  
ATOM    675  CA  GLN A  95       8.917 -16.937 -58.053  1.00 24.03           C  
ANISOU  675  CA  GLN A  95     4409   1464   3257   -715   -198   -235       C  
ATOM    676  C   GLN A  95       7.518 -16.361 -58.239  1.00 27.46           C  
ANISOU  676  C   GLN A  95     4729   1795   3910   -680   -203   -418       C  
ATOM    677  O   GLN A  95       6.528 -17.086 -58.091  1.00 27.94           O  
ANISOU  677  O   GLN A  95     4639   1773   4203   -680   -142   -582       O  
ATOM    678  CB  GLN A  95       9.325 -16.911 -56.580  1.00 22.87           C  
ANISOU  678  CB  GLN A  95     4346   1335   3009   -769   -104   -157       C  
ATOM    679  CG  GLN A  95      10.592 -17.704 -56.285  1.00 22.43           C  
ANISOU  679  CG  GLN A  95     4401   1347   2776   -797   -102    -20       C  
ATOM    680  CD  GLN A  95      11.163 -17.426 -54.908  1.00 31.37           C  
ANISOU  680  CD  GLN A  95     5692   2493   3735   -858    -80     50       C  
ATOM    681  OE1 GLN A  95      11.041 -16.320 -54.382  1.00 36.21           O  
ANISOU  681  OE1 GLN A  95     6360   3105   4292   -896   -110     34       O  
ATOM    682  NE2 GLN A  95      11.796 -18.433 -54.318  1.00 35.05           N  
ANISOU  682  NE2 GLN A  95     6265   2950   4101   -865    -32    124       N  
ATOM    683  N   SER A  96       7.414 -15.070 -58.569  1.00 24.22           N  
ANISOU  683  N   SER A  96     4395   1365   3442   -646   -297   -403       N  
ATOM    684  CA  SER A  96       6.104 -14.490 -58.850  1.00 30.84           C  
ANISOU  684  CA  SER A  96     5164   2082   4473   -593   -317   -587       C  
ATOM    685  C   SER A  96       5.549 -15.012 -60.167  1.00 34.76           C  
ANISOU  685  C   SER A  96     5632   2564   5012   -533   -456   -718       C  
ATOM    686  O   SER A  96       4.340 -15.234 -60.294  1.00 46.96           O  
ANISOU  686  O   SER A  96     7077   4035   6732   -526   -442   -933       O  
ATOM    687  CB  SER A  96       6.187 -12.965 -58.874  1.00 29.54           C  
ANISOU  687  CB  SER A  96     5148   1868   4207   -544   -402   -510       C  
ATOM    688  OG  SER A  96       6.882 -12.508 -60.020  1.00 32.31           O  
ANISOU  688  OG  SER A  96     5663   2252   4363   -482   -595   -386       O  
ATOM    689  N   TRP A  97       6.419 -15.215 -61.159  1.00 25.84           N  
ANISOU  689  N   TRP A  97     4618   1506   3692   -492   -618   -596       N  
ATOM    690  CA  TRP A  97       5.974 -15.781 -62.427  1.00 26.91           C  
ANISOU  690  CA  TRP A  97     4742   1642   3842   -410   -812   -725       C  
ATOM    691  C   TRP A  97       5.606 -17.252 -62.284  1.00 40.66           C  
ANISOU  691  C   TRP A  97     6314   3407   5728   -510   -644   -881       C  
ATOM    692  O   TRP A  97       4.705 -17.736 -62.978  1.00 43.31           O  
ANISOU  692  O   TRP A  97     6548   3740   6169   -480   -760  -1091       O  
ATOM    693  CB  TRP A  97       7.060 -15.601 -63.488  1.00 26.36           C  
ANISOU  693  CB  TRP A  97     4896   1605   3514   -346   -981   -550       C  
ATOM    694  CG  TRP A  97       7.275 -14.172 -63.887  1.00 26.90           C  
ANISOU  694  CG  TRP A  97     5182   1604   3434   -243  -1139   -428       C  
ATOM    695  CD1 TRP A  97       6.403 -13.134 -63.722  1.00 28.24           C  
ANISOU  695  CD1 TRP A  97     5364   1675   3692   -138  -1233   -499       C  
ATOM    696  CD2 TRP A  97       8.440 -13.620 -64.513  1.00 26.52           C  
ANISOU  696  CD2 TRP A  97     5387   1553   3135   -236  -1179   -220       C  
ATOM    697  NE1 TRP A  97       6.950 -11.973 -64.211  1.00 36.47           N  
ANISOU  697  NE1 TRP A  97     6674   2646   4537    -57  -1324   -334       N  
ATOM    698  CE2 TRP A  97       8.200 -12.244 -64.701  1.00 36.25           C  
ANISOU  698  CE2 TRP A  97     6789   2684   4301   -134  -1274   -167       C  
ATOM    699  CE3 TRP A  97       9.660 -14.156 -64.935  1.00 32.04           C  
ANISOU  699  CE3 TRP A  97     6183   2314   3676   -308  -1109    -83       C  
ATOM    700  CZ2 TRP A  97       9.136 -11.397 -65.292  1.00 40.75           C  
ANISOU  700  CZ2 TRP A  97     7606   3229   4649   -125  -1263     12       C  
ATOM    701  CZ3 TRP A  97      10.589 -13.312 -65.522  1.00 37.48           C  
ANISOU  701  CZ3 TRP A  97     7091   2983   4166   -303  -1107     80       C  
ATOM    702  CH2 TRP A  97      10.321 -11.948 -65.694  1.00 41.36           C  
ANISOU  702  CH2 TRP A  97     7730   3391   4595   -223  -1165    121       C  
ATOM    703  N   ILE A  98       6.281 -17.973 -61.387  1.00 25.85           N  
ANISOU  703  N   ILE A  98     4399   1552   3871   -605   -411   -786       N  
ATOM    704  CA  ILE A  98       5.972 -19.385 -61.184  1.00 26.35           C  
ANISOU  704  CA  ILE A  98     4312   1583   4117   -676   -240   -926       C  
ATOM    705  C   ILE A  98       4.671 -19.542 -60.405  1.00 27.92           C  
ANISOU  705  C   ILE A  98     4709   1708   4193   -727   -328   -915       C  
ATOM    706  O   ILE A  98       3.846 -20.410 -60.715  1.00 47.59           O  
ANISOU  706  O   ILE A  98     7093   4134   6855   -789   -290  -1120       O  
ATOM    707  CB  ILE A  98       7.147 -20.084 -60.477  1.00 34.52           C  
ANISOU  707  CB  ILE A  98     5418   2646   5050   -675   -184   -692       C  
ATOM    708  CG1 ILE A  98       8.392 -20.068 -61.367  1.00 24.93           C  
ANISOU  708  CG1 ILE A  98     4394   1509   3568   -647   -269   -520       C  
ATOM    709  CG2 ILE A  98       6.774 -21.505 -60.100  1.00 25.81           C  
ANISOU  709  CG2 ILE A  98     4266   1470   4073   -700   -129   -748       C  
ATOM    710  CD1 ILE A  98       9.670 -20.367 -60.616  1.00 22.86           C  
ANISOU  710  CD1 ILE A  98     4244   1296   3144   -667   -187   -293       C  
ATOM    711  N   PHE A  99       4.463 -18.701 -59.388  1.00 33.40           N  
ANISOU  711  N   PHE A  99     5229   2356   5107   -648   -386   -901       N  
ATOM    712  CA  PHE A  99       3.269 -18.805 -58.555  1.00 39.40           C  
ANISOU  712  CA  PHE A  99     6024   3004   5943   -753   -189  -1029       C  
ATOM    713  C   PHE A  99       2.014 -18.441 -59.339  1.00 48.11           C  
ANISOU  713  C   PHE A  99     6922   4111   7245   -740   -183  -1295       C  
ATOM    714  O   PHE A  99       1.051 -19.216 -59.387  1.00 53.65           O  
ANISOU  714  O   PHE A  99     7353   4822   8210   -778    -87  -1500       O  
ATOM    715  CB  PHE A  99       3.422 -17.910 -57.325  1.00 38.05           C  
ANISOU  715  CB  PHE A  99     5866   2802   5790   -728   -127   -931       C  
ATOM    716  CG  PHE A  99       2.160 -17.746 -56.525  1.00 31.23           C  
ANISOU  716  CG  PHE A  99     4912   1873   5080   -773    118  -1077       C  
ATOM    717  CD1 PHE A  99       1.795 -18.688 -55.579  1.00 32.28           C  
ANISOU  717  CD1 PHE A  99     4978   1994   5291   -855    422  -1103       C  
ATOM    718  CD2 PHE A  99       1.349 -16.638 -56.707  1.00 32.55           C  
ANISOU  718  CD2 PHE A  99     5030   1975   5363   -720     89  -1204       C  
ATOM    719  CE1 PHE A  99       0.638 -18.534 -54.835  1.00 41.01           C  
ANISOU  719  CE1 PHE A  99     5952   3025   6604   -899    694  -1257       C  
ATOM    720  CE2 PHE A  99       0.192 -16.477 -55.969  1.00 37.52           C  
ANISOU  720  CE2 PHE A  99     5473   2535   6247   -739    333  -1369       C  
ATOM    721  CZ  PHE A  99      -0.164 -17.426 -55.031  1.00 39.97           C  
ANISOU  721  CZ  PHE A  99     5708   2836   6643   -841    646  -1396       C  
ATOM    722  N   SER A 100       2.007 -17.267 -59.961  1.00 47.55           N  
ANISOU  722  N   SER A 100     6857   4045   7166   -642   -330  -1329       N  
ATOM    723  CA  SER A 100       0.850 -16.815 -60.721  1.00 53.08           C  
ANISOU  723  CA  SER A 100     7237   4755   8178   -496   -546  -1600       C  
ATOM    724  C   SER A 100       1.066 -17.019 -62.216  1.00 60.69           C  
ANISOU  724  C   SER A 100     8156   5817   9086   -376   -878  -1679       C  
ATOM    725  O   SER A 100       0.282 -17.696 -62.881  1.00 67.00           O  
ANISOU  725  O   SER A 100     8695   6683  10078   -351  -1012  -1922       O  
ATOM    726  CB  SER A 100       0.556 -15.344 -60.424  1.00 53.94           C  
ANISOU  726  CB  SER A 100     7380   4766   8349   -359   -622  -1592       C  
ATOM    727  OG  SER A 100       1.676 -14.531 -60.725  1.00 53.44           O  
ANISOU  727  OG  SER A 100     7609   4700   7996   -307   -719  -1360       O  
ATOM    728  OXT SER A 100       2.034 -16.521 -62.793  1.00 60.20           O  
ANISOU  728  OXT SER A 100     8327   5776   8772   -299  -1023  -1501       O  
TER     729      SER A 100                                                      
ATOM    730  N   ALA B  27      11.268 -39.372 -80.125  1.00 90.18           N  
ANISOU  730  N   ALA B  27    10893  13025  10348   -376   -704   -406       N  
ATOM    731  CA  ALA B  27      10.672 -39.025 -81.411  1.00 90.37           C  
ANISOU  731  CA  ALA B  27    10825  13293  10218   -443   -811   -335       C  
ATOM    732  C   ALA B  27      10.897 -37.552 -81.746  1.00 84.86           C  
ANISOU  732  C   ALA B  27    10141  12637   9465   -315   -823   -154       C  
ATOM    733  O   ALA B  27      10.685 -36.674 -80.909  1.00 82.60           O  
ANISOU  733  O   ALA B  27     9873  12241   9270   -163   -775    -16       O  
ATOM    734  CB  ALA B  27       9.186 -39.350 -81.411  1.00 93.04           C  
ANISOU  734  CB  ALA B  27    10993  13785  10572   -500   -891   -259       C  
ATOM    735  N   VAL B  28      11.328 -37.292 -82.980  1.00 83.08           N  
ANISOU  735  N   VAL B  28     9926  12560   9079   -379   -877   -157       N  
ATOM    736  CA  VAL B  28      11.645 -35.947 -83.450  1.00 80.13           C  
ANISOU  736  CA  VAL B  28     9580  12232   8635   -280   -891      8       C  
ATOM    737  C   VAL B  28      10.510 -35.454 -84.337  1.00 86.20           C  
ANISOU  737  C   VAL B  28    10193  13253   9305   -285   -995    171       C  
ATOM    738  O   VAL B  28       9.922 -36.227 -85.103  1.00 97.82           O  
ANISOU  738  O   VAL B  28    11587  14850  10731   -426  -1048    108       O  
ATOM    739  CB  VAL B  28      12.998 -35.930 -84.188  1.00 73.24           C  
ANISOU  739  CB  VAL B  28     8817  11360   7649   -338   -872    -80       C  
ATOM    740  CG1 VAL B  28      13.054 -34.804 -85.196  1.00 71.90           C  
ANISOU  740  CG1 VAL B  28     8642  11289   7388   -299   -908     75       C  
ATOM    741  CG2 VAL B  28      14.132 -35.785 -83.183  1.00 68.71           C  
ANISOU  741  CG2 VAL B  28     8377  10553   7178   -275   -771   -113       C  
ATOM    742  N   LYS B  29      10.197 -34.161 -84.232  1.00 81.67           N  
ANISOU  742  N   LYS B  29     9608  12677   8746   -124   -984    391       N  
ATOM    743  CA  LYS B  29       8.956 -33.637 -84.795  1.00 81.84           C  
ANISOU  743  CA  LYS B  29     9456  12912   8728    -75  -1051    600       C  
ATOM    744  C   LYS B  29       9.018 -33.489 -86.312  1.00 93.47           C  
ANISOU  744  C   LYS B  29    10905  14514  10095   -183  -1094    606       C  
ATOM    745  O   LYS B  29       8.100 -33.914 -87.020  1.00 96.96           O  
ANISOU  745  O   LYS B  29    11211  15127  10501   -285  -1155    638       O  
ATOM    746  CB  LYS B  29       8.625 -32.294 -84.147  1.00 73.67           C  
ANISOU  746  CB  LYS B  29     8456  11772   7764    167   -977    837       C  
ATOM    747  N   ASN B  30      10.077 -32.867 -86.830  1.00102.73           N  
ANISOU  747  N   ASN B  30    12208  15612  11211   -167  -1065    590       N  
ATOM    748  CA  ASN B  30      10.072 -32.474 -88.235  1.00113.37           C  
ANISOU  748  CA  ASN B  30    13524  17091  12462   -227  -1101    644       C  
ATOM    749  C   ASN B  30      10.310 -33.680 -89.149  1.00115.97           C  
ANISOU  749  C   ASN B  30    13863  17487  12713   -430  -1129    443       C  
ATOM    750  O   ASN B  30       9.594 -33.862 -90.141  1.00118.45           O  
ANISOU  750  O   ASN B  30    14081  17974  12950   -528  -1189    483       O  
ATOM    751  CB  ASN B  30      11.098 -31.362 -88.471  1.00118.64           C  
ANISOU  751  CB  ASN B  30    14324  17655  13101   -142  -1058    713       C  
ATOM    752  CG  ASN B  30      10.942 -30.678 -89.826  1.00124.14           C  
ANISOU  752  CG  ASN B  30    14967  18492  13708   -162  -1094    825       C  
ATOM    753  OD1 ASN B  30      10.302 -31.197 -90.740  1.00125.09           O  
ANISOU  753  OD1 ASN B  30    14975  18788  13764   -274  -1150    810       O  
ATOM    754  ND2 ASN B  30      11.554 -29.506 -89.960  1.00126.82           N  
ANISOU  754  ND2 ASN B  30    15401  18748  14036    -67  -1061    941       N  
ATOM    755  N   CYS B  31      11.293 -34.525 -88.828  1.00110.76           N  
ANISOU  755  N   CYS B  31    13328  16689  12065   -491  -1077    236       N  
ATOM    756  CA  CYS B  31      11.572 -35.718 -89.616  1.00102.10           C  
ANISOU  756  CA  CYS B  31    12284  15619  10891   -655  -1075     44       C  
ATOM    757  C   CYS B  31      11.015 -36.944 -88.909  1.00 96.30           C  
ANISOU  757  C   CYS B  31    11535  14844  10211   -744  -1079    -89       C  
ATOM    758  O   CYS B  31      10.879 -36.982 -87.686  1.00 91.56           O  
ANISOU  758  O   CYS B  31    10918  14151   9720   -670  -1057    -84       O  
ATOM    759  CB  CYS B  31      13.068 -35.913 -89.882  1.00 98.28           C  
ANISOU  759  CB  CYS B  31    11949  15021  10372   -653   -992    -81       C  
ATOM    760  SG  CYS B  31      14.094 -36.054 -88.411  1.00 92.58           S  
ANISOU  760  SG  CYS B  31    11322  14086   9767   -559   -900   -154       S  
ATOM    761  N   SER B  32      10.688 -37.953 -89.705  1.00 95.60           N  
ANISOU  761  N   SER B  32    11466  14820  10037   -912  -1106   -208       N  
ATOM    762  CA  SER B  32       9.848 -39.036 -89.213  1.00 87.92           C  
ANISOU  762  CA  SER B  32    10461  13841   9103  -1029  -1134   -294       C  
ATOM    763  C   SER B  32      10.676 -40.160 -88.603  1.00 84.85           C  
ANISOU  763  C   SER B  32    10226  13254   8758  -1060  -1042   -518       C  
ATOM    764  O   SER B  32      10.396 -40.610 -87.486  1.00 85.85           O  
ANISOU  764  O   SER B  32    10331  13290   8997  -1045  -1025   -558       O  
ATOM    765  CB  SER B  32       8.959 -39.549 -90.339  1.00 75.41           C  
ANISOU  765  CB  SER B  32     8833  12423   7395  -1217  -1217   -289       C  
ATOM    766  OG  SER B  32       9.709 -39.719 -91.534  1.00 66.75           O  
ANISOU  766  OG  SER B  32     7860  11339   6161  -1283  -1194   -382       O  
ATOM    767  N   HIS B  33      11.694 -40.624 -89.315  1.00 75.39           N  
ANISOU  767  N   HIS B  33     9180  11992   7473  -1093   -973   -654       N  
ATOM    768  CA  HIS B  33      12.377 -41.849 -88.937  1.00 64.19           C  
ANISOU  768  CA  HIS B  33     7915  10401   6072  -1132   -872   -863       C  
ATOM    769  C   HIS B  33      13.552 -41.639 -87.991  1.00 47.13           C  
ANISOU  769  C   HIS B  33     5807   8094   4007   -979   -765   -890       C  
ATOM    770  O   HIS B  33      14.151 -42.625 -87.546  1.00 33.35           O  
ANISOU  770  O   HIS B  33     4176   6203   2294   -984   -663  -1044       O  
ATOM    771  CB  HIS B  33      12.865 -42.576 -90.188  1.00 70.65           C  
ANISOU  771  CB  HIS B  33     8886  11224   6732  -1234   -831   -995       C  
ATOM    772  CG  HIS B  33      11.924 -43.631 -90.675  1.00 79.23           C  
ANISOU  772  CG  HIS B  33    10022  12334   7746  -1433   -883  -1089       C  
ATOM    773  ND1 HIS B  33      11.146 -43.477 -91.803  1.00 82.67           N  
ANISOU  773  ND1 HIS B  33    10414  12948   8050  -1571   -986  -1026       N  
ATOM    774  CD2 HIS B  33      11.643 -44.862 -90.188  1.00 79.87           C  
ANISOU  774  CD2 HIS B  33    10201  12281   7864  -1531   -845  -1234       C  
ATOM    775  CE1 HIS B  33      10.429 -44.570 -91.991  1.00 84.83           C  
ANISOU  775  CE1 HIS B  33    10758  13201   8271  -1758  -1016  -1129       C  
ATOM    776  NE2 HIS B  33      10.712 -45.426 -91.025  1.00 83.75           N  
ANISOU  776  NE2 HIS B  33    10713  12868   8239  -1735   -930  -1257       N  
ATOM    777  N   LEU B  34      13.902 -40.401 -87.670  1.00 46.81           N  
ANISOU  777  N   LEU B  34     5695   8084   4007   -849   -778   -737       N  
ATOM    778  CA  LEU B  34      15.053 -40.130 -86.821  1.00 43.04           C  
ANISOU  778  CA  LEU B  34     5266   7486   3599   -728   -688   -740       C  
ATOM    779  C   LEU B  34      14.590 -39.876 -85.392  1.00 42.48           C  
ANISOU  779  C   LEU B  34     5129   7345   3668   -664   -706   -689       C  
ATOM    780  O   LEU B  34      13.635 -39.125 -85.167  1.00 44.90           O  
ANISOU  780  O   LEU B  34     5330   7728   4002   -635   -792   -552       O  
ATOM    781  CB  LEU B  34      15.849 -38.934 -87.345  1.00 36.57           C  
ANISOU  781  CB  LEU B  34     4445   6722   2728   -645   -688   -602       C  
ATOM    782  CG  LEU B  34      17.232 -38.699 -86.739  1.00 28.71           C  
ANISOU  782  CG  LEU B  34     3507   5635   1767   -556   -594   -589       C  
ATOM    783  CD1 LEU B  34      18.180 -39.818 -87.132  1.00 29.24           C  
ANISOU  783  CD1 LEU B  34     3670   5671   1770   -578   -477   -745       C  
ATOM    784  CD2 LEU B  34      17.762 -37.364 -87.204  1.00 28.65           C  
ANISOU  784  CD2 LEU B  34     3486   5680   1721   -499   -622   -418       C  
ATOM    785  N   GLU B  35      15.261 -40.512 -84.433  1.00 37.47           N  
ANISOU  785  N   GLU B  35     4554   6570   3113   -633   -616   -793       N  
ATOM    786  CA  GLU B  35      14.984 -40.321 -83.015  1.00 31.03           C  
ANISOU  786  CA  GLU B  35     3701   5628   2463   -556   -603   -742       C  
ATOM    787  C   GLU B  35      16.272 -39.922 -82.310  1.00 31.43           C  
ANISOU  787  C   GLU B  35     3817   5540   2586   -455   -511   -692       C  
ATOM    788  O   GLU B  35      17.290 -40.611 -82.434  1.00 29.05           O  
ANISOU  788  O   GLU B  35     3580   5192   2266   -457   -416   -781       O  
ATOM    789  CB  GLU B  35      14.403 -41.586 -82.373  1.00 26.88           C  
ANISOU  789  CB  GLU B  35     3179   4998   2036   -621   -570   -877       C  
ATOM    790  CG  GLU B  35      12.992 -41.923 -82.819  1.00 33.18           C  
ANISOU  790  CG  GLU B  35     3888   5937   2781   -746   -680   -888       C  
ATOM    791  N   CYS B  36      16.224 -38.812 -81.577  1.00 31.37           N  
ANISOU  791  N   CYS B  36     3798   5471   2649   -371   -533   -538       N  
ATOM    792  CA  CYS B  36      17.379 -38.293 -80.862  1.00 35.01           C  
ANISOU  792  CA  CYS B  36     4326   5816   3159   -316   -473   -464       C  
ATOM    793  C   CYS B  36      17.035 -38.105 -79.392  1.00 29.30           C  
ANISOU  793  C   CYS B  36     3624   4919   2592   -260   -450   -416       C  
ATOM    794  O   CYS B  36      15.889 -37.809 -79.041  1.00 33.95           O  
ANISOU  794  O   CYS B  36     4176   5493   3231   -224   -487   -372       O  
ATOM    795  CB  CYS B  36      17.850 -36.967 -81.461  1.00 42.69           C  
ANISOU  795  CB  CYS B  36     5327   6869   4024   -298   -521   -315       C  
ATOM    796  SG  CYS B  36      18.358 -37.064 -83.190  1.00 51.01           S  
ANISOU  796  SG  CYS B  36     6362   8141   4878   -358   -544   -350       S  
ATOM    797  N   PHE B  37      18.039 -38.275 -78.532  1.00 25.27           N  
ANISOU  797  N   PHE B  37     3165   4288   2146   -252   -382   -408       N  
ATOM    798  CA  PHE B  37      17.841 -38.203 -77.092  1.00 22.80           C  
ANISOU  798  CA  PHE B  37     2890   3808   1966   -217   -352   -375       C  
ATOM    799  C   PHE B  37      18.944 -37.379 -76.448  1.00 19.10           C  
ANISOU  799  C   PHE B  37     2510   3264   1482   -231   -339   -257       C  
ATOM    800  O   PHE B  37      20.111 -37.465 -76.840  1.00 19.22           O  
ANISOU  800  O   PHE B  37     2521   3344   1436   -271   -319   -232       O  
ATOM    801  CB  PHE B  37      17.797 -39.600 -76.463  1.00 22.77           C  
ANISOU  801  CB  PHE B  37     2850   3727   2074   -226   -283   -502       C  
ATOM    802  CG  PHE B  37      16.562 -40.376 -76.810  1.00 27.18           C  
ANISOU  802  CG  PHE B  37     3342   4328   2658   -247   -306   -605       C  
ATOM    803  CD1 PHE B  37      15.327 -39.984 -76.323  1.00 33.62           C  
ANISOU  803  CD1 PHE B  37     4119   5125   3532   -212   -348   -552       C  
ATOM    804  CD2 PHE B  37      16.633 -41.496 -77.620  1.00 20.80           C  
ANISOU  804  CD2 PHE B  37     2519   3580   1805   -307   -280   -745       C  
ATOM    805  CE1 PHE B  37      14.183 -40.693 -76.638  1.00 36.84           C  
ANISOU  805  CE1 PHE B  37     4441   5604   3955   -256   -384   -619       C  
ATOM    806  CE2 PHE B  37      15.492 -42.212 -77.938  1.00 35.50           C  
ANISOU  806  CE2 PHE B  37     4333   5485   3669   -371   -318   -836       C  
ATOM    807  CZ  PHE B  37      14.266 -41.809 -77.445  1.00 39.08           C  
ANISOU  807  CZ  PHE B  37     4715   5950   4184   -356   -380   -764       C  
ATOM    808  N   TYR B  38      18.560 -36.588 -75.452  1.00 18.69           N  
ANISOU  808  N   TYR B  38     2547   3079   1476   -205   -345   -176       N  
ATOM    809  CA  TYR B  38      19.453 -35.676 -74.751  1.00 18.42           C  
ANISOU  809  CA  TYR B  38     2640   2954   1406   -254   -349    -59       C  
ATOM    810  C   TYR B  38      19.577 -36.125 -73.301  1.00 24.79           C  
ANISOU  810  C   TYR B  38     3488   3614   2316   -267   -301    -74       C  
ATOM    811  O   TYR B  38      18.564 -36.330 -72.623  1.00 26.98           O  
ANISOU  811  O   TYR B  38     3772   3797   2680   -202   -275   -114       O  
ATOM    812  CB  TYR B  38      18.919 -34.242 -74.847  1.00 19.62           C  
ANISOU  812  CB  TYR B  38     2920   3047   1488   -221   -384     52       C  
ATOM    813  CG  TYR B  38      19.669 -33.198 -74.051  1.00 22.58           C  
ANISOU  813  CG  TYR B  38     3487   3287   1807   -298   -389    167       C  
ATOM    814  CD1 TYR B  38      21.056 -33.136 -74.073  1.00 26.38           C  
ANISOU  814  CD1 TYR B  38     3979   3821   2221   -428   -414    226       C  
ATOM    815  CD2 TYR B  38      18.983 -32.248 -73.303  1.00 24.92           C  
ANISOU  815  CD2 TYR B  38     3964   3405   2101   -246   -364    229       C  
ATOM    816  CE1 TYR B  38      21.741 -32.173 -73.352  1.00 25.00           C  
ANISOU  816  CE1 TYR B  38     3991   3534   1974   -545   -437    339       C  
ATOM    817  CE2 TYR B  38      19.657 -31.278 -72.585  1.00 20.97           C  
ANISOU  817  CE2 TYR B  38     3688   2759   1523   -346   -368    322       C  
ATOM    818  CZ  TYR B  38      21.037 -31.248 -72.610  1.00 20.57           C  
ANISOU  818  CZ  TYR B  38     3645   2772   1400   -515   -416    375       C  
ATOM    819  OH  TYR B  38      21.712 -30.287 -71.893  1.00 26.65           O  
ANISOU  819  OH  TYR B  38     4646   3407   2071   -660   -438    475       O  
ATOM    820  N   ASN B  39      20.814 -36.291 -72.834  1.00 17.40           N  
ANISOU  820  N   ASN B  39     2564   2680   1368   -353   -290    -23       N  
ATOM    821  CA  ASN B  39      21.069 -36.785 -71.487  1.00 16.80           C  
ANISOU  821  CA  ASN B  39     2511   2495   1377   -382   -252    -20       C  
ATOM    822  C   ASN B  39      20.927 -35.705 -70.418  1.00 16.82           C  
ANISOU  822  C   ASN B  39     2709   2338   1345   -431   -270     64       C  
ATOM    823  O   ASN B  39      21.320 -35.940 -69.270  1.00 22.83           O  
ANISOU  823  O   ASN B  39     3515   3019   2141   -492   -252     91       O  
ATOM    824  CB  ASN B  39      22.466 -37.411 -71.411  1.00 16.83           C  
ANISOU  824  CB  ASN B  39     2428   2594   1374   -453   -231     34       C  
ATOM    825  CG  ASN B  39      23.572 -36.376 -71.319  1.00 33.73           C  
ANISOU  825  CG  ASN B  39     4651   4775   3391   -587   -291    197       C  
ATOM    826  OD1 ASN B  39      23.450 -35.265 -71.838  1.00 40.99           O  
ANISOU  826  OD1 ASN B  39     5676   5690   4209   -622   -345    249       O  
ATOM    827  ND2 ASN B  39      24.665 -36.739 -70.656  1.00 34.59           N  
ANISOU  827  ND2 ASN B  39     4707   4933   3502   -673   -282    295       N  
ATOM    828  N   SER B  40      20.380 -34.542 -70.779  1.00 21.69           N  
ANISOU  828  N   SER B  40     3455   2901   1883   -405   -296    111       N  
ATOM    829  CA  SER B  40      20.162 -33.376 -69.924  1.00 24.30           C  
ANISOU  829  CA  SER B  40     4031   3049   2153   -435   -291    187       C  
ATOM    830  C   SER B  40      21.452 -32.669 -69.530  1.00 32.10           C  
ANISOU  830  C   SER B  40     5162   4014   3021   -628   -342    300       C  
ATOM    831  O   SER B  40      21.412 -31.747 -68.709  1.00 34.99           O  
ANISOU  831  O   SER B  40     5776   4205   3314   -695   -337    355       O  
ATOM    832  CB  SER B  40      19.373 -33.718 -68.653  1.00 21.10           C  
ANISOU  832  CB  SER B  40     3687   2490   1841   -371   -225    138       C  
ATOM    833  OG  SER B  40      20.197 -34.382 -67.713  1.00 20.10           O  
ANISOU  833  OG  SER B  40     3539   2354   1745   -481   -225    140       O  
ATOM    834  N   ARG B  41      22.595 -33.058 -70.092  1.00 28.25           N  
ANISOU  834  N   ARG B  41     4536   3700   2499   -725   -387    346       N  
ATOM    835  CA  ARG B  41      23.836 -32.340 -69.823  1.00 22.83           C  
ANISOU  835  CA  ARG B  41     3945   3032   1697   -926   -448    482       C  
ATOM    836  C   ARG B  41      24.500 -31.888 -71.117  1.00 27.14           C  
ANISOU  836  C   ARG B  41     4385   3723   2205   -942   -481    534       C  
ATOM    837  O   ARG B  41      24.255 -30.771 -71.585  1.00 35.00           O  
ANISOU  837  O   ARG B  41     5496   4642   3160   -934   -494    557       O  
ATOM    838  CB  ARG B  41      24.801 -33.198 -69.002  1.00 18.73           C  
ANISOU  838  CB  ARG B  41     3300   2587   1229  -1025   -449    523       C  
ATOM    839  CG  ARG B  41      24.561 -33.144 -67.500  1.00 18.62           C  
ANISOU  839  CG  ARG B  41     3425   2399   1252  -1080   -431    505       C  
ATOM    840  CD  ARG B  41      24.221 -31.732 -67.047  1.00 19.50           C  
ANISOU  840  CD  ARG B  41     3781   2301   1328  -1122   -437    486       C  
ATOM    841  NE  ARG B  41      24.651 -31.466 -65.677  1.00 20.02           N  
ANISOU  841  NE  ARG B  41     3943   2264   1399  -1250   -456    477       N  
ATOM    842  CZ  ARG B  41      24.296 -30.392 -64.980  1.00 27.90           C  
ANISOU  842  CZ  ARG B  41     5189   3068   2344  -1288   -450    426       C  
ATOM    843  NH1 ARG B  41      23.492 -29.486 -65.519  1.00 31.58           N  
ANISOU  843  NH1 ARG B  41     5824   3407   2768  -1190   -409    403       N  
ATOM    844  NH2 ARG B  41      24.738 -30.227 -63.741  1.00 27.81           N  
ANISOU  844  NH2 ARG B  41     5261   3003   2303  -1414   -483    399       N  
ATOM    845  N   ALA B  42      25.340 -32.744 -71.709  1.00 24.17           N  
ANISOU  845  N   ALA B  42     3795   3553   1836   -951   -482    562       N  
ATOM    846  CA  ALA B  42      26.081 -32.341 -72.899  1.00 20.25           C  
ANISOU  846  CA  ALA B  42     3197   3194   1302   -965   -499    621       C  
ATOM    847  C   ALA B  42      26.147 -33.433 -73.963  1.00 23.93           C  
ANISOU  847  C   ALA B  42     3473   3875   1743   -867   -468    580       C  
ATOM    848  O   ALA B  42      27.057 -33.411 -74.800  1.00 30.13           O  
ANISOU  848  O   ALA B  42     4140   4805   2502   -883   -461    647       O  
ATOM    849  CB  ALA B  42      27.501 -31.916 -72.522  1.00 21.76           C  
ANISOU  849  CB  ALA B  42     3334   3421   1512  -1121   -527    736       C  
ATOM    850  N   ASN B  43      25.208 -34.375 -73.965  1.00 19.30           N  
ANISOU  850  N   ASN B  43     2833   3267   1231   -736   -418    435       N  
ATOM    851  CA  ASN B  43      25.247 -35.516 -74.870  1.00 19.31           C  
ANISOU  851  CA  ASN B  43     2660   3404   1275   -623   -349    339       C  
ATOM    852  C   ASN B  43      23.899 -35.652 -75.559  1.00 34.84           C  
ANISOU  852  C   ASN B  43     4635   5335   3268   -510   -346    190       C  
ATOM    853  O   ASN B  43      22.859 -35.727 -74.895  1.00 35.56           O  
ANISOU  853  O   ASN B  43     4780   5290   3442   -462   -342    115       O  
ATOM    854  CB  ASN B  43      25.604 -36.801 -74.108  1.00 18.92           C  
ANISOU  854  CB  ASN B  43     2504   3344   1340   -583   -267    301       C  
ATOM    855  CG  ASN B  43      25.859 -38.000 -75.024  1.00 34.46           C  
ANISOU  855  CG  ASN B  43     4333   5431   3331   -471   -168    216       C  
ATOM    856  OD1 ASN B  43      25.402 -38.053 -76.170  1.00 37.50           O  
ANISOU  856  OD1 ASN B  43     4709   5876   3662   -416   -163    126       O  
ATOM    857  ND2 ASN B  43      26.596 -38.976 -74.500  1.00 31.02           N  
ANISOU  857  ND2 ASN B  43     3800   5021   2966   -438    -81    253       N  
ATOM    858  N   VAL B  44      23.925 -35.668 -76.888  1.00 38.63           N  
ANISOU  858  N   VAL B  44     5054   5957   3667   -477   -349    165       N  
ATOM    859  CA  VAL B  44      22.750 -35.924 -77.706  1.00 19.98           C  
ANISOU  859  CA  VAL B  44     2668   3619   1305   -397   -356     38       C  
ATOM    860  C   VAL B  44      23.077 -37.109 -78.603  1.00 24.81           C  
ANISOU  860  C   VAL B  44     3175   4355   1898   -356   -285    -68       C  
ATOM    861  O   VAL B  44      24.071 -37.082 -79.341  1.00 36.09           O  
ANISOU  861  O   VAL B  44     4562   5917   3233   -371   -259     -6       O  
ATOM    862  CB  VAL B  44      22.350 -34.697 -78.540  1.00 20.61           C  
ANISOU  862  CB  VAL B  44     2808   3750   1274   -406   -433    115       C  
ATOM    863  CG1 VAL B  44      21.144 -35.013 -79.406  1.00 21.05           C  
ANISOU  863  CG1 VAL B  44     2807   3872   1318   -339   -452     11       C  
ATOM    864  CG2 VAL B  44      22.066 -33.507 -77.633  1.00 20.41           C  
ANISOU  864  CG2 VAL B  44     2936   3563   1257   -434   -474    221       C  
ATOM    865  N   SER B  45      22.250 -38.149 -78.536  1.00 25.80           N  
ANISOU  865  N   SER B  45     3272   4431   2101   -308   -244   -223       N  
ATOM    866  CA  SER B  45      22.465 -39.375 -79.295  1.00 29.69           C  
ANISOU  866  CA  SER B  45     3719   4990   2570   -275   -157   -350       C  
ATOM    867  C   SER B  45      21.297 -39.588 -80.245  1.00 31.68           C  
ANISOU  867  C   SER B  45     3976   5300   2762   -287   -204   -475       C  
ATOM    868  O   SER B  45      20.137 -39.568 -79.822  1.00 34.25           O  
ANISOU  868  O   SER B  45     4299   5560   3155   -293   -258   -516       O  
ATOM    869  CB  SER B  45      22.620 -40.580 -78.364  1.00 27.82           C  
ANISOU  869  CB  SER B  45     3467   4635   2468   -237    -58   -423       C  
ATOM    870  OG  SER B  45      22.999 -41.736 -79.090  1.00 21.69           O  
ANISOU  870  OG  SER B  45     2687   3896   1658   -194     57   -532       O  
ATOM    871  N   CYS B  46      21.607 -39.797 -81.522  1.00 27.70           N  
ANISOU  871  N   CYS B  46     3471   4932   2121   -297   -183   -520       N  
ATOM    872  CA  CYS B  46      20.604 -39.977 -82.561  1.00 33.59           C  
ANISOU  872  CA  CYS B  46     4223   5771   2769   -342   -242   -624       C  
ATOM    873  C   CYS B  46      20.742 -41.355 -83.190  1.00 34.32           C  
ANISOU  873  C   CYS B  46     4365   5867   2808   -354   -137   -801       C  
ATOM    874  O   CYS B  46      21.856 -41.855 -83.377  1.00 33.84           O  
ANISOU  874  O   CYS B  46     4330   5808   2719   -300    -12   -805       O  
ATOM    875  CB  CYS B  46      20.730 -38.906 -83.648  1.00 41.58           C  
ANISOU  875  CB  CYS B  46     5224   6950   3625   -365   -320   -524       C  
ATOM    876  SG  CYS B  46      20.383 -37.215 -83.113  1.00 45.40           S  
ANISOU  876  SG  CYS B  46     5701   7408   4140   -353   -434   -322       S  
ATOM    877  N   MET B  47      19.605 -41.960 -83.525  1.00 34.45           N  
ANISOU  877  N   MET B  47     4402   5885   2801   -429   -183   -934       N  
ATOM    878  CA  MET B  47      19.572 -43.263 -84.173  1.00 31.21           C  
ANISOU  878  CA  MET B  47     4090   5454   2313   -477    -92  -1122       C  
ATOM    879  C   MET B  47      18.690 -43.181 -85.409  1.00 38.20           C  
ANISOU  879  C   MET B  47     4995   6470   3048   -594   -195  -1171       C  
ATOM    880  O   MET B  47      17.570 -42.665 -85.343  1.00 42.79           O  
ANISOU  880  O   MET B  47     5496   7100   3664   -651   -331  -1107       O  
ATOM    881  CB  MET B  47      19.065 -44.348 -83.217  1.00 32.38           C  
ANISOU  881  CB  MET B  47     4271   5422   2609   -491    -38  -1232       C  
ATOM    882  CG  MET B  47      19.140 -45.756 -83.785  1.00 43.55           C  
ANISOU  882  CG  MET B  47     5836   6762   3948   -538     84  -1431       C  
ATOM    883  SD  MET B  47      19.095 -47.023 -82.504  1.00 53.06           S  
ANISOU  883  SD  MET B  47     7093   7716   5352   -500    208  -1518       S  
ATOM    884  CE  MET B  47      20.712 -46.813 -81.759  1.00 50.04           C  
ANISOU  884  CE  MET B  47     6658   7281   5075   -301    356  -1364       C  
ATOM    885  N   TRP B  48      19.197 -43.687 -86.531  1.00 39.61           N  
ANISOU  885  N   TRP B  48     5277   6677   3097   -608   -118  -1242       N  
ATOM    886  CA  TRP B  48      18.515 -43.620 -87.817  1.00 41.05           C  
ANISOU  886  CA  TRP B  48     5489   6954   3154   -711   -205  -1254       C  
ATOM    887  C   TRP B  48      17.978 -44.997 -88.180  1.00 47.51           C  
ANISOU  887  C   TRP B  48     6452   7665   3934   -816   -160  -1433       C  
ATOM    888  O   TRP B  48      18.721 -45.984 -88.154  1.00 44.91           O  
ANISOU  888  O   TRP B  48     6267   7206   3589   -765      4  -1552       O  
ATOM    889  CB  TRP B  48      19.462 -43.120 -88.910  1.00 33.10           C  
ANISOU  889  CB  TRP B  48     4513   6057   2005   -662   -161  -1196       C  
ATOM    890  CG  TRP B  48      18.782 -42.763 -90.195  1.00 46.57           C  
ANISOU  890  CG  TRP B  48     6220   7886   3587   -762   -269  -1170       C  
ATOM    891  CD1 TRP B  48      17.460 -42.474 -90.374  1.00 47.24           C  
ANISOU  891  CD1 TRP B  48     6225   8037   3685   -868   -420  -1128       C  
ATOM    892  CD2 TRP B  48      19.394 -42.660 -91.486  1.00 48.28           C  
ANISOU  892  CD2 TRP B  48     6510   8193   3641   -760   -228  -1171       C  
ATOM    893  NE1 TRP B  48      17.212 -42.193 -91.697  1.00 49.01           N  
ANISOU  893  NE1 TRP B  48     6466   8391   3767   -940   -480  -1101       N  
ATOM    894  CE2 TRP B  48      18.384 -42.301 -92.400  1.00 50.00           C  
ANISOU  894  CE2 TRP B  48     6692   8525   3781   -878   -367  -1136       C  
ATOM    895  CE3 TRP B  48      20.699 -42.835 -91.957  1.00 48.94           C  
ANISOU  895  CE3 TRP B  48     6677   8286   3632   -663    -78  -1185       C  
ATOM    896  CZ2 TRP B  48      18.637 -42.115 -93.757  1.00 50.58           C  
ANISOU  896  CZ2 TRP B  48     6822   8707   3688   -912   -369  -1129       C  
ATOM    897  CZ3 TRP B  48      20.949 -42.649 -93.305  1.00 49.86           C  
ANISOU  897  CZ3 TRP B  48     6855   8508   3583   -688    -74  -1178       C  
ATOM    898  CH2 TRP B  48      19.923 -42.293 -94.189  1.00 49.88           C  
ANISOU  898  CH2 TRP B  48     6831   8611   3511   -816   -223  -1158       C  
ATOM    899  N   SER B  49      16.694 -45.059 -88.520  1.00 60.36           N  
ANISOU  899  N   SER B  49     8044   9346   5544   -958   -296  -1434       N  
ATOM    900  CA  SER B  49      16.031 -46.309 -88.872  1.00 74.75           C  
ANISOU  900  CA  SER B  49    10002  11078   7322  -1097   -285  -1583       C  
ATOM    901  C   SER B  49      15.860 -46.366 -90.387  1.00 93.20           C  
ANISOU  901  C   SER B  49    12425  13523   9465  -1200   -327  -1611       C  
ATOM    902  O   SER B  49      15.097 -45.584 -90.963  1.00103.16           O  
ANISOU  902  O   SER B  49    13563  14959  10673  -1278   -474  -1498       O  
ATOM    903  CB  SER B  49      14.687 -46.429 -88.159  1.00 71.61           C  
ANISOU  903  CB  SER B  49     9494  10687   7030  -1207   -409  -1553       C  
ATOM    904  OG  SER B  49      14.862 -46.453 -86.752  1.00 67.22           O  
ANISOU  904  OG  SER B  49     8877  10018   6648  -1112   -361  -1543       O  
ATOM    905  N   HIS B  50      16.567 -47.293 -91.025  1.00 97.59           N  
ANISOU  905  N   HIS B  50    13194  13973   9912  -1191   -188  -1752       N  
ATOM    906  CA  HIS B  50      16.499 -47.450 -92.473  1.00102.26           C  
ANISOU  906  CA  HIS B  50    13903  14650  10302  -1286   -208  -1801       C  
ATOM    907  C   HIS B  50      15.561 -48.592 -92.853  1.00103.26           C  
ANISOU  907  C   HIS B  50    14171  14702  10361  -1486   -245  -1933       C  
ATOM    908  O   HIS B  50      14.600 -48.400 -93.599  1.00104.57           O  
ANISOU  908  O   HIS B  50    14289  15013  10431  -1662   -391  -1896       O  
ATOM    909  CB  HIS B  50      17.893 -47.698 -93.052  1.00108.38           C  
ANISOU  909  CB  HIS B  50    14839  15369  10970  -1137    -20  -1862       C  
ATOM    910  CG  HIS B  50      17.958 -47.585 -94.543  1.00118.35           C  
ANISOU  910  CG  HIS B  50    16199  16749  12020  -1204    -41  -1883       C  
ATOM    911  ND1 HIS B  50      18.320 -46.420 -95.185  1.00118.85           N  
ANISOU  911  ND1 HIS B  50    16146  16998  12015  -1155    -98  -1745       N  
ATOM    912  CD2 HIS B  50      17.705 -48.489 -95.519  1.00123.42           C  
ANISOU  912  CD2 HIS B  50    17050  17346  12498  -1322    -11  -2024       C  
ATOM    913  CE1 HIS B  50      18.290 -46.612 -96.491  1.00122.97           C  
ANISOU  913  CE1 HIS B  50    16793  17589  12340  -1235   -102  -1801       C  
ATOM    914  NE2 HIS B  50      17.920 -47.859 -96.721  1.00124.50           N  
ANISOU  914  NE2 HIS B  50    17189  17648  12466  -1340    -50  -1974       N  
ATOM    915  N   LEU B  54      22.439 -48.164-103.779  1.00 65.52           N  
ANISOU  915  N   LEU B  54    10626  10518   3749   -917    617  -2188       N  
ATOM    916  CA  LEU B  54      21.476 -47.196-103.266  1.00 70.16           C  
ANISOU  916  CA  LEU B  54    10951  11219   4489  -1079    362  -2050       C  
ATOM    917  C   LEU B  54      21.936 -46.621-101.927  1.00 77.36           C  
ANISOU  917  C   LEU B  54    11658  12095   5641   -930    384  -1914       C  
ATOM    918  O   LEU B  54      21.888 -45.410-101.712  1.00 74.32           O  
ANISOU  918  O   LEU B  54    11037  11852   5349   -933    259  -1732       O  
ATOM    919  CB  LEU B  54      20.094 -47.838-103.121  1.00 68.47           C  
ANISOU  919  CB  LEU B  54    10770  10949   4298  -1339    206  -2157       C  
ATOM    920  N   ASN B  55      22.383 -47.499-101.031  1.00 84.53           N  
ANISOU  920  N   ASN B  55    12656  12813   6650   -802    548  -2000       N  
ATOM    921  CA  ASN B  55      22.866 -47.099 -99.715  1.00 87.22           C  
ANISOU  921  CA  ASN B  55    12823  13109   7207   -667    589  -1885       C  
ATOM    922  C   ASN B  55      24.353 -46.780 -99.808  1.00 92.65           C  
ANISOU  922  C   ASN B  55    13506  13838   7859   -424    798  -1774       C  
ATOM    923  O   ASN B  55      25.160 -47.651-100.152  1.00 94.48           O  
ANISOU  923  O   ASN B  55    13924  13985   7987   -254   1030  -1858       O  
ATOM    924  CB  ASN B  55      22.609 -48.205 -98.692  1.00 84.89           C  
ANISOU  924  CB  ASN B  55    12611  12596   7046   -652    665  -2014       C  
ATOM    925  CG  ASN B  55      22.907 -47.768 -97.272  1.00 78.72           C  
ANISOU  925  CG  ASN B  55    11637  11780   6493   -554    673  -1897       C  
ATOM    926  OD1 ASN B  55      22.754 -46.596 -96.925  1.00 74.69           O  
ANISOU  926  OD1 ASN B  55    10901  11407   6070   -590    529  -1738       O  
ATOM    927  ND2 ASN B  55      23.334 -48.711 -96.441  1.00 77.58           N  
ANISOU  927  ND2 ASN B  55    11574  11452   6449   -427    844  -1971       N  
ATOM    928  N   VAL B  56      24.715 -45.535 -99.498  1.00 96.89           N  
ANISOU  928  N   VAL B  56    13810  14517   8486   -404    720  -1573       N  
ATOM    929  CA  VAL B  56      26.085 -45.064 -99.681  1.00 90.16           C  
ANISOU  929  CA  VAL B  56    12912  13744   7599   -228    890  -1426       C  
ATOM    930  C   VAL B  56      26.941 -45.418 -98.472  1.00 95.27           C  
ANISOU  930  C   VAL B  56    13502  14290   8406    -61   1070  -1368       C  
ATOM    931  O   VAL B  56      26.452 -45.987 -97.490  1.00 97.83           O  
ANISOU  931  O   VAL B  56    13827  14479   8864    -74   1053  -1450       O  
ATOM    932  CB  VAL B  56      26.116 -43.550 -99.952  1.00 76.13           C  
ANISOU  932  CB  VAL B  56    10891  12182   5853   -300    710  -1226       C  
ATOM    933  CG1 VAL B  56      25.601 -43.258-101.353  1.00 77.38           C  
ANISOU  933  CG1 VAL B  56    11125  12453   5824   -417    604  -1257       C  
ATOM    934  CG2 VAL B  56      25.292 -42.820 -98.914  1.00 63.62           C  
ANISOU  934  CG2 VAL B  56     9085  10615   4471   -398    494  -1150       C  
ATOM    935  N   THR B  57      28.226 -45.066 -98.535  1.00 93.99           N  
ANISOU  935  N   THR B  57    13265  14207   8241     80   1240  -1211       N  
ATOM    936  CA  THR B  57      29.193 -45.566 -97.563  1.00 91.53           C  
ANISOU  936  CA  THR B  57    12906  13808   8064    242   1463  -1144       C  
ATOM    937  C   THR B  57      29.147 -44.792 -96.250  1.00 82.56           C  
ANISOU  937  C   THR B  57    11476  12747   7145    217   1305  -1000       C  
ATOM    938  O   THR B  57      29.144 -45.394 -95.170  1.00 86.94           O  
ANISOU  938  O   THR B  57    12018  13176   7841    274   1377  -1033       O  
ATOM    939  CB  THR B  57      30.601 -45.519 -98.156  1.00 98.88           C  
ANISOU  939  CB  THR B  57    13811  14828   8932    369   1700  -1013       C  
ATOM    940  OG1 THR B  57      30.831 -44.231 -98.744  1.00 99.81           O  
ANISOU  940  OG1 THR B  57    13737  15182   9005    319   1529   -841       O  
ATOM    941  CG2 THR B  57      30.771 -46.597 -99.216  1.00103.52           C  
ANISOU  941  CG2 THR B  57    14746  15266   9322    397   1954  -1189       C  
ATOM    942  N   THR B  58      29.124 -43.462 -96.316  1.00 68.36           N  
ANISOU  942  N   THR B  58     9461  11139   5375    140   1098   -834       N  
ATOM    943  CA  THR B  58      29.259 -42.625 -95.132  1.00 55.85           C  
ANISOU  943  CA  THR B  58     7629   9621   3970    133    967   -666       C  
ATOM    944  C   THR B  58      28.084 -41.662 -95.023  1.00 51.07           C  
ANISOU  944  C   THR B  58     6942   9053   3408    -38    682   -662       C  
ATOM    945  O   THR B  58      27.617 -41.116 -96.028  1.00 53.06           O  
ANISOU  945  O   THR B  58     7217   9383   3559   -128    568   -666       O  
ATOM    946  CB  THR B  58      30.594 -41.855 -95.160  1.00 50.61           C  
ANISOU  946  CB  THR B  58     6776   9124   3329    228   1016   -407       C  
ATOM    947  OG1 THR B  58      31.505 -42.439 -94.219  1.00 55.13           O  
ANISOU  947  OG1 THR B  58     7271   9654   4021    375   1187   -314       O  
ATOM    948  CG2 THR B  58      30.403 -40.381 -94.830  1.00 41.70           C  
ANISOU  948  CG2 THR B  58     5455   8113   2278    117    769   -231       C  
ATOM    949  N   CYS B  59      27.604 -41.477 -93.792  1.00 46.80           N  
ANISOU  949  N   CYS B  59     6306   8449   3026    -71    581   -645       N  
ATOM    950  CA  CYS B  59      26.551 -40.524 -93.470  1.00 37.64           C  
ANISOU  950  CA  CYS B  59     5056   7298   1946   -199    341   -605       C  
ATOM    951  C   CYS B  59      26.884 -39.845 -92.151  1.00 35.49           C  
ANISOU  951  C   CYS B  59     4633   7018   1832   -177    283   -449       C  
ATOM    952  O   CYS B  59      27.421 -40.478 -91.237  1.00 39.11           O  
ANISOU  952  O   CYS B  59     5077   7423   2359    -97    402   -452       O  
ATOM    953  CB  CYS B  59      25.179 -41.202 -93.363  1.00 37.69           C  
ANISOU  953  CB  CYS B  59     5163   7184   1972   -299    265   -797       C  
ATOM    954  SG  CYS B  59      24.524 -41.916 -94.890  1.00 63.51           S  
ANISOU  954  SG  CYS B  59     8627  10453   5050   -387    273   -971       S  
ATOM    955  N   HIS B  60      26.552 -38.560 -92.049  1.00 34.47           N  
ANISOU  955  N   HIS B  60     4410   6924   1764   -246    111   -309       N  
ATOM    956  CA  HIS B  60      26.876 -37.760 -90.877  1.00 32.74           C  
ANISOU  956  CA  HIS B  60     4089   6671   1680   -249     44   -148       C  
ATOM    957  C   HIS B  60      25.620 -37.083 -90.344  1.00 39.54           C  
ANISOU  957  C   HIS B  60     4947   7431   2645   -323   -120   -154       C  
ATOM    958  O   HIS B  60      24.584 -37.026 -91.011  1.00 42.40           O  
ANISOU  958  O   HIS B  60     5343   7793   2975   -370   -197   -230       O  
ATOM    959  CB  HIS B  60      27.950 -36.711 -91.191  1.00 39.25           C  
ANISOU  959  CB  HIS B  60     4825   7592   2495   -248     28     70       C  
ATOM    960  CG  HIS B  60      29.341 -37.262 -91.241  1.00 39.63           C  
ANISOU  960  CG  HIS B  60     4823   7738   2498   -157    193    151       C  
ATOM    961  ND1 HIS B  60      29.680 -38.360 -92.001  1.00 40.67           N  
ANISOU  961  ND1 HIS B  60     5025   7915   2515    -63    366     36       N  
ATOM    962  CD2 HIS B  60      30.480 -36.865 -90.625  1.00 41.30           C  
ANISOU  962  CD2 HIS B  60     4921   7999   2773   -141    219    351       C  
ATOM    963  CE1 HIS B  60      30.967 -38.616 -91.852  1.00 40.77           C  
ANISOU  963  CE1 HIS B  60     4956   8003   2531     36    507    175       C  
ATOM    964  NE2 HIS B  60      31.476 -37.723 -91.022  1.00 42.77           N  
ANISOU  964  NE2 HIS B  60     5079   8278   2893    -20    409    375       N  
ATOM    965  N   VAL B  61      25.726 -36.568 -89.121  1.00 34.92           N  
ANISOU  965  N   VAL B  61     4323   6761   2184   -328   -166    -55       N  
ATOM    966  CA  VAL B  61      24.635 -35.873 -88.446  1.00 36.44           C  
ANISOU  966  CA  VAL B  61     4526   6836   2484   -367   -290    -36       C  
ATOM    967  C   VAL B  61      25.128 -34.488 -88.053  1.00 38.14           C  
ANISOU  967  C   VAL B  61     4729   7000   2763   -391   -354    160       C  
ATOM    968  O   VAL B  61      26.091 -34.363 -87.287  1.00 41.79           O  
ANISOU  968  O   VAL B  61     5170   7439   3269   -400   -320    256       O  
ATOM    969  CB  VAL B  61      24.136 -36.644 -87.214  1.00 32.18           C  
ANISOU  969  CB  VAL B  61     4001   6193   2031   -357   -274   -137       C  
ATOM    970  CG1 VAL B  61      23.157 -35.793 -86.419  1.00 28.79           C  
ANISOU  970  CG1 VAL B  61     3584   5646   1710   -376   -385    -79       C  
ATOM    971  CG2 VAL B  61      23.489 -37.954 -87.633  1.00 34.90           C  
ANISOU  971  CG2 VAL B  61     4387   6548   2325   -357   -218   -349       C  
ATOM    972  N   HIS B  62      24.472 -33.455 -88.574  1.00 35.07           N  
ANISOU  972  N   HIS B  62     4360   6590   2376   -408   -440    223       N  
ATOM    973  CA  HIS B  62      24.808 -32.072 -88.263  1.00 39.95           C  
ANISOU  973  CA  HIS B  62     5011   7126   3044   -434   -493    388       C  
ATOM    974  C   HIS B  62      23.781 -31.501 -87.296  1.00 34.11           C  
ANISOU  974  C   HIS B  62     4338   6235   2387   -421   -557    403       C  
ATOM    975  O   HIS B  62      22.574 -31.680 -87.488  1.00 39.49           O  
ANISOU  975  O   HIS B  62     5013   6927   3064   -389   -595    339       O  
ATOM    976  CB  HIS B  62      24.860 -31.221 -89.533  1.00 54.66           C  
ANISOU  976  CB  HIS B  62     6866   9070   4832   -443   -525    464       C  
ATOM    977  CG  HIS B  62      26.113 -31.397 -90.329  1.00 70.99           C  
ANISOU  977  CG  HIS B  62     8878  11270   6824   -459   -463    508       C  
ATOM    978  ND1 HIS B  62      26.585 -32.634 -90.714  1.00 77.25           N  
ANISOU  978  ND1 HIS B  62     9628  12182   7542   -430   -373    411       N  
ATOM    979  CD2 HIS B  62      26.994 -30.491 -90.814  1.00 78.28           C  
ANISOU  979  CD2 HIS B  62     9784  12232   7725   -496   -469    643       C  
ATOM    980  CE1 HIS B  62      27.701 -32.481 -91.404  1.00 82.03           C  
ANISOU  980  CE1 HIS B  62    10183  12905   8080   -432   -321    498       C  
ATOM    981  NE2 HIS B  62      27.971 -31.191 -91.479  1.00 81.29           N  
ANISOU  981  NE2 HIS B  62    10093  12770   8024   -482   -386    640       N  
ATOM    982  N   ALA B  63      24.261 -30.815 -86.262  1.00 26.90           N  
ANISOU  982  N   ALA B  63     3492   5190   1539   -451   -565    497       N  
ATOM    983  CA  ALA B  63      23.400 -30.183 -85.273  1.00 26.27           C  
ANISOU  983  CA  ALA B  63     3510   4956   1514   -431   -608    527       C  
ATOM    984  C   ALA B  63      23.863 -28.752 -85.052  1.00 35.72           C  
ANISOU  984  C   ALA B  63     4821   6041   2712   -469   -633    671       C  
ATOM    985  O   ALA B  63      25.050 -28.512 -84.807  1.00 49.68           O  
ANISOU  985  O   ALA B  63     6592   7791   4493   -548   -614    734       O  
ATOM    986  CB  ALA B  63      23.410 -30.959 -83.951  1.00 28.06           C  
ANISOU  986  CB  ALA B  63     3749   5101   1812   -440   -581    464       C  
ATOM    987  N   LYS B  64      22.929 -27.806 -85.140  1.00 36.42           N  
ANISOU  987  N   LYS B  64     4999   6063   2777   -416   -671    732       N  
ATOM    988  CA  LYS B  64      23.236 -26.388 -84.975  1.00 40.42           C  
ANISOU  988  CA  LYS B  64     5648   6446   3264   -443   -682    863       C  
ATOM    989  C   LYS B  64      22.133 -25.730 -84.161  1.00 41.05           C  
ANISOU  989  C   LYS B  64     5876   6375   3346   -366   -684    914       C  
ATOM    990  O   LYS B  64      20.974 -25.704 -84.587  1.00 41.89           O  
ANISOU  990  O   LYS B  64     5956   6536   3424   -265   -704    929       O  
ATOM    991  CB  LYS B  64      23.397 -25.693 -86.333  1.00 47.64           C  
ANISOU  991  CB  LYS B  64     6532   7460   4109   -437   -703    933       C  
ATOM    992  CG  LYS B  64      22.325 -26.041 -87.356  1.00 52.00           C  
ANISOU  992  CG  LYS B  64     6987   8154   4618   -355   -730    898       C  
ATOM    993  N   SER B  65      22.494 -25.199 -82.996  1.00 45.18           N  
ANISOU  993  N   SER B  65     6549   6714   3902   -420   -659    953       N  
ATOM    994  CA  SER B  65      21.532 -24.533 -82.133  1.00 50.78           C  
ANISOU  994  CA  SER B  65     7436   7249   4611   -344   -632   1013       C  
ATOM    995  C   SER B  65      21.225 -23.131 -82.646  1.00 53.04           C  
ANISOU  995  C   SER B  65     7856   7462   4837   -286   -616   1154       C  
ATOM    996  O   SER B  65      22.054 -22.485 -83.292  1.00 48.71           O  
ANISOU  996  O   SER B  65     7313   6938   4257   -359   -629   1202       O  
ATOM    997  CB  SER B  65      22.056 -24.456 -80.698  1.00 54.96           C  
ANISOU  997  CB  SER B  65     8097   7584   5201   -446   -600    991       C  
ATOM    998  OG  SER B  65      21.168 -23.724 -79.870  1.00 58.23           O  
ANISOU  998  OG  SER B  65     8718   7787   5619   -374   -551   1046       O  
ATOM    999  N   ASN B  66      20.011 -22.663 -82.350  1.00 63.46           N  
ANISOU  999  N   ASN B  66     9279   8690   6142   -143   -579   1237       N  
ATOM   1000  CA  ASN B  66      19.615 -21.326 -82.778  1.00 78.91           C  
ANISOU 1000  CA  ASN B  66    11365  10565   8052    -57   -539   1397       C  
ATOM   1001  C   ASN B  66      20.217 -20.250 -81.881  1.00 78.84           C  
ANISOU 1001  C   ASN B  66    11592  10289   8075   -164   -483   1433       C  
ATOM   1002  O   ASN B  66      20.586 -19.172 -82.361  1.00 83.39           O  
ANISOU 1002  O   ASN B  66    12260  10812   8613   -194   -470   1526       O  
ATOM   1003  CB  ASN B  66      18.089 -21.214 -82.807  1.00 79.63           C  
ANISOU 1003  CB  ASN B  66    11452  10668   8137    146   -507   1510       C  
ATOM   1004  CG  ASN B  66      17.458 -21.460 -81.453  1.00 77.45           C  
ANISOU 1004  CG  ASN B  66    11300  10183   7945    185   -449   1471       C  
ATOM   1005  OD1 ASN B  66      18.003 -22.188 -80.625  1.00 79.59           O  
ANISOU 1005  OD1 ASN B  66    11587  10397   8256     82   -455   1333       O  
ATOM   1006  ND2 ASN B  66      16.301 -20.851 -81.221  1.00 73.91           N  
ANISOU 1006  ND2 ASN B  66    10944   9601   7537    370   -370   1578       N  
ATOM   1007  N   LEU B  67      20.325 -20.526 -80.580  1.00 59.39           N  
ANISOU 1007  N   LEU B  67     9244   7646   5674   -231   -454   1345       N  
ATOM   1008  CA  LEU B  67      20.908 -19.572 -79.648  1.00 47.52           C  
ANISOU 1008  CA  LEU B  67     7991   5878   4188   -357   -415   1336       C  
ATOM   1009  C   LEU B  67      22.427 -19.637 -79.618  1.00 49.06           C  
ANISOU 1009  C   LEU B  67     8140   6125   4375   -591   -486   1281       C  
ATOM   1010  O   LEU B  67      23.068 -18.649 -79.246  1.00 56.42           O  
ANISOU 1010  O   LEU B  67     9258   6895   5285   -729   -487   1300       O  
ATOM   1011  CB  LEU B  67      20.370 -19.816 -78.240  1.00 38.32           C  
ANISOU 1011  CB  LEU B  67     6981   4497   3081   -326   -351   1254       C  
ATOM   1012  CG  LEU B  67      18.860 -19.722 -78.043  1.00 45.62           C  
ANISOU 1012  CG  LEU B  67     7970   5329   4036    -80   -258   1309       C  
ATOM   1013  CD1 LEU B  67      18.509 -20.263 -76.677  1.00 61.13           C  
ANISOU 1013  CD1 LEU B  67    10037   7131   6061    -59   -200   1199       C  
ATOM   1014  CD2 LEU B  67      18.391 -18.285 -78.185  1.00 47.05           C  
ANISOU 1014  CD2 LEU B  67     8361   5317   4198     18   -169   1419       C  
ATOM   1015  N   ARG B  68      23.012 -20.770 -79.993  1.00 45.44           N  
ANISOU 1015  N   ARG B  68     7442   5887   3935   -640   -544   1217       N  
ATOM   1016  CA  ARG B  68      24.452 -20.966 -79.942  1.00 43.96           C  
ANISOU 1016  CA  ARG B  68     7169   5771   3761   -842   -602   1188       C  
ATOM   1017  C   ARG B  68      25.039 -20.946 -81.347  1.00 44.87           C  
ANISOU 1017  C   ARG B  68     7116   6100   3835   -846   -639   1239       C  
ATOM   1018  O   ARG B  68      24.401 -21.376 -82.312  1.00 41.90           O  
ANISOU 1018  O   ARG B  68     6613   5875   3431   -700   -637   1240       O  
ATOM   1019  CB  ARG B  68      24.799 -22.281 -79.237  1.00 44.50           C  
ANISOU 1019  CB  ARG B  68     7099   5913   3897   -889   -615   1089       C  
ATOM   1020  CG  ARG B  68      24.753 -22.167 -77.724  1.00 42.74           C  
ANISOU 1020  CG  ARG B  68     7055   5474   3713   -972   -597   1039       C  
ATOM   1021  CD  ARG B  68      24.445 -23.492 -77.055  1.00 40.34           C  
ANISOU 1021  CD  ARG B  68     6637   5218   3471   -923   -583    952       C  
ATOM   1022  NE  ARG B  68      24.641 -23.408 -75.612  1.00 40.33           N  
ANISOU 1022  NE  ARG B  68     6789   5032   3502  -1033   -575    903       N  
ATOM   1023  CZ  ARG B  68      23.707 -23.014 -74.754  1.00 34.82           C  
ANISOU 1023  CZ  ARG B  68     6308   4117   2805   -959   -517    870       C  
ATOM   1024  NH1 ARG B  68      22.503 -22.677 -75.192  1.00 33.54           N  
ANISOU 1024  NH1 ARG B  68     6219   3901   2623   -764   -457    902       N  
ATOM   1025  NH2 ARG B  68      23.975 -22.963 -73.456  1.00 30.24           N  
ANISOU 1025  NH2 ARG B  68     5866   3382   2240  -1073   -514    810       N  
ATOM   1026  N   HIS B  69      26.264 -20.435 -81.451  1.00 32.20           N  
ANISOU 1026  N   HIS B  69     5512   4506   2218  -1026   -681   1280       N  
ATOM   1027  CA  HIS B  69      26.905 -20.247 -82.745  1.00 48.86           C  
ANISOU 1027  CA  HIS B  69     7488   6791   4285  -1044   -710   1341       C  
ATOM   1028  C   HIS B  69      27.615 -21.495 -83.256  1.00 41.03           C  
ANISOU 1028  C   HIS B  69     6236   6028   3326  -1056   -724   1293       C  
ATOM   1029  O   HIS B  69      28.067 -21.498 -84.407  1.00 48.14           O  
ANISOU 1029  O   HIS B  69     7014   7088   4191  -1050   -735   1332       O  
ATOM   1030  CB  HIS B  69      27.905 -19.088 -82.671  1.00 59.16           C  
ANISOU 1030  CB  HIS B  69     8910   8013   5555  -1242   -751   1424       C  
ATOM   1031  CG  HIS B  69      27.266 -17.741 -82.522  1.00 72.05           C  
ANISOU 1031  CG  HIS B  69    10810   9431   7135  -1219   -725   1486       C  
ATOM   1032  ND1 HIS B  69      27.895 -16.687 -81.894  1.00 78.20           N  
ANISOU 1032  ND1 HIS B  69    11797  10032   7882  -1415   -757   1517       N  
ATOM   1033  CD2 HIS B  69      26.063 -17.271 -82.930  1.00 74.06           C  
ANISOU 1033  CD2 HIS B  69    11160   9620   7358  -1022   -666   1532       C  
ATOM   1034  CE1 HIS B  69      27.105 -15.628 -81.915  1.00 79.82           C  
ANISOU 1034  CE1 HIS B  69    12236  10051   8043  -1331   -704   1569       C  
ATOM   1035  NE2 HIS B  69      25.988 -15.956 -82.538  1.00 78.16           N  
ANISOU 1035  NE2 HIS B  69    11948   9911   7839  -1083   -643   1594       N  
ATOM   1036  N   TRP B  70      27.719 -22.550 -82.452  1.00 34.35           N  
ANISOU 1036  N   TRP B  70     5311   5197   2543  -1066   -712   1216       N  
ATOM   1037  CA  TRP B  70      28.497 -23.703 -82.875  1.00 40.53           C  
ANISOU 1037  CA  TRP B  70     5865   6181   3353  -1077   -705   1190       C  
ATOM   1038  C   TRP B  70      27.681 -24.621 -83.783  1.00 43.85           C  
ANISOU 1038  C   TRP B  70     6170   6736   3754   -906   -678   1113       C  
ATOM   1039  O   TRP B  70      26.474 -24.451 -83.979  1.00 48.19           O  
ANISOU 1039  O   TRP B  70     6794   7238   4279   -784   -676   1081       O  
ATOM   1040  CB  TRP B  70      29.031 -24.484 -81.671  1.00 44.03           C  
ANISOU 1040  CB  TRP B  70     6264   6600   3867  -1161   -700   1156       C  
ATOM   1041  CG  TRP B  70      28.036 -24.780 -80.583  1.00 44.68           C  
ANISOU 1041  CG  TRP B  70     6463   6526   3987  -1098   -681   1076       C  
ATOM   1042  CD1 TRP B  70      27.990 -24.209 -79.345  1.00 47.13           C  
ANISOU 1042  CD1 TRP B  70     6946   6641   4318  -1197   -695   1077       C  
ATOM   1043  CD2 TRP B  70      26.964 -25.733 -80.623  1.00 42.17           C  
ANISOU 1043  CD2 TRP B  70     6102   6239   3683   -937   -649    981       C  
ATOM   1044  NE1 TRP B  70      26.955 -24.739 -78.616  1.00 45.24           N  
ANISOU 1044  NE1 TRP B  70     6773   6305   4109  -1093   -662    997       N  
ATOM   1045  CE2 TRP B  70      26.307 -25.675 -79.378  1.00 39.94           C  
ANISOU 1045  CE2 TRP B  70     5963   5777   3436   -936   -638    943       C  
ATOM   1046  CE3 TRP B  70      26.493 -26.625 -81.592  1.00 42.49           C  
ANISOU 1046  CE3 TRP B  70     6001   6440   3703   -812   -632    919       C  
ATOM   1047  CZ2 TRP B  70      25.204 -26.472 -79.078  1.00 30.58           C  
ANISOU 1047  CZ2 TRP B  70     4770   4580   2269   -808   -614    859       C  
ATOM   1048  CZ3 TRP B  70      25.397 -27.414 -81.292  1.00 37.09           C  
ANISOU 1048  CZ3 TRP B  70     5311   5746   3035   -702   -618    824       C  
ATOM   1049  CH2 TRP B  70      24.765 -27.332 -80.046  1.00 29.83           C  
ANISOU 1049  CH2 TRP B  70     4521   4658   2154   -698   -611    802       C  
ATOM   1050  N   ASN B  71      28.371 -25.618 -84.334  1.00 41.58           N  
ANISOU 1050  N   ASN B  71     5698   6630   3471   -905   -655   1090       N  
ATOM   1051  CA  ASN B  71      27.771 -26.580 -85.256  1.00 39.76           C  
ANISOU 1051  CA  ASN B  71     5356   6541   3208   -780   -629   1003       C  
ATOM   1052  C   ASN B  71      28.513 -27.896 -85.074  1.00 40.07           C  
ANISOU 1052  C   ASN B  71     5247   6707   3273   -787   -578    964       C  
ATOM   1053  O   ASN B  71      29.681 -28.006 -85.460  1.00 41.65           O  
ANISOU 1053  O   ASN B  71     5337   7031   3456   -846   -556   1041       O  
ATOM   1054  CB  ASN B  71      27.858 -26.084 -86.697  1.00 44.73           C  
ANISOU 1054  CB  ASN B  71     5942   7290   3762   -758   -639   1048       C  
ATOM   1055  CG  ASN B  71      27.242 -27.050 -87.688  1.00 50.10           C  
ANISOU 1055  CG  ASN B  71     6520   8120   4396   -657   -616    950       C  
ATOM   1056  OD1 ASN B  71      26.523 -27.975 -87.308  1.00 62.64           O  
ANISOU 1056  OD1 ASN B  71     8090   9705   6007   -597   -601    842       O  
ATOM   1057  ND2 ASN B  71      27.519 -26.838 -88.968  1.00 45.68           N  
ANISOU 1057  ND2 ASN B  71     5898   7695   3764   -652   -614    984       N  
ATOM   1058  N   LYS B  72      27.846 -28.883 -84.479  1.00 37.29           N  
ANISOU 1058  N   LYS B  72     4885   6332   2953   -721   -555    859       N  
ATOM   1059  CA  LYS B  72      28.471 -30.141 -84.096  1.00 31.33           C  
ANISOU 1059  CA  LYS B  72     4012   5674   2217   -716   -497    827       C  
ATOM   1060  C   LYS B  72      28.146 -31.243 -85.100  1.00 32.90           C  
ANISOU 1060  C   LYS B  72     4118   6034   2346   -616   -443    721       C  
ATOM   1061  O   LYS B  72      27.067 -31.266 -85.699  1.00 35.26           O  
ANISOU 1061  O   LYS B  72     4453   6330   2612   -556   -465    630       O  
ATOM   1062  CB  LYS B  72      28.023 -30.561 -82.695  1.00 25.63           C  
ANISOU 1062  CB  LYS B  72     3349   4819   1568   -722   -500    777       C  
ATOM   1063  CG  LYS B  72      28.498 -29.619 -81.598  1.00 34.10           C  
ANISOU 1063  CG  LYS B  72     4520   5738   2696   -843   -540    871       C  
ATOM   1064  CD  LYS B  72      29.989 -29.783 -81.347  1.00 39.08           C  
ANISOU 1064  CD  LYS B  72     5033   6470   3348   -949   -526    984       C  
ATOM   1065  CE  LYS B  72      30.623 -28.491 -80.853  1.00 40.69           C  
ANISOU 1065  CE  LYS B  72     5323   6570   3568  -1108   -587   1087       C  
ATOM   1066  NZ  LYS B  72      29.991 -27.975 -79.608  1.00 40.62           N  
ANISOU 1066  NZ  LYS B  72     5493   6341   3598  -1161   -621   1051       N  
ATOM   1067  N   THR B  73      29.095 -32.165 -85.271  1.00 32.68           N  
ANISOU 1067  N   THR B  73     3973   6157   2288   -598   -364    740       N  
ATOM   1068  CA  THR B  73      28.996 -33.211 -86.281  1.00 32.22           C  
ANISOU 1068  CA  THR B  73     3852   6258   2131   -504   -285    638       C  
ATOM   1069  C   THR B  73      29.492 -34.539 -85.722  1.00 39.30           C  
ANISOU 1069  C   THR B  73     4681   7230   3021   -443   -177    602       C  
ATOM   1070  O   THR B  73      30.335 -34.577 -84.821  1.00 52.23           O  
ANISOU 1070  O   THR B  73     6260   8863   4720   -479   -160    721       O  
ATOM   1071  CB  THR B  73      29.802 -32.858 -87.541  1.00 40.43           C  
ANISOU 1071  CB  THR B  73     4828   7449   3085   -503   -258    720       C  
ATOM   1072  OG1 THR B  73      31.137 -32.491 -87.170  1.00 45.62           O  
ANISOU 1072  OG1 THR B  73     5397   8159   3777   -564   -244    894       O  
ATOM   1073  CG2 THR B  73      29.151 -31.707 -88.296  1.00 43.64           C  
ANISOU 1073  CG2 THR B  73     5304   7801   3475   -537   -346    733       C  
ATOM   1074  N   CYS B  74      28.965 -35.629 -86.278  1.00 36.96           N  
ANISOU 1074  N   CYS B  74     4399   6998   2646   -353    -96    436       N  
ATOM   1075  CA  CYS B  74      29.386 -36.982 -85.931  1.00 39.16           C  
ANISOU 1075  CA  CYS B  74     4641   7338   2899   -260     55    376       C  
ATOM   1076  C   CYS B  74      29.053 -37.899 -87.100  1.00 29.67           C  
ANISOU 1076  C   CYS B  74     3492   6202   1579   -174    163    196       C  
ATOM   1077  O   CYS B  74      28.228 -37.565 -87.953  1.00 29.98           O  
ANISOU 1077  O   CYS B  74     3593   6229   1568   -212     84    102       O  
ATOM   1078  CB  CYS B  74      28.707 -37.479 -84.648  1.00 47.47           C  
ANISOU 1078  CB  CYS B  74     5731   8256   4051   -266     42    290       C  
ATOM   1079  SG  CYS B  74      26.904 -37.533 -84.775  1.00 57.00           S  
ANISOU 1079  SG  CYS B  74     7046   9322   5288   -288    -56     64       S  
ATOM   1080  N   GLU B  75      29.691 -39.066 -87.122  1.00 30.55           N  
ANISOU 1080  N   GLU B  75     3589   6357   1660    -55    356    155       N  
ATOM   1081  CA  GLU B  75      29.473 -40.053 -88.172  1.00 35.88           C  
ANISOU 1081  CA  GLU B  75     4364   7036   2232     28    492    -34       C  
ATOM   1082  C   GLU B  75      28.596 -41.187 -87.656  1.00 36.55           C  
ANISOU 1082  C   GLU B  75     4553   6942   2392     53    551   -262       C  
ATOM   1083  O   GLU B  75      28.809 -41.694 -86.550  1.00 40.43           O  
ANISOU 1083  O   GLU B  75     5008   7309   3044    102    606   -235       O  
ATOM   1084  CB  GLU B  75      30.797 -40.619 -88.683  1.00 43.09           C  
ANISOU 1084  CB  GLU B  75     5232   8038   3104    169    696     69       C  
ATOM   1085  CG  GLU B  75      30.637 -41.604 -89.835  1.00 50.62           C  
ANISOU 1085  CG  GLU B  75     6340   8952   3940    251    853   -125       C  
ATOM   1086  CD  GLU B  75      31.916 -42.351 -90.157  1.00 59.83           C  
ANISOU 1086  CD  GLU B  75     7486  10148   5099    429   1097    -30       C  
ATOM   1087  OE1 GLU B  75      32.855 -42.302 -89.335  1.00 63.09           O  
ANISOU 1087  OE1 GLU B  75     7743  10604   5625    499   1146    179       O  
ATOM   1088  OE2 GLU B  75      31.980 -42.990 -91.230  1.00 63.85           O  
ANISOU 1088  OE2 GLU B  75     8141  10628   5493    492   1236   -153       O  
ATOM   1089  N   LEU B  76      27.618 -41.588 -88.467  1.00 37.10           N  
ANISOU 1089  N   LEU B  76     4752   6983   2362      3    527   -474       N  
ATOM   1090  CA  LEU B  76      26.722 -42.670 -88.080  1.00 32.34           C  
ANISOU 1090  CA  LEU B  76     4262   6191   1833    -10    565   -693       C  
ATOM   1091  C   LEU B  76      27.424 -44.017 -88.198  1.00 33.86           C  
ANISOU 1091  C   LEU B  76     4553   6298   2015    133    823   -780       C  
ATOM   1092  O   LEU B  76      28.161 -44.269 -89.156  1.00 46.25           O  
ANISOU 1092  O   LEU B  76     6179   7938   3458    215    963   -763       O  
ATOM   1093  CB  LEU B  76      25.466 -42.656 -88.954  1.00 32.99           C  
ANISOU 1093  CB  LEU B  76     4447   6260   1826   -140    437   -852       C  
ATOM   1094  CG  LEU B  76      24.447 -41.551 -88.677  1.00 31.62           C  
ANISOU 1094  CG  LEU B  76     4190   6109   1715   -255    201   -783       C  
ATOM   1095  CD1 LEU B  76      23.519 -41.386 -89.865  1.00 36.02           C  
ANISOU 1095  CD1 LEU B  76     4804   6701   2183   -354     93   -847       C  
ATOM   1096  CD2 LEU B  76      23.652 -41.874 -87.425  1.00 30.20           C  
ANISOU 1096  CD2 LEU B  76     3994   5801   1677   -285    152   -853       C  
ATOM   1097  N   THR B  77      27.195 -44.883 -87.213  1.00 33.31           N  
ANISOU 1097  N   THR B  77     4515   6034   2106    172    890   -854       N  
ATOM   1098  CA  THR B  77      27.789 -46.211 -87.172  1.00 40.32           C  
ANISOU 1098  CA  THR B  77     5513   6796   3010    325   1151   -930       C  
ATOM   1099  C   THR B  77      26.702 -47.245 -86.913  1.00 46.68           C  
ANISOU 1099  C   THR B  77     6491   7382   3864    252   1161  -1177       C  
ATOM   1100  O   THR B  77      25.756 -46.988 -86.163  1.00 50.14           O  
ANISOU 1100  O   THR B  77     6880   7751   4421    133    987  -1210       O  
ATOM   1101  CB  THR B  77      28.874 -46.304 -86.091  1.00 44.40           C  
ANISOU 1101  CB  THR B  77     5872   7304   3693    471   1258   -710       C  
ATOM   1102  OG1 THR B  77      29.717 -45.147 -86.159  1.00 52.31           O  
ANISOU 1102  OG1 THR B  77     6690   8523   4662    468   1178   -458       O  
ATOM   1103  CG2 THR B  77      29.725 -47.551 -86.293  1.00 44.91           C  
ANISOU 1103  CG2 THR B  77     6033   7290   3742    682   1568   -728       C  
ATOM   1104  N   LEU B  78      26.845 -48.416 -87.531  1.00 47.89           N  
ANISOU 1104  N   LEU B  78     6862   7400   3936    325   1365  -1327       N  
ATOM   1105  CA  LEU B  78      25.829 -49.457 -87.442  1.00 46.00           C  
ANISOU 1105  CA  LEU B  78     6812   6925   3740    243   1345  -1530       C  
ATOM   1106  C   LEU B  78      25.877 -50.143 -86.082  1.00 46.90           C  
ANISOU 1106  C   LEU B  78     6887   6868   4066    316   1430  -1523       C  
ATOM   1107  O   LEU B  78      26.952 -50.513 -85.600  1.00 46.51           O  
ANISOU 1107  O   LEU B  78     6777   6799   4096    513   1628  -1400       O  
ATOM   1108  CB  LEU B  78      26.027 -50.485 -88.556  1.00 44.13           C  
ANISOU 1108  CB  LEU B  78     6803   6597   3369    320   1483  -1652       C  
ATOM   1109  CG  LEU B  78      24.924 -51.530 -88.729  1.00 45.83           C  
ANISOU 1109  CG  LEU B  78     7211   6609   3594    181   1418  -1859       C  
ATOM   1110  CD1 LEU B  78      23.659 -50.882 -89.266  1.00 44.33           C  
ANISOU 1110  CD1 LEU B  78     7023   6504   3318    -75   1156  -1921       C  
ATOM   1111  CD2 LEU B  78      25.384 -52.658 -89.640  1.00 47.19           C  
ANISOU 1111  CD2 LEU B  78     7586   6682   3662    274   1600  -1969       C  
ATOM   1112  N   VAL B  79      24.709 -50.321 -85.469  1.00 52.02           N  
ANISOU 1112  N   VAL B  79     7550   7401   4815    161   1277  -1626       N  
ATOM   1113  CA  VAL B  79      24.578 -51.003 -84.187  1.00 59.86           C  
ANISOU 1113  CA  VAL B  79     8519   8212   6013    204   1333  -1627       C  
ATOM   1114  C   VAL B  79      23.835 -52.324 -84.338  1.00 76.15           C  
ANISOU 1114  C   VAL B  79    10786  10045   8104    149   1350  -1789       C  
ATOM   1115  O   VAL B  79      24.297 -53.366 -83.868  1.00 82.41           O  
ANISOU 1115  O   VAL B  79    11642  10668   9002    280   1511  -1785       O  
ATOM   1116  CB  VAL B  79      23.885 -50.097 -83.144  1.00 53.08           C  
ANISOU 1116  CB  VAL B  79     7465   7413   5289     90   1121  -1555       C  
ATOM   1117  CG1 VAL B  79      23.989 -50.712 -81.758  1.00 54.80           C  
ANISOU 1117  CG1 VAL B  79     7632   7461   5728    168   1191  -1502       C  
ATOM   1118  CG2 VAL B  79      24.490 -48.707 -83.164  1.00 43.07           C  
ANISOU 1118  CG2 VAL B  79     5996   6361   4006    120   1006  -1339       C  
ATOM   1119  N   ARG B  80      22.676 -52.298 -84.988  1.00 85.77           N  
ANISOU 1119  N   ARG B  80    12089  11272   9230    -58   1175  -1913       N  
ATOM   1120  CA  ARG B  80      21.916 -53.505 -85.285  1.00 97.84           C  
ANISOU 1120  CA  ARG B  80    13812  12616  10748   -162   1174  -2062       C  
ATOM   1121  C   ARG B  80      21.277 -53.315 -86.657  1.00102.89           C  
ANISOU 1121  C   ARG B  80    14555  13358  11180   -329   1052  -2153       C  
ATOM   1122  O   ARG B  80      21.542 -52.327 -87.349  1.00103.14           O  
ANISOU 1122  O   ARG B  80    14512  13586  11090   -328    992  -2093       O  
ATOM   1123  CB  ARG B  80      20.889 -53.785 -84.177  1.00102.23           C  
ANISOU 1123  CB  ARG B  80    14310  13061  11471   -286   1061  -2083       C  
ATOM   1124  CG  ARG B  80      20.542 -55.256 -83.989  1.00108.21           C  
ANISOU 1124  CG  ARG B  80    15248  13579  12287   -317   1146  -2185       C  
ATOM   1125  N   GLN B  81      20.432 -54.263 -87.058  1.00107.30           N  
ANISOU 1125  N   GLN B  81    15283  13791  11695   -484   1014  -2286       N  
ATOM   1126  CA  GLN B  81      19.842 -54.223 -88.391  1.00107.74           C  
ANISOU 1126  CA  GLN B  81    15451  13938  11546   -656    911  -2371       C  
ATOM   1127  C   GLN B  81      18.961 -52.988 -88.551  1.00 99.85           C  
ANISOU 1127  C   GLN B  81    14259  13168  10511   -817    662  -2293       C  
ATOM   1128  O   GLN B  81      18.021 -52.781 -87.777  1.00101.07           O  
ANISOU 1128  O   GLN B  81    14284  13337  10782   -935    519  -2258       O  
ATOM   1129  CB  GLN B  81      19.035 -55.497 -88.652  1.00111.61           C  
ANISOU 1129  CB  GLN B  81    16150  14252  12004   -827    911  -2514       C  
ATOM   1130  CG  GLN B  81      18.803 -55.790 -90.130  1.00112.91           C  
ANISOU 1130  CG  GLN B  81    16505  14460  11934   -961    893  -2620       C  
ATOM   1131  CD  GLN B  81      18.001 -57.056 -90.362  1.00110.26           C  
ANISOU 1131  CD  GLN B  81    16393  13947  11555  -1161    896  -2758       C  
ATOM   1132  OE1 GLN B  81      17.861 -57.892 -89.468  1.00112.22           O  
ANISOU 1132  OE1 GLN B  81    16690  14001  11946  -1150    966  -2781       O  
ATOM   1133  NE2 GLN B  81      17.464 -57.201 -91.567  1.00107.13           N  
ANISOU 1133  NE2 GLN B  81    16134  13618  10953  -1359    819  -2841       N  
ATOM   1134  N   ALA B  82      19.279 -52.166 -89.556  1.00 90.30           N  
ANISOU 1134  N   ALA B  82    13022  12143   9146   -809    620  -2249       N  
ATOM   1135  CA  ALA B  82      18.538 -50.939 -89.873  1.00 80.49           C  
ANISOU 1135  CA  ALA B  82    11592  11132   7859   -938    396  -2148       C  
ATOM   1136  C   ALA B  82      18.563 -49.935 -88.722  1.00 80.60           C  
ANISOU 1136  C   ALA B  82    11364  11223   8036   -869    325  -2007       C  
ATOM   1137  O   ALA B  82      17.584 -49.223 -88.483  1.00 83.10           O  
ANISOU 1137  O   ALA B  82    11516  11660   8397   -983    136  -1930       O  
ATOM   1138  CB  ALA B  82      17.092 -51.246 -90.280  1.00 74.66           C  
ANISOU 1138  CB  ALA B  82    10868  10430   7070  -1195    216  -2198       C  
ATOM   1139  N   SER B  83      19.681 -49.861 -88.001  1.00 77.09           N  
ANISOU 1139  N   SER B  83    10889  10722   7681   -675    481  -1960       N  
ATOM   1140  CA  SER B  83      19.840 -48.899 -86.913  1.00 72.23           C  
ANISOU 1140  CA  SER B  83    10058  10182   7202   -610    425  -1831       C  
ATOM   1141  C   SER B  83      21.264 -48.367 -86.930  1.00 65.10           C  
ANISOU 1141  C   SER B  83     9108   9359   6269   -428    564  -1733       C  
ATOM   1142  O   SER B  83      22.218 -49.140 -86.796  1.00 72.44           O  
ANISOU 1142  O   SER B  83    10136  10174   7215   -281    778  -1759       O  
ATOM   1143  CB  SER B  83      19.517 -49.534 -85.557  1.00 77.53           C  
ANISOU 1143  CB  SER B  83    10707  10682   8070   -598    460  -1862       C  
ATOM   1144  OG  SER B  83      20.387 -50.616 -85.280  1.00 83.05           O  
ANISOU 1144  OG  SER B  83    11547  11192   8817   -459    684  -1921       O  
ATOM   1145  N   TRP B  84      21.403 -47.053 -87.092  1.00 50.42           N  
ANISOU 1145  N   TRP B  84     7088   7701   4369   -431    445  -1595       N  
ATOM   1146  CA  TRP B  84      22.695 -46.381 -87.129  1.00 39.58           C  
ANISOU 1146  CA  TRP B  84     5631   6452   2954   -290    539  -1461       C  
ATOM   1147  C   TRP B  84      22.708 -45.291 -86.068  1.00 38.00           C  
ANISOU 1147  C   TRP B  84     5233   6316   2891   -271    417  -1291       C  
ATOM   1148  O   TRP B  84      21.778 -44.481 -86.000  1.00 38.50           O  
ANISOU 1148  O   TRP B  84     5217   6447   2962   -371    228  -1250       O  
ATOM   1149  CB  TRP B  84      22.967 -45.773 -88.507  1.00 43.79           C  
ANISOU 1149  CB  TRP B  84     6187   7144   3308   -309    501  -1409       C  
ATOM   1150  CG  TRP B  84      22.755 -46.719 -89.651  1.00 49.63           C  
ANISOU 1150  CG  TRP B  84     7141   7806   3912   -350    573  -1558       C  
ATOM   1151  CD1 TRP B  84      21.559 -47.129 -90.168  1.00 51.73           C  
ANISOU 1151  CD1 TRP B  84     7495   8026   4133   -515    449  -1670       C  
ATOM   1152  CD2 TRP B  84      23.770 -47.357 -90.435  1.00 50.72           C  
ANISOU 1152  CD2 TRP B  84     7432   7912   3927   -222    786  -1593       C  
ATOM   1153  NE1 TRP B  84      21.767 -47.989 -91.218  1.00 53.05           N  
ANISOU 1153  NE1 TRP B  84     7875   8131   4150   -512    559  -1789       N  
ATOM   1154  CE2 TRP B  84      23.116 -48.145 -91.404  1.00 53.76           C  
ANISOU 1154  CE2 TRP B  84     8019   8219   4189   -318    772  -1749       C  
ATOM   1155  CE3 TRP B  84      25.167 -47.341 -90.410  1.00 51.53           C  
ANISOU 1155  CE3 TRP B  84     7510   8059   4011    -29    990  -1488       C  
ATOM   1156  CZ2 TRP B  84      23.812 -48.910 -92.337  1.00 58.39           C  
ANISOU 1156  CZ2 TRP B  84     8804   8755   4628   -211    958  -1825       C  
ATOM   1157  CZ3 TRP B  84      25.857 -48.101 -91.338  1.00 56.45           C  
ANISOU 1157  CZ3 TRP B  84     8322   8632   4497     93   1192  -1542       C  
ATOM   1158  CH2 TRP B  84      25.178 -48.875 -92.288  1.00 59.37           C  
ANISOU 1158  CH2 TRP B  84     8907   8913   4738     13   1172  -1721       C  
ATOM   1159  N   ALA B  85      23.759 -45.262 -85.255  1.00 36.70           N  
ANISOU 1159  N   ALA B  85     4992   6103   2849   -135    521  -1154       N  
ATOM   1160  CA  ALA B  85      23.823 -44.372 -84.107  1.00 29.86           C  
ANISOU 1160  CA  ALA B  85     3979   5227   2140   -126    413   -980       C  
ATOM   1161  C   ALA B  85      24.909 -43.317 -84.275  1.00 31.65           C  
ANISOU 1161  C   ALA B  85     4103   5606   2317    -80    398   -766       C  
ATOM   1162  O   ALA B  85      25.868 -43.483 -85.034  1.00 35.59           O  
ANISOU 1162  O   ALA B  85     4611   6205   2706     -6    519   -724       O  
ATOM   1163  CB  ALA B  85      24.064 -45.163 -82.819  1.00 32.52           C  
ANISOU 1163  CB  ALA B  85     4302   5388   2667    -53    511   -974       C  
ATOM   1164  N   CYS B  86      24.743 -42.224 -83.531  1.00 33.23           N  
ANISOU 1164  N   CYS B  86     4217   5816   2595   -128    255   -624       N  
ATOM   1165  CA  CYS B  86      25.642 -41.080 -83.564  1.00 37.20           C  
ANISOU 1165  CA  CYS B  86     4638   6445   3052   -133    204   -411       C  
ATOM   1166  C   CYS B  86      25.647 -40.443 -82.184  1.00 40.42           C  
ANISOU 1166  C   CYS B  86     4999   6758   3601   -170    121   -284       C  
ATOM   1167  O   CYS B  86      24.634 -40.460 -81.480  1.00 45.48           O  
ANISOU 1167  O   CYS B  86     5669   7271   4340   -202     51   -359       O  
ATOM   1168  CB  CYS B  86      25.199 -40.058 -84.615  1.00 47.56           C  
ANISOU 1168  CB  CYS B  86     5961   7894   4215   -205     78   -385       C  
ATOM   1169  SG  CYS B  86      26.499 -39.331 -85.634  1.00 59.54           S  
ANISOU 1169  SG  CYS B  86     7426   9630   5566   -189    112   -211       S  
ATOM   1170  N   ASN B  87      26.788 -39.874 -81.800  1.00 37.84           N  
ANISOU 1170  N   ASN B  87     4602   6505   3271   -176    128    -84       N  
ATOM   1171  CA  ASN B  87      26.946 -39.268 -80.481  1.00 32.95           C  
ANISOU 1171  CA  ASN B  87     3964   5801   2754   -239     52     45       C  
ATOM   1172  C   ASN B  87      27.486 -37.853 -80.635  1.00 28.88           C  
ANISOU 1172  C   ASN B  87     3446   5386   2143   -341    -59    236       C  
ATOM   1173  O   ASN B  87      28.655 -37.663 -80.987  1.00 32.24           O  
ANISOU 1173  O   ASN B  87     3793   5963   2492   -351    -22    393       O  
ATOM   1174  CB  ASN B  87      27.862 -40.110 -79.594  1.00 34.72           C  
ANISOU 1174  CB  ASN B  87     4113   6004   3076   -183    168    123       C  
ATOM   1175  CG  ASN B  87      27.202 -41.392 -79.140  1.00 43.15           C  
ANISOU 1175  CG  ASN B  87     5214   6918   4265   -102    262    -55       C  
ATOM   1176  OD1 ASN B  87      25.977 -41.469 -79.035  1.00 39.07           O  
ANISOU 1176  OD1 ASN B  87     4770   6286   3791   -129    200   -209       O  
ATOM   1177  ND2 ASN B  87      28.009 -42.409 -78.868  1.00 56.79           N  
ANISOU 1177  ND2 ASN B  87     6883   8648   6048      0    418    -17       N  
ATOM   1178  N   LEU B  88      26.635 -36.866 -80.366  1.00 22.70           N  
ANISOU 1178  N   LEU B  88     2750   4514   1361   -412   -186    236       N  
ATOM   1179  CA  LEU B  88      27.027 -35.459 -80.388  1.00 22.87           C  
ANISOU 1179  CA  LEU B  88     2819   4574   1296   -521   -291    409       C  
ATOM   1180  C   LEU B  88      27.436 -35.064 -78.975  1.00 29.77           C  
ANISOU 1180  C   LEU B  88     3736   5331   2245   -615   -329    522       C  
ATOM   1181  O   LEU B  88      26.588 -34.891 -78.097  1.00 31.18           O  
ANISOU 1181  O   LEU B  88     4011   5341   2497   -623   -365    461       O  
ATOM   1182  CB  LEU B  88      25.883 -34.592 -80.902  1.00 22.81           C  
ANISOU 1182  CB  LEU B  88     2904   4487   1275   -516   -375    354       C  
ATOM   1183  CG  LEU B  88      25.470 -34.802 -82.359  1.00 29.66           C  
ANISOU 1183  CG  LEU B  88     3734   5475   2060   -458   -363    266       C  
ATOM   1184  CD1 LEU B  88      23.990 -34.502 -82.547  1.00 29.90           C  
ANISOU 1184  CD1 LEU B  88     3817   5438   2106   -427   -429    179       C  
ATOM   1185  CD2 LEU B  88      26.314 -33.931 -83.277  1.00 29.66           C  
ANISOU 1185  CD2 LEU B  88     3715   5541   2012   -489   -375    395       C  
ATOM   1186  N   ILE B  89      28.739 -34.930 -78.748  1.00 22.88           N  
ANISOU 1186  N   ILE B  89     2784   4520   1388   -678   -310    679       N  
ATOM   1187  CA  ILE B  89      29.264 -34.499 -77.457  1.00 22.66           C  
ANISOU 1187  CA  ILE B  89     2789   4380   1442   -793   -351    784       C  
ATOM   1188  C   ILE B  89      29.347 -32.977 -77.481  1.00 31.61           C  
ANISOU 1188  C   ILE B  89     4040   5384   2586   -901   -435    839       C  
ATOM   1189  O   ILE B  89      30.192 -32.401 -78.171  1.00 36.32           O  
ANISOU 1189  O   ILE B  89     4577   6066   3155   -952   -447    932       O  
ATOM   1190  CB  ILE B  89      30.626 -35.135 -77.154  1.00 23.41           C  
ANISOU 1190  CB  ILE B  89     2712   4622   1559   -813   -294    929       C  
ATOM   1191  CG1 ILE B  89      30.485 -36.650 -76.986  1.00 28.95           C  
ANISOU 1191  CG1 ILE B  89     3325   5428   2247   -681   -173    883       C  
ATOM   1192  CG2 ILE B  89      31.230 -34.519 -75.902  1.00 23.53           C  
ANISOU 1192  CG2 ILE B  89     2753   4532   1654   -967   -364   1031       C  
ATOM   1193  CD1 ILE B  89      30.777 -37.437 -78.244  1.00 35.16           C  
ANISOU 1193  CD1 ILE B  89     4008   6357   2993   -526    -44    831       C  
ATOM   1194  N   LEU B  90      28.465 -32.323 -76.728  1.00 26.23           N  
ANISOU 1194  N   LEU B  90     3531   4503   1934   -930   -481    785       N  
ATOM   1195  CA  LEU B  90      28.282 -30.878 -76.809  1.00 26.41           C  
ANISOU 1195  CA  LEU B  90     3705   4390   1941   -997   -535    817       C  
ATOM   1196  C   LEU B  90      29.098 -30.092 -75.789  1.00 27.46           C  
ANISOU 1196  C   LEU B  90     3906   4421   2105  -1171   -579    902       C  
ATOM   1197  O   LEU B  90      29.034 -28.858 -75.794  1.00 25.48           O  
ANISOU 1197  O   LEU B  90     3801   4054   1828  -1247   -620    927       O  
ATOM   1198  CB  LEU B  90      26.801 -30.522 -76.632  1.00 22.47           C  
ANISOU 1198  CB  LEU B  90     3367   3738   1432   -911   -544    724       C  
ATOM   1199  CG  LEU B  90      25.894 -30.500 -77.862  1.00 22.54           C  
ANISOU 1199  CG  LEU B  90     3358   3820   1386   -783   -545    664       C  
ATOM   1200  CD1 LEU B  90      25.632 -31.896 -78.380  1.00 25.48           C  
ANISOU 1200  CD1 LEU B  90     3579   4353   1749   -694   -508    565       C  
ATOM   1201  CD2 LEU B  90      24.590 -29.799 -77.530  1.00 22.43           C  
ANISOU 1201  CD2 LEU B  90     3513   3649   1360   -721   -561    636       C  
ATOM   1202  N   GLY B  91      29.851 -30.757 -74.911  1.00 23.65           N  
ANISOU 1202  N   GLY B  91     3328   3987   1669  -1243   -575    948       N  
ATOM   1203  CA  GLY B  91      30.546 -30.060 -73.851  1.00 24.41           C  
ANISOU 1203  CA  GLY B  91     3490   3997   1786  -1429   -636   1008       C  
ATOM   1204  C   GLY B  91      31.898 -30.677 -73.559  1.00 29.30           C  
ANISOU 1204  C   GLY B  91     3895   4802   2435  -1516   -648   1123       C  
ATOM   1205  O   GLY B  91      32.244 -31.750 -74.060  1.00 37.60           O  
ANISOU 1205  O   GLY B  91     4758   6030   3498  -1407   -587   1159       O  
ATOM   1206  N   SER B  92      32.664 -29.964 -72.734  1.00 27.19           N  
ANISOU 1206  N   SER B  92     3662   4502   2168  -1717   -731   1185       N  
ATOM   1207  CA  SER B  92      33.960 -30.438 -72.267  1.00 35.81           C  
ANISOU 1207  CA  SER B  92     4543   5780   3284  -1823   -770   1312       C  
ATOM   1208  C   SER B  92      33.839 -31.259 -70.990  1.00 44.23           C  
ANISOU 1208  C   SER B  92     5590   6814   4401  -1820   -766   1292       C  
ATOM   1209  O   SER B  92      34.561 -32.245 -70.819  1.00 46.87           O  
ANISOU 1209  O   SER B  92     5705   7331   4774  -1775   -742   1386       O  
ATOM   1210  CB  SER B  92      34.905 -29.255 -72.040  1.00 37.43           C  
ANISOU 1210  CB  SER B  92     4777   6002   3443  -2072   -892   1395       C  
ATOM   1211  N   PHE B  93      32.924 -30.862 -70.072  1.00 46.89           N  
ANISOU 1211  N   PHE B  93     6158   6924   4736  -1855   -783   1179       N  
ATOM   1212  CA  PHE B  93      32.656 -31.605 -68.851  1.00 48.04           C  
ANISOU 1212  CA  PHE B  93     6311   7019   4923  -1843   -774   1145       C  
ATOM   1213  C   PHE B  93      31.469 -32.543 -69.052  1.00 40.17           C  
ANISOU 1213  C   PHE B  93     5343   5956   3964  -1628   -666   1050       C  
ATOM   1214  O   PHE B  93      30.602 -32.284 -69.893  1.00 37.51           O  
ANISOU 1214  O   PHE B  93     5103   5547   3603  -1521   -624    977       O  
ATOM   1215  CB  PHE B  93      32.355 -30.650 -67.695  1.00 64.35           C  
ANISOU 1215  CB  PHE B  93     8621   8883   6946  -2007   -852   1074       C  
ATOM   1216  CG  PHE B  93      33.276 -29.466 -67.623  1.00 81.02           C  
ANISOU 1216  CG  PHE B  93    10786  11015   8983  -2247   -973   1134       C  
ATOM   1217  CD1 PHE B  93      34.610 -29.624 -67.283  1.00 91.05           C  
ANISOU 1217  CD1 PHE B  93    11857  12496  10244  -2407  -1066   1267       C  
ATOM   1218  CD2 PHE B  93      32.802 -28.189 -67.876  1.00 87.26           C  
ANISOU 1218  CD2 PHE B  93    11829  11623   9703  -2317   -999   1067       C  
ATOM   1219  CE1 PHE B  93      35.458 -28.532 -67.215  1.00 94.67           C  
ANISOU 1219  CE1 PHE B  93    12368  12982  10620  -2638  -1185   1327       C  
ATOM   1220  CE2 PHE B  93      33.643 -27.093 -67.808  1.00 93.04           C  
ANISOU 1220  CE2 PHE B  93    12633  12369  10350  -2558  -1118   1118       C  
ATOM   1221  CZ  PHE B  93      34.973 -27.265 -67.477  1.00 96.47           C  
ANISOU 1221  CZ  PHE B  93    12867  13016  10771  -2728  -1215   1247       C  
ATOM   1222  N   PRO B  94      31.404 -33.646 -68.300  1.00 34.80           N  
ANISOU 1222  N   PRO B  94     4574   5313   3336  -1566   -627   1056       N  
ATOM   1223  CA  PRO B  94      30.201 -34.492 -68.374  1.00 26.16           C  
ANISOU 1223  CA  PRO B  94     3531   4142   2265  -1396   -538    960       C  
ATOM   1224  C   PRO B  94      28.980 -33.822 -67.776  1.00 28.83           C  
ANISOU 1224  C   PRO B  94     4131   4234   2588  -1401   -547    834       C  
ATOM   1225  O   PRO B  94      27.867 -33.999 -68.287  1.00 35.60           O  
ANISOU 1225  O   PRO B  94     5069   5023   3433  -1273   -498    748       O  
ATOM   1226  CB  PRO B  94      30.602 -35.752 -67.590  1.00 21.18           C  
ANISOU 1226  CB  PRO B  94     2741   3610   1698  -1355   -497   1022       C  
ATOM   1227  CG  PRO B  94      32.096 -35.691 -67.470  1.00 30.42           C  
ANISOU 1227  CG  PRO B  94     3722   4963   2874  -1451   -555   1172       C  
ATOM   1228  CD  PRO B  94      32.440 -34.237 -67.440  1.00 34.73           C  
ANISOU 1228  CD  PRO B  94     4393   5442   3361  -1638   -664   1166       C  
ATOM   1229  N   GLU B  95      29.159 -33.048 -66.705  1.00 23.85           N  
ANISOU 1229  N   GLU B  95     3638   3481   1944  -1544   -610    822       N  
ATOM   1230  CA  GLU B  95      28.068 -32.355 -66.037  1.00 23.73           C  
ANISOU 1230  CA  GLU B  95     3888   3224   1903  -1539   -601    711       C  
ATOM   1231  C   GLU B  95      27.881 -30.929 -66.540  1.00 27.64           C  
ANISOU 1231  C   GLU B  95     4573   3600   2330  -1592   -632    685       C  
ATOM   1232  O   GLU B  95      27.226 -30.126 -65.866  1.00 27.30           O  
ANISOU 1232  O   GLU B  95     4774   3353   2243  -1616   -630    610       O  
ATOM   1233  CB  GLU B  95      28.295 -32.345 -64.523  1.00 21.58           C  
ANISOU 1233  CB  GLU B  95     3692   2882   1625  -1653   -642    694       C  
ATOM   1234  CG  GLU B  95      28.392 -33.726 -63.885  1.00 39.94           C  
ANISOU 1234  CG  GLU B  95     5849   5304   4021  -1589   -604    725       C  
ATOM   1235  CD  GLU B  95      27.042 -34.396 -63.719  1.00 47.94           C  
ANISOU 1235  CD  GLU B  95     6943   6192   5078  -1430   -509    637       C  
ATOM   1236  OE1 GLU B  95      27.010 -35.610 -63.420  1.00 50.68           O  
ANISOU 1236  OE1 GLU B  95     7151   6613   5493  -1362   -458    665       O  
ATOM   1237  OE2 GLU B  95      26.014 -33.706 -63.880  1.00 48.87           O  
ANISOU 1237  OE2 GLU B  95     7264   6138   5164  -1371   -478    551       O  
ATOM   1238  N   SER B  96      28.436 -30.595 -67.703  1.00 22.52           N  
ANISOU 1238  N   SER B  96     3824   3070   1662  -1601   -652    748       N  
ATOM   1239  CA  SER B  96      28.293 -29.251 -68.246  1.00 35.11           C  
ANISOU 1239  CA  SER B  96     5591   4559   3192  -1649   -680    738       C  
ATOM   1240  C   SER B  96      26.915 -29.088 -68.877  1.00 32.19           C  
ANISOU 1240  C   SER B  96     5341   4076   2813  -1457   -608    670       C  
ATOM   1241  O   SER B  96      26.449 -29.963 -69.613  1.00 36.63           O  
ANISOU 1241  O   SER B  96     5767   4747   3402  -1307   -564    660       O  
ATOM   1242  CB  SER B  96      29.386 -28.964 -69.272  1.00 38.86           C  
ANISOU 1242  CB  SER B  96     5905   5212   3647  -1726   -726    839       C  
ATOM   1243  OG  SER B  96      29.065 -29.540 -70.524  1.00 42.32           O  
ANISOU 1243  OG  SER B  96     6205   5773   4101  -1556   -668    847       O  
ATOM   1244  N   GLN B  97      26.263 -27.963 -68.585  1.00 23.51           N  
ANISOU 1244  N   GLN B  97     4504   2769   1661  -1461   -599    624       N  
ATOM   1245  CA  GLN B  97      24.915 -27.691 -69.084  1.00 23.17           C  
ANISOU 1245  CA  GLN B  97     4585   2615   1604  -1269   -529    582       C  
ATOM   1246  C   GLN B  97      25.038 -27.020 -70.445  1.00 30.84           C  
ANISOU 1246  C   GLN B  97     5520   3664   2533  -1237   -546    639       C  
ATOM   1247  O   GLN B  97      25.098 -25.795 -70.559  1.00 29.60           O  
ANISOU 1247  O   GLN B  97     5541   3389   2317  -1294   -559    657       O  
ATOM   1248  CB  GLN B  97      24.133 -26.829 -68.101  1.00 23.97           C  
ANISOU 1248  CB  GLN B  97     4988   2456   1663  -1251   -482    517       C  
ATOM   1249  CG  GLN B  97      22.645 -26.747 -68.408  1.00 23.67           C  
ANISOU 1249  CG  GLN B  97     5053   2311   1630  -1015   -386    493       C  
ATOM   1250  CD  GLN B  97      21.963 -28.092 -68.297  1.00 38.09           C  
ANISOU 1250  CD  GLN B  97     6734   4216   3523   -885   -349    467       C  
ATOM   1251  OE1 GLN B  97      22.155 -28.819 -67.324  1.00 40.60           O  
ANISOU 1251  OE1 GLN B  97     7020   4524   3880   -939   -346    429       O  
ATOM   1252  NE2 GLN B  97      21.172 -28.440 -69.304  1.00 31.21           N  
ANISOU 1252  NE2 GLN B  97     5773   3436   2649   -721   -331    486       N  
ATOM   1253  N   SER B  98      25.054 -27.837 -71.500  1.00 22.96           N  
ANISOU 1253  N   SER B  98     4301   2869   1555  -1142   -545    661       N  
ATOM   1254  CA  SER B  98      25.288 -27.310 -72.839  1.00 23.57           C  
ANISOU 1254  CA  SER B  98     4311   3055   1588  -1117   -566    715       C  
ATOM   1255  C   SER B  98      24.019 -26.766 -73.484  1.00 28.82           C  
ANISOU 1255  C   SER B  98     5090   3649   2211   -950   -530    707       C  
ATOM   1256  O   SER B  98      24.103 -25.913 -74.373  1.00 39.15           O  
ANISOU 1256  O   SER B  98     6427   4978   3470   -942   -544    763       O  
ATOM   1257  CB  SER B  98      25.901 -28.392 -73.729  1.00 54.39           C  
ANISOU 1257  CB  SER B  98     7941   7213   5510  -1085   -575    730       C  
ATOM   1258  OG  SER B  98      24.984 -29.449 -73.945  1.00 59.86           O  
ANISOU 1258  OG  SER B  98     8554   7972   6217   -935   -543    656       O  
ATOM   1259  N   LEU B  99      22.849 -27.238 -73.063  1.00 26.75           N  
ANISOU 1259  N   LEU B  99     4886   3313   1966   -812   -483    655       N  
ATOM   1260  CA  LEU B  99      21.585 -26.820 -73.650  1.00 23.45           C  
ANISOU 1260  CA  LEU B  99     4548   2853   1510   -633   -448    674       C  
ATOM   1261  C   LEU B  99      20.617 -26.394 -72.555  1.00 23.79           C  
ANISOU 1261  C   LEU B  99     4824   2646   1570   -542   -366    656       C  
ATOM   1262  O   LEU B  99      20.767 -26.758 -71.386  1.00 23.35           O  
ANISOU 1262  O   LEU B  99     4832   2486   1556   -603   -344    600       O  
ATOM   1263  CB  LEU B  99      20.959 -27.941 -74.487  1.00 22.57           C  
ANISOU 1263  CB  LEU B  99     4235   2950   1391   -516   -473    635       C  
ATOM   1264  CG  LEU B  99      21.743 -28.406 -75.712  1.00 22.47           C  
ANISOU 1264  CG  LEU B  99     3991   3188   1356   -562   -526    632       C  
ATOM   1265  CD1 LEU B  99      21.136 -29.682 -76.270  1.00 21.71           C  
ANISOU 1265  CD1 LEU B  99     3683   3269   1298   -466   -531    529       C  
ATOM   1266  CD2 LEU B  99      21.767 -27.318 -76.773  1.00 23.62           C  
ANISOU 1266  CD2 LEU B  99     4167   3367   1442   -537   -541    718       C  
ATOM   1267  N   THR B 100      19.610 -25.625 -72.953  1.00 24.74           N  
ANISOU 1267  N   THR B 100     5060   2679   1663   -377   -310    713       N  
ATOM   1268  CA  THR B 100      18.594 -25.107 -72.047  1.00 29.80           C  
ANISOU 1268  CA  THR B 100     5912   3083   2329   -233   -195    712       C  
ATOM   1269  C   THR B 100      17.207 -25.531 -72.517  1.00 28.77           C  
ANISOU 1269  C   THR B 100     5701   3016   2214     24   -145    764       C  
ATOM   1270  O   THR B 100      17.045 -26.236 -73.516  1.00 25.67           O  
ANISOU 1270  O   THR B 100     5028   2871   1854     63   -212    745       O  
ATOM   1271  CB  THR B 100      18.675 -23.583 -71.937  1.00 27.33           C  
ANISOU 1271  CB  THR B 100     5834   2575   1975   -246   -140    751       C  
ATOM   1272  OG1 THR B 100      18.739 -23.007 -73.248  1.00 32.45           O  
ANISOU 1272  OG1 THR B 100     6413   3339   2578   -215   -179    849       O  
ATOM   1273  CG2 THR B 100      19.898 -23.179 -71.151  1.00 27.69           C  
ANISOU 1273  CG2 THR B 100     5999   2530   1992   -496   -189    685       C  
ATOM   1274  N   SER B 101      16.196 -25.080 -71.771  1.00 32.60           N  
ANISOU 1274  N   SER B 101     6331   3311   2746    203    -15    785       N  
ATOM   1275  CA  SER B 101      14.818 -25.422 -72.095  1.00 27.59           C  
ANISOU 1275  CA  SER B 101     5534   2764   2186    466     49    837       C  
ATOM   1276  C   SER B 101      14.338 -24.698 -73.344  1.00 27.78           C  
ANISOU 1276  C   SER B 101     5493   2896   2165    595     42    973       C  
ATOM   1277  O   SER B 101      13.481 -25.217 -74.069  1.00 35.35           O  
ANISOU 1277  O   SER B 101     6160   4078   3195    727     20    999       O  
ATOM   1278  CB  SER B 101      13.913 -25.088 -70.911  1.00 31.92           C  
ANISOU 1278  CB  SER B 101     6270   3078   2779    639    212    857       C  
ATOM   1279  OG  SER B 101      14.593 -25.289 -69.684  1.00 35.29           O  
ANISOU 1279  OG  SER B 101     6835   3359   3215    469    222    731       O  
ATOM   1280  N   VAL B 102      14.873 -23.503 -73.612  1.00 28.98           N  
ANISOU 1280  N   VAL B 102     5839   2927   2247    526     53   1029       N  
ATOM   1281  CA  VAL B 102      14.447 -22.716 -74.763  1.00 30.39           C  
ANISOU 1281  CA  VAL B 102     5961   3193   2391    643     54   1167       C  
ATOM   1282  C   VAL B 102      15.307 -22.968 -75.995  1.00 40.35           C  
ANISOU 1282  C   VAL B 102     7068   4692   3569    485    -99   1178       C  
ATOM   1283  O   VAL B 102      15.061 -22.360 -77.046  1.00 45.59           O  
ANISOU 1283  O   VAL B 102     7668   5461   4194    555   -118   1293       O  
ATOM   1284  CB  VAL B 102      14.445 -21.212 -74.414  1.00 32.41           C  
ANISOU 1284  CB  VAL B 102     6481   3194   2641    668    166   1205       C  
ATOM   1285  CG1 VAL B 102      13.735 -20.980 -73.088  1.00 33.16           C  
ANISOU 1285  CG1 VAL B 102     6748   3056   2793    798    327   1152       C  
ATOM   1286  CG2 VAL B 102      15.861 -20.675 -74.360  1.00 35.97           C  
ANISOU 1286  CG2 VAL B 102     7074   3570   3025    390     89   1137       C  
ATOM   1287  N   ASP B 103      16.301 -23.847 -75.903  1.00 31.87           N  
ANISOU 1287  N   ASP B 103     5917   3719   2472    280   -202   1063       N  
ATOM   1288  CA  ASP B 103      17.158 -24.143 -77.040  1.00 33.81           C  
ANISOU 1288  CA  ASP B 103     5991   4204   2651    134   -329   1055       C  
ATOM   1289  C   ASP B 103      16.407 -24.950 -78.092  1.00 37.67           C  
ANISOU 1289  C   ASP B 103     6145   4985   3182    242   -379   1035       C  
ATOM   1290  O   ASP B 103      15.456 -25.679 -77.794  1.00 37.60           O  
ANISOU 1290  O   ASP B 103     5981   5029   3277    361   -347    982       O  
ATOM   1291  CB  ASP B 103      18.402 -24.907 -76.584  1.00 34.52           C  
ANISOU 1291  CB  ASP B 103     6020   4339   2758    -93   -391    931       C  
ATOM   1292  CG  ASP B 103      19.620 -24.014 -76.444  1.00 34.17           C  
ANISOU 1292  CG  ASP B 103     6076   4201   2705   -273   -397    943       C  
ATOM   1293  OD1 ASP B 103      20.185 -23.605 -77.478  1.00 31.78           O  
ANISOU 1293  OD1 ASP B 103     5688   4030   2356   -324   -444    997       O  
ATOM   1294  OD2 ASP B 103      20.017 -23.718 -75.299  1.00 33.58           O  
ANISOU 1294  OD2 ASP B 103     6164   3929   2664   -368   -361    897       O  
ATOM   1295  N   LEU B 104      16.840 -24.799 -79.342  1.00 40.03           N  
ANISOU 1295  N   LEU B 104     6332   5481   3395    180   -462   1081       N  
ATOM   1296  CA  LEU B 104      16.269 -25.545 -80.461  1.00 40.11           C  
ANISOU 1296  CA  LEU B 104     6040   5787   3412    230   -526   1053       C  
ATOM   1297  C   LEU B 104      17.360 -25.686 -81.511  1.00 40.78           C  
ANISOU 1297  C   LEU B 104     6045   6059   3390     71   -616   1034       C  
ATOM   1298  O   LEU B 104      17.742 -24.696 -82.140  1.00 41.87           O  
ANISOU 1298  O   LEU B 104     6281   6184   3443     56   -629   1149       O  
ATOM   1299  CB  LEU B 104      15.046 -24.837 -81.034  1.00 41.74           C  
ANISOU 1299  CB  LEU B 104     6204   6048   3609    429   -496   1216       C  
ATOM   1300  CG  LEU B 104      14.520 -25.380 -82.365  1.00 44.60           C  
ANISOU 1300  CG  LEU B 104     6276   6742   3929    439   -586   1228       C  
ATOM   1301  CD1 LEU B 104      13.925 -26.766 -82.184  1.00 43.86           C  
ANISOU 1301  CD1 LEU B 104     5958   6787   3921    422   -613   1079       C  
ATOM   1302  CD2 LEU B 104      13.505 -24.428 -82.981  1.00 52.83           C  
ANISOU 1302  CD2 LEU B 104     7292   7847   4936    623   -562   1449       C  
ATOM   1303  N   LEU B 105      17.862 -26.903 -81.698  1.00 41.65           N  
ANISOU 1303  N   LEU B 105     5985   6320   3520    -28   -656    882       N  
ATOM   1304  CA  LEU B 105      18.926 -27.158 -82.656  1.00 45.79           C  
ANISOU 1304  CA  LEU B 105     6421   6974   4002   -138   -691    826       C  
ATOM   1305  C   LEU B 105      18.392 -27.974 -83.826  1.00 42.83           C  
ANISOU 1305  C   LEU B 105     5828   6832   3614   -116   -729    748       C  
ATOM   1306  O   LEU B 105      17.602 -28.905 -83.641  1.00 45.41           O  
ANISOU 1306  O   LEU B 105     6035   7250   3969    -85   -739    665       O  
ATOM   1307  CB  LEU B 105      20.111 -27.870 -81.993  1.00 43.63           C  
ANISOU 1307  CB  LEU B 105     6147   6649   3780   -257   -668    723       C  
ATOM   1308  CG  LEU B 105      19.914 -29.161 -81.201  1.00 41.69           C  
ANISOU 1308  CG  LEU B 105     5822   6426   3593   -272   -655    597       C  
ATOM   1309  CD1 LEU B 105      20.058 -30.361 -82.102  1.00 52.60           C  
ANISOU 1309  CD1 LEU B 105     7010   7999   4978   -284   -658    465       C  
ATOM   1310  CD2 LEU B 105      20.924 -29.229 -80.074  1.00 35.75           C  
ANISOU 1310  CD2 LEU B 105     5167   5523   2892   -368   -622    589       C  
ATOM   1311  N   ASP B 106      18.822 -27.607 -85.031  1.00 37.98           N  
ANISOU 1311  N   ASP B 106     5171   6308   2951   -144   -748    773       N  
ATOM   1312  CA  ASP B 106      18.382 -28.263 -86.257  1.00 36.58           C  
ANISOU 1312  CA  ASP B 106     4823   6334   2742   -150   -780    707       C  
ATOM   1313  C   ASP B 106      19.288 -29.458 -86.529  1.00 30.28           C  
ANISOU 1313  C   ASP B 106     3953   5599   1952   -237   -750    551       C  
ATOM   1314  O   ASP B 106      20.486 -29.293 -86.782  1.00 33.53           O  
ANISOU 1314  O   ASP B 106     4396   5993   2350   -291   -722    562       O  
ATOM   1315  CB  ASP B 106      18.404 -27.284 -87.428  1.00 47.86           C  
ANISOU 1315  CB  ASP B 106     6254   7827   4104   -137   -805    822       C  
ATOM   1316  CG  ASP B 106      17.537 -26.065 -87.184  1.00 62.05           C  
ANISOU 1316  CG  ASP B 106     8139   9548   5888    -26   -812   1001       C  
ATOM   1317  OD1 ASP B 106      17.714 -25.409 -86.137  1.00 65.32           O  
ANISOU 1317  OD1 ASP B 106     8729   9767   6324      6   -775   1070       O  
ATOM   1318  OD2 ASP B 106      16.685 -25.756 -88.044  1.00 67.65           O  
ANISOU 1318  OD2 ASP B 106     8753  10387   6564     31   -844   1083       O  
ATOM   1319  N   ILE B 107      18.718 -30.657 -86.484  1.00 27.79           N  
ANISOU 1319  N   ILE B 107     3543   5362   1654   -247   -750    418       N  
ATOM   1320  CA  ILE B 107      19.458 -31.881 -86.764  1.00 27.51           C  
ANISOU 1320  CA  ILE B 107     3463   5380   1610   -308   -703    269       C  
ATOM   1321  C   ILE B 107      19.269 -32.240 -88.232  1.00 48.38           C  
ANISOU 1321  C   ILE B 107     6037   8182   4163   -342   -718    222       C  
ATOM   1322  O   ILE B 107      18.139 -32.421 -88.699  1.00 52.62           O  
ANISOU 1322  O   ILE B 107     6510   8808   4675   -346   -769    207       O  
ATOM   1323  CB  ILE B 107      19.008 -33.028 -85.851  1.00 26.64           C  
ANISOU 1323  CB  ILE B 107     3325   5236   1559   -312   -683    137       C  
ATOM   1324  CG1 ILE B 107      19.598 -32.838 -84.458  1.00 25.31           C  
ANISOU 1324  CG1 ILE B 107     3235   4919   1463   -303   -651    170       C  
ATOM   1325  CG2 ILE B 107      19.455 -34.360 -86.416  1.00 26.95           C  
ANISOU 1325  CG2 ILE B 107     3329   5351   1560   -362   -631    -25       C  
ATOM   1326  CD1 ILE B 107      18.934 -33.664 -83.392  1.00 43.45           C  
ANISOU 1326  CD1 ILE B 107     5513   7169   3828   -289   -643     73       C  
ATOM   1327  N   ASN B 108      20.379 -32.334 -88.958  1.00 29.31           N  
ANISOU 1327  N   ASN B 108     3631   5816   1689   -373   -674    214       N  
ATOM   1328  CA  ASN B 108      20.379 -32.674 -90.371  1.00 30.76           C  
ANISOU 1328  CA  ASN B 108     3777   6147   1764   -410   -675    167       C  
ATOM   1329  C   ASN B 108      21.211 -33.930 -90.586  1.00 40.62           C  
ANISOU 1329  C   ASN B 108     5038   7436   2960   -436   -588     27       C  
ATOM   1330  O   ASN B 108      22.285 -34.082 -89.995  1.00 44.73           O  
ANISOU 1330  O   ASN B 108     5577   7911   3509   -418   -520     41       O  
ATOM   1331  CB  ASN B 108      20.940 -31.528 -91.219  1.00 31.58           C  
ANISOU 1331  CB  ASN B 108     3888   6296   1816   -406   -690    306       C  
ATOM   1332  CG  ASN B 108      20.292 -30.196 -90.902  1.00 46.16           C  
ANISOU 1332  CG  ASN B 108     5757   8074   3706   -362   -752    458       C  
ATOM   1333  OD1 ASN B 108      19.334 -29.786 -91.555  1.00 49.40           O  
ANISOU 1333  OD1 ASN B 108     6124   8568   4078   -348   -808    513       O  
ATOM   1334  ND2 ASN B 108      20.816 -29.510 -89.893  1.00 42.80           N  
ANISOU 1334  ND2 ASN B 108     5411   7501   3349   -342   -738    537       N  
ATOM   1335  N   VAL B 109      20.709 -34.827 -91.428  1.00 36.51           N  
ANISOU 1335  N   VAL B 109     4517   7004   2350   -482   -585   -100       N  
ATOM   1336  CA  VAL B 109      21.421 -36.041 -91.807  1.00 36.21           C  
ANISOU 1336  CA  VAL B 109     4531   7000   2227   -497   -484   -246       C  
ATOM   1337  C   VAL B 109      21.897 -35.870 -93.240  1.00 45.44           C  
ANISOU 1337  C   VAL B 109     5716   8297   3252   -517   -466   -227       C  
ATOM   1338  O   VAL B 109      21.084 -35.685 -94.155  1.00 52.73           O  
ANISOU 1338  O   VAL B 109     6629   9301   4106   -572   -539   -229       O  
ATOM   1339  CB  VAL B 109      20.541 -37.291 -91.664  1.00 33.15           C  
ANISOU 1339  CB  VAL B 109     4183   6581   1831   -551   -479   -426       C  
ATOM   1340  CG1 VAL B 109      21.334 -38.537 -92.032  1.00 34.05           C  
ANISOU 1340  CG1 VAL B 109     4399   6692   1848   -549   -344   -583       C  
ATOM   1341  CG2 VAL B 109      19.999 -37.394 -90.249  1.00 38.50           C  
ANISOU 1341  CG2 VAL B 109     4832   7142   2655   -530   -503   -434       C  
ATOM   1342  N   VAL B 110      23.211 -35.924 -93.437  1.00 48.80           N  
ANISOU 1342  N   VAL B 110     6156   8758   3627   -473   -369   -195       N  
ATOM   1343  CA  VAL B 110      23.822 -35.779 -94.751  1.00 36.24           C  
ANISOU 1343  CA  VAL B 110     4582   7293   1894   -477   -333   -170       C  
ATOM   1344  C   VAL B 110      24.605 -37.045 -95.064  1.00 37.28           C  
ANISOU 1344  C   VAL B 110     4803   7447   1914   -441   -177   -306       C  
ATOM   1345  O   VAL B 110      25.268 -37.611 -94.187  1.00 47.88           O  
ANISOU 1345  O   VAL B 110     6150   8732   3309   -378    -76   -327       O  
ATOM   1346  CB  VAL B 110      24.734 -34.537 -94.820  1.00 35.92           C  
ANISOU 1346  CB  VAL B 110     4473   7289   1886   -449   -346     29       C  
ATOM   1347  CG1 VAL B 110      23.896 -33.271 -94.804  1.00 39.11           C  
ANISOU 1347  CG1 VAL B 110     4837   7659   2364   -475   -474    149       C  
ATOM   1348  CG2 VAL B 110      25.719 -34.538 -93.665  1.00 34.59           C  
ANISOU 1348  CG2 VAL B 110     4274   7056   1812   -403   -283     99       C  
ATOM   1349  N   CYS B 111      24.518 -37.494 -96.314  1.00 39.28           N  
ANISOU 1349  N   CYS B 111     5141   7776   2007   -473   -144   -393       N  
ATOM   1350  CA  CYS B 111      25.201 -38.699 -96.763  1.00 50.30           C  
ANISOU 1350  CA  CYS B 111     6674   9165   3273   -424     31   -531       C  
ATOM   1351  C   CYS B 111      26.038 -38.374 -97.990  1.00 49.29           C  
ANISOU 1351  C   CYS B 111     6566   9167   2994   -392     96   -463       C  
ATOM   1352  O   CYS B 111      25.557 -37.718 -98.919  1.00 52.74           O  
ANISOU 1352  O   CYS B 111     6983   9692   3362   -464    -11   -419       O  
ATOM   1353  CB  CYS B 111      24.206 -39.819 -97.082  1.00 54.76           C  
ANISOU 1353  CB  CYS B 111     7390   9650   3765   -504     31   -745       C  
ATOM   1354  SG  CYS B 111      23.307 -40.478 -95.657  1.00 60.27           S  
ANISOU 1354  SG  CYS B 111     8082  10187   4631   -537     -9   -848       S  
ATOM   1355  N   TRP B 112      27.284 -38.839 -97.989  1.00 43.14           N  
ANISOU 1355  N   TRP B 112     5817   8406   2167   -278    281   -440       N  
ATOM   1356  CA  TRP B 112      28.201 -38.571 -99.087  1.00 44.90           C  
ANISOU 1356  CA  TRP B 112     6051   8756   2252   -229    368   -359       C  
ATOM   1357  C   TRP B 112      27.863 -39.455-100.281  1.00 47.45           C  
ANISOU 1357  C   TRP B 112     6590   9066   2372   -255    451   -539       C  
ATOM   1358  O   TRP B 112      27.794 -40.681-100.158  1.00 55.45           O  
ANISOU 1358  O   TRP B 112     7783   9952   3334   -217    593   -711       O  
ATOM   1359  CB  TRP B 112      29.642 -38.809 -98.639  1.00 46.49           C  
ANISOU 1359  CB  TRP B 112     6192   8988   2485    -85    554   -246       C  
ATOM   1360  CG  TRP B 112      30.668 -38.344 -99.620  1.00 46.59           C  
ANISOU 1360  CG  TRP B 112     6161   9150   2392    -31    629   -110       C  
ATOM   1361  CD1 TRP B 112      31.209 -39.063-100.646  1.00 49.11           C  
ANISOU 1361  CD1 TRP B 112     6627   9497   2538     44    818   -181       C  
ATOM   1362  CD2 TRP B 112      31.286 -37.053 -99.665  1.00 46.01           C  
ANISOU 1362  CD2 TRP B 112     5897   9204   2381    -53    526    121       C  
ATOM   1363  NE1 TRP B 112      32.122 -38.298-101.329  1.00 50.07           N  
ANISOU 1363  NE1 TRP B 112     6635   9778   2611     77    833      0       N  
ATOM   1364  CE2 TRP B 112      32.188 -37.060-100.746  1.00 48.19           C  
ANISOU 1364  CE2 TRP B 112     6186   9604   2519     13    649    187       C  
ATOM   1365  CE3 TRP B 112      31.163 -35.891 -98.897  1.00 45.32           C  
ANISOU 1365  CE3 TRP B 112     5653   9114   2453   -126    352    276       C  
ATOM   1366  CZ2 TRP B 112      32.964 -35.951-101.078  1.00 48.39           C  
ANISOU 1366  CZ2 TRP B 112     6049   9770   2567      0    588    406       C  
ATOM   1367  CZ3 TRP B 112      31.932 -34.791 -99.229  1.00 44.34           C  
ANISOU 1367  CZ3 TRP B 112     5397   9101   2350   -146    299    481       C  
ATOM   1368  CH2 TRP B 112      32.821 -34.829-100.310  1.00 49.45           C  
ANISOU 1368  CH2 TRP B 112     6036   9890   2863    -87    409    547       C  
ATOM   1369  N   GLU B 113      27.652 -38.828-101.438  1.00 48.76           N  
ANISOU 1369  N   GLU B 113     6756   9350   2420   -322    366   -497       N  
ATOM   1370  CA  GLU B 113      27.337 -39.565-102.655  1.00 51.46           C  
ANISOU 1370  CA  GLU B 113     7313   9693   2545   -364    428   -654       C  
ATOM   1371  C   GLU B 113      28.385 -39.304-103.728  1.00 53.38           C  
ANISOU 1371  C   GLU B 113     7587  10059   2635   -291    552   -568       C  
ATOM   1372  O   GLU B 113      29.522 -38.934-103.417  1.00 59.83           O  
ANISOU 1372  O   GLU B 113     8284  10935   3515   -180    651   -415       O  
ATOM   1373  CB  GLU B 113      25.942 -39.193-103.160  1.00 60.24           C  
ANISOU 1373  CB  GLU B 113     8410  10845   3632   -532    208   -696       C  
ATOM   1374  CG  GLU B 113      24.817 -39.643-102.240  1.00 60.97           C  
ANISOU 1374  CG  GLU B 113     8496  10818   3851   -614    104   -797       C  
ATOM   1375  CD  GLU B 113      23.470 -39.063-102.628  1.00 66.75           C  
ANISOU 1375  CD  GLU B 113     9141  11627   4595   -768   -115   -768       C  
ATOM   1376  OE1 GLU B 113      23.345 -38.537-103.755  1.00 69.71           O  
ANISOU 1376  OE1 GLU B 113     9506  12135   4845   -824   -175   -713       O  
ATOM   1377  OE2 GLU B 113      22.536 -39.129-101.801  1.00 67.09           O  
ANISOU 1377  OE2 GLU B 113     9115  11603   4773   -829   -219   -787       O  
ATOM   1378  N   GLU B 114      28.013 -39.493-104.996  1.00 55.78           N  
ANISOU 1378  N   GLU B 114     8042  10414   2738   -357    542   -655       N  
ATOM   1379  CA  GLU B 114      28.977 -39.319-106.077  1.00 57.89           C  
ANISOU 1379  CA  GLU B 114     8364  10793   2839   -286    675   -586       C  
ATOM   1380  C   GLU B 114      29.382 -37.858-106.227  1.00 56.81           C  
ANISOU 1380  C   GLU B 114     7968  10829   2789   -301    546   -348       C  
ATOM   1381  O   GLU B 114      30.556 -37.555-106.464  1.00 59.30           O  
ANISOU 1381  O   GLU B 114     8214  11233   3084   -200    668   -213       O  
ATOM   1382  CB  GLU B 114      28.401 -39.855-107.387  1.00 60.85           C  
ANISOU 1382  CB  GLU B 114     8977  11179   2965   -365    680   -741       C  
ATOM   1383  N   LYS B 115      28.427 -36.942-106.086  1.00 55.43           N  
ANISOU 1383  N   LYS B 115     7648  10696   2719   -420    310   -282       N  
ATOM   1384  CA  LYS B 115      28.704 -35.520-106.218  1.00 54.56           C  
ANISOU 1384  CA  LYS B 115     7323  10708   2699   -436    189    -62       C  
ATOM   1385  C   LYS B 115      29.082 -34.860-104.899  1.00 51.89           C  
ANISOU 1385  C   LYS B 115     6801  10317   2596   -393    144     83       C  
ATOM   1386  O   LYS B 115      29.523 -33.706-104.909  1.00 60.99           O  
ANISOU 1386  O   LYS B 115     7801  11541   3831   -397     73    272       O  
ATOM   1387  CB  LYS B 115      27.493 -34.802-106.822  1.00 54.86           C  
ANISOU 1387  CB  LYS B 115     7314  10806   2724   -569    -13    -44       C  
ATOM   1388  N   GLY B 116      28.926 -35.553-103.774  1.00 50.43           N  
ANISOU 1388  N   GLY B 116     6643  10001   2518   -361    183     -2       N  
ATOM   1389  CA  GLY B 116      29.297 -34.989-102.491  1.00 48.09           C  
ANISOU 1389  CA  GLY B 116     6193   9649   2429   -329    143    130       C  
ATOM   1390  C   GLY B 116      28.234 -35.139-101.423  1.00 48.55           C  
ANISOU 1390  C   GLY B 116     6249   9568   2630   -379     39     51       C  
ATOM   1391  O   GLY B 116      27.466 -36.105-101.432  1.00 46.60           O  
ANISOU 1391  O   GLY B 116     6128   9250   2329   -408     55   -132       O  
ATOM   1392  N   TRP B 117      28.184 -34.187-100.493  1.00 44.22           N  
ANISOU 1392  N   TRP B 117     5573   8968   2261   -394    -64    189       N  
ATOM   1393  CA  TRP B 117      27.189 -34.229 -99.430  1.00 42.44           C  
ANISOU 1393  CA  TRP B 117     5342   8608   2176   -428   -155    135       C  
ATOM   1394  C   TRP B 117      25.798 -33.965 -99.992  1.00 42.95           C  
ANISOU 1394  C   TRP B 117     5426   8676   2215   -512   -287     84       C  
ATOM   1395  O   TRP B 117      25.583 -32.989-100.718  1.00 48.63           O  
ANISOU 1395  O   TRP B 117     6095   9470   2913   -546   -367    194       O  
ATOM   1396  CB  TRP B 117      27.514 -33.201 -98.347  1.00 40.57           C  
ANISOU 1396  CB  TRP B 117     5000   8296   2120   -423   -218    302       C  
ATOM   1397  CG  TRP B 117      28.623 -33.593 -97.422  1.00 39.79           C  
ANISOU 1397  CG  TRP B 117     4862   8174   2082   -363   -116    350       C  
ATOM   1398  CD1 TRP B 117      29.773 -32.899 -97.184  1.00 39.70           C  
ANISOU 1398  CD1 TRP B 117     4757   8207   2120   -353    -95    530       C  
ATOM   1399  CD2 TRP B 117      28.686 -34.766 -96.602  1.00 39.19           C  
ANISOU 1399  CD2 TRP B 117     4828   8033   2027   -311    -20    232       C  
ATOM   1400  NE1 TRP B 117      30.548 -33.567 -96.268  1.00 39.12           N  
ANISOU 1400  NE1 TRP B 117     4649   8118   2098   -297      1    547       N  
ATOM   1401  CE2 TRP B 117      29.903 -34.717 -95.896  1.00 38.76           C  
ANISOU 1401  CE2 TRP B 117     4689   8003   2036   -259     57    365       C  
ATOM   1402  CE3 TRP B 117      27.832 -35.855 -96.398  1.00 41.01           C  
ANISOU 1402  CE3 TRP B 117     5160   8187   2234   -310      8     33       C  
ATOM   1403  CZ2 TRP B 117      30.289 -35.714 -95.001  1.00 38.26           C  
ANISOU 1403  CZ2 TRP B 117     4631   7896   2010   -188    172    315       C  
ATOM   1404  CZ3 TRP B 117      28.216 -36.843 -95.510  1.00 38.57           C  
ANISOU 1404  CZ3 TRP B 117     4876   7813   1964   -243    126    -38       C  
ATOM   1405  CH2 TRP B 117      29.434 -36.766 -94.823  1.00 38.12           C  
ANISOU 1405  CH2 TRP B 117     4727   7790   1969   -172    213    107       C  
ATOM   1406  N   ARG B 118      24.854 -34.838 -99.651  1.00 45.03           N  
ANISOU 1406  N   ARG B 118     5756   8870   2484   -549   -306    -70       N  
ATOM   1407  CA  ARG B 118      23.453 -34.675-100.010  1.00 47.20           C  
ANISOU 1407  CA  ARG B 118     6021   9161   2753   -636   -436   -100       C  
ATOM   1408  C   ARG B 118      22.616 -34.723 -98.741  1.00 43.15           C  
ANISOU 1408  C   ARG B 118     5467   8523   2403   -638   -498   -114       C  
ATOM   1409  O   ARG B 118      22.727 -35.670 -97.956  1.00 41.81           O  
ANISOU 1409  O   ARG B 118     5353   8261   2273   -620   -431   -233       O  
ATOM   1410  CB  ARG B 118      23.000 -35.760-100.991  1.00 45.50           C  
ANISOU 1410  CB  ARG B 118     5933   8999   2356   -712   -411   -274       C  
ATOM   1411  N   ARG B 119      21.786 -33.701 -98.539  1.00 40.98           N  
ANISOU 1411  N   ARG B 119     5104   8246   2221   -648   -612     12       N  
ATOM   1412  CA  ARG B 119      20.972 -33.612 -97.331  1.00 44.61           C  
ANISOU 1412  CA  ARG B 119     5526   8593   2831   -633   -664     23       C  
ATOM   1413  C   ARG B 119      19.847 -34.637 -97.403  1.00 48.37           C  
ANISOU 1413  C   ARG B 119     6025   9086   3269   -715   -704   -119       C  
ATOM   1414  O   ARG B 119      18.927 -34.508 -98.218  1.00 55.61           O  
ANISOU 1414  O   ARG B 119     6905  10112   4111   -788   -786    -98       O  
ATOM   1415  CB  ARG B 119      20.418 -32.199 -97.167  1.00 50.46           C  
ANISOU 1415  CB  ARG B 119     6189   9326   3656   -601   -751    208       C  
ATOM   1416  CG  ARG B 119      19.876 -31.904 -95.774  1.00 57.76           C  
ANISOU 1416  CG  ARG B 119     7097  10114   4736   -551   -778    250       C  
ATOM   1417  CD  ARG B 119      19.214 -30.535 -95.716  1.00 68.54           C  
ANISOU 1417  CD  ARG B 119     8416  11473   6152   -507   -850    431       C  
ATOM   1418  NE  ARG B 119      19.868 -29.640 -94.764  1.00 79.28           N  
ANISOU 1418  NE  ARG B 119     9826  12684   7614   -442   -826    533       N  
ATOM   1419  CZ  ARG B 119      19.469 -28.397 -94.511  1.00 82.12           C  
ANISOU 1419  CZ  ARG B 119    10198  12988   8016   -388   -866    689       C  
ATOM   1420  NH1 ARG B 119      18.413 -27.898 -95.139  1.00 88.34           N  
ANISOU 1420  NH1 ARG B 119    10922  13878   8765   -372   -928    779       N  
ATOM   1421  NH2 ARG B 119      20.123 -27.652 -93.630  1.00 79.86           N  
ANISOU 1421  NH2 ARG B 119     9995  12546   7801   -353   -842    765       N  
ATOM   1422  N   VAL B 120      19.918 -35.657 -96.554  1.00 44.56           N  
ANISOU 1422  N   VAL B 120     5597   8499   2834   -712   -646   -254       N  
ATOM   1423  CA  VAL B 120      18.918 -36.721 -96.547  1.00 40.19           C  
ANISOU 1423  CA  VAL B 120     5083   7937   2249   -807   -678   -399       C  
ATOM   1424  C   VAL B 120      17.735 -36.364 -95.658  1.00 57.86           C  
ANISOU 1424  C   VAL B 120     7218  10144   4620   -811   -773   -328       C  
ATOM   1425  O   VAL B 120      16.577 -36.503 -96.061  1.00 63.34           O  
ANISOU 1425  O   VAL B 120     7862  10925   5277   -902   -862   -323       O  
ATOM   1426  CB  VAL B 120      19.569 -38.051 -96.113  1.00 40.00           C  
ANISOU 1426  CB  VAL B 120     5188   7805   2205   -799   -553   -585       C  
ATOM   1427  CG1 VAL B 120      18.506 -39.106 -95.865  1.00 40.67           C  
ANISOU 1427  CG1 VAL B 120     5320   7839   2293   -904   -589   -728       C  
ATOM   1428  CG2 VAL B 120      20.557 -38.523 -97.169  1.00 41.62           C  
ANISOU 1428  CG2 VAL B 120     5515   8059   2240   -790   -445   -660       C  
ATOM   1429  N   LYS B 121      18.007 -35.903 -94.440  1.00 49.75           N  
ANISOU 1429  N   LYS B 121     6158   9005   3740   -717   -752   -262       N  
ATOM   1430  CA  LYS B 121      16.963 -35.507 -93.507  1.00 45.55           C  
ANISOU 1430  CA  LYS B 121     5543   8435   3329   -694   -823   -185       C  
ATOM   1431  C   LYS B 121      17.327 -34.174 -92.870  1.00 52.07           C  
ANISOU 1431  C   LYS B 121     6339   9196   4248   -583   -828    -12       C  
ATOM   1432  O   LYS B 121      18.505 -33.826 -92.748  1.00 55.46           O  
ANISOU 1432  O   LYS B 121     6818   9568   4687   -536   -765     16       O  
ATOM   1433  CB  LYS B 121      16.745 -36.563 -92.412  1.00 36.69           C  
ANISOU 1433  CB  LYS B 121     4452   7199   2289   -709   -788   -320       C  
ATOM   1434  CG  LYS B 121      15.896 -37.750 -92.838  1.00 40.38           C  
ANISOU 1434  CG  LYS B 121     4944   7710   2690   -841   -817   -464       C  
ATOM   1435  CD  LYS B 121      15.576 -38.640 -91.647  1.00 49.97           C  
ANISOU 1435  CD  LYS B 121     6175   8800   4010   -851   -789   -572       C  
ATOM   1436  CE  LYS B 121      14.421 -39.587 -91.939  1.00 58.70           C  
ANISOU 1436  CE  LYS B 121     7278   9952   5073  -1000   -850   -663       C  
ATOM   1437  NZ  LYS B 121      14.753 -40.594 -92.983  1.00 62.81           N  
ANISOU 1437  NZ  LYS B 121     7944  10479   5443  -1111   -805   -824       N  
ATOM   1438  N   THR B 122      16.299 -33.430 -92.469  1.00 54.75           N  
ANISOU 1438  N   THR B 122     6603   9550   4648   -544   -898    115       N  
ATOM   1439  CA  THR B 122      16.475 -32.184 -91.734  1.00 58.15           C  
ANISOU 1439  CA  THR B 122     7045   9889   5161   -437   -899    274       C  
ATOM   1440  C   THR B 122      15.295 -32.023 -90.788  1.00 56.28           C  
ANISOU 1440  C   THR B 122     6749   9631   5006   -385   -941    339       C  
ATOM   1441  O   THR B 122      14.144 -32.193 -91.199  1.00 55.73           O  
ANISOU 1441  O   THR B 122     6576   9692   4908   -416  -1003    375       O  
ATOM   1442  CB  THR B 122      16.594 -30.979 -92.683  1.00 66.64           C  
ANISOU 1442  CB  THR B 122     8107  11037   6175   -411   -927    429       C  
ATOM   1443  OG1 THR B 122      16.686 -29.770 -91.919  1.00 85.88           O  
ANISOU 1443  OG1 THR B 122    10592  13356   8681   -313   -924    581       O  
ATOM   1444  CG2 THR B 122      15.403 -30.892 -93.639  1.00 62.18           C  
ANISOU 1444  CG2 THR B 122     7434  10654   5539   -449  -1003    493       C  
ATOM   1445  N   CYS B 123      15.578 -31.728 -89.519  1.00 58.04           N  
ANISOU 1445  N   CYS B 123     7032   9701   5320   -311   -907    365       N  
ATOM   1446  CA  CYS B 123      14.509 -31.692 -88.532  1.00 65.72           C  
ANISOU 1446  CA  CYS B 123     7954  10654   6364   -247   -933    421       C  
ATOM   1447  C   CYS B 123      14.861 -30.779 -87.368  1.00 64.52           C  
ANISOU 1447  C   CYS B 123     7907  10333   6274   -140   -897    527       C  
ATOM   1448  O   CYS B 123      16.030 -30.498 -87.092  1.00 68.87           O  
ANISOU 1448  O   CYS B 123     8573  10762   6830   -155   -852    509       O  
ATOM   1449  CB  CYS B 123      14.182 -33.089 -87.998  1.00 74.17           C  
ANISOU 1449  CB  CYS B 123     8987  11721   7474   -318   -928    248       C  
ATOM   1450  SG  CYS B 123      15.276 -34.413 -88.538  1.00 83.29           S  
ANISOU 1450  SG  CYS B 123    10212  12853   8581   -435   -867     20       S  
ATOM   1451  N   ASP B 124      13.811 -30.331 -86.685  1.00 59.92           N  
ANISOU 1451  N   ASP B 124     7286   9749   5732    -34   -912    653       N  
ATOM   1452  CA  ASP B 124      13.926 -29.581 -85.447  1.00 56.42           C  
ANISOU 1452  CA  ASP B 124     6971   9130   5335     80   -865    756       C  
ATOM   1453  C   ASP B 124      13.995 -30.540 -84.268  1.00 40.65           C  
ANISOU 1453  C   ASP B 124     4988   7033   3424     59   -831    617       C  
ATOM   1454  O   ASP B 124      13.496 -31.667 -84.327  1.00 44.18           O  
ANISOU 1454  O   ASP B 124     5314   7576   3896     -4   -856    491       O  
ATOM   1455  CB  ASP B 124      12.741 -28.628 -85.278  1.00 68.47           C  
ANISOU 1455  CB  ASP B 124     8464  10676   6876    250   -858    981       C  
ATOM   1456  CG  ASP B 124      12.635 -27.625 -86.409  1.00 80.72           C  
ANISOU 1456  CG  ASP B 124    10005  12294   8370    280   -874   1124       C  
ATOM   1457  OD1 ASP B 124      13.684 -27.119 -86.858  1.00 83.85           O  
ANISOU 1457  OD1 ASP B 124    10520  12617   8722    217   -867   1105       O  
ATOM   1458  OD2 ASP B 124      11.502 -27.346 -86.855  1.00 86.15           O  
ANISOU 1458  OD2 ASP B 124    10553  13117   9062    364   -893   1264       O  
ATOM   1459  N   PHE B 125      14.621 -30.080 -83.189  1.00 28.34           N  
ANISOU 1459  N   PHE B 125     3599   5226   1942     95   -755    626       N  
ATOM   1460  CA  PHE B 125      14.860 -30.928 -82.028  1.00 27.25           C  
ANISOU 1460  CA  PHE B 125     3497   4931   1928     67   -699    486       C  
ATOM   1461  C   PHE B 125      14.801 -30.072 -80.776  1.00 35.52           C  
ANISOU 1461  C   PHE B 125     4722   5719   3056    163   -621    576       C  
ATOM   1462  O   PHE B 125      15.630 -29.173 -80.601  1.00 43.39           O  
ANISOU 1462  O   PHE B 125     5893   6591   4003    139   -602    648       O  
ATOM   1463  CB  PHE B 125      16.214 -31.634 -82.141  1.00 29.03           C  
ANISOU 1463  CB  PHE B 125     3749   5159   2121    -64   -694    349       C  
ATOM   1464  CG  PHE B 125      16.611 -32.394 -80.908  1.00 37.43           C  
ANISOU 1464  CG  PHE B 125     4858   6056   3307    -88   -631    238       C  
ATOM   1465  CD1 PHE B 125      16.019 -33.609 -80.605  1.00 40.71           C  
ANISOU 1465  CD1 PHE B 125     5171   6490   3807    -97   -617    104       C  
ATOM   1466  CD2 PHE B 125      17.587 -31.899 -80.057  1.00 45.15           C  
ANISOU 1466  CD2 PHE B 125     5984   6867   4305   -120   -592    279       C  
ATOM   1467  CE1 PHE B 125      16.385 -34.311 -79.471  1.00 43.99           C  
ANISOU 1467  CE1 PHE B 125     5623   6754   4335   -113   -557     16       C  
ATOM   1468  CE2 PHE B 125      17.957 -32.597 -78.923  1.00 48.88           C  
ANISOU 1468  CE2 PHE B 125     6485   7207   4880   -148   -541    196       C  
ATOM   1469  CZ  PHE B 125      17.356 -33.804 -78.630  1.00 47.73           C  
ANISOU 1469  CZ  PHE B 125     6230   7077   4830   -132   -518     66       C  
ATOM   1470  N   HIS B 126      13.825 -30.350 -79.913  1.00 34.68           N  
ANISOU 1470  N   HIS B 126     4583   5533   3061    259   -572    576       N  
ATOM   1471  CA  HIS B 126      13.710 -29.664 -78.636  1.00 33.14           C  
ANISOU 1471  CA  HIS B 126     4578   5077   2936    354   -477    639       C  
ATOM   1472  C   HIS B 126      14.328 -30.539 -77.559  1.00 32.82           C  
ANISOU 1472  C   HIS B 126     4582   4906   2982    265   -445    488       C  
ATOM   1473  O   HIS B 126      13.788 -31.618 -77.264  1.00 37.59           O  
ANISOU 1473  O   HIS B 126     5044   5565   3673    262   -444    389       O  
ATOM   1474  CB  HIS B 126      12.250 -29.361 -78.314  1.00 35.04           C  
ANISOU 1474  CB  HIS B 126     4757   5315   3243    542   -421    762       C  
ATOM   1475  CG  HIS B 126      11.614 -28.408 -79.276  1.00 36.25           C  
ANISOU 1475  CG  HIS B 126     4865   5590   3316    657   -437    954       C  
ATOM   1476  ND1 HIS B 126      10.998 -28.820 -80.438  1.00 37.02           N  
ANISOU 1476  ND1 HIS B 126     4719   5982   3364    635   -531    989       N  
ATOM   1477  CD2 HIS B 126      11.514 -27.058 -79.257  1.00 37.64           C  
ANISOU 1477  CD2 HIS B 126     5222   5632   3446    791   -367   1131       C  
ATOM   1478  CE1 HIS B 126      10.534 -27.767 -81.087  1.00 37.88           C  
ANISOU 1478  CE1 HIS B 126     4831   6155   3407    759   -524   1194       C  
ATOM   1479  NE2 HIS B 126      10.834 -26.685 -80.391  1.00 40.03           N  
ANISOU 1479  NE2 HIS B 126     5364   6159   3686    867   -417   1283       N  
ATOM   1480  N   PRO B 127      15.441 -30.127 -76.947  1.00 23.18           N  
ANISOU 1480  N   PRO B 127     3550   3524   1733    179   -424    481       N  
ATOM   1481  CA  PRO B 127      16.216 -31.072 -76.126  1.00 21.87           C  
ANISOU 1481  CA  PRO B 127     3382   3296   1630     71   -412    352       C  
ATOM   1482  C   PRO B 127      15.498 -31.536 -74.871  1.00 37.13           C  
ANISOU 1482  C   PRO B 127     5332   5091   3686    142   -342    308       C  
ATOM   1483  O   PRO B 127      15.546 -32.729 -74.548  1.00 42.16           O  
ANISOU 1483  O   PRO B 127     5847   5768   4405     98   -341    188       O  
ATOM   1484  CB  PRO B 127      17.488 -30.275 -75.793  1.00 27.39           C  
ANISOU 1484  CB  PRO B 127     4282   3879   2247    -47   -418    412       C  
ATOM   1485  CG  PRO B 127      17.547 -29.183 -76.818  1.00 28.16           C  
ANISOU 1485  CG  PRO B 127     4438   4034   2227    -32   -455    535       C  
ATOM   1486  CD  PRO B 127      16.123 -28.832 -77.096  1.00 23.83           C  
ANISOU 1486  CD  PRO B 127     3842   3503   1710    149   -423    601       C  
ATOM   1487  N   PHE B 128      14.842 -30.637 -74.145  1.00 34.09           N  
ANISOU 1487  N   PHE B 128     5108   4534   3310    258   -270    405       N  
ATOM   1488  CA  PHE B 128      14.211 -31.032 -72.892  1.00 30.66           C  
ANISOU 1488  CA  PHE B 128     4706   3963   2980    329   -190    371       C  
ATOM   1489  C   PHE B 128      12.845 -31.676 -73.086  1.00 28.66           C  
ANISOU 1489  C   PHE B 128     4234   3839   2817    455   -177    373       C  
ATOM   1490  O   PHE B 128      12.197 -32.027 -72.095  1.00 22.04           O  
ANISOU 1490  O   PHE B 128     3395   2911   2070    529   -106    360       O  
ATOM   1491  CB  PHE B 128      14.105 -29.827 -71.958  1.00 30.52           C  
ANISOU 1491  CB  PHE B 128     4987   3689   2920    404    -94    469       C  
ATOM   1492  CG  PHE B 128      15.375 -29.535 -71.218  1.00 21.89           C  
ANISOU 1492  CG  PHE B 128     4116   2439   1760    229   -105    440       C  
ATOM   1493  CD1 PHE B 128      16.406 -28.844 -71.830  1.00 30.33           C  
ANISOU 1493  CD1 PHE B 128     5291   3521   2710     95   -170    489       C  
ATOM   1494  CD2 PHE B 128      15.545 -29.965 -69.914  1.00 21.24           C  
ANISOU 1494  CD2 PHE B 128     4124   2219   1728    181    -58    378       C  
ATOM   1495  CE1 PHE B 128      17.578 -28.578 -71.151  1.00 32.18           C  
ANISOU 1495  CE1 PHE B 128     5711   3645   2872    -96   -195    489       C  
ATOM   1496  CE2 PHE B 128      16.713 -29.702 -69.229  1.00 21.01           C  
ANISOU 1496  CE2 PHE B 128     4285   2076   1621     -7    -84    373       C  
ATOM   1497  CZ  PHE B 128      17.732 -29.008 -69.850  1.00 31.73           C  
ANISOU 1497  CZ  PHE B 128     5738   3460   2856   -153   -157    433       C  
ATOM   1498  N   ASP B 129      12.398 -31.836 -74.330  1.00 28.16           N  
ANISOU 1498  N   ASP B 129     3983   3997   2719    465   -248    399       N  
ATOM   1499  CA  ASP B 129      11.245 -32.668 -74.643  1.00 38.15           C  
ANISOU 1499  CA  ASP B 129     5006   5439   4051    509   -273    391       C  
ATOM   1500  C   ASP B 129      11.648 -34.067 -75.090  1.00 38.65           C  
ANISOU 1500  C   ASP B 129     4917   5635   4135    346   -348    217       C  
ATOM   1501  O   ASP B 129      10.774 -34.911 -75.305  1.00 43.06           O  
ANISOU 1501  O   ASP B 129     5293   6328   4739    330   -380    185       O  
ATOM   1502  CB  ASP B 129      10.385 -32.005 -75.725  1.00 48.35           C  
ANISOU 1502  CB  ASP B 129     6182   6912   5275    606   -311    547       C  
ATOM   1503  CG  ASP B 129       9.816 -30.670 -75.279  1.00 59.28           C  
ANISOU 1503  CG  ASP B 129     7716   8157   6651    813   -204    740       C  
ATOM   1504  OD1 ASP B 129       9.549 -30.507 -74.071  1.00 62.17           O  
ANISOU 1504  OD1 ASP B 129     8210   8326   7086    910    -93    755       O  
ATOM   1505  OD2 ASP B 129       9.638 -29.778 -76.135  1.00 62.99           O  
ANISOU 1505  OD2 ASP B 129     8192   8704   7038    886   -219    881       O  
ATOM   1506  N   ASN B 130      12.952 -34.330 -75.225  1.00 31.96           N  
ANISOU 1506  N   ASN B 130     4148   4750   3247    223   -368    117       N  
ATOM   1507  CA  ASN B 130      13.477 -35.631 -75.633  1.00 26.61           C  
ANISOU 1507  CA  ASN B 130     3369   4163   2580     94   -404    -43       C  
ATOM   1508  C   ASN B 130      14.592 -36.025 -74.661  1.00 29.70           C  
ANISOU 1508  C   ASN B 130     3864   4395   3023     36   -351   -114       C  
ATOM   1509  O   ASN B 130      15.760 -36.132 -75.037  1.00 30.39           O  
ANISOU 1509  O   ASN B 130     3985   4507   3053    -44   -362   -147       O  
ATOM   1510  CB  ASN B 130      13.979 -35.592 -77.078  1.00 30.18           C  
ANISOU 1510  CB  ASN B 130     3772   4790   2903     19   -473    -61       C  
ATOM   1511  CG  ASN B 130      12.849 -35.504 -78.089  1.00 45.59           C  
ANISOU 1511  CG  ASN B 130     5583   6942   4796     37   -542     -5       C  
ATOM   1512  OD1 ASN B 130      12.115 -34.515 -78.137  1.00 55.08           O  
ANISOU 1512  OD1 ASN B 130     6781   8164   5983    147   -545    153       O  
ATOM   1513  ND2 ASN B 130      12.708 -36.540 -78.909  1.00 51.69           N  
ANISOU 1513  ND2 ASN B 130     6249   7866   5525    -74   -593   -123       N  
ATOM   1514  N   LEU B 131      14.221 -36.249 -73.404  1.00 28.29           N  
ANISOU 1514  N   LEU B 131     3724   4075   2951     80   -292   -119       N  
ATOM   1515  CA  LEU B 131      15.178 -36.539 -72.346  1.00 20.65           C  
ANISOU 1515  CA  LEU B 131     2853   2964   2029     26   -247   -156       C  
ATOM   1516  C   LEU B 131      15.271 -38.040 -72.109  1.00 26.62           C  
ANISOU 1516  C   LEU B 131     3495   3738   2879    -26   -226   -286       C  
ATOM   1517  O   LEU B 131      14.248 -38.715 -71.950  1.00 33.87           O  
ANISOU 1517  O   LEU B 131     4316   4677   3876      3   -217   -332       O  
ATOM   1518  CB  LEU B 131      14.785 -35.830 -71.050  1.00 18.82           C  
ANISOU 1518  CB  LEU B 131     2766   2548   1835     97   -185    -80       C  
ATOM   1519  CG  LEU B 131      15.065 -34.330 -70.970  1.00 22.42           C  
ANISOU 1519  CG  LEU B 131     3429   2902   2188    122   -177     42       C  
ATOM   1520  CD1 LEU B 131      14.569 -33.776 -69.646  1.00 18.74           C  
ANISOU 1520  CD1 LEU B 131     3137   2233   1752    200    -91     94       C  
ATOM   1521  CD2 LEU B 131      16.549 -34.056 -71.142  1.00 25.96           C  
ANISOU 1521  CD2 LEU B 131     3966   3350   2549    -20   -219     53       C  
ATOM   1522  N   ARG B 132      16.500 -38.555 -72.081  1.00 18.68           N  
ANISOU 1522  N   ARG B 132     2502   2730   1866   -100   -211   -328       N  
ATOM   1523  CA  ARG B 132      16.764 -39.951 -71.731  1.00 17.28           C  
ANISOU 1523  CA  ARG B 132     2252   2533   1781   -130   -162   -433       C  
ATOM   1524  C   ARG B 132      18.044 -39.962 -70.901  1.00 27.53           C  
ANISOU 1524  C   ARG B 132     3611   3760   3090   -172   -126   -381       C  
ATOM   1525  O   ARG B 132      19.149 -39.968 -71.452  1.00 42.34           O  
ANISOU 1525  O   ARG B 132     5477   5712   4899   -213   -126   -354       O  
ATOM   1526  CB  ARG B 132      16.888 -40.832 -72.969  1.00 17.37           C  
ANISOU 1526  CB  ARG B 132     2180   2669   1751   -166   -168   -539       C  
ATOM   1527  CG  ARG B 132      16.464 -42.274 -72.729  1.00 17.49           C  
ANISOU 1527  CG  ARG B 132     2136   2643   1864   -184   -118   -665       C  
ATOM   1528  CD  ARG B 132      17.581 -43.257 -73.035  1.00 17.77           C  
ANISOU 1528  CD  ARG B 132     2177   2677   1897   -203    -42   -734       C  
ATOM   1529  NE  ARG B 132      17.412 -43.908 -74.333  1.00 20.33           N  
ANISOU 1529  NE  ARG B 132     2492   3092   2139   -244    -41   -849       N  
ATOM   1530  CZ  ARG B 132      18.187 -43.686 -75.389  1.00 22.07           C  
ANISOU 1530  CZ  ARG B 132     2733   3416   2238   -249    -35   -847       C  
ATOM   1531  NH1 ARG B 132      17.959 -44.327 -76.529  1.00 26.94           N  
ANISOU 1531  NH1 ARG B 132     3368   4104   2764   -296    -27   -966       N  
ATOM   1532  NH2 ARG B 132      19.197 -42.832 -75.306  1.00 18.91           N  
ANISOU 1532  NH2 ARG B 132     2343   3051   1792   -222    -37   -723       N  
ATOM   1533  N   LEU B 133      17.887 -39.968 -69.579  1.00 15.57           N  
ANISOU 1533  N   LEU B 133     2148   2117   1651   -164    -95   -351       N  
ATOM   1534  CA  LEU B 133      19.010 -39.798 -68.670  1.00 23.21           C  
ANISOU 1534  CA  LEU B 133     3181   3029   2607   -229    -80   -269       C  
ATOM   1535  C   LEU B 133      19.945 -41.007 -68.714  1.00 23.40           C  
ANISOU 1535  C   LEU B 133     3099   3108   2685   -247    -29   -297       C  
ATOM   1536  O   LEU B 133      19.632 -42.060 -69.275  1.00 29.70           O  
ANISOU 1536  O   LEU B 133     3809   3936   3540   -205     13   -404       O  
ATOM   1537  CB  LEU B 133      18.508 -39.570 -67.245  1.00 18.07           C  
ANISOU 1537  CB  LEU B 133     2623   2231   2011   -220    -55   -239       C  
ATOM   1538  CG  LEU B 133      17.894 -38.199 -66.960  1.00 15.16           C  
ANISOU 1538  CG  LEU B 133     2421   1771   1568   -194    -72   -173       C  
ATOM   1539  CD1 LEU B 133      16.889 -38.272 -65.820  1.00 15.05           C  
ANISOU 1539  CD1 LEU B 133     2460   1626   1630   -124    -14   -184       C  
ATOM   1540  CD2 LEU B 133      18.997 -37.213 -66.634  1.00 30.82           C  
ANISOU 1540  CD2 LEU B 133     4564   3720   3428   -312   -109    -66       C  
ATOM   1541  N   VAL B 134      21.114 -40.834 -68.107  1.00 15.07           N  
ANISOU 1541  N   VAL B 134     2062   2063   1599   -315    -28   -185       N  
ATOM   1542  CA  VAL B 134      22.103 -41.902 -68.010  1.00 27.86           C  
ANISOU 1542  CA  VAL B 134     3574   3742   3271   -309     38   -159       C  
ATOM   1543  C   VAL B 134      21.658 -42.902 -66.953  1.00 32.21           C  
ANISOU 1543  C   VAL B 134     4092   4186   3959   -272    101   -207       C  
ATOM   1544  O   VAL B 134      21.153 -42.522 -65.890  1.00 34.15           O  
ANISOU 1544  O   VAL B 134     4413   4332   4231   -299     80   -186       O  
ATOM   1545  CB  VAL B 134      23.492 -41.317 -67.694  1.00 26.98           C  
ANISOU 1545  CB  VAL B 134     3462   3718   3071   -409      5     20       C  
ATOM   1546  CG1 VAL B 134      24.461 -42.414 -67.279  1.00 15.89           C  
ANISOU 1546  CG1 VAL B 134     1928   2373   1736   -383     87     95       C  
ATOM   1547  CG2 VAL B 134      24.029 -40.562 -68.899  1.00 24.18           C  
ANISOU 1547  CG2 VAL B 134     3109   3490   2589   -438    -41     69       C  
ATOM   1548  N   ALA B 135      21.841 -44.188 -67.250  1.00 37.71           N  
ANISOU 1548  N   ALA B 135     4697   4892   4738   -206    190   -271       N  
ATOM   1549  CA  ALA B 135      21.377 -45.247 -66.368  1.00 28.95           C  
ANISOU 1549  CA  ALA B 135     3558   3675   3765   -167    258   -323       C  
ATOM   1550  C   ALA B 135      22.007 -45.114 -64.982  1.00 27.83           C  
ANISOU 1550  C   ALA B 135     3416   3508   3649   -215    256   -182       C  
ATOM   1551  O   ALA B 135      23.136 -44.631 -64.851  1.00 45.49           O  
ANISOU 1551  O   ALA B 135     5635   5840   5809   -275    229    -33       O  
ATOM   1552  CB  ALA B 135      21.713 -46.612 -66.964  1.00 29.71           C  
ANISOU 1552  CB  ALA B 135     3590   3773   3925    -90    374   -394       C  
ATOM   1553  N   PRO B 136      21.295 -45.523 -63.930  1.00 15.05           N  
ANISOU 1553  N   PRO B 136     1815   1778   2127   -207    276   -212       N  
ATOM   1554  CA  PRO B 136      21.878 -45.475 -62.583  1.00 14.07           C  
ANISOU 1554  CA  PRO B 136     1694   1636   2016   -266    274    -78       C  
ATOM   1555  C   PRO B 136      23.067 -46.416 -62.470  1.00 19.25           C  
ANISOU 1555  C   PRO B 136     2226   2370   2720   -235    350     33       C  
ATOM   1556  O   PRO B 136      23.131 -47.455 -63.129  1.00 18.82           O  
ANISOU 1556  O   PRO B 136     2103   2308   2739   -134    447    -34       O  
ATOM   1557  CB  PRO B 136      20.723 -45.919 -61.677  1.00 13.61           C  
ANISOU 1557  CB  PRO B 136     1665   1444   2063   -235    301   -158       C  
ATOM   1558  CG  PRO B 136      19.491 -45.678 -62.485  1.00 13.49           C  
ANISOU 1558  CG  PRO B 136     1682   1395   2049   -190    281   -298       C  
ATOM   1559  CD  PRO B 136      19.883 -45.935 -63.905  1.00 14.41           C  
ANISOU 1559  CD  PRO B 136     1748   1599   2129   -163    289   -353       C  
ATOM   1560  N   HIS B 137      24.023 -46.033 -61.629  1.00 14.93           N  
ANISOU 1560  N   HIS B 137     1659   1898   2117   -326    312    216       N  
ATOM   1561  CA  HIS B 137      25.243 -46.799 -61.434  1.00 15.77           C  
ANISOU 1561  CA  HIS B 137     1619   2118   2257   -295    381    384       C  
ATOM   1562  C   HIS B 137      25.509 -46.948 -59.942  1.00 29.80           C  
ANISOU 1562  C   HIS B 137     3375   3889   4057   -372    363    521       C  
ATOM   1563  O   HIS B 137      24.720 -46.508 -59.099  1.00 36.00           O  
ANISOU 1563  O   HIS B 137     4278   4567   4833   -442    310    462       O  
ATOM   1564  CB  HIS B 137      26.428 -46.132 -62.143  1.00 16.53           C  
ANISOU 1564  CB  HIS B 137     1656   2399   2224   -352    338    535       C  
ATOM   1565  CG  HIS B 137      26.683 -44.728 -61.697  1.00 22.45           C  
ANISOU 1565  CG  HIS B 137     2510   3199   2820   -549    190    632       C  
ATOM   1566  ND1 HIS B 137      27.462 -44.426 -60.601  1.00 24.18           N  
ANISOU 1566  ND1 HIS B 137     2710   3502   2974   -701    126    832       N  
ATOM   1567  CD2 HIS B 137      26.259 -43.542 -62.195  1.00 23.23           C  
ANISOU 1567  CD2 HIS B 137     2756   3265   2807   -629     98    561       C  
ATOM   1568  CE1 HIS B 137      27.515 -43.116 -60.447  1.00 25.21           C  
ANISOU 1568  CE1 HIS B 137     2995   3635   2949   -882      0    866       C  
ATOM   1569  NE2 HIS B 137      26.792 -42.556 -61.401  1.00 27.76           N  
ANISOU 1569  NE2 HIS B 137     3422   3878   3247   -828    -11    705       N  
ATOM   1570  N   SER B 138      26.632 -47.594 -59.623  1.00 22.34           N  
ANISOU 1570  N   SER B 138     2278   3072   3140   -349    419    718       N  
ATOM   1571  CA  SER B 138      27.082 -47.779 -58.243  1.00 23.92           C  
ANISOU 1571  CA  SER B 138     2426   3316   3347   -435    396    895       C  
ATOM   1572  C   SER B 138      26.030 -48.486 -57.392  1.00 26.36           C  
ANISOU 1572  C   SER B 138     2787   3445   3783   -378    449    771       C  
ATOM   1573  O   SER B 138      25.809 -48.136 -56.231  1.00 34.28           O  
ANISOU 1573  O   SER B 138     3858   4419   4750   -493    386    819       O  
ATOM   1574  CB  SER B 138      27.481 -46.444 -57.608  1.00 34.98           C  
ANISOU 1574  CB  SER B 138     3925   4800   4566   -674    235   1014       C  
ATOM   1575  OG  SER B 138      28.662 -45.924 -58.195  1.00 41.80           O  
ANISOU 1575  OG  SER B 138     4727   5844   5312   -713    166   1134       O  
ATOM   1576  N   LEU B 139      25.373 -49.487 -57.971  1.00 16.28           N  
ANISOU 1576  N   LEU B 139     1493   2048   2646   -212    567    613       N  
ATOM   1577  CA  LEU B 139      24.433 -50.293 -57.205  1.00 15.87           C  
ANISOU 1577  CA  LEU B 139     1468   1838   2725   -160    626    517       C  
ATOM   1578  C   LEU B 139      25.188 -51.157 -56.206  1.00 28.37           C  
ANISOU 1578  C   LEU B 139     2923   3472   4383   -131    695    717       C  
ATOM   1579  O   LEU B 139      26.187 -51.795 -56.553  1.00 38.46           O  
ANISOU 1579  O   LEU B 139     4069   4849   5694    -36    785    861       O  
ATOM   1580  CB  LEU B 139      23.593 -51.170 -58.131  1.00 15.80           C  
ANISOU 1580  CB  LEU B 139     1483   1693   2828    -28    726    308       C  
ATOM   1581  CG  LEU B 139      22.177 -50.689 -58.450  1.00 14.90           C  
ANISOU 1581  CG  LEU B 139     1488   1467   2706    -60    665     96       C  
ATOM   1582  CD1 LEU B 139      22.192 -49.687 -59.587  1.00 14.71           C  
ANISOU 1582  CD1 LEU B 139     1518   1513   2557    -93    589     33       C  
ATOM   1583  CD2 LEU B 139      21.269 -51.865 -58.773  1.00 15.11           C  
ANISOU 1583  CD2 LEU B 139     1523   1353   2868     23    760    -63       C  
ATOM   1584  N   GLN B 140      24.716 -51.174 -54.963  1.00 16.34           N  
ANISOU 1584  N   GLN B 140     1436   1890   2881   -201    662    741       N  
ATOM   1585  CA  GLN B 140      25.344 -51.996 -53.940  1.00 25.86           C  
ANISOU 1585  CA  GLN B 140     2547   3152   4129   -166    692    907       C  
ATOM   1586  C   GLN B 140      24.359 -52.228 -52.805  1.00 30.23           C  
ANISOU 1586  C   GLN B 140     3178   3580   4729   -195    678    830       C  
ATOM   1587  O   GLN B 140      23.370 -51.505 -52.655  1.00 28.79           O  
ANISOU 1587  O   GLN B 140     3117   3302   4520   -275    634    704       O  
ATOM   1588  CB  GLN B 140      26.629 -51.356 -53.407  1.00 28.37           C  
ANISOU 1588  CB  GLN B 140     2830   3682   4266   -271    556   1096       C  
ATOM   1589  CG  GLN B 140      26.410 -50.111 -52.569  1.00 31.52           C  
ANISOU 1589  CG  GLN B 140     3381   4101   4495   -472    405   1069       C  
ATOM   1590  CD  GLN B 140      27.665 -49.691 -51.836  1.00 39.46           C  
ANISOU 1590  CD  GLN B 140     4351   5290   5352   -568    281   1228       C  
ATOM   1591  OE1 GLN B 140      28.569 -50.498 -51.624  1.00 44.40           O  
ANISOU 1591  OE1 GLN B 140     4820   6029   6022   -479    299   1382       O  
ATOM   1592  NE2 GLN B 140      27.731 -48.423 -51.448  1.00 41.71           N  
ANISOU 1592  NE2 GLN B 140     4781   5598   5469   -735    154   1198       N  
ATOM   1593  N   VAL B 141      24.654 -53.246 -52.005  1.00 32.32           N  
ANISOU 1593  N   VAL B 141     3374   3848   5060   -115    719    918       N  
ATOM   1594  CA  VAL B 141      23.830 -53.626 -50.866  1.00 29.59           C  
ANISOU 1594  CA  VAL B 141     3077   3408   4757   -126    714    870       C  
ATOM   1595  C   VAL B 141      24.481 -53.084 -49.602  1.00 31.78           C  
ANISOU 1595  C   VAL B 141     3374   3832   4868   -253    588    999       C  
ATOM   1596  O   VAL B 141      25.633 -53.415 -49.297  1.00 29.17           O  
ANISOU 1596  O   VAL B 141     2940   3642   4503   -234    563   1168       O  
ATOM   1597  CB  VAL B 141      23.658 -55.150 -50.783  1.00 17.54           C  
ANISOU 1597  CB  VAL B 141     1483   1765   3418     37    851    876       C  
ATOM   1598  CG1 VAL B 141      22.831 -55.521 -49.565  1.00 25.76           C  
ANISOU 1598  CG1 VAL B 141     2564   2731   4492     21    836    840       C  
ATOM   1599  CG2 VAL B 141      23.020 -55.682 -52.054  1.00 17.37           C  
ANISOU 1599  CG2 VAL B 141     1484   1581   3535    127    981    714       C  
ATOM   1600  N   LEU B 142      23.745 -52.255 -48.864  1.00 37.02           N  
ANISOU 1600  N   LEU B 142     4182   4456   5429   -378    518    916       N  
ATOM   1601  CA  LEU B 142      24.246 -51.720 -47.604  1.00 33.37           C  
ANISOU 1601  CA  LEU B 142     3784   4092   4801   -514    424    996       C  
ATOM   1602  C   LEU B 142      23.914 -52.628 -46.427  1.00 43.53           C  
ANISOU 1602  C   LEU B 142     5036   5351   6152   -469    457   1027       C  
ATOM   1603  O   LEU B 142      24.745 -52.809 -45.532  1.00 47.11           O  
ANISOU 1603  O   LEU B 142     5437   5921   6542   -511    408   1158       O  
ATOM   1604  CB  LEU B 142      23.681 -50.319 -47.356  1.00 30.37           C  
ANISOU 1604  CB  LEU B 142     3622   3653   4265   -660    368    894       C  
ATOM   1605  CG  LEU B 142      24.178 -49.205 -48.279  1.00 23.52           C  
ANISOU 1605  CG  LEU B 142     2814   2827   3296   -731    310    888       C  
ATOM   1606  CD1 LEU B 142      23.653 -47.856 -47.816  1.00 24.94           C  
ANISOU 1606  CD1 LEU B 142     3208   2925   3343   -826    265    812       C  
ATOM   1607  CD2 LEU B 142      25.695 -49.198 -48.344  1.00 18.08           C  
ANISOU 1607  CD2 LEU B 142     1999   2335   2537   -764    228   1049       C  
ATOM   1608  N   HIS B 143      22.714 -53.200 -46.408  1.00 16.98           N  
ANISOU 1608  N   HIS B 143     1690   1841   2919   -379    532    915       N  
ATOM   1609  CA  HIS B 143      22.333 -54.166 -45.390  1.00 31.66           C  
ANISOU 1609  CA  HIS B 143     3504   3664   4860   -318    573    944       C  
ATOM   1610  C   HIS B 143      21.605 -55.317 -46.061  1.00 38.83           C  
ANISOU 1610  C   HIS B 143     4338   4424   5992   -145    694    865       C  
ATOM   1611  O   HIS B 143      20.851 -55.106 -47.013  1.00 42.64           O  
ANISOU 1611  O   HIS B 143     4860   4805   6537   -111    733    725       O  
ATOM   1612  CB  HIS B 143      21.440 -53.536 -44.316  1.00 34.19           C  
ANISOU 1612  CB  HIS B 143     3975   3944   5073   -420    539    874       C  
ATOM   1613  CG  HIS B 143      20.821 -54.533 -43.387  1.00 38.68           C  
ANISOU 1613  CG  HIS B 143     4495   4461   5740   -345    590    882       C  
ATOM   1614  ND1 HIS B 143      19.488 -54.880 -43.450  1.00 41.51           N  
ANISOU 1614  ND1 HIS B 143     4871   4689   6212   -261    655    761       N  
ATOM   1615  CD2 HIS B 143      21.355 -55.269 -42.385  1.00 40.88           C  
ANISOU 1615  CD2 HIS B 143     4699   4808   6026   -340    587   1004       C  
ATOM   1616  CE1 HIS B 143      19.225 -55.779 -42.518  1.00 40.45           C  
ANISOU 1616  CE1 HIS B 143     4684   4542   6144   -215    690    805       C  
ATOM   1617  NE2 HIS B 143      20.341 -56.032 -41.858  1.00 44.43           N  
ANISOU 1617  NE2 HIS B 143     5134   5159   6587   -259    650    953       N  
ATOM   1618  N   ILE B 144      21.837 -56.532 -45.574  1.00 32.71           N  
ANISOU 1618  N   ILE B 144     3467   3626   5334    -43    757    952       N  
ATOM   1619  CA  ILE B 144      21.133 -57.699 -46.094  1.00 31.22           C  
ANISOU 1619  CA  ILE B 144     3246   3265   5353     98    887    871       C  
ATOM   1620  C   ILE B 144      20.884 -58.666 -44.942  1.00 48.48           C  
ANISOU 1620  C   ILE B 144     5391   5419   7609    146    920    936       C  
ATOM   1621  O   ILE B 144      21.798 -58.984 -44.176  1.00 52.18           O  
ANISOU 1621  O   ILE B 144     5790   5990   8044    153    894   1109       O  
ATOM   1622  CB  ILE B 144      21.913 -58.357 -47.253  1.00 22.50           C  
ANISOU 1622  CB  ILE B 144     2081   2107   4361    210    988    923       C  
ATOM   1623  CG1 ILE B 144      21.183 -59.608 -47.735  1.00 18.97           C  
ANISOU 1623  CG1 ILE B 144     1649   1440   4121    321   1142    829       C  
ATOM   1624  CG2 ILE B 144      23.363 -58.648 -46.856  1.00 19.85           C  
ANISOU 1624  CG2 ILE B 144     1644   1916   3982    252    970   1160       C  
ATOM   1625  CD1 ILE B 144      21.338 -59.870 -49.205  1.00 31.98           C  
ANISOU 1625  CD1 ILE B 144     3352   3017   5781    315   1220    746       C  
ATOM   1626  N   ASP B 145      19.634 -59.106 -44.807  1.00 54.17           N  
ANISOU 1626  N   ASP B 145     6143   6020   8418    171    971    804       N  
ATOM   1627  CA  ASP B 145      19.214 -59.990 -43.726  1.00 45.47           C  
ANISOU 1627  CA  ASP B 145     5009   4886   7382    207   1005    848       C  
ATOM   1628  C   ASP B 145      18.794 -61.349 -44.283  1.00 41.66           C  
ANISOU 1628  C   ASP B 145     4488   4263   7078    302   1143    789       C  
ATOM   1629  O   ASP B 145      19.126 -61.705 -45.420  1.00 39.64           O  
ANISOU 1629  O   ASP B 145     4252   3972   6836    307   1198    742       O  
ATOM   1630  CB  ASP B 145      18.050 -59.352 -42.958  1.00 46.70           C  
ANISOU 1630  CB  ASP B 145     5237   5058   7448    125    948    755       C  
ATOM   1631  CG  ASP B 145      18.092 -59.630 -41.473  1.00 53.74           C  
ANISOU 1631  CG  ASP B 145     6118   6009   8292     97    919    862       C  
ATOM   1632  OD1 ASP B 145      18.399 -60.773 -41.074  1.00 60.89           O  
ANISOU 1632  OD1 ASP B 145     6942   6881   9311    176    978    954       O  
ATOM   1633  OD2 ASP B 145      17.829 -58.681 -40.712  1.00 54.76           O  
ANISOU 1633  OD2 ASP B 145     6329   6210   8268     -9    848    856       O  
ATOM   1634  N   THR B 146      18.062 -62.123 -43.487  1.00 39.65           N  
ANISOU 1634  N   THR B 146     4222   3978   6866    302   1170    775       N  
ATOM   1635  CA  THR B 146      17.446 -63.311 -44.051  1.00 32.82           C  
ANISOU 1635  CA  THR B 146     3365   3036   6068    286   1264    681       C  
ATOM   1636  C   THR B 146      16.239 -62.947 -44.896  1.00 31.73           C  
ANISOU 1636  C   THR B 146     3267   2877   5913    210   1248    499       C  
ATOM   1637  O   THR B 146      15.923 -63.659 -45.854  1.00 36.92           O  
ANISOU 1637  O   THR B 146     3931   3467   6628    176   1329    417       O  
ATOM   1638  CB  THR B 146      17.041 -64.293 -42.954  1.00 28.04           C  
ANISOU 1638  CB  THR B 146     2722   2401   5530    310   1305    742       C  
ATOM   1639  OG1 THR B 146      16.166 -63.645 -42.023  1.00 30.09           O  
ANISOU 1639  OG1 THR B 146     2987   2690   5755    284   1230    720       O  
ATOM   1640  CG2 THR B 146      18.267 -64.812 -42.232  1.00 31.82           C  
ANISOU 1640  CG2 THR B 146     3145   2909   6037    390   1331    941       C  
ATOM   1641  N   GLN B 147      15.569 -61.837 -44.574  1.00 31.84           N  
ANISOU 1641  N   GLN B 147     3305   2936   5859    183   1161    450       N  
ATOM   1642  CA  GLN B 147      14.407 -61.384 -45.326  1.00 33.57           C  
ANISOU 1642  CA  GLN B 147     3545   3151   6058    125   1138    308       C  
ATOM   1643  C   GLN B 147      14.466 -59.917 -45.729  1.00 40.73           C  
ANISOU 1643  C   GLN B 147     4492   4113   6872    107   1070    270       C  
ATOM   1644  O   GLN B 147      13.643 -59.492 -46.548  1.00 47.58           O  
ANISOU 1644  O   GLN B 147     5370   4983   7724     65   1052    166       O  
ATOM   1645  CB  GLN B 147      13.117 -61.618 -44.520  1.00 33.56           C  
ANISOU 1645  CB  GLN B 147     3528   3134   6090    114   1134    289       C  
ATOM   1646  CG  GLN B 147      12.855 -63.070 -44.160  1.00 37.83           C  
ANISOU 1646  CG  GLN B 147     4027   3605   6743    124   1211    314       C  
ATOM   1647  CD  GLN B 147      11.375 -63.390 -44.078  1.00 45.43           C  
ANISOU 1647  CD  GLN B 147     4961   4523   7776     94   1222    250       C  
ATOM   1648  OE1 GLN B 147      10.787 -63.911 -45.027  1.00 50.26           O  
ANISOU 1648  OE1 GLN B 147     5588   5081   8426     35   1234    161       O  
ATOM   1649  NE2 GLN B 147      10.765 -63.084 -42.940  1.00 47.26           N  
ANISOU 1649  NE2 GLN B 147     5188   4776   7992    112   1193    306       N  
ATOM   1650  N   ARG B 148      15.394 -59.135 -45.188  1.00 34.32           N  
ANISOU 1650  N   ARG B 148     3703   3341   5995    125   1030    361       N  
ATOM   1651  CA  ARG B 148      15.492 -57.713 -45.477  1.00 24.66           C  
ANISOU 1651  CA  ARG B 148     2559   2172   4640     71    952    336       C  
ATOM   1652  C   ARG B 148      16.739 -57.424 -46.304  1.00 27.32           C  
ANISOU 1652  C   ARG B 148     2897   2528   4955     71    938    377       C  
ATOM   1653  O   ARG B 148      17.718 -58.176 -46.279  1.00 30.33           O  
ANISOU 1653  O   ARG B 148     3222   2900   5401    121    979    478       O  
ATOM   1654  CB  ARG B 148      15.520 -56.891 -44.180  1.00 24.19           C  
ANISOU 1654  CB  ARG B 148     2574   2171   4447     16    890    414       C  
ATOM   1655  CG  ARG B 148      14.345 -57.151 -43.243  1.00 33.88           C  
ANISOU 1655  CG  ARG B 148     3800   3375   5700     27    922    400       C  
ATOM   1656  CD  ARG B 148      14.727 -56.867 -41.794  1.00 47.08           C  
ANISOU 1656  CD  ARG B 148     5525   5099   7262    -25    886    509       C  
ATOM   1657  NE  ARG B 148      14.616 -55.454 -41.442  1.00 58.76           N  
ANISOU 1657  NE  ARG B 148     7143   6608   8576   -105    846    504       N  
ATOM   1658  CZ  ARG B 148      13.841 -54.987 -40.468  1.00 69.15           C  
ANISOU 1658  CZ  ARG B 148     8537   7909   9827   -123    873    512       C  
ATOM   1659  NH1 ARG B 148      13.116 -55.823 -39.737  1.00 75.53           N  
ANISOU 1659  NH1 ARG B 148     9278   8696  10725    -73    928    531       N  
ATOM   1660  NH2 ARG B 148      13.799 -53.686 -40.215  1.00 72.01           N  
ANISOU 1660  NH2 ARG B 148     9062   8266  10034   -189    855    505       N  
ATOM   1661  N   CYS B 149      16.691 -56.314 -47.044  1.00 30.91           N  
ANISOU 1661  N   CYS B 149     3412   3009   5322     23    888    316       N  
ATOM   1662  CA  CYS B 149      17.803 -55.897 -47.892  1.00 26.74           C  
ANISOU 1662  CA  CYS B 149     2887   2511   4762     10    869    357       C  
ATOM   1663  C   CYS B 149      17.636 -54.453 -48.348  1.00 31.32           C  
ANISOU 1663  C   CYS B 149     3562   3127   5210    -66    795    304       C  
ATOM   1664  O   CYS B 149      16.568 -54.071 -48.836  1.00 38.53           O  
ANISOU 1664  O   CYS B 149     4508   4004   6126    -61    796    184       O  
ATOM   1665  CB  CYS B 149      17.930 -56.815 -49.108  1.00 29.48           C  
ANISOU 1665  CB  CYS B 149     3169   2783   5249     76    968    293       C  
ATOM   1666  SG  CYS B 149      19.237 -56.335 -50.255  1.00 29.53           S  
ANISOU 1666  SG  CYS B 149     3172   2814   5233     78    972    352       S  
ATOM   1667  N   ASN B 150      18.690 -53.652 -48.197  1.00 14.62           N  
ANISOU 1667  N   ASN B 150     1487   1100   2968   -144    726    408       N  
ATOM   1668  CA  ASN B 150      18.689 -52.244 -48.581  1.00 14.20           C  
ANISOU 1668  CA  ASN B 150     1550   1070   2776   -231    657    378       C  
ATOM   1669  C   ASN B 150      19.739 -52.038 -49.665  1.00 26.03           C  
ANISOU 1669  C   ASN B 150     3002   2624   4266   -250    645    423       C  
ATOM   1670  O   ASN B 150      20.921 -52.332 -49.454  1.00 33.05           O  
ANISOU 1670  O   ASN B 150     3816   3619   5122   -271    628    566       O  
ATOM   1671  CB  ASN B 150      18.962 -51.348 -47.368  1.00 14.45           C  
ANISOU 1671  CB  ASN B 150     1706   1160   2625   -354    578    462       C  
ATOM   1672  CG  ASN B 150      18.696 -49.877 -47.647  1.00 30.89           C  
ANISOU 1672  CG  ASN B 150     3960   3211   4564   -433    525    414       C  
ATOM   1673  OD1 ASN B 150      18.353 -49.495 -48.766  1.00 35.00           O  
ANISOU 1673  OD1 ASN B 150     4491   3685   5122   -390    540    324       O  
ATOM   1674  ND2 ASN B 150      18.848 -49.044 -46.616  1.00 32.32           N  
ANISOU 1674  ND2 ASN B 150     4289   3411   4581   -551    460    476       N  
ATOM   1675  N   ILE B 151      19.306 -51.534 -50.819  1.00 30.50           N  
ANISOU 1675  N   ILE B 151     3601   3136   4852   -238    654    310       N  
ATOM   1676  CA  ILE B 151      20.146 -51.408 -52.005  1.00 14.04           C  
ANISOU 1676  CA  ILE B 151     1463   1092   2780   -243    666    334       C  
ATOM   1677  C   ILE B 151      20.213 -49.940 -52.406  1.00 32.15           C  
ANISOU 1677  C   ILE B 151     3884   3432   4899   -328    565    308       C  
ATOM   1678  O   ILE B 151      19.177 -49.275 -52.507  1.00 37.52           O  
ANISOU 1678  O   ILE B 151     4675   4037   5545   -319    546    191       O  
ATOM   1679  CB  ILE B 151      19.604 -52.263 -53.163  1.00 14.05           C  
ANISOU 1679  CB  ILE B 151     1412   1020   2907   -132    737    185       C  
ATOM   1680  CG1 ILE B 151      19.708 -53.750 -52.817  1.00 16.35           C  
ANISOU 1680  CG1 ILE B 151     1607   1244   3362    -53    852    223       C  
ATOM   1681  CG2 ILE B 151      20.340 -51.949 -54.460  1.00 27.22           C  
ANISOU 1681  CG2 ILE B 151     3064   2768   4511   -113    719    167       C  
ATOM   1682  CD1 ILE B 151      18.620 -54.597 -53.439  1.00 23.81           C  
ANISOU 1682  CD1 ILE B 151     2563   2059   4426      2    914     48       C  
ATOM   1683  N   SER B 152      21.423 -49.443 -52.653  1.00 28.32           N  
ANISOU 1683  N   SER B 152     3381   3075   4305   -405    508    433       N  
ATOM   1684  CA  SER B 152      21.657 -48.048 -53.008  1.00 22.84           C  
ANISOU 1684  CA  SER B 152     2822   2424   3433   -511    409    433       C  
ATOM   1685  C   SER B 152      22.102 -47.934 -54.461  1.00 23.63           C  
ANISOU 1685  C   SER B 152     2862   2593   3523   -462    400    394       C  
ATOM   1686  O   SER B 152      22.477 -48.919 -55.100  1.00 24.72           O  
ANISOU 1686  O   SER B 152     2860   2764   3769   -360    474    397       O  
ATOM   1687  CB  SER B 152      22.708 -47.418 -52.088  1.00 22.04           C  
ANISOU 1687  CB  SER B 152     2767   2430   3176   -693    326    625       C  
ATOM   1688  OG  SER B 152      22.286 -47.447 -50.739  1.00 31.57           O  
ANISOU 1688  OG  SER B 152     4069   3584   4343   -724    332    616       O  
ATOM   1689  N   TRP B 153      22.056 -46.706 -54.980  1.00 30.89           N  
ANISOU 1689  N   TRP B 153     3910   3524   4305   -532    322    358       N  
ATOM   1690  CA  TRP B 153      22.521 -46.428 -56.332  1.00 14.04           C  
ANISOU 1690  CA  TRP B 153     1733   1470   2132   -506    301    336       C  
ATOM   1691  C   TRP B 153      22.756 -44.932 -56.493  1.00 22.67           C  
ANISOU 1691  C   TRP B 153     2989   2586   3038   -638    197    367       C  
ATOM   1692  O   TRP B 153      21.996 -44.118 -55.964  1.00 37.61           O  
ANISOU 1692  O   TRP B 153     5062   4366   4860   -678    172    311       O  
ATOM   1693  CB  TRP B 153      21.527 -46.922 -57.391  1.00 23.99           C  
ANISOU 1693  CB  TRP B 153     2962   2656   3496   -364    358    149       C  
ATOM   1694  CG  TRP B 153      20.138 -46.380 -57.248  1.00 13.11           C  
ANISOU 1694  CG  TRP B 153     1703   1160   2117   -338    346     21       C  
ATOM   1695  CD1 TRP B 153      19.668 -45.189 -57.720  1.00 13.00           C  
ANISOU 1695  CD1 TRP B 153     1817   1128   1996   -357    290    -25       C  
ATOM   1696  CD2 TRP B 153      19.031 -47.022 -56.604  1.00 12.87           C  
ANISOU 1696  CD2 TRP B 153     1661   1026   2202   -274    403    -53       C  
ATOM   1697  NE1 TRP B 153      18.339 -45.047 -57.403  1.00 12.80           N  
ANISOU 1697  NE1 TRP B 153     1850   1000   2011   -291    319   -110       N  
ATOM   1698  CE2 TRP B 153      17.924 -46.159 -56.719  1.00 19.64           C  
ANISOU 1698  CE2 TRP B 153     2626   1822   3013   -247    383   -129       C  
ATOM   1699  CE3 TRP B 153      18.870 -48.241 -55.939  1.00 24.00           C  
ANISOU 1699  CE3 TRP B 153     2978   2392   3751   -233    476    -48       C  
ATOM   1700  CZ2 TRP B 153      16.674 -46.474 -56.191  1.00 12.62           C  
ANISOU 1700  CZ2 TRP B 153     1734    852   2209   -181    431   -187       C  
ATOM   1701  CZ3 TRP B 153      17.628 -48.553 -55.417  1.00 30.78           C  
ANISOU 1701  CZ3 TRP B 153     3846   3158   4691   -188    513   -121       C  
ATOM   1702  CH2 TRP B 153      16.546 -47.673 -55.546  1.00 30.02           C  
ANISOU 1702  CH2 TRP B 153     3839   3024   4543   -163    489   -185       C  
ATOM   1703  N   LYS B 154      23.812 -44.587 -57.223  1.00 16.48           N  
ANISOU 1703  N   LYS B 154     2148   1941   2171   -698    150    467       N  
ATOM   1704  CA  LYS B 154      24.168 -43.209 -57.519  1.00 15.03           C  
ANISOU 1704  CA  LYS B 154     2115   1789   1808   -839     49    510       C  
ATOM   1705  C   LYS B 154      23.768 -42.855 -58.947  1.00 29.99           C  
ANISOU 1705  C   LYS B 154     4014   3681   3701   -745     52    392       C  
ATOM   1706  O   LYS B 154      23.586 -43.727 -59.801  1.00 32.15           O  
ANISOU 1706  O   LYS B 154     4148   3981   4088   -603    121    312       O  
ATOM   1707  CB  LYS B 154      25.671 -42.985 -57.324  1.00 21.08           C  
ANISOU 1707  CB  LYS B 154     2803   2744   2462  -1002    -23    734       C  
ATOM   1708  CG  LYS B 154      26.169 -43.191 -55.897  1.00 33.22           C  
ANISOU 1708  CG  LYS B 154     4324   4317   3980  -1030    -59    797       C  
ATOM   1709  CD  LYS B 154      27.679 -42.998 -55.814  1.00 47.86           C  
ANISOU 1709  CD  LYS B 154     6061   6379   5746  -1098   -154    945       C  
ATOM   1710  CE  LYS B 154      28.160 -42.870 -54.374  1.00 61.00           C  
ANISOU 1710  CE  LYS B 154     7752   8084   7342  -1187   -235    994       C  
ATOM   1711  NZ  LYS B 154      27.948 -44.112 -53.583  1.00 71.51           N  
ANISOU 1711  NZ  LYS B 154     8974   9396   8801  -1090   -144   1029       N  
ATOM   1712  N   VAL B 155      23.636 -41.554 -59.202  1.00 27.20           N  
ANISOU 1712  N   VAL B 155     3842   3289   3206   -834    -20    384       N  
ATOM   1713  CA  VAL B 155      23.227 -41.054 -60.509  1.00 32.53           C  
ANISOU 1713  CA  VAL B 155     4536   3967   3858   -758    -29    292       C  
ATOM   1714  C   VAL B 155      24.245 -40.039 -61.007  1.00 38.79           C  
ANISOU 1714  C   VAL B 155     5388   4863   4486   -909   -118    416       C  
ATOM   1715  O   VAL B 155      24.951 -39.398 -60.222  1.00 46.49           O  
ANISOU 1715  O   VAL B 155     6472   5855   5336  -1098   -188    546       O  
ATOM   1716  CB  VAL B 155      21.817 -40.428 -60.471  1.00 30.18           C  
ANISOU 1716  CB  VAL B 155     4401   3504   3562   -676     -9    161       C  
ATOM   1717  CG1 VAL B 155      20.772 -41.501 -60.217  1.00 30.86           C  
ANISOU 1717  CG1 VAL B 155     4384   3524   3816   -529     74     47       C  
ATOM   1718  CG2 VAL B 155      21.750 -39.349 -59.408  1.00 32.35           C  
ANISOU 1718  CG2 VAL B 155     4931   3657   3704   -801    -41    215       C  
ATOM   1719  N   SER B 156      24.316 -39.897 -62.330  1.00 31.83           N  
ANISOU 1719  N   SER B 156     4441   4058   3594   -842   -122    378       N  
ATOM   1720  CA  SER B 156      25.247 -38.980 -62.969  1.00 20.87           C  
ANISOU 1720  CA  SER B 156     3088   2783   2058   -972   -202    496       C  
ATOM   1721  C   SER B 156      24.558 -38.272 -64.126  1.00 16.08           C  
ANISOU 1721  C   SER B 156     2558   2137   1414   -895   -212    395       C  
ATOM   1722  O   SER B 156      23.552 -38.745 -64.660  1.00 27.74           O  
ANISOU 1722  O   SER B 156     3988   3563   2989   -732   -156    250       O  
ATOM   1723  CB  SER B 156      26.501 -39.706 -63.478  1.00 28.31           C  
ANISOU 1723  CB  SER B 156     3798   3942   3016   -976   -187    629       C  
ATOM   1724  OG  SER B 156      27.303 -40.167 -62.406  1.00 35.54           O  
ANISOU 1724  OG  SER B 156     4635   4932   3937  -1074   -195    783       O  
ATOM   1725  N   GLN B 157      25.121 -37.121 -64.503  1.00 16.80           N  
ANISOU 1725  N   GLN B 157     2767   2263   1352  -1031   -292    489       N  
ATOM   1726  CA  GLN B 157      24.676 -36.356 -65.671  1.00 24.20           C  
ANISOU 1726  CA  GLN B 157     3768   3193   2233   -974   -311    436       C  
ATOM   1727  C   GLN B 157      23.205 -35.960 -65.567  1.00 29.48           C  
ANISOU 1727  C   GLN B 157     4582   3677   2941   -847   -271    305       C  
ATOM   1728  O   GLN B 157      22.470 -35.963 -66.558  1.00 31.30           O  
ANISOU 1728  O   GLN B 157     4760   3927   3206   -714   -251    222       O  
ATOM   1729  CB  GLN B 157      24.940 -37.126 -66.966  1.00 16.79           C  
ANISOU 1729  CB  GLN B 157     2608   2422   1350   -858   -276    401       C  
ATOM   1730  CG  GLN B 157      26.344 -36.946 -67.507  1.00 23.06           C  
ANISOU 1730  CG  GLN B 157     3302   3412   2048   -970   -319    564       C  
ATOM   1731  CD  GLN B 157      26.929 -38.234 -68.037  1.00 29.34           C  
ANISOU 1731  CD  GLN B 157     3854   4363   2932   -856   -235    570       C  
ATOM   1732  OE1 GLN B 157      26.893 -38.501 -69.238  1.00 35.60           O  
ANISOU 1732  OE1 GLN B 157     4564   5240   3724   -753   -196    511       O  
ATOM   1733  NE2 GLN B 157      27.475 -39.044 -67.139  1.00 31.86           N  
ANISOU 1733  NE2 GLN B 157     4071   4715   3319   -868   -195    648       N  
ATOM   1734  N   VAL B 158      22.769 -35.616 -64.360  1.00 32.52           N  
ANISOU 1734  N   VAL B 158     5147   3898   3312   -886   -254    302       N  
ATOM   1735  CA  VAL B 158      21.410 -35.145 -64.121  1.00 16.54           C  
ANISOU 1735  CA  VAL B 158     3273   1697   1313   -754   -196    215       C  
ATOM   1736  C   VAL B 158      21.459 -33.634 -63.958  1.00 23.21           C  
ANISOU 1736  C   VAL B 158     4425   2402   1992   -850   -222    282       C  
ATOM   1737  O   VAL B 158      22.167 -33.116 -63.086  1.00 21.76           O  
ANISOU 1737  O   VAL B 158     4362   2170   1737  -1007   -260    318       O  
ATOM   1738  CB  VAL B 158      20.786 -35.816 -62.888  1.00 16.10           C  
ANISOU 1738  CB  VAL B 158     3226   1536   1353   -701   -130    163       C  
ATOM   1739  CG1 VAL B 158      19.358 -35.330 -62.700  1.00 25.34           C  
ANISOU 1739  CG1 VAL B 158     4526   2551   2551   -538    -53     99       C  
ATOM   1740  CG2 VAL B 158      20.823 -37.326 -63.033  1.00 15.26           C  
ANISOU 1740  CG2 VAL B 158     2842   1551   1407   -624   -101    105       C  
ATOM   1741  N   SER B 159      20.708 -32.927 -64.796  1.00 28.28           N  
ANISOU 1741  N   SER B 159     5132   2999   2614   -728   -200    260       N  
ATOM   1742  CA  SER B 159      20.743 -31.474 -64.788  1.00 19.14           C  
ANISOU 1742  CA  SER B 159     4254   1698   1320   -788   -207    312       C  
ATOM   1743  C   SER B 159      20.064 -30.919 -63.544  1.00 19.80           C  
ANISOU 1743  C   SER B 159     4547   1576   1402   -735   -125    252       C  
ATOM   1744  O   SER B 159      19.118 -31.502 -63.010  1.00 57.37           O  
ANISOU 1744  O   SER B 159     9310   6256   6230   -598    -39    223       O  
ATOM   1745  CB  SER B 159      20.061 -30.918 -66.036  1.00 20.83           C  
ANISOU 1745  CB  SER B 159     4469   1932   1513   -643   -193    327       C  
ATOM   1746  OG  SER B 159      20.033 -29.502 -66.012  1.00 51.85           O  
ANISOU 1746  OG  SER B 159     8616   5716   5369   -660   -177    346       O  
ATOM   1747  N   HIS B 160      20.568 -29.773 -63.080  1.00 21.12           N  
ANISOU 1747  N   HIS B 160     4886   1663   1476   -843   -150    227       N  
ATOM   1748  CA  HIS B 160      19.883 -29.039 -62.022  1.00 22.20           C  
ANISOU 1748  CA  HIS B 160     5262   1628   1546   -774    -57    161       C  
ATOM   1749  C   HIS B 160      18.499 -28.594 -62.470  1.00 30.97           C  
ANISOU 1749  C   HIS B 160     6461   2623   2682   -521     72    172       C  
ATOM   1750  O   HIS B 160      17.611 -28.390 -61.635  1.00 38.20           O  
ANISOU 1750  O   HIS B 160     7495   3433   3586   -386    192    138       O  
ATOM   1751  CB  HIS B 160      20.717 -27.831 -61.603  1.00 33.63           C  
ANISOU 1751  CB  HIS B 160     6917   3014   2846   -955   -115    133       C  
ATOM   1752  CG  HIS B 160      20.946 -26.847 -62.707  1.00 30.60           C  
ANISOU 1752  CG  HIS B 160     6596   2607   2422   -974   -146    173       C  
ATOM   1753  ND1 HIS B 160      21.689 -27.147 -63.828  1.00 30.67           N  
ANISOU 1753  ND1 HIS B 160     6397   2772   2487  -1054   -242    247       N  
ATOM   1754  CD2 HIS B 160      20.526 -25.570 -62.866  1.00 26.40           C  
ANISOU 1754  CD2 HIS B 160     6311   1924   1795   -915    -81    159       C  
ATOM   1755  CE1 HIS B 160      21.721 -26.097 -64.628  1.00 29.89           C  
ANISOU 1755  CE1 HIS B 160     6403   2621   2331  -1051   -246    277       C  
ATOM   1756  NE2 HIS B 160      21.025 -25.125 -64.066  1.00 26.60           N  
ANISOU 1756  NE2 HIS B 160     6268   2010   1828   -968   -151    225       N  
ATOM   1757  N   TYR B 161      18.301 -28.444 -63.784  1.00 31.30           N  
ANISOU 1757  N   TYR B 161     6428   2713   2753   -445     53    237       N  
ATOM   1758  CA  TYR B 161      16.994 -28.074 -64.315  1.00 23.00           C  
ANISOU 1758  CA  TYR B 161     5414   1590   1734   -187    164    281       C  
ATOM   1759  C   TYR B 161      15.933 -29.107 -63.955  1.00 31.45           C  
ANISOU 1759  C   TYR B 161     6362   2663   2923     -5    245    281       C  
ATOM   1760  O   TYR B 161      14.776 -28.755 -63.691  1.00 34.02           O  
ANISOU 1760  O   TYR B 161     6734   2910   3283    210    373    298       O  
ATOM   1761  CB  TYR B 161      17.074 -27.919 -65.834  1.00 22.89           C  
ANISOU 1761  CB  TYR B 161     5298   1689   1711   -155    100    365       C  
ATOM   1762  CG  TYR B 161      17.832 -26.708 -66.326  1.00 33.96           C  
ANISOU 1762  CG  TYR B 161     6818   3064   3020   -277     50    383       C  
ATOM   1763  CD1 TYR B 161      17.756 -25.492 -65.659  1.00 35.27           C  
ANISOU 1763  CD1 TYR B 161     7243   3050   3108   -282    122    345       C  
ATOM   1764  CD2 TYR B 161      18.617 -26.780 -67.468  1.00 35.56           C  
ANISOU 1764  CD2 TYR B 161     6879   3432   3200   -384    -62    435       C  
ATOM   1765  CE1 TYR B 161      18.445 -24.383 -66.116  1.00 28.62           C  
ANISOU 1765  CE1 TYR B 161     6530   2167   2176   -401     75    363       C  
ATOM   1766  CE2 TYR B 161      19.307 -25.680 -67.933  1.00 32.20           C  
ANISOU 1766  CE2 TYR B 161     6549   2981   2704   -495   -106    462       C  
ATOM   1767  CZ  TYR B 161      19.221 -24.483 -67.253  1.00 26.59           C  
ANISOU 1767  CZ  TYR B 161     6111   2068   1926   -509    -41    426       C  
ATOM   1768  OH  TYR B 161      19.913 -23.388 -67.719  1.00 39.42           O  
ANISOU 1768  OH  TYR B 161     7851   3656   3470   -631    -88    453       O  
ATOM   1769  N   ILE B 162      16.305 -30.386 -63.942  1.00 20.65           N  
ANISOU 1769  N   ILE B 162     4790   1417   1639    -83    175    253       N  
ATOM   1770  CA  ILE B 162      15.360 -31.476 -63.741  1.00 19.86           C  
ANISOU 1770  CA  ILE B 162     4434   1407   1705     72    222    196       C  
ATOM   1771  C   ILE B 162      15.660 -32.299 -62.500  1.00 29.77           C  
ANISOU 1771  C   ILE B 162     5685   2622   3007    -21    234    141       C  
ATOM   1772  O   ILE B 162      14.928 -33.252 -62.219  1.00 38.85           O  
ANISOU 1772  O   ILE B 162     6635   3833   4293     86    273     95       O  
ATOM   1773  CB  ILE B 162      15.303 -32.398 -64.977  1.00 18.96           C  
ANISOU 1773  CB  ILE B 162     3961   1549   1694     98    136    155       C  
ATOM   1774  CG1 ILE B 162      16.677 -33.018 -65.232  1.00 18.06           C  
ANISOU 1774  CG1 ILE B 162     3742   1558   1563   -109     27    121       C  
ATOM   1775  CG2 ILE B 162      14.831 -31.626 -66.194  1.00 19.80           C  
ANISOU 1775  CG2 ILE B 162     4048   1718   1756    206    127    220       C  
ATOM   1776  CD1 ILE B 162      16.639 -34.244 -66.107  1.00 33.00           C  
ANISOU 1776  CD1 ILE B 162     5311   3661   3565    -87    -21     49       C  
ATOM   1777  N   GLU B 163      16.719 -31.973 -61.759  1.00 28.42           N  
ANISOU 1777  N   GLU B 163     5702   2376   2722   -229    192    152       N  
ATOM   1778  CA  GLU B 163      17.110 -32.802 -60.621  1.00 19.44           C  
ANISOU 1778  CA  GLU B 163     4490   1272   1623   -326    184    109       C  
ATOM   1779  C   GLU B 163      16.016 -32.972 -59.570  1.00 21.58           C  
ANISOU 1779  C   GLU B 163     4776   1475   1949   -170    306     75       C  
ATOM   1780  O   GLU B 163      15.874 -34.094 -59.054  1.00 26.84           O  
ANISOU 1780  O   GLU B 163     5286   2177   2733   -163    314     47       O  
ATOM   1781  CB  GLU B 163      18.384 -32.240 -59.975  1.00 31.85           C  
ANISOU 1781  CB  GLU B 163     6160   2892   3050   -551     99    108       C  
ATOM   1782  CG  GLU B 163      19.033 -33.207 -59.001  1.00 44.73           C  
ANISOU 1782  CG  GLU B 163     7671   4607   4718   -668     59    103       C  
ATOM   1783  CD  GLU B 163      20.001 -32.528 -58.055  1.00 58.78           C  
ANISOU 1783  CD  GLU B 163     9584   6407   6344   -852    -10     94       C  
ATOM   1784  OE1 GLU B 163      20.801 -31.686 -58.510  1.00 61.95           O  
ANISOU 1784  OE1 GLU B 163    10062   6828   6647   -983    -95    105       O  
ATOM   1785  OE2 GLU B 163      19.954 -32.829 -56.845  1.00 63.21           O  
ANISOU 1785  OE2 GLU B 163    10175   6957   6884   -875     15     73       O  
ATOM   1786  N   PRO B 164      15.228 -31.954 -59.202  1.00 23.36           N  
ANISOU 1786  N   PRO B 164     5169   1611   2096    -43    411     84       N  
ATOM   1787  CA  PRO B 164      14.191 -32.186 -58.182  1.00 26.73           C  
ANISOU 1787  CA  PRO B 164     5585   2001   2569     99    534     77       C  
ATOM   1788  C   PRO B 164      13.071 -33.106 -58.638  1.00 30.06           C  
ANISOU 1788  C   PRO B 164     5778   2462   3183    293    583     90       C  
ATOM   1789  O   PRO B 164      12.337 -33.625 -57.786  1.00 26.62           O  
ANISOU 1789  O   PRO B 164     5265   2033   2817    375    659     87       O  
ATOM   1790  CB  PRO B 164      13.664 -30.775 -57.885  1.00 24.61           C  
ANISOU 1790  CB  PRO B 164     5567   1630   2154    192    647     97       C  
ATOM   1791  CG  PRO B 164      13.989 -29.990 -59.101  1.00 25.40           C  
ANISOU 1791  CG  PRO B 164     5731   1713   2205    186    598    122       C  
ATOM   1792  CD  PRO B 164      15.306 -30.527 -59.565  1.00 22.54           C  
ANISOU 1792  CD  PRO B 164     5284   1433   1846    -38    433    101       C  
ATOM   1793  N   TYR B 165      12.918 -33.332 -59.942  1.00 28.00           N  
ANISOU 1793  N   TYR B 165     5406   2233   2999    365    538    105       N  
ATOM   1794  CA  TYR B 165      11.840 -34.155 -60.475  1.00 20.80           C  
ANISOU 1794  CA  TYR B 165     4214   1442   2248    536    561    108       C  
ATOM   1795  C   TYR B 165      12.274 -35.591 -60.743  1.00 29.91           C  
ANISOU 1795  C   TYR B 165     5069   2771   3524    415    455     22       C  
ATOM   1796  O   TYR B 165      11.650 -36.275 -61.562  1.00 34.20           O  
ANISOU 1796  O   TYR B 165     5348   3478   4169    477    420      6       O  
ATOM   1797  CB  TYR B 165      11.284 -33.528 -61.755  1.00 20.04           C  
ANISOU 1797  CB  TYR B 165     4039   1436   2137    663    550    174       C  
ATOM   1798  CG  TYR B 165      10.591 -32.204 -61.535  1.00 21.78           C  
ANISOU 1798  CG  TYR B 165     4522   1485   2266    850    693    283       C  
ATOM   1799  CD1 TYR B 165       9.249 -32.154 -61.186  1.00 32.37           C  
ANISOU 1799  CD1 TYR B 165     5766   2863   3669   1066    819    360       C  
ATOM   1800  CD2 TYR B 165      11.278 -31.004 -61.678  1.00 29.76           C  
ANISOU 1800  CD2 TYR B 165     5782   2405   3119    761    685    297       C  
ATOM   1801  CE1 TYR B 165       8.609 -30.948 -60.985  1.00 36.19           C  
ANISOU 1801  CE1 TYR B 165     6395   3298   4058   1193    945    443       C  
ATOM   1802  CE2 TYR B 165      10.645 -29.790 -61.478  1.00 32.98           C  
ANISOU 1802  CE2 TYR B 165     6345   2750   3436    889    810    357       C  
ATOM   1803  CZ  TYR B 165       9.310 -29.770 -61.132  1.00 36.21           C  
ANISOU 1803  CZ  TYR B 165     6659   3193   3906   1112    948    431       C  
ATOM   1804  OH  TYR B 165       8.668 -28.571 -60.930  1.00 35.59           O  
ANISOU 1804  OH  TYR B 165     6743   3048   3732   1252   1095    499       O  
ATOM   1805  N   LEU B 166      13.314 -36.067 -60.063  1.00 32.63           N  
ANISOU 1805  N   LEU B 166     5460   3085   3852    242    410    -21       N  
ATOM   1806  CA  LEU B 166      13.821 -37.408 -60.320  1.00 24.82           C  
ANISOU 1806  CA  LEU B 166     4216   2240   2974    147    334    -88       C  
ATOM   1807  C   LEU B 166      12.821 -38.466 -59.877  1.00 15.73           C  
ANISOU 1807  C   LEU B 166     2876   1125   1974    242    388   -120       C  
ATOM   1808  O   LEU B 166      12.120 -38.307 -58.874  1.00 18.18           O  
ANISOU 1808  O   LEU B 166     3278   1334   2296    327    483    -89       O  
ATOM   1809  CB  LEU B 166      15.155 -37.619 -59.606  1.00 21.90           C  
ANISOU 1809  CB  LEU B 166     3931   1840   2549    -42    286    -85       C  
ATOM   1810  CG  LEU B 166      16.369 -36.953 -60.251  1.00 21.50           C  
ANISOU 1810  CG  LEU B 166     3967   1830   2372   -188    196    -46       C  
ATOM   1811  CD1 LEU B 166      17.598 -37.111 -59.371  1.00 15.51           C  
ANISOU 1811  CD1 LEU B 166     3284   1061   1547   -383    151     -1       C  
ATOM   1812  CD2 LEU B 166      16.616 -37.529 -61.634  1.00 25.13           C  
ANISOU 1812  CD2 LEU B 166     4191   2466   2890   -176    131    -83       C  
ATOM   1813  N   GLU B 167      12.762 -39.555 -60.638  1.00 15.19           N  
ANISOU 1813  N   GLU B 167     2561   1200   2012    218    333   -181       N  
ATOM   1814  CA  GLU B 167      11.863 -40.666 -60.372  1.00 15.12           C  
ANISOU 1814  CA  GLU B 167     2361   1238   2143    268    365   -215       C  
ATOM   1815  C   GLU B 167      12.603 -41.955 -60.688  1.00 30.49           C  
ANISOU 1815  C   GLU B 167     4159   3255   4170    155    314   -297       C  
ATOM   1816  O   GLU B 167      13.398 -42.000 -61.629  1.00 33.24           O  
ANISOU 1816  O   GLU B 167     4480   3675   4476     89    252   -329       O  
ATOM   1817  CB  GLU B 167      10.588 -40.559 -61.215  1.00 28.64           C  
ANISOU 1817  CB  GLU B 167     3932   3059   3889    381    365   -188       C  
ATOM   1818  CG  GLU B 167       9.382 -41.271 -60.639  1.00 53.76           C  
ANISOU 1818  CG  GLU B 167     6971   6271   7186    454    422   -165       C  
ATOM   1819  CD  GLU B 167       8.099 -40.900 -61.357  1.00 77.31           C  
ANISOU 1819  CD  GLU B 167     9821   9380  10174    572    426    -80       C  
ATOM   1820  OE1 GLU B 167       7.931 -41.308 -62.526  1.00 85.74           O  
ANISOU 1820  OE1 GLU B 167    10731  10598  11247    510    336   -113       O  
ATOM   1821  OE2 GLU B 167       7.267 -40.186 -60.758  1.00 86.03           O  
ANISOU 1821  OE2 GLU B 167    10982  10440  11265    730    525     31       O  
ATOM   1822  N   PHE B 168      12.346 -42.999 -59.905  1.00 24.95           N  
ANISOU 1822  N   PHE B 168     3373   2526   3581    144    353   -322       N  
ATOM   1823  CA  PHE B 168      13.084 -44.245 -60.041  1.00 13.67           C  
ANISOU 1823  CA  PHE B 168     1838   1125   2231     58    337   -386       C  
ATOM   1824  C   PHE B 168      12.135 -45.427 -60.143  1.00 27.18           C  
ANISOU 1824  C   PHE B 168     3388   2868   4071     68    356   -443       C  
ATOM   1825  O   PHE B 168      11.073 -45.445 -59.512  1.00 21.71           O  
ANISOU 1825  O   PHE B 168     2661   2157   3429    127    396   -407       O  
ATOM   1826  CB  PHE B 168      14.042 -44.450 -58.867  1.00 22.95           C  
ANISOU 1826  CB  PHE B 168     3092   2223   3407     -1    365   -342       C  
ATOM   1827  CG  PHE B 168      15.151 -43.443 -58.814  1.00 13.13           C  
ANISOU 1827  CG  PHE B 168     1997    969   2024    -69    325   -279       C  
ATOM   1828  CD1 PHE B 168      16.307 -43.632 -59.548  1.00 12.99           C  
ANISOU 1828  CD1 PHE B 168     1934   1030   1971   -139    279   -275       C  
ATOM   1829  CD2 PHE B 168      15.036 -42.307 -58.030  1.00 13.44           C  
ANISOU 1829  CD2 PHE B 168     2234    917   1955    -69    342   -217       C  
ATOM   1830  CE1 PHE B 168      17.331 -42.710 -59.502  1.00 23.02           C  
ANISOU 1830  CE1 PHE B 168     3324   2313   3107   -227    231   -196       C  
ATOM   1831  CE2 PHE B 168      16.056 -41.380 -57.980  1.00 18.80           C  
ANISOU 1831  CE2 PHE B 168     3072   1581   2490   -172    294   -157       C  
ATOM   1832  CZ  PHE B 168      17.206 -41.581 -58.719  1.00 13.42           C  
ANISOU 1832  CZ  PHE B 168     2314   1003   1780   -261    229   -140       C  
ATOM   1833  N   GLU B 169      12.533 -46.412 -60.946  1.00 27.40           N  
ANISOU 1833  N   GLU B 169     3330   2939   4142      5    334   -526       N  
ATOM   1834  CA  GLU B 169      11.811 -47.668 -61.098  1.00 27.75           C  
ANISOU 1834  CA  GLU B 169     3258   2992   4295    -31    348   -595       C  
ATOM   1835  C   GLU B 169      12.824 -48.800 -61.055  1.00 30.27           C  
ANISOU 1835  C   GLU B 169     3577   3251   4673    -81    390   -649       C  
ATOM   1836  O   GLU B 169      13.791 -48.800 -61.825  1.00 33.85           O  
ANISOU 1836  O   GLU B 169     4059   3732   5068    -97    381   -677       O  
ATOM   1837  CB  GLU B 169      11.022 -47.707 -62.411  1.00 27.28           C  
ANISOU 1837  CB  GLU B 169     3119   3047   4197    -64    284   -649       C  
ATOM   1838  CG  GLU B 169       9.512 -47.770 -62.246  1.00 30.00           C  
ANISOU 1838  CG  GLU B 169     3355   3456   4589    -52    271   -606       C  
ATOM   1839  CD  GLU B 169       8.797 -48.059 -63.554  1.00 37.42           C  
ANISOU 1839  CD  GLU B 169     4198   4533   5486   -135    192   -655       C  
ATOM   1840  OE1 GLU B 169       9.468 -48.487 -64.517  1.00 38.80           O  
ANISOU 1840  OE1 GLU B 169     4412   4720   5611   -213    163   -756       O  
ATOM   1841  OE2 GLU B 169       7.565 -47.858 -63.619  1.00 43.73           O  
ANISOU 1841  OE2 GLU B 169     4882   5440   6292   -126    161   -579       O  
ATOM   1842  N   ALA B 170      12.608 -49.756 -60.156  1.00 32.02           N  
ANISOU 1842  N   ALA B 170     3764   3393   5008    -91    448   -647       N  
ATOM   1843  CA  ALA B 170      13.468 -50.922 -60.029  1.00 21.70           C  
ANISOU 1843  CA  ALA B 170     2458   2014   3775   -113    512   -678       C  
ATOM   1844  C   ALA B 170      12.658 -52.189 -60.265  1.00 15.43           C  
ANISOU 1844  C   ALA B 170     1616   1171   3077   -170    540   -767       C  
ATOM   1845  O   ALA B 170      11.441 -52.216 -60.051  1.00 29.97           O  
ANISOU 1845  O   ALA B 170     3398   3036   4952   -199    511   -766       O  
ATOM   1846  CB  ALA B 170      14.139 -50.976 -58.648  1.00 15.15           C  
ANISOU 1846  CB  ALA B 170     1647   1121   2989    -85    564   -573       C  
ATOM   1847  N   ARG B 171      13.336 -53.243 -60.713  1.00 16.01           N  
ANISOU 1847  N   ARG B 171     1720   1205   3159   -186    593   -809       N  
ATOM   1848  CA  ARG B 171      12.698 -54.539 -60.895  1.00 17.13           C  
ANISOU 1848  CA  ARG B 171     1862   1295   3353   -253    623   -873       C  
ATOM   1849  C   ARG B 171      13.545 -55.629 -60.255  1.00 33.22           C  
ANISOU 1849  C   ARG B 171     3927   3264   5432   -209    716   -806       C  
ATOM   1850  O   ARG B 171      14.758 -55.696 -60.478  1.00 39.54           O  
ANISOU 1850  O   ARG B 171     4764   4057   6204   -149    768   -771       O  
ATOM   1851  CB  ARG B 171      12.447 -54.848 -62.379  1.00 18.26           C  
ANISOU 1851  CB  ARG B 171     2058   1454   3426   -336    595  -1012       C  
ATOM   1852  CG  ARG B 171      13.664 -54.834 -63.289  1.00 18.44           C  
ANISOU 1852  CG  ARG B 171     2160   1483   3363   -288    637  -1041       C  
ATOM   1853  CD  ARG B 171      13.235 -55.153 -64.714  1.00 22.19           C  
ANISOU 1853  CD  ARG B 171     2704   1981   3746   -388    604  -1183       C  
ATOM   1854  NE  ARG B 171      14.347 -55.179 -65.658  1.00 29.24           N  
ANISOU 1854  NE  ARG B 171     3682   2877   4549   -335    660  -1219       N  
ATOM   1855  CZ  ARG B 171      14.210 -55.439 -66.955  1.00 32.88           C  
ANISOU 1855  CZ  ARG B 171     4232   3360   4899   -409    647  -1335       C  
ATOM   1856  NH1 ARG B 171      13.009 -55.693 -67.456  1.00 34.74           N  
ANISOU 1856  NH1 ARG B 171     4478   3628   5095   -563    562  -1420       N  
ATOM   1857  NH2 ARG B 171      15.269 -55.445 -67.751  1.00 35.68           N  
ANISOU 1857  NH2 ARG B 171     4664   3717   5174   -340    716  -1357       N  
ATOM   1858  N   ARG B 172      12.896 -56.473 -59.459  1.00 27.33           N  
ANISOU 1858  N   ARG B 172     3155   2467   4763   -236    743   -782       N  
ATOM   1859  CA  ARG B 172      13.537 -57.562 -58.734  1.00 18.24           C  
ANISOU 1859  CA  ARG B 172     2020   1245   3665   -197    834   -713       C  
ATOM   1860  C   ARG B 172      13.141 -58.885 -59.374  1.00 26.33           C  
ANISOU 1860  C   ARG B 172     3127   2177   4700   -261    880   -807       C  
ATOM   1861  O   ARG B 172      11.949 -59.164 -59.536  1.00 28.22           O  
ANISOU 1861  O   ARG B 172     3363   2404   4955   -360    833   -875       O  
ATOM   1862  CB  ARG B 172      13.127 -57.540 -57.260  1.00 17.61           C  
ANISOU 1862  CB  ARG B 172     1864   1173   3654   -181    837   -611       C  
ATOM   1863  CG  ARG B 172      13.658 -58.699 -56.436  1.00 38.37           C  
ANISOU 1863  CG  ARG B 172     4496   3735   6348   -150    928   -538       C  
ATOM   1864  CD  ARG B 172      12.752 -59.003 -55.248  1.00 42.98           C  
ANISOU 1864  CD  ARG B 172     5016   4312   7002   -167    928   -490       C  
ATOM   1865  NE  ARG B 172      11.543 -59.720 -55.649  1.00 52.11           N  
ANISOU 1865  NE  ARG B 172     6189   5417   8195   -249    913   -581       N  
ATOM   1866  CZ  ARG B 172      10.341 -59.162 -55.769  1.00 59.61           C  
ANISOU 1866  CZ  ARG B 172     7090   6402   9156   -307    843   -621       C  
ATOM   1867  NH1 ARG B 172      10.174 -57.872 -55.512  1.00 57.65           N  
ANISOU 1867  NH1 ARG B 172     6788   6228   8890   -269    797   -583       N  
ATOM   1868  NH2 ARG B 172       9.301 -59.897 -56.141  1.00 64.03           N  
ANISOU 1868  NH2 ARG B 172     7663   6920   9747   -418    820   -686       N  
ATOM   1869  N   ARG B 173      14.131 -59.697 -59.737  1.00 22.29           N  
ANISOU 1869  N   ARG B 173     2701   1593   4176   -210    975   -804       N  
ATOM   1870  CA  ARG B 173      13.865 -60.988 -60.347  1.00 22.68           C  
ANISOU 1870  CA  ARG B 173     2877   1525   4217   -264   1034   -893       C  
ATOM   1871  C   ARG B 173      14.604 -62.086 -59.600  1.00 30.98           C  
ANISOU 1871  C   ARG B 173     3960   2477   5335   -185   1159   -804       C  
ATOM   1872  O   ARG B 173      15.655 -61.857 -58.996  1.00 41.38           O  
ANISOU 1872  O   ARG B 173     5216   3824   6683    -79   1213   -681       O  
ATOM   1873  CB  ARG B 173      14.257 -61.015 -61.837  1.00 24.92           C  
ANISOU 1873  CB  ARG B 173     3285   1789   4395   -279   1047  -1004       C  
ATOM   1874  CG  ARG B 173      15.704 -61.391 -62.129  1.00 27.20           C  
ANISOU 1874  CG  ARG B 173     3640   2029   4667   -145   1173   -953       C  
ATOM   1875  CD  ARG B 173      15.875 -61.754 -63.598  1.00 25.92           C  
ANISOU 1875  CD  ARG B 173     3639   1814   4395   -169   1208  -1082       C  
ATOM   1876  NE  ARG B 173      17.269 -61.994 -63.959  1.00 46.15           N  
ANISOU 1876  NE  ARG B 173     6254   4347   6936    -19   1337  -1024       N  
ATOM   1877  CZ  ARG B 173      17.669 -62.404 -65.160  1.00 57.34           C  
ANISOU 1877  CZ  ARG B 173     7822   5708   8257      2   1407  -1114       C  
ATOM   1878  NH1 ARG B 173      16.778 -62.625 -66.117  1.00 63.04           N  
ANISOU 1878  NH1 ARG B 173     8668   6396   8888   -139   1348  -1273       N  
ATOM   1879  NH2 ARG B 173      18.958 -62.595 -65.405  1.00 59.53           N  
ANISOU 1879  NH2 ARG B 173     8126   5972   8522    162   1538  -1034       N  
ATOM   1880  N   LEU B 174      14.027 -63.283 -59.640  1.00 31.73           N  
ANISOU 1880  N   LEU B 174     4152   2452   5450   -249   1201   -861       N  
ATOM   1881  CA  LEU B 174      14.667 -64.466 -59.079  1.00 26.31           C  
ANISOU 1881  CA  LEU B 174     3525   1648   4823   -175   1335   -791       C  
ATOM   1882  C   LEU B 174      15.737 -64.968 -60.041  1.00 38.67           C  
ANISOU 1882  C   LEU B 174     5228   3132   6331    -88   1451   -816       C  
ATOM   1883  O   LEU B 174      15.586 -64.862 -61.263  1.00 45.23           O  
ANISOU 1883  O   LEU B 174     6170   3947   7068   -139   1427   -940       O  
ATOM   1884  CB  LEU B 174      13.623 -65.554 -58.829  1.00 27.80           C  
ANISOU 1884  CB  LEU B 174     3793   1723   5047   -284   1337   -849       C  
ATOM   1885  CG  LEU B 174      13.610 -66.278 -57.483  1.00 38.21           C  
ANISOU 1885  CG  LEU B 174     5052   2994   6472   -244   1401   -738       C  
ATOM   1886  CD1 LEU B 174      13.310 -65.305 -56.365  1.00 25.77           C  
ANISOU 1886  CD1 LEU B 174     3280   1563   4949   -228   1322   -640       C  
ATOM   1887  CD2 LEU B 174      12.587 -67.400 -57.503  1.00 44.75           C  
ANISOU 1887  CD2 LEU B 174     5998   3691   7316   -372   1398   -815       C  
ATOM   1888  N   LEU B 175      16.826 -65.502 -59.493  1.00 32.24           N  
ANISOU 1888  N   LEU B 175     4405   2275   5571     47   1582   -687       N  
ATOM   1889  CA  LEU B 175      17.897 -65.995 -60.346  1.00 41.17           C  
ANISOU 1889  CA  LEU B 175     5657   3332   6652    159   1716   -684       C  
ATOM   1890  C   LEU B 175      17.420 -67.185 -61.167  1.00 47.09           C  
ANISOU 1890  C   LEU B 175     6633   3905   7355     99   1787   -824       C  
ATOM   1891  O   LEU B 175      16.893 -68.161 -60.624  1.00 46.45           O  
ANISOU 1891  O   LEU B 175     6614   3709   7327     52   1827   -831       O  
ATOM   1892  CB  LEU B 175      19.120 -66.390 -59.510  1.00 43.32           C  
ANISOU 1892  CB  LEU B 175     5860   3601   6999    319   1851   -484       C  
ATOM   1893  CG  LEU B 175      20.271 -65.382 -59.510  1.00 37.64           C  
ANISOU 1893  CG  LEU B 175     5016   3023   6262    426   1847   -351       C  
ATOM   1894  CD1 LEU B 175      21.594 -66.077 -59.224  1.00 34.00           C  
ANISOU 1894  CD1 LEU B 175     4550   2529   5839    597   2021   -165       C  
ATOM   1895  CD2 LEU B 175      20.336 -64.621 -60.827  1.00 38.41           C  
ANISOU 1895  CD2 LEU B 175     5170   3173   6252    411   1792   -471       C  
ATOM   1896  N   GLY B 176      17.613 -67.097 -62.484  1.00 47.17           N  
ANISOU 1896  N   GLY B 176     6776   3890   7257     92   1802   -938       N  
ATOM   1897  CA  GLY B 176      17.124 -68.070 -63.429  1.00 48.06           C  
ANISOU 1897  CA  GLY B 176     7127   3841   7291      3   1850  -1093       C  
ATOM   1898  C   GLY B 176      15.851 -67.644 -64.134  1.00 48.71           C  
ANISOU 1898  C   GLY B 176     7250   3964   7292   -208   1680  -1255       C  
ATOM   1899  O   GLY B 176      15.597 -68.085 -65.262  1.00 50.80           O  
ANISOU 1899  O   GLY B 176     7711   4145   7447   -296   1693  -1395       O  
ATOM   1900  N   HIS B 177      15.057 -66.786 -63.501  1.00 46.42           N  
ANISOU 1900  N   HIS B 177     6781   3809   7046   -294   1527  -1228       N  
ATOM   1901  CA  HIS B 177      13.806 -66.324 -64.079  1.00 39.31           C  
ANISOU 1901  CA  HIS B 177     5884   2974   6078   -494   1362  -1347       C  
ATOM   1902  C   HIS B 177      14.071 -65.173 -65.049  1.00 41.06           C  
ANISOU 1902  C   HIS B 177     6067   3330   6202   -486   1293  -1396       C  
ATOM   1903  O   HIS B 177      15.215 -64.783 -65.296  1.00 37.36           O  
ANISOU 1903  O   HIS B 177     5582   2895   5719   -330   1373  -1345       O  
ATOM   1904  CB  HIS B 177      12.834 -65.914 -62.975  1.00 35.64           C  
ANISOU 1904  CB  HIS B 177     5242   2596   5705   -571   1249  -1282       C  
ATOM   1905  CG  HIS B 177      12.416 -67.043 -62.085  1.00 38.91           C  
ANISOU 1905  CG  HIS B 177     5698   2884   6203   -606   1299  -1245       C  
ATOM   1906  ND1 HIS B 177      13.313 -67.944 -61.552  1.00 45.21           N  
ANISOU 1906  ND1 HIS B 177     6558   3559   7061   -468   1459  -1170       N  
ATOM   1907  CD2 HIS B 177      11.197 -67.411 -61.626  1.00 45.16           C  
ANISOU 1907  CD2 HIS B 177     6471   3660   7029   -766   1210  -1259       C  
ATOM   1908  CE1 HIS B 177      12.664 -68.820 -60.806  1.00 46.87           C  
ANISOU 1908  CE1 HIS B 177     6796   3675   7338   -539   1469  -1151       C  
ATOM   1909  NE2 HIS B 177      11.379 -68.519 -60.833  1.00 48.81           N  
ANISOU 1909  NE2 HIS B 177     6993   3982   7568   -723   1316  -1205       N  
ATOM   1910  N   SER B 178      13.001 -64.620 -65.610  1.00 45.51           N  
ANISOU 1910  N   SER B 178     6609   3985   6699   -660   1142  -1484       N  
ATOM   1911  CA  SER B 178      13.097 -63.617 -66.660  1.00 51.96           C  
ANISOU 1911  CA  SER B 178     7410   4927   7407   -684   1068  -1548       C  
ATOM   1912  C   SER B 178      12.902 -62.213 -66.100  1.00 51.59           C  
ANISOU 1912  C   SER B 178     7137   5055   7410   -651    965  -1469       C  
ATOM   1913  O   SER B 178      12.268 -62.014 -65.062  1.00 48.47           O  
ANISOU 1913  O   SER B 178     6608   4697   7113   -673    913  -1396       O  
ATOM   1914  CB  SER B 178      12.061 -63.886 -67.755  1.00 61.48           C  
ANISOU 1914  CB  SER B 178     8737   6138   8484   -911    963  -1687       C  
ATOM   1915  OG  SER B 178      12.031 -62.828 -68.696  1.00 66.19           O  
ANISOU 1915  OG  SER B 178     9289   6886   8975   -947    873  -1735       O  
ATOM   1916  N   TRP B 179      13.462 -61.230 -66.816  1.00 53.12           N  
ANISOU 1916  N   TRP B 179     7299   5354   7531   -594    943  -1484       N  
ATOM   1917  CA  TRP B 179      13.278 -59.832 -66.437  1.00 54.83           C  
ANISOU 1917  CA  TRP B 179     7329   5727   7776   -570    844  -1424       C  
ATOM   1918  C   TRP B 179      11.872 -59.343 -66.751  1.00 65.55           C  
ANISOU 1918  C   TRP B 179     8619   7191   9096   -752    690  -1482       C  
ATOM   1919  O   TRP B 179      11.371 -58.434 -66.079  1.00 67.78           O  
ANISOU 1919  O   TRP B 179     8739   7572   9443   -745    616  -1417       O  
ATOM   1920  CB  TRP B 179      14.309 -58.946 -67.137  1.00 48.51           C  
ANISOU 1920  CB  TRP B 179     6523   5005   6903   -464    866  -1421       C  
ATOM   1921  CG  TRP B 179      15.668 -58.971 -66.496  1.00 43.73           C  
ANISOU 1921  CG  TRP B 179     5888   4364   6363   -278    985  -1300       C  
ATOM   1922  CD1 TRP B 179      16.837 -59.392 -67.063  1.00 43.32           C  
ANISOU 1922  CD1 TRP B 179     5931   4264   6266   -162   1110  -1291       C  
ATOM   1923  CD2 TRP B 179      15.995 -58.557 -65.163  1.00 40.37           C  
ANISOU 1923  CD2 TRP B 179     5323   3966   6051   -194    989  -1157       C  
ATOM   1924  NE1 TRP B 179      17.871 -59.261 -66.167  1.00 40.95           N  
ANISOU 1924  NE1 TRP B 179     5539   3972   6050    -15   1187  -1138       N  
ATOM   1925  CE2 TRP B 179      17.381 -58.752 -64.993  1.00 39.47           C  
ANISOU 1925  CE2 TRP B 179     5215   3828   5954    -45   1108  -1058       C  
ATOM   1926  CE3 TRP B 179      15.251 -58.041 -64.098  1.00 39.29           C  
ANISOU 1926  CE3 TRP B 179     5060   3874   5993   -230    907  -1095       C  
ATOM   1927  CZ2 TRP B 179      18.037 -58.447 -63.801  1.00 37.90           C  
ANISOU 1927  CZ2 TRP B 179     4900   3658   5843     41   1131   -900       C  
ATOM   1928  CZ3 TRP B 179      15.904 -57.739 -62.917  1.00 37.93           C  
ANISOU 1928  CZ3 TRP B 179     4794   3717   5900   -137    936   -951       C  
ATOM   1929  CH2 TRP B 179      17.282 -57.943 -62.779  1.00 37.18           C  
ANISOU 1929  CH2 TRP B 179     4708   3605   5816    -16   1040   -856       C  
ATOM   1930  N   GLU B 180      11.225 -59.922 -67.764  1.00 72.05           N  
ANISOU 1930  N   GLU B 180     9563   8004   9810   -919    639  -1590       N  
ATOM   1931  CA  GLU B 180       9.830 -59.596 -68.028  1.00 77.15           C  
ANISOU 1931  CA  GLU B 180    10122   8775  10416  -1119    481  -1613       C  
ATOM   1932  C   GLU B 180       8.910 -60.230 -66.995  1.00 77.73           C  
ANISOU 1932  C   GLU B 180    10131   8802  10600  -1199    458  -1554       C  
ATOM   1933  O   GLU B 180       7.816 -59.714 -66.741  1.00 87.02           O  
ANISOU 1933  O   GLU B 180    11149  10112  11801  -1310    340  -1507       O  
ATOM   1934  CB  GLU B 180       9.437 -60.045 -69.437  1.00 82.55           C  
ANISOU 1934  CB  GLU B 180    10953   9483  10930  -1296    418  -1726       C  
ATOM   1935  CG  GLU B 180      10.520 -59.822 -70.488  1.00 85.31           C  
ANISOU 1935  CG  GLU B 180    11428   9824  11164  -1203    487  -1794       C  
ATOM   1936  CD  GLU B 180      10.893 -58.361 -70.658  1.00 85.61           C  
ANISOU 1936  CD  GLU B 180    11321  10026  11183  -1108    438  -1755       C  
ATOM   1937  OE1 GLU B 180      10.017 -57.494 -70.450  1.00 85.42           O  
ANISOU 1937  OE1 GLU B 180    11123  10159  11173  -1182    309  -1709       O  
ATOM   1938  OE2 GLU B 180      12.062 -58.081 -71.003  1.00 85.21           O  
ANISOU 1938  OE2 GLU B 180    11324   9950  11100   -958    531  -1761       O  
ATOM   1939  N   ASP B 181       9.341 -61.341 -66.393  1.00 72.14           N  
ANISOU 1939  N   ASP B 181     9531   7919   9958  -1141    573  -1543       N  
ATOM   1940  CA  ASP B 181       8.601 -61.959 -65.302  1.00 68.60           C  
ANISOU 1940  CA  ASP B 181     9024   7420   9622  -1194    567  -1476       C  
ATOM   1941  C   ASP B 181       8.781 -61.197 -63.997  1.00 54.65           C  
ANISOU 1941  C   ASP B 181     7071   5702   7990  -1038    595  -1352       C  
ATOM   1942  O   ASP B 181       8.002 -61.398 -63.059  1.00 52.22           O  
ANISOU 1942  O   ASP B 181     6667   5401   7774  -1082    569  -1282       O  
ATOM   1943  CB  ASP B 181       9.061 -63.412 -65.137  1.00 80.56           C  
ANISOU 1943  CB  ASP B 181    10728   8729  11154  -1176    687  -1504       C  
ATOM   1944  CG  ASP B 181       8.021 -64.294 -64.470  1.00 89.65           C  
ANISOU 1944  CG  ASP B 181    11876   9821  12366  -1325    644  -1476       C  
ATOM   1945  OD1 ASP B 181       6.958 -63.774 -64.067  1.00 94.79           O  
ANISOU 1945  OD1 ASP B 181    12359  10604  13055  -1433    526  -1416       O  
ATOM   1946  OD2 ASP B 181       8.275 -65.515 -64.358  1.00 89.52           O  
ANISOU 1946  OD2 ASP B 181    12023   9630  12361  -1332    734  -1504       O  
ATOM   1947  N   ALA B 182       9.780 -60.320 -63.926  1.00 48.86           N  
ANISOU 1947  N   ALA B 182     6293   5009   7264   -866    641  -1318       N  
ATOM   1948  CA  ALA B 182      10.143 -59.663 -62.678  1.00 43.32           C  
ANISOU 1948  CA  ALA B 182     5454   4335   6671   -716    675  -1197       C  
ATOM   1949  C   ALA B 182       9.087 -58.643 -62.253  1.00 50.46           C  
ANISOU 1949  C   ALA B 182     6189   5364   7621   -764    572  -1153       C  
ATOM   1950  O   ALA B 182       8.270 -58.172 -63.050  1.00 48.77           O  
ANISOU 1950  O   ALA B 182     5927   5257   7347   -891    468  -1204       O  
ATOM   1951  CB  ALA B 182      11.502 -58.977 -62.810  1.00 22.76           C  
ANISOU 1951  CB  ALA B 182     2857   1752   4039   -555    732  -1161       C  
ATOM   1952  N   SER B 183       9.124 -58.302 -60.968  1.00 60.16           N  
ANISOU 1952  N   SER B 183     7319   6587   8950   -659    605  -1044       N  
ATOM   1953  CA  SER B 183       8.207 -57.340 -60.374  1.00 65.33           C  
ANISOU 1953  CA  SER B 183     7819   7334   9670   -667    543   -979       C  
ATOM   1954  C   SER B 183       8.863 -55.965 -60.373  1.00 57.57           C  
ANISOU 1954  C   SER B 183     6808   6400   8666   -548    534   -950       C  
ATOM   1955  O   SER B 183       9.948 -55.792 -59.808  1.00 64.73           O  
ANISOU 1955  O   SER B 183     7763   7268   9564   -419    596   -890       O  
ATOM   1956  CB  SER B 183       7.829 -57.763 -58.955  1.00 75.44           C  
ANISOU 1956  CB  SER B 183     9038   8567  11059   -624    592   -876       C  
ATOM   1957  OG  SER B 183       6.630 -57.141 -58.529  1.00 82.35           O  
ANISOU 1957  OG  SER B 183     9757   9535  11998   -670    539   -807       O  
ATOM   1958  N   VAL B 184       8.205 -54.991 -60.995  1.00 41.81           N  
ANISOU 1958  N   VAL B 184     4737   4553   6597   -568    441   -936       N  
ATOM   1959  CA  VAL B 184       8.746 -53.645 -61.149  1.00 34.16           C  
ANISOU 1959  CA  VAL B 184     3776   3663   5541   -441    416   -882       C  
ATOM   1960  C   VAL B 184       8.157 -52.761 -60.059  1.00 35.55           C  
ANISOU 1960  C   VAL B 184     3878   3887   5743   -335    423   -742       C  
ATOM   1961  O   VAL B 184       6.933 -52.618 -59.958  1.00 42.49           O  
ANISOU 1961  O   VAL B 184     4643   4867   6636   -357    385   -675       O  
ATOM   1962  CB  VAL B 184       8.444 -53.078 -62.543  1.00 19.19           C  
ANISOU 1962  CB  VAL B 184     1866   1908   3516   -497    321   -927       C  
ATOM   1963  CG1 VAL B 184       9.137 -51.743 -62.727  1.00 18.08           C  
ANISOU 1963  CG1 VAL B 184     1760   1823   3287   -371    306   -873       C  
ATOM   1964  CG2 VAL B 184       8.875 -54.063 -63.616  1.00 31.39           C  
ANISOU 1964  CG2 VAL B 184     3510   3397   5020   -620    327  -1078       C  
ATOM   1965  N   LEU B 185       9.026 -52.164 -59.250  1.00 32.07           N  
ANISOU 1965  N   LEU B 185     3506   3382   5297   -225    474   -686       N  
ATOM   1966  CA  LEU B 185       8.624 -51.308 -58.144  1.00 33.18           C  
ANISOU 1966  CA  LEU B 185     3638   3530   5439   -122    504   -567       C  
ATOM   1967  C   LEU B 185       8.893 -49.852 -58.498  1.00 31.09           C  
ANISOU 1967  C   LEU B 185     3441   3323   5050    -37    473   -523       C  
ATOM   1968  O   LEU B 185       9.937 -49.526 -59.073  1.00 32.03           O  
ANISOU 1968  O   LEU B 185     3640   3432   5099    -44    451   -564       O  
ATOM   1969  CB  LEU B 185       9.379 -51.683 -56.867  1.00 34.50           C  
ANISOU 1969  CB  LEU B 185     3865   3576   5669    -91    581   -528       C  
ATOM   1970  CG  LEU B 185       9.492 -53.179 -56.570  1.00 27.47           C  
ANISOU 1970  CG  LEU B 185     2943   2594   4901   -165    628   -572       C  
ATOM   1971  CD1 LEU B 185      10.672 -53.447 -55.651  1.00 19.00           C  
ANISOU 1971  CD1 LEU B 185     1928   1493   3799   -126    672   -497       C  
ATOM   1972  CD2 LEU B 185       8.206 -53.700 -55.953  1.00 32.92           C  
ANISOU 1972  CD2 LEU B 185     3532   3299   5678   -197    642   -528       C  
ATOM   1973  N   SER B 186       7.955 -48.976 -58.148  1.00 30.44           N  
ANISOU 1973  N   SER B 186     3331   3296   4938     52    484   -428       N  
ATOM   1974  CA  SER B 186       8.043 -47.563 -58.487  1.00 24.85           C  
ANISOU 1974  CA  SER B 186     2707   2625   4112    145    470   -375       C  
ATOM   1975  C   SER B 186       8.423 -46.745 -57.260  1.00 23.61           C  
ANISOU 1975  C   SER B 186     2702   2358   3910    233    545   -304       C  
ATOM   1976  O   SER B 186       7.840 -46.918 -56.185  1.00 21.48           O  
ANISOU 1976  O   SER B 186     2422   2047   3692    283    617   -245       O  
ATOM   1977  CB  SER B 186       6.720 -47.053 -59.063  1.00 31.29           C  
ANISOU 1977  CB  SER B 186     3403   3580   4906    206    447   -297       C  
ATOM   1978  OG  SER B 186       6.496 -47.562 -60.366  1.00 37.14           O  
ANISOU 1978  OG  SER B 186     4037   4439   5635     97    354   -362       O  
ATOM   1979  N   LEU B 187       9.401 -45.859 -57.428  1.00 29.60           N  
ANISOU 1979  N   LEU B 187     3613   3073   4560    236    528   -307       N  
ATOM   1980  CA  LEU B 187       9.759 -44.853 -56.431  1.00 24.45           C  
ANISOU 1980  CA  LEU B 187     3158   2316   3817    289    585   -243       C  
ATOM   1981  C   LEU B 187       9.467 -43.499 -57.068  1.00 28.48           C  
ANISOU 1981  C   LEU B 187     3768   2842   4210    377    582   -197       C  
ATOM   1982  O   LEU B 187      10.319 -42.928 -57.754  1.00 26.06           O  
ANISOU 1982  O   LEU B 187     3547   2539   3815    327    524   -220       O  
ATOM   1983  CB  LEU B 187      11.218 -44.972 -56.001  1.00 20.44           C  
ANISOU 1983  CB  LEU B 187     2757   1743   3265    182    561   -262       C  
ATOM   1984  CG  LEU B 187      11.667 -46.299 -55.390  1.00 13.58           C  
ANISOU 1984  CG  LEU B 187     1794    857   2509    110    574   -283       C  
ATOM   1985  CD1 LEU B 187      12.644 -47.007 -56.314  1.00 13.23           C  
ANISOU 1985  CD1 LEU B 187     1673    862   2492     33    521   -341       C  
ATOM   1986  CD2 LEU B 187      12.290 -46.065 -54.027  1.00 13.42           C  
ANISOU 1986  CD2 LEU B 187     1907    760   2431     73    608   -216       C  
ATOM   1987  N   LYS B 188       8.254 -42.988 -56.844  1.00 28.28           N  
ANISOU 1987  N   LYS B 188     3726   2832   4188    519    654   -115       N  
ATOM   1988  CA  LYS B 188       7.808 -41.742 -57.455  1.00 25.68           C  
ANISOU 1988  CA  LYS B 188     3476   2519   3762    639    675    -45       C  
ATOM   1989  C   LYS B 188       8.388 -40.506 -56.777  1.00 26.52           C  
ANISOU 1989  C   LYS B 188     3893   2456   3727    679    743    -13       C  
ATOM   1990  O   LYS B 188       7.814 -39.415 -56.889  1.00 22.79           O  
ANISOU 1990  O   LYS B 188     3540   1942   3178    826    819     70       O  
ATOM   1991  CB  LYS B 188       6.278 -41.677 -57.463  1.00 27.66           C  
ANISOU 1991  CB  LYS B 188     3575   2867   4069    797    745     66       C  
ATOM   1992  CG  LYS B 188       5.626 -42.814 -58.233  1.00 28.01           C  
ANISOU 1992  CG  LYS B 188     3324   3094   4224    718    658     46       C  
ATOM   1993  CD  LYS B 188       4.123 -42.628 -58.357  1.00 36.46           C  
ANISOU 1993  CD  LYS B 188     4215   4308   5331    859    709    198       C  
ATOM   1994  CE  LYS B 188       3.467 -43.850 -58.986  1.00 40.57           C  
ANISOU 1994  CE  LYS B 188     4456   5012   5948    725    609    182       C  
ATOM   1995  NZ  LYS B 188       3.587 -45.050 -58.112  1.00 42.97           N  
ANISOU 1995  NZ  LYS B 188     4720   5250   6356    618    622    113       N  
ATOM   1996  N   GLN B 189       9.512 -40.660 -56.083  1.00 16.48           N  
ANISOU 1996  N   GLN B 189     2762   1088   2413    544    720    -64       N  
ATOM   1997  CA  GLN B 189      10.240 -39.555 -55.484  1.00 16.79           C  
ANISOU 1997  CA  GLN B 189     3070   1031   2277    482    723    -38       C  
ATOM   1998  C   GLN B 189      11.725 -39.805 -55.701  1.00 18.72           C  
ANISOU 1998  C   GLN B 189     3360   1267   2485    295    623    -90       C  
ATOM   1999  O   GLN B 189      12.124 -40.807 -56.302  1.00 24.39           O  
ANISOU 1999  O   GLN B 189     3888   2072   3307    231    559   -142       O  
ATOM   2000  CB  GLN B 189       9.904 -39.408 -53.995  1.00 17.38           C  
ANISOU 2000  CB  GLN B 189     3241   1069   2293    487    796      3       C  
ATOM   2001  CG  GLN B 189      10.173 -40.654 -53.166  1.00 28.34           C  
ANISOU 2001  CG  GLN B 189     4510   2479   3778    402    779    -27       C  
ATOM   2002  CD  GLN B 189       9.046 -41.666 -53.232  1.00 27.66           C  
ANISOU 2002  CD  GLN B 189     4192   2457   3861    503    823    -19       C  
ATOM   2003  OE1 GLN B 189       7.964 -41.375 -53.740  1.00 32.03           O  
ANISOU 2003  OE1 GLN B 189     4669   3053   4450    647    874     28       O  
ATOM   2004  NE2 GLN B 189       9.296 -42.864 -52.718  1.00 34.33           N  
ANISOU 2004  NE2 GLN B 189     4913   3322   4811    425    804    -48       N  
ATOM   2005  N   ARG B 190      12.554 -38.888 -55.209  1.00 16.19           N  
ANISOU 2005  N   ARG B 190     3251    902   2000    190    596    -61       N  
ATOM   2006  CA  ARG B 190      14.006 -39.026 -55.311  1.00 15.61           C  
ANISOU 2006  CA  ARG B 190     3212    849   1870      0    498    -70       C  
ATOM   2007  C   ARG B 190      14.497 -39.705 -54.039  1.00 27.48           C  
ANISOU 2007  C   ARG B 190     4692   2368   3379    -98    493    -54       C  
ATOM   2008  O   ARG B 190      14.692 -39.056 -53.009  1.00 29.76           O  
ANISOU 2008  O   ARG B 190     5148   2630   3530   -151    510    -25       O  
ATOM   2009  CB  ARG B 190      14.668 -37.669 -55.522  1.00 32.18           C  
ANISOU 2009  CB  ARG B 190     5531   2918   3777    -81    460    -35       C  
ATOM   2010  CG  ARG B 190      16.063 -37.745 -56.128  1.00 35.96           C  
ANISOU 2010  CG  ARG B 190     5999   3455   4208   -261    345    -21       C  
ATOM   2011  CD  ARG B 190      17.156 -37.625 -55.080  1.00 40.08           C  
ANISOU 2011  CD  ARG B 190     6596   4023   4611   -439    288     21       C  
ATOM   2012  NE  ARG B 190      18.485 -37.635 -55.687  1.00 40.26           N  
ANISOU 2012  NE  ARG B 190     6573   4142   4583   -605    177     69       N  
ATOM   2013  CZ  ARG B 190      19.101 -36.555 -56.160  1.00 38.36           C  
ANISOU 2013  CZ  ARG B 190     6465   3918   4193   -694    113     93       C  
ATOM   2014  NH1 ARG B 190      18.511 -35.370 -56.096  1.00 38.64           N  
ANISOU 2014  NH1 ARG B 190     6712   3856   4112   -632    160     64       N  
ATOM   2015  NH2 ARG B 190      20.309 -36.659 -56.698  1.00 37.77           N  
ANISOU 2015  NH2 ARG B 190     6302   3964   4084   -840     11    153       N  
ATOM   2016  N   GLN B 191      14.690 -41.021 -54.108  1.00 26.20           N  
ANISOU 2016  N   GLN B 191     4335   2250   3371   -120    480    -77       N  
ATOM   2017  CA  GLN B 191      15.079 -41.821 -52.954  1.00 30.93           C  
ANISOU 2017  CA  GLN B 191     4883   2867   4003   -191    483    -47       C  
ATOM   2018  C   GLN B 191      16.482 -42.396 -53.080  1.00 36.64           C  
ANISOU 2018  C   GLN B 191     5533   3654   4732   -346    409     -4       C  
ATOM   2019  O   GLN B 191      17.286 -42.265 -52.151  1.00 54.62           O  
ANISOU 2019  O   GLN B 191     7869   5971   6914   -463    367     66       O  
ATOM   2020  CB  GLN B 191      14.060 -42.953 -52.743  1.00 34.63           C  
ANISOU 2020  CB  GLN B 191     5168   3339   4650    -78    551    -81       C  
ATOM   2021  CG  GLN B 191      13.928 -43.422 -51.303  1.00 36.23           C  
ANISOU 2021  CG  GLN B 191     5380   3532   4855    -95    590    -43       C  
ATOM   2022  CD  GLN B 191      12.675 -44.249 -51.070  1.00 35.58           C  
ANISOU 2022  CD  GLN B 191     5148   3454   4915     26    664    -62       C  
ATOM   2023  OE1 GLN B 191      11.557 -43.789 -51.310  1.00 34.57           O  
ANISOU 2023  OE1 GLN B 191     5028   3317   4791    147    717    -66       O  
ATOM   2024  NE2 GLN B 191      12.858 -45.479 -50.605  1.00 35.06           N  
ANISOU 2024  NE2 GLN B 191     4938   3417   4967     -8    670    -55       N  
ATOM   2025  N   GLN B 192      16.795 -43.028 -54.212  1.00 28.77           N  
ANISOU 2025  N   GLN B 192     4369   2725   3835   -334    384    -35       N  
ATOM   2026  CA  GLN B 192      18.117 -43.607 -54.472  1.00 23.54           C  
ANISOU 2026  CA  GLN B 192     3583   2179   3182   -437    326     28       C  
ATOM   2027  C   GLN B 192      18.464 -44.713 -53.478  1.00 26.66           C  
ANISOU 2027  C   GLN B 192     3867   2593   3668   -465    358     89       C  
ATOM   2028  O   GLN B 192      19.632 -44.907 -53.131  1.00 29.12           O  
ANISOU 2028  O   GLN B 192     4138   2991   3936   -578    316    204       O  
ATOM   2029  CB  GLN B 192      19.209 -42.532 -54.493  1.00 13.87           C  
ANISOU 2029  CB  GLN B 192     2510    990   1768   -598    242    119       C  
ATOM   2030  CG  GLN B 192      19.195 -41.683 -55.754  1.00 13.91           C  
ANISOU 2030  CG  GLN B 192     2563   1015   1705   -576    201     80       C  
ATOM   2031  CD  GLN B 192      20.387 -40.755 -55.855  1.00 30.36           C  
ANISOU 2031  CD  GLN B 192     4770   3155   3612   -759    110    184       C  
ATOM   2032  OE1 GLN B 192      20.404 -39.679 -55.256  1.00 34.51           O  
ANISOU 2032  OE1 GLN B 192     5484   3643   3986   -808     80    193       O  
ATOM   2033  NE2 GLN B 192      21.391 -41.165 -56.619  1.00 27.46           N  
ANISOU 2033  NE2 GLN B 192     4230   2943   3261   -802     62    246       N  
ATOM   2034  N   TRP B 193      17.447 -45.441 -53.018  1.00 27.25           N  
ANISOU 2034  N   TRP B 193     3880   2603   3872   -364    433     31       N  
ATOM   2035  CA  TRP B 193      17.601 -46.658 -52.229  1.00 13.06           C  
ANISOU 2035  CA  TRP B 193     1952    813   2195   -360    478     76       C  
ATOM   2036  C   TRP B 193      16.228 -47.287 -52.046  1.00 13.62           C  
ANISOU 2036  C   TRP B 193     1960    818   2396   -240    549     -9       C  
ATOM   2037  O   TRP B 193      15.211 -46.589 -52.073  1.00 19.05           O  
ANISOU 2037  O   TRP B 193     2733   1469   3038   -175    562    -58       O  
ATOM   2038  CB  TRP B 193      18.245 -46.393 -50.857  1.00 14.27           C  
ANISOU 2038  CB  TRP B 193     2200    986   2235   -477    447    197       C  
ATOM   2039  CG  TRP B 193      17.480 -45.444 -49.982  1.00 15.44           C  
ANISOU 2039  CG  TRP B 193     2537   1074   2256   -466    443    170       C  
ATOM   2040  CD1 TRP B 193      17.702 -44.108 -49.837  1.00 14.43           C  
ANISOU 2040  CD1 TRP B 193     2603    940   1939   -530    393    175       C  
ATOM   2041  CD2 TRP B 193      16.378 -45.763 -49.123  1.00 18.17           C  
ANISOU 2041  CD2 TRP B 193     2891   1364   2649   -374    513    134       C  
ATOM   2042  NE1 TRP B 193      16.803 -43.571 -48.948  1.00 26.39           N  
ANISOU 2042  NE1 TRP B 193     4261   2385   3382   -473    446    138       N  
ATOM   2043  CE2 TRP B 193      15.979 -44.567 -48.495  1.00 14.61           C  
ANISOU 2043  CE2 TRP B 193     2652    865   2033   -378    520    122       C  
ATOM   2044  CE3 TRP B 193      15.687 -46.942 -48.827  1.00 18.51           C  
ANISOU 2044  CE3 TRP B 193     2780   1402   2852   -287    578    113       C  
ATOM   2045  CZ2 TRP B 193      14.921 -44.516 -47.589  1.00 15.01           C  
ANISOU 2045  CZ2 TRP B 193     2767    860   2077   -293    604    101       C  
ATOM   2046  CZ3 TRP B 193      14.637 -46.889 -47.928  1.00 16.36           C  
ANISOU 2046  CZ3 TRP B 193     2557   1085   2573   -219    643     99       C  
ATOM   2047  CH2 TRP B 193      14.264 -45.685 -47.320  1.00 19.28           C  
ANISOU 2047  CH2 TRP B 193     3140   1404   2781   -217    662     98       C  
ATOM   2048  N   LEU B 194      16.206 -48.606 -51.857  1.00 12.86           N  
ANISOU 2048  N   LEU B 194     1707    742   2438   -204    587     -8       N  
ATOM   2049  CA  LEU B 194      14.974 -49.285 -51.476  1.00 23.11           C  
ANISOU 2049  CA  LEU B 194     2934   2025   3822   -125    634    -57       C  
ATOM   2050  C   LEU B 194      15.272 -50.367 -50.451  1.00 27.25           C  
ANISOU 2050  C   LEU B 194     3378   2561   4415   -132    669      9       C  
ATOM   2051  O   LEU B 194      16.284 -51.067 -50.541  1.00 26.46           O  
ANISOU 2051  O   LEU B 194     3205   2484   4363   -151    675     63       O  
ATOM   2052  CB  LEU B 194      14.230 -49.891 -52.681  1.00 12.93           C  
ANISOU 2052  CB  LEU B 194     1532    750   2633    -73    641   -160       C  
ATOM   2053  CG  LEU B 194      14.922 -50.527 -53.886  1.00 12.97           C  
ANISOU 2053  CG  LEU B 194     1462    771   2697    -82    636   -213       C  
ATOM   2054  CD1 LEU B 194      15.714 -51.772 -53.525  1.00 27.17           C  
ANISOU 2054  CD1 LEU B 194     3178   2559   4586    -83    690   -164       C  
ATOM   2055  CD2 LEU B 194      13.869 -50.859 -54.926  1.00 20.04           C  
ANISOU 2055  CD2 LEU B 194     2297   1681   3637    -60    625   -319       C  
ATOM   2056  N   PHE B 195      14.389 -50.479 -49.467  1.00 26.70           N  
ANISOU 2056  N   PHE B 195     3322   2475   4350   -104    704     20       N  
ATOM   2057  CA  PHE B 195      14.472 -51.504 -48.437  1.00 18.43           C  
ANISOU 2057  CA  PHE B 195     2201   1435   3368   -100    740     78       C  
ATOM   2058  C   PHE B 195      13.485 -52.602 -48.813  1.00 13.68           C  
ANISOU 2058  C   PHE B 195     1464    823   2910    -50    789     17       C  
ATOM   2059  O   PHE B 195      12.270 -52.382 -48.802  1.00 13.99           O  
ANISOU 2059  O   PHE B 195     1495    849   2970    -27    812    -16       O  
ATOM   2060  CB  PHE B 195      14.162 -50.912 -47.064  1.00 21.64           C  
ANISOU 2060  CB  PHE B 195     2721   1825   3675   -121    749    136       C  
ATOM   2061  CG  PHE B 195      14.689 -51.722 -45.912  1.00 14.10           C  
ANISOU 2061  CG  PHE B 195     1724    898   2735   -149    753    225       C  
ATOM   2062  CD1 PHE B 195      15.969 -51.509 -45.425  1.00 21.57           C  
ANISOU 2062  CD1 PHE B 195     2716   1900   3578   -243    687    325       C  
ATOM   2063  CD2 PHE B 195      13.899 -52.683 -45.305  1.00 14.33           C  
ANISOU 2063  CD2 PHE B 195     1660    912   2873    -93    814    224       C  
ATOM   2064  CE1 PHE B 195      16.452 -52.245 -44.359  1.00 26.37           C  
ANISOU 2064  CE1 PHE B 195     3277   2556   4187   -272    680    422       C  
ATOM   2065  CE2 PHE B 195      14.376 -53.422 -44.239  1.00 27.12           C  
ANISOU 2065  CE2 PHE B 195     3245   2557   4502   -110    813    310       C  
ATOM   2066  CZ  PHE B 195      15.655 -53.202 -43.766  1.00 29.58           C  
ANISOU 2066  CZ  PHE B 195     3602   2931   4708   -195    745    409       C  
ATOM   2067  N   LEU B 196      14.005 -53.774 -49.167  1.00 23.79           N  
ANISOU 2067  N   LEU B 196     2647   2105   4287    -42    812     14       N  
ATOM   2068  CA  LEU B 196      13.171 -54.876 -49.628  1.00 25.93           C  
ANISOU 2068  CA  LEU B 196     2823   2357   4673    -35    849    -48       C  
ATOM   2069  C   LEU B 196      12.742 -55.751 -48.458  1.00 31.71           C  
ANISOU 2069  C   LEU B 196     3505   3071   5473    -16    898      4       C  
ATOM   2070  O   LEU B 196      13.551 -56.092 -47.591  1.00 32.69           O  
ANISOU 2070  O   LEU B 196     3631   3195   5595      6    913     86       O  
ATOM   2071  CB  LEU B 196      13.914 -55.717 -50.664  1.00 14.66           C  
ANISOU 2071  CB  LEU B 196     1359    912   3298    -39    870    -85       C  
ATOM   2072  CG  LEU B 196      14.175 -55.036 -52.007  1.00 17.47           C  
ANISOU 2072  CG  LEU B 196     1756   1281   3600    -55    825   -157       C  
ATOM   2073  CD1 LEU B 196      14.975 -55.945 -52.921  1.00 24.63           C  
ANISOU 2073  CD1 LEU B 196     2648   2156   4554    -51    870   -184       C  
ATOM   2074  CD2 LEU B 196      12.863 -54.637 -52.661  1.00 14.48           C  
ANISOU 2074  CD2 LEU B 196     1377    909   3216    -75    784   -246       C  
ATOM   2075  N   GLU B 197      11.463 -56.112 -48.442  1.00 15.12           N  
ANISOU 2075  N   GLU B 197     1354    949   3443    -22    919    -33       N  
ATOM   2076  CA  GLU B 197      10.896 -56.999 -47.440  1.00 29.54           C  
ANISOU 2076  CA  GLU B 197     3128   2747   5348     -2    966      9       C  
ATOM   2077  C   GLU B 197      10.362 -58.254 -48.118  1.00 35.28           C  
ANISOU 2077  C   GLU B 197     3797   3423   6183    -27    985    -55       C  
ATOM   2078  O   GLU B 197      10.333 -58.358 -49.348  1.00 38.94           O  
ANISOU 2078  O   GLU B 197     4270   3875   6652    -64    963   -137       O  
ATOM   2079  CB  GLU B 197       9.775 -56.301 -46.655  1.00 29.37           C  
ANISOU 2079  CB  GLU B 197     3111   2724   5326     14    989     44       C  
ATOM   2080  CG  GLU B 197      10.192 -55.006 -45.966  1.00 35.50           C  
ANISOU 2080  CG  GLU B 197     3999   3525   5963     24    983     97       C  
ATOM   2081  CD  GLU B 197      10.863 -55.243 -44.628  1.00 44.94           C  
ANISOU 2081  CD  GLU B 197     5238   4726   7111     34    989    177       C  
ATOM   2082  OE1 GLU B 197      11.271 -54.253 -43.981  1.00 49.67           O  
ANISOU 2082  OE1 GLU B 197     5961   5334   7578     17    975    219       O  
ATOM   2083  OE2 GLU B 197      10.975 -56.420 -44.222  1.00 47.66           O  
ANISOU 2083  OE2 GLU B 197     5511   5057   7541     50   1004    202       O  
ATOM   2084  N   MET B 198       9.929 -59.211 -47.294  1.00 36.48           N  
ANISOU 2084  N   MET B 198     3915   3534   6411    -13   1023    -17       N  
ATOM   2085  CA  MET B 198       9.280 -60.437 -47.769  1.00 41.08           C  
ANISOU 2085  CA  MET B 198     4476   4048   7084    -59   1038    -70       C  
ATOM   2086  C   MET B 198      10.186 -61.217 -48.722  1.00 37.59           C  
ANISOU 2086  C   MET B 198     4071   3570   6640    -85   1065   -121       C  
ATOM   2087  O   MET B 198       9.741 -61.724 -49.753  1.00 36.38           O  
ANISOU 2087  O   MET B 198     3952   3366   6504   -152   1053   -211       O  
ATOM   2088  CB  MET B 198       7.935 -60.129 -48.435  1.00 49.19           C  
ANISOU 2088  CB  MET B 198     5482   5063   8144   -117    995   -128       C  
ATOM   2089  CG  MET B 198       7.110 -59.053 -47.737  1.00 53.60           C  
ANISOU 2089  CG  MET B 198     6012   5652   8702    -78    991    -63       C  
ATOM   2090  SD  MET B 198       6.282 -59.613 -46.240  1.00 57.45           S  
ANISOU 2090  SD  MET B 198     6465   6117   9249    -57   1027     45       S  
ATOM   2091  CE  MET B 198       4.845 -60.426 -46.931  1.00 61.98           C  
ANISOU 2091  CE  MET B 198     6958   6697   9895   -186    987     26       C  
ATOM   2092  N   LEU B 199      11.469 -61.311 -48.378  1.00 31.37           N  
ANISOU 2092  N   LEU B 199     3288   2799   5832    -39   1105    -54       N  
ATOM   2093  CA  LEU B 199      12.443 -62.045 -49.175  1.00 28.09           C  
ANISOU 2093  CA  LEU B 199     2911   2334   5429    -42   1162    -69       C  
ATOM   2094  C   LEU B 199      12.652 -63.439 -48.598  1.00 32.75           C  
ANISOU 2094  C   LEU B 199     3498   2843   6104    -25   1253    -16       C  
ATOM   2095  O   LEU B 199      12.716 -63.615 -47.378  1.00 33.81           O  
ANISOU 2095  O   LEU B 199     3577   2995   6274     18   1275     79       O  
ATOM   2096  CB  LEU B 199      13.779 -61.303 -49.233  1.00 30.59           C  
ANISOU 2096  CB  LEU B 199     3225   2706   5692     -2   1166      1       C  
ATOM   2097  CG  LEU B 199      13.790 -59.944 -49.933  1.00 26.85           C  
ANISOU 2097  CG  LEU B 199     2779   2296   5126    -21   1082    -49       C  
ATOM   2098  CD1 LEU B 199      15.152 -59.289 -49.786  1.00 30.00           C  
ANISOU 2098  CD1 LEU B 199     3177   2734   5486     17   1088     43       C  
ATOM   2099  CD2 LEU B 199      13.421 -60.093 -51.399  1.00 22.90           C  
ANISOU 2099  CD2 LEU B 199     2332   1761   4608    -65   1061   -175       C  
ATOM   2100  N   ILE B 200      12.764 -64.422 -49.483  1.00 31.01           N  
ANISOU 2100  N   ILE B 200     3356   2520   5906    -53   1309    -79       N  
ATOM   2101  CA  ILE B 200      12.947 -65.816 -49.059  1.00 23.00           C  
ANISOU 2101  CA  ILE B 200     2372   1398   4968    -36   1411    -35       C  
ATOM   2102  C   ILE B 200      14.383 -66.012 -48.588  1.00 30.47           C  
ANISOU 2102  C   ILE B 200     3280   2357   5940     53   1508    105       C  
ATOM   2103  O   ILE B 200      15.317 -65.524 -49.249  1.00 37.03           O  
ANISOU 2103  O   ILE B 200     4129   3214   6728     81   1521    125       O  
ATOM   2104  CB  ILE B 200      12.607 -66.767 -50.210  1.00 27.25           C  
ANISOU 2104  CB  ILE B 200     3052   1801   5501    -97   1443   -154       C  
ATOM   2105  CG1 ILE B 200      11.201 -66.477 -50.739  1.00 24.67           C  
ANISOU 2105  CG1 ILE B 200     2749   1478   5146   -212   1334   -271       C  
ATOM   2106  CG2 ILE B 200      12.709 -68.217 -49.761  1.00 27.42           C  
ANISOU 2106  CG2 ILE B 200     3136   1687   5596    -83   1553   -113       C  
ATOM   2107  N   PRO B 201      14.615 -66.694 -47.467  1.00 30.69           N  
ANISOU 2107  N   PRO B 201     3252   2369   6041    100   1577    221       N  
ATOM   2108  CA  PRO B 201      15.992 -66.890 -46.999  1.00 33.50           C  
ANISOU 2108  CA  PRO B 201     3552   2746   6430    184   1676    389       C  
ATOM   2109  C   PRO B 201      16.789 -67.774 -47.942  1.00 35.10           C  
ANISOU 2109  C   PRO B 201     3860   2834   6643    227   1799    397       C  
ATOM   2110  O   PRO B 201      16.249 -68.662 -48.607  1.00 42.05           O  
ANISOU 2110  O   PRO B 201     4864   3583   7528    202   1838    283       O  
ATOM   2111  CB  PRO B 201      15.813 -67.565 -45.632  1.00 24.62           C  
ANISOU 2111  CB  PRO B 201     2350   1620   5384    223   1718    495       C  
ATOM   2112  CG  PRO B 201      14.414 -67.247 -45.225  1.00 33.65           C  
ANISOU 2112  CG  PRO B 201     3490   2781   6512    164   1607    395       C  
ATOM   2113  CD  PRO B 201      13.627 -67.188 -46.495  1.00 34.47           C  
ANISOU 2113  CD  PRO B 201     3697   2828   6573     81   1559    228       C  
ATOM   2114  N   SER B 202      18.099 -67.519 -47.980  1.00 32.59           N  
ANISOU 2114  N   SER B 202     3503   2560   6319    299   1862    545       N  
ATOM   2115  CA  SER B 202      19.041 -68.253 -48.827  1.00 27.52           C  
ANISOU 2115  CA  SER B 202     2958   1824   5673    384   1993    589       C  
ATOM   2116  C   SER B 202      18.539 -68.330 -50.268  1.00 27.90           C  
ANISOU 2116  C   SER B 202     3163   1784   5653    347   1966    379       C  
ATOM   2117  O   SER B 202      18.451 -69.402 -50.869  1.00 33.67           O  
ANISOU 2117  O   SER B 202     4034   2368   6391    374   2065    310       O  
ATOM   2118  CB  SER B 202      19.318 -69.647 -48.261  1.00 29.56           C  
ANISOU 2118  CB  SER B 202     3237   1980   6014    461   2151    694       C  
ATOM   2119  OG  SER B 202      18.146 -70.441 -48.240  1.00 37.42           O  
ANISOU 2119  OG  SER B 202     4319   2860   7038    400   2144    546       O  
ATOM   2120  N   THR B 203      18.196 -67.168 -50.819  1.00 26.28           N  
ANISOU 2120  N   THR B 203     2943   1664   5377    281   1832    279       N  
ATOM   2121  CA  THR B 203      17.676 -67.060 -52.174  1.00 33.09           C  
ANISOU 2121  CA  THR B 203     3932   2474   6166    232   1785     88       C  
ATOM   2122  C   THR B 203      18.393 -65.928 -52.894  1.00 25.44           C  
ANISOU 2122  C   THR B 203     2943   1599   5125    256   1729     96       C  
ATOM   2123  O   THR B 203      18.632 -64.867 -52.311  1.00 32.69           O  
ANISOU 2123  O   THR B 203     3749   2637   6034    242   1649    179       O  
ATOM   2124  CB  THR B 203      16.161 -66.813 -52.165  1.00 36.09           C  
ANISOU 2124  CB  THR B 203     4316   2864   6533    109   1660    -61       C  
ATOM   2125  OG1 THR B 203      15.506 -67.888 -51.481  1.00 44.77           O  
ANISOU 2125  OG1 THR B 203     5438   3871   7703     86   1708    -58       O  
ATOM   2126  CG2 THR B 203      15.622 -66.718 -53.582  1.00 43.91           C  
ANISOU 2126  CG2 THR B 203     5434   3806   7445     44   1608   -239       C  
ATOM   2127  N   SER B 204      18.739 -66.160 -54.158  1.00 26.48           N  
ANISOU 2127  N   SER B 204     3196   1667   5197    292   1775     11       N  
ATOM   2128  CA  SER B 204      19.511 -65.212 -54.951  1.00 35.86           C  
ANISOU 2128  CA  SER B 204     4376   2936   6314    334   1741     21       C  
ATOM   2129  C   SER B 204      18.588 -64.388 -55.841  1.00 35.44           C  
ANISOU 2129  C   SER B 204     4360   2920   6184    232   1607   -165       C  
ATOM   2130  O   SER B 204      17.738 -64.942 -56.546  1.00 38.07           O  
ANISOU 2130  O   SER B 204     4806   3169   6491    166   1599   -319       O  
ATOM   2131  CB  SER B 204      20.547 -65.943 -55.806  1.00 43.84           C  
ANISOU 2131  CB  SER B 204     5490   3869   7298    460   1890     58       C  
ATOM   2132  OG  SER B 204      21.447 -66.682 -54.999  1.00 48.01           O  
ANISOU 2132  OG  SER B 204     5972   4375   7894    571   2024    261       O  
ATOM   2133  N   TYR B 205      18.772 -63.070 -55.817  1.00 26.14           N  
ANISOU 2133  N   TYR B 205     3097   1867   4969    216   1504   -140       N  
ATOM   2134  CA  TYR B 205      17.969 -62.141 -56.595  1.00 22.09           C  
ANISOU 2134  CA  TYR B 205     2601   1409   4384    133   1380   -286       C  
ATOM   2135  C   TYR B 205      18.862 -61.292 -57.491  1.00 29.88           C  
ANISOU 2135  C   TYR B 205     3595   2459   5298    188   1369   -281       C  
ATOM   2136  O   TYR B 205      20.077 -61.204 -57.294  1.00 35.44           O  
ANISOU 2136  O   TYR B 205     4259   3195   6013    285   1435   -137       O  
ATOM   2137  CB  TYR B 205      17.143 -61.218 -55.688  1.00 27.05           C  
ANISOU 2137  CB  TYR B 205     3127   2126   5025     60   1262   -273       C  
ATOM   2138  CG  TYR B 205      16.239 -61.925 -54.704  1.00 20.68           C  
ANISOU 2138  CG  TYR B 205     2288   1282   4287     18   1269   -263       C  
ATOM   2139  CD1 TYR B 205      16.715 -62.338 -53.466  1.00 20.73           C  
ANISOU 2139  CD1 TYR B 205     2227   1285   4364     59   1331   -119       C  
ATOM   2140  CD2 TYR B 205      14.903 -62.158 -55.003  1.00 20.98           C  
ANISOU 2140  CD2 TYR B 205     2355   1295   4320    -65   1213   -387       C  
ATOM   2141  CE1 TYR B 205      15.890 -62.974 -52.560  1.00 33.13           C  
ANISOU 2141  CE1 TYR B 205     3764   2829   5996     30   1340   -111       C  
ATOM   2142  CE2 TYR B 205      14.069 -62.791 -54.101  1.00 33.09           C  
ANISOU 2142  CE2 TYR B 205     3855   2797   5921    -97   1220   -369       C  
ATOM   2143  CZ  TYR B 205      14.568 -63.199 -52.883  1.00 34.66           C  
ANISOU 2143  CZ  TYR B 205     3991   2993   6185    -45   1285   -238       C  
ATOM   2144  OH  TYR B 205      13.739 -63.831 -51.987  1.00 38.54           O  
ANISOU 2144  OH  TYR B 205     4450   3455   6741    -70   1293   -221       O  
ATOM   2145  N   GLU B 206      18.233 -60.649 -58.474  1.00 21.34           N  
ANISOU 2145  N   GLU B 206     2556   1410   4143    125   1283   -425       N  
ATOM   2146  CA  GLU B 206      18.896 -59.718 -59.376  1.00 20.92           C  
ANISOU 2146  CA  GLU B 206     2506   1429   4013    164   1258   -442       C  
ATOM   2147  C   GLU B 206      18.019 -58.483 -59.520  1.00 19.49           C  
ANISOU 2147  C   GLU B 206     2285   1332   3788     76   1115   -521       C  
ATOM   2148  O   GLU B 206      16.795 -58.594 -59.633  1.00 32.81           O  
ANISOU 2148  O   GLU B 206     3989   3006   5472    -13   1051   -621       O  
ATOM   2149  CB  GLU B 206      19.157 -60.360 -60.747  1.00 39.77           C  
ANISOU 2149  CB  GLU B 206     5024   3753   6334    198   1333   -548       C  
ATOM   2150  CG  GLU B 206      20.507 -60.013 -61.366  1.00 45.75           C  
ANISOU 2150  CG  GLU B 206     5775   4566   7043    320   1406   -471       C  
ATOM   2151  CD  GLU B 206      20.835 -60.877 -62.575  1.00 54.26           C  
ANISOU 2151  CD  GLU B 206     7001   5561   8056    376   1516   -557       C  
ATOM   2152  OE1 GLU B 206      20.090 -61.846 -62.837  1.00 55.08           O  
ANISOU 2152  OE1 GLU B 206     7227   5543   8160    315   1543   -669       O  
ATOM   2153  OE2 GLU B 206      21.838 -60.588 -63.264  1.00 57.78           O  
ANISOU 2153  OE2 GLU B 206     7446   6064   8444    480   1579   -509       O  
ATOM   2154  N   VAL B 207      18.642 -57.307 -59.504  1.00 19.63           N  
ANISOU 2154  N   VAL B 207     2249   1437   3773    105   1073   -463       N  
ATOM   2155  CA  VAL B 207      17.917 -56.041 -59.442  1.00 17.19           C  
ANISOU 2155  CA  VAL B 207     1910   1198   3425     41    951   -507       C  
ATOM   2156  C   VAL B 207      18.500 -55.059 -60.451  1.00 19.89           C  
ANISOU 2156  C   VAL B 207     2265   1607   3687     67    928   -546       C  
ATOM   2157  O   VAL B 207      19.723 -54.926 -60.568  1.00 17.15           O  
ANISOU 2157  O   VAL B 207     1888   1295   3335    148    999   -455       O  
ATOM   2158  CB  VAL B 207      17.957 -55.446 -58.016  1.00 16.19           C  
ANISOU 2158  CB  VAL B 207     1717   1093   3342     36    920   -385       C  
ATOM   2159  CG1 VAL B 207      17.613 -53.966 -58.039  1.00 15.15           C  
ANISOU 2159  CG1 VAL B 207     1591   1018   3148      3    822   -406       C  
ATOM   2160  CG2 VAL B 207      16.992 -56.190 -57.111  1.00 16.90           C  
ANISOU 2160  CG2 VAL B 207     1788   1145   3489     -6    918   -380       C  
ATOM   2161  N   GLN B 208      17.616 -54.374 -61.178  1.00 19.70           N  
ANISOU 2161  N   GLN B 208     2267   1620   3599      4    837   -663       N  
ATOM   2162  CA  GLN B 208      17.980 -53.280 -62.063  1.00 16.27           C  
ANISOU 2162  CA  GLN B 208     1842   1274   3067      7    786   -694       C  
ATOM   2163  C   GLN B 208      17.127 -52.066 -61.728  1.00 30.09           C  
ANISOU 2163  C   GLN B 208     3580   3090   4763    -49    657   -680       C  
ATOM   2164  O   GLN B 208      15.959 -52.200 -61.357  1.00 40.25           O  
ANISOU 2164  O   GLN B 208     4857   4335   6102    -86    628   -728       O  
ATOM   2165  CB  GLN B 208      17.776 -53.643 -63.537  1.00 17.25           C  
ANISOU 2165  CB  GLN B 208     2032   1397   3126    -12    803   -844       C  
ATOM   2166  CG  GLN B 208      18.725 -54.697 -64.071  1.00 21.34           C  
ANISOU 2166  CG  GLN B 208     2602   1868   3639     62    935   -837       C  
ATOM   2167  CD  GLN B 208      18.542 -54.928 -65.560  1.00 25.38           C  
ANISOU 2167  CD  GLN B 208     3210   2389   4045     30    942   -981       C  
ATOM   2168  OE1 GLN B 208      17.470 -55.332 -66.011  1.00 27.75           O  
ANISOU 2168  OE1 GLN B 208     3566   2658   4319    -72    887  -1094       O  
ATOM   2169  NE2 GLN B 208      19.588 -54.658 -66.333  1.00 28.29           N  
ANISOU 2169  NE2 GLN B 208     3593   2813   4341    111   1014   -967       N  
ATOM   2170  N   VAL B 209      17.716 -50.876 -61.870  1.00 23.56           N  
ANISOU 2170  N   VAL B 209     2761   2363   3826    -50    590   -600       N  
ATOM   2171  CA  VAL B 209      17.042 -49.617 -61.572  1.00 17.54           C  
ANISOU 2171  CA  VAL B 209     2027   1642   2996    -81    492   -572       C  
ATOM   2172  C   VAL B 209      17.162 -48.693 -62.776  1.00 24.49           C  
ANISOU 2172  C   VAL B 209     2935   2620   3748    -92    424   -599       C  
ATOM   2173  O   VAL B 209      18.088 -48.814 -63.583  1.00 30.41           O  
ANISOU 2173  O   VAL B 209     3681   3426   4446    -82    444   -597       O  
ATOM   2174  CB  VAL B 209      17.620 -48.945 -60.304  1.00 18.62           C  
ANISOU 2174  CB  VAL B 209     2192   1775   3108    -96    477   -430       C  
ATOM   2175  CG1 VAL B 209      16.631 -47.951 -59.726  1.00 23.64           C  
ANISOU 2175  CG1 VAL B 209     2893   2386   3704   -104    426   -421       C  
ATOM   2176  CG2 VAL B 209      17.998 -49.991 -59.262  1.00 24.22           C  
ANISOU 2176  CG2 VAL B 209     2854   2420   3930    -81    557   -370       C  
ATOM   2177  N   ARG B 210      16.204 -47.775 -62.903  1.00 25.51           N  
ANISOU 2177  N   ARG B 210     3090   2775   3828    -99    353   -611       N  
ATOM   2178  CA  ARG B 210      16.234 -46.767 -63.953  1.00 21.39           C  
ANISOU 2178  CA  ARG B 210     2599   2346   3183   -105    284   -614       C  
ATOM   2179  C   ARG B 210      15.612 -45.477 -63.431  1.00 19.36           C  
ANISOU 2179  C   ARG B 210     2409   2077   2870    -86    237   -543       C  
ATOM   2180  O   ARG B 210      14.924 -45.467 -62.407  1.00 21.92           O  
ANISOU 2180  O   ARG B 210     2747   2331   3252    -61    263   -515       O  
ATOM   2181  CB  ARG B 210      15.515 -47.247 -65.220  1.00 23.41           C  
ANISOU 2181  CB  ARG B 210     2810   2659   3425   -122    263   -731       C  
ATOM   2182  CG  ARG B 210      14.077 -47.673 -65.011  1.00 24.03           C  
ANISOU 2182  CG  ARG B 210     2834   2721   3575   -137    250   -779       C  
ATOM   2183  CD  ARG B 210      13.484 -48.178 -66.313  1.00 16.26           C  
ANISOU 2183  CD  ARG B 210     1815   1815   2549   -201    211   -885       C  
ATOM   2184  NE  ARG B 210      12.042 -48.386 -66.226  1.00 22.97           N  
ANISOU 2184  NE  ARG B 210     2587   2701   3440   -239    170   -893       N  
ATOM   2185  CZ  ARG B 210      11.275 -48.701 -67.265  1.00 25.44           C  
ANISOU 2185  CZ  ARG B 210     2854   3112   3700   -328    108   -958       C  
ATOM   2186  NH1 ARG B 210      11.815 -48.841 -68.468  1.00 21.85           N  
ANISOU 2186  NH1 ARG B 210     2449   2710   3144   -379     89  -1040       N  
ATOM   2187  NH2 ARG B 210       9.970 -48.872 -67.103  1.00 27.03           N  
ANISOU 2187  NH2 ARG B 210     2956   3375   3938   -375     63   -928       N  
ATOM   2188  N   VAL B 211      15.856 -44.383 -64.159  1.00 13.87           N  
ANISOU 2188  N   VAL B 211     1769   1444   2055    -88    182   -508       N  
ATOM   2189  CA  VAL B 211      15.571 -43.037 -63.672  1.00 13.80           C  
ANISOU 2189  CA  VAL B 211     1879   1396   1969    -65    159   -424       C  
ATOM   2190  C   VAL B 211      14.874 -42.221 -64.757  1.00 14.38           C  
ANISOU 2190  C   VAL B 211     1953   1544   1967    -23    111   -426       C  
ATOM   2191  O   VAL B 211      15.052 -42.461 -65.954  1.00 14.63           O  
ANISOU 2191  O   VAL B 211     1916   1678   1963    -45     74   -476       O  
ATOM   2192  CB  VAL B 211      16.872 -42.345 -63.194  1.00 13.57           C  
ANISOU 2192  CB  VAL B 211     1964   1345   1848   -137    141   -333       C  
ATOM   2193  CG1 VAL B 211      17.838 -42.140 -64.353  1.00 23.49           C  
ANISOU 2193  CG1 VAL B 211     3194   2712   3021   -181     97   -323       C  
ATOM   2194  CG2 VAL B 211      16.576 -41.027 -62.492  1.00 20.22           C  
ANISOU 2194  CG2 VAL B 211     2990   2094   2599   -133    137   -259       C  
ATOM   2195  N   LYS B 212      14.072 -41.245 -64.324  1.00 17.42           N  
ANISOU 2195  N   LYS B 212     2422   1876   2320     48    124   -360       N  
ATOM   2196  CA  LYS B 212      13.323 -40.375 -65.223  1.00 15.34           C  
ANISOU 2196  CA  LYS B 212     2157   1681   1990    116     94   -322       C  
ATOM   2197  C   LYS B 212      12.961 -39.096 -64.477  1.00 35.37           C  
ANISOU 2197  C   LYS B 212     4874   4100   4465    200    143   -221       C  
ATOM   2198  O   LYS B 212      12.961 -39.058 -63.243  1.00 40.71           O  
ANISOU 2198  O   LYS B 212     5653   4651   5164    210    204   -200       O  
ATOM   2199  CB  LYS B 212      12.063 -41.075 -65.749  1.00 19.61           C  
ANISOU 2199  CB  LYS B 212     2520   2327   2604    156     83   -356       C  
ATOM   2200  CG  LYS B 212      11.417 -40.428 -66.965  1.00 19.18           C  
ANISOU 2200  CG  LYS B 212     2405   2408   2476    197     28   -312       C  
ATOM   2201  CD  LYS B 212      10.293 -41.298 -67.516  1.00 23.73           C  
ANISOU 2201  CD  LYS B 212     2787   3121   3110    177     -7   -342       C  
ATOM   2202  CE  LYS B 212       8.923 -40.840 -67.024  1.00 33.27           C  
ANISOU 2202  CE  LYS B 212     3928   4357   4356    302     33   -217       C
[truncated: 319,546 more chars]
