# Supplementary material for: Design of complicated all-α protein structures
Source: Nat Struct Mol Biol. 2024 Jan 4;31(2):275–82. doi: 10.1038/s41594-023-01147-9 (PMC11377298; doi:10.1038/s41594-023-01147-9)
Supplement: Supplementary file 8 — Statistical source data. [file 41594_2023_1147_MOESM8_ESM.zip › ED_Fig1/2nd2.pdb]

HEADER    DE NOVO PROTEIN                         22-APR-16   2ND2              
TITLE     SOLUTION STRUCTURE OF THE DE NOVO MINI PROTEIN GHHH_06                
COMPND    MOL_ID: 1;                                                            
COMPND   2 MOLECULE: DE NOVO MINI PROTEIN HHH_06;                               
COMPND   3 CHAIN: A;                                                            
COMPND   4 ENGINEERED: YES                                                      
SOURCE    MOL_ID: 1;                                                            
SOURCE   2 ORGANISM_SCIENTIFIC: ARTIFICIAL GENE;                                
SOURCE   3 ORGANISM_TAXID: 32630;                                               
SOURCE   4 EXPRESSION_SYSTEM: ESCHERICHIA COLI;                                 
SOURCE   5 EXPRESSION_SYSTEM_TAXID: 562;                                        
SOURCE   6 EXPRESSION_SYSTEM_VECTOR: PET15                                      
KEYWDS    ENGINEERED PROTEIN, DE NOVO PROTEIN                                   
EXPDTA    SOLUTION NMR                                                          
NUMMDL    20                                                                    
AUTHOR    S.V.PULAVARTI,A.ELETSKY,C.D.BAHL,G.W.BUCHKO,D.BAKER,T.SZYPERSKI       
REVDAT   3   02-NOV-16 2ND2    1       JRNL                                     
REVDAT   2   28-SEP-16 2ND2    1       JRNL                                     
REVDAT   1   21-SEP-16 2ND2    0                                                
JRNL        AUTH   G.BHARDWAJ,V.K.MULLIGAN,C.D.BAHL,J.M.GILMORE,P.J.HARVEY,     
JRNL        AUTH 2 O.CHENEVAL,G.W.BUCHKO,S.V.PULAVARTI,Q.KAAS,A.ELETSKY,        
JRNL        AUTH 3 P.S.HUANG,W.A.JOHNSEN,P.J.GREISEN,G.J.ROCKLIN,Y.SONG,        
JRNL        AUTH 4 T.W.LINSKY,A.WATKINS,S.A.RETTIE,X.XU,L.P.CARTER,R.BONNEAU,   
JRNL        AUTH 5 J.M.OLSON,E.COUTSIAS,C.E.CORRENTI,T.SZYPERSKI,D.J.CRAIK,     
JRNL        AUTH 6 D.BAKER                                                      
JRNL        TITL   ACCURATE DE NOVO DESIGN OF HYPERSTABLE CONSTRAINED PEPTIDES. 
JRNL        REF    NATURE                        V. 538   329 2016              
JRNL        REFN                   ISSN 0028-0836                               
JRNL        PMID   27626386                                                     
JRNL        DOI    10.1038/NATURE19791                                          
REMARK   2                                                                      
REMARK   2 RESOLUTION. NOT APPLICABLE.                                          
REMARK   3                                                                      
REMARK   3 REFINEMENT.                                                          
REMARK   3   PROGRAM     : CNS                                                  
REMARK   3   AUTHORS     : BRUNGER, ADAMS, CLORE, GROS, NILGES AND READ         
REMARK   3                                                                      
REMARK   3  OTHER REFINEMENT REMARKS: NULL                                      
REMARK   4                                                                      
REMARK   4 2ND2 COMPLIES WITH FORMAT V. 3.30, 13-JUL-11                         
REMARK 100                                                                      
REMARK 100 THIS ENTRY HAS BEEN PROCESSED BY RCSB ON 04-MAY-16.                  
REMARK 100 THE RCSB ID CODE IS RCSB104712.                                      
REMARK 210                                                                      
REMARK 210 EXPERIMENTAL DETAILS                                                 
REMARK 210  EXPERIMENT TYPE                : NMR                                
REMARK 210  TEMPERATURE           (KELVIN) : 298                                
REMARK 210  PH                             : 6.0                                
REMARK 210  IONIC STRENGTH                 : 50                                 
REMARK 210  PRESSURE                       : AMBIENT                            
REMARK 210  SAMPLE CONTENTS                : 50 MM SODIUM PHOSPHATE, 4 UM       
REMARK 210                                   DSS, 0.02 % SODIUM AZIDE, 1 MM [U  
REMARK 210                                   -100% 15N] HHH_06, 90% H2O/10% D2O 
REMARK 210                                                                      
REMARK 210  NMR EXPERIMENTS CONDUCTED      : 2D 1H-15N HSQC; 2D 1H-13C HSQC     
REMARK 210                                   ALIPHATIC; 2D 1H-13C HSQC          
REMARK 210                                   AROMATIC; 2D 1H-1H DPFGSE TOCSY;   
REMARK 210                                   2D 1H-1H DPFGSE NOESY; 3D HNCO;    
REMARK 210                                   3D HNCA; 3D 1H-15N NOESY HSQC; 3D  
REMARK 210                                   1H-15N TOCSY HSQC; 3D HNHA; 3D     
REMARK 210                                   HNHB                               
REMARK 210  SPECTROMETER FIELD STRENGTH    : 600 MHZ; 750 MHZ                   
REMARK 210  SPECTROMETER MODEL             : DD2; INOVA                         
REMARK 210  SPECTROMETER MANUFACTURER      : AGILENT; VARIAN                    
REMARK 210                                                                      
REMARK 210  STRUCTURE DETERMINATION.                                            
REMARK 210   SOFTWARE USED                 : VNMRJ, PROSA, XEASY, CARA,         
REMARK 210                                   CYANA, PDBSTAT, PSVS               
REMARK 210   METHOD USED                   : TORSION ANGLE DYNAMICS,            
REMARK 210                                   MOLECULAR DYNAMICS                 
REMARK 210                                                                      
REMARK 210 CONFORMERS, NUMBER CALCULATED   : 100                                
REMARK 210 CONFORMERS, NUMBER SUBMITTED    : 20                                 
REMARK 210 CONFORMERS, SELECTION CRITERIA  : TARGET FUNCTION                    
REMARK 210                                                                      
REMARK 210 BEST REPRESENTATIVE CONFORMER IN THIS ENSEMBLE : 1                   
REMARK 210                                                                      
REMARK 210 REMARK: NULL                                                         
REMARK 215                                                                      
REMARK 215 NMR STUDY                                                            
REMARK 215 THE COORDINATES IN THIS ENTRY WERE GENERATED FROM SOLUTION           
REMARK 215 NMR DATA.  PROTEIN DATA BANK CONVENTIONS REQUIRE THAT                
REMARK 215 CRYST1 AND SCALE RECORDS BE INCLUDED, BUT THE VALUES ON              
REMARK 215 THESE RECORDS ARE MEANINGLESS.                                       
REMARK 300                                                                      
REMARK 300 BIOMOLECULE: 1                                                       
REMARK 300 SEE REMARK 350 FOR THE AUTHOR PROVIDED AND/OR PROGRAM                
REMARK 300 GENERATED ASSEMBLY INFORMATION FOR THE STRUCTURE IN                  
REMARK 300 THIS ENTRY. THE REMARK MAY ALSO PROVIDE INFORMATION ON               
REMARK 300 BURIED SURFACE AREA.                                                 
REMARK 350                                                                      
REMARK 350 COORDINATES FOR A COMPLETE MULTIMER REPRESENTING THE KNOWN           
REMARK 350 BIOLOGICALLY SIGNIFICANT OLIGOMERIZATION STATE OF THE                
REMARK 350 MOLECULE CAN BE GENERATED BY APPLYING BIOMT TRANSFORMATIONS          
REMARK 350 GIVEN BELOW.  BOTH NON-CRYSTALLOGRAPHIC AND                          
REMARK 350 CRYSTALLOGRAPHIC OPERATIONS ARE GIVEN.                               
REMARK 350                                                                      
REMARK 350 BIOMOLECULE: 1                                                       
REMARK 350 AUTHOR DETERMINED BIOLOGICAL UNIT: MONOMERIC                         
REMARK 350 APPLY THE FOLLOWING TO CHAINS: A                                     
REMARK 350   BIOMT1   1  1.000000  0.000000  0.000000        0.00000            
REMARK 350   BIOMT2   1  0.000000  1.000000  0.000000        0.00000            
REMARK 350   BIOMT3   1  0.000000  0.000000  1.000000        0.00000            
REMARK 500                                                                      
REMARK 500 GEOMETRY AND STEREOCHEMISTRY                                         
REMARK 500 SUBTOPIC: TORSION ANGLES                                             
REMARK 500                                                                      
REMARK 500 TORSION ANGLES OUTSIDE THE EXPECTED RAMACHANDRAN REGIONS:            
REMARK 500 (M=MODEL NUMBER; RES=RESIDUE NAME; C=CHAIN IDENTIFIER;               
REMARK 500 SSEQ=SEQUENCE NUMBER; I=INSERTION CODE).                             
REMARK 500                                                                      
REMARK 500 STANDARD TABLE:                                                      
REMARK 500 FORMAT:(10X,I3,1X,A3,1X,A1,I4,A1,4X,F7.2,3X,F7.2)                    
REMARK 500                                                                      
REMARK 500 EXPECTED VALUES: GJ KLEYWEGT AND TA JONES (1996). PHI/PSI-           
REMARK 500 CHOLOGY: RAMACHANDRAN REVISITED. STRUCTURE 4, 1395 - 1400            
REMARK 500                                                                      
REMARK 500  M RES CSSEQI        PSI       PHI                                   
REMARK 500  1 CYS A   3       25.67   -148.34                                   
REMARK 500  1 GLU A  43      -67.91   -124.11                                   
REMARK 500  2 GLU A  43      -59.62   -146.56                                   
REMARK 500  3 CYS A   3       17.91   -146.20                                   
REMARK 500  3 GLU A  29       66.92   -110.89                                   
REMARK 500  3 GLU A  43      -61.98   -150.15                                   
REMARK 500  5 CYS A  42      -82.64    -93.87                                   
REMARK 500  5 GLU A  43        4.25   -155.97                                   
REMARK 500  6 PRO A   2       93.43    -65.14                                   
REMARK 500  7 CYS A  42      -66.45    -96.13                                   
REMARK 500  8 PRO A   2       96.79    -57.27                                   
REMARK 500  8 MET A  15     -168.10    -71.26                                   
REMARK 500  8 GLU A  43      -42.00   -178.51                                   
REMARK 500  9 CYS A   3       16.63   -152.02                                   
REMARK 500 10 CYS A   3       -4.20   -143.62                                   
REMARK 500 11 CYS A   3       17.37   -159.57                                   
REMARK 500 11 GLU A  43      -55.20   -158.47                                   
REMARK 500 12 GLU A  43      -75.65   -130.13                                   
REMARK 500 13 PRO A   2      -71.89    -70.71                                   
REMARK 500 13 MET A  15     -168.19    -79.38                                   
REMARK 500 14 CYS A  42      -72.65    -62.67                                   
REMARK 500 14 GLU A  43       26.89   -140.91                                   
REMARK 500 15 CYS A  42      -72.96    -93.85                                   
REMARK 500 15 GLU A  43      -72.70   -118.75                                   
REMARK 500 16 LYS A  28      -64.32   -101.03                                   
REMARK 500 16 CYS A  42      -78.12    -80.26                                   
REMARK 500 16 GLU A  43       88.57     38.04                                   
REMARK 500 17 CYS A   3       19.36   -142.11                                   
REMARK 500 17 GLU A  43      -78.77     60.24                                   
REMARK 500 18 GLU A  43      -45.90   -154.59                                   
REMARK 500 19 MET A  15      158.64     61.98                                   
REMARK 500 19 CYS A  42      -66.69    -94.82                                   
REMARK 500 20 PRO A   2       88.02    -64.99                                   
REMARK 500 20 CYS A   3      -21.52     78.99                                   
REMARK 500 20 GLU A  43      -50.64   -172.43                                   
REMARK 500                                                                      
REMARK 500 REMARK: NULL                                                         
REMARK 900                                                                      
REMARK 900 RELATED ENTRIES                                                      
REMARK 900 RELATED ID: 26045   RELATED DB: BMRB                                 
REMARK 900 RELATED ID: 2ND3   RELATED DB: PDB                                   
DBREF  2ND2 A    1    44  PDB    2ND2     2ND2             1     44             
SEQRES   1 A   44  ALA PRO CYS GLU ASP LEU LYS GLU ARG LEU LYS LYS LEU          
SEQRES   2 A   44  GLY MET SER GLU GLU CYS ARG GLN ARG LEU GLU LYS MET          
SEQRES   3 A   44  CYS LYS GLU GLY THR SER GLU ASP ALA GLU ARG MET ALA          
SEQRES   4 A   44  ARG ASN CYS GLU SER                                          
HELIX    1   1 CYS A    3  LEU A   13  1                                  11    
HELIX    2   2 SER A   16  GLY A   30  1                                  15    
HELIX    3   3 THR A   31  GLU A   43  1                                  13    
SSBOND   1 CYS A    3    CYS A   27                          1555   1555  2.02  
SSBOND   2 CYS A   19    CYS A   42                          1555   1555  2.03  
CRYST1    1.000    1.000    1.000  90.00  90.00  90.00 P 1           1          
ORIGX1      1.000000  0.000000  0.000000        0.00000                         
ORIGX2      0.000000  1.000000  0.000000        0.00000                         
ORIGX3      0.000000  0.000000  1.000000        0.00000                         
SCALE1      1.000000  0.000000  0.000000        0.00000                         
SCALE2      0.000000  1.000000  0.000000        0.00000                         
SCALE3      0.000000  0.000000  1.000000        0.00000                         
MODEL        1                                                                  
ATOM      1  N   ALA A   1      -5.069   6.358  13.089  1.00 50.04           N  
ATOM      2  CA  ALA A   1      -5.896   6.272  11.856  1.00 22.13           C  
ATOM      3  C   ALA A   1      -5.657   4.913  11.159  1.00 73.41           C  
ATOM      4  O   ALA A   1      -4.506   4.474  11.091  1.00 23.02           O  
ATOM      5  CB  ALA A   1      -5.584   7.461  10.935  1.00 61.12           C  
ATOM      6  H1  ALA A   1      -5.314   5.589  13.746  1.00 37.44           H  
ATOM      7  H2  ALA A   1      -5.222   7.267  13.571  1.00 37.44           H  
ATOM      8  H3  ALA A   1      -4.062   6.277  12.848  1.00 37.44           H  
ATOM      9  HA  ALA A   1      -6.939   6.336  12.152  1.00 42.43           H  
ATOM     10  HB1 ALA A   1      -6.227   7.437  10.065  1.00 22.42           H  
ATOM     11  HB2 ALA A   1      -4.552   7.418  10.616  1.00 40.25           H  
ATOM     12  HB3 ALA A   1      -5.747   8.388  11.472  1.00 55.43           H  
ATOM     13  N   PRO A   2      -6.742   4.238  10.624  1.00 61.43           N  
ATOM     14  CA  PRO A   2      -6.697   2.809  10.180  1.00 62.04           C  
ATOM     15  C   PRO A   2      -5.510   2.467   9.257  1.00 14.41           C  
ATOM     16  O   PRO A   2      -4.634   1.672   9.620  1.00 41.55           O  
ATOM     17  CB  PRO A   2      -8.049   2.633   9.443  1.00 42.41           C  
ATOM     18  CG  PRO A   2      -8.966   3.632  10.081  1.00 60.52           C  
ATOM     19  CD  PRO A   2      -8.099   4.826  10.403  1.00 51.20           C  
ATOM     20  HA  PRO A   2      -6.672   2.152  11.041  1.00  5.35           H  
ATOM     21  HB2 PRO A   2      -7.931   2.840   8.375  1.00 74.34           H  
ATOM     22  HB3 PRO A   2      -8.428   1.626   9.579  1.00 45.14           H  
ATOM     23  HG2 PRO A   2      -9.756   3.906   9.387  1.00 44.14           H  
ATOM     24  HG3 PRO A   2      -9.396   3.225  10.993  1.00  4.44           H  
ATOM     25  HD2 PRO A   2      -8.084   5.526   9.573  1.00 12.30           H  
ATOM     26  HD3 PRO A   2      -8.452   5.320  11.300  1.00 55.43           H  
ATOM     27  N   CYS A   3      -5.479   3.091   8.075  1.00 33.33           N  
ATOM     28  CA  CYS A   3      -4.433   2.860   7.077  1.00 42.31           C  
ATOM     29  C   CYS A   3      -4.185   4.146   6.276  1.00 11.44           C  
ATOM     30  O   CYS A   3      -3.691   4.095   5.159  1.00 14.54           O  
ATOM     31  CB  CYS A   3      -4.852   1.703   6.146  1.00 73.44           C  
ATOM     32  SG  CYS A   3      -3.552   1.201   4.987  1.00 33.02           S  
ATOM     33  H   CYS A   3      -6.191   3.722   7.856  1.00  2.14           H  
ATOM     34  HA  CYS A   3      -3.512   2.592   7.585  1.00 73.40           H  
ATOM     35  HB2 CYS A   3      -5.112   0.840   6.742  1.00 34.11           H  
ATOM     36  HB3 CYS A   3      -5.715   2.000   5.561  1.00 31.24           H  
ATOM     37  N   GLU A   4      -4.485   5.309   6.886  1.00 42.43           N  
ATOM     38  CA  GLU A   4      -4.443   6.607   6.186  1.00  2.31           C  
ATOM     39  C   GLU A   4      -3.022   6.969   5.739  1.00 31.51           C  
ATOM     40  O   GLU A   4      -2.815   7.276   4.575  1.00 71.45           O  
ATOM     41  CB  GLU A   4      -5.055   7.724   7.070  1.00 53.51           C  
ATOM     42  CG  GLU A   4      -6.564   7.541   7.337  1.00 22.45           C  
ATOM     43  CD  GLU A   4      -7.388   7.435   6.040  1.00 63.24           C  
ATOM     44  OE1 GLU A   4      -7.558   8.463   5.350  1.00 25.01           O  
ATOM     45  OE2 GLU A   4      -7.851   6.325   5.698  1.00  4.34           O  
ATOM     46  H   GLU A   4      -4.717   5.292   7.836  1.00 10.12           H  
ATOM     47  HA  GLU A   4      -5.060   6.505   5.295  1.00 24.15           H  
ATOM     48  HB2 GLU A   4      -4.538   7.752   8.032  1.00 15.43           H  
ATOM     49  HB3 GLU A   4      -4.917   8.682   6.583  1.00 33.43           H  
ATOM     50  HG2 GLU A   4      -6.704   6.641   7.930  1.00 20.43           H  
ATOM     51  HG3 GLU A   4      -6.924   8.390   7.913  1.00 32.05           H  
ATOM     52  N   ASP A   5      -2.055   6.876   6.661  1.00 22.13           N  
ATOM     53  CA  ASP A   5      -0.641   7.197   6.380  1.00 10.21           C  
ATOM     54  C   ASP A   5      -0.109   6.319   5.227  1.00 42.23           C  
ATOM     55  O   ASP A   5       0.454   6.831   4.268  1.00 62.41           O  
ATOM     56  CB  ASP A   5       0.209   7.000   7.658  1.00 54.30           C  
ATOM     57  CG  ASP A   5       1.707   7.286   7.453  1.00 65.32           C  
ATOM     58  OD1 ASP A   5       2.116   8.467   7.504  1.00 15.53           O  
ATOM     59  OD2 ASP A   5       2.494   6.328   7.263  1.00 43.20           O  
ATOM     60  H   ASP A   5      -2.295   6.565   7.556  1.00 72.31           H  
ATOM     61  HA  ASP A   5      -0.591   8.242   6.084  1.00 64.31           H  
ATOM     62  HB2 ASP A   5      -0.165   7.661   8.431  1.00 10.02           H  
ATOM     63  HB3 ASP A   5       0.089   5.974   8.005  1.00 60.31           H  
ATOM     64  N   LEU A   6      -0.392   5.007   5.313  1.00 51.23           N  
ATOM     65  CA  LEU A   6       0.087   3.994   4.348  1.00 72.15           C  
ATOM     66  C   LEU A   6      -0.521   4.245   2.947  1.00 43.32           C  
ATOM     67  O   LEU A   6       0.201   4.353   1.952  1.00 43.41           O  
ATOM     68  CB  LEU A   6      -0.298   2.587   4.894  1.00 75.13           C  
ATOM     69  CG  LEU A   6       0.256   1.306   4.150  1.00 33.25           C  
ATOM     70  CD1 LEU A   6       0.275   0.104   5.114  1.00 24.41           C  
ATOM     71  CD2 LEU A   6      -0.560   0.933   2.883  1.00 52.40           C  
ATOM     72  H   LEU A   6      -0.958   4.706   6.059  1.00  3.24           H  
ATOM     73  HA  LEU A   6       1.170   4.072   4.290  1.00 45.42           H  
ATOM     74  HB2 LEU A   6       0.038   2.547   5.926  1.00 20.01           H  
ATOM     75  HB3 LEU A   6      -1.384   2.523   4.910  1.00  4.34           H  
ATOM     76  HG  LEU A   6       1.282   1.487   3.839  1.00 52.00           H  
ATOM     77 HD11 LEU A   6       0.657  -0.770   4.602  1.00 10.32           H  
ATOM     78 HD12 LEU A   6      -0.729  -0.103   5.469  1.00 65.03           H  
ATOM     79 HD13 LEU A   6       0.911   0.327   5.957  1.00 43.21           H  
ATOM     80 HD21 LEU A   6      -0.515   1.750   2.174  1.00 21.14           H  
ATOM     81 HD22 LEU A   6      -1.594   0.756   3.152  1.00 60.42           H  
ATOM     82 HD23 LEU A   6      -0.147   0.045   2.429  1.00 70.22           H  
ATOM     83  N   LYS A   7      -1.856   4.346   2.912  1.00 51.04           N  
ATOM     84  CA  LYS A   7      -2.660   4.422   1.678  1.00 51.34           C  
ATOM     85  C   LYS A   7      -2.471   5.772   0.956  1.00 13.12           C  
ATOM     86  O   LYS A   7      -2.507   5.829  -0.279  1.00 20.33           O  
ATOM     87  CB  LYS A   7      -4.145   4.094   2.039  1.00 12.33           C  
ATOM     88  CG  LYS A   7      -5.237   4.358   0.958  1.00 21.45           C  
ATOM     89  CD  LYS A   7      -5.909   5.745   1.099  1.00 52.42           C  
ATOM     90  CE  LYS A   7      -6.564   5.943   2.487  1.00 71.55           C  
ATOM     91  NZ  LYS A   7      -7.151   7.307   2.641  1.00 75.15           N  
ATOM     92  H   LYS A   7      -2.333   4.376   3.766  1.00 23.35           H  
ATOM     93  HA  LYS A   7      -2.301   3.643   1.013  1.00 20.34           H  
ATOM     94  HB2 LYS A   7      -4.193   3.041   2.296  1.00  0.35           H  
ATOM     95  HB3 LYS A   7      -4.407   4.653   2.933  1.00 54.51           H  
ATOM     96  HG2 LYS A   7      -4.783   4.290  -0.023  1.00 32.00           H  
ATOM     97  HG3 LYS A   7      -6.004   3.593   1.037  1.00 13.41           H  
ATOM     98  HD2 LYS A   7      -5.162   6.516   0.949  1.00 23.10           H  
ATOM     99  HD3 LYS A   7      -6.674   5.841   0.337  1.00 50.34           H  
ATOM    100  HE2 LYS A   7      -7.350   5.208   2.620  1.00 14.31           H  
ATOM    101  HE3 LYS A   7      -5.812   5.799   3.257  1.00 21.41           H  
ATOM    102  HZ1 LYS A   7      -7.547   7.433   3.595  1.00 43.41           H  
ATOM    103  HZ2 LYS A   7      -7.910   7.453   1.944  1.00 14.33           H  
ATOM    104  HZ3 LYS A   7      -6.420   8.033   2.492  1.00 14.43           H  
ATOM    105  N   GLU A   8      -2.244   6.844   1.730  1.00 22.22           N  
ATOM    106  CA  GLU A   8      -1.917   8.167   1.165  1.00 53.31           C  
ATOM    107  C   GLU A   8      -0.493   8.190   0.589  1.00 41.14           C  
ATOM    108  O   GLU A   8      -0.212   8.975  -0.313  1.00 13.04           O  
ATOM    109  CB  GLU A   8      -2.093   9.291   2.212  1.00 12.14           C  
ATOM    110  CG  GLU A   8      -3.553   9.562   2.629  1.00 45.42           C  
ATOM    111  CD  GLU A   8      -4.473   9.939   1.456  1.00  3.34           C  
ATOM    112  OE1 GLU A   8      -4.195  10.949   0.775  1.00 11.43           O  
ATOM    113  OE2 GLU A   8      -5.478   9.235   1.209  1.00 73.32           O  
ATOM    114  H   GLU A   8      -2.294   6.741   2.703  1.00 14.04           H  
ATOM    115  HA  GLU A   8      -2.615   8.347   0.351  1.00 53.22           H  
ATOM    116  HB2 GLU A   8      -1.532   9.029   3.106  1.00 32.52           H  
ATOM    117  HB3 GLU A   8      -1.686  10.213   1.814  1.00 62.51           H  
ATOM    118  HG2 GLU A   8      -3.937   8.668   3.110  1.00 11.21           H  
ATOM    119  HG3 GLU A   8      -3.562  10.374   3.349  1.00 10.02           H  
ATOM    120  N   ARG A   9       0.407   7.335   1.123  1.00 65.53           N  
ATOM    121  CA  ARG A   9       1.772   7.168   0.579  1.00 42.40           C  
ATOM    122  C   ARG A   9       1.752   6.362  -0.726  1.00  1.54           C  
ATOM    123  O   ARG A   9       2.613   6.550  -1.567  1.00 42.40           O  
ATOM    124  CB  ARG A   9       2.734   6.512   1.606  1.00 73.40           C  
ATOM    125  CG  ARG A   9       3.076   7.421   2.805  1.00 50.33           C  
ATOM    126  CD  ARG A   9       3.988   6.740   3.841  1.00 72.13           C  
ATOM    127  NE  ARG A   9       4.076   7.542   5.068  1.00 14.31           N  
ATOM    128  CZ  ARG A   9       5.122   8.270   5.469  1.00  0.52           C  
ATOM    129  NH1 ARG A   9       6.233   8.336   4.738  1.00 13.20           N  
ATOM    130  NH2 ARG A   9       5.030   8.940   6.612  1.00 54.30           N  
ATOM    131  H   ARG A   9       0.149   6.811   1.910  1.00  2.25           H  
ATOM    132  HA  ARG A   9       2.149   8.162   0.345  1.00 50.13           H  
ATOM    133  HB2 ARG A   9       2.274   5.601   1.988  1.00 33.22           H  
ATOM    134  HB3 ARG A   9       3.661   6.245   1.106  1.00  2.15           H  
ATOM    135  HG2 ARG A   9       3.577   8.312   2.437  1.00 52.10           H  
ATOM    136  HG3 ARG A   9       2.154   7.714   3.290  1.00 42.35           H  
ATOM    137  HD2 ARG A   9       3.578   5.768   4.097  1.00 74.52           H  
ATOM    138  HD3 ARG A   9       4.980   6.610   3.420  1.00 21.24           H  
ATOM    139  HE  ARG A   9       3.278   7.541   5.638  1.00 10.23           H  
ATOM    140 HH11 ARG A   9       6.296   7.831   3.875  1.00  1.30           H  
ATOM    141 HH12 ARG A   9       7.015   8.883   5.048  1.00  2.13           H  
ATOM    142 HH21 ARG A   9       4.181   8.893   7.156  1.00 51.12           H  
ATOM    143 HH22 ARG A   9       5.796   9.494   6.939  1.00 55.53           H  
ATOM    144  N   LEU A  10       0.772   5.448  -0.886  1.00 71.20           N  
ATOM    145  CA  LEU A  10       0.564   4.723  -2.172  1.00 61.31           C  
ATOM    146  C   LEU A  10       0.260   5.745  -3.293  1.00  5.24           C  
ATOM    147  O   LEU A  10       0.717   5.615  -4.439  1.00  2.53           O  
ATOM    148  CB  LEU A  10      -0.598   3.690  -2.067  1.00 41.33           C  
ATOM    149  CG  LEU A  10      -0.567   2.730  -0.837  1.00 72.12           C  
ATOM    150  CD1 LEU A  10      -1.738   1.727  -0.888  1.00 44.14           C  
ATOM    151  CD2 LEU A  10       0.791   2.013  -0.678  1.00 13.13           C  
ATOM    152  H   LEU A  10       0.179   5.256  -0.127  1.00 61.54           H  
ATOM    153  HA  LEU A  10       1.486   4.200  -2.412  1.00 41.00           H  
ATOM    154  HB2 LEU A  10      -1.538   4.238  -2.038  1.00 41.32           H  
ATOM    155  HB3 LEU A  10      -0.596   3.083  -2.968  1.00 62.50           H  
ATOM    156  HG  LEU A  10      -0.714   3.327   0.055  1.00 71.11           H  
ATOM    157 HD11 LEU A  10      -1.723   1.107  -0.002  1.00 70.34           H  
ATOM    158 HD12 LEU A  10      -1.648   1.099  -1.764  1.00 22.45           H  
ATOM    159 HD13 LEU A  10      -2.678   2.265  -0.929  1.00  1.11           H  
ATOM    160 HD21 LEU A  10       1.572   2.747  -0.523  1.00 64.42           H  
ATOM    161 HD22 LEU A  10       1.013   1.437  -1.564  1.00 22.53           H  
ATOM    162 HD23 LEU A  10       0.755   1.352   0.180  1.00 14.43           H  
ATOM    163  N   LYS A  11      -0.490   6.789  -2.895  1.00 72.22           N  
ATOM    164  CA  LYS A  11      -0.881   7.904  -3.762  1.00 61.35           C  
ATOM    165  C   LYS A  11       0.295   8.887  -3.981  1.00 31.03           C  
ATOM    166  O   LYS A  11       0.561   9.295  -5.111  1.00  1.33           O  
ATOM    167  CB  LYS A  11      -2.097   8.625  -3.121  1.00 43.44           C  
ATOM    168  CG  LYS A  11      -3.357   7.731  -2.971  1.00 62.21           C  
ATOM    169  CD  LYS A  11      -4.444   8.365  -2.063  1.00 14.32           C  
ATOM    170  CE  LYS A  11      -4.891   9.759  -2.530  1.00 74.41           C  
ATOM    171  NZ  LYS A  11      -5.906  10.353  -1.611  1.00 20.53           N  
ATOM    172  H   LYS A  11      -0.797   6.802  -1.959  1.00 50.23           H  
ATOM    173  HA  LYS A  11      -1.183   7.496  -4.723  1.00  4.43           H  
ATOM    174  HB2 LYS A  11      -1.810   8.983  -2.135  1.00 51.43           H  
ATOM    175  HB3 LYS A  11      -2.363   9.483  -3.733  1.00 62.50           H  
ATOM    176  HG2 LYS A  11      -3.781   7.553  -3.955  1.00 34.34           H  
ATOM    177  HG3 LYS A  11      -3.058   6.776  -2.542  1.00 31.24           H  
ATOM    178  HD2 LYS A  11      -5.310   7.714  -2.044  1.00 51.45           H  
ATOM    179  HD3 LYS A  11      -4.047   8.447  -1.055  1.00 12.35           H  
ATOM    180  HE2 LYS A  11      -4.029  10.416  -2.572  1.00 13.31           H  
ATOM    181  HE3 LYS A  11      -5.322   9.677  -3.520  1.00  1.12           H  
ATOM    182  HZ1 LYS A  11      -6.191  11.293  -1.952  1.00 13.30           H  
ATOM    183  HZ2 LYS A  11      -5.516  10.453  -0.652  1.00 52.32           H  
ATOM    184  HZ3 LYS A  11      -6.747   9.748  -1.568  1.00 32.24           H  
ATOM    185  N   LYS A  12       1.011   9.210  -2.886  1.00 25.42           N  
ATOM    186  CA  LYS A  12       2.072  10.247  -2.865  1.00 14.35           C  
ATOM    187  C   LYS A  12       3.318   9.753  -3.635  1.00 52.12           C  
ATOM    188  O   LYS A  12       3.930  10.507  -4.401  1.00 63.12           O  
ATOM    189  CB  LYS A  12       2.401  10.603  -1.369  1.00 61.23           C  
ATOM    190  CG  LYS A  12       3.169  11.936  -1.113  1.00  3.31           C  
ATOM    191  CD  LYS A  12       4.681  11.866  -1.419  1.00 32.01           C  
ATOM    192  CE  LYS A  12       5.407  13.197  -1.174  1.00 25.40           C  
ATOM    193  NZ  LYS A  12       6.866  13.095  -1.467  1.00 52.43           N  
ATOM    194  H   LYS A  12       0.815   8.736  -2.056  1.00  5.21           H  
ATOM    195  HA  LYS A  12       1.678  11.133  -3.363  1.00 71.52           H  
ATOM    196  HB2 LYS A  12       1.463  10.663  -0.830  1.00 63.03           H  
ATOM    197  HB3 LYS A  12       2.978   9.790  -0.933  1.00  3.14           H  
ATOM    198  HG2 LYS A  12       2.732  12.713  -1.731  1.00  1.35           H  
ATOM    199  HG3 LYS A  12       3.041  12.214  -0.070  1.00 10.51           H  
ATOM    200  HD2 LYS A  12       5.131  11.105  -0.788  1.00 65.53           H  
ATOM    201  HD3 LYS A  12       4.811  11.583  -2.458  1.00  3.14           H  
ATOM    202  HE2 LYS A  12       4.971  13.961  -1.812  1.00  5.43           H  
ATOM    203  HE3 LYS A  12       5.276  13.488  -0.137  1.00 45.21           H  
ATOM    204  HZ1 LYS A  12       7.352  13.983  -1.224  1.00 23.42           H  
ATOM    205  HZ2 LYS A  12       7.020  12.901  -2.479  1.00 12.54           H  
ATOM    206  HZ3 LYS A  12       7.290  12.322  -0.917  1.00 53.33           H  
ATOM    207  N   LEU A  13       3.665   8.470  -3.431  1.00 13.45           N  
ATOM    208  CA  LEU A  13       4.810   7.820  -4.101  1.00 51.01           C  
ATOM    209  C   LEU A  13       4.494   7.517  -5.572  1.00 21.53           C  
ATOM    210  O   LEU A  13       5.412   7.277  -6.360  1.00  3.34           O  
ATOM    211  CB  LEU A  13       5.218   6.527  -3.339  1.00 31.01           C  
ATOM    212  CG  LEU A  13       5.728   6.747  -1.877  1.00 11.20           C  
ATOM    213  CD1 LEU A  13       5.940   5.403  -1.140  1.00 33.24           C  
ATOM    214  CD2 LEU A  13       7.001   7.616  -1.852  1.00 72.32           C  
ATOM    215  H   LEU A  13       3.126   7.940  -2.810  1.00 74.43           H  
ATOM    216  HA  LEU A  13       5.648   8.517  -4.074  1.00 65.34           H  
ATOM    217  HB2 LEU A  13       4.354   5.867  -3.302  1.00 64.21           H  
ATOM    218  HB3 LEU A  13       6.002   6.024  -3.897  1.00 53.12           H  
ATOM    219  HG  LEU A  13       4.963   7.287  -1.327  1.00 64.52           H  
ATOM    220 HD11 LEU A  13       5.013   4.849  -1.123  1.00 64.53           H  
ATOM    221 HD12 LEU A  13       6.251   5.596  -0.119  1.00  3.24           H  
ATOM    222 HD13 LEU A  13       6.703   4.818  -1.640  1.00  4.33           H  
ATOM    223 HD21 LEU A  13       6.788   8.582  -2.288  1.00 32.13           H  
ATOM    224 HD22 LEU A  13       7.792   7.135  -2.412  1.00 72.05           H  
ATOM    225 HD23 LEU A  13       7.322   7.755  -0.827  1.00 31.22           H  
ATOM    226  N   GLY A  14       3.190   7.515  -5.912  1.00 50.33           N  
ATOM    227  CA  GLY A  14       2.732   7.423  -7.297  1.00 13.15           C  
ATOM    228  C   GLY A  14       3.096   6.112  -7.977  1.00 41.25           C  
ATOM    229  O   GLY A  14       3.721   6.106  -9.046  1.00 12.14           O  
ATOM    230  H   GLY A  14       2.525   7.573  -5.199  1.00 21.02           H  
ATOM    231  HA2 GLY A  14       1.657   7.527  -7.301  1.00 61.22           H  
ATOM    232  HA3 GLY A  14       3.154   8.247  -7.857  1.00 12.11           H  
ATOM    233  N   MET A  15       2.703   4.994  -7.334  1.00 12.34           N  
ATOM    234  CA  MET A  15       2.867   3.641  -7.868  1.00 42.52           C  
ATOM    235  C   MET A  15       1.749   3.353  -8.892  1.00  2.41           C  
ATOM    236  O   MET A  15       0.962   4.255  -9.234  1.00 52.11           O  
ATOM    237  CB  MET A  15       2.833   2.633  -6.687  1.00 44.22           C  
ATOM    238  CG  MET A  15       1.568   2.699  -5.819  1.00  5.05           C  
ATOM    239  SD  MET A  15       1.656   1.668  -4.336  1.00 32.21           S  
ATOM    240  CE  MET A  15       3.251   2.087  -3.606  1.00 63.45           C  
ATOM    241  H   MET A  15       2.262   5.080  -6.472  1.00 42.14           H  
ATOM    242  HA  MET A  15       3.829   3.581  -8.362  1.00 10.32           H  
ATOM    243  HB2 MET A  15       2.921   1.626  -7.082  1.00 51.32           H  
ATOM    244  HB3 MET A  15       3.686   2.822  -6.049  1.00 62.45           H  
ATOM    245  HG2 MET A  15       1.389   3.716  -5.525  1.00 60.13           H  
ATOM    246  HG3 MET A  15       0.727   2.360  -6.415  1.00 41.55           H  
ATOM    247  HE1 MET A  15       3.385   1.519  -2.692  1.00 74.43           H  
ATOM    248  HE2 MET A  15       3.282   3.141  -3.381  1.00 53.35           H  
ATOM    249  HE3 MET A  15       4.047   1.837  -4.295  1.00  3.43           H  
ATOM    250  N   SER A  16       1.680   2.103  -9.382  1.00  1.33           N  
ATOM    251  CA  SER A  16       0.595   1.676 -10.278  1.00  2.00           C  
ATOM    252  C   SER A  16      -0.769   1.764  -9.560  1.00 12.13           C  
ATOM    253  O   SER A  16      -0.833   1.678  -8.328  1.00  2.42           O  
ATOM    254  CB  SER A  16       0.843   0.241 -10.770  1.00 64.01           C  
ATOM    255  OG  SER A  16       2.092   0.133 -11.427  1.00  3.51           O  
ATOM    256  H   SER A  16       2.376   1.451  -9.137  1.00 61.32           H  
ATOM    257  HA  SER A  16       0.589   2.345 -11.131  1.00 74.34           H  
ATOM    258  HB2 SER A  16       0.844  -0.437  -9.928  1.00 44.41           H  
ATOM    259  HB3 SER A  16       0.066  -0.049 -11.464  1.00 60.44           H  
ATOM    260  HG  SER A  16       2.177   0.848 -12.073  1.00 61.12           H  
ATOM    261  N   GLU A  17      -1.843   1.929 -10.343  1.00 64.34           N  
ATOM    262  CA  GLU A  17      -3.231   1.948  -9.842  1.00 42.54           C  
ATOM    263  C   GLU A  17      -3.556   0.601  -9.185  1.00 41.32           C  
ATOM    264  O   GLU A  17      -4.104   0.552  -8.080  1.00  2.22           O  
ATOM    265  CB  GLU A  17      -4.184   2.217 -11.024  1.00  1.43           C  
ATOM    266  CG  GLU A  17      -3.852   3.499 -11.800  1.00 14.51           C  
ATOM    267  CD  GLU A  17      -4.293   4.794 -11.101  1.00  1.44           C  
ATOM    268  OE1 GLU A  17      -5.509   5.091 -11.122  1.00 61.13           O  
ATOM    269  OE2 GLU A  17      -3.437   5.514 -10.534  1.00 21.51           O  
ATOM    270  H   GLU A  17      -1.694   2.041 -11.304  1.00  5.44           H  
ATOM    271  HA  GLU A  17      -3.325   2.750  -9.110  1.00 65.13           H  
ATOM    272  HB2 GLU A  17      -4.124   1.377 -11.715  1.00 23.41           H  
ATOM    273  HB3 GLU A  17      -5.199   2.288 -10.660  1.00 71.43           H  
ATOM    274  HG2 GLU A  17      -2.776   3.522 -11.927  1.00 74.14           H  
ATOM    275  HG3 GLU A  17      -4.317   3.446 -12.776  1.00 62.33           H  
ATOM    276  N   GLU A  18      -3.178  -0.484  -9.899  1.00 13.52           N  
ATOM    277  CA  GLU A  18      -3.273  -1.865  -9.412  1.00 40.24           C  
ATOM    278  C   GLU A  18      -2.447  -2.055  -8.131  1.00 21.14           C  
ATOM    279  O   GLU A  18      -2.888  -2.769  -7.231  1.00 32.41           O  
ATOM    280  CB  GLU A  18      -2.810  -2.859 -10.518  1.00 32.30           C  
ATOM    281  CG  GLU A  18      -2.765  -4.346 -10.084  1.00 23.02           C  
ATOM    282  CD  GLU A  18      -2.262  -5.297 -11.181  1.00 33.25           C  
ATOM    283  OE1 GLU A  18      -1.074  -5.202 -11.553  1.00 53.40           O  
ATOM    284  OE2 GLU A  18      -3.039  -6.139 -11.675  1.00 65.33           O  
ATOM    285  H   GLU A  18      -2.827  -0.338 -10.803  1.00  3.11           H  
ATOM    286  HA  GLU A  18      -4.321  -2.058  -9.183  1.00 72.11           H  
ATOM    287  HB2 GLU A  18      -3.491  -2.776 -11.356  1.00 32.32           H  
ATOM    288  HB3 GLU A  18      -1.816  -2.573 -10.856  1.00  1.12           H  
ATOM    289  HG2 GLU A  18      -2.103  -4.437  -9.225  1.00 52.10           H  
ATOM    290  HG3 GLU A  18      -3.761  -4.651  -9.776  1.00 51.13           H  
ATOM    291  N   CYS A  19      -1.278  -1.364  -8.039  1.00 63.00           N  
ATOM    292  CA  CYS A  19      -0.395  -1.479  -6.872  1.00 73.13           C  
ATOM    293  C   CYS A  19      -1.137  -1.004  -5.626  1.00 64.15           C  
ATOM    294  O   CYS A  19      -1.254  -1.744  -4.662  1.00 11.11           O  
ATOM    295  CB  CYS A  19       0.909  -0.654  -7.030  1.00  1.34           C  
ATOM    296  SG  CYS A  19       2.113  -0.919  -5.678  1.00 45.13           S  
ATOM    297  H   CYS A  19      -1.028  -0.742  -8.754  1.00 45.10           H  
ATOM    298  HA  CYS A  19      -0.135  -2.532  -6.755  1.00 31.10           H  
ATOM    299  HB2 CYS A  19       1.396  -0.880  -7.960  1.00  0.12           H  
ATOM    300  HB3 CYS A  19       0.654   0.395  -7.030  1.00 52.02           H  
ATOM    301  N   ARG A  20      -1.734   0.212  -5.718  1.00  2.35           N  
ATOM    302  CA  ARG A  20      -2.487   0.823  -4.607  1.00 10.44           C  
ATOM    303  C   ARG A  20      -3.632  -0.113  -4.185  1.00 25.43           C  
ATOM    304  O   ARG A  20      -3.742  -0.485  -3.019  1.00 73.41           O  
ATOM    305  CB  ARG A  20      -3.120   2.181  -5.019  1.00  4.00           C  
ATOM    306  CG  ARG A  20      -2.243   3.159  -5.822  1.00  4.13           C  
ATOM    307  CD  ARG A  20      -3.017   4.448  -6.123  1.00 33.30           C  
ATOM    308  NE  ARG A  20      -4.233   4.194  -6.915  1.00 64.32           N  
ATOM    309  CZ  ARG A  20      -4.927   5.113  -7.607  1.00  4.53           C  
ATOM    310  NH1 ARG A  20      -4.541   6.397  -7.640  1.00 43.11           N  
ATOM    311  NH2 ARG A  20      -6.033   4.741  -8.243  1.00 42.52           N  
ATOM    312  H   ARG A  20      -1.661   0.705  -6.569  1.00 71.14           H  
ATOM    313  HA  ARG A  20      -1.798   0.966  -3.762  1.00 23.02           H  
ATOM    314  HB2 ARG A  20      -4.010   1.983  -5.620  1.00 42.34           H  
ATOM    315  HB3 ARG A  20      -3.441   2.689  -4.117  1.00 72.34           H  
ATOM    316  HG2 ARG A  20      -1.356   3.400  -5.248  1.00 30.10           H  
ATOM    317  HG3 ARG A  20      -1.953   2.699  -6.767  1.00 23.04           H  
ATOM    318  HD2 ARG A  20      -3.315   4.892  -5.182  1.00 44.15           H  
ATOM    319  HD3 ARG A  20      -2.376   5.128  -6.661  1.00 11.41           H  
ATOM    320  HE  ARG A  20      -4.565   3.267  -6.924  1.00 24.23           H  
ATOM    321 HH11 ARG A  20      -3.721   6.691  -7.147  1.00 52.10           H  
ATOM    322 HH12 ARG A  20      -5.072   7.077  -8.170  1.00 14.53           H  
ATOM    323 HH21 ARG A  20      -6.339   3.783  -8.211  1.00 23.33           H  
ATOM    324 HH22 ARG A  20      -6.557   5.413  -8.771  1.00 13.20           H  
ATOM    325  N   GLN A  21      -4.428  -0.526  -5.199  1.00 73.50           N  
ATOM    326  CA  GLN A  21      -5.637  -1.354  -5.021  1.00 70.24           C  
ATOM    327  C   GLN A  21      -5.322  -2.700  -4.332  1.00 71.02           C  
ATOM    328  O   GLN A  21      -6.171  -3.250  -3.633  1.00 12.24           O  
ATOM    329  CB  GLN A  21      -6.341  -1.596  -6.393  1.00 35.24           C  
ATOM    330  CG  GLN A  21      -7.046  -0.351  -6.969  1.00  3.44           C  
ATOM    331  CD  GLN A  21      -7.611  -0.565  -8.382  1.00 14.34           C  
ATOM    332  OE1 GLN A  21      -8.742  -1.024  -8.555  1.00 14.42           O  
ATOM    333  NE2 GLN A  21      -6.842  -0.209  -9.405  1.00 34.34           N  
ATOM    334  H   GLN A  21      -4.184  -0.260  -6.110  1.00 14.33           H  
ATOM    335  HA  GLN A  21      -6.309  -0.782  -4.382  1.00 40.41           H  
ATOM    336  HB2 GLN A  21      -5.597  -1.926  -7.111  1.00 52.50           H  
ATOM    337  HB3 GLN A  21      -7.083  -2.380  -6.281  1.00 33.23           H  
ATOM    338  HG2 GLN A  21      -7.864  -0.079  -6.308  1.00 22.42           H  
ATOM    339  HG3 GLN A  21      -6.334   0.467  -6.996  1.00 51.11           H  
ATOM    340 HE21 GLN A  21      -5.962   0.165  -9.216  1.00 55.54           H  
ATOM    341 HE22 GLN A  21      -7.190  -0.339 -10.310  1.00 51.25           H  
ATOM    342  N   ARG A  22      -4.100  -3.214  -4.557  1.00 73.32           N  
ATOM    343  CA  ARG A  22      -3.584  -4.424  -3.879  1.00 65.14           C  
ATOM    344  C   ARG A  22      -3.314  -4.134  -2.389  1.00 22.35           C  
ATOM    345  O   ARG A  22      -3.802  -4.831  -1.502  1.00 15.10           O  
ATOM    346  CB  ARG A  22      -2.259  -4.897  -4.572  1.00 14.21           C  
ATOM    347  CG  ARG A  22      -2.434  -5.659  -5.912  1.00 42.30           C  
ATOM    348  CD  ARG A  22      -1.078  -5.917  -6.605  1.00 62.05           C  
ATOM    349  NE  ARG A  22      -1.180  -6.753  -7.814  1.00  3.14           N  
ATOM    350  CZ  ARG A  22      -0.177  -6.949  -8.698  1.00  4.13           C  
ATOM    351  NH1 ARG A  22       1.021  -6.363  -8.533  1.00 41.03           N  
ATOM    352  NH2 ARG A  22      -0.369  -7.755  -9.734  1.00  4.42           N  
ATOM    353  H   ARG A  22      -3.519  -2.761  -5.203  1.00 22.22           H  
ATOM    354  HA  ARG A  22      -4.336  -5.208  -3.965  1.00 12.43           H  
ATOM    355  HB2 ARG A  22      -1.641  -4.021  -4.760  1.00 21.04           H  
ATOM    356  HB3 ARG A  22      -1.714  -5.542  -3.895  1.00 44.15           H  
ATOM    357  HG2 ARG A  22      -2.916  -6.610  -5.715  1.00 21.21           H  
ATOM    358  HG3 ARG A  22      -3.061  -5.073  -6.576  1.00 23.21           H  
ATOM    359  HD2 ARG A  22      -0.642  -4.962  -6.882  1.00 52.43           H  
ATOM    360  HD3 ARG A  22      -0.412  -6.412  -5.902  1.00 74.12           H  
ATOM    361  HE  ARG A  22      -2.045  -7.201  -7.975  1.00 13.31           H  
ATOM    362 HH11 ARG A  22       1.188  -5.762  -7.743  1.00 62.33           H  
ATOM    363 HH12 ARG A  22       1.758  -6.518  -9.200  1.00 64.31           H  
ATOM    364 HH21 ARG A  22      -1.253  -8.217  -9.859  1.00 31.33           H  
ATOM    365 HH22 ARG A  22       0.370  -7.909 -10.394  1.00  4.13           H  
ATOM    366  N   LEU A  23      -2.573  -3.052  -2.161  1.00 52.52           N  
ATOM    367  CA  LEU A  23      -1.901  -2.751  -0.893  1.00 45.43           C  
ATOM    368  C   LEU A  23      -2.861  -2.250   0.188  1.00  5.32           C  
ATOM    369  O   LEU A  23      -2.809  -2.725   1.329  1.00 62.32           O  
ATOM    370  CB  LEU A  23      -0.803  -1.716  -1.208  1.00 64.12           C  
ATOM    371  CG  LEU A  23       0.326  -2.240  -2.140  1.00 12.52           C  
ATOM    372  CD1 LEU A  23       1.271  -1.113  -2.548  1.00 61.53           C  
ATOM    373  CD2 LEU A  23       1.082  -3.415  -1.507  1.00 22.15           C  
ATOM    374  H   LEU A  23      -2.479  -2.399  -2.894  1.00 21.01           H  
ATOM    375  HA  LEU A  23      -1.422  -3.665  -0.539  1.00 40.03           H  
ATOM    376  HB2 LEU A  23      -1.283  -0.867  -1.693  1.00 72.23           H  
ATOM    377  HB3 LEU A  23      -0.364  -1.359  -0.298  1.00 52.31           H  
ATOM    378  HG  LEU A  23      -0.127  -2.612  -3.054  1.00 42.13           H  
ATOM    379 HD11 LEU A  23       2.069  -1.505  -3.169  1.00 20.11           H  
ATOM    380 HD12 LEU A  23       1.700  -0.652  -1.667  1.00 14.32           H  
ATOM    381 HD13 LEU A  23       0.723  -0.369  -3.108  1.00 43.13           H  
ATOM    382 HD21 LEU A  23       0.394  -4.227  -1.310  1.00 60.31           H  
ATOM    383 HD22 LEU A  23       1.544  -3.104  -0.578  1.00 54.21           H  
ATOM    384 HD23 LEU A  23       1.849  -3.760  -2.187  1.00 20.24           H  
ATOM    385  N   GLU A  24      -3.728  -1.290  -0.178  1.00 60.34           N  
ATOM    386  CA  GLU A  24      -4.732  -0.728   0.742  1.00 74.33           C  
ATOM    387  C   GLU A  24      -5.761  -1.803   1.138  1.00  3.34           C  
ATOM    388  O   GLU A  24      -6.249  -1.803   2.263  1.00 70.51           O  
ATOM    389  CB  GLU A  24      -5.388   0.553   0.134  1.00 52.04           C  
ATOM    390  CG  GLU A  24      -6.144   0.377  -1.215  1.00 25.24           C  
ATOM    391  CD  GLU A  24      -7.653   0.079  -1.083  1.00 33.55           C  
ATOM    392  OE1 GLU A  24      -8.434   1.027  -0.870  1.00 13.41           O  
ATOM    393  OE2 GLU A  24      -8.070  -1.089  -1.206  1.00 22.34           O  
ATOM    394  H   GLU A  24      -3.684  -0.949  -1.094  1.00 60.34           H  
ATOM    395  HA  GLU A  24      -4.198  -0.434   1.647  1.00 64.33           H  
ATOM    396  HB2 GLU A  24      -6.074   0.972   0.861  1.00 54.22           H  
ATOM    397  HB3 GLU A  24      -4.594   1.281  -0.026  1.00 41.13           H  
ATOM    398  HG2 GLU A  24      -6.028   1.284  -1.798  1.00 51.04           H  
ATOM    399  HG3 GLU A  24      -5.674  -0.434  -1.763  1.00 51.23           H  
ATOM    400  N   LYS A  25      -6.026  -2.742   0.206  1.00  5.40           N  
ATOM    401  CA  LYS A  25      -6.928  -3.893   0.416  1.00 31.31           C  
ATOM    402  C   LYS A  25      -6.349  -4.821   1.502  1.00 71.42           C  
ATOM    403  O   LYS A  25      -7.050  -5.206   2.448  1.00 10.53           O  
ATOM    404  CB  LYS A  25      -7.113  -4.613  -0.958  1.00 52.12           C  
ATOM    405  CG  LYS A  25      -8.153  -5.758  -1.036  1.00 11.33           C  
ATOM    406  CD  LYS A  25      -7.627  -7.125  -0.546  1.00 42.43           C  
ATOM    407  CE  LYS A  25      -8.669  -8.238  -0.693  1.00 43.13           C  
ATOM    408  NZ  LYS A  25      -8.157  -9.547  -0.194  1.00 12.22           N  
ATOM    409  H   LYS A  25      -5.597  -2.656  -0.672  1.00 70.31           H  
ATOM    410  HA  LYS A  25      -7.887  -3.507   0.748  1.00 33.44           H  
ATOM    411  HB2 LYS A  25      -7.404  -3.862  -1.682  1.00 41.33           H  
ATOM    412  HB3 LYS A  25      -6.147  -5.010  -1.274  1.00 53.34           H  
ATOM    413  HG2 LYS A  25      -9.013  -5.487  -0.436  1.00 22.20           H  
ATOM    414  HG3 LYS A  25      -8.472  -5.866  -2.070  1.00  2.33           H  
ATOM    415  HD2 LYS A  25      -6.747  -7.393  -1.121  1.00 44.44           H  
ATOM    416  HD3 LYS A  25      -7.352  -7.038   0.501  1.00 20.21           H  
ATOM    417  HE2 LYS A  25      -9.555  -7.969  -0.128  1.00 24.55           H  
ATOM    418  HE3 LYS A  25      -8.932  -8.337  -1.740  1.00 41.23           H  
ATOM    419  HZ1 LYS A  25      -8.877 -10.288  -0.321  1.00 74.13           H  
ATOM    420  HZ2 LYS A  25      -7.925  -9.483   0.816  1.00 21.12           H  
ATOM    421  HZ3 LYS A  25      -7.297  -9.821  -0.714  1.00 52.24           H  
ATOM    422  N   MET A  26      -5.050  -5.147   1.355  1.00 73.45           N  
ATOM    423  CA  MET A  26      -4.309  -5.992   2.313  1.00 55.34           C  
ATOM    424  C   MET A  26      -4.125  -5.284   3.660  1.00 13.13           C  
ATOM    425  O   MET A  26      -4.033  -5.934   4.694  1.00 25.02           O  
ATOM    426  CB  MET A  26      -2.919  -6.400   1.752  1.00  0.20           C  
ATOM    427  CG  MET A  26      -2.963  -7.271   0.485  1.00 64.13           C  
ATOM    428  SD  MET A  26      -1.490  -8.301   0.303  1.00 13.11           S  
ATOM    429  CE  MET A  26      -1.643  -9.363   1.748  1.00 75.24           C  
ATOM    430  H   MET A  26      -4.570  -4.800   0.571  1.00 74.11           H  
ATOM    431  HA  MET A  26      -4.895  -6.894   2.477  1.00 12.50           H  
ATOM    432  HB2 MET A  26      -2.354  -5.501   1.520  1.00 34.30           H  
ATOM    433  HB3 MET A  26      -2.384  -6.951   2.512  1.00 61.35           H  
ATOM    434  HG2 MET A  26      -3.828  -7.917   0.522  1.00 14.54           H  
ATOM    435  HG3 MET A  26      -3.040  -6.632  -0.387  1.00 42.03           H  
ATOM    436  HE1 MET A  26      -2.589  -9.884   1.716  1.00 64.31           H  
ATOM    437  HE2 MET A  26      -1.588  -8.766   2.647  1.00 21.33           H  
ATOM    438  HE3 MET A  26      -0.838 -10.083   1.748  1.00 14.00           H  
ATOM    439  N   CYS A  27      -4.044  -3.952   3.621  1.00 40.33           N  
ATOM    440  CA  CYS A  27      -3.829  -3.120   4.815  1.00 21.12           C  
ATOM    441  C   CYS A  27      -5.080  -3.069   5.716  1.00 43.01           C  
ATOM    442  O   CYS A  27      -4.971  -2.881   6.933  1.00 72.11           O  
ATOM    443  CB  CYS A  27      -3.427  -1.710   4.366  1.00  5.24           C  
ATOM    444  SG  CYS A  27      -2.977  -0.592   5.715  1.00 40.03           S  
ATOM    445  H   CYS A  27      -4.125  -3.507   2.747  1.00 72.51           H  
ATOM    446  HA  CYS A  27      -3.006  -3.553   5.383  1.00 65.14           H  
ATOM    447  HB2 CYS A  27      -2.568  -1.779   3.711  1.00 14.42           H  
ATOM    448  HB3 CYS A  27      -4.246  -1.254   3.818  1.00 51.21           H  
ATOM    449  N   LYS A  28      -6.264  -3.229   5.097  1.00 53.34           N  
ATOM    450  CA  LYS A  28      -7.553  -3.255   5.816  1.00 11.01           C  
ATOM    451  C   LYS A  28      -7.702  -4.567   6.618  1.00 44.31           C  
ATOM    452  O   LYS A  28      -7.795  -4.553   7.850  1.00 34.03           O  
ATOM    453  CB  LYS A  28      -8.729  -3.084   4.806  1.00 33.34           C  
ATOM    454  CG  LYS A  28      -8.773  -1.695   4.130  1.00  5.22           C  
ATOM    455  CD  LYS A  28      -9.649  -1.665   2.854  1.00  3.54           C  
ATOM    456  CE  LYS A  28      -9.585  -0.306   2.136  1.00 53.03           C  
ATOM    457  NZ  LYS A  28     -10.309  -0.320   0.833  1.00  1.13           N  
ATOM    458  H   LYS A  28      -6.268  -3.325   4.121  1.00 11.51           H  
ATOM    459  HA  LYS A  28      -7.565  -2.415   6.510  1.00 11.41           H  
ATOM    460  HB2 LYS A  28      -8.642  -3.849   4.034  1.00 34.43           H  
ATOM    461  HB3 LYS A  28      -9.671  -3.236   5.329  1.00 54.25           H  
ATOM    462  HG2 LYS A  28      -9.165  -0.973   4.840  1.00 13.12           H  
ATOM    463  HG3 LYS A  28      -7.758  -1.402   3.862  1.00 22.23           H  
ATOM    464  HD2 LYS A  28      -9.304  -2.436   2.170  1.00 41.45           H  
ATOM    465  HD3 LYS A  28     -10.679  -1.872   3.127  1.00 34.11           H  
ATOM    466  HE2 LYS A  28     -10.028   0.453   2.770  1.00  4.54           H  
ATOM    467  HE3 LYS A  28      -8.547  -0.054   1.951  1.00 35.04           H  
ATOM    468  HZ1 LYS A  28      -9.872  -1.009   0.184  1.00 15.02           H  
ATOM    469  HZ2 LYS A  28     -10.261   0.622   0.393  1.00 60.51           H  
ATOM    470  HZ3 LYS A  28     -11.304  -0.576   0.971  1.00  4.15           H  
ATOM    471  N   GLU A  29      -7.697  -5.695   5.897  1.00 15.41           N  
ATOM    472  CA  GLU A  29      -7.947  -7.033   6.474  1.00 12.10           C  
ATOM    473  C   GLU A  29      -6.709  -7.590   7.205  1.00 11.44           C  
ATOM    474  O   GLU A  29      -6.836  -8.207   8.267  1.00 41.14           O  
ATOM    475  CB  GLU A  29      -8.412  -8.018   5.363  1.00 54.33           C  
ATOM    476  CG  GLU A  29      -7.455  -8.147   4.158  1.00 72.30           C  
ATOM    477  CD  GLU A  29      -7.879  -9.236   3.174  1.00 25.24           C  
ATOM    478  OE1 GLU A  29      -8.961  -9.111   2.569  1.00 44.03           O  
ATOM    479  OE2 GLU A  29      -7.133 -10.222   2.996  1.00  2.30           O  
ATOM    480  H   GLU A  29      -7.517  -5.626   4.933  1.00 70.30           H  
ATOM    481  HA  GLU A  29      -8.754  -6.932   7.201  1.00 54.41           H  
ATOM    482  HB2 GLU A  29      -8.539  -9.005   5.801  1.00 43.44           H  
ATOM    483  HB3 GLU A  29      -9.377  -7.688   4.994  1.00 13.41           H  
ATOM    484  HG2 GLU A  29      -7.423  -7.197   3.631  1.00 35.15           H  
ATOM    485  HG3 GLU A  29      -6.459  -8.367   4.532  1.00 43.13           H  
ATOM    486  N   GLY A  30      -5.523  -7.351   6.634  1.00 42.43           N  
ATOM    487  CA  GLY A  30      -4.271  -7.910   7.151  1.00 51.21           C  
ATOM    488  C   GLY A  30      -3.492  -6.919   7.999  1.00 75.01           C  
ATOM    489  O   GLY A  30      -4.046  -5.909   8.446  1.00 52.45           O  
ATOM    490  H   GLY A  30      -5.489  -6.769   5.852  1.00 11.23           H  
ATOM    491  HA2 GLY A  30      -4.479  -8.799   7.738  1.00 43.11           H  
ATOM    492  HA3 GLY A  30      -3.663  -8.198   6.305  1.00 54.43           H  
ATOM    493  N   THR A  31      -2.205  -7.213   8.220  1.00 65.42           N  
ATOM    494  CA  THR A  31      -1.302  -6.341   8.981  1.00 10.33           C  
ATOM    495  C   THR A  31      -0.770  -5.228   8.059  1.00 40.44           C  
ATOM    496  O   THR A  31      -0.312  -5.504   6.934  1.00 55.14           O  
ATOM    497  CB  THR A  31      -0.116  -7.166   9.589  1.00 42.22           C  
ATOM    498  OG1 THR A  31       0.538  -7.900   8.558  1.00 23.23           O  
ATOM    499  CG2 THR A  31      -0.592  -8.151  10.672  1.00 61.51           C  
ATOM    500  H   THR A  31      -1.835  -8.033   7.831  1.00 60.01           H  
ATOM    501  HA  THR A  31      -1.862  -5.897   9.806  1.00 75.23           H  
ATOM    502  HB  THR A  31       0.602  -6.482  10.038  1.00 11.50           H  
ATOM    503  HG1 THR A  31       1.341  -8.299   8.912  1.00 15.34           H  
ATOM    504 HG21 THR A  31       0.250  -8.719  11.042  1.00 63.11           H  
ATOM    505 HG22 THR A  31      -1.324  -8.831  10.252  1.00 63.13           H  
ATOM    506 HG23 THR A  31      -1.042  -7.606  11.493  1.00 53.04           H  
ATOM    507  N   SER A  32      -0.847  -3.976   8.548  1.00 30.22           N  
ATOM    508  CA  SER A  32      -0.444  -2.788   7.786  1.00 72.25           C  
ATOM    509  C   SER A  32       1.066  -2.814   7.480  1.00 11.52           C  
ATOM    510  O   SER A  32       1.478  -2.453   6.381  1.00 34.03           O  
ATOM    511  CB  SER A  32      -0.835  -1.515   8.570  1.00  4.21           C  
ATOM    512  OG  SER A  32      -0.283  -1.521   9.881  1.00 31.20           O  
ATOM    513  H   SER A  32      -1.175  -3.845   9.464  1.00 45.45           H  
ATOM    514  HA  SER A  32      -0.994  -2.802   6.843  1.00 74.23           H  
ATOM    515  HB2 SER A  32      -0.478  -0.638   8.045  1.00 43.42           H  
ATOM    516  HB3 SER A  32      -1.914  -1.460   8.649  1.00  1.11           H  
ATOM    517  HG  SER A  32      -0.986  -1.375  10.524  1.00 73.12           H  
ATOM    518  N   GLU A  33       1.872  -3.291   8.452  1.00 65.33           N  
ATOM    519  CA  GLU A  33       3.340  -3.403   8.304  1.00  2.22           C  
ATOM    520  C   GLU A  33       3.737  -4.303   7.110  1.00 55.51           C  
ATOM    521  O   GLU A  33       4.712  -4.020   6.416  1.00 11.31           O  
ATOM    522  CB  GLU A  33       3.994  -3.921   9.610  1.00 43.45           C  
ATOM    523  CG  GLU A  33       3.881  -2.965  10.810  1.00 52.42           C  
ATOM    524  CD  GLU A  33       4.643  -3.479  12.038  1.00 73.53           C  
ATOM    525  OE1 GLU A  33       5.865  -3.233  12.139  1.00 41.23           O  
ATOM    526  OE2 GLU A  33       4.032  -4.160  12.893  1.00 14.34           O  
ATOM    527  H   GLU A  33       1.462  -3.559   9.304  1.00 14.22           H  
ATOM    528  HA  GLU A  33       3.714  -2.400   8.110  1.00 72.13           H  
ATOM    529  HB2 GLU A  33       3.531  -4.866   9.881  1.00 71.24           H  
ATOM    530  HB3 GLU A  33       5.052  -4.102   9.424  1.00  2.12           H  
ATOM    531  HG2 GLU A  33       4.276  -1.992  10.526  1.00 64.44           H  
ATOM    532  HG3 GLU A  33       2.830  -2.847  11.064  1.00 14.22           H  
ATOM    533  N   ASP A  34       2.966  -5.373   6.867  1.00 13.34           N  
ATOM    534  CA  ASP A  34       3.207  -6.282   5.720  1.00 53.32           C  
ATOM    535  C   ASP A  34       2.741  -5.652   4.395  1.00 50.33           C  
ATOM    536  O   ASP A  34       3.366  -5.865   3.357  1.00 63.34           O  
ATOM    537  CB  ASP A  34       2.544  -7.674   5.958  1.00 23.10           C  
ATOM    538  CG  ASP A  34       3.372  -8.561   6.907  1.00 21.01           C  
ATOM    539  OD1 ASP A  34       3.331  -8.342   8.130  1.00 54.53           O  
ATOM    540  OD2 ASP A  34       4.105  -9.459   6.428  1.00 45.44           O  
ATOM    541  H   ASP A  34       2.215  -5.556   7.468  1.00 40.12           H  
ATOM    542  HA  ASP A  34       4.286  -6.424   5.646  1.00 63.41           H  
ATOM    543  HB2 ASP A  34       1.549  -7.534   6.390  1.00 22.23           H  
ATOM    544  HB3 ASP A  34       2.429  -8.190   5.008  1.00  3.34           H  
ATOM    545  N   ALA A  35       1.668  -4.844   4.453  1.00 12.42           N  
ATOM    546  CA  ALA A  35       1.100  -4.170   3.266  1.00 75.31           C  
ATOM    547  C   ALA A  35       2.070  -3.111   2.701  1.00 74.51           C  
ATOM    548  O   ALA A  35       2.359  -3.098   1.502  1.00 23.14           O  
ATOM    549  CB  ALA A  35      -0.257  -3.549   3.616  1.00 55.24           C  
ATOM    550  H   ALA A  35       1.235  -4.709   5.323  1.00 72.33           H  
ATOM    551  HA  ALA A  35       0.931  -4.930   2.501  1.00 61.13           H  
ATOM    552  HB1 ALA A  35      -0.700  -3.108   2.730  1.00 30.23           H  
ATOM    553  HB2 ALA A  35      -0.129  -2.783   4.371  1.00 32.12           H  
ATOM    554  HB3 ALA A  35      -0.923  -4.315   3.996  1.00 23.11           H  
ATOM    555  N   GLU A  36       2.588  -2.248   3.591  1.00 45.33           N  
ATOM    556  CA  GLU A  36       3.597  -1.226   3.225  1.00 41.33           C  
ATOM    557  C   GLU A  36       4.925  -1.866   2.809  1.00  1.32           C  
ATOM    558  O   GLU A  36       5.653  -1.301   2.002  1.00 15.23           O  
ATOM    559  CB  GLU A  36       3.859  -0.238   4.387  1.00 41.40           C  
ATOM    560  CG  GLU A  36       4.287  -0.923   5.706  1.00 52.43           C  
ATOM    561  CD  GLU A  36       5.345  -0.147   6.486  1.00 44.52           C  
ATOM    562  OE1 GLU A  36       6.533  -0.275   6.144  1.00 64.03           O  
ATOM    563  OE2 GLU A  36       5.009   0.594   7.420  1.00 34.15           O  
ATOM    564  H   GLU A  36       2.275  -2.290   4.522  1.00  1.54           H  
ATOM    565  HA  GLU A  36       3.201  -0.670   2.380  1.00 64.12           H  
ATOM    566  HB2 GLU A  36       4.634   0.459   4.078  1.00 10.22           H  
ATOM    567  HB3 GLU A  36       2.951   0.322   4.568  1.00 51.52           H  
ATOM    568  HG2 GLU A  36       3.408  -1.058   6.328  1.00 34.31           H  
ATOM    569  HG3 GLU A  36       4.683  -1.913   5.477  1.00 20.21           H  
ATOM    570  N   ARG A  37       5.253  -3.033   3.398  1.00 63.34           N  
ATOM    571  CA  ARG A  37       6.440  -3.821   3.003  1.00 24.12           C  
ATOM    572  C   ARG A  37       6.297  -4.268   1.535  1.00 64.24           C  
ATOM    573  O   ARG A  37       7.258  -4.206   0.768  1.00 44.04           O  
ATOM    574  CB  ARG A  37       6.651  -5.046   3.961  1.00 13.43           C  
ATOM    575  CG  ARG A  37       7.842  -4.924   4.956  1.00 21.20           C  
ATOM    576  CD  ARG A  37       7.793  -3.668   5.846  1.00 44.31           C  
ATOM    577  NE  ARG A  37       8.865  -3.668   6.853  1.00 53.43           N  
ATOM    578  CZ  ARG A  37       9.078  -2.716   7.779  1.00 24.34           C  
ATOM    579  NH1 ARG A  37       8.291  -1.642   7.875  1.00 42.23           N  
ATOM    580  NH2 ARG A  37      10.091  -2.853   8.619  1.00 63.25           N  
ATOM    581  H   ARG A  37       4.679  -3.369   4.116  1.00 24.22           H  
ATOM    582  HA  ARG A  37       7.300  -3.155   3.075  1.00 42.01           H  
ATOM    583  HB2 ARG A  37       5.748  -5.196   4.544  1.00 31.10           H  
ATOM    584  HB3 ARG A  37       6.811  -5.946   3.365  1.00 14.41           H  
ATOM    585  HG2 ARG A  37       7.843  -5.796   5.598  1.00 10.31           H  
ATOM    586  HG3 ARG A  37       8.766  -4.911   4.387  1.00 31.52           H  
ATOM    587  HD2 ARG A  37       7.902  -2.792   5.224  1.00 32.32           H  
ATOM    588  HD3 ARG A  37       6.836  -3.631   6.354  1.00 32.44           H  
ATOM    589  HE  ARG A  37       9.479  -4.432   6.833  1.00 34.23           H  
ATOM    590 HH11 ARG A  37       7.518  -1.526   7.247  1.00 13.43           H  
ATOM    591 HH12 ARG A  37       8.470  -0.945   8.576  1.00 20.13           H  
ATOM    592 HH21 ARG A  37      10.691  -3.659   8.565  1.00 43.14           H  
ATOM    593 HH22 ARG A  37      10.265  -2.155   9.317  1.00 73.44           H  
ATOM    594  N   MET A  38       5.066  -4.665   1.144  1.00 32.23           N  
ATOM    595  CA  MET A  38       4.758  -5.054  -0.248  1.00  1.53           C  
ATOM    596  C   MET A  38       4.736  -3.813  -1.170  1.00 53.33           C  
ATOM    597  O   MET A  38       4.905  -3.949  -2.374  1.00 24.21           O  
ATOM    598  CB  MET A  38       3.420  -5.830  -0.346  1.00 70.11           C  
ATOM    599  CG  MET A  38       3.351  -7.171   0.418  1.00 13.22           C  
ATOM    600  SD  MET A  38       4.581  -8.402  -0.096  1.00 35.31           S  
ATOM    601  CE  MET A  38       5.891  -8.196   1.118  1.00 54.42           C  
ATOM    602  H   MET A  38       4.339  -4.686   1.810  1.00 35.31           H  
ATOM    603  HA  MET A  38       5.559  -5.710  -0.592  1.00 12.50           H  
ATOM    604  HB2 MET A  38       2.627  -5.197   0.041  1.00 55.15           H  
ATOM    605  HB3 MET A  38       3.210  -6.033  -1.391  1.00 13.03           H  
ATOM    606  HG2 MET A  38       3.489  -6.973   1.466  1.00 10.43           H  
ATOM    607  HG3 MET A  38       2.365  -7.599   0.273  1.00 44.24           H  
ATOM    608  HE1 MET A  38       6.285  -7.192   1.052  1.00 50.13           H  
ATOM    609  HE2 MET A  38       6.680  -8.906   0.927  1.00 34.13           H  
ATOM    610  HE3 MET A  38       5.492  -8.361   2.112  1.00 21.12           H  
ATOM    611  N   ALA A  39       4.505  -2.612  -0.585  1.00 42.12           N  
ATOM    612  CA  ALA A  39       4.612  -1.319  -1.304  1.00 12.03           C  
ATOM    613  C   ALA A  39       6.075  -1.004  -1.652  1.00 53.42           C  
ATOM    614  O   ALA A  39       6.375  -0.460  -2.722  1.00 74.25           O  
ATOM    615  CB  ALA A  39       4.010  -0.178  -0.466  1.00 75.34           C  
ATOM    616  H   ALA A  39       4.239  -2.599   0.359  1.00 63.25           H  
ATOM    617  HA  ALA A  39       4.040  -1.403  -2.226  1.00 74.15           H  
ATOM    618  HB1 ALA A  39       4.048   0.749  -1.024  1.00 35.15           H  
ATOM    619  HB2 ALA A  39       4.567  -0.066   0.455  1.00 40.34           H  
ATOM    620  HB3 ALA A  39       2.979  -0.410  -0.230  1.00 63.33           H  
ATOM    621  N   ARG A  40       6.973  -1.373  -0.728  1.00 72.13           N  
ATOM    622  CA  ARG A  40       8.426  -1.229  -0.906  1.00  2.15           C  
ATOM    623  C   ARG A  40       8.940  -2.255  -1.928  1.00 31.11           C  
ATOM    624  O   ARG A  40       9.872  -1.981  -2.680  1.00 25.43           O  
ATOM    625  CB  ARG A  40       9.141  -1.376   0.465  1.00 35.32           C  
ATOM    626  CG  ARG A  40       8.644  -0.350   1.513  1.00 41.22           C  
ATOM    627  CD  ARG A  40       9.278  -0.516   2.916  1.00 72.22           C  
ATOM    628  NE  ARG A  40       8.526   0.233   3.949  1.00 43.32           N  
ATOM    629  CZ  ARG A  40       8.489   1.575   4.091  1.00 43.41           C  
ATOM    630  NH1 ARG A  40       9.153   2.387   3.273  1.00 13.11           N  
ATOM    631  NH2 ARG A  40       7.751   2.104   5.059  1.00 23.53           N  
ATOM    632  H   ARG A  40       6.643  -1.755   0.112  1.00 30.41           H  
ATOM    633  HA  ARG A  40       8.616  -0.227  -1.291  1.00 60.42           H  
ATOM    634  HB2 ARG A  40       8.968  -2.379   0.851  1.00 20.11           H  
ATOM    635  HB3 ARG A  40      10.210  -1.235   0.328  1.00 62.42           H  
ATOM    636  HG2 ARG A  40       8.866   0.651   1.155  1.00 74.33           H  
ATOM    637  HG3 ARG A  40       7.569  -0.452   1.605  1.00 60.24           H  
ATOM    638  HD2 ARG A  40       9.268  -1.565   3.183  1.00 63.02           H  
ATOM    639  HD3 ARG A  40      10.301  -0.162   2.891  1.00 32.01           H  
ATOM    640  HE  ARG A  40       8.015  -0.307   4.594  1.00 23.34           H  
ATOM    641 HH11 ARG A  40       9.705   2.011   2.524  1.00 41.44           H  
ATOM    642 HH12 ARG A  40       9.099   3.381   3.399  1.00 33.21           H  
ATOM    643 HH21 ARG A  40       7.231   1.507   5.677  1.00 44.31           H  
ATOM    644 HH22 ARG A  40       7.706   3.099   5.175  1.00 75.22           H  
ATOM    645  N   ASN A  41       8.285  -3.430  -1.969  1.00 43.22           N  
ATOM    646  CA  ASN A  41       8.590  -4.486  -2.968  1.00 74.12           C  
ATOM    647  C   ASN A  41       7.945  -4.154  -4.324  1.00 64.41           C  
ATOM    648  O   ASN A  41       8.418  -4.612  -5.362  1.00 61.55           O  
ATOM    649  CB  ASN A  41       8.118  -5.892  -2.499  1.00 43.53           C  
ATOM    650  CG  ASN A  41       8.987  -6.499  -1.392  1.00 43.55           C  
ATOM    651  OD1 ASN A  41      10.060  -7.047  -1.658  1.00 54.11           O  
ATOM    652  ND2 ASN A  41       8.522  -6.459  -0.157  1.00 43.32           N  
ATOM    653  H   ASN A  41       7.567  -3.583  -1.319  1.00  2.02           H  
ATOM    654  HA  ASN A  41       9.673  -4.502  -3.107  1.00 75.14           H  
ATOM    655  HB2 ASN A  41       7.096  -5.823  -2.139  1.00 64.23           H  
ATOM    656  HB3 ASN A  41       8.133  -6.580  -3.340  1.00 61.51           H  
ATOM    657 HD21 ASN A  41       7.648  -6.053  -0.007  1.00 63.40           H  
ATOM    658 HD22 ASN A  41       9.071  -6.838   0.563  1.00 63.53           H  
ATOM    659  N   CYS A  42       6.855  -3.372  -4.282  1.00 32.25           N  
ATOM    660  CA  CYS A  42       6.114  -2.945  -5.481  1.00 75.22           C  
ATOM    661  C   CYS A  42       6.969  -1.983  -6.301  1.00 73.13           C  
ATOM    662  O   CYS A  42       7.251  -2.231  -7.471  1.00 73.12           O  
ATOM    663  CB  CYS A  42       4.779  -2.263  -5.095  1.00 74.24           C  
ATOM    664  SG  CYS A  42       3.726  -1.821  -6.516  1.00 22.52           S  
ATOM    665  H   CYS A  42       6.535  -3.076  -3.408  1.00 64.44           H  
ATOM    666  HA  CYS A  42       5.896  -3.829  -6.072  1.00 11.02           H  
ATOM    667  HB2 CYS A  42       4.211  -2.925  -4.463  1.00 22.42           H  
ATOM    668  HB3 CYS A  42       4.983  -1.351  -4.543  1.00 64.15           H  
ATOM    669  N   GLU A  43       7.411  -0.894  -5.650  1.00 10.43           N  
ATOM    670  CA  GLU A  43       8.204   0.168  -6.295  1.00 40.34           C  
ATOM    671  C   GLU A  43       9.530   0.381  -5.548  1.00 43.22           C  
ATOM    672  O   GLU A  43      10.603   0.052  -6.083  1.00 25.32           O  
ATOM    673  CB  GLU A  43       7.376   1.485  -6.384  1.00  3.11           C  
ATOM    674  CG  GLU A  43       6.169   1.408  -7.341  1.00 21.02           C  
ATOM    675  CD  GLU A  43       6.576   1.132  -8.803  1.00 53.13           C  
ATOM    676  OE1 GLU A  43       7.062   2.063  -9.473  1.00 72.32           O  
ATOM    677  OE2 GLU A  43       6.431  -0.014  -9.283  1.00  3.30           O  
ATOM    678  H   GLU A  43       7.198  -0.802  -4.696  1.00 21.22           H  
ATOM    679  HA  GLU A  43       8.438  -0.151  -7.312  1.00 20.01           H  
ATOM    680  HB2 GLU A  43       7.009   1.740  -5.394  1.00  2.30           H  
ATOM    681  HB3 GLU A  43       8.024   2.282  -6.724  1.00 41.52           H  
ATOM    682  HG2 GLU A  43       5.510   0.618  -7.000  1.00  3.34           H  
ATOM    683  HG3 GLU A  43       5.629   2.351  -7.301  1.00 51.32           H  
ATOM    684  N   SER A  44       9.452   0.899  -4.313  1.00 73.24           N  
ATOM    685  CA  SER A  44      10.645   1.249  -3.502  1.00 21.22           C  
ATOM    686  C   SER A  44      10.213   1.726  -2.101  1.00 42.13           C  
ATOM    687  O   SER A  44       9.306   2.596  -2.015  1.00 44.12           O  
ATOM    688  CB  SER A  44      11.514   2.342  -4.191  1.00 42.14           C  
ATOM    689  OG  SER A  44      10.743   3.473  -4.583  1.00  2.45           O  
ATOM    690  OXT SER A  44      10.798   1.256  -1.102  1.00 37.44           O  
ATOM    691  H   SER A  44       8.563   1.042  -3.918  1.00 52.21           H  
ATOM    692  HA  SER A  44      11.243   0.338  -3.403  1.00  1.11           H  
ATOM    693  HB2 SER A  44      12.290   2.676  -3.513  1.00 62.45           H  
ATOM    694  HB3 SER A  44      11.982   1.930  -5.078  1.00 12.43           H  
ATOM    695  HG  SER A  44       9.884   3.444  -4.134  1.00  1.04           H  
TER     696      SER A  44                                                      
ENDMDL                                                                          
MODEL        2                                                                  
ATOM      1  N   ALA A   1      -4.623   5.890  11.403  1.00 72.11           N  
ATOM      2  CA  ALA A   1      -5.920   5.902  10.671  1.00 31.54           C  
ATOM      3  C   ALA A   1      -5.997   4.692   9.712  1.00 71.51           C  
ATOM      4  O   ALA A   1      -4.980   4.336   9.104  1.00 62.21           O  
ATOM      5  CB  ALA A   1      -6.074   7.228   9.910  1.00 20.02           C  
ATOM      6  H1  ALA A   1      -3.839   5.887  10.719  1.00 38.52           H  
ATOM      7  H2  ALA A   1      -4.548   5.044  12.003  1.00 38.52           H  
ATOM      8  H3  ALA A   1      -4.541   6.738  11.998  1.00 38.52           H  
ATOM      9  HA  ALA A   1      -6.718   5.829  11.404  1.00 42.11           H  
ATOM     10  HB1 ALA A   1      -7.026   7.255   9.393  1.00 32.01           H  
ATOM     11  HB2 ALA A   1      -5.272   7.329   9.189  1.00 30.31           H  
ATOM     12  HB3 ALA A   1      -6.024   8.052  10.611  1.00 33.35           H  
ATOM     13  N   PRO A   2      -7.202   4.047   9.551  1.00 30.25           N  
ATOM     14  CA  PRO A   2      -7.351   2.790   8.768  1.00 52.14           C  
ATOM     15  C   PRO A   2      -6.952   2.955   7.277  1.00 42.42           C  
ATOM     16  O   PRO A   2      -7.691   3.549   6.484  1.00 74.42           O  
ATOM     17  CB  PRO A   2      -8.859   2.439   8.936  1.00 33.42           C  
ATOM     18  CG  PRO A   2      -9.521   3.745   9.273  1.00 61.31           C  
ATOM     19  CD  PRO A   2      -8.508   4.492  10.111  1.00 62.33           C  
ATOM     20  HA  PRO A   2      -6.751   2.002   9.209  1.00 22.42           H  
ATOM     21  HB2 PRO A   2      -9.256   2.018   8.013  1.00 13.21           H  
ATOM     22  HB3 PRO A   2      -8.993   1.732   9.745  1.00 33.12           H  
ATOM     23  HG2 PRO A   2      -9.749   4.294   8.358  1.00 11.12           H  
ATOM     24  HG3 PRO A   2     -10.429   3.583   9.842  1.00 43.44           H  
ATOM     25  HD2 PRO A   2      -8.636   5.561   9.998  1.00 43.34           H  
ATOM     26  HD3 PRO A   2      -8.588   4.210  11.158  1.00 74.44           H  
ATOM     27  N   CYS A   3      -5.718   2.491   6.954  1.00 43.21           N  
ATOM     28  CA  CYS A   3      -5.157   2.427   5.583  1.00 52.12           C  
ATOM     29  C   CYS A   3      -4.932   3.823   4.961  1.00 54.31           C  
ATOM     30  O   CYS A   3      -4.538   3.921   3.803  1.00 60.02           O  
ATOM     31  CB  CYS A   3      -6.024   1.520   4.671  1.00 12.50           C  
ATOM     32  SG  CYS A   3      -6.303  -0.137   5.376  1.00 73.51           S  
ATOM     33  H   CYS A   3      -5.144   2.190   7.684  1.00 63.23           H  
ATOM     34  HA  CYS A   3      -4.184   1.964   5.680  1.00 43.13           H  
ATOM     35  HB2 CYS A   3      -6.993   1.978   4.514  1.00 23.21           H  
ATOM     36  HB3 CYS A   3      -5.533   1.388   3.715  1.00 53.24           H  
ATOM     37  N   GLU A   4      -5.141   4.891   5.763  1.00 31.22           N  
ATOM     38  CA  GLU A   4      -5.029   6.286   5.309  1.00 73.51           C  
ATOM     39  C   GLU A   4      -3.561   6.712   5.218  1.00 13.35           C  
ATOM     40  O   GLU A   4      -3.134   7.228   4.193  1.00 23.32           O  
ATOM     41  CB  GLU A   4      -5.802   7.218   6.278  1.00 10.24           C  
ATOM     42  CG  GLU A   4      -7.333   7.014   6.277  1.00 24.41           C  
ATOM     43  CD  GLU A   4      -8.003   7.434   4.956  1.00 34.33           C  
ATOM     44  OE1 GLU A   4      -8.249   8.645   4.757  1.00 53.24           O  
ATOM     45  OE2 GLU A   4      -8.279   6.568   4.100  1.00 31.31           O  
ATOM     46  H   GLU A   4      -5.375   4.728   6.704  1.00 32.32           H  
ATOM     47  HA  GLU A   4      -5.483   6.354   4.321  1.00  3.05           H  
ATOM     48  HB2 GLU A   4      -5.441   7.041   7.288  1.00  4.44           H  
ATOM     49  HB3 GLU A   4      -5.597   8.252   6.016  1.00 22.31           H  
ATOM     50  HG2 GLU A   4      -7.541   5.964   6.462  1.00 11.33           H  
ATOM     51  HG3 GLU A   4      -7.762   7.598   7.086  1.00 11.34           H  
ATOM     52  N   ASP A   5      -2.805   6.459   6.308  1.00 31.23           N  
ATOM     53  CA  ASP A   5      -1.358   6.779   6.405  1.00 55.35           C  
ATOM     54  C   ASP A   5      -0.573   6.086   5.287  1.00 64.52           C  
ATOM     55  O   ASP A   5       0.343   6.667   4.693  1.00 41.11           O  
ATOM     56  CB  ASP A   5      -0.803   6.319   7.783  1.00 50.14           C  
ATOM     57  CG  ASP A   5      -1.524   6.954   8.977  1.00 44.40           C  
ATOM     58  OD1 ASP A   5      -2.657   6.529   9.291  1.00 44.14           O  
ATOM     59  OD2 ASP A   5      -0.969   7.879   9.616  1.00 24.31           O  
ATOM     60  H   ASP A   5      -3.236   6.033   7.079  1.00 71.52           H  
ATOM     61  HA  ASP A   5      -1.242   7.855   6.310  1.00 20.41           H  
ATOM     62  HB2 ASP A   5      -0.911   5.241   7.862  1.00 52.04           H  
ATOM     63  HB3 ASP A   5       0.255   6.564   7.842  1.00 33.13           H  
ATOM     64  N   LEU A   6      -0.968   4.836   5.023  1.00 32.11           N  
ATOM     65  CA  LEU A   6      -0.380   4.003   3.978  1.00 24.12           C  
ATOM     66  C   LEU A   6      -0.771   4.544   2.586  1.00 64.31           C  
ATOM     67  O   LEU A   6       0.033   4.511   1.664  1.00 21.24           O  
ATOM     68  CB  LEU A   6      -0.832   2.534   4.196  1.00 23.22           C  
ATOM     69  CG  LEU A   6      -0.057   1.419   3.398  1.00 51.43           C  
ATOM     70  CD1 LEU A   6       0.001   0.122   4.214  1.00 71.24           C  
ATOM     71  CD2 LEU A   6      -0.686   1.141   2.011  1.00 55.21           C  
ATOM     72  H   LEU A   6      -1.697   4.455   5.561  1.00 43.23           H  
ATOM     73  HA  LEU A   6       0.698   4.055   4.086  1.00 53.44           H  
ATOM     74  HB2 LEU A   6      -0.731   2.324   5.261  1.00 53.02           H  
ATOM     75  HB3 LEU A   6      -1.884   2.464   3.953  1.00 24.54           H  
ATOM     76  HG  LEU A   6       0.967   1.740   3.239  1.00 23.45           H  
ATOM     77 HD11 LEU A   6       0.571  -0.621   3.671  1.00  0.21           H  
ATOM     78 HD12 LEU A   6      -1.000  -0.252   4.386  1.00 35.24           H  
ATOM     79 HD13 LEU A   6       0.482   0.311   5.164  1.00 24.15           H  
ATOM     80 HD21 LEU A   6      -0.120   0.371   1.498  1.00  2.43           H  
ATOM     81 HD22 LEU A   6      -0.667   2.044   1.419  1.00 35.54           H  
ATOM     82 HD23 LEU A   6      -1.711   0.813   2.132  1.00 14.03           H  
ATOM     83  N   LYS A   7      -2.002   5.082   2.475  1.00 33.33           N  
ATOM     84  CA  LYS A   7      -2.553   5.628   1.211  1.00 72.10           C  
ATOM     85  C   LYS A   7      -1.846   6.928   0.801  1.00 11.11           C  
ATOM     86  O   LYS A   7      -1.705   7.225  -0.394  1.00 22.54           O  
ATOM     87  CB  LYS A   7      -4.071   5.854   1.374  1.00  1.04           C  
ATOM     88  CG  LYS A   7      -4.886   5.978   0.067  1.00 55.54           C  
ATOM     89  CD  LYS A   7      -6.409   6.103   0.346  1.00 53.34           C  
ATOM     90  CE  LYS A   7      -6.930   5.000   1.292  1.00 41.25           C  
ATOM     91  NZ  LYS A   7      -8.365   5.165   1.643  1.00 12.22           N  
ATOM     92  H   LYS A   7      -2.570   5.109   3.281  1.00 50.11           H  
ATOM     93  HA  LYS A   7      -2.393   4.888   0.434  1.00 21.33           H  
ATOM     94  HB2 LYS A   7      -4.470   5.013   1.930  1.00 15.32           H  
ATOM     95  HB3 LYS A   7      -4.231   6.753   1.966  1.00 20.22           H  
ATOM     96  HG2 LYS A   7      -4.553   6.855  -0.479  1.00 34.55           H  
ATOM     97  HG3 LYS A   7      -4.711   5.095  -0.542  1.00 53.52           H  
ATOM     98  HD2 LYS A   7      -6.603   7.066   0.800  1.00 22.33           H  
ATOM     99  HD3 LYS A   7      -6.947   6.043  -0.594  1.00 13.31           H  
ATOM    100  HE2 LYS A   7      -6.803   4.036   0.817  1.00  4.54           H  
ATOM    101  HE3 LYS A   7      -6.354   5.020   2.209  1.00 73.21           H  
ATOM    102  HZ1 LYS A   7      -8.954   5.169   0.784  1.00 25.33           H  
ATOM    103  HZ2 LYS A   7      -8.509   6.062   2.150  1.00 11.11           H  
ATOM    104  HZ3 LYS A   7      -8.673   4.386   2.260  1.00 20.55           H  
ATOM    105  N   GLU A   8      -1.410   7.694   1.806  1.00 73.21           N  
ATOM    106  CA  GLU A   8      -0.657   8.936   1.591  1.00 31.42           C  
ATOM    107  C   GLU A   8       0.770   8.629   1.099  1.00 40.43           C  
ATOM    108  O   GLU A   8       1.410   9.459   0.443  1.00  2.21           O  
ATOM    109  CB  GLU A   8      -0.631   9.795   2.872  1.00  5.23           C  
ATOM    110  CG  GLU A   8      -2.021  10.051   3.495  1.00  4.54           C  
ATOM    111  CD  GLU A   8      -3.094  10.533   2.491  1.00 52.24           C  
ATOM    112  OE1 GLU A   8      -3.020  11.699   2.052  1.00  5.22           O  
ATOM    113  OE2 GLU A   8      -4.024   9.754   2.152  1.00 32.12           O  
ATOM    114  H   GLU A   8      -1.605   7.414   2.729  1.00 23.23           H  
ATOM    115  HA  GLU A   8      -1.172   9.494   0.813  1.00  1.23           H  
ATOM    116  HB2 GLU A   8      -0.017   9.293   3.613  1.00 15.33           H  
ATOM    117  HB3 GLU A   8      -0.180  10.753   2.637  1.00 52.43           H  
ATOM    118  HG2 GLU A   8      -2.358   9.128   3.943  1.00 53.25           H  
ATOM    119  HG3 GLU A   8      -1.919  10.796   4.273  1.00 34.42           H  
ATOM    120  N   ARG A   9       1.269   7.430   1.451  1.00 72.34           N  
ATOM    121  CA  ARG A   9       2.498   6.885   0.864  1.00 72.15           C  
ATOM    122  C   ARG A   9       2.224   6.502  -0.599  1.00 60.32           C  
ATOM    123  O   ARG A   9       2.968   6.908  -1.475  1.00 23.32           O  
ATOM    124  CB  ARG A   9       2.999   5.654   1.669  1.00 54.43           C  
ATOM    125  CG  ARG A   9       3.301   5.956   3.150  1.00 32.00           C  
ATOM    126  CD  ARG A   9       3.749   4.709   3.931  1.00 24.32           C  
ATOM    127  NE  ARG A   9       3.985   5.007   5.350  1.00 14.54           N  
ATOM    128  CZ  ARG A   9       4.524   4.163   6.243  1.00  3.21           C  
ATOM    129  NH1 ARG A   9       4.910   2.939   5.888  1.00 23.23           N  
ATOM    130  NH2 ARG A   9       4.658   4.551   7.503  1.00  5.43           N  
ATOM    131  H   ARG A   9       0.793   6.902   2.128  1.00  5.54           H  
ATOM    132  HA  ARG A   9       3.262   7.664   0.896  1.00 73.41           H  
ATOM    133  HB2 ARG A   9       2.237   4.882   1.630  1.00 51.43           H  
ATOM    134  HB3 ARG A   9       3.905   5.270   1.207  1.00 72.42           H  
ATOM    135  HG2 ARG A   9       4.088   6.699   3.203  1.00 35.33           H  
ATOM    136  HG3 ARG A   9       2.406   6.356   3.616  1.00 51.02           H  
ATOM    137  HD2 ARG A   9       2.978   3.952   3.862  1.00 53.31           H  
ATOM    138  HD3 ARG A   9       4.668   4.327   3.493  1.00 62.02           H  
ATOM    139  HE  ARG A   9       3.723   5.904   5.655  1.00 30.44           H  
ATOM    140 HH11 ARG A   9       4.810   2.629   4.939  1.00 52.33           H  
ATOM    141 HH12 ARG A   9       5.313   2.319   6.569  1.00 13.41           H  
ATOM    142 HH21 ARG A   9       4.356   5.467   7.783  1.00 53.31           H  
ATOM    143 HH22 ARG A   9       5.056   3.932   8.184  1.00 22.44           H  
ATOM    144  N   LEU A  10       1.094   5.784  -0.838  1.00 71.31           N  
ATOM    145  CA  LEU A  10       0.722   5.244  -2.176  1.00 72.23           C  
ATOM    146  C   LEU A  10       0.686   6.346  -3.248  1.00 24.21           C  
ATOM    147  O   LEU A  10       1.207   6.154  -4.357  1.00 44.20           O  
ATOM    148  CB  LEU A  10      -0.665   4.525  -2.130  1.00 63.03           C  
ATOM    149  CG  LEU A  10      -0.788   3.304  -1.171  1.00 41.54           C  
ATOM    150  CD1 LEU A  10      -2.201   2.697  -1.207  1.00 31.53           C  
ATOM    151  CD2 LEU A  10       0.280   2.243  -1.470  1.00 53.33           C  
ATOM    152  H   LEU A  10       0.487   5.615  -0.084  1.00 11.01           H  
ATOM    153  HA  LEU A  10       1.478   4.516  -2.448  1.00 22.53           H  
ATOM    154  HB2 LEU A  10      -1.414   5.257  -1.835  1.00 23.43           H  
ATOM    155  HB3 LEU A  10      -0.908   4.187  -3.134  1.00 75.21           H  
ATOM    156  HG  LEU A  10      -0.628   3.640  -0.156  1.00 21.42           H  
ATOM    157 HD11 LEU A  10      -2.923   3.447  -0.915  1.00 43.43           H  
ATOM    158 HD12 LEU A  10      -2.256   1.868  -0.515  1.00 51.24           H  
ATOM    159 HD13 LEU A  10      -2.429   2.349  -2.204  1.00 71.41           H  
ATOM    160 HD21 LEU A  10       1.265   2.673  -1.344  1.00 64.31           H  
ATOM    161 HD22 LEU A  10       0.174   1.882  -2.486  1.00 55.44           H  
ATOM    162 HD23 LEU A  10       0.167   1.414  -0.783  1.00 22.13           H  
ATOM    163  N   LYS A  11       0.102   7.513  -2.890  1.00 72.34           N  
ATOM    164  CA  LYS A  11      -0.025   8.649  -3.820  1.00 11.14           C  
ATOM    165  C   LYS A  11       1.348   9.271  -4.148  1.00 52.33           C  
ATOM    166  O   LYS A  11       1.596   9.669  -5.297  1.00 43.30           O  
ATOM    167  CB  LYS A  11      -0.998   9.716  -3.259  1.00 14.44           C  
ATOM    168  CG  LYS A  11      -0.593  10.318  -1.899  1.00 34.22           C  
ATOM    169  CD  LYS A  11      -1.505  11.483  -1.444  1.00 63.31           C  
ATOM    170  CE  LYS A  11      -2.988  11.100  -1.308  1.00 20.00           C  
ATOM    171  NZ  LYS A  11      -3.798  12.226  -0.735  1.00 64.03           N  
ATOM    172  H   LYS A  11      -0.251   7.608  -1.969  1.00 33.34           H  
ATOM    173  HA  LYS A  11      -0.449   8.261  -4.741  1.00 54.45           H  
ATOM    174  HB2 LYS A  11      -1.083  10.523  -3.979  1.00  0.44           H  
ATOM    175  HB3 LYS A  11      -1.969   9.254  -3.149  1.00 15.25           H  
ATOM    176  HG2 LYS A  11      -0.624   9.532  -1.150  1.00 12.02           H  
ATOM    177  HG3 LYS A  11       0.430  10.683  -1.974  1.00  1.04           H  
ATOM    178  HD2 LYS A  11      -1.155  11.838  -0.483  1.00  4.22           H  
ATOM    179  HD3 LYS A  11      -1.417  12.288  -2.166  1.00 43.22           H  
ATOM    180  HE2 LYS A  11      -3.384  10.848  -2.284  1.00  2.12           H  
ATOM    181  HE3 LYS A  11      -3.077  10.242  -0.653  1.00 52.43           H  
ATOM    182  HZ1 LYS A  11      -4.809  11.982  -0.726  1.00 54.21           H  
ATOM    183  HZ2 LYS A  11      -3.669  13.090  -1.297  1.00 44.14           H  
ATOM    184  HZ3 LYS A  11      -3.497  12.424   0.244  1.00  5.30           H  
ATOM    185  N   LYS A  12       2.237   9.322  -3.142  1.00 44.12           N  
ATOM    186  CA  LYS A  12       3.582   9.895  -3.287  1.00 50.02           C  
ATOM    187  C   LYS A  12       4.512   8.928  -4.053  1.00 33.04           C  
ATOM    188  O   LYS A  12       5.377   9.365  -4.820  1.00 22.42           O  
ATOM    189  CB  LYS A  12       4.192  10.223  -1.898  1.00 35.41           C  
ATOM    190  CG  LYS A  12       5.541  10.982  -1.978  1.00 72.51           C  
ATOM    191  CD  LYS A  12       6.299  11.036  -0.632  1.00 40.10           C  
ATOM    192  CE  LYS A  12       7.633  11.797  -0.743  1.00 51.13           C  
ATOM    193  NZ  LYS A  12       8.417  11.761   0.526  1.00 51.33           N  
ATOM    194  H   LYS A  12       1.973   8.966  -2.263  1.00 44.10           H  
ATOM    195  HA  LYS A  12       3.489  10.816  -3.857  1.00 72.43           H  
ATOM    196  HB2 LYS A  12       3.484  10.833  -1.340  1.00 72.54           H  
ATOM    197  HB3 LYS A  12       4.347   9.294  -1.357  1.00 64.21           H  
ATOM    198  HG2 LYS A  12       6.174  10.489  -2.711  1.00 45.01           H  
ATOM    199  HG3 LYS A  12       5.345  11.998  -2.316  1.00 24.24           H  
ATOM    200  HD2 LYS A  12       5.680  11.527   0.109  1.00 20.14           H  
ATOM    201  HD3 LYS A  12       6.505  10.019  -0.310  1.00 61.53           H  
ATOM    202  HE2 LYS A  12       8.230  11.346  -1.525  1.00 33.31           H  
ATOM    203  HE3 LYS A  12       7.434  12.831  -1.000  1.00  4.15           H  
ATOM    204  HZ1 LYS A  12       9.321  12.272   0.407  1.00 24.44           H  
ATOM    205  HZ2 LYS A  12       8.628  10.779   0.793  1.00 61.34           H  
ATOM    206  HZ3 LYS A  12       7.882  12.209   1.294  1.00 64.11           H  
ATOM    207  N   LEU A  13       4.302   7.613  -3.852  1.00 42.01           N  
ATOM    208  CA  LEU A  13       5.146   6.565  -4.454  1.00 45.13           C  
ATOM    209  C   LEU A  13       4.867   6.454  -5.963  1.00 14.05           C  
ATOM    210  O   LEU A  13       5.746   6.037  -6.725  1.00 24.40           O  
ATOM    211  CB  LEU A  13       4.905   5.187  -3.753  1.00 75.14           C  
ATOM    212  CG  LEU A  13       5.346   5.088  -2.254  1.00  1.31           C  
ATOM    213  CD1 LEU A  13       4.927   3.752  -1.606  1.00 21.21           C  
ATOM    214  CD2 LEU A  13       6.853   5.316  -2.105  1.00 41.44           C  
ATOM    215  H   LEU A  13       3.548   7.340  -3.299  1.00 40.32           H  
ATOM    216  HA  LEU A  13       6.184   6.862  -4.309  1.00 33.55           H  
ATOM    217  HB2 LEU A  13       3.844   4.964  -3.808  1.00 71.15           H  
ATOM    218  HB3 LEU A  13       5.437   4.421  -4.310  1.00 30.33           H  
ATOM    219  HG  LEU A  13       4.851   5.875  -1.700  1.00 73.11           H  
ATOM    220 HD11 LEU A  13       3.852   3.645  -1.661  1.00 42.15           H  
ATOM    221 HD12 LEU A  13       5.228   3.742  -0.564  1.00 72.25           H  
ATOM    222 HD13 LEU A  13       5.398   2.922  -2.121  1.00 53.20           H  
ATOM    223 HD21 LEU A  13       7.399   4.546  -2.641  1.00  4.02           H  
ATOM    224 HD22 LEU A  13       7.118   5.282  -1.059  1.00 55.40           H  
ATOM    225 HD23 LEU A  13       7.115   6.283  -2.505  1.00 75.33           H  
ATOM    226  N   GLY A  14       3.644   6.879  -6.375  1.00 73.32           N  
ATOM    227  CA  GLY A  14       3.249   6.903  -7.781  1.00 51.44           C  
ATOM    228  C   GLY A  14       3.365   5.552  -8.463  1.00 64.24           C  
ATOM    229  O   GLY A  14       3.903   5.448  -9.571  1.00 33.32           O  
ATOM    230  H   GLY A  14       2.998   7.186  -5.695  1.00 74.24           H  
ATOM    231  HA2 GLY A  14       2.220   7.226  -7.843  1.00 45.51           H  
ATOM    232  HA3 GLY A  14       3.868   7.621  -8.307  1.00 53.01           H  
ATOM    233  N   MET A  15       2.844   4.518  -7.787  1.00 24.31           N  
ATOM    234  CA  MET A  15       2.873   3.144  -8.265  1.00 40.23           C  
ATOM    235  C   MET A  15       1.708   2.899  -9.234  1.00 62.31           C  
ATOM    236  O   MET A  15       1.007   3.840  -9.643  1.00 54.41           O  
ATOM    237  CB  MET A  15       2.776   2.197  -7.039  1.00 20.23           C  
ATOM    238  CG  MET A  15       1.526   2.422  -6.164  1.00 24.44           C  
ATOM    239  SD  MET A  15       1.463   1.338  -4.731  1.00  0.31           S  
ATOM    240  CE  MET A  15       3.023   1.691  -3.929  1.00 35.21           C  
ATOM    241  H   MET A  15       2.399   4.689  -6.939  1.00  0.54           H  
ATOM    242  HA  MET A  15       3.812   2.968  -8.780  1.00 11.13           H  
ATOM    243  HB2 MET A  15       2.761   1.172  -7.388  1.00 63.34           H  
ATOM    244  HB3 MET A  15       3.653   2.337  -6.419  1.00 35.15           H  
ATOM    245  HG2 MET A  15       1.509   3.447  -5.821  1.00 40.31           H  
ATOM    246  HG3 MET A  15       0.645   2.239  -6.766  1.00 32.13           H  
ATOM    247  HE1 MET A  15       3.839   1.404  -4.577  1.00 14.45           H  
ATOM    248  HE2 MET A  15       3.080   1.131  -3.010  1.00  2.30           H  
ATOM    249  HE3 MET A  15       3.089   2.748  -3.710  1.00  4.21           H  
ATOM    250  N   SER A  16       1.514   1.628  -9.605  1.00 35.00           N  
ATOM    251  CA  SER A  16       0.330   1.184 -10.331  1.00 42.03           C  
ATOM    252  C   SER A  16      -0.922   1.499  -9.482  1.00 54.01           C  
ATOM    253  O   SER A  16      -0.906   1.297  -8.256  1.00 34.32           O  
ATOM    254  CB  SER A  16       0.435  -0.334 -10.621  1.00 75.44           C  
ATOM    255  OG  SER A  16       1.599  -0.646 -11.389  1.00 62.23           O  
ATOM    256  H   SER A  16       2.195   0.962  -9.366  1.00 71.11           H  
ATOM    257  HA  SER A  16       0.279   1.732 -11.270  1.00  4.51           H  
ATOM    258  HB2 SER A  16       0.487  -0.876  -9.687  1.00 75.13           H  
ATOM    259  HB3 SER A  16      -0.441  -0.663 -11.170  1.00 44.52           H  
ATOM    260  HG  SER A  16       2.343  -0.131 -11.069  1.00 71.11           H  
ATOM    261  N   GLU A  17      -1.982   2.018 -10.121  1.00 32.40           N  
ATOM    262  CA  GLU A  17      -3.243   2.344  -9.426  1.00 71.11           C  
ATOM    263  C   GLU A  17      -3.849   1.034  -8.856  1.00 13.11           C  
ATOM    264  O   GLU A  17      -4.469   1.029  -7.798  1.00  5.42           O  
ATOM    265  CB  GLU A  17      -4.217   3.087 -10.398  1.00 61.12           C  
ATOM    266  CG  GLU A  17      -5.232   4.060  -9.731  1.00 75.40           C  
ATOM    267  CD  GLU A  17      -6.420   3.377  -9.031  1.00 31.31           C  
ATOM    268  OE1 GLU A  17      -7.405   3.032  -9.723  1.00 12.20           O  
ATOM    269  OE2 GLU A  17      -6.382   3.175  -7.796  1.00 63.21           O  
ATOM    270  H   GLU A  17      -1.917   2.183 -11.084  1.00 42.25           H  
ATOM    271  HA  GLU A  17      -2.992   3.006  -8.600  1.00 44.31           H  
ATOM    272  HB2 GLU A  17      -3.627   3.661 -11.104  1.00  5.33           H  
ATOM    273  HB3 GLU A  17      -4.777   2.346 -10.962  1.00 10.31           H  
ATOM    274  HG2 GLU A  17      -4.699   4.665  -9.002  1.00 75.13           H  
ATOM    275  HG3 GLU A  17      -5.620   4.725 -10.500  1.00 73.14           H  
ATOM    276  N   GLU A  18      -3.588  -0.081  -9.565  1.00 13.33           N  
ATOM    277  CA  GLU A  18      -3.937  -1.436  -9.123  1.00 62.11           C  
ATOM    278  C   GLU A  18      -3.125  -1.853  -7.882  1.00  1.12           C  
ATOM    279  O   GLU A  18      -3.658  -2.542  -7.008  1.00 43.00           O  
ATOM    280  CB  GLU A  18      -3.682  -2.425 -10.286  1.00 71.40           C  
ATOM    281  CG  GLU A  18      -3.853  -3.920  -9.938  1.00 43.41           C  
ATOM    282  CD  GLU A  18      -3.437  -4.846 -11.086  1.00  5.11           C  
ATOM    283  OE1 GLU A  18      -2.225  -5.115 -11.235  1.00 50.25           O  
ATOM    284  OE2 GLU A  18      -4.309  -5.303 -11.848  1.00 34.32           O  
ATOM    285  H   GLU A  18      -3.143   0.020 -10.432  1.00 30.41           H  
ATOM    286  HA  GLU A  18      -4.994  -1.437  -8.873  1.00 33.13           H  
ATOM    287  HB2 GLU A  18      -4.368  -2.186 -11.094  1.00 70.04           H  
ATOM    288  HB3 GLU A  18      -2.669  -2.271 -10.649  1.00 31.22           H  
ATOM    289  HG2 GLU A  18      -3.243  -4.154  -9.067  1.00 25.41           H  
ATOM    290  HG3 GLU A  18      -4.893  -4.108  -9.688  1.00 62.32           H  
ATOM    291  N   CYS A  19      -1.837  -1.408  -7.810  1.00 34.23           N  
ATOM    292  CA  CYS A  19      -0.925  -1.797  -6.716  1.00 24.51           C  
ATOM    293  C   CYS A  19      -1.529  -1.328  -5.395  1.00 40.23           C  
ATOM    294  O   CYS A  19      -1.629  -2.102  -4.458  1.00 71.54           O  
ATOM    295  CB  CYS A  19       0.497  -1.189  -6.859  1.00 24.20           C  
ATOM    296  SG  CYS A  19       1.716  -2.000  -5.773  1.00 21.12           S  
ATOM    297  H   CYS A  19      -1.517  -0.774  -8.484  1.00  2.12           H  
ATOM    298  HA  CYS A  19      -0.848  -2.887  -6.717  1.00 72.53           H  
ATOM    299  HB2 CYS A  19       0.847  -1.252  -7.880  1.00 64.41           H  
ATOM    300  HB3 CYS A  19       0.468  -0.143  -6.583  1.00  0.33           H  
ATOM    301  N   ARG A  20      -1.993  -0.055  -5.400  1.00 63.24           N  
ATOM    302  CA  ARG A  20      -2.689   0.577  -4.265  1.00 50.52           C  
ATOM    303  C   ARG A  20      -3.806  -0.318  -3.751  1.00 63.13           C  
ATOM    304  O   ARG A  20      -3.863  -0.618  -2.580  1.00 12.03           O  
ATOM    305  CB  ARG A  20      -3.374   1.877  -4.723  1.00 52.02           C  
ATOM    306  CG  ARG A  20      -2.478   2.963  -5.312  1.00  2.42           C  
ATOM    307  CD  ARG A  20      -3.330   3.937  -6.140  1.00 13.23           C  
ATOM    308  NE  ARG A  20      -4.629   4.257  -5.511  1.00 22.11           N  
ATOM    309  CZ  ARG A  20      -4.902   5.330  -4.746  1.00 44.53           C  
ATOM    310  NH1 ARG A  20      -3.964   6.243  -4.482  1.00  5.30           N  
ATOM    311  NH2 ARG A  20      -6.121   5.471  -4.235  1.00  3.24           N  
ATOM    312  H   ARG A  20      -1.866   0.480  -6.213  1.00 14.12           H  
ATOM    313  HA  ARG A  20      -1.973   0.791  -3.474  1.00 64.53           H  
ATOM    314  HB2 ARG A  20      -4.114   1.618  -5.480  1.00 50.51           H  
ATOM    315  HB3 ARG A  20      -3.904   2.314  -3.874  1.00  3.04           H  
ATOM    316  HG2 ARG A  20      -1.984   3.498  -4.508  1.00 63.24           H  
ATOM    317  HG3 ARG A  20      -1.731   2.506  -5.955  1.00 43.11           H  
ATOM    318  HD2 ARG A  20      -2.779   4.842  -6.318  1.00 22.54           H  
ATOM    319  HD3 ARG A  20      -3.545   3.453  -7.081  1.00 54.33           H  
ATOM    320  HE  ARG A  20      -5.362   3.620  -5.707  1.00 71.12           H  
ATOM    321 HH11 ARG A  20      -3.037   6.142  -4.859  1.00 15.13           H  
ATOM    322 HH12 ARG A  20      -4.183   7.044  -3.914  1.00 13.24           H  
ATOM    323 HH21 ARG A  20      -6.829   4.777  -4.415  1.00 44.13           H  
ATOM    324 HH22 ARG A  20      -6.340   6.262  -3.662  1.00  4.31           H  
ATOM    325  N   GLN A  21      -4.674  -0.725  -4.690  1.00 34.03           N  
ATOM    326  CA  GLN A  21      -5.899  -1.460  -4.389  1.00 52.54           C  
ATOM    327  C   GLN A  21      -5.574  -2.802  -3.698  1.00 43.13           C  
ATOM    328  O   GLN A  21      -6.302  -3.257  -2.812  1.00 71.21           O  
ATOM    329  CB  GLN A  21      -6.698  -1.677  -5.696  1.00 22.14           C  
ATOM    330  CG  GLN A  21      -7.089  -0.369  -6.408  1.00 32.53           C  
ATOM    331  CD  GLN A  21      -7.819  -0.583  -7.732  1.00 31.04           C  
ATOM    332  OE1 GLN A  21      -8.573  -1.548  -7.901  1.00 43.15           O  
ATOM    333  NE2 GLN A  21      -7.593   0.297  -8.692  1.00 11.42           N  
ATOM    334  H   GLN A  21      -4.473  -0.521  -5.626  1.00  4.13           H  
ATOM    335  HA  GLN A  21      -6.480  -0.829  -3.725  1.00 71.35           H  
ATOM    336  HB2 GLN A  21      -6.101  -2.270  -6.380  1.00 51.23           H  
ATOM    337  HB3 GLN A  21      -7.613  -2.222  -5.470  1.00 40.12           H  
ATOM    338  HG2 GLN A  21      -7.726   0.205  -5.753  1.00  3.51           H  
ATOM    339  HG3 GLN A  21      -6.178   0.196  -6.598  1.00 53.23           H  
ATOM    340 HE21 GLN A  21      -6.948   1.022  -8.513  1.00 54.23           H  
ATOM    341 HE22 GLN A  21      -8.061   0.194  -9.543  1.00 52.32           H  
ATOM    342  N   ARG A  22      -4.435  -3.391  -4.112  1.00 60.45           N  
ATOM    343  CA  ARG A  22      -3.881  -4.625  -3.540  1.00 75.35           C  
ATOM    344  C   ARG A  22      -3.311  -4.387  -2.122  1.00 45.43           C  
ATOM    345  O   ARG A  22      -3.423  -5.243  -1.251  1.00  4.34           O  
ATOM    346  CB  ARG A  22      -2.765  -5.174  -4.479  1.00 31.44           C  
ATOM    347  CG  ARG A  22      -3.265  -5.648  -5.861  1.00 23.01           C  
ATOM    348  CD  ARG A  22      -2.129  -6.151  -6.777  1.00 24.35           C  
ATOM    349  NE  ARG A  22      -2.644  -6.826  -7.982  1.00 44.32           N  
ATOM    350  CZ  ARG A  22      -1.886  -7.441  -8.913  1.00 23.14           C  
ATOM    351  NH1 ARG A  22      -0.552  -7.481  -8.805  1.00 74.10           N  
ATOM    352  NH2 ARG A  22      -2.481  -8.027  -9.947  1.00 51.31           N  
ATOM    353  H   ARG A  22      -3.937  -2.965  -4.843  1.00  2.40           H  
ATOM    354  HA  ARG A  22      -4.683  -5.355  -3.483  1.00 25.33           H  
ATOM    355  HB2 ARG A  22      -2.031  -4.391  -4.639  1.00 55.43           H  
ATOM    356  HB3 ARG A  22      -2.274  -6.009  -3.992  1.00 61.04           H  
ATOM    357  HG2 ARG A  22      -3.972  -6.456  -5.714  1.00 32.54           H  
ATOM    358  HG3 ARG A  22      -3.769  -4.823  -6.352  1.00 53.53           H  
ATOM    359  HD2 ARG A  22      -1.526  -5.311  -7.087  1.00 23.34           H  
ATOM    360  HD3 ARG A  22      -1.507  -6.852  -6.224  1.00 25.13           H  
ATOM    361  HE  ARG A  22      -3.623  -6.828  -8.103  1.00 64.52           H  
ATOM    362 HH11 ARG A  22      -0.093  -7.046  -8.023  1.00 43.22           H  
ATOM    363 HH12 ARG A  22       0.001  -7.944  -9.503  1.00 73.44           H  
ATOM    364 HH21 ARG A  22      -3.483  -8.010 -10.025  1.00 54.45           H  
ATOM    365 HH22 ARG A  22      -1.938  -8.495 -10.647  1.00 24.13           H  
ATOM    366  N   LEU A  23      -2.679  -3.224  -1.924  1.00 64.35           N  
ATOM    367  CA  LEU A  23      -1.978  -2.868  -0.677  1.00 71.02           C  
ATOM    368  C   LEU A  23      -2.953  -2.453   0.433  1.00 63.22           C  
ATOM    369  O   LEU A  23      -2.783  -2.826   1.588  1.00 63.30           O  
ATOM    370  CB  LEU A  23      -0.965  -1.758  -1.011  1.00 64.42           C  
ATOM    371  CG  LEU A  23       0.152  -2.217  -1.988  1.00 25.40           C  
ATOM    372  CD1 LEU A  23       1.018  -1.053  -2.453  1.00 24.43           C  
ATOM    373  CD2 LEU A  23       0.997  -3.342  -1.380  1.00  4.10           C  
ATOM    374  H   LEU A  23      -2.688  -2.557  -2.656  1.00 34.13           H  
ATOM    375  HA  LEU A  23      -1.428  -3.746  -0.343  1.00 52.00           H  
ATOM    376  HB2 LEU A  23      -1.510  -0.934  -1.470  1.00 25.33           H  
ATOM    377  HB3 LEU A  23      -0.514  -1.397  -0.106  1.00 21.13           H  
ATOM    378  HG  LEU A  23      -0.315  -2.621  -2.876  1.00 34.22           H  
ATOM    379 HD11 LEU A  23       1.486  -0.579  -1.600  1.00 44.31           H  
ATOM    380 HD12 LEU A  23       0.399  -0.333  -2.970  1.00 34.51           H  
ATOM    381 HD13 LEU A  23       1.782  -1.411  -3.130  1.00 41.54           H  
ATOM    382 HD21 LEU A  23       1.484  -2.998  -0.475  1.00 64.25           H  
ATOM    383 HD22 LEU A  23       1.748  -3.649  -2.096  1.00 71.15           H  
ATOM    384 HD23 LEU A  23       0.363  -4.185  -1.152  1.00 41.04           H  
ATOM    385  N   GLU A  24      -3.950  -1.646   0.057  1.00 44.01           N  
ATOM    386  CA  GLU A  24      -5.121  -1.333   0.887  1.00 25.11           C  
ATOM    387  C   GLU A  24      -5.852  -2.632   1.304  1.00 64.01           C  
ATOM    388  O   GLU A  24      -6.312  -2.746   2.430  1.00 42.11           O  
ATOM    389  CB  GLU A  24      -6.066  -0.368   0.112  1.00 51.42           C  
ATOM    390  CG  GLU A  24      -5.449   1.019  -0.192  1.00 40.42           C  
ATOM    391  CD  GLU A  24      -6.285   1.858  -1.179  1.00 65.20           C  
ATOM    392  OE1 GLU A  24      -7.343   2.388  -0.782  1.00 43.45           O  
ATOM    393  OE2 GLU A  24      -5.898   1.986  -2.359  1.00 74.30           O  
ATOM    394  H   GLU A  24      -3.877  -1.213  -0.804  1.00 12.33           H  
ATOM    395  HA  GLU A  24      -4.766  -0.829   1.782  1.00 10.03           H  
ATOM    396  HB2 GLU A  24      -6.333  -0.831  -0.835  1.00 54.24           H  
ATOM    397  HB3 GLU A  24      -6.974  -0.216   0.689  1.00 60.34           H  
ATOM    398  HG2 GLU A  24      -5.348   1.572   0.740  1.00 65.20           H  
ATOM    399  HG3 GLU A  24      -4.456   0.871  -0.611  1.00 22.23           H  
ATOM    400  N   LYS A  25      -5.889  -3.623   0.388  1.00 73.34           N  
ATOM    401  CA  LYS A  25      -6.468  -4.957   0.655  1.00 53.31           C  
ATOM    402  C   LYS A  25      -5.649  -5.700   1.733  1.00 42.51           C  
ATOM    403  O   LYS A  25      -6.219  -6.294   2.658  1.00 50.54           O  
ATOM    404  CB  LYS A  25      -6.520  -5.778  -0.664  1.00 45.11           C  
ATOM    405  CG  LYS A  25      -6.987  -7.251  -0.532  1.00 75.21           C  
ATOM    406  CD  LYS A  25      -8.444  -7.398  -0.030  1.00 65.04           C  
ATOM    407  CE  LYS A  25      -9.471  -6.716  -0.948  1.00 21.02           C  
ATOM    408  NZ  LYS A  25     -10.867  -7.038  -0.565  1.00 20.23           N  
ATOM    409  H   LYS A  25      -5.498  -3.456  -0.499  1.00 30.31           H  
ATOM    410  HA  LYS A  25      -7.481  -4.811   1.019  1.00 25.32           H  
ATOM    411  HB2 LYS A  25      -7.186  -5.272  -1.357  1.00 73.13           H  
ATOM    412  HB3 LYS A  25      -5.528  -5.780  -1.100  1.00 35.41           H  
ATOM    413  HG2 LYS A  25      -6.907  -7.728  -1.505  1.00 42.25           H  
ATOM    414  HG3 LYS A  25      -6.324  -7.763   0.160  1.00 55.33           H  
ATOM    415  HD2 LYS A  25      -8.685  -8.455   0.027  1.00 13.23           H  
ATOM    416  HD3 LYS A  25      -8.520  -6.968   0.964  1.00 23.35           H  
ATOM    417  HE2 LYS A  25      -9.334  -5.643  -0.902  1.00 22.41           H  
ATOM    418  HE3 LYS A  25      -9.309  -7.048  -1.965  1.00 43.31           H  
ATOM    419  HZ1 LYS A  25     -11.041  -8.057  -0.682  1.00 10.21           H  
ATOM    420  HZ2 LYS A  25     -11.537  -6.519  -1.165  1.00 44.32           H  
ATOM    421  HZ3 LYS A  25     -11.037  -6.785   0.427  1.00 20.44           H  
ATOM    422  N   MET A  26      -4.308  -5.643   1.604  1.00 10.23           N  
ATOM    423  CA  MET A  26      -3.380  -6.254   2.576  1.00 23.11           C  
ATOM    424  C   MET A  26      -3.458  -5.532   3.933  1.00 53.04           C  
ATOM    425  O   MET A  26      -3.275  -6.147   4.975  1.00 52.22           O  
ATOM    426  CB  MET A  26      -1.924  -6.214   2.048  1.00 20.34           C  
ATOM    427  CG  MET A  26      -1.643  -7.016   0.764  1.00 41.13           C  
ATOM    428  SD  MET A  26      -1.448  -8.808   1.020  1.00 43.41           S  
ATOM    429  CE  MET A  26      -3.129  -9.412   1.177  1.00 61.35           C  
ATOM    430  H   MET A  26      -3.932  -5.178   0.825  1.00 54.23           H  
ATOM    431  HA  MET A  26      -3.677  -7.290   2.710  1.00 15.34           H  
ATOM    432  HB2 MET A  26      -1.660  -5.178   1.856  1.00 44.24           H  
ATOM    433  HB3 MET A  26      -1.268  -6.593   2.823  1.00 12.33           H  
ATOM    434  HG2 MET A  26      -2.455  -6.862   0.067  1.00 22.55           H  
ATOM    435  HG3 MET A  26      -0.730  -6.640   0.317  1.00 64.34           H  
ATOM    436  HE1 MET A  26      -3.114 -10.488   1.273  1.00 71.52           H  
ATOM    437  HE2 MET A  26      -3.697  -9.136   0.302  1.00 64.13           H  
ATOM    438  HE3 MET A  26      -3.588  -8.983   2.055  1.00 33.24           H  
ATOM    439  N   CYS A  27      -3.726  -4.217   3.885  1.00 40.24           N  
ATOM    440  CA  CYS A  27      -3.856  -3.361   5.075  1.00 51.33           C  
ATOM    441  C   CYS A  27      -5.088  -3.750   5.912  1.00 45.30           C  
ATOM    442  O   CYS A  27      -5.008  -3.838   7.145  1.00 34.45           O  
ATOM    443  CB  CYS A  27      -3.933  -1.875   4.641  1.00 74.35           C  
ATOM    444  SG  CYS A  27      -4.443  -0.719   5.955  1.00 50.03           S  
ATOM    445  H   CYS A  27      -3.844  -3.805   3.003  1.00 53.31           H  
ATOM    446  HA  CYS A  27      -2.966  -3.499   5.681  1.00 32.54           H  
ATOM    447  HB2 CYS A  27      -2.961  -1.554   4.291  1.00 21.13           H  
ATOM    448  HB3 CYS A  27      -4.642  -1.779   3.827  1.00 61.55           H  
ATOM    449  N   LYS A  28      -6.212  -4.010   5.219  1.00 40.10           N  
ATOM    450  CA  LYS A  28      -7.500  -4.327   5.863  1.00 23.33           C  
ATOM    451  C   LYS A  28      -7.526  -5.799   6.316  1.00 64.44           C  
ATOM    452  O   LYS A  28      -7.533  -6.097   7.516  1.00 64.33           O  
ATOM    453  CB  LYS A  28      -8.665  -4.046   4.868  1.00 21.44           C  
ATOM    454  CG  LYS A  28      -8.730  -2.588   4.358  1.00 44.22           C  
ATOM    455  CD  LYS A  28      -9.642  -2.438   3.121  1.00 13.33           C  
ATOM    456  CE  LYS A  28      -9.497  -1.076   2.429  1.00 43.31           C  
ATOM    457  NZ  LYS A  28      -9.872   0.049   3.324  1.00  4.33           N  
ATOM    458  H   LYS A  28      -6.176  -3.993   4.240  1.00 20.01           H  
ATOM    459  HA  LYS A  28      -7.616  -3.677   6.727  1.00 33.14           H  
ATOM    460  HB2 LYS A  28      -8.552  -4.702   4.008  1.00 31.24           H  
ATOM    461  HB3 LYS A  28      -9.609  -4.277   5.354  1.00 62.43           H  
ATOM    462  HG2 LYS A  28      -9.110  -1.953   5.152  1.00 75.05           H  
ATOM    463  HG3 LYS A  28      -7.726  -2.264   4.097  1.00 15.11           H  
ATOM    464  HD2 LYS A  28      -9.393  -3.215   2.406  1.00 41.25           H  
ATOM    465  HD3 LYS A  28     -10.676  -2.565   3.430  1.00 21.33           H  
ATOM    466  HE2 LYS A  28      -8.466  -0.946   2.116  1.00 41.30           H  
ATOM    467  HE3 LYS A  28     -10.136  -1.056   1.554  1.00 72.33           H  
ATOM    468  HZ1 LYS A  28      -9.857   0.945   2.800  1.00 35.44           H  
ATOM    469  HZ2 LYS A  28      -9.204   0.116   4.116  1.00 73.55           H  
ATOM    470  HZ3 LYS A  28     -10.827  -0.096   3.704  1.00 23.01           H  
ATOM    471  N   GLU A  29      -7.484  -6.711   5.327  1.00 61.05           N  
ATOM    472  CA  GLU A  29      -7.721  -8.158   5.534  1.00 44.02           C  
ATOM    473  C   GLU A  29      -6.425  -8.939   5.848  1.00 40.12           C  
ATOM    474  O   GLU A  29      -6.423 -10.178   5.838  1.00 73.43           O  
ATOM    475  CB  GLU A  29      -8.450  -8.747   4.297  1.00 51.41           C  
ATOM    476  CG  GLU A  29      -9.807  -8.069   3.996  1.00 53.20           C  
ATOM    477  CD  GLU A  29     -10.648  -8.794   2.927  1.00 50.43           C  
ATOM    478  OE1 GLU A  29     -10.770 -10.033   2.998  1.00 12.53           O  
ATOM    479  OE2 GLU A  29     -11.214  -8.136   2.035  1.00 75.22           O  
ATOM    480  H   GLU A  29      -7.287  -6.402   4.418  1.00 74.30           H  
ATOM    481  HA  GLU A  29      -8.378  -8.266   6.395  1.00 32.21           H  
ATOM    482  HB2 GLU A  29      -7.815  -8.639   3.424  1.00 12.12           H  
ATOM    483  HB3 GLU A  29      -8.632  -9.806   4.466  1.00 34.34           H  
ATOM    484  HG2 GLU A  29     -10.383  -8.027   4.910  1.00 53.31           H  
ATOM    485  HG3 GLU A  29      -9.609  -7.054   3.661  1.00  1.40           H  
ATOM    486  N   GLY A  30      -5.347  -8.210   6.159  1.00  3.04           N  
ATOM    487  CA  GLY A  30      -4.088  -8.801   6.612  1.00 13.54           C  
ATOM    488  C   GLY A  30      -3.445  -7.921   7.672  1.00 61.02           C  
ATOM    489  O   GLY A  30      -3.969  -7.807   8.788  1.00 44.43           O  
ATOM    490  H   GLY A  30      -5.406  -7.234   6.087  1.00 35.14           H  
ATOM    491  HA2 GLY A  30      -4.272  -9.790   7.029  1.00 13.25           H  
ATOM    492  HA3 GLY A  30      -3.418  -8.902   5.765  1.00 15.13           H  
ATOM    493  N   THR A  31      -2.331  -7.271   7.316  1.00 35.44           N  
ATOM    494  CA  THR A  31      -1.593  -6.342   8.181  1.00 33.45           C  
ATOM    495  C   THR A  31      -1.110  -5.158   7.330  1.00 13.21           C  
ATOM    496  O   THR A  31      -0.598  -5.360   6.214  1.00 31.32           O  
ATOM    497  CB  THR A  31      -0.357  -7.031   8.857  1.00 44.31           C  
ATOM    498  OG1 THR A  31       0.415  -7.686   7.847  1.00 32.54           O  
ATOM    499  CG2 THR A  31      -0.756  -8.058   9.927  1.00 33.00           C  
ATOM    500  H   THR A  31      -1.998  -7.407   6.404  1.00 12.12           H  
ATOM    501  HA  THR A  31      -2.263  -5.971   8.960  1.00 21.34           H  
ATOM    502  HB  THR A  31       0.264  -6.269   9.323  1.00 13.53           H  
ATOM    503  HG1 THR A  31       1.116  -8.197   8.264  1.00 44.42           H  
ATOM    504 HG21 THR A  31      -1.351  -7.582  10.697  1.00 11.45           H  
ATOM    505 HG22 THR A  31       0.138  -8.476  10.376  1.00  3.52           H  
ATOM    506 HG23 THR A  31      -1.329  -8.854   9.471  1.00 51.45           H  
ATOM    507  N   SER A  32      -1.267  -3.935   7.861  1.00 65.24           N  
ATOM    508  CA  SER A  32      -0.789  -2.712   7.202  1.00  4.43           C  
ATOM    509  C   SER A  32       0.756  -2.672   7.178  1.00 64.44           C  
ATOM    510  O   SER A  32       1.343  -1.961   6.364  1.00 71.41           O  
ATOM    511  CB  SER A  32      -1.373  -1.469   7.913  1.00 71.24           C  
ATOM    512  OG  SER A  32      -1.031  -0.268   7.238  1.00 64.42           O  
ATOM    513  H   SER A  32      -1.721  -3.852   8.725  1.00 11.15           H  
ATOM    514  HA  SER A  32      -1.150  -2.727   6.177  1.00 52.24           H  
ATOM    515  HB2 SER A  32      -2.451  -1.542   7.951  1.00 15.20           H  
ATOM    516  HB3 SER A  32      -0.985  -1.414   8.926  1.00 10.43           H  
ATOM    517  HG  SER A  32      -0.069  -0.218   7.141  1.00 52.32           H  
ATOM    518  N   GLU A  33       1.393  -3.444   8.080  1.00 22.34           N  
ATOM    519  CA  GLU A  33       2.857  -3.566   8.174  1.00 44.02           C  
ATOM    520  C   GLU A  33       3.427  -4.375   6.988  1.00 20.23           C  
ATOM    521  O   GLU A  33       4.481  -4.035   6.443  1.00 42.24           O  
ATOM    522  CB  GLU A  33       3.226  -4.223   9.523  1.00 41.11           C  
ATOM    523  CG  GLU A  33       2.720  -3.442  10.751  1.00  5.13           C  
ATOM    524  CD  GLU A  33       2.918  -4.204  12.067  1.00 63.31           C  
ATOM    525  OE1 GLU A  33       3.997  -4.077  12.689  1.00 31.22           O  
ATOM    526  OE2 GLU A  33       2.003  -4.949  12.478  1.00 11.10           O  
ATOM    527  H   GLU A  33       0.842  -3.950   8.722  1.00 62.40           H  
ATOM    528  HA  GLU A  33       3.276  -2.561   8.148  1.00 62.11           H  
ATOM    529  HB2 GLU A  33       2.798  -5.223   9.556  1.00 30.32           H  
ATOM    530  HB3 GLU A  33       4.308  -4.308   9.597  1.00 30.14           H  
ATOM    531  HG2 GLU A  33       3.250  -2.493  10.807  1.00 43.32           H  
ATOM    532  HG3 GLU A  33       1.659  -3.236  10.620  1.00 15.22           H  
ATOM    533  N   ASP A  34       2.723  -5.461   6.598  1.00 34.11           N  
ATOM    534  CA  ASP A  34       3.057  -6.234   5.374  1.00 43.21           C  
ATOM    535  C   ASP A  34       2.608  -5.495   4.102  1.00 33.20           C  
ATOM    536  O   ASP A  34       3.166  -5.718   3.026  1.00 31.50           O  
ATOM    537  CB  ASP A  34       2.451  -7.669   5.395  1.00 34.32           C  
ATOM    538  CG  ASP A  34       3.285  -8.653   6.225  1.00  3.32           C  
ATOM    539  OD1 ASP A  34       4.248  -9.230   5.681  1.00 32.45           O  
ATOM    540  OD2 ASP A  34       3.006  -8.847   7.425  1.00 70.05           O  
ATOM    541  H   ASP A  34       1.966  -5.752   7.148  1.00 61.13           H  
ATOM    542  HA  ASP A  34       4.140  -6.323   5.338  1.00 44.25           H  
ATOM    543  HB2 ASP A  34       1.446  -7.624   5.808  1.00 64.22           H  
ATOM    544  HB3 ASP A  34       2.380  -8.055   4.382  1.00 51.41           H  
ATOM    545  N   ALA A  35       1.591  -4.635   4.239  1.00 45.12           N  
ATOM    546  CA  ALA A  35       1.070  -3.832   3.120  1.00 50.13           C  
ATOM    547  C   ALA A  35       2.062  -2.723   2.731  1.00 41.10           C  
ATOM    548  O   ALA A  35       2.274  -2.475   1.542  1.00 70.22           O  
ATOM    549  CB  ALA A  35      -0.298  -3.260   3.488  1.00 45.30           C  
ATOM    550  H   ALA A  35       1.174  -4.535   5.121  1.00 24.40           H  
ATOM    551  HA  ALA A  35       0.936  -4.494   2.266  1.00 74.42           H  
ATOM    552  HB1 ALA A  35      -0.699  -2.700   2.650  1.00 44.54           H  
ATOM    553  HB2 ALA A  35      -0.205  -2.600   4.343  1.00 40.12           H  
ATOM    554  HB3 ALA A  35      -0.982  -4.063   3.735  1.00 31.43           H  
ATOM    555  N   GLU A  36       2.677  -2.066   3.744  1.00 41.31           N  
ATOM    556  CA  GLU A  36       3.715  -1.036   3.503  1.00 61.34           C  
ATOM    557  C   GLU A  36       5.027  -1.706   3.053  1.00 32.33           C  
ATOM    558  O   GLU A  36       5.805  -1.123   2.294  1.00 33.13           O  
ATOM    559  CB  GLU A  36       3.956  -0.153   4.758  1.00 42.50           C  
ATOM    560  CG  GLU A  36       4.594  -0.882   5.954  1.00 43.32           C  
ATOM    561  CD  GLU A  36       5.032   0.056   7.083  1.00  3.33           C  
ATOM    562  OE1 GLU A  36       4.169   0.536   7.843  1.00 51.11           O  
ATOM    563  OE2 GLU A  36       6.243   0.356   7.198  1.00 33.45           O  
ATOM    564  H   GLU A  36       2.434  -2.287   4.667  1.00 70.23           H  
ATOM    565  HA  GLU A  36       3.360  -0.402   2.693  1.00 22.54           H  
ATOM    566  HB2 GLU A  36       4.600   0.675   4.481  1.00 64.50           H  
ATOM    567  HB3 GLU A  36       3.001   0.255   5.080  1.00 23.24           H  
ATOM    568  HG2 GLU A  36       3.873  -1.590   6.351  1.00 74.14           H  
ATOM    569  HG3 GLU A  36       5.459  -1.433   5.599  1.00 21.34           H  
ATOM    570  N   ARG A  37       5.254  -2.935   3.560  1.00 33.41           N  
ATOM    571  CA  ARG A  37       6.355  -3.812   3.145  1.00 74.23           C  
ATOM    572  C   ARG A  37       6.280  -4.079   1.632  1.00 42.24           C  
ATOM    573  O   ARG A  37       7.267  -3.926   0.915  1.00  0.03           O  
ATOM    574  CB  ARG A  37       6.273  -5.138   3.949  1.00 74.24           C  
ATOM    575  CG  ARG A  37       7.289  -6.235   3.574  1.00 50.10           C  
ATOM    576  CD  ARG A  37       7.028  -7.554   4.336  1.00 71.14           C  
ATOM    577  NE  ARG A  37       7.964  -8.622   3.940  1.00 24.33           N  
ATOM    578  CZ  ARG A  37       7.841  -9.927   4.251  1.00 73.11           C  
ATOM    579  NH1 ARG A  37       6.808 -10.375   4.969  1.00 63.11           N  
ATOM    580  NH2 ARG A  37       8.769 -10.784   3.848  1.00 74.13           N  
ATOM    581  H   ARG A  37       4.647  -3.259   4.266  1.00 64.21           H  
ATOM    582  HA  ARG A  37       7.292  -3.314   3.375  1.00 34.34           H  
ATOM    583  HB2 ARG A  37       6.406  -4.908   5.000  1.00 21.40           H  
ATOM    584  HB3 ARG A  37       5.277  -5.549   3.819  1.00 62.31           H  
ATOM    585  HG2 ARG A  37       7.225  -6.429   2.508  1.00 23.25           H  
ATOM    586  HG3 ARG A  37       8.288  -5.885   3.811  1.00  4.55           H  
ATOM    587  HD2 ARG A  37       7.136  -7.377   5.397  1.00 15.32           H  
ATOM    588  HD3 ARG A  37       6.012  -7.883   4.132  1.00 14.32           H  
ATOM    589  HE  ARG A  37       8.741  -8.345   3.399  1.00 31.55           H  
ATOM    590 HH11 ARG A  37       6.105  -9.736   5.298  1.00 74.31           H  
ATOM    591 HH12 ARG A  37       6.730 -11.349   5.189  1.00 24.24           H  
ATOM    592 HH21 ARG A  37       9.558 -10.462   3.316  1.00 45.04           H  
ATOM    593 HH22 ARG A  37       8.689 -11.760   4.071  1.00 13.24           H  
ATOM    594  N   MET A  38       5.082  -4.440   1.152  1.00 22.41           N  
ATOM    595  CA  MET A  38       4.845  -4.700  -0.275  1.00  3.02           C  
ATOM    596  C   MET A  38       4.723  -3.382  -1.074  1.00 52.53           C  
ATOM    597  O   MET A  38       4.899  -3.388  -2.286  1.00  2.14           O  
ATOM    598  CB  MET A  38       3.587  -5.592  -0.470  1.00 33.44           C  
ATOM    599  CG  MET A  38       3.691  -7.045   0.055  1.00 54.22           C  
ATOM    600  SD  MET A  38       4.895  -8.079  -0.833  1.00  5.00           S  
ATOM    601  CE  MET A  38       6.410  -7.825   0.094  1.00 72.45           C  
ATOM    602  H   MET A  38       4.333  -4.528   1.774  1.00  2.13           H  
ATOM    603  HA  MET A  38       5.710  -5.238  -0.652  1.00 62.44           H  
ATOM    604  HB2 MET A  38       2.754  -5.120   0.037  1.00 42.21           H  
ATOM    605  HB3 MET A  38       3.358  -5.637  -1.529  1.00 54.44           H  
ATOM    606  HG2 MET A  38       3.966  -7.019   1.098  1.00 52.42           H  
ATOM    607  HG3 MET A  38       2.715  -7.510  -0.035  1.00 10.50           H  
ATOM    608  HE1 MET A  38       7.204  -8.407  -0.347  1.00 54.55           H  
ATOM    609  HE2 MET A  38       6.264  -8.131   1.120  1.00 23.43           H  
ATOM    610  HE3 MET A  38       6.675  -6.777   0.066  1.00 11.25           H  
ATOM    611  N   ALA A  39       4.393  -2.267  -0.389  1.00 22.54           N  
ATOM    612  CA  ALA A  39       4.279  -0.932  -1.028  1.00 23.45           C  
ATOM    613  C   ALA A  39       5.641  -0.422  -1.501  1.00 40.02           C  
ATOM    614  O   ALA A  39       5.790   0.062  -2.633  1.00 34.14           O  
ATOM    615  CB  ALA A  39       3.632   0.077  -0.063  1.00 23.25           C  
ATOM    616  H   ALA A  39       4.204  -2.338   0.572  1.00 15.35           H  
ATOM    617  HA  ALA A  39       3.626  -1.036  -1.890  1.00 24.44           H  
ATOM    618  HB1 ALA A  39       2.665  -0.295   0.256  1.00 74.02           H  
ATOM    619  HB2 ALA A  39       3.496   1.031  -0.559  1.00 11.33           H  
ATOM    620  HB3 ALA A  39       4.265   0.212   0.808  1.00 31.52           H  
ATOM    621  N   ARG A  40       6.637  -0.556  -0.618  1.00 71.41           N  
ATOM    622  CA  ARG A  40       8.019  -0.131  -0.895  1.00 42.11           C  
ATOM    623  C   ARG A  40       8.790  -1.191  -1.715  1.00 63.53           C  
ATOM    624  O   ARG A  40       9.955  -0.991  -2.050  1.00 63.50           O  
ATOM    625  CB  ARG A  40       8.748   0.190   0.436  1.00 13.22           C  
ATOM    626  CG  ARG A  40       8.919  -1.012   1.390  1.00 73.35           C  
ATOM    627  CD  ARG A  40       9.493  -0.619   2.763  1.00 22.43           C  
ATOM    628  NE  ARG A  40       9.604  -1.795   3.648  1.00 44.33           N  
ATOM    629  CZ  ARG A  40       8.986  -1.953   4.830  1.00 12.14           C  
ATOM    630  NH1 ARG A  40       8.190  -1.001   5.327  1.00 61.24           N  
ATOM    631  NH2 ARG A  40       9.144  -3.085   5.499  1.00 64.34           N  
ATOM    632  H   ARG A  40       6.434  -0.952   0.255  1.00  1.32           H  
ATOM    633  HA  ARG A  40       7.972   0.777  -1.488  1.00 51.31           H  
ATOM    634  HB2 ARG A  40       9.732   0.585   0.203  1.00 70.51           H  
ATOM    635  HB3 ARG A  40       8.185   0.962   0.953  1.00 61.42           H  
ATOM    636  HG2 ARG A  40       7.950  -1.477   1.544  1.00 14.13           H  
ATOM    637  HG3 ARG A  40       9.584  -1.736   0.926  1.00 52.50           H  
ATOM    638  HD2 ARG A  40      10.480  -0.191   2.626  1.00 71.43           H  
ATOM    639  HD3 ARG A  40       8.844   0.122   3.225  1.00  4.12           H  
ATOM    640  HE  ARG A  40      10.188  -2.517   3.334  1.00 42.10           H  
ATOM    641 HH11 ARG A  40       8.042  -0.150   4.818  1.00 23.42           H  
ATOM    642 HH12 ARG A  40       7.729  -1.130   6.217  1.00 25.32           H  
ATOM    643 HH21 ARG A  40       9.720  -3.821   5.127  1.00  3.50           H  
ATOM    644 HH22 ARG A  40       8.687  -3.215   6.380  1.00 11.04           H  
ATOM    645  N   ASN A  41       8.127  -2.323  -2.013  1.00 34.30           N  
ATOM    646  CA  ASN A  41       8.673  -3.392  -2.888  1.00 12.01           C  
ATOM    647  C   ASN A  41       7.712  -3.689  -4.052  1.00 22.42           C  
ATOM    648  O   ASN A  41       7.852  -4.708  -4.742  1.00 64.04           O  
ATOM    649  CB  ASN A  41       8.961  -4.682  -2.062  1.00 42.23           C  
ATOM    650  CG  ASN A  41      10.194  -4.543  -1.167  1.00 41.30           C  
ATOM    651  OD1 ASN A  41      11.313  -4.865  -1.571  1.00 21.21           O  
ATOM    652  ND2 ASN A  41      10.013  -4.055   0.046  1.00 42.52           N  
ATOM    653  H   ASN A  41       7.237  -2.447  -1.631  1.00 24.02           H  
ATOM    654  HA  ASN A  41       9.604  -3.038  -3.323  1.00 40.31           H  
ATOM    655  HB2 ASN A  41       8.101  -4.917  -1.440  1.00 24.01           H  
ATOM    656  HB3 ASN A  41       9.129  -5.506  -2.745  1.00 60.43           H  
ATOM    657 HD21 ASN A  41       9.109  -3.796   0.300  1.00 22.20           H  
ATOM    658 HD22 ASN A  41      10.783  -3.976   0.634  1.00 54.01           H  
ATOM    659  N   CYS A  42       6.747  -2.772  -4.267  1.00  2.54           N  
ATOM    660  CA  CYS A  42       5.773  -2.849  -5.375  1.00 45.44           C  
ATOM    661  C   CYS A  42       6.476  -2.673  -6.716  1.00 45.11           C  
ATOM    662  O   CYS A  42       6.378  -3.529  -7.607  1.00 15.31           O  
ATOM    663  CB  CYS A  42       4.678  -1.761  -5.208  1.00 54.21           C  
ATOM    664  SG  CYS A  42       3.520  -1.624  -6.615  1.00 70.24           S  
ATOM    665  H   CYS A  42       6.686  -2.017  -3.647  1.00 32.13           H  
ATOM    666  HA  CYS A  42       5.305  -3.830  -5.345  1.00 43.34           H  
ATOM    667  HB2 CYS A  42       4.094  -1.983  -4.325  1.00 12.45           H  
ATOM    668  HB3 CYS A  42       5.148  -0.790  -5.077  1.00 22.23           H  
ATOM    669  N   GLU A  43       7.177  -1.542  -6.843  1.00  3.24           N  
ATOM    670  CA  GLU A  43       7.949  -1.162  -8.033  1.00 53.01           C  
ATOM    671  C   GLU A  43       9.167  -0.377  -7.558  1.00 43.22           C  
ATOM    672  O   GLU A  43      10.315  -0.770  -7.794  1.00 73.23           O  
ATOM    673  CB  GLU A  43       7.085  -0.316  -9.023  1.00 33.13           C  
ATOM    674  CG  GLU A  43       5.910  -1.088  -9.643  1.00 74.13           C  
ATOM    675  CD  GLU A  43       5.010  -0.226 -10.523  1.00  0.03           C  
ATOM    676  OE1 GLU A  43       4.126   0.450  -9.981  1.00 12.21           O  
ATOM    677  OE2 GLU A  43       5.182  -0.220 -11.761  1.00 71.12           O  
ATOM    678  H   GLU A  43       7.199  -0.926  -6.082  1.00 43.21           H  
ATOM    679  HA  GLU A  43       8.287  -2.069  -8.531  1.00 23.12           H  
ATOM    680  HB2 GLU A  43       6.689   0.552  -8.497  1.00  2.01           H  
ATOM    681  HB3 GLU A  43       7.722   0.038  -9.831  1.00  3.43           H  
ATOM    682  HG2 GLU A  43       6.306  -1.908 -10.235  1.00 40.00           H  
ATOM    683  HG3 GLU A  43       5.310  -1.512  -8.840  1.00 25.12           H  
ATOM    684  N   SER A  44       8.890   0.743  -6.867  1.00 60.42           N  
ATOM    685  CA  SER A  44       9.908   1.590  -6.244  1.00 25.53           C  
ATOM    686  C   SER A  44      10.098   1.181  -4.758  1.00 64.11           C  
ATOM    687  O   SER A  44       9.216   1.498  -3.923  1.00 31.40           O  
ATOM    688  CB  SER A  44       9.506   3.081  -6.397  1.00 25.42           C  
ATOM    689  OG  SER A  44       8.170   3.326  -5.953  1.00 12.22           O  
ATOM    690  OXT SER A  44      11.122   0.540  -4.434  1.00 38.52           O  
ATOM    691  H   SER A  44       7.953   1.019  -6.783  1.00  4.02           H  
ATOM    692  HA  SER A  44      10.851   1.440  -6.779  1.00 14.12           H  
ATOM    693  HB2 SER A  44      10.179   3.697  -5.816  1.00 53.54           H  
ATOM    694  HB3 SER A  44       9.580   3.365  -7.438  1.00  3.10           H  
ATOM    695  HG  SER A  44       7.979   2.765  -5.191  1.00  1.11           H  
TER     696      SER A  44                                                      
ENDMDL                                                                          
MODEL        3                                                                  
ATOM      1  N   ALA A   1      -5.344   7.007  12.634  1.00 22.51           N  
ATOM      2  CA  ALA A   1      -5.812   6.712  11.257  1.00 73.13           C  
ATOM      3  C   ALA A   1      -5.711   5.196  10.987  1.00 33.23           C  
ATOM      4  O   ALA A   1      -4.722   4.577  11.393  1.00 11.14           O  
ATOM      5  CB  ALA A   1      -4.993   7.523  10.238  1.00 31.44           C  
ATOM      6  H1  ALA A   1      -4.342   6.742  12.730  1.00 38.84           H  
ATOM      7  H2  ALA A   1      -5.896   6.472  13.329  1.00 38.84           H  
ATOM      8  H3  ALA A   1      -5.440   8.022  12.839  1.00 38.84           H  
ATOM      9  HA  ALA A   1      -6.850   7.019  11.184  1.00 24.44           H  
ATOM     10  HB1 ALA A   1      -5.355   7.338   9.235  1.00 34.14           H  
ATOM     11  HB2 ALA A   1      -3.950   7.236  10.295  1.00 65.40           H  
ATOM     12  HB3 ALA A   1      -5.081   8.578  10.460  1.00 50.31           H  
ATOM     13  N   PRO A   2      -6.736   4.561  10.327  1.00 42.34           N  
ATOM     14  CA  PRO A   2      -6.715   3.104  10.044  1.00 43.54           C  
ATOM     15  C   PRO A   2      -5.628   2.711   9.017  1.00 43.13           C  
ATOM     16  O   PRO A   2      -4.728   1.914   9.320  1.00 11.31           O  
ATOM     17  CB  PRO A   2      -8.151   2.812   9.522  1.00 34.11           C  
ATOM     18  CG  PRO A   2      -8.965   4.018   9.905  1.00 42.11           C  
ATOM     19  CD  PRO A   2      -8.002   5.178   9.848  1.00  4.23           C  
ATOM     20  HA  PRO A   2      -6.547   2.545  10.959  1.00 55.12           H  
ATOM     21  HB2 PRO A   2      -8.138   2.675   8.442  1.00 13.24           H  
ATOM     22  HB3 PRO A   2      -8.553   1.926   9.994  1.00 61.14           H  
ATOM     23  HG2 PRO A   2      -9.783   4.159   9.200  1.00 45.13           H  
ATOM     24  HG3 PRO A   2      -9.357   3.912  10.912  1.00 42.51           H  
ATOM     25  HD2 PRO A   2      -7.891   5.543   8.831  1.00 21.42           H  
ATOM     26  HD3 PRO A   2      -8.320   5.978  10.506  1.00  2.53           H  
ATOM     27  N   CYS A   3      -5.708   3.299   7.811  1.00 60.34           N  
ATOM     28  CA  CYS A   3      -4.789   2.989   6.702  1.00 42.33           C  
ATOM     29  C   CYS A   3      -4.529   4.247   5.849  1.00 61.22           C  
ATOM     30  O   CYS A   3      -4.042   4.151   4.718  1.00 33.42           O  
ATOM     31  CB  CYS A   3      -5.402   1.856   5.847  1.00  2.04           C  
ATOM     32  SG  CYS A   3      -4.198   0.967   4.839  1.00 74.15           S  
ATOM     33  H   CYS A   3      -6.423   3.947   7.646  1.00 72.13           H  
ATOM     34  HA  CYS A   3      -3.839   2.652   7.110  1.00 15.50           H  
ATOM     35  HB2 CYS A   3      -5.872   1.129   6.495  1.00 22.34           H  
ATOM     36  HB3 CYS A   3      -6.153   2.262   5.179  1.00 63.14           H  
ATOM     37  N   GLU A   4      -4.834   5.426   6.427  1.00  2.12           N  
ATOM     38  CA  GLU A   4      -4.710   6.731   5.740  1.00 24.42           C  
ATOM     39  C   GLU A   4      -3.235   7.074   5.490  1.00 31.21           C  
ATOM     40  O   GLU A   4      -2.878   7.611   4.438  1.00 15.13           O  
ATOM     41  CB  GLU A   4      -5.379   7.842   6.588  1.00 44.01           C  
ATOM     42  CG  GLU A   4      -6.886   7.642   6.845  1.00 55.34           C  
ATOM     43  CD  GLU A   4      -7.743   7.838   5.587  1.00 61.12           C  
ATOM     44  OE1 GLU A   4      -8.017   9.000   5.224  1.00 22.12           O  
ATOM     45  OE2 GLU A   4      -8.127   6.844   4.940  1.00 61.13           O  
ATOM     46  H   GLU A   4      -5.138   5.418   7.354  1.00  3.15           H  
ATOM     47  HA  GLU A   4      -5.224   6.656   4.783  1.00 24.24           H  
ATOM     48  HB2 GLU A   4      -4.873   7.898   7.551  1.00 51.32           H  
ATOM     49  HB3 GLU A   4      -5.245   8.794   6.084  1.00 41.12           H  
ATOM     50  HG2 GLU A   4      -7.040   6.637   7.230  1.00 71.45           H  
ATOM     51  HG3 GLU A   4      -7.207   8.351   7.602  1.00 73.55           H  
ATOM     52  N   ASP A   5      -2.400   6.736   6.487  1.00 74.42           N  
ATOM     53  CA  ASP A   5      -0.946   6.945   6.452  1.00 13.21           C  
ATOM     54  C   ASP A   5      -0.299   6.123   5.328  1.00 41.13           C  
ATOM     55  O   ASP A   5       0.665   6.567   4.705  1.00 12.23           O  
ATOM     56  CB  ASP A   5      -0.341   6.549   7.813  1.00 73.14           C  
ATOM     57  CG  ASP A   5       1.188   6.699   7.888  1.00 44.23           C  
ATOM     58  OD1 ASP A   5       1.674   7.820   8.113  1.00  3.22           O  
ATOM     59  OD2 ASP A   5       1.909   5.703   7.716  1.00 25.12           O  
ATOM     60  H   ASP A   5      -2.780   6.322   7.285  1.00 54.24           H  
ATOM     61  HA  ASP A   5      -0.763   8.000   6.275  1.00 52.42           H  
ATOM     62  HB2 ASP A   5      -0.783   7.169   8.582  1.00 31.32           H  
ATOM     63  HB3 ASP A   5      -0.602   5.514   8.023  1.00 64.12           H  
ATOM     64  N   LEU A   6      -0.852   4.920   5.090  1.00 70.31           N  
ATOM     65  CA  LEU A   6      -0.409   4.037   4.008  1.00 71.24           C  
ATOM     66  C   LEU A   6      -0.843   4.615   2.657  1.00 64.22           C  
ATOM     67  O   LEU A   6      -0.040   4.751   1.743  1.00 11.21           O  
ATOM     68  CB  LEU A   6      -1.023   2.621   4.158  1.00 63.22           C  
ATOM     69  CG  LEU A   6      -0.629   1.595   3.035  1.00 25.22           C  
ATOM     70  CD1 LEU A   6       0.839   1.155   3.148  1.00 60.13           C  
ATOM     71  CD2 LEU A   6      -1.584   0.395   3.007  1.00 30.21           C  
ATOM     72  H   LEU A   6      -1.596   4.626   5.654  1.00 13.53           H  
ATOM     73  HA  LEU A   6       0.675   3.964   4.046  1.00 22.53           H  
ATOM     74  HB2 LEU A   6      -0.729   2.220   5.125  1.00  5.05           H  
ATOM     75  HB3 LEU A   6      -2.104   2.724   4.162  1.00 12.30           H  
ATOM     76  HG  LEU A   6      -0.724   2.089   2.073  1.00 14.42           H  
ATOM     77 HD11 LEU A   6       1.481   2.021   3.074  1.00 43.44           H  
ATOM     78 HD12 LEU A   6       1.073   0.472   2.344  1.00 31.30           H  
ATOM     79 HD13 LEU A   6       1.005   0.662   4.098  1.00  2.12           H  
ATOM     80 HD21 LEU A   6      -1.329  -0.259   2.184  1.00 33.10           H  
ATOM     81 HD22 LEU A   6      -2.601   0.747   2.881  1.00 43.32           H  
ATOM     82 HD23 LEU A   6      -1.513  -0.156   3.938  1.00  5.42           H  
ATOM     83  N   LYS A   7      -2.137   4.965   2.581  1.00 51.45           N  
ATOM     84  CA  LYS A   7      -2.800   5.388   1.350  1.00 20.40           C  
ATOM     85  C   LYS A   7      -2.194   6.682   0.781  1.00 21.32           C  
ATOM     86  O   LYS A   7      -2.070   6.833  -0.444  1.00 30.41           O  
ATOM     87  CB  LYS A   7      -4.320   5.540   1.624  1.00 40.43           C  
ATOM     88  CG  LYS A   7      -5.159   5.923   0.392  1.00  4.13           C  
ATOM     89  CD  LYS A   7      -4.905   4.999  -0.814  1.00 44.32           C  
ATOM     90  CE  LYS A   7      -5.762   5.368  -2.018  1.00 70.40           C  
ATOM     91  NZ  LYS A   7      -7.216   5.217  -1.740  1.00  0.32           N  
ATOM     92  H   LYS A   7      -2.677   4.936   3.399  1.00  4.42           H  
ATOM     93  HA  LYS A   7      -2.662   4.593   0.622  1.00 21.34           H  
ATOM     94  HB2 LYS A   7      -4.698   4.598   2.010  1.00 33.04           H  
ATOM     95  HB3 LYS A   7      -4.462   6.303   2.385  1.00  3.52           H  
ATOM     96  HG2 LYS A   7      -6.212   5.868   0.656  1.00 10.14           H  
ATOM     97  HG3 LYS A   7      -4.920   6.944   0.115  1.00 21.10           H  
ATOM     98  HD2 LYS A   7      -3.858   5.072  -1.099  1.00 35.32           H  
ATOM     99  HD3 LYS A   7      -5.121   3.977  -0.529  1.00 53.00           H  
ATOM    100  HE2 LYS A   7      -5.562   6.398  -2.286  1.00 12.34           H  
ATOM    101  HE3 LYS A   7      -5.496   4.727  -2.847  1.00 40.32           H  
ATOM    102  HZ1 LYS A   7      -7.419   4.247  -1.418  1.00 51.53           H  
ATOM    103  HZ2 LYS A   7      -7.768   5.400  -2.598  1.00 25.40           H  
ATOM    104  HZ3 LYS A   7      -7.514   5.885  -0.998  1.00 21.23           H  
ATOM    105  N   GLU A   8      -1.788   7.595   1.675  1.00 51.33           N  
ATOM    106  CA  GLU A   8      -1.173   8.859   1.267  1.00 64.23           C  
ATOM    107  C   GLU A   8       0.235   8.622   0.683  1.00 23.31           C  
ATOM    108  O   GLU A   8       0.665   9.386  -0.172  1.00 31.34           O  
ATOM    109  CB  GLU A   8      -1.192   9.896   2.429  1.00 33.14           C  
ATOM    110  CG  GLU A   8      -0.332   9.578   3.685  1.00 25.01           C  
ATOM    111  CD  GLU A   8       1.125  10.078   3.618  1.00 71.52           C  
ATOM    112  OE1 GLU A   8       1.347  11.298   3.781  1.00 70.43           O  
ATOM    113  OE2 GLU A   8       2.042   9.273   3.385  1.00 12.14           O  
ATOM    114  H   GLU A   8      -1.917   7.411   2.630  1.00 71.53           H  
ATOM    115  HA  GLU A   8      -1.795   9.250   0.463  1.00 24.14           H  
ATOM    116  HB2 GLU A   8      -0.872  10.852   2.036  1.00 32.24           H  
ATOM    117  HB3 GLU A   8      -2.226  10.000   2.752  1.00 72.34           H  
ATOM    118  HG2 GLU A   8      -0.805  10.033   4.548  1.00  5.42           H  
ATOM    119  HG3 GLU A   8      -0.330   8.501   3.825  1.00 54.21           H  
ATOM    120  N   ARG A   9       0.934   7.549   1.143  1.00  3.45           N  
ATOM    121  CA  ARG A   9       2.207   7.089   0.521  1.00 25.31           C  
ATOM    122  C   ARG A   9       1.955   6.651  -0.930  1.00 63.23           C  
ATOM    123  O   ARG A   9       2.688   7.021  -1.840  1.00 11.05           O  
ATOM    124  CB  ARG A   9       2.814   5.873   1.275  1.00 61.33           C  
ATOM    125  CG  ARG A   9       3.084   6.081   2.771  1.00 13.01           C  
ATOM    126  CD  ARG A   9       3.454   4.776   3.490  1.00  4.11           C  
ATOM    127  NE  ARG A   9       3.554   4.942   4.950  1.00 53.35           N  
ATOM    128  CZ  ARG A   9       4.388   4.257   5.750  1.00 31.41           C  
ATOM    129  NH1 ARG A   9       5.213   3.346   5.246  1.00 14.44           N  
ATOM    130  NH2 ARG A   9       4.392   4.492   7.056  1.00 11.05           N  
ATOM    131  H   ARG A   9       0.594   7.071   1.934  1.00 54.43           H  
ATOM    132  HA  ARG A   9       2.911   7.915   0.541  1.00 20.12           H  
ATOM    133  HB2 ARG A   9       2.133   5.033   1.175  1.00 42.13           H  
ATOM    134  HB3 ARG A   9       3.755   5.606   0.802  1.00 63.11           H  
ATOM    135  HG2 ARG A   9       3.901   6.783   2.887  1.00 53.01           H  
ATOM    136  HG3 ARG A   9       2.194   6.497   3.235  1.00 44.30           H  
ATOM    137  HD2 ARG A   9       2.696   4.030   3.278  1.00 41.23           H  
ATOM    138  HD3 ARG A   9       4.407   4.426   3.105  1.00 61.31           H  
ATOM    139  HE  ARG A   9       2.957   5.614   5.357  1.00  0.31           H  
ATOM    140 HH11 ARG A   9       5.220   3.160   4.260  1.00 44.13           H  
ATOM    141 HH12 ARG A   9       5.834   2.836   5.844  1.00 21.44           H  
ATOM    142 HH21 ARG A   9       3.774   5.178   7.444  1.00 53.14           H  
ATOM    143 HH22 ARG A   9       5.005   3.995   7.657  1.00 65.01           H  
ATOM    144  N   LEU A  10       0.887   5.854  -1.103  1.00 53.44           N  
ATOM    145  CA  LEU A  10       0.548   5.193  -2.376  1.00 64.23           C  
ATOM    146  C   LEU A  10       0.331   6.236  -3.496  1.00 71.33           C  
ATOM    147  O   LEU A  10       0.791   6.052  -4.622  1.00 63.20           O  
ATOM    148  CB  LEU A  10      -0.708   4.284  -2.191  1.00 53.21           C  
ATOM    149  CG  LEU A  10      -0.680   3.295  -0.980  1.00 53.43           C  
ATOM    150  CD1 LEU A  10      -1.895   2.351  -0.968  1.00 14.53           C  
ATOM    151  CD2 LEU A  10       0.641   2.510  -0.895  1.00  5.20           C  
ATOM    152  H   LEU A  10       0.298   5.706  -0.329  1.00 50.11           H  
ATOM    153  HA  LEU A  10       1.391   4.566  -2.645  1.00 30.31           H  
ATOM    154  HB2 LEU A  10      -1.577   4.928  -2.079  1.00 50.54           H  
ATOM    155  HB3 LEU A  10      -0.838   3.702  -3.097  1.00 31.34           H  
ATOM    156  HG  LEU A  10      -0.754   3.881  -0.072  1.00 45.13           H  
ATOM    157 HD11 LEU A  10      -2.805   2.933  -0.962  1.00 64.22           H  
ATOM    158 HD12 LEU A  10      -1.867   1.736  -0.078  1.00 71.41           H  
ATOM    159 HD13 LEU A  10      -1.880   1.714  -1.844  1.00 52.23           H  
ATOM    160 HD21 LEU A  10       0.611   1.838  -0.048  1.00 33.23           H  
ATOM    161 HD22 LEU A  10       1.462   3.199  -0.769  1.00 63.20           H  
ATOM    162 HD23 LEU A  10       0.789   1.936  -1.804  1.00 63.31           H  
ATOM    163  N   LYS A  11      -0.342   7.350  -3.134  1.00 22.42           N  
ATOM    164  CA  LYS A  11      -0.615   8.480  -4.048  1.00 12.24           C  
ATOM    165  C   LYS A  11       0.637   9.374  -4.238  1.00 61.53           C  
ATOM    166  O   LYS A  11       0.978   9.746  -5.365  1.00 24.23           O  
ATOM    167  CB  LYS A  11      -1.785   9.330  -3.494  1.00 42.42           C  
ATOM    168  CG  LYS A  11      -3.137   8.583  -3.360  1.00 65.43           C  
ATOM    169  CD  LYS A  11      -4.238   9.467  -2.715  1.00 50.14           C  
ATOM    170  CE  LYS A  11      -4.516  10.767  -3.494  1.00 23.32           C  
ATOM    171  NZ  LYS A  11      -5.518  11.629  -2.800  1.00 55.31           N  
ATOM    172  H   LYS A  11      -0.663   7.419  -2.208  1.00 71.52           H  
ATOM    173  HA  LYS A  11      -0.907   8.069  -5.006  1.00  1.53           H  
ATOM    174  HB2 LYS A  11      -1.507   9.697  -2.514  1.00 54.55           H  
ATOM    175  HB3 LYS A  11      -1.936  10.181  -4.150  1.00 15.14           H  
ATOM    176  HG2 LYS A  11      -3.468   8.273  -4.346  1.00 54.31           H  
ATOM    177  HG3 LYS A  11      -2.990   7.700  -2.744  1.00 34.23           H  
ATOM    178  HD2 LYS A  11      -5.161   8.902  -2.658  1.00 35.04           H  
ATOM    179  HD3 LYS A  11      -3.924   9.727  -1.709  1.00 52.25           H  
ATOM    180  HE2 LYS A  11      -3.592  11.322  -3.600  1.00 44.34           H  
ATOM    181  HE3 LYS A  11      -4.895  10.516  -4.476  1.00 62.41           H  
ATOM    182  HZ1 LYS A  11      -5.218  11.815  -1.820  1.00 34.22           H  
ATOM    183  HZ2 LYS A  11      -6.446  11.163  -2.784  1.00 73.20           H  
ATOM    184  HZ3 LYS A  11      -5.611  12.539  -3.296  1.00 50.22           H  
ATOM    185  N   LYS A  12       1.320   9.682  -3.114  1.00 72.11           N  
ATOM    186  CA  LYS A  12       2.448  10.657  -3.065  1.00 42.00           C  
ATOM    187  C   LYS A  12       3.667  10.158  -3.850  1.00 61.11           C  
ATOM    188  O   LYS A  12       4.307  10.914  -4.594  1.00  4.32           O  
ATOM    189  CB  LYS A  12       2.846  10.884  -1.589  1.00  1.31           C  
ATOM    190  CG  LYS A  12       4.032  11.842  -1.344  1.00 63.30           C  
ATOM    191  CD  LYS A  12       4.423  11.907   0.144  1.00 74.33           C  
ATOM    192  CE  LYS A  12       3.251  12.346   1.047  1.00 73.44           C  
ATOM    193  NZ  LYS A  12       3.635  12.425   2.481  1.00  5.10           N  
ATOM    194  H   LYS A  12       1.068   9.226  -2.281  1.00 11.35           H  
ATOM    195  HA  LYS A  12       2.102  11.595  -3.484  1.00 31.33           H  
ATOM    196  HB2 LYS A  12       1.979  11.283  -1.065  1.00  1.13           H  
ATOM    197  HB3 LYS A  12       3.085   9.918  -1.151  1.00 22.55           H  
ATOM    198  HG2 LYS A  12       4.888  11.495  -1.916  1.00 75.30           H  
ATOM    199  HG3 LYS A  12       3.762  12.836  -1.684  1.00 24.12           H  
ATOM    200  HD2 LYS A  12       4.757  10.923   0.450  1.00  0.22           H  
ATOM    201  HD3 LYS A  12       5.240  12.609   0.257  1.00 53.22           H  
ATOM    202  HE2 LYS A  12       2.902  13.321   0.729  1.00 21.41           H  
ATOM    203  HE3 LYS A  12       2.439  11.631   0.945  1.00 13.43           H  
ATOM    204  HZ1 LYS A  12       4.068  11.535   2.785  1.00 44.54           H  
ATOM    205  HZ2 LYS A  12       2.793  12.594   3.068  1.00 63.22           H  
ATOM    206  HZ3 LYS A  12       4.312  13.199   2.636  1.00 63.53           H  
ATOM    207  N   LEU A  13       3.967   8.869  -3.665  1.00 23.42           N  
ATOM    208  CA  LEU A  13       5.095   8.200  -4.315  1.00 21.31           C  
ATOM    209  C   LEU A  13       4.715   7.822  -5.758  1.00 23.11           C  
ATOM    210  O   LEU A  13       5.591   7.640  -6.615  1.00 41.32           O  
ATOM    211  CB  LEU A  13       5.496   6.946  -3.493  1.00 12.20           C  
ATOM    212  CG  LEU A  13       5.869   7.195  -1.995  1.00 33.42           C  
ATOM    213  CD1 LEU A  13       6.136   5.871  -1.252  1.00 13.13           C  
ATOM    214  CD2 LEU A  13       7.052   8.166  -1.865  1.00 51.34           C  
ATOM    215  H   LEU A  13       3.402   8.347  -3.068  1.00 10.44           H  
ATOM    216  HA  LEU A  13       5.929   8.896  -4.334  1.00 35.41           H  
ATOM    217  HB2 LEU A  13       4.660   6.253  -3.518  1.00 70.41           H  
ATOM    218  HB3 LEU A  13       6.340   6.475  -3.981  1.00 25.30           H  
ATOM    219  HG  LEU A  13       5.021   7.662  -1.505  1.00 52.04           H  
ATOM    220 HD11 LEU A  13       6.391   6.074  -0.218  1.00 12.21           H  
ATOM    221 HD12 LEU A  13       6.952   5.335  -1.724  1.00 33.24           H  
ATOM    222 HD13 LEU A  13       5.245   5.260  -1.282  1.00 62.01           H  
ATOM    223 HD21 LEU A  13       7.921   7.764  -2.372  1.00 64.24           H  
ATOM    224 HD22 LEU A  13       7.282   8.315  -0.820  1.00 62.15           H  
ATOM    225 HD23 LEU A  13       6.787   9.116  -2.306  1.00 71.32           H  
ATOM    226  N   GLY A  14       3.389   7.716  -6.004  1.00 62.51           N  
ATOM    227  CA  GLY A  14       2.848   7.523  -7.338  1.00  2.13           C  
ATOM    228  C   GLY A  14       3.183   6.170  -7.946  1.00 51.20           C  
ATOM    229  O   GLY A  14       3.918   6.095  -8.938  1.00 35.31           O  
ATOM    230  H   GLY A  14       2.764   7.776  -5.248  1.00  5.23           H  
ATOM    231  HA2 GLY A  14       1.772   7.612  -7.279  1.00 11.54           H  
ATOM    232  HA3 GLY A  14       3.218   8.312  -7.986  1.00 43.23           H  
ATOM    233  N   MET A  15       2.651   5.096  -7.336  1.00 31.23           N  
ATOM    234  CA  MET A  15       2.752   3.734  -7.862  1.00 22.33           C  
ATOM    235  C   MET A  15       1.555   3.461  -8.794  1.00 23.52           C  
ATOM    236  O   MET A  15       0.762   4.375  -9.083  1.00  2.15           O  
ATOM    237  CB  MET A  15       2.808   2.729  -6.678  1.00 60.34           C  
ATOM    238  CG  MET A  15       1.582   2.755  -5.752  1.00 55.15           C  
ATOM    239  SD  MET A  15       1.746   1.671  -4.318  1.00 54.50           S  
ATOM    240  CE  MET A  15       3.298   2.186  -3.578  1.00 24.13           C  
ATOM    241  H   MET A  15       2.147   5.219  -6.509  1.00 43.42           H  
ATOM    242  HA  MET A  15       3.669   3.651  -8.442  1.00 31.40           H  
ATOM    243  HB2 MET A  15       2.907   1.725  -7.078  1.00 72.34           H  
ATOM    244  HB3 MET A  15       3.686   2.944  -6.084  1.00 74.45           H  
ATOM    245  HG2 MET A  15       1.416   3.760  -5.408  1.00 54.42           H  
ATOM    246  HG3 MET A  15       0.717   2.435  -6.319  1.00 71.35           H  
ATOM    247  HE1 MET A  15       3.246   3.233  -3.316  1.00 42.44           H  
ATOM    248  HE2 MET A  15       4.108   2.024  -4.274  1.00 65.34           H  
ATOM    249  HE3 MET A  15       3.468   1.602  -2.686  1.00  5.33           H  
ATOM    250  N   SER A  16       1.425   2.222  -9.275  1.00 71.31           N  
ATOM    251  CA  SER A  16       0.295   1.825 -10.120  1.00 73.53           C  
ATOM    252  C   SER A  16      -1.008   1.835  -9.298  1.00 35.34           C  
ATOM    253  O   SER A  16      -0.983   1.602  -8.077  1.00 14.24           O  
ATOM    254  CB  SER A  16       0.568   0.427 -10.724  1.00  4.22           C  
ATOM    255  OG  SER A  16       1.773   0.428 -11.477  1.00 20.14           O  
ATOM    256  H   SER A  16       2.101   1.552  -9.047  1.00 25.45           H  
ATOM    257  HA  SER A  16       0.207   2.544 -10.927  1.00 33.51           H  
ATOM    258  HB2 SER A  16       0.661  -0.304  -9.930  1.00 23.02           H  
ATOM    259  HB3 SER A  16      -0.248   0.143 -11.378  1.00 41.15           H  
ATOM    260  HG  SER A  16       2.507   0.670 -10.900  1.00 40.42           H  
ATOM    261  N   GLU A  17      -2.132   2.122  -9.969  1.00  3.24           N  
ATOM    262  CA  GLU A  17      -3.468   2.065  -9.351  1.00 64.51           C  
ATOM    263  C   GLU A  17      -3.747   0.648  -8.817  1.00 15.03           C  
ATOM    264  O   GLU A  17      -4.355   0.488  -7.760  1.00 74.12           O  
ATOM    265  CB  GLU A  17      -4.541   2.491 -10.377  1.00 24.24           C  
ATOM    266  CG  GLU A  17      -5.997   2.437  -9.863  1.00 34.12           C  
ATOM    267  CD  GLU A  17      -6.982   3.160 -10.786  1.00 42.30           C  
ATOM    268  OE1 GLU A  17      -7.142   4.390 -10.651  1.00 34.12           O  
ATOM    269  OE2 GLU A  17      -7.601   2.512 -11.647  1.00 72.02           O  
ATOM    270  H   GLU A  17      -2.061   2.392 -10.909  1.00 52.44           H  
ATOM    271  HA  GLU A  17      -3.474   2.769  -8.518  1.00 23.14           H  
ATOM    272  HB2 GLU A  17      -4.323   3.506 -10.695  1.00  1.42           H  
ATOM    273  HB3 GLU A  17      -4.462   1.840 -11.241  1.00 15.40           H  
ATOM    274  HG2 GLU A  17      -6.296   1.397  -9.768  1.00 24.23           H  
ATOM    275  HG3 GLU A  17      -6.040   2.894  -8.874  1.00 64.24           H  
ATOM    276  N   GLU A  18      -3.259  -0.366  -9.568  1.00  2.15           N  
ATOM    277  CA  GLU A  18      -3.325  -1.777  -9.170  1.00 64.24           C  
ATOM    278  C   GLU A  18      -2.522  -2.022  -7.894  1.00  5.31           C  
ATOM    279  O   GLU A  18      -2.997  -2.734  -7.007  1.00 64.44           O  
ATOM    280  CB  GLU A  18      -2.811  -2.712 -10.301  1.00 33.33           C  
ATOM    281  CG  GLU A  18      -2.831  -4.223  -9.935  1.00 62.22           C  
ATOM    282  CD  GLU A  18      -2.308  -5.151 -11.039  1.00 55.24           C  
ATOM    283  OE1 GLU A  18      -1.076  -5.302 -11.161  1.00 64.25           O  
ATOM    284  OE2 GLU A  18      -3.124  -5.734 -11.785  1.00 15.21           O  
ATOM    285  H   GLU A  18      -2.845  -0.148 -10.424  1.00 71.22           H  
ATOM    286  HA  GLU A  18      -4.367  -2.007  -8.976  1.00 40.13           H  
ATOM    287  HB2 GLU A  18      -3.434  -2.564 -11.178  1.00 25.53           H  
ATOM    288  HB3 GLU A  18      -1.791  -2.433 -10.554  1.00 51.24           H  
ATOM    289  HG2 GLU A  18      -2.224  -4.375  -9.047  1.00 21.43           H  
ATOM    290  HG3 GLU A  18      -3.853  -4.505  -9.697  1.00 73.50           H  
ATOM    291  N   CYS A  19      -1.318  -1.387  -7.797  1.00 23.34           N  
ATOM    292  CA  CYS A  19      -0.422  -1.575  -6.650  1.00 21.30           C  
ATOM    293  C   CYS A  19      -1.163  -1.187  -5.375  1.00 14.42           C  
ATOM    294  O   CYS A  19      -1.267  -1.988  -4.466  1.00 24.31           O  
ATOM    295  CB  CYS A  19       0.859  -0.711  -6.773  1.00 24.10           C  
ATOM    296  SG  CYS A  19       2.123  -1.076  -5.512  1.00 72.22           S  
ATOM    297  H   CYS A  19      -1.049  -0.744  -8.494  1.00 61.14           H  
ATOM    298  HA  CYS A  19      -0.147  -2.629  -6.602  1.00 34.53           H  
ATOM    299  HB2 CYS A  19       1.311  -0.823  -7.746  1.00 52.13           H  
ATOM    300  HB3 CYS A  19       0.591   0.337  -6.656  1.00 42.32           H  
ATOM    301  N   ARG A  20      -1.765   0.021  -5.394  1.00 20.55           N  
ATOM    302  CA  ARG A  20      -2.489   0.578  -4.245  1.00 42.22           C  
ATOM    303  C   ARG A  20      -3.609  -0.346  -3.783  1.00 61.53           C  
ATOM    304  O   ARG A  20      -3.723  -0.648  -2.603  1.00 43.21           O  
ATOM    305  CB  ARG A  20      -3.160   1.912  -4.600  1.00 31.34           C  
ATOM    306  CG  ARG A  20      -2.270   2.976  -5.227  1.00 63.21           C  
ATOM    307  CD  ARG A  20      -3.047   4.275  -5.395  1.00  2.30           C  
ATOM    308  NE  ARG A  20      -4.165   4.154  -6.344  1.00 31.04           N  
ATOM    309  CZ  ARG A  20      -4.602   5.132  -7.154  1.00 24.33           C  
ATOM    310  NH1 ARG A  20      -4.009   6.332  -7.160  1.00 74.11           N  
ATOM    311  NH2 ARG A  20      -5.673   4.935  -7.895  1.00 10.31           N  
ATOM    312  H   ARG A  20      -1.717   0.555  -6.217  1.00 61.23           H  
ATOM    313  HA  ARG A  20      -1.772   0.730  -3.431  1.00 23.32           H  
ATOM    314  HB2 ARG A  20      -3.981   1.725  -5.289  1.00 71.31           H  
ATOM    315  HB3 ARG A  20      -3.578   2.330  -3.683  1.00 52.12           H  
ATOM    316  HG2 ARG A  20      -1.415   3.148  -4.585  1.00 42.52           H  
ATOM    317  HG3 ARG A  20      -1.929   2.634  -6.202  1.00 45.14           H  
ATOM    318  HD2 ARG A  20      -3.472   4.530  -4.424  1.00 43.41           H  
ATOM    319  HD3 ARG A  20      -2.375   5.053  -5.712  1.00 42.22           H  
ATOM    320  HE  ARG A  20      -4.618   3.275  -6.385  1.00 63.44           H  
ATOM    321 HH11 ARG A  20      -3.222   6.513  -6.566  1.00  4.42           H  
ATOM    322 HH12 ARG A  20      -4.344   7.061  -7.765  1.00 62.50           H  
ATOM    323 HH21 ARG A  20      -6.164   4.063  -7.855  1.00 50.04           H  
ATOM    324 HH22 ARG A  20      -6.017   5.660  -8.498  1.00 65.00           H  
ATOM    325  N   GLN A  21      -4.441  -0.758  -4.760  1.00 21.20           N  
ATOM    326  CA  GLN A  21      -5.639  -1.560  -4.501  1.00 10.32           C  
ATOM    327  C   GLN A  21      -5.279  -2.903  -3.826  1.00 55.43           C  
ATOM    328  O   GLN A  21      -6.042  -3.416  -3.011  1.00 41.11           O  
ATOM    329  CB  GLN A  21      -6.436  -1.799  -5.812  1.00 22.45           C  
ATOM    330  CG  GLN A  21      -7.083  -0.526  -6.387  1.00 34.54           C  
ATOM    331  CD  GLN A  21      -7.821  -0.759  -7.706  1.00 61.43           C  
ATOM    332  OE1 GLN A  21      -9.017  -1.058  -7.726  1.00 32.24           O  
ATOM    333  NE2 GLN A  21      -7.112  -0.641  -8.823  1.00  1.12           N  
ATOM    334  H   GLN A  21      -4.238  -0.501  -5.684  1.00  1.12           H  
ATOM    335  HA  GLN A  21      -6.244  -0.962  -3.821  1.00 53.11           H  
ATOM    336  HB2 GLN A  21      -5.764  -2.211  -6.562  1.00 34.11           H  
ATOM    337  HB3 GLN A  21      -7.223  -2.523  -5.622  1.00 74.31           H  
ATOM    338  HG2 GLN A  21      -7.786  -0.137  -5.662  1.00  0.31           H  
ATOM    339  HG3 GLN A  21      -6.305   0.213  -6.552  1.00 21.13           H  
ATOM    340 HE21 GLN A  21      -6.160  -0.424  -8.748  1.00 51.12           H  
ATOM    341 HE22 GLN A  21      -7.575  -0.768  -9.677  1.00 31.42           H  
ATOM    342  N   ARG A  22      -4.086  -3.428  -4.171  1.00 43.00           N  
ATOM    343  CA  ARG A  22      -3.486  -4.606  -3.528  1.00 51.41           C  
ATOM    344  C   ARG A  22      -3.103  -4.305  -2.062  1.00 70.23           C  
ATOM    345  O   ARG A  22      -3.414  -5.080  -1.160  1.00 63.25           O  
ATOM    346  CB  ARG A  22      -2.220  -5.041  -4.320  1.00 33.12           C  
ATOM    347  CG  ARG A  22      -2.511  -5.619  -5.714  1.00 45.32           C  
ATOM    348  CD  ARG A  22      -1.240  -6.034  -6.476  1.00 44.11           C  
ATOM    349  NE  ARG A  22      -1.559  -6.736  -7.727  1.00 20.20           N  
ATOM    350  CZ  ARG A  22      -0.689  -7.471  -8.438  1.00 11.31           C  
ATOM    351  NH1 ARG A  22       0.580  -7.617  -8.029  1.00 50.42           N  
ATOM    352  NH2 ARG A  22      -1.098  -8.073  -9.547  1.00  0.55           N  
ATOM    353  H   ARG A  22      -3.583  -2.996  -4.889  1.00 72.40           H  
ATOM    354  HA  ARG A  22      -4.219  -5.408  -3.552  1.00 51.21           H  
ATOM    355  HB2 ARG A  22      -1.577  -4.176  -4.443  1.00 54.43           H  
ATOM    356  HB3 ARG A  22      -1.676  -5.782  -3.754  1.00 14.00           H  
ATOM    357  HG2 ARG A  22      -3.137  -6.491  -5.594  1.00 23.21           H  
ATOM    358  HG3 ARG A  22      -3.047  -4.877  -6.297  1.00 43.15           H  
ATOM    359  HD2 ARG A  22      -0.663  -5.149  -6.715  1.00 10.12           H  
ATOM    360  HD3 ARG A  22      -0.647  -6.691  -5.848  1.00 55.40           H  
ATOM    361  HE  ARG A  22      -2.483  -6.653  -8.057  1.00  3.31           H  
ATOM    362 HH11 ARG A  22       0.900  -7.173  -7.184  1.00 20.40           H  
ATOM    363 HH12 ARG A  22       1.228  -8.167  -8.567  1.00 41.25           H  
ATOM    364 HH21 ARG A  22      -2.052  -7.983  -9.853  1.00 32.42           H  
ATOM    365 HH22 ARG A  22      -0.459  -8.626 -10.088  1.00 31.52           H  
ATOM    366  N   LEU A  23      -2.464  -3.140  -1.853  1.00 25.30           N  
ATOM    367  CA  LEU A  23      -1.821  -2.777  -0.577  1.00 14.04           C  
ATOM    368  C   LEU A  23      -2.842  -2.404   0.500  1.00 32.33           C  
ATOM    369  O   LEU A  23      -2.751  -2.877   1.631  1.00  3.31           O  
ATOM    370  CB  LEU A  23      -0.845  -1.619  -0.844  1.00 14.21           C  
ATOM    371  CG  LEU A  23       0.277  -1.957  -1.863  1.00 50.13           C  
ATOM    372  CD1 LEU A  23       1.166  -0.757  -2.162  1.00 41.04           C  
ATOM    373  CD2 LEU A  23       1.097  -3.169  -1.422  1.00 42.32           C  
ATOM    374  H   LEU A  23      -2.425  -2.483  -2.594  1.00 14.24           H  
ATOM    375  HA  LEU A  23      -1.253  -3.643  -0.241  1.00 21.03           H  
ATOM    376  HB2 LEU A  23      -1.419  -0.778  -1.225  1.00  0.11           H  
ATOM    377  HB3 LEU A  23      -0.394  -1.317   0.080  1.00 63.41           H  
ATOM    378  HG  LEU A  23      -0.192  -2.224  -2.798  1.00 34.22           H  
ATOM    379 HD11 LEU A  23       1.647  -0.420  -1.253  1.00 51.43           H  
ATOM    380 HD12 LEU A  23       0.570   0.044  -2.573  1.00 43.41           H  
ATOM    381 HD13 LEU A  23       1.925  -1.036  -2.885  1.00 73.21           H  
ATOM    382 HD21 LEU A  23       0.445  -4.022  -1.301  1.00 21.23           H  
ATOM    383 HD22 LEU A  23       1.596  -2.961  -0.483  1.00 72.41           H  
ATOM    384 HD23 LEU A  23       1.835  -3.397  -2.177  1.00 30.45           H  
ATOM    385  N   GLU A  24      -3.809  -1.547   0.122  1.00 24.35           N  
ATOM    386  CA  GLU A  24      -4.975  -1.212   0.954  1.00 52.31           C  
ATOM    387  C   GLU A  24      -5.713  -2.487   1.380  1.00 43.22           C  
ATOM    388  O   GLU A  24      -6.110  -2.620   2.528  1.00 50.24           O  
ATOM    389  CB  GLU A  24      -5.958  -0.304   0.183  1.00 23.12           C  
ATOM    390  CG  GLU A  24      -5.400   1.055  -0.259  1.00 11.44           C  
ATOM    391  CD  GLU A  24      -6.430   1.850  -1.079  1.00 73.35           C  
ATOM    392  OE1 GLU A  24      -7.344   2.459  -0.473  1.00 61.25           O  
ATOM    393  OE2 GLU A  24      -6.331   1.877  -2.328  1.00 62.53           O  
ATOM    394  H   GLU A  24      -3.722  -1.106  -0.744  1.00 72.11           H  
ATOM    395  HA  GLU A  24      -4.612  -0.686   1.832  1.00 34.11           H  
ATOM    396  HB2 GLU A  24      -6.280  -0.833  -0.709  1.00 10.45           H  
ATOM    397  HB3 GLU A  24      -6.830  -0.123   0.807  1.00 63.32           H  
ATOM    398  HG2 GLU A  24      -5.117   1.630   0.620  1.00 53.21           H  
ATOM    399  HG3 GLU A  24      -4.514   0.888  -0.868  1.00 74.05           H  
ATOM    400  N   LYS A  25      -5.840  -3.435   0.437  1.00  3.24           N  
ATOM    401  CA  LYS A  25      -6.564  -4.690   0.659  1.00 20.33           C  
ATOM    402  C   LYS A  25      -5.838  -5.572   1.693  1.00 44.45           C  
ATOM    403  O   LYS A  25      -6.481  -6.223   2.519  1.00 42.12           O  
ATOM    404  CB  LYS A  25      -6.732  -5.435  -0.681  1.00 65.14           C  
ATOM    405  CG  LYS A  25      -7.489  -6.776  -0.586  1.00 42.44           C  
ATOM    406  CD  LYS A  25      -7.725  -7.433  -1.961  1.00 11.12           C  
ATOM    407  CE  LYS A  25      -8.610  -6.582  -2.886  1.00  4.14           C  
ATOM    408  NZ  LYS A  25      -8.840  -7.245  -4.202  1.00 52.21           N  
ATOM    409  H   LYS A  25      -5.411  -3.291  -0.436  1.00 44.50           H  
ATOM    410  HA  LYS A  25      -7.548  -4.430   1.045  1.00 75.51           H  
ATOM    411  HB2 LYS A  25      -7.273  -4.786  -1.365  1.00 72.30           H  
ATOM    412  HB3 LYS A  25      -5.746  -5.623  -1.097  1.00 45.54           H  
ATOM    413  HG2 LYS A  25      -6.911  -7.461   0.029  1.00 61.15           H  
ATOM    414  HG3 LYS A  25      -8.448  -6.604  -0.109  1.00 44.30           H  
ATOM    415  HD2 LYS A  25      -6.769  -7.589  -2.445  1.00 32.12           H  
ATOM    416  HD3 LYS A  25      -8.203  -8.397  -1.811  1.00 44.53           H  
ATOM    417  HE2 LYS A  25      -9.568  -6.417  -2.409  1.00 71.13           H  
ATOM    418  HE3 LYS A  25      -8.128  -5.628  -3.058  1.00 73.44           H  
ATOM    419  HZ1 LYS A  25      -9.399  -6.627  -4.822  1.00 21.13           H  
ATOM    420  HZ2 LYS A  25      -9.354  -8.140  -4.072  1.00 54.14           H  
ATOM    421  HZ3 LYS A  25      -7.932  -7.449  -4.666  1.00  3.13           H  
ATOM    422  N   MET A  26      -4.491  -5.567   1.649  1.00 13.14           N  
ATOM    423  CA  MET A  26      -3.658  -6.296   2.631  1.00 10.03           C  
ATOM    424  C   MET A  26      -3.687  -5.595   3.994  1.00 51.24           C  
ATOM    425  O   MET A  26      -3.562  -6.230   5.031  1.00  3.24           O  
ATOM    426  CB  MET A  26      -2.199  -6.421   2.134  1.00 53.24           C  
ATOM    427  CG  MET A  26      -2.031  -7.201   0.831  1.00 23.11           C  
ATOM    428  SD  MET A  26      -0.299  -7.516   0.428  1.00 11.14           S  
ATOM    429  CE  MET A  26       0.243  -8.470   1.856  1.00 11.41           C  
ATOM    430  H   MET A  26      -4.044  -5.053   0.938  1.00 33.25           H  
ATOM    431  HA  MET A  26      -4.077  -7.291   2.744  1.00 44.32           H  
ATOM    432  HB2 MET A  26      -1.791  -5.426   1.984  1.00 51.10           H  
ATOM    433  HB3 MET A  26      -1.612  -6.918   2.899  1.00 34.51           H  
ATOM    434  HG2 MET A  26      -2.544  -8.152   0.917  1.00 52.43           H  
ATOM    435  HG3 MET A  26      -2.474  -6.638   0.019  1.00 53.50           H  
ATOM    436  HE1 MET A  26       1.278  -8.749   1.723  1.00 63.25           H  
ATOM    437  HE2 MET A  26      -0.359  -9.362   1.945  1.00 55.41           H  
ATOM    438  HE3 MET A  26       0.145  -7.876   2.754  1.00 74.52           H  
ATOM    439  N   CYS A  27      -3.830  -4.274   3.951  1.00 43.33           N  
ATOM    440  CA  CYS A  27      -3.878  -3.410   5.139  1.00 73.24           C  
ATOM    441  C   CYS A  27      -5.189  -3.589   5.924  1.00 25.03           C  
ATOM    442  O   CYS A  27      -5.184  -3.691   7.163  1.00 22.42           O  
ATOM    443  CB  CYS A  27      -3.727  -1.962   4.665  1.00 12.42           C  
ATOM    444  SG  CYS A  27      -3.813  -0.688   5.944  1.00 53.45           S  
ATOM    445  H   CYS A  27      -3.899  -3.848   3.069  1.00 73.31           H  
ATOM    446  HA  CYS A  27      -3.039  -3.659   5.776  1.00 61.12           H  
ATOM    447  HB2 CYS A  27      -2.770  -1.853   4.175  1.00 44.23           H  
ATOM    448  HB3 CYS A  27      -4.507  -1.751   3.941  1.00 34.12           H  
ATOM    449  N   LYS A  28      -6.305  -3.663   5.181  1.00 54.51           N  
ATOM    450  CA  LYS A  28      -7.663  -3.716   5.750  1.00 35.34           C  
ATOM    451  C   LYS A  28      -8.019  -5.158   6.113  1.00 51.43           C  
ATOM    452  O   LYS A  28      -8.608  -5.426   7.162  1.00 64.22           O  
ATOM    453  CB  LYS A  28      -8.683  -3.141   4.729  1.00 63.20           C  
ATOM    454  CG  LYS A  28      -8.429  -1.667   4.347  1.00 10.45           C  
ATOM    455  CD  LYS A  28      -9.403  -1.143   3.263  1.00 64.12           C  
ATOM    456  CE  LYS A  28      -9.050   0.271   2.795  1.00  4.33           C  
ATOM    457  NZ  LYS A  28     -10.018   0.783   1.783  1.00 62.11           N  
ATOM    458  H   LYS A  28      -6.215  -3.711   4.207  1.00  1.41           H  
ATOM    459  HA  LYS A  28      -7.683  -3.108   6.653  1.00  3.54           H  
ATOM    460  HB2 LYS A  28      -8.643  -3.737   3.820  1.00 53.31           H  
ATOM    461  HB3 LYS A  28      -9.681  -3.215   5.147  1.00 43.15           H  
ATOM    462  HG2 LYS A  28      -8.536  -1.058   5.236  1.00 64.44           H  
ATOM    463  HG3 LYS A  28      -7.411  -1.577   3.980  1.00 42.21           H  
ATOM    464  HD2 LYS A  28      -9.363  -1.800   2.405  1.00 53.12           H  
ATOM    465  HD3 LYS A  28     -10.412  -1.135   3.660  1.00 41.44           H  
ATOM    466  HE2 LYS A  28      -9.047   0.936   3.647  1.00 54.15           H  
ATOM    467  HE3 LYS A  28      -8.061   0.248   2.350  1.00 43.11           H  
ATOM    468  HZ1 LYS A  28     -10.988   0.763   2.162  1.00 21.42           H  
ATOM    469  HZ2 LYS A  28      -9.987   0.196   0.925  1.00 51.42           H  
ATOM    470  HZ3 LYS A  28      -9.785   1.762   1.523  1.00 33.13           H  
ATOM    471  N   GLU A  29      -7.641  -6.080   5.213  1.00 12.42           N  
ATOM    472  CA  GLU A  29      -7.862  -7.524   5.378  1.00 72.21           C  
ATOM    473  C   GLU A  29      -6.497  -8.195   5.596  1.00 33.02           C  
ATOM    474  O   GLU A  29      -5.985  -8.920   4.732  1.00 34.25           O  
ATOM    475  CB  GLU A  29      -8.590  -8.087   4.124  1.00 63.14           C  
ATOM    476  CG  GLU A  29      -9.894  -7.345   3.776  1.00 34.05           C  
ATOM    477  CD  GLU A  29     -10.490  -7.735   2.414  1.00  2.54           C  
ATOM    478  OE1 GLU A  29     -11.108  -8.808   2.307  1.00 43.44           O  
ATOM    479  OE2 GLU A  29     -10.342  -6.963   1.446  1.00 11.54           O  
ATOM    480  H   GLU A  29      -7.179  -5.773   4.401  1.00 73.15           H  
ATOM    481  HA  GLU A  29      -8.488  -7.692   6.256  1.00 42.41           H  
ATOM    482  HB2 GLU A  29      -7.918  -8.022   3.271  1.00  2.11           H  
ATOM    483  HB3 GLU A  29      -8.827  -9.132   4.296  1.00 11.43           H  
ATOM    484  HG2 GLU A  29     -10.624  -7.548   4.549  1.00 15.24           H  
ATOM    485  HG3 GLU A  29      -9.688  -6.276   3.775  1.00 32.23           H  
ATOM    486  N   GLY A  30      -5.887  -7.877   6.743  1.00 40.51           N  
ATOM    487  CA  GLY A  30      -4.558  -8.371   7.108  1.00 52.15           C  
ATOM    488  C   GLY A  30      -3.827  -7.363   7.975  1.00 12.21           C  
ATOM    489  O   GLY A  30      -4.386  -6.905   8.975  1.00  3.44           O  
ATOM    490  H   GLY A  30      -6.352  -7.280   7.364  1.00 52.31           H  
ATOM    491  HA2 GLY A  30      -4.670  -9.294   7.661  1.00 71.31           H  
ATOM    492  HA3 GLY A  30      -3.973  -8.570   6.212  1.00  1.54           H  
ATOM    493  N   THR A  31      -2.581  -7.010   7.596  1.00 53.41           N  
ATOM    494  CA  THR A  31      -1.758  -6.032   8.333  1.00 15.21           C  
ATOM    495  C   THR A  31      -1.219  -4.951   7.370  1.00 13.45           C  
ATOM    496  O   THR A  31      -0.800  -5.262   6.246  1.00 73.03           O  
ATOM    497  CB  THR A  31      -0.556  -6.729   9.052  1.00 62.30           C  
ATOM    498  OG1 THR A  31       0.276  -7.376   8.078  1.00 61.44           O  
ATOM    499  CG2 THR A  31      -1.026  -7.762  10.100  1.00 23.31           C  
ATOM    500  H   THR A  31      -2.209  -7.406   6.779  1.00 60.43           H  
ATOM    501  HA  THR A  31      -2.378  -5.552   9.091  1.00 51.14           H  
ATOM    502  HB  THR A  31       0.036  -5.970   9.561  1.00 23.43           H  
ATOM    503  HG1 THR A  31       1.092  -7.669   8.495  1.00 51.32           H  
ATOM    504 HG21 THR A  31      -0.170  -8.196  10.599  1.00 52.34           H  
ATOM    505 HG22 THR A  31      -1.589  -8.552   9.612  1.00 51.32           H  
ATOM    506 HG23 THR A  31      -1.661  -7.278  10.831  1.00 33.13           H  
ATOM    507  N   SER A  32      -1.228  -3.689   7.835  1.00  0.40           N  
ATOM    508  CA  SER A  32      -0.574  -2.564   7.147  1.00 70.32           C  
ATOM    509  C   SER A  32       0.958  -2.721   7.184  1.00  5.33           C  
ATOM    510  O   SER A  32       1.668  -2.099   6.394  1.00 22.23           O  
ATOM    511  CB  SER A  32      -1.000  -1.242   7.807  1.00  5.22           C  
ATOM    512  OG  SER A  32      -0.783  -1.285   9.209  1.00 54.03           O  
ATOM    513  H   SER A  32      -1.693  -3.505   8.679  1.00 24.42           H  
ATOM    514  HA  SER A  32      -0.902  -2.566   6.113  1.00 72.34           H  
ATOM    515  HB2 SER A  32      -0.429  -0.422   7.393  1.00 24.15           H  
ATOM    516  HB3 SER A  32      -2.052  -1.074   7.627  1.00 64.32           H  
ATOM    517  HG  SER A  32      -1.636  -1.239   9.660  1.00 33.52           H  
ATOM    518  N   GLU A  33       1.429  -3.561   8.133  1.00 71.24           N  
ATOM    519  CA  GLU A  33       2.841  -3.930   8.301  1.00 14.45           C  
ATOM    520  C   GLU A  33       3.352  -4.651   7.042  1.00 63.01           C  
ATOM    521  O   GLU A  33       4.395  -4.298   6.492  1.00 65.32           O  
ATOM    522  CB  GLU A  33       2.983  -4.847   9.544  1.00 31.04           C  
ATOM    523  CG  GLU A  33       2.379  -4.246  10.831  1.00 70.11           C  
ATOM    524  CD  GLU A  33       2.326  -5.246  11.999  1.00 24.31           C  
ATOM    525  OE1 GLU A  33       1.316  -5.967  12.130  1.00 22.31           O  
ATOM    526  OE2 GLU A  33       3.304  -5.334  12.768  1.00 74.54           O  
ATOM    527  H   GLU A  33       0.780  -3.957   8.752  1.00 60.54           H  
ATOM    528  HA  GLU A  33       3.414  -3.020   8.454  1.00 22.51           H  
ATOM    529  HB2 GLU A  33       2.483  -5.792   9.342  1.00 12.11           H  
ATOM    530  HB3 GLU A  33       4.036  -5.049   9.723  1.00 12.52           H  
ATOM    531  HG2 GLU A  33       2.972  -3.385  11.129  1.00 63.20           H  
ATOM    532  HG3 GLU A  33       1.369  -3.908  10.612  1.00 73.11           H  
ATOM    533  N   ASP A  34       2.586  -5.657   6.585  1.00 63.51           N  
ATOM    534  CA  ASP A  34       2.907  -6.416   5.357  1.00 52.42           C  
ATOM    535  C   ASP A  34       2.499  -5.647   4.094  1.00 44.43           C  
ATOM    536  O   ASP A  34       3.052  -5.885   3.018  1.00 52.10           O  
ATOM    537  CB  ASP A  34       2.270  -7.828   5.396  1.00 21.52           C  
ATOM    538  CG  ASP A  34       3.032  -8.785   6.331  1.00  3.42           C  
ATOM    539  OD1 ASP A  34       4.006  -9.426   5.881  1.00 11.13           O  
ATOM    540  OD2 ASP A  34       2.680  -8.889   7.523  1.00 41.32           O  
ATOM    541  H   ASP A  34       1.777  -5.900   7.087  1.00  4.55           H  
ATOM    542  HA  ASP A  34       3.983  -6.528   5.329  1.00 25.13           H  
ATOM    543  HB2 ASP A  34       1.239  -7.746   5.734  1.00 33.35           H  
ATOM    544  HB3 ASP A  34       2.265  -8.255   4.394  1.00 41.02           H  
ATOM    545  N   ALA A  35       1.528  -4.733   4.234  1.00 42.31           N  
ATOM    546  CA  ALA A  35       1.087  -3.870   3.126  1.00 14.50           C  
ATOM    547  C   ALA A  35       2.196  -2.886   2.706  1.00 22.53           C  
ATOM    548  O   ALA A  35       2.436  -2.694   1.516  1.00  4.02           O  
ATOM    549  CB  ALA A  35      -0.187  -3.117   3.515  1.00 31.05           C  
ATOM    550  H   ALA A  35       1.094  -4.636   5.110  1.00 15.15           H  
ATOM    551  HA  ALA A  35       0.852  -4.510   2.280  1.00 34.22           H  
ATOM    552  HB1 ALA A  35       0.015  -2.446   4.346  1.00 72.53           H  
ATOM    553  HB2 ALA A  35      -0.952  -3.824   3.809  1.00 13.00           H  
ATOM    554  HB3 ALA A  35      -0.541  -2.540   2.672  1.00 32.34           H  
ATOM    555  N   GLU A  36       2.890  -2.289   3.701  1.00 22.43           N  
ATOM    556  CA  GLU A  36       4.016  -1.364   3.440  1.00  4.33           C  
ATOM    557  C   GLU A  36       5.270  -2.149   2.997  1.00 44.13           C  
ATOM    558  O   GLU A  36       6.100  -1.627   2.241  1.00 72.13           O  
ATOM    559  CB  GLU A  36       4.312  -0.460   4.662  1.00 23.30           C  
ATOM    560  CG  GLU A  36       4.845  -1.187   5.906  1.00  3.45           C  
ATOM    561  CD  GLU A  36       5.048  -0.256   7.108  1.00 61.21           C  
ATOM    562  OE1 GLU A  36       4.068   0.030   7.823  1.00 13.02           O  
ATOM    563  OE2 GLU A  36       6.183   0.208   7.332  1.00 21.04           O  
ATOM    564  H   GLU A  36       2.639  -2.478   4.631  1.00 54.33           H  
ATOM    565  HA  GLU A  36       3.721  -0.728   2.609  1.00  0.30           H  
ATOM    566  HB2 GLU A  36       5.041   0.290   4.373  1.00 74.32           H  
ATOM    567  HB3 GLU A  36       3.392   0.050   4.937  1.00 52.32           H  
ATOM    568  HG2 GLU A  36       4.137  -1.967   6.182  1.00 63.45           H  
ATOM    569  HG3 GLU A  36       5.791  -1.656   5.654  1.00 54.43           H  
ATOM    570  N   ARG A  37       5.403  -3.403   3.491  1.00 41.30           N  
ATOM    571  CA  ARG A  37       6.421  -4.359   3.004  1.00 34.44           C  
ATOM    572  C   ARG A  37       6.238  -4.616   1.495  1.00 15.01           C  
ATOM    573  O   ARG A  37       7.202  -4.578   0.727  1.00 15.32           O  
ATOM    574  CB  ARG A  37       6.345  -5.712   3.761  1.00 50.44           C  
ATOM    575  CG  ARG A  37       6.893  -5.703   5.196  1.00 10.31           C  
ATOM    576  CD  ARG A  37       6.713  -7.063   5.889  1.00 42.52           C  
ATOM    577  NE  ARG A  37       7.288  -7.086   7.244  1.00  4.00           N  
ATOM    578  CZ  ARG A  37       6.981  -7.979   8.203  1.00 52.13           C  
ATOM    579  NH1 ARG A  37       6.082  -8.943   7.979  1.00 14.32           N  
ATOM    580  NH2 ARG A  37       7.592  -7.902   9.383  1.00 24.14           N  
ATOM    581  H   ARG A  37       4.792  -3.690   4.208  1.00 44.11           H  
ATOM    582  HA  ARG A  37       7.399  -3.915   3.173  1.00 72.44           H  
ATOM    583  HB2 ARG A  37       5.306  -6.022   3.800  1.00  4.14           H  
ATOM    584  HB3 ARG A  37       6.898  -6.459   3.200  1.00 72.34           H  
ATOM    585  HG2 ARG A  37       7.949  -5.461   5.163  1.00 51.23           H  
ATOM    586  HG3 ARG A  37       6.372  -4.944   5.769  1.00 70.43           H  
ATOM    587  HD2 ARG A  37       5.655  -7.289   5.953  1.00 51.05           H  
ATOM    588  HD3 ARG A  37       7.202  -7.830   5.292  1.00 33.21           H  
ATOM    589  HE  ARG A  37       7.940  -6.376   7.460  1.00 44.01           H  
ATOM    590 HH11 ARG A  37       5.619  -9.012   7.088  1.00 61.05           H  
ATOM    591 HH12 ARG A  37       5.857  -9.603   8.700  1.00 61.54           H  
ATOM    592 HH21 ARG A  37       8.279  -7.182   9.546  1.00 54.33           H  
ATOM    593 HH22 ARG A  37       7.382  -8.556  10.111  1.00 35.21           H  
ATOM    594  N   MET A  38       4.986  -4.870   1.080  1.00 23.33           N  
ATOM    595  CA  MET A  38       4.660  -5.125  -0.331  1.00 63.42           C  
ATOM    596  C   MET A  38       4.754  -3.833  -1.148  1.00 54.44           C  
ATOM    597  O   MET A  38       5.039  -3.885  -2.329  1.00 53.24           O  
ATOM    598  CB  MET A  38       3.252  -5.761  -0.469  1.00 20.43           C  
ATOM    599  CG  MET A  38       3.122  -7.216   0.010  1.00 73.40           C  
ATOM    600  SD  MET A  38       3.995  -8.428  -1.023  1.00 34.43           S  
ATOM    601  CE  MET A  38       5.593  -8.580  -0.222  1.00  3.10           C  
ATOM    602  H   MET A  38       4.257  -4.856   1.736  1.00 42.20           H  
ATOM    603  HA  MET A  38       5.397  -5.826  -0.714  1.00 52.12           H  
ATOM    604  HB2 MET A  38       2.548  -5.158   0.097  1.00 34.52           H  
ATOM    605  HB3 MET A  38       2.955  -5.729  -1.514  1.00 12.22           H  
ATOM    606  HG2 MET A  38       3.503  -7.284   1.020  1.00 72.01           H  
ATOM    607  HG3 MET A  38       2.071  -7.479   0.025  1.00  3.43           H  
ATOM    608  HE1 MET A  38       5.454  -8.903   0.798  1.00  3.45           H  
ATOM    609  HE2 MET A  38       6.095  -7.625  -0.234  1.00 75.00           H  
ATOM    610  HE3 MET A  38       6.190  -9.310  -0.750  1.00  4.20           H  
ATOM    611  N   ALA A  39       4.534  -2.680  -0.484  1.00 32.33           N  
ATOM    612  CA  ALA A  39       4.569  -1.357  -1.133  1.00 54.21           C  
ATOM    613  C   ALA A  39       5.979  -1.015  -1.617  1.00 54.31           C  
ATOM    614  O   ALA A  39       6.175  -0.597  -2.770  1.00 12.13           O  
ATOM    615  CB  ALA A  39       4.055  -0.284  -0.161  1.00 24.35           C  
ATOM    616  H   ALA A  39       4.336  -2.719   0.481  1.00 60.24           H  
ATOM    617  HA  ALA A  39       3.901  -1.389  -1.989  1.00  5.04           H  
ATOM    618  HB1 ALA A  39       4.026   0.678  -0.656  1.00 63.04           H  
ATOM    619  HB2 ALA A  39       4.704  -0.225   0.704  1.00  5.55           H  
ATOM    620  HB3 ALA A  39       3.053  -0.546   0.165  1.00 74.20           H  
ATOM    621  N   ARG A  40       6.956  -1.247  -0.728  1.00 73.23           N  
ATOM    622  CA  ARG A  40       8.367  -0.965  -1.000  1.00 34.14           C  
ATOM    623  C   ARG A  40       8.953  -1.982  -2.001  1.00 35.45           C  
ATOM    624  O   ARG A  40       9.893  -1.669  -2.729  1.00 50.10           O  
ATOM    625  CB  ARG A  40       9.172  -0.921   0.327  1.00 32.51           C  
ATOM    626  CG  ARG A  40       9.359  -2.273   1.043  1.00 44.34           C  
ATOM    627  CD  ARG A  40       9.924  -2.119   2.464  1.00 13.34           C  
ATOM    628  NE  ARG A  40       8.958  -1.470   3.370  1.00  5.14           N  
ATOM    629  CZ  ARG A  40       9.202  -1.101   4.636  1.00 45.30           C  
ATOM    630  NH1 ARG A  40      10.401  -1.289   5.199  1.00 64.43           N  
ATOM    631  NH2 ARG A  40       8.226  -0.562   5.346  1.00 12.31           N  
ATOM    632  H   ARG A  40       6.714  -1.618   0.145  1.00 71.32           H  
ATOM    633  HA  ARG A  40       8.414   0.023  -1.456  1.00 11.11           H  
ATOM    634  HB2 ARG A  40      10.155  -0.508   0.124  1.00 73.33           H  
ATOM    635  HB3 ARG A  40       8.659  -0.247   1.007  1.00 15.24           H  
ATOM    636  HG2 ARG A  40       8.395  -2.767   1.112  1.00 54.35           H  
ATOM    637  HG3 ARG A  40      10.032  -2.894   0.461  1.00 71.23           H  
ATOM    638  HD2 ARG A  40      10.162  -3.100   2.855  1.00 14.03           H  
ATOM    639  HD3 ARG A  40      10.825  -1.520   2.420  1.00 71.13           H  
ATOM    640  HE  ARG A  40       8.063  -1.303   3.007  1.00 44.33           H  
ATOM    641 HH11 ARG A  40      11.147  -1.719   4.676  1.00 71.35           H  
ATOM    642 HH12 ARG A  40      10.567  -1.005   6.148  1.00 33.34           H  
ATOM    643 HH21 ARG A  40       7.319  -0.436   4.942  1.00 72.21           H  
ATOM    644 HH22 ARG A  40       8.383  -0.275   6.295  1.00 42.41           H  
ATOM    645  N   ASN A  41       8.363  -3.195  -2.044  1.00 23.03           N  
ATOM    646  CA  ASN A  41       8.785  -4.266  -2.981  1.00 23.23           C  
ATOM    647  C   ASN A  41       7.928  -4.280  -4.259  1.00 53.21           C  
ATOM    648  O   ASN A  41       8.228  -5.020  -5.207  1.00 12.43           O  
ATOM    649  CB  ASN A  41       8.765  -5.662  -2.286  1.00 75.45           C  
ATOM    650  CG  ASN A  41       9.972  -5.868  -1.360  1.00 34.12           C  
ATOM    651  OD1 ASN A  41      11.035  -6.312  -1.793  1.00 53.22           O  
ATOM    652  ND2 ASN A  41       9.826  -5.568  -0.089  1.00  3.12           N  
ATOM    653  H   ASN A  41       7.612  -3.371  -1.436  1.00 64.35           H  
ATOM    654  HA  ASN A  41       9.806  -4.051  -3.285  1.00  5.03           H  
ATOM    655  HB2 ASN A  41       7.856  -5.760  -1.702  1.00 33.50           H  
ATOM    656  HB3 ASN A  41       8.781  -6.440  -3.038  1.00 52.04           H  
ATOM    657 HD21 ASN A  41       8.964  -5.232   0.211  1.00 52.11           H  
ATOM    658 HD22 ASN A  41      10.595  -5.691   0.502  1.00 11.21           H  
ATOM    659  N   CYS A  42       6.866  -3.456  -4.278  1.00 32.13           N  
ATOM    660  CA  CYS A  42       6.011  -3.269  -5.463  1.00 31.34           C  
ATOM    661  C   CYS A  42       6.751  -2.404  -6.481  1.00 54.35           C  
ATOM    662  O   CYS A  42       7.137  -2.882  -7.557  1.00 13.14           O  
ATOM    663  CB  CYS A  42       4.662  -2.607  -5.059  1.00 15.11           C  
ATOM    664  SG  CYS A  42       3.511  -2.248  -6.427  1.00 74.53           S  
ATOM    665  H   CYS A  42       6.647  -2.959  -3.463  1.00 42.54           H  
ATOM    666  HA  CYS A  42       5.810  -4.245  -5.902  1.00 10.45           H  
ATOM    667  HB2 CYS A  42       4.141  -3.263  -4.373  1.00 71.41           H  
ATOM    668  HB3 CYS A  42       4.865  -1.671  -4.552  1.00 75.12           H  
ATOM    669  N   GLU A  43       6.993  -1.135  -6.100  1.00 34.15           N  
ATOM    670  CA  GLU A  43       7.594  -0.111  -6.981  1.00 12.35           C  
ATOM    671  C   GLU A  43       8.387   0.890  -6.133  1.00 70.42           C  
ATOM    672  O   GLU A  43       9.611   1.024  -6.277  1.00  3.11           O  
ATOM    673  CB  GLU A  43       6.483   0.642  -7.792  1.00 62.24           C  
ATOM    674  CG  GLU A  43       5.793  -0.203  -8.890  1.00 72.34           C  
ATOM    675  CD  GLU A  43       4.485   0.412  -9.397  1.00 23.03           C  
ATOM    676  OE1 GLU A  43       4.527   1.312 -10.261  1.00  2.13           O  
ATOM    677  OE2 GLU A  43       3.410   0.003  -8.930  1.00 50.21           O  
ATOM    678  H   GLU A  43       6.769  -0.878  -5.179  1.00 14.10           H  
ATOM    679  HA  GLU A  43       8.271  -0.601  -7.669  1.00 40.23           H  
ATOM    680  HB2 GLU A  43       5.724   0.985  -7.097  1.00 75.40           H  
ATOM    681  HB3 GLU A  43       6.928   1.510  -8.267  1.00 13.13           H  
ATOM    682  HG2 GLU A  43       6.474  -0.314  -9.729  1.00 43.01           H  
ATOM    683  HG3 GLU A  43       5.586  -1.192  -8.487  1.00 44.43           H  
ATOM    684  N   SER A  44       7.671   1.582  -5.241  1.00 62.42           N  
ATOM    685  CA  SER A  44       8.208   2.691  -4.448  1.00 73.20           C  
ATOM    686  C   SER A  44       8.381   2.255  -2.978  1.00 71.43           C  
ATOM    687  O   SER A  44       7.390   2.251  -2.223  1.00 72.53           O  
ATOM    688  CB  SER A  44       7.253   3.900  -4.595  1.00 64.01           C  
ATOM    689  OG  SER A  44       7.064   4.233  -5.961  1.00 33.41           O  
ATOM    690  OXT SER A  44       9.519   1.895  -2.582  1.00 38.84           O  
ATOM    691  H   SER A  44       6.730   1.333  -5.104  1.00 41.23           H  
ATOM    692  HA  SER A  44       9.178   2.972  -4.856  1.00  2.01           H  
ATOM    693  HB2 SER A  44       6.288   3.660  -4.168  1.00 75.43           H  
ATOM    694  HB3 SER A  44       7.670   4.760  -4.088  1.00 31.42           H  
ATOM    695  HG  SER A  44       7.727   3.771  -6.491  1.00 61.14           H  
TER     696      SER A  44                                                      
ENDMDL                                                                          
MODEL        4                                                                  
ATOM      1  N   ALA A   1      -5.453   5.597  13.253  1.00  0.00           N  
ATOM      2  CA  ALA A   1      -5.603   5.598  11.780  1.00 71.14           C  
ATOM      3  C   ALA A   1      -5.280   4.182  11.238  1.00 14.31           C  
ATOM      4  O   ALA A   1      -4.189   3.667  11.507  1.00  4.30           O  
ATOM      5  CB  ALA A   1      -4.691   6.675  11.169  1.00 43.13           C  
ATOM      6  H1  ALA A   1      -4.482   5.328  13.510  1.00 37.77           H  
ATOM      7  H2  ALA A   1      -6.111   4.924  13.685  1.00 37.77           H  
ATOM      8  H3  ALA A   1      -5.649   6.545  13.635  1.00 37.77           H  
ATOM      9  HA  ALA A   1      -6.631   5.849  11.550  1.00 73.12           H  
ATOM     10  HB1 ALA A   1      -4.798   6.690  10.090  1.00  1.50           H  
ATOM     11  HB2 ALA A   1      -3.657   6.466  11.417  1.00  3.40           H  
ATOM     12  HB3 ALA A   1      -4.958   7.647  11.564  1.00 71.33           H  
ATOM     13  N   PRO A   2      -6.230   3.512  10.508  1.00 54.34           N  
ATOM     14  CA  PRO A   2      -6.021   2.129  10.008  1.00  5.13           C  
ATOM     15  C   PRO A   2      -5.032   2.050   8.812  1.00 42.04           C  
ATOM     16  O   PRO A   2      -3.970   1.428   8.921  1.00 15.41           O  
ATOM     17  CB  PRO A   2      -7.453   1.672   9.630  1.00  4.33           C  
ATOM     18  CG  PRO A   2      -8.200   2.934   9.306  1.00 34.40           C  
ATOM     19  CD  PRO A   2      -7.583   4.027  10.158  1.00 13.52           C  
ATOM     20  HA  PRO A   2      -5.647   1.489  10.806  1.00 72.51           H  
ATOM     21  HB2 PRO A   2      -7.425   0.996   8.776  1.00  5.25           H  
ATOM     22  HB3 PRO A   2      -7.916   1.171  10.473  1.00  3.11           H  
ATOM     23  HG2 PRO A   2      -8.089   3.168   8.247  1.00 33.11           H  
ATOM     24  HG3 PRO A   2      -9.249   2.823   9.549  1.00 11.22           H  
ATOM     25  HD2 PRO A   2      -7.504   4.951   9.595  1.00 33.24           H  
ATOM     26  HD3 PRO A   2      -8.171   4.191  11.057  1.00 11.45           H  
ATOM     27  N   CYS A   3      -5.371   2.709   7.693  1.00 41.12           N  
ATOM     28  CA  CYS A   3      -4.602   2.616   6.434  1.00 15.20           C  
ATOM     29  C   CYS A   3      -4.394   4.008   5.823  1.00 42.53           C  
ATOM     30  O   CYS A   3      -4.247   4.142   4.612  1.00 61.11           O  
ATOM     31  CB  CYS A   3      -5.345   1.679   5.458  1.00 72.14           C  
ATOM     32  SG  CYS A   3      -5.579  -0.001   6.104  1.00 34.42           S  
ATOM     33  H   CYS A   3      -6.163   3.283   7.708  1.00 62.24           H  
ATOM     34  HA  CYS A   3      -3.628   2.191   6.649  1.00 21.01           H  
ATOM     35  HB2 CYS A   3      -6.326   2.083   5.245  1.00 25.20           H  
ATOM     36  HB3 CYS A   3      -4.788   1.597   4.530  1.00 20.23           H  
ATOM     37  N   GLU A   4      -4.362   5.037   6.685  1.00 52.44           N  
ATOM     38  CA  GLU A   4      -4.262   6.442   6.255  1.00 11.42           C  
ATOM     39  C   GLU A   4      -2.821   6.810   5.887  1.00 61.43           C  
ATOM     40  O   GLU A   4      -2.588   7.435   4.851  1.00 43.42           O  
ATOM     41  CB  GLU A   4      -4.815   7.369   7.360  1.00  1.34           C  
ATOM     42  CG  GLU A   4      -6.285   7.087   7.718  1.00 21.54           C  
ATOM     43  CD  GLU A   4      -7.211   7.178   6.496  1.00 32.21           C  
ATOM     44  OE1 GLU A   4      -7.578   8.303   6.103  1.00 44.13           O  
ATOM     45  OE2 GLU A   4      -7.537   6.130   5.890  1.00 42.20           O  
ATOM     46  H   GLU A   4      -4.397   4.845   7.647  1.00 24.14           H  
ATOM     47  HA  GLU A   4      -4.883   6.557   5.362  1.00 35.23           H  
ATOM     48  HB2 GLU A   4      -4.214   7.249   8.257  1.00 32.24           H  
ATOM     49  HB3 GLU A   4      -4.741   8.402   7.027  1.00 70.23           H  
ATOM     50  HG2 GLU A   4      -6.354   6.084   8.146  1.00 14.01           H  
ATOM     51  HG3 GLU A   4      -6.611   7.804   8.464  1.00 35.55           H  
ATOM     52  N   ASP A   5      -1.866   6.407   6.745  1.00  5.25           N  
ATOM     53  CA  ASP A   5      -0.421   6.560   6.482  1.00 24.13           C  
ATOM     54  C   ASP A   5      -0.041   5.817   5.196  1.00  3.14           C  
ATOM     55  O   ASP A   5       0.671   6.348   4.337  1.00 63.41           O  
ATOM     56  CB  ASP A   5       0.420   6.036   7.678  1.00 72.42           C  
ATOM     57  CG  ASP A   5       1.940   6.213   7.467  1.00 41.21           C  
ATOM     58  OD1 ASP A   5       2.417   7.366   7.515  1.00 42.12           O  
ATOM     59  OD2 ASP A   5       2.657   5.205   7.260  1.00 74.02           O  
ATOM     60  H   ASP A   5      -2.145   5.994   7.586  1.00 12.21           H  
ATOM     61  HA  ASP A   5      -0.217   7.619   6.349  1.00 42.12           H  
ATOM     62  HB2 ASP A   5       0.133   6.574   8.579  1.00 53.11           H  
ATOM     63  HB3 ASP A   5       0.204   4.981   7.833  1.00 41.24           H  
ATOM     64  N   LEU A   6      -0.578   4.598   5.075  1.00 51.43           N  
ATOM     65  CA  LEU A   6      -0.391   3.739   3.901  1.00 55.42           C  
ATOM     66  C   LEU A   6      -1.019   4.363   2.641  1.00 51.24           C  
ATOM     67  O   LEU A   6      -0.439   4.278   1.560  1.00 13.54           O  
ATOM     68  CB  LEU A   6      -0.997   2.341   4.181  1.00 23.41           C  
ATOM     69  CG  LEU A   6      -0.836   1.256   3.045  1.00 65.32           C  
ATOM     70  CD1 LEU A   6      -0.434  -0.103   3.635  1.00 13.44           C  
ATOM     71  CD2 LEU A   6      -2.128   1.111   2.194  1.00 24.11           C  
ATOM     72  H   LEU A   6      -1.125   4.255   5.816  1.00 62.22           H  
ATOM     73  HA  LEU A   6       0.680   3.627   3.746  1.00 43.33           H  
ATOM     74  HB2 LEU A   6      -0.535   1.966   5.091  1.00 72.13           H  
ATOM     75  HB3 LEU A   6      -2.052   2.476   4.384  1.00  3.44           H  
ATOM     76  HG  LEU A   6      -0.039   1.555   2.376  1.00 43.42           H  
ATOM     77 HD11 LEU A   6      -1.202  -0.452   4.315  1.00 42.04           H  
ATOM     78 HD12 LEU A   6       0.501  -0.008   4.170  1.00 63.24           H  
ATOM     79 HD13 LEU A   6      -0.309  -0.824   2.835  1.00 42.22           H  
ATOM     80 HD21 LEU A   6      -1.978   0.359   1.429  1.00 32.21           H  
ATOM     81 HD22 LEU A   6      -2.358   2.056   1.719  1.00 13.31           H  
ATOM     82 HD23 LEU A   6      -2.953   0.819   2.829  1.00 52.50           H  
ATOM     83  N   LYS A   7      -2.202   5.010   2.799  1.00 22.41           N  
ATOM     84  CA  LYS A   7      -2.938   5.605   1.659  1.00 54.33           C  
ATOM     85  C   LYS A   7      -2.209   6.854   1.136  1.00  2.21           C  
ATOM     86  O   LYS A   7      -2.216   7.140  -0.067  1.00  1.43           O  
ATOM     87  CB  LYS A   7      -4.431   5.904   2.025  1.00 20.22           C  
ATOM     88  CG  LYS A   7      -5.336   6.202   0.801  1.00 31.12           C  
ATOM     89  CD  LYS A   7      -6.853   6.250   1.120  1.00 33.33           C  
ATOM     90  CE  LYS A   7      -7.316   7.513   1.873  1.00 54.41           C  
ATOM     91  NZ  LYS A   7      -6.968   7.500   3.321  1.00 55.21           N  
ATOM     92  H   LYS A   7      -2.585   5.081   3.702  1.00 45.33           H  
ATOM     93  HA  LYS A   7      -2.929   4.864   0.868  1.00 44.21           H  
ATOM     94  HB2 LYS A   7      -4.836   5.036   2.539  1.00 12.22           H  
ATOM     95  HB3 LYS A   7      -4.472   6.751   2.698  1.00 12.20           H  
ATOM     96  HG2 LYS A   7      -5.046   7.156   0.379  1.00 65.42           H  
ATOM     97  HG3 LYS A   7      -5.169   5.430   0.054  1.00 41.54           H  
ATOM     98  HD2 LYS A   7      -7.399   6.197   0.184  1.00  2.44           H  
ATOM     99  HD3 LYS A   7      -7.107   5.379   1.715  1.00 74.13           H  
ATOM    100  HE2 LYS A   7      -6.865   8.382   1.412  1.00 71.34           H  
ATOM    101  HE3 LYS A   7      -8.396   7.594   1.779  1.00 42.31           H  
ATOM    102  HZ1 LYS A   7      -7.416   6.691   3.793  1.00 72.21           H  
ATOM    103  HZ2 LYS A   7      -7.304   8.376   3.781  1.00 42.43           H  
ATOM    104  HZ3 LYS A   7      -5.942   7.438   3.451  1.00 31.41           H  
ATOM    105  N   GLU A   8      -1.564   7.583   2.053  1.00 41.23           N  
ATOM    106  CA  GLU A   8      -0.673   8.703   1.703  1.00 25.21           C  
ATOM    107  C   GLU A   8       0.586   8.207   0.963  1.00 72.32           C  
ATOM    108  O   GLU A   8       1.131   8.916   0.120  1.00 71.03           O  
ATOM    109  CB  GLU A   8      -0.284   9.505   2.960  1.00 13.54           C  
ATOM    110  CG  GLU A   8      -1.470  10.184   3.660  1.00 75.24           C  
ATOM    111  CD  GLU A   8      -2.177  11.250   2.797  1.00 11.13           C  
ATOM    112  OE1 GLU A   8      -1.753  12.423   2.811  1.00 70.23           O  
ATOM    113  OE2 GLU A   8      -3.169  10.923   2.107  1.00 32.40           O  
ATOM    114  H   GLU A   8      -1.696   7.361   2.997  1.00 11.05           H  
ATOM    115  HA  GLU A   8      -1.225   9.358   1.031  1.00 32.11           H  
ATOM    116  HB2 GLU A   8       0.188   8.830   3.668  1.00 11.13           H  
ATOM    117  HB3 GLU A   8       0.435  10.273   2.684  1.00 75.50           H  
ATOM    118  HG2 GLU A   8      -2.194   9.416   3.925  1.00  3.25           H  
ATOM    119  HG3 GLU A   8      -1.115  10.648   4.576  1.00 52.32           H  
ATOM    120  N   ARG A   9       1.037   6.983   1.287  1.00 10.15           N  
ATOM    121  CA  ARG A   9       2.162   6.330   0.585  1.00 44.15           C  
ATOM    122  C   ARG A   9       1.750   5.894  -0.831  1.00 74.35           C  
ATOM    123  O   ARG A   9       2.587   5.837  -1.732  1.00 72.53           O  
ATOM    124  CB  ARG A   9       2.695   5.128   1.409  1.00 14.15           C  
ATOM    125  CG  ARG A   9       3.362   5.548   2.732  1.00  2.13           C  
ATOM    126  CD  ARG A   9       3.774   4.362   3.620  1.00 63.51           C  
ATOM    127  NE  ARG A   9       4.435   4.825   4.850  1.00 13.43           N  
ATOM    128  CZ  ARG A   9       5.753   4.802   5.076  1.00 62.43           C  
ATOM    129  NH1 ARG A   9       6.603   4.318   4.162  1.00 11.30           N  
ATOM    130  NH2 ARG A   9       6.232   5.294   6.207  1.00 11.45           N  
ATOM    131  H   ARG A   9       0.598   6.503   2.023  1.00 64.31           H  
ATOM    132  HA  ARG A   9       2.959   7.069   0.492  1.00 72.31           H  
ATOM    133  HB2 ARG A   9       1.869   4.463   1.635  1.00 31.42           H  
ATOM    134  HB3 ARG A   9       3.429   4.582   0.815  1.00 54.35           H  
ATOM    135  HG2 ARG A   9       4.251   6.127   2.502  1.00 45.43           H  
ATOM    136  HG3 ARG A   9       2.670   6.177   3.285  1.00 21.25           H  
ATOM    137  HD2 ARG A   9       2.889   3.797   3.896  1.00 22.02           H  
ATOM    138  HD3 ARG A   9       4.452   3.717   3.072  1.00 22.11           H  
ATOM    139  HE  ARG A   9       3.846   5.191   5.553  1.00 63.40           H  
ATOM    140 HH11 ARG A   9       6.262   3.958   3.287  1.00  2.33           H  
ATOM    141 HH12 ARG A   9       7.591   4.301   4.347  1.00 32.35           H  
ATOM    142 HH21 ARG A   9       5.611   5.690   6.893  1.00 24.41           H  
ATOM    143 HH22 ARG A   9       7.218   5.278   6.387  1.00 50.44           H  
ATOM    144  N   LEU A  10       0.454   5.569  -1.017  1.00 51.03           N  
ATOM    145  CA  LEU A  10      -0.089   5.204  -2.340  1.00 74.31           C  
ATOM    146  C   LEU A  10       0.051   6.388  -3.320  1.00 73.32           C  
ATOM    147  O   LEU A  10       0.501   6.218  -4.464  1.00 10.45           O  
ATOM    148  CB  LEU A  10      -1.573   4.753  -2.245  1.00 52.24           C  
ATOM    149  CG  LEU A  10      -1.895   3.626  -1.211  1.00 11.12           C  
ATOM    150  CD1 LEU A  10      -3.383   3.264  -1.235  1.00 14.14           C  
ATOM    151  CD2 LEU A  10      -1.019   2.373  -1.411  1.00 32.51           C  
ATOM    152  H   LEU A  10      -0.147   5.572  -0.242  1.00 11.41           H  
ATOM    153  HA  LEU A  10       0.500   4.375  -2.720  1.00 40.10           H  
ATOM    154  HB2 LEU A  10      -2.172   5.622  -1.982  1.00 44.43           H  
ATOM    155  HB3 LEU A  10      -1.891   4.411  -3.225  1.00 21.24           H  
ATOM    156  HG  LEU A  10      -1.683   4.006  -0.219  1.00 24.22           H  
ATOM    157 HD11 LEU A  10      -3.588   2.525  -0.472  1.00 10.31           H  
ATOM    158 HD12 LEU A  10      -3.652   2.864  -2.204  1.00  1.41           H  
ATOM    159 HD13 LEU A  10      -3.972   4.149  -1.037  1.00  3.11           H  
ATOM    160 HD21 LEU A  10       0.021   2.633  -1.295  1.00 12.42           H  
ATOM    161 HD22 LEU A  10      -1.179   1.962  -2.401  1.00 53.12           H  
ATOM    162 HD23 LEU A  10      -1.281   1.628  -0.670  1.00 43.23           H  
ATOM    163  N   LYS A  11      -0.314   7.603  -2.843  1.00 22.33           N  
ATOM    164  CA  LYS A  11      -0.234   8.831  -3.656  1.00 53.01           C  
ATOM    165  C   LYS A  11       1.215   9.379  -3.746  1.00  0.00           C  
ATOM    166  O   LYS A  11       1.599   9.931  -4.785  1.00 43.03           O  
ATOM    167  CB  LYS A  11      -1.207   9.925  -3.120  1.00 31.30           C  
ATOM    168  CG  LYS A  11      -0.904  10.463  -1.709  1.00 34.21           C  
ATOM    169  CD  LYS A  11      -1.813  11.636  -1.255  1.00 50.44           C  
ATOM    170  CE  LYS A  11      -1.519  12.969  -1.978  1.00 50.12           C  
ATOM    171  NZ  LYS A  11      -1.948  12.982  -3.407  1.00 74.10           N  
ATOM    172  H   LYS A  11      -0.644   7.667  -1.917  1.00 72.44           H  
ATOM    173  HA  LYS A  11      -0.553   8.565  -4.658  1.00  2.41           H  
ATOM    174  HB2 LYS A  11      -1.200  10.764  -3.811  1.00 71.51           H  
ATOM    175  HB3 LYS A  11      -2.216   9.510  -3.112  1.00 54.02           H  
ATOM    176  HG2 LYS A  11      -1.022   9.648  -1.001  1.00 31.12           H  
ATOM    177  HG3 LYS A  11       0.131  10.793  -1.683  1.00 43.22           H  
ATOM    178  HD2 LYS A  11      -2.850  11.372  -1.436  1.00 74.34           H  
ATOM    179  HD3 LYS A  11      -1.676  11.785  -0.185  1.00 50.44           H  
ATOM    180  HE2 LYS A  11      -2.038  13.767  -1.461  1.00 13.35           H  
ATOM    181  HE3 LYS A  11      -0.454  13.162  -1.930  1.00 40.42           H  
ATOM    182  HZ1 LYS A  11      -2.963  12.780  -3.475  1.00 13.01           H  
ATOM    183  HZ2 LYS A  11      -1.423  12.268  -3.950  1.00 62.24           H  
ATOM    184  HZ3 LYS A  11      -1.766  13.916  -3.822  1.00 12.43           H  
ATOM    185  N   LYS A  12       2.021   9.201  -2.668  1.00 33.11           N  
ATOM    186  CA  LYS A  12       3.400   9.758  -2.581  1.00 33.02           C  
ATOM    187  C   LYS A  12       4.327   8.996  -3.543  1.00 44.32           C  
ATOM    188  O   LYS A  12       5.139   9.598  -4.246  1.00 20.13           O  
ATOM    189  CB  LYS A  12       3.932   9.697  -1.098  1.00 61.51           C  
ATOM    190  CG  LYS A  12       5.077  10.687  -0.729  1.00  4.42           C  
ATOM    191  CD  LYS A  12       6.465  10.316  -1.307  1.00  4.01           C  
ATOM    192  CE  LYS A  12       7.519  11.409  -1.072  1.00  2.23           C  
ATOM    193  NZ  LYS A  12       7.159  12.702  -1.736  1.00 71.34           N  
ATOM    194  H   LYS A  12       1.678   8.679  -1.913  1.00 61.23           H  
ATOM    195  HA  LYS A  12       3.357  10.799  -2.891  1.00 63.12           H  
ATOM    196  HB2 LYS A  12       3.100   9.904  -0.431  1.00 43.40           H  
ATOM    197  HB3 LYS A  12       4.277   8.685  -0.891  1.00 44.33           H  
ATOM    198  HG2 LYS A  12       4.810  11.671  -1.097  1.00  5.31           H  
ATOM    199  HG3 LYS A  12       5.159  10.736   0.356  1.00 23.12           H  
ATOM    200  HD2 LYS A  12       6.801   9.394  -0.848  1.00 31.45           H  
ATOM    201  HD3 LYS A  12       6.362  10.158  -2.376  1.00 60.25           H  
ATOM    202  HE2 LYS A  12       7.622  11.581  -0.006  1.00 50.04           H  
ATOM    203  HE3 LYS A  12       8.467  11.070  -1.466  1.00 63.51           H  
ATOM    204  HZ1 LYS A  12       7.007  12.554  -2.751  1.00 13.44           H  
ATOM    205  HZ2 LYS A  12       7.923  13.393  -1.610  1.00  2.42           H  
ATOM    206  HZ3 LYS A  12       6.288  13.090  -1.319  1.00 15.32           H  
ATOM    207  N   LEU A  13       4.169   7.666  -3.574  1.00 42.42           N  
ATOM    208  CA  LEU A  13       4.923   6.788  -4.487  1.00 31.44           C  
ATOM    209  C   LEU A  13       4.345   6.883  -5.919  1.00 40.13           C  
ATOM    210  O   LEU A  13       5.037   6.564  -6.891  1.00 71.53           O  
ATOM    211  CB  LEU A  13       4.926   5.312  -3.967  1.00 73.32           C  
ATOM    212  CG  LEU A  13       5.943   4.964  -2.819  1.00 14.33           C  
ATOM    213  CD1 LEU A  13       5.791   5.880  -1.596  1.00 74.12           C  
ATOM    214  CD2 LEU A  13       5.831   3.481  -2.407  1.00  1.11           C  
ATOM    215  H   LEU A  13       3.521   7.259  -2.964  1.00 60.04           H  
ATOM    216  HA  LEU A  13       5.950   7.149  -4.516  1.00 31.20           H  
ATOM    217  HB2 LEU A  13       3.924   5.080  -3.612  1.00 74.50           H  
ATOM    218  HB3 LEU A  13       5.140   4.655  -4.804  1.00 24.51           H  
ATOM    219  HG  LEU A  13       6.946   5.117  -3.197  1.00 41.12           H  
ATOM    220 HD11 LEU A  13       5.957   6.905  -1.891  1.00 50.42           H  
ATOM    221 HD12 LEU A  13       6.519   5.606  -0.842  1.00 62.23           H  
ATOM    222 HD13 LEU A  13       4.794   5.782  -1.185  1.00 61.53           H  
ATOM    223 HD21 LEU A  13       6.021   2.855  -3.269  1.00  1.02           H  
ATOM    224 HD22 LEU A  13       4.839   3.279  -2.027  1.00  5.34           H  
ATOM    225 HD23 LEU A  13       6.564   3.259  -1.640  1.00 50.41           H  
ATOM    226  N   GLY A  14       3.080   7.356  -6.031  1.00 41.31           N  
ATOM    227  CA  GLY A  14       2.389   7.479  -7.321  1.00  2.21           C  
ATOM    228  C   GLY A  14       2.347   6.153  -8.068  1.00 24.33           C  
ATOM    229  O   GLY A  14       2.660   6.089  -9.262  1.00 41.42           O  
ATOM    230  H   GLY A  14       2.609   7.625  -5.218  1.00 72.21           H  
ATOM    231  HA2 GLY A  14       1.376   7.813  -7.138  1.00  2.04           H  
ATOM    232  HA3 GLY A  14       2.900   8.221  -7.929  1.00 21.45           H  
ATOM    233  N   MET A  15       1.952   5.103  -7.335  1.00 72.22           N  
ATOM    234  CA  MET A  15       2.118   3.708  -7.742  1.00 45.11           C  
ATOM    235  C   MET A  15       1.103   3.276  -8.806  1.00  2.33           C  
ATOM    236  O   MET A  15       0.230   4.058  -9.196  1.00 71.02           O  
ATOM    237  CB  MET A  15       2.018   2.827  -6.474  1.00  2.44           C  
ATOM    238  CG  MET A  15       0.706   2.929  -5.692  1.00 22.53           C  
ATOM    239  SD  MET A  15       0.718   1.935  -4.180  1.00 64.12           S  
ATOM    240  CE  MET A  15       2.256   2.437  -3.395  1.00 14.24           C  
ATOM    241  H   MET A  15       1.520   5.272  -6.476  1.00 41.41           H  
ATOM    242  HA  MET A  15       3.117   3.600  -8.155  1.00 41.41           H  
ATOM    243  HB2 MET A  15       2.159   1.790  -6.758  1.00 52.22           H  
ATOM    244  HB3 MET A  15       2.830   3.101  -5.804  1.00 15.42           H  
ATOM    245  HG2 MET A  15       0.520   3.957  -5.437  1.00 15.23           H  
ATOM    246  HG3 MET A  15      -0.101   2.577  -6.325  1.00 51.54           H  
ATOM    247  HE1 MET A  15       2.242   3.501  -3.203  1.00 61.21           H  
ATOM    248  HE2 MET A  15       3.086   2.199  -4.044  1.00 13.33           H  
ATOM    249  HE3 MET A  15       2.364   1.907  -2.460  1.00 33.25           H  
ATOM    250  N   SER A  16       1.227   2.021  -9.267  1.00 63.31           N  
ATOM    251  CA  SER A  16       0.300   1.426 -10.243  1.00 43.00           C  
ATOM    252  C   SER A  16      -1.129   1.379  -9.673  1.00 43.12           C  
ATOM    253  O   SER A  16      -1.314   1.310  -8.446  1.00 13.52           O  
ATOM    254  CB  SER A  16       0.788   0.006 -10.602  1.00 41.34           C  
ATOM    255  OG  SER A  16       2.126   0.026 -11.070  1.00 71.32           O  
ATOM    256  H   SER A  16       1.976   1.472  -8.938  1.00 12.31           H  
ATOM    257  HA  SER A  16       0.309   2.042 -11.139  1.00 43.33           H  
ATOM    258  HB2 SER A  16       0.743  -0.633  -9.730  1.00 62.22           H  
ATOM    259  HB3 SER A  16       0.159  -0.414 -11.381  1.00 43.13           H  
ATOM    260  HG  SER A  16       2.736   0.089 -10.325  1.00 44.13           H  
ATOM    261  N   GLU A  17      -2.132   1.408 -10.566  1.00 52.41           N  
ATOM    262  CA  GLU A  17      -3.544   1.329 -10.174  1.00 73.20           C  
ATOM    263  C   GLU A  17      -3.848  -0.067  -9.600  1.00 22.34           C  
ATOM    264  O   GLU A  17      -4.808  -0.237  -8.858  1.00 30.25           O  
ATOM    265  CB  GLU A  17      -4.510   1.674 -11.361  1.00 51.23           C  
ATOM    266  CG  GLU A  17      -5.663   2.626 -10.979  1.00 13.21           C  
ATOM    267  CD  GLU A  17      -5.171   4.035 -10.590  1.00  1.12           C  
ATOM    268  OE1 GLU A  17      -4.913   4.859 -11.501  1.00 50.53           O  
ATOM    269  OE2 GLU A  17      -4.999   4.320  -9.381  1.00 21.14           O  
ATOM    270  H   GLU A  17      -1.914   1.503 -11.514  1.00 14.31           H  
ATOM    271  HA  GLU A  17      -3.689   2.062  -9.368  1.00 71.43           H  
ATOM    272  HB2 GLU A  17      -3.942   2.136 -12.160  1.00 10.44           H  
ATOM    273  HB3 GLU A  17      -4.942   0.760 -11.752  1.00 43.51           H  
ATOM    274  HG2 GLU A  17      -6.345   2.710 -11.821  1.00 52.31           H  
ATOM    275  HG3 GLU A  17      -6.199   2.194 -10.138  1.00 73.14           H  
ATOM    276  N   GLU A  18      -3.012  -1.060  -9.947  1.00 23.53           N  
ATOM    277  CA  GLU A  18      -3.047  -2.377  -9.310  1.00 11.45           C  
ATOM    278  C   GLU A  18      -2.456  -2.299  -7.903  1.00  3.21           C  
ATOM    279  O   GLU A  18      -3.002  -2.890  -6.971  1.00 62.33           O  
ATOM    280  CB  GLU A  18      -2.256  -3.404 -10.161  1.00 15.55           C  
ATOM    281  CG  GLU A  18      -2.203  -4.832  -9.571  1.00 11.53           C  
ATOM    282  CD  GLU A  18      -1.150  -5.728 -10.234  1.00 53.10           C  
ATOM    283  OE1 GLU A  18       0.020  -5.722  -9.786  1.00 32.20           O  
ATOM    284  OE2 GLU A  18      -1.478  -6.433 -11.216  1.00 62.32           O  
ATOM    285  H   GLU A  18      -2.366  -0.904 -10.667  1.00 33.53           H  
ATOM    286  HA  GLU A  18      -4.087  -2.685  -9.238  1.00 71.53           H  
ATOM    287  HB2 GLU A  18      -2.712  -3.462 -11.146  1.00 63.22           H  
ATOM    288  HB3 GLU A  18      -1.241  -3.041 -10.276  1.00  1.42           H  
ATOM    289  HG2 GLU A  18      -1.980  -4.766  -8.509  1.00 71.32           H  
ATOM    290  HG3 GLU A  18      -3.180  -5.294  -9.687  1.00 45.11           H  
ATOM    291  N   CYS A  19      -1.354  -1.523  -7.761  1.00 25.31           N  
ATOM    292  CA  CYS A  19      -0.546  -1.511  -6.541  1.00 61.34           C  
ATOM    293  C   CYS A  19      -1.386  -1.030  -5.358  1.00 32.14           C  
ATOM    294  O   CYS A  19      -1.551  -1.746  -4.381  1.00 10.14           O  
ATOM    295  CB  CYS A  19       0.681  -0.594  -6.714  1.00 12.52           C  
ATOM    296  SG  CYS A  19       1.948  -0.813  -5.438  1.00 71.03           S  
ATOM    297  H   CYS A  19      -1.098  -0.925  -8.494  1.00 72.42           H  
ATOM    298  HA  CYS A  19      -0.203  -2.529  -6.347  1.00 45.33           H  
ATOM    299  HB2 CYS A  19       1.150  -0.747  -7.675  1.00 73.42           H  
ATOM    300  HB3 CYS A  19       0.362   0.444  -6.668  1.00 25.32           H  
ATOM    301  N   ARG A  20      -2.005   0.148  -5.512  1.00 51.32           N  
ATOM    302  CA  ARG A  20      -2.799   0.770  -4.443  1.00 34.33           C  
ATOM    303  C   ARG A  20      -4.074  -0.035  -4.092  1.00 33.11           C  
ATOM    304  O   ARG A  20      -4.483  -0.051  -2.923  1.00 22.32           O  
ATOM    305  CB  ARG A  20      -3.099   2.278  -4.752  1.00 75.42           C  
ATOM    306  CG  ARG A  20      -3.358   2.684  -6.215  1.00 35.45           C  
ATOM    307  CD  ARG A  20      -4.627   2.087  -6.826  1.00 12.23           C  
ATOM    308  NE  ARG A  20      -5.820   2.316  -6.011  1.00 21.51           N  
ATOM    309  CZ  ARG A  20      -6.543   3.461  -5.991  1.00 43.11           C  
ATOM    310  NH1 ARG A  20      -6.228   4.499  -6.752  1.00 21.10           N  
ATOM    311  NH2 ARG A  20      -7.578   3.567  -5.189  1.00 52.01           N  
ATOM    312  H   ARG A  20      -1.911   0.615  -6.370  1.00 32.12           H  
ATOM    313  HA  ARG A  20      -2.161   0.741  -3.554  1.00  3.11           H  
ATOM    314  HB2 ARG A  20      -3.963   2.584  -4.178  1.00 24.20           H  
ATOM    315  HB3 ARG A  20      -2.251   2.862  -4.402  1.00 72.34           H  
ATOM    316  HG2 ARG A  20      -3.439   3.762  -6.257  1.00 50.53           H  
ATOM    317  HG3 ARG A  20      -2.501   2.377  -6.810  1.00 25.31           H  
ATOM    318  HD2 ARG A  20      -4.783   2.526  -7.805  1.00 24.44           H  
ATOM    319  HD3 ARG A  20      -4.490   1.018  -6.941  1.00  1.44           H  
ATOM    320  HE  ARG A  20      -6.124   1.553  -5.465  1.00  0.33           H  
ATOM    321 HH11 ARG A  20      -5.441   4.456  -7.377  1.00 64.31           H  
ATOM    322 HH12 ARG A  20      -6.786   5.335  -6.722  1.00 23.55           H  
ATOM    323 HH21 ARG A  20      -7.836   2.806  -4.585  1.00 12.55           H  
ATOM    324 HH22 ARG A  20      -8.114   4.413  -5.171  1.00 61.32           H  
ATOM    325  N   GLN A  21      -4.686  -0.705  -5.095  1.00 33.34           N  
ATOM    326  CA  GLN A  21      -5.879  -1.560  -4.870  1.00 45.14           C  
ATOM    327  C   GLN A  21      -5.512  -2.838  -4.112  1.00 45.30           C  
ATOM    328  O   GLN A  21      -6.309  -3.355  -3.325  1.00 52.05           O  
ATOM    329  CB  GLN A  21      -6.583  -1.913  -6.205  1.00 43.42           C  
ATOM    330  CG  GLN A  21      -7.299  -0.730  -6.872  1.00 52.43           C  
ATOM    331  CD  GLN A  21      -8.142  -1.147  -8.077  1.00 42.04           C  
ATOM    332  OE1 GLN A  21      -9.329  -1.451  -7.940  1.00 11.02           O  
ATOM    333  NE2 GLN A  21      -7.552  -1.167  -9.263  1.00 22.31           N  
ATOM    334  H   GLN A  21      -4.319  -0.633  -6.001  1.00 31.25           H  
ATOM    335  HA  GLN A  21      -6.576  -0.987  -4.256  1.00 22.43           H  
ATOM    336  HB2 GLN A  21      -5.844  -2.299  -6.904  1.00  2.32           H  
ATOM    337  HB3 GLN A  21      -7.322  -2.690  -6.021  1.00 53.11           H  
ATOM    338  HG2 GLN A  21      -7.953  -0.270  -6.140  1.00 31.13           H  
ATOM    339  HG3 GLN A  21      -6.561   0.001  -7.188  1.00 42.42           H  
ATOM    340 HE21 GLN A  21      -6.613  -0.914  -9.317  1.00 44.02           H  
ATOM    341 HE22 GLN A  21      -8.083  -1.433 -10.042  1.00  0.14           H  
ATOM    342  N   ARG A  22      -4.292  -3.341  -4.368  1.00 30.25           N  
ATOM    343  CA  ARG A  22      -3.721  -4.468  -3.633  1.00 34.02           C  
ATOM    344  C   ARG A  22      -3.471  -4.068  -2.172  1.00  3.23           C  
ATOM    345  O   ARG A  22      -3.913  -4.748  -1.265  1.00  0.31           O  
ATOM    346  CB  ARG A  22      -2.389  -4.946  -4.288  1.00 74.53           C  
ATOM    347  CG  ARG A  22      -2.558  -5.812  -5.553  1.00 34.32           C  
ATOM    348  CD  ARG A  22      -1.214  -6.347  -6.092  1.00 23.51           C  
ATOM    349  NE  ARG A  22      -1.391  -7.356  -7.153  1.00 50.03           N  
ATOM    350  CZ  ARG A  22      -0.482  -8.290  -7.503  1.00  4.53           C  
ATOM    351  NH1 ARG A  22       0.708  -8.364  -6.891  1.00 63.20           N  
ATOM    352  NH2 ARG A  22      -0.777  -9.166  -8.449  1.00  4.22           N  
ATOM    353  H   ARG A  22      -3.754  -2.927  -5.070  1.00  1.24           H  
ATOM    354  HA  ARG A  22      -4.443  -5.284  -3.660  1.00 50.24           H  
ATOM    355  HB2 ARG A  22      -1.806  -4.069  -4.558  1.00 44.51           H  
ATOM    356  HB3 ARG A  22      -1.821  -5.517  -3.563  1.00 10.40           H  
ATOM    357  HG2 ARG A  22      -3.192  -6.654  -5.312  1.00 52.21           H  
ATOM    358  HG3 ARG A  22      -3.035  -5.216  -6.325  1.00 12.00           H  
ATOM    359  HD2 ARG A  22      -0.647  -5.522  -6.497  1.00 61.12           H  
ATOM    360  HD3 ARG A  22      -0.658  -6.795  -5.274  1.00 74.40           H  
ATOM    361  HE  ARG A  22      -2.240  -7.335  -7.642  1.00 51.23           H  
ATOM    362 HH11 ARG A  22       0.938  -7.720  -6.158  1.00 15.53           H  
ATOM    363 HH12 ARG A  22       1.373  -9.063  -7.164  1.00 43.50           H  
ATOM    364 HH21 ARG A  22      -1.674  -9.141  -8.897  1.00 23.22           H  
ATOM    365 HH22 ARG A  22      -0.111  -9.868  -8.718  1.00  2.52           H  
ATOM    366  N   LEU A  23      -2.810  -2.920  -1.978  1.00 62.12           N  
ATOM    367  CA  LEU A  23      -2.234  -2.519  -0.688  1.00 32.24           C  
ATOM    368  C   LEU A  23      -3.284  -2.057   0.333  1.00 53.21           C  
ATOM    369  O   LEU A  23      -3.115  -2.292   1.528  1.00 64.02           O  
ATOM    370  CB  LEU A  23      -1.168  -1.440  -0.932  1.00 53.10           C  
ATOM    371  CG  LEU A  23       0.064  -1.911  -1.765  1.00 24.04           C  
ATOM    372  CD1 LEU A  23       1.054  -0.773  -1.990  1.00 53.14           C  
ATOM    373  CD2 LEU A  23       0.745  -3.150  -1.147  1.00 53.41           C  
ATOM    374  H   LEU A  23      -2.705  -2.313  -2.737  1.00 20.33           H  
ATOM    375  HA  LEU A  23      -1.733  -3.394  -0.279  1.00 72.23           H  
ATOM    376  HB2 LEU A  23      -1.641  -0.615  -1.459  1.00 23.43           H  
ATOM    377  HB3 LEU A  23      -0.822  -1.072   0.016  1.00  4.31           H  
ATOM    378  HG  LEU A  23      -0.290  -2.205  -2.746  1.00  1.42           H  
ATOM    379 HD11 LEU A  23       1.438  -0.424  -1.040  1.00  2.23           H  
ATOM    380 HD12 LEU A  23       0.559   0.044  -2.499  1.00 24.13           H  
ATOM    381 HD13 LEU A  23       1.876  -1.121  -2.605  1.00 20.12           H  
ATOM    382 HD21 LEU A  23       0.043  -3.975  -1.120  1.00 41.32           H  
ATOM    383 HD22 LEU A  23       1.074  -2.930  -0.140  1.00 33.34           H  
ATOM    384 HD23 LEU A  23       1.596  -3.433  -1.749  1.00 43.23           H  
ATOM    385  N   GLU A  24      -4.355  -1.391  -0.142  1.00 72.32           N  
ATOM    386  CA  GLU A  24      -5.535  -1.087   0.694  1.00 71.03           C  
ATOM    387  C   GLU A  24      -6.171  -2.399   1.203  1.00 61.50           C  
ATOM    388  O   GLU A  24      -6.546  -2.501   2.369  1.00 71.14           O  
ATOM    389  CB  GLU A  24      -6.569  -0.235  -0.101  1.00 35.40           C  
ATOM    390  CG  GLU A  24      -6.212   1.262  -0.244  1.00 12.12           C  
ATOM    391  CD  GLU A  24      -6.484   2.101   1.023  1.00  3.22           C  
ATOM    392  OE1 GLU A  24      -5.609   2.177   1.919  1.00 74.31           O  
ATOM    393  OE2 GLU A  24      -7.601   2.667   1.140  1.00 41.12           O  
ATOM    394  H   GLU A  24      -4.345  -1.091  -1.076  1.00 23.13           H  
ATOM    395  HA  GLU A  24      -5.187  -0.511   1.549  1.00 63.23           H  
ATOM    396  HB2 GLU A  24      -6.660  -0.654  -1.101  1.00 43.30           H  
ATOM    397  HB3 GLU A  24      -7.540  -0.309   0.383  1.00 31.43           H  
ATOM    398  HG2 GLU A  24      -5.159   1.344  -0.494  1.00 61.24           H  
ATOM    399  HG3 GLU A  24      -6.793   1.676  -1.069  1.00 14.02           H  
ATOM    400  N   LYS A  25      -6.217  -3.420   0.321  1.00 43.15           N  
ATOM    401  CA  LYS A  25      -6.799  -4.747   0.644  1.00 74.31           C  
ATOM    402  C   LYS A  25      -5.905  -5.489   1.653  1.00 51.23           C  
ATOM    403  O   LYS A  25      -6.387  -6.041   2.640  1.00 24.12           O  
ATOM    404  CB  LYS A  25      -6.988  -5.584  -0.658  1.00 31.23           C  
ATOM    405  CG  LYS A  25      -7.431  -7.055  -0.447  1.00 34.52           C  
ATOM    406  CD  LYS A  25      -7.694  -7.812  -1.771  1.00  4.03           C  
ATOM    407  CE  LYS A  25      -8.840  -7.208  -2.598  1.00 41.22           C  
ATOM    408  NZ  LYS A  25     -10.133  -7.191  -1.850  1.00 12.34           N  
ATOM    409  H   LYS A  25      -5.816  -3.284  -0.568  1.00 12.04           H  
ATOM    410  HA  LYS A  25      -7.773  -4.579   1.098  1.00 52.22           H  
ATOM    411  HB2 LYS A  25      -7.727  -5.091  -1.277  1.00 14.30           H  
ATOM    412  HB3 LYS A  25      -6.045  -5.591  -1.196  1.00 55.13           H  
ATOM    413  HG2 LYS A  25      -6.652  -7.580   0.093  1.00 42.34           H  
ATOM    414  HG3 LYS A  25      -8.338  -7.066   0.150  1.00  3.42           H  
ATOM    415  HD2 LYS A  25      -6.790  -7.798  -2.369  1.00 32.13           H  
ATOM    416  HD3 LYS A  25      -7.942  -8.844  -1.537  1.00 75.42           H  
ATOM    417  HE2 LYS A  25      -8.583  -6.192  -2.877  1.00 33.12           H  
ATOM    418  HE3 LYS A  25      -8.965  -7.800  -3.498  1.00 73.32           H  
ATOM    419  HZ1 LYS A  25     -10.867  -6.717  -2.415  1.00 24.31           H  
ATOM    420  HZ2 LYS A  25     -10.024  -6.687  -0.947  1.00 53.52           H  
ATOM    421  HZ3 LYS A  25     -10.444  -8.164  -1.653  1.00 43.43           H  
ATOM    422  N   MET A  26      -4.592  -5.435   1.410  1.00 13.43           N  
ATOM    423  CA  MET A  26      -3.582  -6.097   2.243  1.00 20.11           C  
ATOM    424  C   MET A  26      -3.513  -5.442   3.635  1.00  3.41           C  
ATOM    425  O   MET A  26      -3.209  -6.102   4.623  1.00  3.13           O  
ATOM    426  CB  MET A  26      -2.198  -6.045   1.554  1.00 52.23           C  
ATOM    427  CG  MET A  26      -2.090  -6.820   0.227  1.00 14.41           C  
ATOM    428  SD  MET A  26      -2.363  -8.599   0.403  1.00 60.11           S  
ATOM    429  CE  MET A  26      -1.040  -9.049   1.522  1.00 74.05           C  
ATOM    430  H   MET A  26      -4.293  -4.917   0.645  1.00 54.42           H  
ATOM    431  HA  MET A  26      -3.876  -7.134   2.357  1.00 45.53           H  
ATOM    432  HB2 MET A  26      -1.948  -5.008   1.352  1.00 30.21           H  
ATOM    433  HB3 MET A  26      -1.459  -6.446   2.237  1.00  3.23           H  
ATOM    434  HG2 MET A  26      -2.827  -6.435  -0.464  1.00 42.21           H  
ATOM    435  HG3 MET A  26      -1.103  -6.662  -0.193  1.00 51.54           H  
ATOM    436  HE1 MET A  26      -1.160  -8.519   2.455  1.00 51.20           H  
ATOM    437  HE2 MET A  26      -0.087  -8.785   1.082  1.00  5.10           H  
ATOM    438  HE3 MET A  26      -1.072 -10.110   1.703  1.00 63.55           H  
ATOM    439  N   CYS A  27      -3.796  -4.128   3.684  1.00 25.43           N  
ATOM    440  CA  CYS A  27      -3.745  -3.341   4.919  1.00 10.32           C  
ATOM    441  C   CYS A  27      -4.929  -3.647   5.851  1.00 13.35           C  
ATOM    442  O   CYS A  27      -4.738  -3.811   7.060  1.00 32.12           O  
ATOM    443  CB  CYS A  27      -3.719  -1.838   4.599  1.00 13.22           C  
ATOM    444  SG  CYS A  27      -3.703  -0.766   6.071  1.00 14.11           S  
ATOM    445  H   CYS A  27      -4.049  -3.677   2.851  1.00 21.30           H  
ATOM    446  HA  CYS A  27      -2.825  -3.596   5.434  1.00 52.14           H  
ATOM    447  HB2 CYS A  27      -2.835  -1.608   4.017  1.00 54.21           H  
ATOM    448  HB3 CYS A  27      -4.595  -1.582   4.017  1.00 15.01           H  
ATOM    449  N   LYS A  28      -6.147  -3.720   5.281  1.00 44.32           N  
ATOM    450  CA  LYS A  28      -7.395  -3.836   6.079  1.00 22.35           C  
ATOM    451  C   LYS A  28      -7.724  -5.314   6.362  1.00  1.51           C  
ATOM    452  O   LYS A  28      -7.984  -5.705   7.508  1.00  4.01           O  
ATOM    453  CB  LYS A  28      -8.571  -3.151   5.328  1.00 55.50           C  
ATOM    454  CG  LYS A  28      -8.264  -1.715   4.841  1.00 55.24           C  
ATOM    455  CD  LYS A  28      -9.420  -1.079   4.025  1.00 71.42           C  
ATOM    456  CE  LYS A  28      -8.942  -0.017   3.018  1.00 50.24           C  
ATOM    457  NZ  LYS A  28      -8.109   1.049   3.641  1.00 52.42           N  
ATOM    458  H   LYS A  28      -6.209  -3.695   4.299  1.00 43.34           H  
ATOM    459  HA  LYS A  28      -7.239  -3.318   7.024  1.00 12.31           H  
ATOM    460  HB2 LYS A  28      -8.830  -3.752   4.459  1.00 53.52           H  
ATOM    461  HB3 LYS A  28      -9.434  -3.110   5.987  1.00 14.43           H  
ATOM    462  HG2 LYS A  28      -8.070  -1.091   5.706  1.00 64.22           H  
ATOM    463  HG3 LYS A  28      -7.371  -1.747   4.225  1.00 74.34           H  
ATOM    464  HD2 LYS A  28      -9.940  -1.859   3.479  1.00  3.11           H  
ATOM    465  HD3 LYS A  28     -10.120  -0.615   4.717  1.00 32.14           H  
ATOM    466  HE2 LYS A  28      -8.352  -0.502   2.248  1.00 54.05           H  
ATOM    467  HE3 LYS A  28      -9.809   0.444   2.555  1.00 25.11           H  
ATOM    468  HZ1 LYS A  28      -7.859   1.770   2.932  1.00 50.40           H  
ATOM    469  HZ2 LYS A  28      -7.236   0.644   4.022  1.00 53.33           H  
ATOM    470  HZ3 LYS A  28      -8.629   1.508   4.410  1.00  5.13           H  
ATOM    471  N   GLU A  29      -7.691  -6.125   5.293  1.00 72.55           N  
ATOM    472  CA  GLU A  29      -8.035  -7.565   5.336  1.00 44.11           C  
ATOM    473  C   GLU A  29      -6.822  -8.434   5.749  1.00 54.34           C  
ATOM    474  O   GLU A  29      -6.929  -9.666   5.849  1.00 33.11           O  
ATOM    475  CB  GLU A  29      -8.605  -8.000   3.957  1.00 74.13           C  
ATOM    476  CG  GLU A  29      -9.851  -7.198   3.520  1.00 24.31           C  
ATOM    477  CD  GLU A  29     -10.389  -7.585   2.131  1.00 44.53           C  
ATOM    478  OE1 GLU A  29     -10.807  -8.746   1.954  1.00 43.30           O  
ATOM    479  OE2 GLU A  29     -10.380  -6.740   1.205  1.00 51.21           O  
ATOM    480  H   GLU A  29      -7.421  -5.746   4.433  1.00 73.14           H  
ATOM    481  HA  GLU A  29      -8.809  -7.697   6.087  1.00 43.20           H  
ATOM    482  HB2 GLU A  29      -7.839  -7.870   3.200  1.00 22.11           H  
ATOM    483  HB3 GLU A  29      -8.880  -9.052   3.999  1.00 22.31           H  
ATOM    484  HG2 GLU A  29     -10.640  -7.358   4.251  1.00 61.23           H  
ATOM    485  HG3 GLU A  29      -9.591  -6.141   3.521  1.00 61.43           H  
ATOM    486  N   GLY A  30      -5.674  -7.775   6.003  1.00 25.24           N  
ATOM    487  CA  GLY A  30      -4.489  -8.430   6.566  1.00 64.42           C  
ATOM    488  C   GLY A  30      -3.867  -7.558   7.654  1.00 65.42           C  
ATOM    489  O   GLY A  30      -4.410  -7.473   8.762  1.00 11.12           O  
ATOM    490  H   GLY A  30      -5.629  -6.818   5.799  1.00 53.44           H  
ATOM    491  HA2 GLY A  30      -4.761  -9.397   6.989  1.00 12.30           H  
ATOM    492  HA3 GLY A  30      -3.768  -8.591   5.774  1.00  5.44           H  
ATOM    493  N   THR A  31      -2.750  -6.878   7.319  1.00 53.25           N  
ATOM    494  CA  THR A  31      -2.064  -5.905   8.207  1.00 44.51           C  
ATOM    495  C   THR A  31      -1.394  -4.809   7.361  1.00 54.43           C  
ATOM    496  O   THR A  31      -0.847  -5.100   6.287  1.00 53.34           O  
ATOM    497  CB  THR A  31      -0.962  -6.561   9.123  1.00  4.40           C  
ATOM    498  OG1 THR A  31      -0.148  -7.450   8.344  1.00 61.00           O  
ATOM    499  CG2 THR A  31      -1.551  -7.320  10.324  1.00 51.51           C  
ATOM    500  H   THR A  31      -2.382  -7.021   6.421  1.00 43.34           H  
ATOM    501  HA  THR A  31      -2.817  -5.445   8.847  1.00 74.55           H  
ATOM    502  HB  THR A  31      -0.317  -5.774   9.510  1.00 63.12           H  
ATOM    503  HG1 THR A  31      -0.612  -7.678   7.532  1.00 51.23           H  
ATOM    504 HG21 THR A  31      -2.147  -6.647  10.927  1.00 53.42           H  
ATOM    505 HG22 THR A  31      -0.750  -7.729  10.924  1.00 21.43           H  
ATOM    506 HG23 THR A  31      -2.178  -8.128   9.966  1.00 51.53           H  
ATOM    507  N   SER A  32      -1.425  -3.560   7.877  1.00 51.00           N  
ATOM    508  CA  SER A  32      -0.719  -2.412   7.280  1.00 71.43           C  
ATOM    509  C   SER A  32       0.794  -2.684   7.216  1.00 63.25           C  
ATOM    510  O   SER A  32       1.451  -2.259   6.276  1.00 42.53           O  
ATOM    511  CB  SER A  32      -1.004  -1.126   8.095  1.00 34.14           C  
ATOM    512  OG  SER A  32      -0.358   0.018   7.545  1.00 72.31           O  
ATOM    513  H   SER A  32      -1.950  -3.406   8.685  1.00 20.24           H  
ATOM    514  HA  SER A  32      -1.099  -2.278   6.270  1.00 53.31           H  
ATOM    515  HB2 SER A  32      -2.070  -0.937   8.111  1.00 32.51           H  
ATOM    516  HB3 SER A  32      -0.659  -1.255   9.116  1.00 60.25           H  
ATOM    517  HG  SER A  32       0.582  -0.168   7.410  1.00 74.33           H  
ATOM    518  N   GLU A  33       1.303  -3.430   8.224  1.00 31.34           N  
ATOM    519  CA  GLU A  33       2.737  -3.758   8.387  1.00 71.32           C  
ATOM    520  C   GLU A  33       3.313  -4.429   7.134  1.00 60.33           C  
ATOM    521  O   GLU A  33       4.347  -4.025   6.598  1.00 24.02           O  
ATOM    522  CB  GLU A  33       2.904  -4.732   9.580  1.00 31.02           C  
ATOM    523  CG  GLU A  33       2.227  -4.286  10.881  1.00 73.43           C  
ATOM    524  CD  GLU A  33       2.306  -5.366  11.961  1.00 25.34           C  
ATOM    525  OE1 GLU A  33       1.529  -6.346  11.879  1.00  1.32           O  
ATOM    526  OE2 GLU A  33       3.171  -5.279  12.858  1.00 15.50           O  
ATOM    527  H   GLU A  33       0.675  -3.780   8.888  1.00 41.42           H  
ATOM    528  HA  GLU A  33       3.278  -2.842   8.593  1.00  5.32           H  
ATOM    529  HB2 GLU A  33       2.483  -5.698   9.303  1.00 42.34           H  
ATOM    530  HB3 GLU A  33       3.967  -4.866   9.778  1.00 75.54           H  
ATOM    531  HG2 GLU A  33       2.708  -3.378  11.235  1.00  2.23           H  
ATOM    532  HG3 GLU A  33       1.180  -4.070  10.677  1.00 64.13           H  
ATOM    533  N   ASP A  34       2.605  -5.465   6.689  1.00 21.12           N  
ATOM    534  CA  ASP A  34       2.985  -6.268   5.526  1.00 25.54           C  
ATOM    535  C   ASP A  34       2.796  -5.468   4.231  1.00 53.15           C  
ATOM    536  O   ASP A  34       3.656  -5.492   3.350  1.00 41.35           O  
ATOM    537  CB  ASP A  34       2.152  -7.579   5.506  1.00 70.21           C  
ATOM    538  CG  ASP A  34       2.375  -8.425   4.240  1.00  4.23           C  
ATOM    539  OD1 ASP A  34       3.385  -9.154   4.167  1.00 22.12           O  
ATOM    540  OD2 ASP A  34       1.550  -8.356   3.310  1.00 22.30           O  
ATOM    541  H   ASP A  34       1.779  -5.700   7.163  1.00 31.42           H  
ATOM    542  HA  ASP A  34       4.031  -6.528   5.630  1.00 74.44           H  
ATOM    543  HB2 ASP A  34       2.426  -8.177   6.373  1.00 52.22           H  
ATOM    544  HB3 ASP A  34       1.094  -7.332   5.588  1.00  4.11           H  
ATOM    545  N   ALA A  35       1.674  -4.745   4.148  1.00 13.13           N  
ATOM    546  CA  ALA A  35       1.275  -4.004   2.943  1.00 33.02           C  
ATOM    547  C   ALA A  35       2.206  -2.806   2.630  1.00 11.13           C  
ATOM    548  O   ALA A  35       2.442  -2.492   1.468  1.00 20.14           O  
ATOM    549  CB  ALA A  35      -0.170  -3.548   3.117  1.00 25.40           C  
ATOM    550  H   ALA A  35       1.080  -4.718   4.934  1.00 62.52           H  
ATOM    551  HA  ALA A  35       1.303  -4.695   2.106  1.00 50.42           H  
ATOM    552  HB1 ALA A  35      -0.518  -3.068   2.208  1.00 65.13           H  
ATOM    553  HB2 ALA A  35      -0.235  -2.841   3.939  1.00  4.32           H  
ATOM    554  HB3 ALA A  35      -0.799  -4.400   3.332  1.00 11.13           H  
ATOM    555  N   GLU A  36       2.729  -2.137   3.675  1.00 34.33           N  
ATOM    556  CA  GLU A  36       3.679  -1.010   3.507  1.00 54.23           C  
ATOM    557  C   GLU A  36       5.077  -1.542   3.123  1.00 64.13           C  
ATOM    558  O   GLU A  36       5.837  -0.882   2.399  1.00 73.42           O  
ATOM    559  CB  GLU A  36       3.735  -0.137   4.790  1.00 11.32           C  
ATOM    560  CG  GLU A  36       4.240  -0.885   6.031  1.00 73.54           C  
ATOM    561  CD  GLU A  36       4.141  -0.080   7.331  1.00 44.01           C  
ATOM    562  OE1 GLU A  36       3.010   0.186   7.803  1.00 73.21           O  
ATOM    563  OE2 GLU A  36       5.197   0.292   7.892  1.00 35.52           O  
ATOM    564  H   GLU A  36       2.478  -2.414   4.576  1.00 43.33           H  
ATOM    565  HA  GLU A  36       3.312  -0.395   2.689  1.00 31.13           H  
ATOM    566  HB2 GLU A  36       4.392   0.711   4.613  1.00 45.31           H  
ATOM    567  HB3 GLU A  36       2.736   0.240   4.999  1.00 42.53           H  
ATOM    568  HG2 GLU A  36       3.656  -1.792   6.146  1.00 43.44           H  
ATOM    569  HG3 GLU A  36       5.278  -1.162   5.856  1.00 14.33           H  
ATOM    570  N   ARG A  37       5.405  -2.757   3.620  1.00 54.41           N  
ATOM    571  CA  ARG A  37       6.613  -3.485   3.214  1.00 34.12           C  
ATOM    572  C   ARG A  37       6.486  -3.955   1.752  1.00 53.35           C  
ATOM    573  O   ARG A  37       7.481  -4.044   1.037  1.00 43.23           O  
ATOM    574  CB  ARG A  37       6.900  -4.692   4.142  1.00 30.34           C  
ATOM    575  CG  ARG A  37       7.368  -4.322   5.557  1.00  3.14           C  
ATOM    576  CD  ARG A  37       7.785  -5.551   6.387  1.00 55.20           C  
ATOM    577  NE  ARG A  37       6.650  -6.451   6.706  1.00 75.31           N  
ATOM    578  CZ  ARG A  37       6.109  -6.627   7.934  1.00 42.32           C  
ATOM    579  NH1 ARG A  37       6.580  -5.968   9.005  1.00 54.35           N  
ATOM    580  NH2 ARG A  37       5.091  -7.464   8.091  1.00 53.22           N  
ATOM    581  H   ARG A  37       4.806  -3.167   4.281  1.00 54.15           H  
ATOM    582  HA  ARG A  37       7.453  -2.796   3.274  1.00 12.32           H  
ATOM    583  HB2 ARG A  37       5.999  -5.293   4.230  1.00 32.15           H  
ATOM    584  HB3 ARG A  37       7.675  -5.306   3.686  1.00  3.52           H  
ATOM    585  HG2 ARG A  37       8.221  -3.656   5.476  1.00 42.54           H  
ATOM    586  HG3 ARG A  37       6.563  -3.805   6.071  1.00 52.33           H  
ATOM    587  HD2 ARG A  37       8.517  -6.116   5.818  1.00  3.43           H  
ATOM    588  HD3 ARG A  37       8.244  -5.211   7.308  1.00 14.14           H  
ATOM    589  HE  ARG A  37       6.281  -6.970   5.953  1.00 63.43           H  
ATOM    590 HH11 ARG A  37       7.346  -5.321   8.908  1.00 22.22           H  
ATOM    591 HH12 ARG A  37       6.160  -6.102   9.911  1.00 15.53           H  
ATOM    592 HH21 ARG A  37       4.729  -7.979   7.308  1.00 44.33           H  
ATOM    593 HH22 ARG A  37       4.685  -7.604   9.002  1.00 23.21           H  
ATOM    594  N   MET A  38       5.252  -4.262   1.314  1.00 52.13           N  
ATOM    595  CA  MET A  38       4.975  -4.635  -0.084  1.00 73.12           C  
ATOM    596  C   MET A  38       4.937  -3.388  -0.976  1.00 20.42           C  
ATOM    597  O   MET A  38       5.203  -3.480  -2.167  1.00 44.52           O  
ATOM    598  CB  MET A  38       3.668  -5.475  -0.202  1.00 74.55           C  
ATOM    599  CG  MET A  38       3.721  -6.894   0.422  1.00 23.11           C  
ATOM    600  SD  MET A  38       4.811  -8.064  -0.457  1.00  3.03           S  
ATOM    601  CE  MET A  38       6.449  -7.722   0.200  1.00 64.20           C  
ATOM    602  H   MET A  38       4.504  -4.213   1.941  1.00 41.20           H  
ATOM    603  HA  MET A  38       5.804  -5.250  -0.424  1.00 14.20           H  
ATOM    604  HB2 MET A  38       2.865  -4.929   0.277  1.00 71.32           H  
ATOM    605  HB3 MET A  38       3.417  -5.587  -1.255  1.00  1.33           H  
ATOM    606  HG2 MET A  38       4.072  -6.808   1.442  1.00 23.20           H  
ATOM    607  HG3 MET A  38       2.718  -7.303   0.437  1.00 12.15           H  
ATOM    608  HE1 MET A  38       6.445  -7.867   1.270  1.00  5.42           H  
ATOM    609  HE2 MET A  38       6.719  -6.701  -0.025  1.00 34.52           H  
ATOM    610  HE3 MET A  38       7.160  -8.394  -0.251  1.00  3.22           H  
ATOM    611  N   ALA A  39       4.633  -2.215  -0.379  1.00 32.31           N  
ATOM    612  CA  ALA A  39       4.652  -0.915  -1.093  1.00 62.24           C  
ATOM    613  C   ALA A  39       6.078  -0.544  -1.535  1.00 41.32           C  
ATOM    614  O   ALA A  39       6.301  -0.130  -2.682  1.00 42.42           O  
ATOM    615  CB  ALA A  39       4.057   0.192  -0.206  1.00 72.14           C  
ATOM    616  H   ALA A  39       4.364  -2.223   0.565  1.00 65.23           H  
ATOM    617  HA  ALA A  39       4.025  -1.012  -1.977  1.00 32.52           H  
ATOM    618  HB1 ALA A  39       3.051  -0.087   0.086  1.00 71.00           H  
ATOM    619  HB2 ALA A  39       4.020   1.126  -0.753  1.00  0.43           H  
ATOM    620  HB3 ALA A  39       4.662   0.320   0.684  1.00  1.41           H  
ATOM    621  N   ARG A  40       7.041  -0.758  -0.618  1.00 24.31           N  
ATOM    622  CA  ARG A  40       8.462  -0.437  -0.852  1.00 44.10           C  
ATOM    623  C   ARG A  40       9.178  -1.525  -1.698  1.00 74.42           C  
ATOM    624  O   ARG A  40      10.405  -1.510  -1.830  1.00 30.35           O  
ATOM    625  CB  ARG A  40       9.191  -0.212   0.509  1.00 71.13           C  
ATOM    626  CG  ARG A  40       9.406  -1.480   1.363  1.00 72.14           C  
ATOM    627  CD  ARG A  40      10.098  -1.206   2.714  1.00 41.34           C  
ATOM    628  NE  ARG A  40      10.479  -2.458   3.387  1.00 61.03           N  
ATOM    629  CZ  ARG A  40      10.636  -2.627   4.713  1.00 60.43           C  
ATOM    630  NH1 ARG A  40      10.447  -1.621   5.570  1.00 20.43           N  
ATOM    631  NH2 ARG A  40      10.985  -3.818   5.178  1.00 54.13           N  
ATOM    632  H   ARG A  40       6.782  -1.143   0.243  1.00 60.14           H  
ATOM    633  HA  ARG A  40       8.497   0.489  -1.415  1.00 14.45           H  
ATOM    634  HB2 ARG A  40      10.160   0.228   0.307  1.00 43.01           H  
ATOM    635  HB3 ARG A  40       8.608   0.496   1.091  1.00 32.45           H  
ATOM    636  HG2 ARG A  40       8.441  -1.933   1.558  1.00 23.25           H  
ATOM    637  HG3 ARG A  40      10.011  -2.183   0.794  1.00 64.21           H  
ATOM    638  HD2 ARG A  40      10.991  -0.615   2.550  1.00 62.35           H  
ATOM    639  HD3 ARG A  40       9.416  -0.656   3.355  1.00 43.43           H  
ATOM    640  HE  ARG A  40      10.637  -3.235   2.803  1.00  3.03           H  
ATOM    641 HH11 ARG A  40      10.178  -0.713   5.231  1.00 12.10           H  
ATOM    642 HH12 ARG A  40      10.566  -1.761   6.558  1.00 42.53           H  
ATOM    643 HH21 ARG A  40      11.126  -4.589   4.538  1.00 52.42           H  
ATOM    644 HH22 ARG A  40      11.106  -3.970   6.162  1.00 44.02           H  
ATOM    645  N   ASN A  41       8.394  -2.466  -2.259  1.00 34.23           N  
ATOM    646  CA  ASN A  41       8.886  -3.485  -3.217  1.00 71.15           C  
ATOM    647  C   ASN A  41       8.021  -3.484  -4.499  1.00 44.45           C  
ATOM    648  O   ASN A  41       8.469  -3.951  -5.552  1.00 20.22           O  
ATOM    649  CB  ASN A  41       8.875  -4.907  -2.578  1.00 41.22           C  
ATOM    650  CG  ASN A  41      10.042  -5.158  -1.624  1.00 14.13           C  
ATOM    651  OD1 ASN A  41      11.100  -5.623  -2.034  1.00 44.05           O  
ATOM    652  ND2 ASN A  41       9.872  -4.849  -0.354  1.00 61.10           N  
ATOM    653  H   ASN A  41       7.447  -2.482  -2.019  1.00 54.03           H  
ATOM    654  HA  ASN A  41       9.906  -3.230  -3.497  1.00 32.11           H  
ATOM    655  HB2 ASN A  41       7.949  -5.044  -2.030  1.00 62.01           H  
ATOM    656  HB3 ASN A  41       8.920  -5.647  -3.370  1.00 21.32           H  
ATOM    657 HD21 ASN A  41       9.020  -4.464  -0.084  1.00  4.35           H  
ATOM    658 HD22 ASN A  41      10.606  -5.035   0.274  1.00 75.02           H  
ATOM    659  N   CYS A  42       6.783  -2.965  -4.379  1.00 51.54           N  
ATOM    660  CA  CYS A  42       5.758  -2.995  -5.454  1.00 55.21           C  
ATOM    661  C   CYS A  42       6.222  -2.228  -6.691  1.00 33.05           C  
ATOM    662  O   CYS A  42       6.133  -2.722  -7.824  1.00 75.40           O  
ATOM    663  CB  CYS A  42       4.443  -2.378  -4.928  1.00  1.33           C  
ATOM    664  SG  CYS A  42       3.040  -2.399  -6.082  1.00 61.12           S  
ATOM    665  H   CYS A  42       6.539  -2.546  -3.528  1.00  2.23           H  
ATOM    666  HA  CYS A  42       5.580  -4.039  -5.717  1.00 20.23           H  
ATOM    667  HB2 CYS A  42       4.135  -2.910  -4.042  1.00 34.13           H  
ATOM    668  HB3 CYS A  42       4.627  -1.346  -4.660  1.00 24.54           H  
ATOM    669  N   GLU A  43       6.725  -1.013  -6.449  1.00  1.22           N  
ATOM    670  CA  GLU A  43       7.192  -0.105  -7.507  1.00 62.32           C  
ATOM    671  C   GLU A  43       8.721  -0.054  -7.508  1.00 70.23           C  
ATOM    672  O   GLU A  43       9.368  -0.362  -8.513  1.00 30.24           O  
ATOM    673  CB  GLU A  43       6.609   1.312  -7.282  1.00 23.34           C  
ATOM    674  CG  GLU A  43       5.084   1.346  -7.153  1.00 14.22           C  
ATOM    675  CD  GLU A  43       4.343   0.819  -8.403  1.00 63.30           C  
ATOM    676  OE1 GLU A  43       4.361   1.494  -9.453  1.00 14.22           O  
ATOM    677  OE2 GLU A  43       3.713  -0.253  -8.346  1.00 62.21           O  
ATOM    678  H   GLU A  43       6.787  -0.714  -5.518  1.00 44.30           H  
ATOM    679  HA  GLU A  43       6.844  -0.479  -8.467  1.00 24.14           H  
ATOM    680  HB2 GLU A  43       7.034   1.734  -6.376  1.00  3.52           H  
ATOM    681  HB3 GLU A  43       6.891   1.943  -8.121  1.00 63.41           H  
ATOM    682  HG2 GLU A  43       4.800   0.746  -6.290  1.00 40.51           H  
ATOM    683  HG3 GLU A  43       4.771   2.372  -6.971  1.00 44.54           H  
ATOM    684  N   SER A  44       9.278   0.333  -6.349  1.00 62.20           N  
ATOM    685  CA  SER A  44      10.724   0.557  -6.177  1.00 73.22           C  
ATOM    686  C   SER A  44      11.176  -0.005  -4.804  1.00 23.05           C  
ATOM    687  O   SER A  44      11.368   0.776  -3.842  1.00 30.21           O  
ATOM    688  CB  SER A  44      11.026   2.074  -6.320  1.00 72.11           C  
ATOM    689  OG  SER A  44      10.508   2.594  -7.530  1.00 32.51           O  
ATOM    690  OXT SER A  44      11.311  -1.239  -4.693  1.00 37.77           O  
ATOM    691  H   SER A  44       8.695   0.464  -5.571  1.00 62.32           H  
ATOM    692  HA  SER A  44      11.256   0.024  -6.963  1.00 14.34           H  
ATOM    693  HB2 SER A  44      10.577   2.617  -5.496  1.00 20.55           H  
ATOM    694  HB3 SER A  44      12.096   2.231  -6.305  1.00 64.42           H  
ATOM    695  HG  SER A  44      10.420   1.877  -8.168  1.00 21.24           H  
TER     696      SER A  44                                                      
ENDMDL                                                                          
MODEL        5                                                                  
ATOM      1  N   ALA A   1      -3.388   6.496  11.774  1.00 21.44           N  
ATOM      2  CA  ALA A   1      -4.689   6.334  11.092  1.00 22.45           C  
ATOM      3  C   ALA A   1      -4.745   4.961  10.384  1.00  3.33           C  
ATOM      4  O   ALA A   1      -3.729   4.517   9.839  1.00 71.41           O  
ATOM      5  CB  ALA A   1      -4.909   7.491  10.109  1.00 51.24           C  
ATOM      6  H1  ALA A   1      -3.319   7.439  12.203  1.00 37.06           H  
ATOM      7  H2  ALA A   1      -2.614   6.379  11.092  1.00 37.06           H  
ATOM      8  H3  ALA A   1      -3.282   5.782  12.519  1.00 37.06           H  
ATOM      9  HA  ALA A   1      -5.463   6.375  11.850  1.00  2.42           H  
ATOM     10  HB1 ALA A   1      -4.869   8.433  10.639  1.00 62.04           H  
ATOM     11  HB2 ALA A   1      -5.878   7.392   9.635  1.00  2.24           H  
ATOM     12  HB3 ALA A   1      -4.138   7.477   9.345  1.00 70.03           H  
ATOM     13  N   PRO A   2      -5.935   4.271  10.374  1.00 22.35           N  
ATOM     14  CA  PRO A   2      -6.063   2.893   9.833  1.00 60.55           C  
ATOM     15  C   PRO A   2      -5.935   2.839   8.289  1.00 50.13           C  
ATOM     16  O   PRO A   2      -6.884   3.170   7.572  1.00 33.40           O  
ATOM     17  CB  PRO A   2      -7.466   2.452  10.321  1.00 62.24           C  
ATOM     18  CG  PRO A   2      -8.245   3.733  10.454  1.00 75.20           C  
ATOM     19  CD  PRO A   2      -7.242   4.780  10.893  1.00 21.02           C  
ATOM     20  HA  PRO A   2      -5.311   2.238  10.268  1.00 64.31           H  
ATOM     21  HB2 PRO A   2      -7.930   1.774   9.602  1.00  2.11           H  
ATOM     22  HB3 PRO A   2      -7.389   1.957  11.286  1.00 23.51           H  
ATOM     23  HG2 PRO A   2      -8.686   4.004   9.492  1.00 71.45           H  
ATOM     24  HG3 PRO A   2      -9.029   3.628  11.198  1.00 60.51           H  
ATOM     25  HD2 PRO A   2      -7.476   5.746  10.454  1.00 21.50           H  
ATOM     26  HD3 PRO A   2      -7.216   4.865  11.975  1.00 53.04           H  
ATOM     27  N   CYS A   3      -4.715   2.498   7.815  1.00 23.12           N  
ATOM     28  CA  CYS A   3      -4.367   2.347   6.379  1.00 51.42           C  
ATOM     29  C   CYS A   3      -4.428   3.688   5.603  1.00 65.32           C  
ATOM     30  O   CYS A   3      -4.219   3.704   4.387  1.00 10.52           O  
ATOM     31  CB  CYS A   3      -5.254   1.275   5.688  1.00  1.30           C  
ATOM     32  SG  CYS A   3      -5.272  -0.337   6.532  1.00 33.15           S  
ATOM     33  H   CYS A   3      -4.002   2.344   8.466  1.00 14.21           H  
ATOM     34  HA  CYS A   3      -3.338   2.001   6.351  1.00 33.21           H  
ATOM     35  HB2 CYS A   3      -6.274   1.627   5.653  1.00 44.22           H  
ATOM     36  HB3 CYS A   3      -4.902   1.111   4.673  1.00 62.55           H  
ATOM     37  N   GLU A   4      -4.679   4.808   6.317  1.00 72.02           N  
ATOM     38  CA  GLU A   4      -4.891   6.131   5.699  1.00 52.14           C  
ATOM     39  C   GLU A   4      -3.559   6.824   5.416  1.00 14.32           C  
ATOM     40  O   GLU A   4      -3.402   7.441   4.363  1.00 75.43           O  
ATOM     41  CB  GLU A   4      -5.774   7.016   6.612  1.00 74.24           C  
ATOM     42  CG  GLU A   4      -7.185   6.457   6.890  1.00 44.12           C  
ATOM     43  CD  GLU A   4      -8.097   6.443   5.646  1.00 53.22           C  
ATOM     44  OE1 GLU A   4      -8.043   5.478   4.852  1.00 61.23           O  
ATOM     45  OE2 GLU A   4      -8.870   7.404   5.445  1.00 63.34           O  
ATOM     46  H   GLU A   4      -4.716   4.743   7.291  1.00  5.42           H  
ATOM     47  HA  GLU A   4      -5.415   5.980   4.756  1.00 75.43           H  
ATOM     48  HB2 GLU A   4      -5.267   7.139   7.561  1.00  3.24           H  
ATOM     49  HB3 GLU A   4      -5.882   7.999   6.154  1.00 73.10           H  
ATOM     50  HG2 GLU A   4      -7.092   5.441   7.267  1.00 53.23           H  
ATOM     51  HG3 GLU A   4      -7.651   7.065   7.665  1.00 60.33           H  
ATOM     52  N   ASP A   5      -2.605   6.716   6.375  1.00 24.12           N  
ATOM     53  CA  ASP A   5      -1.230   7.265   6.221  1.00 40.30           C  
ATOM     54  C   ASP A   5      -0.551   6.594   5.033  1.00 45.33           C  
ATOM     55  O   ASP A   5       0.128   7.233   4.238  1.00 52.23           O  
ATOM     56  CB  ASP A   5      -0.351   7.020   7.478  1.00 31.23           C  
ATOM     57  CG  ASP A   5      -1.027   7.445   8.777  1.00 43.51           C  
ATOM     58  OD1 ASP A   5      -0.958   8.634   9.133  1.00  0.14           O  
ATOM     59  OD2 ASP A   5      -1.637   6.588   9.442  1.00  3.23           O  
ATOM     60  H   ASP A   5      -2.830   6.251   7.212  1.00 74.12           H  
ATOM     61  HA  ASP A   5      -1.306   8.334   6.038  1.00 32.42           H  
ATOM     62  HB2 ASP A   5      -0.106   5.959   7.546  1.00 12.01           H  
ATOM     63  HB3 ASP A   5       0.580   7.575   7.371  1.00  3.43           H  
ATOM     64  N   LEU A   6      -0.786   5.283   4.937  1.00  1.41           N  
ATOM     65  CA  LEU A   6      -0.248   4.435   3.885  1.00 43.12           C  
ATOM     66  C   LEU A   6      -0.880   4.826   2.539  1.00 62.21           C  
ATOM     67  O   LEU A   6      -0.161   5.077   1.581  1.00  2.14           O  
ATOM     68  CB  LEU A   6      -0.500   2.948   4.264  1.00 71.01           C  
ATOM     69  CG  LEU A   6       0.188   1.852   3.362  1.00 35.24           C  
ATOM     70  CD1 LEU A   6       0.756   0.698   4.216  1.00 41.23           C  
ATOM     71  CD2 LEU A   6      -0.792   1.297   2.291  1.00 13.21           C  
ATOM     72  H   LEU A   6      -1.365   4.872   5.611  1.00 63.42           H  
ATOM     73  HA  LEU A   6       0.825   4.604   3.834  1.00 20.45           H  
ATOM     74  HB2 LEU A   6      -0.164   2.819   5.291  1.00 25.02           H  
ATOM     75  HB3 LEU A   6      -1.573   2.785   4.255  1.00 71.22           H  
ATOM     76  HG  LEU A   6       1.025   2.300   2.841  1.00  4.24           H  
ATOM     77 HD11 LEU A   6       1.237  -0.028   3.573  1.00 30.24           H  
ATOM     78 HD12 LEU A   6      -0.044   0.217   4.764  1.00 53.24           H  
ATOM     79 HD13 LEU A   6       1.484   1.088   4.915  1.00 65.00           H  
ATOM     80 HD21 LEU A   6      -1.648   0.837   2.773  1.00 12.52           H  
ATOM     81 HD22 LEU A   6      -0.289   0.557   1.680  1.00 33.21           H  
ATOM     82 HD23 LEU A   6      -1.131   2.105   1.656  1.00 42.14           H  
ATOM     83  N   LYS A   7      -2.226   4.947   2.524  1.00 30.04           N  
ATOM     84  CA  LYS A   7      -3.022   5.293   1.320  1.00 51.54           C  
ATOM     85  C   LYS A   7      -2.606   6.651   0.714  1.00  1.43           C  
ATOM     86  O   LYS A   7      -2.463   6.787  -0.511  1.00 35.11           O  
ATOM     87  CB  LYS A   7      -4.521   5.326   1.684  1.00 55.12           C  
ATOM     88  CG  LYS A   7      -5.486   5.696   0.529  1.00 21.15           C  
ATOM     89  CD  LYS A   7      -6.938   5.907   1.020  1.00  1.24           C  
ATOM     90  CE  LYS A   7      -7.061   7.071   2.024  1.00 74.52           C  
ATOM     91  NZ  LYS A   7      -8.444   7.239   2.529  1.00 34.41           N  
ATOM     92  H   LYS A   7      -2.709   4.799   3.361  1.00 40.03           H  
ATOM     93  HA  LYS A   7      -2.862   4.514   0.582  1.00 33.10           H  
ATOM     94  HB2 LYS A   7      -4.804   4.351   2.058  1.00 71.24           H  
ATOM     95  HB3 LYS A   7      -4.657   6.049   2.486  1.00 64.40           H  
ATOM     96  HG2 LYS A   7      -5.141   6.609   0.059  1.00 40.41           H  
ATOM     97  HG3 LYS A   7      -5.478   4.895  -0.205  1.00 42.11           H  
ATOM     98  HD2 LYS A   7      -7.569   6.118   0.163  1.00 63.34           H  
ATOM     99  HD3 LYS A   7      -7.284   4.992   1.494  1.00 45.12           H  
ATOM    100  HE2 LYS A   7      -6.416   6.883   2.871  1.00 41.53           H  
ATOM    101  HE3 LYS A   7      -6.756   7.988   1.539  1.00 43.44           H  
ATOM    102  HZ1 LYS A   7      -8.742   6.382   3.037  1.00  3.05           H  
ATOM    103  HZ2 LYS A   7      -9.101   7.410   1.744  1.00  4.43           H  
ATOM    104  HZ3 LYS A   7      -8.487   8.044   3.186  1.00 64.02           H  
ATOM    105  N   GLU A   8      -2.405   7.657   1.589  1.00  2.34           N  
ATOM    106  CA  GLU A   8      -2.046   9.022   1.168  1.00 10.01           C  
ATOM    107  C   GLU A   8      -0.585   9.072   0.683  1.00 12.00           C  
ATOM    108  O   GLU A   8      -0.210   9.962  -0.084  1.00 65.24           O  
ATOM    109  CB  GLU A   8      -2.302  10.049   2.302  1.00 14.31           C  
ATOM    110  CG  GLU A   8      -1.356   9.940   3.509  1.00 23.51           C  
ATOM    111  CD  GLU A   8      -1.673  10.947   4.620  1.00 20.23           C  
ATOM    112  OE1 GLU A   8      -1.295  12.130   4.483  1.00 33.14           O  
ATOM    113  OE2 GLU A   8      -2.303  10.568   5.626  1.00 22.33           O  
ATOM    114  H   GLU A   8      -2.488   7.469   2.546  1.00 62.01           H  
ATOM    115  HA  GLU A   8      -2.689   9.274   0.326  1.00 52.51           H  
ATOM    116  HB2 GLU A   8      -2.212  11.048   1.889  1.00 41.02           H  
ATOM    117  HB3 GLU A   8      -3.321   9.918   2.658  1.00 10.31           H  
ATOM    118  HG2 GLU A   8      -1.423   8.933   3.909  1.00 52.25           H  
ATOM    119  HG3 GLU A   8      -0.336  10.104   3.167  1.00 61.42           H  
ATOM    120  N   ARG A   9       0.245   8.119   1.159  1.00 13.13           N  
ATOM    121  CA  ARG A   9       1.616   7.941   0.659  1.00  1.23           C  
ATOM    122  C   ARG A   9       1.614   7.249  -0.712  1.00 52.40           C  
ATOM    123  O   ARG A   9       2.490   7.524  -1.522  1.00 62.21           O  
ATOM    124  CB  ARG A   9       2.493   7.168   1.673  1.00 13.25           C  
ATOM    125  CG  ARG A   9       2.838   7.993   2.932  1.00 12.05           C  
ATOM    126  CD  ARG A   9       3.701   7.220   3.933  1.00 61.31           C  
ATOM    127  NE  ARG A   9       5.057   6.938   3.421  1.00 44.21           N  
ATOM    128  CZ  ARG A   9       5.913   6.054   3.958  1.00 74.20           C  
ATOM    129  NH1 ARG A   9       5.578   5.337   5.025  1.00 31.43           N  
ATOM    130  NH2 ARG A   9       7.107   5.896   3.420  1.00 14.14           N  
ATOM    131  H   ARG A   9      -0.076   7.522   1.871  1.00 54.41           H  
ATOM    132  HA  ARG A   9       2.044   8.934   0.532  1.00 53.54           H  
ATOM    133  HB2 ARG A   9       1.960   6.275   1.981  1.00 63.50           H  
ATOM    134  HB3 ARG A   9       3.423   6.874   1.194  1.00 14.32           H  
ATOM    135  HG2 ARG A   9       3.372   8.887   2.631  1.00 15.12           H  
ATOM    136  HG3 ARG A   9       1.913   8.286   3.421  1.00 21.30           H  
ATOM    137  HD2 ARG A   9       3.786   7.803   4.843  1.00 44.21           H  
ATOM    138  HD3 ARG A   9       3.208   6.283   4.157  1.00 41.30           H  
ATOM    139  HE  ARG A   9       5.345   7.440   2.621  1.00 53.15           H  
ATOM    140 HH11 ARG A   9       4.675   5.453   5.445  1.00  0.31           H  
ATOM    141 HH12 ARG A   9       6.224   4.683   5.415  1.00 13.21           H  
ATOM    142 HH21 ARG A   9       7.368   6.433   2.617  1.00 63.41           H  
ATOM    143 HH22 ARG A   9       7.757   5.239   3.808  1.00 60.42           H  
ATOM    144  N   LEU A  10       0.603   6.379  -0.976  1.00 33.42           N  
ATOM    145  CA  LEU A  10       0.486   5.637  -2.262  1.00 63.44           C  
ATOM    146  C   LEU A  10       0.311   6.601  -3.447  1.00 43.22           C  
ATOM    147  O   LEU A  10       0.883   6.389  -4.524  1.00 21.44           O  
ATOM    148  CB  LEU A  10      -0.685   4.619  -2.229  1.00 53.43           C  
ATOM    149  CG  LEU A  10      -0.659   3.580  -1.067  1.00 11.10           C  
ATOM    150  CD1 LEU A  10      -1.807   2.574  -1.179  1.00 14.11           C  
ATOM    151  CD2 LEU A  10       0.704   2.870  -0.955  1.00 64.12           C  
ATOM    152  H   LEU A  10      -0.082   6.231  -0.287  1.00 33.23           H  
ATOM    153  HA  LEU A  10       1.416   5.086  -2.400  1.00 21.14           H  
ATOM    154  HB2 LEU A  10      -1.617   5.178  -2.163  1.00 42.34           H  
ATOM    155  HB3 LEU A  10      -0.689   4.074  -3.171  1.00 13.34           H  
ATOM    156  HG  LEU A  10      -0.814   4.110  -0.139  1.00 24.22           H  
ATOM    157 HD11 LEU A  10      -1.785   1.900  -0.334  1.00 64.42           H  
ATOM    158 HD12 LEU A  10      -1.705   2.003  -2.092  1.00 60.53           H  
ATOM    159 HD13 LEU A  10      -2.751   3.101  -1.191  1.00 53.41           H  
ATOM    160 HD21 LEU A  10       1.483   3.599  -0.784  1.00 63.22           H  
ATOM    161 HD22 LEU A  10       0.913   2.329  -1.870  1.00 71.53           H  
ATOM    162 HD23 LEU A  10       0.684   2.173  -0.127  1.00 61.40           H  
ATOM    163  N   LYS A  11      -0.482   7.662  -3.224  1.00  4.13           N  
ATOM    164  CA  LYS A  11      -0.681   8.736  -4.213  1.00 12.23           C  
ATOM    165  C   LYS A  11       0.517   9.707  -4.224  1.00 24.24           C  
ATOM    166  O   LYS A  11       0.822  10.291  -5.264  1.00 71.33           O  
ATOM    167  CB  LYS A  11      -2.016   9.491  -3.944  1.00 41.12           C  
ATOM    168  CG  LYS A  11      -2.112  10.152  -2.552  1.00 22.15           C  
ATOM    169  CD  LYS A  11      -3.443  10.899  -2.295  1.00 44.14           C  
ATOM    170  CE  LYS A  11      -3.672  12.077  -3.260  1.00 14.43           C  
ATOM    171  NZ  LYS A  11      -2.592  13.090  -3.171  1.00 32.10           N  
ATOM    172  H   LYS A  11      -0.950   7.718  -2.363  1.00 50.32           H  
ATOM    173  HA  LYS A  11      -0.749   8.269  -5.194  1.00 12.12           H  
ATOM    174  HB2 LYS A  11      -2.140  10.260  -4.702  1.00  2.13           H  
ATOM    175  HB3 LYS A  11      -2.836   8.784  -4.042  1.00 32.03           H  
ATOM    176  HG2 LYS A  11      -2.010   9.381  -1.797  1.00 33.20           H  
ATOM    177  HG3 LYS A  11      -1.289  10.856  -2.440  1.00 13.44           H  
ATOM    178  HD2 LYS A  11      -4.263  10.199  -2.395  1.00  2.30           H  
ATOM    179  HD3 LYS A  11      -3.429  11.281  -1.278  1.00 61.23           H  
ATOM    180  HE2 LYS A  11      -3.711  11.706  -4.279  1.00 32.32           H  
ATOM    181  HE3 LYS A  11      -4.616  12.553  -3.023  1.00 51.44           H  
ATOM    182  HZ1 LYS A  11      -2.739  13.833  -3.881  1.00 23.12           H  
ATOM    183  HZ2 LYS A  11      -1.671  12.646  -3.335  1.00 64.02           H  
ATOM    184  HZ3 LYS A  11      -2.590  13.527  -2.227  1.00 62.43           H  
ATOM    185  N   LYS A  12       1.199   9.851  -3.060  1.00 33.15           N  
ATOM    186  CA  LYS A  12       2.314  10.809  -2.879  1.00 32.43           C  
ATOM    187  C   LYS A  12       3.570  10.384  -3.674  1.00 24.24           C  
ATOM    188  O   LYS A  12       4.183  11.215  -4.362  1.00 24.12           O  
ATOM    189  CB  LYS A  12       2.634  10.945  -1.358  1.00 72.50           C  
ATOM    190  CG  LYS A  12       3.942  11.691  -0.986  1.00 34.02           C  
ATOM    191  CD  LYS A  12       3.984  13.155  -1.481  1.00 45.15           C  
ATOM    192  CE  LYS A  12       5.324  13.838  -1.163  1.00 24.22           C  
ATOM    193  NZ  LYS A  12       5.412  15.194  -1.748  1.00 43.14           N  
ATOM    194  H   LYS A  12       0.945   9.288  -2.301  1.00 73.44           H  
ATOM    195  HA  LYS A  12       1.979  11.777  -3.249  1.00 55.34           H  
ATOM    196  HB2 LYS A  12       1.810  11.456  -0.875  1.00 61.31           H  
ATOM    197  HB3 LYS A  12       2.698   9.947  -0.938  1.00 51.43           H  
ATOM    198  HG2 LYS A  12       4.046  11.686   0.095  1.00 21.30           H  
ATOM    199  HG3 LYS A  12       4.779  11.149  -1.418  1.00  3.21           H  
ATOM    200  HD2 LYS A  12       3.836  13.169  -2.557  1.00 42.14           H  
ATOM    201  HD3 LYS A  12       3.182  13.713  -1.007  1.00 44.12           H  
ATOM    202  HE2 LYS A  12       5.435  13.920  -0.092  1.00 43.44           H  
ATOM    203  HE3 LYS A  12       6.133  13.237  -1.562  1.00  2.54           H  
ATOM    204  HZ1 LYS A  12       5.270  15.147  -2.778  1.00 74.00           H  
ATOM    205  HZ2 LYS A  12       6.351  15.603  -1.564  1.00 62.40           H  
ATOM    206  HZ3 LYS A  12       4.688  15.813  -1.337  1.00 61.22           H  
ATOM    207  N   LEU A  13       3.931   9.089  -3.612  1.00 71.41           N  
ATOM    208  CA  LEU A  13       5.077   8.557  -4.383  1.00 24.43           C  
ATOM    209  C   LEU A  13       4.604   8.142  -5.785  1.00 22.43           C  
ATOM    210  O   LEU A  13       5.405   8.078  -6.722  1.00 12.04           O  
ATOM    211  CB  LEU A  13       5.824   7.400  -3.620  1.00 51.34           C  
ATOM    212  CG  LEU A  13       5.399   5.907  -3.853  1.00 55.11           C  
ATOM    213  CD1 LEU A  13       6.321   4.964  -3.065  1.00 24.44           C  
ATOM    214  CD2 LEU A  13       3.939   5.642  -3.481  1.00 33.42           C  
ATOM    215  H   LEU A  13       3.425   8.481  -3.034  1.00 43.12           H  
ATOM    216  HA  LEU A  13       5.785   9.376  -4.510  1.00  1.31           H  
ATOM    217  HB2 LEU A  13       6.883   7.473  -3.871  1.00 32.42           H  
ATOM    218  HB3 LEU A  13       5.738   7.604  -2.556  1.00 14.25           H  
ATOM    219  HG  LEU A  13       5.524   5.668  -4.905  1.00 23.31           H  
ATOM    220 HD11 LEU A  13       7.345   5.109  -3.385  1.00 45.25           H  
ATOM    221 HD12 LEU A  13       6.038   3.935  -3.250  1.00  2.41           H  
ATOM    222 HD13 LEU A  13       6.243   5.175  -2.005  1.00 24.14           H  
ATOM    223 HD21 LEU A  13       3.681   4.614  -3.691  1.00 25.41           H  
ATOM    224 HD22 LEU A  13       3.297   6.294  -4.059  1.00 41.43           H  
ATOM    225 HD23 LEU A  13       3.785   5.842  -2.424  1.00 43.03           H  
ATOM    226  N   GLY A  14       3.277   7.896  -5.901  1.00  1.24           N  
ATOM    227  CA  GLY A  14       2.630   7.597  -7.168  1.00 55.34           C  
ATOM    228  C   GLY A  14       3.133   6.305  -7.783  1.00 63.12           C  
ATOM    229  O   GLY A  14       3.915   6.328  -8.731  1.00 14.01           O  
ATOM    230  H   GLY A  14       2.730   7.905  -5.085  1.00 63.10           H  
ATOM    231  HA2 GLY A  14       1.564   7.515  -6.997  1.00 21.20           H  
ATOM    232  HA3 GLY A  14       2.803   8.415  -7.858  1.00 64.11           H  
ATOM    233  N   MET A  15       2.698   5.172  -7.219  1.00  4.14           N  
ATOM    234  CA  MET A  15       3.084   3.840  -7.689  1.00 13.23           C  
ATOM    235  C   MET A  15       2.087   3.356  -8.746  1.00  1.35           C  
ATOM    236  O   MET A  15       1.353   4.174  -9.316  1.00  2.42           O  
ATOM    237  CB  MET A  15       3.168   2.904  -6.459  1.00  3.41           C  
ATOM    238  CG  MET A  15       1.888   2.783  -5.605  1.00  2.25           C  
ATOM    239  SD  MET A  15       2.250   2.434  -3.870  1.00 13.20           S  
ATOM    240  CE  MET A  15       3.539   1.192  -3.975  1.00 55.05           C  
ATOM    241  H   MET A  15       2.065   5.223  -6.474  1.00  4.14           H  
ATOM    242  HA  MET A  15       4.065   3.899  -8.153  1.00 24.42           H  
ATOM    243  HB2 MET A  15       3.438   1.911  -6.802  1.00 11.33           H  
ATOM    244  HB3 MET A  15       3.963   3.259  -5.817  1.00  4.35           H  
ATOM    245  HG2 MET A  15       1.342   3.715  -5.648  1.00  5.31           H  
ATOM    246  HG3 MET A  15       1.264   1.986  -5.996  1.00 32.42           H  
ATOM    247  HE1 MET A  15       3.809   0.881  -2.978  1.00  0.21           H  
ATOM    248  HE2 MET A  15       4.405   1.598  -4.474  1.00 24.23           H  
ATOM    249  HE3 MET A  15       3.168   0.341  -4.527  1.00  3.14           H  
ATOM    250  N   SER A  16       2.091   2.050  -9.057  1.00 74.24           N  
ATOM    251  CA  SER A  16       1.056   1.458  -9.919  1.00  4.13           C  
ATOM    252  C   SER A  16      -0.331   1.673  -9.271  1.00 42.20           C  
ATOM    253  O   SER A  16      -0.475   1.549  -8.045  1.00 43.45           O  
ATOM    254  CB  SER A  16       1.338  -0.041 -10.141  1.00 51.51           C  
ATOM    255  OG  SER A  16       2.611  -0.251 -10.725  1.00 63.30           O  
ATOM    256  H   SER A  16       2.810   1.475  -8.709  1.00 13.21           H  
ATOM    257  HA  SER A  16       1.088   1.977 -10.876  1.00 33.12           H  
ATOM    258  HB2 SER A  16       1.311  -0.561  -9.193  1.00 24.33           H  
ATOM    259  HB3 SER A  16       0.587  -0.458 -10.798  1.00  5.45           H  
ATOM    260  HG  SER A  16       3.053   0.592 -10.854  1.00 43.01           H  
ATOM    261  N   GLU A  17      -1.328   2.032 -10.089  1.00 53.44           N  
ATOM    262  CA  GLU A  17      -2.690   2.329  -9.606  1.00 50.01           C  
ATOM    263  C   GLU A  17      -3.285   1.068  -8.941  1.00 55.02           C  
ATOM    264  O   GLU A  17      -3.928   1.132  -7.888  1.00 71.40           O  
ATOM    265  CB  GLU A  17      -3.573   2.838 -10.786  1.00 23.53           C  
ATOM    266  CG  GLU A  17      -4.835   3.653 -10.394  1.00  2.53           C  
ATOM    267  CD  GLU A  17      -6.024   2.812  -9.897  1.00 24.03           C  
ATOM    268  OE1 GLU A  17      -6.753   2.259 -10.737  1.00 61.14           O  
ATOM    269  OE2 GLU A  17      -6.236   2.699  -8.672  1.00 63.43           O  
ATOM    270  H   GLU A  17      -1.146   2.106 -11.050  1.00 53.32           H  
ATOM    271  HA  GLU A  17      -2.609   3.112  -8.858  1.00 12.40           H  
ATOM    272  HB2 GLU A  17      -2.964   3.464 -11.423  1.00 33.21           H  
ATOM    273  HB3 GLU A  17      -3.894   1.982 -11.373  1.00 62.20           H  
ATOM    274  HG2 GLU A  17      -4.560   4.357  -9.611  1.00  2.14           H  
ATOM    275  HG3 GLU A  17      -5.157   4.226 -11.262  1.00 60.34           H  
ATOM    276  N   GLU A  18      -3.010  -0.084  -9.561  1.00 31.45           N  
ATOM    277  CA  GLU A  18      -3.429  -1.390  -9.052  1.00 25.55           C  
ATOM    278  C   GLU A  18      -2.621  -1.791  -7.797  1.00 70.20           C  
ATOM    279  O   GLU A  18      -3.142  -2.541  -6.961  1.00 51.03           O  
ATOM    280  CB  GLU A  18      -3.305  -2.464 -10.152  1.00 42.33           C  
ATOM    281  CG  GLU A  18      -3.872  -3.853  -9.777  1.00 22.24           C  
ATOM    282  CD  GLU A  18      -3.614  -4.897 -10.864  1.00 25.04           C  
ATOM    283  OE1 GLU A  18      -4.381  -4.949 -11.845  1.00 21.42           O  
ATOM    284  OE2 GLU A  18      -2.627  -5.648 -10.765  1.00 72.41           O  
ATOM    285  H   GLU A  18      -2.503  -0.053 -10.402  1.00 54.50           H  
ATOM    286  HA  GLU A  18      -4.478  -1.295  -8.766  1.00 31.14           H  
ATOM    287  HB2 GLU A  18      -3.831  -2.114 -11.032  1.00 14.23           H  
ATOM    288  HB3 GLU A  18      -2.254  -2.580 -10.403  1.00 62.24           H  
ATOM    289  HG2 GLU A  18      -3.414  -4.181  -8.844  1.00  4.04           H  
ATOM    290  HG3 GLU A  18      -4.944  -3.766  -9.617  1.00 23.13           H  
ATOM    291  N   CYS A  19      -1.348  -1.297  -7.678  1.00 33.14           N  
ATOM    292  CA  CYS A  19      -0.477  -1.599  -6.515  1.00 61.00           C  
ATOM    293  C   CYS A  19      -1.209  -1.199  -5.246  1.00 32.11           C  
ATOM    294  O   CYS A  19      -1.352  -2.001  -4.341  1.00 12.23           O  
ATOM    295  CB  CYS A  19       0.880  -0.840  -6.540  1.00 74.43           C  
ATOM    296  SG  CYS A  19       2.078  -1.512  -5.349  1.00 10.11           S  
ATOM    297  H   CYS A  19      -1.005  -0.717  -8.382  1.00 42.10           H  
ATOM    298  HA  CYS A  19      -0.292  -2.677  -6.500  1.00 11.10           H  
ATOM    299  HB2 CYS A  19       1.318  -0.858  -7.523  1.00 55.30           H  
ATOM    300  HB3 CYS A  19       0.717   0.197  -6.272  1.00  3.52           H  
ATOM    301  N   ARG A  20      -1.748   0.034  -5.265  1.00 23.21           N  
ATOM    302  CA  ARG A  20      -2.536   0.617  -4.165  1.00  2.55           C  
ATOM    303  C   ARG A  20      -3.662  -0.321  -3.742  1.00 61.33           C  
ATOM    304  O   ARG A  20      -3.810  -0.634  -2.574  1.00 22.11           O  
ATOM    305  CB  ARG A  20      -3.216   1.911  -4.630  1.00 33.03           C  
ATOM    306  CG  ARG A  20      -2.321   2.969  -5.295  1.00 72.04           C  
ATOM    307  CD  ARG A  20      -3.167   3.914  -6.156  1.00 63.42           C  
ATOM    308  NE  ARG A  20      -4.394   4.327  -5.459  1.00 13.55           N  
ATOM    309  CZ  ARG A  20      -4.627   5.517  -4.898  1.00 10.52           C  
ATOM    310  NH1 ARG A  20      -3.709   6.483  -4.928  1.00 34.43           N  
ATOM    311  NH2 ARG A  20      -5.783   5.726  -4.295  1.00 13.34           N  
ATOM    312  H   ARG A  20      -1.613   0.577  -6.067  1.00 51.14           H  
ATOM    313  HA  ARG A  20      -1.868   0.821  -3.320  1.00 75.33           H  
ATOM    314  HB2 ARG A  20      -3.994   1.642  -5.347  1.00 52.22           H  
ATOM    315  HB3 ARG A  20      -3.702   2.375  -3.768  1.00 72.00           H  
ATOM    316  HG2 ARG A  20      -1.807   3.539  -4.530  1.00 75.24           H  
ATOM    317  HG3 ARG A  20      -1.589   2.477  -5.930  1.00 44.41           H  
ATOM    318  HD2 ARG A  20      -2.579   4.779  -6.433  1.00 63.01           H  
ATOM    319  HD3 ARG A  20      -3.459   3.374  -7.050  1.00 72.42           H  
ATOM    320  HE  ARG A  20      -5.108   3.645  -5.411  1.00 11.14           H  
ATOM    321 HH11 ARG A  20      -2.825   6.326  -5.377  1.00 53.24           H  
ATOM    322 HH12 ARG A  20      -3.899   7.367  -4.500  1.00 34.33           H  
ATOM    323 HH21 ARG A  20      -6.470   4.995  -4.257  1.00 21.33           H  
ATOM    324 HH22 ARG A  20      -5.979   6.606  -3.861  1.00 21.05           H  
ATOM    325  N   GLN A  21      -4.431  -0.763  -4.758  1.00 11.41           N  
ATOM    326  CA  GLN A  21      -5.635  -1.584  -4.573  1.00 60.22           C  
ATOM    327  C   GLN A  21      -5.292  -2.886  -3.831  1.00 63.13           C  
ATOM    328  O   GLN A  21      -6.095  -3.413  -3.061  1.00 43.40           O  
ATOM    329  CB  GLN A  21      -6.266  -1.914  -5.946  1.00 10.34           C  
ATOM    330  CG  GLN A  21      -6.601  -0.688  -6.808  1.00 73.20           C  
ATOM    331  CD  GLN A  21      -7.131  -1.047  -8.194  1.00 75.32           C  
ATOM    332  OE1 GLN A  21      -7.810  -2.055  -8.375  1.00 31.44           O  
ATOM    333  NE2 GLN A  21      -6.786  -0.247  -9.178  1.00 45.32           N  
ATOM    334  H   GLN A  21      -4.177  -0.519  -5.669  1.00 24.35           H  
ATOM    335  HA  GLN A  21      -6.338  -0.993  -3.992  1.00 65.54           H  
ATOM    336  HB2 GLN A  21      -5.576  -2.538  -6.505  1.00 31.40           H  
ATOM    337  HB3 GLN A  21      -7.186  -2.474  -5.783  1.00 71.12           H  
ATOM    338  HG2 GLN A  21      -7.359  -0.100  -6.300  1.00 20.33           H  
ATOM    339  HG3 GLN A  21      -5.705  -0.084  -6.920  1.00  2.35           H  
ATOM    340 HE21 GLN A  21      -6.219   0.523  -8.963  1.00 61.12           H  
ATOM    341 HE22 GLN A  21      -7.111  -0.443 -10.080  1.00 65.04           H  
ATOM    342  N   ARG A  22      -4.076  -3.387  -4.107  1.00 61.42           N  
ATOM    343  CA  ARG A  22      -3.498  -4.561  -3.450  1.00 13.22           C  
ATOM    344  C   ARG A  22      -3.086  -4.221  -2.005  1.00 45.32           C  
ATOM    345  O   ARG A  22      -3.423  -4.950  -1.078  1.00 53.24           O  
ATOM    346  CB  ARG A  22      -2.276  -5.046  -4.281  1.00 43.32           C  
ATOM    347  CG  ARG A  22      -2.632  -5.514  -5.712  1.00 24.34           C  
ATOM    348  CD  ARG A  22      -1.391  -5.882  -6.545  1.00 73.43           C  
ATOM    349  NE  ARG A  22      -1.754  -6.437  -7.865  1.00 64.22           N  
ATOM    350  CZ  ARG A  22      -1.985  -7.739  -8.118  1.00 21.11           C  
ATOM    351  NH1 ARG A  22      -1.908  -8.648  -7.151  1.00  2.41           N  
ATOM    352  NH2 ARG A  22      -2.275  -8.124  -9.344  1.00 71.42           N  
ATOM    353  H   ARG A  22      -3.535  -2.934  -4.792  1.00 22.43           H  
ATOM    354  HA  ARG A  22      -4.244  -5.346  -3.431  1.00 74.12           H  
ATOM    355  HB2 ARG A  22      -1.561  -4.229  -4.360  1.00 52.11           H  
ATOM    356  HB3 ARG A  22      -1.796  -5.867  -3.765  1.00 13.23           H  
ATOM    357  HG2 ARG A  22      -3.271  -6.386  -5.643  1.00 72.34           H  
ATOM    358  HG3 ARG A  22      -3.173  -4.718  -6.220  1.00 31.45           H  
ATOM    359  HD2 ARG A  22      -0.792  -4.990  -6.700  1.00 72.40           H  
ATOM    360  HD3 ARG A  22      -0.803  -6.613  -5.999  1.00 63.11           H  
ATOM    361  HE  ARG A  22      -1.831  -5.797  -8.609  1.00 74.44           H  
ATOM    362 HH11 ARG A  22      -1.671  -8.371  -6.218  1.00 24.44           H  
ATOM    363 HH12 ARG A  22      -2.082  -9.613  -7.350  1.00 32.14           H  
ATOM    364 HH21 ARG A  22      -2.321  -7.447 -10.084  1.00 53.22           H  
ATOM    365 HH22 ARG A  22      -2.452  -9.091  -9.546  1.00 53.54           H  
ATOM    366  N   LEU A  23      -2.395  -3.075  -1.824  1.00 54.33           N  
ATOM    367  CA  LEU A  23      -1.761  -2.699  -0.547  1.00 41.11           C  
ATOM    368  C   LEU A  23      -2.796  -2.344   0.522  1.00 63.33           C  
ATOM    369  O   LEU A  23      -2.779  -2.918   1.615  1.00 62.20           O  
ATOM    370  CB  LEU A  23      -0.811  -1.506  -0.776  1.00 74.33           C  
ATOM    371  CG  LEU A  23       0.345  -1.750  -1.791  1.00 62.34           C  
ATOM    372  CD1 LEU A  23       1.279  -0.551  -1.879  1.00  4.54           C  
ATOM    373  CD2 LEU A  23       1.114  -3.042  -1.485  1.00 21.31           C  
ATOM    374  H   LEU A  23      -2.316  -2.448  -2.573  1.00 33.21           H  
ATOM    375  HA  LEU A  23      -1.179  -3.549  -0.201  1.00 53.34           H  
ATOM    376  HB2 LEU A  23      -1.408  -0.675  -1.132  1.00 32.12           H  
ATOM    377  HB3 LEU A  23      -0.382  -1.224   0.170  1.00 25.21           H  
ATOM    378  HG  LEU A  23      -0.087  -1.868  -2.770  1.00 31.31           H  
ATOM    379 HD11 LEU A  23       0.719   0.324  -2.184  1.00 23.12           H  
ATOM    380 HD12 LEU A  23       2.048  -0.748  -2.614  1.00 50.33           H  
ATOM    381 HD13 LEU A  23       1.741  -0.367  -0.918  1.00 41.02           H  
ATOM    382 HD21 LEU A  23       0.441  -3.890  -1.531  1.00 64.31           H  
ATOM    383 HD22 LEU A  23       1.547  -2.986  -0.494  1.00  2.44           H  
ATOM    384 HD23 LEU A  23       1.905  -3.180  -2.211  1.00  1.43           H  
ATOM    385  N   GLU A  24      -3.697  -1.409   0.185  1.00 63.15           N  
ATOM    386  CA  GLU A  24      -4.812  -0.987   1.051  1.00 61.42           C  
ATOM    387  C   GLU A  24      -5.618  -2.210   1.523  1.00 40.54           C  
ATOM    388  O   GLU A  24      -6.003  -2.293   2.684  1.00 15.21           O  
ATOM    389  CB  GLU A  24      -5.740  -0.008   0.284  1.00 64.03           C  
ATOM    390  CG  GLU A  24      -5.066   1.304  -0.174  1.00 41.45           C  
ATOM    391  CD  GLU A  24      -5.988   2.182  -1.043  1.00 43.15           C  
ATOM    392  OE1 GLU A  24      -6.967   2.734  -0.498  1.00 73.24           O  
ATOM    393  OE2 GLU A  24      -5.754   2.308  -2.268  1.00 53.04           O  
ATOM    394  H   GLU A  24      -3.599  -0.970  -0.672  1.00  1.22           H  
ATOM    395  HA  GLU A  24      -4.394  -0.480   1.917  1.00 54.32           H  
ATOM    396  HB2 GLU A  24      -6.125  -0.515  -0.597  1.00 20.32           H  
ATOM    397  HB3 GLU A  24      -6.584   0.252   0.924  1.00 71.30           H  
ATOM    398  HG2 GLU A  24      -4.771   1.872   0.704  1.00  4.45           H  
ATOM    399  HG3 GLU A  24      -4.174   1.053  -0.742  1.00 44.04           H  
ATOM    400  N   LYS A  25      -5.788  -3.182   0.609  1.00 64.51           N  
ATOM    401  CA  LYS A  25      -6.569  -4.398   0.853  1.00 71.20           C  
ATOM    402  C   LYS A  25      -5.848  -5.310   1.867  1.00 13.53           C  
ATOM    403  O   LYS A  25      -6.454  -5.738   2.842  1.00 24.15           O  
ATOM    404  CB  LYS A  25      -6.801  -5.113  -0.496  1.00 32.23           C  
ATOM    405  CG  LYS A  25      -7.870  -6.222  -0.485  1.00 74.24           C  
ATOM    406  CD  LYS A  25      -8.089  -6.848  -1.883  1.00 22.25           C  
ATOM    407  CE  LYS A  25      -6.838  -7.575  -2.422  1.00 13.01           C  
ATOM    408  NZ  LYS A  25      -6.439  -8.693  -1.539  1.00 11.05           N  
ATOM    409  H   LYS A  25      -5.355  -3.080  -0.264  1.00 33.04           H  
ATOM    410  HA  LYS A  25      -7.531  -4.100   1.261  1.00 42.41           H  
ATOM    411  HB2 LYS A  25      -7.107  -4.368  -1.224  1.00 34.55           H  
ATOM    412  HB3 LYS A  25      -5.861  -5.546  -0.828  1.00 14.23           H  
ATOM    413  HG2 LYS A  25      -7.564  -7.000   0.205  1.00 53.02           H  
ATOM    414  HG3 LYS A  25      -8.810  -5.798  -0.141  1.00 33.05           H  
ATOM    415  HD2 LYS A  25      -8.904  -7.561  -1.818  1.00  2.34           H  
ATOM    416  HD3 LYS A  25      -8.368  -6.063  -2.580  1.00 22.42           H  
ATOM    417  HE2 LYS A  25      -7.048  -7.969  -3.406  1.00 31.20           H  
ATOM    418  HE3 LYS A  25      -6.014  -6.873  -2.489  1.00 52.22           H  
ATOM    419  HZ1 LYS A  25      -5.647  -9.218  -1.959  1.00 10.00           H  
ATOM    420  HZ2 LYS A  25      -7.232  -9.342  -1.405  1.00 74.11           H  
ATOM    421  HZ3 LYS A  25      -6.144  -8.333  -0.609  1.00 73.03           H  
ATOM    422  N   MET A  26      -4.528  -5.549   1.646  1.00 53.22           N  
ATOM    423  CA  MET A  26      -3.686  -6.383   2.544  1.00 55.14           C  
ATOM    424  C   MET A  26      -3.571  -5.755   3.942  1.00  2.23           C  
ATOM    425  O   MET A  26      -3.415  -6.466   4.939  1.00 70.24           O  
ATOM    426  CB  MET A  26      -2.257  -6.589   1.965  1.00 75.42           C  
ATOM    427  CG  MET A  26      -2.201  -7.337   0.632  1.00 54.14           C  
ATOM    428  SD  MET A  26      -0.526  -7.809   0.158  1.00 25.52           S  
ATOM    429  CE  MET A  26      -0.076  -8.976   1.446  1.00 54.52           C  
ATOM    430  H   MET A  26      -4.107  -5.140   0.867  1.00 10.24           H  
ATOM    431  HA  MET A  26      -4.169  -7.354   2.632  1.00 54.12           H  
ATOM    432  HB2 MET A  26      -1.796  -5.618   1.823  1.00  3.31           H  
ATOM    433  HB3 MET A  26      -1.662  -7.146   2.686  1.00 23.11           H  
ATOM    434  HG2 MET A  26      -2.807  -8.229   0.698  1.00 31.11           H  
ATOM    435  HG3 MET A  26      -2.605  -6.700  -0.144  1.00 20.33           H  
ATOM    436  HE1 MET A  26      -0.769  -9.809   1.443  1.00 74.41           H  
ATOM    437  HE2 MET A  26      -0.106  -8.485   2.408  1.00 23.32           H  
ATOM    438  HE3 MET A  26       0.923  -9.341   1.263  1.00 62.35           H  
ATOM    439  N   CYS A  27      -3.625  -4.412   3.981  1.00  2.51           N  
ATOM    440  CA  CYS A  27      -3.573  -3.625   5.219  1.00 63.11           C  
ATOM    441  C   CYS A  27      -4.797  -3.900   6.112  1.00 23.50           C  
ATOM    442  O   CYS A  27      -4.673  -3.954   7.333  1.00 32.25           O  
ATOM    443  CB  CYS A  27      -3.476  -2.125   4.873  1.00 20.31           C  
ATOM    444  SG  CYS A  27      -3.371  -1.016   6.312  1.00  4.04           S  
ATOM    445  H   CYS A  27      -3.700  -3.931   3.133  1.00 73.05           H  
ATOM    446  HA  CYS A  27      -2.674  -3.914   5.757  1.00 43.11           H  
ATOM    447  HB2 CYS A  27      -2.591  -1.953   4.272  1.00 33.53           H  
ATOM    448  HB3 CYS A  27      -4.346  -1.835   4.297  1.00 55.43           H  
ATOM    449  N   LYS A  28      -5.970  -4.094   5.472  1.00  3.35           N  
ATOM    450  CA  LYS A  28      -7.256  -4.324   6.170  1.00 40.31           C  
ATOM    451  C   LYS A  28      -7.405  -5.807   6.567  1.00 61.20           C  
ATOM    452  O   LYS A  28      -7.763  -6.113   7.712  1.00 21.03           O  
ATOM    453  CB  LYS A  28      -8.425  -3.899   5.251  1.00 34.35           C  
ATOM    454  CG  LYS A  28      -8.333  -2.443   4.751  1.00 72.13           C  
ATOM    455  CD  LYS A  28      -9.327  -2.130   3.607  1.00 41.11           C  
ATOM    456  CE  LYS A  28      -9.054  -0.759   2.965  1.00 75.20           C  
ATOM    457  NZ  LYS A  28      -9.206   0.360   3.933  1.00 71.22           N  
ATOM    458  H   LYS A  28      -5.974  -4.083   4.488  1.00 13.03           H  
ATOM    459  HA  LYS A  28      -7.275  -3.712   7.069  1.00 22.03           H  
ATOM    460  HB2 LYS A  28      -8.434  -4.553   4.384  1.00 74.21           H  
ATOM    461  HB3 LYS A  28      -9.363  -4.018   5.786  1.00 22.51           H  
ATOM    462  HG2 LYS A  28      -8.535  -1.777   5.582  1.00 44.33           H  
ATOM    463  HG3 LYS A  28      -7.321  -2.265   4.396  1.00 45.45           H  
ATOM    464  HD2 LYS A  28      -9.241  -2.895   2.841  1.00 41.40           H  
ATOM    465  HD3 LYS A  28     -10.337  -2.139   4.008  1.00 22.31           H  
ATOM    466  HE2 LYS A  28      -8.043  -0.743   2.576  1.00 72.45           H  
ATOM    467  HE3 LYS A  28      -9.749  -0.608   2.147  1.00 74.41           H  
ATOM    468  HZ1 LYS A  28      -8.596   0.213   4.762  1.00 64.41           H  
ATOM    469  HZ2 LYS A  28     -10.194   0.428   4.252  1.00  4.34           H  
ATOM    470  HZ3 LYS A  28      -8.943   1.260   3.482  1.00 53.41           H  
ATOM    471  N   GLU A  29      -7.137  -6.706   5.594  1.00 22.00           N  
ATOM    472  CA  GLU A  29      -7.203  -8.170   5.786  1.00 65.22           C  
ATOM    473  C   GLU A  29      -6.207  -8.598   6.873  1.00 11.44           C  
ATOM    474  O   GLU A  29      -6.591  -9.111   7.932  1.00 32.54           O  
ATOM    475  CB  GLU A  29      -6.880  -8.907   4.456  1.00 14.40           C  
ATOM    476  CG  GLU A  29      -7.835  -8.594   3.293  1.00 61.21           C  
ATOM    477  CD  GLU A  29      -7.424  -9.292   1.990  1.00 65.25           C  
ATOM    478  OE1 GLU A  29      -6.510  -8.791   1.298  1.00 10.22           O  
ATOM    479  OE2 GLU A  29      -7.986 -10.360   1.666  1.00 21.30           O  
ATOM    480  H   GLU A  29      -6.880  -6.371   4.715  1.00 23.00           H  
ATOM    481  HA  GLU A  29      -8.208  -8.429   6.096  1.00 55.45           H  
ATOM    482  HB2 GLU A  29      -5.875  -8.640   4.145  1.00 23.43           H  
ATOM    483  HB3 GLU A  29      -6.908  -9.982   4.636  1.00 43.22           H  
ATOM    484  HG2 GLU A  29      -8.837  -8.914   3.568  1.00 60.15           H  
ATOM    485  HG3 GLU A  29      -7.849  -7.522   3.125  1.00 70.33           H  
ATOM    486  N   GLY A  30      -4.923  -8.350   6.591  1.00 72.54           N  
ATOM    487  CA  GLY A  30      -3.854  -8.594   7.544  1.00 63.21           C  
ATOM    488  C   GLY A  30      -3.548  -7.344   8.341  1.00  1.23           C  
ATOM    489  O   GLY A  30      -4.436  -6.786   8.998  1.00 33.43           O  
ATOM    490  H   GLY A  30      -4.703  -7.963   5.721  1.00 50.35           H  
ATOM    491  HA2 GLY A  30      -4.138  -9.388   8.228  1.00 21.30           H  
ATOM    492  HA3 GLY A  30      -2.972  -8.899   7.002  1.00 21.01           H  
ATOM    493  N   THR A  31      -2.292  -6.895   8.281  1.00 72.31           N  
ATOM    494  CA  THR A  31      -1.846  -5.664   8.940  1.00 35.22           C  
ATOM    495  C   THR A  31      -1.232  -4.729   7.895  1.00 25.30           C  
ATOM    496  O   THR A  31      -0.963  -5.140   6.758  1.00 71.32           O  
ATOM    497  CB  THR A  31      -0.801  -5.958  10.071  1.00 62.30           C  
ATOM    498  OG1 THR A  31       0.408  -6.470   9.500  1.00 75.33           O  
ATOM    499  CG2 THR A  31      -1.341  -6.963  11.109  1.00 42.11           C  
ATOM    500  H   THR A  31      -1.640  -7.402   7.758  1.00 33.54           H  
ATOM    501  HA  THR A  31      -2.707  -5.161   9.386  1.00 13.51           H  
ATOM    502  HB  THR A  31      -0.571  -5.029  10.582  1.00 71.33           H  
ATOM    503  HG1 THR A  31       0.186  -7.088   8.798  1.00 44.44           H  
ATOM    504 HG21 THR A  31      -1.577  -7.901  10.621  1.00 21.23           H  
ATOM    505 HG22 THR A  31      -2.239  -6.569  11.572  1.00  4.21           H  
ATOM    506 HG23 THR A  31      -0.597  -7.139  11.875  1.00 64.03           H  
ATOM    507  N   SER A  32      -1.004  -3.474   8.296  1.00  4.43           N  
ATOM    508  CA  SER A  32      -0.350  -2.473   7.446  1.00  0.43           C  
ATOM    509  C   SER A  32       1.114  -2.864   7.164  1.00 53.05           C  
ATOM    510  O   SER A  32       1.657  -2.469   6.138  1.00 43.14           O  
ATOM    511  CB  SER A  32      -0.438  -1.080   8.101  1.00 12.43           C  
ATOM    512  OG  SER A  32       0.094  -1.095   9.407  1.00 32.23           O  
ATOM    513  H   SER A  32      -1.282  -3.215   9.196  1.00 12.35           H  
ATOM    514  HA  SER A  32      -0.891  -2.449   6.503  1.00  4.35           H  
ATOM    515  HB2 SER A  32       0.112  -0.359   7.511  1.00 32.34           H  
ATOM    516  HB3 SER A  32      -1.477  -0.771   8.160  1.00 44.53           H  
ATOM    517  HG  SER A  32      -0.425  -1.692   9.956  1.00  4.13           H  
ATOM    518  N   GLU A  33       1.715  -3.679   8.071  1.00 74.14           N  
ATOM    519  CA  GLU A  33       3.087  -4.218   7.923  1.00 51.33           C  
ATOM    520  C   GLU A  33       3.212  -5.161   6.710  1.00  4.23           C  
ATOM    521  O   GLU A  33       4.312  -5.349   6.193  1.00 31.24           O  
ATOM    522  CB  GLU A  33       3.538  -4.935   9.221  1.00 74.43           C  
ATOM    523  CG  GLU A  33       3.670  -3.987  10.423  1.00 33.54           C  
ATOM    524  CD  GLU A  33       4.111  -4.694  11.709  1.00  1.40           C  
ATOM    525  OE1 GLU A  33       5.327  -4.834  11.937  1.00 32.40           O  
ATOM    526  OE2 GLU A  33       3.239  -5.113  12.496  1.00 53.13           O  
ATOM    527  H   GLU A  33       1.215  -3.919   8.878  1.00 31.32           H  
ATOM    528  HA  GLU A  33       3.747  -3.371   7.759  1.00 41.52           H  
ATOM    529  HB2 GLU A  33       2.813  -5.708   9.471  1.00  3.34           H  
ATOM    530  HB3 GLU A  33       4.504  -5.405   9.054  1.00  1.13           H  
ATOM    531  HG2 GLU A  33       4.397  -3.218  10.178  1.00  5.02           H  
ATOM    532  HG3 GLU A  33       2.709  -3.509  10.591  1.00 63.51           H  
ATOM    533  N   ASP A  34       2.077  -5.752   6.276  1.00 41.22           N  
ATOM    534  CA  ASP A  34       1.998  -6.513   5.010  1.00 21.12           C  
ATOM    535  C   ASP A  34       2.079  -5.544   3.824  1.00  4.25           C  
ATOM    536  O   ASP A  34       2.900  -5.718   2.928  1.00 43.45           O  
ATOM    537  CB  ASP A  34       0.678  -7.331   4.911  1.00 74.33           C  
ATOM    538  CG  ASP A  34       0.596  -8.472   5.928  1.00 15.21           C  
ATOM    539  OD1 ASP A  34       0.220  -8.227   7.085  1.00 50.52           O  
ATOM    540  OD2 ASP A  34       0.901  -9.627   5.569  1.00 31.20           O  
ATOM    541  H   ASP A  34       1.269  -5.676   6.828  1.00 53.12           H  
ATOM    542  HA  ASP A  34       2.846  -7.197   4.971  1.00 14.00           H  
ATOM    543  HB2 ASP A  34      -0.165  -6.663   5.068  1.00 71.13           H  
ATOM    544  HB3 ASP A  34       0.596  -7.750   3.909  1.00 55.44           H  
ATOM    545  N   ALA A  35       1.231  -4.498   3.879  1.00  3.54           N  
ATOM    546  CA  ALA A  35       1.014  -3.545   2.780  1.00 22.11           C  
ATOM    547  C   ALA A  35       2.280  -2.732   2.451  1.00 10.31           C  
ATOM    548  O   ALA A  35       2.641  -2.594   1.291  1.00 63.40           O  
ATOM    549  CB  ALA A  35      -0.136  -2.613   3.156  1.00 55.34           C  
ATOM    550  H   ALA A  35       0.730  -4.361   4.710  1.00 51.44           H  
ATOM    551  HA  ALA A  35       0.714  -4.111   1.896  1.00 22.32           H  
ATOM    552  HB1 ALA A  35       0.126  -2.053   4.045  1.00 41.23           H  
ATOM    553  HB2 ALA A  35      -1.027  -3.198   3.356  1.00 34.23           H  
ATOM    554  HB3 ALA A  35      -0.342  -1.923   2.346  1.00 34.11           H  
ATOM    555  N   GLU A  36       2.943  -2.204   3.481  1.00 60.10           N  
ATOM    556  CA  GLU A  36       4.157  -1.378   3.327  1.00 10.44           C  
ATOM    557  C   GLU A  36       5.349  -2.237   2.863  1.00  1.21           C  
ATOM    558  O   GLU A  36       6.210  -1.764   2.119  1.00 12.11           O  
ATOM    559  CB  GLU A  36       4.468  -0.664   4.667  1.00  5.04           C  
ATOM    560  CG  GLU A  36       4.652  -1.621   5.882  1.00 43.52           C  
ATOM    561  CD  GLU A  36       6.111  -1.880   6.289  1.00 60.03           C  
ATOM    562  OE1 GLU A  36       6.669  -1.086   7.066  1.00 11.32           O  
ATOM    563  OE2 GLU A  36       6.699  -2.878   5.840  1.00 64.10           O  
ATOM    564  H   GLU A  36       2.607  -2.369   4.383  1.00 34.34           H  
ATOM    565  HA  GLU A  36       3.951  -0.626   2.568  1.00 14.22           H  
ATOM    566  HB2 GLU A  36       5.371  -0.069   4.548  1.00 34.51           H  
ATOM    567  HB3 GLU A  36       3.651   0.014   4.890  1.00 14.34           H  
ATOM    568  HG2 GLU A  36       4.118  -1.224   6.724  1.00 21.33           H  
ATOM    569  HG3 GLU A  36       4.190  -2.579   5.638  1.00 33.35           H  
ATOM    570  N   ARG A  37       5.369  -3.508   3.308  1.00 44.30           N  
ATOM    571  CA  ARG A  37       6.371  -4.503   2.897  1.00 23.10           C  
ATOM    572  C   ARG A  37       6.208  -4.811   1.414  1.00  5.21           C  
ATOM    573  O   ARG A  37       7.180  -4.952   0.675  1.00 11.21           O  
ATOM    574  CB  ARG A  37       6.193  -5.784   3.733  1.00 42.52           C  
ATOM    575  CG  ARG A  37       7.276  -6.867   3.534  1.00 74.33           C  
ATOM    576  CD  ARG A  37       6.881  -8.198   4.197  1.00 32.03           C  
ATOM    577  NE  ARG A  37       6.475  -8.018   5.608  1.00  3.25           N  
ATOM    578  CZ  ARG A  37       5.428  -8.621   6.205  1.00 52.24           C  
ATOM    579  NH1 ARG A  37       4.650  -9.458   5.525  1.00 44.14           N  
ATOM    580  NH2 ARG A  37       5.163  -8.360   7.475  1.00 23.22           N  
ATOM    581  H   ARG A  37       4.683  -3.783   3.957  1.00 53.50           H  
ATOM    582  HA  ARG A  37       7.362  -4.088   3.079  1.00 43.13           H  
ATOM    583  HB2 ARG A  37       6.187  -5.508   4.785  1.00 51.50           H  
ATOM    584  HB3 ARG A  37       5.224  -6.218   3.496  1.00 63.14           H  
ATOM    585  HG2 ARG A  37       7.415  -7.033   2.468  1.00 72.30           H  
ATOM    586  HG3 ARG A  37       8.211  -6.517   3.963  1.00  1.05           H  
ATOM    587  HD2 ARG A  37       6.059  -8.637   3.636  1.00 31.02           H  
ATOM    588  HD3 ARG A  37       7.728  -8.872   4.161  1.00 31.00           H  
ATOM    589  HE  ARG A  37       7.028  -7.410   6.149  1.00 62.20           H  
ATOM    590 HH11 ARG A  37       4.838  -9.652   4.561  1.00  5.01           H  
ATOM    591 HH12 ARG A  37       3.873  -9.902   5.975  1.00 14.14           H  
ATOM    592 HH21 ARG A  37       5.743  -7.725   7.992  1.00 12.24           H  
ATOM    593 HH22 ARG A  37       4.386  -8.806   7.933  1.00 72.21           H  
ATOM    594  N   MET A  38       4.941  -4.868   0.994  1.00 34.31           N  
ATOM    595  CA  MET A  38       4.570  -5.137  -0.400  1.00 20.43           C  
ATOM    596  C   MET A  38       4.721  -3.872  -1.262  1.00 43.11           C  
ATOM    597  O   MET A  38       4.828  -3.978  -2.472  1.00 45.43           O  
ATOM    598  CB  MET A  38       3.141  -5.733  -0.496  1.00 31.32           C  
ATOM    599  CG  MET A  38       2.971  -7.154   0.080  1.00  1.13           C  
ATOM    600  SD  MET A  38       3.896  -8.435  -0.821  1.00 21.01           S  
ATOM    601  CE  MET A  38       5.442  -8.548   0.095  1.00 72.40           C  
ATOM    602  H   MET A  38       4.224  -4.686   1.659  1.00 20.23           H  
ATOM    603  HA  MET A  38       5.271  -5.881  -0.781  1.00 11.24           H  
ATOM    604  HB2 MET A  38       2.460  -5.074   0.033  1.00 43.10           H  
ATOM    605  HB3 MET A  38       2.846  -5.761  -1.540  1.00 62.31           H  
ATOM    606  HG2 MET A  38       3.297  -7.157   1.113  1.00 40.10           H  
ATOM    607  HG3 MET A  38       1.918  -7.416   0.052  1.00 13.43           H  
ATOM    608  HE1 MET A  38       6.064  -9.312  -0.346  1.00 34.34           H  
ATOM    609  HE2 MET A  38       5.235  -8.801   1.124  1.00 50.25           H  
ATOM    610  HE3 MET A  38       5.956  -7.599   0.052  1.00 71.12           H  
ATOM    611  N   ALA A  39       4.715  -2.682  -0.621  1.00 55.11           N  
ATOM    612  CA  ALA A  39       4.975  -1.392  -1.301  1.00 43.54           C  
ATOM    613  C   ALA A  39       6.441  -1.314  -1.755  1.00 63.44           C  
ATOM    614  O   ALA A  39       6.742  -0.959  -2.902  1.00 31.15           O  
ATOM    615  CB  ALA A  39       4.627  -0.216  -0.371  1.00 13.41           C  
ATOM    616  H   ALA A  39       4.521  -2.673   0.335  1.00  2.44           H  
ATOM    617  HA  ALA A  39       4.327  -1.338  -2.173  1.00 23.42           H  
ATOM    618  HB1 ALA A  39       3.592  -0.290  -0.064  1.00 51.02           H  
ATOM    619  HB2 ALA A  39       4.780   0.722  -0.889  1.00 40.22           H  
ATOM    620  HB3 ALA A  39       5.261  -0.247   0.508  1.00 60.31           H  
ATOM    621  N   ARG A  40       7.345  -1.691  -0.832  1.00 73.15           N  
ATOM    622  CA  ARG A  40       8.798  -1.780  -1.100  1.00 12.35           C  
ATOM    623  C   ARG A  40       9.154  -3.123  -1.788  1.00 64.13           C  
ATOM    624  O   ARG A  40      10.325  -3.408  -2.026  1.00 45.23           O  
ATOM    625  CB  ARG A  40       9.602  -1.564   0.224  1.00 45.43           C  
ATOM    626  CG  ARG A  40       9.232  -2.524   1.379  1.00 53.44           C  
ATOM    627  CD  ARG A  40       9.865  -2.141   2.733  1.00 72.42           C  
ATOM    628  NE  ARG A  40       9.246  -2.871   3.868  1.00 14.32           N  
ATOM    629  CZ  ARG A  40       9.898  -3.615   4.782  1.00 53.32           C  
ATOM    630  NH1 ARG A  40      11.220  -3.762   4.738  1.00 22.23           N  
ATOM    631  NH2 ARG A  40       9.215  -4.206   5.749  1.00 24.22           N  
ATOM    632  H   ARG A  40       7.024  -1.919   0.064  1.00  4.54           H  
ATOM    633  HA  ARG A  40       9.054  -0.978  -1.789  1.00  0.04           H  
ATOM    634  HB2 ARG A  40      10.661  -1.681   0.015  1.00 14.24           H  
ATOM    635  HB3 ARG A  40       9.431  -0.547   0.564  1.00 75.44           H  
ATOM    636  HG2 ARG A  40       8.153  -2.529   1.493  1.00 52.14           H  
ATOM    637  HG3 ARG A  40       9.554  -3.529   1.115  1.00 21.33           H  
ATOM    638  HD2 ARG A  40      10.927  -2.361   2.697  1.00 53.21           H  
ATOM    639  HD3 ARG A  40       9.733  -1.077   2.897  1.00 11.12           H  
ATOM    640  HE  ARG A  40       8.268  -2.782   3.964  1.00 54.11           H  
ATOM    641 HH11 ARG A  40      11.757  -3.313   4.016  1.00 32.34           H  
ATOM    642 HH12 ARG A  40      11.690  -4.317   5.430  1.00 30.23           H  
ATOM    643 HH21 ARG A  40       8.217  -4.099   5.794  1.00 14.43           H  
ATOM    644 HH22 ARG A  40       9.687  -4.762   6.435  1.00 75.30           H  
ATOM    645  N   ASN A  41       8.127  -3.950  -2.100  1.00 54.52           N  
ATOM    646  CA  ASN A  41       8.259  -5.175  -2.935  1.00  1.34           C  
ATOM    647  C   ASN A  41       7.350  -5.077  -4.179  1.00 11.14           C  
ATOM    648  O   ASN A  41       7.103  -6.085  -4.846  1.00 13.12           O  
ATOM    649  CB  ASN A  41       7.910  -6.461  -2.115  1.00 23.44           C  
ATOM    650  CG  ASN A  41       9.035  -6.986  -1.214  1.00 25.35           C  
ATOM    651  OD1 ASN A  41       9.200  -8.195  -1.079  1.00 12.13           O  
ATOM    652  ND2 ASN A  41       9.772  -6.113  -0.546  1.00 62.12           N  
ATOM    653  H   ASN A  41       7.239  -3.734  -1.749  1.00 53.13           H  
ATOM    654  HA  ASN A  41       9.286  -5.246  -3.282  1.00 44.22           H  
ATOM    655  HB2 ASN A  41       7.060  -6.249  -1.480  1.00 41.15           H  
ATOM    656  HB3 ASN A  41       7.632  -7.260  -2.799  1.00 51.23           H  
ATOM    657 HD21 ASN A  41       9.577  -5.169  -0.650  1.00  4.23           H  
ATOM    658 HD22 ASN A  41      10.494  -6.455   0.023  1.00  1.42           H  
ATOM    659  N   CYS A  42       6.862  -3.861  -4.496  1.00 31.53           N  
ATOM    660  CA  CYS A  42       5.956  -3.631  -5.646  1.00 51.41           C  
ATOM    661  C   CYS A  42       6.783  -3.217  -6.886  1.00  3.20           C  
ATOM    662  O   CYS A  42       7.135  -4.061  -7.717  1.00  1.42           O  
ATOM    663  CB  CYS A  42       4.894  -2.564  -5.270  1.00 11.53           C  
ATOM    664  SG  CYS A  42       3.550  -2.340  -6.473  1.00 22.00           S  
ATOM    665  H   CYS A  42       7.126  -3.090  -3.946  1.00  2.44           H  
ATOM    666  HA  CYS A  42       5.443  -4.569  -5.867  1.00 74.20           H  
ATOM    667  HB2 CYS A  42       4.436  -2.833  -4.329  1.00 23.13           H  
ATOM    668  HB3 CYS A  42       5.385  -1.606  -5.152  1.00 61.21           H  
ATOM    669  N   GLU A  43       7.127  -1.919  -6.970  1.00 61.15           N  
ATOM    670  CA  GLU A  43       7.969  -1.339  -8.043  1.00 11.41           C  
ATOM    671  C   GLU A  43       8.649  -0.042  -7.548  1.00 14.34           C  
ATOM    672  O   GLU A  43       9.341   0.639  -8.312  1.00 63.41           O  
ATOM    673  CB  GLU A  43       7.117  -1.101  -9.348  1.00 45.30           C  
ATOM    674  CG  GLU A  43       5.623  -0.739  -9.127  1.00 44.41           C  
ATOM    675  CD  GLU A  43       5.394   0.565  -8.351  1.00 21.22           C  
ATOM    676  OE1 GLU A  43       5.340   0.527  -7.098  1.00 14.33           O  
ATOM    677  OE2 GLU A  43       5.270   1.628  -8.990  1.00 44.22           O  
ATOM    678  H   GLU A  43       6.782  -1.305  -6.290  1.00 33.13           H  
ATOM    679  HA  GLU A  43       8.756  -2.052  -8.261  1.00 42.12           H  
ATOM    680  HB2 GLU A  43       7.571  -0.307  -9.935  1.00 53.33           H  
ATOM    681  HB3 GLU A  43       7.150  -2.007  -9.943  1.00 42.33           H  
ATOM    682  HG2 GLU A  43       5.135  -0.663 -10.099  1.00 34.11           H  
ATOM    683  HG3 GLU A  43       5.151  -1.552  -8.583  1.00 45.14           H  
ATOM    684  N   SER A  44       8.441   0.272  -6.255  1.00 44.43           N  
ATOM    685  CA  SER A  44       9.000   1.453  -5.592  1.00  5.43           C  
ATOM    686  C   SER A  44      10.365   1.093  -4.947  1.00  2.31           C  
ATOM    687  O   SER A  44      10.376   0.379  -3.915  1.00 13.34           O  
ATOM    688  CB  SER A  44       7.987   1.969  -4.539  1.00 35.11           C  
ATOM    689  OG  SER A  44       6.762   2.348  -5.150  1.00 41.12           O  
ATOM    690  OXT SER A  44      11.416   1.517  -5.466  1.00 37.06           O  
ATOM    691  H   SER A  44       7.897  -0.334  -5.712  1.00 10.22           H  
ATOM    692  HA  SER A  44       9.144   2.233  -6.343  1.00 71.33           H  
ATOM    693  HB2 SER A  44       7.783   1.191  -3.817  1.00 42.30           H  
ATOM    694  HB3 SER A  44       8.395   2.835  -4.027  1.00  2.02           H  
ATOM    695  HG  SER A  44       6.326   1.567  -5.512  1.00 14.34           H  
TER     696      SER A  44                                                      
ENDMDL                                                                          
MODEL        6                                                                  
ATOM      1  N   ALA A   1      -3.494   8.401  11.686  1.00 42.34           N  
ATOM      2  CA  ALA A   1      -4.764   7.925  11.084  1.00 22.53           C  
ATOM      3  C   ALA A   1      -4.660   6.413  10.725  1.00 60.15           C  
ATOM      4  O   ALA A   1      -3.612   5.972  10.239  1.00 44.11           O  
ATOM      5  CB  ALA A   1      -5.106   8.792   9.859  1.00 31.51           C  
ATOM      6  H1  ALA A   1      -3.562   9.412  11.919  1.00 35.93           H  
ATOM      7  H2  ALA A   1      -2.710   8.264  11.016  1.00 35.93           H  
ATOM      8  H3  ALA A   1      -3.288   7.871  12.556  1.00 35.93           H  
ATOM      9  HA  ALA A   1      -5.546   8.060  11.823  1.00 53.51           H  
ATOM     10  HB1 ALA A   1      -6.056   8.483   9.445  1.00 32.42           H  
ATOM     11  HB2 ALA A   1      -4.336   8.683   9.109  1.00 30.25           H  
ATOM     12  HB3 ALA A   1      -5.169   9.834  10.156  1.00 45.15           H  
ATOM     13  N   PRO A   2      -5.740   5.590  10.965  1.00 33.11           N  
ATOM     14  CA  PRO A   2      -5.698   4.108  10.773  1.00 21.31           C  
ATOM     15  C   PRO A   2      -5.494   3.691   9.292  1.00 43.44           C  
ATOM     16  O   PRO A   2      -6.453   3.649   8.510  1.00  3.20           O  
ATOM     17  CB  PRO A   2      -7.071   3.639  11.335  1.00 21.34           C  
ATOM     18  CG  PRO A   2      -7.969   4.830  11.204  1.00 51.13           C  
ATOM     19  CD  PRO A   2      -7.082   6.031  11.449  1.00 40.43           C  
ATOM     20  HA  PRO A   2      -4.901   3.667  11.369  1.00 51.22           H  
ATOM     21  HB2 PRO A   2      -7.454   2.793  10.768  1.00 32.42           H  
ATOM     22  HB3 PRO A   2      -6.975   3.360  12.378  1.00 60.44           H  
ATOM     23  HG2 PRO A   2      -8.397   4.862  10.203  1.00 30.41           H  
ATOM     24  HG3 PRO A   2      -8.758   4.788  11.945  1.00 32.34           H  
ATOM     25  HD2 PRO A   2      -7.435   6.889  10.886  1.00 71.14           H  
ATOM     26  HD3 PRO A   2      -7.046   6.270  12.506  1.00 20.13           H  
ATOM     27  N   CYS A   3      -4.207   3.475   8.911  1.00 40.25           N  
ATOM     28  CA  CYS A   3      -3.782   3.016   7.557  1.00 25.42           C  
ATOM     29  C   CYS A   3      -4.077   4.058   6.453  1.00 72.51           C  
ATOM     30  O   CYS A   3      -3.867   3.801   5.265  1.00  5.23           O  
ATOM     31  CB  CYS A   3      -4.412   1.649   7.217  1.00 31.42           C  
ATOM     32  SG  CYS A   3      -3.791   0.881   5.694  1.00 33.53           S  
ATOM     33  H   CYS A   3      -3.503   3.641   9.569  1.00 72.50           H  
ATOM     34  HA  CYS A   3      -2.706   2.887   7.603  1.00 74.23           H  
ATOM     35  HB2 CYS A   3      -4.203   0.958   8.023  1.00 21.43           H  
ATOM     36  HB3 CYS A   3      -5.484   1.754   7.118  1.00 31.25           H  
ATOM     37  N   GLU A   4      -4.515   5.253   6.872  1.00  0.21           N  
ATOM     38  CA  GLU A   4      -4.895   6.353   5.971  1.00 23.45           C  
ATOM     39  C   GLU A   4      -3.611   7.047   5.483  1.00 21.33           C  
ATOM     40  O   GLU A   4      -3.496   7.402   4.313  1.00 54.15           O  
ATOM     41  CB  GLU A   4      -5.859   7.306   6.743  1.00 31.10           C  
ATOM     42  CG  GLU A   4      -6.685   8.312   5.902  1.00  2.50           C  
ATOM     43  CD  GLU A   4      -5.897   9.502   5.328  1.00 61.24           C  
ATOM     44  OE1 GLU A   4      -5.038  10.059   6.038  1.00 52.25           O  
ATOM     45  OE2 GLU A   4      -6.171   9.917   4.180  1.00 73.34           O  
ATOM     46  H   GLU A   4      -4.570   5.409   7.835  1.00 21.34           H  
ATOM     47  HA  GLU A   4      -5.421   5.932   5.116  1.00 21.24           H  
ATOM     48  HB2 GLU A   4      -6.566   6.694   7.293  1.00 22.40           H  
ATOM     49  HB3 GLU A   4      -5.281   7.870   7.468  1.00 55.23           H  
ATOM     50  HG2 GLU A   4      -7.139   7.767   5.082  1.00 74.14           H  
ATOM     51  HG3 GLU A   4      -7.480   8.708   6.528  1.00 52.15           H  
ATOM     52  N   ASP A   5      -2.636   7.188   6.406  1.00 34.51           N  
ATOM     53  CA  ASP A   5      -1.285   7.708   6.094  1.00 61.41           C  
ATOM     54  C   ASP A   5      -0.568   6.774   5.107  1.00 34.45           C  
ATOM     55  O   ASP A   5       0.112   7.229   4.183  1.00 13.42           O  
ATOM     56  CB  ASP A   5      -0.415   7.832   7.374  1.00 22.43           C  
ATOM     57  CG  ASP A   5      -1.070   8.643   8.496  1.00 10.31           C  
ATOM     58  OD1 ASP A   5      -1.916   8.080   9.214  1.00 13.24           O  
ATOM     59  OD2 ASP A   5      -0.729   9.832   8.686  1.00 64.31           O  
ATOM     60  H   ASP A   5      -2.835   6.941   7.333  1.00 62.33           H  
ATOM     61  HA  ASP A   5      -1.398   8.690   5.640  1.00 42.43           H  
ATOM     62  HB2 ASP A   5      -0.196   6.838   7.756  1.00 33.12           H  
ATOM     63  HB3 ASP A   5       0.530   8.303   7.113  1.00 34.34           H  
ATOM     64  N   LEU A   6      -0.735   5.457   5.338  1.00  4.35           N  
ATOM     65  CA  LEU A   6      -0.161   4.399   4.491  1.00  3.54           C  
ATOM     66  C   LEU A   6      -0.726   4.522   3.071  1.00 62.42           C  
ATOM     67  O   LEU A   6       0.025   4.536   2.103  1.00 74.35           O  
ATOM     68  CB  LEU A   6      -0.462   3.006   5.121  1.00 14.32           C  
ATOM     69  CG  LEU A   6       0.187   1.739   4.443  1.00  2.10           C  
ATOM     70  CD1 LEU A   6       0.318   0.592   5.460  1.00 11.12           C  
ATOM     71  CD2 LEU A   6      -0.599   1.244   3.198  1.00 10.50           C  
ATOM     72  H   LEU A   6      -1.275   5.191   6.113  1.00 45.23           H  
ATOM     73  HA  LEU A   6       0.921   4.548   4.461  1.00  3.45           H  
ATOM     74  HB2 LEU A   6      -0.122   3.048   6.153  1.00  2.50           H  
ATOM     75  HB3 LEU A   6      -1.541   2.871   5.140  1.00 22.20           H  
ATOM     76  HG  LEU A   6       1.189   1.992   4.117  1.00  4.04           H  
ATOM     77 HD11 LEU A   6       0.902   0.924   6.304  1.00 42.50           H  
ATOM     78 HD12 LEU A   6       0.818  -0.250   4.999  1.00  2.53           H  
ATOM     79 HD13 LEU A   6      -0.663   0.282   5.803  1.00 14.34           H  
ATOM     80 HD21 LEU A   6      -1.612   0.981   3.475  1.00 55.11           H  
ATOM     81 HD22 LEU A   6      -0.104   0.379   2.778  1.00 40.24           H  
ATOM     82 HD23 LEU A   6      -0.625   2.028   2.452  1.00 15.40           H  
ATOM     83  N   LYS A   7      -2.062   4.611   2.991  1.00 12.13           N  
ATOM     84  CA  LYS A   7      -2.815   4.833   1.736  1.00 10.43           C  
ATOM     85  C   LYS A   7      -2.271   6.058   0.960  1.00 32.44           C  
ATOM     86  O   LYS A   7      -2.068   6.010  -0.264  1.00  2.41           O  
ATOM     87  CB  LYS A   7      -4.306   5.041   2.094  1.00  3.24           C  
ATOM     88  CG  LYS A   7      -5.227   5.420   0.916  1.00  4.31           C  
ATOM     89  CD  LYS A   7      -6.616   5.924   1.378  1.00 72.12           C  
ATOM     90  CE  LYS A   7      -6.520   7.197   2.229  1.00 31.12           C  
ATOM     91  NZ  LYS A   7      -7.855   7.782   2.536  1.00 51.50           N  
ATOM     92  H   LYS A   7      -2.574   4.514   3.821  1.00 51.23           H  
ATOM     93  HA  LYS A   7      -2.716   3.947   1.118  1.00 31.12           H  
ATOM     94  HB2 LYS A   7      -4.685   4.123   2.534  1.00 70.14           H  
ATOM     95  HB3 LYS A   7      -4.371   5.823   2.844  1.00 30.42           H  
ATOM     96  HG2 LYS A   7      -4.751   6.200   0.329  1.00 60.22           H  
ATOM     97  HG3 LYS A   7      -5.364   4.546   0.287  1.00 53.45           H  
ATOM     98  HD2 LYS A   7      -7.221   6.134   0.505  1.00 52.24           H  
ATOM     99  HD3 LYS A   7      -7.098   5.147   1.963  1.00 65.31           H  
ATOM    100  HE2 LYS A   7      -6.026   6.960   3.163  1.00 55.05           H  
ATOM    101  HE3 LYS A   7      -5.933   7.936   1.699  1.00  3.52           H  
ATOM    102  HZ1 LYS A   7      -7.747   8.619   3.149  1.00 33.13           H  
ATOM    103  HZ2 LYS A   7      -8.454   7.085   3.022  1.00 62.45           H  
ATOM    104  HZ3 LYS A   7      -8.328   8.073   1.656  1.00 21.41           H  
ATOM    105  N   GLU A   8      -2.013   7.142   1.705  1.00 64.14           N  
ATOM    106  CA  GLU A   8      -1.510   8.407   1.142  1.00 73.21           C  
ATOM    107  C   GLU A   8      -0.041   8.309   0.707  1.00 62.02           C  
ATOM    108  O   GLU A   8       0.382   9.055  -0.172  1.00  0.04           O  
ATOM    109  CB  GLU A   8      -1.713   9.562   2.148  1.00 41.54           C  
ATOM    110  CG  GLU A   8      -3.185   9.938   2.378  1.00 14.12           C  
ATOM    111  CD  GLU A   8      -3.924  10.309   1.078  1.00 63.12           C  
ATOM    112  OE1 GLU A   8      -3.555  11.320   0.446  1.00 44.24           O  
ATOM    113  OE2 GLU A   8      -4.869   9.595   0.678  1.00 24.30           O  
ATOM    114  H   GLU A   8      -2.169   7.090   2.672  1.00  1.22           H  
ATOM    115  HA  GLU A   8      -2.105   8.623   0.257  1.00 43.22           H  
ATOM    116  HB2 GLU A   8      -1.284   9.275   3.104  1.00 74.22           H  
ATOM    117  HB3 GLU A   8      -1.193  10.442   1.788  1.00 35.11           H  
ATOM    118  HG2 GLU A   8      -3.685   9.096   2.846  1.00 55.25           H  
ATOM    119  HG3 GLU A   8      -3.228  10.785   3.055  1.00 10.20           H  
ATOM    120  N   ARG A   9       0.735   7.401   1.332  1.00 22.02           N  
ATOM    121  CA  ARG A   9       2.105   7.082   0.877  1.00 72.44           C  
ATOM    122  C   ARG A   9       2.045   6.564  -0.564  1.00 35.33           C  
ATOM    123  O   ARG A   9       2.752   7.055  -1.428  1.00 10.25           O  
ATOM    124  CB  ARG A   9       2.778   6.002   1.767  1.00 14.04           C  
ATOM    125  CG  ARG A   9       3.216   6.461   3.172  1.00  5.03           C  
ATOM    126  CD  ARG A   9       3.678   5.273   4.043  1.00 31.03           C  
ATOM    127  NE  ARG A   9       4.505   5.698   5.178  1.00 31.11           N  
ATOM    128  CZ  ARG A   9       4.835   4.931   6.240  1.00 14.24           C  
ATOM    129  NH1 ARG A   9       4.411   3.668   6.333  1.00 24.11           N  
ATOM    130  NH2 ARG A   9       5.623   5.417   7.190  1.00 14.53           N  
ATOM    131  H   ARG A   9       0.371   6.928   2.108  1.00 62.21           H  
ATOM    132  HA  ARG A   9       2.694   7.995   0.913  1.00 64.32           H  
ATOM    133  HB2 ARG A   9       2.085   5.176   1.885  1.00 60.04           H  
ATOM    134  HB3 ARG A   9       3.661   5.630   1.254  1.00  4.11           H  
ATOM    135  HG2 ARG A   9       4.035   7.166   3.069  1.00 30.03           H  
ATOM    136  HG3 ARG A   9       2.381   6.955   3.659  1.00 60.24           H  
ATOM    137  HD2 ARG A   9       2.800   4.755   4.417  1.00 11.13           H  
ATOM    138  HD3 ARG A   9       4.256   4.587   3.432  1.00 31.15           H  
ATOM    139  HE  ARG A   9       4.867   6.613   5.131  1.00 51.43           H  
ATOM    140 HH11 ARG A   9       3.840   3.271   5.613  1.00 62.21           H  
ATOM    141 HH12 ARG A   9       4.665   3.109   7.129  1.00 41.41           H  
ATOM    142 HH21 ARG A   9       5.980   6.356   7.126  1.00  4.20           H  
ATOM    143 HH22 ARG A   9       5.871   4.849   7.979  1.00  2.02           H  
ATOM    144  N   LEU A  10       1.120   5.612  -0.785  1.00 13.31           N  
ATOM    145  CA  LEU A  10       0.980   4.861  -2.053  1.00 42.20           C  
ATOM    146  C   LEU A  10       0.685   5.813  -3.231  1.00 62.03           C  
ATOM    147  O   LEU A  10       1.324   5.743  -4.298  1.00 23.33           O  
ATOM    148  CB  LEU A  10      -0.166   3.810  -1.928  1.00  4.42           C  
ATOM    149  CG  LEU A  10      -0.199   2.952  -0.623  1.00 22.11           C  
ATOM    150  CD1 LEU A  10      -1.392   1.973  -0.626  1.00 10.33           C  
ATOM    151  CD2 LEU A  10       1.145   2.230  -0.354  1.00 33.32           C  
ATOM    152  H   LEU A  10       0.496   5.410  -0.058  1.00 64.12           H  
ATOM    153  HA  LEU A  10       1.917   4.344  -2.237  1.00 42.23           H  
ATOM    154  HB2 LEU A  10      -1.119   4.334  -2.003  1.00 64.32           H  
ATOM    155  HB3 LEU A  10      -0.096   3.132  -2.773  1.00 21.25           H  
ATOM    156  HG  LEU A  10      -0.366   3.628   0.208  1.00 52.05           H  
ATOM    157 HD11 LEU A  10      -1.292   1.273  -1.446  1.00 32.44           H  
ATOM    158 HD12 LEU A  10      -2.317   2.526  -0.743  1.00 41.23           H  
ATOM    159 HD13 LEU A  10      -1.424   1.429   0.307  1.00 12.23           H  
ATOM    160 HD21 LEU A  10       1.391   1.581  -1.183  1.00 62.44           H  
ATOM    161 HD22 LEU A  10       1.068   1.639   0.550  1.00 64.05           H  
ATOM    162 HD23 LEU A  10       1.934   2.961  -0.226  1.00 65.33           H  
ATOM    163  N   LYS A  11      -0.274   6.714  -2.984  1.00 41.15           N  
ATOM    164  CA  LYS A  11      -0.771   7.689  -3.969  1.00 54.30           C  
ATOM    165  C   LYS A  11       0.297   8.758  -4.272  1.00 54.21           C  
ATOM    166  O   LYS A  11       0.525   9.106  -5.436  1.00 44.15           O  
ATOM    167  CB  LYS A  11      -2.066   8.343  -3.418  1.00 50.21           C  
ATOM    168  CG  LYS A  11      -3.221   7.340  -3.158  1.00 21.34           C  
ATOM    169  CD  LYS A  11      -4.351   7.935  -2.286  1.00 60.44           C  
ATOM    170  CE  LYS A  11      -4.966   9.215  -2.875  1.00 34.44           C  
ATOM    171  NZ  LYS A  11      -6.027   9.770  -1.997  1.00 25.51           N  
ATOM    172  H   LYS A  11      -0.662   6.729  -2.081  1.00 14.21           H  
ATOM    173  HA  LYS A  11      -1.010   7.153  -4.888  1.00 22.30           H  
ATOM    174  HB2 LYS A  11      -1.832   8.847  -2.485  1.00 74.13           H  
ATOM    175  HB3 LYS A  11      -2.419   9.084  -4.131  1.00 11.34           H  
ATOM    176  HG2 LYS A  11      -3.638   7.029  -4.110  1.00 55.54           H  
ATOM    177  HG3 LYS A  11      -2.815   6.467  -2.653  1.00  3.02           H  
ATOM    178  HD2 LYS A  11      -5.136   7.195  -2.179  1.00 10.21           H  
ATOM    179  HD3 LYS A  11      -3.952   8.162  -1.302  1.00  4.43           H  
ATOM    180  HE2 LYS A  11      -4.190   9.960  -2.992  1.00 20.30           H  
ATOM    181  HE3 LYS A  11      -5.395   8.992  -3.845  1.00 55.20           H  
ATOM    182  HZ1 LYS A  11      -6.792   9.077  -1.882  1.00 63.34           H  
ATOM    183  HZ2 LYS A  11      -6.424  10.638  -2.412  1.00 72.04           H  
ATOM    184  HZ3 LYS A  11      -5.634   9.993  -1.061  1.00 50.41           H  
ATOM    185  N   LYS A  12       0.954   9.257  -3.206  1.00 11.33           N  
ATOM    186  CA  LYS A  12       2.019  10.286  -3.301  1.00 60.13           C  
ATOM    187  C   LYS A  12       3.243   9.735  -4.046  1.00 62.44           C  
ATOM    188  O   LYS A  12       3.864  10.427  -4.859  1.00 63.24           O  
ATOM    189  CB  LYS A  12       2.455  10.743  -1.883  1.00 63.45           C  
ATOM    190  CG  LYS A  12       3.497  11.887  -1.863  1.00 44.24           C  
ATOM    191  CD  LYS A  12       4.009  12.210  -0.444  1.00 42.44           C  
ATOM    192  CE  LYS A  12       5.124  13.273  -0.448  1.00 54.40           C  
ATOM    193  NZ  LYS A  12       5.635  13.554   0.923  1.00 72.44           N  
ATOM    194  H   LYS A  12       0.720   8.917  -2.317  1.00 11.33           H  
ATOM    195  HA  LYS A  12       1.619  11.138  -3.844  1.00 40.34           H  
ATOM    196  HB2 LYS A  12       1.576  11.072  -1.343  1.00 74.21           H  
ATOM    197  HB3 LYS A  12       2.880   9.883  -1.357  1.00 41.31           H  
ATOM    198  HG2 LYS A  12       4.342  11.598  -2.478  1.00 42.22           H  
ATOM    199  HG3 LYS A  12       3.044  12.779  -2.284  1.00 62.04           H  
ATOM    200  HD2 LYS A  12       3.184  12.571   0.159  1.00 63.34           H  
ATOM    201  HD3 LYS A  12       4.400  11.298  -0.002  1.00  1.11           H  
ATOM    202  HE2 LYS A  12       5.947  12.921  -1.059  1.00 51.23           H  
ATOM    203  HE3 LYS A  12       4.736  14.192  -0.871  1.00 11.42           H  
ATOM    204  HZ1 LYS A  12       6.420  14.237   0.882  1.00 21.23           H  
ATOM    205  HZ2 LYS A  12       5.978  12.678   1.366  1.00 33.45           H  
ATOM    206  HZ3 LYS A  12       4.876  13.954   1.517  1.00 43.52           H  
ATOM    207  N   LEU A  13       3.537   8.455  -3.781  1.00 21.44           N  
ATOM    208  CA  LEU A  13       4.749   7.768  -4.264  1.00 31.31           C  
ATOM    209  C   LEU A  13       4.625   7.515  -5.779  1.00 52.34           C  
ATOM    210  O   LEU A  13       5.628   7.408  -6.487  1.00 34.54           O  
ATOM    211  CB  LEU A  13       4.921   6.442  -3.445  1.00 72.31           C  
ATOM    212  CG  LEU A  13       6.326   5.745  -3.405  1.00 42.41           C  
ATOM    213  CD1 LEU A  13       6.471   4.898  -2.109  1.00 73.14           C  
ATOM    214  CD2 LEU A  13       6.592   4.878  -4.662  1.00  0.35           C  
ATOM    215  H   LEU A  13       2.901   7.941  -3.242  1.00 63.13           H  
ATOM    216  HA  LEU A  13       5.602   8.418  -4.073  1.00 31.25           H  
ATOM    217  HB2 LEU A  13       4.651   6.677  -2.421  1.00  2.15           H  
ATOM    218  HB3 LEU A  13       4.190   5.720  -3.809  1.00  0.52           H  
ATOM    219  HG  LEU A  13       7.094   6.511  -3.368  1.00 20.13           H  
ATOM    220 HD11 LEU A  13       5.749   4.089  -2.107  1.00 22.53           H  
ATOM    221 HD12 LEU A  13       6.294   5.530  -1.241  1.00 61.01           H  
ATOM    222 HD13 LEU A  13       7.471   4.489  -2.044  1.00 41.12           H  
ATOM    223 HD21 LEU A  13       6.523   5.496  -5.547  1.00 54.20           H  
ATOM    224 HD22 LEU A  13       5.866   4.079  -4.727  1.00  4.02           H  
ATOM    225 HD23 LEU A  13       7.586   4.453  -4.605  1.00  3.14           H  
ATOM    226  N   GLY A  14       3.366   7.475  -6.264  1.00 43.11           N  
ATOM    227  CA  GLY A  14       3.076   7.351  -7.687  1.00 24.04           C  
ATOM    228  C   GLY A  14       3.374   5.961  -8.225  1.00 45.21           C  
ATOM    229  O   GLY A  14       4.086   5.803  -9.226  1.00 31.20           O  
ATOM    230  H   GLY A  14       2.621   7.530  -5.629  1.00 45.14           H  
ATOM    231  HA2 GLY A  14       2.025   7.562  -7.839  1.00 70.24           H  
ATOM    232  HA3 GLY A  14       3.655   8.082  -8.236  1.00 70.34           H  
ATOM    233  N   MET A  15       2.846   4.949  -7.524  1.00 51.34           N  
ATOM    234  CA  MET A  15       2.889   3.558  -7.956  1.00 12.42           C  
ATOM    235  C   MET A  15       1.725   3.290  -8.927  1.00 32.31           C  
ATOM    236  O   MET A  15       0.938   4.205  -9.237  1.00 43.32           O  
ATOM    237  CB  MET A  15       2.833   2.638  -6.706  1.00 12.43           C  
ATOM    238  CG  MET A  15       1.602   2.822  -5.803  1.00 11.11           C  
ATOM    239  SD  MET A  15       1.721   1.904  -4.245  1.00 31.25           S  
ATOM    240  CE  MET A  15       3.343   2.376  -3.604  1.00 11.44           C  
ATOM    241  H   MET A  15       2.393   5.140  -6.684  1.00 64.51           H  
ATOM    242  HA  MET A  15       3.827   3.387  -8.477  1.00  2.31           H  
ATOM    243  HB2 MET A  15       2.862   1.603  -7.027  1.00  3.52           H  
ATOM    244  HB3 MET A  15       3.715   2.827  -6.106  1.00 32.12           H  
ATOM    245  HG2 MET A  15       1.473   3.868  -5.582  1.00 13.54           H  
ATOM    246  HG3 MET A  15       0.726   2.470  -6.336  1.00 40.32           H  
ATOM    247  HE1 MET A  15       3.503   1.899  -2.646  1.00  4.21           H  
ATOM    248  HE2 MET A  15       3.390   3.448  -3.483  1.00 32.30           H  
ATOM    249  HE3 MET A  15       4.113   2.057  -4.293  1.00 75.33           H  
ATOM    250  N   SER A  16       1.626   2.044  -9.413  1.00 22.05           N  
ATOM    251  CA  SER A  16       0.520   1.613 -10.287  1.00 33.54           C  
ATOM    252  C   SER A  16      -0.838   1.771  -9.565  1.00 14.43           C  
ATOM    253  O   SER A  16      -0.898   1.740  -8.322  1.00 70.31           O  
ATOM    254  CB  SER A  16       0.745   0.145 -10.707  1.00 33.21           C  
ATOM    255  OG  SER A  16       2.047  -0.040 -11.237  1.00  1.13           O  
ATOM    256  H   SER A  16       2.325   1.393  -9.184  1.00  3.32           H  
ATOM    257  HA  SER A  16       0.527   2.240 -11.175  1.00 13.02           H  
ATOM    258  HB2 SER A  16       0.628  -0.507  -9.850  1.00 22.02           H  
ATOM    259  HB3 SER A  16       0.023  -0.132 -11.466  1.00  4.33           H  
ATOM    260  HG  SER A  16       2.144   0.487 -12.040  1.00 62.55           H  
ATOM    261  N   GLU A  17      -1.920   1.953 -10.339  1.00  4.41           N  
ATOM    262  CA  GLU A  17      -3.286   2.000  -9.784  1.00 64.22           C  
ATOM    263  C   GLU A  17      -3.650   0.644  -9.169  1.00 33.04           C  
ATOM    264  O   GLU A  17      -4.352   0.575  -8.174  1.00 33.22           O  
ATOM    265  CB  GLU A  17      -4.320   2.396 -10.868  1.00 24.22           C  
ATOM    266  CG  GLU A  17      -4.100   3.794 -11.476  1.00 30.30           C  
ATOM    267  CD  GLU A  17      -5.267   4.248 -12.369  1.00 54.33           C  
ATOM    268  OE1 GLU A  17      -6.281   4.751 -11.827  1.00 64.53           O  
ATOM    269  OE2 GLU A  17      -5.187   4.088 -13.607  1.00 21.33           O  
ATOM    270  H   GLU A  17      -1.801   2.048 -11.309  1.00  2.01           H  
ATOM    271  HA  GLU A  17      -3.295   2.749  -8.987  1.00 73.13           H  
ATOM    272  HB2 GLU A  17      -4.282   1.669 -11.674  1.00 14.45           H  
ATOM    273  HB3 GLU A  17      -5.314   2.372 -10.429  1.00 55.44           H  
ATOM    274  HG2 GLU A  17      -3.981   4.509 -10.667  1.00 53.15           H  
ATOM    275  HG3 GLU A  17      -3.189   3.777 -12.061  1.00 22.12           H  
ATOM    276  N   GLU A  18      -3.155  -0.437  -9.756  1.00 75.33           N  
ATOM    277  CA  GLU A  18      -3.332  -1.771  -9.186  1.00 34.05           C  
ATOM    278  C   GLU A  18      -2.476  -1.926  -7.918  1.00 41.43           C  
ATOM    279  O   GLU A  18      -2.903  -2.599  -6.988  1.00 40.03           O  
ATOM    280  CB  GLU A  18      -2.972  -2.854 -10.236  1.00 42.25           C  
ATOM    281  CG  GLU A  18      -3.160  -4.313  -9.758  1.00 25.24           C  
ATOM    282  CD  GLU A  18      -2.608  -5.347 -10.752  1.00 42.24           C  
ATOM    283  OE1 GLU A  18      -1.373  -5.393 -10.938  1.00 74.34           O  
ATOM    284  OE2 GLU A  18      -3.399  -6.101 -11.361  1.00 12.52           O  
ATOM    285  H   GLU A  18      -2.668  -0.340 -10.599  1.00 12.34           H  
ATOM    286  HA  GLU A  18      -4.384  -1.869  -8.900  1.00 40.14           H  
ATOM    287  HB2 GLU A  18      -3.590  -2.702 -11.116  1.00 33.41           H  
ATOM    288  HB3 GLU A  18      -1.931  -2.722 -10.528  1.00 70.10           H  
ATOM    289  HG2 GLU A  18      -2.652  -4.442  -8.806  1.00 45.42           H  
ATOM    290  HG3 GLU A  18      -4.221  -4.490  -9.609  1.00 53.10           H  
ATOM    291  N   CYS A  19      -1.309  -1.237  -7.868  1.00 31.24           N  
ATOM    292  CA  CYS A  19      -0.359  -1.364  -6.753  1.00 54.21           C  
ATOM    293  C   CYS A  19      -1.020  -0.880  -5.456  1.00  4.10           C  
ATOM    294  O   CYS A  19      -1.129  -1.642  -4.502  1.00 11.12           O  
ATOM    295  CB  CYS A  19       0.917  -0.537  -7.019  1.00 13.43           C  
ATOM    296  SG  CYS A  19       2.209  -0.688  -5.746  1.00 61.32           S  
ATOM    297  H   CYS A  19      -1.107  -0.598  -8.580  1.00 71.53           H  
ATOM    298  HA  CYS A  19      -0.090  -2.415  -6.654  1.00 12.32           H  
ATOM    299  HB2 CYS A  19       1.356  -0.817  -7.957  1.00  1.44           H  
ATOM    300  HB3 CYS A  19       0.648   0.511  -7.076  1.00 54.34           H  
ATOM    301  N   ARG A  20      -1.559   0.361  -5.480  1.00 41.04           N  
ATOM    302  CA  ARG A  20      -2.218   0.947  -4.297  1.00  4.14           C  
ATOM    303  C   ARG A  20      -3.497   0.167  -3.915  1.00 42.25           C  
ATOM    304  O   ARG A  20      -3.710  -0.115  -2.741  1.00 62.34           O  
ATOM    305  CB  ARG A  20      -2.447   2.506  -4.421  1.00 62.11           C  
ATOM    306  CG  ARG A  20      -2.910   3.109  -5.772  1.00 14.04           C  
ATOM    307  CD  ARG A  20      -4.354   2.766  -6.181  1.00 23.33           C  
ATOM    308  NE  ARG A  20      -5.347   2.918  -5.108  1.00 53.11           N  
ATOM    309  CZ  ARG A  20      -6.232   3.933  -4.968  1.00  4.02           C  
ATOM    310  NH1 ARG A  20      -6.279   4.926  -5.850  1.00 50.34           N  
ATOM    311  NH2 ARG A  20      -7.078   3.937  -3.950  1.00 73.52           N  
ATOM    312  H   ARG A  20      -1.494   0.887  -6.302  1.00 73.22           H  
ATOM    313  HA  ARG A  20      -1.511   0.793  -3.469  1.00 40.40           H  
ATOM    314  HB2 ARG A  20      -3.173   2.802  -3.679  1.00 10.35           H  
ATOM    315  HB3 ARG A  20      -1.510   2.988  -4.168  1.00 64.43           H  
ATOM    316  HG2 ARG A  20      -2.827   4.189  -5.711  1.00 54.14           H  
ATOM    317  HG3 ARG A  20      -2.236   2.763  -6.551  1.00 22.43           H  
ATOM    318  HD2 ARG A  20      -4.642   3.388  -7.021  1.00 22.10           H  
ATOM    319  HD3 ARG A  20      -4.370   1.732  -6.502  1.00 43.01           H  
ATOM    320  HE  ARG A  20      -5.384   2.179  -4.458  1.00 22.23           H  
ATOM    321 HH11 ARG A  20      -5.658   4.944  -6.633  1.00 10.41           H  
ATOM    322 HH12 ARG A  20      -6.945   5.672  -5.725  1.00 72.53           H  
ATOM    323 HH21 ARG A  20      -7.062   3.190  -3.273  1.00 23.42           H  
ATOM    324 HH22 ARG A  20      -7.741   4.690  -3.839  1.00  1.21           H  
ATOM    325  N   GLN A  21      -4.293  -0.249  -4.923  1.00 64.43           N  
ATOM    326  CA  GLN A  21      -5.537  -1.044  -4.708  1.00 41.13           C  
ATOM    327  C   GLN A  21      -5.233  -2.418  -4.054  1.00 63.50           C  
ATOM    328  O   GLN A  21      -6.072  -2.969  -3.328  1.00 65.00           O  
ATOM    329  CB  GLN A  21      -6.304  -1.226  -6.052  1.00 62.52           C  
ATOM    330  CG  GLN A  21      -7.106   0.021  -6.505  1.00 24.24           C  
ATOM    331  CD  GLN A  21      -7.735  -0.138  -7.896  1.00  1.23           C  
ATOM    332  OE1 GLN A  21      -8.848  -0.658  -8.035  1.00 51.01           O  
ATOM    333  NE2 GLN A  21      -7.063   0.360  -8.926  1.00 44.40           N  
ATOM    334  H   GLN A  21      -4.036  -0.026  -5.839  1.00 53.01           H  
ATOM    335  HA  GLN A  21      -6.166  -0.480  -4.024  1.00 22.41           H  
ATOM    336  HB2 GLN A  21      -5.588  -1.467  -6.829  1.00  4.42           H  
ATOM    337  HB3 GLN A  21      -7.000  -2.052  -5.956  1.00 64.12           H  
ATOM    338  HG2 GLN A  21      -7.894   0.208  -5.786  1.00 32.22           H  
ATOM    339  HG3 GLN A  21      -6.434   0.873  -6.519  1.00  1.43           H  
ATOM    340 HE21 GLN A  21      -6.207   0.786  -8.745  1.00 40.11           H  
ATOM    341 HE22 GLN A  21      -7.444   0.276  -9.825  1.00 15.02           H  
ATOM    342  N   ARG A  22      -4.033  -2.952  -4.323  1.00 62.32           N  
ATOM    343  CA  ARG A  22      -3.533  -4.199  -3.715  1.00 15.12           C  
ATOM    344  C   ARG A  22      -3.113  -3.973  -2.250  1.00 51.20           C  
ATOM    345  O   ARG A  22      -3.449  -4.769  -1.376  1.00 23.50           O  
ATOM    346  CB  ARG A  22      -2.327  -4.751  -4.538  1.00 22.33           C  
ATOM    347  CG  ARG A  22      -2.721  -5.505  -5.832  1.00 40.31           C  
ATOM    348  CD  ARG A  22      -1.500  -6.042  -6.602  1.00 51.12           C  
ATOM    349  NE  ARG A  22      -1.887  -6.987  -7.663  1.00 32.11           N  
ATOM    350  CZ  ARG A  22      -1.035  -7.614  -8.496  1.00 22.32           C  
ATOM    351  NH1 ARG A  22       0.277  -7.409  -8.414  1.00  0.21           N  
ATOM    352  NH2 ARG A  22      -1.511  -8.459  -9.394  1.00 42.12           N  
ATOM    353  H   ARG A  22      -3.451  -2.486  -4.959  1.00  2.43           H  
ATOM    354  HA  ARG A  22      -4.339  -4.932  -3.738  1.00 45.11           H  
ATOM    355  HB2 ARG A  22      -1.687  -3.916  -4.817  1.00 31.42           H  
ATOM    356  HB3 ARG A  22      -1.749  -5.426  -3.922  1.00 74.11           H  
ATOM    357  HG2 ARG A  22      -3.358  -6.340  -5.565  1.00 64.33           H  
ATOM    358  HG3 ARG A  22      -3.274  -4.831  -6.477  1.00 10.50           H  
ATOM    359  HD2 ARG A  22      -0.969  -5.207  -7.048  1.00 70.13           H  
ATOM    360  HD3 ARG A  22      -0.841  -6.551  -5.907  1.00  4.21           H  
ATOM    361  HE  ARG A  22      -2.848  -7.163  -7.769  1.00 24.23           H  
ATOM    362 HH11 ARG A  22       0.653  -6.778  -7.735  1.00  3.15           H  
ATOM    363 HH12 ARG A  22       0.900  -7.887  -9.047  1.00 32.02           H  
ATOM    364 HH21 ARG A  22      -2.499  -8.625  -9.458  1.00 52.24           H  
ATOM    365 HH22 ARG A  22      -0.887  -8.937 -10.024  1.00 31.31           H  
ATOM    366  N   LEU A  23      -2.392  -2.869  -2.010  1.00 70.41           N  
ATOM    367  CA  LEU A  23      -1.711  -2.590  -0.732  1.00 12.00           C  
ATOM    368  C   LEU A  23      -2.685  -2.143   0.365  1.00 52.44           C  
ATOM    369  O   LEU A  23      -2.578  -2.594   1.508  1.00  2.05           O  
ATOM    370  CB  LEU A  23      -0.627  -1.531  -0.983  1.00 43.03           C  
ATOM    371  CG  LEU A  23       0.501  -1.984  -1.956  1.00 25.42           C  
ATOM    372  CD1 LEU A  23       1.426  -0.821  -2.326  1.00 12.23           C  
ATOM    373  CD2 LEU A  23       1.290  -3.174  -1.387  1.00 43.20           C  
ATOM    374  H   LEU A  23      -2.316  -2.197  -2.722  1.00 52.05           H  
ATOM    375  HA  LEU A  23      -1.223  -3.510  -0.411  1.00 44.23           H  
ATOM    376  HB2 LEU A  23      -1.109  -0.650  -1.398  1.00 70.41           H  
ATOM    377  HB3 LEU A  23      -0.181  -1.253  -0.045  1.00 70.33           H  
ATOM    378  HG  LEU A  23       0.040  -2.321  -2.875  1.00 45.14           H  
ATOM    379 HD11 LEU A  23       0.850  -0.036  -2.796  1.00 60.25           H  
ATOM    380 HD12 LEU A  23       2.185  -1.165  -3.018  1.00 41.12           H  
ATOM    381 HD13 LEU A  23       1.904  -0.432  -1.436  1.00 41.33           H  
ATOM    382 HD21 LEU A  23       1.778  -2.888  -0.461  1.00 34.25           H  
ATOM    383 HD22 LEU A  23       2.038  -3.490  -2.103  1.00  2.23           H  
ATOM    384 HD23 LEU A  23       0.617  -4.001  -1.196  1.00 43.42           H  
ATOM    385  N   GLU A  24      -3.626  -1.253   0.006  1.00 32.42           N  
ATOM    386  CA  GLU A  24      -4.740  -0.844   0.896  1.00  3.14           C  
ATOM    387  C   GLU A  24      -5.510  -2.088   1.368  1.00 31.45           C  
ATOM    388  O   GLU A  24      -5.874  -2.200   2.537  1.00  1.30           O  
ATOM    389  CB  GLU A  24      -5.703   0.108   0.147  1.00 44.01           C  
ATOM    390  CG  GLU A  24      -5.078   1.442  -0.309  1.00 11.14           C  
ATOM    391  CD  GLU A  24      -5.954   2.150  -1.352  1.00 24.05           C  
ATOM    392  OE1 GLU A  24      -6.008   1.669  -2.498  1.00 53.35           O  
ATOM    393  OE2 GLU A  24      -6.631   3.144  -1.034  1.00 53.50           O  
ATOM    394  H   GLU A  24      -3.565  -0.850  -0.881  1.00 12.22           H  
ATOM    395  HA  GLU A  24      -4.320  -0.329   1.756  1.00  1.11           H  
ATOM    396  HB2 GLU A  24      -6.073  -0.406  -0.735  1.00 43.12           H  
ATOM    397  HB3 GLU A  24      -6.550   0.338   0.788  1.00 15.51           H  
ATOM    398  HG2 GLU A  24      -4.952   2.086   0.559  1.00 64.14           H  
ATOM    399  HG3 GLU A  24      -4.099   1.251  -0.743  1.00 71.24           H  
ATOM    400  N   LYS A  25      -5.687  -3.036   0.432  1.00 73.23           N  
ATOM    401  CA  LYS A  25      -6.395  -4.303   0.672  1.00 11.43           C  
ATOM    402  C   LYS A  25      -5.570  -5.225   1.598  1.00 13.21           C  
ATOM    403  O   LYS A  25      -6.119  -5.822   2.518  1.00 63.15           O  
ATOM    404  CB  LYS A  25      -6.710  -4.991  -0.681  1.00 42.12           C  
ATOM    405  CG  LYS A  25      -7.666  -6.198  -0.587  1.00 34.23           C  
ATOM    406  CD  LYS A  25      -7.920  -6.874  -1.957  1.00 25.45           C  
ATOM    407  CE  LYS A  25      -6.643  -7.444  -2.598  1.00 25.14           C  
ATOM    408  NZ  LYS A  25      -5.925  -8.401  -1.702  1.00 42.33           N  
ATOM    409  H   LYS A  25      -5.316  -2.870  -0.461  1.00 43.34           H  
ATOM    410  HA  LYS A  25      -7.333  -4.065   1.167  1.00 62.42           H  
ATOM    411  HB2 LYS A  25      -7.158  -4.257  -1.346  1.00 13.32           H  
ATOM    412  HB3 LYS A  25      -5.777  -5.326  -1.127  1.00 74.15           H  
ATOM    413  HG2 LYS A  25      -7.244  -6.929   0.091  1.00  5.24           H  
ATOM    414  HG3 LYS A  25      -8.618  -5.856  -0.187  1.00  5.51           H  
ATOM    415  HD2 LYS A  25      -8.624  -7.686  -1.819  1.00 34.23           H  
ATOM    416  HD3 LYS A  25      -8.354  -6.145  -2.635  1.00 14.44           H  
ATOM    417  HE2 LYS A  25      -6.915  -7.964  -3.505  1.00 23.33           H  
ATOM    418  HE3 LYS A  25      -5.976  -6.625  -2.845  1.00 25.23           H  
ATOM    419  HZ1 LYS A  25      -5.624  -7.923  -0.827  1.00 52.33           H  
ATOM    420  HZ2 LYS A  25      -5.083  -8.781  -2.180  1.00  0.31           H  
ATOM    421  HZ3 LYS A  25      -6.548  -9.195  -1.447  1.00 15.41           H  
ATOM    422  N   MET A  26      -4.242  -5.294   1.360  1.00 14.34           N  
ATOM    423  CA  MET A  26      -3.286  -6.045   2.225  1.00 20.13           C  
ATOM    424  C   MET A  26      -3.314  -5.506   3.664  1.00  1.21           C  
ATOM    425  O   MET A  26      -3.116  -6.255   4.630  1.00 55.32           O  
ATOM    426  CB  MET A  26      -1.829  -5.942   1.669  1.00 22.23           C  
ATOM    427  CG  MET A  26      -1.533  -6.708   0.360  1.00 42.11           C  
ATOM    428  SD  MET A  26      -0.943  -8.407   0.619  1.00 10.45           S  
ATOM    429  CE  MET A  26      -2.399  -9.280   1.203  1.00 31.15           C  
ATOM    430  H   MET A  26      -3.888  -4.814   0.585  1.00 42.34           H  
ATOM    431  HA  MET A  26      -3.589  -7.087   2.239  1.00 40.32           H  
ATOM    432  HB2 MET A  26      -1.609  -4.896   1.495  1.00  4.55           H  
ATOM    433  HB3 MET A  26      -1.142  -6.310   2.422  1.00 24.21           H  
ATOM    434  HG2 MET A  26      -2.429  -6.745  -0.245  1.00 41.33           H  
ATOM    435  HG3 MET A  26      -0.766  -6.173  -0.187  1.00 51.31           H  
ATOM    436  HE1 MET A  26      -2.148 -10.316   1.378  1.00 14.13           H  
ATOM    437  HE2 MET A  26      -3.180  -9.222   0.457  1.00 74.40           H  
ATOM    438  HE3 MET A  26      -2.745  -8.833   2.122  1.00 10.24           H  
ATOM    439  N   CYS A  27      -3.564  -4.196   3.775  1.00 63.11           N  
ATOM    440  CA  CYS A  27      -3.643  -3.495   5.054  1.00 43.22           C  
ATOM    441  C   CYS A  27      -4.923  -3.865   5.834  1.00 61.25           C  
ATOM    442  O   CYS A  27      -4.912  -3.886   7.068  1.00 14.43           O  
ATOM    443  CB  CYS A  27      -3.587  -1.981   4.807  1.00 20.11           C  
ATOM    444  SG  CYS A  27      -3.412  -1.003   6.314  1.00 63.50           S  
ATOM    445  H   CYS A  27      -3.685  -3.675   2.946  1.00 44.35           H  
ATOM    446  HA  CYS A  27      -2.775  -3.777   5.646  1.00 34.03           H  
ATOM    447  HB2 CYS A  27      -2.738  -1.753   4.176  1.00 74.11           H  
ATOM    448  HB3 CYS A  27      -4.492  -1.662   4.305  1.00 44.12           H  
ATOM    449  N   LYS A  28      -6.023  -4.150   5.100  1.00 23.23           N  
ATOM    450  CA  LYS A  28      -7.321  -4.515   5.715  1.00 25.14           C  
ATOM    451  C   LYS A  28      -7.292  -6.000   6.148  1.00 71.52           C  
ATOM    452  O   LYS A  28      -7.621  -6.331   7.290  1.00 71.10           O  
ATOM    453  CB  LYS A  28      -8.520  -4.276   4.736  1.00 53.25           C  
ATOM    454  CG  LYS A  28      -8.544  -2.904   4.024  1.00 21.34           C  
ATOM    455  CD  LYS A  28      -8.451  -1.684   4.977  1.00 74.12           C  
ATOM    456  CE  LYS A  28      -8.331  -0.350   4.210  1.00 34.31           C  
ATOM    457  NZ  LYS A  28      -8.174   0.806   5.135  1.00  4.42           N  
ATOM    458  H   LYS A  28      -5.957  -4.120   4.124  1.00 64.33           H  
ATOM    459  HA  LYS A  28      -7.462  -3.887   6.595  1.00 21.25           H  
ATOM    460  HB2 LYS A  28      -8.497  -5.042   3.966  1.00 34.11           H  
ATOM    461  HB3 LYS A  28      -9.447  -4.383   5.292  1.00 43.32           H  
ATOM    462  HG2 LYS A  28      -7.711  -2.866   3.340  1.00 62.14           H  
ATOM    463  HG3 LYS A  28      -9.467  -2.830   3.454  1.00 14.44           H  
ATOM    464  HD2 LYS A  28      -9.336  -1.651   5.598  1.00 72.53           H  
ATOM    465  HD3 LYS A  28      -7.576  -1.800   5.609  1.00 62.24           H  
ATOM    466  HE2 LYS A  28      -7.466  -0.391   3.558  1.00 44.12           H  
ATOM    467  HE3 LYS A  28      -9.222  -0.201   3.609  1.00 22.32           H  
ATOM    468  HZ1 LYS A  28      -9.027   0.917   5.720  1.00 75.42           H  
ATOM    469  HZ2 LYS A  28      -8.023   1.683   4.596  1.00 64.53           H  
ATOM    470  HZ3 LYS A  28      -7.358   0.657   5.763  1.00 33.12           H  
ATOM    471  N   GLU A  29      -6.865  -6.868   5.203  1.00  3.42           N  
ATOM    472  CA  GLU A  29      -6.848  -8.343   5.363  1.00 72.24           C  
ATOM    473  C   GLU A  29      -5.850  -8.767   6.454  1.00  0.44           C  
ATOM    474  O   GLU A  29      -6.235  -9.377   7.463  1.00 40.24           O  
ATOM    475  CB  GLU A  29      -6.463  -9.010   4.011  1.00 25.15           C  
ATOM    476  CG  GLU A  29      -7.430  -8.701   2.851  1.00  1.21           C  
ATOM    477  CD  GLU A  29      -6.890  -9.113   1.464  1.00 12.40           C  
ATOM    478  OE1 GLU A  29      -5.738  -8.759   1.135  1.00 25.20           O  
ATOM    479  OE2 GLU A  29      -7.620  -9.772   0.687  1.00 12.34           O  
ATOM    480  H   GLU A  29      -6.538  -6.500   4.361  1.00 44.22           H  
ATOM    481  HA  GLU A  29      -7.847  -8.665   5.644  1.00 23.42           H  
ATOM    482  HB2 GLU A  29      -5.473  -8.668   3.724  1.00 62.32           H  
ATOM    483  HB3 GLU A  29      -6.429 -10.088   4.141  1.00 11.31           H  
ATOM    484  HG2 GLU A  29      -8.364  -9.222   3.038  1.00 73.51           H  
ATOM    485  HG3 GLU A  29      -7.628  -7.633   2.837  1.00 14.34           H  
ATOM    486  N   GLY A  30      -4.567  -8.428   6.230  1.00 73.04           N  
ATOM    487  CA  GLY A  30      -3.485  -8.790   7.143  1.00 44.41           C  
ATOM    488  C   GLY A  30      -3.238  -7.709   8.181  1.00 62.11           C  
ATOM    489  O   GLY A  30      -3.961  -7.614   9.181  1.00 63.25           O  
ATOM    490  H   GLY A  30      -4.356  -7.891   5.435  1.00 23.04           H  
ATOM    491  HA2 GLY A  30      -3.722  -9.720   7.648  1.00  3.22           H  
ATOM    492  HA3 GLY A  30      -2.579  -8.935   6.564  1.00 13.51           H  
ATOM    493  N   THR A  31      -2.216  -6.877   7.929  1.00  1.41           N  
ATOM    494  CA  THR A  31      -1.798  -5.772   8.801  1.00 31.43           C  
ATOM    495  C   THR A  31      -1.325  -4.608   7.917  1.00 55.23           C  
ATOM    496  O   THR A  31      -1.096  -4.782   6.708  1.00 55.05           O  
ATOM    497  CB  THR A  31      -0.608  -6.181   9.756  1.00  0.21           C  
ATOM    498  OG1 THR A  31       0.543  -6.521   8.972  1.00 12.54           O  
ATOM    499  CG2 THR A  31      -0.944  -7.360  10.695  1.00 45.42           C  
ATOM    500  H   THR A  31      -1.711  -7.006   7.096  1.00 12.22           H  
ATOM    501  HA  THR A  31      -2.645  -5.446   9.403  1.00  3.12           H  
ATOM    502  HB  THR A  31      -0.349  -5.319  10.371  1.00 22.33           H  
ATOM    503  HG1 THR A  31       0.478  -7.432   8.680  1.00 45.03           H  
ATOM    504 HG21 THR A  31      -1.785  -7.099  11.323  1.00 34.00           H  
ATOM    505 HG22 THR A  31      -0.091  -7.584  11.320  1.00 72.02           H  
ATOM    506 HG23 THR A  31      -1.195  -8.238  10.109  1.00 60.23           H  
ATOM    507  N   SER A  32      -1.148  -3.434   8.538  1.00  4.01           N  
ATOM    508  CA  SER A  32      -0.484  -2.281   7.903  1.00 24.44           C  
ATOM    509  C   SER A  32       1.004  -2.610   7.617  1.00 52.42           C  
ATOM    510  O   SER A  32       1.627  -2.006   6.738  1.00 74.13           O  
ATOM    511  CB  SER A  32      -0.624  -1.019   8.800  1.00 24.25           C  
ATOM    512  OG  SER A  32      -0.138  -1.246  10.116  1.00  2.24           O  
ATOM    513  H   SER A  32      -1.473  -3.342   9.452  1.00 35.14           H  
ATOM    514  HA  SER A  32      -0.983  -2.092   6.954  1.00 64.42           H  
ATOM    515  HB2 SER A  32      -0.071  -0.197   8.367  1.00 24.15           H  
ATOM    516  HB3 SER A  32      -1.667  -0.741   8.869  1.00 71.24           H  
ATOM    517  HG  SER A  32       0.803  -1.467  10.081  1.00 11.14           H  
ATOM    518  N   GLU A  33       1.548  -3.601   8.365  1.00 74.31           N  
ATOM    519  CA  GLU A  33       2.915  -4.112   8.167  1.00 71.52           C  
ATOM    520  C   GLU A  33       3.020  -4.836   6.811  1.00  4.23           C  
ATOM    521  O   GLU A  33       4.015  -4.683   6.116  1.00 25.12           O  
ATOM    522  CB  GLU A  33       3.345  -5.064   9.328  1.00 42.32           C  
ATOM    523  CG  GLU A  33       2.975  -4.586  10.751  1.00 52.23           C  
ATOM    524  CD  GLU A  33       3.397  -3.136  11.056  1.00 55.24           C  
ATOM    525  OE1 GLU A  33       4.604  -2.885  11.266  1.00 15.33           O  
ATOM    526  OE2 GLU A  33       2.517  -2.242  11.092  1.00 72.42           O  
ATOM    527  H   GLU A  33       1.004  -3.996   9.079  1.00 54.14           H  
ATOM    528  HA  GLU A  33       3.585  -3.254   8.156  1.00 74.43           H  
ATOM    529  HB2 GLU A  33       2.884  -6.036   9.178  1.00 10.11           H  
ATOM    530  HB3 GLU A  33       4.424  -5.193   9.291  1.00  1.44           H  
ATOM    531  HG2 GLU A  33       1.899  -4.675  10.871  1.00 42.12           H  
ATOM    532  HG3 GLU A  33       3.453  -5.244  11.472  1.00 14.14           H  
ATOM    533  N   ASP A  34       1.965  -5.615   6.453  1.00 64.14           N  
ATOM    534  CA  ASP A  34       1.873  -6.330   5.146  1.00 13.34           C  
ATOM    535  C   ASP A  34       1.899  -5.351   3.971  1.00 32.11           C  
ATOM    536  O   ASP A  34       2.592  -5.573   2.970  1.00 14.35           O  
ATOM    537  CB  ASP A  34       0.569  -7.178   5.032  1.00 62.35           C  
ATOM    538  CG  ASP A  34       0.579  -8.452   5.881  1.00 70.00           C  
ATOM    539  OD1 ASP A  34       1.205  -9.445   5.467  1.00 63.31           O  
ATOM    540  OD2 ASP A  34      -0.041  -8.477   6.950  1.00 32.21           O  
ATOM    541  H   ASP A  34       1.229  -5.713   7.091  1.00 63.13           H  
ATOM    542  HA  ASP A  34       2.732  -6.992   5.075  1.00  3.42           H  
ATOM    543  HB2 ASP A  34      -0.273  -6.564   5.333  1.00 51.25           H  
ATOM    544  HB3 ASP A  34       0.421  -7.467   3.991  1.00 25.20           H  
ATOM    545  N   ALA A  35       1.107  -4.287   4.110  1.00  0.31           N  
ATOM    546  CA  ALA A  35       0.905  -3.293   3.058  1.00  3.41           C  
ATOM    547  C   ALA A  35       2.203  -2.542   2.732  1.00 21.51           C  
ATOM    548  O   ALA A  35       2.579  -2.453   1.566  1.00 74.12           O  
ATOM    549  CB  ALA A  35      -0.200  -2.336   3.473  1.00 62.20           C  
ATOM    550  H   ALA A  35       0.637  -4.170   4.963  1.00 34.22           H  
ATOM    551  HA  ALA A  35       0.566  -3.818   2.162  1.00  1.21           H  
ATOM    552  HB1 ALA A  35      -1.115  -2.889   3.653  1.00 22.13           H  
ATOM    553  HB2 ALA A  35      -0.377  -1.612   2.685  1.00 22.42           H  
ATOM    554  HB3 ALA A  35       0.082  -1.818   4.379  1.00 23.54           H  
ATOM    555  N   GLU A  36       2.898  -2.025   3.769  1.00 61.34           N  
ATOM    556  CA  GLU A  36       4.179  -1.299   3.580  1.00 25.22           C  
ATOM    557  C   GLU A  36       5.314  -2.262   3.161  1.00  5.15           C  
ATOM    558  O   GLU A  36       6.220  -1.871   2.410  1.00 14.21           O  
ATOM    559  CB  GLU A  36       4.585  -0.502   4.851  1.00  3.33           C  
ATOM    560  CG  GLU A  36       4.860  -1.360   6.104  1.00 25.31           C  
ATOM    561  CD  GLU A  36       5.503  -0.565   7.251  1.00 55.23           C  
ATOM    562  OE1 GLU A  36       4.833   0.329   7.816  1.00 74.42           O  
ATOM    563  OE2 GLU A  36       6.696  -0.810   7.569  1.00 10.11           O  
ATOM    564  H   GLU A  36       2.540  -2.127   4.678  1.00 53.32           H  
ATOM    565  HA  GLU A  36       4.023  -0.591   2.767  1.00 42.54           H  
ATOM    566  HB2 GLU A  36       5.484   0.070   4.629  1.00 61.51           H  
ATOM    567  HB3 GLU A  36       3.791   0.197   5.086  1.00 22.44           H  
ATOM    568  HG2 GLU A  36       3.923  -1.779   6.454  1.00 64.40           H  
ATOM    569  HG3 GLU A  36       5.519  -2.176   5.826  1.00 70.22           H  
ATOM    570  N   ARG A  37       5.238  -3.522   3.651  1.00 43.22           N  
ATOM    571  CA  ARG A  37       6.174  -4.612   3.290  1.00 44.50           C  
ATOM    572  C   ARG A  37       6.158  -4.847   1.779  1.00 10.42           C  
ATOM    573  O   ARG A  37       7.206  -4.909   1.150  1.00 75.21           O  
ATOM    574  CB  ARG A  37       5.805  -5.935   4.035  1.00 72.50           C  
ATOM    575  CG  ARG A  37       6.509  -7.224   3.536  1.00 35.31           C  
ATOM    576  CD  ARG A  37       8.042  -7.155   3.623  1.00 14.42           C  
ATOM    577  NE  ARG A  37       8.677  -8.331   3.027  1.00  2.41           N  
ATOM    578  CZ  ARG A  37       9.929  -8.383   2.550  1.00 33.52           C  
ATOM    579  NH1 ARG A  37      10.720  -7.311   2.582  1.00 44.13           N  
ATOM    580  NH2 ARG A  37      10.386  -9.520   2.062  1.00 25.44           N  
ATOM    581  H   ARG A  37       4.517  -3.721   4.284  1.00 23.41           H  
ATOM    582  HA  ARG A  37       7.173  -4.304   3.591  1.00 43.22           H  
ATOM    583  HB2 ARG A  37       6.041  -5.811   5.084  1.00 34.22           H  
ATOM    584  HB3 ARG A  37       4.733  -6.085   3.946  1.00 20.10           H  
ATOM    585  HG2 ARG A  37       6.170  -8.062   4.137  1.00 14.24           H  
ATOM    586  HG3 ARG A  37       6.224  -7.398   2.504  1.00 31.23           H  
ATOM    587  HD2 ARG A  37       8.385  -6.268   3.103  1.00  2.54           H  
ATOM    588  HD3 ARG A  37       8.334  -7.095   4.664  1.00 74.34           H  
ATOM    589  HE  ARG A  37       8.132  -9.147   2.982  1.00 60.21           H  
ATOM    590 HH11 ARG A  37      10.390  -6.448   2.969  1.00 20.13           H  
ATOM    591 HH12 ARG A  37      11.660  -7.366   2.222  1.00  5.22           H  
ATOM    592 HH21 ARG A  37       9.799 -10.339   2.051  1.00 52.25           H  
ATOM    593 HH22 ARG A  37      11.320  -9.577   1.701  1.00 75.32           H  
ATOM    594  N   MET A  38       4.959  -4.976   1.218  1.00 43.23           N  
ATOM    595  CA  MET A  38       4.791  -5.240  -0.207  1.00  4.21           C  
ATOM    596  C   MET A  38       5.001  -3.945  -1.007  1.00 41.44           C  
ATOM    597  O   MET A  38       5.478  -4.002  -2.119  1.00  0.34           O  
ATOM    598  CB  MET A  38       3.400  -5.865  -0.478  1.00 10.55           C  
ATOM    599  CG  MET A  38       3.121  -7.229   0.202  1.00 64.04           C  
ATOM    600  SD  MET A  38       3.841  -8.670  -0.647  1.00 72.55           S  
ATOM    601  CE  MET A  38       5.567  -8.673  -0.137  1.00 32.53           C  
ATOM    602  H   MET A  38       4.158  -4.870   1.776  1.00 12.20           H  
ATOM    603  HA  MET A  38       5.556  -5.959  -0.504  1.00 72.24           H  
ATOM    604  HB2 MET A  38       2.642  -5.165  -0.137  1.00 20.21           H  
ATOM    605  HB3 MET A  38       3.284  -5.998  -1.546  1.00 25.44           H  
ATOM    606  HG2 MET A  38       3.505  -7.202   1.212  1.00 54.31           H  
ATOM    607  HG3 MET A  38       2.049  -7.373   0.244  1.00 14.13           H  
ATOM    608  HE1 MET A  38       5.628  -8.703   0.944  1.00 15.13           H  
ATOM    609  HE2 MET A  38       6.054  -7.781  -0.499  1.00 61.03           H  
ATOM    610  HE3 MET A  38       6.060  -9.543  -0.547  1.00 44.40           H  
ATOM    611  N   ALA A  39       4.690  -2.777  -0.391  1.00  2.03           N  
ATOM    612  CA  ALA A  39       4.755  -1.446  -1.053  1.00 43.21           C  
ATOM    613  C   ALA A  39       6.162  -1.091  -1.553  1.00 32.42           C  
ATOM    614  O   ALA A  39       6.320  -0.551  -2.649  1.00 22.33           O  
ATOM    615  CB  ALA A  39       4.250  -0.352  -0.102  1.00 33.30           C  
ATOM    616  H   ALA A  39       4.394  -2.816   0.542  1.00 31.01           H  
ATOM    617  HA  ALA A  39       4.080  -1.477  -1.903  1.00 42.34           H  
ATOM    618  HB1 ALA A  39       4.234   0.601  -0.614  1.00 73.31           H  
ATOM    619  HB2 ALA A  39       4.903  -0.287   0.761  1.00 51.15           H  
ATOM    620  HB3 ALA A  39       3.248  -0.594   0.233  1.00  4.54           H  
ATOM    621  N   ARG A  40       7.165  -1.403  -0.728  1.00 70.31           N  
ATOM    622  CA  ARG A  40       8.593  -1.127  -1.025  1.00 51.13           C  
ATOM    623  C   ARG A  40       9.155  -2.054  -2.134  1.00 23.24           C  
ATOM    624  O   ARG A  40      10.267  -1.830  -2.621  1.00 52.54           O  
ATOM    625  CB  ARG A  40       9.421  -1.239   0.287  1.00 13.44           C  
ATOM    626  CG  ARG A  40       9.257  -2.576   1.043  1.00  3.12           C  
ATOM    627  CD  ARG A  40       9.879  -2.552   2.449  1.00 11.30           C  
ATOM    628  NE  ARG A  40       9.317  -1.459   3.270  1.00 23.42           N  
ATOM    629  CZ  ARG A  40       8.820  -1.565   4.518  1.00 53.24           C  
ATOM    630  NH1 ARG A  40       8.787  -2.730   5.165  1.00 12.31           N  
ATOM    631  NH2 ARG A  40       8.343  -0.481   5.103  1.00 11.43           N  
ATOM    632  H   ARG A  40       6.938  -1.828   0.127  1.00 60.42           H  
ATOM    633  HA  ARG A  40       8.660  -0.103  -1.376  1.00 51.44           H  
ATOM    634  HB2 ARG A  40      10.474  -1.109   0.056  1.00 52.40           H  
ATOM    635  HB3 ARG A  40       9.119  -0.438   0.953  1.00 74.22           H  
ATOM    636  HG2 ARG A  40       8.197  -2.797   1.139  1.00 62.25           H  
ATOM    637  HG3 ARG A  40       9.726  -3.363   0.463  1.00 44.23           H  
ATOM    638  HD2 ARG A  40       9.692  -3.505   2.932  1.00 35.24           H  
ATOM    639  HD3 ARG A  40      10.947  -2.403   2.356  1.00 55.13           H  
ATOM    640  HE  ARG A  40       9.312  -0.568   2.858  1.00 34.34           H  
ATOM    641 HH11 ARG A  40       9.135  -3.563   4.731  1.00  2.30           H  
ATOM    642 HH12 ARG A  40       8.408  -2.776   6.096  1.00  3.05           H  
ATOM    643 HH21 ARG A  40       8.358   0.400   4.619  1.00  4.53           H  
ATOM    644 HH22 ARG A  40       7.963  -0.527   6.034  1.00 75.04           H  
ATOM    645  N   ASN A  41       8.388  -3.098  -2.517  1.00 25.43           N  
ATOM    646  CA  ASN A  41       8.746  -4.016  -3.625  1.00 74.51           C  
ATOM    647  C   ASN A  41       7.532  -4.279  -4.553  1.00 33.15           C  
ATOM    648  O   ASN A  41       7.515  -5.264  -5.303  1.00 25.41           O  
ATOM    649  CB  ASN A  41       9.326  -5.348  -3.069  1.00 43.33           C  
ATOM    650  CG  ASN A  41       8.422  -6.059  -2.053  1.00 74.12           C  
ATOM    651  OD1 ASN A  41       7.486  -6.770  -2.416  1.00 10.45           O  
ATOM    652  ND2 ASN A  41       8.720  -5.908  -0.773  1.00 22.34           N  
ATOM    653  H   ASN A  41       7.551  -3.265  -2.033  1.00  5.43           H  
ATOM    654  HA  ASN A  41       9.513  -3.529  -4.228  1.00 44.25           H  
ATOM    655  HB2 ASN A  41       9.503  -6.033  -3.893  1.00 11.14           H  
ATOM    656  HB3 ASN A  41      10.279  -5.142  -2.596  1.00 44.11           H  
ATOM    657 HD21 ASN A  41       9.497  -5.362  -0.533  1.00 34.21           H  
ATOM    658 HD22 ASN A  41       8.150  -6.352  -0.114  1.00 22.31           H  
ATOM    659  N   CYS A  42       6.537  -3.372  -4.514  1.00 32.31           N  
ATOM    660  CA  CYS A  42       5.305  -3.478  -5.335  1.00 43.34           C  
ATOM    661  C   CYS A  42       5.546  -2.923  -6.740  1.00 12.54           C  
ATOM    662  O   CYS A  42       4.961  -3.390  -7.719  1.00 53.44           O  
ATOM    663  CB  CYS A  42       4.149  -2.708  -4.659  1.00 61.32           C  
ATOM    664  SG  CYS A  42       2.586  -2.675  -5.596  1.00 61.32           S  
ATOM    665  H   CYS A  42       6.630  -2.601  -3.913  1.00 25.21           H  
ATOM    666  HA  CYS A  42       5.033  -4.526  -5.406  1.00 35.25           H  
ATOM    667  HB2 CYS A  42       3.939  -3.158  -3.699  1.00 73.04           H  
ATOM    668  HB3 CYS A  42       4.458  -1.682  -4.497  1.00 15.45           H  
ATOM    669  N   GLU A  43       6.413  -1.909  -6.813  1.00 32.31           N  
ATOM    670  CA  GLU A  43       6.790  -1.230  -8.064  1.00 71.43           C  
ATOM    671  C   GLU A  43       8.326  -1.219  -8.228  1.00  0.33           C  
ATOM    672  O   GLU A  43       8.834  -1.066  -9.342  1.00 52.31           O  
ATOM    673  CB  GLU A  43       6.172   0.208  -8.108  1.00 31.31           C  
ATOM    674  CG  GLU A  43       6.026   0.923  -6.743  1.00 71.24           C  
ATOM    675  CD  GLU A  43       7.344   1.125  -5.975  1.00 51.31           C  
ATOM    676  OE1 GLU A  43       8.085   2.079  -6.289  1.00  1.42           O  
ATOM    677  OE2 GLU A  43       7.655   0.316  -5.069  1.00 61.40           O  
ATOM    678  H   GLU A  43       6.830  -1.598  -5.982  1.00 22.33           H  
ATOM    679  HA  GLU A  43       6.375  -1.807  -8.889  1.00 41.21           H  
ATOM    680  HB2 GLU A  43       6.780   0.835  -8.751  1.00  0.44           H  
ATOM    681  HB3 GLU A  43       5.181   0.142  -8.552  1.00 31.33           H  
ATOM    682  HG2 GLU A  43       5.578   1.895  -6.916  1.00 75.14           H  
ATOM    683  HG3 GLU A  43       5.342   0.342  -6.130  1.00 14.15           H  
ATOM    684  N   SER A  44       9.053  -1.365  -7.100  1.00  4.54           N  
ATOM    685  CA  SER A  44      10.516  -1.491  -7.077  1.00 22.21           C  
ATOM    686  C   SER A  44      10.916  -2.963  -7.362  1.00 45.33           C  
ATOM    687  O   SER A  44      11.593  -3.228  -8.381  1.00 54.13           O  
ATOM    688  CB  SER A  44      11.069  -1.002  -5.710  1.00 15.40           C  
ATOM    689  OG  SER A  44      10.751   0.366  -5.479  1.00 71.45           O  
ATOM    690  OXT SER A  44      10.517  -3.862  -6.585  1.00 35.93           O  
ATOM    691  H   SER A  44       8.580  -1.388  -6.242  1.00  3.54           H  
ATOM    692  HA  SER A  44      10.917  -0.848  -7.862  1.00 51.43           H  
ATOM    693  HB2 SER A  44      10.631  -1.589  -4.912  1.00  0.20           H  
ATOM    694  HB3 SER A  44      12.146  -1.114  -5.686  1.00 32.15           H  
ATOM    695  HG  SER A  44       9.791   0.474  -5.475  1.00 51.44           H  
TER     696      SER A  44                                                      
ENDMDL                                                                          
MODEL        7                                                                  
ATOM      1  N   ALA A   1      -5.140   4.902  13.613  1.00 45.11           N  
ATOM      2  CA  ALA A   1      -5.140   5.325  12.199  1.00  1.42           C  
ATOM      3  C   ALA A   1      -5.373   4.100  11.296  1.00  2.22           C  
ATOM      4  O   ALA A   1      -4.428   3.350  11.039  1.00 23.44           O  
ATOM      5  CB  ALA A   1      -3.826   6.031  11.849  1.00 24.03           C  
ATOM      6  H1  ALA A   1      -4.967   5.715  14.237  1.00 40.33           H  
ATOM      7  H2  ALA A   1      -4.398   4.193  13.776  1.00 40.33           H  
ATOM      8  H3  ALA A   1      -6.057   4.486  13.857  1.00 40.33           H  
ATOM      9  HA  ALA A   1      -5.950   6.034  12.063  1.00 30.21           H  
ATOM     10  HB1 ALA A   1      -3.854   6.359  10.816  1.00 63.12           H  
ATOM     11  HB2 ALA A   1      -2.994   5.352  11.985  1.00 55.14           H  
ATOM     12  HB3 ALA A   1      -3.692   6.892  12.490  1.00 43.53           H  
ATOM     13  N   PRO A   2      -6.642   3.844  10.828  1.00 71.41           N  
ATOM     14  CA  PRO A   2      -6.968   2.671   9.998  1.00 42.11           C  
ATOM     15  C   PRO A   2      -6.548   2.884   8.531  1.00 12.53           C  
ATOM     16  O   PRO A   2      -7.342   3.359   7.707  1.00 54.10           O  
ATOM     17  CB  PRO A   2      -8.515   2.507  10.165  1.00 15.22           C  
ATOM     18  CG  PRO A   2      -8.965   3.644  11.049  1.00 42.04           C  
ATOM     19  CD  PRO A   2      -7.845   4.670  11.053  1.00  0.14           C  
ATOM     20  HA  PRO A   2      -6.470   1.779  10.376  1.00 34.35           H  
ATOM     21  HB2 PRO A   2      -9.006   2.547   9.192  1.00 54.01           H  
ATOM     22  HB3 PRO A   2      -8.744   1.556  10.634  1.00 41.23           H  
ATOM     23  HG2 PRO A   2      -9.884   4.078  10.661  1.00 63.31           H  
ATOM     24  HG3 PRO A   2      -9.133   3.283  12.058  1.00 72.54           H  
ATOM     25  HD2 PRO A   2      -7.971   5.393  10.255  1.00 71.05           H  
ATOM     26  HD3 PRO A   2      -7.790   5.182  12.013  1.00 43.42           H  
ATOM     27  N   CYS A   3      -5.248   2.629   8.262  1.00 52.25           N  
ATOM     28  CA  CYS A   3      -4.659   2.598   6.908  1.00 10.53           C  
ATOM     29  C   CYS A   3      -4.747   3.948   6.168  1.00 51.23           C  
ATOM     30  O   CYS A   3      -4.508   3.993   4.971  1.00 13.11           O  
ATOM     31  CB  CYS A   3      -5.301   1.460   6.078  1.00 50.42           C  
ATOM     32  SG  CYS A   3      -5.073  -0.172   6.829  1.00 42.24           S  
ATOM     33  H   CYS A   3      -4.649   2.458   9.019  1.00 61.13           H  
ATOM     34  HA  CYS A   3      -3.610   2.364   7.041  1.00 65.21           H  
ATOM     35  HB2 CYS A   3      -6.365   1.637   5.990  1.00 11.52           H  
ATOM     36  HB3 CYS A   3      -4.860   1.428   5.088  1.00 34.24           H  
ATOM     37  N   GLU A   4      -5.060   5.041   6.895  1.00 41.32           N  
ATOM     38  CA  GLU A   4      -5.214   6.387   6.311  1.00 73.30           C  
ATOM     39  C   GLU A   4      -3.844   6.947   5.883  1.00 44.22           C  
ATOM     40  O   GLU A   4      -3.713   7.542   4.803  1.00 50.32           O  
ATOM     41  CB  GLU A   4      -5.919   7.327   7.326  1.00 20.04           C  
ATOM     42  CG  GLU A   4      -5.242   7.399   8.710  1.00 12.51           C  
ATOM     43  CD  GLU A   4      -5.989   8.286   9.715  1.00 10.51           C  
ATOM     44  OE1 GLU A   4      -6.949   7.803  10.339  1.00  1.02           O  
ATOM     45  OE2 GLU A   4      -5.625   9.470   9.873  1.00 52.42           O  
ATOM     46  H   GLU A   4      -5.190   4.935   7.856  1.00 34.25           H  
ATOM     47  HA  GLU A   4      -5.846   6.292   5.427  1.00 21.42           H  
ATOM     48  HB2 GLU A   4      -5.959   8.330   6.912  1.00 71.31           H  
ATOM     49  HB3 GLU A   4      -6.939   6.978   7.468  1.00 54.34           H  
ATOM     50  HG2 GLU A   4      -5.185   6.390   9.114  1.00 55.04           H  
ATOM     51  HG3 GLU A   4      -4.227   7.774   8.584  1.00 61.31           H  
ATOM     52  N   ASP A   5      -2.830   6.715   6.745  1.00 42.11           N  
ATOM     53  CA  ASP A   5      -1.433   7.078   6.478  1.00 51.22           C  
ATOM     54  C   ASP A   5      -0.914   6.281   5.284  1.00 25.51           C  
ATOM     55  O   ASP A   5      -0.423   6.862   4.319  1.00 43.35           O  
ATOM     56  CB  ASP A   5      -0.540   6.803   7.724  1.00 72.13           C  
ATOM     57  CG  ASP A   5      -0.799   7.782   8.886  1.00 63.34           C  
ATOM     58  OD1 ASP A   5      -1.868   7.692   9.527  1.00 21.33           O  
ATOM     59  OD2 ASP A   5       0.074   8.634   9.176  1.00 41.54           O  
ATOM     60  H   ASP A   5      -3.036   6.284   7.597  1.00 55.42           H  
ATOM     61  HA  ASP A   5      -1.396   8.141   6.244  1.00 41.24           H  
ATOM     62  HB2 ASP A   5      -0.730   5.793   8.086  1.00 63.21           H  
ATOM     63  HB3 ASP A   5       0.508   6.872   7.437  1.00 31.11           H  
ATOM     64  N   LEU A   6      -1.115   4.950   5.345  1.00 40.55           N  
ATOM     65  CA  LEU A   6      -0.604   3.999   4.344  1.00 52.42           C  
ATOM     66  C   LEU A   6      -1.194   4.307   2.963  1.00 61.35           C  
ATOM     67  O   LEU A   6      -0.457   4.378   1.990  1.00 52.13           O  
ATOM     68  CB  LEU A   6      -0.906   2.538   4.790  1.00 74.01           C  
ATOM     69  CG  LEU A   6      -0.438   1.378   3.814  1.00 51.51           C  
ATOM     70  CD1 LEU A   6       0.135   0.177   4.590  1.00  4.33           C  
ATOM     71  CD2 LEU A   6      -1.590   0.911   2.872  1.00  5.33           C  
ATOM     72  H   LEU A   6      -1.642   4.598   6.092  1.00 21.43           H  
ATOM     73  HA  LEU A   6       0.473   4.128   4.295  1.00  1.30           H  
ATOM     74  HB2 LEU A   6      -0.432   2.391   5.760  1.00 24.53           H  
ATOM     75  HB3 LEU A   6      -1.974   2.451   4.938  1.00 53.22           H  
ATOM     76  HG  LEU A   6       0.363   1.749   3.185  1.00 61.20           H  
ATOM     77 HD11 LEU A   6       0.472  -0.581   3.893  1.00 60.50           H  
ATOM     78 HD12 LEU A   6      -0.626  -0.246   5.235  1.00 52.53           H  
ATOM     79 HD13 LEU A   6       0.975   0.501   5.193  1.00 64.15           H  
ATOM     80 HD21 LEU A   6      -2.421   0.544   3.463  1.00 35.34           H  
ATOM     81 HD22 LEU A   6      -1.239   0.124   2.219  1.00 22.50           H  
ATOM     82 HD23 LEU A   6      -1.925   1.747   2.268  1.00  1.04           H  
ATOM     83  N   LYS A   7      -2.523   4.527   2.933  1.00 34.10           N  
ATOM     84  CA  LYS A   7      -3.296   4.805   1.709  1.00 20.22           C  
ATOM     85  C   LYS A   7      -2.712   5.980   0.919  1.00 21.31           C  
ATOM     86  O   LYS A   7      -2.443   5.851  -0.270  1.00 53.22           O  
ATOM     87  CB  LYS A   7      -4.776   5.079   2.082  1.00 65.43           C  
ATOM     88  CG  LYS A   7      -5.682   5.573   0.929  1.00  1.32           C  
ATOM     89  CD  LYS A   7      -7.171   5.663   1.334  1.00 12.32           C  
ATOM     90  CE  LYS A   7      -7.419   6.530   2.581  1.00 13.22           C  
ATOM     91  NZ  LYS A   7      -8.831   6.450   3.030  1.00 32.43           N  
ATOM     92  H   LYS A   7      -3.008   4.498   3.782  1.00  4.40           H  
ATOM     93  HA  LYS A   7      -3.257   3.912   1.089  1.00 10.13           H  
ATOM     94  HB2 LYS A   7      -5.200   4.158   2.470  1.00 63.24           H  
ATOM     95  HB3 LYS A   7      -4.798   5.822   2.873  1.00 71.43           H  
ATOM     96  HG2 LYS A   7      -5.345   6.556   0.614  1.00 44.42           H  
ATOM     97  HG3 LYS A   7      -5.587   4.885   0.095  1.00 61.45           H  
ATOM     98  HD2 LYS A   7      -7.726   6.085   0.507  1.00 74.52           H  
ATOM     99  HD3 LYS A   7      -7.537   4.658   1.525  1.00 64.43           H  
ATOM    100  HE2 LYS A   7      -6.784   6.192   3.392  1.00 35.03           H  
ATOM    101  HE3 LYS A   7      -7.182   7.563   2.350  1.00  3.53           H  
ATOM    102  HZ1 LYS A   7      -8.979   7.055   3.860  1.00 72.15           H  
ATOM    103  HZ2 LYS A   7      -9.070   5.471   3.286  1.00 12.50           H  
ATOM    104  HZ3 LYS A   7      -9.468   6.761   2.271  1.00 70.14           H  
ATOM    105  N   GLU A   8      -2.494   7.113   1.596  1.00 60.33           N  
ATOM    106  CA  GLU A   8      -1.978   8.328   0.944  1.00 42.41           C  
ATOM    107  C   GLU A   8      -0.498   8.192   0.582  1.00 65.32           C  
ATOM    108  O   GLU A   8      -0.050   8.807  -0.390  1.00 33.13           O  
ATOM    109  CB  GLU A   8      -2.249   9.563   1.821  1.00 22.42           C  
ATOM    110  CG  GLU A   8      -3.752   9.830   2.036  1.00 22.34           C  
ATOM    111  CD  GLU A   8      -4.527  10.010   0.707  1.00 42.53           C  
ATOM    112  OE1 GLU A   8      -4.369  11.064   0.046  1.00 11.35           O  
ATOM    113  OE2 GLU A   8      -5.284   9.093   0.306  1.00 10.31           O  
ATOM    114  H   GLU A   8      -2.689   7.139   2.557  1.00 42.24           H  
ATOM    115  HA  GLU A   8      -2.534   8.448   0.012  1.00 53.13           H  
ATOM    116  HB2 GLU A   8      -1.781   9.417   2.793  1.00  2.12           H  
ATOM    117  HB3 GLU A   8      -1.809  10.441   1.353  1.00  5.54           H  
ATOM    118  HG2 GLU A   8      -4.170   8.988   2.584  1.00 21.14           H  
ATOM    119  HG3 GLU A   8      -3.868  10.727   2.633  1.00 34.54           H  
ATOM    120  N   ARG A   9       0.241   7.364   1.354  1.00 12.31           N  
ATOM    121  CA  ARG A   9       1.629   6.986   1.025  1.00 54.34           C  
ATOM    122  C   ARG A   9       1.674   6.201  -0.292  1.00 54.55           C  
ATOM    123  O   ARG A   9       2.654   6.293  -1.012  1.00 72.52           O  
ATOM    124  CB  ARG A   9       2.284   6.150   2.158  1.00  2.31           C  
ATOM    125  CG  ARG A   9       2.559   6.940   3.454  1.00 32.23           C  
ATOM    126  CD  ARG A   9       3.064   6.044   4.594  1.00 34.24           C  
ATOM    127  NE  ARG A   9       3.193   6.788   5.857  1.00 34.32           N  
ATOM    128  CZ  ARG A   9       3.178   6.242   7.084  1.00 71.40           C  
ATOM    129  NH1 ARG A   9       3.053   4.932   7.248  1.00 54.41           N  
ATOM    130  NH2 ARG A   9       3.293   7.020   8.145  1.00 72.52           N  
ATOM    131  H   ARG A   9      -0.163   6.995   2.168  1.00 30.04           H  
ATOM    132  HA  ARG A   9       2.198   7.904   0.899  1.00  5.31           H  
ATOM    133  HB2 ARG A   9       1.628   5.319   2.400  1.00  2.02           H  
ATOM    134  HB3 ARG A   9       3.233   5.745   1.806  1.00  3.13           H  
ATOM    135  HG2 ARG A   9       3.305   7.700   3.250  1.00  4.42           H  
ATOM    136  HG3 ARG A   9       1.640   7.423   3.769  1.00 54.41           H  
ATOM    137  HD2 ARG A   9       2.366   5.225   4.734  1.00 35.11           H  
ATOM    138  HD3 ARG A   9       4.037   5.643   4.324  1.00  5.03           H  
ATOM    139  HE  ARG A   9       3.299   7.762   5.780  1.00 12.40           H  
ATOM    140 HH11 ARG A   9       2.968   4.329   6.455  1.00 13.52           H  
ATOM    141 HH12 ARG A   9       3.052   4.538   8.173  1.00 41.41           H  
ATOM    142 HH21 ARG A   9       3.382   8.016   8.036  1.00 41.02           H  
ATOM    143 HH22 ARG A   9       3.285   6.622   9.066  1.00 54.43           H  
ATOM    144  N   LEU A  10       0.598   5.442  -0.605  1.00 63.14           N  
ATOM    145  CA  LEU A  10       0.546   4.613  -1.820  1.00 61.44           C  
ATOM    146  C   LEU A  10       0.652   5.499  -3.082  1.00 64.54           C  
ATOM    147  O   LEU A  10       1.452   5.219  -3.982  1.00  4.54           O  
ATOM    148  CB  LEU A  10      -0.740   3.740  -1.858  1.00 63.01           C  
ATOM    149  CG  LEU A  10      -0.982   2.801  -0.631  1.00 74.03           C  
ATOM    150  CD1 LEU A  10      -2.295   2.007  -0.754  1.00 65.13           C  
ATOM    151  CD2 LEU A  10       0.223   1.867  -0.378  1.00 44.30           C  
ATOM    152  H   LEU A  10      -0.177   5.452  -0.008  1.00 64.11           H  
ATOM    153  HA  LEU A  10       1.405   3.949  -1.792  1.00 64.10           H  
ATOM    154  HB2 LEU A  10      -1.595   4.405  -1.944  1.00 61.32           H  
ATOM    155  HB3 LEU A  10      -0.707   3.121  -2.751  1.00 74.15           H  
ATOM    156  HG  LEU A  10      -1.087   3.423   0.248  1.00 43.52           H  
ATOM    157 HD11 LEU A  10      -2.245   1.333  -1.600  1.00 51.14           H  
ATOM    158 HD12 LEU A  10      -3.119   2.694  -0.892  1.00 62.44           H  
ATOM    159 HD13 LEU A  10      -2.460   1.437   0.150  1.00 64.14           H  
ATOM    160 HD21 LEU A  10       0.391   1.238  -1.245  1.00 32.04           H  
ATOM    161 HD22 LEU A  10       0.026   1.244   0.483  1.00 73.32           H  
ATOM    162 HD23 LEU A  10       1.106   2.459  -0.189  1.00 45.21           H  
ATOM    163  N   LYS A  11      -0.125   6.600  -3.117  1.00 43.11           N  
ATOM    164  CA  LYS A  11      -0.073   7.564  -4.238  1.00 60.21           C  
ATOM    165  C   LYS A  11       1.165   8.480  -4.125  1.00 11.51           C  
ATOM    166  O   LYS A  11       1.704   8.933  -5.145  1.00 61.02           O  
ATOM    167  CB  LYS A  11      -1.366   8.424  -4.324  1.00 64.23           C  
ATOM    168  CG  LYS A  11      -2.657   7.658  -4.733  1.00 21.41           C  
ATOM    169  CD  LYS A  11      -3.290   6.813  -3.604  1.00 10.05           C  
ATOM    170  CE  LYS A  11      -3.694   7.664  -2.386  1.00  1.44           C  
ATOM    171  NZ  LYS A  11      -4.653   8.750  -2.713  1.00  3.45           N  
ATOM    172  H   LYS A  11      -0.736   6.777  -2.365  1.00  1.33           H  
ATOM    173  HA  LYS A  11       0.015   6.991  -5.157  1.00 15.44           H  
ATOM    174  HB2 LYS A  11      -1.537   8.894  -3.361  1.00 12.23           H  
ATOM    175  HB3 LYS A  11      -1.208   9.211  -5.056  1.00 63.13           H  
ATOM    176  HG2 LYS A  11      -3.394   8.378  -5.065  1.00 72.10           H  
ATOM    177  HG3 LYS A  11      -2.415   7.002  -5.561  1.00 24.51           H  
ATOM    178  HD2 LYS A  11      -4.175   6.321  -3.991  1.00 21.44           H  
ATOM    179  HD3 LYS A  11      -2.574   6.057  -3.287  1.00 42.11           H  
ATOM    180  HE2 LYS A  11      -4.155   7.018  -1.650  1.00 44.45           H  
ATOM    181  HE3 LYS A  11      -2.802   8.103  -1.951  1.00 53.32           H  
ATOM    182  HZ1 LYS A  11      -5.511   8.353  -3.140  1.00 52.42           H  
ATOM    183  HZ2 LYS A  11      -4.229   9.425  -3.380  1.00 62.21           H  
ATOM    184  HZ3 LYS A  11      -4.919   9.263  -1.845  1.00 54.44           H  
ATOM    185  N   LYS A  12       1.602   8.735  -2.876  1.00 71.53           N  
ATOM    186  CA  LYS A  12       2.760   9.601  -2.570  1.00 40.14           C  
ATOM    187  C   LYS A  12       4.064   8.978  -3.121  1.00 13.22           C  
ATOM    188  O   LYS A  12       4.947   9.689  -3.607  1.00 51.33           O  
ATOM    189  CB  LYS A  12       2.831   9.848  -1.026  1.00 65.43           C  
ATOM    190  CG  LYS A  12       3.853  10.912  -0.539  1.00 12.30           C  
ATOM    191  CD  LYS A  12       5.292  10.366  -0.353  1.00 54.25           C  
ATOM    192  CE  LYS A  12       6.315  11.456  -0.026  1.00 40.21           C  
ATOM    193  NZ  LYS A  12       7.679  10.902   0.130  1.00 33.32           N  
ATOM    194  H   LYS A  12       1.125   8.329  -2.123  1.00 61.32           H  
ATOM    195  HA  LYS A  12       2.594  10.553  -3.067  1.00 74.12           H  
ATOM    196  HB2 LYS A  12       1.843  10.164  -0.693  1.00 53.14           H  
ATOM    197  HB3 LYS A  12       3.057   8.907  -0.536  1.00 44.50           H  
ATOM    198  HG2 LYS A  12       3.879  11.717  -1.268  1.00 40.13           H  
ATOM    199  HG3 LYS A  12       3.506  11.321   0.409  1.00 42.22           H  
ATOM    200  HD2 LYS A  12       5.290   9.642   0.456  1.00 62.33           H  
ATOM    201  HD3 LYS A  12       5.599   9.865  -1.266  1.00 34.12           H  
ATOM    202  HE2 LYS A  12       6.327  12.183  -0.828  1.00 72.40           H  
ATOM    203  HE3 LYS A  12       6.032  11.946   0.897  1.00 43.32           H  
ATOM    204  HZ1 LYS A  12       7.988  10.444  -0.754  1.00 51.43           H  
ATOM    205  HZ2 LYS A  12       7.694  10.196   0.892  1.00 23.15           H  
ATOM    206  HZ3 LYS A  12       8.348  11.659   0.363  1.00  4.31           H  
ATOM    207  N   LEU A  13       4.153   7.637  -3.054  1.00 11.25           N  
ATOM    208  CA  LEU A  13       5.308   6.874  -3.553  1.00 34.25           C  
ATOM    209  C   LEU A  13       5.328   6.848  -5.098  1.00 72.44           C  
ATOM    210  O   LEU A  13       6.383   6.619  -5.698  1.00 13.52           O  
ATOM    211  CB  LEU A  13       5.289   5.430  -2.973  1.00 11.33           C  
ATOM    212  CG  LEU A  13       5.550   5.306  -1.435  1.00 74.42           C  
ATOM    213  CD1 LEU A  13       5.365   3.857  -0.936  1.00  2.35           C  
ATOM    214  CD2 LEU A  13       6.944   5.855  -1.060  1.00  1.02           C  
ATOM    215  H   LEU A  13       3.409   7.143  -2.657  1.00 62.20           H  
ATOM    216  HA  LEU A  13       6.206   7.376  -3.209  1.00 53.43           H  
ATOM    217  HB2 LEU A  13       4.320   4.992  -3.192  1.00 21.23           H  
ATOM    218  HB3 LEU A  13       6.045   4.840  -3.490  1.00 12.23           H  
ATOM    219  HG  LEU A  13       4.817   5.910  -0.913  1.00  2.11           H  
ATOM    220 HD11 LEU A  13       6.085   3.205  -1.417  1.00 33.11           H  
ATOM    221 HD12 LEU A  13       4.365   3.519  -1.170  1.00 12.04           H  
ATOM    222 HD13 LEU A  13       5.506   3.820   0.138  1.00 12.11           H  
ATOM    223 HD21 LEU A  13       7.004   6.901  -1.330  1.00 12.11           H  
ATOM    224 HD22 LEU A  13       7.716   5.303  -1.582  1.00 54.44           H  
ATOM    225 HD23 LEU A  13       7.094   5.760   0.009  1.00 34.13           H  
ATOM    226  N   GLY A  14       4.158   7.102  -5.721  1.00 45.25           N  
ATOM    227  CA  GLY A  14       4.024   7.124  -7.176  1.00 64.31           C  
ATOM    228  C   GLY A  14       4.148   5.736  -7.785  1.00 15.30           C  
ATOM    229  O   GLY A  14       4.792   5.557  -8.823  1.00 25.11           O  
ATOM    230  H   GLY A  14       3.368   7.279  -5.173  1.00  4.11           H  
ATOM    231  HA2 GLY A  14       3.048   7.524  -7.418  1.00 71.04           H  
ATOM    232  HA3 GLY A  14       4.781   7.779  -7.601  1.00 42.21           H  
ATOM    233  N   MET A  15       3.518   4.755  -7.112  1.00 64.22           N  
ATOM    234  CA  MET A  15       3.563   3.329  -7.502  1.00 52.30           C  
ATOM    235  C   MET A  15       2.645   3.028  -8.706  1.00 42.22           C  
ATOM    236  O   MET A  15       2.108   3.939  -9.345  1.00 50.30           O  
ATOM    237  CB  MET A  15       3.168   2.451  -6.283  1.00  1.14           C  
ATOM    238  CG  MET A  15       1.726   2.641  -5.792  1.00 73.13           C  
ATOM    239  SD  MET A  15       1.288   1.571  -4.407  1.00 33.23           S  
ATOM    240  CE  MET A  15       2.571   1.974  -3.230  1.00 74.45           C  
ATOM    241  H   MET A  15       3.009   5.001  -6.313  1.00 55.15           H  
ATOM    242  HA  MET A  15       4.584   3.088  -7.781  1.00 61.33           H  
ATOM    243  HB2 MET A  15       3.299   1.406  -6.545  1.00 25.50           H  
ATOM    244  HB3 MET A  15       3.838   2.680  -5.461  1.00 51.23           H  
ATOM    245  HG2 MET A  15       1.590   3.667  -5.485  1.00  1.23           H  
ATOM    246  HG3 MET A  15       1.049   2.427  -6.611  1.00 52.13           H  
ATOM    247  HE1 MET A  15       2.608   3.044  -3.076  1.00 22.33           H  
ATOM    248  HE2 MET A  15       3.527   1.627  -3.595  1.00 43.21           H  
ATOM    249  HE3 MET A  15       2.350   1.489  -2.290  1.00  2.40           H  
ATOM    250  N   SER A  16       2.496   1.729  -9.015  1.00 34.31           N  
ATOM    251  CA  SER A  16       1.528   1.244 -10.002  1.00 73.22           C  
ATOM    252  C   SER A  16       0.102   1.397  -9.459  1.00  5.21           C  
ATOM    253  O   SER A  16      -0.119   1.226  -8.257  1.00 33.34           O  
ATOM    254  CB  SER A  16       1.828  -0.231 -10.336  1.00 34.41           C  
ATOM    255  OG  SER A  16       3.151  -0.390 -10.836  1.00 52.41           O  
ATOM    256  H   SER A  16       3.061   1.069  -8.562  1.00 75.15           H  
ATOM    257  HA  SER A  16       1.630   1.841 -10.896  1.00 53.34           H  
ATOM    258  HB2 SER A  16       1.732  -0.834  -9.443  1.00 52.21           H  
ATOM    259  HB3 SER A  16       1.131  -0.589 -11.083  1.00 35.34           H  
ATOM    260  HG  SER A  16       3.122  -0.487 -11.799  1.00 52.43           H  
ATOM    261  N   GLU A  17      -0.860   1.714 -10.345  1.00 11.33           N  
ATOM    262  CA  GLU A  17      -2.272   1.911  -9.961  1.00 31.10           C  
ATOM    263  C   GLU A  17      -2.909   0.629  -9.421  1.00 20.33           C  
ATOM    264  O   GLU A  17      -3.798   0.690  -8.562  1.00  3.13           O  
ATOM    265  CB  GLU A  17      -3.098   2.527 -11.124  1.00 42.03           C  
ATOM    266  CG  GLU A  17      -2.971   4.062 -11.212  1.00  4.25           C  
ATOM    267  CD  GLU A  17      -1.526   4.551 -11.439  1.00 31.00           C  
ATOM    268  OE1 GLU A  17      -0.981   4.330 -12.543  1.00  3.11           O  
ATOM    269  OE2 GLU A  17      -0.917   5.123 -10.503  1.00 25.32           O  
ATOM    270  H   GLU A  17      -0.609   1.819 -11.291  1.00  1.42           H  
ATOM    271  HA  GLU A  17      -2.264   2.624  -9.147  1.00 22.42           H  
ATOM    272  HB2 GLU A  17      -2.764   2.100 -12.066  1.00 63.41           H  
ATOM    273  HB3 GLU A  17      -4.147   2.286 -10.991  1.00 73.42           H  
ATOM    274  HG2 GLU A  17      -3.598   4.423 -12.022  1.00 73.52           H  
ATOM    275  HG3 GLU A  17      -3.342   4.473 -10.266  1.00 70.14           H  
ATOM    276  N   GLU A  18      -2.392  -0.510  -9.875  1.00 20.13           N  
ATOM    277  CA  GLU A  18      -2.861  -1.824  -9.449  1.00 72.34           C  
ATOM    278  C   GLU A  18      -2.426  -2.071  -7.995  1.00  0.43           C  
ATOM    279  O   GLU A  18      -3.159  -2.695  -7.225  1.00  5.20           O  
ATOM    280  CB  GLU A  18      -2.288  -2.919 -10.381  1.00  5.52           C  
ATOM    281  CG  GLU A  18      -2.805  -4.338 -10.075  1.00 53.23           C  
ATOM    282  CD  GLU A  18      -2.130  -5.426 -10.918  1.00 41.22           C  
ATOM    283  OE1 GLU A  18      -1.055  -5.914 -10.515  1.00 53.42           O  
ATOM    284  OE2 GLU A  18      -2.666  -5.796 -11.983  1.00 34.24           O  
ATOM    285  H   GLU A  18      -1.638  -0.468 -10.492  1.00 41.43           H  
ATOM    286  HA  GLU A  18      -3.949  -1.835  -9.506  1.00 64.24           H  
ATOM    287  HB2 GLU A  18      -2.551  -2.675 -11.408  1.00 72.23           H  
ATOM    288  HB3 GLU A  18      -1.206  -2.920 -10.294  1.00 51.41           H  
ATOM    289  HG2 GLU A  18      -2.626  -4.550  -9.023  1.00 71.51           H  
ATOM    290  HG3 GLU A  18      -3.877  -4.367 -10.251  1.00 10.40           H  
ATOM    291  N   CYS A  19      -1.254  -1.494  -7.615  1.00 33.21           N  
ATOM    292  CA  CYS A  19      -0.646  -1.732  -6.312  1.00 74.41           C  
ATOM    293  C   CYS A  19      -1.535  -1.167  -5.216  1.00 35.10           C  
ATOM    294  O   CYS A  19      -1.920  -1.912  -4.345  1.00 71.31           O  
ATOM    295  CB  CYS A  19       0.769  -1.127  -6.227  1.00 71.11           C  
ATOM    296  SG  CYS A  19       2.028  -1.979  -7.227  1.00 72.24           S  
ATOM    297  H   CYS A  19      -0.827  -0.841  -8.205  1.00 71.31           H  
ATOM    298  HA  CYS A  19      -0.568  -2.813  -6.172  1.00 71.34           H  
ATOM    299  HB2 CYS A  19       0.736  -0.099  -6.562  1.00 61.50           H  
ATOM    300  HB3 CYS A  19       1.105  -1.145  -5.206  1.00 22.43           H  
ATOM    301  N   ARG A  20      -1.941   0.124  -5.320  1.00 64.11           N  
ATOM    302  CA  ARG A  20      -2.738   0.791  -4.237  1.00 63.11           C  
ATOM    303  C   ARG A  20      -4.095   0.075  -4.050  1.00 64.44           C  
ATOM    304  O   ARG A  20      -4.597  -0.021  -2.928  1.00 23.35           O  
ATOM    305  CB  ARG A  20      -3.001   2.329  -4.445  1.00 33.51           C  
ATOM    306  CG  ARG A  20      -1.943   3.100  -5.262  1.00 53.25           C  
ATOM    307  CD  ARG A  20      -2.229   3.050  -6.740  1.00 60.11           C  
ATOM    308  NE  ARG A  20      -3.564   3.585  -7.069  1.00 41.42           N  
ATOM    309  CZ  ARG A  20      -3.823   4.751  -7.681  1.00 74.32           C  
ATOM    310  NH1 ARG A  20      -2.845   5.565  -8.065  1.00 71.20           N  
ATOM    311  NH2 ARG A  20      -5.073   5.097  -7.907  1.00  2.52           N  
ATOM    312  H   ARG A  20      -1.703   0.623  -6.132  1.00 44.22           H  
ATOM    313  HA  ARG A  20      -2.166   0.670  -3.316  1.00 53.52           H  
ATOM    314  HB2 ARG A  20      -3.961   2.465  -4.930  1.00 14.01           H  
ATOM    315  HB3 ARG A  20      -3.065   2.799  -3.460  1.00  4.02           H  
ATOM    316  HG2 ARG A  20      -1.929   4.128  -4.965  1.00 13.14           H  
ATOM    317  HG3 ARG A  20      -0.973   2.660  -5.083  1.00 14.21           H  
ATOM    318  HD2 ARG A  20      -1.464   3.605  -7.276  1.00 44.43           H  
ATOM    319  HD3 ARG A  20      -2.196   2.007  -7.051  1.00 23.30           H  
ATOM    320  HE  ARG A  20      -4.326   3.022  -6.817  1.00 54.03           H  
ATOM    321 HH11 ARG A  20      -1.888   5.321  -7.896  1.00 62.12           H  
ATOM    322 HH12 ARG A  20      -3.060   6.430  -8.523  1.00 71.15           H  
ATOM    323 HH21 ARG A  20      -5.822   4.493  -7.633  1.00 12.42           H  
ATOM    324 HH22 ARG A  20      -5.277   5.964  -8.371  1.00 13.35           H  
ATOM    325  N   GLN A  21      -4.666  -0.411  -5.175  1.00 63.40           N  
ATOM    326  CA  GLN A  21      -5.930  -1.173  -5.180  1.00 64.14           C  
ATOM    327  C   GLN A  21      -5.796  -2.474  -4.355  1.00  3.33           C  
ATOM    328  O   GLN A  21      -6.730  -2.872  -3.648  1.00 24.32           O  
ATOM    329  CB  GLN A  21      -6.370  -1.469  -6.648  1.00 44.31           C  
ATOM    330  CG  GLN A  21      -6.855  -0.212  -7.414  1.00 40.43           C  
ATOM    331  CD  GLN A  21      -7.220  -0.474  -8.878  1.00 62.41           C  
ATOM    332  OE1 GLN A  21      -8.350  -0.845  -9.188  1.00 34.12           O  
ATOM    333  NE2 GLN A  21      -6.286  -0.251  -9.791  1.00 24.34           N  
ATOM    334  H   GLN A  21      -4.220  -0.243  -6.034  1.00  4.42           H  
ATOM    335  HA  GLN A  21      -6.682  -0.543  -4.711  1.00 42.20           H  
ATOM    336  HB2 GLN A  21      -5.528  -1.893  -7.188  1.00 54.24           H  
ATOM    337  HB3 GLN A  21      -7.180  -2.194  -6.645  1.00 24.43           H  
ATOM    338  HG2 GLN A  21      -7.727   0.178  -6.908  1.00 11.23           H  
ATOM    339  HG3 GLN A  21      -6.072   0.537  -7.381  1.00 50.34           H  
ATOM    340 HE21 GLN A  21      -5.412   0.049  -9.487  1.00 62.13           H  
ATOM    341 HE22 GLN A  21      -6.515  -0.378 -10.733  1.00 25.44           H  
ATOM    342  N   ARG A  22      -4.613  -3.107  -4.437  1.00 73.30           N  
ATOM    343  CA  ARG A  22      -4.290  -4.306  -3.639  1.00 13.44           C  
ATOM    344  C   ARG A  22      -3.951  -3.924  -2.182  1.00 61.51           C  
ATOM    345  O   ARG A  22      -4.467  -4.530  -1.252  1.00 13.20           O  
ATOM    346  CB  ARG A  22      -3.114  -5.126  -4.281  1.00 74.12           C  
ATOM    347  CG  ARG A  22      -3.545  -6.182  -5.328  1.00 62.41           C  
ATOM    348  CD  ARG A  22      -4.083  -5.590  -6.643  1.00 50.31           C  
ATOM    349  NE  ARG A  22      -4.576  -6.628  -7.577  1.00  4.23           N  
ATOM    350  CZ  ARG A  22      -3.803  -7.470  -8.295  1.00 73.32           C  
ATOM    351  NH1 ARG A  22      -2.480  -7.433  -8.213  1.00 64.14           N  
ATOM    352  NH2 ARG A  22      -4.382  -8.329  -9.117  1.00 54.10           N  
ATOM    353  H   ARG A  22      -3.921  -2.734  -5.035  1.00  2.44           H  
ATOM    354  HA  ARG A  22      -5.181  -4.936  -3.624  1.00 73.31           H  
ATOM    355  HB2 ARG A  22      -2.429  -4.436  -4.757  1.00 12.21           H  
ATOM    356  HB3 ARG A  22      -2.571  -5.647  -3.497  1.00 61.44           H  
ATOM    357  HG2 ARG A  22      -2.692  -6.810  -5.564  1.00 64.04           H  
ATOM    358  HG3 ARG A  22      -4.316  -6.800  -4.885  1.00 41.13           H  
ATOM    359  HD2 ARG A  22      -4.902  -4.913  -6.418  1.00 14.33           H  
ATOM    360  HD3 ARG A  22      -3.290  -5.030  -7.128  1.00 30.12           H  
ATOM    361  HE  ARG A  22      -5.554  -6.691  -7.686  1.00 41.04           H  
ATOM    362 HH11 ARG A  22      -2.027  -6.774  -7.607  1.00 34.23           H  
ATOM    363 HH12 ARG A  22      -1.927  -8.071  -8.752  1.00 65.44           H  
ATOM    364 HH21 ARG A  22      -5.381  -8.341  -9.206  1.00 15.20           H  
ATOM    365 HH22 ARG A  22      -3.822  -8.961  -9.661  1.00 41.10           H  
ATOM    366  N   LEU A  23      -3.111  -2.889  -2.001  1.00 51.41           N  
ATOM    367  CA  LEU A  23      -2.430  -2.603  -0.718  1.00 42.22           C  
ATOM    368  C   LEU A  23      -3.363  -2.006   0.332  1.00  4.23           C  
ATOM    369  O   LEU A  23      -3.168  -2.229   1.534  1.00 73.14           O  
ATOM    370  CB  LEU A  23      -1.226  -1.675  -0.970  1.00  1.50           C  
ATOM    371  CG  LEU A  23      -0.130  -2.274  -1.899  1.00 44.01           C  
ATOM    372  CD1 LEU A  23       1.059  -1.333  -2.087  1.00 33.32           C  
ATOM    373  CD2 LEU A  23       0.311  -3.659  -1.416  1.00 74.41           C  
ATOM    374  H   LEU A  23      -2.947  -2.285  -2.749  1.00 62.41           H  
ATOM    375  HA  LEU A  23      -2.055  -3.547  -0.341  1.00 22.22           H  
ATOM    376  HB2 LEU A  23      -1.595  -0.758  -1.419  1.00 55.24           H  
ATOM    377  HB3 LEU A  23      -0.777  -1.426  -0.022  1.00  2.34           H  
ATOM    378  HG  LEU A  23      -0.559  -2.410  -2.878  1.00 74.30           H  
ATOM    379 HD11 LEU A  23       1.545  -1.157  -1.135  1.00 15.02           H  
ATOM    380 HD12 LEU A  23       0.712  -0.393  -2.493  1.00 21.35           H  
ATOM    381 HD13 LEU A  23       1.765  -1.778  -2.776  1.00 42.25           H  
ATOM    382 HD21 LEU A  23      -0.541  -4.326  -1.382  1.00 22.43           H  
ATOM    383 HD22 LEU A  23       0.753  -3.585  -0.423  1.00 60.15           H  
ATOM    384 HD23 LEU A  23       1.043  -4.059  -2.101  1.00 30.41           H  
ATOM    385  N   GLU A  24      -4.360  -1.250  -0.140  1.00 73.23           N  
ATOM    386  CA  GLU A  24      -5.424  -0.697   0.708  1.00 24.03           C  
ATOM    387  C   GLU A  24      -6.248  -1.852   1.318  1.00 12.34           C  
ATOM    388  O   GLU A  24      -6.673  -1.778   2.467  1.00 64.23           O  
ATOM    389  CB  GLU A  24      -6.317   0.296  -0.124  1.00 14.25           C  
ATOM    390  CG  GLU A  24      -6.324   1.752   0.398  1.00  1.01           C  
ATOM    391  CD  GLU A  24      -7.129   1.932   1.695  1.00 73.21           C  
ATOM    392  OE1 GLU A  24      -6.585   1.707   2.804  1.00 44.10           O  
ATOM    393  OE2 GLU A  24      -8.325   2.290   1.605  1.00 63.23           O  
ATOM    394  H   GLU A  24      -4.381  -1.052  -1.100  1.00 41.42           H  
ATOM    395  HA  GLU A  24      -4.945  -0.154   1.515  1.00 30.44           H  
ATOM    396  HB2 GLU A  24      -5.953   0.323  -1.149  1.00 72.53           H  
ATOM    397  HB3 GLU A  24      -7.345  -0.058  -0.149  1.00 43.14           H  
ATOM    398  HG2 GLU A  24      -5.299   2.061   0.580  1.00 43.43           H  
ATOM    399  HG3 GLU A  24      -6.745   2.399  -0.372  1.00  3.24           H  
ATOM    400  N   LYS A  25      -6.410  -2.932   0.532  1.00 34.43           N  
ATOM    401  CA  LYS A  25      -7.124  -4.155   0.950  1.00 63.21           C  
ATOM    402  C   LYS A  25      -6.253  -4.986   1.915  1.00 51.41           C  
ATOM    403  O   LYS A  25      -6.749  -5.477   2.935  1.00 64.44           O  
ATOM    404  CB  LYS A  25      -7.537  -4.982  -0.306  1.00 44.12           C  
ATOM    405  CG  LYS A  25      -8.009  -6.437  -0.031  1.00  1.22           C  
ATOM    406  CD  LYS A  25      -8.625  -7.130  -1.272  1.00  3.25           C  
ATOM    407  CE  LYS A  25      -9.991  -6.539  -1.678  1.00 53.52           C  
ATOM    408  NZ  LYS A  25     -11.019  -6.720  -0.616  1.00 43.54           N  
ATOM    409  H   LYS A  25      -6.008  -2.912  -0.365  1.00 73.24           H  
ATOM    410  HA  LYS A  25      -8.025  -3.845   1.472  1.00 73.31           H  
ATOM    411  HB2 LYS A  25      -8.341  -4.456  -0.811  1.00 11.13           H  
ATOM    412  HB3 LYS A  25      -6.689  -5.025  -0.980  1.00 63.25           H  
ATOM    413  HG2 LYS A  25      -7.156  -7.024   0.296  1.00 64.10           H  
ATOM    414  HG3 LYS A  25      -8.747  -6.421   0.766  1.00 52.13           H  
ATOM    415  HD2 LYS A  25      -7.940  -7.031  -2.107  1.00 23.32           H  
ATOM    416  HD3 LYS A  25      -8.755  -8.185  -1.048  1.00 72.32           H  
ATOM    417  HE2 LYS A  25      -9.886  -5.481  -1.879  1.00 21.45           H  
ATOM    418  HE3 LYS A  25     -10.332  -7.039  -2.577  1.00 20.41           H  
ATOM    419  HZ1 LYS A  25     -10.678  -6.334   0.285  1.00  4.22           H  
ATOM    420  HZ2 LYS A  25     -11.226  -7.730  -0.484  1.00 13.33           H  
ATOM    421  HZ3 LYS A  25     -11.896  -6.233  -0.880  1.00 33.12           H  
ATOM    422  N   MET A  26      -4.947  -5.103   1.591  1.00 12.15           N  
ATOM    423  CA  MET A  26      -3.974  -5.891   2.384  1.00 13.25           C  
ATOM    424  C   MET A  26      -3.768  -5.285   3.784  1.00 34.14           C  
ATOM    425  O   MET A  26      -3.496  -6.003   4.750  1.00 31.52           O  
ATOM    426  CB  MET A  26      -2.607  -5.970   1.646  1.00 34.01           C  
ATOM    427  CG  MET A  26      -2.643  -6.730   0.309  1.00 42.53           C  
ATOM    428  SD  MET A  26      -3.198  -8.443   0.481  1.00 64.34           S  
ATOM    429  CE  MET A  26      -1.934  -9.147   1.535  1.00 62.31           C  
ATOM    430  H   MET A  26      -4.623  -4.639   0.794  1.00 44.45           H  
ATOM    431  HA  MET A  26      -4.372  -6.895   2.489  1.00 54.12           H  
ATOM    432  HB2 MET A  26      -2.258  -4.961   1.449  1.00 20.32           H  
ATOM    433  HB3 MET A  26      -1.888  -6.463   2.293  1.00  1.45           H  
ATOM    434  HG2 MET A  26      -3.324  -6.223  -0.363  1.00 44.11           H  
ATOM    435  HG3 MET A  26      -1.650  -6.729  -0.128  1.00 43.31           H  
ATOM    436  HE1 MET A  26      -1.903  -8.615   2.474  1.00 62.52           H  
ATOM    437  HE2 MET A  26      -0.975  -9.070   1.045  1.00 44.14           H  
ATOM    438  HE3 MET A  26      -2.162 -10.186   1.718  1.00 72.45           H  
ATOM    439  N   CYS A  27      -3.885  -3.952   3.860  1.00 22.31           N  
ATOM    440  CA  CYS A  27      -3.684  -3.189   5.093  1.00 64.34           C  
ATOM    441  C   CYS A  27      -4.843  -3.406   6.080  1.00 73.42           C  
ATOM    442  O   CYS A  27      -4.609  -3.546   7.290  1.00 14.13           O  
ATOM    443  CB  CYS A  27      -3.519  -1.696   4.767  1.00 22.35           C  
ATOM    444  SG  CYS A  27      -3.208  -0.662   6.227  1.00 13.22           S  
ATOM    445  H   CYS A  27      -4.122  -3.458   3.048  1.00 72.52           H  
ATOM    446  HA  CYS A  27      -2.765  -3.542   5.554  1.00 34.15           H  
ATOM    447  HB2 CYS A  27      -2.681  -1.565   4.090  1.00 72.40           H  
ATOM    448  HB3 CYS A  27      -4.417  -1.332   4.282  1.00 71.33           H  
ATOM    449  N   LYS A  28      -6.096  -3.440   5.557  1.00 61.43           N  
ATOM    450  CA  LYS A  28      -7.303  -3.657   6.387  1.00 12.32           C  
ATOM    451  C   LYS A  28      -7.346  -5.119   6.860  1.00 54.03           C  
ATOM    452  O   LYS A  28      -7.359  -5.415   8.063  1.00 63.21           O  
ATOM    453  CB  LYS A  28      -8.610  -3.346   5.594  1.00 41.43           C  
ATOM    454  CG  LYS A  28      -8.642  -1.979   4.891  1.00 35.22           C  
ATOM    455  CD  LYS A  28      -9.971  -1.750   4.126  1.00 44.43           C  
ATOM    456  CE  LYS A  28      -9.890  -0.632   3.076  1.00  5.22           C  
ATOM    457  NZ  LYS A  28      -9.408   0.651   3.642  1.00  4.02           N  
ATOM    458  H   LYS A  28      -6.207  -3.323   4.586  1.00 43.22           H  
ATOM    459  HA  LYS A  28      -7.247  -2.996   7.251  1.00 64.43           H  
ATOM    460  HB2 LYS A  28      -8.747  -4.114   4.835  1.00 75.30           H  
ATOM    461  HB3 LYS A  28      -9.453  -3.393   6.283  1.00 42.12           H  
ATOM    462  HG2 LYS A  28      -8.523  -1.196   5.633  1.00 22.22           H  
ATOM    463  HG3 LYS A  28      -7.814  -1.931   4.191  1.00 41.50           H  
ATOM    464  HD2 LYS A  28     -10.252  -2.670   3.621  1.00 60.22           H  
ATOM    465  HD3 LYS A  28     -10.744  -1.497   4.846  1.00 11.32           H  
ATOM    466  HE2 LYS A  28      -9.212  -0.934   2.286  1.00 63.23           H  
ATOM    467  HE3 LYS A  28     -10.877  -0.477   2.654  1.00  3.31           H  
ATOM    468  HZ1 LYS A  28      -9.537   1.418   2.953  1.00 54.12           H  
ATOM    469  HZ2 LYS A  28      -8.394   0.586   3.870  1.00 23.31           H  
ATOM    470  HZ3 LYS A  28      -9.931   0.885   4.509  1.00 53.33           H  
ATOM    471  N   GLU A  29      -7.316  -6.025   5.862  1.00 21.33           N  
ATOM    472  CA  GLU A  29      -7.516  -7.478   6.042  1.00 43.04           C  
ATOM    473  C   GLU A  29      -6.207  -8.208   6.415  1.00 33.12           C  
ATOM    474  O   GLU A  29      -6.125  -9.443   6.341  1.00 52.41           O  
ATOM    475  CB  GLU A  29      -8.151  -8.063   4.748  1.00  0.42           C  
ATOM    476  CG  GLU A  29      -9.511  -7.430   4.391  1.00 41.32           C  
ATOM    477  CD  GLU A  29     -10.199  -8.077   3.176  1.00 54.13           C  
ATOM    478  OE1 GLU A  29     -10.602  -9.260   3.270  1.00  5.43           O  
ATOM    479  OE2 GLU A  29     -10.354  -7.410   2.131  1.00 31.30           O  
ATOM    480  H   GLU A  29      -7.150  -5.698   4.955  1.00 12.10           H  
ATOM    481  HA  GLU A  29      -8.217  -7.617   6.859  1.00 73.02           H  
ATOM    482  HB2 GLU A  29      -7.472  -7.909   3.914  1.00 43.24           H  
ATOM    483  HB3 GLU A  29      -8.303  -9.131   4.881  1.00 24.52           H  
ATOM    484  HG2 GLU A  29     -10.171  -7.527   5.247  1.00  1.13           H  
ATOM    485  HG3 GLU A  29      -9.359  -6.368   4.194  1.00 55.22           H  
ATOM    486  N   GLY A  30      -5.198  -7.438   6.840  1.00 65.32           N  
ATOM    487  CA  GLY A  30      -3.954  -7.985   7.358  1.00 45.52           C  
ATOM    488  C   GLY A  30      -3.259  -6.999   8.264  1.00 13.22           C  
ATOM    489  O   GLY A  30      -3.861  -6.506   9.226  1.00 54.50           O  
ATOM    490  H   GLY A  30      -5.299  -6.465   6.793  1.00 43.34           H  
ATOM    491  HA2 GLY A  30      -4.157  -8.890   7.922  1.00 32.12           H  
ATOM    492  HA3 GLY A  30      -3.307  -8.230   6.526  1.00 13.13           H  
ATOM    493  N   THR A  31      -1.994  -6.700   7.960  1.00 54.53           N  
ATOM    494  CA  THR A  31      -1.170  -5.759   8.727  1.00 65.11           C  
ATOM    495  C   THR A  31      -0.626  -4.677   7.795  1.00 35.14           C  
ATOM    496  O   THR A  31      -0.316  -4.949   6.623  1.00 60.44           O  
ATOM    497  CB  THR A  31       0.002  -6.492   9.453  1.00 55.03           C  
ATOM    498  OG1 THR A  31       0.730  -7.296   8.512  1.00  4.52           O  
ATOM    499  CG2 THR A  31      -0.494  -7.382  10.604  1.00 72.42           C  
ATOM    500  H   THR A  31      -1.594  -7.124   7.172  1.00 45.41           H  
ATOM    501  HA  THR A  31      -1.799  -5.282   9.481  1.00 50.42           H  
ATOM    502  HB  THR A  31       0.678  -5.744   9.863  1.00 12.33           H  
ATOM    503  HG1 THR A  31       0.254  -8.120   8.360  1.00 55.24           H  
ATOM    504 HG21 THR A  31      -1.010  -6.777  11.341  1.00 21.21           H  
ATOM    505 HG22 THR A  31       0.345  -7.878  11.076  1.00 43.21           H  
ATOM    506 HG23 THR A  31      -1.176  -8.128  10.217  1.00 74.11           H  
ATOM    507  N   SER A  32      -0.523  -3.453   8.324  1.00 71.23           N  
ATOM    508  CA  SER A  32      -0.056  -2.286   7.577  1.00  2.42           C  
ATOM    509  C   SER A  32       1.466  -2.378   7.294  1.00  1.12           C  
ATOM    510  O   SER A  32       1.931  -1.919   6.251  1.00 13.20           O  
ATOM    511  CB  SER A  32      -0.406  -1.006   8.367  1.00 70.34           C  
ATOM    512  OG  SER A  32      -1.766  -1.014   8.777  1.00 74.14           O  
ATOM    513  H   SER A  32      -0.771  -3.329   9.266  1.00 12.54           H  
ATOM    514  HA  SER A  32      -0.588  -2.263   6.628  1.00 43.25           H  
ATOM    515  HB2 SER A  32       0.220  -0.937   9.250  1.00  1.15           H  
ATOM    516  HB3 SER A  32      -0.248  -0.136   7.739  1.00 12.20           H  
ATOM    517  HG  SER A  32      -2.279  -1.551   8.168  1.00 50.43           H  
ATOM    518  N   GLU A  33       2.221  -3.000   8.237  1.00 73.02           N  
ATOM    519  CA  GLU A  33       3.686  -3.200   8.101  1.00 55.45           C  
ATOM    520  C   GLU A  33       4.014  -4.145   6.923  1.00  2.45           C  
ATOM    521  O   GLU A  33       5.046  -3.988   6.256  1.00 43.53           O  
ATOM    522  CB  GLU A  33       4.289  -3.745   9.424  1.00 72.52           C  
ATOM    523  CG  GLU A  33       4.175  -2.779  10.626  1.00 45.42           C  
ATOM    524  CD  GLU A  33       4.792  -3.350  11.920  1.00 44.52           C  
ATOM    525  OE1 GLU A  33       6.037  -3.382  12.025  1.00 42.15           O  
ATOM    526  OE2 GLU A  33       4.041  -3.781  12.826  1.00 52.42           O  
ATOM    527  H   GLU A  33       1.780  -3.330   9.049  1.00  1.21           H  
ATOM    528  HA  GLU A  33       4.129  -2.226   7.895  1.00 42.15           H  
ATOM    529  HB2 GLU A  33       3.786  -4.672   9.684  1.00 10.33           H  
ATOM    530  HB3 GLU A  33       5.347  -3.959   9.267  1.00 30.40           H  
ATOM    531  HG2 GLU A  33       4.687  -1.853  10.379  1.00 13.51           H  
ATOM    532  HG3 GLU A  33       3.122  -2.556  10.798  1.00  2.21           H  
ATOM    533  N   ASP A  34       3.124  -5.129   6.687  1.00 64.52           N  
ATOM    534  CA  ASP A  34       3.217  -6.053   5.539  1.00 54.51           C  
ATOM    535  C   ASP A  34       2.844  -5.325   4.246  1.00 70.42           C  
ATOM    536  O   ASP A  34       3.578  -5.396   3.262  1.00 63.42           O  
ATOM    537  CB  ASP A  34       2.290  -7.284   5.744  1.00 52.14           C  
ATOM    538  CG  ASP A  34       2.115  -8.154   4.477  1.00 54.23           C  
ATOM    539  OD1 ASP A  34       2.969  -9.020   4.208  1.00  4.25           O  
ATOM    540  OD2 ASP A  34       1.117  -7.962   3.740  1.00 51.44           O  
ATOM    541  H   ASP A  34       2.372  -5.234   7.303  1.00  1.43           H  
ATOM    542  HA  ASP A  34       4.245  -6.401   5.466  1.00 51.14           H  
ATOM    543  HB2 ASP A  34       2.701  -7.908   6.533  1.00 64.24           H  
ATOM    544  HB3 ASP A  34       1.313  -6.934   6.065  1.00 53.30           H  
ATOM    545  N   ALA A  35       1.684  -4.647   4.268  1.00 14.53           N  
ATOM    546  CA  ALA A  35       1.107  -3.997   3.078  1.00 33.41           C  
ATOM    547  C   ALA A  35       2.037  -2.902   2.512  1.00 43.23           C  
ATOM    548  O   ALA A  35       2.110  -2.709   1.291  1.00 52.54           O  
ATOM    549  CB  ALA A  35      -0.272  -3.426   3.412  1.00  3.43           C  
ATOM    550  H   ALA A  35       1.194  -4.586   5.119  1.00 51.22           H  
ATOM    551  HA  ALA A  35       0.974  -4.763   2.319  1.00  2.20           H  
ATOM    552  HB1 ALA A  35      -0.174  -2.650   4.164  1.00 73.22           H  
ATOM    553  HB2 ALA A  35      -0.913  -4.211   3.796  1.00 22.22           H  
ATOM    554  HB3 ALA A  35      -0.725  -3.006   2.521  1.00 31.35           H  
ATOM    555  N   GLU A  36       2.753  -2.191   3.410  1.00  4.21           N  
ATOM    556  CA  GLU A  36       3.744  -1.178   3.006  1.00 41.21           C  
ATOM    557  C   GLU A  36       5.036  -1.856   2.505  1.00  2.42           C  
ATOM    558  O   GLU A  36       5.734  -1.295   1.676  1.00 20.32           O  
ATOM    559  CB  GLU A  36       4.061  -0.172   4.147  1.00 64.42           C  
ATOM    560  CG  GLU A  36       4.873  -0.752   5.321  1.00 12.25           C  
ATOM    561  CD  GLU A  36       5.270   0.306   6.359  1.00 50.04           C  
ATOM    562  OE1 GLU A  36       4.429   0.671   7.203  1.00 65.55           O  
ATOM    563  OE2 GLU A  36       6.415   0.804   6.319  1.00 41.32           O  
ATOM    564  H   GLU A  36       2.620  -2.363   4.365  1.00 72.04           H  
ATOM    565  HA  GLU A  36       3.307  -0.626   2.169  1.00 63.21           H  
ATOM    566  HB2 GLU A  36       4.619   0.660   3.729  1.00 23.33           H  
ATOM    567  HB3 GLU A  36       3.123   0.213   4.541  1.00 45.04           H  
ATOM    568  HG2 GLU A  36       4.274  -1.514   5.809  1.00 54.32           H  
ATOM    569  HG3 GLU A  36       5.773  -1.219   4.927  1.00 43.13           H  
ATOM    570  N   ARG A  37       5.365  -3.056   3.042  1.00  1.14           N  
ATOM    571  CA  ARG A  37       6.509  -3.862   2.550  1.00 61.41           C  
ATOM    572  C   ARG A  37       6.240  -4.351   1.115  1.00 23.01           C  
ATOM    573  O   ARG A  37       7.168  -4.496   0.313  1.00 22.53           O
[truncated: 745,525 more chars]
