# Supplementary material for: Design of complicated all-α protein structures
Source: Nat Struct Mol Biol. 2024 Jan 4;31(2):275–82. doi: 10.1038/s41594-023-01147-9 (PMC11377298; doi:10.1038/s41594-023-01147-9)
Supplement: Supplementary file 8 — Statistical source data. [file 41594_2023_1147_MOESM8_ESM.zip › ED_Fig1/pdb5vjs.ent]

HEADER    DE NOVO PROTEIN                         19-APR-17   5VJS              
TITLE     DE NOVO PHOTOSYNTHETIC REACTION CENTER PROTEIN EQUIPPED WITH HEME B, A
TITLE    2 SYNTHETIC ZN PORPHYRIN, AND ZN(II) CATIONS                           
COMPND    MOL_ID: 1;                                                            
COMPND   2 MOLECULE: REACTION CENTER MAQUETTE;                                  
COMPND   3 CHAIN: A;                                                            
COMPND   4 ENGINEERED: YES                                                      
SOURCE    MOL_ID: 1;                                                            
SOURCE   2 ORGANISM_SCIENTIFIC: SYNTHETIC CONSTRUCT;                            
SOURCE   3 ORGANISM_TAXID: 32630;                                               
SOURCE   4 GENE: DESIGNED;                                                      
SOURCE   5 EXPRESSION_SYSTEM: ESCHERICHIA COLI;                                 
SOURCE   6 EXPRESSION_SYSTEM_TAXID: 562;                                        
SOURCE   7 EXPRESSION_SYSTEM_STRAIN: BL21(DE3);                                 
SOURCE   8 EXPRESSION_SYSTEM_VECTOR_TYPE: PLASMID;                              
SOURCE   9 EXPRESSION_SYSTEM_PLASMID: PJ414                                     
KEYWDS    MAQUETTE, PROTEIN DESIGN, CHARGE SEPARATION, ARTIFICIAL               
KEYWDS   2 PHOTOSYNTHESIS, DE NOVO PROTEIN                                      
EXPDTA    X-RAY DIFFRACTION                                                     
AUTHOR    N.M.ENNIST,P.L.DUTTON,S.E.STAYROOK,C.C.MOSER                          
REVDAT   3   31-AUG-22 5VJS    1       JRNL                                     
REVDAT   2   16-MAR-22 5VJS    1       REMARK                                   
REVDAT   1   25-APR-18 5VJS    0                                                
JRNL        AUTH   N.M.ENNIST,Z.ZHAO,S.E.STAYROOK,B.M.DISCHER,P.L.DUTTON,       
JRNL        AUTH 2 C.C.MOSER                                                    
JRNL        TITL   DE NOVO PROTEIN DESIGN OF PHOTOCHEMICAL REACTION CENTERS.    
JRNL        REF    NAT COMMUN                    V.  13  4937 2022              
JRNL        REFN                   ESSN 2041-1723                               
JRNL        PMID   35999239                                                     
JRNL        DOI    10.1038/S41467-022-32710-5                                   
REMARK   2                                                                      
REMARK   2 RESOLUTION.    2.00 ANGSTROMS.                                       
REMARK   3                                                                      
REMARK   3 REFINEMENT.                                                          
REMARK   3   PROGRAM     : REFMAC 5.8.0131                                      
REMARK   3   AUTHORS     : MURSHUDOV,SKUBAK,LEBEDEV,PANNU,STEINER,              
REMARK   3               : NICHOLLS,WINN,LONG,VAGIN                             
REMARK   3                                                                      
REMARK   3    REFINEMENT TARGET : NULL                                          
REMARK   3                                                                      
REMARK   3  DATA USED IN REFINEMENT.                                            
REMARK   3   RESOLUTION RANGE HIGH (ANGSTROMS) : 2.00                           
REMARK   3   RESOLUTION RANGE LOW  (ANGSTROMS) : 61.43                          
REMARK   3   DATA CUTOFF            (SIGMA(F)) : 0.000                          
REMARK   3   COMPLETENESS FOR RANGE        (%) : 99.3                           
REMARK   3   NUMBER OF REFLECTIONS             : 16280                          
REMARK   3                                                                      
REMARK   3  FIT TO DATA USED IN REFINEMENT.                                     
REMARK   3   CROSS-VALIDATION METHOD          : THROUGHOUT                      
REMARK   3   FREE R VALUE TEST SET SELECTION  : RANDOM                          
REMARK   3   R VALUE     (WORKING + TEST SET) : 0.237                           
REMARK   3   R VALUE            (WORKING SET) : 0.235                           
REMARK   3   FREE R VALUE                     : 0.278                           
REMARK   3   FREE R VALUE TEST SET SIZE   (%) : 4.900                           
REMARK   3   FREE R VALUE TEST SET COUNT      : 830                             
REMARK   3                                                                      
REMARK   3  FIT IN THE HIGHEST RESOLUTION BIN.                                  
REMARK   3   TOTAL NUMBER OF BINS USED           : 20                           
REMARK   3   BIN RESOLUTION RANGE HIGH       (A) : 2.00                         
REMARK   3   BIN RESOLUTION RANGE LOW        (A) : 2.05                         
REMARK   3   REFLECTION IN BIN     (WORKING SET) : 1131                         
REMARK   3   BIN COMPLETENESS (WORKING+TEST) (%) : 98.09                        
REMARK   3   BIN R VALUE           (WORKING SET) : 0.3370                       
REMARK   3   BIN FREE R VALUE SET COUNT          : 52                           
REMARK   3   BIN FREE R VALUE                    : 0.3770                       
REMARK   3                                                                      
REMARK   3  NUMBER OF NON-HYDROGEN ATOMS USED IN REFINEMENT.                    
REMARK   3   PROTEIN ATOMS            : 1585                                    
REMARK   3   NUCLEIC ACID ATOMS       : 0                                       
REMARK   3   HETEROGEN ATOMS          : 88                                      
REMARK   3   SOLVENT ATOMS            : 39                                      
REMARK   3                                                                      
REMARK   3  B VALUES.                                                           
REMARK   3   FROM WILSON PLOT           (A**2) : 37.05                          
REMARK   3   MEAN B VALUE      (OVERALL, A**2) : 40.77                          
REMARK   3   OVERALL ANISOTROPIC B VALUE.                                       
REMARK   3    B11 (A**2) : 2.38000                                              
REMARK   3    B22 (A**2) : 2.38000                                              
REMARK   3    B33 (A**2) : -4.76000                                             
REMARK   3    B12 (A**2) : 0.00000                                              
REMARK   3    B13 (A**2) : 0.00000                                              
REMARK   3    B23 (A**2) : 0.00000                                              
REMARK   3                                                                      
REMARK   3  ESTIMATED OVERALL COORDINATE ERROR.                                 
REMARK   3   ESU BASED ON R VALUE                            (A): 0.205         
REMARK   3   ESU BASED ON FREE R VALUE                       (A): 0.185         
REMARK   3   ESU BASED ON MAXIMUM LIKELIHOOD                 (A): 0.163         
REMARK   3   ESU FOR B VALUES BASED ON MAXIMUM LIKELIHOOD (A**2): 6.099         
REMARK   3                                                                      
REMARK   3 CORRELATION COEFFICIENTS.                                            
REMARK   3   CORRELATION COEFFICIENT FO-FC      : 0.944                         
REMARK   3   CORRELATION COEFFICIENT FO-FC FREE : 0.909                         
REMARK   3                                                                      
REMARK   3  RMS DEVIATIONS FROM IDEAL VALUES        COUNT    RMS    WEIGHT      
REMARK   3   BOND LENGTHS REFINED ATOMS        (A):  1728 ; 0.018 ; 0.019       
REMARK   3   BOND LENGTHS OTHERS               (A):  1687 ; 0.006 ; 0.020       
REMARK   3   BOND ANGLES REFINED ATOMS   (DEGREES):  2332 ; 1.829 ; 2.061       
REMARK   3   BOND ANGLES OTHERS          (DEGREES):  3881 ; 1.095 ; 3.000       
REMARK   3   TORSION ANGLES, PERIOD 1    (DEGREES):   201 ; 4.947 ; 5.000       
REMARK   3   TORSION ANGLES, PERIOD 2    (DEGREES):    92 ;40.585 ;27.500       
REMARK   3   TORSION ANGLES, PERIOD 3    (DEGREES):   354 ;16.185 ;15.000       
REMARK   3   TORSION ANGLES, PERIOD 4    (DEGREES):     7 ;16.471 ;15.000       
REMARK   3   CHIRAL-CENTER RESTRAINTS       (A**3):   236 ; 0.114 ; 0.200       
REMARK   3   GENERAL PLANES REFINED ATOMS      (A):  2004 ; 0.009 ; 0.020       
REMARK   3   GENERAL PLANES OTHERS             (A):   391 ; 0.009 ; 0.020       
REMARK   3   NON-BONDED CONTACTS REFINED ATOMS (A):  NULL ;  NULL ;  NULL       
REMARK   3   NON-BONDED CONTACTS OTHERS        (A):  NULL ;  NULL ;  NULL       
REMARK   3   NON-BONDED TORSION REFINED ATOMS  (A):  NULL ;  NULL ;  NULL       
REMARK   3   NON-BONDED TORSION OTHERS         (A):  NULL ;  NULL ;  NULL       
REMARK   3   H-BOND (X...Y) REFINED ATOMS      (A):  NULL ;  NULL ;  NULL       
REMARK   3   H-BOND (X...Y) OTHERS             (A):  NULL ;  NULL ;  NULL       
REMARK   3   POTENTIAL METAL-ION REFINED ATOMS (A):  NULL ;  NULL ;  NULL       
REMARK   3   POTENTIAL METAL-ION OTHERS        (A):  NULL ;  NULL ;  NULL       
REMARK   3   SYMMETRY VDW REFINED ATOMS        (A):  NULL ;  NULL ;  NULL       
REMARK   3   SYMMETRY VDW OTHERS               (A):  NULL ;  NULL ;  NULL       
REMARK   3   SYMMETRY H-BOND REFINED ATOMS     (A):  NULL ;  NULL ;  NULL       
REMARK   3   SYMMETRY H-BOND OTHERS            (A):  NULL ;  NULL ;  NULL       
REMARK   3   SYMMETRY METAL-ION REFINED ATOMS  (A):  NULL ;  NULL ;  NULL       
REMARK   3   SYMMETRY METAL-ION OTHERS         (A):  NULL ;  NULL ;  NULL       
REMARK   3                                                                      
REMARK   3  ISOTROPIC THERMAL FACTOR RESTRAINTS.     COUNT   RMS    WEIGHT      
REMARK   3   MAIN-CHAIN BOND REFINED ATOMS  (A**2):  NULL ;  NULL ;  NULL       
REMARK   3   MAIN-CHAIN BOND OTHER ATOMS    (A**2):  NULL ;  NULL ;  NULL       
REMARK   3   MAIN-CHAIN ANGLE REFINED ATOMS (A**2):  NULL ;  NULL ;  NULL       
REMARK   3   MAIN-CHAIN ANGLE OTHER ATOMS   (A**2):  NULL ;  NULL ;  NULL       
REMARK   3   SIDE-CHAIN BOND REFINED ATOMS  (A**2):  NULL ;  NULL ;  NULL       
REMARK   3   SIDE-CHAIN BOND OTHER ATOMS    (A**2):  NULL ;  NULL ;  NULL       
REMARK   3   SIDE-CHAIN ANGLE REFINED ATOMS (A**2):  NULL ;  NULL ;  NULL       
REMARK   3   SIDE-CHAIN ANGLE OTHER ATOMS   (A**2):  NULL ;  NULL ;  NULL       
REMARK   3   LONG RANGE B REFINED ATOMS     (A**2):  NULL ;  NULL ;  NULL       
REMARK   3   LONG RANGE B OTHER ATOMS       (A**2):  NULL ;  NULL ;  NULL       
REMARK   3                                                                      
REMARK   3 ANISOTROPIC THERMAL FACTOR RESTRAINTS.    COUNT   RMS   WEIGHT       
REMARK   3   RIGID-BOND RESTRAINTS          (A**2):  NULL ;  NULL ;  NULL       
REMARK   3   SPHERICITY; FREE ATOMS         (A**2):  NULL ;  NULL ;  NULL       
REMARK   3   SPHERICITY; BONDED ATOMS       (A**2):  NULL ;  NULL ;  NULL       
REMARK   3                                                                      
REMARK   3  NCS RESTRAINTS STATISTICS                                           
REMARK   3   NUMBER OF DIFFERENT NCS GROUPS : NULL                              
REMARK   3                                                                      
REMARK   3  TLS DETAILS                                                         
REMARK   3   NUMBER OF TLS GROUPS  : NULL                                       
REMARK   3                                                                      
REMARK   3  BULK SOLVENT MODELLING.                                             
REMARK   3   METHOD USED : NULL                                                 
REMARK   3   PARAMETERS FOR MASK CALCULATION                                    
REMARK   3   VDW PROBE RADIUS   : 1.20                                          
REMARK   3   ION PROBE RADIUS   : 0.80                                          
REMARK   3   SHRINKAGE RADIUS   : 0.80                                          
REMARK   3                                                                      
REMARK   3  OTHER REFINEMENT REMARKS: HYDROGENS HAVE BEEN ADDED IN THE RIDING   
REMARK   3  POSITIONS U VALUES : REFINED INDIVIDUALLY                           
REMARK   4                                                                      
REMARK   4 5VJS COMPLIES WITH FORMAT V. 3.30, 13-JUL-11                         
REMARK 100                                                                      
REMARK 100 THIS ENTRY HAS BEEN PROCESSED BY RCSB ON 20-APR-17.                  
REMARK 100 THE DEPOSITION ID IS D_1000227444.                                   
REMARK 200                                                                      
REMARK 200 EXPERIMENTAL DETAILS                                                 
REMARK 200  EXPERIMENT TYPE                : X-RAY DIFFRACTION                  
REMARK 200  DATE OF DATA COLLECTION        : 20-NOV-13                          
REMARK 200  TEMPERATURE           (KELVIN) : 100                                
REMARK 200  PH                             : 4.4                                
REMARK 200  NUMBER OF CRYSTALS USED        : 1                                  
REMARK 200                                                                      
REMARK 200  SYNCHROTRON              (Y/N) : Y                                  
REMARK 200  RADIATION SOURCE               : NSLS                               
REMARK 200  BEAMLINE                       : X6A                                
REMARK 200  X-RAY GENERATOR MODEL          : NULL                               
REMARK 200  MONOCHROMATIC OR LAUE    (M/L) : M                                  
REMARK 200  WAVELENGTH OR RANGE        (A) : 1.0781, 1.2824, 1.2831             
REMARK 200  MONOCHROMATOR                  : CHANNEL CUT MONOCHROMATOR          
REMARK 200  OPTICS                         : OXFORD DANFYSIK TOROIDAL           
REMARK 200                                   FOCUSING MIRROR                    
REMARK 200                                                                      
REMARK 200  DETECTOR TYPE                  : CCD                                
REMARK 200  DETECTOR MANUFACTURER          : ADSC QUANTUM 270                   
REMARK 200  INTENSITY-INTEGRATION SOFTWARE : XDS VERSION MARCH 30, 2013         
REMARK 200  DATA SCALING SOFTWARE          : XSCALE VERSION JULY 4, 2012        
REMARK 200                                   BUILT=20130706                     
REMARK 200                                                                      
REMARK 200  NUMBER OF UNIQUE REFLECTIONS   : 17105                              
REMARK 200  RESOLUTION RANGE HIGH      (A) : 2.000                              
REMARK 200  RESOLUTION RANGE LOW       (A) : 61.430                             
REMARK 200  REJECTION CRITERIA  (SIGMA(I)) : -3.000                             
REMARK 200                                                                      
REMARK 200 OVERALL.                                                             
REMARK 200  COMPLETENESS FOR RANGE     (%) : 99.4                               
REMARK 200  DATA REDUNDANCY                : 7.603                              
REMARK 200  R MERGE                    (I) : 0.08500                            
REMARK 200  R SYM                      (I) : NULL                               
REMARK 200  <I/SIGMA(I)> FOR THE DATA SET  : 16.8000                            
REMARK 200                                                                      
REMARK 200 IN THE HIGHEST RESOLUTION SHELL.                                     
REMARK 200  HIGHEST RESOLUTION SHELL, RANGE HIGH (A) : 2.00                     
REMARK 200  HIGHEST RESOLUTION SHELL, RANGE LOW  (A) : 2.05                     
REMARK 200  COMPLETENESS FOR SHELL     (%) : 98.8                               
REMARK 200  DATA REDUNDANCY IN SHELL       : 7.41                               
REMARK 200  R MERGE FOR SHELL          (I) : 0.97000                            
REMARK 200  R SYM FOR SHELL            (I) : NULL                               
REMARK 200  <I/SIGMA(I)> FOR SHELL         : 2.520                              
REMARK 200                                                                      
REMARK 200 DIFFRACTION PROTOCOL: MAD                                            
REMARK 200 METHOD USED TO DETERMINE THE STRUCTURE: MAD                          
REMARK 200 SOFTWARE USED: AUTOSOL                                               
REMARK 200 STARTING MODEL: NULL                                                 
REMARK 200                                                                      
REMARK 200 REMARK: OCTAHEDRON                                                   
REMARK 280                                                                      
REMARK 280 CRYSTAL                                                              
REMARK 280 SOLVENT CONTENT, VS   (%): 52.86                                     
REMARK 280 MATTHEWS COEFFICIENT, VM (ANGSTROMS**3/DA): 2.61                     
REMARK 280                                                                      
REMARK 280 CRYSTALLIZATION CONDITIONS: 3.4 M NACL, 100 MM NA ACETATE, PH 4.4,   
REMARK 280  VAPOR DIFFUSION, HANGING DROP, TEMPERATURE 277K                     
REMARK 290                                                                      
REMARK 290 CRYSTALLOGRAPHIC SYMMETRY                                            
REMARK 290 SYMMETRY OPERATORS FOR SPACE GROUP: P 41 21 2                        
REMARK 290                                                                      
REMARK 290      SYMOP   SYMMETRY                                                
REMARK 290     NNNMMM   OPERATOR                                                
REMARK 290       1555   X,Y,Z                                                   
REMARK 290       2555   -X,-Y,Z+1/2                                             
REMARK 290       3555   -Y+1/2,X+1/2,Z+1/4                                      
REMARK 290       4555   Y+1/2,-X+1/2,Z+3/4                                      
REMARK 290       5555   -X+1/2,Y+1/2,-Z+1/4                                     
REMARK 290       6555   X+1/2,-Y+1/2,-Z+3/4                                     
REMARK 290       7555   Y,X,-Z                                                  
REMARK 290       8555   -Y,-X,-Z+1/2                                            
REMARK 290                                                                      
REMARK 290     WHERE NNN -> OPERATOR NUMBER                                     
REMARK 290           MMM -> TRANSLATION VECTOR                                  
REMARK 290                                                                      
REMARK 290 CRYSTALLOGRAPHIC SYMMETRY TRANSFORMATIONS                            
REMARK 290 THE FOLLOWING TRANSFORMATIONS OPERATE ON THE ATOM/HETATM             
REMARK 290 RECORDS IN THIS ENTRY TO PRODUCE CRYSTALLOGRAPHICALLY                
REMARK 290 RELATED MOLECULES.                                                   
REMARK 290   SMTRY1   1  1.000000  0.000000  0.000000        0.00000            
REMARK 290   SMTRY2   1  0.000000  1.000000  0.000000        0.00000            
REMARK 290   SMTRY3   1  0.000000  0.000000  1.000000        0.00000            
REMARK 290   SMTRY1   2 -1.000000  0.000000  0.000000        0.00000            
REMARK 290   SMTRY2   2  0.000000 -1.000000  0.000000        0.00000            
REMARK 290   SMTRY3   2  0.000000  0.000000  1.000000      122.86850            
REMARK 290   SMTRY1   3  0.000000 -1.000000  0.000000       21.87450            
REMARK 290   SMTRY2   3  1.000000  0.000000  0.000000       21.87450            
REMARK 290   SMTRY3   3  0.000000  0.000000  1.000000       61.43425            
REMARK 290   SMTRY1   4  0.000000  1.000000  0.000000       21.87450            
REMARK 290   SMTRY2   4 -1.000000  0.000000  0.000000       21.87450            
REMARK 290   SMTRY3   4  0.000000  0.000000  1.000000      184.30275            
REMARK 290   SMTRY1   5 -1.000000  0.000000  0.000000       21.87450            
REMARK 290   SMTRY2   5  0.000000  1.000000  0.000000       21.87450            
REMARK 290   SMTRY3   5  0.000000  0.000000 -1.000000       61.43425            
REMARK 290   SMTRY1   6  1.000000  0.000000  0.000000       21.87450            
REMARK 290   SMTRY2   6  0.000000 -1.000000  0.000000       21.87450            
REMARK 290   SMTRY3   6  0.000000  0.000000 -1.000000      184.30275            
REMARK 290   SMTRY1   7  0.000000  1.000000  0.000000        0.00000            
REMARK 290   SMTRY2   7  1.000000  0.000000  0.000000        0.00000            
REMARK 290   SMTRY3   7  0.000000  0.000000 -1.000000        0.00000            
REMARK 290   SMTRY1   8  0.000000 -1.000000  0.000000        0.00000            
REMARK 290   SMTRY2   8 -1.000000  0.000000  0.000000        0.00000            
REMARK 290   SMTRY3   8  0.000000  0.000000 -1.000000      122.86850            
REMARK 290                                                                      
REMARK 290 REMARK: NULL                                                         
REMARK 300                                                                      
REMARK 300 BIOMOLECULE: 1                                                       
REMARK 300 SEE REMARK 350 FOR THE AUTHOR PROVIDED AND/OR PROGRAM                
REMARK 300 GENERATED ASSEMBLY INFORMATION FOR THE STRUCTURE IN                  
REMARK 300 THIS ENTRY. THE REMARK MAY ALSO PROVIDE INFORMATION ON               
REMARK 300 BURIED SURFACE AREA.                                                 
REMARK 350                                                                      
REMARK 350 COORDINATES FOR A COMPLETE MULTIMER REPRESENTING THE KNOWN           
REMARK 350 BIOLOGICALLY SIGNIFICANT OLIGOMERIZATION STATE OF THE                
REMARK 350 MOLECULE CAN BE GENERATED BY APPLYING BIOMT TRANSFORMATIONS          
REMARK 350 GIVEN BELOW.  BOTH NON-CRYSTALLOGRAPHIC AND                          
REMARK 350 CRYSTALLOGRAPHIC OPERATIONS ARE GIVEN.                               
REMARK 350                                                                      
REMARK 350 BIOMOLECULE: 1                                                       
REMARK 350 AUTHOR DETERMINED BIOLOGICAL UNIT: MONOMERIC                         
REMARK 350 SOFTWARE DETERMINED QUATERNARY STRUCTURE: MONOMERIC                  
REMARK 350 SOFTWARE USED: PISA                                                  
REMARK 350 APPLY THE FOLLOWING TO CHAINS: A                                     
REMARK 350   BIOMT1   1  1.000000  0.000000  0.000000        0.00000            
REMARK 350   BIOMT2   1  0.000000  1.000000  0.000000        0.00000            
REMARK 350   BIOMT3   1  0.000000  0.000000  1.000000        0.00000            
REMARK 500                                                                      
REMARK 500 GEOMETRY AND STEREOCHEMISTRY                                         
REMARK 500 SUBTOPIC: CLOSE CONTACTS IN SAME ASYMMETRIC UNIT                     
REMARK 500                                                                      
REMARK 500 THE FOLLOWING ATOMS ARE IN CLOSE CONTACT.                            
REMARK 500                                                                      
REMARK 500  ATM1  RES C  SSEQI   ATM2  RES C  SSEQI           DISTANCE          
REMARK 500   NE2  HIS A   124     NA   9D7 A   202              2.17            
REMARK 500                                                                      
REMARK 500 REMARK: NULL                                                         
REMARK 620                                                                      
REMARK 620 METAL COORDINATION                                                   
REMARK 620 (M=MODEL NUMBER; RES=RESIDUE NAME; C=CHAIN IDENTIFIER;               
REMARK 620 SSEQ=SEQUENCE NUMBER; I=INSERTION CODE):                             
REMARK 620                                                                      
REMARK 620 COORDINATION ANGLES FOR:  M RES CSSEQI METAL                         
REMARK 620                             HEM A 201  FE                            
REMARK 620 N RES CSSEQI ATOM                                                    
REMARK 620 1 HIS A   9   NE2                                                    
REMARK 620 2 HEM A 201   NA   84.0                                              
REMARK 620 3 HEM A 201   NB   90.4  88.8                                        
REMARK 620 4 HEM A 201   NC   96.0 179.2  90.4                                  
REMARK 620 5 HEM A 201   ND   90.4  91.1 179.2  89.6                            
REMARK 620 6 HIS A 110   NE2 172.2  88.4  87.3  91.5  91.9                      
REMARK 620 N                    1     2     3     4     5                       
REMARK 620                                                                      
REMARK 620 COORDINATION ANGLES FOR:  M RES CSSEQI METAL                         
REMARK 620                              ZN A 204  ZN                            
REMARK 620 N RES CSSEQI ATOM                                                    
REMARK 620 1 GLU A  34   OE1                                                    
REMARK 620 2 GLU A  64   OE1 112.8                                              
REMARK 620 3 HIS A  67   ND1 112.1 107.3                                        
REMARK 620 4 GLU A 135   OE1 127.4 100.5  94.0                                  
REMARK 620 N                    1     2     3                                   
REMARK 620                                                                      
REMARK 620 COORDINATION ANGLES FOR:  M RES CSSEQI METAL                         
REMARK 620                              ZN A 203  ZN                            
REMARK 620 N RES CSSEQI ATOM                                                    
REMARK 620 1 ASP A  63   OD2                                                    
REMARK 620 2 ASP A 134   OD1 107.9                                              
REMARK 620 3 HIS A 138   NE2 120.4 112.2                                        
REMARK 620 N                    1     2                                         
REMARK 620                                                                      
REMARK 620 COORDINATION ANGLES FOR:  M RES CSSEQI METAL                         
REMARK 620                             9D7 A 202  ZN                            
REMARK 620 N RES CSSEQI ATOM                                                    
REMARK 620 1 HIS A 124   NE2                                                    
REMARK 620 2 9D7 A 202   ND   88.9                                              
REMARK 620 3 9D7 A 202   NC  124.4  89.8                                        
REMARK 620 4 9D7 A 202   NA   62.3  90.9 173.3                                  
REMARK 620 5 9D7 A 202   NB   98.4 172.7  85.7  93.0                            
REMARK 620 N                    1     2     3     4                             
REMARK 800                                                                      
REMARK 800 SITE                                                                 
REMARK 800 SITE_IDENTIFIER: AC1                                                 
REMARK 800 EVIDENCE_CODE: SOFTWARE                                              
REMARK 800 SITE_DESCRIPTION: binding site for residue HEM A 201                 
REMARK 800                                                                      
REMARK 800 SITE_IDENTIFIER: AC2                                                 
REMARK 800 EVIDENCE_CODE: SOFTWARE                                              
REMARK 800 SITE_DESCRIPTION: binding site for residue 9D7 A 202                 
REMARK 800                                                                      
REMARK 800 SITE_IDENTIFIER: AC3                                                 
REMARK 800 EVIDENCE_CODE: SOFTWARE                                              
REMARK 800 SITE_DESCRIPTION: binding site for residue ZN A 203                  
REMARK 800                                                                      
REMARK 800 SITE_IDENTIFIER: AC4                                                 
REMARK 800 EVIDENCE_CODE: SOFTWARE                                              
REMARK 800 SITE_DESCRIPTION: binding site for residue ZN A 204                  
REMARK 800                                                                      
REMARK 800 SITE_IDENTIFIER: AC5                                                 
REMARK 800 EVIDENCE_CODE: SOFTWARE                                              
REMARK 800 SITE_DESCRIPTION: binding site for residue CL A 205                  
REMARK 800                                                                      
REMARK 800 SITE_IDENTIFIER: AC6                                                 
REMARK 800 EVIDENCE_CODE: SOFTWARE                                              
REMARK 800 SITE_DESCRIPTION: binding site for residue CL A 206                  
REMARK 800                                                                      
REMARK 800 SITE_IDENTIFIER: AC7                                                 
REMARK 800 EVIDENCE_CODE: SOFTWARE                                              
REMARK 800 SITE_DESCRIPTION: binding site for residue CL A 207                  
REMARK 900                                                                      
REMARK 900 RELATED ENTRIES                                                      
REMARK 900 RELATED ID: 5VJU   RELATED DB: PDB                                   
REMARK 900 RELATED ID: 5VJT   RELATED DB: PDB                                   
DBREF  5VJS A    1   196  PDB    5VJS     5VJS             1    196             
SEQRES   1 A  196  GLY SER PRO GLU LEU ARG GLN GLU HIS GLN GLN LEU ALA          
SEQRES   2 A  196  GLN GLU PHE GLN GLN LEU LEU GLN GLU ILE GLN GLN LEU          
SEQRES   3 A  196  GLY ARG GLU LEU LEU LYS GLY GLU LEU GLN GLY ILE LYS          
SEQRES   4 A  196  GLN LEU ARG GLU ALA SER GLU LYS ALA ARG ASN PRO GLU          
SEQRES   5 A  196  LYS LYS SER VAL LEU GLN LYS ILE LEU GLU ASP GLU GLU          
SEQRES   6 A  196  LYS HIS ILE GLU LEU LEU GLU THR LEU GLN GLN THR GLY          
SEQRES   7 A  196  GLN GLU ALA GLN GLN LEU LEU GLN GLU LEU GLN GLN THR          
SEQRES   8 A  196  GLY GLN GLU LEU TRP GLN LEU GLY GLY SER GLY GLY PRO          
SEQRES   9 A  196  GLU LEU ARG GLN LYS HIS GLN GLN LEU ALA GLN LYS ILE          
SEQRES  10 A  196  GLN GLN LEU LEU GLN LYS HIS GLN GLN LEU GLY ALA LYS          
SEQRES  11 A  196  ILE LEU GLU ASP GLU GLU LYS HIS ILE GLU LEU LEU GLU          
SEQRES  12 A  196  THR ILE LEU GLY GLY SER GLY GLY ASP GLU LEU ARG GLU          
SEQRES  13 A  196  LEU LEU LYS GLY GLU LEU GLN GLY ILE LYS GLN TYR ARG          
SEQRES  14 A  196  GLU LEU GLN GLN LEU GLY GLN LYS ALA GLN GLN LEU VAL          
SEQRES  15 A  196  GLN LYS LEU GLN GLN THR GLY GLN LYS LEU TRP GLN LEU          
SEQRES  16 A  196  GLY                                                          
HET    HEM  A 201      43                                                       
HET    9D7  A 202      40                                                       
HET     ZN  A 203       1                                                       
HET     ZN  A 204       1                                                       
HET     CL  A 205       1                                                       
HET     CL  A 206       1                                                       
HET     CL  A 207       1                                                       
HETNAM     HEM PROTOPORPHYRIN IX CONTAINING FE                                  
HETNAM     9D7 [4-(15-PHENYLPORPHYRIN-5-YL-KAPPA~4~N~21~,N~22~,N~23~,           
HETNAM   2 9D7  N~24~)BENZOATO(2-)]ZINC                                         
HETNAM      ZN ZINC ION                                                         
HETNAM      CL CHLORIDE ION                                                     
HETSYN     HEM HEME                                                             
FORMUL   2  HEM    C34 H32 FE N4 O4                                             
FORMUL   3  9D7    C33 H20 N4 O2 ZN                                             
FORMUL   4   ZN    2(ZN 2+)                                                     
FORMUL   6   CL    3(CL 1-)                                                     
FORMUL   9  HOH   *39(H2 O)                                                     
HELIX    1 AA1 GLY A    1  ALA A   48  1                                  48    
HELIX    2 AA2 ASN A   50  GLY A   99  1                                  50    
HELIX    3 AA3 PRO A  104  THR A  144  1                                  41    
HELIX    4 AA4 GLY A  151  GLY A  196  1                                  46    
LINK         NE2 HIS A   9                FE   HEM A 201     1555   1555  1.93  
LINK         OE1 GLU A  34                ZN    ZN A 204     1555   1555  1.99  
LINK         OD2 ASP A  63                ZN    ZN A 203     1555   1555  1.99  
LINK         OE1 GLU A  64                ZN    ZN A 204     1555   1555  2.00  
LINK         ND1 HIS A  67                ZN    ZN A 204     1555   1555  2.09  
LINK         NE2 HIS A 110                FE   HEM A 201     1555   1555  1.93  
LINK         NE2 HIS A 124                ZN   9D7 A 202     1555   1555  2.09  
LINK         OD1 ASP A 134                ZN    ZN A 203     1555   1555  2.01  
LINK         OE1 GLU A 135                ZN    ZN A 204     1555   1555  2.06  
LINK         NE2 HIS A 138                ZN    ZN A 203     1555   1555  1.96  
SITE     1 AC1 16 ARG A   6  HIS A   9  GLN A  10  PHE A  16                    
SITE     2 AC1 16 LYS A  32  LEU A  85  GLY A  92  TRP A  96                    
SITE     3 AC1 16 HIS A 110  GLN A 111  ALA A 114  LEU A 185                    
SITE     4 AC1 16 GLN A 186  GLY A 189  GLN A 190  TRP A 193                    
SITE     1 AC2 16 ILE A  23  GLN A  24  GLY A  27  ARG A  28                    
SITE     2 AC2 16 LEU A  71  LEU A  74  GLN A  75  GLY A  78                    
SITE     3 AC2 16 LEU A 121  HIS A 124  GLN A 125  LEU A 171                    
SITE     4 AC2 16 GLN A 172  GLY A 175  GLN A 176  GLN A 179                    
SITE     1 AC3  4 ASP A  63  ASP A 134  HIS A 138   CL A 207                    
SITE     1 AC4  4 GLU A  34  GLU A  64  HIS A  67  GLU A 135                    
SITE     1 AC5  2 ARG A  49  ASN A  50                                          
SITE     1 AC6  3 SER A  45  GLN A  58  ARG A 169                               
SITE     1 AC7  6 LYS A  59  ASP A  63  ASP A 134  LYS A 137                    
SITE     2 AC7  6 HIS A 138   ZN A 203                                          
CRYST1   43.749   43.749  245.737  90.00  90.00  90.00 P 41 21 2     8          
ORIGX1      1.000000  0.000000  0.000000        0.00000                         
ORIGX2      0.000000  1.000000  0.000000        0.00000                         
ORIGX3      0.000000  0.000000  1.000000        0.00000                         
SCALE1      0.022858  0.000000  0.000000        0.00000                         
SCALE2      0.000000  0.022858  0.000000        0.00000                         
SCALE3      0.000000  0.000000  0.004069        0.00000                         
ATOM      1  N   GLY A   1      37.432   7.911 141.950  1.00 70.58           N  
ATOM      2  CA  GLY A   1      36.591   6.732 142.293  1.00 73.37           C  
ATOM      3  C   GLY A   1      35.307   6.766 141.496  1.00 81.66           C  
ATOM      4  O   GLY A   1      35.117   7.645 140.654  1.00 87.53           O  
ATOM      5  N   SER A   2      34.409   5.826 141.770  1.00 74.08           N  
ATOM      6  CA  SER A   2      33.077   5.859 141.187  1.00 71.35           C  
ATOM      7  C   SER A   2      32.485   7.274 141.075  1.00 69.13           C  
ATOM      8  O   SER A   2      31.940   7.610 140.040  1.00 76.09           O  
ATOM      9  CB  SER A   2      32.112   4.969 141.959  1.00 67.85           C  
ATOM     10  OG  SER A   2      32.670   3.691 142.145  1.00 63.01           O  
ATOM     11  N   PRO A   3      32.605   8.113 142.120  1.00 68.01           N  
ATOM     12  CA  PRO A   3      32.224   9.523 141.910  1.00 70.02           C  
ATOM     13  C   PRO A   3      32.670  10.180 140.579  1.00 67.24           C  
ATOM     14  O   PRO A   3      31.873  10.878 139.978  1.00 62.37           O  
ATOM     15  CB  PRO A   3      32.883  10.243 143.086  1.00 69.13           C  
ATOM     16  CG  PRO A   3      32.960   9.218 144.170  1.00 66.81           C  
ATOM     17  CD  PRO A   3      32.949   7.852 143.536  1.00 69.92           C  
ATOM     18  N   GLU A   4      33.908   9.968 140.130  1.00 64.82           N  
ATOM     19  CA  GLU A   4      34.325  10.515 138.817  1.00 70.23           C  
ATOM     20  C   GLU A   4      33.718   9.771 137.631  1.00 60.23           C  
ATOM     21  O   GLU A   4      33.397  10.378 136.605  1.00 49.70           O  
ATOM     22  CB  GLU A   4      35.846  10.641 138.660  1.00 72.18           C  
ATOM     23  CG  GLU A   4      36.654   9.355 138.722  1.00 75.59           C  
ATOM     24  CD  GLU A   4      38.050   9.597 139.239  1.00 74.53           C  
ATOM     25  OE1 GLU A   4      39.033   9.175 138.578  1.00 77.64           O  
ATOM     26  OE2 GLU A   4      38.138  10.214 140.325  1.00 79.59           O  
ATOM     27  N   LEU A   5      33.559   8.469 137.810  1.00 53.19           N  
ATOM     28  CA  LEU A   5      32.850   7.645 136.873  1.00 54.45           C  
ATOM     29  C   LEU A   5      31.402   8.003 136.678  1.00 47.19           C  
ATOM     30  O   LEU A   5      30.945   7.996 135.550  1.00 52.10           O  
ATOM     31  CB  LEU A   5      32.888   6.189 137.302  1.00 52.75           C  
ATOM     32  CG  LEU A   5      34.168   5.480 136.934  1.00 58.02           C  
ATOM     33  CD1 LEU A   5      33.955   4.038 137.356  1.00 61.20           C  
ATOM     34  CD2 LEU A   5      34.469   5.588 135.442  1.00 60.04           C  
ATOM     35  N   ARG A   6      30.678   8.197 137.778  1.00 48.55           N  
ATOM     36  CA  ARG A   6      29.259   8.569 137.758  1.00 47.85           C  
ATOM     37  C   ARG A   6      29.157   9.898 137.031  1.00 45.64           C  
ATOM     38  O   ARG A   6      28.267  10.068 136.200  1.00 38.00           O  
ATOM     39  CB  ARG A   6      28.616   8.611 139.171  1.00 48.66           C  
ATOM     40  CG  ARG A   6      28.303   7.226 139.790  1.00 57.15           C  
ATOM     41  CD  ARG A   6      27.448   7.240 141.092  1.00 64.70           C  
ATOM     42  NE  ARG A   6      26.409   6.172 141.119  1.00 73.20           N  
ATOM     43  CZ  ARG A   6      26.623   4.851 141.291  1.00 79.12           C  
ATOM     44  NH1 ARG A   6      27.852   4.376 141.514  1.00 80.17           N  
ATOM     45  NH2 ARG A   6      25.587   3.989 141.257  1.00 70.93           N  
ATOM     46  N   GLN A   7      30.110  10.797 137.290  1.00 45.41           N  
ATOM     47  CA  GLN A   7      30.144  12.115 136.642  1.00 48.15           C  
ATOM     48  C   GLN A   7      30.406  12.002 135.150  1.00 43.40           C  
ATOM     49  O   GLN A   7      29.767  12.678 134.346  1.00 42.17           O  
ATOM     50  CB  GLN A   7      31.240  12.997 137.235  1.00 55.49           C  
ATOM     51  CG  GLN A   7      31.070  13.365 138.711  1.00 68.06           C  
ATOM     52  CD  GLN A   7      29.889  14.286 138.992  1.00 75.65           C  
ATOM     53  OE1 GLN A   7      29.749  15.329 138.361  1.00 87.53           O  
ATOM     54  NE2 GLN A   7      29.039  13.910 139.953  1.00 75.74           N  
ATOM     55  N   GLU A   8      31.380  11.183 134.806  1.00 46.92           N  
ATOM     56  CA  GLU A   8      31.725  10.905 133.412  1.00 50.15           C  
ATOM     57  C   GLU A   8      30.565  10.228 132.631  1.00 40.10           C  
ATOM     58  O   GLU A   8      30.281  10.615 131.497  1.00 37.65           O  
ATOM     59  CB  GLU A   8      32.964  10.017 133.358  1.00 55.16           C  
ATOM     60  CG  GLU A   8      33.492   9.801 131.951  1.00 71.02           C  
ATOM     61  CD  GLU A   8      34.780   9.001 131.919  1.00 82.62           C  
ATOM     62  OE1 GLU A   8      35.150   8.395 132.957  1.00 82.54           O  
ATOM     63  OE2 GLU A   8      35.414   8.989 130.839  1.00 92.99           O  
ATOM     64  N   HIS A   9      29.931   9.215 133.225  1.00 33.47           N  
ATOM     65  CA  HIS A   9      28.781   8.555 132.612  1.00 32.14           C  
ATOM     66  C   HIS A   9      27.694   9.593 132.315  1.00 33.23           C  
ATOM     67  O   HIS A   9      27.162   9.674 131.214  1.00 30.45           O  
ATOM     68  CB  HIS A   9      28.273   7.444 133.513  1.00 28.04           C  
ATOM     69  CG  HIS A   9      27.356   6.452 132.866  1.00 28.30           C  
ATOM     70  ND1 HIS A   9      27.781   5.486 131.987  1.00 28.78           N  
ATOM     71  CD2 HIS A   9      26.037   6.217 133.054  1.00 27.75           C  
ATOM     72  CE1 HIS A   9      26.759   4.718 131.643  1.00 27.49           C  
ATOM     73  NE2 HIS A   9      25.696   5.111 132.313  1.00 28.01           N  
ATOM     74  N   GLN A  10      27.458  10.452 133.289  1.00 36.13           N  
ATOM     75  CA  GLN A  10      26.452  11.448 133.200  1.00 39.84           C  
ATOM     76  C   GLN A  10      26.788  12.461 132.124  1.00 39.15           C  
ATOM     77  O   GLN A  10      25.907  12.880 131.370  1.00 33.63           O  
ATOM     78  CB  GLN A  10      26.351  12.135 134.533  1.00 49.43           C  
ATOM     79  CG  GLN A  10      25.043  12.857 134.763  1.00 52.91           C  
ATOM     80  CD  GLN A  10      25.112  13.737 136.025  1.00 63.58           C  
ATOM     81  OE1 GLN A  10      25.528  13.280 137.109  1.00 58.77           O  
ATOM     82  NE2 GLN A  10      24.748  15.019 135.877  1.00 58.60           N  
ATOM     83  N   GLN A  11      28.061  12.849 132.035  1.00 40.41           N  
ATOM     84  CA  GLN A  11      28.472  13.854 131.043  1.00 41.21           C  
ATOM     85  C   GLN A  11      28.328  13.274 129.622  1.00 36.09           C  
ATOM     86  O   GLN A  11      27.744  13.907 128.733  1.00 35.21           O  
ATOM     87  CB  GLN A  11      29.915  14.354 131.310  1.00 50.97           C  
ATOM     88  CG  GLN A  11      30.355  15.570 130.478  1.00 60.32           C  
ATOM     89  CD  GLN A  11      29.263  16.665 130.341  1.00 69.80           C  
ATOM     90  OE1 GLN A  11      28.754  17.189 131.343  1.00 68.57           O  
ATOM     91  NE2 GLN A  11      28.885  16.992 129.093  1.00 76.71           N  
ATOM     92  N   LEU A  12      28.787  12.042 129.448  1.00 31.68           N  
ATOM     93  CA  LEU A  12      28.651  11.360 128.161  1.00 33.00           C  
ATOM     94  C   LEU A  12      27.184  11.264 127.715  1.00 29.36           C  
ATOM     95  O   LEU A  12      26.870  11.487 126.580  1.00 29.38           O  
ATOM     96  CB  LEU A  12      29.246   9.954 128.253  1.00 33.91           C  
ATOM     97  CG  LEU A  12      30.773   9.897 128.404  1.00 36.75           C  
ATOM     98  CD1 LEU A  12      31.128   8.496 128.882  1.00 34.02           C  
ATOM     99  CD2 LEU A  12      31.483  10.240 127.106  1.00 37.21           C  
ATOM    100  N   ALA A  13      26.314  10.858 128.614  1.00 27.77           N  
ATOM    101  CA  ALA A  13      24.884  10.762 128.314  1.00 27.25           C  
ATOM    102  C   ALA A  13      24.309  12.118 127.853  1.00 30.09           C  
ATOM    103  O   ALA A  13      23.549  12.200 126.892  1.00 30.90           O  
ATOM    104  CB  ALA A  13      24.173  10.304 129.512  1.00 26.35           C  
ATOM    105  N   GLN A  14      24.681  13.171 128.544  1.00 28.51           N  
ATOM    106  CA  GLN A  14      24.345  14.536 128.108  1.00 32.44           C  
ATOM    107  C   GLN A  14      24.865  14.922 126.733  1.00 32.37           C  
ATOM    108  O   GLN A  14      24.130  15.418 125.918  1.00 35.32           O  
ATOM    109  CB  GLN A  14      24.875  15.531 129.106  1.00 35.86           C  
ATOM    110  CG  GLN A  14      24.170  16.857 129.078  1.00 44.22           C  
ATOM    111  CD  GLN A  14      24.711  17.764 130.173  1.00 56.75           C  
ATOM    112  OE1 GLN A  14      25.102  17.282 131.255  1.00 62.52           O  
ATOM    113  NE2 GLN A  14      24.766  19.076 129.903  1.00 58.51           N  
ATOM    114  N   GLU A  15      26.137  14.696 126.477  1.00 35.57           N  
ATOM    115  CA  GLU A  15      26.687  14.887 125.167  1.00 39.24           C  
ATOM    116  C   GLU A  15      25.902  14.110 124.130  1.00 36.92           C  
ATOM    117  O   GLU A  15      25.535  14.637 123.080  1.00 34.28           O  
ATOM    118  CB  GLU A  15      28.136  14.429 125.140  1.00 45.39           C  
ATOM    119  CG  GLU A  15      29.058  15.555 125.536  1.00 54.54           C  
ATOM    120  CD  GLU A  15      30.336  15.073 126.182  1.00 57.33           C  
ATOM    121  OE1 GLU A  15      30.828  13.985 125.813  1.00 62.54           O  
ATOM    122  OE2 GLU A  15      30.827  15.811 127.057  1.00 59.18           O  
ATOM    123  N   PHE A  16      25.644  12.843 124.432  1.00 34.13           N  
ATOM    124  CA  PHE A  16      24.924  11.980 123.508  1.00 30.00           C  
ATOM    125  C   PHE A  16      23.552  12.601 123.115  1.00 32.06           C  
ATOM    126  O   PHE A  16      23.162  12.682 121.925  1.00 30.22           O  
ATOM    127  CB  PHE A  16      24.808  10.564 124.084  1.00 29.71           C  
ATOM    128  CG  PHE A  16      24.064   9.645 123.197  1.00 28.30           C  
ATOM    129  CD1 PHE A  16      24.632   9.219 122.029  1.00 30.09           C  
ATOM    130  CD2 PHE A  16      22.748   9.298 123.464  1.00 32.64           C  
ATOM    131  CE1 PHE A  16      23.943   8.432 121.157  1.00 31.58           C  
ATOM    132  CE2 PHE A  16      22.034   8.511 122.573  1.00 34.70           C  
ATOM    133  CZ  PHE A  16      22.641   8.073 121.416  1.00 30.59           C  
ATOM    134  N   GLN A  17      22.850  13.079 124.120  1.00 37.31           N  
ATOM    135  CA  GLN A  17      21.581  13.794 123.932  1.00 37.28           C  
ATOM    136  C   GLN A  17      21.701  15.024 122.992  1.00 35.44           C  
ATOM    137  O   GLN A  17      20.957  15.125 122.038  1.00 37.92           O  
ATOM    138  CB  GLN A  17      21.053  14.209 125.294  1.00 41.55           C  
ATOM    139  CG  GLN A  17      19.833  15.067 125.273  1.00 45.70           C  
ATOM    140  CD  GLN A  17      18.623  14.314 124.879  1.00 55.26           C  
ATOM    141  OE1 GLN A  17      18.671  13.155 124.629  1.00 76.32           O  
ATOM    142  NE2 GLN A  17      17.532  14.976 124.823  1.00 74.71           N  
ATOM    143  N   GLN A  18      22.670  15.893 123.242  1.00 43.61           N  
ATOM    144  CA  GLN A  18      22.920  17.064 122.399  1.00 48.74           C  
ATOM    145  C   GLN A  18      23.201  16.635 120.952  1.00 45.25           C  
ATOM    146  O   GLN A  18      22.722  17.237 120.007  1.00 45.73           O  
ATOM    147  CB  GLN A  18      24.111  17.870 122.911  1.00 51.89           C  
ATOM    148  CG  GLN A  18      23.960  18.507 124.284  1.00 67.19           C  
ATOM    149  CD  GLN A  18      22.830  19.517 124.391  1.00 76.02           C  
ATOM    150  OE1 GLN A  18      22.291  20.014 123.385  1.00 92.91           O  
ATOM    151  NE2 GLN A  18      22.461  19.833 125.631  1.00 85.40           N  
ATOM    152  N   LEU A  19      23.978  15.581 120.805  1.00 45.10           N  
ATOM    153  CA  LEU A  19      24.395  15.129 119.491  1.00 43.45           C  
ATOM    154  C   LEU A  19      23.244  14.541 118.716  1.00 36.65           C  
ATOM    155  O   LEU A  19      23.091  14.760 117.511  1.00 35.99           O  
ATOM    156  CB  LEU A  19      25.445  14.062 119.640  1.00 48.08           C  
ATOM    157  CG  LEU A  19      26.268  13.789 118.407  1.00 57.89           C  
ATOM    158  CD1 LEU A  19      27.147  14.984 118.059  1.00 59.00           C  
ATOM    159  CD2 LEU A  19      27.143  12.586 118.732  1.00 61.94           C  
ATOM    160  N   LEU A  20      22.458  13.741 119.402  1.00 33.27           N  
ATOM    161  CA  LEU A  20      21.299  13.131 118.792  1.00 36.04           C  
ATOM    162  C   LEU A  20      20.304  14.138 118.222  1.00 37.61           C  
ATOM    163  O   LEU A  20      19.735  13.940 117.106  1.00 36.11           O  
ATOM    164  CB  LEU A  20      20.595  12.295 119.817  1.00 36.70           C  
ATOM    165  CG  LEU A  20      19.995  11.043 119.290  1.00 39.68           C  
ATOM    166  CD1 LEU A  20      21.076  10.182 118.663  1.00 44.56           C  
ATOM    167  CD2 LEU A  20      19.379  10.287 120.448  1.00 36.51           C  
ATOM    168  N   GLN A  21      20.088  15.188 119.004  1.00 37.07           N  
ATOM    169  CA AGLN A  21      19.247  16.328 118.617  0.50 40.00           C  
ATOM    170  CA BGLN A  21      19.213  16.263 118.562  0.50 38.24           C  
ATOM    171  C   GLN A  21      19.823  16.999 117.380  1.00 36.36           C  
ATOM    172  O   GLN A  21      19.148  17.201 116.399  1.00 33.72           O  
ATOM    173  CB AGLN A  21      19.171  17.340 119.778  0.50 43.52           C  
ATOM    174  CB BGLN A  21      18.819  17.167 119.731  0.50 39.10           C  
ATOM    175  CG AGLN A  21      18.360  18.597 119.495  0.50 47.89           C  
ATOM    176  CG BGLN A  21      17.727  16.459 120.519  0.50 39.28           C  
ATOM    177  CD AGLN A  21      18.507  19.639 120.589  0.50 54.09           C  
ATOM    178  CD BGLN A  21      17.471  17.033 121.904  0.50 38.08           C  
ATOM    179  OE1AGLN A  21      19.282  19.485 121.528  0.50 57.03           O  
ATOM    180  OE1BGLN A  21      18.090  17.991 122.328  0.50 36.50           O  
ATOM    181  NE2AGLN A  21      17.769  20.722 120.453  0.50 57.77           N  
ATOM    182  NE2BGLN A  21      16.528  16.435 122.608  0.50 37.36           N  
ATOM    183  N   GLU A  22      21.094  17.362 117.472  1.00 38.47           N  
ATOM    184  CA  GLU A  22      21.847  17.887 116.344  1.00 41.57           C  
ATOM    185  C   GLU A  22      21.762  17.078 115.056  1.00 41.17           C  
ATOM    186  O   GLU A  22      21.854  17.666 113.958  1.00 43.14           O  
ATOM    187  CB  GLU A  22      23.288  17.989 116.744  1.00 48.63           C  
ATOM    188  CG  GLU A  22      24.227  18.284 115.605  1.00 55.75           C  
ATOM    189  CD  GLU A  22      25.556  18.767 116.090  1.00 64.81           C  
ATOM    190  OE1 GLU A  22      25.744  18.806 117.335  1.00 61.95           O  
ATOM    191  OE2 GLU A  22      26.394  19.117 115.209  1.00 76.71           O  
ATOM    192  N   ILE A  23      21.623  15.749 115.183  1.00 33.19           N  
ATOM    193  CA  ILE A  23      21.584  14.875 114.062  1.00 30.91           C  
ATOM    194  C   ILE A  23      20.201  14.822 113.438  1.00 34.66           C  
ATOM    195  O   ILE A  23      20.057  14.766 112.192  1.00 31.46           O  
ATOM    196  CB  ILE A  23      22.033  13.454 114.438  1.00 33.43           C  
ATOM    197  CG1 ILE A  23      23.565  13.337 114.576  1.00 38.42           C  
ATOM    198  CG2 ILE A  23      21.656  12.511 113.381  1.00 37.77           C  
ATOM    199  CD1 ILE A  23      24.060  12.015 115.185  1.00 38.92           C  
ATOM    200  N   GLN A  24      19.177  14.739 114.291  1.00 34.94           N  
ATOM    201  CA  GLN A  24      17.796  14.844 113.848  1.00 36.50           C  
ATOM    202  C   GLN A  24      17.590  16.142 113.024  1.00 33.08           C  
ATOM    203  O   GLN A  24      16.946  16.138 112.003  1.00 38.29           O  
ATOM    204  CB  GLN A  24      16.807  14.807 115.020  1.00 39.36           C  
ATOM    205  CG  GLN A  24      16.684  13.444 115.685  1.00 44.91           C  
ATOM    206  CD  GLN A  24      15.709  12.451 115.013  1.00 57.02           C  
ATOM    207  OE1 GLN A  24      15.231  12.597 113.905  1.00 53.23           O  
ATOM    208  NE2 GLN A  24      15.397  11.437 115.739  1.00 67.86           N  
ATOM    209  N   GLN A  25      18.129  17.229 113.507  1.00 32.70           N  
ATOM    210  CA  GLN A  25      18.000  18.501 112.859  1.00 38.88           C  
ATOM    211  C   GLN A  25      18.678  18.438 111.469  1.00 40.53           C  
ATOM    212  O   GLN A  25      18.050  18.788 110.466  1.00 39.23           O  
ATOM    213  CB  GLN A  25      18.655  19.498 113.775  1.00 41.39           C  
ATOM    214  CG  GLN A  25      18.936  20.876 113.268  1.00 53.15           C  
ATOM    215  CD  GLN A  25      19.882  21.590 114.244  1.00 65.74           C  
ATOM    216  OE1 GLN A  25      19.461  22.463 115.010  1.00 66.46           O  
ATOM    217  NE2 GLN A  25      21.168  21.170 114.259  1.00 70.31           N  
ATOM    218  N   LEU A  26      19.934  17.957 111.407  1.00 37.55           N  
ATOM    219  CA ALEU A  26      20.634  17.858 110.131  0.50 36.97           C  
ATOM    220  CA BLEU A  26      20.647  17.846 110.124  0.50 36.72           C  
ATOM    221  C   LEU A  26      19.908  16.947 109.150  1.00 34.28           C  
ATOM    222  O   LEU A  26      19.830  17.248 107.987  1.00 31.98           O  
ATOM    223  CB ALEU A  26      22.094  17.471 110.326  0.50 38.65           C  
ATOM    224  CB BLEU A  26      22.099  17.396 110.305  0.50 38.34           C  
ATOM    225  CG ALEU A  26      22.859  18.660 110.918  0.50 38.91           C  
ATOM    226  CG BLEU A  26      22.899  16.818 109.123  0.50 37.37           C  
ATOM    227  CD1ALEU A  26      24.321  18.321 111.157  0.50 37.58           C  
ATOM    228  CD1BLEU A  26      23.105  17.772 107.965  0.50 38.68           C  
ATOM    229  CD2ALEU A  26      22.744  19.878 110.020  0.50 39.77           C  
ATOM    230  CD2BLEU A  26      24.257  16.445 109.667  0.50 39.59           C  
ATOM    231  N   GLY A  27      19.339  15.852 109.629  1.00 32.74           N  
ATOM    232  CA  GLY A  27      18.548  15.005 108.776  1.00 34.96           C  
ATOM    233  C   GLY A  27      17.247  15.608 108.216  1.00 36.55           C  
ATOM    234  O   GLY A  27      16.774  15.162 107.178  1.00 33.43           O  
ATOM    235  N   ARG A  28      16.653  16.579 108.913  1.00 35.51           N  
ATOM    236  CA  ARG A  28      15.484  17.304 108.378  1.00 37.43           C  
ATOM    237  C   ARG A  28      15.921  18.288 107.294  1.00 31.37           C  
ATOM    238  O   ARG A  28      15.281  18.407 106.309  1.00 28.11           O  
ATOM    239  CB  ARG A  28      14.695  18.044 109.475  1.00 43.08           C  
ATOM    240  CG  ARG A  28      13.572  17.200 110.086  1.00 51.82           C  
ATOM    241  CD  ARG A  28      12.804  17.902 111.227  1.00 54.00           C  
ATOM    242  NE  ARG A  28      13.128  17.351 112.557  1.00 66.27           N  
ATOM    243  CZ  ARG A  28      13.954  17.879 113.471  1.00 55.83           C  
ATOM    244  NH1 ARG A  28      14.585  19.023 113.268  1.00 60.02           N  
ATOM    245  NH2 ARG A  28      14.118  17.266 114.638  1.00 60.12           N  
ATOM    246  N   GLU A  29      17.041  18.957 107.499  1.00 29.24           N  
ATOM    247  CA  GLU A  29      17.711  19.749 106.492  1.00 32.41           C  
ATOM    248  C   GLU A  29      18.039  18.940 105.225  1.00 34.98           C  
ATOM    249  O   GLU A  29      17.886  19.446 104.114  1.00 28.45           O  
ATOM    250  CB  GLU A  29      18.971  20.323 107.159  1.00 38.97           C  
ATOM    251  CG  GLU A  29      19.873  21.291 106.440  1.00 50.54           C  
ATOM    252  CD  GLU A  29      21.340  21.219 106.988  1.00 61.80           C  
ATOM    253  OE1 GLU A  29      22.066  20.223 106.679  1.00 66.75           O  
ATOM    254  OE2 GLU A  29      21.782  22.128 107.723  1.00 55.93           O  
ATOM    255  N   LEU A  30      18.495  17.687 105.390  1.00 31.47           N  
ATOM    256  CA  LEU A  30      18.763  16.780 104.280  1.00 29.52           C  
ATOM    257  C   LEU A  30      17.561  16.371 103.535  1.00 32.27           C  
ATOM    258  O   LEU A  30      17.587  16.179 102.313  1.00 28.62           O  
ATOM    259  CB  LEU A  30      19.384  15.466 104.782  1.00 31.02           C  
ATOM    260  CG  LEU A  30      20.890  15.520 105.058  1.00 31.42           C  
ATOM    261  CD1 LEU A  30      21.351  14.157 105.594  1.00 31.76           C  
ATOM    262  CD2 LEU A  30      21.680  15.812 103.801  1.00 34.30           C  
ATOM    263  N   LEU A  31      16.503  16.134 104.277  1.00 28.35           N  
ATOM    264  CA  LEU A  31      15.236  15.808 103.643  1.00 30.70           C  
ATOM    265  C   LEU A  31      14.730  16.978 102.783  1.00 27.41           C  
ATOM    266  O   LEU A  31      14.292  16.759 101.651  1.00 28.19           O  
ATOM    267  CB  LEU A  31      14.243  15.348 104.722  1.00 33.87           C  
ATOM    268  CG  LEU A  31      13.024  14.471 104.498  1.00 37.70           C  
ATOM    269  CD1 LEU A  31      13.191  13.336 103.504  1.00 36.59           C  
ATOM    270  CD2 LEU A  31      12.598  13.948 105.860  1.00 35.58           C  
ATOM    271  N   LYS A  32      14.794  18.204 103.299  1.00 28.15           N  
ATOM    272  CA  LYS A  32      14.441  19.399 102.489  1.00 27.83           C  
ATOM    273  C   LYS A  32      15.286  19.512 101.227  1.00 27.71           C  
ATOM    274  O   LYS A  32      14.738  19.741 100.159  1.00 27.53           O  
ATOM    275  CB  LYS A  32      14.605  20.708 103.278  1.00 28.16           C  
ATOM    276  CG  LYS A  32      13.600  20.865 104.398  1.00 31.39           C  
ATOM    277  CD  LYS A  32      13.901  22.107 105.192  1.00 33.97           C  
ATOM    278  CE  LYS A  32      12.851  22.483 106.216  1.00 34.73           C  
ATOM    279  NZ  LYS A  32      12.551  21.443 107.225  1.00 36.89           N  
ATOM    280  N   GLY A  33      16.610  19.332 101.356  1.00 26.55           N  
ATOM    281  CA  GLY A  33      17.515  19.312 100.201  1.00 26.22           C  
ATOM    282  C   GLY A  33      17.199  18.253  99.189  1.00 23.62           C  
ATOM    283  O   GLY A  33      17.235  18.516  97.996  1.00 27.42           O  
ATOM    284  N   GLU A  34      16.921  17.040  99.651  1.00 24.47           N  
ATOM    285  CA  GLU A  34      16.528  15.948  98.742  1.00 26.38           C  
ATOM    286  C   GLU A  34      15.300  16.288  97.922  1.00 29.50           C  
ATOM    287  O   GLU A  34      15.282  16.104  96.685  1.00 26.25           O  
ATOM    288  CB  GLU A  34      16.248  14.669  99.510  1.00 32.24           C  
ATOM    289  CG  GLU A  34      17.517  13.933  99.832  1.00 45.71           C  
ATOM    290  CD  GLU A  34      17.977  13.114  98.677  1.00 51.60           C  
ATOM    291  OE1 GLU A  34      18.853  12.284  98.942  1.00 50.82           O  
ATOM    292  OE2 GLU A  34      17.405  13.269  97.556  1.00 59.18           O  
ATOM    293  N   LEU A  35      14.288  16.828  98.620  1.00 29.48           N  
ATOM    294  CA  LEU A  35      13.028  17.227  97.999  1.00 28.53           C  
ATOM    295  C   LEU A  35      13.264  18.377  97.048  1.00 30.04           C  
ATOM    296  O   LEU A  35      12.764  18.353  95.949  1.00 31.98           O  
ATOM    297  CB  LEU A  35      12.000  17.584  99.086  1.00 30.34           C  
ATOM    298  CG  LEU A  35      11.621  16.408  99.990  1.00 32.58           C  
ATOM    299  CD1 LEU A  35      10.915  16.882 101.257  1.00 32.60           C  
ATOM    300  CD2 LEU A  35      10.772  15.405  99.207  1.00 33.20           C  
ATOM    301  N   GLN A  36      14.087  19.347  97.419  1.00 29.66           N  
ATOM    302  CA  GLN A  36      14.445  20.394  96.466  1.00 31.62           C  
ATOM    303  C   GLN A  36      15.216  19.879  95.244  1.00 30.43           C  
ATOM    304  O   GLN A  36      14.926  20.266  94.105  1.00 29.44           O  
ATOM    305  CB  GLN A  36      15.208  21.483  97.134  1.00 33.17           C  
ATOM    306  CG  GLN A  36      14.312  22.312  98.030  1.00 41.23           C  
ATOM    307  CD  GLN A  36      15.083  23.028  99.119  1.00 41.67           C  
ATOM    308  OE1 GLN A  36      16.282  22.833  99.281  1.00 48.61           O  
ATOM    309  NE2 GLN A  36      14.408  23.854  99.857  1.00 44.75           N  
ATOM    310  N   GLY A  37      16.148  18.970  95.465  1.00 33.26           N  
ATOM    311  CA  GLY A  37      16.914  18.375  94.367  1.00 30.53           C  
ATOM    312  C   GLY A  37      16.025  17.614  93.416  1.00 30.04           C  
ATOM    313  O   GLY A  37      16.167  17.735  92.206  1.00 29.86           O  
ATOM    314  N   ILE A  38      15.096  16.849  93.962  1.00 29.57           N  
ATOM    315  CA  ILE A  38      14.146  16.084  93.149  1.00 31.08           C  
ATOM    316  C   ILE A  38      13.309  16.993  92.229  1.00 29.90           C  
ATOM    317  O   ILE A  38      13.074  16.668  91.058  1.00 28.35           O  
ATOM    318  CB  ILE A  38      13.255  15.173  94.016  1.00 29.91           C  
ATOM    319  CG1 ILE A  38      14.029  13.918  94.396  1.00 29.68           C  
ATOM    320  CG2 ILE A  38      12.030  14.681  93.247  1.00 31.14           C  
ATOM    321  CD1 ILE A  38      13.438  13.172  95.573  1.00 31.07           C  
ATOM    322  N   LYS A  39      12.912  18.133  92.751  1.00 30.09           N  
ATOM    323  CA  LYS A  39      12.151  19.064  91.949  1.00 33.27           C  
ATOM    324  C   LYS A  39      12.936  19.548  90.711  1.00 30.43           C  
ATOM    325  O   LYS A  39      12.424  19.541  89.590  1.00 28.12           O  
ATOM    326  CB  LYS A  39      11.682  20.232  92.806  1.00 35.33           C  
ATOM    327  CG  LYS A  39      10.798  21.178  92.032  1.00 42.27           C  
ATOM    328  CD  LYS A  39      10.900  22.591  92.550  1.00 49.30           C  
ATOM    329  CE  LYS A  39      10.132  23.501  91.608  1.00 60.95           C  
ATOM    330  NZ  LYS A  39       9.321  24.498  92.351  1.00 64.34           N  
ATOM    331  N   GLN A  40      14.168  19.978  90.932  1.00 29.88           N  
ATOM    332  CA  GLN A  40      15.069  20.399  89.850  1.00 30.11           C  
ATOM    333  C   GLN A  40      15.334  19.272  88.870  1.00 31.33           C  
ATOM    334  O   GLN A  40      15.329  19.464  87.634  1.00 32.98           O  
ATOM    335  CB  GLN A  40      16.382  20.903  90.436  1.00 32.67           C  
ATOM    336  CG  GLN A  40      16.241  22.181  91.294  1.00 34.77           C  
ATOM    337  CD  GLN A  40      15.385  23.253  90.647  1.00 32.32           C  
ATOM    338  OE1 GLN A  40      15.699  23.715  89.559  1.00 39.30           O  
ATOM    339  NE2 GLN A  40      14.289  23.625  91.291  1.00 31.57           N  
ATOM    340  N   LEU A  41      15.513  18.075  89.407  1.00 27.25           N  
ATOM    341  CA  LEU A  41      15.750  16.904  88.571  1.00 27.40           C  
ATOM    342  C   LEU A  41      14.623  16.562  87.662  1.00 27.01           C  
ATOM    343  O   LEU A  41      14.798  16.299  86.474  1.00 27.50           O  
ATOM    344  CB  LEU A  41      16.002  15.719  89.454  1.00 30.68           C  
ATOM    345  CG  LEU A  41      16.935  14.564  89.148  1.00 37.14           C  
ATOM    346  CD1 LEU A  41      18.225  14.970  88.406  1.00 34.62           C  
ATOM    347  CD2 LEU A  41      17.258  13.919  90.505  1.00 39.58           C  
ATOM    348  N   ARG A  42      13.426  16.519  88.214  1.00 27.54           N  
ATOM    349  CA  ARG A  42      12.313  16.100  87.385  1.00 30.62           C  
ATOM    350  C   ARG A  42      11.968  17.103  86.280  1.00 28.82           C  
ATOM    351  O   ARG A  42      11.549  16.667  85.200  1.00 32.65           O  
ATOM    352  CB  ARG A  42      11.095  15.700  88.222  1.00 33.93           C  
ATOM    353  CG  ARG A  42      10.381  16.840  88.811  1.00 36.34           C  
ATOM    354  CD  ARG A  42       9.072  16.345  89.444  1.00 41.41           C  
ATOM    355  NE  ARG A  42       8.591  17.514  90.119  1.00 38.04           N  
ATOM    356  CZ  ARG A  42       8.558  17.713  91.421  1.00 43.21           C  
ATOM    357  NH1 ARG A  42       8.875  16.758  92.292  1.00 45.95           N  
ATOM    358  NH2 ARG A  42       8.153  18.900  91.859  1.00 47.96           N  
ATOM    359  N   GLU A  43      12.241  18.387  86.505  1.00 29.86           N  
ATOM    360  CA  GLU A  43      12.110  19.410  85.467  1.00 30.01           C  
ATOM    361  C   GLU A  43      13.135  19.207  84.365  1.00 30.57           C  
ATOM    362  O   GLU A  43      12.808  19.174  83.176  1.00 30.20           O  
ATOM    363  CB  GLU A  43      12.314  20.790  86.066  1.00 32.84           C  
ATOM    364  CG  GLU A  43      11.172  21.285  86.921  1.00 40.15           C  
ATOM    365  CD  GLU A  43      11.537  22.507  87.755  1.00 46.16           C  
ATOM    366  OE1 GLU A  43      12.600  23.135  87.548  1.00 57.64           O  
ATOM    367  OE2 GLU A  43      10.758  22.832  88.658  1.00 52.68           O  
ATOM    368  N   ALA A  44      14.386  19.017  84.782  1.00 29.21           N  
ATOM    369  CA  ALA A  44      15.504  18.753  83.848  1.00 28.40           C  
ATOM    370  C   ALA A  44      15.279  17.507  83.020  1.00 29.93           C  
ATOM    371  O   ALA A  44      15.489  17.513  81.810  1.00 31.51           O  
ATOM    372  CB  ALA A  44      16.808  18.645  84.621  1.00 29.13           C  
ATOM    373  N   SER A  45      14.831  16.452  83.683  1.00 25.97           N  
ATOM    374  CA  SER A  45      14.570  15.177  83.053  1.00 24.60           C  
ATOM    375  C   SER A  45      13.465  15.302  82.048  1.00 27.27           C  
ATOM    376  O   SER A  45      13.590  14.794  80.949  1.00 24.06           O  
ATOM    377  CB  SER A  45      14.184  14.121  84.085  1.00 29.10           C  
ATOM    378  OG  SER A  45      14.051  12.858  83.454  1.00 34.10           O  
ATOM    379  N   GLU A  46      12.428  16.066  82.384  1.00 31.60           N  
ATOM    380  CA  GLU A  46      11.302  16.248  81.461  1.00 36.76           C  
ATOM    381  C   GLU A  46      11.690  17.125  80.266  1.00 36.24           C  
ATOM    382  O   GLU A  46      11.359  16.790  79.120  1.00 32.32           O  
ATOM    383  CB  GLU A  46      10.086  16.784  82.219  1.00 41.88           C  
ATOM    384  CG  GLU A  46       8.764  16.558  81.508  1.00 56.36           C  
ATOM    385  CD  GLU A  46       7.546  16.820  82.405  1.00 69.75           C  
ATOM    386  OE1 GLU A  46       7.016  17.950  82.381  1.00 74.28           O  
ATOM    387  OE2 GLU A  46       7.126  15.914  83.160  1.00 79.73           O  
ATOM    388  N   LYS A  47      12.432  18.210  80.526  1.00 38.98           N  
ATOM    389  CA  LYS A  47      12.986  19.058  79.467  1.00 39.09           C  
ATOM    390  C   LYS A  47      14.062  18.444  78.528  1.00 35.58           C  
ATOM    391  O   LYS A  47      14.279  18.932  77.416  1.00 34.34           O  
ATOM    392  CB  LYS A  47      13.579  20.320  80.078  1.00 45.64           C  
ATOM    393  CG  LYS A  47      12.522  21.220  80.653  1.00 56.97           C  
ATOM    394  CD  LYS A  47      12.942  22.666  80.729  1.00 64.53           C  
ATOM    395  CE  LYS A  47      11.740  23.519  81.147  1.00 71.58           C  
ATOM    396  NZ  LYS A  47      12.094  24.967  81.214  1.00 72.17           N  
ATOM    397  N   ALA A  48      14.744  17.417  78.985  1.00 32.11           N  
ATOM    398  CA  ALA A  48      15.772  16.763  78.195  1.00 34.09           C  
ATOM    399  C   ALA A  48      15.174  16.147  76.924  1.00 35.86           C  
ATOM    400  O   ALA A  48      14.103  15.558  76.963  1.00 33.77           O  
ATOM    401  CB  ALA A  48      16.462  15.692  79.023  1.00 32.20           C  
ATOM    402  N   ARG A  49      15.840  16.359  75.795  1.00 32.07           N  
ATOM    403  CA  ARG A  49      15.530  15.677  74.521  1.00 35.73           C  
ATOM    404  C   ARG A  49      16.633  14.656  74.098  1.00 36.53           C  
ATOM    405  O   ARG A  49      16.332  13.618  73.513  1.00 42.27           O  
ATOM    406  CB  ARG A  49      15.289  16.704  73.398  1.00 41.22           C  
ATOM    407  CG  ARG A  49      14.261  17.793  73.730  1.00 44.29           C  
ATOM    408  CD  ARG A  49      12.831  17.272  73.598  1.00 51.72           C  
ATOM    409  NE  ARG A  49      11.937  17.884  74.600  1.00 60.83           N  
ATOM    410  CZ  ARG A  49      11.262  17.240  75.560  1.00 62.14           C  
ATOM    411  NH1 ARG A  49      11.297  15.898  75.693  1.00 71.20           N  
ATOM    412  NH2 ARG A  49      10.507  17.952  76.380  1.00 59.20           N  
ATOM    413  N   ASN A  50      17.893  14.925  74.388  1.00 29.91           N  
ATOM    414  CA  ASN A  50      18.963  14.006  73.995  1.00 33.22           C  
ATOM    415  C   ASN A  50      18.707  12.729  74.768  1.00 32.56           C  
ATOM    416  O   ASN A  50      18.558  12.801  75.964  1.00 32.14           O  
ATOM    417  CB  ASN A  50      20.318  14.625  74.381  1.00 35.74           C  
ATOM    418  CG  ASN A  50      21.458  13.647  74.253  1.00 35.97           C  
ATOM    419  OD1 ASN A  50      21.780  12.902  75.179  1.00 36.85           O  
ATOM    420  ND2 ASN A  50      22.002  13.571  73.089  1.00 38.93           N  
ATOM    421  N   PRO A  51      18.639  11.560  74.100  1.00 35.60           N  
ATOM    422  CA  PRO A  51      18.288  10.292  74.801  1.00 33.20           C  
ATOM    423  C   PRO A  51      19.286   9.857  75.914  1.00 33.53           C  
ATOM    424  O   PRO A  51      18.933   9.195  76.881  1.00 31.84           O  
ATOM    425  CB  PRO A  51      18.300   9.251  73.671  1.00 35.56           C  
ATOM    426  CG  PRO A  51      18.229  10.053  72.396  1.00 36.27           C  
ATOM    427  CD  PRO A  51      18.943  11.337  72.678  1.00 36.47           C  
ATOM    428  N   GLU A  52      20.555  10.182  75.726  1.00 32.53           N  
ATOM    429  CA  GLU A  52      21.557   9.805  76.663  1.00 30.41           C  
ATOM    430  C   GLU A  52      21.337  10.607  77.896  1.00 28.03           C  
ATOM    431  O   GLU A  52      21.265  10.056  78.956  1.00 30.06           O  
ATOM    432  CB  GLU A  52      22.961  10.057  76.085  1.00 36.54           C  
ATOM    433  CG  GLU A  52      24.028   9.388  76.888  1.00 38.97           C  
ATOM    434  CD  GLU A  52      25.436   9.591  76.328  1.00 43.24           C  
ATOM    435  OE1 GLU A  52      25.690   9.375  75.100  1.00 40.89           O  
ATOM    436  OE2 GLU A  52      26.293   9.923  77.173  1.00 43.42           O  
ATOM    437  N   LYS A  53      21.222  11.919  77.763  1.00 28.24           N  
ATOM    438  CA  LYS A  53      20.945  12.742  78.903  1.00 29.32           C  
ATOM    439  C   LYS A  53      19.654  12.335  79.592  1.00 30.70           C  
ATOM    440  O   LYS A  53      19.586  12.331  80.836  1.00 28.11           O  
ATOM    441  CB  LYS A  53      20.835  14.193  78.533  1.00 32.49           C  
ATOM    442  CG  LYS A  53      22.095  14.706  77.851  1.00 39.45           C  
ATOM    443  CD  LYS A  53      22.227  16.195  77.903  1.00 41.20           C  
ATOM    444  CE  LYS A  53      23.613  16.576  77.405  1.00 46.28           C  
ATOM    445  NZ  LYS A  53      23.809  18.023  77.667  1.00 51.72           N  
ATOM    446  N   LYS A  54      18.629  12.070  78.787  1.00 28.49           N  
ATOM    447  CA  LYS A  54      17.320  11.786  79.312  1.00 28.41           C  
ATOM    448  C   LYS A  54      17.362  10.518  80.114  1.00 26.76           C  
ATOM    449  O   LYS A  54      16.930  10.537  81.236  1.00 25.64           O  
ATOM    450  CB  LYS A  54      16.249  11.679  78.206  1.00 30.75           C  
ATOM    451  CG  LYS A  54      14.831  11.947  78.760  1.00 29.42           C  
ATOM    452  CD  LYS A  54      13.773  11.972  77.668  1.00 32.15           C  
ATOM    453  CE  LYS A  54      12.410  12.411  78.199  1.00 32.59           C  
ATOM    454  NZ  LYS A  54      12.414  13.863  78.514  1.00 31.68           N  
ATOM    455  N   SER A  55      17.927   9.431  79.580  1.00 26.72           N  
ATOM    456  CA  SER A  55      17.959   8.182  80.340  1.00 27.17           C  
ATOM    457  C   SER A  55      18.728   8.294  81.653  1.00 27.66           C  
ATOM    458  O   SER A  55      18.360   7.658  82.653  1.00 28.42           O  
ATOM    459  CB  SER A  55      18.498   7.035  79.513  1.00 28.70           C  
ATOM    460  OG  SER A  55      17.672   6.757  78.432  1.00 28.81           O  
ATOM    461  N   VAL A  56      19.769   9.131  81.674  1.00 28.04           N  
ATOM    462  CA  VAL A  56      20.646   9.286  82.838  1.00 24.79           C  
ATOM    463  C   VAL A  56      19.860  10.000  83.955  1.00 23.30           C  
ATOM    464  O   VAL A  56      19.847   9.572  85.100  1.00 21.53           O  
ATOM    465  CB  VAL A  56      21.937  10.106  82.480  1.00 25.56           C  
ATOM    466  CG1 VAL A  56      22.569  10.681  83.720  1.00 29.32           C  
ATOM    467  CG2 VAL A  56      22.969   9.239  81.721  1.00 25.02           C  
ATOM    468  N   LEU A  57      19.284  11.144  83.612  1.00 25.09           N  
ATOM    469  CA  LEU A  57      18.507  11.935  84.498  1.00 26.96           C  
ATOM    470  C   LEU A  57      17.345  11.150  85.103  1.00 25.83           C  
ATOM    471  O   LEU A  57      17.100  11.260  86.293  1.00 25.49           O  
ATOM    472  CB  LEU A  57      17.976  13.169  83.796  1.00 27.40           C  
ATOM    473  CG  LEU A  57      19.053  14.221  83.475  1.00 32.21           C  
ATOM    474  CD1 LEU A  57      18.425  15.404  82.689  1.00 32.47           C  
ATOM    475  CD2 LEU A  57      19.729  14.781  84.683  1.00 30.11           C  
ATOM    476  N   GLN A  58      16.745  10.321  84.284  1.00 26.49           N  
ATOM    477  CA  GLN A  58      15.662   9.413  84.734  1.00 31.45           C  
ATOM    478  C   GLN A  58      16.135   8.411  85.753  1.00 27.98           C  
ATOM    479  O   GLN A  58      15.435   8.171  86.714  1.00 22.67           O  
ATOM    480  CB  GLN A  58      15.023   8.702  83.565  1.00 27.07           C  
ATOM    481  CG  GLN A  58      14.184   9.654  82.721  1.00 29.58           C  
ATOM    482  CD  GLN A  58      13.662   9.023  81.394  1.00 33.54           C  
ATOM    483  OE1 GLN A  58      14.066   7.929  80.978  1.00 34.50           O  
ATOM    484  NE2 GLN A  58      12.738   9.712  80.760  1.00 33.30           N  
ATOM    485  N   LYS A  59      17.328   7.850  85.565  1.00 27.37           N  
ATOM    486  CA  LYS A  59      17.885   6.887  86.525  1.00 26.42           C  
ATOM    487  C   LYS A  59      18.207   7.601  87.852  1.00 25.52           C  
ATOM    488  O   LYS A  59      17.937   7.096  88.937  1.00 22.47           O  
ATOM    489  CB  LYS A  59      19.076   6.134  85.933  1.00 30.04           C  
ATOM    490  CG  LYS A  59      19.991   5.422  86.923  1.00 33.08           C  
ATOM    491  CD  LYS A  59      19.194   4.432  87.757  1.00 38.49           C  
ATOM    492  CE  LYS A  59      20.050   3.553  88.634  1.00 37.52           C  
ATOM    493  NZ  LYS A  59      19.145   2.576  89.267  1.00 40.11           N  
ATOM    494  N   ILE A  60      18.699   8.834  87.767  1.00 25.03           N  
ATOM    495  CA  ILE A  60      19.100   9.567  88.974  1.00 24.72           C  
ATOM    496  C   ILE A  60      17.791   9.948  89.713  1.00 24.60           C  
ATOM    497  O   ILE A  60      17.696   9.826  90.932  1.00 25.65           O  
ATOM    498  CB  ILE A  60      19.911  10.833  88.632  1.00 20.17           C  
ATOM    499  CG1 ILE A  60      21.324  10.465  88.047  1.00 24.22           C  
ATOM    500  CG2 ILE A  60      20.095  11.625  89.841  1.00 20.58           C  
ATOM    501  CD1 ILE A  60      22.053  11.662  87.446  1.00 23.83           C  
ATOM    502  N   LEU A  61      16.804  10.416  88.949  1.00 26.78           N  
ATOM    503  CA  LEU A  61      15.503  10.814  89.535  1.00 25.27           C  
ATOM    504  C   LEU A  61      14.928   9.658  90.303  1.00 22.59           C  
ATOM    505  O   LEU A  61      14.537   9.823  91.447  1.00 28.16           O  
ATOM    506  CB  LEU A  61      14.568  11.313  88.439  1.00 25.72           C  
ATOM    507  CG  LEU A  61      13.158  11.793  88.862  1.00 27.39           C  
ATOM    508  CD1 LEU A  61      13.142  12.798  89.994  1.00 26.06           C  
ATOM    509  CD2 LEU A  61      12.534  12.439  87.656  1.00 30.44           C  
ATOM    510  N   GLU A  62      14.834   8.515  89.664  1.00 27.02           N  
ATOM    511  CA  GLU A  62      14.264   7.322  90.268  1.00 28.16           C  
ATOM    512  C   GLU A  62      14.943   6.960  91.542  1.00 27.81           C  
ATOM    513  O   GLU A  62      14.281   6.576  92.490  1.00 23.10           O  
ATOM    514  CB  GLU A  62      14.379   6.113  89.364  1.00 36.88           C  
ATOM    515  CG  GLU A  62      13.355   6.028  88.244  1.00 50.75           C  
ATOM    516  CD  GLU A  62      13.743   5.005  87.154  1.00 68.45           C  
ATOM    517  OE1 GLU A  62      14.059   3.838  87.518  1.00 71.91           O  
ATOM    518  OE2 GLU A  62      13.740   5.366  85.934  1.00 72.06           O  
ATOM    519  N   ASP A  63      16.286   6.986  91.547  1.00 24.23           N  
ATOM    520  CA  ASP A  63      17.021   6.709  92.720  1.00 24.58           C  
ATOM    521  C   ASP A  63      16.866   7.800  93.784  1.00 23.11           C  
ATOM    522  O   ASP A  63      16.833   7.488  94.988  1.00 22.94           O  
ATOM    523  CB  ASP A  63      18.531   6.443  92.335  1.00 26.66           C  
ATOM    524  CG  ASP A  63      18.707   5.104  91.752  1.00 30.24           C  
ATOM    525  OD1 ASP A  63      17.699   4.388  91.589  1.00 35.13           O  
ATOM    526  OD2 ASP A  63      19.818   4.715  91.448  1.00 34.20           O  
ATOM    527  N   GLU A  64      16.764   9.066  93.384  1.00 23.53           N  
ATOM    528  CA  GLU A  64      16.611  10.095  94.384  1.00 24.36           C  
ATOM    529  C   GLU A  64      15.254   9.972  95.154  1.00 24.58           C  
ATOM    530  O   GLU A  64      15.162  10.261  96.395  1.00 22.62           O  
ATOM    531  CB  GLU A  64      16.780  11.525  93.808  1.00 26.79           C  
ATOM    532  CG  GLU A  64      18.207  11.881  93.365  1.00 31.02           C  
ATOM    533  CD  GLU A  64      19.252  11.805  94.450  1.00 34.52           C  
ATOM    534  OE1 GLU A  64      18.955  12.141  95.622  1.00 37.64           O  
ATOM    535  OE2 GLU A  64      20.411  11.447  94.138  1.00 43.90           O  
ATOM    536  N   GLU A  65      14.245   9.510  94.440  1.00 27.08           N  
ATOM    537  CA  GLU A  65      12.894   9.271  95.052  1.00 26.57           C  
ATOM    538  C   GLU A  65      12.992   8.182  96.111  1.00 27.10           C  
ATOM    539  O   GLU A  65      12.450   8.295  97.228  1.00 26.51           O  
ATOM    540  CB  GLU A  65      11.874   8.948  93.941  1.00 25.36           C  
ATOM    541  CG  GLU A  65      11.518  10.229  93.183  1.00 26.35           C  
ATOM    542  CD  GLU A  65      10.899  10.025  91.828  1.00 31.65           C  
ATOM    543  OE1 GLU A  65      10.920   8.890  91.257  1.00 33.16           O  
ATOM    544  OE2 GLU A  65      10.350  11.040  91.304  1.00 40.78           O  
ATOM    545  N   LYS A  66      13.728   7.134  95.790  1.00 27.30           N  
ATOM    546  CA  LYS A  66      13.989   6.103  96.763  1.00 29.88           C  
ATOM    547  C   LYS A  66      14.730   6.575  98.007  1.00 26.55           C  
ATOM    548  O   LYS A  66      14.487   6.016  99.092  1.00 27.79           O  
ATOM    549  CB  LYS A  66      14.661   4.844  96.160  1.00 33.27           C  
ATOM    550  CG  LYS A  66      13.775   4.141  95.205  1.00 39.92           C  
ATOM    551  CD  LYS A  66      14.255   2.751  94.800  1.00 47.70           C  
ATOM    552  CE  LYS A  66      14.838   2.709  93.391  1.00 55.58           C  
ATOM    553  NZ  LYS A  66      15.895   1.651  93.337  1.00 60.36           N  
ATOM    554  N   HIS A  67      15.588   7.584  97.892  1.00 26.29           N  
ATOM    555  CA  HIS A  67      16.268   8.157  99.088  1.00 26.20           C  
ATOM    556  C   HIS A  67      15.282   8.777 100.047  1.00 25.87           C  
ATOM    557  O   HIS A  67      15.475   8.711 101.251  1.00 25.95           O  
ATOM    558  CB  HIS A  67      17.348   9.170  98.761  1.00 26.98           C  
ATOM    559  CG  HIS A  67      18.455   8.600  97.934  1.00 29.57           C  
ATOM    560  ND1 HIS A  67      19.438   9.369  97.335  1.00 32.07           N  
ATOM    561  CD2 HIS A  67      18.721   7.321  97.588  1.00 29.24           C  
ATOM    562  CE1 HIS A  67      20.242   8.587  96.644  1.00 31.88           C  
ATOM    563  NE2 HIS A  67      19.828   7.343  96.777  1.00 28.65           N  
ATOM    564  N   ILE A  68      14.168   9.279  99.544  1.00 21.98           N  
ATOM    565  CA  ILE A  68      13.210   9.876 100.436  1.00 24.87           C  
ATOM    566  C   ILE A  68      12.751   8.848 101.442  1.00 22.42           C  
ATOM    567  O   ILE A  68      12.698   9.111 102.609  1.00 25.52           O  
ATOM    568  CB  ILE A  68      11.972  10.415  99.695  1.00 26.28           C  
ATOM    569  CG1 ILE A  68      12.310  11.519  98.720  1.00 28.49           C  
ATOM    570  CG2 ILE A  68      10.896  10.834 100.678  1.00 25.33           C  
ATOM    571  CD1 ILE A  68      13.110  12.674  99.234  1.00 31.86           C  
ATOM    572  N   GLU A  69      12.405   7.669 100.991  1.00 23.35           N  
ATOM    573  CA  GLU A  69      11.948   6.618 101.890  1.00 24.89           C  
ATOM    574  C   GLU A  69      13.018   6.218 102.832  1.00 24.98           C  
ATOM    575  O   GLU A  69      12.722   5.925 103.985  1.00 22.48           O  
ATOM    576  CB  GLU A  69      11.542   5.415 101.054  1.00 26.71           C  
ATOM    577  CG  GLU A  69      11.177   4.139 101.757  1.00 33.36           C  
ATOM    578  CD  GLU A  69      10.872   3.043 100.747  1.00 39.34           C  
ATOM    579  OE1 GLU A  69      10.639   3.330  99.537  1.00 50.03           O  
ATOM    580  OE2 GLU A  69      10.816   1.870 101.147  1.00 44.79           O  
ATOM    581  N   LEU A  70      14.275   6.151 102.356  1.00 29.34           N  
ATOM    582  CA  LEU A  70      15.426   5.775 103.246  1.00 25.27           C  
ATOM    583  C   LEU A  70      15.638   6.793 104.324  1.00 22.76           C  
ATOM    584  O   LEU A  70      15.817   6.430 105.487  1.00 24.31           O  
ATOM    585  CB  LEU A  70      16.695   5.519 102.439  1.00 28.03           C  
ATOM    586  CG  LEU A  70      16.624   4.354 101.426  1.00 35.53           C  
ATOM    587  CD1 LEU A  70      17.944   4.241 100.628  1.00 35.44           C  
ATOM    588  CD2 LEU A  70      16.301   3.009 102.052  1.00 33.94           C  
ATOM    589  N   LEU A  71      15.543   8.078 103.965  1.00 22.79           N  
ATOM    590  CA  LEU A  71      15.578   9.116 104.940  1.00 23.43           C  
ATOM    591  C   LEU A  71      14.477   9.082 105.956  1.00 23.10           C  
ATOM    592  O   LEU A  71      14.719   9.466 107.112  1.00 20.44           O  
ATOM    593  CB  LEU A  71      15.575  10.496 104.272  1.00 27.59           C  
ATOM    594  CG  LEU A  71      16.903  10.963 103.612  1.00 32.50           C  
ATOM    595  CD1 LEU A  71      16.689  12.281 102.907  1.00 31.59           C  
ATOM    596  CD2 LEU A  71      18.024  11.183 104.640  1.00 38.65           C  
ATOM    597  N   GLU A  72      13.248   8.711 105.532  1.00 22.38           N  
ATOM    598  CA  GLU A  72      12.127   8.622 106.504  1.00 22.92           C  
ATOM    599  C   GLU A  72      12.401   7.533 107.478  1.00 21.79           C  
ATOM    600  O   GLU A  72      12.162   7.688 108.647  1.00 22.94           O  
ATOM    601  CB  GLU A  72      10.737   8.378 105.821  1.00 23.36           C  
ATOM    602  CG  GLU A  72      10.273   9.462 104.847  1.00 24.53           C  
ATOM    603  CD  GLU A  72       9.806  10.786 105.440  1.00 28.23           C  
ATOM    604  OE1 GLU A  72       9.493  10.925 106.621  1.00 29.20           O  
ATOM    605  OE2 GLU A  72       9.728  11.759 104.690  1.00 28.35           O  
ATOM    606  N   THR A  73      12.896   6.390 106.986  1.00 24.41           N  
ATOM    607  CA  THR A  73      13.197   5.281 107.872  1.00 25.32           C  
ATOM    608  C   THR A  73      14.314   5.709 108.853  1.00 25.90           C  
ATOM    609  O   THR A  73      14.234   5.435 110.033  1.00 26.21           O  
ATOM    610  CB  THR A  73      13.668   4.096 107.061  1.00 27.17           C  
ATOM    611  OG1 THR A  73      12.635   3.725 106.151  1.00 31.51           O  
ATOM    612  CG2 THR A  73      13.988   2.935 107.937  1.00 31.50           C  
ATOM    613  N   LEU A  74      15.304   6.447 108.350  1.00 29.47           N  
ATOM    614  CA  LEU A  74      16.365   7.044 109.190  1.00 29.33           C  
ATOM    615  C   LEU A  74      15.834   7.973 110.273  1.00 27.30           C  
ATOM    616  O   LEU A  74      16.226   7.867 111.424  1.00 22.26           O  
ATOM    617  CB  LEU A  74      17.355   7.816 108.349  1.00 31.38           C  
ATOM    618  CG  LEU A  74      18.434   6.969 107.723  1.00 37.94           C  
ATOM    619  CD1 LEU A  74      19.056   7.721 106.565  1.00 42.04           C  
ATOM    620  CD2 LEU A  74      19.523   6.642 108.729  1.00 42.81           C  
ATOM    621  N   GLN A  75      14.952   8.871 109.895  1.00 27.15           N  
ATOM    622  CA  GLN A  75      14.270   9.761 110.859  1.00 33.53           C  
ATOM    623  C   GLN A  75      13.561   8.984 111.971  1.00 31.54           C  
ATOM    624  O   GLN A  75      13.574   9.412 113.124  1.00 31.15           O  
ATOM    625  CB  GLN A  75      13.193  10.604 110.146  1.00 37.10           C  
ATOM    626  CG  GLN A  75      12.453  11.659 110.996  1.00 48.44           C  
ATOM    627  CD  GLN A  75      11.303  12.360 110.227  1.00 57.82           C  
ATOM    628  OE1 GLN A  75      11.288  13.613 110.040  1.00 47.32           O  
ATOM    629  NE2 GLN A  75      10.326  11.536 109.766  1.00 61.42           N  
ATOM    630  N   GLN A  76      12.885   7.911 111.596  1.00 33.61           N  
ATOM    631  CA  GLN A  76      12.075   7.131 112.527  1.00 40.84           C  
ATOM    632  C   GLN A  76      12.977   6.421 113.504  1.00 36.35           C  
ATOM    633  O   GLN A  76      12.692   6.385 114.686  1.00 36.89           O  
ATOM    634  CB  GLN A  76      11.187   6.089 111.818  1.00 39.25           C  
ATOM    635  CG  GLN A  76       9.908   6.701 111.252  1.00 48.49           C  
ATOM    636  CD  GLN A  76       9.215   5.817 110.235  1.00 52.42           C  
ATOM    637  OE1 GLN A  76       9.183   4.593 110.378  1.00 57.38           O  
ATOM    638  NE2 GLN A  76       8.664   6.433 109.187  1.00 54.76           N  
ATOM    639  N   THR A  77      14.049   5.851 113.004  1.00 37.21           N  
ATOM    640  CA  THR A  77      15.010   5.160 113.880  1.00 36.39           C  
ATOM    641  C   THR A  77      15.739   6.180 114.804  1.00 33.35           C  
ATOM    642  O   THR A  77      15.972   5.887 115.959  1.00 34.37           O  
ATOM    643  CB  THR A  77      16.054   4.384 113.114  1.00 38.35           C  
ATOM    644  OG1 THR A  77      16.877   5.312 112.454  1.00 44.82           O  
ATOM    645  CG2 THR A  77      15.471   3.485 112.111  1.00 44.85           C  
ATOM    646  N   GLY A  78      16.008   7.390 114.292  1.00 29.15           N  
ATOM    647  CA  GLY A  78      16.420   8.507 115.074  1.00 28.46           C  
ATOM    648  C   GLY A  78      15.464   8.778 116.207  1.00 30.74           C  
ATOM    649  O   GLY A  78      15.859   8.892 117.376  1.00 27.14           O  
ATOM    650  N   GLN A  79      14.177   8.888 115.881  1.00 33.24           N  
ATOM    651  CA  GLN A  79      13.208   9.217 116.920  1.00 32.10           C  
ATOM    652  C   GLN A  79      13.061   8.058 117.877  1.00 28.88           C  
ATOM    653  O   GLN A  79      12.902   8.298 119.051  1.00 27.98           O  
ATOM    654  CB  GLN A  79      11.861   9.656 116.320  1.00 36.62           C  
ATOM    655  CG  GLN A  79      11.927  11.102 115.758  1.00 42.06           C  
ATOM    656  CD  GLN A  79      10.557  11.646 115.349  1.00 50.68           C  
ATOM    657  OE1 GLN A  79       9.584  10.867 115.233  1.00 42.47           O  
ATOM    658  NE2 GLN A  79      10.467  12.993 115.135  1.00 49.80           N  
ATOM    659  N   GLU A  80      13.129   6.812 117.403  1.00 28.09           N  
ATOM    660  CA  GLU A  80      13.210   5.670 118.310  1.00 31.52           C  
ATOM    661  C   GLU A  80      14.415   5.758 119.260  1.00 31.30           C  
ATOM    662  O   GLU A  80      14.312   5.472 120.453  1.00 33.74           O  
ATOM    663  CB  GLU A  80      13.270   4.337 117.561  1.00 36.39           C  
ATOM    664  CG  GLU A  80      11.908   3.982 116.982  1.00 47.01           C  
ATOM    665  CD  GLU A  80      11.909   2.908 115.901  1.00 51.95           C  
ATOM    666  OE1 GLU A  80      12.766   1.999 115.941  1.00 58.21           O  
ATOM    667  OE2 GLU A  80      10.997   2.956 115.030  1.00 54.63           O  
ATOM    668  N   ALA A  81      15.558   6.174 118.757  1.00 31.23           N  
ATOM    669  CA  ALA A  81      16.741   6.259 119.613  1.00 28.40           C  
ATOM    670  C   ALA A  81      16.523   7.295 120.681  1.00 29.01           C  
ATOM    671  O   ALA A  81      16.998   7.137 121.810  1.00 28.30           O  
ATOM    672  CB  ALA A  81      17.982   6.595 118.799  1.00 28.66           C  
ATOM    673  N   GLN A  82      15.819   8.366 120.355  1.00 27.56           N  
ATOM    674  CA  GLN A  82      15.534   9.371 121.378  1.00 30.88           C  
ATOM    675  C   GLN A  82      14.605   8.815 122.454  1.00 32.38           C  
ATOM    676  O   GLN A  82      14.771   9.129 123.619  1.00 34.56           O  
ATOM    677  CB  GLN A  82      14.870  10.581 120.790  1.00 32.34           C  
ATOM    678  CG  GLN A  82      15.672  11.276 119.725  1.00 42.33           C  
ATOM    679  CD  GLN A  82      15.088  12.645 119.337  1.00 46.50           C  
ATOM    680  OE1 GLN A  82      13.936  12.756 118.835  1.00 48.79           O  
ATOM    681  NE2 GLN A  82      15.884  13.692 119.544  1.00 45.71           N  
ATOM    682  N   GLN A  83      13.611   8.027 122.059  1.00 30.25           N  
ATOM    683  CA  GLN A  83      12.748   7.384 123.053  1.00 36.87           C  
ATOM    684  C   GLN A  83      13.522   6.443 123.977  1.00 31.32           C  
ATOM    685  O   GLN A  83      13.273   6.468 125.160  1.00 33.39           O  
ATOM    686  CB  GLN A  83      11.562   6.678 122.405  1.00 39.87           C  
ATOM    687  CG  GLN A  83      10.510   7.664 121.855  1.00 47.61           C  
ATOM    688  CD  GLN A  83       9.764   7.134 120.613  1.00 60.54           C  
ATOM    689  OE1 GLN A  83       9.651   5.914 120.387  1.00 65.25           O  
ATOM    690  NE2 GLN A  83       9.265   8.054 119.793  1.00 66.65           N  
ATOM    691  N   LEU A  84      14.429   5.631 123.441  1.00 28.71           N  
ATOM    692  CA  LEU A  84      15.297   4.728 124.256  1.00 31.17           C  
ATOM    693  C   LEU A  84      16.155   5.561 125.166  1.00 26.65           C  
ATOM    694  O   LEU A  84      16.358   5.272 126.300  1.00 26.49           O  
ATOM    695  CB  LEU A  84      16.201   3.889 123.369  1.00 32.28           C  
ATOM    696  CG  LEU A  84      15.523   2.814 122.501  1.00 38.71           C  
ATOM    697  CD1 LEU A  84      16.560   2.117 121.651  1.00 39.57           C  
ATOM    698  CD2 LEU A  84      14.772   1.767 123.302  1.00 36.40           C  
ATOM    699  N   LEU A  85      16.628   6.665 124.673  1.00 24.62           N  
ATOM    700  CA  LEU A  85      17.395   7.543 125.522  1.00 27.37           C  
ATOM    701  C   LEU A  85      16.642   8.069 126.747  1.00 29.91           C  
ATOM    702  O   LEU A  85      17.232   8.196 127.831  1.00 26.73           O  
ATOM    703  CB  LEU A  85      17.966   8.696 124.722  1.00 28.39           C  
ATOM    704  CG  LEU A  85      18.888   9.604 125.515  1.00 32.00           C  
ATOM    705  CD1 LEU A  85      20.117   8.927 126.092  1.00 34.83           C  
ATOM    706  CD2 LEU A  85      19.301  10.680 124.571  1.00 33.00           C  
ATOM    707  N   GLN A  86      15.358   8.340 126.573  1.00 27.86           N  
ATOM    708  CA  GLN A  86      14.500   8.773 127.632  1.00 29.57           C  
ATOM    709  C   GLN A  86      14.392   7.745 128.687  1.00 30.08           C  
ATOM    710  O   GLN A  86      14.411   8.064 129.877  1.00 32.35           O  
ATOM    711  CB  GLN A  86      13.077   9.100 127.112  1.00 30.51           C  
ATOM    712  CG  GLN A  86      13.064  10.489 126.554  1.00 35.32           C  
ATOM    713  CD  GLN A  86      11.742  10.878 125.923  1.00 43.78           C  
ATOM    714  OE1 GLN A  86      10.727  10.172 126.021  1.00 43.30           O  
ATOM    715  NE2 GLN A  86      11.768  11.989 125.214  1.00 50.09           N  
ATOM    716  N   GLU A  87      14.283   6.494 128.273  1.00 30.88           N  
ATOM    717  CA  GLU A  87      14.184   5.430 129.233  1.00 28.82           C  
ATOM    718  C   GLU A  87      15.519   5.145 129.875  1.00 31.21           C  
ATOM    719  O   GLU A  87      15.548   4.746 131.029  1.00 32.45           O  
ATOM    720  CB  GLU A  87      13.671   4.177 128.572  1.00 34.72           C  
ATOM    721  CG  GLU A  87      12.324   4.345 127.871  1.00 41.51           C  
ATOM    722  CD  GLU A  87      11.980   3.108 127.072  1.00 47.84           C  
ATOM    723  OE1 GLU A  87      11.881   2.030 127.684  1.00 56.87           O  
ATOM    724  OE2 GLU A  87      11.855   3.213 125.843  1.00 54.58           O  
ATOM    725  N   LEU A  88      16.623   5.324 129.146  1.00 28.16           N  
ATOM    726  CA  LEU A  88      17.947   5.259 129.792  1.00 29.18           C  
ATOM    727  C   LEU A  88      18.061   6.321 130.855  1.00 28.13           C  
ATOM    728  O   LEU A  88      18.564   6.044 131.920  1.00 26.31           O  
ATOM    729  CB  LEU A  88      19.109   5.383 128.780  1.00 29.04           C  
ATOM    730  CG  LEU A  88      19.272   4.085 127.980  1.00 28.04           C  
ATOM    731  CD1 LEU A  88      19.740   4.343 126.551  1.00 30.21           C  
ATOM    732  CD2 LEU A  88      20.138   3.097 128.781  1.00 28.46           C  
ATOM    733  N   GLN A  89      17.551   7.517 130.577  1.00 30.69           N  
ATOM    734  CA  GLN A  89      17.579   8.629 131.546  1.00 32.80           C  
ATOM    735  C   GLN A  89      16.811   8.338 132.799  1.00 33.67           C  
ATOM    736  O   GLN A  89      17.318   8.526 133.939  1.00 31.56           O  
ATOM    737  CB  GLN A  89      17.076   9.948 130.934  1.00 31.89           C  
ATOM    738  CG  GLN A  89      18.024  10.470 129.840  1.00 36.27           C  
ATOM    739  CD  GLN A  89      17.531  11.612 128.960  1.00 35.35           C  
ATOM    740  OE1 GLN A  89      18.363  12.348 128.430  1.00 41.72           O  
ATOM    741  NE2 GLN A  89      16.216  11.789 128.798  1.00 36.52           N  
ATOM    742  N   GLN A  90      15.596   7.868 132.605  1.00 31.80           N  
ATOM    743  CA  GLN A  90      14.742   7.561 133.723  1.00 38.07           C  
ATOM    744  C   GLN A  90      15.244   6.356 134.528  1.00 33.74           C  
ATOM    745  O   GLN A  90      15.333   6.409 135.742  1.00 31.23           O  
ATOM    746  CB  GLN A  90      13.319   7.294 133.231  1.00 43.96           C  
ATOM    747  CG  GLN A  90      12.404   6.854 134.343  1.00 53.99           C  
ATOM    748  CD  GLN A  90      10.989   7.238 134.079  1.00 58.08           C  
ATOM    749  OE1 GLN A  90      10.580   7.390 132.946  1.00 64.89           O  
ATOM    750  NE2 GLN A  90      10.231   7.400 135.126  1.00 72.72           N  
ATOM    751  N   THR A  91      15.553   5.268 133.853  1.00 34.94           N  
ATOM    752  CA  THR A  91      16.112   4.113 134.542  1.00 32.82           C  
ATOM    753  C   THR A  91      17.455   4.415 135.221  1.00 33.80           C  
ATOM    754  O   THR A  91      17.681   3.971 136.343  1.00 32.81           O  
ATOM    755  CB  THR A  91      16.286   2.881 133.633  1.00 33.22           C  
ATOM    756  OG1 THR A  91      17.230   3.141 132.583  1.00 30.06           O  
ATOM    757  CG2 THR A  91      14.900   2.386 133.065  1.00 32.51           C  
ATOM    758  N   GLY A  92      18.306   5.186 134.547  1.00 30.07           N  
ATOM    759  CA  GLY A  92      19.602   5.587 135.051  1.00 31.48           C  
ATOM    760  C   GLY A  92      19.541   6.355 136.362  1.00 33.28           C  
ATOM    761  O   GLY A  92      20.341   6.074 137.295  1.00 28.81           O  
ATOM    762  N   GLN A  93      18.620   7.314 136.427  1.00 31.89           N  
ATOM    763  CA  GLN A  93      18.425   8.167 137.632  1.00 32.64           C  
ATOM    764  C   GLN A  93      17.895   7.296 138.798  1.00 32.25           C  
ATOM    765  O   GLN A  93      18.241   7.501 139.956  1.00 29.68           O  
ATOM    766  CB  GLN A  93      17.504   9.362 137.333  1.00 36.03           C  
ATOM    767  CG  GLN A  93      17.006  10.203 138.554  1.00 38.89           C  
ATOM    768  CD  GLN A  93      18.049  11.097 139.275  1.00 41.31           C  
ATOM    769  OE1 GLN A  93      18.747  11.955 138.657  1.00 39.03           O  
ATOM    770  NE2 GLN A  93      18.083  10.979 140.622  1.00 39.54           N  
ATOM    771  N   GLU A  94      17.100   6.284 138.507  1.00 32.49           N  
ATOM    772  CA  GLU A  94      16.754   5.306 139.571  1.00 32.30           C  
ATOM    773  C   GLU A  94      17.933   4.442 140.031  1.00 33.01           C  
ATOM    774  O   GLU A  94      18.065   4.124 141.224  1.00 33.38           O  
ATOM    775  CB  GLU A  94      15.574   4.457 139.198  1.00 32.82           C  
ATOM    776  CG  GLU A  94      14.904   3.760 140.412  1.00 37.66           C  
ATOM    777  CD  GLU A  94      14.090   4.710 141.304  1.00 40.32           C  
ATOM    778  OE1 GLU A  94      14.031   5.942 141.009  1.00 33.78           O  
ATOM    779  OE2 GLU A  94      13.462   4.230 142.283  1.00 35.83           O  
ATOM    780  N   LEU A  95      18.807   4.084 139.116  1.00 28.35           N  
ATOM    781  CA  LEU A  95      19.986   3.353 139.490  1.00 31.37           C  
ATOM    782  C   LEU A  95      20.884   4.215 140.325  1.00 32.27           C  
ATOM    783  O   LEU A  95      21.567   3.731 141.231  1.00 33.12           O  
ATOM    784  CB  LEU A  95      20.735   2.836 138.271  1.00 32.82           C  
ATOM    785  CG  LEU A  95      20.010   1.676 137.569  1.00 31.59           C  
ATOM    786  CD1 LEU A  95      20.548   1.466 136.151  1.00 33.35           C  
ATOM    787  CD2 LEU A  95      20.097   0.420 138.384  1.00 32.22           C  
ATOM    788  N   TRP A  96      20.848   5.515 140.056  1.00 31.91           N  
ATOM    789  CA  TRP A  96      21.613   6.449 140.820  1.00 31.35           C  
ATOM    790  C   TRP A  96      21.259   6.380 142.278  1.00 29.27           C  
ATOM    791  O   TRP A  96      22.134   6.389 143.138  1.00 30.57           O  
ATOM    792  CB  TRP A  96      21.401   7.871 140.278  1.00 33.97           C  
ATOM    793  CG  TRP A  96      22.234   8.871 140.965  1.00 35.46           C  
ATOM    794  CD1 TRP A  96      23.528   9.278 140.647  1.00 36.43           C  
ATOM    795  CD2 TRP A  96      21.858   9.608 142.129  1.00 39.81           C  
ATOM    796  NE1 TRP A  96      23.950  10.247 141.543  1.00 35.18           N  
ATOM    797  CE2 TRP A  96      22.953  10.459 142.468  1.00 38.69           C  
ATOM    798  CE3 TRP A  96      20.691   9.642 142.920  1.00 40.67           C  
ATOM    799  CZ2 TRP A  96      22.910  11.318 143.570  1.00 39.81           C  
ATOM    800  CZ3 TRP A  96      20.642  10.500 143.989  1.00 38.10           C  
ATOM    801  CH2 TRP A  96      21.746  11.325 144.323  1.00 40.60           C  
ATOM    802  N   GLN A  97      19.959   6.400 142.551  1.00 31.95           N  
ATOM    803  CA  GLN A  97      19.418   6.302 143.861  1.00 35.33           C  
ATOM    804  C   GLN A  97      19.550   4.873 144.433  1.00 39.61           C  
ATOM    805  O   GLN A  97      20.018   4.684 145.534  1.00 40.31           O  
ATOM    806  CB  GLN A  97      17.911   6.685 143.829  1.00 41.30           C  
ATOM    807  CG  GLN A  97      17.187   6.743 145.191  1.00 45.60           C  
ATOM    808  CD  GLN A  97      18.002   7.506 146.255  1.00 53.32           C  
ATOM    809  OE1 GLN A  97      18.808   8.385 145.925  1.00 51.98           O  
ATOM    810  NE2 GLN A  97      17.790   7.175 147.546  1.00 54.03           N  
ATOM    811  N   LEU A  98      19.129   3.874 143.688  1.00 36.32           N  
ATOM    812  CA  LEU A  98      19.073   2.484 144.196  1.00 37.44           C  
ATOM    813  C   LEU A  98      20.429   1.803 144.360  1.00 39.52           C  
ATOM    814  O   LEU A  98      20.582   0.934 145.187  1.00 39.72           O  
ATOM    815  CB  LEU A  98      18.197   1.656 143.252  1.00 40.17           C  
ATOM    816  CG  LEU A  98      17.447   0.407 143.684  1.00 41.26           C  
ATOM    817  CD1 LEU A  98      16.868   0.566 145.089  1.00 41.22           C  
ATOM    818  CD2 LEU A  98      16.364   0.106 142.647  1.00 37.84           C  
ATOM    819  N   GLY A  99      21.419   2.209 143.573  1.00 47.11           N  
ATOM    820  CA  GLY A  99      22.669   1.463 143.446  1.00 47.06           C  
ATOM    821  C   GLY A  99      22.445   0.075 142.823  1.00 53.82           C  
ATOM    822  O   GLY A  99      21.594  -0.122 141.860  1.00 41.22           O  
ATOM    823  N   GLY A 100      23.171  -0.903 143.396  1.00 52.07           N  
ATOM    824  CA  GLY A 100      23.015  -2.337 143.052  1.00 54.38           C  
ATOM    825  C   GLY A 100      21.937  -3.116 143.808  1.00 53.54           C  
ATOM    826  O   GLY A 100      21.807  -4.343 143.676  1.00 50.68           O  
ATOM    827  N   SER A 101      21.124  -2.396 144.567  1.00 45.91           N  
ATOM    828  CA  SER A 101      20.220  -3.013 145.500  1.00 45.02           C  
ATOM    829  C   SER A 101      18.975  -3.522 144.799  1.00 45.18           C  
ATOM    830  O   SER A 101      18.599  -3.058 143.728  1.00 46.22           O  
ATOM    831  CB  SER A 101      19.816  -1.991 146.553  1.00 46.46           C  
ATOM    832  OG  SER A 101      20.959  -1.442 147.193  1.00 42.00           O  
ATOM    833  N   GLY A 102      18.318  -4.467 145.440  1.00 41.67           N  
ATOM    834  CA  GLY A 102      17.176  -5.151 144.834  1.00 47.68           C  
ATOM    835  C   GLY A 102      17.614  -6.122 143.758  1.00 43.41           C  
ATOM    836  O   GLY A 102      18.801  -6.314 143.536  1.00 43.82           O  
ATOM    837  N   GLY A 103      16.657  -6.739 143.091  1.00 38.76           N  
ATOM    838  CA  GLY A 103      16.987  -7.641 142.007  1.00 45.42           C  
ATOM    839  C   GLY A 103      17.712  -6.951 140.835  1.00 42.29           C  
ATOM    840  O   GLY A 103      17.806  -5.737 140.786  1.00 37.73           O  
ATOM    841  N   PRO A 104      18.212  -7.742 139.879  1.00 40.93           N  
ATOM    842  CA  PRO A 104      19.014  -7.158 138.817  1.00 40.84           C  
ATOM    843  C   PRO A 104      18.235  -6.628 137.649  1.00 35.96           C  
ATOM    844  O   PRO A 104      18.834  -6.117 136.732  1.00 39.43           O  
ATOM    845  CB  PRO A 104      19.901  -8.333 138.388  1.00 43.83           C  
ATOM    846  CG  PRO A 104      19.021  -9.534 138.576  1.00 42.45           C  
ATOM    847  CD  PRO A 104      18.169  -9.221 139.784  1.00 45.92           C  
ATOM    848  N   GLU A 105      16.914  -6.722 137.664  1.00 34.20           N  
ATOM    849  CA  GLU A 105      16.141  -6.450 136.456  1.00 35.50           C  
ATOM    850  C   GLU A 105      16.251  -4.971 135.985  1.00 31.47           C  
ATOM    851  O   GLU A 105      16.235  -4.709 134.807  1.00 36.16           O  
ATOM    852  CB  GLU A 105      14.689  -6.965 136.573  1.00 36.41           C  
ATOM    853  CG  GLU A 105      13.903  -6.416 137.734  1.00 39.99           C  
ATOM    854  CD  GLU A 105      14.198  -7.087 139.109  1.00 39.20           C  
ATOM    855  OE1 GLU A 105      15.332  -7.537 139.363  1.00 37.83           O  
ATOM    856  OE2 GLU A 105      13.304  -7.096 139.974  1.00 37.70           O  
ATOM    857  N   LEU A 106      16.423  -4.028 136.891  1.00 31.34           N  
ATOM    858  CA  LEU A 106      16.529  -2.631 136.501  1.00 29.31           C  
ATOM    859  C   LEU A 106      17.856  -2.404 135.811  1.00 29.08           C  
ATOM    860  O   LEU A 106      17.895  -1.778 134.759  1.00 29.54           O  
ATOM    861  CB  LEU A 106      16.413  -1.717 137.699  1.00 33.89           C  
ATOM    862  CG  LEU A 106      16.664  -0.229 137.466  1.00 34.52           C  
ATOM    863  CD1 LEU A 106      15.774   0.226 136.341  1.00 35.83           C  
ATOM    864  CD2 LEU A 106      16.381   0.598 138.734  1.00 36.33           C  
ATOM    865  N   ARG A 107      18.934  -2.896 136.403  1.00 29.25           N  
ATOM    866  CA  ARG A 107      20.259  -2.886 135.781  1.00 36.88           C  
ATOM    867  C   ARG A 107      20.283  -3.557 134.402  1.00 39.58           C  
ATOM    868  O   ARG A 107      20.879  -3.041 133.475  1.00 40.27           O  
ATOM    869  CB  ARG A 107      21.259  -3.537 136.714  1.00 43.49           C  
ATOM    870  CG  ARG A 107      22.618  -3.982 136.143  1.00 53.97           C  
ATOM    871  CD  ARG A 107      23.508  -4.603 137.229  1.00 62.45           C  
ATOM    872  NE  ARG A 107      22.774  -5.294 138.331  1.00 74.30           N  
ATOM    873  CZ  ARG A 107      22.292  -4.730 139.454  1.00 73.52           C  
ATOM    874  NH1 ARG A 107      21.651  -5.464 140.371  1.00 70.73           N  
ATOM    875  NH2 ARG A 107      22.423  -3.435 139.666  1.00 78.48           N  
ATOM    876  N   GLN A 108      19.618  -4.697 134.299  1.00 37.82           N  
ATOM    877  CA  GLN A 108      19.420  -5.375 133.038  1.00 37.70           C  
ATOM    878  C   GLN A 108      18.683  -4.573 132.011  1.00 36.22           C  
ATOM    879  O   GLN A 108      19.045  -4.587 130.857  1.00 33.55           O  
ATOM    880  CB  GLN A 108      18.675  -6.673 133.271  1.00 37.41           C  
ATOM    881  CG  GLN A 108      19.672  -7.687 133.765  1.00 38.67           C  
ATOM    882  CD  GLN A 108      19.052  -8.923 134.413  1.00 47.68           C  
ATOM    883  OE1 GLN A 108      17.793  -9.127 134.480  1.00 45.85           O  
ATOM    884  NE2 GLN A 108      19.948  -9.786 134.893  1.00 44.18           N  
ATOM    885  N   LYS A 109      17.620  -3.922 132.443  1.00 32.39           N  
ATOM    886  CA  LYS A 109      16.852  -3.128 131.559  1.00 35.77           C  
ATOM    887  C   LYS A 109      17.705  -1.981 130.975  1.00 31.27           C  
ATOM    888  O   LYS A 109      17.714  -1.788 129.771  1.00 28.90           O  
ATOM    889  CB  LYS A 109      15.666  -2.581 132.292  1.00 37.94           C  
ATOM    890  CG  LYS A 109      14.813  -1.680 131.447  1.00 41.81           C  
ATOM    891  CD  LYS A 109      14.217  -2.451 130.305  1.00 47.91           C  
ATOM    892  CE  LYS A 109      12.951  -1.798 129.813  1.00 56.26           C  
ATOM    893  NZ  LYS A 109      11.851  -1.903 130.835  1.00 62.78           N  
ATOM    894  N   HIS A 110      18.386  -1.236 131.838  1.00 32.53           N  
ATOM    895  CA  HIS A 110      19.302  -0.154 131.411  1.00 30.78           C  
ATOM    896  C   HIS A 110      20.294  -0.684 130.357  1.00 32.40           C  
ATOM    897  O   HIS A 110      20.588  -0.064 129.321  1.00 30.02           O  
ATOM    898  CB  HIS A 110      20.024   0.406 132.626  1.00 27.84           C  
ATOM    899  CG  HIS A 110      20.773   1.698 132.402  1.00 24.95           C  
ATOM    900  ND1 HIS A 110      20.151   2.935 132.311  1.00 25.72           N  
ATOM    901  CD2 HIS A 110      22.110   1.951 132.335  1.00 24.98           C  
ATOM    902  CE1 HIS A 110      21.076   3.885 132.149  1.00 24.92           C  
ATOM    903  NE2 HIS A 110      22.277   3.329 132.235  1.00 23.38           N  
ATOM    904  N   GLN A 111      20.799  -1.858 130.635  1.00 35.69           N  
ATOM    905  CA  GLN A 111      21.842  -2.432 129.831  1.00 39.13           C  
ATOM    906  C   GLN A 111      21.333  -2.865 128.466  1.00 35.40           C  
ATOM    907  O   GLN A 111      22.032  -2.701 127.489  1.00 34.14           O  
ATOM    908  CB  GLN A 111      22.449  -3.596 130.549  1.00 45.30           C  
ATOM    909  CG  GLN A 111      23.830  -3.916 130.025  1.00 54.60           C  
ATOM    910  CD  GLN A 111      24.172  -5.392 130.103  1.00 69.21           C  
ATOM    911  OE1 GLN A 111      23.387  -6.215 130.585  1.00 80.51           O  
ATOM    912  NE2 GLN A 111      25.358  -5.736 129.628  1.00 80.21           N  
ATOM    913  N   GLN A 112      20.107  -3.368 128.423  1.00 35.59           N  
ATOM    914  CA  GLN A 112      19.452  -3.732 127.209  1.00 36.67           C  
ATOM    915  C   GLN A 112      19.038  -2.531 126.357  1.00 34.20           C  
ATOM    916  O   GLN A 112      19.107  -2.572 125.120  1.00 29.97           O  
ATOM    917  CB  GLN A 112      18.239  -4.622 127.513  1.00 40.27           C  
ATOM    918  CG  GLN A 112      18.648  -5.989 128.070  1.00 48.96           C  
ATOM    919  CD  GLN A 112      18.968  -7.018 126.971  1.00 58.37           C  
ATOM    920  OE1 GLN A 112      18.067  -7.499 126.288  1.00 72.92           O  
ATOM    921  NE2 GLN A 112      20.248  -7.342 126.791  1.00 58.42           N  
ATOM    922  N   LEU A 113      18.564  -1.469 126.987  1.00 30.96           N  
ATOM    923  CA  LEU A 113      18.277  -0.236 126.215  1.00 28.26           C  
ATOM    924  C   LEU A 113      19.536   0.282 125.534  1.00 26.92           C  
ATOM    925  O   LEU A 113      19.499   0.758 124.426  1.00 26.70           O  
ATOM    926  CB  LEU A 113      17.737   0.837 127.126  1.00 28.51           C  
ATOM    927  CG  LEU A 113      16.338   0.531 127.704  1.00 28.47           C  
ATOM    928  CD1 LEU A 113      16.158   1.379 128.954  1.00 28.37           C  
ATOM    929  CD2 LEU A 113      15.219   0.788 126.733  1.00 27.95           C  
ATOM    930  N   ALA A 114      20.644   0.208 126.229  1.00 27.39           N  
ATOM    931  CA  ALA A 114      21.915   0.630 125.656  1.00 30.01           C  
ATOM    932  C   ALA A 114      22.302  -0.261 124.460  1.00 32.12           C  
ATOM    933  O   ALA A 114      22.829   0.235 123.467  1.00 29.80           O  
ATOM    934  CB  ALA A 114      23.006   0.566 126.713  1.00 29.47           C  
ATOM    935  N   GLN A 115      22.078  -1.570 124.587  1.00 33.72           N  
ATOM    936  CA  GLN A 115      22.189  -2.487 123.471  1.00 34.87           C  
ATOM    937  C   GLN A 115      21.316  -2.176 122.287  1.00 32.12           C  
ATOM    938  O   GLN A 115      21.815  -2.168 121.167  1.00 32.19           O  
ATOM    939  CB  GLN A 115      21.901  -3.898 123.911  1.00 42.18           C  
ATOM    940  CG  GLN A 115      23.043  -4.487 124.683  1.00 53.25           C  
ATOM    941  CD  GLN A 115      23.136  -5.978 124.456  1.00 70.51           C  
ATOM    942  OE1 GLN A 115      22.200  -6.722 124.781  1.00 78.30           O  
ATOM    943  NE2 GLN A 115      24.255  -6.429 123.889  1.00 76.26           N  
ATOM    944  N   LYS A 116      20.032  -1.903 122.506  1.00 30.96           N  
ATOM    945  CA  LYS A 116      19.156  -1.544 121.404  1.00 33.32           C  
ATOM    946  C   LYS A 116      19.536  -0.243 120.775  1.00 30.44           C  
ATOM    947  O   LYS A 116      19.426  -0.100 119.592  1.00 32.08           O  
ATOM    948  CB  LYS A 116      17.713  -1.367 121.858  1.00 38.93           C  
ATOM    949  CG  LYS A 116      17.102  -2.647 122.345  1.00 44.16           C  
ATOM    950  CD  LYS A 116      15.708  -2.426 122.892  1.00 50.25           C  
ATOM    951  CE  LYS A 116      15.156  -3.756 123.393  1.00 56.40           C  
ATOM    952  NZ  LYS A 116      13.721  -3.626 123.779  1.00 65.48           N  
ATOM    953  N   ILE A 117      20.006   0.710 121.563  1.00 30.96           N  
ATOM    954  CA  ILE A 117      20.358   1.986 120.973  1.00 32.51           C  
ATOM    955  C   ILE A 117      21.573   1.788 120.059  1.00 29.56           C  
ATOM    956  O   ILE A 117      21.640   2.351 118.976  1.00 29.07           O  
ATOM    957  CB  ILE A 117      20.503   3.089 122.035  1.00 32.14           C  
ATOM    958  CG1 ILE A 117      19.929   4.375 121.512  1.00 36.15           C  
ATOM    959  CG2 ILE A 117      21.945   3.351 122.422  1.00 37.24           C  
ATOM    960  CD1 ILE A 117      19.824   5.449 122.553  1.00 36.07           C  
ATOM    961  N   GLN A 118      22.518   0.968 120.502  1.00 30.66           N  
ATOM    962  CA  GLN A 118      23.710   0.630 119.728  1.00 34.60           C  
ATOM    963  C   GLN A 118      23.339   0.008 118.401  1.00 31.36           C  
ATOM    964  O   GLN A 118      23.839   0.436 117.347  1.00 30.60           O  
ATOM    965  CB  GLN A 118      24.626  -0.301 120.529  1.00 38.96           C  
ATOM    966  CG  GLN A 118      26.001  -0.483 119.909  1.00 51.32           C  
ATOM    967  CD  GLN A 118      26.876  -1.547 120.572  1.00 60.24           C  
ATOM    968  OE1 GLN A 118      26.533  -2.164 121.589  1.00 57.83           O  
ATOM    969  NE2 GLN A 118      28.033  -1.769 119.970  1.00 72.56           N  
ATOM    970  N   GLN A 119      22.402  -0.934 118.430  1.00 31.54           N  
ATOM    971  CA  GLN A 119      21.865  -1.513 117.199  1.00 37.06           C  
ATOM    972  C   GLN A 119      21.178  -0.509 116.292  1.00 34.16           C  
ATOM    973  O   GLN A 119      21.341  -0.566 115.054  1.00 28.97           O  
ATOM    974  CB  GLN A 119      20.919  -2.699 117.470  1.00 37.68           C  
ATOM    975  CG  GLN A 119      21.598  -3.902 118.096  1.00 40.94           C  
ATOM    976  CD  GLN A 119      22.711  -4.442 117.212  1.00 50.25           C  
ATOM    977  OE1 GLN A 119      22.462  -4.832 116.066  1.00 59.17           O  
ATOM    978  NE2 GLN A 119      23.956  -4.427 117.717  1.00 50.63           N  
ATOM    979  N   LEU A 120      20.403   0.402 116.857  1.00 31.18           N  
ATOM    980  CA  LEU A 120      19.773   1.423 115.991  1.00 30.85           C  
ATOM    981  C   LEU A 120      20.823   2.331 115.345  1.00 28.01           C  
ATOM    982  O   LEU A 120      20.733   2.723 114.186  1.00 26.01           O  
ATOM    983  CB  LEU A 120      18.764   2.260 116.755  1.00 33.21           C  
ATOM    984  CG  LEU A 120      17.435   1.619 117.191  1.00 37.27           C  
ATOM    985  CD1 LEU A 120      16.700   2.642 118.044  1.00 42.04           C  
ATOM    986  CD2 LEU A 120      16.526   1.225 116.036  1.00 38.86           C  
ATOM    987  N   LEU A 121      21.839   2.684 116.116  1.00 30.67           N  
ATOM    988  CA  LEU A 121      22.929   3.439 115.560  1.00 28.58           C  
ATOM    989  C   LEU A 121      23.618   2.753 114.395  1.00 28.08           C  
ATOM    990  O   LEU A 121      23.908   3.380 113.386  1.00 28.31           O  
ATOM    991  CB  LEU A 121      23.911   3.820 116.630  1.00 30.88           C  
ATOM    992  CG  LEU A 121      23.409   4.804 117.686  1.00 36.83           C  
ATOM    993  CD1 LEU A 121      24.614   5.448 118.334  1.00 37.15           C  
ATOM    994  CD2 LEU A 121      22.502   5.871 117.143  1.00 35.87           C  
ATOM    995  N   GLN A 122      23.871   1.461 114.491  1.00 30.30           N  
ATOM    996  CA  GLN A 122      24.440   0.741 113.355  1.00 29.87           C  
ATOM    997  C   GLN A 122      23.549   0.717 112.142  1.00 30.62           C  
ATOM    998  O   GLN A 122      24.018   0.829 111.020  1.00 30.95           O  
ATOM    999  CB  GLN A 122      24.748  -0.685 113.773  1.00 35.65           C  
ATOM   1000  CG  GLN A 122      26.022  -0.759 114.580  1.00 41.19           C  
ATOM   1001  CD  GLN A 122      26.071  -1.934 115.526  1.00 47.82           C  
ATOM   1002  OE1 GLN A 122      25.398  -2.962 115.320  1.00 51.36           O  
ATOM   1003  NE2 GLN A 122      26.874  -1.794 116.582  1.00 48.27           N  
ATOM   1004  N   LYS A 123      22.259   0.505 112.350  1.00 27.33           N  
ATOM   1005  CA  LYS A 123      21.279   0.460 111.251  1.00 29.79           C  
ATOM   1006  C   LYS A 123      21.289   1.802 110.571  1.00 31.90           C  
ATOM   1007  O   LYS A 123      21.259   1.977 109.362  1.00 32.02           O  
ATOM   1008  CB  LYS A 123      19.907   0.155 111.814  1.00 35.32           C  
ATOM   1009  CG  LYS A 123      18.760   0.172 110.808  1.00 42.93           C  
ATOM   1010  CD  LYS A 123      17.463  -0.310 111.460  1.00 52.76           C  
ATOM   1011  CE  LYS A 123      16.297  -0.501 110.474  1.00 57.24           C  
ATOM   1012  NZ  LYS A 123      15.436   0.702 110.428  1.00 58.63           N  
ATOM   1013  N   HIS A 124      21.370   2.792 111.408  1.00 33.23           N  
ATOM   1014  CA  HIS A 124      21.461   4.124 110.939  1.00 35.31           C  
ATOM   1015  C   HIS A 124      22.601   4.437 110.065  1.00 38.95           C  
ATOM   1016  O   HIS A 124      22.423   5.119 109.063  1.00 45.46           O  
ATOM   1017  CB  HIS A 124      21.604   4.975 112.104  1.00 40.00           C  
ATOM   1018  CG  HIS A 124      20.759   6.131 112.024  1.00 33.58           C  
ATOM   1019  ND1 HIS A 124      19.411   6.064 112.258  1.00 37.61           N  
ATOM   1020  CD2 HIS A 124      21.047   7.383 111.664  1.00 29.61           C  
ATOM   1021  CE1 HIS A 124      18.910   7.274 112.105  1.00 33.53           C  
ATOM   1022  NE2 HIS A 124      19.884   8.087 111.752  1.00 32.03           N  
ATOM   1023  N   GLN A 125      23.775   3.959 110.465  1.00 35.62           N  
ATOM   1024  CA  GLN A 125      24.988   4.121 109.700  1.00 40.13           C  
ATOM   1025  C   GLN A 125      24.924   3.370 108.394  1.00 39.26           C  
ATOM   1026  O   GLN A 125      25.441   3.864 107.375  1.00 39.12           O  
ATOM   1027  CB  GLN A 125      26.232   3.669 110.538  1.00 44.00           C  
ATOM   1028  CG  GLN A 125      27.615   3.692 109.850  1.00 51.54           C  
ATOM   1029  CD  GLN A 125      28.314   5.089 109.721  1.00 64.72           C  
ATOM   1030  OE1 GLN A 125      28.023   6.032 110.456  1.00 54.39           O  
ATOM   1031  NE2 GLN A 125      29.262   5.199 108.772  1.00 68.75           N  
ATOM   1032  N   GLN A 126      24.383   2.151 108.424  1.00 34.56           N  
ATOM   1033  CA  GLN A 126      24.253   1.378 107.219  1.00 36.05           C  
ATOM   1034  C   GLN A 126      23.298   2.002 106.192  1.00 35.26           C  
ATOM   1035  O   GLN A 126      23.588   2.032 105.011  1.00 40.27           O  
ATOM   1036  CB  GLN A 126      23.837  -0.034 107.546  1.00 44.25           C  
ATOM   1037  CG  GLN A 126      25.000  -0.820 108.115  1.00 52.46           C  
ATOM   1038  CD  GLN A 126      24.780  -2.313 107.987  1.00 63.81           C  
ATOM   1039  OE1 GLN A 126      24.094  -2.913 108.817  1.00 70.77           O  
ATOM   1040  NE2 GLN A 126      25.363  -2.922 106.954  1.00 63.25           N  
ATOM   1041  N   LEU A 127      22.165   2.515 106.629  1.00 36.29           N  
ATOM   1042  CA  LEU A 127      21.245   3.193 105.723  1.00 36.86           C  
ATOM   1043  C   LEU A 127      21.936   4.415 105.127  1.00 34.97           C  
ATOM   1044  O   LEU A 127      21.885   4.652 103.915  1.00 32.65           O  
ATOM   1045  CB  LEU A 127      19.952   3.618 106.422  1.00 41.64           C  
ATOM   1046  CG  LEU A 127      18.809   2.590 106.425  1.00 47.93           C  
ATOM   1047  CD1 LEU A 127      17.814   2.852 107.550  1.00 51.83           C  
ATOM   1048  CD2 LEU A 127      18.085   2.591 105.108  1.00 46.98           C  
ATOM   1049  N   GLY A 128      22.552   5.199 105.981  1.00 29.03           N  
ATOM   1050  CA  GLY A 128      23.231   6.399 105.546  1.00 34.07           C  
ATOM   1051  C   GLY A 128      24.286   6.091 104.460  1.00 36.55           C  
ATOM   1052  O   GLY A 128      24.391   6.777 103.450  1.00 34.92           O  
ATOM   1053  N   ALA A 129      25.069   5.045 104.698  1.00 36.27           N  
ATOM   1054  CA  ALA A 129      26.113   4.632 103.790  1.00 34.82           C  
ATOM   1055  C   ALA A 129      25.559   4.247 102.417  1.00 33.74           C  
ATOM   1056  O   ALA A 129      26.177   4.475 101.417  1.00 31.01           O  
ATOM   1057  CB  ALA A 129      26.905   3.479 104.392  1.00 34.76           C  
ATOM   1058  N   LYS A 130      24.379   3.674 102.402  1.00 32.35           N  
ATOM   1059  CA  LYS A 130      23.699   3.250 101.186  1.00 33.42           C  
ATOM   1060  C   LYS A 130      23.249   4.496 100.399  1.00 30.85           C  
ATOM   1061  O   LYS A 130      23.460   4.584  99.166  1.00 31.04           O  
ATOM   1062  CB  LYS A 130      22.559   2.293 101.585  1.00 38.81           C  
ATOM   1063  CG  LYS A 130      21.365   2.171 100.657  1.00 44.31           C  
ATOM   1064  CD  LYS A 130      20.484   0.977 101.108  1.00 50.98           C  
ATOM   1065  CE  LYS A 130      19.983   0.158  99.927  1.00 51.57           C  
ATOM   1066  NZ  LYS A 130      19.064   0.976  99.117  1.00 50.00           N  
ATOM   1067  N   ILE A 131      22.706   5.489 101.101  1.00 27.17           N  
ATOM   1068  CA  ILE A 131      22.313   6.750 100.445  1.00 26.20           C  
ATOM   1069  C   ILE A 131      23.558   7.471  99.856  1.00 25.38           C  
ATOM   1070  O   ILE A 131      23.556   7.939  98.758  1.00 21.61           O  
ATOM   1071  CB  ILE A 131      21.583   7.700 101.409  1.00 26.44           C  
ATOM   1072  CG1 ILE A 131      20.220   7.128 101.834  1.00 26.63           C  
ATOM   1073  CG2 ILE A 131      21.356   9.076 100.753  1.00 29.95           C  
ATOM   1074  CD1 ILE A 131      19.644   7.760 103.044  1.00 26.71           C  
ATOM   1075  N   LEU A 132      24.566   7.649 100.669  1.00 24.27           N  
ATOM   1076  CA  LEU A 132      25.770   8.335 100.237  1.00 25.78           C  
ATOM   1077  C   LEU A 132      26.377   7.697  99.046  1.00 24.61           C  
ATOM   1078  O   LEU A 132      26.699   8.376  98.111  1.00 27.88           O  
ATOM   1079  CB  LEU A 132      26.808   8.450 101.402  1.00 28.29           C  
ATOM   1080  CG  LEU A 132      28.181   8.935 100.974  1.00 25.38           C  
ATOM   1081  CD1 LEU A 132      28.039  10.369 100.447  1.00 27.79           C  
ATOM   1082  CD2 LEU A 132      29.107   8.888 102.160  1.00 31.50           C  
ATOM   1083  N   GLU A 133      26.579   6.395  99.083  1.00 28.10           N  
ATOM   1084  CA  GLU A 133      27.119   5.669  97.944  1.00 31.62           C  
ATOM   1085  C   GLU A 133      26.362   5.925  96.612  1.00 30.59           C  
ATOM   1086  O   GLU A 133      26.965   6.272  95.595  1.00 28.35           O  
ATOM   1087  CB  GLU A 133      27.117   4.188  98.289  1.00 39.96           C  
ATOM   1088  CG  GLU A 133      27.863   3.289  97.327  1.00 49.37           C  
ATOM   1089  CD  GLU A 133      29.341   3.071  97.688  1.00 61.79           C  
ATOM   1090  OE1 GLU A 133      29.973   3.874  98.463  1.00 63.93           O  
ATOM   1091  OE2 GLU A 133      29.865   2.050  97.171  1.00 67.44           O  
ATOM   1092  N   ASP A 134      25.034   5.824  96.637  1.00 25.89           N  
ATOM   1093  CA  ASP A 134      24.247   6.039  95.450  1.00 24.25           C  
ATOM   1094  C   ASP A 134      24.257   7.535  95.044  1.00 22.41           C  
ATOM   1095  O   ASP A 134      24.247   7.874  93.875  1.00 25.08           O  
ATOM   1096  CB  ASP A 134      22.864   5.452  95.740  1.00 29.72           C  
ATOM   1097  CG  ASP A 134      21.949   5.494  94.548  1.00 35.93           C  
ATOM   1098  OD1 ASP A 134      22.304   4.888  93.507  1.00 34.37           O  
ATOM   1099  OD2 ASP A 134      20.858   6.136  94.664  1.00 36.56           O  
ATOM   1100  N   GLU A 135      24.395   8.417  95.997  1.00 20.93           N  
ATOM   1101  CA  GLU A 135      24.472   9.826  95.694  1.00 24.98           C  
ATOM   1102  C   GLU A 135      25.802  10.144  94.932  1.00 28.54           C  
ATOM   1103  O   GLU A 135      25.829  10.965  93.986  1.00 25.72           O  
ATOM   1104  CB  GLU A 135      24.385  10.561  96.999  1.00 28.37           C  
ATOM   1105  CG  GLU A 135      24.021  12.018  96.896  1.00 37.78           C  
ATOM   1106  CD  GLU A 135      22.509  12.278  96.777  1.00 40.86           C  
ATOM   1107  OE1 GLU A 135      21.691  11.345  96.895  1.00 45.13           O  
ATOM   1108  OE2 GLU A 135      22.174  13.450  96.560  1.00 49.32           O  
ATOM   1109  N   GLU A 136      26.879   9.452  95.315  1.00 27.07           N  
ATOM   1110  CA  GLU A 136      28.163   9.583  94.619  1.00 30.14           C  
ATOM   1111  C   GLU A 136      28.091   8.944  93.267  1.00 25.92           C  
ATOM   1112  O   GLU A 136      28.596   9.475  92.345  1.00 26.68           O  
ATOM   1113  CB  GLU A 136      29.347   9.017  95.447  1.00 30.54           C  
ATOM   1114  CG  GLU A 136      29.270   9.487  96.865  1.00 35.99           C  
ATOM   1115  CD  GLU A 136      30.531   9.347  97.700  1.00 43.62           C  
ATOM   1116  OE1 GLU A 136      30.779   8.231  98.245  1.00 43.55           O  
ATOM   1117  OE2 GLU A 136      31.214  10.403  97.842  1.00 52.43           O  
ATOM   1118  N   LYS A 137      27.402   7.827  93.112  1.00 30.42           N  
ATOM   1119  CA  LYS A 137      27.188   7.325  91.761  1.00 29.31           C  
ATOM   1120  C   LYS A 137      26.503   8.300  90.818  1.00 29.69           C  
ATOM   1121  O   LYS A 137      26.828   8.348  89.633  1.00 26.71           O  
ATOM   1122  CB  LYS A 137      26.406   6.060  91.791  1.00 32.17           C  
ATOM   1123  CG  LYS A 137      27.150   4.895  92.348  1.00 37.98           C  
ATOM   1124  CD  LYS A 137      26.277   3.649  92.382  1.00 42.61           C  
ATOM   1125  CE  LYS A 137      25.942   3.208  90.976  1.00 48.28           C  
ATOM   1126  NZ  LYS A 137      25.575   1.763  90.905  1.00 56.69           N  
ATOM   1127  N   HIS A 138      25.539   9.047  91.336  1.00 25.43           N  
ATOM   1128  CA  HIS A 138      24.874  10.084  90.562  1.00 27.64           C  
ATOM   1129  C   HIS A 138      25.756  11.257  90.146  1.00 25.79           C  
ATOM   1130  O   HIS A 138      25.609  11.776  89.059  1.00 22.29           O  
ATOM   1131  CB  HIS A 138      23.645  10.621  91.287  1.00 24.63           C  
ATOM   1132  CG  HIS A 138      22.663   9.535  91.598  1.00 24.77           C  
ATOM   1133  ND1 HIS A 138      21.668   9.670  92.541  1.00 23.47           N  
ATOM   1134  CD2 HIS A 138      22.585   8.259  91.142  1.00 24.32           C  
ATOM   1135  CE1 HIS A 138      21.037   8.510  92.662  1.00 25.93           C  
ATOM   1136  NE2 HIS A 138      21.583   7.632  91.828  1.00 21.04           N  
ATOM   1137  N   ILE A 139      26.647  11.684  91.014  1.00 26.59           N  
ATOM   1138  CA  ILE A 139      27.721  12.621  90.576  1.00 27.07           C  
ATOM   1139  C   ILE A 139      28.437  12.053  89.344  1.00 23.66           C  
ATOM   1140  O   ILE A 139      28.583  12.709  88.383  1.00 25.41           O  
ATOM   1141  CB  ILE A 139      28.753  12.906  91.702  1.00 30.92           C  
ATOM   1142  CG1 ILE A 139      28.078  13.620  92.892  1.00 29.92           C  
ATOM   1143  CG2 ILE A 139      30.010  13.653  91.183  1.00 26.64           C  
ATOM   1144  CD1 ILE A 139      27.587  15.012  92.589  1.00 32.80           C  
ATOM   1145  N   GLU A 140      28.842  10.810  89.392  1.00 27.07           N  
ATOM   1146  CA  GLU A 140      29.551  10.149  88.315  1.00 27.30           C  
ATOM   1147  C   GLU A 140      28.724  10.145  87.019  1.00 28.46           C  
ATOM   1148  O   GLU A 140      29.188  10.514  85.941  1.00 27.62           O  
ATOM   1149  CB  GLU A 140      29.868   8.759  88.847  1.00 30.93           C  
ATOM   1150  CG  GLU A 140      30.713   7.770  88.056  1.00 41.29           C  
ATOM   1151  CD  GLU A 140      31.061   6.529  88.925  1.00 48.50           C  
ATOM   1152  OE1 GLU A 140      30.649   6.491  90.120  1.00 54.34           O  
ATOM   1153  OE2 GLU A 140      31.717   5.567  88.459  1.00 50.20           O  
ATOM   1154  N   LEU A 141      27.448   9.791  87.130  1.00 26.25           N  
ATOM   1155  CA  LEU A 141      26.548   9.820  85.992  1.00 23.00           C  
ATOM   1156  C   LEU A 141      26.384  11.164  85.395  1.00 20.69           C  
ATOM   1157  O   LEU A 141      26.429  11.281  84.164  1.00 24.51           O  
ATOM   1158  CB  LEU A 141      25.188   9.246  86.357  1.00 23.01           C  
ATOM   1159  CG  LEU A 141      25.101   7.777  86.719  1.00 25.05           C  
ATOM   1160  CD1 LEU A 141      23.610   7.499  87.077  1.00 28.92           C  
ATOM   1161  CD2 LEU A 141      25.522   6.954  85.567  1.00 26.20           C  
ATOM   1162  N   LEU A 142      26.190  12.189  86.217  1.00 20.33           N  
ATOM   1163  CA  LEU A 142      26.144  13.538  85.688  1.00 22.24           C  
ATOM   1164  C   LEU A 142      27.398  13.951  84.933  1.00 24.74           C  
ATOM   1165  O   LEU A 142      27.317  14.715  83.939  1.00 26.00           O  
ATOM   1166  CB  LEU A 142      25.908  14.562  86.779  1.00 23.10           C  
ATOM   1167  CG  LEU A 142      24.509  14.640  87.412  1.00 27.74           C  
ATOM   1168  CD1 LEU A 142      24.468  15.514  88.666  1.00 29.73           C  
ATOM   1169  CD2 LEU A 142      23.441  15.065  86.428  1.00 29.47           C  
ATOM   1170  N   GLU A 143      28.556  13.553  85.455  1.00 27.04           N  
ATOM   1171  CA  GLU A 143      29.823  13.888  84.784  1.00 27.27           C  
ATOM   1172  C   GLU A 143      29.918  13.323  83.383  1.00 26.13           C  
ATOM   1173  O   GLU A 143      30.423  13.997  82.478  1.00 30.52           O  
ATOM   1174  CB  GLU A 143      31.012  13.443  85.624  1.00 30.16           C  
ATOM   1175  CG  GLU A 143      31.159  14.142  86.947  1.00 31.81           C  
ATOM   1176  CD  GLU A 143      31.658  15.562  86.872  1.00 33.65           C  
ATOM   1177  OE1 GLU A 143      31.550  16.234  85.857  1.00 40.25           O  
ATOM   1178  OE2 GLU A 143      32.179  16.027  87.871  1.00 38.71           O  
ATOM   1179  N   THR A 144      29.419  12.097  83.182  1.00 27.63           N  
ATOM   1180  CA  THR A 144      29.364  11.488  81.864  1.00 29.77           C  
ATOM   1181  C   THR A 144      28.566  12.270  80.803  1.00 32.45           C  
ATOM   1182  O   THR A 144      28.752  12.022  79.627  1.00 37.81           O  
ATOM   1183  CB  THR A 144      28.813  10.059  81.857  1.00 31.00           C  
ATOM   1184  OG1 THR A 144      27.387  10.090  82.135  1.00 31.75           O  
ATOM   1185  CG2 THR A 144      29.593   9.166  82.773  1.00 32.34           C  
ATOM   1186  N   ILE A 145      27.689  13.187  81.214  1.00 34.13           N  
ATOM   1187  CA  ILE A 145      26.854  13.963  80.304  1.00 33.73           C  
ATOM   1188  C   ILE A 145      27.139  15.443  80.383  1.00 33.13           C  
ATOM   1189  O   ILE A 145      26.416  16.225  79.822  1.00 39.62           O  
ATOM   1190  CB  ILE A 145      25.327  13.718  80.510  1.00 32.32           C  
ATOM   1191  CG1 ILE A 145      24.856  13.960  81.946  1.00 34.53           C  
ATOM   1192  CG2 ILE A 145      24.954  12.321  80.110  1.00 30.02           C  
ATOM   1193  CD1 ILE A 145      23.322  13.979  82.114  1.00 35.89           C  
ATOM   1194  N   LEU A 146      28.212  15.835  81.063  1.00 35.08           N  
ATOM   1195  CA  LEU A 146      28.642  17.240  81.116  1.00 37.63           C  
ATOM   1196  C   LEU A 146      29.896  17.475  80.244  1.00 42.19           C  
ATOM   1197  O   LEU A 146      30.541  18.522  80.347  1.00 45.14           O  
ATOM   1198  CB  LEU A 146      28.926  17.648  82.556  1.00 39.72           C  
ATOM   1199  CG  LEU A 146      27.733  18.236  83.292  1.00 39.97           C  
ATOM   1200  CD1 LEU A 146      28.008  18.148  84.789  1.00 40.19           C  
ATOM   1201  CD2 LEU A 146      27.490  19.668  82.812  1.00 40.70           C  
ATOM   1202  N   GLY A 147      30.234  16.525  79.384  1.00 39.58           N  
ATOM   1203  CA  GLY A 147      31.320  16.747  78.437  1.00 48.80           C  
ATOM   1204  C   GLY A 147      31.027  17.927  77.537  1.00 50.34           C  
ATOM   1205  O   GLY A 147      29.866  18.208  77.240  1.00 53.08           O  
ATOM   1206  N   GLY A 148      32.076  18.652  77.162  1.00 57.91           N  
ATOM   1207  CA  GLY A 148      31.980  19.710  76.148  1.00 59.55           C  
ATOM   1208  C   GLY A 148      31.204  20.910  76.642  1.00 61.40           C  
ATOM   1209  O   GLY A 148      31.184  21.175  77.838  1.00 60.33           O  
ATOM   1210  N   SER A 149      30.571  21.640  75.720  1.00 62.14           N  
ATOM   1211  CA  SER A 149      29.855  22.876  76.063  1.00 63.46           C  
ATOM   1212  C   SER A 149      28.397  22.599  76.452  1.00 64.64           C  
ATOM   1213  O   SER A 149      27.830  21.533  76.184  1.00 57.45           O  
ATOM   1214  CB  SER A 149      29.923  23.884  74.904  1.00 61.63           C  
ATOM   1215  OG  SER A 149      29.063  23.495  73.834  1.00 57.18           O  
ATOM   1216  N   GLY A 150      27.795  23.586  77.094  1.00 77.23           N  
ATOM   1217  CA  GLY A 150      26.412  23.484  77.552  1.00 73.67           C  
ATOM   1218  C   GLY A 150      26.373  22.775  78.888  1.00 70.26           C  
ATOM   1219  O   GLY A 150      27.374  22.728  79.617  1.00 75.86           O  
ATOM   1220  N   GLY A 151      25.214  22.204  79.192  1.00 67.75           N  
ATOM   1221  CA  GLY A 151      24.955  21.632  80.508  1.00 66.69           C  
ATOM   1222  C   GLY A 151      24.965  22.665  81.644  1.00 64.15           C  
ATOM   1223  O   GLY A 151      25.466  22.394  82.726  1.00 57.59           O  
ATOM   1224  N   ASP A 152      24.427  23.855  81.414  1.00 62.42           N  
ATOM   1225  CA  ASP A 152      24.374  24.854  82.486  1.00 54.76           C  
ATOM   1226  C   ASP A 152      23.393  24.467  83.573  1.00 48.68           C  
ATOM   1227  O   ASP A 152      23.714  24.629  84.761  1.00 40.61           O  
ATOM   1228  CB  ASP A 152      24.145  26.267  81.934  1.00 59.41           C  
ATOM   1229  CG  ASP A 152      25.475  26.947  81.500  1.00 68.73           C  
ATOM   1230  OD1 ASP A 152      26.570  26.333  81.650  1.00 63.54           O  
ATOM   1231  OD2 ASP A 152      25.434  28.108  81.033  1.00 80.56           O  
ATOM   1232  N   GLU A 153      22.266  23.865  83.183  1.00 42.62           N  
ATOM   1233  CA  GLU A 153      21.328  23.285  84.170  1.00 42.31           C  
ATOM   1234  C   GLU A 153      21.886  21.996  84.770  1.00 39.91           C  
ATOM   1235  O   GLU A 153      21.678  21.723  85.967  1.00 37.75           O  
ATOM   1236  CB  GLU A 153      19.937  23.016  83.560  1.00 44.13           C  
ATOM   1237  CG  GLU A 153      18.923  22.326  84.494  1.00 49.56           C  
ATOM   1238  CD  GLU A 153      18.762  22.979  85.882  1.00 60.48           C  
ATOM   1239  OE1 GLU A 153      18.719  24.238  85.994  1.00 62.49           O  
ATOM   1240  OE2 GLU A 153      18.655  22.220  86.891  1.00 63.18           O  
ATOM   1241  N   LEU A 154      22.565  21.188  83.959  1.00 36.07           N  
ATOM   1242  CA  LEU A 154      23.241  20.015  84.489  1.00 36.93           C  
ATOM   1243  C   LEU A 154      24.263  20.388  85.559  1.00 36.08           C  
ATOM   1244  O   LEU A 154      24.400  19.685  86.533  1.00 29.95           O  
ATOM   1245  CB  LEU A 154      23.914  19.188  83.391  1.00 39.43           C  
ATOM   1246  CG  LEU A 154      22.989  18.531  82.367  1.00 41.58           C  
ATOM   1247  CD1 LEU A 154      23.807  17.764  81.345  1.00 43.63           C  
ATOM   1248  CD2 LEU A 154      21.957  17.620  83.023  1.00 42.15           C  
ATOM   1249  N   ARG A 155      24.951  21.503  85.389  1.00 36.00           N  
ATOM   1250  CA  ARG A 155      25.883  21.992  86.405  1.00 38.39           C  
ATOM   1251  C   ARG A 155      25.231  22.484  87.679  1.00 35.60           C  
ATOM   1252  O   ARG A 155      25.832  22.420  88.748  1.00 30.16           O  
ATOM   1253  CB  ARG A 155      26.767  23.106  85.851  1.00 43.06           C  
ATOM   1254  CG  ARG A 155      27.876  22.569  84.996  1.00 48.38           C  
ATOM   1255  CD  ARG A 155      28.771  23.637  84.396  1.00 56.97           C  
ATOM   1256  NE  ARG A 155      29.371  23.038  83.212  1.00 62.98           N  
ATOM   1257  CZ  ARG A 155      30.327  22.098  83.229  1.00 58.53           C  
ATOM   1258  NH1 ARG A 155      30.750  21.572  82.083  1.00 63.46           N  
ATOM   1259  NH2 ARG A 155      30.854  21.652  84.369  1.00 59.77           N  
ATOM   1260  N   GLU A 156      24.031  23.041  87.578  1.00 34.90           N  
ATOM   1261  CA  GLU A 156      23.280  23.372  88.762  1.00 32.45           C  
ATOM   1262  C   GLU A 156      22.913  22.118  89.549  1.00 28.88           C  
ATOM   1263  O   GLU A 156      23.011  22.107  90.767  1.00 29.96           O  
ATOM   1264  CB  GLU A 156      22.069  24.224  88.435  1.00 37.98           C  
ATOM   1265  CG  GLU A 156      22.431  25.671  88.149  1.00 47.07           C  
ATOM   1266  CD  GLU A 156      21.261  26.492  87.595  1.00 55.92           C  
ATOM   1267  OE1 GLU A 156      20.132  25.972  87.434  1.00 62.07           O  
ATOM   1268  OE2 GLU A 156      21.463  27.691  87.340  1.00 58.94           O  
ATOM   1269  N   LEU A 157      22.476  21.074  88.860  1.00 29.40           N  
ATOM   1270  CA  LEU A 157      22.210  19.806  89.475  1.00 30.00           C  
ATOM   1271  C   LEU A 157      23.448  19.181  90.168  1.00 28.84           C  
ATOM   1272  O   LEU A 157      23.341  18.581  91.241  1.00 24.12           O  
ATOM   1273  CB  LEU A 157      21.670  18.819  88.452  1.00 31.16           C  
ATOM   1274  CG  LEU A 157      20.320  19.083  87.738  1.00 31.89           C  
ATOM   1275  CD1 LEU A 157      20.023  17.929  86.812  1.00 29.97           C  
ATOM   1276  CD2 LEU A 157      19.198  19.237  88.710  1.00 33.27           C  
ATOM   1277  N   LEU A 158      24.588  19.249  89.501  1.00 28.40           N  
ATOM   1278  CA  LEU A 158      25.872  18.749  90.047  1.00 27.18           C  
ATOM   1279  C   LEU A 158      26.215  19.458  91.326  1.00 25.57           C  
ATOM   1280  O   LEU A 158      26.506  18.847  92.326  1.00 29.27           O  
ATOM   1281  CB  LEU A 158      26.996  19.012  89.033  1.00 28.39           C  
ATOM   1282  CG  LEU A 158      28.404  18.539  89.386  1.00 27.97           C  
ATOM   1283  CD1 LEU A 158      28.362  17.025  89.435  1.00 29.64           C  
ATOM   1284  CD2 LEU A 158      29.428  19.013  88.359  1.00 26.91           C  
ATOM   1285  N   LYS A 159      26.101  20.770  91.304  1.00 29.53           N  
ATOM   1286  CA  LYS A 159      26.321  21.602  92.455  1.00 31.14           C  
ATOM   1287  C   LYS A 159      25.388  21.312  93.654  1.00 32.05           C  
ATOM   1288  O   LYS A 159      25.838  21.266  94.797  1.00 30.86           O  
ATOM   1289  CB  LYS A 159      26.195  23.057  92.006  1.00 39.19           C  
ATOM   1290  CG  LYS A 159      26.642  24.114  93.004  1.00 45.06           C  
ATOM   1291  CD  LYS A 159      25.821  25.397  92.907  1.00 56.12           C  
ATOM   1292  CE  LYS A 159      24.355  25.231  93.377  1.00 66.13           C  
ATOM   1293  NZ  LYS A 159      24.153  24.794  94.800  1.00 71.28           N  
ATOM   1294  N   GLY A 160      24.088  21.184  93.433  1.00 29.15           N  
ATOM   1295  CA  GLY A 160      23.177  20.819  94.516  1.00 26.42           C  
ATOM   1296  C   GLY A 160      23.460  19.425  95.031  1.00 27.26           C  
ATOM   1297  O   GLY A 160      23.377  19.159  96.221  1.00 27.10           O  
ATOM   1298  N   GLU A 161      23.833  18.532  94.138  1.00 26.80           N  
ATOM   1299  CA  GLU A 161      24.139  17.159  94.540  1.00 30.43           C  
ATOM   1300  C   GLU A 161      25.416  17.102  95.387  1.00 28.97           C  
ATOM   1301  O   GLU A 161      25.472  16.339  96.360  1.00 27.29           O  
ATOM   1302  CB  GLU A 161      24.291  16.301  93.301  1.00 34.44           C  
ATOM   1303  CG  GLU A 161      24.317  14.800  93.524  1.00 46.31           C  
ATOM   1304  CD  GLU A 161      22.955  14.111  93.376  1.00 57.92           C  
ATOM   1305  OE1 GLU A 161      22.043  14.726  92.799  1.00 55.90           O  
ATOM   1306  OE2 GLU A 161      22.796  12.933  93.808  1.00 61.30           O  
ATOM   1307  N   LEU A 162      26.430  17.902  95.022  1.00 28.35           N  
ATOM   1308  CA  LEU A 162      27.687  17.928  95.778  1.00 30.25           C  
ATOM   1309  C   LEU A 162      27.439  18.510  97.169  1.00 30.95           C  
ATOM   1310  O   LEU A 162      27.999  18.019  98.145  1.00 30.18           O  
ATOM   1311  CB  LEU A 162      28.798  18.721  95.061  1.00 30.25           C  
ATOM   1312  CG  LEU A 162      29.435  18.044  93.874  1.00 32.91           C  
ATOM   1313  CD1 LEU A 162      30.154  19.086  92.978  1.00 36.76           C  
ATOM   1314  CD2 LEU A 162      30.346  16.944  94.328  1.00 32.93           C  
ATOM   1315  N   GLN A 163      26.583  19.532  97.247  1.00 32.89           N  
ATOM   1316  CA  GLN A 163      26.198  20.098  98.515  1.00 34.42           C  
ATOM   1317  C   GLN A 163      25.474  19.074  99.407  1.00 35.47           C  
ATOM   1318  O   GLN A 163      25.698  19.057 100.613  1.00 38.89           O  
ATOM   1319  CB  GLN A 163      25.311  21.339  98.302  1.00 39.07           C  
ATOM   1320  CG  GLN A 163      24.766  21.970  99.595  1.00 44.09           C  
ATOM   1321  CD  GLN A 163      25.883  22.516 100.511  1.00 48.46           C  
ATOM   1322  OE1 GLN A 163      26.990  22.784 100.062  1.00 51.85           O  
ATOM   1323  NE2 GLN A 163      25.597  22.650 101.794  1.00 49.41           N  
ATOM   1324  N   GLY A 164      24.566  18.282  98.840  1.00 31.65           N  
ATOM   1325  CA  GLY A 164      23.918  17.150  99.560  1.00 30.22           C  
ATOM   1326  C   GLY A 164      24.946  16.186 100.156  1.00 28.38           C  
ATOM   1327  O   GLY A 164      24.883  15.852 101.308  1.00 25.16           O  
ATOM   1328  N   ILE A 165      25.958  15.836  99.381  1.00 26.89           N  
ATOM   1329  CA  ILE A 165      27.041  14.969  99.843  1.00 26.76           C  
ATOM   1330  C   ILE A 165      27.763  15.549 101.017  1.00 23.79           C  
ATOM   1331  O   ILE A 165      27.997  14.900 101.971  1.00 26.60           O  
ATOM   1332  CB  ILE A 165      27.949  14.613  98.662  1.00 29.38           C  
ATOM   1333  CG1 ILE A 165      27.252  13.514  97.893  1.00 31.49           C  
ATOM   1334  CG2 ILE A 165      29.346  14.188  99.094  1.00 32.09           C  
ATOM   1335  CD1 ILE A 165      27.747  13.370  96.490  1.00 31.87           C  
ATOM   1336  N   LYS A 166      28.062  16.825 100.976  1.00 28.63           N  
ATOM   1337  CA  LYS A 166      28.708  17.450 102.075  1.00 28.41           C  
ATOM   1338  C   LYS A 166      27.911  17.275 103.357  1.00 34.09           C  
ATOM   1339  O   LYS A 166      28.455  16.994 104.458  1.00 26.17           O  
ATOM   1340  CB  LYS A 166      28.821  18.900 101.741  1.00 33.74           C  
ATOM   1341  CG  LYS A 166      29.307  19.792 102.846  1.00 36.25           C  
ATOM   1342  CD  LYS A 166      29.670  21.116 102.234  1.00 43.35           C  
ATOM   1343  CE  LYS A 166      29.850  22.146 103.321  1.00 52.53           C  
ATOM   1344  NZ  LYS A 166      30.346  23.404 102.688  1.00 59.36           N  
ATOM   1345  N   GLN A 167      26.590  17.464 103.222  1.00 33.34           N  
ATOM   1346  CA  GLN A 167      25.703  17.377 104.381  1.00 31.78           C  
ATOM   1347  C   GLN A 167      25.604  15.967 104.894  1.00 27.78           C  
ATOM   1348  O   GLN A 167      25.661  15.788 106.122  1.00 31.14           O  
ATOM   1349  CB  GLN A 167      24.318  17.905 104.047  1.00 35.77           C  
ATOM   1350  CG  GLN A 167      24.278  19.378 103.743  1.00 45.03           C  
ATOM   1351  CD  GLN A 167      22.862  19.841 103.449  1.00 53.20           C  
ATOM   1352  OE1 GLN A 167      22.109  19.191 102.692  1.00 65.95           O  
ATOM   1353  NE2 GLN A 167      22.480  20.942 104.050  1.00 53.22           N  
ATOM   1354  N   TYR A 168      25.393  14.997 104.002  1.00 24.49           N  
ATOM   1355  CA  TYR A 168      25.458  13.556 104.336  1.00 28.08           C  
ATOM   1356  C   TYR A 168      26.734  13.191 105.119  1.00 34.81           C  
ATOM   1357  O   TYR A 168      26.679  12.411 106.056  1.00 32.25           O  
ATOM   1358  CB  TYR A 168      25.423  12.644 103.109  1.00 30.85           C  
ATOM   1359  CG  TYR A 168      24.021  12.469 102.526  1.00 43.13           C  
ATOM   1360  CD1 TYR A 168      23.054  11.768 103.245  1.00 48.80           C  
ATOM   1361  CD2 TYR A 168      23.635  13.041 101.263  1.00 46.23           C  
ATOM   1362  CE1 TYR A 168      21.754  11.646 102.760  1.00 54.58           C  
ATOM   1363  CE2 TYR A 168      22.320  12.927 100.769  1.00 44.92           C  
ATOM   1364  CZ  TYR A 168      21.390  12.222 101.525  1.00 52.05           C  
ATOM   1365  OH  TYR A 168      20.087  12.048 101.138  1.00 53.91           O  
ATOM   1366  N   ARG A 169      27.875  13.710 104.667  1.00 30.58           N  
ATOM   1367  CA  ARG A 169      29.128  13.411 105.311  1.00 32.57           C  
ATOM   1368  C   ARG A 169      29.190  13.966 106.720  1.00 32.33           C  
ATOM   1369  O   ARG A 169      29.544  13.221 107.621  1.00 33.01           O  
ATOM   1370  CB  ARG A 169      30.292  13.945 104.464  1.00 32.21           C  
ATOM   1371  CG  ARG A 169      30.699  13.009 103.380  1.00 30.18           C  
ATOM   1372  CD  ARG A 169      31.488  13.704 102.298  1.00 31.06           C  
ATOM   1373  NE  ARG A 169      31.878  12.697 101.301  1.00 31.53           N  
ATOM   1374  CZ  ARG A 169      32.563  12.934 100.191  1.00 31.84           C  
ATOM   1375  NH1 ARG A 169      32.971  14.170  99.907  1.00 29.78           N  
ATOM   1376  NH2 ARG A 169      32.895  11.916  99.404  1.00 30.57           N  
ATOM   1377  N   GLU A 170      28.904  15.266 106.890  1.00 36.17           N  
ATOM   1378  CA  GLU A 170      28.708  15.904 108.200  1.00 42.77           C  
ATOM   1379  C   GLU A 170      27.918  15.075 109.178  1.00 47.12           C  
ATOM   1380  O   GLU A 170      28.176  15.127 110.367  1.00 50.23           O  
ATOM   1381  CB  GLU A 170      27.872  17.146 108.087  1.00 45.83           C  
ATOM   1382  CG  GLU A 170      28.544  18.469 107.772  1.00 52.18           C  
ATOM   1383  CD  GLU A 170      27.471  19.548 107.482  1.00 56.83           C  
ATOM   1384  OE1 GLU A 170      26.480  19.608 108.268  1.00 55.78           O  
ATOM   1385  OE2 GLU A 170      27.592  20.280 106.447  1.00 55.05           O  
ATOM   1386  N   LEU A 171      26.923  14.371 108.654  1.00 43.97           N  
ATOM   1387  CA  LEU A 171      26.009  13.553 109.410  1.00 49.24           C  
ATOM   1388  C   LEU A 171      26.553  12.170 109.730  1.00 47.12           C  
ATOM   1389  O   LEU A 171      26.376  11.697 110.859  1.00 44.50           O  
ATOM   1390  CB  LEU A 171      24.704  13.349 108.612  1.00 54.82           C  
ATOM   1391  CG  LEU A 171      23.482  12.992 109.470  1.00 59.32           C  
ATOM   1392  CD1 LEU A 171      22.210  13.047 108.668  1.00 59.72           C  
ATOM   1393  CD2 LEU A 171      23.632  11.615 110.044  1.00 62.61           C  
ATOM   1394  N   GLN A 172      27.155  11.487 108.761  1.00 39.33           N  
ATOM   1395  CA  GLN A 172      27.867  10.255 109.104  1.00 40.81           C  
ATOM   1396  C   GLN A 172      28.930  10.591 110.186  1.00 36.49           C  
ATOM   1397  O   GLN A 172      29.150   9.801 111.066  1.00 34.59           O  
ATOM   1398  CB  GLN A 172      28.528   9.536 107.951  1.00 42.54           C  
ATOM   1399  CG  GLN A 172      27.727   9.373 106.681  1.00 55.37           C  
ATOM   1400  CD  GLN A 172      26.932   8.079 106.483  1.00 59.47           C  
ATOM   1401  OE1 GLN A 172      27.039   7.059 107.215  1.00 53.68           O  
ATOM   1402  NE2 GLN A 172      26.109   8.120 105.433  1.00 63.37           N  
ATOM   1403  N   GLN A 173      29.522  11.776 110.129  1.00 37.63           N  
ATOM   1404  CA  GLN A 173      30.568  12.147 111.083  1.00 41.69           C  
ATOM   1405  C   GLN A 173      30.014  12.342 112.497  1.00 47.28           C  
ATOM   1406  O   GLN A 173      30.663  12.003 113.466  1.00 41.86           O  
ATOM   1407  CB  GLN A 173      31.304  13.404 110.640  1.00 42.17           C  
ATOM   1408  CG  GLN A 173      32.472  13.198 109.659  1.00 47.14           C  
ATOM   1409  CD  GLN A 173      33.589  12.264 110.156  1.00 53.30           C  
ATOM   1410  OE1 GLN A 173      33.691  11.932 111.342  1.00 64.20           O  
ATOM   1411  NE2 GLN A 173      34.412  11.826 109.239  1.00 53.51           N  
ATOM   1412  N   LEU A 174      28.812  12.903 112.601  1.00 50.22           N  
ATOM   1413  CA  LEU A 174      28.130  13.049 113.905  1.00 43.13           C  
ATOM   1414  C   LEU A 174      27.681  11.746 114.445  1.00 37.69           C  
ATOM   1415  O   LEU A 174      27.759  11.530 115.615  1.00 41.60           O  
ATOM   1416  CB  LEU A 174      26.908  13.914 113.782  1.00 45.32           C  
ATOM   1417  CG  LEU A 174      27.274  15.359 113.505  1.00 44.56           C  
ATOM   1418  CD1 LEU A 174      25.988  16.072 113.184  1.00 54.67           C  
ATOM   1419  CD2 LEU A 174      27.965  16.005 114.663  1.00 41.68           C  
ATOM   1420  N   GLY A 175      27.208  10.882 113.595  1.00 33.82           N  
ATOM   1421  CA  GLY A 175      26.857   9.573 114.037  1.00 38.11           C  
ATOM   1422  C   GLY A 175      27.993   8.683 114.530  1.00 38.57           C  
ATOM   1423  O   GLY A 175      27.772   7.787 115.366  1.00 33.34           O  
ATOM   1424  N   GLN A 176      29.184   8.891 113.951  1.00 39.43           N  
ATOM   1425  CA AGLN A 176      30.388   8.202 114.401  0.50 37.07           C  
ATOM   1426  CA BGLN A 176      30.421   8.222 114.372  0.50 37.37           C  
ATOM   1427  C   GLN A 176      30.706   8.618 115.822  1.00 32.65           C  
ATOM   1428  O   GLN A 176      30.961   7.795 116.648  1.00 32.67           O  
ATOM   1429  CB AGLN A 176      31.577   8.498 113.479  0.50 38.45           C  
ATOM   1430  CB BGLN A 176      31.584   8.641 113.429  0.50 39.13           C  
ATOM   1431  CG AGLN A 176      32.669   7.460 113.597  0.50 40.74           C  
ATOM   1432  CG BGLN A 176      32.666   7.609 113.139  0.50 42.04           C  
ATOM   1433  CD AGLN A 176      32.100   6.067 113.469  0.50 39.79           C  
ATOM   1434  CD BGLN A 176      33.810   8.175 112.281  0.50 39.42           C  
ATOM   1435  OE1AGLN A 176      31.382   5.766 112.518  0.50 42.02           O  
ATOM   1436  OE1BGLN A 176      33.676   8.369 111.072  0.50 43.54           O  
ATOM   1437  NE2AGLN A 176      32.375   5.225 114.452  0.50 41.61           N  
ATOM   1438  NE2BGLN A 176      34.935   8.420 112.911  0.50 39.75           N  
ATOM   1439  N   LYS A 177      30.692   9.920 116.077  1.00 32.29           N  
ATOM   1440  CA  LYS A 177      30.861  10.459 117.413  1.00 34.06           C  
ATOM   1441  C   LYS A 177      29.799   9.960 118.397  1.00 34.05           C  
ATOM   1442  O   LYS A 177      30.105   9.647 119.547  1.00 34.32           O  
ATOM   1443  CB  LYS A 177      30.785  11.966 117.374  1.00 39.74           C  
ATOM   1444  CG  LYS A 177      32.079  12.634 116.962  1.00 47.55           C  
ATOM   1445  CD  LYS A 177      31.923  14.142 116.872  1.00 59.27           C  
ATOM   1446  CE  LYS A 177      31.683  14.784 118.248  1.00 67.19           C  
ATOM   1447  NZ  LYS A 177      30.737  15.932 118.166  1.00 73.65           N  
ATOM   1448  N   ALA A 178      28.553   9.884 117.948  1.00 30.88           N  
ATOM   1449  CA  ALA A 178      27.473   9.280 118.737  1.00 30.58           C  
ATOM   1450  C   ALA A 178      27.783   7.825 119.076  1.00 32.87           C  
ATOM   1451  O   ALA A 178      27.575   7.416 120.227  1.00 30.20           O  
ATOM   1452  CB  ALA A 178      26.145   9.313 117.944  1.00 30.90           C  
ATOM   1453  N   GLN A 179      28.244   7.029 118.102  1.00 33.79           N  
ATOM   1454  CA  GLN A 179      28.495   5.592 118.391  1.00 38.67           C  
ATOM   1455  C   GLN A 179      29.688   5.500 119.367  1.00 35.20           C  
ATOM   1456  O   GLN A 179      29.713   4.639 120.223  1.00 31.96           O  
ATOM   1457  CB  GLN A 179      28.711   4.745 117.152  1.00 41.51           C  
ATOM   1458  CG  GLN A 179      28.939   3.249 117.441  1.00 52.17           C  
ATOM   1459  CD  GLN A 179      27.750   2.461 118.069  1.00 63.23           C  
ATOM   1460  OE1 GLN A 179      27.687   2.271 119.308  1.00 62.47           O  
ATOM   1461  NE2 GLN A 179      26.853   1.933 117.213  1.00 62.26           N  
ATOM   1462  N   GLN A 180      30.614   6.436 119.249  1.00 34.61           N  
ATOM   1463  CA  GLN A 180      31.778   6.472 120.125  1.00 39.64           C  
ATOM   1464  C   GLN A 180      31.366   6.769 121.552  1.00 34.71           C  
ATOM   1465  O   GLN A 180      31.851   6.150 122.484  1.00 30.08           O  
ATOM   1466  CB  GLN A 180      32.825   7.493 119.619  1.00 46.79           C  
ATOM   1467  CG  GLN A 180      33.693   6.926 118.487  1.00 54.52           C  
ATOM   1468  CD  GLN A 180      34.324   5.590 118.891  1.00 66.72           C  
ATOM   1469  OE1 GLN A 180      33.860   4.511 118.487  1.00 67.54           O  
ATOM   1470  NE2 GLN A 180      35.333   5.657 119.759  1.00 75.32           N  
ATOM   1471  N   LEU A 181      30.442   7.706 121.719  1.00 34.38           N  
ATOM   1472  CA  LEU A 181      29.883   8.023 123.038  1.00 31.62           C  
ATOM   1473  C   LEU A 181      29.181   6.859 123.678  1.00 29.87           C  
ATOM   1474  O   LEU A 181      29.368   6.604 124.856  1.00 31.79           O  
ATOM   1475  CB  LEU A 181      28.923   9.173 122.960  1.00 32.32           C  
ATOM   1476  CG  LEU A 181      29.522  10.529 122.631  1.00 32.84           C  
ATOM   1477  CD1 LEU A 181      28.372  11.522 122.581  1.00 34.81           C  
ATOM   1478  CD2 LEU A 181      30.566  10.981 123.611  1.00 35.00           C  
ATOM   1479  N   VAL A 182      28.389   6.168 122.906  1.00 29.12           N  
ATOM   1480  CA  VAL A 182      27.719   4.989 123.376  1.00 31.95           C  
ATOM   1481  C   VAL A 182      28.734   3.949 123.807  1.00 33.43           C  
ATOM   1482  O   VAL A 182      28.521   3.312 124.815  1.00 31.65           O  
ATOM   1483  CB  VAL A 182      26.768   4.391 122.314  1.00 30.31           C  
ATOM   1484  CG1 VAL A 182      26.316   2.981 122.704  1.00 27.23           C  
ATOM   1485  CG2 VAL A 182      25.546   5.309 122.140  1.00 34.18           C  
ATOM   1486  N   GLN A 183      29.792   3.721 123.037  1.00 37.49           N  
ATOM   1487  CA  GLN A 183      30.894   2.812 123.514  1.00 41.92           C  
ATOM   1488  C   GLN A 183      31.404   3.197 124.891  1.00 36.70           C  
ATOM   1489  O   GLN A 183      31.533   2.364 125.771  1.00 37.38           O  
ATOM   1490  CB  GLN A 183      32.102   2.788 122.535  1.00 44.11           C  
ATOM   1491  CG  GLN A 183      31.821   1.995 121.274  1.00 52.73           C  
ATOM   1492  CD  GLN A 183      31.250   0.611 121.585  1.00 64.20           C  
ATOM   1493  OE1 GLN A 183      31.974  -0.261 122.080  1.00 76.56           O  
ATOM   1494  NE2 GLN A 183      29.937   0.413 121.349  1.00 64.97           N  
ATOM   1495  N   LYS A 184      31.714   4.477 125.042  1.00 34.65           N  
ATOM   1496  CA  LYS A 184      32.207   4.995 126.263  1.00 32.42           C  
ATOM   1497  C   LYS A 184      31.239   4.868 127.388  1.00 35.71           C  
ATOM   1498  O   LYS A 184      31.677   4.640 128.521  1.00 31.62           O  
ATOM   1499  CB  LYS A 184      32.630   6.449 126.109  1.00 41.33           C  
ATOM   1500  CG  LYS A 184      34.015   6.535 125.507  1.00 43.89           C  
ATOM   1501  CD  LYS A 184      34.325   7.913 124.924  1.00 51.07           C  
ATOM   1502  CE  LYS A 184      35.198   7.775 123.674  1.00 57.42           C  
ATOM   1503  NZ  LYS A 184      36.338   8.712 123.726  1.00 60.21           N  
ATOM   1504  N   LEU A 185      29.936   4.998 127.088  1.00 30.79           N  
ATOM   1505  CA  LEU A 185      28.887   4.826 128.096  1.00 29.69           C  
ATOM   1506  C   LEU A 185      28.850   3.400 128.585  1.00 31.09           C  
ATOM   1507  O   LEU A 185      28.624   3.189 129.760  1.00 33.43           O  
ATOM   1508  CB  LEU A 185      27.489   5.202 127.544  1.00 28.04           C  
ATOM   1509  CG  LEU A 185      27.251   6.712 127.598  1.00 28.61           C  
ATOM   1510  CD1 LEU A 185      26.293   7.197 126.499  1.00 28.53           C  
ATOM   1511  CD2 LEU A 185      26.746   7.085 128.985  1.00 28.87           C  
ATOM   1512  N   GLN A 186      28.982   2.446 127.680  1.00 30.52           N  
ATOM   1513  CA  GLN A 186      29.072   1.042 128.042  1.00 33.32           C  
ATOM   1514  C   GLN A 186      30.343   0.753 128.849  1.00 38.56           C  
ATOM   1515  O   GLN A 186      30.279   0.104 129.867  1.00 43.84           O  
ATOM   1516  CB  GLN A 186      28.973   0.162 126.815  1.00 36.15           C  
ATOM   1517  CG  GLN A 186      27.571   0.236 126.132  1.00 45.70           C  
ATOM   1518  CD  GLN A 186      27.433  -0.482 124.766  1.00 48.15           C  
ATOM   1519  OE1 GLN A 186      26.315  -0.856 124.337  1.00 49.78           O  
ATOM   1520  NE2 GLN A 186      28.552  -0.687 124.085  1.00 47.75           N  
ATOM   1521  N   GLN A 187      31.472   1.288 128.435  1.00 42.68           N  
ATOM   1522  CA  GLN A 187      32.712   1.087 129.181  1.00 48.94           C  
ATOM   1523  C   GLN A 187      32.627   1.692 130.590  1.00 49.92           C  
ATOM   1524  O   GLN A 187      32.785   0.967 131.564  1.00 47.22           O  
ATOM   1525  CB  GLN A 187      33.913   1.638 128.413  1.00 61.74           C  
ATOM   1526  CG  GLN A 187      34.198   0.895 127.094  1.00 73.83           C  
ATOM   1527  CD  GLN A 187      35.046   1.713 126.109  1.00 84.31           C  
ATOM   1528  OE1 GLN A 187      35.540   2.803 126.439  1.00103.99           O  
ATOM   1529  NE2 GLN A 187      35.212   1.193 124.886  1.00 79.32           N  
ATOM   1530  N   THR A 188      32.372   2.998 130.724  1.00 46.06           N  
ATOM   1531  CA  THR A 188      32.204   3.574 132.051  1.00 39.75           C  
ATOM   1532  C   THR A 188      31.112   2.887 132.864  1.00 41.42           C  
ATOM   1533  O   THR A 188      31.271   2.703 134.071  1.00 40.96           O  
ATOM   1534  CB  THR A 188      31.875   5.072 132.058  1.00 43.22           C  
ATOM   1535  OG1 THR A 188      30.719   5.329 131.256  1.00 37.50           O  
ATOM   1536  CG2 THR A 188      33.040   5.870 131.586  1.00 42.45           C  
ATOM   1537  N   GLY A 189      30.011   2.515 132.214  1.00 39.88           N  
ATOM   1538  CA  GLY A 189      28.921   1.807 132.877  1.00 41.37           C  
ATOM   1539  C   GLY A 189      29.336   0.505 133.552  1.00 46.00           C  
ATOM   1540  O   GLY A 189      29.140   0.331 134.749  1.00 46.37           O  
ATOM   1541  N   GLN A 190      29.900  -0.399 132.775  1.00 49.07           N  
ATOM   1542  CA  GLN A 190      30.391  -1.687 133.267  1.00 56.00           C  
ATOM   1543  C   GLN A 190      31.340  -1.513 134.462  1.00 53.89           C  
ATOM   1544  O   GLN A 190      31.229  -2.193 135.455  1.00 49.49           O  
ATOM   1545  CB  GLN A 190      31.156  -2.403 132.159  1.00 59.23           C  
ATOM   1546  CG  GLN A 190      30.303  -2.871 130.984  1.00 68.30           C  
ATOM   1547  CD  GLN A 190      31.109  -3.242 129.722  1.00 71.42           C  
ATOM   1548  OE1 GLN A 190      30.527  -3.438 128.648  1.00 72.69           O  
ATOM   1549  NE2 GLN A 190      32.436  -3.325 129.830  1.00 73.88           N  
ATOM   1550  N   LYS A 191      32.274  -0.586 134.332  1.00 57.35           N  
ATOM   1551  CA  LYS A 191      33.186  -0.235 135.402  1.00 62.77           C  
ATOM   1552  C   LYS A 191      32.421   0.183 136.667  1.00 60.76           C  
ATOM   1553  O   LYS A 191      32.778  -0.243 137.755  1.00 54.73           O  
ATOM   1554  CB  LYS A 191      34.171   0.864 134.943  1.00 70.52           C  
ATOM   1555  CG  LYS A 191      35.324   1.129 135.904  1.00 84.51           C  
ATOM   1556  CD  LYS A 191      36.287   2.218 135.424  1.00 89.61           C  
ATOM   1557  CE  LYS A 191      37.314   2.583 136.508  1.00 91.13           C  
ATOM   1558  NZ  LYS A 191      38.268   3.663 136.115  1.00 89.11           N  
ATOM   1559  N   LEU A 192      31.359   0.979 136.542  1.00 63.38           N  
ATOM   1560  CA  LEU A 192      30.494   1.292 137.727  1.00 61.32           C  
ATOM   1561  C   LEU A 192      30.020   0.033 138.467  1.00 62.94           C  
ATOM   1562  O   LEU A 192      30.103  -0.033 139.704  1.00 60.42           O  
ATOM   1563  CB  LEU A 192      29.282   2.166 137.365  1.00 58.49           C  
ATOM   1564  CG  LEU A 192      29.602   3.605 136.987  1.00 62.29           C  
ATOM   1565  CD1 LEU A 192      28.411   4.222 136.279  1.00 65.74           C  
ATOM   1566  CD2 LEU A 192      30.007   4.415 138.210  1.00 60.17           C  
ATOM   1567  N   TRP A 193      29.551  -0.963 137.712  1.00 64.40           N  
ATOM   1568  CA  TRP A 193      29.151  -2.238 138.306  1.00 66.64           C  
ATOM   1569  C   TRP A 193      30.311  -3.089 138.814  1.00 70.93           C  
ATOM   1570  O   TRP A 193      30.202  -3.672 139.892  1.00 68.06           O  
ATOM   1571  CB  TRP A 193      28.240  -3.031 137.374  1.00 66.79           C  
ATOM   1572  CG  TRP A 193      26.921  -2.371 137.254  1.00 73.86           C  
ATOM   1573  CD1 TRP A 193      26.288  -1.996 136.101  1.00 71.85           C  
ATOM   1574  CD2 TRP A 193      26.066  -1.950 138.341  1.00 82.42           C  
ATOM   1575  NE1 TRP A 193      25.092  -1.379 136.402  1.00 72.63           N  
ATOM   1576  CE2 TRP A 193      24.928  -1.342 137.765  1.00 78.31           C  
ATOM   1577  CE3 TRP A 193      26.146  -2.038 139.746  1.00 84.39           C  
ATOM   1578  CZ2 TRP A 193      23.871  -0.820 138.551  1.00 72.81           C  
ATOM   1579  CZ3 TRP A 193      25.099  -1.511 140.514  1.00 79.49           C  
ATOM   1580  CH2 TRP A 193      23.988  -0.899 139.906  1.00 67.09           C  
ATOM   1581  N   GLN A 194      31.424  -3.121 138.086  1.00 72.24           N  
ATOM   1582  CA  GLN A 194      32.593  -3.866 138.539  1.00 77.00           C  
ATOM   1583  C   GLN A 194      33.113  -3.322 139.861  1.00 76.93           C  
ATOM   1584  O   GLN A 194      33.317  -4.076 140.800  1.00 78.74           O  
ATOM   1585  CB  GLN A 194      33.685  -3.902 137.470  1.00 81.37           C  
ATOM   1586  CG  GLN A 194      33.347  -4.920 136.389  1.00 85.11           C  
ATOM   1587  CD  GLN A 194      34.131  -4.733 135.103  1.00 91.69           C  
ATOM   1588  OE1 GLN A 194      34.546  -3.619 134.754  1.00 88.96           O  
ATOM   1589  NE2 GLN A 194      34.326  -5.831 134.375  1.00 96.77           N  
ATOM   1590  N   LEU A 195      33.257  -2.007 139.950  1.00 80.93           N  
ATOM   1591  CA  LEU A 195      33.730  -1.360 141.181  1.00 78.11           C  
ATOM   1592  C   LEU A 195      32.734  -1.505 142.350  1.00 75.91           C  
ATOM   1593  O   LEU A 195      33.131  -1.487 143.515  1.00 72.97           O  
ATOM   1594  CB  LEU A 195      34.040   0.118 140.924  1.00 82.29           C  
ATOM   1595  CG  LEU A 195      35.371   0.436 140.209  1.00 87.34           C  
ATOM   1596  CD1 LEU A 195      35.714  -0.469 139.009  1.00 86.04           C  
ATOM   1597  CD2 LEU A 195      35.335   1.908 139.807  1.00 86.04           C  
ATOM   1598  N   GLY A 196      31.447  -1.652 142.041  1.00 71.96           N  
ATOM   1599  CA  GLY A 196      30.453  -1.946 143.060  1.00 72.03           C  
ATOM   1600  C   GLY A 196      30.774  -3.215 143.856  1.00 75.67           C  
ATOM   1601  O   GLY A 196      31.337  -4.216 143.368  1.00 66.01           O  
ATOM   1602  OXT GLY A 196      30.473  -3.263 145.048  1.00 72.42           O  
TER    1603      GLY A 196                                                      
HETATM 1604  CHA HEM A 201      23.193   5.902 135.032  1.00 32.48           C  
HETATM 1605  CHB HEM A 201      25.243   1.677 133.999  1.00 30.83           C  
HETATM 1606  CHC HEM A 201      24.710   2.662 129.255  1.00 27.90           C  
HETATM 1607  CHD HEM A 201      22.570   6.807 130.367  1.00 26.39           C  
HETATM 1608  C1A HEM A 201      23.820   4.688 135.134  1.00 36.92           C  
HETATM 1609  C2A HEM A 201      24.200   4.119 136.372  1.00 40.38           C  
HETATM 1610  C3A HEM A 201      24.785   2.922 136.082  1.00 37.54           C  
HETATM 1611  C4A HEM A 201      24.773   2.761 134.681  1.00 33.07           C  
HETATM 1612  CMA HEM A 201      25.325   1.939 137.106  1.00 39.61           C  
HETATM 1613  CAA HEM A 201      23.950   4.721 137.759  1.00 40.19           C  
HETATM 1614  CBA HEM A 201      25.024   5.772 138.144  1.00 42.16           C  
HETATM 1615  CGA HEM A 201      24.723   7.202 137.752  1.00 41.86           C  
HETATM 1616  O1A HEM A 201      25.584   8.010 137.285  1.00 47.63           O  
HETATM 1617  O2A HEM A 201      23.570   7.627 137.871  1.00 44.50           O  
HETATM 1618  C1B HEM A 201      25.258   1.584 132.594  1.00 34.50           C  
HETATM 1619  C2B HEM A 201      25.788   0.463 131.889  1.00 36.61           C  
HETATM 1620  C3B HEM A 201      25.723   0.740 130.549  1.00 35.75           C  
HETATM 1621  C4B HEM A 201      25.025   2.045 130.445  1.00 32.82           C  
HETATM 1622  CMB HEM A 201      26.386  -0.791 132.469  1.00 39.03           C  
HETATM 1623  CAB HEM A 201      25.973  -0.256 129.505  1.00 42.69           C  
HETATM 1624  CBB HEM A 201      24.845  -0.567 128.895  1.00 50.83           C  
HETATM 1625  C1C HEM A 201      24.065   3.878 129.116  1.00 27.51           C  
HETATM 1626  C2C HEM A 201      23.834   4.525 127.918  1.00 24.94           C  
HETATM 1627  C3C HEM A 201      23.203   5.729 128.257  1.00 28.21           C  
HETATM 1628  C4C HEM A 201      23.117   5.797 129.656  1.00 25.38           C  
HETATM 1629  CMC HEM A 201      24.172   3.957 126.550  1.00 26.86           C  
HETATM 1630  CAC HEM A 201      22.688   6.795 127.370  1.00 27.46           C  
HETATM 1631  CBC HEM A 201      22.814   6.668 126.048  1.00 35.37           C  
HETATM 1632  C1D HEM A 201      22.578   6.841 131.756  1.00 28.73           C  
HETATM 1633  C2D HEM A 201      21.968   7.984 132.472  1.00 31.50           C  
HETATM 1634  C3D HEM A 201      22.160   7.735 133.756  1.00 35.81           C  
HETATM 1635  C4D HEM A 201      22.839   6.427 133.816  1.00 32.51           C  
HETATM 1636  CMD HEM A 201      21.302   9.216 131.867  1.00 30.86           C  
HETATM 1637  CAD HEM A 201      21.753   8.631 134.909  1.00 38.87           C  
HETATM 1638  CBD HEM A 201      22.893   9.641 135.056  1.00 41.82           C  
HETATM 1639  CGD HEM A 201      22.560  10.582 136.178  1.00 45.57           C  
HETATM 1640  O1D HEM A 201      22.999  10.318 137.339  1.00 35.70           O  
HETATM 1641  O2D HEM A 201      21.840  11.596 135.932  1.00 50.53           O  
HETATM 1642  NA  HEM A 201      24.217   3.865 134.086  1.00 33.87           N  
HETATM 1643  NB  HEM A 201      24.843   2.482 131.699  1.00 30.28           N  
HETATM 1644  NC  HEM A 201      23.700   4.686 130.152  1.00 26.01           N  
HETATM 1645  ND  HEM A 201      23.109   5.949 132.595  1.00 28.97           N  
HETATM 1646 FE   HEM A 201      23.959   4.280 132.160  1.00 27.94          FE  
HETATM 1647  C2A 9D7 A 202      18.134  11.212 113.140  0.70 39.70           C  
HETATM 1648  C3A 9D7 A 202      18.768  10.837 114.313  0.70 40.98           C  
HETATM 1649  C1A 9D7 A 202      18.917  10.787 111.976  0.70 34.12           C  
HETATM 1650  NA  9D7 A 202      20.066  10.107 112.537  0.70 38.22           N  
HETATM 1651  C4A 9D7 A 202      19.981  10.133 113.912  0.70 39.62           C  
HETATM 1652  CHA 9D7 A 202      18.638  11.024 110.573  0.70 37.03           C  
HETATM 1653  CHB 9D7 A 202      20.914   9.548 114.826  0.70 40.95           C  
HETATM 1654  C4D 9D7 A 202      19.586  10.664 109.520  0.70 37.34           C  
HETATM 1655 ZN   9D7 A 202      21.633   9.198 111.456  0.70 33.89          ZN  
HETATM 1656  CAI 9D7 A 202      17.407  11.844 110.243  0.70 35.54           C  
HETATM 1657  C3D 9D7 A 202      19.466  11.008 108.086  0.70 37.73           C  
HETATM 1658  NB  9D7 A 202      22.643   8.637 113.181  0.70 41.35           N  
HETATM 1659  C1B 9D7 A 202      22.118   8.955 114.485  0.70 42.57           C  
HETATM 1660  ND  9D7 A 202      20.834   9.899 109.646  0.70 35.58           N  
HETATM 1661  NC  9D7 A 202      23.314   8.501 110.434  0.70 37.62           N  
HETATM 1662  CAO 9D7 A 202      17.079  13.016 110.935  0.70 39.13           C  
HETATM 1663  CAP 9D7 A 202      16.514  11.494 109.258  0.70 35.82           C  
HETATM 1664  C4B 9D7 A 202      23.862   8.087 113.342  0.70 39.30           C  
HETATM 1665  C2B 9D7 A 202      23.095   8.508 115.485  0.70 39.34           C  
HETATM 1666  C1C 9D7 A 202      24.437   7.948 110.937  0.70 34.99           C  
HETATM 1667  C1D 9D7 A 202      21.417   9.871 108.393  0.70 38.93           C  
HETATM 1668  C2D 9D7 A 202      20.575  10.531 107.396  0.70 37.96           C  
HETATM 1669  C4C 9D7 A 202      23.435   8.623 109.035  0.70 35.42           C  
HETATM 1670  CAW 9D7 A 202      15.940  13.774 110.685  0.70 39.50           C  
HETATM 1671  CAX 9D7 A 202      15.392  12.257 108.992  0.70 39.54           C  
HETATM 1672  C2C 9D7 A 202      25.307   7.630 109.803  0.70 36.59           C  
HETATM 1673  C3B 9D7 A 202      24.132   7.978 114.812  0.70 40.12           C  
HETATM 1674  CHC 9D7 A 202      24.681   7.642 112.283  0.70 39.33           C  
HETATM 1675  CHD 9D7 A 202      22.624   9.204 108.093  0.70 36.64           C  
HETATM 1676  C3C 9D7 A 202      24.710   8.066 108.677  0.70 40.38           C  
HETATM 1677  CBD 9D7 A 202      15.069  13.394 109.715  0.70 39.53           C  
HETATM 1678  CBE 9D7 A 202      25.822   6.803 112.648  0.70 40.74           C  
HETATM 1679  CBF 9D7 A 202      25.552   5.685 113.425  0.70 42.01           C  
HETATM 1680  CBG 9D7 A 202      27.149   7.103 112.298  0.70 42.32           C  
HETATM 1681  CBH 9D7 A 202      26.572   4.842 113.841  0.70 44.33           C  
HETATM 1682  CBI 9D7 A 202      28.196   6.254 112.723  0.70 47.71           C  
HETATM 1683  CBJ 9D7 A 202      27.901   5.110 113.492  0.70 46.36           C  
HETATM 1684  CBK 9D7 A 202      28.889   4.160 113.969  0.70 52.87           C  
HETATM 1685  OBL 9D7 A 202      30.126   4.167 113.875  0.70 59.88           O  
HETATM 1686  OBM 9D7 A 202      28.337   3.089 114.615  0.70 52.73           O  
HETATM 1687 ZN    ZN A 203      21.522   5.670  91.831  1.00 30.48          ZN  
HETATM 1688 ZN    ZN A 204      19.689  11.440  97.350  1.00 53.65          ZN  
HETATM 1689 CL    CL A 205      18.766  17.476  76.086  1.00 42.56          CL  
HETATM 1690 CL    CL A 206      32.753   9.688 102.270  1.00 35.93          CL  
HETATM 1691 CL    CL A 207      22.988   4.973  90.075  1.00 34.93          CL  
HETATM 1692  O   HOH A 301      28.666  10.374  77.062  1.00 40.31           O  
HETATM 1693  O   HOH A 302      18.574  21.726 103.347  1.00 45.02           O  
HETATM 1694  O   HOH A 303      15.657  17.466 116.663  1.00 51.96           O  
HETATM 1695  O   HOH A 304      17.119  13.241 121.736  1.00 46.01           O  
HETATM 1696  O   HOH A 305      20.393  15.235  96.040  1.00 39.82           O  
HETATM 1697  O   HOH A 306      28.015  22.460  95.727  1.00 34.01           O  
HETATM 1698  O   HOH A 307      36.839  10.897 109.789  1.00 39.23           O  
HETATM 1699  O   HOH A 308      30.959  17.420 105.245  1.00 33.69           O  
HETATM 1700  O   HOH A 309      17.201  19.208  80.668  1.00 39.82           O  
HETATM 1701  O   HOH A 310      31.023   8.344  92.299  1.00 44.47           O  
HETATM 1702  O   HOH A 311      16.450   9.078 141.625  1.00 41.55           O  
HETATM 1703  O   HOH A 312      13.031  14.739 113.277  1.00 35.48           O  
HETATM 1704  O   HOH A 313      13.979   8.489 140.028  1.00 24.06           O  
HETATM 1705  O   HOH A 314      14.891  15.774 118.071  1.00 48.08           O  
HETATM 1706  O   HOH A 315      34.551  13.017  97.520  1.00 37.06           O  
HETATM 1707  O   HOH A 316      30.754  17.708  98.335  1.00 28.84           O  
HETATM 1708  O   HOH A 317      29.002  21.714  98.468  1.00 39.85           O  
HETATM 1709  O   HOH A 318      19.552   4.368  96.372  1.00 49.17           O  
HETATM 1710  O   HOH A 319      19.577  -1.969 141.321  1.00 38.39           O  
HETATM 1711  O   HOH A 320      18.970  -3.708 139.266  1.00 38.86           O  
HETATM 1712  O   HOH A 321      16.197   5.857 149.424  1.00 39.20           O  
HETATM 1713  O   HOH A 322      29.378  14.308  77.884  1.00 41.25           O  
HETATM 1714  O   HOH A 323      14.008   8.320 137.362  1.00 37.72           O  
HETATM 1715  O   HOH A 324      15.810  22.217  86.657  1.00 39.56           O  
HETATM 1716  O   HOH A 325      20.548  19.262  96.646  1.00 35.71           O  
HETATM 1717  O   HOH A 326      32.379  17.447  90.364  1.00 46.20           O  
HETATM 1718  O   HOH A 327      29.221   6.685 105.303  1.00 34.99           O  
HETATM 1719  O   HOH A 328      10.280   8.840  88.374  1.00 40.28           O  
HETATM 1720  O   HOH A 329      31.393  11.111 106.647  1.00 31.45           O  
HETATM 1721  O   HOH A 330      27.162  18.825  78.428  1.00 57.61           O  
HETATM 1722  O   HOH A 331      30.994   8.421 109.036  1.00 53.68           O  
HETATM 1723  O   HOH A 332      13.130 -10.164 139.389  1.00 32.48           O  
HETATM 1724  O   HOH A 333       9.463  13.105  79.249  1.00 36.06           O  
HETATM 1725  O   HOH A 334      22.061  21.918  80.698  1.00 36.59           O  
HETATM 1726  O   HOH A 335      32.093  15.538 106.958  1.00 33.79           O  
HETATM 1727  O   HOH A 336      22.199  10.149  72.704  1.00 33.11           O  
HETATM 1728  O   HOH A 337      19.961  19.316  92.750  1.00 43.30           O  
HETATM 1729  O   HOH A 338      20.654  16.701  98.293  1.00 43.00           O  
HETATM 1730  O   HOH A 339      32.619  17.384 102.789  1.00 37.27           O  
CONECT   73 1646                                                                
CONECT  291 1688                                                                
CONECT  526 1687                                                                
CONECT  534 1688                                                                
CONECT  560 1688                                                                
CONECT  903 1646                                                                
CONECT 1022 1655                                                                
CONECT 1098 1687                                                                
CONECT 1107 1688                                                                
CONECT 1136 1687                                                                
CONECT 1604 1608 1635                                                           
CONECT 1605 1611 1618                                                           
CONECT 1606 1621 1625                                                           
CONECT 1607 1628 1632                                                           
CONECT 1608 1604 1609 1642                                                      
CONECT 1609 1608 1610 1613                                                      
CONECT 1610 1609 1611 1612                                                      
CONECT 1611 1605 1610 1642                                                      
CONECT 1612 1610                                                                
CONECT 1613 1609 1614                                                           
CONECT 1614 1613 1615                                                           
CONECT 1615 1614 1616 1617                                                      
CONECT 1616 1615                                                                
CONECT 1617 1615                                                                
CONECT 1618 1605 1619 1643                                                      
CONECT 1619 1618 1620 1622                                                      
CONECT 1620 1619 1621 1623                                                      
CONECT 1621 1606 1620 1643                                                      
CONECT 1622 1619                                                                
CONECT 1623 1620 1624                                                           
CONECT 1624 1623                                                                
CONECT 1625 1606 1626 1644                                                      
CONECT 1626 1625 1627 1629                                                      
CONECT 1627 1626 1628 1630                                                      
CONECT 1628 1607 1627 1644                                                      
CONECT 1629 1626                                                                
CONECT 1630 1627 1631                                                           
CONECT 1631 1630                                                                
CONECT 1632 1607 1633 1645                                                      
CONECT 1633 1632 1634 1636                                                      
CONECT 1634 1633 1635 1637                                                      
CONECT 1635 1604 1634 1645                                                      
CONECT 1636 1633                                                                
CONECT 1637 1634 1638                                                           
CONECT 1638 1637 1639                                                           
CONECT 1639 1638 1640 1641                                                      
CONECT 1640 1639                                                                
CONECT 1641 1639                                                                
CONECT 1642 1608 1611 1646                                                      
CONECT 1643 1618 1621 1646                                                      
CONECT 1644 1625 1628 1646                                                      
CONECT 1645 1632 1635 1646                                                      
CONECT 1646   73  903 1642 1643                                                 
CONECT 1646 1644 1645                                                           
CONECT 1647 1648 1649                                                           
CONECT 1648 1647 1651                                                           
CONECT 1649 1647 1650 1652                                                      
CONECT 1650 1649 1651 1655                                                      
CONECT 1651 1648 1650 1653                                                      
CONECT 1652 1649 1654 1656                                                      
CONECT 1653 1651 1659                                                           
CONECT 1654 1652 1657 1660                                                      
CONECT 1655 1022 1650 1658 1660                                                 
CONECT 1655 1661                                                                
CONECT 1656 1652 1662 1663                                                      
CONECT 1657 1654 1668                                                           
CONECT 1658 1655 1659 1664                                                      
CONECT 1659 1653 1658 1665                                                      
CONECT 1660 1654 1655 1667                                                      
CONECT 1661 1655 1666 1669                                                      
CONECT 1662 1656 1670                                                           
CONECT 1663 1656 1671                                                           
CONECT 1664 1658 1673 1674                                                      
CONECT 1665 1659 1673                                                           
CONECT 1666 1661 1672 1674                                                      
CONECT 1667 1660 1668 1675                                                      
CONECT 1668 1657 1667                                                           
CONECT 1669 1661 1675 1676                                                      
CONECT 1670 1662 1677                                                           
CONECT 1671 1663 1677                                                           
CONECT 1672 1666 1676                                                           
CONECT 1673 1664 1665                                                           
CONECT 1674 1664 1666 1678                                                      
CONECT 1675 1667 1669                                                           
CONECT 1676 1669 1672                                                           
CONECT 1677 1670 1671                                                           
CONECT 1678 1674 1679 1680                                                      
CONECT 1679 1678 1681                                                           
CONECT 1680 1678 1682                                                           
CONECT 1681 1679 1683                                                           
CONECT 1682 1680 1683                                                           
CONECT 1683 1681 1682 1684                                                      
CONECT 1684 1683 1685 1686                                                      
CONECT 1685 1684                                                                
CONECT 1686 1684                                                                
CONECT 1687  526 1098 1136                                                      
CONECT 1688  291  534  560 1107                                                 
MASTER      339    0    7    4    0    0   14    6 1712    1   97   16          
END                                                                             
