# Supplementary material for: Design of complicated all-α protein structures
Source: Nat Struct Mol Biol. 2024 Jan 4;31(2):275–82. doi: 10.1038/s41594-023-01147-9 (PMC11377298; doi:10.1038/s41594-023-01147-9)
Supplement: Supplementary file 8 — Statistical source data. [file 41594_2023_1147_MOESM8_ESM.zip › ED_Fig1/6dlc.pdb]

HEADER    DE NOVO PROTEIN                         31-MAY-18   6DLC              
TITLE     DESIGNED PROTEIN DHD1:234_A, DESIGNED PROTEIN DHD1:234_B              
COMPND    MOL_ID: 1;                                                            
COMPND   2 MOLECULE: DESIGNED PROTEIN DHD1:234_A;                               
COMPND   3 CHAIN: A;                                                            
COMPND   4 ENGINEERED: YES;                                                     
COMPND   5 MOL_ID: 2;                                                           
COMPND   6 MOLECULE: DESIGNED PROTEIN DHD1:234_B;                               
COMPND   7 CHAIN: B;                                                            
COMPND   8 ENGINEERED: YES                                                      
SOURCE    MOL_ID: 1;                                                            
SOURCE   2 ORGANISM_SCIENTIFIC: SYNTHETIC CONSTRUCT;                            
SOURCE   3 ORGANISM_TAXID: 32630;                                               
SOURCE   4 EXPRESSION_SYSTEM: ESCHERICHIA COLI;                                 
SOURCE   5 EXPRESSION_SYSTEM_TAXID: 562;                                        
SOURCE   6 MOL_ID: 2;                                                           
SOURCE   7 ORGANISM_SCIENTIFIC: SYNTHETIC CONSTRUCT;                            
SOURCE   8 ORGANISM_TAXID: 32630;                                               
SOURCE   9 EXPRESSION_SYSTEM: ESCHERICHIA COLI;                                 
SOURCE  10 EXPRESSION_SYSTEM_TAXID: 562                                         
KEYWDS    COMPUTATIONAL DESIGN, HETERODIMER, COILED-COIL, DE NOVO PROTEIN       
EXPDTA    X-RAY DIFFRACTION                                                     
AUTHOR    M.J.BICK,Z.CHEN,D.BAKER                                               
REVDAT   4   20-NOV-19 6DLC    1       REMARK                                   
REVDAT   3   16-JAN-19 6DLC    1       JRNL                                     
REVDAT   2   09-JAN-19 6DLC    1       JRNL                                     
REVDAT   1   26-DEC-18 6DLC    0                                                
JRNL        AUTH   Z.CHEN,S.E.BOYKEN,M.JIA,F.BUSCH,D.FLORES-SOLIS,M.J.BICK,     
JRNL        AUTH 2 P.LU,Z.L.VANAERNUM,A.SAHASRABUDDHE,R.A.LANGAN,S.BERMEO,      
JRNL        AUTH 3 T.J.BRUNETTE,V.K.MULLIGAN,L.P.CARTER,F.DIMAIO,N.G.SGOURAKIS, 
JRNL        AUTH 4 V.H.WYSOCKI,D.BAKER                                          
JRNL        TITL   PROGRAMMABLE DESIGN OF ORTHOGONAL PROTEIN HETERODIMERS.      
JRNL        REF    NATURE                        V. 565   106 2019              
JRNL        REFN                   ESSN 1476-4687                               
JRNL        PMID   30568301                                                     
JRNL        DOI    10.1038/S41586-018-0802-Y                                    
REMARK   2                                                                      
REMARK   2 RESOLUTION.    3.26 ANGSTROMS.                                       
REMARK   3                                                                      
REMARK   3 REFINEMENT.                                                          
REMARK   3   PROGRAM     : PHENIX DEV_3112                                      
REMARK   3   AUTHORS     : PAUL ADAMS,PAVEL AFONINE,VINCENT CHEN,IAN            
REMARK   3               : DAVIS,KRESHNA GOPAL,RALF GROSSE-KUNSTLEVE,           
REMARK   3               : LI-WEI HUNG,ROBERT IMMORMINO,TOM IOERGER,            
REMARK   3               : AIRLIE MCCOY,ERIK MCKEE,NIGEL MORIARTY,              
REMARK   3               : REETAL PAI,RANDY READ,JANE RICHARDSON,               
REMARK   3               : DAVID RICHARDSON,TOD ROMO,JIM SACCHETTINI,           
REMARK   3               : NICHOLAS SAUTER,JACOB SMITH,LAURENT                  
REMARK   3               : STORONI,TOM TERWILLIGER,PETER ZWART                  
REMARK   3                                                                      
REMARK   3    REFINEMENT TARGET : NULL                                          
REMARK   3                                                                      
REMARK   3  DATA USED IN REFINEMENT.                                            
REMARK   3   RESOLUTION RANGE HIGH (ANGSTROMS) : 3.26                           
REMARK   3   RESOLUTION RANGE LOW  (ANGSTROMS) : 48.44                          
REMARK   3   MIN(FOBS/SIGMA_FOBS)              : 1.350                          
REMARK   3   COMPLETENESS FOR RANGE        (%) : 99.8                           
REMARK   3   NUMBER OF REFLECTIONS             : 2482                           
REMARK   3                                                                      
REMARK   3  FIT TO DATA USED IN REFINEMENT.                                     
REMARK   3   R VALUE     (WORKING + TEST SET) : 0.261                           
REMARK   3   R VALUE            (WORKING SET) : 0.258                           
REMARK   3   FREE R VALUE                     : 0.286                           
REMARK   3   FREE R VALUE TEST SET SIZE   (%) : 10.150                          
REMARK   3   FREE R VALUE TEST SET COUNT      : 252                             
REMARK   3                                                                      
REMARK   3  FIT TO DATA USED IN REFINEMENT (IN BINS).                           
REMARK   3   BIN  RESOLUTION RANGE  COMPL.    NWORK NFREE   RWORK  RFREE        
REMARK   3     1 48.4478 -  4.1080    1.00     1125   134  0.2443 0.2699        
REMARK   3     2  4.1080 -  3.2609    1.00     1105   118  0.2996 0.3422        
REMARK   3                                                                      
REMARK   3  BULK SOLVENT MODELLING.                                             
REMARK   3   METHOD USED        : NULL                                          
REMARK   3   SOLVENT RADIUS     : 1.11                                          
REMARK   3   SHRINKAGE RADIUS   : 0.90                                          
REMARK   3   K_SOL              : NULL                                          
REMARK   3   B_SOL              : NULL                                          
REMARK   3                                                                      
REMARK   3  ERROR ESTIMATES.                                                    
REMARK   3   COORDINATE ERROR (MAXIMUM-LIKELIHOOD BASED)     : 0.450            
REMARK   3   PHASE ERROR (DEGREES, MAXIMUM-LIKELIHOOD BASED) : 25.340           
REMARK   3                                                                      
REMARK   3  B VALUES.                                                           
REMARK   3   FROM WILSON PLOT           (A**2) : 109.0                          
REMARK   3   MEAN B VALUE      (OVERALL, A**2) : 117.0                          
REMARK   3   OVERALL ANISOTROPIC B VALUE.                                       
REMARK   3    B11 (A**2) : NULL                                                 
REMARK   3    B22 (A**2) : NULL                                                 
REMARK   3    B33 (A**2) : NULL                                                 
REMARK   3    B12 (A**2) : NULL                                                 
REMARK   3    B13 (A**2) : NULL                                                 
REMARK   3    B23 (A**2) : NULL                                                 
REMARK   3                                                                      
REMARK   3  TWINNING INFORMATION.                                               
REMARK   3   FRACTION: NULL                                                     
REMARK   3   OPERATOR: NULL                                                     
REMARK   3                                                                      
REMARK   3  DEVIATIONS FROM IDEAL VALUES.                                       
REMARK   3                 RMSD          COUNT                                  
REMARK   3   BOND      :  0.003            941                                  
REMARK   3   ANGLE     :  0.638           1286                                  
REMARK   3   CHIRALITY :  0.034            169                                  
REMARK   3   PLANARITY :  0.005            164                                  
REMARK   3   DIHEDRAL  :  8.952            575                                  
REMARK   3                                                                      
REMARK   3  TLS DETAILS                                                         
REMARK   3   NUMBER OF TLS GROUPS  : NULL                                       
REMARK   3                                                                      
REMARK   3  NCS DETAILS                                                         
REMARK   3   NUMBER OF NCS GROUPS : NULL                                        
REMARK   3                                                                      
REMARK   3  OTHER REFINEMENT REMARKS: NULL                                      
REMARK   4                                                                      
REMARK   4 6DLC COMPLIES WITH FORMAT V. 3.30, 13-JUL-11                         
REMARK 100                                                                      
REMARK 100 THIS ENTRY HAS BEEN PROCESSED BY RCSB ON 05-JUN-18.                  
REMARK 100 THE DEPOSITION ID IS D_1000234847.                                   
REMARK 200                                                                      
REMARK 200 EXPERIMENTAL DETAILS                                                 
REMARK 200  EXPERIMENT TYPE                : X-RAY DIFFRACTION                  
REMARK 200  DATE OF DATA COLLECTION        : 14-DEC-17                          
REMARK 200  TEMPERATURE           (KELVIN) : 100                                
REMARK 200  PH                             : 8.0                                
REMARK 200  NUMBER OF CRYSTALS USED        : 1                                  
REMARK 200                                                                      
REMARK 200  SYNCHROTRON              (Y/N) : Y                                  
REMARK 200  RADIATION SOURCE               : ALS                                
REMARK 200  BEAMLINE                       : 8.2.1                              
REMARK 200  X-RAY GENERATOR MODEL          : NULL                               
REMARK 200  MONOCHROMATIC OR LAUE    (M/L) : M                                  
REMARK 200  WAVELENGTH OR RANGE        (A) : 0.999954                           
REMARK 200  MONOCHROMATOR                  : DOUBLE-CRYSTAL SI(111) AND         
REMARK 200                                   MULTILAYER                         
REMARK 200  OPTICS                         : NULL                               
REMARK 200                                                                      
REMARK 200  DETECTOR TYPE                  : CCD                                
REMARK 200  DETECTOR MANUFACTURER          : ADSC QUANTUM 315R                  
REMARK 200  INTENSITY-INTEGRATION SOFTWARE : XDS JUNE 17, 2015                  
REMARK 200  DATA SCALING SOFTWARE          : XDS JUNE 17, 2015                  
REMARK 200                                                                      
REMARK 200  NUMBER OF UNIQUE REFLECTIONS   : 2485                               
REMARK 200  RESOLUTION RANGE HIGH      (A) : 3.260                              
REMARK 200  RESOLUTION RANGE LOW       (A) : 48.440                             
REMARK 200  REJECTION CRITERIA  (SIGMA(I)) : NULL                               
REMARK 200                                                                      
REMARK 200 OVERALL.                                                             
REMARK 200  COMPLETENESS FOR RANGE     (%) : 99.8                               
REMARK 200  DATA REDUNDANCY                : 7.600                              
REMARK 200  R MERGE                    (I) : 0.12500                            
REMARK 200  R SYM                      (I) : NULL                               
REMARK 200  <I/SIGMA(I)> FOR THE DATA SET  : 9.7000                             
REMARK 200                                                                      
REMARK 200 IN THE HIGHEST RESOLUTION SHELL.                                     
REMARK 200  HIGHEST RESOLUTION SHELL, RANGE HIGH (A) : 3.26                     
REMARK 200  HIGHEST RESOLUTION SHELL, RANGE LOW  (A) : 3.52                     
REMARK 200  COMPLETENESS FOR SHELL     (%) : 99.6                               
REMARK 200  DATA REDUNDANCY IN SHELL       : 7.80                               
REMARK 200  R MERGE FOR SHELL          (I) : 1.34300                            
REMARK 200  R SYM FOR SHELL            (I) : NULL                               
REMARK 200  <I/SIGMA(I)> FOR SHELL         : 1.700                              
REMARK 200                                                                      
REMARK 200 DIFFRACTION PROTOCOL: SINGLE WAVELENGTH                              
REMARK 200 METHOD USED TO DETERMINE THE STRUCTURE: MOLECULAR REPLACEMENT        
REMARK 200 SOFTWARE USED: PHASER 2.5.6.                                         
REMARK 200 STARTING MODEL: COMPUTATIONAL DESIGN MODEL                           
REMARK 200                                                                      
REMARK 200 REMARK: NULL                                                         
REMARK 280                                                                      
REMARK 280 CRYSTAL                                                              
REMARK 280 SOLVENT CONTENT, VS   (%): 44.70                                     
REMARK 280 MATTHEWS COEFFICIENT, VM (ANGSTROMS**3/DA): 2.22                     
REMARK 280                                                                      
REMARK 280 CRYSTALLIZATION CONDITIONS: 0.15M POTASSIUM BROMIDE, 30% (W/V) PEG   
REMARK 280  2,000 MME, PLUS 20% GLYCEROL AS CRYOPROTECTANT, PH 8.0, VAPOR       
REMARK 280  DIFFUSION, HANGING DROP, TEMPERATURE 290.15K                        
REMARK 290                                                                      
REMARK 290 CRYSTALLOGRAPHIC SYMMETRY                                            
REMARK 290 SYMMETRY OPERATORS FOR SPACE GROUP: P 64                             
REMARK 290                                                                      
REMARK 290      SYMOP   SYMMETRY                                                
REMARK 290     NNNMMM   OPERATOR                                                
REMARK 290       1555   X,Y,Z                                                   
REMARK 290       2555   -Y,X-Y,Z+1/3                                            
REMARK 290       3555   -X+Y,-X,Z+2/3                                           
REMARK 290       4555   -X,-Y,Z                                                 
REMARK 290       5555   Y,-X+Y,Z+1/3                                            
REMARK 290       6555   X-Y,X,Z+2/3                                             
REMARK 290                                                                      
REMARK 290     WHERE NNN -> OPERATOR NUMBER                                     
REMARK 290           MMM -> TRANSLATION VECTOR                                  
REMARK 290                                                                      
REMARK 290 CRYSTALLOGRAPHIC SYMMETRY TRANSFORMATIONS                            
REMARK 290 THE FOLLOWING TRANSFORMATIONS OPERATE ON THE ATOM/HETATM             
REMARK 290 RECORDS IN THIS ENTRY TO PRODUCE CRYSTALLOGRAPHICALLY                
REMARK 290 RELATED MOLECULES.                                                   
REMARK 290   SMTRY1   1  1.000000  0.000000  0.000000        0.00000            
REMARK 290   SMTRY2   1  0.000000  1.000000  0.000000        0.00000            
REMARK 290   SMTRY3   1  0.000000  0.000000  1.000000        0.00000            
REMARK 290   SMTRY1   2 -0.500000 -0.866025  0.000000        0.00000            
REMARK 290   SMTRY2   2  0.866025 -0.500000  0.000000        0.00000            
REMARK 290   SMTRY3   2  0.000000  0.000000  1.000000        9.28200            
REMARK 290   SMTRY1   3 -0.500000  0.866025  0.000000        0.00000            
REMARK 290   SMTRY2   3 -0.866025 -0.500000  0.000000        0.00000            
REMARK 290   SMTRY3   3  0.000000  0.000000  1.000000       18.56400            
REMARK 290   SMTRY1   4 -1.000000  0.000000  0.000000        0.00000            
REMARK 290   SMTRY2   4  0.000000 -1.000000  0.000000        0.00000            
REMARK 290   SMTRY3   4  0.000000  0.000000  1.000000        0.00000            
REMARK 290   SMTRY1   5  0.500000  0.866025  0.000000        0.00000            
REMARK 290   SMTRY2   5 -0.866025  0.500000  0.000000        0.00000            
REMARK 290   SMTRY3   5  0.000000  0.000000  1.000000        9.28200            
REMARK 290   SMTRY1   6  0.500000 -0.866025  0.000000        0.00000            
REMARK 290   SMTRY2   6  0.866025  0.500000  0.000000        0.00000            
REMARK 290   SMTRY3   6  0.000000  0.000000  1.000000       18.56400            
REMARK 290                                                                      
REMARK 290 REMARK: NULL                                                         
REMARK 300                                                                      
REMARK 300 BIOMOLECULE: 1                                                       
REMARK 300 SEE REMARK 350 FOR THE AUTHOR PROVIDED AND/OR PROGRAM                
REMARK 300 GENERATED ASSEMBLY INFORMATION FOR THE STRUCTURE IN                  
REMARK 300 THIS ENTRY. THE REMARK MAY ALSO PROVIDE INFORMATION ON               
REMARK 300 BURIED SURFACE AREA.                                                 
REMARK 350                                                                      
REMARK 350 COORDINATES FOR A COMPLETE MULTIMER REPRESENTING THE KNOWN           
REMARK 350 BIOLOGICALLY SIGNIFICANT OLIGOMERIZATION STATE OF THE                
REMARK 350 MOLECULE CAN BE GENERATED BY APPLYING BIOMT TRANSFORMATIONS          
REMARK 350 GIVEN BELOW.  BOTH NON-CRYSTALLOGRAPHIC AND                          
REMARK 350 CRYSTALLOGRAPHIC OPERATIONS ARE GIVEN.                               
REMARK 350                                                                      
REMARK 350 BIOMOLECULE: 1                                                       
REMARK 350 AUTHOR DETERMINED BIOLOGICAL UNIT: TETRAMERIC                        
REMARK 350 SOFTWARE DETERMINED QUATERNARY STRUCTURE: TETRAMERIC                 
REMARK 350 SOFTWARE USED: PISA                                                  
REMARK 350 TOTAL BURIED SURFACE AREA: 5670 ANGSTROM**2                          
REMARK 350 SURFACE AREA OF THE COMPLEX: 15030 ANGSTROM**2                       
REMARK 350 CHANGE IN SOLVENT FREE ENERGY: -68.0 KCAL/MOL                        
REMARK 350 APPLY THE FOLLOWING TO CHAINS: A, B                                  
REMARK 350   BIOMT1   1  1.000000  0.000000  0.000000        0.00000            
REMARK 350   BIOMT2   1  0.000000  1.000000  0.000000        0.00000            
REMARK 350   BIOMT3   1  0.000000  0.000000  1.000000        0.00000            
REMARK 350   BIOMT1   2 -1.000000  0.000000  0.000000       96.88500            
REMARK 350   BIOMT2   2  0.000000 -1.000000  0.000000        0.00000            
REMARK 350   BIOMT3   2  0.000000  0.000000  1.000000        0.00000            
REMARK 465                                                                      
REMARK 465 MISSING RESIDUES                                                     
REMARK 465 THE FOLLOWING RESIDUES WERE NOT LOCATED IN THE                       
REMARK 465 EXPERIMENT. (M=MODEL NUMBER; RES=RESIDUE NAME; C=CHAIN               
REMARK 465 IDENTIFIER; SSSEQ=SEQUENCE NUMBER; I=INSERTION CODE.)                
REMARK 465                                                                      
REMARK 465   M RES C SSSEQI                                                     
REMARK 465     MET A     0                                                      
REMARK 465     ASP A     1                                                      
REMARK 465     SER A     2                                                      
REMARK 465     ASP A     3                                                      
REMARK 465     GLU A     4                                                      
REMARK 465     HIS A     5                                                      
REMARK 465     ILE A    76                                                      
REMARK 465     ASP A    77                                                      
REMARK 465     LYS A    78                                                      
REMARK 465     ARG A    79                                                      
REMARK 465     HIS B   114                                                      
REMARK 465     VAL B   148                                                      
REMARK 465     GLU B   149                                                      
REMARK 470                                                                      
REMARK 470 MISSING ATOM                                                         
REMARK 470 THE FOLLOWING RESIDUES HAVE MISSING ATOMS (M=MODEL NUMBER;           
REMARK 470 RES=RESIDUE NAME; C=CHAIN IDENTIFIER; SSEQ=SEQUENCE NUMBER;          
REMARK 470 I=INSERTION CODE):                                                   
REMARK 470   M RES CSSEQI  ATOMS                                                
REMARK 470     LEU A   6    CG   CD1  CD2                                       
REMARK 470     LYS A   8    CG   CD   CE   NZ                                   
REMARK 470     LEU A   9    CD1  CD2                                            
REMARK 470     LYS A  10    CG   CD   CE   NZ                                   
REMARK 470     LEU A  13    CD1  CD2                                            
REMARK 470     GLU A  14    CG   CD   OE1  OE2                                  
REMARK 470     LEU A  16    CD1  CD2                                            
REMARK 470     LEU A  20    CD1  CD2                                            
REMARK 470     ASP A  21    CG   OD1  OD2                                       
REMARK 470     LYS A  25    CG   CD   CE   NZ                                   
REMARK 470     LYS A  28    CD   CE   NZ                                        
REMARK 470     ARG A  31    CD   NE   CZ   NH1  NH2                             
REMARK 470     ASP A  32    CG   OD1  OD2                                       
REMARK 470     ILE A  33    CG1  CG2  CD1                                       
REMARK 470     LEU A  34    CG   CD1  CD2                                       
REMARK 470     SER A  35    OG                                                  
REMARK 470     GLU A  36    CD   OE1  OE2                                       
REMARK 470     GLU A  39    CG   CD   OE1  OE2                                  
REMARK 470     GLU A  41    CG   CD   OE1  OE2                                  
REMARK 470     LYS A  44    CG   CD   CE   NZ                                   
REMARK 470     ILE A  47    CG1  CG2  CD1                                       
REMARK 470     ASP A  48    CG   OD1  OD2                                       
REMARK 470     LEU A  49    CD1  CD2                                            
REMARK 470     GLU A  51    CG   CD   OE1  OE2                                  
REMARK 470     VAL A  54    CG1  CG2                                            
REMARK 470     ARG A  55    CD   NE   CZ   NH1  NH2                             
REMARK 470     LYS A  58    CG   CD   CE   NZ                                   
REMARK 470     ILE A  61    CG1  CG2  CD1                                       
REMARK 470     LYS A  62    CG   CD   CE   NZ                                   
REMARK 470     ILE A  63    CG1  CG2  CD1                                       
REMARK 470     GLU A  65    CG   CD   OE1  OE2                                  
REMARK 470     SER A  67    OG                                                  
REMARK 470     LYS A  70    CG   CD   CE   NZ                                   
REMARK 470     LYS A  71    CD   CE   NZ                                        
REMARK 470     GLU A  72    CG   CD   OE1  OE2                                  
REMARK 470     LYS A  73    CG   CD   CE   NZ                                   
REMARK 470     ARG A  74    CG   CD   NE   CZ   NH1  NH2                        
REMARK 470     ASP A  80    CG   OD1  OD2                                       
REMARK 470     LYS A  82    CG   CD   CE   NZ                                   
REMARK 470     GLU A  83    CD   OE1  OE2                                       
REMARK 470     LEU A  84    CG   CD1  CD2                                       
REMARK 470     ASP A  85    OD1  OD2                                            
REMARK 470     LYS A  86    CD   CE   NZ                                        
REMARK 470     LEU A  87    CG   CD1  CD2                                       
REMARK 470     LEU A  88    CG   CD1  CD2                                       
REMARK 470     ASP A  89    OD1  OD2                                            
REMARK 470     GLU A  92    CG   CD   OE1  OE2                                  
REMARK 470     LYS A  93    CG   CD   CE   NZ                                   
REMARK 470     GLN A  96    CD   OE1  NE2                                       
REMARK 470     LYS A 100    CG   CD   CE   NZ                                   
REMARK 470     ASP A 104    OD1  OD2                                            
REMARK 470     ASN A 106    OD1  ND2                                            
REMARK 470     LYS A 107    CE   NZ                                             
REMARK 470     GLU A 110    CD   OE1  OE2                                       
REMARK 470     ARG A 113    CD   NE   CZ   NH1  NH2                             
REMARK 470     ARG A 114    NE   CZ   NH1  NH2                                  
REMARK 470     LYS B 118    CD   CE   NZ                                        
REMARK 470     GLU B 121    CD   OE1  OE2                                       
REMARK 470     GLU B 125    CD   OE1  OE2                                       
REMARK 470     LYS B 128    CD   CE   NZ                                        
REMARK 470     ARG B 129    CD   NE   CZ   NH1  NH2                             
REMARK 470     GLU B 131    CD   OE1  OE2                                       
REMARK 470     LYS B 132    CD   CE   NZ                                        
REMARK 470     LYS B 135    CG   CD   CE   NZ                                   
REMARK 470     GLU B 136    CD   OE1  OE2                                       
REMARK 470     GLU B 139    CD   OE1  OE2                                       
REMARK 470     LYS B 142    CD   CE   NZ                                        
REMARK 470     LYS B 146    CG   CD   CE   NZ                                   
REMARK 470     LYS B 147    CG   CD   CE   NZ                                   
REMARK 500                                                                      
REMARK 500 GEOMETRY AND STEREOCHEMISTRY                                         
REMARK 500 SUBTOPIC: CLOSE CONTACTS IN SAME ASYMMETRIC UNIT                     
REMARK 500                                                                      
REMARK 500 THE FOLLOWING ATOMS ARE IN CLOSE CONTACT.                            
REMARK 500                                                                      
REMARK 500  ATM1  RES C  SSEQI   ATM2  RES C  SSEQI           DISTANCE          
REMARK 500   OD1  ASP A    66     NH2  ARG A    69              2.18            
REMARK 500                                                                      
REMARK 500 REMARK: NULL                                                         
DBREF  6DLC A    0   114  PDB    6DLC     6DLC             0    114             
DBREF  6DLC B  114   149  PDB    6DLC     6DLC           114    149             
SEQRES   1 A  115  MET ASP SER ASP GLU HIS LEU TYR LYS LEU LYS THR PHE          
SEQRES   2 A  115  LEU GLU ASN LEU ARG ARG HIS LEU ASP ARG LEU ASP LYS          
SEQRES   3 A  115  HIS ILE LYS GLN LEU ARG ASP ILE LEU SER GLU ASN PRO          
SEQRES   4 A  115  GLU ASP GLU ARG VAL LYS ASP ALA ILE ASP LEU SER GLU          
SEQRES   5 A  115  ARG SER VAL ARG ILE VAL LYS THR VAL ILE LYS ILE PHE          
SEQRES   6 A  115  GLU ASP SER VAL ARG LYS LYS GLU LYS ARG PRO ILE ASP          
SEQRES   7 A  115  LYS ARG ASP ASP LYS GLU LEU ASP LYS LEU LEU ASP THR          
SEQRES   8 A  115  LEU GLU LYS ILE LEU GLN THR ALA THR LYS ILE ILE ASP          
SEQRES   9 A  115  ASP ALA ASN LYS LEU LEU GLU TYR LEU ARG ARG                  
SEQRES   1 B   36  HIS GLY ASP PRO LYS VAL VAL GLU THR TYR VAL GLU LEU          
SEQRES   2 B   36  LEU LYS ARG HIS GLU LYS ALA VAL LYS GLU LEU LEU GLU          
SEQRES   3 B   36  ILE ALA LYS THR HIS ALA LYS LYS VAL GLU                      
HELIX    1 AA1 LEU A    6  ASN A   37  1                                  32    
HELIX    2 AA2 ASP A   40  LYS A   73  1                                  34    
HELIX    3 AA3 ASP A   81  ARG A  114  1                                  34    
HELIX    4 AA4 ASP B  116  LYS B  147  1                                  32    
CRYST1   96.885   96.885   27.846  90.00  90.00 120.00 P 64          6          
ORIGX1      1.000000  0.000000  0.000000        0.00000                         
ORIGX2      0.000000  1.000000  0.000000        0.00000                         
ORIGX3      0.000000  0.000000  1.000000        0.00000                         
SCALE1      0.010322  0.005959  0.000000        0.00000                         
SCALE2      0.000000  0.011918  0.000000        0.00000                         
SCALE3      0.000000  0.000000  0.035912        0.00000                         
ATOM      1  N   LEU A   6      81.262  16.762 -13.031  1.00143.93           N  
ATOM      2  CA  LEU A   6      80.211  17.671 -13.470  1.00132.82           C  
ATOM      3  C   LEU A   6      78.953  16.909 -13.873  1.00124.84           C  
ATOM      4  O   LEU A   6      77.862  17.201 -13.384  1.00127.95           O  
ATOM      5  CB  LEU A   6      80.698  18.528 -14.641  1.00147.16           C  
ATOM      6  HA  LEU A   6      79.982  18.262 -12.735  1.00159.88           H  
ATOM      7  N   TYR A   7      79.109  15.928 -14.768  1.00125.50           N  
ATOM      8  CA  TYR A   7      77.958  15.160 -15.226  1.00120.56           C  
ATOM      9  C   TYR A   7      77.207  14.562 -14.043  1.00122.62           C  
ATOM     10  O   TYR A   7      75.972  14.508 -14.039  1.00130.84           O  
ATOM     11  CB  TYR A   7      78.400  14.046 -16.168  1.00134.80           C  
ATOM     12  CG  TYR A   7      77.265  13.433 -16.957  1.00131.98           C  
ATOM     13  CD1 TYR A   7      76.895  13.960 -18.187  1.00147.80           C  
ATOM     14  CD2 TYR A   7      76.532  12.367 -16.454  1.00125.95           C  
ATOM     15  CE1 TYR A   7      75.857  13.414 -18.916  1.00163.48           C  
ATOM     16  CE2 TYR A   7      75.483  11.819 -17.172  1.00150.85           C  
ATOM     17  CZ  TYR A   7      75.149  12.349 -18.402  1.00169.71           C  
ATOM     18  OH  TYR A   7      74.107  11.811 -19.123  1.00151.61           O  
ATOM     19  H   TYR A   7      79.858  15.693 -15.118  1.00151.10           H  
ATOM     20  HA  TYR A   7      77.366  15.751 -15.716  1.00145.17           H  
ATOM     21  HB2 TYR A   7      79.040  14.407 -16.800  1.00162.26           H  
ATOM     22  HB3 TYR A   7      78.812  13.340 -15.645  1.00162.26           H  
ATOM     23  HD1 TYR A   7      77.355  14.693 -18.527  1.00177.86           H  
ATOM     24  HD2 TYR A   7      76.749  12.015 -15.621  1.00151.64           H  
ATOM     25  HE1 TYR A   7      75.636  13.764 -19.749  1.00196.67           H  
ATOM     26  HE2 TYR A   7      75.007  11.098 -16.828  1.00181.52           H  
ATOM     27  HH  TYR A   7      73.688  11.255 -18.653  1.00182.43           H  
ATOM     28  N   LYS A   8      77.944  14.110 -13.022  1.00123.37           N  
ATOM     29  CA  LYS A   8      77.314  13.488 -11.864  1.00121.23           C  
ATOM     30  C   LYS A   8      76.541  14.507 -11.036  1.00117.60           C  
ATOM     31  O   LYS A   8      75.448  14.209 -10.542  1.00109.65           O  
ATOM     32  CB  LYS A   8      78.372  12.792 -11.006  1.00111.58           C  
ATOM     33  H   LYS A   8      78.802  14.152 -12.978  1.00148.55           H  
ATOM     34  HA  LYS A   8      76.686  12.817 -12.173  1.00145.98           H  
ATOM     35  N   LEU A   9      77.090  15.712 -10.867  1.00120.45           N  
ATOM     36  CA  LEU A   9      76.369  16.757 -10.147  1.00123.06           C  
ATOM     37  C   LEU A   9      75.058  17.095 -10.849  1.00119.40           C  
ATOM     38  O   LEU A   9      74.003  17.188 -10.210  1.00118.97           O  
ATOM     39  CB  LEU A   9      77.247  18.001 -10.012  1.00115.84           C  
ATOM     40  CG  LEU A   9      78.278  17.957  -8.884  1.00105.83           C  
ATOM     41  H   LEU A   9      77.866  15.947 -11.155  1.00145.04           H  
ATOM     42  HA  LEU A   9      76.161  16.439  -9.255  1.00148.17           H  
ATOM     43  HB2 LEU A   9      77.732  18.123 -10.843  1.00139.51           H  
ATOM     44  HB3 LEU A   9      76.672  18.764  -9.849  1.00139.51           H  
ATOM     45  N   LYS A  10      75.107  17.279 -12.173  1.00121.11           N  
ATOM     46  CA  LYS A  10      73.897  17.582 -12.928  1.00125.28           C  
ATOM     47  C   LYS A  10      72.896  16.434 -12.855  1.00117.88           C  
ATOM     48  O   LYS A  10      71.695  16.662 -12.679  1.00107.47           O  
ATOM     49  CB  LYS A  10      74.254  17.886 -14.385  1.00129.30           C  
ATOM     50  H   LYS A  10      75.821  17.235 -12.651  1.00145.84           H  
ATOM     51  HA  LYS A  10      73.479  18.369 -12.546  1.00150.84           H  
ATOM     52  N   THR A  11      73.372  15.193 -12.986  1.00105.06           N  
ATOM     53  CA  THR A  11      72.475  14.043 -12.932  1.00111.70           C  
ATOM     54  C   THR A  11      71.800  13.931 -11.570  1.00104.07           C  
ATOM     55  O   THR A  11      70.588  13.699 -11.486  1.00 97.38           O  
ATOM     56  CB  THR A  11      73.250  12.764 -13.255  1.00109.15           C  
ATOM     57  OG1 THR A  11      73.780  12.847 -14.584  1.00125.63           O  
ATOM     58  CG2 THR A  11      72.355  11.539 -13.143  1.00110.20           C  
ATOM     59  H   THR A  11      74.199  14.991 -13.106  1.00126.58           H  
ATOM     60  HA  THR A  11      71.781  14.154 -13.600  1.00134.54           H  
ATOM     61  HB  THR A  11      73.977  12.662 -12.620  1.00131.48           H  
ATOM     62  HG1 THR A  11      74.213  13.561 -14.676  1.00151.26           H  
ATOM     63 HG21 THR A  11      72.783  10.775 -13.560  1.00132.74           H  
ATOM     64 HG22 THR A  11      72.188  11.334 -12.209  1.00132.74           H  
ATOM     65 HG23 THR A  11      71.508  11.705 -13.585  1.00132.74           H  
ATOM     66  N   PHE A  12      72.568  14.095 -10.488  1.00108.11           N  
ATOM     67  CA  PHE A  12      71.980  14.042  -9.158  1.00102.45           C  
ATOM     68  C   PHE A  12      70.993  15.178  -8.933  1.00 94.91           C  
ATOM     69  O   PHE A  12      69.922  14.970  -8.351  1.00 97.79           O  
ATOM     70  CB  PHE A  12      73.059  14.108  -8.083  1.00106.86           C  
ATOM     71  CG  PHE A  12      72.504  14.281  -6.699  1.00105.91           C  
ATOM     72  CD1 PHE A  12      72.020  13.200  -5.983  1.00103.91           C  
ATOM     73  CD2 PHE A  12      72.414  15.544  -6.137  1.00 89.72           C  
ATOM     74  CE1 PHE A  12      71.492  13.374  -4.714  1.00 97.51           C  
ATOM     75  CE2 PHE A  12      71.883  15.721  -4.876  1.00 85.39           C  
ATOM     76  CZ  PHE A  12      71.423  14.638  -4.164  1.00 87.22           C  
ATOM     77  H   PHE A  12      73.416  14.237 -10.500  1.00130.24           H  
ATOM     78  HA  PHE A  12      71.514  13.194  -9.082  1.00123.44           H  
ATOM     79  HB2 PHE A  12      73.570  13.284  -8.100  1.00128.73           H  
ATOM     80  HB3 PHE A  12      73.641  14.863  -8.268  1.00128.73           H  
ATOM     81  HD1 PHE A  12      72.048  12.349  -6.357  1.00125.19           H  
ATOM     82  HD2 PHE A  12      72.715  16.282  -6.615  1.00108.16           H  
ATOM     83  HE1 PHE A  12      71.185  12.639  -4.234  1.00117.51           H  
ATOM     84  HE2 PHE A  12      71.836  16.574  -4.507  1.00102.97           H  
ATOM     85  HZ  PHE A  12      71.067  14.756  -3.313  1.00105.17           H  
ATOM     86  N   LEU A  13      71.350  16.396  -9.334  1.00 80.93           N  
ATOM     87  CA  LEU A  13      70.433  17.511  -9.144  1.00 88.97           C  
ATOM     88  C   LEU A  13      69.154  17.292  -9.941  1.00 97.60           C  
ATOM     89  O   LEU A  13      68.051  17.588  -9.463  1.00 98.19           O  
ATOM     90  CB  LEU A  13      71.107  18.820  -9.544  1.00 92.23           C  
ATOM     91  CG  LEU A  13      70.286  20.077  -9.255  1.00 94.66           C  
ATOM     92  H   LEU A  13      72.098  16.599  -9.708  1.00 97.62           H  
ATOM     93  HA  LEU A  13      70.198  17.578  -8.205  1.00107.27           H  
ATOM     94  HB2 LEU A  13      71.941  18.898  -9.055  1.00111.17           H  
ATOM     95  HB3 LEU A  13      71.282  18.797 -10.497  1.00111.17           H  
ATOM     96  N   GLU A  14      69.278  16.752 -11.155  1.00 93.25           N  
ATOM     97  CA  GLU A  14      68.098  16.434 -11.945  1.00 87.64           C  
ATOM     98  C   GLU A  14      67.252  15.376 -11.251  1.00 89.46           C  
ATOM     99  O   GLU A  14      66.018  15.454 -11.260  1.00 85.22           O  
ATOM    100  CB  GLU A  14      68.516  15.970 -13.339  1.00 95.07           C  
ATOM    101  H   GLU A  14      70.025  16.563 -11.538  1.00112.40           H  
ATOM    102  HA  GLU A  14      67.555  17.232 -12.048  1.00105.67           H  
ATOM    103  N   ASN A  15      67.895  14.369 -10.653  1.00 88.18           N  
ATOM    104  CA  ASN A  15      67.150  13.397  -9.860  1.00 90.30           C  
ATOM    105  C   ASN A  15      66.403  14.094  -8.730  1.00 93.16           C  
ATOM    106  O   ASN A  15      65.233  13.791  -8.461  1.00 91.47           O  
ATOM    107  CB  ASN A  15      68.093  12.335  -9.295  1.00 87.31           C  
ATOM    108  CG  ASN A  15      68.689  11.451 -10.371  1.00 96.44           C  
ATOM    109  OD1 ASN A  15      68.012  11.065 -11.323  1.00 91.55           O  
ATOM    110  ND2 ASN A  15      69.966  11.117 -10.218  1.00106.43           N  
ATOM    111  H   ASN A  15      68.743  14.230 -10.689  1.00106.31           H  
ATOM    112  HA  ASN A  15      66.509  12.949 -10.433  1.00108.86           H  
ATOM    113  HB2 ASN A  15      68.822  12.774  -8.829  1.00105.28           H  
ATOM    114  HB3 ASN A  15      67.600  11.769  -8.681  1.00105.28           H  
ATOM    115 HD21 ASN A  15      70.352  10.617 -10.801  1.00128.22           H  
ATOM    116 HD22 ASN A  15      70.406  11.402  -9.536  1.00128.22           H  
ATOM    117  N   LEU A  16      67.073  15.031  -8.057  1.00 85.00           N  
ATOM    118  CA  LEU A  16      66.432  15.786  -6.988  1.00 82.73           C  
ATOM    119  C   LEU A  16      65.182  16.491  -7.495  1.00 73.41           C  
ATOM    120  O   LEU A  16      64.149  16.505  -6.816  1.00 80.40           O  
ATOM    121  CB  LEU A  16      67.415  16.797  -6.399  1.00 79.50           C  
ATOM    122  CG  LEU A  16      68.388  16.242  -5.357  1.00 80.74           C  
ATOM    123  H   LEU A  16      67.893  15.246  -8.197  1.00102.50           H  
ATOM    124  HA  LEU A  16      66.171  15.175  -6.282  1.00 99.77           H  
ATOM    125  HB2 LEU A  16      67.946  17.163  -7.124  1.00 95.90           H  
ATOM    126  HB3 LEU A  16      66.905  17.502  -5.971  1.00 95.90           H  
ATOM    127  N   ARG A  17      65.244  17.063  -8.698  1.00 90.24           N  
ATOM    128  CA  ARG A  17      64.104  17.844  -9.179  1.00 98.23           C  
ATOM    129  C   ARG A  17      62.964  16.939  -9.653  1.00 86.22           C  
ATOM    130  O   ARG A  17      61.786  17.273  -9.480  1.00 75.26           O  
ATOM    131  CB  ARG A  17      64.535  18.796 -10.293  1.00105.73           C  
ATOM    132  CG  ARG A  17      65.802  19.564  -9.944  1.00110.42           C  
ATOM    133  CD  ARG A  17      65.953  20.875 -10.683  1.00111.55           C  
ATOM    134  NE  ARG A  17      67.324  21.371 -10.604  1.00109.05           N  
ATOM    135  CZ  ARG A  17      67.698  22.610 -10.904  1.00126.99           C  
ATOM    136  NH1 ARG A  17      66.789  23.520 -11.223  1.00141.20           N  
ATOM    137  NH2 ARG A  17      68.974  22.955 -10.826  1.00130.00           N  
ATOM    138  H   ARG A  17      65.911  17.018  -9.239  1.00108.79           H  
ATOM    139  HA  ARG A  17      63.772  18.386  -8.447  1.00118.37           H  
ATOM    140  HB2 ARG A  17      64.705  18.283 -11.099  1.00127.38           H  
ATOM    141  HB3 ARG A  17      63.826  19.439 -10.452  1.00127.38           H  
ATOM    142  HG2 ARG A  17      65.795  19.761  -8.994  1.00133.01           H  
ATOM    143  HG3 ARG A  17      66.571  19.013 -10.162  1.00133.01           H  
ATOM    144  HD2 ARG A  17      65.727  20.746 -11.618  1.00134.36           H  
ATOM    145  HD3 ARG A  17      65.365  21.538 -10.289  1.00134.36           H  
ATOM    146  HE  ARG A  17      67.933  20.821 -10.345  1.00131.37           H  
ATOM    147 HH11 ARG A  17      65.955  23.308 -11.236  1.00169.94           H  
ATOM    148 HH12 ARG A  17      67.032  24.322 -11.417  1.00169.94           H  
ATOM    149 HH21 ARG A  17      69.562  22.377 -10.581  1.00156.50           H  
ATOM    150 HH22 ARG A  17      69.216  23.758 -11.020  1.00156.50           H  
ATOM    151  N   ARG A  18      63.297  15.792 -10.259  1.00 86.10           N  
ATOM    152  CA  ARG A  18      62.298  14.761 -10.534  1.00 83.09           C  
ATOM    153  C   ARG A  18      61.563  14.379  -9.254  1.00 83.90           C  
ATOM    154  O   ARG A  18      60.329  14.273  -9.221  1.00 92.67           O  
ATOM    155  CB  ARG A  18      62.984  13.526 -11.124  1.00 83.92           C  
ATOM    156  CG  ARG A  18      63.730  13.752 -12.436  1.00 84.79           C  
ATOM    157  CD  ARG A  18      64.591  12.532 -12.771  1.00100.14           C  
ATOM    158  NE  ARG A  18      65.536  12.781 -13.859  1.00106.06           N  
ATOM    159  CZ  ARG A  18      66.521  11.949 -14.200  1.00122.38           C  
ATOM    160  NH1 ARG A  18      66.700  10.815 -13.535  1.00120.14           N  
ATOM    161  NH2 ARG A  18      67.339  12.259 -15.198  1.00129.85           N  
ATOM    162  H   ARG A  18      64.091  15.588 -10.519  1.00103.82           H  
ATOM    163  HA  ARG A  18      61.658  15.101 -11.179  1.00100.20           H  
ATOM    164  HB2 ARG A  18      63.629  13.198 -10.478  1.00101.20           H  
ATOM    165  HB3 ARG A  18      62.307  12.851 -11.289  1.00101.20           H  
ATOM    166  HG2 ARG A  18      63.092  13.889 -13.154  1.00102.25           H  
ATOM    167  HG3 ARG A  18      64.308  14.527 -12.353  1.00102.25           H  
ATOM    168  HD2 ARG A  18      65.099  12.279 -11.985  1.00120.67           H  
ATOM    169  HD3 ARG A  18      64.011  11.802 -13.040  1.00120.67           H  
ATOM    170  HE  ARG A  18      65.452  13.510 -14.306  1.00127.77           H  
ATOM    171 HH11 ARG A  18      66.180  10.613 -12.880  1.00144.67           H  
ATOM    172 HH12 ARG A  18      67.336  10.281 -13.758  1.00144.67           H  
ATOM    173 HH21 ARG A  18      67.235  12.997 -15.625  1.00156.32           H  
ATOM    174 HH22 ARG A  18      67.973  11.720 -15.416  1.00156.32           H  
ATOM    175  N   HIS A  19      62.332  14.138  -8.190  1.00 84.46           N  
ATOM    176  CA  HIS A  19      61.757  13.804  -6.893  1.00 81.55           C  
ATOM    177  C   HIS A  19      60.861  14.924  -6.382  1.00 71.66           C  
ATOM    178  O   HIS A  19      59.790  14.668  -5.817  1.00 80.63           O  
ATOM    179  CB  HIS A  19      62.899  13.525  -5.916  1.00 86.44           C  
ATOM    180  CG  HIS A  19      62.451  13.101  -4.557  1.00 70.41           C  
ATOM    181  ND1 HIS A  19      62.009  11.825  -4.285  1.00 72.64           N  
ATOM    182  CD2 HIS A  19      62.378  13.784  -3.391  1.00 60.72           C  
ATOM    183  CE1 HIS A  19      61.688  11.740  -3.007  1.00 85.34           C  
ATOM    184  NE2 HIS A  19      61.897  12.916  -2.442  1.00 66.46           N  
ATOM    185  H   HIS A  19      63.192  14.162  -8.193  1.00101.85           H  
ATOM    186  HA  HIS A  19      61.207  13.009  -6.967  1.00 98.36           H  
ATOM    187  HB2 HIS A  19      63.451  12.815  -6.278  1.00104.23           H  
ATOM    188  HB3 HIS A  19      63.424  14.334  -5.813  1.00104.23           H  
ATOM    189  HD2 HIS A  19      62.611  14.675  -3.257  1.00 73.37           H  
ATOM    190  HE1 HIS A  19      61.369  10.980  -2.576  1.00102.91           H  
ATOM    191  HE2 HIS A  19      61.755  13.107  -1.616  1.00 80.26           H  
ATOM    192  N   LEU A  20      61.286  16.174  -6.566  1.00 65.01           N  
ATOM    193  CA  LEU A  20      60.471  17.307  -6.139  1.00 76.63           C  
ATOM    194  C   LEU A  20      59.145  17.356  -6.892  1.00 82.47           C  
ATOM    195  O   LEU A  20      58.101  17.668  -6.308  1.00 79.59           O  
ATOM    196  CB  LEU A  20      61.246  18.610  -6.339  1.00 71.55           C  
ATOM    197  CG  LEU A  20      60.424  19.883  -6.142  1.00 44.33           C  
ATOM    198  H   LEU A  20      62.033  16.393  -6.930  1.00 78.51           H  
ATOM    199  HA  LEU A  20      60.275  17.211  -5.194  1.00 92.46           H  
ATOM    200  HB2 LEU A  20      61.978  18.633  -5.703  1.00 86.37           H  
ATOM    201  HB3 LEU A  20      61.593  18.624  -7.245  1.00 86.37           H  
ATOM    202  N   ASP A  21      59.166  17.067  -8.196  1.00 89.15           N  
ATOM    203  CA  ASP A  21      57.923  17.025  -8.964  1.00 87.67           C  
ATOM    204  C   ASP A  21      57.011  15.906  -8.471  1.00 86.56           C  
ATOM    205  O   ASP A  21      55.787  16.083  -8.364  1.00 86.75           O  
ATOM    206  CB  ASP A  21      58.233  16.842 -10.450  1.00 91.94           C  
ATOM    207  H   ASP A  21      59.874  16.894  -8.652  1.00107.48           H  
ATOM    208  HA  ASP A  21      57.457  17.868  -8.853  1.00105.70           H  
ATOM    209  N   ARG A  22      57.590  14.735  -8.198  1.00 93.85           N  
ATOM    210  CA  ARG A  22      56.843  13.657  -7.558  1.00 92.05           C  
ATOM    211  C   ARG A  22      56.150  14.152  -6.292  1.00 92.26           C  
ATOM    212  O   ARG A  22      54.949  13.927  -6.088  1.00 86.37           O  
ATOM    213  CB  ARG A  22      57.794  12.505  -7.235  1.00 84.98           C  
ATOM    214  CG  ARG A  22      57.132  11.284  -6.642  1.00 95.89           C  
ATOM    215  CD  ARG A  22      58.168  10.236  -6.263  1.00 96.36           C  
ATOM    216  NE  ARG A  22      58.884   9.709  -7.422  1.00102.75           N  
ATOM    217  CZ  ARG A  22      58.422   8.743  -8.211  1.00112.42           C  
ATOM    218  NH1 ARG A  22      57.234   8.200  -7.978  1.00111.80           N  
ATOM    219  NH2 ARG A  22      59.145   8.323  -9.241  1.00125.41           N  
ATOM    220  H   ARG A  22      58.409  14.539  -8.373  1.00113.12           H  
ATOM    221  HA  ARG A  22      56.160  13.333  -8.166  1.00110.97           H  
ATOM    222  HB2 ARG A  22      58.232  12.229  -8.055  1.00102.48           H  
ATOM    223  HB3 ARG A  22      58.452  12.819  -6.596  1.00102.48           H  
ATOM    224  HG2 ARG A  22      56.644  11.537  -5.843  1.00115.57           H  
ATOM    225  HG3 ARG A  22      56.526  10.897  -7.292  1.00115.57           H  
ATOM    226  HD2 ARG A  22      58.818  10.635  -5.665  1.00116.13           H  
ATOM    227  HD3 ARG A  22      57.723   9.495  -5.823  1.00116.13           H  
ATOM    228  HE  ARG A  22      59.654  10.045  -7.606  1.00123.80           H  
ATOM    229 HH11 ARG A  22      56.759   8.472  -7.315  1.00134.66           H  
ATOM    230 HH12 ARG A  22      56.938   7.576  -8.491  1.00134.66           H  
ATOM    231 HH21 ARG A  22      59.913   8.676  -9.399  1.00150.99           H  
ATOM    232 HH22 ARG A  22      58.845   7.699  -9.751  1.00150.99           H  
ATOM    233  N   LEU A  23      56.905  14.832  -5.425  1.00 85.78           N  
ATOM    234  CA  LEU A  23      56.335  15.356  -4.188  1.00 84.16           C  
ATOM    235  C   LEU A  23      55.221  16.360  -4.459  1.00 87.32           C  
ATOM    236  O   LEU A  23      54.231  16.407  -3.724  1.00 88.41           O  
ATOM    237  CB  LEU A  23      57.431  15.999  -3.338  1.00 82.65           C  
ATOM    238  CG  LEU A  23      58.338  15.063  -2.543  1.00 77.13           C  
ATOM    239  CD1 LEU A  23      59.543  15.810  -2.012  1.00 72.31           C  
ATOM    240  CD2 LEU A  23      57.545  14.464  -1.389  1.00 91.93           C  
ATOM    241  H   LEU A  23      57.742  15.002  -5.529  1.00103.43           H  
ATOM    242  HA  LEU A  23      55.954  14.616  -3.691  1.00101.49           H  
ATOM    243  HB2 LEU A  23      58.005  16.511  -3.930  1.00 99.68           H  
ATOM    244  HB3 LEU A  23      57.004  16.589  -2.698  1.00 99.68           H  
ATOM    245  HG  LEU A  23      58.659  14.352  -3.118  1.00 93.05           H  
ATOM    246 HD11 LEU A  23      60.092  15.199  -1.496  1.00 87.27           H  
ATOM    247 HD12 LEU A  23      60.052  16.160  -2.759  1.00 87.27           H  
ATOM    248 HD13 LEU A  23      59.240  16.539  -1.448  1.00 87.27           H  
ATOM    249 HD21 LEU A  23      58.147  13.959  -0.820  1.00110.81           H  
ATOM    250 HD22 LEU A  23      57.135  15.182  -0.881  1.00110.81           H  
ATOM    251 HD23 LEU A  23      56.859  13.879  -1.747  1.00110.81           H  
ATOM    252  N   ASP A  24      55.372  17.186  -5.495  1.00 95.37           N  
ATOM    253  CA  ASP A  24      54.341  18.178  -5.788  1.00102.73           C  
ATOM    254  C   ASP A  24      53.044  17.507  -6.222  1.00102.47           C  
ATOM    255  O   ASP A  24      51.953  17.943  -5.838  1.00102.52           O  
ATOM    256  CB  ASP A  24      54.818  19.148  -6.867  1.00121.30           C  
ATOM    257  CG  ASP A  24      53.865  20.318  -7.062  1.00128.39           C  
ATOM    258  OD1 ASP A  24      52.829  20.367  -6.363  1.00124.00           O  
ATOM    259  OD2 ASP A  24      54.146  21.185  -7.916  1.00124.14           O  
ATOM    260  H   ASP A  24      56.044  17.195  -6.031  1.00114.94           H  
ATOM    261  HA  ASP A  24      54.171  18.690  -4.982  1.00123.78           H  
ATOM    262  HB2 ASP A  24      55.684  19.504  -6.613  1.00146.06           H  
ATOM    263  HB3 ASP A  24      54.890  18.674  -7.711  1.00146.06           H  
ATOM    264  N   LYS A  25      53.143  16.458  -7.043  1.00 93.89           N  
ATOM    265  CA  LYS A  25      51.952  15.672  -7.359  1.00 96.20           C  
ATOM    266  C   LYS A  25      51.346  15.087  -6.087  1.00 87.13           C  
ATOM    267  O   LYS A  25      50.123  15.142  -5.877  1.00 82.61           O  
ATOM    268  CB  LYS A  25      52.304  14.561  -8.349  1.00 67.32           C  
ATOM    269  H   LYS A  25      53.866  16.187  -7.421  1.00113.17           H  
ATOM    270  HA  LYS A  25      51.292  16.245  -7.780  1.00115.94           H  
ATOM    271  N   HIS A  26      52.195  14.536  -5.221  1.00 84.78           N  
ATOM    272  CA  HIS A  26      51.712  13.951  -3.977  1.00 90.00           C  
ATOM    273  C   HIS A  26      50.958  14.982  -3.147  1.00 89.60           C  
ATOM    274  O   HIS A  26      49.939  14.666  -2.521  1.00 96.11           O  
ATOM    275  CB  HIS A  26      52.892  13.390  -3.189  1.00101.05           C  
ATOM    276  CG  HIS A  26      52.498  12.546  -2.019  1.00 84.31           C  
ATOM    277  ND1 HIS A  26      52.118  11.228  -2.151  1.00 79.99           N  
ATOM    278  CD2 HIS A  26      52.419  12.831  -0.698  1.00 78.19           C  
ATOM    279  CE1 HIS A  26      51.834  10.734  -0.959  1.00 85.27           C  
ATOM    280  NE2 HIS A  26      52.004  11.687  -0.061  1.00 85.45           N  
ATOM    281  H   HIS A  26      53.048  14.489  -5.327  1.00102.24           H  
ATOM    282  HA  HIS A  26      51.103  13.224  -4.180  1.00108.50           H  
ATOM    283  HB2 HIS A  26      53.429  12.841  -3.781  1.00121.76           H  
ATOM    284  HB3 HIS A  26      53.421  14.131  -2.853  1.00121.76           H  
ATOM    285  HD1 HIS A  26      52.073  10.795  -2.892  1.00 96.49           H  
ATOM    286  HD2 HIS A  26      52.609  13.649  -0.297  1.00 94.33           H  
ATOM    287  HE1 HIS A  26      51.561   9.862  -0.783  1.00102.83           H  
ATOM    288  N   ILE A  27      51.437  16.228  -3.139  1.00 88.51           N  
ATOM    289  CA  ILE A  27      50.820  17.236  -2.289  1.00 95.86           C  
ATOM    290  C   ILE A  27      49.577  17.819  -2.945  1.00100.90           C  
ATOM    291  O   ILE A  27      48.648  18.221  -2.249  1.00104.67           O  
ATOM    292  CB  ILE A  27      51.807  18.352  -1.917  1.00 90.74           C  
ATOM    293  CG1 ILE A  27      52.968  17.772  -1.114  1.00105.34           C  
ATOM    294  CG2 ILE A  27      51.099  19.424  -1.090  1.00 75.12           C  
ATOM    295  CD1 ILE A  27      54.111  18.733  -0.909  1.00 92.95           C  
ATOM    296  H   ILE A  27      52.103  16.507  -3.605  1.00106.72           H  
ATOM    297  HA  ILE A  27      50.559  16.793  -1.466  1.00115.53           H  
ATOM    298  HB  ILE A  27      52.147  18.749  -2.734  1.00109.39           H  
ATOM    299 HG12 ILE A  27      52.641  17.511  -0.239  1.00126.91           H  
ATOM    300 HG13 ILE A  27      53.315  16.997  -1.584  1.00126.91           H  
ATOM    301 HG21 ILE A  27      51.765  20.007  -0.694  1.00 90.65           H  
ATOM    302 HG22 ILE A  27      50.514  19.936  -1.671  1.00 90.65           H  
ATOM    303 HG23 ILE A  27      50.579  18.993  -0.394  1.00 90.65           H  
ATOM    304 HD11 ILE A  27      54.901  18.233  -0.649  1.00112.04           H  
ATOM    305 HD12 ILE A  27      54.278  19.207  -1.738  1.00112.04           H  
ATOM    306 HD13 ILE A  27      53.873  19.362  -0.210  1.00112.04           H  
ATOM    307  N   LYS A  28      49.523  17.886  -4.276  1.00 97.31           N  
ATOM    308  CA  LYS A  28      48.250  18.190  -4.924  1.00 99.60           C  
ATOM    309  C   LYS A  28      47.198  17.161  -4.521  1.00100.16           C  
ATOM    310  O   LYS A  28      46.037  17.507  -4.250  1.00105.39           O  
ATOM    311  CB  LYS A  28      48.425  18.228  -6.443  1.00 93.48           C  
ATOM    312  CG  LYS A  28      47.655  17.153  -7.199  1.00 80.47           C  
ATOM    313  H   LYS A  28      50.186  17.763  -4.811  1.00117.28           H  
ATOM    314  HA  LYS A  28      47.946  19.068  -4.648  1.00120.02           H  
ATOM    315  HB2 LYS A  28      48.118  19.089  -6.767  1.00112.68           H  
ATOM    316  HB3 LYS A  28      49.366  18.112  -6.648  1.00112.68           H  
ATOM    317  N   GLN A  29      47.599  15.890  -4.443  1.00 98.03           N  
ATOM    318  CA  GLN A  29      46.660  14.836  -4.071  1.00 82.79           C  
ATOM    319  C   GLN A  29      46.236  14.962  -2.610  1.00 89.09           C  
ATOM    320  O   GLN A  29      45.045  14.842  -2.285  1.00104.51           O  
ATOM    321  CB  GLN A  29      47.293  13.475  -4.345  1.00 81.62           C  
ATOM    322  CG  GLN A  29      46.361  12.299  -4.184  1.00 77.62           C  
ATOM    323  CD  GLN A  29      47.022  11.000  -4.596  1.00 93.75           C  
ATOM    324  OE1 GLN A  29      48.202  10.978  -4.947  1.00 97.14           O  
ATOM    325  NE2 GLN A  29      46.263   9.913  -4.567  1.00102.01           N  
ATOM    326  H   GLN A  29      48.399  15.615  -4.599  1.00118.14           H  
ATOM    327  HA  GLN A  29      45.859  14.913  -4.613  1.00 99.85           H  
ATOM    328  HB2 GLN A  29      47.620  13.465  -5.258  1.00 98.44           H  
ATOM    329  HB3 GLN A  29      48.030  13.349  -3.727  1.00 98.44           H  
ATOM    330  HG2 GLN A  29      46.097  12.224  -3.254  1.00 93.64           H  
ATOM    331  HG3 GLN A  29      45.578  12.432  -4.741  1.00 93.64           H  
ATOM    332 HE21 GLN A  29      45.440   9.969  -4.324  1.00122.92           H  
ATOM    333 HE22 GLN A  29      46.594   9.151  -4.793  1.00122.92           H  
ATOM    334  N   LEU A  30      47.199  15.184  -1.709  1.00 88.85           N  
ATOM    335  CA  LEU A  30      46.846  15.505  -0.330  1.00 97.58           C  
ATOM    336  C   LEU A  30      45.947  16.731  -0.257  1.00102.39           C  
ATOM    337  O   LEU A  30      45.083  16.808   0.615  1.00 98.94           O  
ATOM    338  CB  LEU A  30      48.089  15.739   0.531  1.00107.33           C  
ATOM    339  CG  LEU A  30      48.859  14.533   1.067  1.00 99.22           C  
ATOM    340  CD1 LEU A  30      50.119  14.992   1.784  1.00107.88           C  
ATOM    341  CD2 LEU A  30      47.983  13.725   2.012  1.00 67.99           C  
ATOM    342  H   LEU A  30      48.044  15.155  -1.867  1.00107.12           H  
ATOM    343  HA  LEU A  30      46.376  14.738   0.034  1.00117.59           H  
ATOM    344  HB2 LEU A  30      48.718  16.251   0.000  1.00129.30           H  
ATOM    345  HB3 LEU A  30      47.813  16.253   1.306  1.00129.30           H  
ATOM    346  HG  LEU A  30      49.116  13.962   0.325  1.00119.56           H  
ATOM    347 HD11 LEU A  30      50.608  14.214   2.093  1.00129.96           H  
ATOM    348 HD12 LEU A  30      50.666  15.503   1.166  1.00129.96           H  
ATOM    349 HD13 LEU A  30      49.868  15.546   2.540  1.00129.96           H  
ATOM    350 HD21 LEU A  30      48.539  13.098   2.500  1.00 82.09           H  
ATOM    351 HD22 LEU A  30      47.545  14.329   2.631  1.00 82.09           H  
ATOM    352 HD23 LEU A  30      47.319  13.243   1.494  1.00 82.09           H  
ATOM    353  N   ARG A  31      46.137  17.703  -1.151  1.00117.16           N  
ATOM    354  CA  ARG A  31      45.297  18.893  -1.143  1.00129.56           C  
ATOM    355  C   ARG A  31      43.852  18.521  -1.428  1.00126.73           C  
ATOM    356  O   ARG A  31      42.943  18.901  -0.685  1.00127.91           O  
ATOM    357  CB  ARG A  31      45.812  19.908  -2.165  1.00111.79           C  
ATOM    358  CG  ARG A  31      44.769  20.387  -3.168  1.00113.45           C  
ATOM    359  H   ARG A  31      46.739  17.697  -1.766  1.00141.09           H  
ATOM    360  HA  ARG A  31      45.339  19.311  -0.269  1.00155.97           H  
ATOM    361  HB2 ARG A  31      46.138  20.688  -1.688  1.00134.65           H  
ATOM    362  HB3 ARG A  31      46.535  19.500  -2.668  1.00134.65           H  
ATOM    363  N   ASP A  32      43.624  17.758  -2.497  1.00113.51           N  
ATOM    364  CA  ASP A  32      42.280  17.263  -2.778  1.00107.99           C  
ATOM    365  C   ASP A  32      41.701  16.538  -1.562  1.00118.06           C  
ATOM    366  O   ASP A  32      40.634  16.899  -1.042  1.00118.95           O  
ATOM    367  CB  ASP A  32      42.309  16.339  -3.997  1.00 80.37           C  
ATOM    368  H   ASP A  32      44.221  17.517  -3.068  1.00136.72           H  
ATOM    369  HA  ASP A  32      41.704  18.015  -2.986  1.00130.09           H  
ATOM    370  N   ILE A  33      42.417  15.515  -1.082  1.00112.84           N  
ATOM    371  CA  ILE A  33      41.901  14.680   0.003  1.00109.93           C  
ATOM    372  C   ILE A  33      41.576  15.532   1.227  1.00126.74           C  
ATOM    373  O   ILE A  33      40.442  15.539   1.719  1.00134.88           O  
ATOM    374  CB  ILE A  33      42.905  13.566   0.348  1.00 95.75           C  
ATOM    375  H   ILE A  33      43.196  15.286  -1.365  1.00135.90           H  
ATOM    376  HA  ILE A  33      41.077  14.264  -0.296  1.00132.42           H  
ATOM    377  N   LEU A  34      42.577  16.246   1.750  1.00136.17           N  
ATOM    378  CA  LEU A  34      42.375  17.136   2.886  1.00140.52           C  
ATOM    379  C   LEU A  34      41.187  18.063   2.671  1.00136.74           C  
ATOM    380  O   LEU A  34      40.322  18.192   3.544  1.00138.92           O  
ATOM    381  CB  LEU A  34      43.644  17.959   3.122  1.00146.19           C  
ATOM    382  H   LEU A  34      43.388  16.231   1.462  1.00163.91           H  
ATOM    383  HA  LEU A  34      42.196  16.596   3.672  1.00169.13           H  
ATOM    384  N   SER A  35      41.135  18.737   1.518  1.00129.99           N  
ATOM    385  CA  SER A  35      40.028  19.640   1.238  1.00140.34           C  
ATOM    386  C   SER A  35      38.693  18.934   1.393  1.00143.03           C  
ATOM    387  O   SER A  35      37.704  19.557   1.794  1.00151.85           O  
ATOM    388  CB  SER A  35      40.163  20.215  -0.172  1.00142.22           C  
ATOM    389  H   SER A  35      41.721  18.688   0.890  1.00156.49           H  
ATOM    390  HA  SER A  35      40.056  20.380   1.864  1.00168.91           H  
ATOM    391  N   GLU A  36      38.639  17.636   1.085  1.00142.85           N  
ATOM    392  CA  GLU A  36      37.406  16.899   1.343  1.00120.14           C  
ATOM    393  C   GLU A  36      37.155  16.746   2.842  1.00120.83           C  
ATOM    394  O   GLU A  36      36.029  16.957   3.306  1.00126.95           O  
ATOM    395  CB  GLU A  36      37.446  15.536   0.657  1.00130.06           C  
ATOM    396  CG  GLU A  36      37.115  15.592  -0.826  1.00130.95           C  
ATOM    397  H   GLU A  36      39.278  17.175   0.740  1.00171.92           H  
ATOM    398  HA  GLU A  36      36.664  17.396   0.964  1.00144.67           H  
ATOM    399  HB2 GLU A  36      38.338  15.166   0.749  1.00156.58           H  
ATOM    400  HB3 GLU A  36      36.799  14.952   1.083  1.00156.58           H  
ATOM    401  N   ASN A  37      38.189  16.394   3.620  1.00125.94           N  
ATOM    402  CA  ASN A  37      38.060  16.214   5.065  1.00145.73           C  
ATOM    403  C   ASN A  37      39.017  17.144   5.810  1.00155.68           C  
ATOM    404  O   ASN A  37      40.117  16.736   6.206  1.00155.32           O  
ATOM    405  CB  ASN A  37      38.329  14.768   5.502  1.00140.81           C  
ATOM    406  CG  ASN A  37      37.224  13.818   5.095  1.00147.30           C  
ATOM    407  OD1 ASN A  37      36.056  14.201   5.029  1.00154.01           O  
ATOM    408  ND2 ASN A  37      37.575  12.552   4.900  1.00135.28           N  
ATOM    409  H   ASN A  37      38.983  16.253   3.321  1.00151.63           H  
ATOM    410  HA  ASN A  37      37.150  16.463   5.287  1.00175.37           H  
ATOM    411  HB2 ASN A  37      39.153  14.462   5.093  1.00169.48           H  
ATOM    412  HB3 ASN A  37      38.407  14.740   6.468  1.00169.48           H  
ATOM    413 HD21 ASN A  37      36.984  11.972   4.667  1.00162.83           H  
ATOM    414 HD22 ASN A  37      38.394  12.311   5.007  1.00162.83           H  
ATOM    415  N   PRO A  38      38.634  18.410   6.004  1.00152.99           N  
ATOM    416  CA  PRO A  38      39.321  19.237   7.024  1.00137.35           C  
ATOM    417  C   PRO A  38      39.160  18.663   8.402  1.00130.00           C  
ATOM    418  O   PRO A  38      39.855  19.098   9.350  1.00125.64           O  
ATOM    419  CB  PRO A  38      38.622  20.595   6.885  1.00147.10           C  
ATOM    420  CG  PRO A  38      38.175  20.627   5.464  1.00131.00           C  
ATOM    421  CD  PRO A  38      37.793  19.214   5.107  1.00136.88           C  
ATOM    422  HA  PRO A  38      40.262  19.355   6.823  1.00165.32           H  
ATOM    423  HB2 PRO A  38      37.867  20.646   7.491  1.00177.02           H  
ATOM    424  HB3 PRO A  38      39.247  21.313   7.072  1.00177.02           H  
ATOM    425  HG2 PRO A  38      37.412  21.220   5.376  1.00157.70           H  
ATOM    426  HG3 PRO A  38      38.902  20.937   4.901  1.00157.70           H  
ATOM    427  HD2 PRO A  38      36.852  19.055   5.280  1.00164.76           H  
ATOM    428  HD3 PRO A  38      37.996  19.024   4.178  1.00164.76           H  
ATOM    429  N   GLU A  39      38.265  17.698   8.552  1.00145.99           N  
ATOM    430  CA  GLU A  39      37.966  17.099   9.835  1.00158.35           C  
ATOM    431  C   GLU A  39      39.194  16.469  10.473  1.00159.08           C  
ATOM    432  O   GLU A  39      39.257  16.355  11.702  1.00148.99           O  
ATOM    433  CB  GLU A  39      36.868  16.046   9.660  1.00130.13           C  
ATOM    434  H   GLU A  39      37.803  17.363   7.908  1.00175.68           H  
ATOM    435  HA  GLU A  39      37.647  17.790  10.436  1.00190.51           H  
ATOM    436  N   ASP A  40      40.174  16.056   9.674  1.00158.73           N  
ATOM    437  CA  ASP A  40      41.316  15.305  10.176  1.00153.53           C  
ATOM    438  C   ASP A  40      42.523  16.223  10.327  1.00136.21           C  
ATOM    439  O   ASP A  40      43.015  16.780   9.339  1.00136.40           O  
ATOM    440  CB  ASP A  40      41.652  14.139   9.247  1.00144.02           C  
ATOM    441  CG  ASP A  40      42.650  13.181   9.859  1.00141.27           C  
ATOM    442  OD1 ASP A  40      43.099  13.441  10.995  1.00142.74           O  
ATOM    443  OD2 ASP A  40      42.980  12.167   9.210  1.00148.29           O  
ATOM    444  H   ASP A  40      40.196  16.202   8.827  1.00190.98           H  
ATOM    445  HA  ASP A  40      41.095  14.956  11.054  1.00184.74           H  
ATOM    446  HB2 ASP A  40      40.840  13.644   9.053  1.00173.33           H  
ATOM    447  HB3 ASP A  40      42.033  14.487   8.426  1.00173.33           H  
ATOM    448  N   GLU A  41      43.003  16.367  11.563  1.00139.08           N  
ATOM    449  CA  GLU A  41      44.227  17.112  11.815  1.00151.58           C  
ATOM    450  C   GLU A  41      45.471  16.293  11.500  1.00152.43           C  
ATOM    451  O   GLU A  41      46.554  16.869  11.363  1.00150.75           O  
ATOM    452  CB  GLU A  41      44.273  17.582  13.270  1.00152.95           C  
ATOM    453  H   GLU A  41      42.636  16.043  12.270  1.00167.39           H  
ATOM    454  HA  GLU A  41      44.236  17.903  11.254  1.00182.40           H  
ATOM    455  N   ARG A  42      45.348  14.966  11.393  1.00155.14           N  
ATOM    456  CA  ARG A  42      46.462  14.178  10.872  1.00144.84           C  
ATOM    457  C   ARG A  42      46.676  14.428   9.386  1.00140.49           C  
ATOM    458  O   ARG A  42      47.812  14.367   8.909  1.00138.17           O  
ATOM    459  CB  ARG A  42      46.261  12.683  11.125  1.00152.27           C  
ATOM    460  CG  ARG A  42      46.698  12.203  12.506  1.00150.31           C  
ATOM    461  CD  ARG A  42      48.205  12.449  12.644  1.00149.25           C  
ATOM    462  NE  ARG A  42      48.847  11.782  13.770  1.00157.22           N  
ATOM    463  CZ  ARG A  42      50.073  12.064  14.206  1.00151.71           C  
ATOM    464  NH1 ARG A  42      50.575  11.389  15.228  1.00152.85           N  
ATOM    465  NH2 ARG A  42      50.782  13.047  13.648  1.00151.06           N  
ATOM    466  H   ARG A  42      44.651  14.511  11.608  1.00186.67           H  
ATOM    467  HA  ARG A  42      47.261  14.445  11.353  1.00174.31           H  
ATOM    468  HB2 ARG A  42      45.317  12.480  11.031  1.00183.23           H  
ATOM    469  HB3 ARG A  42      46.774  12.188  10.468  1.00183.23           H  
ATOM    470  HG2 ARG A  42      46.230  12.699  13.195  1.00180.87           H  
ATOM    471  HG3 ARG A  42      46.520  11.254  12.601  1.00180.87           H  
ATOM    472  HD2 ARG A  42      48.641  12.135  11.837  1.00179.60           H  
ATOM    473  HD3 ARG A  42      48.351  13.402  12.752  1.00179.60           H  
ATOM    474  HE  ARG A  42      48.406  11.167  14.179  1.00189.17           H  
ATOM    475 HH11 ARG A  42      50.110  10.771  15.605  1.00183.92           H  
ATOM    476 HH12 ARG A  42      51.366  11.567  15.514  1.00183.92           H  
ATOM    477 HH21 ARG A  42      50.448  13.504  13.001  1.00181.78           H  
ATOM    478 HH22 ARG A  42      51.573  13.223  13.936  1.00181.78           H  
ATOM    479  N   VAL A  43      45.607  14.693   8.633  1.00135.42           N  
ATOM    480  CA  VAL A  43      45.788  15.169   7.270  1.00134.90           C  
ATOM    481  C   VAL A  43      46.454  16.537   7.283  1.00134.45           C  
ATOM    482  O   VAL A  43      47.280  16.856   6.418  1.00118.52           O  
ATOM    483  CB  VAL A  43      44.441  15.198   6.531  1.00127.74           C  
ATOM    484  CG1 VAL A  43      44.589  15.924   5.216  1.00135.28           C  
ATOM    485  CG2 VAL A  43      43.946  13.785   6.298  1.00130.96           C  
ATOM    486  H   VAL A  43      44.789  14.608   8.883  1.00163.01           H  
ATOM    487  HA  VAL A  43      46.368  14.552   6.798  1.00162.38           H  
ATOM    488  HB  VAL A  43      43.788  15.669   7.072  1.00153.79           H  
ATOM    489 HG11 VAL A  43      43.936  15.577   4.589  1.00162.84           H  
ATOM    490 HG12 VAL A  43      44.439  16.872   5.360  1.00162.84           H  
ATOM    491 HG13 VAL A  43      45.485  15.780   4.875  1.00162.84           H  
ATOM    492 HG21 VAL A  43      43.081  13.822   5.860  1.00157.65           H  
ATOM    493 HG22 VAL A  43      44.582  13.317   5.735  1.00157.65           H  
ATOM    494 HG23 VAL A  43      43.865  13.334   7.153  1.00157.65           H  
ATOM    495  N   LYS A  44      46.110  17.362   8.274  1.00144.07           N  
ATOM    496  CA  LYS A  44      46.830  18.611   8.485  1.00139.01           C  
ATOM    497  C   LYS A  44      48.318  18.342   8.651  1.00124.50           C  
ATOM    498  O   LYS A  44      49.157  18.996   8.019  1.00122.01           O  
ATOM    499  CB  LYS A  44      46.270  19.329   9.712  1.00129.72           C  
ATOM    500  H   LYS A  44      45.471  17.223   8.831  1.00173.38           H  
ATOM    501  HA  LYS A  44      46.707  19.189   7.716  1.00167.31           H  
ATOM    502  N   ASP A  45      48.664  17.372   9.499  1.00124.16           N  
ATOM    503  CA  ASP A  45      50.061  16.994   9.660  1.00138.64           C  
ATOM    504  C   ASP A  45      50.655  16.600   8.318  1.00125.28           C  
ATOM    505  O   ASP A  45      51.521  17.292   7.787  1.00122.04           O  
ATOM    506  CB  ASP A  45      50.193  15.858  10.673  1.00160.62           C  
ATOM    507  CG  ASP A  45      49.878  16.305  12.079  1.00165.94           C  
ATOM    508  OD1 ASP A  45      50.047  17.509  12.359  1.00165.03           O  
ATOM    509  OD2 ASP A  45      49.464  15.465  12.904  1.00167.45           O  
ATOM    510  H   ASP A  45      48.115  16.924   9.986  1.00149.49           H  
ATOM    511  HA  ASP A  45      50.557  17.751  10.010  1.00166.87           H  
ATOM    512  HB2 ASP A  45      49.575  15.148  10.436  1.00193.24           H  
ATOM    513  HB3 ASP A  45      51.103  15.524  10.659  1.00193.24           H  
ATOM    514  N   ALA A  46      50.156  15.513   7.730  1.00121.63           N  
ATOM    515  CA  ALA A  46      50.657  15.050   6.443  1.00113.49           C  
ATOM    516  C   ALA A  46      50.949  16.213   5.504  1.00112.20           C  
ATOM    517  O   ALA A  46      52.032  16.295   4.913  1.00114.14           O  
ATOM    518  CB  ALA A  46      49.649  14.093   5.805  1.00130.41           C  
ATOM    519  H   ALA A  46      49.526  15.027   8.056  1.00146.46           H  
ATOM    520  HA  ALA A  46      51.484  14.565   6.590  1.00136.69           H  
ATOM    521  HB1 ALA A  46      50.022  13.744   4.981  1.00156.99           H  
ATOM    522  HB2 ALA A  46      49.470  13.365   6.422  1.00156.99           H  
ATOM    523  HB3 ALA A  46      48.829  14.576   5.618  1.00156.99           H  
ATOM    524  N   ILE A  47      49.992  17.137   5.371  1.00118.38           N  
ATOM    525  CA  ILE A  47      50.195  18.299   4.511  1.00106.79           C  
ATOM    526  C   ILE A  47      51.400  19.102   4.985  1.00 92.73           C  
ATOM    527  O   ILE A  47      52.275  19.471   4.192  1.00 94.40           O  
ATOM    528  CB  ILE A  47      48.922  19.164   4.474  1.00109.60           C  
ATOM    529  H   ILE A  47      49.227  17.114   5.763  1.00142.56           H  
ATOM    530  HA  ILE A  47      50.376  17.990   3.610  1.00128.65           H  
ATOM    531  N   ASP A  48      51.468  19.373   6.290  1.00 97.89           N  
ATOM    532  CA  ASP A  48      52.551  20.190   6.828  1.00 99.24           C  
ATOM    533  C   ASP A  48      53.904  19.522   6.618  1.00 93.91           C  
ATOM    534  O   ASP A  48      54.866  20.167   6.198  1.00103.14           O  
ATOM    535  CB  ASP A  48      52.308  20.457   8.315  1.00115.03           C  
ATOM    536  H   ASP A  48      50.904  19.100   6.880  1.00117.97           H  
ATOM    537  HA  ASP A  48      52.562  21.041   6.362  1.00119.59           H  
ATOM    538  N   LEU A  49      53.995  18.231   6.929  1.00 97.54           N  
ATOM    539  CA  LEU A  49      55.237  17.486   6.759  1.00 87.55           C  
ATOM    540  C   LEU A  49      55.680  17.485   5.302  1.00 86.84           C  
ATOM    541  O   LEU A  49      56.860  17.703   4.998  1.00101.26           O  
ATOM    542  CB  LEU A  49      55.060  16.053   7.261  1.00 96.62           C  
ATOM    543  CG  LEU A  49      54.776  15.898   8.754  1.00 98.60           C  
ATOM    544  H   LEU A  49      53.349  17.759   7.244  1.00117.55           H  
ATOM    545  HA  LEU A  49      55.930  17.912   7.287  1.00105.56           H  
ATOM    546  HB2 LEU A  49      54.314  15.655   6.784  1.00116.45           H  
ATOM    547  HB3 LEU A  49      55.875  15.563   7.071  1.00116.45           H  
ATOM    548  N   SER A  50      54.750  17.224   4.380  1.00 83.81           N  
ATOM    549  CA  SER A  50      55.104  17.238   2.966  1.00 94.70           C  
ATOM    550  C   SER A  50      55.578  18.623   2.538  1.00103.35           C  
ATOM    551  O   SER A  50      56.520  18.748   1.746  1.00107.82           O  
ATOM    552  CB  SER A  50      53.911  16.782   2.126  1.00 98.22           C  
ATOM    553  OG  SER A  50      53.568  15.437   2.418  1.00110.00           O  
ATOM    554  H   SER A  50      53.926  17.041   4.544  1.00101.07           H  
ATOM    555  HA  SER A  50      55.830  16.614   2.811  1.00114.14           H  
ATOM    556  HB2 SER A  50      53.151  17.351   2.324  1.00118.37           H  
ATOM    557  HB3 SER A  50      54.142  16.852   1.187  1.00118.37           H  
ATOM    558  HG  SER A  50      53.414  15.351   3.239  1.00132.50           H  
ATOM    559  N   GLU A  51      54.956  19.679   3.072  1.00103.60           N  
ATOM    560  CA  GLU A  51      55.379  21.037   2.740  1.00103.11           C  
ATOM    561  C   GLU A  51      56.758  21.350   3.313  1.00 93.28           C  
ATOM    562  O   GLU A  51      57.569  22.025   2.665  1.00103.65           O  
ATOM    563  CB  GLU A  51      54.347  22.042   3.254  1.00114.24           C  
ATOM    564  H   GLU A  51      54.295  19.638   3.622  1.00124.82           H  
ATOM    565  HA  GLU A  51      55.432  21.119   1.775  1.00124.23           H  
ATOM    566  N   ARG A  52      57.036  20.890   4.535  1.00 91.56           N  
ATOM    567  CA  ARG A  52      58.378  21.018   5.084  1.00 94.06           C  
ATOM    568  C   ARG A  52      59.386  20.360   4.149  1.00 88.06           C  
ATOM    569  O   ARG A  52      60.436  20.932   3.837  1.00 89.36           O  
ATOM    570  CB  ARG A  52      58.481  20.359   6.459  1.00101.32           C  
ATOM    571  CG  ARG A  52      57.562  20.851   7.566  1.00105.62           C  
ATOM    572  CD  ARG A  52      57.953  20.092   8.834  1.00121.91           C  
ATOM    573  NE  ARG A  52      56.980  20.141   9.919  1.00107.46           N  
ATOM    574  CZ  ARG A  52      57.134  19.494  11.073  1.00120.38           C  
ATOM    575  NH1 ARG A  52      58.229  18.777  11.290  1.00118.27           N  
ATOM    576  NH2 ARG A  52      56.202  19.567  12.012  1.00127.11           N  
ATOM    577  H   ARG A  52      56.472  20.505   5.058  1.00110.37           H  
ATOM    578  HA  ARG A  52      58.573  21.962   5.187  1.00113.38           H  
ATOM    579  HB2 ARG A  52      58.295  19.413   6.347  1.00122.09           H  
ATOM    580  HB3 ARG A  52      59.389  20.483   6.778  1.00122.09           H  
ATOM    581  HG2 ARG A  52      57.683  21.803   7.708  1.00127.25           H  
ATOM    582  HG3 ARG A  52      56.636  20.663   7.347  1.00127.25           H  
ATOM    583  HD2 ARG A  52      58.081  19.158   8.604  1.00146.79           H  
ATOM    584  HD3 ARG A  52      58.781  20.467   9.172  1.00146.79           H  
ATOM    585  HE  ARG A  52      56.269  20.612   9.808  1.00129.45           H  
ATOM    586 HH11 ARG A  52      58.840  18.730  10.686  1.00142.43           H  
ATOM    587 HH12 ARG A  52      58.329  18.359  12.036  1.00142.43           H  
ATOM    588 HH21 ARG A  52      55.492  20.035  11.878  1.00153.04           H  
ATOM    589 HH22 ARG A  52      56.307  19.148  12.755  1.00153.04           H  
ATOM    590  N   SER A  53      59.085  19.127   3.726  1.00 92.00           N  
ATOM    591  CA  SER A  53      59.963  18.407   2.812  1.00 91.28           C  
ATOM    592  C   SER A  53      60.176  19.193   1.527  1.00 87.63           C  
ATOM    593  O   SER A  53      61.290  19.237   0.992  1.00 88.31           O  
ATOM    594  CB  SER A  53      59.372  17.032   2.496  1.00 89.23           C  
ATOM    595  OG  SER A  53      59.289  16.224   3.657  1.00 85.03           O  
ATOM    596  H   SER A  53      58.381  18.688   3.953  1.00110.90           H  
ATOM    597  HA  SER A  53      60.824  18.279   3.239  1.00110.03           H  
ATOM    598  HB2 SER A  53      58.480  17.151   2.133  1.00107.58           H  
ATOM    599  HB3 SER A  53      59.939  16.589   1.846  1.00107.58           H  
ATOM    600  HG  SER A  53      58.855  16.624   4.255  1.00102.53           H  
ATOM    601  N   VAL A  54      59.113  19.812   1.011  1.00 89.44           N  
ATOM    602  CA  VAL A  54      59.224  20.603  -0.210  1.00 88.85           C  
ATOM    603  C   VAL A  54      60.178  21.773   0.003  1.00 91.91           C  
ATOM    604  O   VAL A  54      61.055  22.044  -0.826  1.00 92.87           O  
ATOM    605  CB  VAL A  54      57.835  21.087  -0.663  1.00 90.68           C  
ATOM    606  H   VAL A  54      58.321  19.791   1.347  1.00107.83           H  
ATOM    607  HA  VAL A  54      59.591  20.041  -0.910  1.00107.12           H  
ATOM    608  N   ARG A  55      60.017  22.486   1.121  1.00 92.99           N  
ATOM    609  CA  ARG A  55      60.891  23.621   1.403  1.00 95.83           C  
ATOM    610  C   ARG A  55      62.342  23.175   1.546  1.00 88.32           C  
ATOM    611  O   ARG A  55      63.260  23.839   1.045  1.00 85.68           O  
ATOM    612  CB  ARG A  55      60.425  24.343   2.667  1.00 86.82           C  
ATOM    613  CG  ARG A  55      59.168  25.175   2.475  1.00 78.47           C  
ATOM    614  H   ARG A  55      59.420  22.337   1.722  1.00112.09           H  
ATOM    615  HA  ARG A  55      60.839  24.247   0.663  1.00115.50           H  
ATOM    616  HB2 ARG A  55      60.241  23.682   3.352  1.00104.68           H  
ATOM    617  HB3 ARG A  55      61.131  24.939   2.962  1.00104.68           H  
ATOM    618  N   ILE A  56      62.571  22.043   2.215  1.00 87.44           N  
ATOM    619  CA  ILE A  56      63.937  21.577   2.422  1.00 86.11           C  
ATOM    620  C   ILE A  56      64.562  21.158   1.096  1.00 91.05           C  
ATOM    621  O   ILE A  56      65.741  21.425   0.840  1.00 89.33           O  
ATOM    622  CB  ILE A  56      63.978  20.422   3.434  1.00 80.29           C  
ATOM    623  CG1 ILE A  56      63.378  20.842   4.772  1.00 89.33           C  
ATOM    624  CG2 ILE A  56      65.425  19.986   3.652  1.00 88.94           C  
ATOM    625  CD1 ILE A  56      63.088  19.677   5.690  1.00 86.41           C  
ATOM    626  H   ILE A  56      61.964  21.535   2.553  1.00105.43           H  
ATOM    627  HA  ILE A  56      64.448  22.315   2.789  1.00103.83           H  
ATOM    628  HB  ILE A  56      63.454  19.689   3.075  1.00 96.85           H  
ATOM    629 HG12 ILE A  56      64.002  21.430   5.225  1.00107.69           H  
ATOM    630 HG13 ILE A  56      62.543  21.308   4.609  1.00107.69           H  
ATOM    631 HG21 ILE A  56      65.466  19.403   4.426  1.00107.23           H  
ATOM    632 HG22 ILE A  56      65.733  19.511   2.864  1.00107.23           H  
ATOM    633 HG23 ILE A  56      65.973  20.772   3.800  1.00107.23           H  
ATOM    634 HD11 ILE A  56      62.470  19.965   6.380  1.00104.20           H  
ATOM    635 HD12 ILE A  56      62.694  18.958   5.172  1.00104.20           H  
ATOM    636 HD13 ILE A  56      63.918  19.378   6.093  1.00104.20           H  
ATOM    637  N   VAL A  57      63.793  20.478   0.241  1.00 89.72           N  
ATOM    638  CA  VAL A  57      64.328  20.065  -1.051  1.00 83.68           C  
ATOM    639  C   VAL A  57      64.606  21.283  -1.920  1.00 94.60           C  
ATOM    640  O   VAL A  57      65.582  21.309  -2.674  1.00 93.56           O  
ATOM    641  CB  VAL A  57      63.372  19.080  -1.746  1.00 90.59           C  
ATOM    642  CG1 VAL A  57      63.855  18.784  -3.160  1.00 87.35           C  
ATOM    643  CG2 VAL A  57      63.268  17.790  -0.947  1.00 80.86           C  
ATOM    644  H   VAL A  57      62.976  20.249   0.383  1.00108.17           H  
ATOM    645  HA  VAL A  57      65.166  19.602  -0.900  1.00100.91           H  
ATOM    646  HB  VAL A  57      62.490  19.481  -1.798  1.00109.20           H  
ATOM    647 HG11 VAL A  57      63.421  17.978  -3.480  1.00105.31           H  
ATOM    648 HG12 VAL A  57      63.627  19.532  -3.735  1.00105.31           H  
ATOM    649 HG13 VAL A  57      64.817  18.659  -3.146  1.00105.31           H  
ATOM    650 HG21 VAL A  57      62.595  17.221  -1.352  1.00 97.53           H  
ATOM    651 HG22 VAL A  57      64.129  17.343  -0.956  1.00 97.53           H  
ATOM    652 HG23 VAL A  57      63.016  18.003  -0.035  1.00 97.53           H  
ATOM    653  N   LYS A  58      63.760  22.314  -1.829  1.00 90.64           N  
ATOM    654  CA  LYS A  58      64.043  23.557  -2.538  1.00 89.27           C  
ATOM    655  C   LYS A  58      65.350  24.170  -2.051  1.00 84.04           C  
ATOM    656  O   LYS A  58      66.184  24.607  -2.858  1.00 87.07           O  
ATOM    657  CB  LYS A  58      62.880  24.534  -2.351  1.00 74.04           C  
ATOM    658  H   LYS A  58      63.031  22.318  -1.373  1.00109.27           H  
ATOM    659  HA  LYS A  58      64.130  23.375  -3.487  1.00107.62           H  
ATOM    660  N   THR A  59      65.551  24.198  -0.734  1.00 80.92           N  
ATOM    661  CA  THR A  59      66.786  24.747  -0.187  1.00 87.28           C  
ATOM    662  C   THR A  59      67.997  23.945  -0.649  1.00 83.05           C  
ATOM    663  O   THR A  59      69.036  24.519  -0.987  1.00 91.32           O  
ATOM    664  CB  THR A  59      66.716  24.781   1.341  1.00100.17           C  
ATOM    665  OG1 THR A  59      65.622  25.613   1.751  1.00 98.07           O  
ATOM    666  CG2 THR A  59      68.017  25.323   1.931  1.00103.61           C  
ATOM    667  H   THR A  59      64.997  23.910  -0.143  1.00 97.61           H  
ATOM    668  HA  THR A  59      66.889  25.658  -0.503  1.00105.23           H  
ATOM    669  HB  THR A  59      66.583  23.882   1.678  1.00120.71           H  
ATOM    670  HG1 THR A  59      64.911  25.354   1.385  1.00118.18           H  
ATOM    671 HG21 THR A  59      67.893  25.535   2.869  1.00124.83           H  
ATOM    672 HG22 THR A  59      68.720  24.659   1.849  1.00124.83           H  
ATOM    673 HG23 THR A  59      68.287  26.126   1.459  1.00124.83           H  
ATOM    674  N   VAL A  60      67.885  22.617  -0.677  1.00 87.59           N  
ATOM    675  CA  VAL A  60      69.012  21.794  -1.108  1.00 96.11           C  
ATOM    676  C   VAL A  60      69.268  21.978  -2.599  1.00 84.96           C  
ATOM    677  O   VAL A  60      70.415  21.972  -3.052  1.00 86.43           O  
ATOM    678  CB  VAL A  60      68.780  20.314  -0.759  1.00 99.51           C  
ATOM    679  CG1 VAL A  60      69.923  19.454  -1.305  1.00 92.01           C  
ATOM    680  CG2 VAL A  60      68.649  20.133   0.743  1.00 96.02           C  
ATOM    681  H   VAL A  60      67.181  22.174  -0.457  1.00105.61           H  
ATOM    682  HA  VAL A  60      69.798  22.092  -0.624  1.00115.83           H  
ATOM    683  HB  VAL A  60      67.953  20.021  -1.170  1.00119.91           H  
ATOM    684 HG11 VAL A  60      69.884  18.577  -0.891  1.00110.92           H  
ATOM    685 HG12 VAL A  60      69.823  19.370  -2.266  1.00110.92           H  
ATOM    686 HG13 VAL A  60      70.768  19.881  -1.096  1.00110.92           H  
ATOM    687 HG21 VAL A  60      68.206  19.288   0.922  1.00115.73           H  
ATOM    688 HG22 VAL A  60      69.534  20.132   1.140  1.00115.73           H  
ATOM    689 HG23 VAL A  60      68.125  20.864   1.105  1.00115.73           H  
ATOM    690  N   ILE A  61      68.201  22.135  -3.389  1.00 91.97           N  
ATOM    691  CA  ILE A  61      68.367  22.355  -4.822  1.00101.03           C  
ATOM    692  C   ILE A  61      69.084  23.673  -5.068  1.00104.45           C  
ATOM    693  O   ILE A  61      69.955  23.765  -5.936  1.00104.44           O  
ATOM    694  CB  ILE A  61      67.002  22.311  -5.535  1.00 79.02           C  
ATOM    695  H   ILE A  61      67.383  22.118  -3.124  1.00110.87           H  
ATOM    696  HA  ILE A  61      68.913  21.640  -5.185  1.00121.74           H  
ATOM    697  N   LYS A  62      68.748  24.708  -4.292  1.00 95.69           N  
ATOM    698  CA  LYS A  62      69.431  25.991  -4.438  1.00 95.84           C  
ATOM    699  C   LYS A  62      70.867  25.923  -3.924  1.00103.40           C  
ATOM    700  O   LYS A  62      71.762  26.569  -4.477  1.00111.51           O  
ATOM    701  CB  LYS A  62      68.659  27.090  -3.711  1.00 87.69           C  
ATOM    702  H   LYS A  62      68.139  24.694  -3.684  1.00115.33           H  
ATOM    703  HA  LYS A  62      69.458  26.215  -5.381  1.00115.51           H  
ATOM    704  N   ILE A  63      71.108  25.147  -2.861  1.00 96.90           N  
ATOM    705  CA  ILE A  63      72.468  24.980  -2.351  1.00 95.82           C  
ATOM    706  C   ILE A  63      73.342  24.298  -3.395  1.00 93.70           C  
ATOM    707  O   ILE A  63      74.483  24.711  -3.642  1.00 96.11           O  
ATOM    708  CB  ILE A  63      72.451  24.193  -1.028  1.00 84.66           C  
ATOM    709  H   ILE A  63      70.510  24.712  -2.422  1.00116.78           H  
ATOM    710  HA  ILE A  63      72.840  25.858  -2.173  1.00115.48           H  
ATOM    711  N   PHE A  64      72.826  23.248  -4.032  1.00 93.54           N  
ATOM    712  CA  PHE A  64      73.609  22.634  -5.086  1.00 90.25           C  
ATOM    713  C   PHE A  64      73.609  23.462  -6.363  1.00100.98           C  
ATOM    714  O   PHE A  64      74.535  23.336  -7.148  1.00115.19           O  
ATOM    715  CB  PHE A  64      73.162  21.217  -5.429  1.00 93.33           C  
ATOM    716  CG  PHE A  64      73.582  20.189  -4.421  1.00 96.35           C  
ATOM    717  CD1 PHE A  64      74.078  20.557  -3.181  1.00105.15           C  
ATOM    718  CD2 PHE A  64      73.607  18.854  -4.770  1.00 86.80           C  
ATOM    719  CE1 PHE A  64      74.487  19.605  -2.276  1.00 91.33           C  
ATOM    720  CE2 PHE A  64      74.032  17.902  -3.877  1.00 92.22           C  
ATOM    721  CZ  PHE A  64      74.476  18.277  -2.630  1.00 87.26           C  
ATOM    722  H   PHE A  64      72.059  22.892  -3.876  1.00112.75           H  
ATOM    723  HA  PHE A  64      74.512  22.556  -4.740  1.00108.80           H  
ATOM    724  HB2 PHE A  64      72.193  21.200  -5.482  1.00112.50           H  
ATOM    725  HB3 PHE A  64      73.546  20.967  -6.284  1.00112.50           H  
ATOM    726  HD1 PHE A  64      74.136  21.458  -2.958  1.00126.68           H  
ATOM    727  HD2 PHE A  64      73.332  18.596  -5.620  1.00104.66           H  
ATOM    728  HE1 PHE A  64      74.770  19.859  -1.428  1.00110.10           H  
ATOM    729  HE2 PHE A  64      74.020  17.003  -4.115  1.00111.16           H  
ATOM    730  HZ  PHE A  64      74.768  17.633  -2.027  1.00105.21           H  
ATOM    731  N   GLU A  65      72.621  24.321  -6.586  1.00 92.30           N  
ATOM    732  CA  GLU A  65      72.723  25.253  -7.702  1.00104.79           C  
ATOM    733  C   GLU A  65      73.910  26.187  -7.493  1.00107.78           C  
ATOM    734  O   GLU A  65      74.742  26.373  -8.391  1.00108.26           O  
ATOM    735  CB  GLU A  65      71.423  26.041  -7.850  1.00118.25           C  
ATOM    736  H   GLU A  65      71.900  24.385  -6.121  1.00111.26           H  
ATOM    737  HA  GLU A  65      72.858  24.760  -8.527  1.00126.25           H  
ATOM    738  N   ASP A  66      73.984  26.789  -6.302  1.00108.09           N  
ATOM    739  CA  ASP A  66      75.168  27.527  -5.868  1.00114.64           C  
ATOM    740  C   ASP A  66      76.444  26.750  -6.158  1.00107.41           C  
ATOM    741  O   ASP A  66      77.339  27.227  -6.872  1.00 99.83           O  
ATOM    742  CB  ASP A  66      75.068  27.814  -4.364  1.00116.53           C  
ATOM    743  CG  ASP A  66      74.091  28.925  -4.037  1.00126.39           C  
ATOM    744  OD1 ASP A  66      73.963  29.867  -4.844  1.00139.38           O  
ATOM    745  OD2 ASP A  66      73.451  28.858  -2.968  1.00129.41           O  
ATOM    746  H   ASP A  66      73.353  26.785  -5.718  1.00130.21           H  
ATOM    747  HA  ASP A  66      75.203  28.367  -6.353  1.00138.07           H  
ATOM    748  HB2 ASP A  66      74.770  27.010  -3.910  1.00140.34           H  
ATOM    749  HB3 ASP A  66      75.941  28.077  -4.035  1.00140.34           H  
ATOM    750  N   SER A  67      76.556  25.554  -5.572  1.00116.83           N  
ATOM    751  CA  SER A  67      77.768  24.756  -5.714  1.00111.51           C  
ATOM    752  C   SER A  67      78.064  24.446  -7.177  1.00110.89           C  
ATOM    753  O   SER A  67      79.218  24.513  -7.611  1.00114.64           O  
ATOM    754  CB  SER A  67      77.634  23.462  -4.909  1.00 85.74           C  
ATOM    755  H   SER A  67      75.948  25.184  -5.090  1.00140.70           H  
ATOM    756  HA  SER A  67      78.518  25.260  -5.360  1.00134.31           H  
ATOM    757  N   VAL A  68      77.030  24.134  -7.959  1.00108.66           N  
ATOM    758  CA  VAL A  68      77.220  23.683  -9.331  1.00113.43           C  
ATOM    759  C   VAL A  68      77.724  24.825 -10.201  1.00117.37           C  
ATOM    760  O   VAL A  68      78.665  24.657 -10.983  1.00116.90           O  
ATOM    761  CB  VAL A  68      75.906  23.093  -9.881  1.00 98.42           C  
ATOM    762  CG1 VAL A  68      76.038  22.751 -11.362  1.00105.11           C  
ATOM    763  CG2 VAL A  68      75.499  21.849  -9.096  1.00111.85           C  
ATOM    764  H   VAL A  68      76.206  24.176  -7.718  1.00130.89           H  
ATOM    765  HA  VAL A  68      77.892  22.984  -9.339  1.00136.62           H  
ATOM    766  HB  VAL A  68      75.212  23.764  -9.781  1.00118.61           H  
ATOM    767 HG11 VAL A  68      75.206  22.358 -11.670  1.00126.64           H  
ATOM    768 HG12 VAL A  68      76.223  23.563 -11.859  1.00126.64           H  
ATOM    769 HG13 VAL A  68      76.765  22.119 -11.477  1.00126.64           H  
ATOM    770 HG21 VAL A  68      74.546  21.886  -8.919  1.00134.72           H  
ATOM    771 HG22 VAL A  68      75.707  21.062  -9.622  1.00134.72           H  
ATOM    772 HG23 VAL A  68      75.990  21.828  -8.260  1.00134.72           H  
ATOM    773  N   ARG A  69      77.109  26.004 -10.088  1.00114.98           N  
ATOM    774  CA  ARG A  69      77.569  27.122 -10.905  1.00120.22           C  
ATOM    775  C   ARG A  69      78.950  27.591 -10.455  1.00125.87           C  
ATOM    776  O   ARG A  69      79.815  27.896 -11.291  1.00130.28           O  
ATOM    777  CB  ARG A  69      76.551  28.263 -10.880  1.00119.67           C  
ATOM    778  CG  ARG A  69      76.327  28.943  -9.542  1.00119.10           C  
ATOM    779  CD  ARG A  69      75.247  30.022  -9.684  1.00120.03           C  
ATOM    780  NE  ARG A  69      75.056  30.799  -8.461  1.00123.51           N  
ATOM    781  CZ  ARG A  69      74.137  30.552  -7.527  1.00124.60           C  
ATOM    782  NH1 ARG A  69      73.274  29.549  -7.658  1.00 96.88           N  
ATOM    783  NH2 ARG A  69      74.074  31.332  -6.458  1.00130.54           N  
ATOM    784  H   ARG A  69      76.448  26.177  -9.566  1.00138.48           H  
ATOM    785  HA  ARG A  69      77.640  26.831 -11.828  1.00144.77           H  
ATOM    786  HB2 ARG A  69      76.850  28.947 -11.499  1.00144.10           H  
ATOM    787  HB3 ARG A  69      75.694  27.908 -11.166  1.00144.10           H  
ATOM    788  HG2 ARG A  69      76.031  28.290  -8.888  1.00143.42           H  
ATOM    789  HG3 ARG A  69      77.150  29.361  -9.245  1.00143.42           H  
ATOM    790  HD2 ARG A  69      75.505  30.635 -10.390  1.00144.54           H  
ATOM    791  HD3 ARG A  69      74.403  29.597  -9.903  1.00144.54           H  
ATOM    792  HE  ARG A  69      75.579  31.470  -8.333  1.00148.71           H  
ATOM    793 HH11 ARG A  69      73.303  29.046  -8.355  1.00116.76           H  
ATOM    794 HH12 ARG A  69      72.688  29.404  -7.046  1.00116.76           H  
ATOM    795 HH21 ARG A  69      74.623  31.990  -6.372  1.00157.15           H  
ATOM    796 HH22 ARG A  69      73.486  31.182  -5.849  1.00157.15           H  
ATOM    797  N   LYS A  70      79.197  27.610  -9.141  1.00128.68           N  
ATOM    798  CA  LYS A  70      80.525  27.966  -8.654  1.00117.79           C  
ATOM    799  C   LYS A  70      81.580  27.001  -9.182  1.00116.42           C  
ATOM    800  O   LYS A  70      82.692  27.415  -9.530  1.00110.87           O  
ATOM    801  CB  LYS A  70      80.526  27.989  -7.126  1.00110.65           C  
ATOM    802  H   LYS A  70      78.626  27.425  -8.525  1.00154.92           H  
ATOM    803  HA  LYS A  70      80.752  28.856  -8.968  1.00141.85           H  
ATOM    804  N   LYS A  71      81.247  25.709  -9.257  1.00117.65           N  
ATOM    805  CA  LYS A  71      82.186  24.728  -9.789  1.00119.38           C  
ATOM    806  C   LYS A  71      82.357  24.894 -11.290  1.00120.12           C  
ATOM    807  O   LYS A  71      83.455  24.675 -11.819  1.00122.99           O  
ATOM    808  CB  LYS A  71      81.702  23.315  -9.460  1.00104.56           C  
ATOM    809  CG  LYS A  71      82.671  22.221  -9.865  1.00 65.59           C  
ATOM    810  H   LYS A  71      80.493  25.378  -9.010  1.00141.68           H  
ATOM    811  HA  LYS A  71      83.051  24.852  -9.369  1.00143.76           H  
ATOM    812  HB2 LYS A  71      81.565  23.248  -8.502  1.00125.97           H  
ATOM    813  HB3 LYS A  71      80.866  23.156  -9.926  1.00125.97           H  
ATOM    814  N   GLU A  72      81.285  25.270 -11.985  1.00116.23           N  
ATOM    815  CA  GLU A  72      81.399  25.633 -13.391  1.00123.57           C  
ATOM    816  C   GLU A  72      82.375  26.783 -13.570  1.00131.84           C  
ATOM    817  O   GLU A  72      83.026  26.892 -14.617  1.00131.49           O  
ATOM    818  CB  GLU A  72      80.023  26.003 -13.945  1.00114.45           C  
ATOM    819  H   GLU A  72      80.487  25.324 -11.669  1.00139.98           H  
ATOM    820  HA  GLU A  72      81.726  24.874 -13.898  1.00148.79           H  
ATOM    821  N   LYS A  73      82.504  27.640 -12.555  1.00126.37           N  
ATOM    822  CA  LYS A  73      83.440  28.753 -12.601  1.00117.35           C  
ATOM    823  C   LYS A  73      84.889  28.324 -12.384  1.00127.11           C  
ATOM    824  O   LYS A  73      85.724  29.171 -12.037  1.00133.75           O  
ATOM    825  CB  LYS A  73      83.054  29.814 -11.568  1.00103.61           C  
ATOM    826  H   LYS A  73      82.053  27.592 -11.824  1.00152.15           H  
ATOM    827  HA  LYS A  73      83.379  29.157 -13.480  1.00141.32           H  
ATOM    828  N   ARG A  74      85.216  27.050 -12.556  1.00129.89           N  
ATOM    829  CA  ARG A  74      86.563  26.563 -12.308  1.00128.31           C  
ATOM    830  C   ARG A  74      86.816  25.331 -13.146  1.00139.84           C  
ATOM    831  O   ARG A  74      85.864  24.690 -13.628  1.00123.37           O  
ATOM    832  CB  ARG A  74      86.779  26.248 -10.820  1.00111.01           C  
ATOM    833  H   ARG A  74      84.667  26.443 -12.818  1.00156.37           H  
ATOM    834  HA  ARG A  74      87.199  27.242 -12.582  1.00154.47           H  
ATOM    835  N   PRO A  75      88.092  24.955 -13.369  1.00154.10           N  
ATOM    836  CA  PRO A  75      88.502  23.713 -14.033  1.00154.32           C  
ATOM    837  C   PRO A  75      88.657  22.545 -13.059  1.00128.05           C  
ATOM    838  O   PRO A  75      89.747  22.365 -12.510  1.00104.69           O  
ATOM    839  CB  PRO A  75      89.855  24.077 -14.649  1.00144.47           C  
ATOM    840  CG  PRO A  75      90.416  25.071 -13.693  1.00149.86           C  
ATOM    841  CD  PRO A  75      89.241  25.864 -13.164  1.00156.46           C  
ATOM    842  HA  PRO A  75      87.872  23.473 -14.731  1.00185.68           H  
ATOM    843  HB2 PRO A  75      90.419  23.291 -14.711  1.00173.86           H  
ATOM    844  HB3 PRO A  75      89.731  24.466 -15.529  1.00173.86           H  
ATOM    845  HG2 PRO A  75      90.868  24.607 -12.970  1.00180.33           H  
ATOM    846  HG3 PRO A  75      91.040  25.652 -14.156  1.00180.33           H  
ATOM    847  HD2 PRO A  75      89.358  26.066 -12.222  1.00188.26           H  
ATOM    848  HD3 PRO A  75      89.125  26.685 -13.668  1.00188.26           H  
ATOM    849  N   ASP A  80      91.001  15.781  -3.121  1.00176.25           N  
ATOM    850  CA  ASP A  80      89.935  16.667  -2.667  1.00169.63           C  
ATOM    851  C   ASP A  80      88.614  16.323  -3.351  1.00168.22           C  
ATOM    852  O   ASP A  80      87.549  16.380  -2.733  1.00163.11           O  
ATOM    853  CB  ASP A  80      90.304  18.127  -2.937  1.00154.07           C  
ATOM    854  HA  ASP A  80      89.816  16.560  -1.710  1.00204.06           H  
ATOM    855  N   ASP A  81      88.693  15.956  -4.634  1.00175.62           N  
ATOM    856  CA  ASP A  81      87.490  15.615  -5.383  1.00176.50           C  
ATOM    857  C   ASP A  81      86.884  14.298  -4.917  1.00164.15           C  
ATOM    858  O   ASP A  81      85.668  14.105  -5.029  1.00163.58           O  
ATOM    859  CB  ASP A  81      87.800  15.538  -6.879  1.00165.22           C  
ATOM    860  CG  ASP A  81      88.035  16.897  -7.498  1.00168.52           C  
ATOM    861  OD1 ASP A  81      87.439  17.880  -7.011  1.00179.76           O  
ATOM    862  OD2 ASP A  81      88.811  16.984  -8.472  1.00169.86           O  
ATOM    863  H   ASP A  81      89.422  15.898  -5.087  1.00211.24           H  
ATOM    864  HA  ASP A  81      86.836  16.318  -5.241  1.00212.31           H  
ATOM    865  HB2 ASP A  81      88.602  15.007  -7.008  1.00198.76           H  
ATOM    866  HB3 ASP A  81      87.052  15.125  -7.337  1.00198.76           H  
ATOM    867  N   LYS A  82      87.709  13.380  -4.408  1.00166.37           N  
ATOM    868  CA  LYS A  82      87.198  12.073  -4.010  1.00160.89           C  
ATOM    869  C   LYS A  82      86.193  12.189  -2.875  1.00155.26           C  
ATOM    870  O   LYS A  82      85.239  11.408  -2.810  1.00149.25           O  
ATOM    871  CB  LYS A  82      88.352  11.159  -3.602  1.00161.66           C  
ATOM    872  H   LYS A  82      88.553  13.486  -4.284  1.00200.15           H  
ATOM    873  HA  LYS A  82      86.750  11.670  -4.770  1.00193.56           H  
ATOM    874  N   GLU A  83      86.388  13.148  -1.967  1.00160.24           N  
ATOM    875  CA  GLU A  83      85.416  13.347  -0.899  1.00155.34           C  
ATOM    876  C   GLU A  83      84.082  13.807  -1.467  1.00146.75           C  
ATOM    877  O   GLU A  83      83.021  13.349  -1.029  1.00131.70           O  
ATOM    878  CB  GLU A  83      85.943  14.357   0.115  1.00152.89           C  
ATOM    879  CG  GLU A  83      84.848  15.086   0.879  1.00157.62           C  
ATOM    880  H   GLU A  83      87.060  13.684  -1.947  1.00192.78           H  
ATOM    881  HA  GLU A  83      85.280  12.506  -0.435  1.00186.91           H  
ATOM    882  HB2 GLU A  83      86.494  13.890   0.762  1.00183.97           H  
ATOM    883  HB3 GLU A  83      86.471  15.023  -0.352  1.00183.97           H  
ATOM    884  N   LEU A  84      84.117  14.706  -2.453  1.00154.17           N  
ATOM    885  CA  LEU A  84      82.887  15.111  -3.121  1.00150.89           C  
ATOM    886  C   LEU A  84      82.243  13.931  -3.837  1.00141.84           C  
ATOM    887  O   LEU A  84      81.016  13.805  -3.859  1.00145.37           O  
ATOM    888  CB  LEU A  84      83.174  16.250  -4.098  1.00149.32           C  
ATOM    889  H   LEU A  84      84.827  15.088  -2.749  1.00185.50           H  
ATOM    890  HA  LEU A  84      82.259  15.440  -2.459  1.00181.57           H  
ATOM    891  N   ASP A  85      83.053  13.035  -4.406  1.00130.71           N  
ATOM    892  CA  ASP A  85      82.495  11.889  -5.118  1.00134.59           C  
ATOM    893  C   ASP A  85      81.854  10.895  -4.152  1.00136.94           C  
ATOM    894  O   ASP A  85      80.798  10.320  -4.448  1.00139.12           O  
ATOM    895  CB  ASP A  85      83.583  11.209  -5.948  1.00142.69           C  
ATOM    896  CG  ASP A  85      83.346   9.721  -6.115  1.00130.88           C  
ATOM    897  H   ASP A  85      83.913  13.067  -4.395  1.00157.35           H  
ATOM    898  HA  ASP A  85      81.806  12.202  -5.724  1.00162.01           H  
ATOM    899  HB2 ASP A  85      83.605  11.610  -6.831  1.00171.73           H  
ATOM    900  HB3 ASP A  85      84.439  11.329  -5.507  1.00171.73           H  
ATOM    901  N   LYS A  86      82.478  10.675  -2.995  1.00136.28           N  
ATOM    902  CA  LYS A  86      81.878   9.802  -1.991  1.00127.26           C  
ATOM    903  C   LYS A  86      80.616  10.433  -1.420  1.00126.69           C  
ATOM    904  O   LYS A  86      79.632   9.735  -1.147  1.00120.18           O  
ATOM    905  CB  LYS A  86      82.884   9.502  -0.881  1.00120.13           C  
ATOM    906  CG  LYS A  86      82.259   9.354   0.496  1.00123.52           C  
ATOM    907  H   LYS A  86      83.236  11.012  -2.769  1.00164.03           H  
ATOM    908  HA  LYS A  86      81.640   8.957  -2.404  1.00153.21           H  
ATOM    909  HB2 LYS A  86      83.338   8.671  -1.090  1.00144.66           H  
ATOM    910  HB3 LYS A  86      83.525  10.229  -0.838  1.00144.66           H  
ATOM    911  N   LEU A  87      80.622  11.757  -1.244  1.00127.90           N  
ATOM    912  CA  LEU A  87      79.401  12.457  -0.874  1.00112.70           C  
ATOM    913  C   LEU A  87      78.335  12.296  -1.946  1.00110.49           C  
ATOM    914  O   LEU A  87      77.148  12.227  -1.630  1.00113.83           O  
ATOM    915  CB  LEU A  87      79.694  13.938  -0.636  1.00124.49           C  
ATOM    916  H   LEU A  87      81.310  12.265  -1.332  1.00153.98           H  
ATOM    917  HA  LEU A  87      79.061  12.086  -0.045  1.00135.74           H  
ATOM    918  N   LEU A  88      78.737  12.232  -3.216  1.00117.23           N  
ATOM    919  CA  LEU A  88      77.777  11.987  -4.286  1.00120.34           C  
ATOM    920  C   LEU A  88      77.163  10.601  -4.150  1.00111.31           C  
ATOM    921  O   LEU A  88      75.943  10.435  -4.251  1.00104.31           O  
ATOM    922  CB  LEU A  88      78.458  12.147  -5.646  1.00119.87           C  
ATOM    923  H   LEU A  88      79.550  12.326  -3.481  1.00141.17           H  
ATOM    924  HA  LEU A  88      77.065  12.643  -4.230  1.00144.90           H  
ATOM    925  N   ASP A  89      78.004   9.587  -3.931  1.00109.12           N  
ATOM    926  CA  ASP A  89      77.503   8.241  -3.665  1.00103.97           C  
ATOM    927  C   ASP A  89      76.513   8.247  -2.504  1.00105.73           C  
ATOM    928  O   ASP A  89      75.442   7.630  -2.570  1.00117.50           O  
ATOM    929  CB  ASP A  89      78.668   7.298  -3.359  1.00109.79           C  
ATOM    930  CG  ASP A  89      78.252   6.115  -2.505  1.00115.27           C  
ATOM    931  H   ASP A  89      78.861   9.650  -3.931  1.00131.44           H  
ATOM    932  HA  ASP A  89      77.049   7.916  -4.458  1.00125.26           H  
ATOM    933  HB2 ASP A  89      79.027   6.956  -4.193  1.00132.24           H  
ATOM    934  HB3 ASP A  89      79.355   7.789  -2.879  1.00132.24           H  
ATOM    935  N   THR A  90      76.863   8.950  -1.426  1.00 98.20           N  
ATOM    936  CA  THR A  90      76.029   8.948  -0.230  1.00 95.01           C  
ATOM    937  C   THR A  90      74.705   9.659  -0.477  1.00 91.56           C  
ATOM    938  O   THR A  90      73.646   9.173  -0.061  1.00 94.72           O  
ATOM    939  CB  THR A  90      76.780   9.609   0.925  1.00 99.00           C  
ATOM    940  OG1 THR A  90      78.007   8.906   1.162  1.00117.94           O  
ATOM    941  CG2 THR A  90      75.935   9.593   2.188  1.00 90.77           C  
ATOM    942  H   THR A  90      77.572   9.433  -1.361  1.00118.34           H  
ATOM    943  HA  THR A  90      75.835   8.030   0.015  1.00114.51           H  
ATOM    944  HB  THR A  90      76.975  10.532   0.701  1.00119.30           H  
ATOM    945  HG1 THR A  90      78.444   9.289   1.769  1.00142.03           H  
ATOM    946 HG21 THR A  90      76.487   9.800   2.959  1.00109.43           H  
ATOM    947 HG22 THR A  90      75.226  10.252   2.122  1.00109.43           H  
ATOM    948 HG23 THR A  90      75.539   8.716   2.312  1.00109.43           H  
ATOM    949  N   LEU A  91      74.744  10.817  -1.138  1.00 93.89           N  
ATOM    950  CA  LEU A  91      73.519  11.541  -1.439  1.00 97.28           C  
ATOM    951  C   LEU A  91      72.645  10.747  -2.399  1.00 91.90           C  
ATOM    952  O   LEU A  91      71.417  10.788  -2.289  1.00 94.79           O  
ATOM    953  CB  LEU A  91      73.846  12.914  -2.029  1.00 98.36           C  
ATOM    954  CG  LEU A  91      74.615  13.901  -1.148  1.00 91.89           C  
ATOM    955  CD1 LEU A  91      74.892  15.176  -1.920  1.00 72.19           C  
ATOM    956  CD2 LEU A  91      73.870  14.204   0.133  1.00100.03           C  
ATOM    957  H   LEU A  91      75.461  11.200  -1.421  1.00113.17           H  
ATOM    958  HA  LEU A  91      73.025  11.686  -0.617  1.00117.24           H  
ATOM    959  HB2 LEU A  91      74.381  12.774  -2.826  1.00118.53           H  
ATOM    960  HB3 LEU A  91      73.008  13.342  -2.264  1.00118.53           H  
ATOM    961  HG  LEU A  91      75.461  13.498  -0.896  1.00110.77           H  
ATOM    962 HD11 LEU A  91      75.418  15.774  -1.365  1.00 87.13           H  
ATOM    963 HD12 LEU A  91      75.383  14.957  -2.727  1.00 87.13           H  
ATOM    964 HD13 LEU A  91      74.048  15.596  -2.150  1.00 87.13           H  
ATOM    965 HD21 LEU A  91      73.822  15.165   0.250  1.00120.53           H  
ATOM    966 HD22 LEU A  91      72.976  13.833   0.073  1.00120.53           H  
ATOM    967 HD23 LEU A  91      74.346  13.803   0.877  1.00120.53           H  
ATOM    968  N   GLU A  92      73.256  10.012  -3.326  1.00 85.57           N  
ATOM    969  CA  GLU A  92      72.485   9.159  -4.220  1.00 86.59           C  
ATOM    970  C   GLU A  92      71.805   8.034  -3.450  1.00 86.72           C  
ATOM    971  O   GLU A  92      70.639   7.716  -3.708  1.00 94.08           O  
ATOM    972  CB  GLU A  92      73.395   8.595  -5.311  1.00 97.44           C  
ATOM    973  H   GLU A  92      74.105   9.988  -3.457  1.00103.18           H  
ATOM    974  HA  GLU A  92      71.795   9.688  -4.649  1.00104.41           H  
ATOM    975  N   LYS A  93      72.508   7.426  -2.491  1.00 80.36           N  
ATOM    976  CA  LYS A  93      71.887   6.378  -1.685  1.00 96.57           C  
ATOM    977  C   LYS A  93      70.741   6.937  -0.844  1.00 99.75           C  
ATOM    978  O   LYS A  93      69.672   6.317  -0.734  1.00105.31           O  
ATOM    979  CB  LYS A  93      72.935   5.713  -0.794  1.00 98.64           C  
ATOM    980  H   LYS A  93      73.327   7.596  -2.292  1.00 96.94           H  
ATOM    981  HA  LYS A  93      71.522   5.701  -2.276  1.00116.38           H  
ATOM    982  N   ILE A  94      70.947   8.111  -0.241  1.00 84.27           N  
ATOM    983  CA  ILE A  94      69.887   8.744   0.539  1.00 80.87           C  
ATOM    984  C   ILE A  94      68.694   9.064  -0.351  1.00 80.94           C  
ATOM    985  O   ILE A  94      67.537   8.857   0.034  1.00 85.19           O  
ATOM    986  CB  ILE A  94      70.424  10.002   1.247  1.00 82.22           C  
ATOM    987  CG1 ILE A  94      71.464   9.609   2.300  1.00 96.81           C  
ATOM    988  CG2 ILE A  94      69.289  10.782   1.891  1.00 88.38           C  
ATOM    989  CD1 ILE A  94      72.228  10.774   2.890  1.00 87.17           C  
ATOM    990  H   ILE A  94      71.682   8.556  -0.268  1.00101.63           H  
ATOM    991  HA  ILE A  94      69.591   8.121   1.222  1.00 97.55           H  
ATOM    992  HB  ILE A  94      70.846  10.569   0.582  1.00 99.17           H  
ATOM    993 HG12 ILE A  94      71.010   9.157   3.029  1.00116.67           H  
ATOM    994 HG13 ILE A  94      72.109   9.013   1.890  1.00116.67           H  
ATOM    995 HG21 ILE A  94      69.664  11.475   2.457  1.00106.55           H  
ATOM    996 HG22 ILE A  94      68.745  11.181   1.195  1.00106.55           H  
ATOM    997 HG23 ILE A  94      68.752  10.175   2.424  1.00106.55           H  
ATOM    998 HD11 ILE A  94      73.038  10.442   3.306  1.00105.10           H  
ATOM    999 HD12 ILE A  94      72.452  11.397   2.180  1.00105.10           H  
ATOM   1000 HD13 ILE A  94      71.672  11.214   3.552  1.00105.10           H  
ATOM   1001  N   LEU A  95      68.956   9.577  -1.554  1.00 90.12           N  
ATOM   1002  CA  LEU A  95      67.891   9.867  -2.506  1.00 88.07           C  
ATOM   1003  C   LEU A  95      67.123   8.604  -2.869  1.00 92.14           C  
ATOM   1004  O   LEU A  95      65.895   8.633  -3.019  1.00 85.98           O  
ATOM   1005  CB  LEU A  95      68.500  10.495  -3.757  1.00 87.69           C  
ATOM   1006  CG  LEU A  95      67.556  11.078  -4.802  1.00100.72           C  
ATOM   1007  CD1 LEU A  95      66.923  12.366  -4.289  1.00 88.52           C  
ATOM   1008  CD2 LEU A  95      68.297  11.296  -6.109  1.00 95.28           C  
ATOM   1009  H   LEU A  95      69.742   9.767  -1.844  1.00108.65           H  
ATOM   1010  HA  LEU A  95      67.266  10.495  -2.112  1.00106.18           H  
ATOM   1011  HB2 LEU A  95      69.079  11.218  -3.470  1.00105.72           H  
ATOM   1012  HB3 LEU A  95      69.022   9.810  -4.205  1.00105.72           H  
ATOM   1013  HG  LEU A  95      66.833  10.456  -4.977  1.00121.36           H  
ATOM   1014 HD11 LEU A  95      66.279  12.683  -4.942  1.00106.72           H  
ATOM   1015 HD12 LEU A  95      66.477  12.185  -3.447  1.00106.72           H  
ATOM   1016 HD13 LEU A  95      67.618  13.030  -4.160  1.00106.72           H  
ATOM   1017 HD21 LEU A  95      67.979  12.115  -6.520  1.00114.84           H  
ATOM   1018 HD22 LEU A  95      69.247  11.366  -5.925  1.00114.84           H  
ATOM   1019 HD23 LEU A  95      68.129  10.543  -6.697  1.00114.84           H  
ATOM   1020  N   GLN A  96      67.837   7.488  -3.042  1.00 84.38           N  
ATOM   1021  CA  GLN A  96      67.185   6.215  -3.323  1.00 85.76           C  
ATOM   1022  C   GLN A  96      66.248   5.831  -2.187  1.00 87.43           C  
ATOM   1023  O   GLN A  96      65.093   5.441  -2.415  1.00 89.06           O  
ATOM   1024  CB  GLN A  96      68.239   5.129  -3.542  1.00 90.29           C  
ATOM   1025  CG  GLN A  96      68.046   4.317  -4.810  1.00 74.12           C  
ATOM   1026  H   GLN A  96      68.695   7.443  -3.001  1.00101.75           H  
ATOM   1027  HA  GLN A  96      66.663   6.297  -4.137  1.00103.41           H  
ATOM   1028  HB2 GLN A  96      69.111   5.550  -3.592  1.00108.85           H  
ATOM   1029  HB3 GLN A  96      68.210   4.515  -2.792  1.00108.85           H  
ATOM   1030  N   THR A  97      66.741   5.922  -0.950  1.00 79.97           N  
ATOM   1031  CA  THR A  97      65.888   5.647   0.201  1.00 80.26           C  
ATOM   1032  C   THR A  97      64.656   6.543   0.185  1.00 71.03           C  
ATOM   1033  O   THR A  97      63.535   6.085   0.444  1.00 70.50           O  
ATOM   1034  CB  THR A  97      66.673   5.840   1.497  1.00 86.93           C  
ATOM   1035  OG1 THR A  97      67.830   4.994   1.489  1.00106.80           O  
ATOM   1036  CG2 THR A  97      65.807   5.492   2.699  1.00 82.27           C  
ATOM   1037  H   THR A  97      67.550   6.138  -0.753  1.00 96.46           H  
ATOM   1038  HA  THR A  97      65.596   4.722   0.165  1.00 96.81           H  
ATOM   1039  HB  THR A  97      66.950   6.766   1.574  1.00104.82           H  
ATOM   1040  HG1 THR A  97      68.264   5.093   2.201  1.00128.66           H  
ATOM   1041 HG21 THR A  97      66.349   5.464   3.503  1.00 99.23           H  
ATOM   1042 HG22 THR A  97      65.112   6.160   2.812  1.00 99.23           H  
ATOM   1043 HG23 THR A  97      65.392   4.625   2.569  1.00 99.23           H  
ATOM   1044  N   ALA A  98      64.846   7.824  -0.139  1.00 73.01           N  
ATOM   1045  CA  ALA A  98      63.737   8.770  -0.132  1.00 75.79           C  
ATOM   1046  C   ALA A  98      62.688   8.395  -1.170  1.00 80.72           C  
ATOM   1047  O   ALA A  98      61.487   8.406  -0.884  1.00 80.02           O  
ATOM   1048  CB  ALA A  98      64.255  10.187  -0.382  1.00 75.73           C  
ATOM   1049  H   ALA A  98      65.601   8.167  -0.364  1.00 88.11           H  
ATOM   1050  HA  ALA A  98      63.317   8.751   0.742  1.00 91.45           H  
ATOM   1051  HB1 ALA A  98      63.507  10.804  -0.371  1.00 91.38           H  
ATOM   1052  HB2 ALA A  98      64.886  10.420   0.317  1.00 91.38           H  
ATOM   1053  HB3 ALA A  98      64.695  10.214  -1.246  1.00 91.38           H  
ATOM   1054  N   THR A  99      63.121   8.066  -2.389  1.00 80.86           N  
ATOM   1055  CA  THR A  99      62.166   7.697  -3.429  1.00 82.69           C  
ATOM   1056  C   THR A  99      61.429   6.411  -3.071  1.00 90.59           C  
ATOM   1057  O   THR A  99      60.225   6.285  -3.331  1.00 97.70           O  
ATOM   1058  CB  THR A  99      62.868   7.550  -4.780  1.00 82.67           C  
ATOM   1059  OG1 THR A  99      63.364   8.824  -5.207  1.00 95.74           O  
ATOM   1060  CG2 THR A  99      61.906   6.993  -5.825  1.00 98.22           C  
ATOM   1061  H   THR A  99      63.945   8.049  -2.635  1.00 97.53           H  
ATOM   1062  HA  THR A  99      61.514   8.410  -3.510  1.00 99.72           H  
ATOM   1063  HB  THR A  99      63.610   6.932  -4.694  1.00 99.71           H  
ATOM   1064  HG1 THR A  99      62.725   9.352  -5.340  1.00115.38           H  
ATOM   1065 HG21 THR A  99      62.238   7.185  -6.716  1.00118.36           H  
ATOM   1066 HG22 THR A  99      61.822   6.032  -5.720  1.00118.36           H  
ATOM   1067 HG23 THR A  99      61.031   7.399  -5.721  1.00118.36           H  
ATOM   1068  N   LYS A 100      62.135   5.436  -2.489  1.00 83.30           N  
ATOM   1069  CA  LYS A 100      61.462   4.230  -2.011  1.00 85.80           C  
ATOM   1070  C   LYS A 100      60.364   4.584  -1.014  1.00 86.22           C  
ATOM   1071  O   LYS A 100      59.223   4.100  -1.115  1.00 93.30           O  
ATOM   1072  CB  LYS A 100      62.481   3.283  -1.375  1.00 65.74           C  
ATOM   1073  H   LYS A 100      62.985   5.447  -2.362  1.00100.46           H  
ATOM   1074  HA  LYS A 100      61.056   3.774  -2.765  1.00103.46           H  
ATOM   1075  N   ILE A 101      60.698   5.433  -0.038  1.00 75.36           N  
ATOM   1076  CA  ILE A 101      59.714   5.864   0.949  1.00 75.76           C  
ATOM   1077  C   ILE A 101      58.531   6.537   0.267  1.00 76.01           C  
ATOM   1078  O   ILE A 101      57.373   6.306   0.632  1.00 88.92           O  
ATOM   1079  CB  ILE A 101      60.363   6.803   1.983  1.00 60.98           C  
ATOM   1080  CG1 ILE A 101      61.435   6.066   2.788  1.00 74.39           C  
ATOM   1081  CG2 ILE A 101      59.298   7.372   2.902  1.00 68.78           C  
ATOM   1082  CD1 ILE A 101      62.300   6.980   3.638  1.00 53.77           C  
ATOM   1083  H   ILE A 101      61.481   5.772   0.074  1.00 90.93           H  
ATOM   1084  HA  ILE A 101      59.390   5.077   1.414  1.00 91.41           H  
ATOM   1085  HB  ILE A 101      60.795   7.532   1.510  1.00 73.68           H  
ATOM   1086 HG12 ILE A 101      60.999   5.435   3.382  1.00 89.76           H  
ATOM   1087 HG13 ILE A 101      62.018   5.595   2.173  1.00 89.76           H  
ATOM   1088 HG21 ILE A 101      59.726   7.747   3.688  1.00 83.04           H  
ATOM   1089 HG22 ILE A 101      58.810   8.064   2.429  1.00 83.04           H  
ATOM   1090 HG23 ILE A 101      58.693   6.660   3.163  1.00 83.04           H  
ATOM   1091 HD11 ILE A 101      63.101   6.501   3.902  1.00 65.03           H  
ATOM   1092 HD12 ILE A 101      62.540   7.763   3.118  1.00 65.03           H  
ATOM   1093 HD13 ILE A 101      61.800   7.247   4.425  1.00 65.03           H  
ATOM   1094  N   ILE A 102      58.802   7.395  -0.719  1.00 74.61           N  
ATOM   1095  CA  ILE A 102      57.725   8.146  -1.354  1.00 86.75           C  
ATOM   1096  C   ILE A 102      56.807   7.215  -2.132  1.00 87.56           C  
ATOM   1097  O   ILE A 102      55.590   7.410  -2.163  1.00 81.72           O  
ATOM   1098  CB  ILE A 102      58.278   9.251  -2.271  1.00 90.27           C  
ATOM   1099  CG1 ILE A 102      59.067  10.279  -1.466  1.00 94.68           C  
ATOM   1100  CG2 ILE A 102      57.135   9.906  -3.038  1.00 85.29           C  
ATOM   1101  CD1 ILE A 102      58.275  10.931  -0.378  1.00100.68           C  
ATOM   1102  H   ILE A 102      59.586   7.557  -1.034  1.00 90.04           H  
ATOM   1103  HA  ILE A 102      57.215   8.570  -0.646  1.00104.60           H  
ATOM   1104  HB  ILE A 102      58.889   8.851  -2.910  1.00108.82           H  
ATOM   1105 HG12 ILE A 102      59.826   9.836  -1.055  1.00114.12           H  
ATOM   1106 HG13 ILE A 102      59.375  10.975  -2.067  1.00114.12           H  
ATOM   1107 HG21 ILE A 102      57.443  10.750  -3.404  1.00102.85           H  
ATOM   1108 HG22 ILE A 102      56.857   9.316  -3.756  1.00102.85           H  
ATOM   1109 HG23 ILE A 102      56.394  10.059  -2.431  1.00102.85           H  
ATOM   1110 HD11 ILE A 102      58.573  11.848  -0.277  1.00121.31           H  
ATOM   1111 HD12 ILE A 102      57.335  10.913  -0.618  1.00121.31           H  
ATOM   1112 HD13 ILE A 102      58.415  10.444   0.449  1.00121.31           H  
ATOM   1113  N   ASP A 103      57.372   6.212  -2.801  1.00 86.03           N  
ATOM   1114  CA  ASP A 103      56.535   5.286  -3.553  1.00 86.72           C  
ATOM   1115  C   ASP A 103      55.663   4.465  -2.612  1.00 84.77           C  
ATOM   1116  O   ASP A 103      54.474   4.243  -2.887  1.00 82.27           O  
ATOM   1117  CB  ASP A 103      57.408   4.387  -4.421  1.00 92.83           C  
ATOM   1118  CG  ASP A 103      58.132   5.161  -5.504  1.00105.36           C  
ATOM   1119  OD1 ASP A 103      57.608   6.210  -5.940  1.00 94.03           O  
ATOM   1120  OD2 ASP A 103      59.228   4.725  -5.916  1.00119.06           O  
ATOM   1121  H   ASP A 103      58.216   6.049  -2.835  1.00103.74           H  
ATOM   1122  HA  ASP A 103      55.949   5.784  -4.144  1.00104.56           H  
ATOM   1123  HB2 ASP A 103      58.073   3.955  -3.862  1.00111.90           H  
ATOM   1124  HB3 ASP A 103      56.850   3.719  -4.849  1.00111.90           H  
ATOM   1125  N   ASP A 104      56.232   4.018  -1.487  1.00 77.31           N  
ATOM   1126  CA  ASP A 104      55.419   3.333  -0.485  1.00 84.73           C  
ATOM   1127  C   ASP A 104      54.309   4.243   0.031  1.00 81.09           C  
ATOM   1128  O   ASP A 104      53.151   3.814   0.185  1.00 87.72           O  
ATOM   1129  CB  ASP A 104      56.310   2.865   0.666  1.00 84.02           C  
ATOM   1130  CG  ASP A 104      57.169   1.674   0.291  1.00 73.93           C  
ATOM   1131  H   ASP A 104      57.064   4.097  -1.284  1.00 93.28           H  
ATOM   1132  HA  ASP A 104      55.006   2.552  -0.886  1.00102.18           H  
ATOM   1133  HB2 ASP A 104      56.899   3.591   0.925  1.00101.33           H  
ATOM   1134  HB3 ASP A 104      55.750   2.608   1.416  1.00101.33           H  
ATOM   1135  N   ALA A 105      54.647   5.501   0.307  1.00 71.21           N  
ATOM   1136  CA  ALA A 105      53.650   6.456   0.764  1.00 84.90           C  
ATOM   1137  C   ALA A 105      52.545   6.614  -0.265  1.00 76.36           C  
ATOM   1138  O   ALA A 105      51.360   6.632   0.086  1.00 76.14           O  
ATOM   1139  CB  ALA A 105      54.315   7.803   1.046  1.00 90.02           C  
ATOM   1140  H   ALA A 105      55.441   5.824   0.238  1.00 85.95           H  
ATOM   1141  HA  ALA A 105      53.255   6.136   1.590  1.00102.38           H  
ATOM   1142  HB1 ALA A 105      53.646   8.423   1.376  1.00108.53           H  
ATOM   1143  HB2 ALA A 105      55.009   7.680   1.714  1.00108.53           H  
ATOM   1144  HB3 ALA A 105      54.704   8.142   0.225  1.00108.53           H  
ATOM   1145  N   ASN A 106      52.911   6.724  -1.539  1.00 75.52           N  
ATOM   1146  CA  ASN A 106      51.910   6.910  -2.580  1.00 77.26           C  
ATOM   1147  C   ASN A 106      50.996   5.699  -2.668  1.00 75.32           C  
ATOM   1148  O   ASN A 106      49.784   5.843  -2.859  1.00 71.52           O  
ATOM   1149  CB  ASN A 106      52.591   7.178  -3.922  1.00 81.33           C  
ATOM   1150  CG  ASN A 106      52.724   8.661  -4.220  1.00 62.83           C  
ATOM   1151  H   ASN A 106      53.722   6.696  -1.824  1.00 91.12           H  
ATOM   1152  HA  ASN A 106      51.367   7.686  -2.368  1.00 93.21           H  
ATOM   1153  HB2 ASN A 106      53.482   6.794  -3.907  1.00 98.10           H  
ATOM   1154  HB3 ASN A 106      52.066   6.774  -4.630  1.00 98.10           H  
ATOM   1155  N   LYS A 107      51.553   4.495  -2.522  1.00 75.48           N  
ATOM   1156  CA  LYS A 107      50.711   3.303  -2.556  1.00 72.53           C  
ATOM   1157  C   LYS A 107      49.723   3.300  -1.398  1.00 72.71           C  
ATOM   1158  O   LYS A 107      48.534   2.997  -1.585  1.00 82.80           O  
ATOM   1159  CB  LYS A 107      51.574   2.043  -2.527  1.00 70.48           C  
ATOM   1160  CG  LYS A 107      51.742   1.393  -3.884  1.00 84.54           C  
ATOM   1161  CD  LYS A 107      52.869   0.372  -3.867  1.00102.84           C  
ATOM   1162  H   LYS A 107      52.391   4.344  -2.405  1.00 91.07           H  
ATOM   1163  HA  LYS A 107      50.209   3.300  -3.386  1.00 87.53           H  
ATOM   1164  HB2 LYS A 107      52.456   2.276  -2.198  1.00 85.08           H  
ATOM   1165  HB3 LYS A 107      51.160   1.395  -1.936  1.00 85.08           H  
ATOM   1166  HG2 LYS A 107      50.921   0.938  -4.128  1.00101.95           H  
ATOM   1167  HG3 LYS A 107      51.955   2.072  -4.543  1.00101.95           H  
ATOM   1168  N   LEU A 108      50.189   3.629  -0.191  1.00 67.82           N  
ATOM   1169  CA  LEU A 108      49.252   3.702   0.923  1.00 74.10           C  
ATOM   1170  C   LEU A 108      48.191   4.763   0.660  1.00 75.91           C  
ATOM   1171  O   LEU A 108      47.011   4.571   0.968  1.00 80.07           O  
ATOM   1172  CB  LEU A 108      49.957   4.005   2.240  1.00 68.90           C  
ATOM   1173  CG  LEU A 108      50.865   2.935   2.836  1.00 80.76           C  
ATOM   1174  CD1 LEU A 108      51.317   3.377   4.224  1.00 80.56           C  
ATOM   1175  CD2 LEU A 108      50.192   1.579   2.889  1.00 91.50           C  
ATOM   1176  H   LEU A 108      51.009   3.806   0.001  1.00 81.89           H  
ATOM   1177  HA  LEU A 108      48.833   2.832   1.014  1.00 89.42           H  
ATOM   1178  HB2 LEU A 108      50.507   4.792   2.104  1.00 83.18           H  
ATOM   1179  HB3 LEU A 108      49.273   4.189   2.903  1.00 83.18           H  
ATOM   1180  HG  LEU A 108      51.643   2.827   2.266  1.00 97.41           H  
ATOM   1181 HD11 LEU A 108      51.981   2.752   4.554  1.00 97.17           H  
ATOM   1182 HD12 LEU A 108      51.701   4.266   4.162  1.00 97.17           H  
ATOM   1183 HD13 LEU A 108      50.550   3.389   4.817  1.00 97.17           H  
ATOM   1184 HD21 LEU A 108      50.662   1.018   3.526  1.00110.30           H  
ATOM   1185 HD22 LEU A 108      49.271   1.695   3.168  1.00110.30           H  
ATOM   1186 HD23 LEU A 108      50.223   1.176   2.007  1.00110.30           H  
ATOM   1187  N   LEU A 109      48.601   5.892   0.085  1.00 81.63           N  
ATOM   1188  CA  LEU A 109      47.670   6.980  -0.166  1.00 74.82           C  
ATOM   1189  C   LEU A 109      46.616   6.559  -1.178  1.00 78.41           C  
ATOM   1190  O   LEU A 109      45.457   6.973  -1.085  1.00 86.19           O  
ATOM   1191  CB  LEU A 109      48.435   8.203  -0.667  1.00 75.22           C  
ATOM   1192  CG  LEU A 109      47.686   9.532  -0.670  1.00 71.73           C  
ATOM   1193  CD1 LEU A 109      47.448   9.978   0.766  1.00 85.20           C  
ATOM   1194  CD2 LEU A 109      48.441  10.592  -1.446  1.00 90.28           C  
ATOM   1195  H   LEU A 109      49.408   6.052  -0.167  1.00 98.46           H  
ATOM   1196  HA  LEU A 109      47.221   7.221   0.659  1.00 90.29           H  
ATOM   1197  HB2 LEU A 109      49.215   8.319  -0.103  1.00 90.77           H  
ATOM   1198  HB3 LEU A 109      48.709   8.030  -1.581  1.00 90.77           H  
ATOM   1199  HG  LEU A 109      46.830   9.417  -1.113  1.00 86.58           H  
ATOM   1200 HD11 LEU A 109      47.142  10.898   0.765  1.00102.74           H  
ATOM   1201 HD12 LEU A 109      46.774   9.406   1.167  1.00102.74           H  
ATOM   1202 HD13 LEU A 109      48.279   9.906   1.261  1.00102.74           H  
ATOM   1203 HD21 LEU A 109      47.828  11.305  -1.686  1.00108.83           H  
ATOM   1204 HD22 LEU A 109      49.155  10.942  -0.890  1.00108.83           H  
ATOM   1205 HD23 LEU A 109      48.813  10.192  -2.248  1.00108.83           H  
ATOM   1206  N   GLU A 110      47.008   5.743  -2.159  1.00 83.56           N  
ATOM   1207  CA  GLU A 110      46.054   5.256  -3.148  1.00 82.18           C  
ATOM   1208  C   GLU A 110      45.084   4.267  -2.518  1.00 79.89           C  
ATOM   1209  O   GLU A 110      43.883   4.299  -2.806  1.00 89.07           O  
ATOM   1210  CB  GLU A 110      46.790   4.611  -4.321  1.00 84.56           C  
ATOM   1211  CG  GLU A 110      46.041   3.449  -4.954  1.00 84.94           C  
ATOM   1212  H   GLU A 110      47.812   5.459  -2.272  1.00100.77           H  
ATOM   1213  HA  GLU A 110      45.548   6.006  -3.495  1.00 99.12           H  
ATOM   1214  HB2 GLU A 110      46.930   5.282  -5.007  1.00101.97           H  
ATOM   1215  HB3 GLU A 110      47.644   4.276  -4.006  1.00101.97           H  
ATOM   1216  N   TYR A 111      45.591   3.380  -1.658  1.00 82.37           N  
ATOM   1217  CA  TYR A 111      44.705   2.544  -0.852  1.00100.92           C  
ATOM   1218  C   TYR A 111      43.703   3.383  -0.066  1.00 99.77           C  
ATOM   1219  O   TYR A 111      42.523   3.027   0.037  1.00105.62           O  
ATOM   1220  CB  TYR A 111      45.523   1.679   0.105  1.00 96.00           C  
ATOM   1221  CG  TYR A 111      44.699   1.047   1.206  1.00 92.21           C  
ATOM   1222  CD1 TYR A 111      43.895  -0.062   0.969  1.00 89.86           C  
ATOM   1223  CD2 TYR A 111      44.717   1.580   2.488  1.00 84.98           C  
ATOM   1224  CE1 TYR A 111      43.140  -0.627   1.988  1.00 85.05           C  
ATOM   1225  CE2 TYR A 111      43.970   1.028   3.506  1.00 95.74           C  
ATOM   1226  CZ  TYR A 111      43.182  -0.074   3.255  1.00 97.07           C  
ATOM   1227  OH  TYR A 111      42.437  -0.620   4.277  1.00 83.40           O  
ATOM   1228  H   TYR A 111      46.429   3.244  -1.523  1.00 99.35           H  
ATOM   1229  HA  TYR A 111      44.211   1.960  -1.449  1.00121.61           H  
ATOM   1230  HB2 TYR A 111      45.941   0.964  -0.399  1.00115.70           H  
ATOM   1231  HB3 TYR A 111      46.202   2.231   0.523  1.00115.70           H  
ATOM   1232  HD1 TYR A 111      43.863  -0.430   0.116  1.00108.33           H  
ATOM   1233  HD2 TYR A 111      45.245   2.326   2.663  1.00102.47           H  
ATOM   1234  HE1 TYR A 111      42.609  -1.372   1.819  1.00102.57           H  
ATOM   1235  HE2 TYR A 111      43.997   1.398   4.359  1.00115.38           H  
ATOM   1236  HH  TYR A 111      42.465  -0.120   4.952  1.00100.58           H  
ATOM   1237  N   LEU A 112      44.162   4.502   0.498  1.00 87.74           N  
ATOM   1238  CA  LEU A 112      43.333   5.304   1.393  1.00 89.72           C  
ATOM   1239  C   LEU A 112      42.307   6.143   0.640  1.00 87.05           C  
ATOM   1240  O   LEU A 112      41.191   6.347   1.130  1.00 88.45           O  
ATOM   1241  CB  LEU A 112      44.227   6.202   2.248  1.00 88.62           C  
ATOM   1242  CG  LEU A 112      45.109   5.469   3.258  1.00 94.57           C  
ATOM   1243  CD1 LEU A 112      46.167   6.394   3.839  1.00 82.17           C  
ATOM   1244  CD2 LEU A 112      44.268   4.872   4.380  1.00100.90           C  
ATOM   1245  H   LEU A 112      44.952   4.820   0.379  1.00105.79           H  
ATOM   1246  HA  LEU A 112      42.842   4.705   1.977  1.00108.16           H  
ATOM   1247  HB2 LEU A 112      44.813   6.700   1.657  1.00106.84           H  
ATOM   1248  HB3 LEU A 112      43.661   6.812   2.745  1.00106.84           H  
ATOM   1249  HG  LEU A 112      45.562   4.747   2.795  1.00113.99           H  
ATOM   1250 HD11 LEU A 112      46.740   5.885   4.434  1.00 99.10           H  
ATOM   1251 HD12 LEU A 112      46.691   6.769   3.114  1.00 99.10           H  
ATOM   1252 HD13 LEU A 112      45.728   7.106   4.332  1.00 99.10           H  
ATOM   1253 HD21 LEU A 112      44.660   5.115   5.233  1.00121.58           H  
ATOM   1254 HD22 LEU A 112      43.366   5.224   4.319  1.00121.58           H  
ATOM   1255 HD23 LEU A 112      44.253   3.907   4.285  1.00121.58           H  
ATOM   1256  N   ARG A 113      42.663   6.652  -0.543  1.00 80.13           N  
ATOM   1257  CA  ARG A 113      41.736   7.467  -1.318  1.00 96.89           C  
ATOM   1258  C   ARG A 113      40.696   6.607  -2.026  1.00109.54           C  
ATOM   1259  O   ARG A 113      39.530   7.003  -2.139  1.00110.65           O  
ATOM   1260  CB  ARG A 113      42.508   8.311  -2.336  1.00 99.49           C  
ATOM   1261  CG  ARG A 113      41.650   9.293  -3.122  1.00102.22           C  
ATOM   1262  H   ARG A 113      43.430   6.540  -0.915  1.00 96.65           H  
ATOM   1263  HA  ARG A 113      41.271   8.071  -0.718  1.00116.77           H  
ATOM   1264  HB2 ARG A 113      43.183   8.823  -1.864  1.00119.88           H  
ATOM   1265  HB3 ARG A 113      42.930   7.715  -2.974  1.00119.88           H  
ATOM   1266  N   ARG A 114      41.102   5.437  -2.510  1.00113.37           N  
ATOM   1267  CA  ARG A 114      40.194   4.514  -3.180  1.00114.35           C  
ATOM   1268  C   ARG A 114      39.839   3.363  -2.242  1.00111.42           C  
ATOM   1269  O   ARG A 114      38.759   3.338  -1.653  1.00109.49           O  
ATOM   1270  CB  ARG A 114      40.820   3.968  -4.465  1.00113.07           C  
ATOM   1271  CG  ARG A 114      40.672   4.864  -5.701  1.00110.73           C  
ATOM   1272  CD  ARG A 114      39.271   5.456  -5.855  1.00 91.36           C  
ATOM   1273  OXT ARG A 114      40.636   2.439  -2.056  1.00 94.87           O  
ATOM   1274  H   ARG A 114      41.911   5.150  -2.461  1.00136.55           H  
ATOM   1275  HA  ARG A 114      39.382   4.983  -3.428  1.00137.72           H  
ATOM   1276  HB2 ARG A 114      41.770   3.842  -4.312  1.00136.18           H  
ATOM   1277  HB3 ARG A 114      40.401   3.118  -4.671  1.00136.18           H  
ATOM   1278  HG2 ARG A 114      41.300   5.600  -5.633  1.00133.38           H  
ATOM   1279  HG3 ARG A 114      40.861   4.338  -6.494  1.00133.38           H  
TER    1280      ARG A 114                                                      
ATOM   1281  N   GLY B 115      39.880   5.663   6.586  1.00123.74           N  
ATOM   1282  CA  GLY B 115      40.631   4.422   6.583  1.00119.68           C  
ATOM   1283  C   GLY B 115      41.117   4.028   7.963  1.00116.68           C  
ATOM   1284  O   GLY B 115      41.213   4.867   8.859  1.00111.87           O  
ATOM   1285  HA2 GLY B 115      40.067   3.709   6.244  1.00144.11           H  
ATOM   1286  HA3 GLY B 115      41.403   4.517   6.003  1.00144.11           H  
ATOM   1287  N   ASP B 116      41.425   2.747   8.128  1.00119.74           N  
ATOM   1288  CA  ASP B 116      41.885   2.214   9.406  1.00116.85           C  
ATOM   1289  C   ASP B 116      43.119   2.984   9.861  1.00120.75           C  
ATOM   1290  O   ASP B 116      44.125   3.003   9.135  1.00111.83           O  
ATOM   1291  CB  ASP B 116      42.201   0.728   9.246  1.00114.25           C  
ATOM   1292  CG  ASP B 116      42.267  -0.009  10.571  1.00122.74           C  
ATOM   1293  OD1 ASP B 116      42.067   0.620  11.626  1.00127.21           O  
ATOM   1294  OD2 ASP B 116      42.512  -1.234  10.556  1.00121.72           O  
ATOM   1295  H   ASP B 116      41.375   2.155   7.507  1.00144.18           H  
ATOM   1296  HA  ASP B 116      41.199   2.309  10.085  1.00140.73           H  
ATOM   1297  HB2 ASP B 116      41.508   0.315   8.708  1.00137.61           H  
ATOM   1298  HB3 ASP B 116      43.062   0.634   8.809  1.00137.61           H  
ATOM   1299  N   PRO B 117      43.103   3.627  11.033  1.00124.57           N  
ATOM   1300  CA  PRO B 117      44.222   4.510  11.395  1.00116.31           C  
ATOM   1301  C   PRO B 117      45.552   3.804  11.571  1.00102.96           C  
ATOM   1302  O   PRO B 117      46.565   4.490  11.726  1.00102.80           O  
ATOM   1303  CB  PRO B 117      43.764   5.150  12.711  1.00123.50           C  
ATOM   1304  CG  PRO B 117      42.810   4.171  13.283  1.00144.46           C  
ATOM   1305  CD  PRO B 117      42.090   3.569  12.105  1.00130.90           C  
ATOM   1306  HA  PRO B 117      44.318   5.197  10.716  1.00140.07           H  
ATOM   1307  HB2 PRO B 117      44.524   5.282  13.299  1.00148.70           H  
ATOM   1308  HB3 PRO B 117      43.330   6.000  12.535  1.00148.70           H  
ATOM   1309  HG2 PRO B 117      43.295   3.490  13.775  1.00173.85           H  
ATOM   1310  HG3 PRO B 117      42.187   4.625  13.872  1.00173.85           H  
ATOM   1311  HD2 PRO B 117      41.832   2.652  12.288  1.00157.58           H  
ATOM   1312  HD3 PRO B 117      41.308   4.093  11.872  1.00157.58           H  
ATOM   1313  N   LYS B 118      45.592   2.471  11.578  1.00 99.67           N  
ATOM   1314  CA  LYS B 118      46.877   1.787  11.496  1.00109.43           C  
ATOM   1315  C   LYS B 118      47.582   2.146  10.192  1.00104.81           C  
ATOM   1316  O   LYS B 118      48.769   2.506  10.182  1.00 98.42           O  
ATOM   1317  CB  LYS B 118      46.673   0.276  11.612  1.00121.61           C  
ATOM   1318  CG  LYS B 118      46.597  -0.234  13.044  1.00 98.61           C  
ATOM   1319  H   LYS B 118      44.908   1.953  11.627  1.00120.11           H  
ATOM   1320  HA  LYS B 118      47.441   2.063  12.236  1.00131.81           H  
ATOM   1321  HB2 LYS B 118      45.842   0.041  11.171  1.00146.43           H  
ATOM   1322  HB3 LYS B 118      47.417  -0.171  11.179  1.00146.43           H  
ATOM   1323  N   VAL B 119      46.845   2.076   9.080  1.00103.66           N  
ATOM   1324  CA  VAL B 119      47.381   2.476   7.782  1.00101.69           C  
ATOM   1325  C   VAL B 119      47.835   3.930   7.817  1.00108.33           C  
ATOM   1326  O   VAL B 119      48.918   4.274   7.328  1.00 98.61           O  
ATOM   1327  CB  VAL B 119      46.326   2.249   6.682  1.00 93.97           C  
ATOM   1328  CG1 VAL B 119      46.779   2.864   5.368  1.00 96.75           C  
ATOM   1329  CG2 VAL B 119      46.047   0.764   6.510  1.00 95.29           C  
ATOM   1330  H   VAL B 119      46.031   1.800   9.050  1.00124.89           H  
ATOM   1331  HA  VAL B 119      48.155   1.926   7.586  1.00122.53           H  
ATOM   1332  HB  VAL B 119      45.501   2.684   6.949  1.00113.27           H  
ATOM   1333 HG11 VAL B 119      46.231   2.511   4.649  1.00116.60           H  
ATOM   1334 HG12 VAL B 119      46.677   3.828   5.419  1.00116.60           H  
ATOM   1335 HG13 VAL B 119      47.710   2.637   5.217  1.00116.60           H  
ATOM   1336 HG21 VAL B 119      45.344   0.650   5.850  1.00114.84           H  
ATOM   1337 HG22 VAL B 119      46.857   0.323   6.210  1.00114.84           H  
ATOM   1338 HG23 VAL B 119      45.765   0.395   7.361  1.00114.84           H  
ATOM   1339  N   VAL B 120      47.005   4.809   8.384  1.00109.10           N  
ATOM   1340  CA  VAL B 120      47.318   6.233   8.373  1.00 95.57           C  
ATOM   1341  C   VAL B 120      48.551   6.518   9.220  1.00 89.07           C  
ATOM   1342  O   VAL B 120      49.394   7.344   8.853  1.00 91.14           O  
ATOM   1343  CB  VAL B 120      46.103   7.048   8.852  1.00 93.61           C  
ATOM   1344  CG1 VAL B 120      46.460   8.520   8.938  1.00 83.93           C  
ATOM   1345  CG2 VAL B 120      44.918   6.831   7.922  1.00107.07           C  
ATOM   1346  H   VAL B 120      46.266   4.609   8.775  1.00131.42           H  
ATOM   1347  HA  VAL B 120      47.517   6.497   7.461  1.00115.19           H  
ATOM   1348  HB  VAL B 120      45.846   6.747   9.738  1.00112.83           H  
ATOM   1349 HG11 VAL B 120      45.642   9.042   8.969  1.00101.22           H  
ATOM   1350 HG12 VAL B 120      46.981   8.673   9.741  1.00101.22           H  
ATOM   1351 HG13 VAL B 120      46.978   8.765   8.155  1.00101.22           H  
ATOM   1352 HG21 VAL B 120      44.173   7.370   8.229  1.00128.98           H  
ATOM   1353 HG22 VAL B 120      45.170   7.096   7.023  1.00128.98           H  
ATOM   1354 HG23 VAL B 120      44.675   5.892   7.934  1.00128.98           H  
ATOM   1355  N   GLU B 121      48.678   5.846  10.367  1.00 91.48           N  
ATOM   1356  CA  GLU B 121      49.840   6.052  11.222  1.00 88.29           C  
ATOM   1357  C   GLU B 121      51.106   5.541  10.552  1.00 89.92           C  
ATOM   1358  O   GLU B 121      52.162   6.177  10.643  1.00 88.63           O  
ATOM   1359  CB  GLU B 121      49.633   5.362  12.569  1.00107.04           C  
ATOM   1360  CG  GLU B 121      48.484   5.928  13.389  1.00110.21           C  
ATOM   1361  H   GLU B 121      48.112   5.273  10.668  1.00110.27           H  
ATOM   1362  HA  GLU B 121      49.942   7.003  11.386  1.00106.45           H  
ATOM   1363  HB2 GLU B 121      49.448   4.423  12.412  1.00128.95           H  
ATOM   1364  HB3 GLU B 121      50.444   5.457  13.094  1.00128.95           H  
ATOM   1365  N   THR B 122      51.028   4.396   9.870  1.00 96.82           N  
ATOM   1366  CA  THR B 122      52.186   3.928   9.114  1.00 96.65           C  
ATOM   1367  C   THR B 122      52.558   4.924   8.022  1.00 87.84           C  
ATOM   1368  O   THR B 122      53.742   5.210   7.805  1.00 90.17           O  
ATOM   1369  CB  THR B 122      51.902   2.550   8.520  1.00 87.67           C  
ATOM   1370  OG1 THR B 122      51.647   1.621   9.581  1.00107.38           O  
ATOM   1371  CG2 THR B 122      53.085   2.060   7.692  1.00105.43           C  
ATOM   1372  H   THR B 122      50.337   3.885   9.829  1.00116.69           H  
ATOM   1373  HA  THR B 122      52.944   3.840   9.714  1.00116.48           H  
ATOM   1374  HB  THR B 122      51.129   2.602   7.936  1.00105.70           H  
ATOM   1375  HG1 THR B 122      51.019   1.901  10.062  1.00129.36           H  
ATOM   1376 HG21 THR B 122      52.989   1.113   7.505  1.00127.02           H  
ATOM   1377 HG22 THR B 122      53.125   2.545   6.853  1.00127.02           H  
ATOM   1378 HG23 THR B 122      53.912   2.204   8.179  1.00127.02           H  
ATOM   1379  N   TYR B 123      51.556   5.467   7.329  1.00 86.82           N  
ATOM   1380  CA  TYR B 123      51.794   6.487   6.311  1.00 91.36           C  
ATOM   1381  C   TYR B 123      52.519   7.698   6.890  1.00 94.16           C  
ATOM   1382  O   TYR B 123      53.501   8.190   6.315  1.00101.71           O  
ATOM   1383  CB  TYR B 123      50.451   6.901   5.711  1.00 85.18           C  
ATOM   1384  CG  TYR B 123      50.522   8.014   4.701  1.00 83.49           C  
ATOM   1385  CD1 TYR B 123      50.877   7.766   3.383  1.00 89.46           C  
ATOM   1386  CD2 TYR B 123      50.234   9.321   5.069  1.00 94.24           C  
ATOM   1387  CE1 TYR B 123      50.934   8.792   2.457  1.00100.95           C  
ATOM   1388  CE2 TYR B 123      50.291  10.350   4.156  1.00 96.08           C  
ATOM   1389  CZ  TYR B 123      50.644  10.083   2.852  1.00 99.20           C  
ATOM   1390  OH  TYR B 123      50.697  11.117   1.947  1.00 87.41           O  
ATOM   1391  H   TYR B 123      50.727   5.263   7.428  1.00104.69           H  
ATOM   1392  HA  TYR B 123      52.357   6.119   5.613  1.00110.13           H  
ATOM   1393  HB2 TYR B 123      50.063   6.131   5.268  1.00102.72           H  
ATOM   1394  HB3 TYR B 123      49.872   7.198   6.430  1.00102.72           H  
ATOM   1395  HD1 TYR B 123      51.080   6.898   3.119  1.00107.85           H  
ATOM   1396  HD2 TYR B 123      49.998   9.505   5.950  1.00113.59           H  
ATOM   1397  HE1 TYR B 123      51.165   8.613   1.574  1.00121.64           H  
ATOM   1398  HE2 TYR B 123      50.093  11.220   4.418  1.00115.79           H  
ATOM   1399  HH  TYR B 123      50.247  10.924   1.264  1.00105.39           H  
ATOM   1400  N   VAL B 124      52.025   8.212   8.017  1.00 92.52           N  
ATOM   1401  CA  VAL B 124      52.665   9.354   8.660  1.00 78.71           C  
ATOM   1402  C   VAL B 124      54.090   9.006   9.064  1.00 80.93           C  
ATOM   1403  O   VAL B 124      55.003   9.834   8.958  1.00 82.81           O  
ATOM   1404  CB  VAL B 124      51.835   9.818   9.871  1.00 86.72           C  
ATOM   1405  CG1 VAL B 124      52.604  10.854  10.679  1.00113.63           C  
ATOM   1406  CG2 VAL B 124      50.499  10.378   9.406  1.00 99.54           C  
ATOM   1407  H   VAL B 124      51.327   7.921   8.426  1.00111.52           H  
ATOM   1408  HA  VAL B 124      52.704  10.085   8.024  1.00 94.95           H  
ATOM   1409  HB  VAL B 124      51.660   9.058  10.448  1.00104.57           H  
ATOM   1410 HG11 VAL B 124      51.985  11.325  11.258  1.00136.86           H  
ATOM   1411 HG12 VAL B 124      53.277  10.402  11.211  1.00136.86           H  
ATOM   1412 HG13 VAL B 124      53.028  11.478  10.069  1.00136.86           H  
ATOM   1413 HG21 VAL B 124      50.061  10.813  10.154  1.00119.95           H  
ATOM   1414 HG22 VAL B 124      50.656  11.021   8.696  1.00119.95           H  
ATOM   1415 HG23 VAL B 124      49.948   9.651   9.078  1.00119.95           H  
ATOM   1416  N   GLU B 125      54.303   7.781   9.550  1.00 75.72           N  
ATOM   1417  CA  GLU B 125      55.655   7.350   9.881  1.00 72.97           C  
ATOM   1418  C   GLU B 125      56.549   7.376   8.649  1.00 74.23           C  
ATOM   1419  O   GLU B 125      57.729   7.732   8.736  1.00 82.31           O  
ATOM   1420  CB  GLU B 125      55.627   5.952  10.493  1.00 80.08           C  
ATOM   1421  CG  GLU B 125      56.999   5.306  10.606  1.00 95.90           C  
ATOM   1422  H   GLU B 125      53.693   7.192   9.695  1.00 91.36           H  
ATOM   1423  HA  GLU B 125      56.026   7.956  10.541  1.00 88.06           H  
ATOM   1424  HB2 GLU B 125      55.253   6.009  11.386  1.00 96.59           H  
ATOM   1425  HB3 GLU B 125      55.075   5.379   9.938  1.00 96.59           H  
ATOM   1426  N   LEU B 126      56.008   6.988   7.492  1.00 74.39           N  
ATOM   1427  CA  LEU B 126      56.784   7.082   6.262  1.00 75.11           C  
ATOM   1428  C   LEU B 126      57.163   8.532   5.994  1.00 73.61           C  
ATOM   1429  O   LEU B 126      58.309   8.840   5.647  1.00 76.57           O  
ATOM   1430  CB  LEU B 126      56.002   6.533   5.071  1.00 82.14           C  
ATOM   1431  CG  LEU B 126      55.457   5.108   5.130  1.00 86.69           C  
ATOM   1432  CD1 LEU B 126      54.885   4.737   3.756  1.00 67.63           C  
ATOM   1433  CD2 LEU B 126      56.479   4.100   5.617  1.00 99.00           C  
ATOM   1434  H   LEU B 126      55.213   6.674   7.396  1.00 89.77           H  
ATOM   1435  HA  LEU B 126      57.583   6.541   6.365  1.00 90.63           H  
ATOM   1436  HB2 LEU B 126      55.237   7.113   4.936  1.00 99.07           H  
ATOM   1437  HB3 LEU B 126      56.588   6.570   4.299  1.00 99.07           H  
ATOM   1438  HG  LEU B 126      54.746   5.069   5.788  1.00104.53           H  
ATOM   1439 HD11 LEU B 126      54.538   3.832   3.792  1.00 81.66           H  
ATOM   1440 HD12 LEU B 126      54.173   5.356   3.533  1.00 81.66           H  
ATOM   1441 HD13 LEU B 126      55.592   4.794   3.094  1.00 81.66           H  
ATOM   1442 HD21 LEU B 126      56.122   3.206   5.499  1.00119.30           H  
ATOM   1443 HD22 LEU B 126      57.294   4.202   5.101  1.00119.30           H  
ATOM   1444 HD23 LEU B 126      56.660   4.262   6.557  1.00119.30           H  
ATOM   1445  N   LEU B 127      56.191   9.435   6.131  1.00 81.58           N  
ATOM   1446  CA  LEU B 127      56.464  10.853   5.917  1.00 91.30           C  
ATOM   1447  C   LEU B 127      57.571  11.344   6.844  1.00 89.21           C  
ATOM   1448  O   LEU B 127      58.420  12.150   6.444  1.00 76.28           O  
ATOM   1449  CB  LEU B 127      55.194  11.673   6.135  1.00 83.72           C  
ATOM   1450  CG  LEU B 127      54.041  11.417   5.166  1.00 91.53           C  
ATOM   1451  CD1 LEU B 127      52.826  12.230   5.582  1.00106.16           C  
ATOM   1452  CD2 LEU B 127      54.438  11.738   3.737  1.00 84.93           C  
ATOM   1453  H   LEU B 127      55.377   9.257   6.344  1.00 98.39           H  
ATOM   1454  HA  LEU B 127      56.752  10.980   4.999  1.00110.06           H  
ATOM   1455  HB2 LEU B 127      54.863  11.482   7.027  1.00100.97           H  
ATOM   1456  HB3 LEU B 127      55.425  12.612   6.061  1.00100.97           H  
ATOM   1457  HG  LEU B 127      53.810  10.476   5.193  1.00110.34           H  
ATOM   1458 HD11 LEU B 127      52.202  12.269   4.840  1.00127.89           H  
ATOM   1459 HD12 LEU B 127      52.406  11.802   6.345  1.00127.89           H  
ATOM   1460 HD13 LEU B 127      53.111  13.125   5.821  1.00127.89           H  
ATOM   1461 HD21 LEU B 127      53.654  11.673   3.169  1.00102.42           H  
ATOM   1462 HD22 LEU B 127      54.798  12.638   3.703  1.00102.42           H  
ATOM   1463 HD23 LEU B 127      55.111  11.102   3.446  1.00102.42           H  
ATOM   1464  N   LYS B 128      57.572  10.873   8.091  1.00 86.21           N  
ATOM   1465  CA  LYS B 128      58.592  11.299   9.043  1.00 79.10           C  
ATOM   1466  C   LYS B 128      59.957  10.733   8.674  1.00 75.21           C  
ATOM   1467  O   LYS B 128      60.975  11.434   8.764  1.00 75.53           O  
ATOM   1468  CB  LYS B 128      58.197  10.876  10.457  1.00 90.79           C  
ATOM   1469  CG  LYS B 128      56.989  11.620  11.010  1.00 81.24           C  
ATOM   1470  H   LYS B 128      57.002  10.312   8.408  1.00103.95           H  
ATOM   1471  HA  LYS B 128      58.653  12.267   9.027  1.00 95.42           H  
ATOM   1472  HB2 LYS B 128      57.984   9.930  10.451  1.00109.45           H  
ATOM   1473  HB3 LYS B 128      58.945  11.044  11.052  1.00109.45           H  
ATOM   1474  N   ARG B 129      60.004   9.462   8.275  1.00 63.83           N  
ATOM   1475  CA  ARG B 129      61.245   8.903   7.755  1.00 74.07           C  
ATOM   1476  C   ARG B 129      61.766   9.753   6.606  1.00 76.21           C  
ATOM   1477  O   ARG B 129      62.973  10.005   6.493  1.00 73.68           O  
ATOM   1478  CB  ARG B 129      61.026   7.462   7.296  1.00 67.12           C  
ATOM   1479  CG  ARG B 129      60.706   6.488   8.419  1.00 79.76           C  
ATOM   1480  H   ARG B 129      59.343   8.911   8.294  1.00 77.09           H  
ATOM   1481  HA  ARG B 129      61.910   8.887   8.461  1.00 89.39           H  
ATOM   1482  HB2 ARG B 129      60.284   7.445   6.672  1.00 81.04           H  
ATOM   1483  HB3 ARG B 129      61.834   7.150   6.859  1.00 81.04           H  
ATOM   1484  N   HIS B 130      60.857  10.214   5.746  1.00 67.61           N  
ATOM   1485  CA  HIS B 130      61.253  11.041   4.612  1.00 74.78           C  
ATOM   1486  C   HIS B 130      61.819  12.375   5.075  1.00 81.23           C  
ATOM   1487  O   HIS B 130      62.843  12.836   4.554  1.00 80.24           O  
ATOM   1488  CB  HIS B 130      60.057  11.248   3.689  1.00 66.30           C  
ATOM   1489  CG  HIS B 130      60.372  12.028   2.453  1.00 60.93           C  
ATOM   1490  ND1 HIS B 130      60.210  13.394   2.375  1.00 67.63           N  
ATOM   1491  CD2 HIS B 130      60.858  11.637   1.252  1.00 65.78           C  
ATOM   1492  CE1 HIS B 130      60.565  13.809   1.173  1.00 71.89           C  
ATOM   1493  NE2 HIS B 130      60.962  12.763   0.472  1.00 66.49           N  
ATOM   1494  H   HIS B 130      60.011  10.064   5.795  1.00 81.63           H  
ATOM   1495  HA  HIS B 130      61.947  10.585   4.110  1.00 90.24           H  
ATOM   1496  HB2 HIS B 130      59.723  10.380   3.413  1.00 80.06           H  
ATOM   1497  HB3 HIS B 130      59.369  11.729   4.174  1.00 80.06           H  
ATOM   1498  HD1 HIS B 130      59.923  13.897   3.011  1.00 81.66           H  
ATOM   1499  HD2 HIS B 130      61.080  10.770   1.002  1.00 79.43           H  
ATOM   1500  HE1 HIS B 130      60.539  14.688   0.871  1.00 86.76           H  
ATOM   1501  N   GLU B 131      61.160  13.016   6.044  1.00 84.75           N  
ATOM   1502  CA  GLU B 131      61.691  14.255   6.602  1.00 71.43           C  
ATOM   1503  C   GLU B 131      63.099  14.045   7.145  1.00 75.42           C  
ATOM   1504  O   GLU B 131      63.990  14.871   6.917  1.00 77.05           O  
ATOM   1505  CB  GLU B 131      60.766  14.783   7.700  1.00 81.91           C  
ATOM   1506  CG  GLU B 131      61.485  15.485   8.840  1.00 76.64           C  
ATOM   1507  H   GLU B 131      60.416  12.758   6.390  1.00102.20           H  
ATOM   1508  HA  GLU B 131      61.729  14.925   5.901  1.00 86.21           H  
ATOM   1509  HB2 GLU B 131      60.149  15.419   7.305  1.00 98.79           H  
ATOM   1510  HB3 GLU B 131      60.276  14.036   8.077  1.00 98.79           H  
ATOM   1511  N   LYS B 132      63.326  12.934   7.854  1.00 69.35           N  
ATOM   1512  CA  LYS B 132      64.643  12.686   8.433  1.00 82.48           C  
ATOM   1513  C   LYS B 132      65.694  12.467   7.349  1.00 79.64           C  
ATOM   1514  O   LYS B 132      66.815  12.990   7.441  1.00 84.24           O  
ATOM   1515  CB  LYS B 132      64.586  11.482   9.375  1.00 89.66           C  
ATOM   1516  CG  LYS B 132      63.824  11.744  10.668  1.00103.52           C  
ATOM   1517  H   LYS B 132      62.745  12.319   8.011  1.00 83.73           H  
ATOM   1518  HA  LYS B 132      64.904  13.462   8.953  1.00 99.48           H  
ATOM   1519  HB2 LYS B 132      64.147  10.749   8.916  1.00108.10           H  
ATOM   1520  HB3 LYS B 132      65.492  11.229   9.612  1.00108.10           H  
ATOM   1521  N   ALA B 133      65.356  11.697   6.314  1.00 79.50           N  
ATOM   1522  CA  ALA B 133      66.313  11.460   5.239  1.00 90.33           C  
ATOM   1523  C   ALA B 133      66.650  12.758   4.512  1.00 77.62           C  
ATOM   1524  O   ALA B 133      67.813  13.006   4.169  1.00 82.26           O  
ATOM   1525  CB  ALA B 133      65.763  10.413   4.270  1.00107.19           C  
ATOM   1526  H   ALA B 133      64.595  11.309   6.212  1.00 95.90           H  
ATOM   1527  HA  ALA B 133      67.135  11.108   5.616  1.00108.89           H  
ATOM   1528  HB1 ALA B 133      66.415  10.258   3.569  1.00129.12           H  
ATOM   1529  HB2 ALA B 133      65.596   9.590   4.756  1.00129.12           H  
ATOM   1530  HB3 ALA B 133      64.936  10.743   3.886  1.00129.12           H  
ATOM   1531  N   VAL B 134      65.651  13.615   4.291  1.00 79.20           N  
ATOM   1532  CA  VAL B 134      65.919  14.884   3.622  1.00 73.46           C  
ATOM   1533  C   VAL B 134      66.734  15.809   4.520  1.00 82.11           C  
ATOM   1534  O   VAL B 134      67.555  16.591   4.029  1.00 74.24           O  
ATOM   1535  CB  VAL B 134      64.600  15.544   3.180  1.00 75.80           C  
ATOM   1536  CG1 VAL B 134      64.866  16.936   2.639  1.00100.90           C  
ATOM   1537  CG2 VAL B 134      63.897  14.694   2.129  1.00 73.54           C  
ATOM   1538  H   VAL B 134      64.829  13.489   4.512  1.00 95.54           H  
ATOM   1539  HA  VAL B 134      66.445  14.705   2.827  1.00 88.65           H  
ATOM   1540  HB  VAL B 134      64.014  15.617   3.950  1.00 91.46           H  
ATOM   1541 HG11 VAL B 134      64.171  17.165   2.002  1.00121.57           H  
ATOM   1542 HG12 VAL B 134      64.861  17.567   3.375  1.00121.57           H  
ATOM   1543 HG13 VAL B 134      65.732  16.944   2.202  1.00121.57           H  
ATOM   1544 HG21 VAL B 134      63.051  15.109   1.901  1.00 88.75           H  
ATOM   1545 HG22 VAL B 134      64.460  14.637   1.341  1.00 88.75           H  
ATOM   1546 HG23 VAL B 134      63.744  13.807   2.491  1.00 88.75           H  
ATOM   1547  N   LYS B 135      66.529  15.747   5.840  1.00 89.05           N  
ATOM   1548  CA  LYS B 135      67.362  16.520   6.757  1.00 80.95           C  
ATOM   1549  C   LYS B 135      68.810  16.051   6.699  1.00 81.98           C  
ATOM   1550  O   LYS B 135      69.742  16.858   6.807  1.00 88.97           O  
ATOM   1551  CB  LYS B 135      66.821  16.405   8.182  1.00 82.10           C  
ATOM   1552  H   LYS B 135      65.924  15.272   6.225  1.00107.36           H  
ATOM   1553  HA  LYS B 135      67.332  17.454   6.499  1.00 97.64           H  
ATOM   1554  N   GLU B 136      69.017  14.743   6.540  1.00 74.81           N  
ATOM   1555  CA  GLU B 136      70.364  14.232   6.308  1.00 76.03           C  
ATOM   1556  C   GLU B 136      70.940  14.799   5.015  1.00 74.53           C  
ATOM   1557  O   GLU B 136      72.084  15.275   4.983  1.00 88.05           O  
ATOM   1558  CB  GLU B 136      70.340  12.704   6.270  1.00 81.69           C  
ATOM   1559  CG  GLU B 136      71.445  12.042   7.077  1.00 83.12           C  
ATOM   1560  H   GLU B 136      68.405  14.139   6.560  1.00 90.28           H  
ATOM   1561  HA  GLU B 136      70.940  14.503   7.040  1.00 91.73           H  
ATOM   1562  HB2 GLU B 136      69.492  12.399   6.628  1.00 98.53           H  
ATOM   1563  HB3 GLU B 136      70.435  12.416   5.349  1.00 98.53           H  
ATOM   1564  N   LEU B 137      70.157  14.742   3.931  1.00 68.43           N  
ATOM   1565  CA  LEU B 137      70.573  15.379   2.686  1.00 80.48           C  
ATOM   1566  C   LEU B 137      70.994  16.823   2.917  1.00 89.40           C  
ATOM   1567  O   LEU B 137      72.014  17.273   2.390  1.00 91.80           O  
ATOM   1568  CB  LEU B 137      69.458  15.348   1.637  1.00 77.42           C  
ATOM   1569  CG  LEU B 137      69.229  14.107   0.781  1.00 85.54           C  
ATOM   1570  CD1 LEU B 137      67.993  14.293  -0.084  1.00 78.52           C  
ATOM   1571  CD2 LEU B 137      70.430  13.838  -0.105  1.00 72.38           C  
ATOM   1572  H   LEU B 137      69.394  14.347   3.892  1.00 82.61           H  
ATOM   1573  HA  LEU B 137      71.323  14.871   2.340  1.00 97.08           H  
ATOM   1574  HB2 LEU B 137      68.624  15.507   2.106  1.00 93.40           H  
ATOM   1575  HB3 LEU B 137      69.633  16.073   1.016  1.00 93.40           H  
ATOM   1576  HG  LEU B 137      69.098  13.344   1.365  1.00103.15           H  
ATOM   1577 HD11 LEU B 137      67.862  13.497  -0.623  1.00 94.72           H  
ATOM   1578 HD12 LEU B 137      67.224  14.434   0.490  1.00 94.72           H  
ATOM   1579 HD13 LEU B 137      68.123  15.063  -0.659  1.00 94.72           H  
ATOM   1580 HD21 LEU B 137      70.121  13.632  -1.001  1.00 87.36           H  
ATOM   1581 HD22 LEU B 137      70.992  14.629  -0.123  1.00 87.36           H  
ATOM   1582 HD23 LEU B 137      70.926  13.087   0.255  1.00 87.36           H  
ATOM   1583  N   LEU B 138      70.207  17.569   3.693  1.00 92.77           N  
ATOM   1584  CA  LEU B 138      70.479  18.991   3.859  1.00 87.70           C  
ATOM   1585  C   LEU B 138      71.743  19.220   4.671  1.00 85.43           C  
ATOM   1586  O   LEU B 138      72.535  20.111   4.348  1.00 84.36           O  
ATOM   1587  CB  LEU B 138      69.302  19.692   4.536  1.00 90.81           C  
ATOM   1588  CG  LEU B 138      69.583  21.182   4.764  1.00 83.15           C  
ATOM   1589  CD1 LEU B 138      69.723  21.929   3.438  1.00 85.96           C  
ATOM   1590  CD2 LEU B 138      68.523  21.823   5.643  1.00104.35           C  
ATOM   1591  H   LEU B 138      69.522  17.283   4.126  1.00111.82           H  
ATOM   1592  HA  LEU B 138      70.596  19.376   2.976  1.00105.75           H  
ATOM   1593  HB2 LEU B 138      68.516  19.613   3.972  1.00109.47           H  
ATOM   1594  HB3 LEU B 138      69.136  19.278   5.397  1.00109.47           H  
ATOM   1595  HG  LEU B 138      70.428  21.257   5.234  1.00100.28           H  
ATOM   1596 HD11 LEU B 138      69.828  22.876   3.619  1.00103.65           H  
ATOM   1597 HD12 LEU B 138      70.502  21.594   2.968  1.00103.65           H  
ATOM   1598 HD13 LEU B 138      68.926  21.781   2.906  1.00103.65           H  
ATOM   1599 HD21 LEU B 138      68.750  22.756   5.781  1.00125.72           H  
ATOM   1600 HD22 LEU B 138      67.662  21.753   5.202  1.00125.72           H  
ATOM   1601 HD23 LEU B 138      68.497  21.360   6.495  1.00125.72           H  
ATOM   1602  N   GLU B 139      71.916  18.482   5.767  1.00 93.97           N  
ATOM   1603  CA  GLU B 139      73.145  18.620   6.537  1.00 97.43           C  
ATOM   1604  C   GLU B 139      74.349  18.321   5.659  1.00 91.55           C  
ATOM   1605  O   GLU B 139      75.355  19.042   5.700  1.00 98.54           O  
ATOM   1606  CB  GLU B 139      73.119  17.703   7.756  1.00 90.27           C  
ATOM   1607  CG  GLU B 139      72.924  18.447   9.068  1.00104.19           C  
ATOM   1608  H   GLU B 139      71.354  17.910   6.077  1.00113.27           H  
ATOM   1609  HA  GLU B 139      73.218  19.529   6.867  1.00117.41           H  
ATOM   1610  HB2 GLU B 139      72.386  17.074   7.659  1.00108.82           H  
ATOM   1611  HB3 GLU B 139      73.961  17.225   7.807  1.00108.82           H  
ATOM   1612  N   ILE B 140      74.249  17.283   4.825  1.00 75.67           N  
ATOM   1613  CA  ILE B 140      75.335  16.973   3.904  1.00 81.48           C  
ATOM   1614  C   ILE B 140      75.557  18.128   2.938  1.00 95.73           C  
ATOM   1615  O   ILE B 140      76.693  18.537   2.687  1.00101.34           O  
ATOM   1616  CB  ILE B 140      75.048  15.665   3.147  1.00 94.96           C  
ATOM   1617  CG1 ILE B 140      75.052  14.485   4.116  1.00102.71           C  
ATOM   1618  CG2 ILE B 140      76.071  15.479   2.037  1.00 95.82           C  
ATOM   1619  CD1 ILE B 140      74.519  13.198   3.518  1.00 94.41           C  
ATOM   1620  H   ILE B 140      73.574  16.753   4.775  1.00 91.30           H  
ATOM   1621  HA  ILE B 140      76.145  16.850   4.422  1.00 98.28           H  
ATOM   1622  HB  ILE B 140      74.167  15.713   2.743  1.00114.45           H  
ATOM   1623 HG12 ILE B 140      75.963  14.322   4.405  1.00123.75           H  
ATOM   1624 HG13 ILE B 140      74.497  14.707   4.880  1.00123.75           H  
ATOM   1625 HG21 ILE B 140      76.164  14.532   1.849  1.00115.48           H  
ATOM   1626 HG22 ILE B 140      75.764  15.945   1.243  1.00115.48           H  
ATOM   1627 HG23 ILE B 140      76.921  15.844   2.327  1.00115.48           H  
ATOM   1628 HD11 ILE B 140      74.355  12.562   4.231  1.00113.79           H  
ATOM   1629 HD12 ILE B 140      73.693  13.387   3.047  1.00113.79           H  
ATOM   1630 HD13 ILE B 140      75.177  12.841   2.901  1.00113.79           H  
ATOM   1631  N   ALA B 141      74.475  18.662   2.371  1.00100.93           N  
ATOM   1632  CA  ALA B 141      74.602  19.717   1.372  1.00101.15           C  
ATOM   1633  C   ALA B 141      75.250  20.955   1.971  1.00100.70           C  
ATOM   1634  O   ALA B 141      76.171  21.534   1.390  1.00107.35           O  
ATOM   1635  CB  ALA B 141      73.230  20.055   0.789  1.00 97.14           C  
ATOM   1636  H   ALA B 141      73.664  18.435   2.545  1.00121.61           H  
ATOM   1637  HA  ALA B 141      75.165  19.399   0.649  1.00121.89           H  
ATOM   1638  HB1 ALA B 141      73.321  20.803   0.178  1.00117.06           H  
ATOM   1639  HB2 ALA B 141      72.889  19.280   0.314  1.00117.06           H  
ATOM   1640  HB3 ALA B 141      72.628  20.290   1.513  1.00117.06           H  
ATOM   1641  N   LYS B 142      74.784  21.366   3.149  1.00 93.57           N  
ATOM   1642  CA  LYS B 142      75.350  22.531   3.815  1.00 92.18           C  
ATOM   1643  C   LYS B 142      76.820  22.312   4.148  1.00 99.12           C  
ATOM   1644  O   LYS B 142      77.674  23.145   3.821  1.00112.15           O  
ATOM   1645  CB  LYS B 142      74.550  22.838   5.081  1.00 95.14           C  
ATOM   1646  CG  LYS B 142      73.121  23.279   4.819  1.00 80.58           C  
ATOM   1647  H   LYS B 142      74.144  20.990   3.583  1.00112.78           H  
ATOM   1648  HA  LYS B 142      75.289  23.296   3.221  1.00111.12           H  
ATOM   1649  HB2 LYS B 142      74.516  22.038   5.629  1.00114.67           H  
ATOM   1650  HB3 LYS B 142      74.995  23.552   5.564  1.00114.67           H  
ATOM   1651  N   THR B 143      77.141  21.190   4.801  1.00 97.58           N  
ATOM   1652  CA  THR B 143      78.509  20.968   5.253  1.00107.49           C  
ATOM   1653  C   THR B 143      79.463  20.680   4.099  1.00112.01           C  
ATOM   1654  O   THR B 143      80.671  20.890   4.247  1.00129.46           O  
ATOM   1655  CB  THR B 143      78.534  19.822   6.267  1.00101.53           C  
ATOM   1656  OG1 THR B 143      77.656  20.132   7.359  1.00 91.15           O  
ATOM   1657  CG2 THR B 143      79.939  19.615   6.806  1.00111.70           C  
ATOM   1658  H   THR B 143      76.593  20.555   4.990  1.00117.60           H  
ATOM   1659  HA  THR B 143      78.831  21.767   5.697  1.00129.49           H  
ATOM   1660  HB  THR B 143      78.245  19.003   5.835  1.00122.34           H  
ATOM   1661  HG1 THR B 143      76.874  20.248   7.074  1.00109.88           H  
ATOM   1662 HG21 THR B 143      79.911  19.049   7.594  1.00134.54           H  
ATOM   1663 HG22 THR B 143      80.493  19.191   6.133  1.00134.54           H  
ATOM   1664 HG23 THR B 143      80.331  20.469   7.046  1.00134.54           H  
ATOM   1665  N   HIS B 144      78.954  20.210   2.957  1.00109.30           N  
ATOM   1666  CA  HIS B 144      79.757  20.067   1.748  1.00129.34           C  
ATOM   1667  C   HIS B 144      79.958  21.407   1.056  1.00127.07           C  
ATOM   1668  O   HIS B 144      81.039  21.674   0.519  1.00129.55           O  
ATOM   1669  CB  HIS B 144      79.084  19.069   0.802  1.00136.03           C  
ATOM   1670  CG  HIS B 144      79.759  18.933  -0.528  1.00138.79           C  
ATOM   1671  ND1 HIS B 144      79.472  19.766  -1.589  1.00137.29           N  
ATOM   1672  CD2 HIS B 144      80.688  18.057  -0.978  1.00142.52           C  
ATOM   1673  CE1 HIS B 144      80.203  19.414  -2.632  1.00154.46           C  
ATOM   1674  NE2 HIS B 144      80.949  18.379  -2.287  1.00151.97           N  
ATOM   1675  H   HIS B 144      78.136  19.964   2.855  1.00131.66           H  
ATOM   1676  HA  HIS B 144      80.631  19.719   1.983  1.00155.71           H  
ATOM   1677  HB2 HIS B 144      79.083  18.195   1.222  1.00163.74           H  
ATOM   1678  HB3 HIS B 144      78.173  19.360   0.641  1.00163.74           H  
ATOM   1679  HD2 HIS B 144      81.076  17.365  -0.492  1.00171.52           H  
ATOM   1680  HE1 HIS B 144      80.193  19.825  -3.466  1.00185.86           H  
ATOM   1681  HE2 HIS B 144      81.508  17.974  -2.800  1.00182.86           H  
ATOM   1682  N   ALA B 145      78.930  22.259   1.052  1.00120.46           N  
ATOM   1683  CA  ALA B 145      79.106  23.625   0.577  1.00120.38           C  
ATOM   1684  C   ALA B 145      80.192  24.329   1.376  1.00138.58           C  
ATOM   1685  O   ALA B 145      81.041  25.027   0.809  1.00149.50           O  
ATOM   1686  CB  ALA B 145      77.782  24.382   0.672  1.00112.55           C  
ATOM   1687  H   ALA B 145      78.133  22.073   1.315  1.00145.06           H  
ATOM   1688  HA  ALA B 145      79.372  23.613  -0.355  1.00144.96           H  
ATOM   1689  HB1 ALA B 145      77.901  25.273   0.308  1.00135.56           H  
ATOM   1690  HB2 ALA B 145      77.108  23.904   0.163  1.00135.56           H  
ATOM   1691  HB3 ALA B 145      77.516  24.438   1.603  1.00135.56           H  
ATOM   1692  N   LYS B 146      80.186  24.146   2.700  1.00141.37           N  
ATOM   1693  CA  LYS B 146      81.283  24.651   3.518  1.00135.51           C  
ATOM   1694  C   LYS B 146      82.603  24.005   3.115  1.00134.07           C  
ATOM   1695  O   LYS B 146      83.626  24.690   2.989  1.00139.06           O  
ATOM   1696  CB  LYS B 146      80.991  24.393   4.998  1.00126.69           C  
ATOM   1697  H   LYS B 146      79.570  23.740   3.142  1.00170.14           H  
ATOM   1698  HA  LYS B 146      81.362  25.609   3.389  1.00163.11           H  
ATOM   1699  N   LYS B 147      82.597  22.694   2.901  1.00140.91           N  
ATOM   1700  CA  LYS B 147      83.794  21.972   2.489  1.00132.99           C  
ATOM   1701  C   LYS B 147      84.397  22.589   1.233  1.00138.35           C  
ATOM   1702  O   LYS B 147      85.617  22.626   1.074  1.00145.90           O  
ATOM   1703  CB  LYS B 147      83.470  20.497   2.243  1.00140.61           C  
ATOM   1704  H   LYS B 147      81.903  22.194   2.988  1.00169.60           H  
ATOM   1705  HA  LYS B 147      84.454  22.023   3.198  1.00160.09           H  
TER    1706      LYS B 147                                                      
MASTER      311    0    0    4    0    0    0    6  932    2    0   12          
END                                                                             
