# Supplementary material for: Design of complicated all-α protein structures
Source: Nat Struct Mol Biol. 2024 Jan 4;31(2):275–82. doi: 10.1038/s41594-023-01147-9 (PMC11377298; doi:10.1038/s41594-023-01147-9)
Supplement: Supplementary file 8 — Statistical source data. [file 41594_2023_1147_MOESM8_ESM.zip › ED_Fig1/5e6g.pdb]

HEADER    DE NOVO PROTEIN                         09-OCT-15   5E6G              
TITLE     CRYSTAL STRUCTURE OF DE NOVO DESIGNED PROTEIN CA01                    
COMPND    MOL_ID: 1;                                                            
COMPND   2 MOLECULE: DE NOVO DESIGNED PROTEIN CA01;                             
COMPND   3 CHAIN: A, B;                                                         
COMPND   4 ENGINEERED: YES                                                      
SOURCE    MOL_ID: 1;                                                            
SOURCE   2 ORGANISM_SCIENTIFIC: SYNTHETIC CONSTRUCT;                            
SOURCE   3 ORGANISM_TAXID: 32630;                                               
SOURCE   4 EXPRESSION_SYSTEM: ESCHERICHIA COLI;                                 
SOURCE   5 EXPRESSION_SYSTEM_TAXID: 562                                         
KEYWDS    COMPUTATIONAL DESIGN, PROTEIN ENGINEERING, DE NOVO PROTEIN            
EXPDTA    X-RAY DIFFRACTION                                                     
AUTHOR    T.M.JACOBS,T.WILLIAMS,B.KUHLMAN                                       
REVDAT   4   25-DEC-19 5E6G    1       REMARK                                   
REVDAT   3   01-NOV-17 5E6G    1       REMARK                                   
REVDAT   2   20-SEP-17 5E6G    1       JRNL   REMARK                            
REVDAT   1   18-MAY-16 5E6G    0                                                
JRNL        AUTH   T.M.JACOBS,B.WILLIAMS,T.WILLIAMS,X.XU,A.ELETSKY,             
JRNL        AUTH 2 J.F.FEDERIZON,T.SZYPERSKI,B.KUHLMAN                          
JRNL        TITL   DESIGN OF STRUCTURALLY DISTINCT PROTEINS USING STRATEGIES    
JRNL        TITL 2 INSPIRED BY EVOLUTION.                                       
JRNL        REF    SCIENCE                       V. 352   687 2016              
JRNL        REFN                   ESSN 1095-9203                               
JRNL        PMID   27151863                                                     
JRNL        DOI    10.1126/SCIENCE.AAD8036                                      
REMARK   2                                                                      
REMARK   2 RESOLUTION.    2.09 ANGSTROMS.                                       
REMARK   3                                                                      
REMARK   3 REFINEMENT.                                                          
REMARK   3   PROGRAM     : PHENIX 1.8.4_1496                                    
REMARK   3   AUTHORS     : PAUL ADAMS,PAVEL AFONINE,VINCENT CHEN,IAN            
REMARK   3               : DAVIS,KRESHNA GOPAL,RALF GROSSE-KUNSTLEVE,           
REMARK   3               : LI-WEI HUNG,ROBERT IMMORMINO,TOM IOERGER,            
REMARK   3               : AIRLIE MCCOY,ERIK MCKEE,NIGEL MORIARTY,              
REMARK   3               : REETAL PAI,RANDY READ,JANE RICHARDSON,               
REMARK   3               : DAVID RICHARDSON,TOD ROMO,JIM SACCHETTINI,           
REMARK   3               : NICHOLAS SAUTER,JACOB SMITH,LAURENT                  
REMARK   3               : STORONI,TOM TERWILLIGER,PETER ZWART                  
REMARK   3                                                                      
REMARK   3    REFINEMENT TARGET : ML                                            
REMARK   3                                                                      
REMARK   3  DATA USED IN REFINEMENT.                                            
REMARK   3   RESOLUTION RANGE HIGH (ANGSTROMS) : 2.09                           
REMARK   3   RESOLUTION RANGE LOW  (ANGSTROMS) : 37.85                          
REMARK   3   MIN(FOBS/SIGMA_FOBS)              : 1.280                          
REMARK   3   COMPLETENESS FOR RANGE        (%) : 90.5                           
REMARK   3   NUMBER OF REFLECTIONS             : 31223                          
REMARK   3                                                                      
REMARK   3  FIT TO DATA USED IN REFINEMENT.                                     
REMARK   3   R VALUE     (WORKING + TEST SET) : 0.202                           
REMARK   3   R VALUE            (WORKING SET) : 0.200                           
REMARK   3   FREE R VALUE                     : 0.234                           
REMARK   3   FREE R VALUE TEST SET SIZE   (%) : 5.110                           
REMARK   3   FREE R VALUE TEST SET COUNT      : 1596                            
REMARK   3                                                                      
REMARK   3  FIT TO DATA USED IN REFINEMENT (IN BINS).                           
REMARK   3   BIN  RESOLUTION RANGE  COMPL.    NWORK NFREE   RWORK  RFREE        
REMARK   3     1 37.8517 -  4.6366    0.91     2715   153  0.1780 0.1974        
REMARK   3     2  4.6366 -  3.6812    0.90     2691   143  0.1576 0.1686        
REMARK   3     3  3.6812 -  3.2162    0.92     2770   138  0.1762 0.2380        
REMARK   3     4  3.2162 -  2.9222    0.93     2795   132  0.1976 0.2602        
REMARK   3     5  2.9222 -  2.7128    0.93     2776   142  0.1990 0.2175        
REMARK   3     6  2.7128 -  2.5529    0.93     2776   156  0.1994 0.2323        
REMARK   3     7  2.5529 -  2.4251    0.93     2741   150  0.2168 0.2835        
REMARK   3     8  2.4251 -  2.3196    0.92     2772   139  0.2315 0.2679        
REMARK   3     9  2.3196 -  2.2303    0.90     2689   155  0.3073 0.3195        
REMARK   3    10  2.2303 -  2.1533    0.92     2701   140  0.3103 0.3437        
REMARK   3    11  2.1533 -  2.0860    0.75     2201   148  0.3324 0.3870        
REMARK   3                                                                      
REMARK   3  BULK SOLVENT MODELLING.                                             
REMARK   3   METHOD USED        : FLAT BULK SOLVENT MODEL                       
REMARK   3   SOLVENT RADIUS     : 1.11                                          
REMARK   3   SHRINKAGE RADIUS   : 0.90                                          
REMARK   3   K_SOL              : NULL                                          
REMARK   3   B_SOL              : NULL                                          
REMARK   3                                                                      
REMARK   3  ERROR ESTIMATES.                                                    
REMARK   3   COORDINATE ERROR (MAXIMUM-LIKELIHOOD BASED)     : 0.300            
REMARK   3   PHASE ERROR (DEGREES, MAXIMUM-LIKELIHOOD BASED) : 25.680           
REMARK   3                                                                      
REMARK   3  B VALUES.                                                           
REMARK   3   FROM WILSON PLOT           (A**2) : NULL                           
REMARK   3   MEAN B VALUE      (OVERALL, A**2) : NULL                           
REMARK   3   OVERALL ANISOTROPIC B VALUE.                                       
REMARK   3    B11 (A**2) : NULL                                                 
REMARK   3    B22 (A**2) : NULL                                                 
REMARK   3    B33 (A**2) : NULL                                                 
REMARK   3    B12 (A**2) : NULL                                                 
REMARK   3    B13 (A**2) : NULL                                                 
REMARK   3    B23 (A**2) : NULL                                                 
REMARK   3                                                                      
REMARK   3  TWINNING INFORMATION.                                               
REMARK   3   FRACTION: NULL                                                     
REMARK   3   OPERATOR: NULL                                                     
REMARK   3                                                                      
REMARK   3  DEVIATIONS FROM IDEAL VALUES.                                       
REMARK   3                 RMSD          COUNT                                  
REMARK   3   BOND      :  0.003           1876                                  
REMARK   3   ANGLE     :  0.616           2521                                  
REMARK   3   CHIRALITY :  0.026            265                                  
REMARK   3   PLANARITY :  0.002            334                                  
REMARK   3   DIHEDRAL  : 14.964            728                                  
REMARK   3                                                                      
REMARK   3  TLS DETAILS                                                         
REMARK   3   NUMBER OF TLS GROUPS  : NULL                                       
REMARK   3                                                                      
REMARK   3  NCS DETAILS                                                         
REMARK   3   NUMBER OF NCS GROUPS : NULL                                        
REMARK   3                                                                      
REMARK   3  OTHER REFINEMENT REMARKS: NULL                                      
REMARK   4                                                                      
REMARK   4 5E6G COMPLIES WITH FORMAT V. 3.30, 13-JUL-11                         
REMARK 100                                                                      
REMARK 100 THIS ENTRY HAS BEEN PROCESSED BY RCSB ON 12-OCT-15.                  
REMARK 100 THE DEPOSITION ID IS D_1000214432.                                   
REMARK 200                                                                      
REMARK 200 EXPERIMENTAL DETAILS                                                 
REMARK 200  EXPERIMENT TYPE                : X-RAY DIFFRACTION                  
REMARK 200  DATE OF DATA COLLECTION        : 14-JUN-14                          
REMARK 200  TEMPERATURE           (KELVIN) : 63                                 
REMARK 200  PH                             : 8.5                                
REMARK 200  NUMBER OF CRYSTALS USED        : NULL                               
REMARK 200                                                                      
REMARK 200  SYNCHROTRON              (Y/N) : Y                                  
REMARK 200  RADIATION SOURCE               : APS                                
REMARK 200  BEAMLINE                       : 22-BM                              
REMARK 200  X-RAY GENERATOR MODEL          : NULL                               
REMARK 200  MONOCHROMATIC OR LAUE    (M/L) : M                                  
REMARK 200  WAVELENGTH OR RANGE        (A) : 1                                  
REMARK 200  MONOCHROMATOR                  : NULL                               
REMARK 200  OPTICS                         : NULL                               
REMARK 200                                                                      
REMARK 200  DETECTOR TYPE                  : CCD                                
REMARK 200  DETECTOR MANUFACTURER          : MAR CCD 130 MM                     
REMARK 200  INTENSITY-INTEGRATION SOFTWARE : NULL                               
REMARK 200  DATA SCALING SOFTWARE          : SCALA                              
REMARK 200                                                                      
REMARK 200  NUMBER OF UNIQUE REFLECTIONS   : 17000                              
REMARK 200  RESOLUTION RANGE HIGH      (A) : 2.090                              
REMARK 200  RESOLUTION RANGE LOW       (A) : 58.270                             
REMARK 200  REJECTION CRITERIA  (SIGMA(I)) : NULL                               
REMARK 200                                                                      
REMARK 200 OVERALL.                                                             
REMARK 200  COMPLETENESS FOR RANGE     (%) : 98.6                               
REMARK 200  DATA REDUNDANCY                : 3.100                              
REMARK 200  R MERGE                    (I) : NULL                               
REMARK 200  R SYM                      (I) : NULL                               
REMARK 200  <I/SIGMA(I)> FOR THE DATA SET  : 13.8000                            
REMARK 200                                                                      
REMARK 200 IN THE HIGHEST RESOLUTION SHELL.                                     
REMARK 200  HIGHEST RESOLUTION SHELL, RANGE HIGH (A) : NULL                     
REMARK 200  HIGHEST RESOLUTION SHELL, RANGE LOW  (A) : NULL                     
REMARK 200  COMPLETENESS FOR SHELL     (%) : NULL                               
REMARK 200  DATA REDUNDANCY IN SHELL       : NULL                               
REMARK 200  R MERGE FOR SHELL          (I) : NULL                               
REMARK 200  R SYM FOR SHELL            (I) : NULL                               
REMARK 200  <I/SIGMA(I)> FOR SHELL         : NULL                               
REMARK 200                                                                      
REMARK 200 DIFFRACTION PROTOCOL: SINGLE WAVELENGTH                              
REMARK 200 METHOD USED TO DETERMINE THE STRUCTURE: NULL                         
REMARK 200 SOFTWARE USED: PHASER                                                
REMARK 200 STARTING MODEL: NULL                                                 
REMARK 200                                                                      
REMARK 200 REMARK: NULL                                                         
REMARK 280                                                                      
REMARK 280 CRYSTAL                                                              
REMARK 280 SOLVENT CONTENT, VS   (%): 48.90                                     
REMARK 280 MATTHEWS COEFFICIENT, VM (ANGSTROMS**3/DA): 2.41                     
REMARK 280                                                                      
REMARK 280 CRYSTALLIZATION CONDITIONS: 0.1M TRIS:HCL, PH 8.5 - 1.0M AMMONIUM    
REMARK 280  PHOSPHATE DIBASIC, VAPOR DIFFUSION, HANGING DROP, TEMPERATURE       
REMARK 280  293.15K                                                             
REMARK 290                                                                      
REMARK 290 CRYSTALLOGRAPHIC SYMMETRY                                            
REMARK 290 SYMMETRY OPERATORS FOR SPACE GROUP: H 3                              
REMARK 290                                                                      
REMARK 290      SYMOP   SYMMETRY                                                
REMARK 290     NNNMMM   OPERATOR                                                
REMARK 290       1555   X,Y,Z                                                   
REMARK 290       2555   -Y,X-Y,Z                                                
REMARK 290       3555   -X+Y,-X,Z                                               
REMARK 290       4555   X+2/3,Y+1/3,Z+1/3                                       
REMARK 290       5555   -Y+2/3,X-Y+1/3,Z+1/3                                    
REMARK 290       6555   -X+Y+2/3,-X+1/3,Z+1/3                                   
REMARK 290       7555   X+1/3,Y+2/3,Z+2/3                                       
REMARK 290       8555   -Y+1/3,X-Y+2/3,Z+2/3                                    
REMARK 290       9555   -X+Y+1/3,-X+2/3,Z+2/3                                   
REMARK 290                                                                      
REMARK 290     WHERE NNN -> OPERATOR NUMBER                                     
REMARK 290           MMM -> TRANSLATION VECTOR                                  
REMARK 290                                                                      
REMARK 290 CRYSTALLOGRAPHIC SYMMETRY TRANSFORMATIONS                            
REMARK 290 THE FOLLOWING TRANSFORMATIONS OPERATE ON THE ATOM/HETATM             
REMARK 290 RECORDS IN THIS ENTRY TO PRODUCE CRYSTALLOGRAPHICALLY                
REMARK 290 RELATED MOLECULES.                                                   
REMARK 290   SMTRY1   1  1.000000  0.000000  0.000000        0.00000            
REMARK 290   SMTRY2   1  0.000000  1.000000  0.000000        0.00000            
REMARK 290   SMTRY3   1  0.000000  0.000000  1.000000        0.00000            
REMARK 290   SMTRY1   2 -0.500000 -0.866025  0.000000        0.00000            
REMARK 290   SMTRY2   2  0.866025 -0.500000  0.000000        0.00000            
REMARK 290   SMTRY3   2  0.000000  0.000000  1.000000        0.00000            
REMARK 290   SMTRY1   3 -0.500000  0.866025  0.000000        0.00000            
REMARK 290   SMTRY2   3 -0.866025 -0.500000  0.000000        0.00000            
REMARK 290   SMTRY3   3  0.000000  0.000000  1.000000        0.00000            
REMARK 290   SMTRY1   4  1.000000  0.000000  0.000000       58.26850            
REMARK 290   SMTRY2   4  0.000000  1.000000  0.000000       33.64133            
REMARK 290   SMTRY3   4  0.000000  0.000000  1.000000       19.07167            
REMARK 290   SMTRY1   5 -0.500000 -0.866025  0.000000       58.26850            
REMARK 290   SMTRY2   5  0.866025 -0.500000  0.000000       33.64133            
REMARK 290   SMTRY3   5  0.000000  0.000000  1.000000       19.07167            
REMARK 290   SMTRY1   6 -0.500000  0.866025  0.000000       58.26850            
REMARK 290   SMTRY2   6 -0.866025 -0.500000  0.000000       33.64133            
REMARK 290   SMTRY3   6  0.000000  0.000000  1.000000       19.07167            
REMARK 290   SMTRY1   7  1.000000  0.000000  0.000000        0.00000            
REMARK 290   SMTRY2   7  0.000000  1.000000  0.000000       67.28267            
REMARK 290   SMTRY3   7  0.000000  0.000000  1.000000       38.14333            
REMARK 290   SMTRY1   8 -0.500000 -0.866025  0.000000        0.00000            
REMARK 290   SMTRY2   8  0.866025 -0.500000  0.000000       67.28267            
REMARK 290   SMTRY3   8  0.000000  0.000000  1.000000       38.14333            
REMARK 290   SMTRY1   9 -0.500000  0.866025  0.000000        0.00000            
REMARK 290   SMTRY2   9 -0.866025 -0.500000  0.000000       67.28267            
REMARK 290   SMTRY3   9  0.000000  0.000000  1.000000       38.14333            
REMARK 290                                                                      
REMARK 290 REMARK: NULL                                                         
REMARK 300                                                                      
REMARK 300 BIOMOLECULE: 1, 2, 3                                                 
REMARK 300 SEE REMARK 350 FOR THE AUTHOR PROVIDED AND/OR PROGRAM                
REMARK 300 GENERATED ASSEMBLY INFORMATION FOR THE STRUCTURE IN                  
REMARK 300 THIS ENTRY. THE REMARK MAY ALSO PROVIDE INFORMATION ON               
REMARK 300 BURIED SURFACE AREA.                                                 
REMARK 300 REMARK: MONOMER ACCORDING TO  SEC/MALS                               
REMARK 350                                                                      
REMARK 350 COORDINATES FOR A COMPLETE MULTIMER REPRESENTING THE KNOWN           
REMARK 350 BIOLOGICALLY SIGNIFICANT OLIGOMERIZATION STATE OF THE                
REMARK 350 MOLECULE CAN BE GENERATED BY APPLYING BIOMT TRANSFORMATIONS          
REMARK 350 GIVEN BELOW.  BOTH NON-CRYSTALLOGRAPHIC AND                          
REMARK 350 CRYSTALLOGRAPHIC OPERATIONS ARE GIVEN.                               
REMARK 350                                                                      
REMARK 350 BIOMOLECULE: 1                                                       
REMARK 350 AUTHOR DETERMINED BIOLOGICAL UNIT: MONOMERIC                         
REMARK 350 APPLY THE FOLLOWING TO CHAINS: A                                     
REMARK 350   BIOMT1   1  1.000000  0.000000  0.000000        0.00000            
REMARK 350   BIOMT2   1  0.000000  1.000000  0.000000        0.00000            
REMARK 350   BIOMT3   1  0.000000  0.000000  1.000000        0.00000            
REMARK 350                                                                      
REMARK 350 BIOMOLECULE: 2                                                       
REMARK 350 AUTHOR DETERMINED BIOLOGICAL UNIT: MONOMERIC                         
REMARK 350 APPLY THE FOLLOWING TO CHAINS: B                                     
REMARK 350   BIOMT1   1  1.000000  0.000000  0.000000        0.00000            
REMARK 350   BIOMT2   1  0.000000  1.000000  0.000000        0.00000            
REMARK 350   BIOMT3   1  0.000000  0.000000  1.000000        0.00000            
REMARK 350                                                                      
REMARK 350 BIOMOLECULE: 3                                                       
REMARK 350 SOFTWARE DETERMINED QUATERNARY STRUCTURE: HEXAMERIC                  
REMARK 350 SOFTWARE USED: PISA                                                  
REMARK 350 TOTAL BURIED SURFACE AREA: 11900 ANGSTROM**2                         
REMARK 350 SURFACE AREA OF THE COMPLEX: 28430 ANGSTROM**2                       
REMARK 350 CHANGE IN SOLVENT FREE ENERGY: -85.0 KCAL/MOL                        
REMARK 350 APPLY THE FOLLOWING TO CHAINS: A, B                                  
REMARK 350   BIOMT1   1  1.000000  0.000000  0.000000        0.00000            
REMARK 350   BIOMT2   1  0.000000  1.000000  0.000000        0.00000            
REMARK 350   BIOMT3   1  0.000000  0.000000  1.000000        0.00000            
REMARK 350   BIOMT1   2 -0.500000 -0.866025  0.000000        0.00000            
REMARK 350   BIOMT2   2  0.866025 -0.500000  0.000000        0.00000            
REMARK 350   BIOMT3   2  0.000000  0.000000  1.000000        0.00000            
REMARK 350   BIOMT1   3 -0.500000  0.866025  0.000000        0.00000            
REMARK 350   BIOMT2   3 -0.866025 -0.500000  0.000000        0.00000            
REMARK 350   BIOMT3   3  0.000000  0.000000  1.000000        0.00000            
REMARK 375                                                                      
REMARK 375 SPECIAL POSITION                                                     
REMARK 375 THE FOLLOWING ATOMS ARE FOUND TO BE WITHIN 0.15 ANGSTROMS            
REMARK 375 OF A SYMMETRY RELATED ATOM AND ARE ASSUMED TO BE ON SPECIAL          
REMARK 375 POSITIONS.                                                           
REMARK 375                                                                      
REMARK 375 ATOM RES CSSEQI                                                      
REMARK 375 P    PO4 A 201  LIES ON A SPECIAL POSITION.                          
REMARK 375 P    PO4 B 201  LIES ON A SPECIAL POSITION.                          
REMARK 375 O1   PO4 B 201  LIES ON A SPECIAL POSITION.                          
REMARK 375      HOH A 339  LIES ON A SPECIAL POSITION.                          
REMARK 375      HOH A 358  LIES ON A SPECIAL POSITION.                          
REMARK 375      HOH B 327  LIES ON A SPECIAL POSITION.                          
REMARK 375      HOH B 354  LIES ON A SPECIAL POSITION.                          
REMARK 465                                                                      
REMARK 465 MISSING RESIDUES                                                     
REMARK 465 THE FOLLOWING RESIDUES WERE NOT LOCATED IN THE                       
REMARK 465 EXPERIMENT. (M=MODEL NUMBER; RES=RESIDUE NAME; C=CHAIN               
REMARK 465 IDENTIFIER; SSSEQ=SEQUENCE NUMBER; I=INSERTION CODE.)                
REMARK 465                                                                      
REMARK 465   M RES C SSSEQI                                                     
REMARK 465     MET A   -21                                                      
REMARK 465     ARG A   -20                                                      
REMARK 465     GLY A   -19                                                      
REMARK 465     SER A   -18                                                      
REMARK 465     HIS A   -17                                                      
REMARK 465     HIS A   -16                                                      
REMARK 465     HIS A   -15                                                      
REMARK 465     HIS A   -14                                                      
REMARK 465     HIS A   -13                                                      
REMARK 465     HIS A   -12                                                      
REMARK 465     GLY A   -11                                                      
REMARK 465     THR A   -10                                                      
REMARK 465     GLY A    -9                                                      
REMARK 465     GLU A    -8                                                      
REMARK 465     ASN A    -7                                                      
REMARK 465     LEU A    -6                                                      
REMARK 465     TYR A    -5                                                      
REMARK 465     PHE A    -4                                                      
REMARK 465     GLN A    -3                                                      
REMARK 465     GLY A    -2                                                      
REMARK 465     GLY A    -1                                                      
REMARK 465     SER A     0                                                      
REMARK 465     VAL A   114                                                      
REMARK 465     MET B   -21                                                      
REMARK 465     ARG B   -20                                                      
REMARK 465     GLY B   -19                                                      
REMARK 465     SER B   -18                                                      
REMARK 465     HIS B   -17                                                      
REMARK 465     HIS B   -16                                                      
REMARK 465     HIS B   -15                                                      
REMARK 465     HIS B   -14                                                      
REMARK 465     HIS B   -13                                                      
REMARK 465     HIS B   -12                                                      
REMARK 465     GLY B   -11                                                      
REMARK 465     THR B   -10                                                      
REMARK 465     GLY B    -9                                                      
REMARK 465     GLU B    -8                                                      
REMARK 465     ASN B    -7                                                      
REMARK 465     LEU B    -6                                                      
REMARK 465     TYR B    -5                                                      
REMARK 465     PHE B    -4                                                      
REMARK 465     GLN B    -3                                                      
REMARK 465     GLY B    -2                                                      
REMARK 465     GLY B    -1                                                      
REMARK 465     VAL B   114                                                      
REMARK 500                                                                      
REMARK 500 GEOMETRY AND STEREOCHEMISTRY                                         
REMARK 500 SUBTOPIC: CLOSE CONTACTS IN SAME ASYMMETRIC UNIT                     
REMARK 500                                                                      
REMARK 500 THE FOLLOWING ATOMS ARE IN CLOSE CONTACT.                            
REMARK 500                                                                      
REMARK 500  ATM1  RES C  SSEQI   ATM2  RES C  SSEQI           DISTANCE          
REMARK 500   O    HOH A   341     O    HOH B   326              1.93            
REMARK 500   O    HOH A   359     O    HOH A   369              2.06            
REMARK 500   O    HOH A   316     O    HOH A   342              2.10            
REMARK 500   OE1  GLU B    54     O    HOH B   301              2.10            
REMARK 500   OE1  GLU B    22     O    HOH B   302              2.12            
REMARK 500   O    HOH A   303     O    HOH A   349              2.15            
REMARK 500   O    HOH A   356     O    HOH A   365              2.17            
REMARK 500   OE2  GLU A    47     O    HOH A   301              2.17            
REMARK 500   OE2  GLU A    22     O    HOH A   302              2.18            
REMARK 500                                                                      
REMARK 500 REMARK: NULL                                                         
REMARK 525                                                                      
REMARK 525 SOLVENT                                                              
REMARK 525                                                                      
REMARK 525 THE SOLVENT MOLECULES HAVE CHAIN IDENTIFIERS THAT                    
REMARK 525 INDICATE THE POLYMER CHAIN WITH WHICH THEY ARE MOST                  
REMARK 525 CLOSELY ASSOCIATED. THE REMARK LISTS ALL THE SOLVENT                 
REMARK 525 MOLECULES WHICH ARE MORE THAN 5A AWAY FROM THE                       
REMARK 525 NEAREST POLYMER CHAIN (M = MODEL NUMBER;                             
REMARK 525 RES=RESIDUE NAME; C=CHAIN IDENTIFIER; SSEQ=SEQUENCE                  
REMARK 525 NUMBER; I=INSERTION CODE):                                           
REMARK 525                                                                      
REMARK 525  M RES CSSEQI                                                        
REMARK 525    HOH A 370        DISTANCE =  5.97 ANGSTROMS                       
REMARK 525    HOH B 358        DISTANCE =  6.29 ANGSTROMS                       
REMARK 800                                                                      
REMARK 800 SITE                                                                 
REMARK 800 SITE_IDENTIFIER: AC1                                                 
REMARK 800 EVIDENCE_CODE: SOFTWARE                                              
REMARK 800 SITE_DESCRIPTION: binding site for residue PO4 A 201                 
REMARK 800                                                                      
REMARK 800 SITE_IDENTIFIER: AC2                                                 
REMARK 800 EVIDENCE_CODE: SOFTWARE                                              
REMARK 800 SITE_DESCRIPTION: binding site for residue PO4 B 201                 
REMARK 800                                                                      
REMARK 800 SITE_IDENTIFIER: AC3                                                 
REMARK 800 EVIDENCE_CODE: SOFTWARE                                              
REMARK 800 SITE_DESCRIPTION: binding site for residue GOL B 202                 
REMARK 800                                                                      
REMARK 800 SITE_IDENTIFIER: AC4                                                 
REMARK 800 EVIDENCE_CODE: SOFTWARE                                              
REMARK 800 SITE_DESCRIPTION: binding site for residue GOL B 203                 
DBREF  5E6G A  -21   114  PDB    5E6G     5E6G           -21    114             
DBREF  5E6G B  -21   114  PDB    5E6G     5E6G           -21    114             
SEQRES   1 A  136  MET ARG GLY SER HIS HIS HIS HIS HIS HIS GLY THR GLY          
SEQRES   2 A  136  GLU ASN LEU TYR PHE GLN GLY GLY SER PRO GLU GLN MET          
SEQRES   3 A  136  ALA GLU GLU ILE ARG GLN ALA LEU GLU LYS ILE LEU LYS          
SEQRES   4 A  136  GLN LEU GLU ASN GLU ILE GLU ILE ALA ARG ASN ALA GLY          
SEQRES   5 A  136  ASP ASP GLU ARG GLU ASP ARG TYR ARG ILE ALA TYR LEU          
SEQRES   6 A  136  ALA ALA LEU GLU ALA TYR ARG LEU LEU ALA GLU GLY VAL          
SEQRES   7 A  136  ARG ILE PRO GLU ALA VAL GLN ARG ALA ALA ALA TYR LEU          
SEQRES   8 A  136  ALA SER MET GLY TYR PRO HIS TYR ALA GLU LEU PHE ARG          
SEQRES   9 A  136  ALA LYS GLY GLU GLU LEU VAL LYS ARG LEU LEU GLU GLY          
SEQRES  10 A  136  LYS VAL THR GLY GLU GLU PHE ALA ARG GLN LEU VAL PHE          
SEQRES  11 A  136  TYR PRO ALA GLN ALA VAL                                      
SEQRES   1 B  136  MET ARG GLY SER HIS HIS HIS HIS HIS HIS GLY THR GLY          
SEQRES   2 B  136  GLU ASN LEU TYR PHE GLN GLY GLY SER PRO GLU GLN MET          
SEQRES   3 B  136  ALA GLU GLU ILE ARG GLN ALA LEU GLU LYS ILE LEU LYS          
SEQRES   4 B  136  GLN LEU GLU ASN GLU ILE GLU ILE ALA ARG ASN ALA GLY          
SEQRES   5 B  136  ASP ASP GLU ARG GLU ASP ARG TYR ARG ILE ALA TYR LEU          
SEQRES   6 B  136  ALA ALA LEU GLU ALA TYR ARG LEU LEU ALA GLU GLY VAL          
SEQRES   7 B  136  ARG ILE PRO GLU ALA VAL GLN ARG ALA ALA ALA TYR LEU          
SEQRES   8 B  136  ALA SER MET GLY TYR PRO HIS TYR ALA GLU LEU PHE ARG          
SEQRES   9 B  136  ALA LYS GLY GLU GLU LEU VAL LYS ARG LEU LEU GLU GLY          
SEQRES  10 B  136  LYS VAL THR GLY GLU GLU PHE ALA ARG GLN LEU VAL PHE          
SEQRES  11 B  136  TYR PRO ALA GLN ALA VAL                                      
HET    PO4  A 201       5                                                       
HET    PO4  B 201       5                                                       
HET    GOL  B 202      14                                                       
HET    GOL  B 203      14                                                       
HETNAM     PO4 PHOSPHATE ION                                                    
HETNAM     GOL GLYCEROL                                                         
HETSYN     GOL GLYCERIN; PROPANE-1,2,3-TRIOL                                    
FORMUL   3  PO4    2(O4 P 3-)                                                   
FORMUL   5  GOL    2(C3 H8 O3)                                                  
FORMUL   7  HOH   *128(H2 O)                                                    
HELIX    1 AA1 PRO A    1  ALA A   29  1                                  29    
HELIX    2 AA2 ASP A   31  GLU A   54  1                                  24    
HELIX    3 AA3 ARG A   57  MET A   72  1                                  16    
HELIX    4 AA4 TYR A   74  GLU A   94  1                                  21    
HELIX    5 AA5 THR A   98  TYR A  109  1                                  12    
HELIX    6 AA6 PRO B    1  ALA B   29  1                                  29    
HELIX    7 AA7 ASP B   31  GLU B   54  1                                  24    
HELIX    8 AA8 ARG B   57  MET B   72  1                                  16    
HELIX    9 AA9 TYR B   74  GLU B   94  1                                  21    
HELIX   10 AB1 THR B   98  ALA B  113  1                                  16    
SITE     1 AC1  2 ARG A  57  HOH A 320                                          
SITE     1 AC2  2 ARG B  57  HOH B 339                                          
SITE     1 AC3  5 ILE A  23  ARG A  39  LEU A  43  TYR B  42                    
SITE     2 AC3  5 HOH B 306                                                     
SITE     1 AC4  4 TYR A  42  ARG B  39  TYR B  42  HOH B 303                    
CRYST1  116.537  116.537   57.215  90.00  90.00 120.00 H 3          18          
ORIGX1      1.000000  0.000000  0.000000        0.00000                         
ORIGX2      0.000000  1.000000  0.000000        0.00000                         
ORIGX3      0.000000  0.000000  1.000000        0.00000                         
SCALE1      0.008581  0.004954  0.000000        0.00000                         
SCALE2      0.000000  0.009908  0.000000        0.00000                         
SCALE3      0.000000  0.000000  0.017478        0.00000                         
ATOM      1  N   PRO A   1      -6.800   2.563  -5.008  1.00 55.63           N  
ATOM      2  CA  PRO A   1      -6.630   2.000  -3.663  1.00 55.64           C  
ATOM      3  C   PRO A   1      -7.036   2.994  -2.580  1.00 49.30           C  
ATOM      4  O   PRO A   1      -7.659   2.607  -1.591  1.00 51.00           O  
ATOM      5  CB  PRO A   1      -5.130   1.681  -3.592  1.00 57.87           C  
ATOM      6  CG  PRO A   1      -4.638   1.721  -5.004  1.00 61.97           C  
ATOM      7  CD  PRO A   1      -5.523   2.676  -5.730  1.00 67.60           C  
ATOM      8  HA  PRO A   1      -7.142   1.182  -3.566  1.00 66.77           H  
ATOM      9  HB2 PRO A   1      -4.680   2.352  -3.055  1.00 69.44           H  
ATOM     10  HB3 PRO A   1      -5.003   0.798  -3.212  1.00 69.44           H  
ATOM     11  HG2 PRO A   1      -3.719   2.033  -5.018  1.00 74.36           H  
ATOM     12  HG3 PRO A   1      -4.701   0.836  -5.395  1.00 74.36           H  
ATOM     13  HD2 PRO A   1      -5.174   3.578  -5.663  1.00 81.12           H  
ATOM     14  HD3 PRO A   1      -5.631   2.402  -6.654  1.00 81.12           H  
ATOM     15  N   GLU A   2      -6.674   4.260  -2.768  1.00 54.15           N  
ATOM     16  CA  GLU A   2      -7.163   5.332  -1.911  1.00 54.18           C  
ATOM     17  C   GLU A   2      -8.550   5.745  -2.379  1.00 43.98           C  
ATOM     18  O   GLU A   2      -9.390   6.168  -1.582  1.00 38.44           O  
ATOM     19  CB  GLU A   2      -6.214   6.529  -1.932  1.00 51.32           C  
ATOM     20  CG  GLU A   2      -4.950   6.341  -1.110  1.00 61.77           C  
ATOM     21  CD  GLU A   2      -5.236   6.149   0.367  1.00 66.07           C  
ATOM     22  OE1 GLU A   2      -5.800   7.073   0.992  1.00 59.38           O  
ATOM     23  OE2 GLU A   2      -4.902   5.069   0.900  1.00 57.35           O1-
ATOM     24  H   GLU A   2      -6.143   4.525  -3.389  1.00 64.98           H  
ATOM     25  HA  GLU A   2      -7.231   5.010  -0.998  1.00 65.02           H  
ATOM     26  HB2 GLU A   2      -5.947   6.697  -2.849  1.00 61.58           H  
ATOM     27  HB3 GLU A   2      -6.682   7.303  -1.581  1.00 61.58           H  
ATOM     28  HG2 GLU A   2      -4.479   5.556  -1.429  1.00 74.12           H  
ATOM     29  HG3 GLU A   2      -4.390   7.127  -1.207  1.00 74.12           H  
ATOM     30  N   GLN A   3      -8.777   5.631  -3.683  1.00 47.32           N  
ATOM     31  CA  GLN A   3     -10.101   5.846  -4.246  1.00 59.29           C  
ATOM     32  C   GLN A   3     -11.030   4.747  -3.754  1.00 47.70           C  
ATOM     33  O   GLN A   3     -12.185   5.000  -3.407  1.00 46.42           O  
ATOM     34  CB  GLN A   3     -10.056   5.859  -5.775  1.00 62.54           C  
ATOM     35  CG  GLN A   3     -11.415   6.067  -6.426  1.00 76.04           C  
ATOM     36  CD  GLN A   3     -12.067   7.370  -6.009  1.00 78.60           C  
ATOM     37  OE1 GLN A   3     -11.406   8.404  -5.911  1.00 79.87           O  
ATOM     38  NE2 GLN A   3     -13.370   7.326  -5.753  1.00 73.99           N  
ATOM     39  H   GLN A   3      -8.177   5.430  -4.265  1.00 56.78           H  
ATOM     40  HA  GLN A   3     -10.447   6.699  -3.942  1.00 71.15           H  
ATOM     41  HB2 GLN A   3      -9.475   6.580  -6.064  1.00 75.05           H  
ATOM     42  HB3 GLN A   3      -9.705   5.010  -6.085  1.00 75.05           H  
ATOM     43  HG2 GLN A   3     -11.306   6.080  -7.390  1.00 91.25           H  
ATOM     44  HG3 GLN A   3     -12.004   5.340  -6.169  1.00 91.25           H  
ATOM     45 HE21 GLN A   3     -13.798   6.584  -5.828  1.00 88.79           H  
ATOM     46 HE22 GLN A   3     -13.785   8.040  -5.513  1.00 88.79           H  
ATOM     47  N   MET A   4     -10.512   3.523  -3.730  1.00 48.54           N  
ATOM     48  CA  MET A   4     -11.273   2.381  -3.246  1.00 53.26           C  
ATOM     49  C   MET A   4     -11.637   2.550  -1.780  1.00 41.97           C  
ATOM     50  O   MET A   4     -12.773   2.291  -1.383  1.00 48.37           O  
ATOM     51  CB  MET A   4     -10.488   1.083  -3.433  1.00 64.41           C  
ATOM     52  CG  MET A   4     -10.478   0.539  -4.855  1.00 81.70           C  
ATOM     53  SD  MET A   4     -12.091   0.550  -5.671  1.00 99.40           S  
ATOM     54  CE  MET A   4     -13.149  -0.103  -4.368  1.00 70.86           C  
ATOM     55  H   MET A   4      -9.717   3.328  -3.992  1.00 58.25           H  
ATOM     56  HA  MET A   4     -12.091   2.310  -3.764  1.00 63.91           H  
ATOM     57  HB2 MET A   4      -9.566   1.239  -3.173  1.00 77.29           H  
ATOM     58  HB3 MET A   4     -10.876   0.402  -2.862  1.00 77.29           H  
ATOM     59  HG2 MET A   4      -9.874   1.077  -5.390  1.00 98.04           H  
ATOM     60  HG3 MET A   4     -10.166  -0.379  -4.835  1.00 98.04           H  
ATOM     61  HE1 MET A   4     -12.842  -0.992  -4.129  1.00 85.03           H  
ATOM     62  HE2 MET A   4     -13.100   0.483  -3.598  1.00 85.03           H  
ATOM     63  HE3 MET A   4     -14.062  -0.145  -4.695  1.00 85.03           H  
ATOM     64  N   ALA A   5     -10.669   2.984  -0.980  1.00 43.28           N  
ATOM     65  CA  ALA A   5     -10.895   3.209   0.440  1.00 37.32           C  
ATOM     66  C   ALA A   5     -11.982   4.257   0.655  1.00 33.77           C  
ATOM     67  O   ALA A   5     -12.792   4.143   1.573  1.00 33.98           O  
ATOM     68  CB  ALA A   5      -9.607   3.636   1.119  1.00 42.30           C  
ATOM     69  H   ALA A   5      -9.867   3.157  -1.239  1.00 51.94           H  
ATOM     70  HA  ALA A   5     -11.191   2.381   0.849  1.00 44.79           H  
ATOM     71  HB1 ALA A   5      -9.780   3.780   2.063  1.00 50.77           H  
ATOM     72  HB2 ALA A   5      -8.945   2.936   1.007  1.00 50.77           H  
ATOM     73  HB3 ALA A   5      -9.292   4.458   0.711  1.00 50.77           H  
ATOM     74  N   GLU A   6     -11.999   5.274  -0.200  1.00 40.88           N  
ATOM     75  CA  GLU A   6     -12.986   6.346  -0.103  1.00 43.74           C  
ATOM     76  C   GLU A   6     -14.391   5.827  -0.398  1.00 39.57           C  
ATOM     77  O   GLU A   6     -15.349   6.186   0.286  1.00 39.10           O  
ATOM     78  CB  GLU A   6     -12.628   7.488  -1.060  1.00 46.45           C  
ATOM     79  CG  GLU A   6     -13.649   8.622  -1.109  1.00 45.86           C  
ATOM     80  CD  GLU A   6     -13.883   9.267   0.245  1.00 50.30           C  
ATOM     81  OE1 GLU A   6     -12.996   9.167   1.119  1.00 49.18           O  
ATOM     82  OE2 GLU A   6     -14.957   9.876   0.436  1.00 58.35           O1-
ATOM     83  H   GLU A   6     -11.445   5.368  -0.852  1.00 49.05           H  
ATOM     84  HA  GLU A   6     -12.980   6.698   0.801  1.00 52.49           H  
ATOM     85  HB2 GLU A   6     -11.780   7.869  -0.784  1.00 55.74           H  
ATOM     86  HB3 GLU A   6     -12.548   7.127  -1.956  1.00 55.74           H  
ATOM     87  HG2 GLU A   6     -13.330   9.308  -1.716  1.00 55.03           H  
ATOM     88  HG3 GLU A   6     -14.497   8.270  -1.423  1.00 55.03           H  
ATOM     89  N   GLU A   7     -14.508   4.982  -1.419  1.00 38.78           N  
ATOM     90  CA  GLU A   7     -15.789   4.377  -1.771  1.00 46.90           C  
ATOM     91  C   GLU A   7     -16.331   3.523  -0.628  1.00 46.59           C  
ATOM     92  O   GLU A   7     -17.519   3.577  -0.310  1.00 41.62           O  
ATOM     93  CB  GLU A   7     -15.653   3.520  -3.032  1.00 53.88           C  
ATOM     94  CG  GLU A   7     -15.489   4.314  -4.318  1.00 65.49           C  
ATOM     95  CD  GLU A   7     -15.312   3.423  -5.535  1.00 72.28           C  
ATOM     96  OE1 GLU A   7     -15.661   2.225  -5.456  1.00 68.17           O  
ATOM     97  OE2 GLU A   7     -14.821   3.918  -6.571  1.00 79.91           O1-
ATOM     98  H   GLU A   7     -13.856   4.742  -1.927  1.00 46.53           H  
ATOM     99  HA  GLU A   7     -16.432   5.079  -1.953  1.00 56.28           H  
ATOM    100  HB2 GLU A   7     -14.874   2.950  -2.937  1.00 64.65           H  
ATOM    101  HB3 GLU A   7     -16.449   2.973  -3.123  1.00 64.65           H  
ATOM    102  HG2 GLU A   7     -16.279   4.859  -4.457  1.00 78.59           H  
ATOM    103  HG3 GLU A   7     -14.704   4.879  -4.243  1.00 78.59           H  
ATOM    104  N   ILE A   8     -15.451   2.737  -0.016  1.00 43.66           N  
ATOM    105  CA  ILE A   8     -15.841   1.844   1.069  1.00 38.21           C  
ATOM    106  C   ILE A   8     -16.275   2.639   2.300  1.00 34.11           C  
ATOM    107  O   ILE A   8     -17.245   2.276   2.963  1.00 36.04           O  
ATOM    108  CB  ILE A   8     -14.689   0.879   1.440  1.00 32.02           C  
ATOM    109  CG1 ILE A   8     -14.407  -0.064   0.268  1.00 34.88           C  
ATOM    110  CG2 ILE A   8     -15.032   0.068   2.693  1.00 22.40           C  
ATOM    111  CD1 ILE A   8     -13.160  -0.909   0.426  1.00 37.75           C  
ATOM    112  H   ILE A   8     -14.614   2.702  -0.213  1.00 52.39           H  
ATOM    113  HA  ILE A   8     -16.596   1.309   0.778  1.00 45.85           H  
ATOM    114  HB  ILE A   8     -13.891   1.402   1.617  1.00 38.43           H  
ATOM    115 HG12 ILE A   8     -15.160  -0.666   0.167  1.00 41.86           H  
ATOM    116 HG13 ILE A   8     -14.302   0.466  -0.538  1.00 41.86           H  
ATOM    117 HG21 ILE A   8     -14.292  -0.524   2.897  1.00 26.88           H  
ATOM    118 HG22 ILE A   8     -15.182   0.678   3.432  1.00 26.88           H  
ATOM    119 HG23 ILE A   8     -15.834  -0.450   2.523  1.00 26.88           H  
ATOM    120 HD11 ILE A   8     -13.060  -1.473  -0.357  1.00 45.30           H  
ATOM    121 HD12 ILE A   8     -12.392  -0.324   0.514  1.00 45.30           H  
ATOM    122 HD13 ILE A   8     -13.251  -1.459   1.220  1.00 45.30           H  
ATOM    123  N   ARG A   9     -15.560   3.720   2.602  1.00 28.33           N  
ATOM    124  CA  ARG A   9     -15.912   4.566   3.740  1.00 29.17           C  
ATOM    125  C   ARG A   9     -17.280   5.210   3.534  1.00 35.40           C  
ATOM    126  O   ARG A   9     -18.059   5.354   4.477  1.00 35.82           O  
ATOM    127  CB  ARG A   9     -14.856   5.652   3.964  1.00 43.41           C  
ATOM    128  CG  ARG A   9     -13.565   5.153   4.600  1.00 42.04           C  
ATOM    129  CD  ARG A   9     -12.733   6.305   5.142  1.00 38.69           C  
ATOM    130  NE  ARG A   9     -12.363   7.268   4.105  1.00 53.97           N  
ATOM    131  CZ  ARG A   9     -11.244   7.216   3.387  1.00 53.70           C  
ATOM    132  NH1 ARG A   9     -10.361   6.243   3.576  1.00 51.52           N1+
ATOM    133  NH2 ARG A   9     -11.005   8.145   2.471  1.00 54.74           N  
ATOM    134  H   ARG A   9     -14.868   3.985   2.166  1.00 33.99           H  
ATOM    135  HA  ARG A   9     -15.956   4.019   4.539  1.00 35.00           H  
ATOM    136  HB2 ARG A   9     -14.628   6.046   3.107  1.00 52.09           H  
ATOM    137  HB3 ARG A   9     -15.228   6.331   4.548  1.00 52.09           H  
ATOM    138  HG2 ARG A   9     -13.779   4.559   5.336  1.00 50.45           H  
ATOM    139  HG3 ARG A   9     -13.039   4.685   3.932  1.00 50.45           H  
ATOM    140  HD2 ARG A   9     -13.245   6.774   5.820  1.00 46.43           H  
ATOM    141  HD3 ARG A   9     -11.916   5.951   5.528  1.00 46.43           H  
ATOM    142  HE  ARG A   9     -12.909   7.915   3.949  1.00 64.77           H  
ATOM    143 HH11 ARG A   9     -10.508   5.638   4.168  1.00 61.82           H  
ATOM    144 HH12 ARG A   9      -9.641   6.219   3.106  1.00 61.82           H  
ATOM    145 HH21 ARG A   9     -11.573   8.778   2.342  1.00 65.69           H  
ATOM    146 HH22 ARG A   9     -10.283   8.113   2.004  1.00 65.69           H  
ATOM    147  N   GLN A  10     -17.561   5.601   2.295  1.00 25.26           N  
ATOM    148  CA  GLN A  10     -18.846   6.197   1.953  1.00 35.19           C  
ATOM    149  C   GLN A  10     -19.962   5.161   2.031  1.00 33.20           C  
ATOM    150  O   GLN A  10     -21.055   5.448   2.516  1.00 33.91           O  
ATOM    151  CB  GLN A  10     -18.790   6.813   0.556  1.00 41.02           C  
ATOM    152  CG  GLN A  10     -17.992   8.103   0.491  1.00 45.87           C  
ATOM    153  CD  GLN A  10     -17.680   8.529  -0.930  1.00 61.93           C  
ATOM    154  OE1 GLN A  10     -17.989   7.818  -1.886  1.00 66.91           O  
ATOM    155  NE2 GLN A  10     -17.061   9.695  -1.075  1.00 62.26           N  
ATOM    156  H   GLN A  10     -17.020   5.531   1.630  1.00 30.32           H  
ATOM    157  HA  GLN A  10     -19.047   6.904   2.586  1.00 42.23           H  
ATOM    158  HB2 GLN A  10     -18.378   6.177  -0.050  1.00 49.22           H  
ATOM    159  HB3 GLN A  10     -19.694   7.007   0.263  1.00 49.22           H  
ATOM    160  HG2 GLN A  10     -18.502   8.813   0.911  1.00 55.05           H  
ATOM    161  HG3 GLN A  10     -17.150   7.979   0.957  1.00 55.05           H  
ATOM    162 HE21 GLN A  10     -16.859  10.163  -0.383  1.00 74.71           H  
ATOM    163 HE22 GLN A  10     -16.862   9.981  -1.861  1.00 74.71           H  
ATOM    164  N   ALA A  11     -19.677   3.954   1.551  1.00 37.26           N  
ATOM    165  CA  ALA A  11     -20.630   2.855   1.636  1.00 32.26           C  
ATOM    166  C   ALA A  11     -20.919   2.518   3.094  1.00 33.08           C  
ATOM    167  O   ALA A  11     -22.054   2.232   3.458  1.00 35.83           O  
ATOM    168  CB  ALA A  11     -20.103   1.635   0.903  1.00 30.69           C  
ATOM    169  H   ALA A  11     -18.934   3.746   1.170  1.00 44.71           H  
ATOM    170  HA  ALA A  11     -21.463   3.124   1.217  1.00 38.72           H  
ATOM    171  HB1 ALA A  11     -20.754   0.919   0.974  1.00 36.83           H  
ATOM    172  HB2 ALA A  11     -19.962   1.863  -0.029  1.00 36.83           H  
ATOM    173  HB3 ALA A  11     -19.265   1.361   1.307  1.00 36.83           H  
ATOM    174  N   LEU A  12     -19.886   2.560   3.927  1.00 32.60           N  
ATOM    175  CA  LEU A  12     -20.040   2.250   5.344  1.00 34.71           C  
ATOM    176  C   LEU A  12     -20.870   3.309   6.067  1.00 34.12           C  
ATOM    177  O   LEU A  12     -21.550   3.005   7.048  1.00 38.14           O  
ATOM    178  CB  LEU A  12     -18.669   2.113   6.008  1.00 26.83           C  
ATOM    179  CG  LEU A  12     -17.903   0.831   5.671  1.00 24.99           C  
ATOM    180  CD1 LEU A  12     -16.428   0.991   6.000  1.00 22.87           C  
ATOM    181  CD2 LEU A  12     -18.494  -0.364   6.412  1.00 20.66           C  
ATOM    182  H   LEU A  12     -19.083   2.766   3.698  1.00 39.12           H  
ATOM    183  HA  LEU A  12     -20.499   1.400   5.431  1.00 41.65           H  
ATOM    184  HB2 LEU A  12     -18.117   2.862   5.733  1.00 32.19           H  
ATOM    185  HB3 LEU A  12     -18.790   2.135   6.971  1.00 32.19           H  
ATOM    186  HG  LEU A  12     -17.980   0.660   4.719  1.00 29.99           H  
ATOM    187 HD11 LEU A  12     -15.965   0.168   5.778  1.00 27.44           H  
ATOM    188 HD12 LEU A  12     -16.067   1.725   5.479  1.00 27.44           H  
ATOM    189 HD13 LEU A  12     -16.335   1.179   6.946  1.00 27.44           H  
ATOM    190 HD21 LEU A  12     -17.990  -1.160   6.179  1.00 24.79           H  
ATOM    191 HD22 LEU A  12     -18.437  -0.203   7.367  1.00 24.79           H  
ATOM    192 HD23 LEU A  12     -19.422  -0.471   6.149  1.00 24.79           H  
ATOM    193  N   GLU A  13     -20.813   4.547   5.585  1.00 36.63           N  
ATOM    194  CA  GLU A  13     -21.582   5.633   6.190  1.00 34.39           C  
ATOM    195  C   GLU A  13     -23.081   5.372   6.101  1.00 35.51           C  
ATOM    196  O   GLU A  13     -23.796   5.487   7.096  1.00 36.68           O  
ATOM    197  CB  GLU A  13     -21.254   6.971   5.523  1.00 40.49           C  
ATOM    198  CG  GLU A  13     -20.142   7.749   6.203  1.00 53.70           C  
ATOM    199  CD  GLU A  13     -20.033   9.172   5.690  1.00 71.99           C  
ATOM    200  OE1 GLU A  13     -20.755  10.049   6.210  1.00 81.17           O  
ATOM    201  OE2 GLU A  13     -19.227   9.413   4.766  1.00 55.21           O1-
ATOM    202  H   GLU A  13     -20.338   4.786   4.910  1.00 43.96           H  
ATOM    203  HA  GLU A  13     -21.346   5.701   7.128  1.00 41.27           H  
ATOM    204  HB2 GLU A  13     -20.980   6.804   4.607  1.00 48.58           H  
ATOM    205  HB3 GLU A  13     -22.050   7.526   5.530  1.00 48.58           H  
ATOM    206  HG2 GLU A  13     -20.318   7.785   7.156  1.00 64.44           H  
ATOM    207  HG3 GLU A  13     -19.297   7.303   6.037  1.00 64.44           H  
ATOM    208  N   LYS A  14     -23.554   5.023   4.908  1.00 30.14           N  
ATOM    209  CA  LYS A  14     -24.977   4.775   4.704  1.00 48.86           C  
ATOM    210  C   LYS A  14     -25.390   3.470   5.383  1.00 40.83           C  
ATOM    211  O   LYS A  14     -26.493   3.366   5.915  1.00 49.68           O  
ATOM    212  CB  LYS A  14     -25.313   4.743   3.207  1.00 43.01           C  
ATOM    213  CG  LYS A  14     -24.989   3.438   2.501  1.00 61.42           C  
ATOM    214  CD  LYS A  14     -24.556   3.674   1.063  1.00 65.57           C  
ATOM    215  CE  LYS A  14     -24.380   2.364   0.308  1.00 68.89           C  
ATOM    216  NZ  LYS A  14     -23.780   1.290   1.151  1.00 36.61           N1+
ATOM    217  H   LYS A  14     -23.073   4.924   4.202  1.00 36.16           H  
ATOM    218  HA  LYS A  14     -25.484   5.496   5.109  1.00 58.63           H  
ATOM    219  HB2 LYS A  14     -26.263   4.904   3.101  1.00 51.62           H  
ATOM    220  HB3 LYS A  14     -24.813   5.447   2.765  1.00 51.62           H  
ATOM    221  HG2 LYS A  14     -24.264   2.993   2.968  1.00 73.70           H  
ATOM    222  HG3 LYS A  14     -25.779   2.875   2.492  1.00 73.70           H  
ATOM    223  HD2 LYS A  14     -25.232   4.199   0.607  1.00 78.68           H  
ATOM    224  HD3 LYS A  14     -23.707   4.144   1.058  1.00 78.68           H  
ATOM    225  HE2 LYS A  14     -25.248   2.056   0.003  1.00 82.67           H  
ATOM    226  HE3 LYS A  14     -23.794   2.512  -0.451  1.00 82.67           H  
ATOM    227  HZ1 LYS A  14     -24.302   1.128   1.853  1.00 43.94           H  
ATOM    228  HZ2 LYS A  14     -23.694   0.543   0.676  1.00 43.94           H  
ATOM    229  HZ3 LYS A  14     -22.977   1.544   1.440  1.00 43.94           H  
ATOM    230  N   ILE A  15     -24.492   2.487   5.374  1.00 47.71           N  
ATOM    231  CA  ILE A  15     -24.735   1.203   6.027  1.00 27.97           C  
ATOM    232  C   ILE A  15     -24.998   1.391   7.518  1.00 34.30           C  
ATOM    233  O   ILE A  15     -25.919   0.793   8.074  1.00 25.95           O  
ATOM    234  CB  ILE A  15     -23.540   0.238   5.829  1.00 34.30           C  
ATOM    235  CG1 ILE A  15     -23.541  -0.316   4.405  1.00 37.09           C  
ATOM    236  CG2 ILE A  15     -23.598  -0.925   6.821  1.00 24.00           C  
ATOM    237  CD1 ILE A  15     -22.265  -1.052   4.018  1.00 32.22           C  
ATOM    238  H   ILE A  15     -23.723   2.541   4.992  1.00 57.26           H  
ATOM    239  HA  ILE A  15     -25.521   0.792   5.633  1.00 33.56           H  
ATOM    240  HB  ILE A  15     -22.715   0.729   5.972  1.00 41.16           H  
ATOM    241 HG12 ILE A  15     -24.280  -0.938   4.314  1.00 44.51           H  
ATOM    242 HG13 ILE A  15     -23.656   0.421   3.784  1.00 44.51           H  
ATOM    243 HG21 ILE A  15     -22.838  -1.508   6.670  1.00 28.79           H  
ATOM    244 HG22 ILE A  15     -23.570  -0.572   7.724  1.00 28.79           H  
ATOM    245 HG23 ILE A  15     -24.424  -1.416   6.683  1.00 28.79           H  
ATOM    246 HD11 ILE A  15     -22.348  -1.369   3.106  1.00 38.66           H  
ATOM    247 HD12 ILE A  15     -21.515  -0.441   4.090  1.00 38.66           H  
ATOM    248 HD13 ILE A  15     -22.140  -1.802   4.620  1.00 38.66           H  
ATOM    249  N   LEU A  16     -24.176   2.216   8.161  1.00 31.49           N  
ATOM    250  CA  LEU A  16     -24.345   2.517   9.578  1.00 33.63           C  
ATOM    251  C   LEU A  16     -25.698   3.170   9.830  1.00 29.05           C  
ATOM    252  O   LEU A  16     -26.323   2.945  10.864  1.00 25.79           O  
ATOM    253  CB  LEU A  16     -23.223   3.432  10.070  1.00 32.19           C  
ATOM    254  CG  LEU A  16     -21.870   2.762  10.314  1.00 28.30           C  
ATOM    255  CD1 LEU A  16     -20.746   3.783  10.234  1.00 37.23           C  
ATOM    256  CD2 LEU A  16     -21.861   2.057  11.664  1.00 23.82           C  
ATOM    257  H   LEU A  16     -23.509   2.616   7.796  1.00 37.79           H  
ATOM    258  HA  LEU A  16     -24.307   1.692  10.086  1.00 40.36           H  
ATOM    259  HB2 LEU A  16     -23.085   4.129   9.409  1.00 38.63           H  
ATOM    260  HB3 LEU A  16     -23.502   3.834  10.907  1.00 38.63           H  
ATOM    261  HG  LEU A  16     -21.719   2.095   9.626  1.00 33.97           H  
ATOM    262 HD11 LEU A  16     -19.901   3.334  10.392  1.00 44.67           H  
ATOM    263 HD12 LEU A  16     -20.748   4.185   9.352  1.00 44.67           H  
ATOM    264 HD13 LEU A  16     -20.891   4.464  10.909  1.00 44.67           H  
ATOM    265 HD21 LEU A  16     -20.995   1.640  11.797  1.00 28.59           H  
ATOM    266 HD22 LEU A  16     -22.025   2.710  12.362  1.00 28.59           H  
ATOM    267 HD23 LEU A  16     -22.558   1.382  11.672  1.00 28.59           H  
ATOM    268  N   LYS A  17     -26.139   3.980   8.874  1.00 30.12           N  
ATOM    269  CA  LYS A  17     -27.426   4.657   8.971  1.00 45.72           C  
ATOM    270  C   LYS A  17     -28.554   3.642   8.828  1.00 27.63           C  
ATOM    271  O   LYS A  17     -29.536   3.678   9.568  1.00 32.14           O  
ATOM    272  CB  LYS A  17     -27.541   5.741   7.898  1.00 43.62           C  
ATOM    273  CG  LYS A  17     -28.201   7.027   8.371  1.00 59.07           C  
ATOM    274  CD  LYS A  17     -27.952   8.166   7.393  1.00 76.04           C  
ATOM    275  CE  LYS A  17     -26.547   8.739   7.534  1.00 65.66           C  
ATOM    276  NZ  LYS A  17     -26.373   9.484   8.812  1.00 65.93           N1+
ATOM    277  H   LYS A  17     -25.707   4.157   8.152  1.00 36.14           H  
ATOM    278  HA  LYS A  17     -27.503   5.079   9.841  1.00 54.86           H  
ATOM    279  HB2 LYS A  17     -26.650   5.965   7.587  1.00 52.34           H  
ATOM    280  HB3 LYS A  17     -28.067   5.394   7.161  1.00 52.34           H  
ATOM    281  HG2 LYS A  17     -29.159   6.888   8.442  1.00 70.89           H  
ATOM    282  HG3 LYS A  17     -27.833   7.278   9.233  1.00 70.89           H  
ATOM    283  HD2 LYS A  17     -28.056   7.836   6.486  1.00 91.25           H  
ATOM    284  HD3 LYS A  17     -28.588   8.878   7.564  1.00 91.25           H  
ATOM    285  HE2 LYS A  17     -25.904   8.012   7.517  1.00 78.80           H  
ATOM    286  HE3 LYS A  17     -26.378   9.352   6.801  1.00 78.80           H  
ATOM    287  HZ1 LYS A  17     -25.545   9.805   8.866  1.00 79.12           H  
ATOM    288  HZ2 LYS A  17     -26.949  10.161   8.850  1.00 79.12           H  
ATOM    289  HZ3 LYS A  17     -26.518   8.941   9.502  1.00 79.12           H  
ATOM    290  N   GLN A  18     -28.397   2.732   7.872  1.00 41.46           N  
ATOM    291  CA  GLN A  18     -29.353   1.652   7.669  1.00 36.43           C  
ATOM    292  C   GLN A  18     -29.433   0.756   8.901  1.00 36.94           C  
ATOM    293  O   GLN A  18     -30.520   0.370   9.326  1.00 36.01           O  
ATOM    294  CB  GLN A  18     -28.969   0.824   6.441  1.00 37.38           C  
ATOM    295  CG  GLN A  18     -29.122   1.571   5.125  1.00 41.36           C  
ATOM    296  CD  GLN A  18     -28.568   0.802   3.942  1.00 54.17           C  
ATOM    297  OE1 GLN A  18     -27.667  -0.026   4.088  1.00 46.81           O  
ATOM    298  NE2 GLN A  18     -29.109   1.070   2.758  1.00 67.31           N  
ATOM    299  H   GLN A  18     -27.736   2.720   7.321  1.00 49.75           H  
ATOM    300  HA  GLN A  18     -30.232   2.031   7.514  1.00 43.71           H  
ATOM    301  HB2 GLN A  18     -28.041   0.555   6.523  1.00 44.85           H  
ATOM    302  HB3 GLN A  18     -29.538   0.039   6.403  1.00 44.85           H  
ATOM    303  HG2 GLN A  18     -30.064   1.734   4.961  1.00 49.63           H  
ATOM    304  HG3 GLN A  18     -28.645   2.414   5.183  1.00 49.63           H  
ATOM    305 HE21 GLN A  18     -29.738   1.654   2.695  1.00 80.77           H  
ATOM    306 HE22 GLN A  18     -28.831   0.661   2.055  1.00 80.77           H  
ATOM    307  N   LEU A  19     -28.278   0.436   9.475  1.00 26.60           N  
ATOM    308  CA  LEU A  19     -28.220  -0.427  10.650  1.00 37.16           C  
ATOM    309  C   LEU A  19     -28.912   0.215  11.851  1.00 36.80           C  
ATOM    310  O   LEU A  19     -29.516  -0.481  12.667  1.00 31.73           O  
ATOM    311  CB  LEU A  19     -26.765  -0.761  10.997  1.00 28.85           C  
ATOM    312  CG  LEU A  19     -26.062  -1.739  10.051  1.00 30.26           C  
ATOM    313  CD1 LEU A  19     -24.559  -1.736  10.286  1.00 23.77           C  
ATOM    314  CD2 LEU A  19     -26.620  -3.144  10.216  1.00 36.16           C  
ATOM    315  H   LEU A  19     -27.509   0.707   9.202  1.00 31.92           H  
ATOM    316  HA  LEU A  19     -28.678  -1.259  10.452  1.00 44.59           H  
ATOM    317  HB2 LEU A  19     -26.254   0.063  10.995  1.00 34.62           H  
ATOM    318  HB3 LEU A  19     -26.745  -1.152  11.885  1.00 34.62           H  
ATOM    319  HG  LEU A  19     -26.221  -1.460   9.135  1.00 36.31           H  
ATOM    320 HD11 LEU A  19     -24.143  -2.363   9.673  1.00 28.53           H  
ATOM    321 HD12 LEU A  19     -24.217  -0.843  10.128  1.00 28.53           H  
ATOM    322 HD13 LEU A  19     -24.382  -2.002  11.202  1.00 28.53           H  
ATOM    323 HD21 LEU A  19     -26.158  -3.741   9.606  1.00 43.39           H  
ATOM    324 HD22 LEU A  19     -26.481  -3.433  11.131  1.00 43.39           H  
ATOM    325 HD23 LEU A  19     -27.568  -3.133  10.013  1.00 43.39           H  
ATOM    326  N   GLU A  20     -28.820   1.539  11.958  1.00 37.96           N  
ATOM    327  CA  GLU A  20     -29.505   2.265  13.025  1.00 34.73           C  
ATOM    328  C   GLU A  20     -31.006   2.014  12.964  1.00 36.52           C  
ATOM    329  O   GLU A  20     -31.651   1.786  13.988  1.00 35.66           O  
ATOM    330  CB  GLU A  20     -29.230   3.768  12.933  1.00 44.63           C  
ATOM    331  CG  GLU A  20     -27.935   4.216  13.590  1.00 52.33           C  
ATOM    332  CD  GLU A  20     -27.845   5.726  13.728  1.00 65.99           C  
ATOM    333  OE1 GLU A  20     -28.766   6.328  14.322  1.00 47.52           O  
ATOM    334  OE2 GLU A  20     -26.855   6.310  13.238  1.00 79.14           O1-
ATOM    335  H   GLU A  20     -28.368   2.040  11.426  1.00 45.55           H  
ATOM    336  HA  GLU A  20     -29.181   1.950  13.884  1.00 41.68           H  
ATOM    337  HB2 GLU A  20     -29.187   4.019  11.997  1.00 53.56           H  
ATOM    338  HB3 GLU A  20     -29.958   4.243  13.365  1.00 53.56           H  
ATOM    339  HG2 GLU A  20     -27.880   3.830  14.478  1.00 62.80           H  
ATOM    340  HG3 GLU A  20     -27.186   3.918  13.050  1.00 62.80           H  
ATOM    341  N   ASN A  21     -31.556   2.056  11.755  1.00 29.00           N  
ATOM    342  CA  ASN A  21     -32.980   1.824  11.557  1.00 37.93           C  
ATOM    343  C   ASN A  21     -33.352   0.382  11.891  1.00 39.00           C  
ATOM    344  O   ASN A  21     -34.324   0.136  12.603  1.00 42.17           O  
ATOM    345  CB  ASN A  21     -33.380   2.151  10.118  1.00 34.94           C  
ATOM    346  CG  ASN A  21     -34.872   2.402   9.969  1.00 64.18           C  
ATOM    347  OD1 ASN A  21     -35.491   3.056  10.808  1.00 68.27           O  
ATOM    348  ND2 ASN A  21     -35.456   1.876   8.900  1.00 61.50           N  
ATOM    349  H   ASN A  21     -31.123   2.216  11.030  1.00 34.80           H  
ATOM    350  HA  ASN A  21     -33.480   2.408  12.149  1.00 45.52           H  
ATOM    351  HB2 ASN A  21     -32.911   2.951   9.833  1.00 41.93           H  
ATOM    352  HB3 ASN A  21     -33.143   1.405   9.546  1.00 41.93           H  
ATOM    353 HD21 ASN A  21     -36.299   1.989   8.770  1.00 73.80           H  
ATOM    354 HD22 ASN A  21     -34.992   1.421   8.336  1.00 73.80           H  
ATOM    355  N   GLU A  22     -32.569  -0.565  11.379  1.00 35.69           N  
ATOM    356  CA  GLU A  22     -32.808  -1.983  11.635  1.00 32.15           C  
ATOM    357  C   GLU A  22     -32.786  -2.278  13.131  1.00 32.09           C  
ATOM    358  O   GLU A  22     -33.505  -3.153  13.611  1.00 35.17           O  
ATOM    359  CB  GLU A  22     -31.765  -2.845  10.920  1.00 29.70           C  
ATOM    360  CG  GLU A  22     -31.764  -2.714   9.403  1.00 29.65           C  
ATOM    361  CD  GLU A  22     -33.034  -3.243   8.756  1.00 41.68           C  
ATOM    362  OE1 GLU A  22     -33.797  -3.969   9.428  1.00 31.25           O  
ATOM    363  OE2 GLU A  22     -33.267  -2.929   7.570  1.00 40.52           O1-
ATOM    364  H   GLU A  22     -31.888  -0.410  10.877  1.00 42.83           H  
ATOM    365  HA  GLU A  22     -33.684  -2.224  11.294  1.00 38.58           H  
ATOM    366  HB2 GLU A  22     -30.884  -2.591  11.237  1.00 35.63           H  
ATOM    367  HB3 GLU A  22     -31.933  -3.776  11.135  1.00 35.63           H  
ATOM    368  HG2 GLU A  22     -31.678  -1.777   9.168  1.00 35.58           H  
ATOM    369  HG3 GLU A  22     -31.016  -3.216   9.044  1.00 35.58           H  
ATOM    370  N   ILE A  23     -31.953  -1.544  13.862  1.00 28.44           N  
ATOM    371  CA  ILE A  23     -31.876  -1.689  15.311  1.00 39.03           C  
ATOM    372  C   ILE A  23     -33.143  -1.130  15.957  1.00 35.22           C  
ATOM    373  O   ILE A  23     -33.688  -1.726  16.886  1.00 38.85           O  
ATOM    374  CB  ILE A  23     -30.622  -0.981  15.880  1.00 30.70           C  
ATOM    375  CG1 ILE A  23     -29.367  -1.782  15.524  1.00 38.57           C  
ATOM    376  CG2 ILE A  23     -30.711  -0.831  17.398  1.00 24.94           C  
ATOM    377  CD1 ILE A  23     -28.059  -1.051  15.782  1.00 37.49           C  
ATOM    378  H   ILE A  23     -31.419  -0.952  13.541  1.00 34.12           H  
ATOM    379  HA  ILE A  23     -31.816  -2.631  15.533  1.00 46.83           H  
ATOM    380  HB  ILE A  23     -30.553  -0.099  15.482  1.00 36.84           H  
ATOM    381 HG12 ILE A  23     -29.358  -2.596  16.051  1.00 46.28           H  
ATOM    382 HG13 ILE A  23     -29.398  -2.004  14.580  1.00 46.28           H  
ATOM    383 HG21 ILE A  23     -29.912  -0.385  17.718  1.00 29.93           H  
ATOM    384 HG22 ILE A  23     -31.495  -0.304  17.617  1.00 29.93           H  
ATOM    385 HG23 ILE A  23     -30.783  -1.712  17.798  1.00 29.93           H  
ATOM    386 HD11 ILE A  23     -27.321  -1.628  15.530  1.00 44.98           H  
ATOM    387 HD12 ILE A  23     -28.041  -0.239  15.251  1.00 44.98           H  
ATOM    388 HD13 ILE A  23     -28.001  -0.832  16.725  1.00 44.98           H  
ATOM    389  N   GLU A  24     -33.608   0.013  15.460  1.00 36.34           N  
ATOM    390  CA  GLU A  24     -34.843   0.617  15.951  1.00 43.54           C  
ATOM    391  C   GLU A  24     -36.028  -0.316  15.725  1.00 38.57           C  
ATOM    392  O   GLU A  24     -36.788  -0.601  16.650  1.00 43.10           O  
ATOM    393  CB  GLU A  24     -35.099   1.962  15.263  1.00 54.82           C  
ATOM    394  CG  GLU A  24     -34.209   3.094  15.749  1.00 73.69           C  
ATOM    395  CD  GLU A  24     -34.355   4.349  14.908  1.00 81.27           C  
ATOM    396  OE1 GLU A  24     -33.446   5.206  14.953  1.00 74.83           O  
ATOM    397  OE2 GLU A  24     -35.378   4.480  14.202  1.00 74.99           O1-
ATOM    398  H   GLU A  24     -33.224   0.461  14.835  1.00 43.61           H  
ATOM    399  HA  GLU A  24     -34.762   0.777  16.905  1.00 52.25           H  
ATOM    400  HB2 GLU A  24     -34.948   1.857  14.311  1.00 65.79           H  
ATOM    401  HB3 GLU A  24     -36.020   2.222  15.422  1.00 65.79           H  
ATOM    402  HG2 GLU A  24     -34.448   3.315  16.663  1.00 88.43           H  
ATOM    403  HG3 GLU A  24     -33.283   2.810  15.706  1.00 88.43           H  
ATOM    404  N   ILE A  25     -36.172  -0.787  14.489  1.00 37.12           N  
ATOM    405  CA  ILE A  25     -37.263  -1.682  14.118  1.00 43.89           C  
ATOM    406  C   ILE A  25     -37.242  -2.954  14.960  1.00 55.26           C  
ATOM    407  O   ILE A  25     -38.277  -3.391  15.464  1.00 44.62           O  
ATOM    408  CB  ILE A  25     -37.191  -2.060  12.620  1.00 44.95           C  
ATOM    409  CG1 ILE A  25     -37.375  -0.812  11.754  1.00 36.38           C  
ATOM    410  CG2 ILE A  25     -38.254  -3.108  12.272  1.00 30.95           C  
ATOM    411  CD1 ILE A  25     -37.205  -1.050  10.260  1.00 40.02           C  
ATOM    412  H   ILE A  25     -35.642  -0.599  13.838  1.00 44.54           H  
ATOM    413  HA  ILE A  25     -38.108  -1.232  14.274  1.00 52.67           H  
ATOM    414  HB  ILE A  25     -36.316  -2.436  12.438  1.00 53.94           H  
ATOM    415 HG12 ILE A  25     -38.269  -0.463  11.896  1.00 43.66           H  
ATOM    416 HG13 ILE A  25     -36.719  -0.149  12.022  1.00 43.66           H  
ATOM    417 HG21 ILE A  25     -38.185  -3.325  11.329  1.00 37.15           H  
ATOM    418 HG22 ILE A  25     -38.100  -3.903  12.807  1.00 37.15           H  
ATOM    419 HG23 ILE A  25     -39.132  -2.744  12.465  1.00 37.15           H  
ATOM    420 HD11 ILE A  25     -37.337  -0.212   9.789  1.00 48.03           H  
ATOM    421 HD12 ILE A  25     -36.311  -1.386  10.094  1.00 48.03           H  
ATOM    422 HD13 ILE A  25     -37.863  -1.701   9.968  1.00 48.03           H  
ATOM    423  N   ALA A  26     -36.061  -3.546  15.106  1.00 40.61           N  
ATOM    424  CA  ALA A  26     -35.914  -4.784  15.860  1.00 52.15           C  
ATOM    425  C   ALA A  26     -36.272  -4.576  17.328  1.00 51.09           C  
ATOM    426  O   ALA A  26     -36.902  -5.430  17.952  1.00 39.42           O  
ATOM    427  CB  ALA A  26     -34.494  -5.313  15.732  1.00 32.19           C  
ATOM    428  H   ALA A  26     -35.325  -3.247  14.775  1.00 48.74           H  
ATOM    429  HA  ALA A  26     -36.517  -5.451  15.495  1.00 62.58           H  
ATOM    430  HB1 ALA A  26     -34.418  -6.136  16.240  1.00 38.63           H  
ATOM    431  HB2 ALA A  26     -34.304  -5.483  14.796  1.00 38.63           H  
ATOM    432  HB3 ALA A  26     -33.878  -4.650  16.081  1.00 38.63           H  
ATOM    433  N   ARG A  27     -35.869  -3.431  17.870  1.00 46.98           N  
ATOM    434  CA  ARG A  27     -36.094  -3.122  19.278  1.00 44.11           C  
ATOM    435  C   ARG A  27     -37.568  -2.836  19.552  1.00 61.96           C  
ATOM    436  O   ARG A  27     -38.114  -3.265  20.570  1.00 44.05           O  
ATOM    437  CB  ARG A  27     -35.236  -1.927  19.701  1.00 48.19           C  
ATOM    438  CG  ARG A  27     -35.205  -1.673  21.202  1.00 59.99           C  
ATOM    439  CD  ARG A  27     -34.356  -0.456  21.541  1.00 56.01           C  
ATOM    440  NE  ARG A  27     -34.924   0.774  20.984  1.00 80.81           N  
ATOM    441  CZ  ARG A  27     -34.219   1.757  20.424  1.00 75.58           C  
ATOM    442  NH1 ARG A  27     -32.895   1.681  20.341  1.00 59.23           N1+
ATOM    443  NH2 ARG A  27     -34.843   2.831  19.952  1.00 66.35           N  
ATOM    444  H   ARG A  27     -35.459  -2.810  17.439  1.00 56.38           H  
ATOM    445  HA  ARG A  27     -35.831  -3.886  19.815  1.00 52.93           H  
ATOM    446  HB2 ARG A  27     -34.323  -2.082  19.410  1.00 57.83           H  
ATOM    447  HB3 ARG A  27     -35.584  -1.129  19.274  1.00 57.83           H  
ATOM    448  HG2 ARG A  27     -36.108  -1.513  21.519  1.00 71.99           H  
ATOM    449  HG3 ARG A  27     -34.824  -2.445  21.650  1.00 71.99           H  
ATOM    450  HD2 ARG A  27     -34.308  -0.358  22.505  1.00 67.21           H  
ATOM    451  HD3 ARG A  27     -33.467  -0.574  21.172  1.00 67.21           H  
ATOM    452  HE  ARG A  27     -35.778   0.868  21.020  1.00 96.97           H  
ATOM    453 HH11 ARG A  27     -32.483   0.990  20.645  1.00 71.08           H  
ATOM    454 HH12 ARG A  27     -32.449   2.322  19.979  1.00 71.08           H  
ATOM    455 HH21 ARG A  27     -35.699   2.888  20.003  1.00 79.61           H  
ATOM    456 HH22 ARG A  27     -34.390   3.467  19.592  1.00 79.61           H  
ATOM    457  N   ASN A  28     -38.206  -2.110  18.638  1.00 51.32           N  
ATOM    458  CA  ASN A  28     -39.622  -1.790  18.766  1.00 53.87           C  
ATOM    459  C   ASN A  28     -40.492  -3.041  18.724  1.00 56.05           C  
ATOM    460  O   ASN A  28     -41.577  -3.071  19.306  1.00 52.37           O  
ATOM    461  CB  ASN A  28     -40.054  -0.824  17.659  1.00 50.29           C  
ATOM    462  CG  ASN A  28     -39.469   0.566  17.834  1.00 55.14           C  
ATOM    463  OD1 ASN A  28     -39.002   0.926  18.915  1.00 56.87           O  
ATOM    464  ND2 ASN A  28     -39.503   1.358  16.768  1.00 48.30           N  
ATOM    465  H   ASN A  28     -37.837  -1.789  17.930  1.00 61.58           H  
ATOM    466  HA  ASN A  28     -39.770  -1.352  19.619  1.00 64.65           H  
ATOM    467  HB2 ASN A  28     -39.755  -1.170  16.804  1.00 60.35           H  
ATOM    468  HB3 ASN A  28     -41.020  -0.746  17.667  1.00 60.35           H  
ATOM    469 HD21 ASN A  28     -39.184   2.156  16.816  1.00 57.97           H  
ATOM    470 HD22 ASN A  28     -39.843   1.074  16.031  1.00 57.97           H  
ATOM    471  N   ALA A  29     -40.007  -4.070  18.035  1.00 43.78           N  
ATOM    472  CA  ALA A  29     -40.735  -5.328  17.907  1.00 36.77           C  
ATOM    473  C   ALA A  29     -40.326  -6.324  18.989  1.00 44.08           C  
ATOM    474  O   ALA A  29     -40.807  -7.457  19.013  1.00 41.37           O  
ATOM    475  CB  ALA A  29     -40.508  -5.928  16.529  1.00 42.14           C  
ATOM    476  H   ALA A  29     -39.250  -4.064  17.627  1.00 52.53           H  
ATOM    477  HA  ALA A  29     -41.684  -5.154  18.005  1.00 44.13           H  
ATOM    478  HB1 ALA A  29     -40.999  -6.762  16.463  1.00 50.56           H  
ATOM    479  HB2 ALA A  29     -40.825  -5.304  15.857  1.00 50.56           H  
ATOM    480  HB3 ALA A  29     -39.560  -6.091  16.408  1.00 50.56           H  
ATOM    481  N   GLY A  30     -39.435  -5.900  19.881  1.00 41.53           N  
ATOM    482  CA  GLY A  30     -38.976  -6.748  20.966  1.00 42.53           C  
ATOM    483  C   GLY A  30     -38.162  -7.937  20.488  1.00 43.61           C  
ATOM    484  O   GLY A  30     -38.021  -8.930  21.203  1.00 41.28           O  
ATOM    485  H   GLY A  30     -39.080  -5.117  19.875  1.00 49.84           H  
ATOM    486  HA2 GLY A  30     -38.427  -6.226  21.572  1.00 51.04           H  
ATOM    487  HA3 GLY A  30     -39.742  -7.081  21.459  1.00 51.04           H  
ATOM    488  N   ASP A  31     -37.626  -7.835  19.276  1.00 50.90           N  
ATOM    489  CA  ASP A  31     -36.808  -8.897  18.699  1.00 43.78           C  
ATOM    490  C   ASP A  31     -35.348  -8.707  19.114  1.00 41.76           C  
ATOM    491  O   ASP A  31     -34.539  -8.174  18.354  1.00 41.89           O  
ATOM    492  CB  ASP A  31     -36.947  -8.903  17.173  1.00 37.52           C  
ATOM    493  CG  ASP A  31     -36.401 -10.169  16.536  1.00 35.34           C  
ATOM    494  OD1 ASP A  31     -35.739 -10.963  17.236  1.00 36.40           O  
ATOM    495  OD2 ASP A  31     -36.634 -10.367  15.326  1.00 37.34           O1-
ATOM    496  H   ASP A  31     -37.723  -7.152  18.761  1.00 61.08           H  
ATOM    497  HA  ASP A  31     -37.112  -9.754  19.036  1.00 52.54           H  
ATOM    498  HB2 ASP A  31     -37.887  -8.833  16.941  1.00 45.02           H  
ATOM    499  HB3 ASP A  31     -36.458  -8.149  16.808  1.00 45.02           H  
ATOM    500  N   ASP A  32     -35.023  -9.146  20.327  1.00 41.31           N  
ATOM    501  CA  ASP A  32     -33.702  -8.915  20.906  1.00 53.62           C  
ATOM    502  C   ASP A  32     -32.577  -9.576  20.115  1.00 43.36           C  
ATOM    503  O   ASP A  32     -31.529  -8.968  19.889  1.00 40.64           O  
ATOM    504  CB  ASP A  32     -33.661  -9.417  22.354  1.00 48.63           C  
ATOM    505  CG  ASP A  32     -34.518  -8.584  23.290  1.00 64.52           C  
ATOM    506  OD1 ASP A  32     -34.880  -7.446  22.923  1.00 57.33           O  
ATOM    507  OD2 ASP A  32     -34.820  -9.067  24.401  1.00 69.63           O1-
ATOM    508  H   ASP A  32     -35.556  -9.584  20.841  1.00 49.57           H  
ATOM    509  HA  ASP A  32     -33.532  -7.960  20.920  1.00 64.35           H  
ATOM    510  HB2 ASP A  32     -33.988 -10.330  22.381  1.00 58.36           H  
ATOM    511  HB3 ASP A  32     -32.746  -9.382  22.675  1.00 58.36           H  
ATOM    512  N   GLU A  33     -32.794 -10.823  19.711  1.00 33.54           N  
ATOM    513  CA  GLU A  33     -31.787 -11.583  18.978  1.00 43.27           C  
ATOM    514  C   GLU A  33     -31.385 -10.842  17.709  1.00 42.80           C  
ATOM    515  O   GLU A  33     -30.203 -10.730  17.383  1.00 35.51           O  
ATOM    516  CB  GLU A  33     -32.319 -12.980  18.645  1.00 37.27           C  
ATOM    517  CG  GLU A  33     -31.306 -13.905  17.976  1.00 47.83           C  
ATOM    518  CD  GLU A  33     -31.339 -13.867  16.451  1.00 55.05           C  
ATOM    519  OE1 GLU A  33     -32.226 -13.209  15.864  1.00 39.03           O  
ATOM    520  OE2 GLU A  33     -30.464 -14.512  15.836  1.00 65.79           O1-
ATOM    521  H   GLU A  33     -33.524 -11.256  19.850  1.00 40.25           H  
ATOM    522  HA  GLU A  33     -30.998 -11.683  19.533  1.00 51.92           H  
ATOM    523  HB2 GLU A  33     -32.606 -13.406  19.468  1.00 44.73           H  
ATOM    524  HB3 GLU A  33     -33.075 -12.889  18.044  1.00 44.73           H  
ATOM    525  HG2 GLU A  33     -30.414 -13.648  18.259  1.00 57.40           H  
ATOM    526  HG3 GLU A  33     -31.487 -14.817  18.252  1.00 57.40           H  
ATOM    527  N   ARG A  34     -32.384 -10.320  17.008  1.00 34.35           N  
ATOM    528  CA  ARG A  34     -32.165  -9.556  15.789  1.00 31.88           C  
ATOM    529  C   ARG A  34     -31.480  -8.226  16.090  1.00 32.71           C  
ATOM    530  O   ARG A  34     -30.576  -7.807  15.365  1.00 29.19           O  
ATOM    531  CB  ARG A  34     -33.500  -9.317  15.086  1.00 35.85           C  
ATOM    532  CG  ARG A  34     -33.401  -8.820  13.656  1.00 27.70           C  
ATOM    533  CD  ARG A  34     -34.726  -9.023  12.940  1.00 42.15           C  
ATOM    534  NE  ARG A  34     -35.108 -10.434  12.917  1.00 32.40           N  
ATOM    535  CZ  ARG A  34     -34.645 -11.329  12.049  1.00 36.67           C  
ATOM    536  NH1 ARG A  34     -33.777 -10.975  11.110  1.00 33.34           N1+
ATOM    537  NH2 ARG A  34     -35.056 -12.588  12.119  1.00 41.85           N  
ATOM    538  H   ARG A  34     -33.213 -10.397  17.223  1.00 41.22           H  
ATOM    539  HA  ARG A  34     -31.594 -10.064  15.192  1.00 38.26           H  
ATOM    540  HB2 ARG A  34     -33.994 -10.152  15.071  1.00 43.02           H  
ATOM    541  HB3 ARG A  34     -33.999  -8.655  15.591  1.00 43.02           H  
ATOM    542  HG2 ARG A  34     -33.191  -7.873  13.655  1.00 33.24           H  
ATOM    543  HG3 ARG A  34     -32.716  -9.322  13.185  1.00 33.24           H  
ATOM    544  HD2 ARG A  34     -35.419  -8.527  13.404  1.00 50.58           H  
ATOM    545  HD3 ARG A  34     -34.646  -8.714  12.024  1.00 50.58           H  
ATOM    546  HE  ARG A  34     -35.672 -10.705  13.507  1.00 38.88           H  
ATOM    547 HH11 ARG A  34     -33.506 -10.160  11.060  1.00 40.01           H  
ATOM    548 HH12 ARG A  34     -33.484 -11.560  10.553  1.00 40.01           H  
ATOM    549 HH21 ARG A  34     -35.619 -12.823  12.725  1.00 50.22           H  
ATOM    550 HH22 ARG A  34     -34.760 -13.169  11.558  1.00 50.22           H  
ATOM    551  N   GLU A  35     -31.918  -7.567  17.159  1.00 34.46           N  
ATOM    552  CA  GLU A  35     -31.355  -6.277  17.546  1.00 44.15           C  
ATOM    553  C   GLU A  35     -29.867  -6.399  17.860  1.00 28.84           C  
ATOM    554  O   GLU A  35     -29.059  -5.621  17.359  1.00 25.09           O  
ATOM    555  CB  GLU A  35     -32.099  -5.703  18.757  1.00 34.56           C  
ATOM    556  CG  GLU A  35     -31.638  -4.313  19.150  1.00 48.41           C  
ATOM    557  CD  GLU A  35     -32.385  -3.747  20.354  1.00 45.06           C  
ATOM    558  OE1 GLU A  35     -33.472  -4.271  20.672  1.00 44.21           O  
ATOM    559  OE2 GLU A  35     -31.887  -2.768  20.964  1.00 50.61           O1-
ATOM    560  H   GLU A  35     -32.543  -7.846  17.679  1.00 41.35           H  
ATOM    561  HA  GLU A  35     -31.457  -5.655  16.809  1.00 52.98           H  
ATOM    562  HB2 GLU A  35     -33.045  -5.654  18.549  1.00 41.47           H  
ATOM    563  HB3 GLU A  35     -31.958  -6.288  19.517  1.00 41.47           H  
ATOM    564  HG2 GLU A  35     -30.695  -4.346  19.374  1.00 58.09           H  
ATOM    565  HG3 GLU A  35     -31.780  -3.712  18.402  1.00 58.09           H  
ATOM    566  N   ASP A  36     -29.517  -7.380  18.686  1.00 28.62           N  
ATOM    567  CA  ASP A  36     -28.129  -7.606  19.070  1.00 37.06           C  
ATOM    568  C   ASP A  36     -27.242  -7.838  17.852  1.00 44.72           C  
ATOM    569  O   ASP A  36     -26.160  -7.261  17.744  1.00 26.76           O  
ATOM    570  CB  ASP A  36     -28.024  -8.800  20.022  1.00 34.44           C  
ATOM    571  CG  ASP A  36     -28.695  -8.543  21.357  1.00 36.05           C  
ATOM    572  OD1 ASP A  36     -28.989  -7.368  21.664  1.00 38.98           O  
ATOM    573  OD2 ASP A  36     -28.920  -9.517  22.104  1.00 44.67           O1-
ATOM    574  H   ASP A  36     -30.071  -7.934  19.040  1.00 34.34           H  
ATOM    575  HA  ASP A  36     -27.799  -6.822  19.536  1.00 44.47           H  
ATOM    576  HB2 ASP A  36     -28.452  -9.568  19.613  1.00 41.33           H  
ATOM    577  HB3 ASP A  36     -27.088  -8.990  20.188  1.00 41.33           H  
ATOM    578  N   ARG A  37     -27.710  -8.681  16.938  1.00 22.93           N  
ATOM    579  CA  ARG A  37     -26.960  -8.996  15.730  1.00 29.99           C  
ATOM    580  C   ARG A  37     -26.661  -7.737  14.920  1.00 26.93           C  
ATOM    581  O   ARG A  37     -25.540  -7.550  14.443  1.00 23.38           O  
ATOM    582  CB  ARG A  37     -27.730 -10.007  14.878  1.00 31.46           C  
ATOM    583  CG  ARG A  37     -27.728 -11.419  15.449  1.00 37.35           C  
ATOM    584  CD  ARG A  37     -28.779 -12.290  14.777  1.00 41.60           C  
ATOM    585  NE  ARG A  37     -28.630 -12.295  13.325  1.00 33.47           N  
ATOM    586  CZ  ARG A  37     -29.604 -12.583  12.467  1.00 29.81           C  
ATOM    587  NH1 ARG A  37     -30.820 -12.887  12.904  1.00 26.15           N1+
ATOM    588  NH2 ARG A  37     -29.363 -12.557  11.164  1.00 31.37           N  
ATOM    589  H   ARG A  37     -28.466  -9.087  16.995  1.00 27.52           H  
ATOM    590  HA  ARG A  37     -26.113  -9.399  15.980  1.00 35.99           H  
ATOM    591  HB2 ARG A  37     -28.653  -9.717  14.808  1.00 37.75           H  
ATOM    592  HB3 ARG A  37     -27.328 -10.043  13.996  1.00 37.75           H  
ATOM    593  HG2 ARG A  37     -26.858 -11.823  15.302  1.00 44.81           H  
ATOM    594  HG3 ARG A  37     -27.925 -11.382  16.398  1.00 44.81           H  
ATOM    595  HD2 ARG A  37     -28.688 -13.202  15.094  1.00 49.92           H  
ATOM    596  HD3 ARG A  37     -29.661 -11.948  14.991  1.00 49.92           H  
ATOM    597  HE  ARG A  37     -27.858 -12.098  13.001  1.00 40.16           H  
ATOM    598 HH11 ARG A  37     -30.982 -12.904  13.748  1.00 31.38           H  
ATOM    599 HH12 ARG A  37     -31.445 -13.071  12.342  1.00 31.38           H  
ATOM    600 HH21 ARG A  37     -28.577 -12.359  10.877  1.00 37.65           H  
ATOM    601 HH22 ARG A  37     -29.991 -12.741  10.607  1.00 37.65           H  
ATOM    602  N   TYR A  38     -27.657  -6.869  14.776  1.00 21.27           N  
ATOM    603  CA  TYR A  38     -27.469  -5.621  14.042  1.00 30.00           C  
ATOM    604  C   TYR A  38     -26.579  -4.648  14.816  1.00 25.01           C  
ATOM    605  O   TYR A  38     -25.885  -3.822  14.222  1.00 25.79           O  
ATOM    606  CB  TYR A  38     -28.816  -4.962  13.739  1.00 30.63           C  
ATOM    607  CG  TYR A  38     -29.487  -5.472  12.481  1.00 31.37           C  
ATOM    608  CD1 TYR A  38     -28.851  -5.386  11.252  1.00 34.28           C  
ATOM    609  CD2 TYR A  38     -30.763  -6.021  12.521  1.00 41.22           C  
ATOM    610  CE1 TYR A  38     -29.456  -5.844  10.098  1.00 21.03           C  
ATOM    611  CE2 TYR A  38     -31.381  -6.483  11.365  1.00 22.54           C  
ATOM    612  CZ  TYR A  38     -30.719  -6.388  10.159  1.00 38.62           C  
ATOM    613  OH  TYR A  38     -31.314  -6.835   9.005  1.00 31.64           O  
ATOM    614  H   TYR A  38     -28.449  -6.978  15.093  1.00 25.52           H  
ATOM    615  HA  TYR A  38     -27.034  -5.815  13.197  1.00 36.00           H  
ATOM    616  HB2 TYR A  38     -29.417  -5.126  14.482  1.00 36.76           H  
ATOM    617  HB3 TYR A  38     -28.679  -4.007  13.634  1.00 36.76           H  
ATOM    618  HD1 TYR A  38     -27.998  -5.020  11.204  1.00 41.14           H  
ATOM    619  HD2 TYR A  38     -31.208  -6.085  13.335  1.00 49.47           H  
ATOM    620  HE1 TYR A  38     -29.014  -5.780   9.282  1.00 25.23           H  
ATOM    621  HE2 TYR A  38     -32.234  -6.851  11.405  1.00 27.05           H  
ATOM    622  HH  TYR A  38     -32.077  -7.143   9.175  1.00 37.97           H  
ATOM    623  N   ARG A  39     -26.602  -4.748  16.140  1.00 19.77           N  
ATOM    624  CA  ARG A  39     -25.755  -3.911  16.980  1.00 30.12           C  
ATOM    625  C   ARG A  39     -24.282  -4.292  16.825  1.00 21.16           C  
ATOM    626  O   ARG A  39     -23.416  -3.422  16.779  1.00 28.37           O  
ATOM    627  CB  ARG A  39     -26.188  -4.018  18.444  1.00 26.18           C  
ATOM    628  CG  ARG A  39     -27.423  -3.188  18.769  1.00 36.96           C  
ATOM    629  CD  ARG A  39     -27.909  -3.405  20.192  1.00 37.16           C  
ATOM    630  NE  ARG A  39     -28.996  -2.487  20.530  1.00 48.34           N  
ATOM    631  CZ  ARG A  39     -28.838  -1.322  21.154  1.00 47.34           C  
ATOM    632  NH1 ARG A  39     -27.634  -0.913  21.531  1.00 39.45           N1+
ATOM    633  NH2 ARG A  39     -29.894  -0.561  21.408  1.00 40.34           N  
ATOM    634  H   ARG A  39     -27.102  -5.295  16.578  1.00 23.73           H  
ATOM    635  HA  ARG A  39     -25.855  -2.986  16.705  1.00 36.14           H  
ATOM    636  HB2 ARG A  39     -26.390  -4.945  18.645  1.00 31.42           H  
ATOM    637  HB3 ARG A  39     -25.464  -3.707  19.009  1.00 31.42           H  
ATOM    638  HG2 ARG A  39     -27.210  -2.248  18.664  1.00 44.35           H  
ATOM    639  HG3 ARG A  39     -28.140  -3.437  18.165  1.00 44.35           H  
ATOM    640  HD2 ARG A  39     -28.239  -4.313  20.283  1.00 44.60           H  
ATOM    641  HD3 ARG A  39     -27.177  -3.250  20.808  1.00 44.60           H  
ATOM    642  HE  ARG A  39     -29.796  -2.716  20.310  1.00 58.01           H  
ATOM    643 HH11 ARG A  39     -26.944  -1.401  21.369  1.00 47.34           H  
ATOM    644 HH12 ARG A  39     -27.542  -0.160  21.935  1.00 47.34           H  
ATOM    645 HH21 ARG A  39     -30.679  -0.820  21.169  1.00 48.41           H  
ATOM    646 HH22 ARG A  39     -29.795   0.190  21.814  1.00 48.41           H  
ATOM    647  N   ILE A  40     -24.002  -5.588  16.738  1.00 19.30           N  
ATOM    648  CA  ILE A  40     -22.637  -6.060  16.518  1.00 22.64           C  
ATOM    649  C   ILE A  40     -22.147  -5.631  15.137  1.00 25.91           C  
ATOM    650  O   ILE A  40     -21.012  -5.177  14.986  1.00 31.42           O  
ATOM    651  CB  ILE A  40     -22.533  -7.592  16.651  1.00 23.01           C  
ATOM    652  CG1 ILE A  40     -22.870  -8.017  18.081  1.00 33.11           C  
ATOM    653  CG2 ILE A  40     -21.125  -8.074  16.282  1.00 30.78           C  
ATOM    654  CD1 ILE A  40     -23.006  -9.517  18.269  1.00 29.87           C  
ATOM    655  H   ILE A  40     -24.585  -6.217  16.803  1.00 23.16           H  
ATOM    656  HA  ILE A  40     -22.053  -5.660  17.182  1.00 27.16           H  
ATOM    657  HB  ILE A  40     -23.171  -8.001  16.046  1.00 27.61           H  
ATOM    658 HG12 ILE A  40     -22.165  -7.708  18.671  1.00 39.74           H  
ATOM    659 HG13 ILE A  40     -23.712  -7.610  18.336  1.00 39.74           H  
ATOM    660 HG21 ILE A  40     -21.088  -9.039  16.374  1.00 36.94           H  
ATOM    661 HG22 ILE A  40     -20.935  -7.821  15.365  1.00 36.94           H  
ATOM    662 HG23 ILE A  40     -20.483  -7.659  16.879  1.00 36.94           H  
ATOM    663 HD11 ILE A  40     -23.219  -9.700  19.198  1.00 35.84           H  
ATOM    664 HD12 ILE A  40     -23.717  -9.844  17.696  1.00 35.84           H  
ATOM    665 HD13 ILE A  40     -22.168  -9.942  18.032  1.00 35.84           H  
ATOM    666  N   ALA A  41     -23.009  -5.777  14.135  1.00 23.19           N  
ATOM    667  CA  ALA A  41     -22.684  -5.370  12.771  1.00 21.10           C  
ATOM    668  C   ALA A  41     -22.405  -3.872  12.700  1.00 25.06           C  
ATOM    669  O   ALA A  41     -21.607  -3.415  11.878  1.00 20.33           O  
ATOM    670  CB  ALA A  41     -23.817  -5.744  11.824  1.00 25.99           C  
ATOM    671  H   ALA A  41     -23.796  -6.112  14.220  1.00 27.83           H  
ATOM    672  HA  ALA A  41     -21.884  -5.839  12.483  1.00 25.32           H  
ATOM    673  HB1 ALA A  41     -23.581  -5.466  10.925  1.00 31.19           H  
ATOM    674  HB2 ALA A  41     -23.946  -6.706  11.851  1.00 31.19           H  
ATOM    675  HB3 ALA A  41     -24.627  -5.294  12.109  1.00 31.19           H  
ATOM    676  N   TYR A  42     -23.075  -3.112  13.561  1.00 26.67           N  
ATOM    677  CA  TYR A  42     -22.874  -1.671  13.637  1.00 22.19           C  
ATOM    678  C   TYR A  42     -21.466  -1.357  14.137  1.00 17.14           C  
ATOM    679  O   TYR A  42     -20.782  -0.496  13.588  1.00 20.77           O  
ATOM    680  CB  TYR A  42     -23.921  -1.034  14.554  1.00 25.12           C  
ATOM    681  CG  TYR A  42     -23.875   0.476  14.600  1.00 25.54           C  
ATOM    682  CD1 TYR A  42     -23.044   1.138  15.493  1.00 28.77           C  
ATOM    683  CD2 TYR A  42     -24.671   1.239  13.756  1.00 25.94           C  
ATOM    684  CE1 TYR A  42     -23.002   2.518  15.539  1.00 39.78           C  
ATOM    685  CE2 TYR A  42     -24.636   2.618  13.796  1.00 28.13           C  
ATOM    686  CZ  TYR A  42     -23.801   3.253  14.689  1.00 42.97           C  
ATOM    687  OH  TYR A  42     -23.764   4.627  14.731  1.00 39.81           O  
ATOM    688  H   TYR A  42     -23.657  -3.412  14.118  1.00 32.01           H  
ATOM    689  HA  TYR A  42     -22.973  -1.287  12.751  1.00 26.63           H  
ATOM    690  HB2 TYR A  42     -24.803  -1.293  14.245  1.00 30.14           H  
ATOM    691  HB3 TYR A  42     -23.783  -1.361  15.457  1.00 30.14           H  
ATOM    692  HD1 TYR A  42     -22.504   0.644  16.067  1.00 34.52           H  
ATOM    693  HD2 TYR A  42     -25.235   0.814  13.152  1.00 31.12           H  
ATOM    694  HE1 TYR A  42     -22.440   2.948  16.142  1.00 47.74           H  
ATOM    695  HE2 TYR A  42     -25.174   3.116  13.223  1.00 33.76           H  
ATOM    696  HH  TYR A  42     -24.296   4.946  14.164  1.00 47.77           H  
ATOM    697  N   LEU A  43     -21.041  -2.067  15.177  1.00 27.68           N  
ATOM    698  CA  LEU A  43     -19.708  -1.885  15.737  1.00 26.75           C  
ATOM    699  C   LEU A  43     -18.638  -2.244  14.712  1.00 32.55           C  
ATOM    700  O   LEU A  43     -17.603  -1.581  14.626  1.00 32.54           O  
ATOM    701  CB  LEU A  43     -19.529  -2.736  16.996  1.00 31.96           C  
ATOM    702  CG  LEU A  43     -20.455  -2.441  18.180  1.00 30.39           C  
ATOM    703  CD1 LEU A  43     -20.146  -3.386  19.334  1.00 34.62           C  
ATOM    704  CD2 LEU A  43     -20.350  -0.993  18.631  1.00 37.19           C  
ATOM    705  H   LEU A  43     -21.510  -2.665  15.580  1.00 33.21           H  
ATOM    706  HA  LEU A  43     -19.590  -0.954  15.983  1.00 32.10           H  
ATOM    707  HB2 LEU A  43     -19.665  -3.665  16.753  1.00 38.35           H  
ATOM    708  HB3 LEU A  43     -18.619  -2.620  17.311  1.00 38.35           H  
ATOM    709  HG  LEU A  43     -21.372  -2.600  17.906  1.00 36.47           H  
ATOM    710 HD11 LEU A  43     -20.741  -3.186  20.074  1.00 41.55           H  
ATOM    711 HD12 LEU A  43     -20.282  -4.300  19.038  1.00 41.55           H  
ATOM    712 HD13 LEU A  43     -19.224  -3.260  19.607  1.00 41.55           H  
ATOM    713 HD21 LEU A  43     -20.951  -0.851  19.379  1.00 44.63           H  
ATOM    714 HD22 LEU A  43     -19.436  -0.812  18.901  1.00 44.63           H  
ATOM    715 HD23 LEU A  43     -20.598  -0.414  17.893  1.00 44.63           H  
ATOM    716  N   ALA A  44     -18.893  -3.295  13.937  1.00 24.15           N  
ATOM    717  CA  ALA A  44     -17.952  -3.743  12.915  1.00 25.58           C  
ATOM    718  C   ALA A  44     -17.763  -2.673  11.843  1.00 28.72           C  
ATOM    719  O   ALA A  44     -16.634  -2.299  11.514  1.00 28.63           O  
ATOM    720  CB  ALA A  44     -18.432  -5.044  12.286  1.00 25.93           C  
ATOM    721  H   ALA A  44     -19.610  -3.768  13.983  1.00 28.98           H  
ATOM    722  HA  ALA A  44     -17.091  -3.909  13.329  1.00 30.70           H  
ATOM    723  HB1 ALA A  44     -17.793  -5.322  11.611  1.00 31.12           H  
ATOM    724  HB2 ALA A  44     -18.501  -5.721  12.977  1.00 31.12           H  
ATOM    725  HB3 ALA A  44     -19.300  -4.896  11.879  1.00 31.12           H  
ATOM    726  N   ALA A  45     -18.877  -2.181  11.309  1.00 25.36           N  
ATOM    727  CA  ALA A  45     -18.854  -1.161  10.266  1.00 22.91           C  
ATOM    728  C   ALA A  45     -18.209   0.121  10.773  1.00 24.85           C  
ATOM    729  O   ALA A  45     -17.510   0.814  10.034  1.00 20.95           O  
ATOM    730  CB  ALA A  45     -20.267  -0.878   9.769  1.00 26.09           C  
ATOM    731  H   ALA A  45     -19.670  -2.426  11.537  1.00 30.43           H  
ATOM    732  HA  ALA A  45     -18.330  -1.485   9.516  1.00 27.50           H  
ATOM    733  HB1 ALA A  45     -20.228  -0.198   9.078  1.00 31.31           H  
ATOM    734  HB2 ALA A  45     -20.645  -1.695   9.409  1.00 31.31           H  
ATOM    735  HB3 ALA A  45     -20.805  -0.563  10.513  1.00 31.31           H  
ATOM    736  N   LEU A  46     -18.457   0.429  12.041  1.00 24.44           N  
ATOM    737  CA  LEU A  46     -17.944   1.644  12.655  1.00 26.80           C  
ATOM    738  C   LEU A  46     -16.425   1.582  12.776  1.00 26.49           C  
ATOM    739  O   LEU A  46     -15.725   2.502  12.361  1.00 20.81           O  
ATOM    740  CB  LEU A  46     -18.582   1.853  14.030  1.00 29.89           C  
ATOM    741  CG  LEU A  46     -18.176   3.108  14.805  1.00 27.34           C  
ATOM    742  CD1 LEU A  46     -18.523   4.370  14.032  1.00 27.30           C  
ATOM    743  CD2 LEU A  46     -18.850   3.115  16.167  1.00 37.57           C  
ATOM    744  H   LEU A  46     -18.927  -0.057  12.573  1.00 29.33           H  
ATOM    745  HA  LEU A  46     -18.173   2.404  12.097  1.00 32.16           H  
ATOM    746  HB2 LEU A  46     -19.545   1.889  13.913  1.00 35.86           H  
ATOM    747  HB3 LEU A  46     -18.357   1.090  14.585  1.00 35.86           H  
ATOM    748  HG  LEU A  46     -17.216   3.097  14.946  1.00 32.81           H  
ATOM    749 HD11 LEU A  46     -18.252   5.143  14.552  1.00 32.76           H  
ATOM    750 HD12 LEU A  46     -18.052   4.360  13.184  1.00 32.76           H  
ATOM    751 HD13 LEU A  46     -19.481   4.393  13.878  1.00 32.76           H  
ATOM    752 HD21 LEU A  46     -18.584   3.915  16.647  1.00 45.08           H  
ATOM    753 HD22 LEU A  46     -19.812   3.107  16.043  1.00 45.08           H  
ATOM    754 HD23 LEU A  46     -18.573   2.326  16.659  1.00 45.08           H  
ATOM    755  N   GLU A  47     -15.923   0.489  13.339  1.00 21.65           N  
ATOM    756  CA  GLU A  47     -14.487   0.303  13.491  1.00 25.36           C  
ATOM    757  C   GLU A  47     -13.795   0.226  12.132  1.00 30.31           C  
ATOM    758  O   GLU A  47     -12.718   0.792  11.944  1.00 18.69           O  
ATOM    759  CB  GLU A  47     -14.196  -0.960  14.304  1.00 26.14           C  
ATOM    760  CG  GLU A  47     -12.715  -1.249  14.515  1.00 29.10           C  
ATOM    761  CD  GLU A  47     -12.016  -0.194  15.357  1.00 39.33           C  
ATOM    762  OE1 GLU A  47     -12.698   0.712  15.888  1.00 27.87           O  
ATOM    763  OE2 GLU A  47     -10.778  -0.275  15.489  1.00 32.10           O1-
ATOM    764  H   GLU A  47     -16.396  -0.162  13.642  1.00 25.98           H  
ATOM    765  HA  GLU A  47     -14.120   1.061  13.972  1.00 30.43           H  
ATOM    766  HB2 GLU A  47     -14.605  -0.866  15.179  1.00 31.37           H  
ATOM    767  HB3 GLU A  47     -14.582  -1.721  13.843  1.00 31.37           H  
ATOM    768  HG2 GLU A  47     -12.622  -2.102  14.967  1.00 34.92           H  
ATOM    769  HG3 GLU A  47     -12.275  -1.282  13.651  1.00 34.92           H  
ATOM    770  N   ALA A  48     -14.414  -0.478  11.190  1.00 22.28           N  
ATOM    771  CA  ALA A  48     -13.876  -0.576   9.839  1.00 21.46           C  
ATOM    772  C   ALA A  48     -13.755   0.812   9.229  1.00 23.51           C  
ATOM    773  O   ALA A  48     -12.760   1.139   8.580  1.00 18.73           O  
ATOM    774  CB  ALA A  48     -14.756  -1.461   8.977  1.00 26.57           C  
ATOM    775  H   ALA A  48     -15.148  -0.910  11.309  1.00 26.74           H  
ATOM    776  HA  ALA A  48     -12.990  -0.971   9.875  1.00 25.75           H  
ATOM    777  HB1 ALA A  48     -14.378  -1.510   8.085  1.00 31.88           H  
ATOM    778  HB2 ALA A  48     -14.794  -2.347   9.370  1.00 31.88           H  
ATOM    779  HB3 ALA A  48     -15.647  -1.078   8.938  1.00 31.88           H  
ATOM    780  N   TYR A  49     -14.777   1.628   9.454  1.00 22.70           N  
ATOM    781  CA  TYR A  49     -14.803   2.988   8.940  1.00 21.05           C  
ATOM    782  C   TYR A  49     -13.645   3.833   9.479  1.00 26.42           C  
ATOM    783  O   TYR A  49     -12.936   4.479   8.704  1.00 21.27           O  
ATOM    784  CB  TYR A  49     -16.138   3.652   9.283  1.00 28.41           C  
ATOM    785  CG  TYR A  49     -16.186   5.123   8.942  1.00 26.01           C  
ATOM    786  CD1 TYR A  49     -15.795   6.079   9.871  1.00 24.23           C  
ATOM    787  CD2 TYR A  49     -16.617   5.555   7.698  1.00 26.41           C  
ATOM    788  CE1 TYR A  49     -15.830   7.426   9.574  1.00 39.95           C  
ATOM    789  CE2 TYR A  49     -16.658   6.907   7.386  1.00 35.96           C  
ATOM    790  CZ  TYR A  49     -16.263   7.839   8.327  1.00 38.60           C  
ATOM    791  OH  TYR A  49     -16.304   9.185   8.016  1.00 61.12           O  
ATOM    792  H   TYR A  49     -15.476   1.413   9.908  1.00 27.24           H  
ATOM    793  HA  TYR A  49     -14.724   2.958   7.974  1.00 25.26           H  
ATOM    794  HB2 TYR A  49     -16.844   3.209   8.787  1.00 34.09           H  
ATOM    795  HB3 TYR A  49     -16.298   3.561  10.235  1.00 34.09           H  
ATOM    796  HD1 TYR A  49     -15.502   5.806  10.710  1.00 29.07           H  
ATOM    797  HD2 TYR A  49     -16.882   4.930   7.063  1.00 31.69           H  
ATOM    798  HE1 TYR A  49     -15.565   8.052  10.208  1.00 47.94           H  
ATOM    799  HE2 TYR A  49     -16.949   7.184   6.547  1.00 43.15           H  
ATOM    800  HH  TYR A  49     -16.585   9.290   7.231  1.00 73.34           H  
ATOM    801  N   ARG A  50     -13.457   3.835  10.797  1.00 23.55           N  
ATOM    802  CA  ARG A  50     -12.460   4.708  11.411  1.00 32.94           C  
ATOM    803  C   ARG A  50     -11.043   4.278  11.037  1.00 24.93           C  
ATOM    804  O   ARG A  50     -10.144   5.114  10.925  1.00 26.32           O  
ATOM    805  CB  ARG A  50     -12.626   4.746  12.939  1.00 26.82           C  
ATOM    806  CG  ARG A  50     -12.199   3.492  13.707  1.00 41.81           C  
ATOM    807  CD  ARG A  50     -11.415   3.837  14.977  1.00 33.31           C  
ATOM    808  NE  ARG A  50      -9.969   3.670  14.800  1.00 39.86           N  
ATOM    809  CZ  ARG A  50      -9.044   4.562  15.153  1.00 59.22           C  
ATOM    810  NH1 ARG A  50      -9.383   5.717  15.715  1.00 51.59           N1+
ATOM    811  NH2 ARG A  50      -7.763   4.294  14.943  1.00 76.11           N  
ATOM    812  H   ARG A  50     -13.889   3.343  11.354  1.00 28.26           H  
ATOM    813  HA  ARG A  50     -12.592   5.610  11.078  1.00 39.53           H  
ATOM    814  HB2 ARG A  50     -12.100   5.486  13.282  1.00 32.19           H  
ATOM    815  HB3 ARG A  50     -13.563   4.900  13.138  1.00 32.19           H  
ATOM    816  HG2 ARG A  50     -12.989   2.992  13.965  1.00 50.18           H  
ATOM    817  HG3 ARG A  50     -11.630   2.948  13.139  1.00 50.18           H  
ATOM    818  HD2 ARG A  50     -11.585   4.763  15.213  1.00 39.97           H  
ATOM    819  HD3 ARG A  50     -11.700   3.252  15.696  1.00 39.97           H  
ATOM    820  HE  ARG A  50      -9.697   2.938  14.439  1.00 47.83           H  
ATOM    821 HH11 ARG A  50     -10.212   5.900  15.857  1.00 61.91           H  
ATOM    822 HH12 ARG A  50      -8.774   6.282  15.938  1.00 61.91           H  
ATOM    823 HH21 ARG A  50      -7.533   3.549  14.579  1.00 91.34           H  
ATOM    824 HH22 ARG A  50      -7.161   4.866  15.168  1.00 91.34           H  
ATOM    825  N   LEU A  51     -10.850   2.979  10.835  1.00 21.93           N  
ATOM    826  CA  LEU A  51      -9.548   2.454  10.442  1.00 23.59           C  
ATOM    827  C   LEU A  51      -9.161   2.972   9.063  1.00 21.94           C  
ATOM    828  O   LEU A  51      -8.028   3.404   8.848  1.00 20.67           O  
ATOM    829  CB  LEU A  51      -9.555   0.925  10.455  1.00 18.38           C  
ATOM    830  CG  LEU A  51      -9.501   0.282  11.842  1.00 16.88           C  
ATOM    831  CD1 LEU A  51      -9.865  -1.190  11.765  1.00 14.02           C  
ATOM    832  CD2 LEU A  51      -8.120   0.464  12.469  1.00 23.85           C  
ATOM    833  H   LEU A  51     -11.460   2.378  10.919  1.00 26.32           H  
ATOM    834  HA  LEU A  51      -8.879   2.758  11.076  1.00 28.31           H  
ATOM    835  HB2 LEU A  51     -10.367   0.618  10.023  1.00 22.06           H  
ATOM    836  HB3 LEU A  51      -8.784   0.610   9.958  1.00 22.06           H  
ATOM    837  HG  LEU A  51     -10.149   0.720  12.416  1.00 20.26           H  
ATOM    838 HD11 LEU A  51      -9.824  -1.572  12.656  1.00 16.83           H  
ATOM    839 HD12 LEU A  51     -10.764  -1.275  11.411  1.00 16.83           H  
ATOM    840 HD13 LEU A  51      -9.235  -1.641  11.182  1.00 16.83           H  
ATOM    841 HD21 LEU A  51      -8.114   0.048  13.345  1.00 28.62           H  
ATOM    842 HD22 LEU A  51      -7.457   0.044  11.899  1.00 28.62           H  
ATOM    843 HD23 LEU A  51      -7.932   1.412  12.551  1.00 28.62           H  
ATOM    844  N   LEU A  52     -10.111   2.940   8.134  1.00 17.46           N  
ATOM    845  CA  LEU A  52      -9.877   3.450   6.789  1.00 21.38           C  
ATOM    846  C   LEU A  52      -9.695   4.968   6.795  1.00 29.48           C  
ATOM    847  O   LEU A  52      -8.955   5.513   5.974  1.00 28.13           O  
ATOM    848  CB  LEU A  52     -11.032   3.066   5.863  1.00 25.85           C  
ATOM    849  CG  LEU A  52     -11.207   1.574   5.571  1.00 24.12           C  
ATOM    850  CD1 LEU A  52     -12.440   1.349   4.708  1.00 25.94           C  
ATOM    851  CD2 LEU A  52      -9.971   0.996   4.896  1.00 34.31           C  
ATOM    852  H   LEU A  52     -10.902   2.627   8.258  1.00 20.96           H  
ATOM    853  HA  LEU A  52      -9.065   3.053   6.437  1.00 25.66           H  
ATOM    854  HB2 LEU A  52     -11.858   3.380   6.262  1.00 31.02           H  
ATOM    855  HB3 LEU A  52     -10.898   3.512   5.011  1.00 31.02           H  
ATOM    856  HG  LEU A  52     -11.339   1.103   6.409  1.00 28.94           H  
ATOM    857 HD11 LEU A  52     -12.534   0.400   4.535  1.00 31.12           H  
ATOM    858 HD12 LEU A  52     -13.220   1.679   5.181  1.00 31.12           H  
ATOM    859 HD13 LEU A  52     -12.331   1.830   3.873  1.00 31.12           H  
ATOM    860 HD21 LEU A  52     -10.117   0.052   4.727  1.00 41.17           H  
ATOM    861 HD22 LEU A  52      -9.820   1.463   4.060  1.00 41.17           H  
ATOM    862 HD23 LEU A  52      -9.208   1.113   5.483  1.00 41.17           H  
ATOM    863  N   ALA A  53     -10.377   5.645   7.715  1.00 32.75           N  
ATOM    864  CA  ALA A  53     -10.242   7.092   7.856  1.00 31.48           C  
ATOM    865  C   ALA A  53      -8.867   7.432   8.418  1.00 23.78           C  
ATOM    866  O   ALA A  53      -8.338   8.516   8.186  1.00 24.97           O  
ATOM    867  CB  ALA A  53     -11.336   7.648   8.754  1.00 31.57           C  
ATOM    868  H   ALA A  53     -10.927   5.288   8.271  1.00 39.30           H  
ATOM    869  HA  ALA A  53     -10.325   7.507   6.983  1.00 37.77           H  
ATOM    870  HB1 ALA A  53     -11.224   8.608   8.831  1.00 37.88           H  
ATOM    871  HB2 ALA A  53     -12.200   7.446   8.361  1.00 37.88           H  
ATOM    872  HB3 ALA A  53     -11.266   7.235   9.629  1.00 37.88           H  
ATOM    873  N   GLU A  54      -8.298   6.486   9.158  1.00 29.55           N  
ATOM    874  CA  GLU A  54      -6.970   6.641   9.741  1.00 20.00           C  
ATOM    875  C   GLU A  54      -5.867   6.321   8.731  1.00 21.33           C  
ATOM    876  O   GLU A  54      -4.681   6.358   9.059  1.00 23.49           O  
ATOM    877  CB  GLU A  54      -6.840   5.740  10.969  1.00 22.42           C  
ATOM    878  CG  GLU A  54      -7.315   6.372  12.266  1.00 37.53           C  
ATOM    879  CD  GLU A  54      -6.489   7.577  12.671  1.00 53.31           C  
ATOM    880  OE1 GLU A  54      -5.571   7.420  13.507  1.00 56.61           O  
ATOM    881  OE2 GLU A  54      -6.760   8.681  12.151  1.00 45.51           O1-
ATOM    882  H   GLU A  54      -8.668   5.732   9.340  1.00 35.46           H  
ATOM    883  HA  GLU A  54      -6.857   7.560  10.029  1.00 24.00           H  
ATOM    884  HB2 GLU A  54      -7.366   4.938  10.822  1.00 26.91           H  
ATOM    885  HB3 GLU A  54      -5.906   5.502  11.081  1.00 26.91           H  
ATOM    886  HG2 GLU A  54      -8.234   6.661  12.158  1.00 45.03           H  
ATOM    887  HG3 GLU A  54      -7.255   5.715  12.977  1.00 45.03           H  
ATOM    888  N   GLY A  55      -6.262   6.003   7.504  1.00 22.22           N  
ATOM    889  CA  GLY A  55      -5.310   5.731   6.441  1.00 15.00           C  
ATOM    890  C   GLY A  55      -4.785   4.307   6.439  1.00 19.52           C  
ATOM    891  O   GLY A  55      -3.865   3.986   5.690  1.00 22.49           O  
ATOM    892  H   GLY A  55      -7.084   5.938   7.261  1.00 26.66           H  
ATOM    893  HA2 GLY A  55      -5.733   5.899   5.584  1.00 18.00           H  
ATOM    894  HA3 GLY A  55      -4.554   6.333   6.529  1.00 18.00           H  
ATOM    895  N   VAL A  56      -5.363   3.451   7.274  1.00 18.58           N  
ATOM    896  CA  VAL A  56      -4.955   2.052   7.331  1.00 18.21           C  
ATOM    897  C   VAL A  56      -5.348   1.335   6.040  1.00 37.89           C  
ATOM    898  O   VAL A  56      -6.465   1.500   5.546  1.00 19.52           O  
ATOM    899  CB  VAL A  56      -5.585   1.328   8.536  1.00 21.24           C  
ATOM    900  CG1 VAL A  56      -5.135  -0.126   8.587  1.00 21.80           C  
ATOM    901  CG2 VAL A  56      -5.223   2.039   9.829  1.00 23.02           C  
ATOM    902  H   VAL A  56      -5.996   3.655   7.820  1.00 22.30           H  
ATOM    903  HA  VAL A  56      -3.990   2.006   7.421  1.00 21.85           H  
ATOM    904  HB  VAL A  56      -6.551   1.342   8.444  1.00 25.49           H  
ATOM    905 HG11 VAL A  56      -5.546  -0.556   9.353  1.00 26.15           H  
ATOM    906 HG12 VAL A  56      -5.410  -0.570   7.770  1.00 26.15           H  
ATOM    907 HG13 VAL A  56      -4.169  -0.154   8.670  1.00 26.15           H  
ATOM    908 HG21 VAL A  56      -5.630   1.567  10.572  1.00 27.62           H  
ATOM    909 HG22 VAL A  56      -4.258   2.043   9.927  1.00 27.62           H  
ATOM    910 HG23 VAL A  56      -5.556   2.949   9.792  1.00 27.62           H  
ATOM    911  N   ARG A  57      -4.425   0.544   5.498  1.00 17.60           N  
ATOM    912  CA  ARG A  57      -4.680  -0.198   4.267  1.00 14.15           C  
ATOM    913  C   ARG A  57      -5.805  -1.212   4.483  1.00 16.13           C  
ATOM    914  O   ARG A  57      -6.009  -1.703   5.593  1.00 19.70           O  
ATOM    915  CB  ARG A  57      -3.405  -0.895   3.784  1.00 20.49           C  
ATOM    916  CG  ARG A  57      -2.883  -1.981   4.714  1.00 20.47           C  
ATOM    917  CD  ARG A  57      -1.399  -2.232   4.483  1.00 22.91           C  
ATOM    918  NE  ARG A  57      -1.098  -2.481   3.076  1.00 20.31           N  
ATOM    919  CZ  ARG A  57      -1.177  -3.670   2.485  1.00 35.33           C  
ATOM    920  NH1 ARG A  57      -1.549  -4.744   3.171  1.00 19.80           N1+
ATOM    921  NH2 ARG A  57      -0.882  -3.786   1.198  1.00 28.61           N  
ATOM    922  H   ARG A  57      -3.640   0.419   5.825  1.00 21.12           H  
ATOM    923  HA  ARG A  57      -4.963   0.422   3.577  1.00 16.98           H  
ATOM    924  HB2 ARG A  57      -3.584  -1.307   2.924  1.00 24.59           H  
ATOM    925  HB3 ARG A  57      -2.706  -0.230   3.688  1.00 24.59           H  
ATOM    926  HG2 ARG A  57      -3.007  -1.702   5.635  1.00 24.57           H  
ATOM    927  HG3 ARG A  57      -3.363  -2.807   4.545  1.00 24.57           H  
ATOM    928  HD2 ARG A  57      -0.896  -1.452   4.767  1.00 27.49           H  
ATOM    929  HD3 ARG A  57      -1.124  -3.010   4.993  1.00 27.49           H  
ATOM    930  HE  ARG A  57      -0.852  -1.811   2.595  1.00 24.37           H  
ATOM    931 HH11 ARG A  57      -1.742  -4.676   4.006  1.00 23.76           H  
ATOM    932 HH12 ARG A  57      -1.597  -5.509   2.780  1.00 23.76           H  
ATOM    933 HH21 ARG A  57      -0.640  -3.095   0.748  1.00 34.34           H  
ATOM    934 HH22 ARG A  57      -0.932  -4.554   0.813  1.00 34.34           H  
ATOM    935  N   ILE A  58      -6.533  -1.518   3.416  1.00 20.49           N  
ATOM    936  CA  ILE A  58      -7.759  -2.307   3.522  1.00 16.12           C  
ATOM    937  C   ILE A  58      -7.535  -3.717   4.078  1.00 19.12           C  
ATOM    938  O   ILE A  58      -8.303  -4.163   4.933  1.00 21.99           O  
ATOM    939  CB  ILE A  58      -8.464  -2.396   2.151  1.00 23.55           C  
ATOM    940  CG1 ILE A  58      -8.963  -1.008   1.742  1.00 21.93           C  
ATOM    941  CG2 ILE A  58      -9.642  -3.367   2.201  1.00 30.41           C  
ATOM    942  CD1 ILE A  58      -9.268  -0.869   0.269  1.00 34.37           C  
ATOM    943  H   ILE A  58      -6.338  -1.281   2.613  1.00 24.59           H  
ATOM    944  HA  ILE A  58      -8.362  -1.850   4.129  1.00 19.34           H  
ATOM    945  HB  ILE A  58      -7.826  -2.708   1.490  1.00 28.27           H  
ATOM    946 HG12 ILE A  58      -9.778  -0.814   2.231  1.00 26.31           H  
ATOM    947 HG13 ILE A  58      -8.283  -0.354   1.965  1.00 26.31           H  
ATOM    948 HG21 ILE A  58     -10.062  -3.399   1.327  1.00 36.49           H  
ATOM    949 HG22 ILE A  58      -9.316  -4.247   2.444  1.00 36.49           H  
ATOM    950 HG23 ILE A  58     -10.280  -3.056   2.863  1.00 36.49           H  
ATOM    951 HD11 ILE A  58      -9.577   0.034   0.095  1.00 41.24           H  
ATOM    952 HD12 ILE A  58      -8.460  -1.047  -0.238  1.00 41.24           H  
ATOM    953 HD13 ILE A  58      -9.957  -1.508   0.028  1.00 41.24           H  
ATOM    954  N   PRO A  59      -6.494  -4.427   3.604  1.00 17.68           N  
ATOM    955  CA  PRO A  59      -6.252  -5.770   4.152  1.00 16.99           C  
ATOM    956  C   PRO A  59      -5.987  -5.754   5.656  1.00 20.59           C  
ATOM    957  O   PRO A  59      -6.447  -6.645   6.371  1.00 21.22           O  
ATOM    958  CB  PRO A  59      -5.010  -6.248   3.389  1.00 15.05           C  
ATOM    959  CG  PRO A  59      -4.985  -5.431   2.142  1.00 33.43           C  
ATOM    960  CD  PRO A  59      -5.546  -4.098   2.525  1.00 18.40           C  
ATOM    961  HA  PRO A  59      -6.999  -6.357   3.958  1.00 20.38           H  
ATOM    962  HB2 PRO A  59      -4.216  -6.086   3.922  1.00 18.06           H  
ATOM    963  HB3 PRO A  59      -5.098  -7.191   3.179  1.00 18.06           H  
ATOM    964  HG2 PRO A  59      -4.071  -5.340   1.831  1.00 40.12           H  
ATOM    965  HG3 PRO A  59      -5.537  -5.853   1.465  1.00 40.12           H  
ATOM    966  HD2 PRO A  59      -4.844  -3.517   2.857  1.00 22.08           H  
ATOM    967  HD3 PRO A  59      -6.013  -3.699   1.774  1.00 22.08           H  
ATOM    968  N   GLU A  60      -5.258  -4.746   6.124  1.00 12.05           N  
ATOM    969  CA  GLU A  60      -4.934  -4.629   7.541  1.00 18.29           C  
ATOM    970  C   GLU A  60      -6.161  -4.200   8.345  1.00 10.88           C  
ATOM    971  O   GLU A  60      -6.359  -4.652   9.473  1.00 20.70           O  
ATOM    972  CB  GLU A  60      -3.788  -3.632   7.749  1.00 16.28           C  
ATOM    973  CG  GLU A  60      -3.273  -3.566   9.183  1.00 14.84           C  
ATOM    974  CD  GLU A  60      -2.149  -2.560   9.362  1.00 16.73           C  
ATOM    975  OE1 GLU A  60      -1.697  -1.985   8.351  1.00 18.51           O  
ATOM    976  OE2 GLU A  60      -1.717  -2.347  10.516  1.00 20.98           O1-
ATOM    977  H   GLU A  60      -4.937  -4.113   5.638  1.00 14.47           H  
ATOM    978  HA  GLU A  60      -4.644  -5.493   7.872  1.00 21.94           H  
ATOM    979  HB2 GLU A  60      -3.045  -3.889   7.180  1.00 19.54           H  
ATOM    980  HB3 GLU A  60      -4.097  -2.746   7.505  1.00 19.54           H  
ATOM    981  HG2 GLU A  60      -4.003  -3.307   9.768  1.00 17.81           H  
ATOM    982  HG3 GLU A  60      -2.937  -4.439   9.439  1.00 17.81           H  
ATOM    983  N   ALA A  61      -6.980  -3.333   7.756  1.00 18.57           N  
ATOM    984  CA  ALA A  61      -8.193  -2.847   8.411  1.00 19.00           C  
ATOM    985  C   ALA A  61      -9.120  -4.004   8.766  1.00 24.63           C  
ATOM    986  O   ALA A  61      -9.682  -4.048   9.862  1.00 19.26           O  
ATOM    987  CB  ALA A  61      -8.913  -1.845   7.520  1.00 17.02           C  
ATOM    988  H   ALA A  61      -6.855  -3.008   6.970  1.00 22.28           H  
ATOM    989  HA  ALA A  61      -7.948  -2.395   9.234  1.00 22.81           H  
ATOM    990  HB1 ALA A  61      -9.713  -1.537   7.974  1.00 20.42           H  
ATOM    991  HB2 ALA A  61      -8.321  -1.096   7.346  1.00 20.42           H  
ATOM    992  HB3 ALA A  61      -9.152  -2.280   6.686  1.00 20.42           H  
ATOM    993  N   VAL A  62      -9.272  -4.938   7.832  1.00 18.43           N  
ATOM    994  CA  VAL A  62     -10.086  -6.126   8.054  1.00 15.80           C  
ATOM    995  C   VAL A  62      -9.587  -6.902   9.269  1.00 17.49           C  
ATOM    996  O   VAL A  62     -10.372  -7.284  10.134  1.00 20.24           O  
ATOM    997  CB  VAL A  62     -10.082  -7.049   6.811  1.00 28.47           C  
ATOM    998  CG1 VAL A  62     -10.748  -8.389   7.112  1.00 24.79           C  
ATOM    999  CG2 VAL A  62     -10.775  -6.365   5.645  1.00 18.84           C  
ATOM   1000  H   VAL A  62      -8.908  -4.906   7.053  1.00 22.11           H  
ATOM   1001  HA  VAL A  62     -11.002  -5.855   8.225  1.00 18.96           H  
ATOM   1002  HB  VAL A  62      -9.164  -7.224   6.552  1.00 34.17           H  
ATOM   1003 HG11 VAL A  62     -10.727  -8.938   6.313  1.00 29.75           H  
ATOM   1004 HG12 VAL A  62     -10.264  -8.828   7.829  1.00 29.75           H  
ATOM   1005 HG13 VAL A  62     -11.667  -8.231   7.381  1.00 29.75           H  
ATOM   1006 HG21 VAL A  62     -10.762  -6.959   4.878  1.00 22.61           H  
ATOM   1007 HG22 VAL A  62     -11.692  -6.167   5.895  1.00 22.61           H  
ATOM   1008 HG23 VAL A  62     -10.304  -5.544   5.436  1.00 22.61           H  
ATOM   1009  N   GLN A  63      -8.278  -7.125   9.334  1.00 16.33           N  
ATOM   1010  CA  GLN A  63      -7.693  -7.916  10.413  1.00 18.23           C  
ATOM   1011  C   GLN A  63      -7.788  -7.205  11.761  1.00 16.48           C  
ATOM   1012  O   GLN A  63      -8.058  -7.837  12.782  1.00 18.77           O  
ATOM   1013  CB  GLN A  63      -6.231  -8.245  10.099  1.00 19.90           C  
ATOM   1014  CG  GLN A  63      -6.039  -9.068   8.833  1.00 21.17           C  
ATOM   1015  CD  GLN A  63      -6.688 -10.438   8.916  1.00 25.14           C  
ATOM   1016  OE1 GLN A  63      -6.733 -11.057   9.981  1.00 21.16           O  
ATOM   1017  NE2 GLN A  63      -7.201 -10.917   7.789  1.00 18.04           N  
ATOM   1018  H   GLN A  63      -7.705  -6.829   8.765  1.00 19.59           H  
ATOM   1019  HA  GLN A  63      -8.177  -8.754  10.484  1.00 21.88           H  
ATOM   1020  HB2 GLN A  63      -5.742  -7.414   9.989  1.00 23.88           H  
ATOM   1021  HB3 GLN A  63      -5.859  -8.749  10.840  1.00 23.88           H  
ATOM   1022  HG2 GLN A  63      -6.435  -8.594   8.086  1.00 25.40           H  
ATOM   1023  HG3 GLN A  63      -5.090  -9.195   8.680  1.00 25.40           H  
ATOM   1024 HE21 GLN A  63      -7.154 -10.455   7.065  1.00 21.64           H  
ATOM   1025 HE22 GLN A  63      -7.579 -11.689   7.782  1.00 21.64           H  
ATOM   1026  N   ARG A  64      -7.568  -5.893  11.767  1.00 15.22           N  
ATOM   1027  CA  ARG A  64      -7.629  -5.122  13.005  1.00 23.06           C  
ATOM   1028  C   ARG A  64      -9.071  -4.976  13.493  1.00 22.29           C  
ATOM   1029  O   ARG A  64      -9.323  -4.952  14.697  1.00 28.33           O  
ATOM   1030  CB  ARG A  64      -6.989  -3.743  12.814  1.00 16.79           C  
ATOM   1031  CG  ARG A  64      -5.469  -3.777  12.761  1.00 24.32           C  
ATOM   1032  CD  ARG A  64      -4.874  -2.429  12.388  1.00 33.13           C  
ATOM   1033  NE  ARG A  64      -5.033  -1.435  13.448  1.00 35.48           N  
ATOM   1034  CZ  ARG A  64      -4.646  -0.166  13.348  1.00 39.11           C  
ATOM   1035  NH1 ARG A  64      -4.074   0.275  12.235  1.00 32.63           N1+
ATOM   1036  NH2 ARG A  64      -4.834   0.667  14.362  1.00 46.32           N  
ATOM   1037  H   ARG A  64      -7.381  -5.427  11.069  1.00 18.26           H  
ATOM   1038  HA  ARG A  64      -7.129  -5.590  13.692  1.00 27.67           H  
ATOM   1039  HB2 ARG A  64      -7.307  -3.363  11.980  1.00 20.15           H  
ATOM   1040  HB3 ARG A  64      -7.248  -3.173  13.555  1.00 20.15           H  
ATOM   1041  HG2 ARG A  64      -5.127  -4.027  13.634  1.00 29.19           H  
ATOM   1042  HG3 ARG A  64      -5.189  -4.425  12.095  1.00 29.19           H  
ATOM   1043  HD2 ARG A  64      -3.925  -2.538  12.218  1.00 39.75           H  
ATOM   1044  HD3 ARG A  64      -5.318  -2.096  11.593  1.00 39.75           H  
ATOM   1045  HE  ARG A  64      -5.400  -1.687  14.183  1.00 42.57           H  
ATOM   1046 HH11 ARG A  64      -3.950  -0.260  11.573  1.00 39.15           H  
ATOM   1047 HH12 ARG A  64      -3.826   1.097  12.175  1.00 39.15           H  
ATOM   1048 HH21 ARG A  64      -5.204   0.387  15.086  1.00 55.58           H  
ATOM   1049 HH22 ARG A  64      -4.583   1.487  14.297  1.00 55.58           H  
ATOM   1050  N   ALA A  65     -10.013  -4.884  12.559  1.00 22.47           N  
ATOM   1051  CA  ALA A  65     -11.427  -4.821  12.916  1.00 23.70           C  
ATOM   1052  C   ALA A  65     -11.879  -6.145  13.525  1.00 23.83           C  
ATOM   1053  O   ALA A  65     -12.661  -6.168  14.474  1.00 23.05           O  
ATOM   1054  CB  ALA A  65     -12.268  -4.477  11.703  1.00 21.56           C  
ATOM   1055  H   ALA A  65      -9.860  -4.858  11.713  1.00 26.96           H  
ATOM   1056  HA  ALA A  65     -11.556  -4.125  13.579  1.00 28.44           H  
ATOM   1057  HB1 ALA A  65     -13.201  -4.441  11.965  1.00 25.87           H  
ATOM   1058  HB2 ALA A  65     -11.987  -3.615  11.358  1.00 25.87           H  
ATOM   1059  HB3 ALA A  65     -12.140  -5.161  11.027  1.00 25.87           H  
ATOM   1060  N   ALA A  66     -11.378  -7.247  12.978  1.00 15.95           N  
ATOM   1061  CA  ALA A  66     -11.694  -8.569  13.506  1.00 15.77           C  
ATOM   1062  C   ALA A  66     -11.228  -8.702  14.954  1.00 25.57           C  
ATOM   1063  O   ALA A  66     -11.934  -9.265  15.790  1.00 26.10           O  
ATOM   1064  CB  ALA A  66     -11.062  -9.650  12.646  1.00 16.48           C  
ATOM   1065  H   ALA A  66     -10.851  -7.257  12.298  1.00 19.14           H  
ATOM   1066  HA  ALA A  66     -12.655  -8.695  13.487  1.00 18.93           H  
ATOM   1067  HB1 ALA A  66     -11.285 -10.518  13.016  1.00 19.78           H  
ATOM   1068  HB2 ALA A  66     -11.407  -9.576  11.743  1.00 19.78           H  
ATOM   1069  HB3 ALA A  66     -10.100  -9.529  12.644  1.00 19.78           H  
ATOM   1070  N   ALA A  67     -10.041  -8.180  15.245  1.00 23.75           N  
ATOM   1071  CA  ALA A  67      -9.501  -8.214  16.600  1.00 22.25           C  
ATOM   1072  C   ALA A  67     -10.341  -7.347  17.537  1.00 19.31           C  
ATOM   1073  O   ALA A  67     -10.626  -7.736  18.669  1.00 32.27           O  
ATOM   1074  CB  ALA A  67      -8.051  -7.752  16.604  1.00 26.68           C  
ATOM   1075  H   ALA A  67      -9.525  -7.798  14.672  1.00 28.50           H  
ATOM   1076  HA  ALA A  67      -9.528  -9.126  16.929  1.00 26.70           H  
ATOM   1077  HB1 ALA A  67      -7.713  -7.782  17.513  1.00 32.01           H  
ATOM   1078  HB2 ALA A  67      -7.531  -8.342  16.037  1.00 32.01           H  
ATOM   1079  HB3 ALA A  67      -8.009  -6.844  16.265  1.00 32.01           H  
ATOM   1080  N   TYR A  68     -10.723  -6.169  17.051  1.00 20.12           N  
ATOM   1081  CA  TYR A  68     -11.610  -5.266  17.782  1.00 30.21           C  
ATOM   1082  C   TYR A  68     -12.887  -5.982  18.199  1.00 30.91           C  
ATOM   1083  O   TYR A  68     -13.302  -5.912  19.354  1.00 31.25           O  
ATOM   1084  CB  TYR A  68     -11.942  -4.041  16.919  1.00 25.59           C  
ATOM   1085  CG  TYR A  68     -13.158  -3.249  17.365  1.00 44.23           C  
ATOM   1086  CD1 TYR A  68     -14.442  -3.629  16.989  1.00 29.26           C  
ATOM   1087  CD2 TYR A  68     -13.018  -2.107  18.138  1.00 42.83           C  
ATOM   1088  CE1 TYR A  68     -15.549  -2.905  17.389  1.00 32.27           C  
ATOM   1089  CE2 TYR A  68     -14.121  -1.376  18.538  1.00 50.90           C  
ATOM   1090  CZ  TYR A  68     -15.382  -1.781  18.164  1.00 44.02           C  
ATOM   1091  OH  TYR A  68     -16.479  -1.052  18.564  1.00 43.79           O  
ATOM   1092  H   TYR A  68     -10.478  -5.864  16.286  1.00 24.14           H  
ATOM   1093  HA  TYR A  68     -11.160  -4.958  18.584  1.00 36.25           H  
ATOM   1094  HB2 TYR A  68     -11.181  -3.440  16.931  1.00 30.71           H  
ATOM   1095  HB3 TYR A  68     -12.106  -4.340  16.010  1.00 30.71           H  
ATOM   1096  HD1 TYR A  68     -14.559  -4.391  16.468  1.00 35.11           H  
ATOM   1097  HD2 TYR A  68     -12.169  -1.831  18.397  1.00 51.39           H  
ATOM   1098  HE1 TYR A  68     -16.401  -3.176  17.135  1.00 38.73           H  
ATOM   1099  HE2 TYR A  68     -14.012  -0.616  19.063  1.00 61.08           H  
ATOM   1100  HH  TYR A  68     -16.234  -0.397  19.029  1.00 52.54           H  
ATOM   1101  N   LEU A  69     -13.500  -6.677  17.246  1.00 35.59           N  
ATOM   1102  CA  LEU A  69     -14.757  -7.374  17.482  1.00 24.88           C  
ATOM   1103  C   LEU A  69     -14.609  -8.495  18.504  1.00 29.25           C  
ATOM   1104  O   LEU A  69     -15.511  -8.736  19.306  1.00 28.34           O  
ATOM   1105  CB  LEU A  69     -15.297  -7.931  16.163  1.00 18.68           C  
ATOM   1106  CG  LEU A  69     -15.774  -6.854  15.183  1.00 21.18           C  
ATOM   1107  CD1 LEU A  69     -15.853  -7.398  13.765  1.00 32.63           C  
ATOM   1108  CD2 LEU A  69     -17.124  -6.293  15.626  1.00 27.07           C  
ATOM   1109  H   LEU A  69     -13.202  -6.760  16.444  1.00 42.71           H  
ATOM   1110  HA  LEU A  69     -15.407  -6.741  17.826  1.00 29.85           H  
ATOM   1111  HB2 LEU A  69     -14.594  -8.438  15.727  1.00 22.41           H  
ATOM   1112  HB3 LEU A  69     -16.050  -8.512  16.354  1.00 22.41           H  
ATOM   1113  HG  LEU A  69     -15.134  -6.125  15.186  1.00 25.42           H  
ATOM   1114 HD11 LEU A  69     -16.157  -6.692  13.173  1.00 39.16           H  
ATOM   1115 HD12 LEU A  69     -14.973  -7.701  13.494  1.00 39.16           H  
ATOM   1116 HD13 LEU A  69     -16.479  -8.139  13.746  1.00 39.16           H  
ATOM   1117 HD21 LEU A  69     -17.406  -5.614  14.993  1.00 32.49           H  
ATOM   1118 HD22 LEU A  69     -17.773  -7.013  15.650  1.00 32.49           H  
ATOM   1119 HD23 LEU A  69     -17.029  -5.903  16.509  1.00 32.49           H  
ATOM   1120  N   ALA A  70     -13.472  -9.182  18.476  1.00 25.80           N  
ATOM   1121  CA  ALA A  70     -13.223 -10.264  19.420  1.00 29.38           C  
ATOM   1122  C   ALA A  70     -13.034  -9.715  20.832  1.00 30.75           C  
ATOM   1123  O   ALA A  70     -13.511 -10.298  21.805  1.00 31.41           O  
ATOM   1124  CB  ALA A  70     -12.007 -11.067  18.996  1.00 39.79           C  
ATOM   1125  H   ALA A  70     -12.830  -9.041  17.922  1.00 30.96           H  
ATOM   1126  HA  ALA A  70     -13.989 -10.859  19.429  1.00 35.26           H  
ATOM   1127  HB1 ALA A  70     -11.861 -11.780  19.637  1.00 47.75           H  
ATOM   1128  HB2 ALA A  70     -12.167 -11.442  18.116  1.00 47.75           H  
ATOM   1129  HB3 ALA A  70     -11.235 -10.481  18.971  1.00 47.75           H  
ATOM   1130  N   SER A  71     -12.341  -8.586  20.936  1.00 29.98           N  
ATOM   1131  CA  SER A  71     -12.071  -7.974  22.231  1.00 37.69           C  
ATOM   1132  C   SER A  71     -13.344  -7.406  22.851  1.00 45.85           C  
ATOM   1133  O   SER A  71     -13.438  -7.269  24.070  1.00 43.60           O  
ATOM   1134  CB  SER A  71     -11.025  -6.869  22.093  1.00 29.31           C  
ATOM   1135  OG  SER A  71     -11.580  -5.706  21.501  1.00 51.90           O  
ATOM   1136  H   SER A  71     -12.015  -8.153  20.268  1.00 35.98           H  
ATOM   1137  HA  SER A  71     -11.719  -8.648  22.832  1.00 45.23           H  
ATOM   1138  HB2 SER A  71     -10.688  -6.643  22.974  1.00 35.17           H  
ATOM   1139  HB3 SER A  71     -10.300  -7.191  21.534  1.00 35.17           H  
ATOM   1140  HG  SER A  71     -11.875  -5.887  20.735  1.00 62.28           H  
ATOM   1141  N   MET A  72     -14.316  -7.070  22.009  1.00 40.76           N  
ATOM   1142  CA  MET A  72     -15.596  -6.559  22.487  1.00 37.38           C  
ATOM   1143  C   MET A  72     -16.494  -7.689  22.985  1.00 34.80           C  
ATOM   1144  O   MET A  72     -17.549  -7.441  23.570  1.00 32.64           O  
ATOM   1145  CB  MET A  72     -16.302  -5.770  21.382  1.00 28.45           C  
ATOM   1146  CG  MET A  72     -15.690  -4.402  21.115  1.00 40.56           C  
ATOM   1147  SD  MET A  72     -15.850  -3.269  22.513  1.00 44.90           S  
ATOM   1148  CE  MET A  72     -17.596  -2.877  22.451  1.00 42.07           C  
ATOM   1149  H   MET A  72     -14.260  -7.130  21.153  1.00 48.92           H  
ATOM   1150  HA  MET A  72     -15.430  -5.949  23.223  1.00 44.85           H  
ATOM   1151  HB2 MET A  72     -16.259  -6.280  20.558  1.00 34.14           H  
ATOM   1152  HB3 MET A  72     -17.228  -5.636  21.637  1.00 34.14           H  
ATOM   1153  HG2 MET A  72     -14.745  -4.511  20.925  1.00 48.67           H  
ATOM   1154  HG3 MET A  72     -16.136  -4.000  20.353  1.00 48.67           H  
ATOM   1155  HE1 MET A  72     -17.806  -2.261  23.170  1.00 50.49           H  
ATOM   1156  HE2 MET A  72     -17.797  -2.467  21.595  1.00 50.49           H  
ATOM   1157  HE3 MET A  72     -18.107  -3.695  22.554  1.00 50.49           H  
ATOM   1158  N   GLY A  73     -16.071  -8.928  22.750  1.00 38.51           N  
ATOM   1159  CA  GLY A  73     -16.789 -10.092  23.240  1.00 35.20           C  
ATOM   1160  C   GLY A  73     -17.704 -10.717  22.205  1.00 34.67           C  
ATOM   1161  O   GLY A  73     -18.754 -11.263  22.546  1.00 55.54           O  
ATOM   1162  H   GLY A  73     -15.362  -9.120  22.303  1.00 46.22           H  
ATOM   1163  HA2 GLY A  73     -16.151 -10.764  23.527  1.00 42.24           H  
ATOM   1164  HA3 GLY A  73     -17.327  -9.837  24.006  1.00 42.24           H  
ATOM   1165  N   TYR A  74     -17.306 -10.636  20.938  1.00 40.27           N  
ATOM   1166  CA  TYR A  74     -18.055 -11.262  19.850  1.00 44.27           C  
ATOM   1167  C   TYR A  74     -17.102 -12.016  18.925  1.00 29.84           C  
ATOM   1168  O   TYR A  74     -16.955 -11.664  17.757  1.00 28.02           O  
ATOM   1169  CB  TYR A  74     -18.842 -10.212  19.061  1.00 30.50           C  
ATOM   1170  CG  TYR A  74     -19.506  -9.172  19.932  1.00 36.88           C  
ATOM   1171  CD1 TYR A  74     -20.561  -9.509  20.770  1.00 40.42           C  
ATOM   1172  CD2 TYR A  74     -19.081  -7.852  19.911  1.00 37.95           C  
ATOM   1173  CE1 TYR A  74     -21.169  -8.560  21.568  1.00 32.52           C  
ATOM   1174  CE2 TYR A  74     -19.683  -6.897  20.703  1.00 43.26           C  
ATOM   1175  CZ  TYR A  74     -20.726  -7.255  21.530  1.00 39.30           C  
ATOM   1176  OH  TYR A  74     -21.328  -6.302  22.320  1.00 52.20           O  
ATOM   1177  H   TYR A  74     -16.599 -10.220  20.680  1.00 48.32           H  
ATOM   1178  HA  TYR A  74     -18.685 -11.899  20.221  1.00 53.12           H  
ATOM   1179  HB2 TYR A  74     -18.235  -9.752  18.460  1.00 36.60           H  
ATOM   1180  HB3 TYR A  74     -19.535 -10.659  18.551  1.00 36.60           H  
ATOM   1181  HD1 TYR A  74     -20.861 -10.389  20.798  1.00 48.51           H  
ATOM   1182  HD2 TYR A  74     -18.377  -7.607  19.356  1.00 45.54           H  
ATOM   1183  HE1 TYR A  74     -21.874  -8.799  22.125  1.00 39.03           H  
ATOM   1184  HE2 TYR A  74     -19.386  -6.016  20.680  1.00 51.91           H  
ATOM   1185  HH  TYR A  74     -20.962  -5.555  22.199  1.00 62.65           H  
ATOM   1186  N   PRO A  75     -16.453 -13.066  19.452  1.00 27.08           N  
ATOM   1187  CA  PRO A  75     -15.403 -13.778  18.715  1.00 34.59           C  
ATOM   1188  C   PRO A  75     -15.921 -14.594  17.530  1.00 36.39           C  
ATOM   1189  O   PRO A  75     -15.156 -14.859  16.602  1.00 44.29           O  
ATOM   1190  CB  PRO A  75     -14.790 -14.693  19.779  1.00 33.30           C  
ATOM   1191  CG  PRO A  75     -15.873 -14.905  20.771  1.00 34.63           C  
ATOM   1192  CD  PRO A  75     -16.694 -13.652  20.782  1.00 40.86           C  
ATOM   1193  HA  PRO A  75     -14.729 -13.154  18.403  1.00 41.51           H  
ATOM   1194  HB2 PRO A  75     -14.525 -15.534  19.375  1.00 39.96           H  
ATOM   1195  HB3 PRO A  75     -14.029 -14.254  20.190  1.00 39.96           H  
ATOM   1196  HG2 PRO A  75     -16.414 -15.663  20.501  1.00 41.55           H  
ATOM   1197  HG3 PRO A  75     -15.483 -15.062  21.646  1.00 41.55           H  
ATOM   1198  HD2 PRO A  75     -17.634 -13.865  20.892  1.00 49.03           H  
ATOM   1199  HD3 PRO A  75     -16.383 -13.050  21.477  1.00 49.03           H  
ATOM   1200  N   HIS A  76     -17.190 -14.986  17.557  1.00 35.47           N  
ATOM   1201  CA  HIS A  76     -17.753 -15.781  16.470  1.00 42.57           C  
ATOM   1202  C   HIS A  76     -18.053 -14.908  15.255  1.00 21.78           C  
ATOM   1203  O   HIS A  76     -17.702 -15.263  14.130  1.00 28.94           O  
ATOM   1204  CB  HIS A  76     -19.013 -16.509  16.937  1.00 44.58           C  
ATOM   1205  CG  HIS A  76     -18.745 -17.568  17.957  1.00 63.60           C  
ATOM   1206  ND1 HIS A  76     -17.910 -18.642  17.716  1.00 67.37           N  
ATOM   1207  CD2 HIS A  76     -19.192 -17.724  19.226  1.00 71.16           C  
ATOM   1208  CE1 HIS A  76     -17.859 -19.408  18.786  1.00 70.40           C  
ATOM   1209  NE2 HIS A  76     -18.629 -18.874  19.721  1.00 85.75           N  
ATOM   1210  H   HIS A  76     -17.744 -14.807  18.189  1.00 42.57           H  
ATOM   1211  HA  HIS A  76     -17.105 -16.450  16.202  1.00 51.09           H  
ATOM   1212  HB2 HIS A  76     -19.620 -15.864  17.331  1.00 53.49           H  
ATOM   1213  HB3 HIS A  76     -19.432 -16.932  16.172  1.00 53.49           H  
ATOM   1214  HD2 HIS A  76     -19.774 -17.157  19.678  1.00 85.39           H  
ATOM   1215  HE1 HIS A  76     -17.366 -20.192  18.871  1.00 84.48           H  
ATOM   1216  N   TYR A  77     -18.696 -13.767  15.483  1.00 18.38           N  
ATOM   1217  CA  TYR A  77     -18.868 -12.774  14.430  1.00 31.00           C  
ATOM   1218  C   TYR A  77     -17.499 -12.357  13.893  1.00 32.91           C  
ATOM   1219  O   TYR A  77     -17.320 -12.190  12.686  1.00 27.76           O  
ATOM   1220  CB  TYR A  77     -19.631 -11.550  14.948  1.00 29.69           C  
ATOM   1221  CG  TYR A  77     -19.857 -10.480  13.898  1.00 28.32           C  
ATOM   1222  CD1 TYR A  77     -18.854  -9.577  13.571  1.00 26.18           C  
ATOM   1223  CD2 TYR A  77     -21.074 -10.372  13.236  1.00 28.78           C  
ATOM   1224  CE1 TYR A  77     -19.050  -8.604  12.612  1.00 23.64           C  
ATOM   1225  CE2 TYR A  77     -21.282  -9.396  12.278  1.00 18.14           C  
ATOM   1226  CZ  TYR A  77     -20.265  -8.516  11.969  1.00 31.72           C  
ATOM   1227  OH  TYR A  77     -20.459  -7.545  11.014  1.00 23.37           O  
ATOM   1228  H   TYR A  77     -19.042 -13.545  16.238  1.00 22.06           H  
ATOM   1229  HA  TYR A  77     -19.376 -13.164  13.701  1.00 37.20           H  
ATOM   1230  HB2 TYR A  77     -20.500 -11.837  15.271  1.00 35.63           H  
ATOM   1231  HB3 TYR A  77     -19.126 -11.151  15.674  1.00 35.63           H  
ATOM   1232  HD1 TYR A  77     -18.031  -9.634  14.001  1.00 31.41           H  
ATOM   1233  HD2 TYR A  77     -21.760 -10.965  13.441  1.00 34.54           H  
ATOM   1234  HE1 TYR A  77     -18.367  -8.008  12.404  1.00 28.36           H  
ATOM   1235  HE2 TYR A  77     -22.100  -9.337  11.841  1.00 21.77           H  
ATOM   1236  HH  TYR A  77     -21.236  -7.600  10.701  1.00 28.05           H  
ATOM   1237  N   ALA A  78     -16.539 -12.206  14.802  1.00 25.83           N  
ATOM   1238  CA  ALA A  78     -15.198 -11.742  14.459  1.00 28.11           C  
ATOM   1239  C   ALA A  78     -14.489 -12.666  13.469  1.00 21.94           C  
ATOM   1240  O   ALA A  78     -13.849 -12.197  12.526  1.00 25.00           O  
ATOM   1241  CB  ALA A  78     -14.361 -11.594  15.723  1.00 35.71           C  
ATOM   1242  H   ALA A  78     -16.643 -12.369  15.640  1.00 31.00           H  
ATOM   1243  HA  ALA A  78     -15.267 -10.866  14.048  1.00 33.73           H  
ATOM   1244  HB1 ALA A  78     -13.474 -11.286  15.480  1.00 42.85           H  
ATOM   1245  HB2 ALA A  78     -14.787 -10.950  16.310  1.00 42.85           H  
ATOM   1246  HB3 ALA A  78     -14.303 -12.456  16.165  1.00 42.85           H  
ATOM   1247  N   GLU A  79     -14.597 -13.974  13.678  1.00 22.30           N  
ATOM   1248  CA  GLU A  79     -13.931 -14.930  12.799  1.00 28.74           C  
ATOM   1249  C   GLU A  79     -14.622 -15.021  11.442  1.00 20.91           C  
ATOM   1250  O   GLU A  79     -13.958 -15.158  10.413  1.00 27.40           O  
ATOM   1251  CB  GLU A  79     -13.868 -16.314  13.449  1.00 34.61           C  
ATOM   1252  CG  GLU A  79     -12.873 -16.419  14.602  1.00 53.21           C  
ATOM   1253  CD  GLU A  79     -11.499 -15.870  14.253  1.00 53.71           C  
ATOM   1254  OE1 GLU A  79     -10.950 -16.256  13.199  1.00 44.36           O  
ATOM   1255  OE2 GLU A  79     -10.975 -15.041  15.030  1.00 35.24           O1-
ATOM   1256  H   GLU A  79     -15.047 -14.332  14.317  1.00 26.76           H  
ATOM   1257  HA  GLU A  79     -13.020 -14.632  12.647  1.00 34.49           H  
ATOM   1258  HB2 GLU A  79     -14.746 -16.535  13.797  1.00 41.53           H  
ATOM   1259  HB3 GLU A  79     -13.609 -16.963  12.776  1.00 41.53           H  
ATOM   1260  HG2 GLU A  79     -13.213 -15.915  15.358  1.00 63.85           H  
ATOM   1261  HG3 GLU A  79     -12.769 -17.352  14.845  1.00 63.85           H  
ATOM   1262  N   LEU A  80     -15.950 -14.947  11.438  1.00 26.34           N  
ATOM   1263  CA  LEU A  80     -16.702 -14.905  10.190  1.00 22.58           C  
ATOM   1264  C   LEU A  80     -16.356 -13.633   9.430  1.00 27.49           C  
ATOM   1265  O   LEU A  80     -16.169 -13.647   8.212  1.00 25.48           O  
ATOM   1266  CB  LEU A  80     -18.207 -14.967  10.454  1.00 28.45           C  
ATOM   1267  CG  LEU A  80     -18.784 -16.311  10.899  1.00 37.65           C  
ATOM   1268  CD1 LEU A  80     -20.256 -16.154  11.250  1.00 37.07           C  
ATOM   1269  CD2 LEU A  80     -18.602 -17.367   9.821  1.00 23.54           C  
ATOM   1270  H   LEU A  80     -16.439 -14.920  12.146  1.00 31.61           H  
ATOM   1271  HA  LEU A  80     -16.457 -15.666   9.640  1.00 27.09           H  
ATOM   1272  HB2 LEU A  80     -18.417 -14.323  11.149  1.00 34.14           H  
ATOM   1273  HB3 LEU A  80     -18.667 -14.716   9.638  1.00 34.14           H  
ATOM   1274  HG  LEU A  80     -18.316 -16.609  11.695  1.00 45.18           H  
ATOM   1275 HD11 LEU A  80     -20.608 -17.013  11.530  1.00 44.49           H  
ATOM   1276 HD12 LEU A  80     -20.342 -15.510  11.971  1.00 44.49           H  
ATOM   1277 HD13 LEU A  80     -20.735 -15.839  10.467  1.00 44.49           H  
ATOM   1278 HD21 LEU A  80     -18.977 -18.205  10.134  1.00 28.25           H  
ATOM   1279 HD22 LEU A  80     -19.060 -17.079   9.016  1.00 28.25           H  
ATOM   1280 HD23 LEU A  80     -17.655 -17.475   9.642  1.00 28.25           H  
ATOM   1281  N   PHE A  81     -16.279 -12.533  10.172  1.00 22.46           N  
ATOM   1282  CA  PHE A  81     -15.885 -11.244   9.624  1.00 17.13           C  
ATOM   1283  C   PHE A  81     -14.488 -11.339   9.007  1.00 19.61           C  
ATOM   1284  O   PHE A  81     -14.255 -10.858   7.900  1.00 12.75           O  
ATOM   1285  CB  PHE A  81     -15.928 -10.179  10.727  1.00 18.54           C  
ATOM   1286  CG  PHE A  81     -15.575  -8.793  10.264  1.00 19.73           C  
ATOM   1287  CD1 PHE A  81     -16.558  -7.926   9.814  1.00 20.32           C  
ATOM   1288  CD2 PHE A  81     -14.262  -8.348  10.303  1.00 22.85           C  
ATOM   1289  CE1 PHE A  81     -16.237  -6.646   9.400  1.00 21.77           C  
ATOM   1290  CE2 PHE A  81     -13.937  -7.070   9.890  1.00 18.91           C  
ATOM   1291  CZ  PHE A  81     -14.925  -6.218   9.436  1.00 21.96           C  
ATOM   1292  H   PHE A  81     -16.455 -12.509  11.013  1.00 26.95           H  
ATOM   1293  HA  PHE A  81     -16.509 -10.987   8.927  1.00 20.56           H  
ATOM   1294  HB2 PHE A  81     -16.826 -10.147  11.093  1.00 22.24           H  
ATOM   1295  HB3 PHE A  81     -15.300 -10.426  11.423  1.00 22.24           H  
ATOM   1296  HD1 PHE A  81     -17.443  -8.209   9.787  1.00 24.38           H  
ATOM   1297  HD2 PHE A  81     -13.593  -8.918  10.607  1.00 27.42           H  
ATOM   1298  HE1 PHE A  81     -16.905  -6.075   9.095  1.00 26.13           H  
ATOM   1299  HE2 PHE A  81     -13.052  -6.784   9.915  1.00 22.69           H  
ATOM   1300  HZ  PHE A  81     -14.708  -5.358   9.157  1.00 26.35           H  
ATOM   1301  N   ARG A  82     -13.571 -11.984   9.722  1.00 20.92           N  
ATOM   1302  CA  ARG A  82     -12.186 -12.100   9.271  1.00 23.56           C  
ATOM   1303  C   ARG A  82     -12.064 -12.953   8.012  1.00 22.17           C  
ATOM   1304  O   ARG A  82     -11.433 -12.547   7.035  1.00 24.96           O  
ATOM   1305  CB  ARG A  82     -11.312 -12.699  10.375  1.00 18.95           C  
ATOM   1306  CG  ARG A  82      -9.818 -12.611  10.090  1.00 25.81           C  
ATOM   1307  CD  ARG A  82      -9.025 -13.599  10.930  1.00 23.94           C  
ATOM   1308  NE  ARG A  82      -9.193 -13.373  12.363  1.00 28.84           N  
ATOM   1309  CZ  ARG A  82      -8.513 -12.473  13.067  1.00 32.22           C  
ATOM   1310  NH1 ARG A  82      -7.616 -11.693  12.476  1.00 27.57           N1+
ATOM   1311  NH2 ARG A  82      -8.735 -12.346  14.368  1.00 47.65           N  
ATOM   1312  H   ARG A  82     -13.725 -12.365  10.477  1.00 25.10           H  
ATOM   1313  HA  ARG A  82     -11.846 -11.215   9.067  1.00 28.27           H  
ATOM   1314  HB2 ARG A  82     -11.484 -12.223  11.203  1.00 22.74           H  
ATOM   1315  HB3 ARG A  82     -11.539 -13.636  10.481  1.00 22.74           H  
ATOM   1316  HG2 ARG A  82      -9.659 -12.812   9.154  1.00 30.97           H  
ATOM   1317  HG3 ARG A  82      -9.505 -11.716  10.298  1.00 30.97           H  
ATOM   1318  HD2 ARG A  82      -9.327 -14.498  10.729  1.00 28.73           H  
ATOM   1319  HD3 ARG A  82      -8.083 -13.509  10.719  1.00 28.73           H  
ATOM   1320  HE  ARG A  82      -9.770 -13.856  12.780  1.00 34.61           H  
ATOM   1321 HH11 ARG A  82      -7.468 -11.771  11.633  1.00 33.09           H  
ATOM   1322 HH12 ARG A  82      -7.181 -11.112  12.937  1.00 33.09           H  
ATOM   1323 HH21 ARG A  82      -9.317 -12.847  14.756  1.00 57.18           H  
ATOM   1324 HH22 ARG A  82      -8.299 -11.762  14.824  1.00 57.18           H  
ATOM   1325  N   ALA A  83     -12.662 -14.140   8.046  1.00 23.20           N  
ATOM   1326  CA  ALA A  83     -12.569 -15.080   6.934  1.00 26.85           C  
ATOM   1327  C   ALA A  83     -13.215 -14.508   5.676  1.00 27.70           C  
ATOM   1328  O   ALA A  83     -12.660 -14.611   4.582  1.00 27.01           O  
ATOM   1329  CB  ALA A  83     -13.216 -16.405   7.308  1.00 24.40           C  
ATOM   1330  H   ALA A  83     -13.132 -14.426   8.707  1.00 27.84           H  
ATOM   1331  HA  ALA A  83     -11.633 -15.247   6.740  1.00 32.22           H  
ATOM   1332  HB1 ALA A  83     -13.143 -17.015   6.556  1.00 29.28           H  
ATOM   1333  HB2 ALA A  83     -12.757 -16.774   8.079  1.00 29.28           H  
ATOM   1334  HB3 ALA A  83     -14.150 -16.251   7.520  1.00 29.28           H  
ATOM   1335  N   LYS A  84     -14.387 -13.903   5.837  1.00 26.34           N  
ATOM   1336  CA  LYS A  84     -15.084 -13.285   4.715  1.00 26.76           C  
ATOM   1337  C   LYS A  84     -14.313 -12.075   4.198  1.00 26.06           C  
ATOM   1338  O   LYS A  84     -14.219 -11.856   2.988  1.00 23.28           O  
ATOM   1339  CB  LYS A  84     -16.498 -12.871   5.123  1.00 25.82           C  
ATOM   1340  CG  LYS A  84     -17.321 -12.256   3.996  1.00 31.92           C  
ATOM   1341  CD  LYS A  84     -17.497 -13.224   2.835  1.00 27.81           C  
ATOM   1342  CE  LYS A  84     -18.440 -12.663   1.783  1.00 32.15           C  
ATOM   1343  NZ  LYS A  84     -18.760 -13.664   0.727  1.00 49.26           N1+
ATOM   1344  H   LYS A  84     -14.802 -13.837   6.588  1.00 31.61           H  
ATOM   1345  HA  LYS A  84     -15.155 -13.929   3.992  1.00 32.11           H  
ATOM   1346  HB2 LYS A  84     -16.973 -13.655   5.440  1.00 30.98           H  
ATOM   1347  HB3 LYS A  84     -16.437 -12.215   5.835  1.00 30.98           H  
ATOM   1348  HG2 LYS A  84     -18.200 -12.023   4.332  1.00 38.30           H  
ATOM   1349  HG3 LYS A  84     -16.868 -11.465   3.665  1.00 38.30           H  
ATOM   1350  HD2 LYS A  84     -16.636 -13.384   2.417  1.00 33.38           H  
ATOM   1351  HD3 LYS A  84     -17.870 -14.057   3.165  1.00 33.38           H  
ATOM   1352  HE2 LYS A  84     -19.270 -12.397   2.209  1.00 38.57           H  
ATOM   1353  HE3 LYS A  84     -18.023 -11.897   1.357  1.00 38.57           H  
ATOM   1354  HZ1 LYS A  84     -19.313 -13.307   0.128  1.00 59.12           H  
ATOM   1355  HZ2 LYS A  84     -18.014 -13.921   0.316  1.00 59.12           H  
ATOM   1356  HZ3 LYS A  84     -19.150 -14.376   1.092  1.00 59.12           H  
ATOM   1357  N   GLY A  85     -13.769 -11.289   5.121  1.00 25.14           N  
ATOM   1358  CA  GLY A  85     -12.990 -10.121   4.759  1.00 28.38           C  
ATOM   1359  C   GLY A  85     -11.820 -10.480   3.863  1.00 25.44           C  
ATOM   1360  O   GLY A  85     -11.613  -9.857   2.824  1.00 23.71           O  
ATOM   1361  H   GLY A  85     -13.839 -11.415   5.968  1.00 30.17           H  
ATOM   1362  HA2 GLY A  85     -13.554  -9.485   4.292  1.00 34.05           H  
ATOM   1363  HA3 GLY A  85     -12.646  -9.698   5.562  1.00 34.05           H  
ATOM   1364  N   GLU A  86     -11.061 -11.494   4.268  1.00 24.50           N  
ATOM   1365  CA  GLU A  86      -9.922 -11.969   3.488  1.00 26.58           C  
ATOM   1366  C   GLU A  86     -10.361 -12.396   2.094  1.00 26.58           C  
ATOM   1367  O   GLU A  86      -9.662 -12.159   1.110  1.00 30.04           O  
ATOM   1368  CB  GLU A  86      -9.237 -13.136   4.202  1.00 21.57           C  
ATOM   1369  CG  GLU A  86      -8.510 -12.734   5.474  1.00 37.29           C  
ATOM   1370  CD  GLU A  86      -8.036 -13.925   6.280  1.00 28.31           C  
ATOM   1371  OE1 GLU A  86      -8.120 -15.062   5.773  1.00 42.05           O  
ATOM   1372  OE2 GLU A  86      -7.583 -13.723   7.426  1.00 28.43           O1-
ATOM   1373  H   GLU A  86     -11.186 -11.928   5.000  1.00 29.40           H  
ATOM   1374  HA  GLU A  86      -9.277 -11.251   3.396  1.00 31.90           H  
ATOM   1375  HB2 GLU A  86      -9.909 -13.795   4.440  1.00 25.88           H  
ATOM   1376  HB3 GLU A  86      -8.587 -13.532   3.601  1.00 25.88           H  
ATOM   1377  HG2 GLU A  86      -7.733 -12.203   5.239  1.00 44.75           H  
ATOM   1378  HG3 GLU A  86      -9.111 -12.215   6.031  1.00 44.75           H  
ATOM   1379  N   GLU A  87     -11.529 -13.023   2.024  1.00 31.43           N  
ATOM   1380  CA  GLU A  87     -12.092 -13.467   0.757  1.00 28.90           C  
ATOM   1381  C   GLU A  87     -12.509 -12.266  -0.086  1.00 28.34           C  
ATOM   1382  O   GLU A  87     -12.308 -12.250  -1.299  1.00 25.89           O  
ATOM   1383  CB  GLU A  87     -13.287 -14.393   1.008  1.00 34.01           C  
ATOM   1384  CG  GLU A  87     -13.687 -15.246  -0.187  1.00 64.44           C  
ATOM   1385  CD  GLU A  87     -14.638 -16.373   0.185  1.00 78.48           C  
ATOM   1386  OE1 GLU A  87     -14.632 -16.809   1.357  1.00 75.19           O  
ATOM   1387  OE2 GLU A  87     -15.394 -16.825  -0.700  1.00 76.23           O1-
ATOM   1388  H   GLU A  87     -12.021 -13.205   2.705  1.00 37.71           H  
ATOM   1389  HA  GLU A  87     -11.420 -13.965   0.266  1.00 34.69           H  
ATOM   1390  HB2 GLU A  87     -13.066 -14.993   1.737  1.00 40.81           H  
ATOM   1391  HB3 GLU A  87     -14.053 -13.850   1.251  1.00 40.81           H  
ATOM   1392  HG2 GLU A  87     -14.129 -14.684  -0.842  1.00 77.32           H  
ATOM   1393  HG3 GLU A  87     -12.890 -15.642  -0.573  1.00 77.32           H  
ATOM   1394  N   LEU A  88     -13.081 -11.259   0.569  1.00 26.17           N  
ATOM   1395  CA  LEU A  88     -13.541 -10.056  -0.118  1.00 26.09           C  
ATOM   1396  C   LEU A  88     -12.381  -9.209  -0.635  1.00 25.52           C  
ATOM   1397  O   LEU A  88     -12.495  -8.575  -1.682  1.00 26.51           O  
ATOM   1398  CB  LEU A  88     -14.417  -9.212   0.811  1.00 32.39           C  
ATOM   1399  CG  LEU A  88     -15.835  -9.721   1.076  1.00 34.18           C  
ATOM   1400  CD1 LEU A  88     -16.505  -8.878   2.150  1.00 25.22           C  
ATOM   1401  CD2 LEU A  88     -16.669  -9.715  -0.197  1.00 41.18           C  
ATOM   1402  H   LEU A  88     -13.215 -11.248   1.418  1.00 31.40           H  
ATOM   1403  HA  LEU A  88     -14.081 -10.317  -0.880  1.00 31.31           H  
ATOM   1404  HB2 LEU A  88     -13.971  -9.148   1.670  1.00 38.87           H  
ATOM   1405  HB3 LEU A  88     -14.498  -8.326   0.427  1.00 38.87           H  
ATOM   1406  HG  LEU A  88     -15.788 -10.635   1.399  1.00 41.02           H  
ATOM   1407 HD11 LEU A  88     -17.401  -9.216   2.303  1.00 30.26           H  
ATOM   1408 HD12 LEU A  88     -15.985  -8.937   2.966  1.00 30.26           H  
ATOM   1409 HD13 LEU A  88     -16.545  -7.957   1.848  1.00 30.26           H  
ATOM   1410 HD21 LEU A  88     -17.559 -10.043   0.007  1.00 49.41           H  
ATOM   1411 HD22 LEU A  88     -16.719  -8.808  -0.537  1.00 49.41           H  
ATOM   1412 HD23 LEU A  88     -16.246 -10.291  -0.854  1.00 49.41           H  
ATOM   1413  N   VAL A  89     -11.277  -9.184   0.108  1.00 28.45           N  
ATOM   1414  CA  VAL A  89     -10.080  -8.467  -0.321  1.00 27.21           C  
ATOM   1415  C   VAL A  89      -9.590  -9.034  -1.649  1.00 37.53           C  
ATOM   1416  O   VAL A  89      -9.298  -8.288  -2.585  1.00 34.06           O  
ATOM   1417  CB  VAL A  89      -8.956  -8.555   0.740  1.00 28.15           C  
ATOM   1418  CG1 VAL A  89      -7.598  -8.167   0.146  1.00 25.38           C  
ATOM   1419  CG2 VAL A  89      -9.283  -7.670   1.933  1.00 19.33           C  
ATOM   1420  H   VAL A  89     -11.196  -9.578   0.869  1.00 34.13           H  
ATOM   1421  HA  VAL A  89     -10.300  -7.532  -0.453  1.00 32.65           H  
ATOM   1422  HB  VAL A  89      -8.893  -9.470   1.056  1.00 33.78           H  
ATOM   1423 HG11 VAL A  89      -6.921  -8.234   0.837  1.00 30.45           H  
ATOM   1424 HG12 VAL A  89      -7.389  -8.773  -0.582  1.00 30.45           H  
ATOM   1425 HG13 VAL A  89      -7.647  -7.257  -0.184  1.00 30.45           H  
ATOM   1426 HG21 VAL A  89      -8.566  -7.740   2.583  1.00 23.20           H  
ATOM   1427 HG22 VAL A  89      -9.367  -6.752   1.631  1.00 23.20           H  
ATOM   1428 HG23 VAL A  89     -10.118  -7.967   2.326  1.00 23.20           H  
ATOM   1429  N   LYS A  90      -9.502 -10.360  -1.712  1.00 35.18           N  
ATOM   1430  CA  LYS A  90      -9.145 -11.067  -2.937  1.00 33.47           C  
ATOM   1431  C   LYS A  90     -10.021 -10.644  -4.107  1.00 45.28           C  
ATOM   1432  O   LYS A  90      -9.523 -10.296  -5.176  1.00 39.60           O  
ATOM   1433  CB  LYS A  90      -9.273 -12.575  -2.729  1.00 44.01           C  
ATOM   1434  CG  LYS A  90      -8.099 -13.229  -2.021  1.00 42.83           C  
ATOM   1435  CD  LYS A  90      -8.539 -14.435  -1.187  1.00 54.40           C  
ATOM   1436  CE  LYS A  90      -9.537 -15.332  -1.920  1.00 58.30           C  
ATOM   1437  NZ  LYS A  90      -9.908 -16.528  -1.112  1.00 63.14           N1+
ATOM   1438  H   LYS A  90      -9.647 -10.881  -1.044  1.00 42.22           H  
ATOM   1439  HA  LYS A  90      -8.223 -10.869  -3.162  1.00 40.16           H  
ATOM   1440  HB2 LYS A  90     -10.067 -12.747  -2.199  1.00 52.81           H  
ATOM   1441  HB3 LYS A  90      -9.364 -12.999  -3.597  1.00 52.81           H  
ATOM   1442  HG2 LYS A  90      -7.458 -13.534  -2.682  1.00 51.40           H  
ATOM   1443  HG3 LYS A  90      -7.686 -12.583  -1.426  1.00 51.40           H  
ATOM   1444  HD2 LYS A  90      -7.759 -14.969  -0.969  1.00 65.28           H  
ATOM   1445  HD3 LYS A  90      -8.962 -14.118  -0.373  1.00 65.28           H  
ATOM   1446  HE2 LYS A  90     -10.345 -14.828  -2.102  1.00 69.96           H  
ATOM   1447  HE3 LYS A  90      -9.140 -15.639  -2.750  1.00 69.96           H  
ATOM   1448  HZ1 LYS A  90     -10.488 -17.031  -1.562  1.00 75.77           H  
ATOM   1449  HZ2 LYS A  90      -9.182 -17.012  -0.935  1.00 75.77           H  
ATOM   1450  HZ3 LYS A  90     -10.280 -16.274  -0.345  1.00 75.77           H  
ATOM   1451  N   ARG A  91     -11.331 -10.678  -3.896  1.00 45.74           N  
ATOM   1452  CA  ARG A  91     -12.284 -10.365  -4.952  1.00 45.49           C  
ATOM   1453  C   ARG A  91     -12.301  -8.874  -5.263  1.00 44.35           C  
ATOM   1454  O   ARG A  91     -12.665  -8.464  -6.365  1.00 46.12           O  
ATOM   1455  CB  ARG A  91     -13.683 -10.841  -4.558  1.00 34.72           C  
ATOM   1456  CG  ARG A  91     -13.889 -12.331  -4.776  1.00 42.40           C  
ATOM   1457  CD  ARG A  91     -15.238 -12.802  -4.261  1.00 63.89           C  
ATOM   1458  NE  ARG A  91     -16.351 -12.098  -4.892  1.00 72.39           N  
ATOM   1459  CZ  ARG A  91     -16.790 -12.335  -6.125  1.00 65.64           C  
ATOM   1460  NH1 ARG A  91     -16.207 -13.257  -6.881  1.00 72.14           N1+
ATOM   1461  NH2 ARG A  91     -17.812 -11.643  -6.608  1.00 65.25           N  
ATOM   1462  H   ARG A  91     -11.696 -10.880  -3.144  1.00 54.89           H  
ATOM   1463  HA  ARG A  91     -12.025 -10.835  -5.759  1.00 54.58           H  
ATOM   1464  HB2 ARG A  91     -13.825 -10.655  -3.616  1.00 41.66           H  
ATOM   1465  HB3 ARG A  91     -14.339 -10.367  -5.092  1.00 41.66           H  
ATOM   1466  HG2 ARG A  91     -13.845 -12.522  -5.726  1.00 50.88           H  
ATOM   1467  HG3 ARG A  91     -13.198 -12.820  -4.304  1.00 50.88           H  
ATOM   1468  HD2 ARG A  91     -15.335 -13.749  -4.448  1.00 76.67           H  
ATOM   1469  HD3 ARG A  91     -15.285 -12.645  -3.305  1.00 76.67           H  
ATOM   1470  HE  ARG A  91     -16.750 -11.488  -4.435  1.00 86.87           H  
ATOM   1471 HH11 ARG A  91     -15.543 -13.709  -6.573  1.00 86.57           H  
ATOM   1472 HH12 ARG A  91     -16.494 -13.404  -7.678  1.00 86.57           H  
ATOM   1473 HH21 ARG A  91     -18.193 -11.043  -6.123  1.00 78.30           H  
ATOM   1474 HH22 ARG A  91     -18.095 -11.793  -7.406  1.00 78.30           H  
ATOM   1475  N   LEU A  92     -11.898  -8.065  -4.290  1.00 45.18           N  
ATOM   1476  CA  LEU A  92     -11.860  -6.622  -4.469  1.00 36.97           C  
ATOM   1477  C   LEU A  92     -10.711  -6.208  -5.383  1.00 47.41           C  
ATOM   1478  O   LEU A  92     -10.890  -5.400  -6.294  1.00 48.50           O  
ATOM   1479  CB  LEU A  92     -11.725  -5.921  -3.116  1.00 31.67           C  
ATOM   1480  CG  LEU A  92     -11.691  -4.393  -3.175  1.00 41.24           C  
ATOM   1481  CD1 LEU A  92     -13.038  -3.867  -3.623  1.00 43.02           C  
ATOM   1482  CD2 LEU A  92     -11.295  -3.800  -1.830  1.00 45.69           C  
ATOM   1483  H   LEU A  92     -11.641  -8.330  -3.514  1.00 54.21           H  
ATOM   1484  HA  LEU A  92     -12.690  -6.331  -4.878  1.00 44.36           H  
ATOM   1485  HB2 LEU A  92     -12.480  -6.174  -2.561  1.00 38.00           H  
ATOM   1486  HB3 LEU A  92     -10.901  -6.215  -2.697  1.00 38.00           H  
ATOM   1487  HG  LEU A  92     -11.030  -4.117  -3.829  1.00 49.49           H  
ATOM   1488 HD11 LEU A  92     -13.003  -2.898  -3.656  1.00 51.62           H  
ATOM   1489 HD12 LEU A  92     -13.238  -4.222  -4.503  1.00 51.62           H  
ATOM   1490 HD13 LEU A  92     -13.714  -4.153  -2.989  1.00 51.62           H  
ATOM   1491 HD21 LEU A  92     -11.283  -2.833  -1.902  1.00 54.82           H  
ATOM   1492 HD22 LEU A  92     -11.943  -4.074  -1.162  1.00 54.82           H  
ATOM   1493 HD23 LEU A  92     -10.414  -4.125  -1.589  1.00 54.82           H  
ATOM   1494  N   LEU A  93      -9.532  -6.768  -5.138  1.00 46.53           N  
ATOM   1495  CA  LEU A  93      -8.326  -6.315  -5.818  1.00 64.91           C  
ATOM   1496  C   LEU A  93      -8.141  -7.004  -7.170  1.00 61.21           C  
ATOM   1497  O   LEU A  93      -7.252  -6.640  -7.940  1.00 72.48           O  
ATOM   1498  CB  LEU A  93      -7.108  -6.532  -4.910  1.00 54.07           C  
ATOM   1499  CG  LEU A  93      -6.167  -7.738  -5.030  1.00 55.25           C  
ATOM   1500  CD1 LEU A  93      -5.266  -7.743  -3.815  1.00 52.99           C  
ATOM   1501  CD2 LEU A  93      -6.862  -9.084  -5.138  1.00 56.40           C  
ATOM   1502  H   LEU A  93      -9.404  -7.412  -4.583  1.00 55.83           H  
ATOM   1503  HA  LEU A  93      -8.403  -5.362  -5.983  1.00 77.90           H  
ATOM   1504  HB2 LEU A  93      -6.543  -5.749  -5.010  1.00 64.89           H  
ATOM   1505  HB3 LEU A  93      -7.440  -6.548  -3.999  1.00 64.89           H  
ATOM   1506  HG  LEU A  93      -5.609  -7.626  -5.815  1.00 66.30           H  
ATOM   1507 HD11 LEU A  93      -4.663  -8.501  -3.872  1.00 63.58           H  
ATOM   1508 HD12 LEU A  93      -4.759  -6.917  -3.795  1.00 63.58           H  
ATOM   1509 HD13 LEU A  93      -5.813  -7.815  -3.017  1.00 63.58           H  
ATOM   1510 HD21 LEU A  93      -6.190  -9.780  -5.209  1.00 67.68           H  
ATOM   1511 HD22 LEU A  93      -7.402  -9.224  -4.345  1.00 67.68           H  
ATOM   1512 HD23 LEU A  93      -7.425  -9.085  -5.927  1.00 67.68           H  
ATOM   1513  N   GLU A  94      -8.985  -7.995  -7.451  1.00 58.28           N  
ATOM   1514  CA  GLU A  94      -9.049  -8.598  -8.781  1.00 54.85           C  
ATOM   1515  C   GLU A  94     -10.309  -8.117  -9.508  1.00 54.95           C  
ATOM   1516  O   GLU A  94     -10.684  -8.655 -10.550  1.00 58.98           O  
ATOM   1517  CB  GLU A  94      -9.011 -10.129  -8.692  1.00 55.78           C  
ATOM   1518  CG  GLU A  94     -10.279 -10.785  -8.177  1.00 63.90           C  
ATOM   1519  CD  GLU A  94     -10.073 -12.254  -7.841  1.00 70.33           C  
ATOM   1520  OE1 GLU A  94      -9.009 -12.804  -8.193  1.00 64.73           O  
ATOM   1521  OE2 GLU A  94     -10.975 -12.857  -7.221  1.00 67.76           O1-
ATOM   1522  H   GLU A  94      -9.534  -8.339  -6.886  1.00 69.93           H  
ATOM   1523  HA  GLU A  94      -8.279  -8.309  -9.295  1.00 65.82           H  
ATOM   1524  HB2 GLU A  94      -8.840 -10.483  -9.579  1.00 66.93           H  
ATOM   1525  HB3 GLU A  94      -8.289 -10.384  -8.097  1.00 66.93           H  
ATOM   1526  HG2 GLU A  94     -10.567 -10.328  -7.371  1.00 76.68           H  
ATOM   1527  HG3 GLU A  94     -10.967 -10.725  -8.858  1.00 76.68           H  
ATOM   1528  N   GLY A  95     -10.960  -7.103  -8.938  1.00 57.13           N  
ATOM   1529  CA  GLY A  95     -12.001  -6.357  -9.625  1.00 58.25           C  
ATOM   1530  C   GLY A  95     -13.380  -6.992  -9.688  1.00 50.96           C  
ATOM   1531  O   GLY A  95     -14.253  -6.494 -10.399  1.00 50.15           O  
ATOM   1532  H   GLY A  95     -10.810  -6.827  -8.138  1.00 68.55           H  
ATOM   1533  HA2 GLY A  95     -12.098  -5.495  -9.191  1.00 69.91           H  
ATOM   1534  HA3 GLY A  95     -11.713  -6.196 -10.537  1.00 69.91           H  
ATOM   1535  N   LYS A  96     -13.591  -8.073  -8.945  1.00 52.62           N  
ATOM   1536  CA  LYS A  96     -14.852  -8.812  -9.020  1.00 48.70           C  
ATOM   1537  C   LYS A  96     -15.953  -8.225  -8.134  1.00 58.01           C  
ATOM   1538  O   LYS A  96     -17.094  -8.686  -8.177  1.00 60.05           O  
ATOM   1539  CB  LYS A  96     -14.620 -10.276  -8.648  1.00 55.10           C  
ATOM   1540  CG  LYS A  96     -13.927 -11.079  -9.733  1.00 51.11           C  
ATOM   1541  CD  LYS A  96     -13.429 -12.401  -9.196  1.00 70.34           C  
ATOM   1542  CE  LYS A  96     -13.047 -13.343 -10.320  1.00 80.74           C  
ATOM   1543  NZ  LYS A  96     -12.486 -14.611  -9.790  1.00 79.32           N1+
ATOM   1544  H   LYS A  96     -13.023  -8.401  -8.389  1.00 63.15           H  
ATOM   1545  HA  LYS A  96     -15.169  -8.788  -9.936  1.00 58.43           H  
ATOM   1546  HB2 LYS A  96     -14.067 -10.313  -7.852  1.00 66.13           H  
ATOM   1547  HB3 LYS A  96     -15.478 -10.694  -8.472  1.00 66.13           H  
ATOM   1548  HG2 LYS A  96     -14.555 -11.257 -10.451  1.00 61.33           H  
ATOM   1549  HG3 LYS A  96     -13.166 -10.578 -10.067  1.00 61.33           H  
ATOM   1550  HD2 LYS A  96     -12.645 -12.249  -8.646  1.00 84.40           H  
ATOM   1551  HD3 LYS A  96     -14.131 -12.820  -8.673  1.00 84.40           H  
ATOM   1552  HE2 LYS A  96     -13.835 -13.553 -10.845  1.00 96.89           H  
ATOM   1553  HE3 LYS A  96     -12.374 -12.921 -10.877  1.00 96.89           H  
ATOM   1554  HZ1 LYS A  96     -12.268 -15.151 -10.463  1.00 95.18           H  
ATOM   1555  HZ2 LYS A  96     -11.759 -14.443  -9.306  1.00 95.18           H  
ATOM   1556  HZ3 LYS A  96     -13.088 -15.018  -9.276  1.00 95.18           H  
ATOM   1557  N   VAL A  97     -15.612  -7.218  -7.333  1.00 59.90           N  
ATOM   1558  CA  VAL A  97     -16.605  -6.506  -6.527  1.00 51.27           C  
ATOM   1559  C   VAL A  97     -16.258  -5.028  -6.409  1.00 49.96           C  
ATOM   1560  O   VAL A  97     -15.093  -4.645  -6.522  1.00 60.56           O  
ATOM   1561  CB  VAL A  97     -16.734  -7.093  -5.100  1.00 50.79           C  
ATOM   1562  CG1 VAL A  97     -17.260  -8.519  -5.148  1.00 63.26           C  
ATOM   1563  CG2 VAL A  97     -15.399  -7.031  -4.364  1.00 54.31           C  
ATOM   1564  H   VAL A  97     -14.809  -6.926  -7.237  1.00 71.88           H  
ATOM   1565  HA  VAL A  97     -17.471  -6.577  -6.959  1.00 61.52           H  
ATOM   1566  HB  VAL A  97     -17.372  -6.560  -4.601  1.00 60.95           H  
ATOM   1567 HG11 VAL A  97     -17.330  -8.860  -4.242  1.00 75.91           H  
ATOM   1568 HG12 VAL A  97     -18.134  -8.519  -5.570  1.00 75.91           H  
ATOM   1569 HG13 VAL A  97     -16.644  -9.066  -5.661  1.00 75.91           H  
ATOM   1570 HG21 VAL A  97     -15.512  -7.404  -3.476  1.00 65.17           H  
ATOM   1571 HG22 VAL A  97     -14.742  -7.544  -4.858  1.00 65.17           H  
ATOM   1572 HG23 VAL A  97     -15.117  -6.105  -4.300  1.00 65.17           H  
ATOM   1573  N   THR A  98     -17.277  -4.207  -6.176  1.00 43.89           N  
ATOM   1574  CA  THR A  98     -17.086  -2.774  -5.984  1.00 50.35           C  
ATOM   1575  C   THR A  98     -16.867  -2.462  -4.511  1.00 45.27           C  
ATOM   1576  O   THR A  98     -17.024  -3.331  -3.653  1.00 42.22           O  
ATOM   1577  CB  THR A  98     -18.295  -1.963  -6.488  1.00 50.21           C  
ATOM   1578  OG1 THR A  98     -19.469  -2.349  -5.763  1.00 50.34           O  
ATOM   1579  CG2 THR A  98     -18.515  -2.192  -7.974  1.00 60.72           C  
ATOM   1580  H   THR A  98     -18.098  -4.458  -6.124  1.00 52.67           H  
ATOM   1581  HA  THR A  98     -16.301  -2.487  -6.476  1.00 60.42           H  
ATOM   1582  HB  THR A  98     -18.128  -1.018  -6.347  1.00 60.25           H  
ATOM   1583  HG1 THR A  98     -20.132  -1.910  -6.034  1.00 60.41           H  
ATOM   1584 HG21 THR A  98     -19.278  -1.677  -8.279  1.00 72.87           H  
ATOM   1585 HG22 THR A  98     -17.730  -1.917  -8.472  1.00 72.87           H  
ATOM   1586 HG23 THR A  98     -18.682  -3.133  -8.143  1.00 72.87           H  
ATOM   1587  N   GLY A  99     -16.508  -1.215  -4.225  1.00 40.86           N  
ATOM   1588  CA  GLY A  99     -16.314  -0.771  -2.858  1.00 45.23           C  
ATOM   1589  C   GLY A  99     -17.582  -0.925  -2.043  1.00 44.20           C  
ATOM   1590  O   GLY A  99     -17.533  -1.285  -0.866  1.00 36.65           O  
ATOM   1591  H   GLY A  99     -16.370  -0.604  -4.814  1.00 49.03           H  
ATOM   1592  HA2 GLY A  99     -15.612  -1.294  -2.442  1.00 54.27           H  
ATOM   1593  HA3 GLY A  99     -16.052   0.163  -2.852  1.00 54.27           H  
ATOM   1594  N   GLU A 100     -18.722  -0.657  -2.674  1.00 46.49           N  
ATOM   1595  CA  GLU A 100     -20.013  -0.789  -2.011  1.00 39.79           C  
ATOM   1596  C   GLU A 100     -20.307  -2.249  -1.691  1.00 32.12           C  
ATOM   1597  O   GLU A 100     -20.695  -2.576  -0.572  1.00 35.11           O  
ATOM   1598  CB  GLU A 100     -21.130  -0.208  -2.879  1.00 47.76           C  
ATOM   1599  CG  GLU A 100     -22.491  -0.196  -2.197  1.00 53.54           C  
ATOM   1600  CD  GLU A 100     -23.566   0.455  -3.045  1.00 69.85           C  
ATOM   1601  OE1 GLU A 100     -23.258   0.879  -4.179  1.00 69.29           O  
ATOM   1602  OE2 GLU A 100     -24.720   0.543  -2.576  1.00 87.80           O1-
ATOM   1603  H   GLU A 100     -18.773  -0.395  -3.492  1.00 55.79           H  
ATOM   1604  HA  GLU A 100     -19.993  -0.295  -1.176  1.00 47.75           H  
ATOM   1605  HB2 GLU A 100     -20.904   0.708  -3.108  1.00 57.31           H  
ATOM   1606  HB3 GLU A 100     -21.207  -0.739  -3.687  1.00 57.31           H  
ATOM   1607  HG2 GLU A 100     -22.762  -1.110  -2.018  1.00 64.25           H  
ATOM   1608  HG3 GLU A 100     -22.424   0.299  -1.366  1.00 64.25           H  
ATOM   1609  N   GLU A 101     -20.124  -3.120  -2.681  1.00 34.21           N  
ATOM   1610  CA  GLU A 101     -20.304  -4.558  -2.493  1.00 37.59           C  
ATOM   1611  C   GLU A 101     -19.410  -5.078  -1.376  1.00 38.50           C  
ATOM   1612  O   GLU A 101     -19.849  -5.847  -0.520  1.00 34.14           O  
ATOM   1613  CB  GLU A 101     -19.999  -5.316  -3.785  1.00 39.61           C  
ATOM   1614  CG  GLU A 101     -21.037  -5.145  -4.880  1.00 54.50           C  
ATOM   1615  CD  GLU A 101     -20.667  -5.892  -6.148  1.00 61.36           C  
ATOM   1616  OE1 GLU A 101     -19.814  -5.390  -6.911  1.00 51.80           O  
ATOM   1617  OE2 GLU A 101     -21.224  -6.986  -6.380  1.00 56.65           O1-
ATOM   1618  H   GLU A 101     -19.892  -2.901  -3.480  1.00 41.05           H  
ATOM   1619  HA  GLU A 101     -21.226  -4.734  -2.249  1.00 45.11           H  
ATOM   1620  HB2 GLU A 101     -19.149  -5.003  -4.134  1.00 47.53           H  
ATOM   1621  HB3 GLU A 101     -19.939  -6.263  -3.582  1.00 47.53           H  
ATOM   1622  HG2 GLU A 101     -21.888  -5.488  -4.566  1.00 65.40           H  
ATOM   1623  HG3 GLU A 101     -21.116  -4.203  -5.098  1.00 65.40           H  
ATOM   1624  N   PHE A 102     -18.149  -4.657  -1.403  1.00 38.20           N  
ATOM   1625  CA  PHE A 102     -17.183  -5.022  -0.375  1.00 34.59           C  
ATOM   1626  C   PHE A 102     -17.705  -4.650   1.007  1.00 29.32           C  
ATOM   1627  O   PHE A 102     -17.706  -5.472   1.921  1.00 31.77           O  
ATOM   1628  CB  PHE A 102     -15.840  -4.332  -0.638  1.00 33.13           C  
ATOM   1629  CG  PHE A 102     -14.788  -4.634   0.392  1.00 32.39           C  
ATOM   1630  CD1 PHE A 102     -14.708  -3.893   1.559  1.00 28.10           C  
ATOM   1631  CD2 PHE A 102     -13.874  -5.654   0.189  1.00 31.53           C  
ATOM   1632  CE1 PHE A 102     -13.741  -4.170   2.507  1.00 29.77           C  
ATOM   1633  CE2 PHE A 102     -12.903  -5.935   1.134  1.00 18.72           C  
ATOM   1634  CZ  PHE A 102     -12.837  -5.191   2.293  1.00 24.36           C  
ATOM   1635  H   PHE A 102     -17.825  -4.150  -2.018  1.00 45.84           H  
ATOM   1636  HA  PHE A 102     -17.041  -5.981  -0.398  1.00 41.51           H  
ATOM   1637  HB2 PHE A 102     -15.503  -4.623  -1.500  1.00 39.75           H  
ATOM   1638  HB3 PHE A 102     -15.979  -3.372  -0.647  1.00 39.75           H  
ATOM   1639  HD1 PHE A 102     -15.315  -3.205   1.709  1.00 33.72           H  
ATOM   1640  HD2 PHE A 102     -13.915  -6.159  -0.591  1.00 37.83           H  
ATOM   1641  HE1 PHE A 102     -13.698  -3.666   3.288  1.00 35.72           H  
ATOM   1642  HE2 PHE A 102     -12.295  -6.623   0.987  1.00 22.47           H  
ATOM   1643  HZ  PHE A 102     -12.185  -5.377   2.930  1.00 29.23           H  
ATOM   1644  N   ALA A 103     -18.155  -3.409   1.148  1.00 27.38           N  
ATOM   1645  CA  ALA A 103     -18.636  -2.910   2.430  1.00 27.36           C  
ATOM   1646  C   ALA A 103     -19.843  -3.700   2.926  1.00 34.79           C  
ATOM   1647  O   ALA A 103     -19.888  -4.112   4.083  1.00 24.10           O  
ATOM   1648  CB  ALA A 103     -18.982  -1.432   2.322  1.00 36.72           C  
ATOM   1649  H   ALA A 103     -18.193  -2.831   0.512  1.00 32.85           H  
ATOM   1650  HA  ALA A 103     -17.929  -3.004   3.088  1.00 32.83           H  
ATOM   1651  HB1 ALA A 103     -19.299  -1.119   3.184  1.00 44.06           H  
ATOM   1652  HB2 ALA A 103     -18.187  -0.941   2.063  1.00 44.06           H  
ATOM   1653  HB3 ALA A 103     -19.674  -1.319   1.653  1.00 44.06           H  
ATOM   1654  N   ARG A 104     -20.817  -3.914   2.047  1.00 33.37           N  
ATOM   1655  CA  ARG A 104     -22.054  -4.588   2.430  1.00 26.14           C  
ATOM   1656  C   ARG A 104     -21.814  -6.037   2.835  1.00 25.01           C  
ATOM   1657  O   ARG A 104     -22.237  -6.467   3.907  1.00 29.88           O  
ATOM   1658  CB  ARG A 104     -23.068  -4.530   1.288  1.00 29.27           C  
ATOM   1659  CG  ARG A 104     -23.569  -3.130   1.003  1.00 44.47           C  
ATOM   1660  CD  ARG A 104     -24.889  -3.136   0.260  1.00 49.37           C  
ATOM   1661  NE  ARG A 104     -25.452  -1.791   0.183  1.00 60.60           N  
ATOM   1662  CZ  ARG A 104     -26.108  -1.196   1.175  1.00 67.48           C  
ATOM   1663  NH1 ARG A 104     -26.290  -1.824   2.331  1.00 66.86           N1+
ATOM   1664  NH2 ARG A 104     -26.583   0.030   1.013  1.00 61.82           N  
ATOM   1665  H   ARG A 104     -20.787  -3.678   1.220  1.00 40.05           H  
ATOM   1666  HA  ARG A 104     -22.438  -4.127   3.192  1.00 31.37           H  
ATOM   1667  HB2 ARG A 104     -22.651  -4.868   0.480  1.00 35.13           H  
ATOM   1668  HB3 ARG A 104     -23.834  -5.079   1.519  1.00 35.13           H  
ATOM   1669  HG2 ARG A 104     -23.697  -2.662   1.843  1.00 53.36           H  
ATOM   1670  HG3 ARG A 104     -22.916  -2.664   0.457  1.00 53.36           H  
ATOM   1671  HD2 ARG A 104     -24.747  -3.460  -0.644  1.00 59.24           H  
ATOM   1672  HD3 ARG A 104     -25.519  -3.705   0.728  1.00 59.24           H  
ATOM   1673  HE  ARG A 104     -25.354  -1.355  -0.552  1.00 72.72           H  
ATOM   1674 HH11 ARG A 104     -25.983  -2.619   2.441  1.00 80.24           H  
ATOM   1675 HH12 ARG A 104     -26.715  -1.434   2.969  1.00 80.24           H  
ATOM   1676 HH21 ARG A 104     -26.469   0.441   0.266  1.00 74.19           H  
ATOM   1677 HH22 ARG A 104     -27.008   0.415   1.655  1.00 74.19           H  
ATOM   1678  N   GLN A 105     -21.128  -6.785   1.980  1.00 25.62           N  
ATOM   1679  CA  GLN A 105     -20.876  -8.197   2.240  1.00 25.40           C  
ATOM   1680  C   GLN A 105     -19.974  -8.403   3.455  1.00 33.32           C  
ATOM   1681  O   GLN A 105     -20.102  -9.397   4.170  1.00 20.37           O  
ATOM   1682  CB  GLN A 105     -20.259  -8.855   1.006  1.00 28.67           C  
ATOM   1683  CG  GLN A 105     -21.238  -8.978  -0.151  1.00 31.13           C  
ATOM   1684  CD  GLN A 105     -20.611  -9.566  -1.395  1.00 31.39           C  
ATOM   1685  OE1 GLN A 105     -19.722 -10.414  -1.317  1.00 39.69           O  
ATOM   1686  NE2 GLN A 105     -21.070  -9.114  -2.556  1.00 36.36           N  
ATOM   1687  H   GLN A 105     -20.797  -6.499   1.239  1.00 30.74           H  
ATOM   1688  HA  GLN A 105     -21.721  -8.637   2.421  1.00 30.48           H  
ATOM   1689  HB2 GLN A 105     -19.507  -8.320   0.706  1.00 34.40           H  
ATOM   1690  HB3 GLN A 105     -19.959  -9.747   1.241  1.00 34.40           H  
ATOM   1691  HG2 GLN A 105     -21.971  -9.555   0.116  1.00 37.35           H  
ATOM   1692  HG3 GLN A 105     -21.576  -8.096  -0.374  1.00 37.35           H  
ATOM   1693 HE21 GLN A 105     -21.690  -8.519  -2.570  1.00 43.63           H  
ATOM   1694 HE22 GLN A 105     -20.746  -9.416  -3.293  1.00 43.63           H  
ATOM   1695  N   LEU A 106     -19.066  -7.461   3.687  1.00 25.09           N  
ATOM   1696  CA  LEU A 106     -18.160  -7.538   4.828  1.00 24.65           C  
ATOM   1697  C   LEU A 106     -18.938  -7.449   6.137  1.00 18.22           C  
ATOM   1698  O   LEU A 106     -18.695  -8.212   7.071  1.00 20.79           O  
ATOM   1699  CB  LEU A 106     -17.112  -6.423   4.754  1.00 20.05           C  
ATOM   1700  CG  LEU A 106     -16.095  -6.347   5.895  1.00 16.93           C  
ATOM   1701  CD1 LEU A 106     -15.146  -7.535   5.850  1.00 23.16           C  
ATOM   1702  CD2 LEU A 106     -15.325  -5.036   5.837  1.00 28.06           C  
ATOM   1703  H   LEU A 106     -18.953  -6.763   3.197  1.00 30.11           H  
ATOM   1704  HA  LEU A 106     -17.697  -8.390   4.809  1.00 29.59           H  
ATOM   1705  HB2 LEU A 106     -16.610  -6.535   3.932  1.00 24.06           H  
ATOM   1706  HB3 LEU A 106     -17.578  -5.573   4.730  1.00 24.06           H  
ATOM   1707  HG  LEU A 106     -16.570  -6.376   6.740  1.00 20.31           H  
ATOM   1708 HD11 LEU A 106     -14.514  -7.462   6.582  1.00 27.79           H  
ATOM   1709 HD12 LEU A 106     -15.661  -8.353   5.938  1.00 27.79           H  
ATOM   1710 HD13 LEU A 106     -14.674  -7.530   5.003  1.00 27.79           H  
ATOM   1711 HD21 LEU A 106     -14.689  -5.013   6.569  1.00 33.67           H  
ATOM   1712 HD22 LEU A 106     -14.857  -4.982   4.989  1.00 33.67           H  
ATOM   1713 HD23 LEU A 106     -15.951  -4.299   5.918  1.00 33.67           H  
ATOM   1714  N   VAL A 107     -19.888  -6.523   6.189  1.00 23.20           N  
ATOM   1715  CA  VAL A 107     -20.639  -6.260   7.409  1.00 18.78           C  
ATOM   1716  C   VAL A 107     -21.792  -7.248   7.602  1.00 26.09           C  
ATOM   1717  O   VAL A 107     -22.035  -7.714   8.717  1.00 18.54           O  
ATOM   1718  CB  VAL A 107     -21.195  -4.813   7.406  1.00 26.27           C  
ATOM   1719  CG1 VAL A 107     -22.109  -4.566   8.604  1.00 25.61           C  
ATOM   1720  CG2 VAL A 107     -20.054  -3.814   7.404  1.00 32.39           C  
ATOM   1721  H   VAL A 107     -20.118  -6.028   5.524  1.00 27.84           H  
ATOM   1722  HA  VAL A 107     -20.042  -6.349   8.168  1.00 22.53           H  
ATOM   1723  HB  VAL A 107     -21.715  -4.676   6.599  1.00 31.53           H  
ATOM   1724 HG11 VAL A 107     -22.436  -3.653   8.568  1.00 30.73           H  
ATOM   1725 HG12 VAL A 107     -22.853  -5.186   8.566  1.00 30.73           H  
ATOM   1726 HG13 VAL A 107     -21.603  -4.705   9.420  1.00 30.73           H  
ATOM   1727 HG21 VAL A 107     -20.421  -2.916   7.403  1.00 38.86           H  
ATOM   1728 HG22 VAL A 107     -19.514  -3.950   8.198  1.00 38.86           H  
ATOM   1729 HG23 VAL A 107     -19.515  -3.952   6.610  1.00 38.86           H  
ATOM   1730  N   PHE A 108     -22.493  -7.573   6.520  1.00 25.35           N  
ATOM   1731  CA  PHE A 108     -23.752  -8.312   6.627  1.00 18.50           C  
ATOM   1732  C   PHE A 108     -23.602  -9.830   6.575  1.00 23.76           C  
ATOM   1733  O   PHE A 108     -24.421 -10.546   7.150  1.00 24.19           O  
ATOM   1734  CB  PHE A 108     -24.715  -7.861   5.526  1.00 22.21           C  
ATOM   1735  CG  PHE A 108     -25.365  -6.534   5.803  1.00 22.50           C  
ATOM   1736  CD1 PHE A 108     -26.474  -6.455   6.627  1.00 33.46           C  
ATOM   1737  CD2 PHE A 108     -24.867  -5.369   5.245  1.00 20.03           C  
ATOM   1738  CE1 PHE A 108     -27.075  -5.240   6.888  1.00 39.48           C  
ATOM   1739  CE2 PHE A 108     -25.464  -4.151   5.501  1.00 26.25           C  
ATOM   1740  CZ  PHE A 108     -26.569  -4.086   6.324  1.00 34.03           C  
ATOM   1741  H   PHE A 108     -22.264  -7.380   5.713  1.00 30.42           H  
ATOM   1742  HA  PHE A 108     -24.161  -8.092   7.478  1.00 22.20           H  
ATOM   1743  HB2 PHE A 108     -24.224  -7.784   4.693  1.00 26.66           H  
ATOM   1744  HB3 PHE A 108     -25.418  -8.523   5.435  1.00 26.66           H  
ATOM   1745  HD1 PHE A 108     -26.818  -7.229   7.010  1.00 40.15           H  
ATOM   1746  HD2 PHE A 108     -24.122  -5.407   4.689  1.00 24.03           H  
ATOM   1747  HE1 PHE A 108     -27.820  -5.199   7.443  1.00 47.38           H  
ATOM   1748  HE2 PHE A 108     -25.121  -3.375   5.120  1.00 31.49           H  
ATOM   1749  HZ  PHE A 108     -26.973  -3.267   6.498  1.00 40.83           H  
ATOM   1750  N   TYR A 109     -22.574 -10.329   5.893  1.00 23.36           N  
ATOM   1751  CA  TYR A 109     -22.382 -11.777   5.788  1.00 18.33           C  
ATOM   1752  C   TYR A 109     -22.154 -12.417   7.161  1.00 25.48           C  
ATOM   1753  O   TYR A 109     -22.735 -13.463   7.456  1.00 22.46           O  
ATOM   1754  CB  TYR A 109     -21.215 -12.112   4.847  1.00 24.44           C  
ATOM   1755  CG  TYR A 109     -20.958 -13.596   4.712  1.00 20.57           C  
ATOM   1756  CD1 TYR A 109     -21.568 -14.335   3.707  1.00 29.77           C  
ATOM   1757  CD2 TYR A 109     -20.115 -14.260   5.593  1.00 23.55           C  
ATOM   1758  CE1 TYR A 109     -21.343 -15.690   3.580  1.00 29.13           C  
ATOM   1759  CE2 TYR A 109     -19.884 -15.616   5.476  1.00 33.91           C  
ATOM   1760  CZ  TYR A 109     -20.500 -16.327   4.468  1.00 39.78           C  
ATOM   1761  OH  TYR A 109     -20.270 -17.678   4.348  1.00 43.23           O  
ATOM   1762  H   TYR A 109     -21.980  -9.860   5.486  1.00 28.03           H  
ATOM   1763  HA  TYR A 109     -23.185 -12.169   5.411  1.00 22.00           H  
ATOM   1764  HB2 TYR A 109     -21.414 -11.763   3.964  1.00 29.33           H  
ATOM   1765  HB3 TYR A 109     -20.407 -11.700   5.191  1.00 29.33           H  
ATOM   1766  HD1 TYR A 109     -22.137 -13.908   3.108  1.00 35.73           H  
ATOM   1767  HD2 TYR A 109     -19.699 -13.783   6.275  1.00 28.26           H  
ATOM   1768  HE1 TYR A 109     -21.758 -16.172   2.901  1.00 34.96           H  
ATOM   1769  HE2 TYR A 109     -19.316 -16.047   6.073  1.00 40.69           H  
ATOM   1770  HH  TYR A 109     -19.741 -17.934   4.949  1.00 51.87           H  
ATOM   1771  N   PRO A 110     -21.315 -11.795   8.009  1.00 32.95           N  
ATOM   1772  CA  PRO A 110     -21.133 -12.364   9.349  1.00 26.21           C  
ATOM   1773  C   PRO A 110     -22.315 -12.067  10.273  1.00 18.24           C  
ATOM   1774  O   PRO A 110     -22.418 -12.666  11.342  1.00 27.75           O  
ATOM   1775  CB  PRO A 110     -19.854 -11.676   9.858  1.00 24.83           C  
ATOM   1776  CG  PRO A 110     -19.266 -10.967   8.670  1.00 30.41           C  
ATOM   1777  CD  PRO A 110     -20.422 -10.647   7.793  1.00 20.90           C  
ATOM   1778  HA  PRO A 110     -20.990 -13.322   9.298  1.00 31.45           H  
ATOM   1779  HB2 PRO A 110     -20.083 -11.041  10.555  1.00 29.79           H  
ATOM   1780  HB3 PRO A 110     -19.238 -12.345  10.195  1.00 29.79           H  
ATOM   1781  HG2 PRO A 110     -18.822 -10.155   8.961  1.00 36.49           H  
ATOM   1782  HG3 PRO A 110     -18.643 -11.554   8.215  1.00 36.49           H  
ATOM   1783  HD2 PRO A 110     -20.849  -9.825   8.079  1.00 25.08           H  
ATOM   1784  HD3 PRO A 110     -20.143 -10.603   6.865  1.00 25.08           H  
ATOM   1785  N   ALA A 111     -23.195 -11.158   9.858  1.00 26.99           N  
ATOM   1786  CA  ALA A 111     -24.354 -10.782  10.667  1.00 27.75           C  
ATOM   1787  C   ALA A 111     -25.473 -11.813  10.562  1.00 32.79           C  
ATOM   1788  O   ALA A 111     -26.477 -11.730  11.269  1.00 35.57           O  
ATOM   1789  CB  ALA A 111     -24.867  -9.413  10.246  1.00 20.17           C  
ATOM   1790  H   ALA A 111     -23.143 -10.742   9.108  1.00 32.38           H  
ATOM   1791  HA  ALA A 111     -24.085 -10.727  11.597  1.00 33.30           H  
ATOM   1792  HB1 ALA A 111     -25.634  -9.182  10.793  1.00 24.20           H  
ATOM   1793  HB2 ALA A 111     -24.161  -8.759  10.373  1.00 24.20           H  
ATOM   1794  HB3 ALA A 111     -25.124  -9.446   9.312  1.00 24.20           H  
ATOM   1795  N   GLN A 112     -25.295 -12.786   9.679  1.00 25.47           N  
ATOM   1796  CA  GLN A 112     -26.307 -13.806   9.457  1.00 36.98           C  
ATOM   1797  C   GLN A 112     -26.416 -14.737  10.660  1.00 45.40           C  
ATOM   1798  O   GLN A 112     -25.509 -14.803  11.490  1.00 48.42           O  
ATOM   1799  CB  GLN A 112     -25.985 -14.593   8.188  1.00 35.71           C  
ATOM   1800  CG  GLN A 112     -25.968 -13.722   6.943  1.00 29.33           C  
ATOM   1801  CD  GLN A 112     -25.575 -14.479   5.697  1.00 38.30           C  
ATOM   1802  OE1 GLN A 112     -24.575 -15.195   5.673  1.00 36.26           O  
ATOM   1803  NE2 GLN A 112     -26.368 -14.325   4.648  1.00 40.28           N  
ATOM   1804  H   GLN A 112     -24.591 -12.878   9.193  1.00 30.56           H  
ATOM   1805  HA  GLN A 112     -27.168 -13.375   9.332  1.00 44.37           H  
ATOM   1806  HB2 GLN A 112     -25.109 -14.999   8.281  1.00 42.86           H  
ATOM   1807  HB3 GLN A 112     -26.657 -15.281   8.063  1.00 42.86           H  
ATOM   1808  HG2 GLN A 112     -26.856 -13.356   6.803  1.00 35.20           H  
ATOM   1809  HG3 GLN A 112     -25.330 -13.003   7.070  1.00 35.20           H  
ATOM   1810 HE21 GLN A 112     -27.059 -13.817   4.703  1.00 48.34           H  
ATOM   1811 HE22 GLN A 112     -26.191 -14.733   3.912  1.00 48.34           H  
ATOM   1812  N   ALA A 113     -27.535 -15.450  10.747  1.00 47.65           N  
ATOM   1813  CA  ALA A 113     -27.830 -16.292  11.901  1.00 48.48           C  
ATOM   1814  C   ALA A 113     -27.247 -17.689  11.719  1.00 46.69           C  
ATOM   1815  O   ALA A 113     -27.538 -18.369  10.736  1.00 69.78           O  
ATOM   1816  CB  ALA A 113     -29.336 -16.370  12.125  1.00 38.10           C  
ATOM   1817  H   ALA A 113     -28.147 -15.463  10.142  1.00 57.18           H  
ATOM   1818  HA  ALA A 113     -27.428 -15.899  12.691  1.00 58.18           H  
ATOM   1819  HB1 ALA A 113     -29.511 -16.934  12.896  1.00 45.72           H  
ATOM   1820  HB2 ALA A 113     -29.678 -15.477  12.284  1.00 45.72           H  
ATOM   1821  HB3 ALA A 113     -29.753 -16.749  11.336  1.00 45.72           H  
TER    1822      ALA A 113                                                      
ATOM   1823  N   SER B   0      -5.683  -0.186  43.973  1.00 83.97           N  
ATOM   1824  CA  SER B   0      -6.759  -1.048  43.402  1.00 82.46           C  
ATOM   1825  C   SER B   0      -7.149  -0.643  41.980  1.00 75.66           C  
ATOM   1826  O   SER B   0      -8.321  -0.366  41.715  1.00 59.45           O  
ATOM   1827  CB  SER B   0      -7.995  -0.987  44.298  1.00 76.25           C  
ATOM   1828  OG  SER B   0      -8.507   0.337  44.340  1.00 85.41           O  
ATOM   1829  H   SER B   0      -5.928   0.099  44.780  1.00100.77           H  
ATOM   1830  HA  SER B   0      -6.449  -1.967  43.379  1.00 98.96           H  
ATOM   1831  HB2 SER B   0      -8.675  -1.580  43.942  1.00 91.50           H  
ATOM   1832  HB3 SER B   0      -7.750  -1.261  45.196  1.00 91.50           H  
ATOM   1833  HG  SER B   0      -9.187   0.367  44.833  1.00102.50           H  
ATOM   1834  N   PRO B   1      -6.175  -0.604  41.056  1.00 66.56           N  
ATOM   1835  CA  PRO B   1      -6.522  -0.144  39.708  1.00 57.39           C  
ATOM   1836  C   PRO B   1      -7.418  -1.115  38.940  1.00 54.13           C  
ATOM   1837  O   PRO B   1      -8.252  -0.667  38.152  1.00 52.15           O  
ATOM   1838  CB  PRO B   1      -5.156  -0.013  39.016  1.00 43.00           C  
ATOM   1839  CG  PRO B   1      -4.155   0.007  40.117  1.00 51.92           C  
ATOM   1840  CD  PRO B   1      -4.731  -0.861  41.181  1.00 59.98           C  
ATOM   1841  HA  PRO B   1      -6.948   0.727  39.747  1.00 68.86           H  
ATOM   1842  HB2 PRO B   1      -5.011  -0.776  38.435  1.00 51.60           H  
ATOM   1843  HB3 PRO B   1      -5.125   0.814  38.510  1.00 51.60           H  
ATOM   1844  HG2 PRO B   1      -3.312  -0.353  39.799  1.00 62.30           H  
ATOM   1845  HG3 PRO B   1      -4.040   0.915  40.439  1.00 62.30           H  
ATOM   1846  HD2 PRO B   1      -4.535  -1.794  41.003  1.00 71.98           H  
ATOM   1847  HD3 PRO B   1      -4.411  -0.587  42.055  1.00 71.98           H  
ATOM   1848  N   GLU B   2      -7.247  -2.417  39.154  1.00 50.45           N  
ATOM   1849  CA  GLU B   2      -8.030  -3.407  38.420  1.00 36.32           C  
ATOM   1850  C   GLU B   2      -9.484  -3.428  38.879  1.00 47.40           C  
ATOM   1851  O   GLU B   2     -10.386  -3.727  38.092  1.00 40.39           O  
ATOM   1852  CB  GLU B   2      -7.419  -4.802  38.570  1.00 51.38           C  
ATOM   1853  CG  GLU B   2      -6.254  -5.073  37.632  1.00 53.16           C  
ATOM   1854  CD  GLU B   2      -6.633  -4.895  36.172  1.00 56.61           C  
ATOM   1855  OE1 GLU B   2      -7.371  -5.752  35.637  1.00 48.98           O  
ATOM   1856  OE2 GLU B   2      -6.206  -3.888  35.566  1.00 44.16           O1-
ATOM   1857  H   GLU B   2      -6.688  -2.751  39.715  1.00 60.54           H  
ATOM   1858  HA  GLU B   2      -8.019  -3.178  37.478  1.00 43.59           H  
ATOM   1859  HB2 GLU B   2      -7.097  -4.906  39.479  1.00 61.65           H  
ATOM   1860  HB3 GLU B   2      -8.105  -5.464  38.388  1.00 61.65           H  
ATOM   1861  HG2 GLU B   2      -5.534  -4.454  37.833  1.00 63.79           H  
ATOM   1862  HG3 GLU B   2      -5.952  -5.986  37.755  1.00 63.79           H  
ATOM   1863  N   GLN B   3      -9.714  -3.117  40.149  1.00 46.79           N  
ATOM   1864  CA  GLN B   3     -11.073  -3.058  40.668  1.00 58.85           C  
ATOM   1865  C   GLN B   3     -11.779  -1.838  40.089  1.00 45.08           C  
ATOM   1866  O   GLN B   3     -12.922  -1.929  39.637  1.00 44.94           O  
ATOM   1867  CB  GLN B   3     -11.079  -3.003  42.196  1.00 59.81           C  
ATOM   1868  CG  GLN B   3     -12.352  -3.556  42.820  1.00 73.68           C  
ATOM   1869  CD  GLN B   3     -12.491  -5.054  42.627  1.00 73.22           C  
ATOM   1870  OE1 GLN B   3     -11.827  -5.843  43.300  1.00 69.68           O  
ATOM   1871  NE2 GLN B   3     -13.354  -5.455  41.700  1.00 75.21           N  
ATOM   1872  H   GLN B   3      -9.104  -2.936  40.728  1.00 56.14           H  
ATOM   1873  HA  GLN B   3     -11.557  -3.851  40.390  1.00 70.62           H  
ATOM   1874  HB2 GLN B   3     -10.333  -3.525  42.531  1.00 71.78           H  
ATOM   1875  HB3 GLN B   3     -10.987  -2.079  42.477  1.00 71.78           H  
ATOM   1876  HG2 GLN B   3     -12.342  -3.375  43.773  1.00 88.42           H  
ATOM   1877  HG3 GLN B   3     -13.119  -3.127  42.408  1.00 88.42           H  
ATOM   1878 HE21 GLN B   3     -13.469  -6.294  41.552  1.00 90.25           H  
ATOM   1879 HE22 GLN B   3     -13.798  -4.874  41.246  1.00 90.25           H  
ATOM   1880  N   MET B   4     -11.084  -0.703  40.103  1.00 42.48           N  
ATOM   1881  CA  MET B   4     -11.587   0.527  39.499  1.00 47.41           C  
ATOM   1882  C   MET B   4     -11.990   0.302  38.048  1.00 51.67           C  
ATOM   1883  O   MET B   4     -13.085   0.684  37.634  1.00 43.14           O  
ATOM   1884  CB  MET B   4     -10.529   1.631  39.570  1.00 57.45           C  
ATOM   1885  CG  MET B   4     -10.352   2.250  40.945  1.00 63.05           C  
ATOM   1886  SD  MET B   4     -11.825   3.116  41.517  1.00 85.37           S  
ATOM   1887  CE  MET B   4     -11.200   3.862  43.022  1.00 75.25           C  
ATOM   1888  H   MET B   4     -10.307  -0.620  40.462  1.00 50.98           H  
ATOM   1889  HA  MET B   4     -12.363   0.826  39.997  1.00 56.89           H  
ATOM   1890  HB2 MET B   4      -9.674   1.258  39.304  1.00 68.94           H  
ATOM   1891  HB3 MET B   4     -10.780   2.340  38.959  1.00 68.94           H  
ATOM   1892  HG2 MET B   4     -10.150   1.548  41.584  1.00 75.66           H  
ATOM   1893  HG3 MET B   4      -9.622   2.888  40.912  1.00 75.66           H  
ATOM   1894  HE1 MET B   4     -11.912   4.371  43.440  1.00 90.30           H  
ATOM   1895  HE2 MET B   4     -10.899   3.160  43.620  1.00 90.30           H  
ATOM   1896  HE3 MET B   4     -10.460   4.448  42.799  1.00 90.30           H  
ATOM   1897  N   ALA B   5     -11.098  -0.321  37.284  1.00 37.78           N  
ATOM   1898  CA  ALA B   5     -11.334  -0.571  35.867  1.00 40.70           C  
ATOM   1899  C   ALA B   5     -12.627  -1.350  35.657  1.00 28.72           C  
ATOM   1900  O   ALA B   5     -13.448  -0.987  34.816  1.00 28.92           O  
ATOM   1901  CB  ALA B   5     -10.158  -1.320  35.260  1.00 34.55           C  
ATOM   1902  H   ALA B   5     -10.339  -0.612  37.566  1.00 45.34           H  
ATOM   1903  HA  ALA B   5     -11.418   0.279  35.407  1.00 48.84           H  
ATOM   1904  HB1 ALA B   5     -10.335  -1.476  34.319  1.00 41.46           H  
ATOM   1905  HB2 ALA B   5      -9.356  -0.784  35.362  1.00 41.46           H  
ATOM   1906  HB3 ALA B   5     -10.051  -2.167  35.721  1.00 41.46           H  
ATOM   1907  N   GLU B   6     -12.804  -2.418  36.429  1.00 34.35           N  
ATOM   1908  CA  GLU B   6     -14.008  -3.238  36.339  1.00 34.33           C  
ATOM   1909  C   GLU B   6     -15.248  -2.420  36.696  1.00 41.15           C  
ATOM   1910  O   GLU B   6     -16.279  -2.518  36.031  1.00 30.18           O  
ATOM   1911  CB  GLU B   6     -13.894  -4.460  37.257  1.00 48.15           C  
ATOM   1912  CG  GLU B   6     -15.151  -5.325  37.327  1.00 46.13           C  
ATOM   1913  CD  GLU B   6     -15.555  -5.891  35.978  1.00 48.43           C  
ATOM   1914  OE1 GLU B   6     -14.692  -5.973  35.080  1.00 54.02           O  
ATOM   1915  OE2 GLU B   6     -16.740  -6.255  35.816  1.00 57.83           O1-
ATOM   1916  H   GLU B   6     -12.239  -2.691  37.017  1.00 41.22           H  
ATOM   1917  HA  GLU B   6     -14.108  -3.554  35.427  1.00 41.20           H  
ATOM   1918  HB2 GLU B   6     -13.169  -5.020  36.938  1.00 57.78           H  
ATOM   1919  HB3 GLU B   6     -13.698  -4.154  38.156  1.00 57.78           H  
ATOM   1920  HG2 GLU B   6     -14.988  -6.069  37.927  1.00 55.36           H  
ATOM   1921  HG3 GLU B   6     -15.886  -4.786  37.658  1.00 55.36           H  
ATOM   1922  N   GLU B   7     -15.137  -1.614  37.747  1.00 35.52           N  
ATOM   1923  CA  GLU B   7     -16.234  -0.752  38.175  1.00 50.36           C  
ATOM   1924  C   GLU B   7     -16.575   0.287  37.109  1.00 45.08           C  
ATOM   1925  O   GLU B   7     -17.747   0.562  36.855  1.00 47.91           O  
ATOM   1926  CB  GLU B   7     -15.883  -0.053  39.491  1.00 50.14           C  
ATOM   1927  CG  GLU B   7     -15.896  -0.970  40.706  1.00 51.83           C  
ATOM   1928  CD  GLU B   7     -15.493  -0.255  41.981  1.00 60.50           C  
ATOM   1929  OE1 GLU B   7     -15.524   0.994  42.001  1.00 55.39           O  
ATOM   1930  OE2 GLU B   7     -15.143  -0.942  42.964  1.00 68.42           O1-
ATOM   1931  H   GLU B   7     -14.431  -1.546  38.233  1.00 42.63           H  
ATOM   1932  HA  GLU B   7     -17.023  -1.296  38.326  1.00 60.44           H  
ATOM   1933  HB2 GLU B   7     -14.992   0.324  39.415  1.00 60.17           H  
ATOM   1934  HB3 GLU B   7     -16.526   0.655  39.648  1.00 60.17           H  
ATOM   1935  HG2 GLU B   7     -16.792  -1.320  40.828  1.00 62.20           H  
ATOM   1936  HG3 GLU B   7     -15.271  -1.697  40.559  1.00 62.20           H  
ATOM   1937  N   ILE B   8     -15.549   0.860  36.487  1.00 38.40           N  
ATOM   1938  CA  ILE B   8     -15.754   1.857  35.443  1.00 30.18           C  
ATOM   1939  C   ILE B   8     -16.401   1.219  34.216  1.00 25.34           C  
ATOM   1940  O   ILE B   8     -17.273   1.820  33.590  1.00 35.27           O  
ATOM   1941  CB  ILE B   8     -14.426   2.540  35.047  1.00 25.10           C  
ATOM   1942  CG1 ILE B   8     -13.919   3.405  36.202  1.00 27.19           C  
ATOM   1943  CG2 ILE B   8     -14.607   3.416  33.802  1.00 26.21           C  
ATOM   1944  CD1 ILE B   8     -12.501   3.919  36.021  1.00 36.92           C  
ATOM   1945  H   ILE B   8     -14.722   0.687  36.652  1.00 46.08           H  
ATOM   1946  HA  ILE B   8     -16.355   2.542  35.776  1.00 36.21           H  
ATOM   1947  HB  ILE B   8     -13.767   1.855  34.855  1.00 30.12           H  
ATOM   1948 HG12 ILE B   8     -14.503   4.175  36.293  1.00 32.63           H  
ATOM   1949 HG13 ILE B   8     -13.941   2.879  37.017  1.00 32.63           H  
ATOM   1950 HG21 ILE B   8     -13.758   3.829  33.580  1.00 31.45           H  
ATOM   1951 HG22 ILE B   8     -14.907   2.859  33.066  1.00 31.45           H  
ATOM   1952 HG23 ILE B   8     -15.269   4.099  33.991  1.00 31.45           H  
ATOM   1953 HD11 ILE B   8     -12.259   4.455  36.793  1.00 44.31           H  
ATOM   1954 HD12 ILE B   8     -11.899   3.162  35.942  1.00 44.31           H  
ATOM   1955 HD13 ILE B   8     -12.462   4.460  35.217  1.00 44.31           H  
ATOM   1956  N   ARG B   9     -15.979   0.005  33.873  1.00 32.76           N  
ATOM   1957  CA  ARG B   9     -16.562  -0.705  32.738  1.00 28.25           C  
ATOM   1958  C   ARG B   9     -18.041  -0.997  32.982  1.00 43.84           C  
ATOM   1959  O   ARG B   9     -18.857  -0.929  32.062  1.00 33.14           O  
ATOM   1960  CB  ARG B   9     -15.810  -2.010  32.462  1.00 39.05           C  
ATOM   1961  CG  ARG B   9     -14.472  -1.822  31.760  1.00 39.34           C  
ATOM   1962  CD  ARG B   9     -13.956  -3.133  31.181  1.00 39.64           C  
ATOM   1963  NE  ARG B   9     -13.753  -4.156  32.206  1.00 36.71           N  
ATOM   1964  CZ  ARG B   9     -12.600  -4.387  32.830  1.00 44.12           C  
ATOM   1965  NH1 ARG B   9     -11.517  -3.672  32.548  1.00 43.05           N1+
ATOM   1966  NH2 ARG B   9     -12.527  -5.344  33.745  1.00 44.31           N  
ATOM   1967  H   ARG B   9     -15.357  -0.428  34.280  1.00 39.31           H  
ATOM   1968  HA  ARG B   9     -16.494  -0.147  31.947  1.00 33.90           H  
ATOM   1969  HB2 ARG B   9     -15.640  -2.455  33.307  1.00 46.85           H  
ATOM   1970  HB3 ARG B   9     -16.362  -2.574  31.899  1.00 46.85           H  
ATOM   1971  HG2 ARG B   9     -14.578  -1.189  31.032  1.00 47.21           H  
ATOM   1972  HG3 ARG B   9     -13.819  -1.494  32.398  1.00 47.21           H  
ATOM   1973  HD2 ARG B   9     -14.601  -3.472  30.541  1.00 47.57           H  
ATOM   1974  HD3 ARG B   9     -13.105  -2.972  30.743  1.00 47.57           H  
ATOM   1975  HE  ARG B   9     -14.428  -4.643  32.422  1.00 44.05           H  
ATOM   1976 HH11 ARG B   9     -11.555  -3.050  31.956  1.00 51.67           H  
ATOM   1977 HH12 ARG B   9     -10.778  -3.831  32.958  1.00 51.67           H  
ATOM   1978 HH21 ARG B   9     -13.223  -5.812  33.934  1.00 53.17           H  
ATOM   1979 HH22 ARG B   9     -11.784  -5.496  34.151  1.00 53.17           H  
ATOM   1980  N   GLN B  10     -18.380  -1.322  34.226  1.00 40.21           N  
ATOM   1981  CA  GLN B  10     -19.768  -1.574  34.601  1.00 45.25           C  
ATOM   1982  C   GLN B  10     -20.604  -0.309  34.443  1.00 38.05           C  
ATOM   1983  O   GLN B  10     -21.696  -0.340  33.878  1.00 43.28           O  
ATOM   1984  CB  GLN B  10     -19.853  -2.078  36.043  1.00 46.63           C  
ATOM   1985  CG  GLN B  10     -19.343  -3.498  36.244  1.00 51.85           C  
ATOM   1986  CD  GLN B  10     -19.142  -3.844  37.709  1.00 66.35           C  
ATOM   1987  OE1 GLN B  10     -19.428  -3.037  38.595  1.00 68.31           O  
ATOM   1988  NE2 GLN B  10     -18.646  -5.048  37.970  1.00 50.25           N  
ATOM   1989  H   GLN B  10     -17.822  -1.404  34.874  1.00 48.25           H  
ATOM   1990  HA  GLN B  10     -20.138  -2.256  34.019  1.00 54.30           H  
ATOM   1991  HB2 GLN B  10     -19.324  -1.493  36.608  1.00 55.96           H  
ATOM   1992  HB3 GLN B  10     -20.780  -2.055  36.326  1.00 55.96           H  
ATOM   1993  HG2 GLN B  10     -19.988  -4.121  35.873  1.00 62.22           H  
ATOM   1994  HG3 GLN B  10     -18.490  -3.595  35.792  1.00 62.22           H  
ATOM   1995 HE21 GLN B  10     -18.457  -5.584  37.326  1.00 60.30           H  
ATOM   1996 HE22 GLN B  10     -18.514  -5.291  38.785  1.00 60.30           H  
ATOM   1997  N   ALA B  11     -20.076   0.802  34.949  1.00 41.06           N  
ATOM   1998  CA  ALA B  11     -20.753   2.090  34.867  1.00 32.39           C  
ATOM   1999  C   ALA B  11     -20.992   2.497  33.417  1.00 43.12           C  
ATOM   2000  O   ALA B  11     -22.053   3.024  33.081  1.00 43.70           O  
ATOM   2001  CB  ALA B  11     -19.943   3.156  35.587  1.00 28.02           C  
ATOM   2002  H   ALA B  11     -19.315   0.835  35.349  1.00 49.28           H  
ATOM   2003  HA  ALA B  11     -21.616   2.021  35.305  1.00 38.87           H  
ATOM   2004  HB1 ALA B  11     -20.409   4.004  35.522  1.00 33.62           H  
ATOM   2005  HB2 ALA B  11     -19.846   2.902  36.519  1.00 33.62           H  
ATOM   2006  HB3 ALA B  11     -19.070   3.224  35.170  1.00 33.62           H  
ATOM   2007  N   LEU B  12     -20.005   2.244  32.562  1.00 38.75           N  
ATOM   2008  CA  LEU B  12     -20.089   2.628  31.157  1.00 32.71           C  
ATOM   2009  C   LEU B  12     -21.215   1.895  30.434  1.00 30.55           C  
ATOM   2010  O   LEU B  12     -21.880   2.470  29.569  1.00 28.64           O  
ATOM   2011  CB  LEU B  12     -18.756   2.366  30.454  1.00 27.23           C  
ATOM   2012  CG  LEU B  12     -17.646   3.372  30.764  1.00 29.90           C  
ATOM   2013  CD1 LEU B  12     -16.286   2.799  30.396  1.00 27.91           C  
ATOM   2014  CD2 LEU B  12     -17.889   4.684  30.032  1.00 29.41           C  
ATOM   2015  H   LEU B  12     -19.272   1.849  32.773  1.00 46.50           H  
ATOM   2016  HA  LEU B  12     -20.272   3.580  31.103  1.00 39.25           H  
ATOM   2017  HB2 LEU B  12     -18.437   1.489  30.717  1.00 32.67           H  
ATOM   2018  HB3 LEU B  12     -18.905   2.383  29.495  1.00 32.67           H  
ATOM   2019  HG  LEU B  12     -17.645   3.556  31.717  1.00 35.88           H  
ATOM   2020 HD11 LEU B  12     -15.601   3.454  30.602  1.00 33.49           H  
ATOM   2021 HD12 LEU B  12     -16.135   1.990  30.910  1.00 33.49           H  
ATOM   2022 HD13 LEU B  12     -16.275   2.596  29.448  1.00 33.49           H  
ATOM   2023 HD21 LEU B  12     -17.173   5.302  30.246  1.00 35.29           H  
ATOM   2024 HD22 LEU B  12     -17.906   4.514  29.077  1.00 35.29           H  
ATOM   2025 HD23 LEU B  12     -18.740   5.052  30.318  1.00 35.29           H  
ATOM   2026  N   GLU B  13     -21.425   0.628  30.783  1.00 26.78           N  
ATOM   2027  CA  GLU B  13     -22.523  -0.145  30.206  1.00 41.31           C  
ATOM   2028  C   GLU B  13     -23.862   0.531  30.489  1.00 33.45           C  
ATOM   2029  O   GLU B  13     -24.698   0.668  29.595  1.00 38.45           O  
ATOM   2030  CB  GLU B  13     -22.529  -1.575  30.752  1.00 43.88           C  
ATOM   2031  CG  GLU B  13     -21.656  -2.540  29.966  1.00 55.63           C  
ATOM   2032  CD  GLU B  13     -21.921  -3.989  30.325  1.00 58.20           C  
ATOM   2033  OE1 GLU B  13     -20.977  -4.676  30.769  1.00 63.56           O  
ATOM   2034  OE2 GLU B  13     -23.073  -4.444  30.159  1.00 59.94           O1-
ATOM   2035  H   GLU B  13     -20.947   0.193  31.350  1.00 32.14           H  
ATOM   2036  HA  GLU B  13     -22.406  -0.191  29.244  1.00 49.57           H  
ATOM   2037  HB2 GLU B  13     -22.207  -1.561  31.666  1.00 52.65           H  
ATOM   2038  HB3 GLU B  13     -23.438  -1.913  30.729  1.00 52.65           H  
ATOM   2039  HG2 GLU B  13     -21.833  -2.428  29.019  1.00 66.76           H  
ATOM   2040  HG3 GLU B  13     -20.724  -2.349  30.155  1.00 66.76           H  
ATOM   2041  N   LYS B  14     -24.056   0.953  31.735  1.00 33.44           N  
ATOM   2042  CA  LYS B  14     -25.245   1.708  32.120  1.00 36.33           C  
ATOM   2043  C   LYS B  14     -25.342   3.016  31.343  1.00 33.31           C  
ATOM   2044  O   LYS B  14     -26.395   3.353  30.806  1.00 31.52           O  
ATOM   2045  CB  LYS B  14     -25.229   2.009  33.620  1.00 39.96           C  
ATOM   2046  CG  LYS B  14     -25.975   1.004  34.486  1.00 64.28           C  
ATOM   2047  CD  LYS B  14     -25.570   1.117  35.955  1.00 72.79           C  
ATOM   2048  CE  LYS B  14     -25.908   2.478  36.565  1.00 76.05           C  
ATOM   2049  NZ  LYS B  14     -27.270   2.518  37.169  1.00 71.74           N1+
ATOM   2050  H   LYS B  14     -23.507   0.813  32.383  1.00 40.13           H  
ATOM   2051  HA  LYS B  14     -26.035   1.180  31.925  1.00 43.59           H  
ATOM   2052  HB2 LYS B  14     -24.307   2.026  33.921  1.00 47.96           H  
ATOM   2053  HB3 LYS B  14     -25.635   2.878  33.765  1.00 47.96           H  
ATOM   2054  HG2 LYS B  14     -26.928   1.170  34.420  1.00 77.14           H  
ATOM   2055  HG3 LYS B  14     -25.769   0.105  34.183  1.00 77.14           H  
ATOM   2056  HD2 LYS B  14     -26.037   0.437  36.464  1.00 87.35           H  
ATOM   2057  HD3 LYS B  14     -24.611   0.987  36.029  1.00 87.35           H  
ATOM   2058  HE2 LYS B  14     -25.265   2.680  37.263  1.00 91.25           H  
ATOM   2059  HE3 LYS B  14     -25.868   3.154  35.871  1.00 91.25           H  
ATOM   2060  HZ1 LYS B  14     -27.427   3.324  37.512  1.00 86.08           H  
ATOM   2061  HZ2 LYS B  14     -27.883   2.343  36.548  1.00 86.08           H  
ATOM   2062  HZ3 LYS B  14     -27.333   1.911  37.817  1.00 86.08           H  
ATOM   2063  N   ILE B  15     -24.229   3.743  31.297  1.00 31.68           N  
ATOM   2064  CA  ILE B  15     -24.177   5.056  30.663  1.00 25.31           C  
ATOM   2065  C   ILE B  15     -24.575   4.993  29.191  1.00 34.81           C  
ATOM   2066  O   ILE B  15     -25.263   5.883  28.693  1.00 25.93           O  
ATOM   2067  CB  ILE B  15     -22.765   5.671  30.801  1.00 32.56           C  
ATOM   2068  CG1 ILE B  15     -22.551   6.150  32.238  1.00 31.58           C  
ATOM   2069  CG2 ILE B  15     -22.566   6.836  29.830  1.00 33.88           C  
ATOM   2070  CD1 ILE B  15     -21.124   6.549  32.560  1.00 35.78           C  
ATOM   2071  H   ILE B  15     -23.478   3.493  31.632  1.00 38.01           H  
ATOM   2072  HA  ILE B  15     -24.802   5.645  31.114  1.00 30.37           H  
ATOM   2073  HB  ILE B  15     -22.107   4.986  30.602  1.00 39.07           H  
ATOM   2074 HG12 ILE B  15     -23.115   6.924  32.394  1.00 37.89           H  
ATOM   2075 HG13 ILE B  15     -22.801   5.435  32.844  1.00 37.89           H  
ATOM   2076 HG21 ILE B  15     -21.672   7.194  29.946  1.00 40.65           H  
ATOM   2077 HG22 ILE B  15     -22.679   6.513  28.923  1.00 40.65           H  
ATOM   2078 HG23 ILE B  15     -23.225   7.522  30.022  1.00 40.65           H  
ATOM   2079 HD11 ILE B  15     -21.079   6.838  33.485  1.00 42.93           H  
ATOM   2080 HD12 ILE B  15     -20.544   5.783  32.423  1.00 42.93           H  
ATOM   2081 HD13 ILE B  15     -20.859   7.274  31.972  1.00 42.93           H  
ATOM   2082  N   LEU B  16     -24.148   3.943  28.499  1.00 25.81           N  
ATOM   2083  CA  LEU B  16     -24.475   3.785  27.085  1.00 28.31           C  
ATOM   2084  C   LEU B  16     -25.987   3.680  26.884  1.00 36.36           C  
ATOM   2085  O   LEU B  16     -26.535   4.231  25.930  1.00 28.07           O  
ATOM   2086  CB  LEU B  16     -23.769   2.555  26.509  1.00 34.83           C  
ATOM   2087  CG  LEU B  16     -22.264   2.729  26.275  1.00 34.01           C  
ATOM   2088  CD1 LEU B  16     -21.557   1.385  26.224  1.00 49.97           C  
ATOM   2089  CD2 LEU B  16     -22.007   3.508  24.994  1.00 30.15           C  
ATOM   2090  H   LEU B  16     -23.667   3.308  28.823  1.00 30.98           H  
ATOM   2091  HA  LEU B  16     -24.162   4.564  26.600  1.00 33.97           H  
ATOM   2092  HB2 LEU B  16     -23.887   1.814  27.124  1.00 41.80           H  
ATOM   2093  HB3 LEU B  16     -24.175   2.337  25.655  1.00 41.80           H  
ATOM   2094  HG  LEU B  16     -21.889   3.236  27.012  1.00 40.81           H  
ATOM   2095 HD11 LEU B  16     -20.610   1.533  26.076  1.00 59.96           H  
ATOM   2096 HD12 LEU B  16     -21.692   0.925  27.067  1.00 59.96           H  
ATOM   2097 HD13 LEU B  16     -21.928   0.861  25.497  1.00 59.96           H  
ATOM   2098 HD21 LEU B  16     -21.049   3.604  24.870  1.00 36.18           H  
ATOM   2099 HD22 LEU B  16     -22.390   3.022  24.247  1.00 36.18           H  
ATOM   2100 HD23 LEU B  16     -22.420   4.382  25.067  1.00 36.18           H  
ATOM   2101  N   LYS B  17     -26.657   2.979  27.793  1.00 30.09           N  
ATOM   2102  CA  LYS B  17     -28.111   2.848  27.741  1.00 33.34           C  
ATOM   2103  C   LYS B  17     -28.785   4.180  28.070  1.00 29.15           C  
ATOM   2104  O   LYS B  17     -29.749   4.578  27.418  1.00 31.74           O  
ATOM   2105  CB  LYS B  17     -28.585   1.761  28.708  1.00 31.58           C  
ATOM   2106  CG  LYS B  17     -28.265   0.342  28.258  1.00 41.10           C  
ATOM   2107  CD  LYS B  17     -28.605  -0.669  29.344  1.00 54.26           C  
ATOM   2108  CE  LYS B  17     -28.379  -2.100  28.878  1.00 71.13           C  
ATOM   2109  NZ  LYS B  17     -26.942  -2.394  28.618  1.00 76.55           N1+
ATOM   2110  H   LYS B  17     -26.292   2.567  28.454  1.00 36.11           H  
ATOM   2111  HA  LYS B  17     -28.374   2.590  26.844  1.00 40.00           H  
ATOM   2112  HB2 LYS B  17     -28.157   1.902  29.567  1.00 37.90           H  
ATOM   2113  HB3 LYS B  17     -29.547   1.830  28.806  1.00 37.90           H  
ATOM   2114  HG2 LYS B  17     -28.788   0.130  27.469  1.00 49.32           H  
ATOM   2115  HG3 LYS B  17     -27.317   0.273  28.063  1.00 49.32           H  
ATOM   2116  HD2 LYS B  17     -28.040  -0.510  30.117  1.00 65.12           H  
ATOM   2117  HD3 LYS B  17     -29.539  -0.574  29.587  1.00 65.12           H  
ATOM   2118  HE2 LYS B  17     -28.692  -2.710  29.564  1.00 85.36           H  
ATOM   2119  HE3 LYS B  17     -28.870  -2.246  28.054  1.00 85.36           H  
ATOM   2120  HZ1 LYS B  17     -26.848  -3.236  28.348  1.00 91.87           H  
ATOM   2121  HZ2 LYS B  17     -26.630  -1.850  27.986  1.00 91.87           H  
ATOM   2122  HZ3 LYS B  17     -26.468  -2.274  29.362  1.00 91.87           H  
ATOM   2123  N   GLN B  18     -28.267   4.864  29.084  1.00 23.61           N  
ATOM   2124  CA  GLN B  18     -28.770   6.178  29.460  1.00 23.40           C  
ATOM   2125  C   GLN B  18     -28.575   7.184  28.332  1.00 33.23           C  
ATOM   2126  O   GLN B  18     -29.452   8.006  28.065  1.00 26.57           O  
ATOM   2127  CB  GLN B  18     -28.072   6.671  30.724  1.00 26.09           C  
ATOM   2128  CG  GLN B  18     -28.475   5.926  31.983  1.00 26.47           C  
ATOM   2129  CD  GLN B  18     -27.700   6.390  33.197  1.00 35.34           C  
ATOM   2130  OE1 GLN B  18     -26.574   6.869  33.078  1.00 52.07           O  
ATOM   2131  NE2 GLN B  18     -28.300   6.254  34.373  1.00 54.56           N  
ATOM   2132  H   GLN B  18     -27.618   4.586  29.574  1.00 28.33           H  
ATOM   2133  HA  GLN B  18     -29.720   6.113  29.645  1.00 28.07           H  
ATOM   2134  HB2 GLN B  18     -27.114   6.565  30.612  1.00 31.31           H  
ATOM   2135  HB3 GLN B  18     -28.286   7.608  30.853  1.00 31.31           H  
ATOM   2136  HG2 GLN B  18     -29.418   6.076  32.152  1.00 31.76           H  
ATOM   2137  HG3 GLN B  18     -28.304   4.979  31.861  1.00 31.76           H  
ATOM   2138 HE21 GLN B  18     -29.090   5.916  34.417  1.00 65.47           H  
ATOM   2139 HE22 GLN B  18     -27.899   6.503  35.092  1.00 65.47           H  
ATOM   2140  N   LEU B  19     -27.421   7.115  27.676  1.00 21.15           N  
ATOM   2141  CA  LEU B  19     -27.126   7.992  26.550  1.00 24.05           C  
ATOM   2142  C   LEU B  19     -28.081   7.740  25.390  1.00 23.58           C  
ATOM   2143  O   LEU B  19     -28.534   8.681  24.739  1.00 33.82           O  
ATOM   2144  CB  LEU B  19     -25.681   7.803  26.088  1.00 26.16           C  
ATOM   2145  CG  LEU B  19     -24.612   8.431  26.983  1.00 30.52           C  
ATOM   2146  CD1 LEU B  19     -23.240   7.906  26.611  1.00 24.10           C  
ATOM   2147  CD2 LEU B  19     -24.647   9.951  26.885  1.00 31.16           C  
ATOM   2148  H   LEU B  19     -26.788   6.565  27.866  1.00 25.38           H  
ATOM   2149  HA  LEU B  19     -27.233   8.914  26.831  1.00 28.86           H  
ATOM   2150  HB2 LEU B  19     -25.497   6.852  26.040  1.00 31.40           H  
ATOM   2151  HB3 LEU B  19     -25.588   8.195  25.205  1.00 31.40           H  
ATOM   2152  HG  LEU B  19     -24.788   8.186  27.905  1.00 36.62           H  
ATOM   2153 HD11 LEU B  19     -22.578   8.316  27.189  1.00 28.92           H  
ATOM   2154 HD12 LEU B  19     -23.230   6.943  26.726  1.00 28.92           H  
ATOM   2155 HD13 LEU B  19     -23.057   8.131  25.685  1.00 28.92           H  
ATOM   2156 HD21 LEU B  19     -23.960  10.320  27.462  1.00 37.39           H  
ATOM   2157 HD22 LEU B  19     -24.482  10.211  25.965  1.00 37.39           H  
ATOM   2158 HD23 LEU B  19     -25.520  10.265  27.167  1.00 37.39           H  
ATOM   2159  N   GLU B  20     -28.381   6.469  25.133  1.00 24.28           N  
ATOM   2160  CA  GLU B  20     -29.339   6.108  24.095  1.00 24.43           C  
ATOM   2161  C   GLU B  20     -30.684   6.763  24.382  1.00 23.74           C  
ATOM   2162  O   GLU B  20     -31.333   7.297  23.484  1.00 25.12           O  
ATOM   2163  CB  GLU B  20     -29.498   4.588  23.999  1.00 27.57           C  
ATOM   2164  CG  GLU B  20     -28.421   3.895  23.170  1.00 46.03           C  
ATOM   2165  CD  GLU B  20     -28.733   2.433  22.906  1.00 39.41           C  
ATOM   2166  OE1 GLU B  20     -29.722   2.154  22.196  1.00 57.38           O  
ATOM   2167  OE2 GLU B  20     -27.993   1.563  23.412  1.00 46.91           O1-
ATOM   2168  H   GLU B  20     -28.041   5.797  25.548  1.00 29.14           H  
ATOM   2169  HA  GLU B  20     -29.020   6.434  23.239  1.00 29.32           H  
ATOM   2170  HB2 GLU B  20     -29.467   4.215  24.894  1.00 33.08           H  
ATOM   2171  HB3 GLU B  20     -30.356   4.390  23.592  1.00 33.08           H  
ATOM   2172  HG2 GLU B  20     -28.343   4.344  22.314  1.00 55.24           H  
ATOM   2173  HG3 GLU B  20     -27.577   3.940  23.647  1.00 55.24           H  
ATOM   2174  N   ASN B  21     -31.093   6.728  25.644  1.00 18.98           N  
ATOM   2175  CA  ASN B  21     -32.339   7.358  26.048  1.00 26.37           C  
ATOM   2176  C   ASN B  21     -32.238   8.868  25.894  1.00 33.71           C  
ATOM   2177  O   ASN B  21     -33.174   9.526  25.442  1.00 21.65           O  
ATOM   2178  CB  ASN B  21     -32.681   7.000  27.491  1.00 29.05           C  
ATOM   2179  CG  ASN B  21     -34.139   7.235  27.814  1.00 46.70           C  
ATOM   2180  OD1 ASN B  21     -35.030   6.736  27.126  1.00 47.50           O  
ATOM   2181  ND2 ASN B  21     -34.392   8.012  28.855  1.00 29.27           N  
ATOM   2182  H   ASN B  21     -30.666   6.345  26.285  1.00 22.78           H  
ATOM   2183  HA  ASN B  21     -33.058   7.042  25.478  1.00 31.65           H  
ATOM   2184  HB2 ASN B  21     -32.488   6.061  27.638  1.00 34.86           H  
ATOM   2185  HB3 ASN B  21     -32.149   7.547  28.088  1.00 34.86           H  
ATOM   2186 HD21 ASN B  21     -35.205   8.177  29.081  1.00 35.13           H  
ATOM   2187 HD22 ASN B  21     -33.743   8.352  29.305  1.00 35.13           H  
ATOM   2188  N   GLU B  22     -31.082   9.405  26.266  1.00 31.47           N  
ATOM   2189  CA  GLU B  22     -30.826  10.832  26.152  1.00 22.12           C  
ATOM   2190  C   GLU B  22     -30.916  11.281  24.696  1.00 23.11           C  
ATOM   2191  O   GLU B  22     -31.387  12.379  24.405  1.00 25.68           O  
ATOM   2192  CB  GLU B  22     -29.451  11.166  26.730  1.00 32.09           C  
ATOM   2193  CG  GLU B  22     -29.334  12.571  27.268  1.00 32.07           C  
ATOM   2194  CD  GLU B  22     -30.293  12.839  28.409  1.00 43.13           C  
ATOM   2195  OE1 GLU B  22     -30.996  13.869  28.356  1.00 29.60           O  
ATOM   2196  OE2 GLU B  22     -30.347  12.022  29.356  1.00 32.37           O1-
ATOM   2197  H   GLU B  22     -30.424   8.958  26.592  1.00 37.77           H  
ATOM   2198  HA  GLU B  22     -31.494  11.317  26.661  1.00 26.54           H  
ATOM   2199  HB2 GLU B  22     -29.263  10.554  27.460  1.00 38.51           H  
ATOM   2200  HB3 GLU B  22     -28.786  11.059  26.033  1.00 38.51           H  
ATOM   2201  HG2 GLU B  22     -28.431  12.711  27.594  1.00 38.48           H  
ATOM   2202  HG3 GLU B  22     -29.531  13.200  26.556  1.00 38.48           H  
ATOM   2203  N   ILE B  23     -30.467  10.423  23.785  1.00 28.40           N  
ATOM   2204  CA  ILE B  23     -30.547  10.707  22.357  1.00 29.05           C  
ATOM   2205  C   ILE B  23     -32.007  10.760  21.904  1.00 30.03           C  
ATOM   2206  O   ILE B  23     -32.375  11.583  21.065  1.00 27.57           O  
ATOM   2207  CB  ILE B  23     -29.773   9.648  21.536  1.00 23.63           C  
ATOM   2208  CG1 ILE B  23     -28.267   9.851  21.714  1.00 33.36           C  
ATOM   2209  CG2 ILE B  23     -30.127   9.731  20.052  1.00 25.50           C  
ATOM   2210  CD1 ILE B  23     -27.415   8.714  21.179  1.00 28.93           C  
ATOM   2211  H   ILE B  23     -30.109   9.663  23.971  1.00 34.07           H  
ATOM   2212  HA  ILE B  23     -30.147  11.573  22.184  1.00 34.86           H  
ATOM   2213  HB  ILE B  23     -30.009   8.766  21.863  1.00 28.36           H  
ATOM   2214 HG12 ILE B  23     -28.005  10.660  21.247  1.00 40.03           H  
ATOM   2215 HG13 ILE B  23     -28.075   9.943  22.660  1.00 40.03           H  
ATOM   2216 HG21 ILE B  23     -31.078   9.575  19.946  1.00 30.60           H  
ATOM   2217 HG22 ILE B  23     -29.896  10.614  19.722  1.00 30.60           H  
ATOM   2218 HG23 ILE B  23     -29.625   9.055  19.570  1.00 30.60           H  
ATOM   2219 HD11 ILE B  23     -26.480   8.923  21.332  1.00 34.71           H  
ATOM   2220 HD12 ILE B  23     -27.652   7.897  21.644  1.00 34.71           H  
ATOM   2221 HD13 ILE B  23     -27.582   8.615  20.229  1.00 34.71           H  
ATOM   2222  N   GLU B  24     -32.835   9.881  22.462  1.00 29.82           N  
ATOM   2223  CA  GLU B  24     -34.257   9.847  22.127  1.00 39.12           C  
ATOM   2224  C   GLU B  24     -34.973  11.110  22.605  1.00 30.01           C  
ATOM   2225  O   GLU B  24     -35.857  11.620  21.919  1.00 30.98           O  
ATOM   2226  CB  GLU B  24     -34.917   8.604  22.729  1.00 38.84           C  
ATOM   2227  CG  GLU B  24     -34.628   7.321  21.962  1.00 43.19           C  
ATOM   2228  CD  GLU B  24     -35.074   6.076  22.706  1.00 56.78           C  
ATOM   2229  OE1 GLU B  24     -35.885   6.201  23.649  1.00 69.67           O  
ATOM   2230  OE2 GLU B  24     -34.611   4.972  22.350  1.00 55.14           O  
ATOM   2231  H   GLU B  24     -32.597   9.290  23.040  1.00 35.78           H  
ATOM   2232  HA  GLU B  24     -34.351   9.797  21.163  1.00 46.95           H  
ATOM   2233  HB2 GLU B  24     -34.594   8.487  23.636  1.00 46.61           H  
ATOM   2234  HB3 GLU B  24     -35.878   8.734  22.737  1.00 46.61           H  
ATOM   2235  HG2 GLU B  24     -35.098   7.347  21.114  1.00 51.83           H  
ATOM   2236  HG3 GLU B  24     -33.672   7.252  21.810  1.00 51.83           H  
ATOM   2237  N   ILE B  25     -34.588  11.611  23.777  1.00 25.90           N  
ATOM   2238  CA  ILE B  25     -35.134  12.865  24.286  1.00 25.29           C  
ATOM   2239  C   ILE B  25     -34.777  14.011  23.343  1.00 30.28           C  
ATOM   2240  O   ILE B  25     -35.608  14.875  23.061  1.00 26.93           O  
ATOM   2241  CB  ILE B  25     -34.611  13.187  25.705  1.00 25.27           C  
ATOM   2242  CG1 ILE B  25     -35.065  12.111  26.696  1.00 24.47           C  
ATOM   2243  CG2 ILE B  25     -35.100  14.569  26.160  1.00 31.04           C  
ATOM   2244  CD1 ILE B  25     -34.523  12.296  28.110  1.00 19.20           C  
ATOM   2245  H   ILE B  25     -34.011  11.242  24.297  1.00 31.08           H  
ATOM   2246  HA  ILE B  25     -36.100  12.798  24.329  1.00 30.34           H  
ATOM   2247  HB  ILE B  25     -33.641  13.195  25.682  1.00 30.32           H  
ATOM   2248 HG12 ILE B  25     -36.033  12.124  26.748  1.00 29.36           H  
ATOM   2249 HG13 ILE B  25     -34.765  11.246  26.376  1.00 29.36           H  
ATOM   2250 HG21 ILE B  25     -34.760  14.746  27.051  1.00 37.25           H  
ATOM   2251 HG22 ILE B  25     -34.772  15.239  25.541  1.00 37.25           H  
ATOM   2252 HG23 ILE B  25     -36.070  14.572  26.170  1.00 37.25           H  
ATOM   2253 HD11 ILE B  25     -34.855  11.578  28.671  1.00 23.04           H  
ATOM   2254 HD12 ILE B  25     -33.553  12.273  28.081  1.00 23.04           H  
ATOM   2255 HD13 ILE B  25     -34.823  13.152  28.453  1.00 23.04           H  
ATOM   2256  N   ALA B  26     -33.536  14.011  22.864  1.00 28.86           N  
ATOM   2257  CA  ALA B  26     -33.053  15.051  21.963  1.00 22.96           C  
ATOM   2258  C   ALA B  26     -33.828  15.042  20.652  1.00 29.49           C  
ATOM   2259  O   ALA B  26     -34.141  16.095  20.091  1.00 28.26           O  
ATOM   2260  CB  ALA B  26     -31.563  14.871  21.697  1.00 23.00           C  
ATOM   2261  H   ALA B  26     -32.948  13.411  23.049  1.00 34.63           H  
ATOM   2262  HA  ALA B  26     -33.181  15.916  22.381  1.00 27.55           H  
ATOM   2263  HB1 ALA B  26     -31.263  15.572  21.097  1.00 27.60           H  
ATOM   2264  HB2 ALA B  26     -31.083  14.928  22.538  1.00 27.60           H  
ATOM   2265  HB3 ALA B  26     -31.418  14.003  21.291  1.00 27.60           H  
ATOM   2266  N   ARG B  27     -34.136  13.845  20.168  1.00 24.48           N  
ATOM   2267  CA  ARG B  27     -34.865  13.683  18.915  1.00 31.85           C  
ATOM   2268  C   ARG B  27     -36.300  14.184  19.044  1.00 32.51           C  
ATOM   2269  O   ARG B  27     -36.807  14.879  18.162  1.00 31.56           O  
ATOM   2270  CB  ARG B  27     -34.864  12.215  18.485  1.00 42.06           C  
ATOM   2271  CG  ARG B  27     -35.401  11.970  17.082  1.00 64.10           C  
ATOM   2272  CD  ARG B  27     -35.510  10.481  16.787  1.00 81.98           C  
ATOM   2273  NE  ARG B  27     -34.319   9.762  17.227  1.00 86.78           N  
ATOM   2274  CZ  ARG B  27     -33.173   9.719  16.555  1.00 80.36           C  
ATOM   2275  NH1 ARG B  27     -33.042  10.352  15.396  1.00 71.44           N  
ATOM   2276  NH2 ARG B  27     -32.149   9.036  17.048  1.00 78.90           N  
ATOM   2277  H   ARG B  27     -33.932  13.102  20.551  1.00 29.37           H  
ATOM   2278  HA  ARG B  27     -34.425  14.201  18.223  1.00 38.22           H  
ATOM   2279  HB2 ARG B  27     -33.953  11.884  18.514  1.00 50.48           H  
ATOM   2280  HB3 ARG B  27     -35.415  11.710  19.104  1.00 50.48           H  
ATOM   2281  HG2 ARG B  27     -36.285  12.362  17.003  1.00 76.92           H  
ATOM   2282  HG3 ARG B  27     -34.798  12.366  16.433  1.00 76.92           H  
ATOM   2283  HD2 ARG B  27     -36.276  10.117  17.256  1.00 98.37           H  
ATOM   2284  HD3 ARG B  27     -35.608  10.351  15.831  1.00 98.37           H  
ATOM   2285  HE  ARG B  27     -34.362   9.337  17.973  1.00104.13           H  
ATOM   2286 HH11 ARG B  27     -33.703  10.797  15.071  1.00 85.73           H  
ATOM   2287 HH12 ARG B  27     -32.296  10.317  14.969  1.00 85.73           H  
ATOM   2288 HH21 ARG B  27     -32.229   8.624  17.798  1.00 94.68           H  
ATOM   2289 HH22 ARG B  27     -31.406   9.004  16.617  1.00 94.68           H  
ATOM   2290  N   ASN B  28     -36.953  13.820  20.144  1.00 29.34           N  
ATOM   2291  CA  ASN B  28     -38.297  14.306  20.431  1.00 37.83           C  
ATOM   2292  C   ASN B  28     -38.310  15.823  20.557  1.00 25.82           C  
ATOM   2293  O   ASN B  28     -39.304  16.476  20.237  1.00 31.82           O  
ATOM   2294  CB  ASN B  28     -38.839  13.673  21.715  1.00 30.93           C  
ATOM   2295  CG  ASN B  28     -39.228  12.219  21.532  1.00 33.73           C  
ATOM   2296  OD1 ASN B  28     -39.534  11.780  20.425  1.00 38.98           O  
ATOM   2297  ND2 ASN B  28     -39.226  11.466  22.626  1.00 46.55           N  
ATOM   2298  H   ASN B  28     -36.637  13.289  20.743  1.00 35.21           H  
ATOM   2299  HA  ASN B  28     -38.887  14.059  19.701  1.00 45.40           H  
ATOM   2300  HB2 ASN B  28     -38.155  13.717  22.402  1.00 37.12           H  
ATOM   2301  HB3 ASN B  28     -39.627  14.161  22.000  1.00 37.12           H  
ATOM   2302 HD21 ASN B  28     -39.439  10.634  22.575  1.00 55.86           H  
ATOM   2303 HD22 ASN B  28     -39.012  11.809  23.385  1.00 55.86           H  
ATOM   2304  N   ALA B  29     -37.191  16.374  21.016  1.00 29.92           N  
ATOM   2305  CA  ALA B  29     -37.059  17.810  21.221  1.00 28.53           C  
ATOM   2306  C   ALA B  29     -36.649  18.536  19.942  1.00 23.43           C  
ATOM   2307  O   ALA B  29     -36.593  19.765  19.915  1.00 27.08           O  
ATOM   2308  CB  ALA B  29     -36.050  18.088  22.320  1.00 24.56           C  
ATOM   2309  H   ALA B  29     -36.483  15.929  21.219  1.00 35.91           H  
ATOM   2310  HA  ALA B  29     -37.915  18.167  21.504  1.00 34.24           H  
ATOM   2311  HB1 ALA B  29     -35.974  19.047  22.443  1.00 29.48           H  
ATOM   2312  HB2 ALA B  29     -36.356  17.671  23.140  1.00 29.48           H  
ATOM   2313  HB3 ALA B  29     -35.191  17.718  22.060  1.00 29.48           H  
ATOM   2314  N   GLY B  30     -36.365  17.776  18.888  1.00 24.56           N  
ATOM   2315  CA  GLY B  30     -35.895  18.353  17.641  1.00 28.83           C  
ATOM   2316  C   GLY B  30     -34.602  19.127  17.824  1.00 35.51           C  
ATOM   2317  O   GLY B  30     -34.307  20.051  17.064  1.00 29.52           O  
ATOM   2318  H   GLY B  30     -36.437  16.920  18.872  1.00 29.47           H  
ATOM   2319  HA2 GLY B  30     -35.742  17.647  16.994  1.00 34.59           H  
ATOM   2320  HA3 GLY B  30     -36.568  18.956  17.288  1.00 34.59           H  
ATOM   2321  N   ASP B  31     -33.835  18.750  18.843  1.00 24.23           N  
ATOM   2322  CA  ASP B  31     -32.559  19.395  19.133  1.00 32.69           C  
ATOM   2323  C   ASP B  31     -31.418  18.617  18.473  1.00 39.38           C  
ATOM   2324  O   ASP B  31     -30.844  17.707  19.072  1.00 25.57           O  
ATOM   2325  CB  ASP B  31     -32.348  19.491  20.647  1.00 27.41           C  
ATOM   2326  CG  ASP B  31     -31.269  20.486  21.028  1.00 28.73           C  
ATOM   2327  OD1 ASP B  31     -30.414  20.805  20.175  1.00 27.00           O  
ATOM   2328  OD2 ASP B  31     -31.277  20.950  22.188  1.00 32.96           O  
ATOM   2329  H   ASP B  31     -34.034  18.115  19.387  1.00 29.07           H  
ATOM   2330  HA  ASP B  31     -32.565  20.294  18.769  1.00 39.23           H  
ATOM   2331  HB2 ASP B  31     -33.177  19.774  21.064  1.00 32.89           H  
ATOM   2332  HB3 ASP B  31     -32.086  18.621  20.985  1.00 32.89           H  
ATOM   2333  N   ASP B  32     -31.101  18.982  17.233  1.00 34.28           N  
ATOM   2334  CA  ASP B  32     -30.106  18.267  16.436  1.00 43.85           C  
ATOM   2335  C   ASP B  32     -28.712  18.299  17.055  1.00 31.78           C  
ATOM   2336  O   ASP B  32     -28.039  17.271  17.138  1.00 35.68           O  
ATOM   2337  CB  ASP B  32     -30.039  18.854  15.023  1.00 50.51           C  
ATOM   2338  CG  ASP B  32     -31.255  18.511  14.185  1.00 51.78           C  
ATOM   2339  OD1 ASP B  32     -31.881  17.460  14.435  1.00 56.83           O  
ATOM   2340  OD2 ASP B  32     -31.580  19.293  13.268  1.00 64.18           O  
ATOM   2341  H   ASP B  32     -31.454  19.652  16.825  1.00 41.13           H  
ATOM   2342  HA  ASP B  32     -30.376  17.339  16.360  1.00 52.62           H  
ATOM   2343  HB2 ASP B  32     -29.981  19.821  15.085  1.00 60.61           H  
ATOM   2344  HB3 ASP B  32     -29.255  18.503  14.572  1.00 60.61           H  
ATOM   2345  N   GLU B  33     -28.279  19.480  17.479  1.00 32.36           N  
ATOM   2346  CA  GLU B  33     -26.924  19.654  17.980  1.00 31.18           C  
ATOM   2347  C   GLU B  33     -26.708  18.859  19.265  1.00 37.16           C  
ATOM   2348  O   GLU B  33     -25.663  18.235  19.442  1.00 29.29           O  
ATOM   2349  CB  GLU B  33     -26.627  21.140  18.202  1.00 27.02           C  
ATOM   2350  CG  GLU B  33     -25.143  21.461  18.376  1.00 64.85           C  
ATOM   2351  CD  GLU B  33     -24.655  21.352  19.813  1.00 75.47           C  
ATOM   2352  OE1 GLU B  33     -25.489  21.227  20.735  1.00 83.26           O  
ATOM   2353  OE2 GLU B  33     -23.423  21.399  20.017  1.00 71.97           O  
ATOM   2354  H   GLU B  33     -28.753  20.198  17.487  1.00 38.84           H  
ATOM   2355  HA  GLU B  33     -26.299  19.322  17.316  1.00 37.42           H  
ATOM   2356  HB2 GLU B  33     -26.950  21.640  17.436  1.00 32.43           H  
ATOM   2357  HB3 GLU B  33     -27.089  21.433  19.003  1.00 32.43           H  
ATOM   2358  HG2 GLU B  33     -24.624  20.841  17.840  1.00 77.81           H  
ATOM   2359  HG3 GLU B  33     -24.983  22.369  18.077  1.00 77.81           H  
ATOM   2360  N   ARG B  34     -27.697  18.859  20.153  1.00 34.08           N  
ATOM   2361  CA  ARG B  34     -27.576  18.103  21.394  1.00 35.20           C  
ATOM   2362  C   ARG B  34     -27.610  16.602  21.119  1.00 25.66           C  
ATOM   2363  O   ARG B  34     -26.935  15.827  21.794  1.00 20.79           O  
ATOM   2364  CB  ARG B  34     -28.683  18.478  22.377  1.00 32.62           C  
ATOM   2365  CG  ARG B  34     -28.492  17.841  23.743  1.00 43.38           C  
ATOM   2366  CD  ARG B  34     -29.504  18.337  24.751  1.00 65.90           C  
ATOM   2367  NE  ARG B  34     -29.429  19.783  24.950  1.00 67.43           N  
ATOM   2368  CZ  ARG B  34     -28.598  20.385  25.796  1.00 76.24           C  
ATOM   2369  NH1 ARG B  34     -27.750  19.674  26.532  1.00 75.14           N  
ATOM   2370  NH2 ARG B  34     -28.611  21.706  25.905  1.00 75.87           N  
ATOM   2371  H   ARG B  34     -28.440  19.282  20.062  1.00 40.90           H  
ATOM   2372  HA  ARG B  34     -26.724  18.312  21.809  1.00 42.24           H  
ATOM   2373  HB2 ARG B  34     -28.690  19.441  22.493  1.00 39.14           H  
ATOM   2374  HB3 ARG B  34     -29.535  18.179  22.023  1.00 39.14           H  
ATOM   2375  HG2 ARG B  34     -28.593  16.879  23.662  1.00 52.06           H  
ATOM   2376  HG3 ARG B  34     -27.606  18.056  24.073  1.00 52.06           H  
ATOM   2377  HD2 ARG B  34     -30.396  18.122  24.437  1.00 79.08           H  
ATOM   2378  HD3 ARG B  34     -29.339  17.906  25.604  1.00 79.08           H  
ATOM   2379  HE  ARG B  34     -29.959  20.278  24.489  1.00 80.92           H  
ATOM   2380 HH11 ARG B  34     -27.738  18.817  26.466  1.00 90.17           H  
ATOM   2381 HH12 ARG B  34     -27.215  20.071  27.076  1.00 90.17           H  
ATOM   2382 HH21 ARG B  34     -29.157  22.171  25.431  1.00 91.04           H  
ATOM   2383 HH22 ARG B  34     -28.073  22.098  26.450  1.00 91.04           H  
ATOM   2384  N   GLU B  35     -28.401  16.195  20.131  1.00 27.54           N  
ATOM   2385  CA  GLU B  35     -28.437  14.796  19.720  1.00 28.00           C  
ATOM   2386  C   GLU B  35     -27.063  14.363  19.219  1.00 32.32           C  
ATOM   2387  O   GLU B  35     -26.590  13.274  19.539  1.00 23.45           O  
ATOM   2388  CB  GLU B  35     -29.487  14.576  18.630  1.00 23.42           C  
ATOM   2389  CG  GLU B  35     -29.645  13.123  18.219  1.00 34.33           C  
ATOM   2390  CD  GLU B  35     -30.564  12.949  17.026  1.00 39.96           C  
ATOM   2391  OE1 GLU B  35     -31.315  13.894  16.710  1.00 52.40           O  
ATOM   2392  OE2 GLU B  35     -30.530  11.869  16.401  1.00 47.29           O  
ATOM   2393  H   GLU B  35     -28.926  16.708  19.684  1.00 33.05           H  
ATOM   2394  HA  GLU B  35     -28.671  14.244  20.482  1.00 33.60           H  
ATOM   2395  HB2 GLU B  35     -30.346  14.888  18.956  1.00 28.10           H  
ATOM   2396  HB3 GLU B  35     -29.230  15.082  17.843  1.00 28.10           H  
ATOM   2397  HG2 GLU B  35     -28.775  12.765  17.982  1.00 41.20           H  
ATOM   2398  HG3 GLU B  35     -30.019  12.624  18.961  1.00 41.20           H  
ATOM   2399  N   ASP B  36     -26.432  15.228  18.432  1.00 27.50           N  
ATOM   2400  CA  ASP B  36     -25.108  14.951  17.887  1.00 34.15           C  
ATOM   2401  C   ASP B  36     -24.050  14.866  18.982  1.00 32.46           C  
ATOM   2402  O   ASP B  36     -23.158  14.020  18.926  1.00 33.49           O  
ATOM   2403  CB  ASP B  36     -24.715  16.026  16.871  1.00 37.02           C  
ATOM   2404  CG  ASP B  36     -25.532  15.952  15.595  1.00 37.70           C  
ATOM   2405  OD1 ASP B  36     -26.217  14.930  15.380  1.00 49.63           O  
ATOM   2406  OD2 ASP B  36     -25.480  16.913  14.801  1.00 47.22           O1-
ATOM   2407  H   ASP B  36     -26.753  15.990  18.196  1.00 33.01           H  
ATOM   2408  HA  ASP B  36     -25.130  14.098  17.426  1.00 40.98           H  
ATOM   2409  HB2 ASP B  36     -24.854  16.901  17.266  1.00 44.43           H  
ATOM   2410  HB3 ASP B  36     -23.780  15.912  16.636  1.00 44.43           H  
ATOM   2411  N   ARG B  37     -24.147  15.744  19.976  1.00 26.87           N  
ATOM   2412  CA  ARG B  37     -23.193  15.743  21.080  1.00 32.94           C  
ATOM   2413  C   ARG B  37     -23.260  14.436  21.866  1.00 30.32           C  
ATOM   2414  O   ARG B  37     -22.226  13.869  22.224  1.00 30.54           O  
ATOM   2415  CB  ARG B  37     -23.443  16.929  22.015  1.00 26.97           C  
ATOM   2416  CG  ARG B  37     -22.985  18.272  21.450  1.00 37.78           C  
ATOM   2417  CD  ARG B  37     -22.830  19.315  22.549  1.00 54.03           C  
ATOM   2418  NE  ARG B  37     -24.020  19.398  23.397  1.00 71.92           N  
ATOM   2419  CZ  ARG B  37     -24.807  20.467  23.515  1.00 68.41           C  
ATOM   2420  NH1 ARG B  37     -24.552  21.587  22.845  1.00 71.43           N1+
ATOM   2421  NH2 ARG B  37     -25.861  20.418  24.317  1.00 66.16           N  
ATOM   2422  H   ARG B  37     -24.755  16.349  20.035  1.00 32.24           H  
ATOM   2423  HA  ARG B  37     -22.296  15.829  20.721  1.00 39.53           H  
ATOM   2424  HB2 ARG B  37     -24.395  16.991  22.192  1.00 32.36           H  
ATOM   2425  HB3 ARG B  37     -22.964  16.778  22.845  1.00 32.36           H  
ATOM   2426  HG2 ARG B  37     -22.126  18.160  21.014  1.00 45.34           H  
ATOM   2427  HG3 ARG B  37     -23.644  18.595  20.816  1.00 45.34           H  
ATOM   2428  HD2 ARG B  37     -22.075  19.077  23.109  1.00 64.83           H  
ATOM   2429  HD3 ARG B  37     -22.685  20.185  22.144  1.00 64.83           H  
ATOM   2430  HE  ARG B  37     -24.229  18.701  23.857  1.00 86.31           H  
ATOM   2431 HH11 ARG B  37     -23.871  21.629  22.322  1.00 85.72           H  
ATOM   2432 HH12 ARG B  37     -25.069  22.268  22.933  1.00 85.72           H  
ATOM   2433 HH21 ARG B  37     -26.034  19.699  24.756  1.00 79.39           H  
ATOM   2434 HH22 ARG B  37     -26.371  21.105  24.399  1.00 79.39           H  
ATOM   2435  N   TYR B  38     -24.475  13.958  22.121  1.00 29.95           N  
ATOM   2436  CA  TYR B  38     -24.668  12.720  22.866  1.00 21.76           C  
ATOM   2437  C   TYR B  38     -24.266  11.506  22.040  1.00 19.57           C  
ATOM   2438  O   TYR B  38     -23.899  10.466  22.589  1.00 21.65           O  
ATOM   2439  CB  TYR B  38     -26.122  12.579  23.319  1.00 30.06           C  
ATOM   2440  CG  TYR B  38     -26.474  13.425  24.521  1.00 24.65           C  
ATOM   2441  CD1 TYR B  38     -25.767  13.302  25.710  1.00 28.33           C  
ATOM   2442  CD2 TYR B  38     -27.519  14.334  24.472  1.00 39.78           C  
ATOM   2443  CE1 TYR B  38     -26.083  14.069  26.812  1.00 39.10           C  
ATOM   2444  CE2 TYR B  38     -27.845  15.105  25.570  1.00 39.99           C  
ATOM   2445  CZ  TYR B  38     -27.125  14.969  26.738  1.00 44.80           C  
ATOM   2446  OH  TYR B  38     -27.448  15.735  27.834  1.00 62.41           O  
ATOM   2447  H   TYR B  38     -25.207  14.335  21.872  1.00 35.94           H  
ATOM   2448  HA  TYR B  38     -24.109  12.739  23.659  1.00 26.11           H  
ATOM   2449  HB2 TYR B  38     -26.703  12.845  22.589  1.00 36.07           H  
ATOM   2450  HB3 TYR B  38     -26.289  11.652  23.550  1.00 36.07           H  
ATOM   2451  HD1 TYR B  38     -25.063  12.697  25.762  1.00 34.00           H  
ATOM   2452  HD2 TYR B  38     -28.006  14.430  23.686  1.00 47.74           H  
ATOM   2453  HE1 TYR B  38     -25.599  13.977  27.601  1.00 46.92           H  
ATOM   2454  HE2 TYR B  38     -28.547  15.713  25.523  1.00 47.98           H  
ATOM   2455  HH  TYR B  38     -28.097  16.236  27.653  1.00 74.89           H  
ATOM   2456  N   ARG B  39     -24.343  11.636  20.721  1.00 29.58           N  
ATOM   2457  CA  ARG B  39     -23.879  10.580  19.833  1.00 33.71           C  
ATOM   2458  C   ARG B  39     -22.362  10.436  19.928  1.00 30.98           C  
ATOM   2459  O   ARG B  39     -21.839   9.323  19.935  1.00 28.20           O  
ATOM   2460  CB  ARG B  39     -24.290  10.863  18.389  1.00 29.92           C  
ATOM   2461  CG  ARG B  39     -25.728  10.497  18.055  1.00 33.56           C  
ATOM   2462  CD  ARG B  39     -26.085  10.931  16.640  1.00 41.32           C  
ATOM   2463  NE  ARG B  39     -27.353  10.363  16.186  1.00 45.54           N  
ATOM   2464  CZ  ARG B  39     -27.471   9.259  15.451  1.00 56.99           C  
ATOM   2465  NH1 ARG B  39     -26.397   8.576  15.070  1.00 56.58           N1+
ATOM   2466  NH2 ARG B  39     -28.674   8.834  15.092  1.00 60.15           N  
ATOM   2467  H   ARG B  39     -24.660  12.325  20.315  1.00 35.50           H  
ATOM   2468  HA  ARG B  39     -24.280   9.739  20.102  1.00 40.46           H  
ATOM   2469  HB2 ARG B  39     -24.181  11.811  18.216  1.00 35.90           H  
ATOM   2470  HB3 ARG B  39     -23.713  10.355  17.797  1.00 35.90           H  
ATOM   2471  HG2 ARG B  39     -25.838   9.536  18.117  1.00 40.27           H  
ATOM   2472  HG3 ARG B  39     -26.326  10.946  18.672  1.00 40.27           H  
ATOM   2473  HD2 ARG B  39     -26.161  11.897  16.615  1.00 49.58           H  
ATOM   2474  HD3 ARG B  39     -25.388  10.635  16.033  1.00 49.58           H  
ATOM   2475  HE  ARG B  39     -28.076  10.772  16.410  1.00 54.65           H  
ATOM   2476 HH11 ARG B  39     -25.613   8.846  15.298  1.00 67.89           H  
ATOM   2477 HH12 ARG B  39     -26.486   7.864  14.595  1.00 67.89           H  
ATOM   2478 HH21 ARG B  39     -29.375   9.270  15.335  1.00 72.18           H  
ATOM   2479 HH22 ARG B  39     -28.755   8.121  14.618  1.00 72.18           H  
ATOM   2480  N   ILE B  40     -21.661  11.564  20.004  1.00 28.02           N  
ATOM   2481  CA  ILE B  40     -20.206  11.555  20.148  1.00 27.47           C  
ATOM   2482  C   ILE B  40     -19.814  10.980  21.506  1.00 29.86           C  
ATOM   2483  O   ILE B  40     -18.857  10.211  21.611  1.00 29.16           O  
ATOM   2484  CB  ILE B  40     -19.608  12.970  19.997  1.00 31.19           C  
ATOM   2485  CG1 ILE B  40     -19.888  13.512  18.594  1.00 35.29           C  
ATOM   2486  CG2 ILE B  40     -18.099  12.951  20.257  1.00 35.82           C  
ATOM   2487  CD1 ILE B  40     -19.522  14.972  18.405  1.00 39.12           C  
ATOM   2488  H   ILE B  40     -22.004  12.352  19.974  1.00 33.62           H  
ATOM   2489  HA  ILE B  40     -19.823  10.990  19.459  1.00 32.96           H  
ATOM   2490  HB  ILE B  40     -20.028  13.555  20.646  1.00 37.43           H  
ATOM   2491 HG12 ILE B  40     -19.377  12.994  17.953  1.00 42.35           H  
ATOM   2492 HG13 ILE B  40     -20.836  13.419  18.409  1.00 42.35           H  
ATOM   2493 HG21 ILE B  40     -17.750  13.850  20.156  1.00 42.98           H  
ATOM   2494 HG22 ILE B  40     -17.938  12.633  21.159  1.00 42.98           H  
ATOM   2495 HG23 ILE B  40     -17.676  12.357  19.617  1.00 42.98           H  
ATOM   2496 HD11 ILE B  40     -19.730  15.233  17.494  1.00 46.94           H  
ATOM   2497 HD12 ILE B  40     -20.034  15.509  19.029  1.00 46.94           H  
ATOM   2498 HD13 ILE B  40     -18.573  15.083  18.573  1.00 46.94           H  
ATOM   2499  N   ALA B  41     -20.555  11.361  22.542  1.00 22.78           N  
ATOM   2500  CA  ALA B  41     -20.310  10.856  23.887  1.00 18.84           C  
ATOM   2501  C   ALA B  41     -20.514   9.349  23.935  1.00 23.66           C  
ATOM   2502  O   ALA B  41     -19.836   8.642  24.681  1.00 20.25           O  
ATOM   2503  CB  ALA B  41     -21.222  11.546  24.885  1.00 28.39           C  
ATOM   2504  H   ALA B  41     -21.211  11.914  22.491  1.00 27.34           H  
ATOM   2505  HA  ALA B  41     -19.392  11.046  24.136  1.00 22.60           H  
ATOM   2506  HB1 ALA B  41     -21.042  11.196  25.772  1.00 34.07           H  
ATOM   2507  HB2 ALA B  41     -21.048  12.501  24.864  1.00 34.07           H  
ATOM   2508  HB3 ALA B  41     -22.145  11.373  24.641  1.00 34.07           H  
ATOM   2509  N   TYR B  42     -21.459   8.867  23.137  1.00 24.67           N  
ATOM   2510  CA  TYR B  42     -21.724   7.439  23.033  1.00 27.00           C  
ATOM   2511  C   TYR B  42     -20.511   6.720  22.440  1.00 22.07           C  
ATOM   2512  O   TYR B  42     -20.122   5.649  22.906  1.00 25.40           O  
ATOM   2513  CB  TYR B  42     -22.969   7.194  22.179  1.00 28.30           C  
ATOM   2514  CG  TYR B  42     -23.460   5.768  22.194  1.00 23.94           C  
ATOM   2515  CD1 TYR B  42     -22.993   4.844  21.271  1.00 32.90           C  
ATOM   2516  CD2 TYR B  42     -24.395   5.345  23.129  1.00 22.88           C  
ATOM   2517  CE1 TYR B  42     -23.440   3.537  21.280  1.00 37.71           C  
ATOM   2518  CE2 TYR B  42     -24.848   4.040  23.146  1.00 30.96           C  
ATOM   2519  CZ  TYR B  42     -24.368   3.141  22.218  1.00 40.00           C  
ATOM   2520  OH  TYR B  42     -24.816   1.840  22.230  1.00 46.88           O  
ATOM   2521  H   TYR B  42     -21.966   9.352  22.640  1.00 29.60           H  
ATOM   2522  HA  TYR B  42     -21.887   7.079  23.919  1.00 32.39           H  
ATOM   2523  HB2 TYR B  42     -23.687   7.757  22.507  1.00 33.96           H  
ATOM   2524  HB3 TYR B  42     -22.765   7.426  21.259  1.00 33.96           H  
ATOM   2525  HD1 TYR B  42     -22.366   5.109  20.636  1.00 39.48           H  
ATOM   2526  HD2 TYR B  42     -24.721   5.950  23.756  1.00 27.46           H  
ATOM   2527  HE1 TYR B  42     -23.117   2.929  20.655  1.00 45.25           H  
ATOM   2528  HE2 TYR B  42     -25.474   3.770  23.778  1.00 37.15           H  
ATOM   2529  HH  TYR B  42     -25.374   1.734  22.848  1.00 56.26           H  
ATOM   2530  N   LEU B  43     -19.918   7.320  21.412  1.00 21.10           N  
ATOM   2531  CA  LEU B  43     -18.722   6.770  20.785  1.00 30.47           C  
ATOM   2532  C   LEU B  43     -17.548   6.797  21.759  1.00 27.44           C  
ATOM   2533  O   LEU B  43     -16.760   5.854  21.819  1.00 34.07           O  
ATOM   2534  CB  LEU B  43     -18.367   7.551  19.517  1.00 36.16           C  
ATOM   2535  CG  LEU B  43     -19.388   7.557  18.376  1.00 34.89           C  
ATOM   2536  CD1 LEU B  43     -18.870   8.378  17.203  1.00 38.88           C  
ATOM   2537  CD2 LEU B  43     -19.719   6.151  17.932  1.00 26.57           C  
ATOM   2538  H   LEU B  43     -20.192   8.054  21.058  1.00 25.33           H  
ATOM   2539  HA  LEU B  43     -18.888   5.847  20.536  1.00 36.56           H  
ATOM   2540  HB2 LEU B  43     -18.217   8.477  19.767  1.00 43.39           H  
ATOM   2541  HB3 LEU B  43     -17.544   7.183  19.159  1.00 43.39           H  
ATOM   2542  HG  LEU B  43     -20.208   7.970  18.690  1.00 41.87           H  
ATOM   2543 HD11 LEU B  43     -19.532   8.368  16.494  1.00 46.66           H  
ATOM   2544 HD12 LEU B  43     -18.717   9.289  17.499  1.00 46.66           H  
ATOM   2545 HD13 LEU B  43     -18.040   7.988  16.887  1.00 46.66           H  
ATOM   2546 HD21 LEU B  43     -20.366   6.192  17.210  1.00 31.88           H  
ATOM   2547 HD22 LEU B  43     -18.907   5.718  17.624  1.00 31.88           H  
ATOM   2548 HD23 LEU B  43     -20.090   5.662  18.683  1.00 31.88           H  
ATOM   2549  N   ALA B  44     -17.440   7.884  22.517  1.00 22.17           N  
ATOM   2550  CA  ALA B  44     -16.384   8.025  23.512  1.00 15.35           C  
ATOM   2551  C   ALA B  44     -16.507   6.948  24.581  1.00 19.12           C  
ATOM   2552  O   ALA B  44     -15.512   6.347  24.987  1.00 24.56           O  
ATOM   2553  CB  ALA B  44     -16.432   9.407  24.149  1.00 17.44           C  
ATOM   2554  H   ALA B  44     -17.971   8.559  22.473  1.00 26.60           H  
ATOM   2555  HA  ALA B  44     -15.523   7.922  23.078  1.00 18.42           H  
ATOM   2556  HB1 ALA B  44     -15.722   9.476  24.806  1.00 20.92           H  
ATOM   2557  HB2 ALA B  44     -16.311  10.077  23.458  1.00 20.92           H  
ATOM   2558  HB3 ALA B  44     -17.294   9.527  24.578  1.00 20.92           H  
ATOM   2559  N   ALA B  45     -17.735   6.710  25.032  1.00 23.48           N  
ATOM   2560  CA  ALA B  45     -17.992   5.728  26.078  1.00 23.94           C  
ATOM   2561  C   ALA B  45     -17.709   4.314  25.588  1.00 28.23           C  
ATOM   2562  O   ALA B  45     -17.229   3.471  26.347  1.00 20.11           O  
ATOM   2563  CB  ALA B  45     -19.426   5.841  26.565  1.00 29.49           C  
ATOM   2564  H   ALA B  45     -18.441   7.108  24.744  1.00 28.17           H  
ATOM   2565  HA  ALA B  45     -17.406   5.908  26.830  1.00 28.73           H  
ATOM   2566  HB1 ALA B  45     -19.576   5.180  27.260  1.00 35.39           H  
ATOM   2567  HB2 ALA B  45     -19.570   6.732  26.920  1.00 35.39           H  
ATOM   2568  HB3 ALA B  45     -20.026   5.680  25.820  1.00 35.39           H  
ATOM   2569  N   LEU B  46     -18.016   4.059  24.320  1.00 25.31           N  
ATOM   2570  CA  LEU B  46     -17.743   2.763  23.709  1.00 39.19           C  
ATOM   2571  C   LEU B  46     -16.245   2.490  23.641  1.00 28.72           C  
ATOM   2572  O   LEU B  46     -15.780   1.415  24.023  1.00 27.49           O  
ATOM   2573  CB  LEU B  46     -18.335   2.696  22.301  1.00 31.03           C  
ATOM   2574  CG  LEU B  46     -19.723   2.076  22.134  1.00 41.73           C  
ATOM   2575  CD1 LEU B  46     -20.158   2.195  20.684  1.00 28.74           C  
ATOM   2576  CD2 LEU B  46     -19.738   0.619  22.576  1.00 33.83           C  
ATOM   2577  H   LEU B  46     -18.386   4.625  23.789  1.00 30.37           H  
ATOM   2578  HA  LEU B  46     -18.153   2.066  24.244  1.00 47.03           H  
ATOM   2579  HB2 LEU B  46     -18.387   3.601  21.956  1.00 37.24           H  
ATOM   2580  HB3 LEU B  46     -17.728   2.180  21.747  1.00 37.24           H  
ATOM   2581  HG  LEU B  46     -20.357   2.565  22.682  1.00 50.08           H  
ATOM   2582 HD11 LEU B  46     -21.039   1.800  20.586  1.00 34.49           H  
ATOM   2583 HD12 LEU B  46     -20.187   3.133  20.439  1.00 34.49           H  
ATOM   2584 HD13 LEU B  46     -19.521   1.725  20.124  1.00 34.49           H  
ATOM   2585 HD21 LEU B  46     -20.632   0.263  22.455  1.00 40.59           H  
ATOM   2586 HD22 LEU B  46     -19.107   0.120  22.035  1.00 40.59           H  
ATOM   2587 HD23 LEU B  46     -19.485   0.570  23.511  1.00 40.59           H  
ATOM   2588  N   GLU B  47     -15.496   3.470  23.146  1.00 24.82           N  
ATOM   2589  CA  GLU B  47     -14.054   3.334  22.997  1.00 28.55           C  
ATOM   2590  C   GLU B  47     -13.395   3.169  24.363  1.00 39.13           C  
ATOM   2591  O   GLU B  47     -12.550   2.293  24.551  1.00 23.97           O  
ATOM   2592  CB  GLU B  47     -13.478   4.547  22.259  1.00 21.52           C  
ATOM   2593  CG  GLU B  47     -11.961   4.523  22.039  1.00 35.82           C  
ATOM   2594  CD  GLU B  47     -11.510   3.466  21.041  1.00 27.59           C  
ATOM   2595  OE1 GLU B  47     -12.356   2.682  20.557  1.00 30.33           O  
ATOM   2596  OE2 GLU B  47     -10.299   3.422  20.739  1.00 41.42           O1-
ATOM   2597  H   GLU B  47     -15.804   4.230  22.886  1.00 29.78           H  
ATOM   2598  HA  GLU B  47     -13.862   2.541  22.472  1.00 34.26           H  
ATOM   2599  HB2 GLU B  47     -13.898   4.603  21.386  1.00 25.83           H  
ATOM   2600  HB3 GLU B  47     -13.685   5.345  22.770  1.00 25.83           H  
ATOM   2601  HG2 GLU B  47     -11.679   5.388  21.704  1.00 42.98           H  
ATOM   2602  HG3 GLU B  47     -11.525   4.339  22.885  1.00 42.98           H  
ATOM   2603  N   ALA B  48     -13.794   4.006  25.316  1.00 24.83           N  
ATOM   2604  CA  ALA B  48     -13.257   3.931  26.669  1.00 19.74           C  
ATOM   2605  C   ALA B  48     -13.509   2.551  27.266  1.00 25.41           C  
ATOM   2606  O   ALA B  48     -12.619   1.954  27.871  1.00 22.52           O  
ATOM   2607  CB  ALA B  48     -13.870   5.013  27.548  1.00 18.90           C  
ATOM   2608  H   ALA B  48     -14.377   4.629  25.204  1.00 29.80           H  
ATOM   2609  HA  ALA B  48     -12.298   4.075  26.638  1.00 23.69           H  
ATOM   2610  HB1 ALA B  48     -13.497   4.942  28.441  1.00 22.68           H  
ATOM   2611  HB2 ALA B  48     -13.662   5.881  27.170  1.00 22.68           H  
ATOM   2612  HB3 ALA B  48     -14.831   4.886  27.579  1.00 22.68           H  
ATOM   2613  N   TYR B  49     -14.725   2.047  27.084  1.00 29.89           N  
ATOM   2614  CA  TYR B  49     -15.086   0.726  27.583  1.00 24.57           C  
ATOM   2615  C   TYR B  49     -14.177  -0.359  27.009  1.00 30.68           C  
ATOM   2616  O   TYR B  49     -13.731  -1.253  27.729  1.00 29.75           O  
ATOM   2617  CB  TYR B  49     -16.544   0.402  27.244  1.00 32.46           C  
ATOM   2618  CG  TYR B  49     -16.918  -1.034  27.533  1.00 24.54           C  
ATOM   2619  CD1 TYR B  49     -17.419  -1.406  28.772  1.00 34.68           C  
ATOM   2620  CD2 TYR B  49     -16.763  -2.021  26.567  1.00 31.19           C  
ATOM   2621  CE1 TYR B  49     -17.758  -2.717  29.042  1.00 37.26           C  
ATOM   2622  CE2 TYR B  49     -17.097  -3.335  26.827  1.00 43.29           C  
ATOM   2623  CZ  TYR B  49     -17.594  -3.677  28.066  1.00 38.64           C  
ATOM   2624  OH  TYR B  49     -17.929  -4.985  28.329  1.00 50.65           O  
ATOM   2625  H   TYR B  49     -15.362   2.453  26.673  1.00 35.87           H  
ATOM   2626  HA  TYR B  49     -14.992   0.716  28.549  1.00 29.48           H  
ATOM   2627  HB2 TYR B  49     -17.123   0.973  27.772  1.00 38.95           H  
ATOM   2628  HB3 TYR B  49     -16.690   0.565  26.299  1.00 38.95           H  
ATOM   2629  HD1 TYR B  49     -17.529  -0.760  29.433  1.00 41.61           H  
ATOM   2630  HD2 TYR B  49     -16.426  -1.792  25.730  1.00 37.43           H  
ATOM   2631  HE1 TYR B  49     -18.093  -2.951  29.877  1.00 44.71           H  
ATOM   2632  HE2 TYR B  49     -16.988  -3.984  26.170  1.00 51.95           H  
ATOM   2633  HH  TYR B  49     -17.781  -5.461  27.653  1.00 60.78           H  
ATOM   2634  N   ARG B  50     -13.913  -0.274  25.710  1.00 21.60           N  
ATOM   2635  CA  ARG B  50     -13.143  -1.297  25.015  1.00 28.44           C  
ATOM   2636  C   ARG B  50     -11.672  -1.263  25.400  1.00 30.57           C  
ATOM   2637  O   ARG B  50     -11.034  -2.307  25.537  1.00 23.13           O  
ATOM   2638  CB  ARG B  50     -13.271  -1.125  23.508  1.00 29.52           C  
ATOM   2639  CG  ARG B  50     -12.587  -2.214  22.710  1.00 37.68           C  
ATOM   2640  CD  ARG B  50     -12.428  -1.789  21.278  1.00 34.69           C  
ATOM   2641  NE  ARG B  50     -11.410  -0.753  21.130  1.00 26.99           N  
ATOM   2642  CZ  ARG B  50     -10.103  -0.989  21.096  1.00 34.60           C  
ATOM   2643  NH1 ARG B  50      -9.641  -2.232  21.201  1.00 37.42           N1+
ATOM   2644  NH2 ARG B  50      -9.253   0.019  20.959  1.00 60.85           N  
ATOM   2645  H   ARG B  50     -14.171   0.372  25.204  1.00 25.92           H  
ATOM   2646  HA  ARG B  50     -13.495  -2.171  25.249  1.00 34.12           H  
ATOM   2647  HB2 ARG B  50     -14.212  -1.130  23.271  1.00 35.43           H  
ATOM   2648  HB3 ARG B  50     -12.873  -0.277  23.255  1.00 35.43           H  
ATOM   2649  HG2 ARG B  50     -11.706  -2.382  23.080  1.00 45.22           H  
ATOM   2650  HG3 ARG B  50     -13.125  -3.021  22.734  1.00 45.22           H  
ATOM   2651  HD2 ARG B  50     -12.162  -2.554  20.745  1.00 41.62           H  
ATOM   2652  HD3 ARG B  50     -13.271  -1.433  20.956  1.00 41.62           H  
ATOM   2653  HE  ARG B  50     -11.673   0.063  21.060  1.00 32.39           H  
ATOM   2654 HH11 ARG B  50     -10.190  -2.888  21.291  1.00 44.90           H  
ATOM   2655 HH12 ARG B  50      -8.794  -2.379  21.179  1.00 44.90           H  
ATOM   2656 HH21 ARG B  50      -9.548   0.824  20.891  1.00 73.02           H  
ATOM   2657 HH22 ARG B  50      -8.406  -0.132  20.937  1.00 73.02           H  
ATOM   2658  N   LEU B  51     -11.131  -0.058  25.538  1.00 24.94           N  
ATOM   2659  CA  LEU B  51      -9.750   0.106  25.962  1.00 21.13           C  
ATOM   2660  C   LEU B  51      -9.553  -0.571  27.313  1.00 19.88           C  
ATOM   2661  O   LEU B  51      -8.590  -1.310  27.514  1.00 21.06           O  
ATOM   2662  CB  LEU B  51      -9.379   1.588  26.034  1.00 14.66           C  
ATOM   2663  CG  LEU B  51      -9.257   2.296  24.683  1.00 20.64           C  
ATOM   2664  CD1 LEU B  51      -9.239   3.802  24.868  1.00 16.27           C  
ATOM   2665  CD2 LEU B  51      -8.006   1.834  23.945  1.00 27.07           C  
ATOM   2666  H   LEU B  51     -11.544   0.681  25.391  1.00 29.93           H  
ATOM   2667  HA  LEU B  51      -9.164  -0.323  25.319  1.00 25.36           H  
ATOM   2668  HB2 LEU B  51     -10.061   2.052  26.546  1.00 17.60           H  
ATOM   2669  HB3 LEU B  51      -8.524   1.670  26.485  1.00 17.60           H  
ATOM   2670  HG  LEU B  51     -10.027   2.070  24.139  1.00 24.76           H  
ATOM   2671 HD11 LEU B  51      -9.161   4.226  23.999  1.00 19.53           H  
ATOM   2672 HD12 LEU B  51     -10.064   4.077  25.297  1.00 19.53           H  
ATOM   2673 HD13 LEU B  51      -8.481   4.043  25.423  1.00 19.53           H  
ATOM   2674 HD21 LEU B  51      -7.954   2.297  23.094  1.00 32.48           H  
ATOM   2675 HD22 LEU B  51      -7.227   2.042  24.484  1.00 32.48           H  
ATOM   2676 HD23 LEU B  51      -8.062   0.877  23.798  1.00 32.48           H  
ATOM   2677  N   LEU B  52     -10.488  -0.333  28.227  1.00 22.92           N  
ATOM   2678  CA  LEU B  52     -10.430  -0.939  29.550  1.00 20.68           C  
ATOM   2679  C   LEU B  52     -10.611  -2.454  29.462  1.00 31.41           C  
ATOM   2680  O   LEU B  52     -10.032  -3.201  30.251  1.00 25.65           O  
ATOM   2681  CB  LEU B  52     -11.491  -0.325  30.466  1.00 21.86           C  
ATOM   2682  CG  LEU B  52     -11.308   1.163  30.786  1.00 25.15           C  
ATOM   2683  CD1 LEU B  52     -12.474   1.685  31.610  1.00 21.03           C  
ATOM   2684  CD2 LEU B  52      -9.993   1.418  31.512  1.00 23.76           C  
ATOM   2685  H   LEU B  52     -11.168   0.179  28.105  1.00 27.50           H  
ATOM   2686  HA  LEU B  52      -9.559  -0.763  29.940  1.00 24.81           H  
ATOM   2687  HB2 LEU B  52     -12.358  -0.426  30.041  1.00 26.23           H  
ATOM   2688  HB3 LEU B  52     -11.485  -0.806  31.308  1.00 26.23           H  
ATOM   2689  HG  LEU B  52     -11.287   1.661  29.954  1.00 30.18           H  
ATOM   2690 HD11 LEU B  52     -12.332   2.626  31.797  1.00 25.24           H  
ATOM   2691 HD12 LEU B  52     -13.294   1.568  31.105  1.00 25.24           H  
ATOM   2692 HD13 LEU B  52     -12.523   1.185  32.440  1.00 25.24           H  
ATOM   2693 HD21 LEU B  52      -9.913   2.366  31.697  1.00 28.51           H  
ATOM   2694 HD22 LEU B  52      -9.989   0.917  32.342  1.00 28.51           H  
ATOM   2695 HD23 LEU B  52      -9.260   1.128  30.947  1.00 28.51           H  
ATOM   2696  N   ALA B  53     -11.410  -2.902  28.499  1.00 31.28           N  
ATOM   2697  CA  ALA B  53     -11.613  -4.330  28.279  1.00 32.51           C  
ATOM   2698  C   ALA B  53     -10.332  -4.974  27.754  1.00 26.18           C  
ATOM   2699  O   ALA B  53     -10.082  -6.160  27.974  1.00 33.31           O  
ATOM   2700  CB  ALA B  53     -12.761  -4.560  27.310  1.00 27.07           C  
ATOM   2701  H   ALA B  53     -11.847  -2.398  27.956  1.00 37.53           H  
ATOM   2702  HA  ALA B  53     -11.841  -4.753  29.122  1.00 39.01           H  
ATOM   2703  HB1 ALA B  53     -12.878  -5.514  27.179  1.00 32.49           H  
ATOM   2704  HB2 ALA B  53     -13.570  -4.175  27.682  1.00 32.49           H  
ATOM   2705  HB3 ALA B  53     -12.550  -4.133  26.465  1.00 32.49           H  
ATOM   2706  N   GLU B  54      -9.528  -4.177  27.058  1.00 33.08           N  
ATOM   2707  CA  GLU B  54      -8.238  -4.625  26.545  1.00 23.79           C  
ATOM   2708  C   GLU B  54      -7.162  -4.603  27.628  1.00 23.86           C  
ATOM   2709  O   GLU B  54      -6.002  -4.924  27.367  1.00 19.54           O  
ATOM   2710  CB  GLU B  54      -7.807  -3.753  25.364  1.00 25.52           C  
ATOM   2711  CG  GLU B  54      -8.406  -4.172  24.034  1.00 48.11           C  
ATOM   2712  CD  GLU B  54      -7.910  -5.534  23.567  1.00 57.99           C  
ATOM   2713  OE1 GLU B  54      -6.959  -6.068  24.176  1.00 64.16           O  
ATOM   2714  OE2 GLU B  54      -8.472  -6.071  22.590  1.00 63.71           O1-
ATOM   2715  H   GLU B  54      -9.711  -3.359  26.866  1.00 39.70           H  
ATOM   2716  HA  GLU B  54      -8.325  -5.537  26.228  1.00 28.55           H  
ATOM   2717  HB2 GLU B  54      -8.079  -2.838  25.536  1.00 30.62           H  
ATOM   2718  HB3 GLU B  54      -6.841  -3.798  25.280  1.00 30.62           H  
ATOM   2719  HG2 GLU B  54      -9.371  -4.218  24.123  1.00 57.73           H  
ATOM   2720  HG3 GLU B  54      -8.166  -3.517  23.359  1.00 57.73           H  
ATOM   2721  N   GLY B  55      -7.553  -4.225  28.840  1.00 21.13           N  
ATOM   2722  CA  GLY B  55      -6.642  -4.210  29.968  1.00 18.61           C  
ATOM   2723  C   GLY B  55      -5.761  -2.976  30.011  1.00 16.14           C  
ATOM   2724  O   GLY B  55      -4.776  -2.939  30.747  1.00 20.96           O  
ATOM   2725  H   GLY B  55      -8.351  -3.971  29.034  1.00 25.35           H  
ATOM   2726  HA2 GLY B  55      -7.152  -4.249  30.792  1.00 22.33           H  
ATOM   2727  HA3 GLY B  55      -6.069  -4.992  29.928  1.00 22.33           H  
ATOM   2728  N   VAL B  56      -6.111  -1.962  29.225  1.00 18.48           N  
ATOM   2729  CA  VAL B  56      -5.348  -0.717  29.192  1.00 20.84           C  
ATOM   2730  C   VAL B  56      -5.537   0.070  30.489  1.00 21.54           C  
ATOM   2731  O   VAL B  56      -6.659   0.224  30.976  1.00 17.50           O  
ATOM   2732  CB  VAL B  56      -5.761   0.159  27.990  1.00 18.10           C  
ATOM   2733  CG1 VAL B  56      -4.983   1.469  27.974  1.00 13.86           C  
ATOM   2734  CG2 VAL B  56      -5.549  -0.596  26.689  1.00 22.43           C  
ATOM   2735  H   VAL B  56      -6.791  -1.970  28.699  1.00 22.18           H  
ATOM   2736  HA  VAL B  56      -4.405  -0.927  29.101  1.00 25.01           H  
ATOM   2737  HB  VAL B  56      -6.705   0.371  28.063  1.00 21.72           H  
ATOM   2738 HG11 VAL B  56      -5.266   1.994  27.209  1.00 16.63           H  
ATOM   2739 HG12 VAL B  56      -5.165   1.954  28.794  1.00 16.63           H  
ATOM   2740 HG13 VAL B  56      -4.036   1.272  27.909  1.00 16.63           H  
ATOM   2741 HG21 VAL B  56      -5.814  -0.028  25.948  1.00 26.92           H  
ATOM   2742 HG22 VAL B  56      -4.611  -0.828  26.608  1.00 26.92           H  
ATOM   2743 HG23 VAL B  56      -6.090  -1.401  26.699  1.00 26.92           H  
ATOM   2744  N   ARG B  57      -4.435   0.557  31.050  1.00 19.22           N  
ATOM   2745  CA  ARG B  57      -4.486   1.345  32.277  1.00 15.67           C  
ATOM   2746  C   ARG B  57      -5.329   2.602  32.056  1.00 20.08           C  
ATOM   2747  O   ARG B  57      -5.352   3.155  30.958  1.00 15.71           O  
ATOM   2748  CB  ARG B  57      -3.075   1.712  32.738  1.00 20.29           C  
ATOM   2749  CG  ARG B  57      -2.359   2.697  31.830  1.00 12.64           C  
ATOM   2750  CD  ARG B  57      -0.852   2.578  31.981  1.00 17.09           C  
ATOM   2751  NE  ARG B  57      -0.427   2.692  33.375  1.00 19.30           N  
ATOM   2752  CZ  ARG B  57      -0.199   3.840  34.010  1.00 24.10           C  
ATOM   2753  NH1 ARG B  57      -0.357   5.002  33.391  1.00 20.98           N1+
ATOM   2754  NH2 ARG B  57       0.187   3.822  35.277  1.00 20.88           N  
ATOM   2755  H   ARG B  57      -3.641   0.444  30.738  1.00 23.06           H  
ATOM   2756  HA  ARG B  57      -4.905   0.818  32.976  1.00 18.80           H  
ATOM   2757  HB2 ARG B  57      -3.130   2.111  33.620  1.00 24.35           H  
ATOM   2758  HB3 ARG B  57      -2.540   0.904  32.777  1.00 24.35           H  
ATOM   2759  HG2 ARG B  57      -2.589   2.510  30.906  1.00 15.17           H  
ATOM   2760  HG3 ARG B  57      -2.619   3.601  32.066  1.00 15.17           H  
ATOM   2761  HD2 ARG B  57      -0.566   1.713  31.649  1.00 20.51           H  
ATOM   2762  HD3 ARG B  57      -0.425   3.287  31.477  1.00 20.51           H  
ATOM   2763  HE  ARG B  57      -0.316   1.963  33.817  1.00 23.17           H  
ATOM   2764 HH11 ARG B  57      -0.607   5.021  32.568  1.00 25.17           H  
ATOM   2765 HH12 ARG B  57      -0.208   5.737  33.812  1.00 25.17           H  
ATOM   2766 HH21 ARG B  57       0.290   3.072  35.685  1.00 25.06           H  
ATOM   2767 HH22 ARG B  57       0.333   4.561  35.692  1.00 25.06           H  
ATOM   2768  N   ILE B  58      -6.015   3.047  33.105  1.00 18.56           N  
ATOM   2769  CA  ILE B  58      -7.009   4.113  32.985  1.00 19.53           C  
ATOM   2770  C   ILE B  58      -6.440   5.422  32.420  1.00 18.20           C  
ATOM   2771  O   ILE B  58      -7.056   6.026  31.545  1.00 18.14           O  
ATOM   2772  CB  ILE B  58      -7.683   4.384  34.354  1.00 26.47           C  
ATOM   2773  CG1 ILE B  58      -8.548   3.185  34.745  1.00 28.09           C  
ATOM   2774  CG2 ILE B  58      -8.552   5.641  34.306  1.00 26.26           C  
ATOM   2775  CD1 ILE B  58      -8.914   3.136  36.209  1.00 29.26           C  
ATOM   2776  H   ILE B  58      -5.923   2.745  33.905  1.00 22.27           H  
ATOM   2777  HA  ILE B  58      -7.702   3.814  32.376  1.00 23.44           H  
ATOM   2778  HB  ILE B  58      -6.993   4.505  35.025  1.00 31.76           H  
ATOM   2779 HG12 ILE B  58      -9.373   3.217  34.236  1.00 33.71           H  
ATOM   2780 HG13 ILE B  58      -8.065   2.371  34.534  1.00 33.71           H  
ATOM   2781 HG21 ILE B  58      -8.956   5.778  35.177  1.00 31.52           H  
ATOM   2782 HG22 ILE B  58      -7.995   6.401  34.076  1.00 31.52           H  
ATOM   2783 HG23 ILE B  58      -9.243   5.521  33.636  1.00 31.52           H  
ATOM   2784 HD11 ILE B  58      -9.459   2.351  36.372  1.00 35.11           H  
ATOM   2785 HD12 ILE B  58      -8.101   3.090  36.736  1.00 35.11           H  
ATOM   2786 HD13 ILE B  58      -9.411   3.937  36.437  1.00 35.11           H  
ATOM   2787  N   PRO B  59      -5.272   5.869  32.911  1.00 18.70           N  
ATOM   2788  CA  PRO B  59      -4.715   7.106  32.344  1.00 19.04           C  
ATOM   2789  C   PRO B  59      -4.453   7.010  30.842  1.00 24.92           C  
ATOM   2790  O   PRO B  59      -4.677   7.978  30.117  1.00 19.83           O  
ATOM   2791  CB  PRO B  59      -3.400   7.288  33.111  1.00 21.65           C  
ATOM   2792  CG  PRO B  59      -3.578   6.520  34.371  1.00 31.44           C  
ATOM   2793  CD  PRO B  59      -4.450   5.354  34.020  1.00 17.15           C  
ATOM   2794  HA  PRO B  59      -5.302   7.857  32.525  1.00 22.84           H  
ATOM   2795  HB2 PRO B  59      -2.666   6.927  32.590  1.00 25.98           H  
ATOM   2796  HB3 PRO B  59      -3.259   8.229  33.299  1.00 25.98           H  
ATOM   2797  HG2 PRO B  59      -2.715   6.216  34.692  1.00 37.72           H  
ATOM   2798  HG3 PRO B  59      -4.010   7.081  35.035  1.00 37.72           H  
ATOM   2799  HD2 PRO B  59      -3.910   4.605  33.722  1.00 20.58           H  
ATOM   2800  HD3 PRO B  59      -5.012   5.111  34.773  1.00 20.58           H  
ATOM   2801  N   GLU B  60      -3.990   5.851  30.383  1.00 24.70           N  
ATOM   2802  CA  GLU B  60      -3.697   5.650  28.967  1.00 19.89           C  
ATOM   2803  C   GLU B  60      -4.989   5.520  28.161  1.00 20.07           C  
ATOM   2804  O   GLU B  60      -5.058   5.951  27.010  1.00 14.94           O  
ATOM   2805  CB  GLU B  60      -2.820   4.408  28.777  1.00 18.41           C  
ATOM   2806  CG  GLU B  60      -2.345   4.180  27.351  1.00 14.93           C  
ATOM   2807  CD  GLU B  60      -1.497   2.929  27.211  1.00 17.14           C  
ATOM   2808  OE1 GLU B  60      -1.053   2.386  28.246  1.00 21.19           O  
ATOM   2809  OE2 GLU B  60      -1.275   2.492  26.064  1.00 19.40           O1-
ATOM   2810  H   GLU B  60      -3.836   5.162  30.874  1.00 29.64           H  
ATOM   2811  HA  GLU B  60      -3.209   6.418  28.632  1.00 23.87           H  
ATOM   2812  HB2 GLU B  60      -2.034   4.495  29.338  1.00 22.09           H  
ATOM   2813  HB3 GLU B  60      -3.327   3.626  29.046  1.00 22.09           H  
ATOM   2814  HG2 GLU B  60      -3.117   4.086  26.771  1.00 17.92           H  
ATOM   2815  HG3 GLU B  60      -1.809   4.939  27.071  1.00 17.92           H  
ATOM   2816  N   ALA B  61      -6.010   4.929  28.777  1.00 17.14           N  
ATOM   2817  CA  ALA B  61      -7.314   4.780  28.139  1.00 19.92           C  
ATOM   2818  C   ALA B  61      -7.921   6.141  27.806  1.00 21.69           C  
ATOM   2819  O   ALA B  61      -8.499   6.328  26.736  1.00 16.95           O  
ATOM   2820  CB  ALA B  61      -8.253   3.990  29.038  1.00 19.42           C  
ATOM   2821  H   ALA B  61      -5.971   4.603  29.572  1.00 20.57           H  
ATOM   2822  HA  ALA B  61      -7.207   4.288  27.310  1.00 23.90           H  
ATOM   2823  HB1 ALA B  61      -9.112   3.902  28.596  1.00 23.30           H  
ATOM   2824  HB2 ALA B  61      -7.872   3.112  29.198  1.00 23.30           H  
ATOM   2825  HB3 ALA B  61      -8.359   4.464  29.877  1.00 23.30           H  
ATOM   2826  N   VAL B  62      -7.782   7.087  28.729  1.00 16.62           N  
ATOM   2827  CA  VAL B  62      -8.279   8.442  28.522  1.00 12.15           C  
ATOM   2828  C   VAL B  62      -7.606   9.105  27.322  1.00 18.61           C  
ATOM   2829  O   VAL B  62      -8.269   9.741  26.502  1.00 21.93           O  
ATOM   2830  CB  VAL B  62      -8.057   9.314  29.777  1.00 24.25           C  
ATOM   2831  CG1 VAL B  62      -8.396  10.776  29.497  1.00 28.98           C  
ATOM   2832  CG2 VAL B  62      -8.888   8.790  30.937  1.00 22.17           C  
ATOM   2833  H   VAL B  62      -7.399   6.968  29.490  1.00 19.94           H  
ATOM   2834  HA  VAL B  62      -9.232   8.404  28.348  1.00 14.58           H  
ATOM   2835  HB  VAL B  62      -7.122   9.266  30.033  1.00 29.10           H  
ATOM   2836 HG11 VAL B  62      -8.246  11.294  30.304  1.00 34.78           H  
ATOM   2837 HG12 VAL B  62      -7.825  11.101  28.784  1.00 34.78           H  
ATOM   2838 HG13 VAL B  62      -9.327  10.839  29.232  1.00 34.78           H  
ATOM   2839 HG21 VAL B  62      -8.734   9.351  31.714  1.00 26.60           H  
ATOM   2840 HG22 VAL B  62      -9.826   8.816  30.690  1.00 26.60           H  
ATOM   2841 HG23 VAL B  62      -8.622   7.877  31.130  1.00 26.60           H  
ATOM   2842  N   GLN B  63      -6.288   8.957  27.221  1.00 18.43           N  
ATOM   2843  CA  GLN B  63      -5.534   9.603  26.154  1.00 21.85           C  
ATOM   2844  C   GLN B  63      -5.854   8.984  24.795  1.00 16.33           C  
ATOM   2845  O   GLN B  63      -6.016   9.693  23.803  1.00 24.31           O  
ATOM   2846  CB  GLN B  63      -4.031   9.513  26.432  1.00 19.28           C  
ATOM   2847  CG  GLN B  63      -3.599  10.189  27.726  1.00 19.86           C  
ATOM   2848  CD  GLN B  63      -3.828  11.690  27.711  1.00 27.12           C  
ATOM   2849  OE1 GLN B  63      -3.685  12.345  26.677  1.00 26.63           O  
ATOM   2850  NE2 GLN B  63      -4.192  12.242  28.862  1.00 25.49           N  
ATOM   2851  H   GLN B  63      -5.808   8.488  27.759  1.00 22.12           H  
ATOM   2852  HA  GLN B  63      -5.776  10.541  26.120  1.00 26.21           H  
ATOM   2853  HB2 GLN B  63      -3.780   8.577  26.489  1.00 23.13           H  
ATOM   2854  HB3 GLN B  63      -3.553   9.937  25.702  1.00 23.13           H  
ATOM   2855  HG2 GLN B  63      -4.107   9.815  28.462  1.00 23.83           H  
ATOM   2856  HG3 GLN B  63      -2.651  10.031  27.863  1.00 23.83           H  
ATOM   2857 HE21 GLN B  63      -4.286  11.753  29.563  1.00 30.59           H  
ATOM   2858 HE22 GLN B  63      -4.334  13.089  28.906  1.00 30.59           H  
ATOM   2859  N   ARG B  64      -5.943   7.660  24.753  1.00 15.52           N  
ATOM   2860  CA  ARG B  64      -6.216   6.964  23.501  1.00 28.60           C  
ATOM   2861  C   ARG B  64      -7.664   7.173  23.066  1.00 31.72           C  
ATOM   2862  O   ARG B  64      -7.957   7.237  21.874  1.00 27.19           O  
ATOM   2863  CB  ARG B  64      -5.896   5.474  23.639  1.00 16.91           C  
ATOM   2864  CG  ARG B  64      -4.395   5.183  23.620  1.00 24.50           C  
ATOM   2865  CD  ARG B  64      -4.067   3.755  24.035  1.00 21.60           C  
ATOM   2866  NE  ARG B  64      -4.491   2.769  23.044  1.00 25.91           N  
ATOM   2867  CZ  ARG B  64      -4.290   1.460  23.158  1.00 30.40           C  
ATOM   2868  NH1 ARG B  64      -3.664   0.967  24.219  1.00 29.47           N1+
ATOM   2869  NH2 ARG B  64      -4.715   0.638  22.207  1.00 42.33           N  
ATOM   2870  H   ARG B  64      -5.851   7.142  25.433  1.00 18.62           H  
ATOM   2871  HA  ARG B  64      -5.642   7.329  22.808  1.00 34.31           H  
ATOM   2872  HB2 ARG B  64      -6.253   5.152  24.482  1.00 20.29           H  
ATOM   2873  HB3 ARG B  64      -6.303   4.995  22.901  1.00 20.29           H  
ATOM   2874  HG2 ARG B  64      -4.058   5.320  22.721  1.00 29.40           H  
ATOM   2875  HG3 ARG B  64      -3.949   5.784  24.237  1.00 29.40           H  
ATOM   2876  HD2 ARG B  64      -3.108   3.672  24.149  1.00 25.92           H  
ATOM   2877  HD3 ARG B  64      -4.520   3.556  24.869  1.00 25.92           H  
ATOM   2878  HE  ARG B  64      -4.898   3.054  22.342  1.00 31.09           H  
ATOM   2879 HH11 ARG B  64      -3.387   1.495  24.839  1.00 35.36           H  
ATOM   2880 HH12 ARG B  64      -3.535   0.119  24.288  1.00 35.36           H  
ATOM   2881 HH21 ARG B  64      -5.121   0.953  21.516  1.00 50.79           H  
ATOM   2882 HH22 ARG B  64      -4.583  -0.208  22.279  1.00 50.79           H  
ATOM   2883  N   ALA B  65      -8.567   7.291  24.034  1.00 36.47           N  
ATOM   2884  CA  ALA B  65      -9.958   7.606  23.730  1.00 28.29           C  
ATOM   2885  C   ALA B  65     -10.055   8.997  23.108  1.00 21.80           C  
ATOM   2886  O   ALA B  65     -10.825   9.217  22.177  1.00 23.57           O  
ATOM   2887  CB  ALA B  65     -10.813   7.519  24.983  1.00 27.78           C  
ATOM   2888  H   ALA B  65      -8.401   7.194  24.872  1.00 43.76           H  
ATOM   2889  HA  ALA B  65     -10.297   6.963  23.088  1.00 33.95           H  
ATOM   2890  HB1 ALA B  65     -11.731   7.733  24.754  1.00 33.34           H  
ATOM   2891  HB2 ALA B  65     -10.761   6.618  25.338  1.00 33.34           H  
ATOM   2892  HB3 ALA B  65     -10.479   8.152  25.637  1.00 33.34           H  
ATOM   2893  N   ALA B  66      -9.260   9.930  23.621  1.00 21.51           N  
ATOM   2894  CA  ALA B  66      -9.219  11.283  23.076  1.00 27.27           C  
ATOM   2895  C   ALA B  66      -8.728  11.281  21.628  1.00 42.86           C  
ATOM   2896  O   ALA B  66      -9.225  12.037  20.794  1.00 31.31           O  
ATOM   2897  CB  ALA B  66      -8.333  12.170  23.932  1.00 27.26           C  
ATOM   2898  H   ALA B  66      -8.732   9.805  24.289  1.00 25.81           H  
ATOM   2899  HA  ALA B  66     -10.115  11.654  23.087  1.00 32.72           H  
ATOM   2900  HB1 ALA B  66      -8.320  13.062  23.553  1.00 32.71           H  
ATOM   2901  HB2 ALA B  66      -8.691  12.198  24.833  1.00 32.71           H  
ATOM   2902  HB3 ALA B  66      -7.436  11.801  23.944  1.00 32.71           H  
ATOM   2903  N   ALA B  67      -7.750  10.429  21.335  1.00 36.47           N  
ATOM   2904  CA  ALA B  67      -7.210  10.325  19.983  1.00 31.12           C  
ATOM   2905  C   ALA B  67      -8.238   9.710  19.035  1.00 32.52           C  
ATOM   2906  O   ALA B  67      -8.366  10.130  17.884  1.00 36.12           O  
ATOM   2907  CB  ALA B  67      -5.931   9.501  19.986  1.00 34.53           C  
ATOM   2908  H   ALA B  67      -7.381   9.900  21.902  1.00 43.76           H  
ATOM   2909  HA  ALA B  67      -6.995  11.213  19.658  1.00 37.35           H  
ATOM   2910  HB1 ALA B  67      -5.590   9.445  19.080  1.00 41.43           H  
ATOM   2911  HB2 ALA B  67      -5.278   9.934  20.559  1.00 41.43           H  
ATOM   2912  HB3 ALA B  67      -6.128   8.613  20.322  1.00 41.43           H  
ATOM   2913  N   TYR B  68      -8.963   8.710  19.527  1.00 27.62           N  
ATOM   2914  CA  TYR B  68     -10.027   8.071  18.762  1.00 32.30           C  
ATOM   2915  C   TYR B  68     -11.070   9.088  18.316  1.00 33.29           C  
ATOM   2916  O   TYR B  68     -11.527   9.065  17.174  1.00 33.74           O  
ATOM   2917  CB  TYR B  68     -10.687   6.972  19.597  1.00 24.83           C  
ATOM   2918  CG  TYR B  68     -11.984   6.442  19.024  1.00 37.20           C  
ATOM   2919  CD1 TYR B  68     -13.201   7.038  19.336  1.00 24.73           C  
ATOM   2920  CD2 TYR B  68     -11.994   5.335  18.185  1.00 44.25           C  
ATOM   2921  CE1 TYR B  68     -14.387   6.556  18.819  1.00 28.78           C  
ATOM   2922  CE2 TYR B  68     -13.178   4.844  17.664  1.00 55.45           C  
ATOM   2923  CZ  TYR B  68     -14.371   5.458  17.985  1.00 55.94           C  
ATOM   2924  OH  TYR B  68     -15.549   4.972  17.469  1.00 44.19           O  
ATOM   2925  H   TYR B  68      -8.855   8.379  20.314  1.00 33.14           H  
ATOM   2926  HA  TYR B  68      -9.647   7.660  17.969  1.00 38.77           H  
ATOM   2927  HB2 TYR B  68     -10.071   6.226  19.671  1.00 29.80           H  
ATOM   2928  HB3 TYR B  68     -10.879   7.326  20.480  1.00 29.80           H  
ATOM   2929  HD1 TYR B  68     -13.215   7.780  19.897  1.00 29.68           H  
ATOM   2930  HD2 TYR B  68     -11.192   4.920  17.967  1.00 53.09           H  
ATOM   2931  HE1 TYR B  68     -15.192   6.968  19.035  1.00 34.54           H  
ATOM   2932  HE2 TYR B  68     -13.170   4.104  17.101  1.00 66.54           H  
ATOM   2933  HH  TYR B  68     -15.396   4.306  16.980  1.00 53.03           H  
ATOM   2934  N   LEU B  69     -11.438   9.982  19.226  1.00 35.54           N  
ATOM   2935  CA  LEU B  69     -12.460  10.984  18.954  1.00 28.94           C  
ATOM   2936  C   LEU B  69     -12.009  11.980  17.892  1.00 37.41           C  
ATOM   2937  O   LEU B  69     -12.814  12.440  17.080  1.00 36.60           O  
ATOM   2938  CB  LEU B  69     -12.825  11.719  20.244  1.00 35.05           C  
ATOM   2939  CG  LEU B  69     -13.551  10.857  21.277  1.00 22.10           C  
ATOM   2940  CD1 LEU B  69     -13.514  11.512  22.646  1.00 29.08           C  
ATOM   2941  CD2 LEU B  69     -14.985  10.597  20.837  1.00 27.22           C  
ATOM   2942  H   LEU B  69     -11.106  10.030  20.018  1.00 42.65           H  
ATOM   2943  HA  LEU B  69     -13.258  10.539  18.628  1.00 34.72           H  
ATOM   2944  HB2 LEU B  69     -12.010  12.048  20.655  1.00 42.05           H  
ATOM   2945  HB3 LEU B  69     -13.404  12.465  20.023  1.00 42.05           H  
ATOM   2946  HG  LEU B  69     -13.101  10.001  21.344  1.00 26.52           H  
ATOM   2947 HD11 LEU B  69     -13.981  10.944  23.280  1.00 34.89           H  
ATOM   2948 HD12 LEU B  69     -12.589  11.621  22.918  1.00 34.89           H  
ATOM   2949 HD13 LEU B  69     -13.949  12.377  22.594  1.00 34.89           H  
ATOM   2950 HD21 LEU B  69     -15.426  10.050  21.505  1.00 32.66           H  
ATOM   2951 HD22 LEU B  69     -15.446  11.446  20.747  1.00 32.66           H  
ATOM   2952 HD23 LEU B  69     -14.975  10.135  19.984  1.00 32.66           H  
ATOM   2953  N   ALA B  70     -10.723  12.313  17.903  1.00 30.83           N  
ATOM   2954  CA  ALA B  70     -10.169  13.242  16.926  1.00 42.47           C  
ATOM   2955  C   ALA B  70     -10.160  12.621  15.532  1.00 29.06           C  
ATOM   2956  O   ALA B  70     -10.539  13.266  14.555  1.00 36.83           O  
ATOM   2957  CB  ALA B  70      -8.765  13.659  17.329  1.00 36.47           C  
ATOM   2958  H   ALA B  70     -10.148  12.012  18.468  1.00 36.99           H  
ATOM   2959  HA  ALA B  70     -10.722  14.039  16.897  1.00 50.97           H  
ATOM   2960  HB1 ALA B  70      -8.417  14.276  16.667  1.00 43.76           H  
ATOM   2961  HB2 ALA B  70      -8.801  14.090  18.197  1.00 43.76           H  
ATOM   2962  HB3 ALA B  70      -8.203  12.870  17.375  1.00 43.76           H  
ATOM   2963  N   SER B  71      -9.734  11.365  15.447  1.00 39.54           N  
ATOM   2964  CA  SER B  71      -9.665  10.668  14.168  1.00 46.55           C  
ATOM   2965  C   SER B  71     -11.055  10.484  13.571  1.00 51.94           C  
ATOM   2966  O   SER B  71     -11.208  10.368  12.355  1.00 53.57           O  
ATOM   2967  CB  SER B  71      -8.988   9.308  14.330  1.00 33.72           C  
ATOM   2968  OG  SER B  71      -9.880   8.357  14.887  1.00 54.03           O  
ATOM   2969  H   SER B  71      -9.478  10.892  16.118  1.00 47.45           H  
ATOM   2970  HA  SER B  71      -9.138  11.195  13.547  1.00 55.86           H  
ATOM   2971  HB2 SER B  71      -8.698   8.994  13.459  1.00 40.47           H  
ATOM   2972  HB3 SER B  71      -8.223   9.405  14.919  1.00 40.47           H  
ATOM   2973  HG  SER B  71     -10.140   8.616  15.643  1.00 64.84           H  
ATOM   2974  N   MET B  72     -12.066  10.448  14.433  1.00 38.70           N  
ATOM   2975  CA  MET B  72     -13.448  10.336  13.981  1.00 37.21           C  
ATOM   2976  C   MET B  72     -13.984  11.681  13.498  1.00 35.61           C  
ATOM   2977  O   MET B  72     -15.103  11.765  12.989  1.00 43.58           O  
ATOM   2978  CB  MET B  72     -14.336   9.791  15.102  1.00 28.21           C  
ATOM   2979  CG  MET B  72     -14.284   8.283  15.262  1.00 40.26           C  
ATOM   2980  SD  MET B  72     -14.867   7.424  13.788  1.00 47.59           S  
ATOM   2981  CE  MET B  72     -15.594   5.958  14.512  1.00 37.02           C  
ATOM   2982  H   MET B  72     -11.978  10.487  15.288  1.00 46.44           H  
ATOM   2983  HA  MET B  72     -13.483   9.705  13.245  1.00 44.65           H  
ATOM   2984  HB2 MET B  72     -14.056  10.187  15.942  1.00 33.85           H  
ATOM   2985  HB3 MET B  72     -15.256  10.036  14.916  1.00 33.85           H  
ATOM   2986  HG2 MET B  72     -13.368   8.012  15.427  1.00 48.31           H  
ATOM   2987  HG3 MET B  72     -14.849   8.022  16.006  1.00 48.31           H  
ATOM   2988  HE1 MET B  72     -15.952   5.400  13.803  1.00 44.43           H  
ATOM   2989  HE2 MET B  72     -14.909   5.474  15.000  1.00 44.43           H  
ATOM   2990  HE3 MET B  72     -16.306   6.224  15.115  1.00 44.43           H  
ATOM   2991  N   GLY B  73     -13.183  12.731  13.662  1.00 46.21           N  
ATOM   2992  CA  GLY B  73     -13.550  14.055  13.192  1.00 31.29           C  
ATOM   2993  C   GLY B  73     -14.245  14.893  14.246  1.00 45.62           C  
ATOM   2994  O   GLY B  73     -15.109  15.709  13.922  1.00 59.50           O  
ATOM   2995  H   GLY B  73     -12.415  12.698  14.047  1.00 55.45           H  
ATOM   2996  HA2 GLY B  73     -12.751  14.525  12.907  1.00 37.55           H  
ATOM   2997  HA3 GLY B  73     -14.143  13.971  12.430  1.00 37.55           H  
ATOM   2998  N   TYR B  74     -13.869  14.691  15.506  1.00 44.74           N  
ATOM   2999  CA  TYR B  74     -14.392  15.499  16.605  1.00 41.28           C  
ATOM   3000  C   TYR B  74     -13.265  15.976  17.522  1.00 39.00           C  
ATOM   3001  O   TYR B  74     -13.268  15.684  18.715  1.00 38.83           O  
ATOM   3002  CB  TYR B  74     -15.424  14.706  17.411  1.00 42.04           C  
ATOM   3003  CG  TYR B  74     -16.454  14.009  16.557  1.00 39.86           C  
ATOM   3004  CD1 TYR B  74     -17.390  14.733  15.833  1.00 56.46           C  
ATOM   3005  CD2 TYR B  74     -16.492  12.624  16.478  1.00 37.69           C  
ATOM   3006  CE1 TYR B  74     -18.333  14.098  15.050  1.00 45.68           C  
ATOM   3007  CE2 TYR B  74     -17.431  11.978  15.700  1.00 49.55           C  
ATOM   3008  CZ  TYR B  74     -18.351  12.719  14.988  1.00 50.21           C  
ATOM   3009  OH  TYR B  74     -19.291  12.080  14.210  1.00 55.23           O  
ATOM   3010  H   TYR B  74     -13.308  14.088  15.753  1.00 53.68           H  
ATOM   3011  HA  TYR B  74     -14.834  16.282  16.240  1.00 49.54           H  
ATOM   3012  HB2 TYR B  74     -14.962  14.030  17.931  1.00 50.44           H  
ATOM   3013  HB3 TYR B  74     -15.892  15.314  18.004  1.00 50.44           H  
ATOM   3014  HD1 TYR B  74     -17.380  15.662  15.874  1.00 67.75           H  
ATOM   3015  HD2 TYR B  74     -15.873  12.122  16.957  1.00 45.23           H  
ATOM   3016  HE1 TYR B  74     -18.955  14.596  14.570  1.00 54.82           H  
ATOM   3017  HE2 TYR B  74     -17.444  11.049  15.656  1.00 59.46           H  
ATOM   3018  HH  TYR B  74     -19.190  11.247  14.262  1.00 66.27           H  
ATOM   3019  N   PRO B  75     -12.297  16.721  16.964  1.00 42.49           N  
ATOM   3020  CA  PRO B  75     -11.165  17.223  17.754  1.00 36.30           C  
ATOM   3021  C   PRO B  75     -11.583  18.175  18.873  1.00 39.65           C  
ATOM   3022  O   PRO B  75     -10.847  18.331  19.845  1.00 49.49           O  
ATOM   3023  CB  PRO B  75     -10.306  17.954  16.716  1.00 47.65           C  
ATOM   3024  CG  PRO B  75     -11.229  18.260  15.589  1.00 52.90           C  
ATOM   3025  CD  PRO B  75     -12.214  17.139  15.555  1.00 51.18           C  
ATOM   3026  HA  PRO B  75     -10.659  16.485  18.129  1.00 43.56           H  
ATOM   3027  HB2 PRO B  75      -9.954  18.772  17.102  1.00 57.18           H  
ATOM   3028  HB3 PRO B  75      -9.586  17.375  16.422  1.00 57.18           H  
ATOM   3029  HG2 PRO B  75     -11.678  19.104  15.757  1.00 63.48           H  
ATOM   3030  HG3 PRO B  75     -10.727  18.299  14.760  1.00 63.48           H  
ATOM   3031  HD2 PRO B  75     -13.076  17.455  15.245  1.00 61.42           H  
ATOM   3032  HD3 PRO B  75     -11.881  16.412  15.006  1.00 61.42           H  
ATOM   3033  N   HIS B  76     -12.745  18.803  18.729  1.00 56.47           N  
ATOM   3034  CA  HIS B  76     -13.250  19.726  19.741  1.00 56.11           C  
ATOM   3035  C   HIS B  76     -13.664  18.975  21.006  1.00 42.66           C  
ATOM   3036  O   HIS B  76     -13.225  19.309  22.107  1.00 37.88           O  
ATOM   3037  CB  HIS B  76     -14.431  20.534  19.190  1.00 47.37           C  
ATOM   3038  CG  HIS B  76     -15.511  19.688  18.580  1.00 55.44           C  
ATOM   3039  ND1 HIS B  76     -15.410  19.154  17.319  1.00 45.59           N  
ATOM   3040  CD2 HIS B  76     -16.706  19.287  19.077  1.00 65.28           C  
ATOM   3041  CE1 HIS B  76     -16.506  18.454  17.055  1.00 59.86           C  
ATOM   3042  NE2 HIS B  76     -17.301  18.519  18.099  1.00 64.41           N  
ATOM   3043  H   HIS B  76     -13.264  18.711  18.050  1.00 67.77           H  
ATOM   3044  HA  HIS B  76     -12.546  20.349  19.979  1.00 67.34           H  
ATOM   3045  HB2 HIS B  76     -14.827  21.043  19.915  1.00 56.84           H  
ATOM   3046  HB3 HIS B  76     -14.104  21.137  18.504  1.00 56.84           H  
ATOM   3047  HD2 HIS B  76     -17.056  19.491  19.914  1.00 78.33           H  
ATOM   3048  HE1 HIS B  76     -16.682  17.995  16.265  1.00 71.83           H  
ATOM   3049  N   TYR B  77     -14.509  17.961  20.839  1.00 33.73           N  
ATOM   3050  CA  TYR B  77     -14.950  17.127  21.951  1.00 45.31           C  
ATOM   3051  C   TYR B  77     -13.758  16.384  22.551  1.00 41.39           C  
ATOM   3052  O   TYR B  77     -13.699  16.154  23.760  1.00 37.88           O  
ATOM   3053  CB  TYR B  77     -16.023  16.138  21.476  1.00 35.05           C  
ATOM   3054  CG  TYR B  77     -16.618  15.261  22.561  1.00 39.14           C  
ATOM   3055  CD1 TYR B  77     -15.915  14.180  23.067  1.00 45.77           C  
ATOM   3056  CD2 TYR B  77     -17.892  15.500  23.058  1.00 51.20           C  
ATOM   3057  CE1 TYR B  77     -16.449  13.373  24.048  1.00 38.89           C  
ATOM   3058  CE2 TYR B  77     -18.439  14.693  24.040  1.00 39.58           C  
ATOM   3059  CZ  TYR B  77     -17.709  13.630  24.531  1.00 39.54           C  
ATOM   3060  OH  TYR B  77     -18.235  12.819  25.510  1.00 42.56           O  
ATOM   3061  H   TYR B  77     -14.846  17.735  20.081  1.00 40.48           H  
ATOM   3062  HA  TYR B  77     -15.337  17.689  22.640  1.00 54.37           H  
ATOM   3063  HB2 TYR B  77     -16.750  16.641  21.077  1.00 42.06           H  
ATOM   3064  HB3 TYR B  77     -15.629  15.553  20.811  1.00 42.06           H  
ATOM   3065  HD1 TYR B  77     -15.061  14.001  22.746  1.00 54.93           H  
ATOM   3066  HD2 TYR B  77     -18.385  16.217  22.729  1.00 61.44           H  
ATOM   3067  HE1 TYR B  77     -15.959  12.655  24.379  1.00 46.67           H  
ATOM   3068  HE2 TYR B  77     -19.291  14.867  24.369  1.00 47.50           H  
ATOM   3069  HH  TYR B  77     -19.006  13.081  25.717  1.00 51.07           H  
ATOM   3070  N   ALA B  78     -12.805  16.026  21.695  1.00 38.70           N  
ATOM   3071  CA  ALA B  78     -11.637  15.250  22.103  1.00 38.09           C  
ATOM   3072  C   ALA B  78     -10.779  15.985  23.128  1.00 26.62           C  
ATOM   3073  O   ALA B  78     -10.314  15.385  24.098  1.00 32.81           O  
ATOM   3074  CB  ALA B  78     -10.802  14.894  20.887  1.00 36.88           C  
ATOM   3075  H   ALA B  78     -12.812  16.225  20.858  1.00 46.44           H  
ATOM   3076  HA  ALA B  78     -11.939  14.422  22.508  1.00 45.71           H  
ATOM   3077  HB1 ALA B  78     -10.031  14.379  21.173  1.00 44.25           H  
ATOM   3078  HB2 ALA B  78     -11.342  14.369  20.275  1.00 44.25           H  
ATOM   3079  HB3 ALA B  78     -10.511  15.712  20.453  1.00 44.25           H  
ATOM   3080  N   GLU B  79     -10.565  17.279  22.915  1.00 29.13           N  
ATOM   3081  CA  GLU B  79      -9.718  18.058  23.811  1.00 25.62           C  
ATOM   3082  C   GLU B  79     -10.433  18.355  25.125  1.00 29.28           C  
ATOM   3083  O   GLU B  79      -9.810  18.346  26.188  1.00 30.35           O  
ATOM   3084  CB  GLU B  79      -9.271  19.358  23.140  1.00 29.47           C  
ATOM   3085  CG  GLU B  79      -8.280  19.159  21.999  1.00 30.04           C  
ATOM   3086  CD  GLU B  79      -7.092  18.292  22.388  1.00 48.36           C  
ATOM   3087  OE1 GLU B  79      -6.535  18.491  23.489  1.00 42.77           O  
ATOM   3088  OE2 GLU B  79      -6.719  17.400  21.595  1.00 37.03           O1-
ATOM   3089  H   GLU B  79     -10.897  17.728  22.261  1.00 34.96           H  
ATOM   3090  HA  GLU B  79      -8.923  17.541  24.016  1.00 30.75           H  
ATOM   3091  HB2 GLU B  79     -10.052  19.807  22.779  1.00 35.36           H  
ATOM   3092  HB3 GLU B  79      -8.847  19.923  23.805  1.00 35.36           H  
ATOM   3093  HG2 GLU B  79      -8.735  18.729  21.258  1.00 36.05           H  
ATOM   3094  HG3 GLU B  79      -7.940  20.025  21.722  1.00 36.05           H  
ATOM   3095  N   LEU B  80     -11.736  18.617  25.057  1.00 35.26           N  
ATOM   3096  CA  LEU B  80     -12.537  18.747  26.270  1.00 31.56           C  
ATOM   3097  C   LEU B  80     -12.507  17.428  27.029  1.00 22.22           C  
ATOM   3098  O   LEU B  80     -12.319  17.398  28.245  1.00 24.31           O  
ATOM   3099  CB  LEU B  80     -13.982  19.133  25.946  1.00 27.06           C  
ATOM   3100  CG  LEU B  80     -14.258  20.567  25.489  1.00 40.70           C  
ATOM   3101  CD1 LEU B  80     -15.734  20.729  25.154  1.00 41.50           C  
ATOM   3102  CD2 LEU B  80     -13.843  21.575  26.550  1.00 48.38           C  
ATOM   3103  H   LEU B  80     -12.177  18.724  24.327  1.00 42.31           H  
ATOM   3104  HA  LEU B  80     -12.155  19.436  26.836  1.00 37.88           H  
ATOM   3105  HB2 LEU B  80     -14.296  18.547  25.239  1.00 32.47           H  
ATOM   3106  HB3 LEU B  80     -14.516  18.983  26.742  1.00 32.47           H  
ATOM   3107  HG  LEU B  80     -13.746  20.748  24.686  1.00 48.84           H  
ATOM   3108 HD11 LEU B  80     -15.894  21.641  24.867  1.00 49.79           H  
ATOM   3109 HD12 LEU B  80     -15.965  20.112  24.442  1.00 49.79           H  
ATOM   3110 HD13 LEU B  80     -16.261  20.533  25.945  1.00 49.79           H  
ATOM   3111 HD21 LEU B  80     -14.032  22.469  26.226  1.00 58.06           H  
ATOM   3112 HD22 LEU B  80     -14.345  21.403  27.362  1.00 58.06           H  
ATOM   3113 HD23 LEU B  80     -12.893  21.479  26.721  1.00 58.06           H  
ATOM   3114  N   PHE B  81     -12.686  16.339  26.288  1.00 33.31           N  
ATOM   3115  CA  PHE B  81     -12.666  14.994  26.852  1.00 30.02           C  
ATOM   3116  C   PHE B  81     -11.327  14.680  27.521  1.00 27.72           C  
ATOM   3117  O   PHE B  81     -11.289  14.102  28.608  1.00 24.04           O  
ATOM   3118  CB  PHE B  81     -12.964  13.968  25.755  1.00 30.34           C  
ATOM   3119  CG  PHE B  81     -12.966  12.543  26.232  1.00 24.34           C  
ATOM   3120  CD1 PHE B  81     -14.130  11.957  26.697  1.00 27.21           C  
ATOM   3121  CD2 PHE B  81     -11.808  11.786  26.201  1.00 27.33           C  
ATOM   3122  CE1 PHE B  81     -14.137  10.648  27.130  1.00 28.32           C  
ATOM   3123  CE2 PHE B  81     -11.810  10.476  26.634  1.00 27.10           C  
ATOM   3124  CZ  PHE B  81     -12.975   9.907  27.098  1.00 22.97           C  
ATOM   3125  H   PHE B  81     -12.824  16.353  25.440  1.00 39.98           H  
ATOM   3126  HA  PHE B  81     -13.361  14.924  27.526  1.00 36.02           H  
ATOM   3127  HB2 PHE B  81     -13.840  14.156  25.382  1.00 36.41           H  
ATOM   3128  HB3 PHE B  81     -12.290  14.047  25.063  1.00 36.41           H  
ATOM   3129  HD1 PHE B  81     -14.916  12.454  26.721  1.00 32.65           H  
ATOM   3130  HD2 PHE B  81     -11.019  12.166  25.889  1.00 32.80           H  
ATOM   3131  HE1 PHE B  81     -14.925  10.266  27.443  1.00 33.98           H  
ATOM   3132  HE2 PHE B  81     -11.025   9.977  26.612  1.00 32.52           H  
ATOM   3133  HZ  PHE B  81     -12.978   9.024  27.390  1.00 27.57           H  
ATOM   3134  N   ARG B  82     -10.232  15.070  26.872  1.00 24.87           N  
ATOM   3135  CA  ARG B  82      -8.897  14.788  27.388  1.00 25.29           C  
ATOM   3136  C   ARG B  82      -8.639  15.537  28.692  1.00 27.37           C  
ATOM   3137  O   ARG B  82      -8.256  14.936  29.696  1.00 30.16           O  
ATOM   3138  CB  ARG B  82      -7.827  15.165  26.359  1.00 30.56           C  
ATOM   3139  CG  ARG B  82      -6.436  14.629  26.690  1.00 26.52           C  
ATOM   3140  CD  ARG B  82      -5.337  15.402  25.971  1.00 27.56           C  
ATOM   3141  NE  ARG B  82      -5.504  15.394  24.519  1.00 30.41           N  
ATOM   3142  CZ  ARG B  82      -5.110  14.405  23.723  1.00 37.37           C  
ATOM   3143  NH1 ARG B  82      -4.525  13.326  24.230  1.00 43.18           N1+
ATOM   3144  NH2 ARG B  82      -5.306  14.491  22.415  1.00 33.31           N  
ATOM   3145  H   ARG B  82     -10.237  15.501  26.128  1.00 29.84           H  
ATOM   3146  HA  ARG B  82      -8.821  13.838  27.567  1.00 30.35           H  
ATOM   3147  HB2 ARG B  82      -8.084  14.806  25.495  1.00 36.67           H  
ATOM   3148  HB3 ARG B  82      -7.768  16.131  26.308  1.00 36.67           H  
ATOM   3149  HG2 ARG B  82      -6.284  14.707  27.645  1.00 31.82           H  
ATOM   3150  HG3 ARG B  82      -6.379  13.700  26.418  1.00 31.82           H  
ATOM   3151  HD2 ARG B  82      -5.351  16.325  26.270  1.00 33.07           H  
ATOM   3152  HD3 ARG B  82      -4.479  14.999  26.177  1.00 33.07           H  
ATOM   3153  HE  ARG B  82      -5.884  16.074  24.155  1.00 36.49           H  
ATOM   3154 HH11 ARG B  82      -4.396  13.265  25.078  1.00 51.81           H  
ATOM   3155 HH12 ARG B  82      -4.273  12.689  23.710  1.00 51.81           H  
ATOM   3156 HH21 ARG B  82      -5.686  15.187  22.082  1.00 39.98           H  
ATOM   3157 HH22 ARG B  82      -5.053  13.851  21.899  1.00 39.98           H  
ATOM   3158  N   ALA B  83      -8.851  16.849  28.666  1.00 31.82           N  
ATOM   3159  CA  ALA B  83      -8.583  17.701  29.821  1.00 32.60           C  
ATOM   3160  C   ALA B  83      -9.401  17.265  31.032  1.00 33.41           C  
ATOM   3161  O   ALA B  83      -8.879  17.166  32.142  1.00 33.45           O  
ATOM   3162  CB  ALA B  83      -8.877  19.153  29.483  1.00 27.34           C  
ATOM   3163  H   ALA B  83      -9.152  17.275  27.982  1.00 38.18           H  
ATOM   3164  HA  ALA B  83      -7.644  17.631  30.053  1.00 39.12           H  
ATOM   3165  HB1 ALA B  83      -8.694  19.701  30.262  1.00 32.81           H  
ATOM   3166  HB2 ALA B  83      -8.310  19.426  28.745  1.00 32.81           H  
ATOM   3167  HB3 ALA B  83      -9.811  19.236  29.232  1.00 32.81           H  
ATOM   3168  N   LYS B  84     -10.686  17.004  30.812  1.00 33.91           N  
ATOM   3169  CA  LYS B  84     -11.567  16.574  31.890  1.00 33.86           C  
ATOM   3170  C   LYS B  84     -11.178  15.181  32.372  1.00 32.84           C  
ATOM   3171  O   LYS B  84     -11.217  14.897  33.569  1.00 25.40           O  
ATOM   3172  CB  LYS B  84     -13.025  16.589  31.431  1.00 31.26           C  
ATOM   3173  CG  LYS B  84     -14.026  16.172  32.503  1.00 39.87           C  
ATOM   3174  CD  LYS B  84     -13.979  17.109  33.699  1.00 51.76           C  
ATOM   3175  CE  LYS B  84     -15.062  16.785  34.713  1.00 49.70           C  
ATOM   3176  NZ  LYS B  84     -15.144  17.819  35.780  1.00 58.65           N1+
ATOM   3177  H   LYS B  84     -11.071  17.068  30.046  1.00 40.69           H  
ATOM   3178  HA  LYS B  84     -11.479  17.187  32.636  1.00 40.63           H  
ATOM   3179  HB2 LYS B  84     -13.253  17.489  31.149  1.00 37.51           H  
ATOM   3180  HB3 LYS B  84     -13.122  15.978  30.684  1.00 37.51           H  
ATOM   3181  HG2 LYS B  84     -14.922  16.196  32.132  1.00 47.85           H  
ATOM   3182  HG3 LYS B  84     -13.813  15.276  32.810  1.00 47.85           H  
ATOM   3183  HD2 LYS B  84     -13.118  17.024  34.138  1.00 62.12           H  
ATOM   3184  HD3 LYS B  84     -14.112  18.021  33.396  1.00 62.12           H  
ATOM   3185  HE2 LYS B  84     -15.920  16.745  34.262  1.00 59.64           H  
ATOM   3186  HE3 LYS B  84     -14.863  15.932  35.130  1.00 59.64           H  
ATOM   3187  HZ1 LYS B  84     -15.784  17.606  36.360  1.00 70.38           H  
ATOM   3188  HZ2 LYS B  84     -14.368  17.871  36.213  1.00 70.38           H  
ATOM   3189  HZ3 LYS B  84     -15.330  18.612  35.422  1.00 70.38           H  
ATOM   3190  N   GLY B  85     -10.804  14.318  31.433  1.00 31.64           N  
ATOM   3191  CA  GLY B  85     -10.348  12.980  31.764  1.00 31.36           C  
ATOM   3192  C   GLY B  85      -9.123  13.008  32.659  1.00 24.72           C  
ATOM   3193  O   GLY B  85      -9.062  12.300  33.662  1.00 27.83           O  
ATOM   3194  H   GLY B  85     -10.805  14.487  30.590  1.00 37.97           H  
ATOM   3195  HA2 GLY B  85     -11.055  12.500  32.223  1.00 37.63           H  
ATOM   3196  HA3 GLY B  85     -10.126  12.502  30.950  1.00 37.63           H  
ATOM   3197  N   GLU B  86      -8.144  13.830  32.295  1.00 28.25           N  
ATOM   3198  CA  GLU B  86      -6.934  13.986  33.097  1.00 37.90           C  
ATOM   3199  C   GLU B  86      -7.279  14.461  34.501  1.00 39.83           C  
ATOM   3200  O   GLU B  86      -6.673  14.029  35.481  1.00 31.70           O  
ATOM   3201  CB  GLU B  86      -5.973  14.972  32.434  1.00 26.74           C  
ATOM   3202  CG  GLU B  86      -5.310  14.438  31.179  1.00 30.14           C  
ATOM   3203  CD  GLU B  86      -4.484  15.487  30.464  1.00 26.83           C  
ATOM   3204  OE1 GLU B  86      -4.272  16.574  31.040  1.00 53.92           O  
ATOM   3205  OE2 GLU B  86      -4.050  15.224  29.323  1.00 35.27           O1-
ATOM   3206  H   GLU B  86      -8.156  14.313  31.583  1.00 33.91           H  
ATOM   3207  HA  GLU B  86      -6.487  13.128  33.169  1.00 45.49           H  
ATOM   3208  HB2 GLU B  86      -6.464  15.772  32.191  1.00 32.09           H  
ATOM   3209  HB3 GLU B  86      -5.272  15.196  33.066  1.00 32.09           H  
ATOM   3210  HG2 GLU B  86      -4.722  13.705  31.419  1.00 36.16           H  
ATOM   3211  HG3 GLU B  86      -5.995  14.127  30.568  1.00 36.16           H  
ATOM   3212  N   GLU B  87      -8.225  15.351  34.595  1.00 43.54           N  
ATOM   3213  CA  GLU B  87      -8.680  15.863  35.869  1.00 43.53           C  
ATOM   3214  C   GLU B  87      -9.390  14.794  36.671  1.00 31.07           C  
ATOM   3215  O   GLU B  87      -9.160  14.664  37.822  1.00 37.17           O  
ATOM   3216  CB  GLU B  87      -9.548  17.091  35.643  1.00 47.30           C  
ATOM   3217  CG  GLU B  87      -9.869  17.938  36.838  1.00 63.61           C  
ATOM   3218  CD  GLU B  87     -10.995  18.863  36.515  1.00 86.11           C  
ATOM   3219  OE1 GLU B  87     -10.740  19.924  35.931  1.00 87.85           O  
ATOM   3220  OE2 GLU B  87     -12.139  18.495  36.797  1.00100.06           O1-
ATOM   3221  H   GLU B  87      -8.604  15.680  33.904  1.00 52.25           H  
ATOM   3222  HA  GLU B  87      -7.905  16.154  36.381  1.00 52.24           H  
ATOM   3223  HB2 GLU B  87      -9.091  17.662  35.018  1.00 56.76           H  
ATOM   3224  HB3 GLU B  87     -10.389  16.811  35.265  1.00 56.76           H  
ATOM   3225  HG2 GLU B  87     -10.141  17.381  37.580  1.00 76.33           H  
ATOM   3226  HG3 GLU B  87      -9.100  18.472  37.081  1.00 76.33           H  
ATOM   3227  N   LEU B  88     -10.205  13.989  36.035  1.00 31.17           N  
ATOM   3228  CA  LEU B  88     -10.940  12.938  36.730  1.00 29.05           C  
ATOM   3229  C   LEU B  88     -10.011  11.824  37.214  1.00 37.72           C  
ATOM   3230  O   LEU B  88     -10.251  11.228  38.264  1.00 30.29           O  
ATOM   3231  CB  LEU B  88     -12.030  12.359  35.826  1.00 30.35           C  
ATOM   3232  CG  LEU B  88     -13.252  13.251  35.593  1.00 33.83           C  
ATOM   3233  CD1 LEU B  88     -14.145  12.656  34.520  1.00 37.31           C  
ATOM   3234  CD2 LEU B  88     -14.038  13.456  36.884  1.00 48.00           C  
ATOM   3235  H   LEU B  88     -10.330  14.003  35.184  1.00 37.40           H  
ATOM   3236  HA  LEU B  88     -11.373  13.322  37.509  1.00 34.86           H  
ATOM   3237  HB2 LEU B  88     -11.639  12.171  34.958  1.00 36.42           H  
ATOM   3238  HB3 LEU B  88     -12.347  11.532  36.222  1.00 36.42           H  
ATOM   3239  HG  LEU B  88     -12.952  14.121  35.284  1.00 40.59           H  
ATOM   3240 HD11 LEU B  88     -14.911  13.237  34.390  1.00 44.77           H  
ATOM   3241 HD12 LEU B  88     -13.641  12.583  33.695  1.00 44.77           H  
ATOM   3242 HD13 LEU B  88     -14.441  11.778  34.808  1.00 44.77           H  
ATOM   3243 HD21 LEU B  88     -14.803  14.024  36.700  1.00 57.60           H  
ATOM   3244 HD22 LEU B  88     -14.338  12.593  37.210  1.00 57.60           H  
ATOM   3245 HD23 LEU B  88     -13.462  13.877  37.541  1.00 57.60           H  
ATOM   3246  N   VAL B  89      -8.961  11.539  36.447  1.00 29.68           N  
ATOM   3247  CA  VAL B  89      -7.958  10.560  36.861  1.00 38.61           C  
ATOM   3248  C   VAL B  89      -7.288  11.023  38.151  1.00 33.64           C  
ATOM   3249  O   VAL B  89      -7.127  10.244  39.092  1.00 27.18           O  
ATOM   3250  CB  VAL B  89      -6.887  10.339  35.765  1.00 36.38           C  
ATOM   3251  CG1 VAL B  89      -5.672   9.598  36.323  1.00 30.68           C  
ATOM   3252  CG2 VAL B  89      -7.476   9.573  34.593  1.00 30.20           C  
ATOM   3253  H   VAL B  89      -8.806  11.898  35.682  1.00 35.61           H  
ATOM   3254  HA  VAL B  89      -8.393   9.710  37.034  1.00 46.33           H  
ATOM   3255  HB  VAL B  89      -6.588  11.202  35.439  1.00 43.66           H  
ATOM   3256 HG11 VAL B  89      -5.023   9.477  35.612  1.00 36.82           H  
ATOM   3257 HG12 VAL B  89      -5.284  10.124  37.040  1.00 36.82           H  
ATOM   3258 HG13 VAL B  89      -5.957   8.735  36.662  1.00 36.82           H  
ATOM   3259 HG21 VAL B  89      -6.789   9.448  33.921  1.00 36.24           H  
ATOM   3260 HG22 VAL B  89      -7.794   8.712  34.907  1.00 36.24           H  
ATOM   3261 HG23 VAL B  89      -8.213  10.083  34.222  1.00 36.24           H  
ATOM   3262  N   LYS B  90      -6.895  12.294  38.175  1.00 34.24           N  
ATOM   3263  CA  LYS B  90      -6.355  12.928  39.374  1.00 37.80           C  
ATOM   3264  C   LYS B  90      -7.277  12.722  40.569  1.00 51.18           C  
ATOM   3265  O   LYS B  90      -6.843  12.273  41.630  1.00 52.19           O  
ATOM   3266  CB  LYS B  90      -6.156  14.426  39.138  1.00 41.94           C  
ATOM   3267  CG  LYS B  90      -4.916  14.803  38.343  1.00 56.11           C  
ATOM   3268  CD  LYS B  90      -5.131  16.090  37.529  1.00 66.17           C  
ATOM   3269  CE  LYS B  90      -5.852  17.186  38.318  1.00 70.89           C  
ATOM   3270  NZ  LYS B  90      -6.032  18.430  37.515  1.00 69.46           N1+
ATOM   3271  H   LYS B  90      -6.931  12.819  37.496  1.00 41.08           H  
ATOM   3272  HA  LYS B  90      -5.493  12.535  39.583  1.00 45.36           H  
ATOM   3273  HB2 LYS B  90      -6.925  14.765  38.655  1.00 50.33           H  
ATOM   3274  HB3 LYS B  90      -6.094  14.867  39.999  1.00 50.33           H  
ATOM   3275  HG2 LYS B  90      -4.178  14.950  38.954  1.00 67.33           H  
ATOM   3276  HG3 LYS B  90      -4.702  14.086  37.725  1.00 67.33           H  
ATOM   3277  HD2 LYS B  90      -4.267  16.438  37.257  1.00 79.40           H  
ATOM   3278  HD3 LYS B  90      -5.666  15.883  36.748  1.00 79.40           H  
ATOM   3279  HE2 LYS B  90      -6.730  16.865  38.579  1.00 85.07           H  
ATOM   3280  HE3 LYS B  90      -5.330  17.407  39.105  1.00 85.07           H  
ATOM   3281  HZ1 LYS B  90      -6.453  19.047  37.999  1.00 83.35           H  
ATOM   3282  HZ2 LYS B  90      -5.239  18.750  37.267  1.00 83.35           H  
ATOM   3283  HZ3 LYS B  90      -6.514  18.256  36.787  1.00 83.35           H  
ATOM   3284  N   ARG B  91      -8.550  13.058  40.383  1.00 55.14           N  
ATOM   3285  CA  ARG B  91      -9.544  12.942  41.445  1.00 55.93           C  
ATOM   3286  C   ARG B  91      -9.860  11.484  41.764  1.00 47.96           C  
ATOM   3287  O   ARG B  91     -10.205  11.152  42.897  1.00 57.61           O  
ATOM   3288  CB  ARG B  91     -10.823  13.690  41.059  1.00 47.08           C  
ATOM   3289  CG  ARG B  91     -10.800  15.162  41.444  1.00 61.30           C  
ATOM   3290  CD  ARG B  91     -11.932  15.944  40.800  1.00 73.44           C  
ATOM   3291  NE  ARG B  91     -13.249  15.402  41.127  1.00 84.51           N  
ATOM   3292  CZ  ARG B  91     -13.875  15.594  42.284  1.00 92.85           C  
ATOM   3293  NH1 ARG B  91     -13.303  16.306  43.247  1.00 93.67           N1+
ATOM   3294  NH2 ARG B  91     -15.074  15.065  42.485  1.00 80.64           N  
ATOM   3295  H   ARG B  91      -8.867  13.358  39.643  1.00 66.17           H  
ATOM   3296  HA  ARG B  91      -9.191  13.352  42.250  1.00 67.11           H  
ATOM   3297  HB2 ARG B  91     -10.940  13.636  40.097  1.00 56.49           H  
ATOM   3298  HB3 ARG B  91     -11.576  13.276  41.507  1.00 56.49           H  
ATOM   3299  HG2 ARG B  91     -10.890  15.239  42.407  1.00 73.56           H  
ATOM   3300  HG3 ARG B  91      -9.961  15.553  41.156  1.00 73.56           H  
ATOM   3301  HD2 ARG B  91     -11.899  16.862  41.112  1.00 88.13           H  
ATOM   3302  HD3 ARG B  91     -11.827  15.917  39.836  1.00 88.13           H  
ATOM   3303  HE  ARG B  91     -13.646  14.927  40.530  1.00101.41           H  
ATOM   3304 HH11 ARG B  91     -12.526  16.652  43.122  1.00112.41           H  
ATOM   3305 HH12 ARG B  91     -13.712  16.425  43.995  1.00112.41           H  
ATOM   3306 HH21 ARG B  91     -15.448  14.600  41.865  1.00 96.77           H  
ATOM   3307 HH22 ARG B  91     -15.477  15.184  43.235  1.00 96.77           H  
ATOM   3308  N   LEU B  92      -9.738  10.618  40.762  1.00 50.24           N  
ATOM   3309  CA  LEU B  92      -9.978   9.190  40.945  1.00 53.20           C  
ATOM   3310  C   LEU B  92      -8.872   8.554  41.781  1.00 55.18           C  
ATOM   3311  O   LEU B  92      -9.129   7.669  42.597  1.00 44.78           O  
ATOM   3312  CB  LEU B  92     -10.080   8.487  39.588  1.00 46.68           C  
ATOM   3313  CG  LEU B  92     -10.247   6.964  39.602  1.00 45.50           C  
ATOM   3314  CD1 LEU B  92     -11.620   6.571  40.130  1.00 41.67           C  
ATOM   3315  CD2 LEU B  92     -10.014   6.392  38.211  1.00 46.02           C  
ATOM   3316  H   LEU B  92      -9.516  10.835  39.960  1.00 60.29           H  
ATOM   3317  HA  LEU B  92     -10.819   9.067  41.413  1.00 63.83           H  
ATOM   3318  HB2 LEU B  92     -10.844   8.853  39.116  1.00 56.02           H  
ATOM   3319  HB3 LEU B  92      -9.273   8.681  39.087  1.00 56.02           H  
ATOM   3320  HG  LEU B  92      -9.581   6.583  40.195  1.00 54.60           H  
ATOM   3321 HD11 LEU B  92     -11.693   5.604  40.126  1.00 50.01           H  
ATOM   3322 HD12 LEU B  92     -11.718   6.907  41.034  1.00 50.01           H  
ATOM   3323 HD13 LEU B  92     -12.300   6.957  39.557  1.00 50.01           H  
ATOM   3324 HD21 LEU B  92     -10.124   5.429  38.244  1.00 55.22           H  
ATOM   3325 HD22 LEU B  92     -10.659   6.778  37.599  1.00 55.22           H  
ATOM   3326 HD23 LEU B  92      -9.113   6.612  37.926  1.00 55.22           H  
ATOM   3327  N   LEU B  93      -7.640   9.009  41.571  1.00 53.57           N  
ATOM   3328  CA  LEU B  93      -6.489   8.438  42.259  1.00 58.63           C  
ATOM   3329  C   LEU B  93      -6.430   8.888  43.717  1.00 67.56           C  
ATOM   3330  O   LEU B  93      -5.869   8.192  44.563  1.00 70.45           O  
ATOM   3331  CB  LEU B  93      -5.192   8.823  41.542  1.00 56.69           C  
ATOM   3332  CG  LEU B  93      -4.339   7.667  41.014  1.00 61.98           C  
ATOM   3333  CD1 LEU B  93      -4.407   7.593  39.496  1.00 51.35           C  
ATOM   3334  CD2 LEU B  93      -2.899   7.807  41.483  1.00 81.67           C  
ATOM   3335  H   LEU B  93      -7.445   9.650  41.031  1.00 64.29           H  
ATOM   3336  HA  LEU B  93      -6.562   7.471  42.247  1.00 70.36           H  
ATOM   3337  HB2 LEU B  93      -5.419   9.383  40.783  1.00 68.02           H  
ATOM   3338  HB3 LEU B  93      -4.641   9.329  42.160  1.00 68.02           H  
ATOM   3339  HG  LEU B  93      -4.687   6.834  41.369  1.00 74.38           H  
ATOM   3340 HD11 LEU B  93      -3.859   6.853  39.191  1.00 61.62           H  
ATOM   3341 HD12 LEU B  93      -5.329   7.454  39.228  1.00 61.62           H  
ATOM   3342 HD13 LEU B  93      -4.076   8.425  39.125  1.00 61.62           H  
ATOM   3343 HD21 LEU B  93      -2.381   7.064  41.137  1.00 98.01           H  
ATOM   3344 HD22 LEU B  93      -2.540   8.645  41.152  1.00 98.01           H  
ATOM   3345 HD23 LEU B  93      -2.881   7.800  42.453  1.00 98.01           H  
ATOM   3346  N   GLU B  94      -7.011  10.050  44.003  1.00 73.36           N  
ATOM   3347  CA  GLU B  94      -7.020  10.593  45.360  1.00 67.64           C  
ATOM   3348  C   GLU B  94      -8.344  10.289  46.065  1.00 58.16           C  
ATOM   3349  O   GLU B  94      -8.684  10.918  47.067  1.00 57.86           O  
ATOM   3350  CB  GLU B  94      -6.757  12.103  45.331  1.00 61.98           C  
ATOM   3351  CG  GLU B  94      -7.815  12.908  44.603  1.00 78.92           C  
ATOM   3352  CD  GLU B  94      -7.355  14.315  44.262  1.00 89.28           C  
ATOM   3353  OE1 GLU B  94      -6.279  14.726  44.745  1.00 79.57           O  
ATOM   3354  OE2 GLU B  94      -8.069  15.007  43.505  1.00 85.18           O1-
ATOM   3355  H   GLU B  94      -7.410  10.547  43.426  1.00 88.04           H  
ATOM   3356  HA  GLU B  94      -6.308  10.175  45.870  1.00 81.17           H  
ATOM   3357  HB2 GLU B  94      -6.715  12.428  46.244  1.00 74.38           H  
ATOM   3358  HB3 GLU B  94      -5.909  12.262  44.888  1.00 74.38           H  
ATOM   3359  HG2 GLU B  94      -8.040  12.457  43.774  1.00 94.71           H  
ATOM   3360  HG3 GLU B  94      -8.602  12.978  45.166  1.00 94.71           H  
ATOM   3361  N   GLY B  95      -9.086   9.324  45.528  1.00 66.70           N  
ATOM   3362  CA  GLY B  95     -10.276   8.803  46.180  1.00 55.10           C  
ATOM   3363  C   GLY B  95     -11.462   9.750  46.249  1.00 65.88           C  
ATOM   3364  O   GLY B  95     -12.460   9.445  46.903  1.00 63.84           O  
ATOM   3365  H   GLY B  95      -8.914   8.949  44.773  1.00 80.04           H  
ATOM   3366  HA2 GLY B  95     -10.564   8.004  45.711  1.00 66.12           H  
ATOM   3367  HA3 GLY B  95     -10.048   8.549  47.088  1.00 66.12           H  
ATOM   3368  N   LYS B  96     -11.368  10.891  45.575  1.00 59.41           N  
ATOM   3369  CA  LYS B  96     -12.428  11.895  45.631  1.00 60.20           C  
ATOM   3370  C   LYS B  96     -13.650  11.518  44.798  1.00 54.84           C  
ATOM   3371  O   LYS B  96     -14.716  12.114  44.953  1.00 61.47           O  
ATOM   3372  CB  LYS B  96     -11.897  13.249  45.168  1.00 56.97           C  
ATOM   3373  CG  LYS B  96     -11.050  13.963  46.199  1.00 70.44           C  
ATOM   3374  CD  LYS B  96     -10.540  15.278  45.648  1.00 81.50           C  
ATOM   3375  CE  LYS B  96      -9.635  15.990  46.633  1.00 80.29           C  
ATOM   3376  NZ  LYS B  96      -9.148  17.274  46.067  1.00 82.48           N1+
ATOM   3377  H   LYS B  96     -10.701  11.110  45.077  1.00 71.29           H  
ATOM   3378  HA  LYS B  96     -12.717  11.990  46.552  1.00 72.24           H  
ATOM   3379  HB2 LYS B  96     -11.351  13.116  44.377  1.00 68.37           H  
ATOM   3380  HB3 LYS B  96     -12.650  13.823  44.955  1.00 68.37           H  
ATOM   3381  HG2 LYS B  96     -11.586  14.148  46.987  1.00 84.53           H  
ATOM   3382  HG3 LYS B  96     -10.287  13.410  46.430  1.00 84.53           H  
ATOM   3383  HD2 LYS B  96     -10.033  15.109  44.838  1.00 97.81           H  
ATOM   3384  HD3 LYS B  96     -11.294  15.857  45.455  1.00 97.81           H  
ATOM   3385  HE2 LYS B  96     -10.130  16.180  47.445  1.00 96.35           H  
ATOM   3386  HE3 LYS B  96      -8.867  15.430  46.828  1.00 96.35           H  
ATOM   3387  HZ1 LYS B  96      -8.618  17.683  46.654  1.00 98.98           H  
ATOM   3388  HZ2 LYS B  96      -8.690  17.123  45.320  1.00 98.98           H  
ATOM   3389  HZ3 LYS B  96      -9.838  17.805  45.881  1.00 98.98           H  
ATOM   3390  N   VAL B  97     -13.493  10.538  43.912  1.00 46.17           N  
ATOM   3391  CA  VAL B  97     -14.601  10.069  43.086  1.00 50.31           C  
ATOM   3392  C   VAL B  97     -14.614   8.551  43.004  1.00 43.96           C  
ATOM   3393  O   VAL B  97     -13.579   7.902  43.159  1.00 56.02           O  
ATOM   3394  CB  VAL B  97     -14.538  10.646  41.652  1.00 50.92           C  
ATOM   3395  CG1 VAL B  97     -14.714  12.152  41.674  1.00 51.33           C  
ATOM   3396  CG2 VAL B  97     -13.228  10.269  40.970  1.00 51.30           C  
ATOM   3397  H   VAL B  97     -12.751  10.127  43.770  1.00 55.41           H  
ATOM   3398  HA  VAL B  97     -15.437  10.355  43.488  1.00 60.37           H  
ATOM   3399  HB  VAL B  97     -15.264  10.269  41.130  1.00 61.11           H  
ATOM   3400 HG11 VAL B  97     -14.671  12.489  40.765  1.00 61.60           H  
ATOM   3401 HG12 VAL B  97     -15.577  12.363  42.065  1.00 61.60           H  
ATOM   3402 HG13 VAL B  97     -14.005  12.545  42.207  1.00 61.60           H  
ATOM   3403 HG21 VAL B  97     -13.219  10.644  40.076  1.00 61.56           H  
ATOM   3404 HG22 VAL B  97     -12.489  10.627  41.487  1.00 61.56           H  
ATOM   3405 HG23 VAL B  97     -13.163   9.302  40.925  1.00 61.56           H  
ATOM   3406  N   THR B  98     -15.796   7.992  42.765  1.00 49.07           N  
ATOM   3407  CA  THR B  98     -15.942   6.559  42.562  1.00 48.32           C  
ATOM   3408  C   THR B  98     -15.733   6.232  41.091  1.00 51.11           C  
ATOM   3409  O   THR B  98     -15.662   7.133  40.253  1.00 50.78           O  
ATOM   3410  CB  THR B  98     -17.330   6.056  43.002  1.00 49.54           C  
ATOM   3411  OG1 THR B  98     -18.345   6.711  42.233  1.00 45.46           O  
ATOM   3412  CG2 THR B  98     -17.558   6.332  44.480  1.00 52.52           C  
ATOM   3413  H   THR B  98     -16.535   8.428  42.715  1.00 58.88           H  
ATOM   3414  HA  THR B  98     -15.268   6.090  43.079  1.00 57.98           H  
ATOM   3415  HB  THR B  98     -17.385   5.098  42.859  1.00 59.45           H  
ATOM   3416  HG1 THR B  98     -19.104   6.440  42.469  1.00 54.55           H  
ATOM   3417 HG21 THR B  98     -18.434   6.012  44.745  1.00 63.02           H  
ATOM   3418 HG22 THR B  98     -16.883   5.880  45.010  1.00 63.02           H  
ATOM   3419 HG23 THR B  98     -17.506   7.285  44.651  1.00 63.02           H  
ATOM   3420  N   GLY B  99     -15.631   4.945  40.781  1.00 39.19           N  
ATOM   3421  CA  GLY B  99     -15.529   4.507  39.403  1.00 44.45           C  
ATOM   3422  C   GLY B  99     -16.758   4.929  38.623  1.00 52.10           C  
ATOM   3423  O   GLY B  99     -16.678   5.261  37.439  1.00 30.75           O  
ATOM   3424  H   GLY B  99     -15.620   4.305  41.356  1.00 47.03           H  
ATOM   3425  HA2 GLY B  99     -14.744   4.900  38.990  1.00 53.34           H  
ATOM   3426  HA3 GLY B  99     -15.451   3.541  39.369  1.00 53.34           H  
ATOM   3427  N   GLU B 100     -17.902   4.927  39.301  1.00 55.13           N  
ATOM   3428  CA  GLU B 100     -19.167   5.300  38.682  1.00 36.99           C  
ATOM   3429  C   GLU B 100     -19.213   6.795  38.389  1.00 32.00           C  
ATOM   3430  O   GLU B 100     -19.633   7.209  37.309  1.00 34.34           O  
ATOM   3431  CB  GLU B 100     -20.336   4.903  39.584  1.00 49.75           C  
ATOM   3432  CG  GLU B 100     -21.706   5.128  38.964  1.00 51.66           C  
ATOM   3433  CD  GLU B 100     -22.831   4.637  39.852  1.00 63.13           C  
ATOM   3434  OE1 GLU B 100     -22.541   4.122  40.952  1.00 61.92           O  
ATOM   3435  OE2 GLU B 100     -24.006   4.765  39.449  1.00 77.72           O1-
ATOM   3436  H   GLU B 100     -17.970   4.712  40.131  1.00 66.16           H  
ATOM   3437  HA  GLU B 100     -19.260   4.825  37.841  1.00 44.39           H  
ATOM   3438  HB2 GLU B 100     -20.259   3.959  39.796  1.00 59.70           H  
ATOM   3439  HB3 GLU B 100     -20.292   5.426  40.400  1.00 59.70           H  
ATOM   3440  HG2 GLU B 100     -21.833   6.078  38.814  1.00 61.99           H  
ATOM   3441  HG3 GLU B 100     -21.755   4.648  38.123  1.00 61.99           H  
ATOM   3442  N   GLU B 101     -18.786   7.599  39.358  1.00 38.14           N  
ATOM   3443  CA  GLU B 101     -18.717   9.045  39.180  1.00 36.40           C  
ATOM   3444  C   GLU B 101     -17.763   9.389  38.045  1.00 30.41           C  
ATOM   3445  O   GLU B 101     -18.094  10.178  37.159  1.00 35.87           O  
ATOM   3446  CB  GLU B 101     -18.261   9.729  40.469  1.00 47.06           C  
ATOM   3447  CG  GLU B 101     -19.305   9.756  41.571  1.00 58.38           C  
ATOM   3448  CD  GLU B 101     -18.761  10.329  42.866  1.00 66.44           C  
ATOM   3449  OE1 GLU B 101     -18.128   9.572  43.631  1.00 60.99           O  
ATOM   3450  OE2 GLU B 101     -18.962  11.536  43.117  1.00 78.14           O1-
ATOM   3451  H   GLU B 101     -18.529   7.330  40.133  1.00 45.77           H  
ATOM   3452  HA  GLU B 101     -19.597   9.382  38.951  1.00 43.68           H  
ATOM   3453  HB2 GLU B 101     -17.484   9.260  40.811  1.00 56.47           H  
ATOM   3454  HB3 GLU B 101     -18.024  10.648  40.266  1.00 56.47           H  
ATOM   3455  HG2 GLU B 101     -20.051  10.307  41.288  1.00 70.05           H  
ATOM   3456  HG3 GLU B 101     -19.606   8.851  41.745  1.00 70.05           H  
ATOM   3457  N   PHE B 102     -16.576   8.792  38.096  1.00 38.44           N  
ATOM   3458  CA  PHE B 102     -15.562   8.952  37.061  1.00 33.31           C  
ATOM   3459  C   PHE B 102     -16.162   8.748  35.675  1.00 30.46           C  
ATOM   3460  O   PHE B 102     -16.080   9.628  34.818  1.00 26.75           O  
ATOM   3461  CB  PHE B 102     -14.416   7.960  37.298  1.00 33.63           C  
ATOM   3462  CG  PHE B 102     -13.342   8.000  36.248  1.00 24.20           C  
ATOM   3463  CD1 PHE B 102     -13.442   7.227  35.104  1.00 23.37           C  
ATOM   3464  CD2 PHE B 102     -12.223   8.798  36.415  1.00 36.26           C  
ATOM   3465  CE1 PHE B 102     -12.453   7.259  34.141  1.00 35.72           C  
ATOM   3466  CE2 PHE B 102     -11.231   8.833  35.457  1.00 34.11           C  
ATOM   3467  CZ  PHE B 102     -11.346   8.062  34.318  1.00 24.26           C  
ATOM   3468  H   PHE B 102     -16.330   8.275  38.738  1.00 46.13           H  
ATOM   3469  HA  PHE B 102     -15.199   9.850  37.106  1.00 39.98           H  
ATOM   3470  HB2 PHE B 102     -14.002   8.162  38.152  1.00 40.35           H  
ATOM   3471  HB3 PHE B 102     -14.780   7.062  37.315  1.00 40.35           H  
ATOM   3472  HD1 PHE B 102     -14.187   6.685  34.980  1.00 28.04           H  
ATOM   3473  HD2 PHE B 102     -12.142   9.320  37.181  1.00 43.52           H  
ATOM   3474  HE1 PHE B 102     -12.533   6.738  33.374  1.00 42.86           H  
ATOM   3475  HE2 PHE B 102     -10.486   9.376  35.578  1.00 40.93           H  
ATOM   3476  HZ  PHE B 102     -10.679   8.085  33.670  1.00 29.11           H  
ATOM   3477  N   ALA B 103     -16.782   7.590  35.474  1.00 26.41           N  
ATOM   3478  CA  ALA B 103     -17.356   7.229  34.184  1.00 24.43           C  
ATOM   3479  C   ALA B 103     -18.420   8.227  33.733  1.00 37.32           C  
ATOM   3480  O   ALA B 103     -18.418   8.673  32.585  1.00 32.94           O  
ATOM   3481  CB  ALA B 103     -17.945   5.830  34.251  1.00 22.43           C  
ATOM   3482  H   ALA B 103     -16.884   6.988  36.080  1.00 31.69           H  
ATOM   3483  HA  ALA B 103     -16.651   7.223  33.517  1.00 29.32           H  
ATOM   3484  HB1 ALA B 103     -18.322   5.605  33.386  1.00 26.91           H  
ATOM   3485  HB2 ALA B 103     -17.242   5.202  34.479  1.00 26.91           H  
ATOM   3486  HB3 ALA B 103     -18.638   5.812  34.929  1.00 26.91           H  
ATOM   3487  N   ARG B 104     -19.328   8.573  34.639  1.00 42.92           N  
ATOM   3488  CA  ARG B 104     -20.426   9.474  34.307  1.00 39.30           C  
ATOM   3489  C   ARG B 104     -19.917  10.869  33.956  1.00 21.52           C  
ATOM   3490  O   ARG B 104     -20.291  11.433  32.930  1.00 35.45           O  
ATOM   3491  CB  ARG B 104     -21.422   9.553  35.467  1.00 31.74           C  
ATOM   3492  CG  ARG B 104     -22.742  10.209  35.092  1.00 45.45           C  
ATOM   3493  CD  ARG B 104     -23.778  10.084  36.199  1.00 47.68           C  
ATOM   3494  NE  ARG B 104     -24.040   8.692  36.560  1.00 67.31           N  
ATOM   3495  CZ  ARG B 104     -24.679   7.823  35.782  1.00 61.75           C  
ATOM   3496  NH1 ARG B 104     -25.118   8.193  34.587  1.00 59.62           N1+
ATOM   3497  NH2 ARG B 104     -24.873   6.578  36.195  1.00 66.73           N  
ATOM   3498  H   ARG B 104     -19.331   8.300  35.454  1.00 51.51           H  
ATOM   3499  HA  ARG B 104     -20.896   9.124  33.534  1.00 47.17           H  
ATOM   3500  HB2 ARG B 104     -21.614   8.654  35.777  1.00 38.09           H  
ATOM   3501  HB3 ARG B 104     -21.026  10.071  36.185  1.00 38.09           H  
ATOM   3502  HG2 ARG B 104     -22.592  11.152  34.923  1.00 54.54           H  
ATOM   3503  HG3 ARG B 104     -23.096   9.779  34.297  1.00 54.54           H  
ATOM   3504  HD2 ARG B 104     -23.456  10.545  36.989  1.00 57.21           H  
ATOM   3505  HD3 ARG B 104     -24.612  10.480  35.900  1.00 57.21           H  
ATOM   3506  HE  ARG B 104     -23.762   8.417  37.326  1.00 80.77           H  
ATOM   3507 HH11 ARG B 104     -24.995   8.999  34.314  1.00 71.55           H  
ATOM   3508 HH12 ARG B 104     -25.529   7.627  34.086  1.00 71.55           H  
ATOM   3509 HH21 ARG B 104     -24.589   6.332  36.968  1.00 80.07           H  
ATOM   3510 HH22 ARG B 104     -25.284   6.017  35.689  1.00 80.07           H  
ATOM   3511  N   GLN B 105     -19.058  11.422  34.805  1.00 32.82           N  
ATOM   3512  CA  GLN B 105     -18.531  12.768  34.588  1.00 37.46           C  
ATOM   3513  C   GLN B 105     -17.588  12.837  33.385  1.00 38.01           C  
ATOM   3514  O   GLN B 105     -17.451  13.886  32.758  1.00 38.83           O  
ATOM   3515  CB  GLN B 105     -17.808  13.258  35.844  1.00 43.88           C  
ATOM   3516  CG  GLN B 105     -18.745  13.614  36.990  1.00 43.26           C  
ATOM   3517  CD  GLN B 105     -18.009  13.913  38.282  1.00 47.64           C  
ATOM   3518  OE1 GLN B 105     -18.409  13.458  39.354  1.00 52.36           O  
ATOM   3519  NE2 GLN B 105     -16.932  14.685  38.188  1.00 44.11           N  
ATOM   3520  H   GLN B 105     -18.763  11.039  35.516  1.00 39.39           H  
ATOM   3521  HA  GLN B 105     -19.272  13.370  34.419  1.00 44.95           H  
ATOM   3522  HB2 GLN B 105     -17.211  12.559  36.154  1.00 52.66           H  
ATOM   3523  HB3 GLN B 105     -17.297  14.052  35.621  1.00 52.66           H  
ATOM   3524  HG2 GLN B 105     -19.255  14.402  36.747  1.00 51.91           H  
ATOM   3525  HG3 GLN B 105     -19.343  12.868  37.152  1.00 51.91           H  
ATOM   3526 HE21 GLN B 105     -16.686  14.988  37.422  1.00 52.94           H  
ATOM   3527 HE22 GLN B 105     -16.482  14.883  38.894  1.00 52.94           H  
ATOM   3528  N   LEU B 106     -16.943  11.719  33.066  1.00 35.21           N  
ATOM   3529  CA  LEU B 106     -16.019  11.660  31.937  1.00 33.77           C  
ATOM   3530  C   LEU B 106     -16.759  11.818  30.610  1.00 41.43           C  
ATOM   3531  O   LEU B 106     -16.319  12.551  29.724  1.00 30.59           O  
ATOM   3532  CB  LEU B 106     -15.246  10.336  31.954  1.00 28.60           C  
ATOM   3533  CG  LEU B 106     -14.247  10.072  30.823  1.00 26.10           C  
ATOM   3534  CD1 LEU B 106     -13.036  10.980  30.944  1.00 36.00           C  
ATOM   3535  CD2 LEU B 106     -13.820   8.612  30.825  1.00 23.04           C  
ATOM   3536  H   LEU B 106     -17.023  10.976  33.491  1.00 42.26           H  
ATOM   3537  HA  LEU B 106     -15.379  12.385  32.012  1.00 40.52           H  
ATOM   3538  HB2 LEU B 106     -14.749  10.292  32.785  1.00 34.32           H  
ATOM   3539  HB3 LEU B 106     -15.892   9.613  31.934  1.00 34.32           H  
ATOM   3540  HG  LEU B 106     -14.677  10.258  29.973  1.00 31.32           H  
ATOM   3541 HD11 LEU B 106     -12.425  10.789  30.216  1.00 43.20           H  
ATOM   3542 HD12 LEU B 106     -13.329  11.904  30.898  1.00 43.20           H  
ATOM   3543 HD13 LEU B 106     -12.601  10.813  31.795  1.00 43.20           H  
ATOM   3544 HD21 LEU B 106     -13.189   8.466  30.102  1.00 27.64           H  
ATOM   3545 HD22 LEU B 106     -13.402   8.406  31.676  1.00 27.64           H  
ATOM   3546 HD23 LEU B 106     -14.604   8.054  30.697  1.00 27.64           H  
ATOM   3547  N   VAL B 107     -17.892  11.133  30.491  1.00 25.40           N  
ATOM   3548  CA  VAL B 107     -18.625  11.049  29.232  1.00 36.74           C  
ATOM   3549  C   VAL B 107     -19.651  12.170  29.054  1.00 30.10           C  
ATOM   3550  O   VAL B 107     -19.827  12.685  27.950  1.00 39.56           O  
ATOM   3551  CB  VAL B 107     -19.351   9.689  29.121  1.00 45.04           C  
ATOM   3552  CG1 VAL B 107     -20.167   9.609  27.842  1.00 45.29           C  
ATOM   3553  CG2 VAL B 107     -18.351   8.550  29.179  1.00 45.04           C  
ATOM   3554  H   VAL B 107     -18.262  10.700  31.135  1.00 30.48           H  
ATOM   3555  HA  VAL B 107     -17.992  11.107  28.499  1.00 44.09           H  
ATOM   3556  HB  VAL B 107     -19.959   9.593  29.871  1.00 54.05           H  
ATOM   3557 HG11 VAL B 107     -20.609   8.746  27.803  1.00 54.35           H  
ATOM   3558 HG12 VAL B 107     -20.827  10.319  27.843  1.00 54.35           H  
ATOM   3559 HG13 VAL B 107     -19.572   9.711  27.082  1.00 54.35           H  
ATOM   3560 HG21 VAL B 107     -18.827   7.708  29.108  1.00 54.05           H  
ATOM   3561 HG22 VAL B 107     -17.727   8.640  28.442  1.00 54.05           H  
ATOM   3562 HG23 VAL B 107     -17.875   8.591  30.023  1.00 54.05           H  
ATOM   3563  N   PHE B 108     -20.326  12.547  30.136  1.00 34.35           N  
ATOM   3564  CA  PHE B 108     -21.410  13.524  30.052  1.00 45.94           C  
ATOM   3565  C   PHE B 108     -20.939  14.982  30.047  1.00 41.66           C  
ATOM   3566  O   PHE B 108     -21.565  15.826  29.407  1.00 38.49           O  
ATOM   3567  CB  PHE B 108     -22.394  13.315  31.206  1.00 27.85           C  
ATOM   3568  CG  PHE B 108     -23.325  12.153  31.002  1.00 42.81           C  
ATOM   3569  CD1 PHE B 108     -24.436  12.279  30.187  1.00 46.06           C  
ATOM   3570  CD2 PHE B 108     -23.091  10.936  31.623  1.00 33.08           C  
ATOM   3571  CE1 PHE B 108     -25.297  11.213  29.994  1.00 53.05           C  
ATOM   3572  CE2 PHE B 108     -23.948   9.870  31.434  1.00 44.17           C  
ATOM   3573  CZ  PHE B 108     -25.052  10.009  30.617  1.00 33.27           C  
ATOM   3574  H   PHE B 108     -20.178  12.252  30.930  1.00 41.22           H  
ATOM   3575  HA  PHE B 108     -21.894  13.374  29.226  1.00 55.13           H  
ATOM   3576  HB2 PHE B 108     -21.892  13.154  32.021  1.00 33.42           H  
ATOM   3577  HB3 PHE B 108     -22.935  14.115  31.305  1.00 33.42           H  
ATOM   3578  HD1 PHE B 108     -24.606  13.089  29.764  1.00 55.27           H  
ATOM   3579  HD2 PHE B 108     -22.348  10.837  32.174  1.00 39.70           H  
ATOM   3580  HE1 PHE B 108     -26.040  11.310  29.443  1.00 63.66           H  
ATOM   3581  HE2 PHE B 108     -23.780   9.058  31.855  1.00 53.00           H  
ATOM   3582  HZ  PHE B 108     -25.630   9.292  30.488  1.00 39.92           H  
ATOM   3583  N   TYR B 109     -19.850  15.284  30.750  1.00 39.38           N  
ATOM   3584  CA  TYR B 109     -19.395  16.672  30.862  1.00 30.94           C  
ATOM   3585  C   TYR B 109     -19.081  17.303  29.500  1.00 35.74           C  
ATOM   3586  O   TYR B 109     -19.594  18.378  29.190  1.00 53.90           O  
ATOM   3587  CB  TYR B 109     -18.163  16.776  31.773  1.00 39.47           C  
ATOM   3588  CG  TYR B 109     -17.487  18.132  31.714  1.00 43.98           C  
ATOM   3589  CD1 TYR B 109     -16.471  18.388  30.799  1.00 48.55           C  
ATOM   3590  CD2 TYR B 109     -17.869  19.156  32.570  1.00 56.29           C  
ATOM   3591  CE1 TYR B 109     -15.856  19.626  30.740  1.00 54.64           C  
ATOM   3592  CE2 TYR B 109     -17.257  20.396  32.520  1.00 55.22           C  
ATOM   3593  CZ  TYR B 109     -16.253  20.625  31.604  1.00 65.24           C  
ATOM   3594  OH  TYR B 109     -15.643  21.857  31.549  1.00 69.78           O  
ATOM   3595  H   TYR B 109     -19.360  14.713  31.168  1.00 47.25           H  
ATOM   3596  HA  TYR B 109     -20.103  17.195  31.269  1.00 37.13           H  
ATOM   3597  HB2 TYR B 109     -18.437  16.619  32.690  1.00 47.36           H  
ATOM   3598  HB3 TYR B 109     -17.515  16.107  31.503  1.00 47.36           H  
ATOM   3599  HD1 TYR B 109     -16.202  17.716  30.215  1.00 58.26           H  
ATOM   3600  HD2 TYR B 109     -18.546  19.006  33.189  1.00 67.54           H  
ATOM   3601  HE1 TYR B 109     -15.177  19.782  30.124  1.00 65.56           H  
ATOM   3602  HE2 TYR B 109     -17.524  21.073  33.100  1.00 66.27           H  
ATOM   3603  HH  TYR B 109     -15.977  22.369  32.125  1.00 83.74           H  
ATOM   3604  N   PRO B 110     -18.242  16.644  28.680  1.00 37.33           N  
ATOM   3605  CA  PRO B 110     -17.847  17.296  27.426  1.00 38.46           C  
ATOM   3606  C   PRO B 110     -19.004  17.428  26.438  1.00 41.10           C  
ATOM   3607  O   PRO B 110     -18.999  18.334  25.605  1.00 51.98           O  
ATOM   3608  CB  PRO B 110     -16.757  16.367  26.867  1.00 53.82           C  
ATOM   3609  CG  PRO B 110     -16.389  15.447  27.993  1.00 36.10           C  
ATOM   3610  CD  PRO B 110     -17.629  15.312  28.806  1.00 35.88           C  
ATOM   3611  HA  PRO B 110     -17.467  18.172  27.602  1.00 46.15           H  
ATOM   3612  HB2 PRO B 110     -17.113  15.863  26.118  1.00 64.58           H  
ATOM   3613  HB3 PRO B 110     -15.991  16.893  26.591  1.00 64.58           H  
ATOM   3614  HG2 PRO B 110     -16.117  14.586  27.637  1.00 43.32           H  
ATOM   3615  HG3 PRO B 110     -15.675  15.842  28.518  1.00 43.32           H  
ATOM   3616  HD2 PRO B 110     -18.210  14.633  28.430  1.00 43.06           H  
ATOM   3617  HD3 PRO B 110     -17.410  15.124  29.732  1.00 43.06           H  
ATOM   3618  N   ALA B 111     -19.981  16.532  26.535  1.00 34.82           N  
ATOM   3619  CA  ALA B 111     -21.152  16.576  25.665  1.00 51.76           C  
ATOM   3620  C   ALA B 111     -22.112  17.684  26.091  1.00 57.98           C  
ATOM   3621  O   ALA B 111     -22.904  18.172  25.286  1.00 57.38           O  
ATOM   3622  CB  ALA B 111     -21.860  15.234  25.671  1.00 37.45           C  
ATOM   3623  H   ALA B 111     -19.990  15.884  27.100  1.00 41.78           H  
ATOM   3624  HA  ALA B 111     -20.865  16.760  24.757  1.00 62.11           H  
ATOM   3625  HB1 ALA B 111     -22.634  15.283  25.088  1.00 44.94           H  
ATOM   3626  HB2 ALA B 111     -21.248  14.553  25.351  1.00 44.94           H  
ATOM   3627  HB3 ALA B 111     -22.140  15.028  26.577  1.00 44.94           H  
ATOM   3628  N   GLN B 112     -22.037  18.074  27.360  1.00 55.02           N  
ATOM   3629  CA  GLN B 112     -22.885  19.136  27.895  1.00 62.99           C  
ATOM   3630  C   GLN B 112     -22.136  20.463  27.971  1.00 68.61           C  
ATOM   3631  O   GLN B 112     -22.686  21.471  28.416  1.00 78.60           O  
ATOM   3632  CB  GLN B 112     -23.406  18.748  29.280  1.00 54.53           C  
ATOM   3633  CG  GLN B 112     -24.280  17.501  29.278  1.00 59.97           C  
ATOM   3634  CD  GLN B 112     -24.603  17.009  30.676  1.00 60.40           C  
ATOM   3635  OE1 GLN B 112     -23.758  17.045  31.571  1.00 64.83           O  
ATOM   3636  NE2 GLN B 112     -25.833  16.551  30.871  1.00 58.79           N  
ATOM   3637  H   GLN B 112     -21.497  17.736  27.938  1.00 66.03           H  
ATOM   3638  HA  GLN B 112     -23.649  19.255  27.310  1.00 75.58           H  
ATOM   3639  HB2 GLN B 112     -22.650  18.579  29.863  1.00 65.44           H  
ATOM   3640  HB3 GLN B 112     -23.936  19.481  29.632  1.00 65.44           H  
ATOM   3641  HG2 GLN B 112     -25.117  17.702  28.830  1.00 71.96           H  
ATOM   3642  HG3 GLN B 112     -23.815  16.790  28.810  1.00 71.96           H  
ATOM   3643 HE21 GLN B 112     -26.397  16.545  30.222  1.00 70.55           H  
ATOM   3644 HE22 GLN B 112     -26.065  16.261  31.646  1.00 70.55           H  
ATOM   3645  N   ALA B 113     -20.880  20.456  27.530  1.00 61.09           N  
ATOM   3646  CA  ALA B 113     -20.043  21.650  27.552  1.00 67.98           C  
ATOM   3647  C   ALA B 113     -20.079  22.359  26.201  1.00 78.99           C  
ATOM   3648  O   ALA B 113     -19.106  22.997  25.795  1.00 87.76           O  
ATOM   3649  CB  ALA B 113     -18.612  21.284  27.923  1.00 58.32           C  
ATOM   3650  H   ALA B 113     -20.486  19.762  27.211  1.00 73.31           H  
ATOM   3651  HA  ALA B 113     -20.381  22.263  28.223  1.00 81.58           H  
ATOM   3652  HB1 ALA B 113     -18.073  22.090  27.932  1.00 69.99           H  
ATOM   3653  HB2 ALA B 113     -18.609  20.875  28.803  1.00 69.99           H  
ATOM   3654  HB3 ALA B 113     -18.265  20.661  27.266  1.00 69.99           H  
TER    3655      ALA B 113                                                      
HETATM 3656  P   PO4 A 201       0.103  -0.065   0.316  0.43 39.13           P  
HETATM 3657  O1  PO4 A 201      -0.068   1.153  -0.560  0.43 55.85           O  
HETATM 3658  O2  PO4 A 201      -0.255  -1.304  -0.469  0.43 51.40           O  
HETATM 3659  O3  PO4 A 201      -0.796   0.050   1.523  0.43 39.88           O  
HETATM 3660  O4  PO4 A 201       1.539  -0.160   0.769  0.43 52.88           O  
HETATM 3661  P   PO4 B 201      -0.015  -0.013  36.346  0.44 38.82           P  
HETATM 3662  O1  PO4 B 201       0.016   0.014  34.838  0.44 34.80           O  
HETATM 3663  O2  PO4 B 201      -0.102   1.400  36.870  0.44 50.93           O  
HETATM 3664  O3  PO4 B 201      -1.219  -0.799  36.807  0.44 50.89           O  
HETATM 3665  O4  PO4 B 201       1.244  -0.668  36.860  0.44 50.92           O  
HETATM 3666  C1  GOL B 202     -25.632   0.252  18.209  1.00 33.84           C  
HETATM 3667  O1  GOL B 202     -25.601   1.659  18.134  1.00 44.91           O  
HETATM 3668  C2  GOL B 202     -24.398  -0.262  18.944  1.00 36.55           C  
HETATM 3669  O2  GOL B 202     -23.520   0.807  19.206  1.00 60.71           O  
HETATM 3670  C3  GOL B 202     -24.817  -0.923  20.251  1.00 26.84           C  
HETATM 3671  O3  GOL B 202     -23.689  -1.341  20.985  1.00 41.93           O  
HETATM 3672  H11 GOL B 202     -26.532  -0.068  18.735  1.00 40.61           H  
HETATM 3673  H12 GOL B 202     -25.661  -0.168  17.203  1.00 40.61           H  
HETATM 3674  HO1 GOL B 202     -26.362   1.975  17.604  1.00 53.89           H  
HETATM 3675  H2  GOL B 202     -23.902  -1.004  18.319  1.00 43.86           H  
HETATM 3676  HO2 GOL B 202     -23.967   1.463  19.783  1.00 72.85           H  
HETATM 3677  H31 GOL B 202     -25.398  -0.218  20.846  1.00 32.21           H  
HETATM 3678  H32 GOL B 202     -25.452  -1.783  20.037  1.00 32.21           H  
HETATM 3679  HO3 GOL B 202     -23.981  -1.791  21.804  1.00 50.32           H  
HETATM 3680  C1  GOL B 203     -24.756   5.665  17.575  1.00 53.73           C  
HETATM 3681  O1  GOL B 203     -25.292   5.356  18.843  1.00 66.03           O  
HETATM 3682  C2  GOL B 203     -24.444   7.154  17.515  1.00 41.39           C  
HETATM 3683  O2  GOL B 203     -24.375   7.656  18.831  1.00 61.62           O  
HETATM 3684  C3  GOL B 203     -23.126   7.414  16.790  1.00 39.58           C  
HETATM 3685  O3  GOL B 203     -23.209   8.622  16.068  1.00 43.83           O  
HETATM 3686  H11 GOL B 203     -23.846   5.089  17.408  1.00 64.48           H  
HETATM 3687  H12 GOL B 203     -25.473   5.405  16.797  1.00 64.48           H  
HETATM 3688  HO1 GOL B 203     -25.555   4.412  18.866  1.00 79.23           H  
HETATM 3689  H2  GOL B 203     -25.245   7.656  16.971  1.00 49.67           H  
HETATM 3690  HO2 GOL B 203     -23.640   7.218  19.309  1.00 73.94           H  
HETATM 3691  H31 GOL B 203     -22.314   7.474  17.514  1.00 47.50           H  
HETATM 3692  H32 GOL B 203     -22.914   6.592  16.107  1.00 47.50           H  
HETATM 3693  HO3 GOL B 203     -23.609   8.451  15.190  1.00 52.60           H  
HETATM 3694  O   HOH A 301      -9.292  -1.851  15.377  1.00 36.03           O  
HETATM 3695  O   HOH A 302     -33.625  -4.371   5.974  1.00 45.63           O  
HETATM 3696  O   HOH A 303     -17.706   1.428  -5.513  1.00 55.94           O  
HETATM 3697  O   HOH A 304      -6.474   2.899  16.078  1.00 36.33           O  
HETATM 3698  O   HOH A 305     -17.061   0.199  16.828  1.00 20.45           O  
HETATM 3699  O   HOH A 306     -35.534  -5.882  21.406  1.00 50.67           O  
HETATM 3700  O   HOH A 307     -36.772   2.661  18.704  1.00 54.35           O  
HETATM 3701  O   HOH A 308     -38.910   1.799  14.553  1.00 66.14           O  
HETATM 3702  O   HOH A 309      -3.709   6.117  11.172  1.00 47.60           O  
HETATM 3703  O   HOH A 310     -23.469 -15.857  10.970  1.00 36.85           O  
HETATM 3704  O   HOH A 311     -16.533 -19.504  15.936  1.00 46.47           O  
HETATM 3705  O   HOH A 312     -31.838  -2.763  23.377  1.00 61.47           O  
HETATM 3706  O   HOH A 313      -8.853 -17.148  12.387  1.00 50.89           O  
HETATM 3707  O   HOH A 314     -34.495  -5.032  11.493  1.00 28.29           O  
HETATM 3708  O   HOH A 315     -15.809   9.306   5.598  1.00 57.47           O  
HETATM 3709  O   HOH A 316      -8.974   0.938  16.712  1.00 41.91           O  
HETATM 3710  O   HOH A 317     -18.837 -19.257   5.718  1.00 46.99           O  
HETATM 3711  O   HOH A 318     -18.336 -12.011  -2.759  1.00 37.23           O  
HETATM 3712  O   HOH A 319      -1.532  -4.442  12.037  1.00 40.60           O  
HETATM 3713  O   HOH A 320       0.633   3.651  -0.215  1.00 34.08           O  
HETATM 3714  O   HOH A 321     -12.449 -14.341  17.082  1.00 51.84           O  
HETATM 3715  O   HOH A 322      -1.922   0.204   6.901  1.00 19.32           O  
HETATM 3716  O   HOH A 323     -11.339 -16.819   3.988  1.00 31.46           O  
HETATM 3717  O   HOH A 324      -7.050 -11.729   1.279  1.00 33.68           O  
HETATM 3718  O   HOH A 325     -15.000   1.929  16.444  1.00 30.54           O  
HETATM 3719  O   HOH A 326      -6.348   2.226   0.723  1.00 39.79           O  
HETATM 3720  O   HOH A 327     -22.350 -15.947   8.413  1.00 27.84           O  
HETATM 3721  O   HOH A 328     -40.826  -2.845  14.800  1.00 40.08           O  
HETATM 3722  O   HOH A 329     -34.817 -12.885  15.146  1.00 37.46           O  
HETATM 3723  O   HOH A 330      -6.999  -9.153   5.498  1.00 26.24           O  
HETATM 3724  O   HOH A 331      -4.135   4.468  -3.732  1.00 49.27           O  
HETATM 3725  O   HOH A 332     -17.198 -15.867   7.014  1.00 35.73           O  
HETATM 3726  O   HOH A 333      -7.337   3.617   4.055  1.00 29.16           O  
HETATM 3727  O   HOH A 334      -5.804  -0.469   0.954  1.00 26.00           O  
HETATM 3728  O   HOH A 335      -8.618   9.991   5.810  1.00 48.01           O  
HETATM 3729  O   HOH A 336     -18.150  11.898   3.966  1.00 55.43           O  
HETATM 3730  O   HOH A 337      -6.427  -1.301  15.906  1.00 39.77           O  
HETATM 3731  O   HOH A 338      -6.246  -9.800  14.074  1.00 27.00           O  
HETATM 3732  O   HOH A 339       0.000   0.000   9.506  0.33 37.69           O  
HETATM 3733  O   HOH A 340      -7.163   6.323  17.579  1.00 41.60           O  
HETATM 3734  O   HOH A 341     -15.638   0.759  20.761  1.00 20.83           O  
HETATM 3735  O   HOH A 342      -9.064  -0.800  17.890  1.00 33.19           O  
HETATM 3736  O   HOH A 343     -30.997  -7.366  23.900  1.00 73.55           O  
HETATM 3737  O   HOH A 344     -35.305 -12.478  19.910  1.00 50.92           O  
HETATM 3738  O   HOH A 345     -16.515 -13.787  -1.313  1.00 43.82           O  
HETATM 3739  O   HOH A 346      -7.182   8.381   5.363  1.00 51.93           O  
HETATM 3740  O   HOH A 347     -38.418  -8.476  13.692  1.00 45.42           O  
HETATM 3741  O   HOH A 348     -36.312  -3.384   7.075  1.00 45.01           O  
HETATM 3742  O   HOH A 349     -19.075   2.168  -4.031  1.00 45.90           O  
HETATM 3743  O   HOH A 350     -24.487  -6.183  21.810  1.00 42.35           O  
HETATM 3744  O   HOH A 351     -19.770 -13.817  19.072  1.00 30.00           O  
HETATM 3745  O   HOH A 352     -17.913 -18.471  14.310  1.00 51.60           O  
HETATM 3746  O   HOH A 353     -16.316 -16.833   4.280  1.00 36.39           O  
HETATM 3747  O   HOH A 354     -13.781 -17.817  17.532  1.00 45.17           O  
HETATM 3748  O   HOH A 355      -9.234  10.821   3.603  1.00 60.93           O  
HETATM 3749  O   HOH A 356      -9.238 -16.653   8.602  1.00 40.64           O  
HETATM 3750  O   HOH A 357      -8.293  -3.758  17.751  1.00 39.26           O  
HETATM 3751  O   HOH A 358       0.000   0.000  12.429  0.33 28.90           O  
HETATM 3752  O   HOH A 359     -15.187 -18.404   9.028  1.00 52.44           O  
HETATM 3753  O   HOH A 360      -5.676  10.060   3.237  1.00 37.92           O  
HETATM 3754  O   HOH A 361     -10.338 -18.072   6.214  1.00 55.30           O  
HETATM 3755  O   HOH A 362     -23.655   7.220  11.136  1.00 45.20           O  
HETATM 3756  O   HOH A 363     -14.701 -18.672  20.399  1.00 41.64           O  
HETATM 3757  O   HOH A 364     -20.888 -18.181  13.947  1.00 50.88           O  
HETATM 3758  O   HOH A 365      -8.482 -18.649   8.230  1.00 55.00           O  
HETATM 3759  O   HOH A 366     -19.230   8.039  11.264  1.00 41.70           O  
HETATM 3760  O   HOH A 367     -16.324 -19.484  11.999  1.00 43.59           O  
HETATM 3761  O   HOH A 368     -21.098  -2.523  25.469  1.00 54.66           O  
HETATM 3762  O   HOH A 369     -16.003 -18.651   7.154  1.00 53.15           O  
HETATM 3763  O   HOH A 370     -11.294 -19.906   7.321  1.00 52.27           O  
HETATM 3764  O   HOH B 301      -5.406  -6.575  22.850  1.00 39.46           O  
HETATM 3765  O   HOH B 302     -30.587  15.866  27.773  1.00 46.82           O  
HETATM 3766  O   HOH B 303     -22.234  10.726  15.754  1.00 41.44           O  
HETATM 3767  O   HOH B 304     -31.382   3.359  26.234  1.00 39.87           O  
HETATM 3768  O   HOH B 305     -32.578  15.846  17.186  1.00 37.20           O  
HETATM 3769  O   HOH B 306     -23.906  -3.718  21.171  1.00 47.14           O  
HETATM 3770  O   HOH B 307      -4.145  18.648  23.794  1.00 41.53           O  
HETATM 3771  O   HOH B 308     -14.802  16.006  39.358  1.00 50.11           O  
HETATM 3772  O   HOH B 309     -18.873   9.733  13.627  1.00 55.31           O  
HETATM 3773  O   HOH B 310      -8.648   2.398  19.216  1.00 44.21           O  
HETATM 3774  O   HOH B 311     -12.018  21.502  22.657  1.00 40.91           O  
HETATM 3775  O   HOH B 312     -16.077  -6.128  32.919  1.00 35.51           O  
HETATM 3776  O   HOH B 313     -35.995   7.772  16.847  1.00 56.72           O  
HETATM 3777  O   HOH B 314      -7.185  18.898  26.011  1.00 33.38           O  
HETATM 3778  O   HOH B 315      -1.887   0.272  29.646  1.00 15.52           O  
HETATM 3779  O   HOH B 316      -7.671  -8.623  22.573  1.00 32.27           O  
HETATM 3780  O   HOH B 317     -28.786  14.576  14.577  1.00 38.64           O  
HETATM 3781  O   HOH B 318     -14.156   3.154  42.967  1.00 60.58           O  
HETATM 3782  O   HOH B 319     -16.825   3.981  19.706  1.00 22.77           O  
HETATM 3783  O   HOH B 320      -8.452  -5.204  33.120  1.00 43.33           O  
HETATM 3784  O   HOH B 321      -4.903  10.546  31.202  1.00 27.41           O  
HETATM 3785  O   HOH B 322     -13.890  13.947  29.819  1.00 41.71           O  
HETATM 3786  O   HOH B 323      -8.054  -1.832  32.275  1.00 30.98           O  
HETATM 3787  O   HOH B 324      -7.774  17.001  19.027  1.00 45.52           O  
HETATM 3788  O   HOH B 325      -4.015  12.892  20.506  1.00 36.76           O  
HETATM 3789  O   HOH B 326     -14.853   1.962  19.479  1.00 32.88           O  
HETATM 3790  O   HOH B 327       0.000   0.000  25.640  0.33 23.44           O  
HETATM 3791  O   HOH B 328      -9.076  10.442  10.488  1.00 36.36           O  
HETATM 3792  O   HOH B 329     -34.159   4.547  25.202  1.00 37.87           O  
HETATM 3793  O   HOH B 330      -8.906  -6.656  30.527  1.00 41.67           O  
HETATM 3794  O   HOH B 331      -5.627   1.602  35.557  1.00 27.88           O  
HETATM 3795  O   HOH B 332     -30.034  22.280  17.734  1.00 38.50           O  
HETATM 3796  O   HOH B 333      -1.335  13.929  26.082  1.00 30.15           O  
HETATM 3797  O   HOH B 334     -25.386  22.468  27.862  1.00 54.06           O  
HETATM 3798  O   HOH B 335      -6.341  11.318  16.117  1.00 32.80           O  
HETATM 3799  O   HOH B 336     -24.591  -1.391  27.160  1.00 58.63           O  
HETATM 3800  O   HOH B 337     -19.774   0.293  38.980  1.00 44.82           O  
HETATM 3801  O   HOH B 338     -11.120   1.151  18.355  1.00 36.90           O  
HETATM 3802  O   HOH B 339      -0.495  -3.665  36.640  1.00 25.45           O  
HETATM 3803  O   HOH B 340      -6.818  -0.988  35.530  1.00 40.35           O  
HETATM 3804  O   HOH B 341     -18.451  -4.213  32.295  1.00 50.86           O  
HETATM 3805  O   HOH B 342     -12.795  20.067  29.562  1.00 35.11           O  
HETATM 3806  O   HOH B 343     -31.473  15.300  25.166  1.00 31.34           O  
HETATM 3807  O   HOH B 344     -20.173  24.959  27.908  1.00 49.80           O  
HETATM 3808  O   HOH B 345     -13.214  11.028  10.112  1.00 47.22           O  
HETATM 3809  O   HOH B 346     -21.432  10.803  12.344  1.00 48.86           O  
HETATM 3810  O   HOH B 347      -3.586  13.435  35.012  1.00 36.86           O  
HETATM 3811  O   HOH B 348      -3.953  17.721  33.994  1.00 47.38           O  
HETATM 3812  O   HOH B 349     -20.719  -4.434  26.882  1.00 49.65           O  
HETATM 3813  O   HOH B 350     -22.599  13.068  14.869  1.00 41.04           O  
HETATM 3814  O   HOH B 351      -8.305  -8.362  33.258  1.00 48.48           O  
HETATM 3815  O   HOH B 352      -2.706  17.824  25.864  1.00 39.94           O  
HETATM 3816  O   HOH B 353      -5.897   0.597  18.389  1.00 30.00           O  
HETATM 3817  O   HOH B 354      -0.019   0.000  22.565  0.33 30.00           O  
HETATM 3818  O   HOH B 355     -14.552   2.441  45.905  1.00 73.86           O  
HETATM 3819  O   HOH B 356     -31.763  21.332   9.362  1.00 47.83           O  
HETATM 3820  O   HOH B 357     -32.617  23.675  10.401  1.00 56.24           O  
HETATM 3821  O   HOH B 358     -33.267  22.767   8.303  1.00 64.70           O  
CONECT 3656 3657 3658 3659 3660                                                 
CONECT 3657 3656                                                                
CONECT 3658 3656                                                                
CONECT 3659 3656                                                                
CONECT 3660 3656                                                                
CONECT 3661 3662 3663 3664 3665                                                 
CONECT 3662 3661                                                                
CONECT 3663 3661                                                                
CONECT 3664 3661                                                                
CONECT 3665 3661                                                                
CONECT 3666 3667 3668 3672 3673                                                 
CONECT 3667 3666 3674                                                           
CONECT 3668 3666 3669 3670 3675                                                 
CONECT 3669 3668 3676                                                           
CONECT 3670 3668 3671 3677 3678                                                 
CONECT 3671 3670 3679                                                           
CONECT 3672 3666                                                                
CONECT 3673 3666                                                                
CONECT 3674 3667                                                                
CONECT 3675 3668                                                                
CONECT 3676 3669                                                                
CONECT 3677 3670                                                                
CONECT 3678 3670                                                                
CONECT 3679 3671                                                                
CONECT 3680 3681 3682 3686 3687                                                 
CONECT 3681 3680 3688                                                           
CONECT 3682 3680 3683 3684 3689                                                 
CONECT 3683 3682 3690                                                           
CONECT 3684 3682 3685 3691 3692                                                 
CONECT 3685 3684 3693                                                           
CONECT 3686 3680                                                                
CONECT 3687 3680                                                                
CONECT 3688 3681                                                                
CONECT 3689 3682                                                                
CONECT 3690 3683                                                                
CONECT 3691 3684                                                                
CONECT 3692 3684                                                                
CONECT 3693 3685                                                                
MASTER      358    0    4   10    0    0    5    6 1980    2   38   22          
END                                                                             
