# Supplementary material for: Design of complicated all-α protein structures
Source: Nat Struct Mol Biol. 2024 Jan 4;31(2):275–82. doi: 10.1038/s41594-023-01147-9 (PMC11377298; doi:10.1038/s41594-023-01147-9)
Supplement: Supplementary file 8 — Statistical source data. [file 41594_2023_1147_MOESM8_ESM.zip › ED_Fig1/6h5h.pdb]

HEADER    UNKNOWN FUNCTION                        24-JUL-18   6H5H              
TITLE     A COMPUTATIONALLY DESIGNED DRP LYASE DOMAIN RECONSTRUCTED FROM TWO    
TITLE    2 HETEROLOGOUS FRAGMENTS                                               
COMPND    MOL_ID: 1;                                                            
COMPND   2 MOLECULE: POLB4;                                                     
COMPND   3 CHAIN: A;                                                            
COMPND   4 ENGINEERED: YES                                                      
SOURCE    MOL_ID: 1;                                                            
SOURCE   2 ORGANISM_SCIENTIFIC: SYNTHETIC CONSTRUCT;                            
SOURCE   3 ORGANISM_TAXID: 32630;                                               
SOURCE   4 EXPRESSION_SYSTEM: ESCHERICHIA COLI BL21(DE3);                       
SOURCE   5 EXPRESSION_SYSTEM_TAXID: 469008                                      
KEYWDS    PROTEIN DESIGN, DRP LYASE DOMAIN, UNKNOWN FUNCTION                    
EXPDTA    SOLUTION NMR                                                          
NUMMDL    22                                                                    
AUTHOR    M.ELGAMACY,M.COLES,A.N.LUPAS                                          
REVDAT   3   08-MAY-19 6H5H    1       REMARK                                   
REVDAT   2   26-DEC-18 6H5H    1       JRNL                                     
REVDAT   1   12-DEC-18 6H5H    0                                                
JRNL        AUTH   M.ELGAMACY,M.COLES,A.LUPAS                                   
JRNL        TITL   ASYMMETRIC PROTEIN DESIGN FROM CONSERVED SUPERSECONDARY      
JRNL        TITL 2 STRUCTURES.                                                  
JRNL        REF    J. STRUCT. BIOL.              V. 204   380 2018              
JRNL        REFN                   ESSN 1095-8657                               
JRNL        PMID   30558718                                                     
JRNL        DOI    10.1016/J.JSB.2018.10.010                                    
REMARK   2                                                                      
REMARK   2 RESOLUTION. NOT APPLICABLE.                                          
REMARK   3                                                                      
REMARK   3 REFINEMENT.                                                          
REMARK   3   PROGRAM     : X-PLOR, SHINE                                        
REMARK   3   AUTHORS     : BRUNGER (X-PLOR), RISS, M. AND COLES, M. (SHINE)     
REMARK   3                                                                      
REMARK   3  OTHER REFINEMENT REMARKS: STRUCTURES JUSTIFIED AGAINST THE INPUT    
REMARK   3  NOESY SPECTRA                                                       
REMARK   4                                                                      
REMARK   4 6H5H COMPLIES WITH FORMAT V. 3.30, 13-JUL-11                         
REMARK 100                                                                      
REMARK 100 THIS ENTRY HAS BEEN PROCESSED BY PDBE ON 25-JUL-18.                  
REMARK 100 THE DEPOSITION ID IS D_1200011074.                                   
REMARK 210                                                                      
REMARK 210 EXPERIMENTAL DETAILS                                                 
REMARK 210  EXPERIMENT TYPE                : NMR                                
REMARK 210  TEMPERATURE           (KELVIN) : 313                                
REMARK 210  PH                             : 7.1                                
REMARK 210  IONIC STRENGTH                 : 0.15                               
REMARK 210  PRESSURE                       : 1 ATM                              
REMARK 210  SAMPLE CONTENTS                : 500 UM [U-15N] POLB4, 150 MM       
REMARK 210                                   POTASSIUM PHOSPHATE, 90% H2O/10%   
REMARK 210                                   D2O; 500 UM [U-13C; U-15N] POLB4,  
REMARK 210                                   150 MM POTASSIUM PHOSPHATE, 90%    
REMARK 210                                   H2O/10% D2O                        
REMARK 210                                                                      
REMARK 210  NMR EXPERIMENTS CONDUCTED      : 3D HNCO; 3D HNCA; 3D C(CO)NH; 3D   
REMARK 210                                   H(CCO)NH; 3D CCH-TOCSY; 3D 15N-    
REMARK 210                                   HSQC NOESY; 3D 13C-HSQC NOESY;     
REMARK 210                                   3D CNH-NOESY; 3D NNH-NOESY; 2D     
REMARK 210                                   15N-FILTERED NOESY                 
REMARK 210  SPECTROMETER FIELD STRENGTH    : 600 MHZ; 800 MHZ                   
REMARK 210  SPECTROMETER MODEL             : AVANCEIII                          
REMARK 210  SPECTROMETER MANUFACTURER      : BRUKER                             
REMARK 210                                                                      
REMARK 210  STRUCTURE DETERMINATION.                                            
REMARK 210   SOFTWARE USED                 : TOPSPIN, SPARKY                    
REMARK 210   METHOD USED                   : SIMULATED ANNEALING                
REMARK 210                                                                      
REMARK 210 CONFORMERS, NUMBER CALCULATED   : 50                                 
REMARK 210 CONFORMERS, NUMBER SUBMITTED    : 22                                 
REMARK 210 CONFORMERS, SELECTION CRITERIA  : STRUCTURES WITH THE LEAST          
REMARK 210                                   RESTRAINT VIOLATIONS               
REMARK 210                                                                      
REMARK 210 BEST REPRESENTATIVE CONFORMER IN THIS ENSEMBLE : 1                   
REMARK 210                                                                      
REMARK 210 REMARK: NULL                                                         
REMARK 215                                                                      
REMARK 215 NMR STUDY                                                            
REMARK 215 THE COORDINATES IN THIS ENTRY WERE GENERATED FROM SOLUTION           
REMARK 215 NMR DATA.  PROTEIN DATA BANK CONVENTIONS REQUIRE THAT                
REMARK 215 CRYST1 AND SCALE RECORDS BE INCLUDED, BUT THE VALUES ON              
REMARK 215 THESE RECORDS ARE MEANINGLESS.                                       
REMARK 300                                                                      
REMARK 300 BIOMOLECULE: 1                                                       
REMARK 300 SEE REMARK 350 FOR THE AUTHOR PROVIDED AND/OR PROGRAM                
REMARK 300 GENERATED ASSEMBLY INFORMATION FOR THE STRUCTURE IN                  
REMARK 300 THIS ENTRY. THE REMARK MAY ALSO PROVIDE INFORMATION ON               
REMARK 300 BURIED SURFACE AREA.                                                 
REMARK 350                                                                      
REMARK 350 COORDINATES FOR A COMPLETE MULTIMER REPRESENTING THE KNOWN           
REMARK 350 BIOLOGICALLY SIGNIFICANT OLIGOMERIZATION STATE OF THE                
REMARK 350 MOLECULE CAN BE GENERATED BY APPLYING BIOMT TRANSFORMATIONS          
REMARK 350 GIVEN BELOW.  BOTH NON-CRYSTALLOGRAPHIC AND                          
REMARK 350 CRYSTALLOGRAPHIC OPERATIONS ARE GIVEN.                               
REMARK 350                                                                      
REMARK 350 BIOMOLECULE: 1                                                       
REMARK 350 AUTHOR DETERMINED BIOLOGICAL UNIT: MONOMERIC                         
REMARK 350 SOFTWARE DETERMINED QUATERNARY STRUCTURE: MONOMERIC                  
REMARK 350 SOFTWARE USED: PISA                                                  
REMARK 350 TOTAL BURIED SURFACE AREA: 0 ANGSTROM**2                             
REMARK 350 SURFACE AREA OF THE COMPLEX: 4660 ANGSTROM**2                        
REMARK 350 CHANGE IN SOLVENT FREE ENERGY: 0.0 KCAL/MOL                          
REMARK 350 APPLY THE FOLLOWING TO CHAINS: A                                     
REMARK 350   BIOMT1   1  1.000000  0.000000  0.000000        0.00000            
REMARK 350   BIOMT2   1  0.000000  1.000000  0.000000        0.00000            
REMARK 350   BIOMT3   1  0.000000  0.000000  1.000000        0.00000            
REMARK 465                                                                      
REMARK 465 MISSING RESIDUES                                                     
REMARK 465 THE FOLLOWING RESIDUES WERE NOT LOCATED IN THE                       
REMARK 465 EXPERIMENT. (RES=RESIDUE NAME; C=CHAIN IDENTIFIER;                   
REMARK 465 SSSEQ=SEQUENCE NUMBER; I=INSERTION CODE.)                            
REMARK 465   MODELS 1-22                                                        
REMARK 465     RES C SSSEQI                                                     
REMARK 465     MET A   -29                                                      
REMARK 465     LYS A   -28                                                      
REMARK 465     HIS A   -27                                                      
REMARK 465     HIS A   -26                                                      
REMARK 465     HIS A   -25                                                      
REMARK 465     HIS A   -24                                                      
REMARK 465     HIS A   -23                                                      
REMARK 465     HIS A   -22                                                      
REMARK 465     PRO A   -21                                                      
REMARK 465     MET A   -20                                                      
REMARK 465     SER A   -19                                                      
REMARK 465     ASP A   -18                                                      
REMARK 465     TYR A   -17                                                      
REMARK 465     ASP A   -16                                                      
REMARK 465     ILE A   -15                                                      
REMARK 465     PRO A   -14                                                      
REMARK 465     THR A   -13                                                      
REMARK 465     THR A   -12                                                      
REMARK 465     GLU A   -11                                                      
REMARK 465     ASN A   -10                                                      
REMARK 465     LEU A    -9                                                      
REMARK 465     TYR A    -8                                                      
REMARK 465     PHE A    -7                                                      
REMARK 465     GLN A    -6                                                      
REMARK 465     GLY A    -5                                                      
REMARK 465     ALA A    -4                                                      
REMARK 465     MET A    -3                                                      
REMARK 465     GLY A    -2                                                      
REMARK 465     GLY A    -1                                                      
REMARK 465     GLN A     0                                                      
REMARK 465     LYS A    72                                                      
REMARK 465     LEU A    73                                                      
REMARK 465     ARG A    74                                                      
REMARK 465     LYS A    75                                                      
REMARK 465     LEU A    76                                                      
REMARK 465     GLU A    77                                                      
REMARK 465     LYS A    78                                                      
REMARK 465     ILE A    79                                                      
REMARK 465     ARG A    80                                                      
REMARK 465     GLN A    81                                                      
REMARK 465     ASP A    82                                                      
REMARK 465     ASP A    83                                                      
REMARK 465     THR A    84                                                      
REMARK 465     SER A    85                                                      
REMARK 465     SER A    86                                                      
REMARK 465     SER A    87                                                      
REMARK 465     ILE A    88                                                      
REMARK 465     ASN A    89                                                      
REMARK 465     PHE A    90                                                      
REMARK 465     LEU A    91                                                      
REMARK 900                                                                      
REMARK 900 RELATED ENTRIES                                                      
REMARK 900 RELATED ID: 34304   RELATED DB: BMRB                                 
REMARK 900 A COMPUTATIONALLY DESIGNED DRP LYASE DOMAIN RECONSTRUCTED FROM TWO   
REMARK 900 HETEROLOGOUS FRAGMENTS                                               
DBREF  6H5H A  -29    91  PDB    6H5H     6H5H           -29     91             
SEQRES   1 A  121  MET LYS HIS HIS HIS HIS HIS HIS PRO MET SER ASP TYR          
SEQRES   2 A  121  ASP ILE PRO THR THR GLU ASN LEU TYR PHE GLN GLY ALA          
SEQRES   3 A  121  MET GLY GLY GLN GLU THR LEU ASN GLY ALA LEU VAL ASN          
SEQRES   4 A  121  MET LEU LYS GLU GLU GLY ASN LYS ALA LEU SER VAL GLY          
SEQRES   5 A  121  ASN ILE ASP ASP ALA LEU GLN TYR TYR ALA ALA ALA ILE          
SEQRES   6 A  121  THR LEU ASP LYS TYR PRO HIS LYS ILE LYS SER GLY ALA          
SEQRES   7 A  121  GLU ALA LYS LYS LEU PRO GLY VAL GLY THR LYS ILE ALA          
SEQRES   8 A  121  GLU LYS ILE ASP GLU PHE LEU ALA THR GLY LYS LEU ARG          
SEQRES   9 A  121  LYS LEU GLU LYS ILE ARG GLN ASP ASP THR SER SER SER          
SEQRES  10 A  121  ILE ASN PHE LEU                                              
HELIX    1 AA1 ASN A    4  VAL A   21  1                                  18    
HELIX    2 AA2 ASN A   23  TYR A   40  1                                  18    
HELIX    3 AA3 SER A   46  LYS A   51  1                                   6    
HELIX    4 AA4 GLY A   57  GLY A   71  1                                  15    
CRYST1    1.000    1.000    1.000  90.00  90.00  90.00 P 1           1          
ORIGX1      1.000000  0.000000  0.000000        0.00000                         
ORIGX2      0.000000  1.000000  0.000000        0.00000                         
ORIGX3      0.000000  0.000000  1.000000        0.00000                         
SCALE1      1.000000  0.000000  0.000000        0.00000                         
SCALE2      0.000000  1.000000  0.000000        0.00000                         
SCALE3      0.000000  0.000000  1.000000        0.00000                         
MODEL        1                                                                  
ATOM      1  N   GLU A   1      45.811  41.489  18.767  1.00  1.19           N  
ATOM      2  CA  GLU A   1      46.716  42.277  17.940  1.00  0.34           C  
ATOM      3  C   GLU A   1      46.439  42.037  16.460  1.00  0.30           C  
ATOM      4  O   GLU A   1      46.449  42.970  15.657  1.00  0.28           O  
ATOM      5  CB  GLU A   1      48.168  41.908  18.257  1.00  1.20           C  
ATOM      6  CG  GLU A   1      48.476  42.250  19.719  1.00  1.76           C  
ATOM      7  CD  GLU A   1      49.943  41.981  20.069  1.00  2.16           C  
ATOM      8  OE1 GLU A   1      50.645  41.369  19.276  1.00  2.46           O  
ATOM      9  OE2 GLU A   1      50.350  42.398  21.142  1.00  2.83           O  
ATOM     10  H   GLU A   1      45.699  40.530  18.596  1.00  1.71           H  
ATOM     11  HA  GLU A   1      46.569  43.323  18.159  1.00  0.94           H  
ATOM     12  HB2 GLU A   1      48.313  40.849  18.094  1.00  1.73           H  
ATOM     13  HB3 GLU A   1      48.830  42.466  17.613  1.00  1.83           H  
ATOM     14  HG2 GLU A   1      48.261  43.294  19.889  1.00  2.14           H  
ATOM     15  HG3 GLU A   1      47.844  41.652  20.360  1.00  2.26           H  
ATOM     16  N   THR A   2      46.193  40.780  16.103  1.00  0.29           N  
ATOM     17  CA  THR A   2      45.911  40.430  14.716  1.00  0.26           C  
ATOM     18  C   THR A   2      44.693  41.197  14.211  1.00  0.20           C  
ATOM     19  O   THR A   2      43.718  41.383  14.938  1.00  0.18           O  
ATOM     20  CB  THR A   2      45.657  38.926  14.596  1.00  0.27           C  
ATOM     21  OG1 THR A   2      46.719  38.219  15.220  1.00  0.33           O  
ATOM     22  CG2 THR A   2      45.583  38.537  13.119  1.00  0.26           C  
ATOM     23  H   THR A   2      46.201  40.076  16.786  1.00  0.32           H  
ATOM     24  HA  THR A   2      46.765  40.689  14.109  1.00  0.28           H  
ATOM     25  HB  THR A   2      44.723  38.677  15.078  1.00  0.26           H  
ATOM     26  HG1 THR A   2      47.487  38.460  14.820  1.00  0.94           H  
ATOM     27 HG21 THR A   2      44.868  39.171  12.614  1.00  1.01           H  
ATOM     28 HG22 THR A   2      45.271  37.508  13.034  1.00  1.05           H  
ATOM     29 HG23 THR A   2      46.555  38.658  12.665  1.00  1.06           H  
ATOM     30  N   LEU A   3      44.726  41.586  12.943  1.00  0.20           N  
ATOM     31  CA  LEU A   3      43.664  42.419  12.381  1.00  0.17           C  
ATOM     32  C   LEU A   3      42.287  41.760  12.502  1.00  0.14           C  
ATOM     33  O   LEU A   3      41.274  42.452  12.598  1.00  0.14           O  
ATOM     34  CB  LEU A   3      43.954  42.686  10.905  1.00  0.21           C  
ATOM     35  CG  LEU A   3      45.305  43.386  10.756  1.00  0.26           C  
ATOM     36  CD1 LEU A   3      45.687  43.450   9.276  1.00  0.29           C  
ATOM     37  CD2 LEU A   3      45.203  44.808  11.309  1.00  0.27           C  
ATOM     38  H   LEU A   3      45.473  41.311  12.372  1.00  0.23           H  
ATOM     39  HA  LEU A   3      43.646  43.362  12.905  1.00  0.18           H  
ATOM     40  HB2 LEU A   3      43.972  41.749  10.366  1.00  0.22           H  
ATOM     41  HB3 LEU A   3      43.179  43.317  10.501  1.00  0.22           H  
ATOM     42  HG  LEU A   3      46.060  42.838  11.301  1.00  0.27           H  
ATOM     43 HD11 LEU A   3      46.651  43.926   9.172  1.00  1.07           H  
ATOM     44 HD12 LEU A   3      44.944  44.021   8.737  1.00  1.09           H  
ATOM     45 HD13 LEU A   3      45.733  42.449   8.872  1.00  1.01           H  
ATOM     46 HD21 LEU A   3      46.090  45.363  11.040  1.00  1.00           H  
ATOM     47 HD22 LEU A   3      45.113  44.772  12.384  1.00  1.11           H  
ATOM     48 HD23 LEU A   3      44.334  45.294  10.890  1.00  1.01           H  
ATOM     49  N   ASN A   4      42.246  40.431  12.498  1.00  0.12           N  
ATOM     50  CA  ASN A   4      40.974  39.712  12.591  1.00  0.11           C  
ATOM     51  C   ASN A   4      40.638  39.274  14.027  1.00  0.12           C  
ATOM     52  O   ASN A   4      39.654  38.562  14.234  1.00  0.13           O  
ATOM     53  CB  ASN A   4      41.016  38.477  11.688  1.00  0.11           C  
ATOM     54  CG  ASN A   4      41.351  38.878  10.253  1.00  0.12           C  
ATOM     55  OD1 ASN A   4      40.744  39.797   9.699  1.00  0.14           O  
ATOM     56  ND2 ASN A   4      42.278  38.228   9.605  1.00  0.13           N  
ATOM     57  H   ASN A   4      43.082  39.923  12.431  1.00  0.14           H  
ATOM     58  HA  ASN A   4      40.188  40.362  12.239  1.00  0.12           H  
ATOM     59  HB2 ASN A   4      41.770  37.793  12.053  1.00  0.12           H  
ATOM     60  HB3 ASN A   4      40.053  37.988  11.706  1.00  0.11           H  
ATOM     61 HD21 ASN A   4      42.748  37.481  10.034  1.00  0.14           H  
ATOM     62 HD22 ASN A   4      42.519  38.500   8.694  1.00  0.15           H  
ATOM     63  N   GLY A   5      41.425  39.694  15.020  1.00  0.14           N  
ATOM     64  CA  GLY A   5      41.255  39.197  16.380  1.00  0.16           C  
ATOM     65  C   GLY A   5      39.825  39.380  16.875  1.00  0.17           C  
ATOM     66  O   GLY A   5      39.279  38.496  17.541  1.00  0.17           O  
ATOM     67  H   GLY A   5      42.123  40.355  14.837  1.00  0.14           H  
ATOM     68  HA2 GLY A   5      41.504  38.146  16.403  1.00  0.16           H  
ATOM     69  HA3 GLY A   5      41.923  39.732  17.037  1.00  0.19           H  
ATOM     70  N   ALA A   6      39.204  40.506  16.530  1.00  0.19           N  
ATOM     71  CA  ALA A   6      37.845  40.773  16.989  1.00  0.22           C  
ATOM     72  C   ALA A   6      36.896  39.695  16.476  1.00  0.21           C  
ATOM     73  O   ALA A   6      36.118  39.118  17.241  1.00  0.22           O  
ATOM     74  CB  ALA A   6      37.383  42.143  16.490  1.00  0.25           C  
ATOM     75  H   ALA A   6      39.665  41.161  15.964  1.00  0.19           H  
ATOM     76  HA  ALA A   6      37.831  40.770  18.069  1.00  0.24           H  
ATOM     77  HB1 ALA A   6      38.202  42.845  16.557  1.00  1.04           H  
ATOM     78  HB2 ALA A   6      36.562  42.490  17.099  1.00  1.07           H  
ATOM     79  HB3 ALA A   6      37.060  42.063  15.463  1.00  0.95           H  
ATOM     80  N   LEU A   7      36.994  39.392  15.185  1.00  0.20           N  
ATOM     81  CA  LEU A   7      36.181  38.326  14.610  1.00  0.21           C  
ATOM     82  C   LEU A   7      36.508  36.983  15.258  1.00  0.18           C  
ATOM     83  O   LEU A   7      35.611  36.181  15.512  1.00  0.21           O  
ATOM     84  CB  LEU A   7      36.419  38.243  13.100  1.00  0.21           C  
ATOM     85  CG  LEU A   7      35.906  39.520  12.433  1.00  0.21           C  
ATOM     86  CD1 LEU A   7      36.362  39.558  10.974  1.00  0.24           C  
ATOM     87  CD2 LEU A   7      34.376  39.536  12.481  1.00  0.21           C  
ATOM     88  H   LEU A   7      37.618  39.888  14.616  1.00  0.19           H  
ATOM     89  HA  LEU A   7      35.140  38.551  14.786  1.00  0.23           H  
ATOM     90  HB2 LEU A   7      37.477  38.133  12.908  1.00  0.22           H  
ATOM     91  HB3 LEU A   7      35.889  37.392  12.699  1.00  0.20           H  
ATOM     92  HG  LEU A   7      36.294  40.382  12.955  1.00  0.25           H  
ATOM     93 HD11 LEU A   7      36.215  38.587  10.525  1.00  1.05           H  
ATOM     94 HD12 LEU A   7      37.408  39.821  10.930  1.00  1.04           H  
ATOM     95 HD13 LEU A   7      35.782  40.295  10.436  1.00  1.04           H  
ATOM     96 HD21 LEU A   7      34.000  40.224  11.740  1.00  1.05           H  
ATOM     97 HD22 LEU A   7      34.051  39.849  13.462  1.00  0.99           H  
ATOM     98 HD23 LEU A   7      34.000  38.544  12.277  1.00  1.07           H  
ATOM     99  N   VAL A   8      37.781  36.762  15.579  1.00  0.16           N  
ATOM    100  CA  VAL A   8      38.187  35.510  16.206  1.00  0.15           C  
ATOM    101  C   VAL A   8      37.462  35.337  17.541  1.00  0.16           C  
ATOM    102  O   VAL A   8      36.973  34.250  17.853  1.00  0.17           O  
ATOM    103  CB  VAL A   8      39.711  35.507  16.412  1.00  0.16           C  
ATOM    104  CG1 VAL A   8      40.168  34.213  17.095  1.00  0.19           C  
ATOM    105  CG2 VAL A   8      40.413  35.615  15.055  1.00  0.16           C  
ATOM    106  H   VAL A   8      38.457  37.437  15.360  1.00  0.15           H  
ATOM    107  HA  VAL A   8      37.920  34.690  15.555  1.00  0.17           H  
ATOM    108  HB  VAL A   8      39.989  36.351  17.026  1.00  0.16           H  
ATOM    109 HG11 VAL A   8      41.217  34.288  17.343  1.00  1.01           H  
ATOM    110 HG12 VAL A   8      40.016  33.382  16.426  1.00  0.93           H  
ATOM    111 HG13 VAL A   8      39.596  34.058  17.998  1.00  0.99           H  
ATOM    112 HG21 VAL A   8      40.477  34.637  14.602  1.00  0.98           H  
ATOM    113 HG22 VAL A   8      41.408  36.010  15.196  1.00  1.01           H  
ATOM    114 HG23 VAL A   8      39.856  36.273  14.406  1.00  1.02           H  
ATOM    115  N   ASN A   9      37.360  36.421  18.308  1.00  0.18           N  
ATOM    116  CA  ASN A   9      36.656  36.360  19.584  1.00  0.22           C  
ATOM    117  C   ASN A   9      35.190  35.999  19.373  1.00  0.23           C  
ATOM    118  O   ASN A   9      34.644  35.144  20.075  1.00  0.23           O  
ATOM    119  CB  ASN A   9      36.752  37.711  20.298  1.00  0.29           C  
ATOM    120  CG  ASN A   9      38.203  38.023  20.651  1.00  1.21           C  
ATOM    121  OD1 ASN A   9      39.033  37.118  20.748  1.00  1.96           O  
ATOM    122  ND2 ASN A   9      38.563  39.262  20.849  1.00  1.92           N  
ATOM    123  H   ASN A   9      37.791  37.255  18.029  1.00  0.18           H  
ATOM    124  HA  ASN A   9      37.117  35.606  20.205  1.00  0.24           H  
ATOM    125  HB2 ASN A   9      36.367  38.484  19.650  1.00  0.80           H  
ATOM    126  HB3 ASN A   9      36.164  37.680  21.203  1.00  0.90           H  
ATOM    127 HD21 ASN A   9      37.902  39.981  20.771  1.00  2.14           H  
ATOM    128 HD22 ASN A   9      39.492  39.472  21.076  1.00  2.57           H  
ATOM    129  N   MET A  10      34.563  36.621  18.375  1.00  0.27           N  
ATOM    130  CA  MET A  10      33.169  36.309  18.072  1.00  0.33           C  
ATOM    131  C   MET A  10      33.013  34.840  17.684  1.00  0.27           C  
ATOM    132  O   MET A  10      32.046  34.185  18.079  1.00  0.27           O  
ATOM    133  CB  MET A  10      32.671  37.199  16.933  1.00  0.47           C  
ATOM    134  CG  MET A  10      31.157  37.041  16.784  1.00  0.51           C  
ATOM    135  SD  MET A  10      30.586  38.000  15.359  1.00  0.86           S  
ATOM    136  CE  MET A  10      31.272  36.927  14.074  1.00  0.79           C  
ATOM    137  H   MET A  10      35.030  37.320  17.868  1.00  0.29           H  
ATOM    138  HA  MET A  10      32.570  36.502  18.950  1.00  0.37           H  
ATOM    139  HB2 MET A  10      32.907  38.230  17.152  1.00  0.55           H  
ATOM    140  HB3 MET A  10      33.152  36.907  16.010  1.00  0.51           H  
ATOM    141  HG2 MET A  10      30.916  35.999  16.637  1.00  0.37           H  
ATOM    142  HG3 MET A  10      30.668  37.400  17.678  1.00  0.57           H  
ATOM    143  HE1 MET A  10      32.350  37.015  14.071  1.00  1.30           H  
ATOM    144  HE2 MET A  10      30.887  37.225  13.111  1.00  1.44           H  
ATOM    145  HE3 MET A  10      30.990  35.903  14.272  1.00  1.56           H  
ATOM    146  N   LEU A  11      33.984  34.310  16.943  1.00  0.26           N  
ATOM    147  CA  LEU A  11      33.960  32.898  16.580  1.00  0.29           C  
ATOM    148  C   LEU A  11      34.017  32.018  17.821  1.00  0.23           C  
ATOM    149  O   LEU A  11      33.308  31.017  17.911  1.00  0.26           O  
ATOM    150  CB  LEU A  11      35.138  32.570  15.661  1.00  0.34           C  
ATOM    151  CG  LEU A  11      34.960  33.292  14.326  1.00  0.38           C  
ATOM    152  CD1 LEU A  11      36.263  33.218  13.528  1.00  0.45           C  
ATOM    153  CD2 LEU A  11      33.841  32.623  13.528  1.00  0.42           C  
ATOM    154  H   LEU A  11      34.705  34.883  16.611  1.00  0.27           H  
ATOM    155  HA  LEU A  11      33.041  32.691  16.051  1.00  0.34           H  
ATOM    156  HB2 LEU A  11      36.058  32.892  16.128  1.00  0.33           H  
ATOM    157  HB3 LEU A  11      35.174  31.505  15.489  1.00  0.37           H  
ATOM    158  HG  LEU A  11      34.705  34.325  14.505  1.00  0.37           H  
ATOM    159 HD11 LEU A  11      36.292  34.024  12.809  1.00  1.05           H  
ATOM    160 HD12 LEU A  11      36.315  32.272  13.011  1.00  1.06           H  
ATOM    161 HD13 LEU A  11      37.103  33.307  14.202  1.00  1.21           H  
ATOM    162 HD21 LEU A  11      33.870  32.973  12.507  1.00  1.13           H  
ATOM    163 HD22 LEU A  11      32.886  32.872  13.966  1.00  1.01           H  
ATOM    164 HD23 LEU A  11      33.977  31.551  13.545  1.00  1.01           H  
ATOM    165  N   LYS A  12      34.846  32.405  18.789  1.00  0.19           N  
ATOM    166  CA  LYS A  12      34.927  31.654  20.037  1.00  0.21           C  
ATOM    167  C   LYS A  12      33.568  31.616  20.729  1.00  0.19           C  
ATOM    168  O   LYS A  12      33.158  30.578  21.253  1.00  0.20           O  
ATOM    169  CB  LYS A  12      35.960  32.295  20.968  1.00  0.25           C  
ATOM    170  CG  LYS A  12      36.147  31.419  22.209  1.00  1.17           C  
ATOM    171  CD  LYS A  12      37.115  32.101  23.177  1.00  1.54           C  
ATOM    172  CE  LYS A  12      37.420  31.158  24.343  1.00  2.35           C  
ATOM    173  NZ  LYS A  12      38.208  31.886  25.378  1.00  2.85           N  
ATOM    174  H   LYS A  12      35.437  33.174  18.644  1.00  0.19           H  
ATOM    175  HA  LYS A  12      35.237  30.642  19.819  1.00  0.26           H  
ATOM    176  HB2 LYS A  12      36.902  32.391  20.447  1.00  0.77           H  
ATOM    177  HB3 LYS A  12      35.614  33.273  21.270  1.00  0.92           H  
ATOM    178  HG2 LYS A  12      35.192  31.275  22.694  1.00  1.84           H  
ATOM    179  HG3 LYS A  12      36.550  30.461  21.916  1.00  1.86           H  
ATOM    180  HD2 LYS A  12      38.032  32.343  22.659  1.00  1.99           H  
ATOM    181  HD3 LYS A  12      36.667  33.007  23.558  1.00  1.85           H  
ATOM    182  HE2 LYS A  12      36.493  30.810  24.775  1.00  2.79           H  
ATOM    183  HE3 LYS A  12      37.989  30.314  23.983  1.00  2.85           H  
ATOM    184  HZ1 LYS A  12      38.371  31.261  26.193  1.00  3.06           H  
ATOM    185  HZ2 LYS A  12      37.682  32.728  25.685  1.00  3.14           H  
ATOM    186  HZ3 LYS A  12      39.124  32.174  24.977  1.00  3.31           H  
ATOM    187  N   GLU A  13      32.851  32.738  20.692  1.00  0.19           N  
ATOM    188  CA  GLU A  13      31.508  32.780  21.263  1.00  0.24           C  
ATOM    189  C   GLU A  13      30.585  31.801  20.543  1.00  0.25           C  
ATOM    190  O   GLU A  13      29.835  31.057  21.178  1.00  0.27           O  
ATOM    191  CB  GLU A  13      30.939  34.196  21.153  1.00  0.31           C  
ATOM    192  CG  GLU A  13      29.613  34.278  21.918  1.00  1.15           C  
ATOM    193  CD  GLU A  13      28.947  35.651  21.767  1.00  1.42           C  
ATOM    194  OE1 GLU A  13      27.898  35.833  22.361  1.00  2.00           O  
ATOM    195  OE2 GLU A  13      29.479  36.502  21.068  1.00  1.77           O  
ATOM    196  H   GLU A  13      33.247  33.553  20.316  1.00  0.19           H  
ATOM    197  HA  GLU A  13      31.562  32.507  22.307  1.00  0.27           H  
ATOM    198  HB2 GLU A  13      31.644  34.900  21.573  1.00  0.87           H  
ATOM    199  HB3 GLU A  13      30.767  34.436  20.115  1.00  0.82           H  
ATOM    200  HG2 GLU A  13      28.942  33.521  21.540  1.00  1.63           H  
ATOM    201  HG3 GLU A  13      29.800  34.090  22.965  1.00  1.65           H  
ATOM    202  N   GLU A  14      30.675  31.771  19.215  1.00  0.26           N  
ATOM    203  CA  GLU A  14      29.858  30.845  18.436  1.00  0.31           C  
ATOM    204  C   GLU A  14      30.200  29.398  18.778  1.00  0.26           C  
ATOM    205  O   GLU A  14      29.312  28.551  18.890  1.00  0.29           O  
ATOM    206  CB  GLU A  14      30.082  31.083  16.942  1.00  0.37           C  
ATOM    207  CG  GLU A  14      29.615  32.495  16.570  1.00  0.79           C  
ATOM    208  CD  GLU A  14      28.118  32.675  16.831  1.00  0.92           C  
ATOM    209  OE1 GLU A  14      27.692  33.817  16.903  1.00  1.44           O  
ATOM    210  OE2 GLU A  14      27.412  31.684  16.941  1.00  1.67           O  
ATOM    211  H   GLU A  14      31.267  32.404  18.756  1.00  0.25           H  
ATOM    212  HA  GLU A  14      28.817  31.022  18.663  1.00  0.36           H  
ATOM    213  HB2 GLU A  14      31.133  30.978  16.714  1.00  0.57           H  
ATOM    214  HB3 GLU A  14      29.517  30.360  16.373  1.00  0.63           H  
ATOM    215  HG2 GLU A  14      30.165  33.215  17.160  1.00  1.31           H  
ATOM    216  HG3 GLU A  14      29.817  32.670  15.524  1.00  1.35           H  
ATOM    217  N   GLY A  15      31.487  29.122  18.977  1.00  0.22           N  
ATOM    218  CA  GLY A  15      31.913  27.780  19.355  1.00  0.23           C  
ATOM    219  C   GLY A  15      31.276  27.361  20.673  1.00  0.23           C  
ATOM    220  O   GLY A  15      30.759  26.250  20.798  1.00  0.25           O  
ATOM    221  H   GLY A  15      32.157  29.822  18.840  1.00  0.21           H  
ATOM    222  HA2 GLY A  15      31.621  27.085  18.580  1.00  0.26           H  
ATOM    223  HA3 GLY A  15      32.987  27.764  19.461  1.00  0.23           H  
ATOM    224  N   ASN A  16      31.285  28.268  21.648  1.00  0.25           N  
ATOM    225  CA  ASN A  16      30.672  27.976  22.939  1.00  0.31           C  
ATOM    226  C   ASN A  16      29.178  27.707  22.780  1.00  0.33           C  
ATOM    227  O   ASN A  16      28.634  26.809  23.423  1.00  0.36           O  
ATOM    228  CB  ASN A  16      30.880  29.153  23.894  1.00  0.35           C  
ATOM    229  CG  ASN A  16      32.367  29.347  24.182  1.00  0.36           C  
ATOM    230  OD1 ASN A  16      33.160  28.419  24.029  1.00  0.82           O  
ATOM    231  ND2 ASN A  16      32.793  30.509  24.593  1.00  0.86           N  
ATOM    232  H   ASN A  16      31.737  29.127  21.508  1.00  0.24           H  
ATOM    233  HA  ASN A  16      31.143  27.099  23.359  1.00  0.32           H  
ATOM    234  HB2 ASN A  16      30.482  30.051  23.444  1.00  0.35           H  
ATOM    235  HB3 ASN A  16      30.361  28.957  24.821  1.00  0.41           H  
ATOM    236 HD21 ASN A  16      32.161  31.249  24.715  1.00  1.40           H  
ATOM    237 HD22 ASN A  16      33.745  30.645  24.781  1.00  0.86           H  
ATOM    238  N   LYS A  17      28.523  28.457  21.895  1.00  0.34           N  
ATOM    239  CA  LYS A  17      27.101  28.239  21.647  1.00  0.39           C  
ATOM    240  C   LYS A  17      26.858  26.834  21.100  1.00  0.36           C  
ATOM    241  O   LYS A  17      25.961  26.123  21.566  1.00  0.40           O  
ATOM    242  CB  LYS A  17      26.585  29.277  20.646  1.00  0.42           C  
ATOM    243  CG  LYS A  17      25.067  29.136  20.493  1.00  1.20           C  
ATOM    244  CD  LYS A  17      24.525  30.241  19.578  1.00  1.67           C  
ATOM    245  CE  LYS A  17      24.933  30.001  18.117  1.00  2.47           C  
ATOM    246  NZ  LYS A  17      23.776  29.427  17.374  1.00  2.86           N  
ATOM    247  H   LYS A  17      28.989  29.190  21.441  1.00  0.32           H  
ATOM    248  HA  LYS A  17      26.562  28.352  22.574  1.00  0.44           H  
ATOM    249  HB2 LYS A  17      26.821  30.268  21.006  1.00  0.96           H  
ATOM    250  HB3 LYS A  17      27.060  29.119  19.691  1.00  0.97           H  
ATOM    251  HG2 LYS A  17      24.840  28.171  20.063  1.00  1.86           H  
ATOM    252  HG3 LYS A  17      24.600  29.216  21.462  1.00  1.88           H  
ATOM    253  HD2 LYS A  17      23.448  30.261  19.647  1.00  2.13           H  
ATOM    254  HD3 LYS A  17      24.918  31.194  19.903  1.00  2.02           H  
ATOM    255  HE2 LYS A  17      25.213  30.942  17.666  1.00  2.86           H  
ATOM    256  HE3 LYS A  17      25.768  29.319  18.063  1.00  3.05           H  
ATOM    257  HZ1 LYS A  17      23.493  28.529  17.813  1.00  3.14           H  
ATOM    258  HZ2 LYS A  17      24.051  29.258  16.385  1.00  3.25           H  
ATOM    259  HZ3 LYS A  17      22.978  30.092  17.405  1.00  3.08           H  
ATOM    260  N   ALA A  18      27.690  26.413  20.148  1.00  0.31           N  
ATOM    261  CA  ALA A  18      27.545  25.077  19.585  1.00  0.29           C  
ATOM    262  C   ALA A  18      27.716  24.026  20.676  1.00  0.28           C  
ATOM    263  O   ALA A  18      26.983  23.039  20.713  1.00  0.29           O  
ATOM    264  CB  ALA A  18      28.571  24.850  18.472  1.00  0.24           C  
ATOM    265  H   ALA A  18      28.387  27.013  19.806  1.00  0.29           H  
ATOM    266  HA  ALA A  18      26.554  24.984  19.165  1.00  0.33           H  
ATOM    267  HB1 ALA A  18      29.462  24.400  18.885  1.00  1.07           H  
ATOM    268  HB2 ALA A  18      28.823  25.795  18.016  1.00  1.01           H  
ATOM    269  HB3 ALA A  18      28.149  24.191  17.724  1.00  0.97           H  
ATOM    270  N   LEU A  19      28.689  24.235  21.560  1.00  0.27           N  
ATOM    271  CA  LEU A  19      28.870  23.335  22.693  1.00  0.31           C  
ATOM    272  C   LEU A  19      27.626  23.320  23.579  1.00  0.38           C  
ATOM    273  O   LEU A  19      27.178  22.259  24.012  1.00  0.40           O  
ATOM    274  CB  LEU A  19      30.083  23.777  23.516  1.00  0.34           C  
ATOM    275  CG  LEU A  19      30.361  22.756  24.622  1.00  0.41           C  
ATOM    276  CD1 LEU A  19      30.897  21.464  24.002  1.00  0.40           C  
ATOM    277  CD2 LEU A  19      31.401  23.325  25.589  1.00  0.47           C  
ATOM    278  H   LEU A  19      29.307  24.985  21.432  1.00  0.26           H  
ATOM    279  HA  LEU A  19      29.047  22.337  22.322  1.00  0.29           H  
ATOM    280  HB2 LEU A  19      30.946  23.851  22.870  1.00  0.30           H  
ATOM    281  HB3 LEU A  19      29.883  24.739  23.962  1.00  0.38           H  
ATOM    282  HG  LEU A  19      29.447  22.546  25.157  1.00  0.45           H  
ATOM    283 HD11 LEU A  19      31.432  20.900  24.751  1.00  1.04           H  
ATOM    284 HD12 LEU A  19      31.564  21.705  23.188  1.00  1.08           H  
ATOM    285 HD13 LEU A  19      30.072  20.874  23.630  1.00  1.07           H  
ATOM    286 HD21 LEU A  19      31.029  24.242  26.019  1.00  1.21           H  
ATOM    287 HD22 LEU A  19      32.318  23.526  25.053  1.00  1.07           H  
ATOM    288 HD23 LEU A  19      31.593  22.610  26.374  1.00  1.07           H  
ATOM    289  N   SER A  20      27.017  24.487  23.772  1.00  0.43           N  
ATOM    290  CA  SER A  20      25.840  24.586  24.631  1.00  0.52           C  
ATOM    291  C   SER A  20      24.694  23.714  24.125  1.00  0.51           C  
ATOM    292  O   SER A  20      23.935  23.157  24.919  1.00  0.56           O  
ATOM    293  CB  SER A  20      25.374  26.041  24.702  1.00  0.58           C  
ATOM    294  OG  SER A  20      26.458  26.859  25.123  1.00  1.28           O  
ATOM    295  H   SER A  20      27.391  25.298  23.370  1.00  0.42           H  
ATOM    296  HA  SER A  20      26.108  24.264  25.626  1.00  0.55           H  
ATOM    297  HB2 SER A  20      25.046  26.367  23.729  1.00  1.33           H  
ATOM    298  HB3 SER A  20      24.551  26.120  25.399  1.00  1.08           H  
ATOM    299  HG  SER A  20      26.733  26.563  25.927  1.00  1.68           H  
ATOM    300  N   VAL A  21      24.570  23.596  22.807  1.00  0.46           N  
ATOM    301  CA  VAL A  21      23.530  22.747  22.224  1.00  0.47           C  
ATOM    302  C   VAL A  21      23.960  21.282  22.053  1.00  0.41           C  
ATOM    303  O   VAL A  21      23.182  20.476  21.542  1.00  0.42           O  
ATOM    304  CB  VAL A  21      23.094  23.311  20.870  1.00  0.49           C  
ATOM    305  CG1 VAL A  21      22.568  24.735  21.057  1.00  0.56           C  
ATOM    306  CG2 VAL A  21      24.287  23.335  19.914  1.00  0.42           C  
ATOM    307  H   VAL A  21      25.145  24.136  22.221  1.00  0.44           H  
ATOM    308  HA  VAL A  21      22.674  22.768  22.881  1.00  0.53           H  
ATOM    309  HB  VAL A  21      22.312  22.691  20.457  1.00  0.51           H  
ATOM    310 HG11 VAL A  21      21.830  24.745  21.845  1.00  1.20           H  
ATOM    311 HG12 VAL A  21      22.117  25.076  20.137  1.00  1.06           H  
ATOM    312 HG13 VAL A  21      23.386  25.389  21.322  1.00  1.19           H  
ATOM    313 HG21 VAL A  21      24.988  24.092  20.235  1.00  1.06           H  
ATOM    314 HG22 VAL A  21      23.945  23.563  18.916  1.00  1.01           H  
ATOM    315 HG23 VAL A  21      24.773  22.370  19.917  1.00  1.12           H  
ATOM    316  N   GLY A  22      25.177  20.926  22.469  1.00  0.36           N  
ATOM    317  CA  GLY A  22      25.669  19.559  22.287  1.00  0.33           C  
ATOM    318  C   GLY A  22      26.338  19.333  20.924  1.00  0.28           C  
ATOM    319  O   GLY A  22      26.613  18.190  20.554  1.00  0.28           O  
ATOM    320  H   GLY A  22      25.743  21.578  22.929  1.00  0.37           H  
ATOM    321  HA2 GLY A  22      26.387  19.342  23.064  1.00  0.33           H  
ATOM    322  HA3 GLY A  22      24.838  18.876  22.382  1.00  0.35           H  
ATOM    323  N   ASN A  23      26.602  20.404  20.176  1.00  0.26           N  
ATOM    324  CA  ASN A  23      27.211  20.286  18.856  1.00  0.24           C  
ATOM    325  C   ASN A  23      28.724  20.491  18.944  1.00  0.20           C  
ATOM    326  O   ASN A  23      29.272  21.479  18.447  1.00  0.18           O  
ATOM    327  CB  ASN A  23      26.580  21.325  17.924  1.00  0.28           C  
ATOM    328  CG  ASN A  23      26.919  21.007  16.475  1.00  0.31           C  
ATOM    329  OD1 ASN A  23      27.962  20.418  16.194  1.00  0.29           O  
ATOM    330  ND2 ASN A  23      26.096  21.378  15.533  1.00  0.37           N  
ATOM    331  H   ASN A  23      26.395  21.294  20.526  1.00  0.28           H  
ATOM    332  HA  ASN A  23      27.012  19.300  18.465  1.00  0.27           H  
ATOM    333  HB2 ASN A  23      25.508  21.314  18.052  1.00  0.32           H  
ATOM    334  HB3 ASN A  23      26.960  22.305  18.174  1.00  0.28           H  
ATOM    335 HD21 ASN A  23      25.274  21.857  15.764  1.00  0.39           H  
ATOM    336 HD22 ASN A  23      26.300  21.175  14.596  1.00  0.40           H  
ATOM    337  N   ILE A  24      29.405  19.528  19.558  1.00  0.22           N  
ATOM    338  CA  ILE A  24      30.842  19.660  19.787  1.00  0.23           C  
ATOM    339  C   ILE A  24      31.596  19.739  18.458  1.00  0.24           C  
ATOM    340  O   ILE A  24      32.568  20.488  18.343  1.00  0.23           O  
ATOM    341  CB  ILE A  24      31.352  18.468  20.609  1.00  0.30           C  
ATOM    342  CG1 ILE A  24      30.581  18.384  21.930  1.00  0.32           C  
ATOM    343  CG2 ILE A  24      32.843  18.643  20.920  1.00  0.35           C  
ATOM    344  CD1 ILE A  24      30.956  17.093  22.662  1.00  0.39           C  
ATOM    345  H   ILE A  24      28.939  18.721  19.860  1.00  0.25           H  
ATOM    346  HA  ILE A  24      31.023  20.567  20.343  1.00  0.22           H  
ATOM    347  HB  ILE A  24      31.207  17.556  20.048  1.00  0.33           H  
ATOM    348 HG12 ILE A  24      30.831  19.235  22.546  1.00  0.33           H  
ATOM    349 HG13 ILE A  24      29.520  18.385  21.728  1.00  0.29           H  
ATOM    350 HG21 ILE A  24      32.977  19.500  21.564  1.00  1.08           H  
ATOM    351 HG22 ILE A  24      33.387  18.793  20.000  1.00  0.95           H  
ATOM    352 HG23 ILE A  24      33.212  17.758  21.417  1.00  1.02           H  
ATOM    353 HD11 ILE A  24      31.986  17.147  22.981  1.00  1.14           H  
ATOM    354 HD12 ILE A  24      30.828  16.253  21.997  1.00  1.10           H  
ATOM    355 HD13 ILE A  24      30.317  16.969  23.524  1.00  1.03           H  
ATOM    356  N   ASP A  25      31.134  19.001  17.451  1.00  0.27           N  
ATOM    357  CA  ASP A  25      31.818  18.992  16.162  1.00  0.31           C  
ATOM    358  C   ASP A  25      31.842  20.392  15.553  1.00  0.28           C  
ATOM    359  O   ASP A  25      32.890  20.875  15.121  1.00  0.28           O  
ATOM    360  CB  ASP A  25      31.114  18.028  15.204  1.00  0.38           C  
ATOM    361  CG  ASP A  25      31.215  16.593  15.717  1.00  1.28           C  
ATOM    362  OD1 ASP A  25      30.310  15.824  15.440  1.00  2.06           O  
ATOM    363  OD2 ASP A  25      32.197  16.278  16.372  1.00  2.06           O  
ATOM    364  H   ASP A  25      30.327  18.459  17.576  1.00  0.29           H  
ATOM    365  HA  ASP A  25      32.834  18.658  16.307  1.00  0.34           H  
ATOM    366  HB2 ASP A  25      30.073  18.304  15.121  1.00  0.93           H  
ATOM    367  HB3 ASP A  25      31.578  18.090  14.230  1.00  0.77           H  
ATOM    368  N   ASP A  26      30.693  21.064  15.568  1.00  0.26           N  
ATOM    369  CA  ASP A  26      30.616  22.417  15.029  1.00  0.26           C  
ATOM    370  C   ASP A  26      31.492  23.372  15.830  1.00  0.19           C  
ATOM    371  O   ASP A  26      32.171  24.224  15.254  1.00  0.18           O  
ATOM    372  CB  ASP A  26      29.166  22.915  15.033  1.00  0.29           C  
ATOM    373  CG  ASP A  26      28.339  22.219  13.950  1.00  0.37           C  
ATOM    374  OD1 ASP A  26      27.294  22.751  13.611  1.00  1.16           O  
ATOM    375  OD2 ASP A  26      28.739  21.164  13.481  1.00  1.01           O  
ATOM    376  H   ASP A  26      29.886  20.642  15.930  1.00  0.27           H  
ATOM    377  HA  ASP A  26      30.970  22.401  14.009  1.00  0.30           H  
ATOM    378  HB2 ASP A  26      28.727  22.714  15.998  1.00  0.26           H  
ATOM    379  HB3 ASP A  26      29.159  23.980  14.856  1.00  0.29           H  
ATOM    380  N   ALA A  27      31.515  23.201  17.151  1.00  0.15           N  
ATOM    381  CA  ALA A  27      32.325  24.073  17.994  1.00  0.12           C  
ATOM    382  C   ALA A  27      33.797  23.958  17.606  1.00  0.13           C  
ATOM    383  O   ALA A  27      34.481  24.968  17.428  1.00  0.12           O  
ATOM    384  CB  ALA A  27      32.152  23.686  19.464  1.00  0.14           C  
ATOM    385  H   ALA A  27      30.948  22.512  17.563  1.00  0.17           H  
ATOM    386  HA  ALA A  27      31.999  25.095  17.860  1.00  0.13           H  
ATOM    387  HB1 ALA A  27      33.039  23.957  20.018  1.00  0.93           H  
ATOM    388  HB2 ALA A  27      31.994  22.620  19.540  1.00  0.98           H  
ATOM    389  HB3 ALA A  27      31.299  24.205  19.876  1.00  0.95           H  
ATOM    390  N   LEU A  28      34.274  22.726  17.436  1.00  0.16           N  
ATOM    391  CA  LEU A  28      35.654  22.516  17.013  1.00  0.20           C  
ATOM    392  C   LEU A  28      35.908  23.162  15.654  1.00  0.18           C  
ATOM    393  O   LEU A  28      36.958  23.768  15.436  1.00  0.18           O  
ATOM    394  CB  LEU A  28      35.956  21.017  16.931  1.00  0.26           C  
ATOM    395  CG  LEU A  28      35.806  20.380  18.315  1.00  0.27           C  
ATOM    396  CD1 LEU A  28      35.935  18.861  18.192  1.00  0.33           C  
ATOM    397  CD2 LEU A  28      36.903  20.905  19.242  1.00  0.32           C  
ATOM    398  H   LEU A  28      33.698  21.954  17.618  1.00  0.18           H  
ATOM    399  HA  LEU A  28      36.315  22.965  17.739  1.00  0.21           H  
ATOM    400  HB2 LEU A  28      35.267  20.550  16.243  1.00  0.26           H  
ATOM    401  HB3 LEU A  28      36.967  20.873  16.580  1.00  0.30           H  
ATOM    402  HG  LEU A  28      34.837  20.627  18.723  1.00  0.24           H  
ATOM    403 HD11 LEU A  28      36.863  18.617  17.695  1.00  0.99           H  
ATOM    404 HD12 LEU A  28      35.107  18.474  17.616  1.00  1.14           H  
ATOM    405 HD13 LEU A  28      35.928  18.418  19.177  1.00  1.06           H  
ATOM    406 HD21 LEU A  28      36.627  21.882  19.610  1.00  1.05           H  
ATOM    407 HD22 LEU A  28      37.833  20.974  18.697  1.00  1.09           H  
ATOM    408 HD23 LEU A  28      37.025  20.227  20.075  1.00  1.07           H  
ATOM    409  N   GLN A  29      34.930  23.066  14.754  1.00  0.18           N  
ATOM    410  CA  GLN A  29      35.080  23.665  13.432  1.00  0.19           C  
ATOM    411  C   GLN A  29      35.272  25.175  13.533  1.00  0.15           C  
ATOM    412  O   GLN A  29      36.164  25.736  12.893  1.00  0.16           O  
ATOM    413  CB  GLN A  29      33.845  23.363  12.581  1.00  0.22           C  
ATOM    414  CG  GLN A  29      34.080  23.845  11.146  1.00  1.12           C  
ATOM    415  CD  GLN A  29      32.886  23.510  10.252  1.00  1.57           C  
ATOM    416  OE1 GLN A  29      31.968  22.797  10.661  1.00  1.80           O  
ATOM    417  NE2 GLN A  29      32.844  23.990   9.039  1.00  2.44           N  
ATOM    418  H   GLN A  29      34.124  22.549  14.966  1.00  0.19           H  
ATOM    419  HA  GLN A  29      35.946  23.235  12.950  1.00  0.21           H  
ATOM    420  HB2 GLN A  29      33.663  22.297  12.578  1.00  0.82           H  
ATOM    421  HB3 GLN A  29      32.988  23.874  12.994  1.00  0.83           H  
ATOM    422  HG2 GLN A  29      34.229  24.915  11.153  1.00  1.74           H  
ATOM    423  HG3 GLN A  29      34.965  23.368  10.752  1.00  1.81           H  
ATOM    424 HE21 GLN A  29      33.572  24.558   8.713  1.00  2.79           H  
ATOM    425 HE22 GLN A  29      32.085  23.782   8.456  1.00  2.94           H  
ATOM    426  N   TYR A  30      34.461  25.829  14.363  1.00  0.13           N  
ATOM    427  CA  TYR A  30      34.599  27.269  14.554  1.00  0.13           C  
ATOM    428  C   TYR A  30      35.982  27.615  15.094  1.00  0.12           C  
ATOM    429  O   TYR A  30      36.614  28.563  14.625  1.00  0.13           O  
ATOM    430  CB  TYR A  30      33.540  27.781  15.532  1.00  0.14           C  
ATOM    431  CG  TYR A  30      32.133  27.740  14.986  1.00  0.16           C  
ATOM    432  CD1 TYR A  30      31.192  26.859  15.534  1.00  0.21           C  
ATOM    433  CD2 TYR A  30      31.766  28.586  13.933  1.00  0.20           C  
ATOM    434  CE1 TYR A  30      29.887  26.825  15.029  1.00  0.25           C  
ATOM    435  CE2 TYR A  30      30.462  28.552  13.427  1.00  0.24           C  
ATOM    436  CZ  TYR A  30      29.522  27.670  13.975  1.00  0.24           C  
ATOM    437  OH  TYR A  30      28.235  27.637  13.477  1.00  0.29           O  
ATOM    438  H   TYR A  30      33.739  25.347  14.814  1.00  0.13           H  
ATOM    439  HA  TYR A  30      34.461  27.763  13.604  1.00  0.15           H  
ATOM    440  HB2 TYR A  30      33.575  27.178  16.426  1.00  0.14           H  
ATOM    441  HB3 TYR A  30      33.784  28.801  15.798  1.00  0.14           H  
ATOM    442  HD1 TYR A  30      31.475  26.206  16.347  1.00  0.25           H  
ATOM    443  HD2 TYR A  30      32.492  29.266  13.511  1.00  0.24           H  
ATOM    444  HE1 TYR A  30      29.162  26.145  15.453  1.00  0.30           H  
ATOM    445  HE2 TYR A  30      30.181  29.205  12.614  1.00  0.29           H  
ATOM    446  HH  TYR A  30      27.680  27.430  14.155  1.00  0.89           H  
ATOM    447  N   TYR A  31      36.469  26.826  16.052  1.00  0.13           N  
ATOM    448  CA  TYR A  31      37.789  27.084  16.619  1.00  0.15           C  
ATOM    449  C   TYR A  31      38.877  26.965  15.555  1.00  0.16           C  
ATOM    450  O   TYR A  31      39.791  27.790  15.504  1.00  0.17           O  
ATOM    451  CB  TYR A  31      38.075  26.108  17.761  1.00  0.18           C  
ATOM    452  CG  TYR A  31      37.132  26.253  18.935  1.00  0.20           C  
ATOM    453  CD1 TYR A  31      36.789  27.526  19.407  1.00  0.22           C  
ATOM    454  CD2 TYR A  31      36.604  25.113  19.552  1.00  0.22           C  
ATOM    455  CE1 TYR A  31      35.917  27.658  20.495  1.00  0.25           C  
ATOM    456  CE2 TYR A  31      35.733  25.245  20.640  1.00  0.24           C  
ATOM    457  CZ  TYR A  31      35.389  26.518  21.110  1.00  0.26           C  
ATOM    458  OH  TYR A  31      34.530  26.647  22.183  1.00  0.30           O  
ATOM    459  H   TYR A  31      35.922  26.092  16.403  1.00  0.13           H  
ATOM    460  HA  TYR A  31      37.804  28.089  17.014  1.00  0.16           H  
ATOM    461  HB2 TYR A  31      37.995  25.101  17.383  1.00  0.18           H  
ATOM    462  HB3 TYR A  31      39.088  26.266  18.102  1.00  0.20           H  
ATOM    463  HD1 TYR A  31      37.196  28.406  18.933  1.00  0.23           H  
ATOM    464  HD2 TYR A  31      36.870  24.131  19.190  1.00  0.23           H  
ATOM    465  HE1 TYR A  31      35.653  28.639  20.860  1.00  0.29           H  
ATOM    466  HE2 TYR A  31      35.325  24.364  21.114  1.00  0.27           H  
ATOM    467  HH  TYR A  31      34.979  27.049  22.852  1.00  0.78           H  
ATOM    468  N   ALA A  32      38.745  25.982  14.668  1.00  0.15           N  
ATOM    469  CA  ALA A  32      39.730  25.803  13.606  1.00  0.17           C  
ATOM    470  C   ALA A  32      39.743  27.012  12.679  1.00  0.14           C  
ATOM    471  O   ALA A  32      40.806  27.533  12.332  1.00  0.15           O  
ATOM    472  CB  ALA A  32      39.406  24.543  12.799  1.00  0.19           C  
ATOM    473  H   ALA A  32      38.002  25.348  14.753  1.00  0.15           H  
ATOM    474  HA  ALA A  32      40.708  25.690  14.050  1.00  0.19           H  
ATOM    475  HB1 ALA A  32      38.345  24.509  12.596  1.00  1.02           H  
ATOM    476  HB2 ALA A  32      39.693  23.669  13.366  1.00  1.04           H  
ATOM    477  HB3 ALA A  32      39.951  24.562  11.867  1.00  1.03           H  
ATOM    478  N   ALA A  33      38.554  27.488  12.319  1.00  0.13           N  
ATOM    479  CA  ALA A  33      38.454  28.667  11.468  1.00  0.14           C  
ATOM    480  C   ALA A  33      39.049  29.888  12.161  1.00  0.15           C  
ATOM    481  O   ALA A  33      39.730  30.695  11.530  1.00  0.15           O  
ATOM    482  CB  ALA A  33      36.988  28.938  11.123  1.00  0.16           C  
ATOM    483  H   ALA A  33      37.738  27.024  12.605  1.00  0.13           H  
ATOM    484  HA  ALA A  33      38.997  28.485  10.553  1.00  0.15           H  
ATOM    485  HB1 ALA A  33      36.867  29.979  10.861  1.00  1.01           H  
ATOM    486  HB2 ALA A  33      36.368  28.708  11.976  1.00  1.00           H  
ATOM    487  HB3 ALA A  33      36.695  28.320  10.287  1.00  0.98           H  
ATOM    488  N   ALA A  34      38.828  30.001  13.469  1.00  0.18           N  
ATOM    489  CA  ALA A  34      39.355  31.135  14.220  1.00  0.22           C  
ATOM    490  C   ALA A  34      40.882  31.170  14.153  1.00  0.22           C  
ATOM    491  O   ALA A  34      41.470  32.221  13.887  1.00  0.24           O  
ATOM    492  CB  ALA A  34      38.881  31.045  15.679  1.00  0.27           C  
ATOM    493  H   ALA A  34      38.273  29.336  13.925  1.00  0.17           H  
ATOM    494  HA  ALA A  34      38.969  32.047  13.788  1.00  0.24           H  
ATOM    495  HB1 ALA A  34      38.050  31.721  15.825  1.00  1.04           H  
ATOM    496  HB2 ALA A  34      39.681  31.314  16.354  1.00  1.09           H  
ATOM    497  HB3 ALA A  34      38.560  30.036  15.891  1.00  1.02           H  
ATOM    498  N   ILE A  35      41.517  30.014  14.340  1.00  0.21           N  
ATOM    499  CA  ILE A  35      42.974  29.957  14.283  1.00  0.23           C  
ATOM    500  C   ILE A  35      43.472  30.374  12.901  1.00  0.18           C  
ATOM    501  O   ILE A  35      44.397  31.181  12.791  1.00  0.19           O  
ATOM    502  CB  ILE A  35      43.456  28.539  14.625  1.00  0.26           C  
ATOM    503  CG1 ILE A  35      42.976  28.172  16.030  1.00  0.31           C  
ATOM    504  CG2 ILE A  35      44.987  28.469  14.596  1.00  0.29           C  
ATOM    505  CD1 ILE A  35      43.212  26.682  16.279  1.00  0.35           C  
ATOM    506  H   ILE A  35      41.005  29.205  14.551  1.00  0.21           H  
ATOM    507  HA  ILE A  35      43.376  30.642  15.015  1.00  0.27           H  
ATOM    508  HB  ILE A  35      43.049  27.838  13.910  1.00  0.24           H  
ATOM    509 HG12 ILE A  35      43.527  28.750  16.758  1.00  0.34           H  
ATOM    510 HG13 ILE A  35      41.924  28.390  16.122  1.00  0.30           H  
ATOM    511 HG21 ILE A  35      45.341  28.738  13.612  1.00  0.99           H  
ATOM    512 HG22 ILE A  35      45.306  27.465  14.833  1.00  1.03           H  
ATOM    513 HG23 ILE A  35      45.392  29.157  15.325  1.00  1.03           H  
ATOM    514 HD11 ILE A  35      42.942  26.122  15.395  1.00  1.16           H  
ATOM    515 HD12 ILE A  35      42.605  26.355  17.111  1.00  0.98           H  
ATOM    516 HD13 ILE A  35      44.254  26.515  16.506  1.00  1.05           H  
ATOM    517  N   THR A  36      42.846  29.846  11.849  1.00  0.15           N  
ATOM    518  CA  THR A  36      43.264  30.192  10.494  1.00  0.12           C  
ATOM    519  C   THR A  36      43.110  31.690  10.237  1.00  0.12           C  
ATOM    520  O   THR A  36      44.008  32.332   9.690  1.00  0.12           O  
ATOM    521  CB  THR A  36      42.433  29.414   9.472  1.00  0.12           C  
ATOM    522  OG1 THR A  36      42.388  28.042   9.840  1.00  0.13           O  
ATOM    523  CG2 THR A  36      43.076  29.547   8.091  1.00  0.15           C  
ATOM    524  H   THR A  36      42.119  29.200  11.986  1.00  0.15           H  
ATOM    525  HA  THR A  36      44.302  29.923  10.370  1.00  0.13           H  
ATOM    526  HB  THR A  36      41.431  29.813   9.438  1.00  0.12           H  
ATOM    527  HG1 THR A  36      41.874  27.611   9.239  1.00  0.13           H  
ATOM    528 HG21 THR A  36      42.952  30.558   7.733  1.00  1.02           H  
ATOM    529 HG22 THR A  36      42.604  28.861   7.405  1.00  1.04           H  
ATOM    530 HG23 THR A  36      44.130  29.317   8.162  1.00  1.02           H  
ATOM    531  N   LEU A  37      41.989  32.256  10.677  1.00  0.14           N  
ATOM    532  CA  LEU A  37      41.744  33.682  10.486  1.00  0.16           C  
ATOM    533  C   LEU A  37      42.800  34.531  11.188  1.00  0.17           C  
ATOM    534  O   LEU A  37      43.162  35.603  10.701  1.00  0.17           O  
ATOM    535  CB  LEU A  37      40.353  34.048  11.007  1.00  0.19           C  
ATOM    536  CG  LEU A  37      39.291  33.405  10.112  1.00  0.19           C  
ATOM    537  CD1 LEU A  37      37.920  33.512  10.785  1.00  0.24           C  
ATOM    538  CD2 LEU A  37      39.254  34.132   8.766  1.00  0.20           C  
ATOM    539  H   LEU A  37      41.308  31.705  11.114  1.00  0.15           H  
ATOM    540  HA  LEU A  37      41.780  33.898   9.429  1.00  0.15           H  
ATOM    541  HB2 LEU A  37      40.242  33.686  12.019  1.00  0.20           H  
ATOM    542  HB3 LEU A  37      40.233  35.120  10.991  1.00  0.21           H  
ATOM    543  HG  LEU A  37      39.534  32.365   9.954  1.00  0.18           H  
ATOM    544 HD11 LEU A  37      37.795  32.687  11.470  1.00  1.02           H  
ATOM    545 HD12 LEU A  37      37.145  33.475  10.034  1.00  1.08           H  
ATOM    546 HD13 LEU A  37      37.855  34.443  11.327  1.00  1.02           H  
ATOM    547 HD21 LEU A  37      39.427  35.187   8.922  1.00  0.93           H  
ATOM    548 HD22 LEU A  37      38.288  33.990   8.306  1.00  0.96           H  
ATOM    549 HD23 LEU A  37      40.023  33.734   8.121  1.00  0.96           H  
ATOM    550  N   ASP A  38      43.260  34.074  12.350  1.00  0.18           N  
ATOM    551  CA  ASP A  38      44.342  34.761  13.044  1.00  0.20           C  
ATOM    552  C   ASP A  38      45.634  34.694  12.235  1.00  0.19           C  
ATOM    553  O   ASP A  38      46.304  35.707  12.031  1.00  0.19           O  
ATOM    554  CB  ASP A  38      44.565  34.126  14.418  1.00  0.22           C  
ATOM    555  CG  ASP A  38      45.564  34.952  15.219  1.00  0.26           C  
ATOM    556  OD1 ASP A  38      46.735  34.608  15.203  1.00  1.09           O  
ATOM    557  OD2 ASP A  38      45.145  35.917  15.838  1.00  1.08           O  
ATOM    558  H   ASP A  38      42.836  33.294  12.766  1.00  0.18           H  
ATOM    559  HA  ASP A  38      44.068  35.795  13.182  1.00  0.22           H  
ATOM    560  HB2 ASP A  38      43.626  34.084  14.949  1.00  0.23           H  
ATOM    561  HB3 ASP A  38      44.950  33.125  14.291  1.00  0.21           H  
ATOM    562  N   LYS A  39      45.980  33.495  11.776  1.00  0.18           N  
ATOM    563  CA  LYS A  39      47.203  33.310  10.997  1.00  0.18           C  
ATOM    564  C   LYS A  39      47.198  34.143   9.714  1.00  0.17           C  
ATOM    565  O   LYS A  39      48.256  34.563   9.244  1.00  0.17           O  
ATOM    566  CB  LYS A  39      47.367  31.829  10.645  1.00  0.20           C  
ATOM    567  CG  LYS A  39      48.725  31.600   9.978  1.00  1.15           C  
ATOM    568  CD  LYS A  39      48.847  30.136   9.553  1.00  1.55           C  
ATOM    569  CE  LYS A  39      50.259  29.872   9.027  1.00  2.40           C  
ATOM    570  NZ  LYS A  39      51.231  29.941  10.154  1.00  3.07           N  
ATOM    571  H   LYS A  39      45.418  32.719  11.984  1.00  0.18           H  
ATOM    572  HA  LYS A  39      48.046  33.612  11.602  1.00  0.20           H  
ATOM    573  HB2 LYS A  39      47.304  31.237  11.547  1.00  0.75           H  
ATOM    574  HB3 LYS A  39      46.581  31.533   9.965  1.00  0.84           H  
ATOM    575  HG2 LYS A  39      48.810  32.237   9.110  1.00  1.76           H  
ATOM    576  HG3 LYS A  39      49.513  31.835  10.677  1.00  1.83           H  
ATOM    577  HD2 LYS A  39      48.651  29.497  10.402  1.00  2.01           H  
ATOM    578  HD3 LYS A  39      48.131  29.926   8.772  1.00  1.77           H  
ATOM    579  HE2 LYS A  39      50.298  28.891   8.578  1.00  2.76           H  
ATOM    580  HE3 LYS A  39      50.512  30.616   8.286  1.00  2.86           H  
ATOM    581  HZ1 LYS A  39      51.961  30.650   9.940  1.00  3.49           H  
ATOM    582  HZ2 LYS A  39      51.678  29.011  10.284  1.00  3.39           H  
ATOM    583  HZ3 LYS A  39      50.735  30.213  11.026  1.00  3.41           H  
ATOM    584  N   TYR A  40      46.017  34.383   9.148  1.00  0.15           N  
ATOM    585  CA  TYR A  40      45.916  35.167   7.923  1.00  0.15           C  
ATOM    586  C   TYR A  40      46.527  36.561   8.141  1.00  0.16           C  
ATOM    587  O   TYR A  40      46.209  37.211   9.138  1.00  0.17           O  
ATOM    588  CB  TYR A  40      44.437  35.260   7.542  1.00  0.18           C  
ATOM    589  CG  TYR A  40      44.160  35.948   6.227  1.00  0.17           C  
ATOM    590  CD1 TYR A  40      44.518  35.334   5.020  1.00  0.34           C  
ATOM    591  CD2 TYR A  40      43.508  37.184   6.219  1.00  0.26           C  
ATOM    592  CE1 TYR A  40      44.226  35.964   3.805  1.00  0.49           C  
ATOM    593  CE2 TYR A  40      43.218  37.815   5.005  1.00  0.39           C  
ATOM    594  CZ  TYR A  40      43.577  37.205   3.796  1.00  0.48           C  
ATOM    595  OH  TYR A  40      43.290  37.826   2.598  1.00  0.66           O  
ATOM    596  H   TYR A  40      45.209  33.979   9.530  1.00  0.16           H  
ATOM    597  HA  TYR A  40      46.442  34.637   7.146  1.00  0.16           H  
ATOM    598  HB2 TYR A  40      44.036  34.261   7.486  1.00  0.30           H  
ATOM    599  HB3 TYR A  40      43.918  35.789   8.330  1.00  0.28           H  
ATOM    600  HD1 TYR A  40      45.022  34.379   5.028  1.00  0.43           H  
ATOM    601  HD2 TYR A  40      43.229  37.650   7.151  1.00  0.34           H  
ATOM    602  HE1 TYR A  40      44.501  35.491   2.873  1.00  0.65           H  
ATOM    603  HE2 TYR A  40      42.712  38.769   5.001  1.00  0.49           H  
ATOM    604  HH  TYR A  40      43.278  38.714   2.740  1.00  1.07           H  
ATOM    605  N   PRO A  41      47.382  37.045   7.260  1.00  0.18           N  
ATOM    606  CA  PRO A  41      48.151  38.300   7.521  1.00  0.20           C  
ATOM    607  C   PRO A  41      47.420  39.600   7.180  1.00  0.19           C  
ATOM    608  O   PRO A  41      48.059  40.652   7.123  1.00  0.21           O  
ATOM    609  CB  PRO A  41      49.382  38.134   6.632  1.00  0.22           C  
ATOM    610  CG  PRO A  41      48.910  37.350   5.455  1.00  0.22           C  
ATOM    611  CD  PRO A  41      47.701  36.529   5.914  1.00  0.19           C  
ATOM    612  HA  PRO A  41      48.471  38.324   8.551  1.00  0.20           H  
ATOM    613  HB2 PRO A  41      49.750  39.103   6.322  1.00  0.23           H  
ATOM    614  HB3 PRO A  41      50.152  37.586   7.154  1.00  0.23           H  
ATOM    615  HG2 PRO A  41      48.626  38.022   4.657  1.00  0.22           H  
ATOM    616  HG3 PRO A  41      49.688  36.682   5.119  1.00  0.24           H  
ATOM    617  HD2 PRO A  41      46.869  36.680   5.240  1.00  0.19           H  
ATOM    618  HD3 PRO A  41      47.958  35.483   5.970  1.00  0.19           H  
ATOM    619  N   HIS A  42      46.107  39.547   6.957  1.00  0.18           N  
ATOM    620  CA  HIS A  42      45.380  40.748   6.539  1.00  0.19           C  
ATOM    621  C   HIS A  42      43.977  40.807   7.132  1.00  0.18           C  
ATOM    622  O   HIS A  42      43.362  39.778   7.407  1.00  0.17           O  
ATOM    623  CB  HIS A  42      45.284  40.791   5.014  1.00  0.20           C  
ATOM    624  CG  HIS A  42      46.612  40.986   4.335  1.00  0.96           C  
ATOM    625  ND1 HIS A  42      47.344  39.927   3.826  1.00  1.89           N  
ATOM    626  CD2 HIS A  42      47.353  42.114   4.075  1.00  1.76           C  
ATOM    627  CE1 HIS A  42      48.471  40.432   3.291  1.00  2.42           C  
ATOM    628  NE2 HIS A  42      48.527  41.760   3.416  1.00  2.32           N  
ATOM    629  H   HIS A  42      45.627  38.701   7.073  1.00  0.17           H  
ATOM    630  HA  HIS A  42      45.927  41.618   6.870  1.00  0.20           H  
ATOM    631  HB2 HIS A  42      44.856  39.863   4.668  1.00  0.72           H  
ATOM    632  HB3 HIS A  42      44.622  41.599   4.734  1.00  0.72           H  
ATOM    633  HD1 HIS A  42      47.089  38.981   3.851  1.00  2.45           H  
ATOM    634  HD2 HIS A  42      47.068  43.121   4.342  1.00  2.39           H  
ATOM    635  HE1 HIS A  42      49.236  39.834   2.817  1.00  3.22           H  
ATOM    636  N   LYS A  43      43.484  42.024   7.356  1.00  0.19           N  
ATOM    637  CA  LYS A  43      42.086  42.200   7.728  1.00  0.19           C  
ATOM    638  C   LYS A  43      41.200  41.705   6.593  1.00  0.19           C  
ATOM    639  O   LYS A  43      41.424  42.055   5.433  1.00  0.21           O  
ATOM    640  CB  LYS A  43      41.792  43.680   7.982  1.00  0.21           C  
ATOM    641  CG  LYS A  43      40.387  43.829   8.566  1.00  0.21           C  
ATOM    642  CD  LYS A  43      40.060  45.314   8.744  1.00  0.57           C  
ATOM    643  CE  LYS A  43      38.722  45.459   9.469  1.00  1.04           C  
ATOM    644  NZ  LYS A  43      37.620  45.000   8.577  1.00  1.69           N  
ATOM    645  H   LYS A  43      44.069  42.807   7.281  1.00  0.21           H  
ATOM    646  HA  LYS A  43      41.877  41.635   8.625  1.00  0.18           H  
ATOM    647  HB2 LYS A  43      42.518  44.083   8.672  1.00  0.22           H  
ATOM    648  HB3 LYS A  43      41.847  44.220   7.049  1.00  0.22           H  
ATOM    649  HG2 LYS A  43      39.670  43.379   7.896  1.00  0.47           H  
ATOM    650  HG3 LYS A  43      40.341  43.337   9.526  1.00  0.34           H  
ATOM    651  HD2 LYS A  43      40.840  45.786   9.323  1.00  0.95           H  
ATOM    652  HD3 LYS A  43      39.995  45.787   7.775  1.00  1.05           H  
ATOM    653  HE2 LYS A  43      38.732  44.860  10.367  1.00  1.62           H  
ATOM    654  HE3 LYS A  43      38.565  46.495   9.731  1.00  1.59           H  
ATOM    655  HZ1 LYS A  43      37.812  44.028   8.261  1.00  2.16           H  
ATOM    656  HZ2 LYS A  43      37.559  45.628   7.751  1.00  2.15           H  
ATOM    657  HZ3 LYS A  43      36.721  45.022   9.098  1.00  2.18           H  
ATOM    658  N   ILE A  44      40.199  40.894   6.922  1.00  0.17           N  
ATOM    659  CA  ILE A  44      39.267  40.413   5.905  1.00  0.18           C  
ATOM    660  C   ILE A  44      38.075  41.360   5.782  1.00  0.19           C  
ATOM    661  O   ILE A  44      37.455  41.728   6.782  1.00  0.19           O  
ATOM    662  CB  ILE A  44      38.823  38.984   6.241  1.00  0.17           C  
ATOM    663  CG1 ILE A  44      40.064  38.086   6.284  1.00  0.19           C  
ATOM    664  CG2 ILE A  44      37.857  38.461   5.172  1.00  0.19           C  
ATOM    665  CD1 ILE A  44      39.690  36.693   6.790  1.00  0.22           C  
ATOM    666  H   ILE A  44      40.100  40.603   7.855  1.00  0.17           H  
ATOM    667  HA  ILE A  44      39.783  40.394   4.955  1.00  0.19           H  
ATOM    668  HB  ILE A  44      38.337  38.973   7.205  1.00  0.17           H  
ATOM    669 HG12 ILE A  44      40.481  38.006   5.291  1.00  0.21           H  
ATOM    670 HG13 ILE A  44      40.797  38.520   6.946  1.00  0.19           H  
ATOM    671 HG21 ILE A  44      36.955  39.054   5.186  1.00  1.02           H  
ATOM    672 HG22 ILE A  44      37.613  37.429   5.376  1.00  1.00           H  
ATOM    673 HG23 ILE A  44      38.322  38.535   4.200  1.00  1.03           H  
ATOM    674 HD11 ILE A  44      39.012  36.785   7.626  1.00  1.04           H  
ATOM    675 HD12 ILE A  44      40.585  36.176   7.104  1.00  0.98           H  
ATOM    676 HD13 ILE A  44      39.213  36.139   5.996  1.00  1.04           H  
ATOM    677  N   LYS A  45      37.760  41.748   4.550  1.00  0.22           N  
ATOM    678  CA  LYS A  45      36.665  42.685   4.302  1.00  0.25           C  
ATOM    679  C   LYS A  45      35.294  42.004   4.247  1.00  0.24           C  
ATOM    680  O   LYS A  45      34.271  42.672   4.405  1.00  0.25           O  
ATOM    681  CB  LYS A  45      36.912  43.426   2.988  1.00  0.33           C  
ATOM    682  CG  LYS A  45      38.180  44.274   3.109  1.00  1.29           C  
ATOM    683  CD  LYS A  45      38.370  45.096   1.833  1.00  1.38           C  
ATOM    684  CE  LYS A  45      39.699  45.850   1.903  1.00  2.40           C  
ATOM    685  NZ  LYS A  45      40.808  44.939   1.504  1.00  2.89           N  
ATOM    686  H   LYS A  45      38.273  41.399   3.791  1.00  0.24           H  
ATOM    687  HA  LYS A  45      36.650  43.411   5.101  1.00  0.26           H  
ATOM    688  HB2 LYS A  45      37.031  42.708   2.188  1.00  1.05           H  
ATOM    689  HB3 LYS A  45      36.072  44.069   2.772  1.00  1.18           H  
ATOM    690  HG2 LYS A  45      38.089  44.937   3.956  1.00  2.04           H  
ATOM    691  HG3 LYS A  45      39.034  43.627   3.247  1.00  1.92           H  
ATOM    692  HD2 LYS A  45      38.373  44.437   0.977  1.00  1.48           H  
ATOM    693  HD3 LYS A  45      37.562  45.806   1.737  1.00  1.68           H  
ATOM    694  HE2 LYS A  45      39.670  46.696   1.233  1.00  2.99           H  
ATOM    695  HE3 LYS A  45      39.863  46.197   2.913  1.00  2.87           H  
ATOM    696  HZ1 LYS A  45      41.717  45.351   1.796  1.00  3.13           H  
ATOM    697  HZ2 LYS A  45      40.799  44.814   0.472  1.00  3.32           H  
ATOM    698  HZ3 LYS A  45      40.684  44.016   1.967  1.00  3.21           H  
ATOM    699  N   SER A  46      35.262  40.693   4.011  1.00  0.22           N  
ATOM    700  CA  SER A  46      33.993  39.974   3.942  1.00  0.24           C  
ATOM    701  C   SER A  46      34.175  38.500   4.290  1.00  0.21           C  
ATOM    702  O   SER A  46      35.253  37.934   4.104  1.00  0.19           O  
ATOM    703  CB  SER A  46      33.405  40.095   2.535  1.00  0.31           C  
ATOM    704  OG  SER A  46      34.205  39.347   1.628  1.00  0.34           O  
ATOM    705  H   SER A  46      36.101  40.205   3.875  1.00  0.21           H  
ATOM    706  HA  SER A  46      33.302  40.415   4.644  1.00  0.27           H  
ATOM    707  HB2 SER A  46      32.401  39.702   2.525  1.00  0.35           H  
ATOM    708  HB3 SER A  46      33.383  41.137   2.246  1.00  0.33           H  
ATOM    709  HG  SER A  46      33.892  39.492   0.797  1.00  0.85           H  
ATOM    710  N   GLY A  47      33.110  37.886   4.792  1.00  0.24           N  
ATOM    711  CA  GLY A  47      33.137  36.466   5.132  1.00  0.25           C  
ATOM    712  C   GLY A  47      33.359  35.592   3.899  1.00  0.25           C  
ATOM    713  O   GLY A  47      34.004  34.544   3.978  1.00  0.25           O  
ATOM    714  H   GLY A  47      32.279  38.389   4.918  1.00  0.26           H  
ATOM    715  HA2 GLY A  47      33.935  36.290   5.839  1.00  0.24           H  
ATOM    716  HA3 GLY A  47      32.196  36.196   5.588  1.00  0.30           H  
ATOM    717  N   ALA A  48      32.846  36.031   2.749  1.00  0.26           N  
ATOM    718  CA  ALA A  48      32.940  35.228   1.536  1.00  0.29           C  
ATOM    719  C   ALA A  48      34.399  34.941   1.209  1.00  0.26           C  
ATOM    720  O   ALA A  48      34.749  33.819   0.840  1.00  0.27           O  
ATOM    721  CB  ALA A  48      32.285  35.967   0.367  1.00  0.32           C  
ATOM    722  H   ALA A  48      32.401  36.904   2.719  1.00  0.27           H  
ATOM    723  HA  ALA A  48      32.423  34.292   1.693  1.00  0.31           H  
ATOM    724  HB1 ALA A  48      32.679  36.970   0.310  1.00  1.06           H  
ATOM    725  HB2 ALA A  48      31.217  36.007   0.520  1.00  1.04           H  
ATOM    726  HB3 ALA A  48      32.497  35.443  -0.553  1.00  1.06           H  
ATOM    727  N   GLU A  49      35.248  35.957   1.342  1.00  0.25           N  
ATOM    728  CA  GLU A  49      36.684  35.741   1.217  1.00  0.24           C  
ATOM    729  C   GLU A  49      37.185  34.783   2.299  1.00  0.21           C  
ATOM    730  O   GLU A  49      37.990  33.895   2.024  1.00  0.21           O  
ATOM    731  CB  GLU A  49      37.425  37.075   1.334  1.00  0.26           C  
ATOM    732  CG  GLU A  49      38.912  36.865   1.024  1.00  1.13           C  
ATOM    733  CD  GLU A  49      39.724  38.152   1.214  1.00  1.66           C  
ATOM    734  OE1 GLU A  49      40.918  38.101   0.965  1.00  2.24           O  
ATOM    735  OE2 GLU A  49      39.162  39.165   1.602  1.00  2.20           O  
ATOM    736  H   GLU A  49      34.905  36.856   1.525  1.00  0.26           H  
ATOM    737  HA  GLU A  49      36.891  35.313   0.248  1.00  0.26           H  
ATOM    738  HB2 GLU A  49      37.005  37.782   0.633  1.00  0.87           H  
ATOM    739  HB3 GLU A  49      37.321  37.458   2.339  1.00  0.90           H  
ATOM    740  HG2 GLU A  49      39.304  36.104   1.681  1.00  1.68           H  
ATOM    741  HG3 GLU A  49      39.013  36.532   0.001  1.00  1.66           H  
ATOM    742  N   ALA A  50      36.615  34.883   3.499  1.00  0.20           N  
ATOM    743  CA  ALA A  50      37.060  34.052   4.615  1.00  0.19           C  
ATOM    744  C   ALA A  50      36.878  32.565   4.313  1.00  0.20           C  
ATOM    745  O   ALA A  50      37.712  31.742   4.691  1.00  0.20           O  
ATOM    746  CB  ALA A  50      36.275  34.412   5.877  1.00  0.22           C  
ATOM    747  H   ALA A  50      35.889  35.528   3.639  1.00  0.21           H  
ATOM    748  HA  ALA A  50      38.107  34.243   4.795  1.00  0.19           H  
ATOM    749  HB1 ALA A  50      36.860  34.161   6.749  1.00  1.03           H  
ATOM    750  HB2 ALA A  50      35.347  33.859   5.894  1.00  1.04           H  
ATOM    751  HB3 ALA A  50      36.062  35.471   5.878  1.00  1.01           H  
ATOM    752  N   LYS A  51      35.833  32.231   3.565  1.00  0.23           N  
ATOM    753  CA  LYS A  51      35.561  30.837   3.224  1.00  0.26           C  
ATOM    754  C   LYS A  51      36.746  30.188   2.503  1.00  0.25           C  
ATOM    755  O   LYS A  51      36.933  28.974   2.596  1.00  0.26           O  
ATOM    756  CB  LYS A  51      34.317  30.759   2.335  1.00  0.31           C  
ATOM    757  CG  LYS A  51      33.932  29.295   2.113  1.00  0.98           C  
ATOM    758  CD  LYS A  51      32.739  29.220   1.158  1.00  1.10           C  
ATOM    759  CE  LYS A  51      32.251  27.773   1.059  1.00  1.94           C  
ATOM    760  NZ  LYS A  51      33.144  27.010   0.143  1.00  2.20           N  
ATOM    761  H   LYS A  51      35.204  32.931   3.286  1.00  0.25           H  
ATOM    762  HA  LYS A  51      35.367  30.289   4.133  1.00  0.27           H  
ATOM    763  HB2 LYS A  51      33.501  31.278   2.815  1.00  0.98           H  
ATOM    764  HB3 LYS A  51      34.527  31.221   1.382  1.00  0.79           H  
ATOM    765  HG2 LYS A  51      34.770  28.763   1.688  1.00  1.50           H  
ATOM    766  HG3 LYS A  51      33.660  28.846   3.057  1.00  1.67           H  
ATOM    767  HD2 LYS A  51      31.940  29.846   1.530  1.00  1.31           H  
ATOM    768  HD3 LYS A  51      33.039  29.562   0.179  1.00  1.58           H  
ATOM    769  HE2 LYS A  51      32.269  27.320   2.039  1.00  2.61           H  
ATOM    770  HE3 LYS A  51      31.242  27.759   0.673  1.00  2.44           H  
ATOM    771  HZ1 LYS A  51      32.922  25.996   0.207  1.00  2.58           H  
ATOM    772  HZ2 LYS A  51      34.136  27.165   0.417  1.00  2.46           H  
ATOM    773  HZ3 LYS A  51      32.998  27.333  -0.835  1.00  2.51           H  
ATOM    774  N   LYS A  52      37.544  30.980   1.788  1.00  0.24           N  
ATOM    775  CA  LYS A  52      38.693  30.439   1.065  1.00  0.25           C  
ATOM    776  C   LYS A  52      39.704  29.765   1.999  1.00  0.23           C  
ATOM    777  O   LYS A  52      40.470  28.906   1.561  1.00  0.25           O  
ATOM    778  CB  LYS A  52      39.390  31.560   0.292  1.00  0.27           C  
ATOM    779  CG  LYS A  52      38.444  32.107  -0.779  1.00  1.13           C  
ATOM    780  CD  LYS A  52      39.177  33.154  -1.620  1.00  1.39           C  
ATOM    781  CE  LYS A  52      38.199  33.787  -2.613  1.00  2.40           C  
ATOM    782  NZ  LYS A  52      38.788  35.044  -3.155  1.00  2.99           N  
ATOM    783  H   LYS A  52      37.389  31.948   1.779  1.00  0.23           H  
ATOM    784  HA  LYS A  52      38.339  29.707   0.356  1.00  0.28           H  
ATOM    785  HB2 LYS A  52      39.660  32.353   0.976  1.00  0.88           H  
ATOM    786  HB3 LYS A  52      40.280  31.173  -0.181  1.00  0.91           H  
ATOM    787  HG2 LYS A  52      38.115  31.297  -1.414  1.00  1.69           H  
ATOM    788  HG3 LYS A  52      37.589  32.565  -0.305  1.00  1.87           H  
ATOM    789  HD2 LYS A  52      39.579  33.918  -0.973  1.00  1.98           H  
ATOM    790  HD3 LYS A  52      39.981  32.681  -2.164  1.00  1.32           H  
ATOM    791  HE2 LYS A  52      38.014  33.097  -3.424  1.00  2.73           H  
ATOM    792  HE3 LYS A  52      37.271  34.010  -2.111  1.00  3.02           H  
ATOM    793  HZ1 LYS A  52      39.096  35.650  -2.369  1.00  3.34           H  
ATOM    794  HZ2 LYS A  52      38.072  35.545  -3.719  1.00  3.38           H  
ATOM    795  HZ3 LYS A  52      39.605  34.815  -3.755  1.00  3.30           H  
ATOM    796  N   LEU A  53      39.715  30.145   3.278  1.00  0.20           N  
ATOM    797  CA  LEU A  53      40.723  29.642   4.204  1.00  0.19           C  
ATOM    798  C   LEU A  53      40.325  28.265   4.751  1.00  0.21           C  
ATOM    799  O   LEU A  53      39.150  28.057   5.069  1.00  0.22           O  
ATOM    800  CB  LEU A  53      40.879  30.624   5.367  1.00  0.17           C  
ATOM    801  CG  LEU A  53      41.698  31.834   4.913  1.00  0.23           C  
ATOM    802  CD1 LEU A  53      41.539  32.967   5.927  1.00  0.25           C  
ATOM    803  CD2 LEU A  53      43.173  31.442   4.815  1.00  0.38           C  
ATOM    804  H   LEU A  53      39.027  30.759   3.609  1.00  0.19           H  
ATOM    805  HA  LEU A  53      41.658  29.585   3.673  1.00  0.21           H  
ATOM    806  HB2 LEU A  53      39.902  30.951   5.693  1.00  0.21           H  
ATOM    807  HB3 LEU A  53      41.385  30.136   6.183  1.00  0.25           H  
ATOM    808  HG  LEU A  53      41.345  32.163   3.947  1.00  0.31           H  
ATOM    809 HD11 LEU A  53      42.120  33.820   5.609  1.00  1.08           H  
ATOM    810 HD12 LEU A  53      41.886  32.636   6.895  1.00  0.95           H  
ATOM    811 HD13 LEU A  53      40.497  33.247   5.995  1.00  1.08           H  
ATOM    812 HD21 LEU A  53      43.457  30.885   5.695  1.00  0.99           H  
ATOM    813 HD22 LEU A  53      43.778  32.335   4.743  1.00  1.11           H  
ATOM    814 HD23 LEU A  53      43.327  30.833   3.937  1.00  1.12           H  
ATOM    815  N   PRO A  54      41.252  27.342   4.926  1.00  0.23           N  
ATOM    816  CA  PRO A  54      40.898  25.979   5.431  1.00  0.26           C  
ATOM    817  C   PRO A  54      40.207  26.045   6.791  1.00  0.24           C  
ATOM    818  O   PRO A  54      40.710  26.672   7.725  1.00  0.22           O  
ATOM    819  CB  PRO A  54      42.235  25.233   5.536  1.00  0.28           C  
ATOM    820  CG  PRO A  54      43.196  26.003   4.698  1.00  0.57           C  
ATOM    821  CD  PRO A  54      42.707  27.449   4.698  1.00  0.26           C  
ATOM    822  HA  PRO A  54      40.261  25.476   4.720  1.00  0.29           H  
ATOM    823  HB2 PRO A  54      42.574  25.204   6.562  1.00  0.44           H  
ATOM    824  HB3 PRO A  54      42.134  24.232   5.146  1.00  0.40           H  
ATOM    825  HG2 PRO A  54      44.187  25.940   5.124  1.00  0.97           H  
ATOM    826  HG3 PRO A  54      43.197  25.626   3.688  1.00  0.92           H  
ATOM    827  HD2 PRO A  54      43.182  28.007   5.494  1.00  0.30           H  
ATOM    828  HD3 PRO A  54      42.900  27.909   3.741  1.00  0.35           H  
ATOM    829  N   GLY A  55      39.060  25.384   6.894  1.00  0.27           N  
ATOM    830  CA  GLY A  55      38.322  25.340   8.155  1.00  0.27           C  
ATOM    831  C   GLY A  55      37.146  26.323   8.203  1.00  0.26           C  
ATOM    832  O   GLY A  55      36.317  26.230   9.110  1.00  0.28           O  
ATOM    833  H   GLY A  55      38.701  24.917   6.111  1.00  0.29           H  
ATOM    834  HA2 GLY A  55      37.942  24.340   8.297  1.00  0.31           H  
ATOM    835  HA3 GLY A  55      39.001  25.570   8.963  1.00  0.26           H  
ATOM    836  N   VAL A  56      37.062  27.256   7.251  1.00  0.24           N  
ATOM    837  CA  VAL A  56      35.954  28.210   7.239  1.00  0.24           C  
ATOM    838  C   VAL A  56      34.777  27.638   6.452  1.00  0.24           C  
ATOM    839  O   VAL A  56      34.954  27.090   5.363  1.00  0.26           O  
ATOM    840  CB  VAL A  56      36.395  29.542   6.619  1.00  0.26           C  
ATOM    841  CG1 VAL A  56      35.258  30.561   6.736  1.00  0.27           C  
ATOM    842  CG2 VAL A  56      37.623  30.082   7.359  1.00  0.29           C  
ATOM    843  H   VAL A  56      37.754  27.314   6.557  1.00  0.24           H  
ATOM    844  HA  VAL A  56      35.637  28.388   8.256  1.00  0.26           H  
ATOM    845  HB  VAL A  56      36.635  29.391   5.578  1.00  0.27           H  
ATOM    846 HG11 VAL A  56      34.944  30.633   7.767  1.00  1.04           H  
ATOM    847 HG12 VAL A  56      34.426  30.244   6.126  1.00  0.98           H  
ATOM    848 HG13 VAL A  56      35.605  31.527   6.397  1.00  1.00           H  
ATOM    849 HG21 VAL A  56      37.833  31.086   7.022  1.00  1.04           H  
ATOM    850 HG22 VAL A  56      38.473  29.448   7.153  1.00  1.08           H  
ATOM    851 HG23 VAL A  56      37.429  30.091   8.420  1.00  1.05           H  
ATOM    852  N   GLY A  57      33.577  27.767   7.011  1.00  0.25           N  
ATOM    853  CA  GLY A  57      32.373  27.250   6.364  1.00  0.28           C  
ATOM    854  C   GLY A  57      31.436  28.385   5.966  1.00  0.27           C  
ATOM    855  O   GLY A  57      31.640  29.537   6.353  1.00  0.25           O  
ATOM    856  H   GLY A  57      33.498  28.224   7.874  1.00  0.26           H  
ATOM    857  HA2 GLY A  57      32.650  26.691   5.481  1.00  0.29           H  
ATOM    858  HA3 GLY A  57      31.856  26.596   7.050  1.00  0.32           H  
ATOM    859  N   THR A  58      30.394  28.052   5.212  1.00  0.31           N  
ATOM    860  CA  THR A  58      29.452  29.066   4.750  1.00  0.32           C  
ATOM    861  C   THR A  58      28.819  29.790   5.934  1.00  0.33           C  
ATOM    862  O   THR A  58      28.727  31.018   5.943  1.00  0.32           O  
ATOM    863  CB  THR A  58      28.356  28.418   3.901  1.00  0.37           C  
ATOM    864  OG1 THR A  58      27.627  27.494   4.697  1.00  1.43           O  
ATOM    865  CG2 THR A  58      28.987  27.687   2.714  1.00  1.41           C  
ATOM    866  H   THR A  58      30.255  27.115   4.964  1.00  0.34           H  
ATOM    867  HA  THR A  58      29.983  29.785   4.142  1.00  0.30           H  
ATOM    868  HB  THR A  58      27.687  29.181   3.533  1.00  0.93           H  
ATOM    869  HG1 THR A  58      26.811  27.397   4.333  1.00  1.89           H  
ATOM    870 HG21 THR A  58      28.212  27.391   2.021  1.00  1.97           H  
ATOM    871 HG22 THR A  58      29.508  26.810   3.066  1.00  1.91           H  
ATOM    872 HG23 THR A  58      29.683  28.344   2.215  1.00  2.06           H  
ATOM    873  N   LYS A  59      28.432  29.032   6.956  1.00  0.36           N  
ATOM    874  CA  LYS A  59      27.807  29.630   8.131  1.00  0.40           C  
ATOM    875  C   LYS A  59      28.760  30.617   8.799  1.00  0.37           C  
ATOM    876  O   LYS A  59      28.362  31.716   9.187  1.00  0.39           O  
ATOM    877  CB  LYS A  59      27.418  28.539   9.130  1.00  0.45           C  
ATOM    878  CG  LYS A  59      26.354  27.632   8.511  1.00  1.20           C  
ATOM    879  CD  LYS A  59      25.890  26.608   9.549  1.00  1.58           C  
ATOM    880  CE  LYS A  59      24.915  25.625   8.898  1.00  2.35           C  
ATOM    881  NZ  LYS A  59      23.630  26.321   8.604  1.00  2.91           N  
ATOM    882  H   LYS A  59      28.567  28.061   6.919  1.00  0.37           H  
ATOM    883  HA  LYS A  59      26.915  30.156   7.825  1.00  0.42           H  
ATOM    884  HB2 LYS A  59      28.291  27.953   9.380  1.00  1.00           H  
ATOM    885  HB3 LYS A  59      27.023  28.994  10.026  1.00  1.01           H  
ATOM    886  HG2 LYS A  59      25.513  28.231   8.194  1.00  1.77           H  
ATOM    887  HG3 LYS A  59      26.770  27.115   7.661  1.00  1.93           H  
ATOM    888  HD2 LYS A  59      26.745  26.069   9.929  1.00  2.05           H  
ATOM    889  HD3 LYS A  59      25.394  27.117  10.362  1.00  1.83           H  
ATOM    890  HE2 LYS A  59      25.341  25.252   7.977  1.00  2.68           H  
ATOM    891  HE3 LYS A  59      24.732  24.800   9.571  1.00  2.88           H  
ATOM    892  HZ1 LYS A  59      22.897  25.617   8.385  1.00  3.10           H  
ATOM    893  HZ2 LYS A  59      23.759  26.955   7.789  1.00  3.40           H  
ATOM    894  HZ3 LYS A  59      23.339  26.875   9.433  1.00  3.22           H  
ATOM    895  N   ILE A  60      30.037  30.251   8.866  1.00  0.34           N  
ATOM    896  CA  ILE A  60      31.032  31.117   9.489  1.00  0.33           C  
ATOM    897  C   ILE A  60      31.172  32.409   8.684  1.00  0.28           C  
ATOM    898  O   ILE A  60      31.222  33.501   9.251  1.00  0.31           O  
ATOM    899  CB  ILE A  60      32.375  30.380   9.593  1.00  0.32           C  
ATOM    900  CG1 ILE A  60      32.180  29.107  10.426  1.00  0.39           C  
ATOM    901  CG2 ILE A  60      33.408  31.277  10.282  1.00  0.35           C  
ATOM    902  CD1 ILE A  60      33.436  28.227  10.396  1.00  0.40           C  
ATOM    903  H   ILE A  60      30.314  29.389   8.492  1.00  0.33           H  
ATOM    904  HA  ILE A  60      30.696  31.366  10.485  1.00  0.38           H  
ATOM    905  HB  ILE A  60      32.723  30.119   8.604  1.00  0.28           H  
ATOM    906 HG12 ILE A  60      31.965  29.384  11.447  1.00  0.45           H  
ATOM    907 HG13 ILE A  60      31.345  28.547  10.028  1.00  0.40           H  
ATOM    908 HG21 ILE A  60      34.381  30.808  10.232  1.00  1.12           H  
ATOM    909 HG22 ILE A  60      33.128  31.414  11.315  1.00  1.05           H  
ATOM    910 HG23 ILE A  60      33.443  32.236   9.786  1.00  1.04           H  
ATOM    911 HD11 ILE A  60      33.575  27.770  11.366  1.00  1.07           H  
ATOM    912 HD12 ILE A  60      34.304  28.823  10.154  1.00  1.07           H  
ATOM    913 HD13 ILE A  60      33.313  27.453   9.653  1.00  1.14           H  
ATOM    914  N   ALA A  61      31.182  32.286   7.360  1.00  0.24           N  
ATOM    915  CA  ALA A  61      31.270  33.460   6.501  1.00  0.22           C  
ATOM    916  C   ALA A  61      30.099  34.403   6.767  1.00  0.26           C  
ATOM    917  O   ALA A  61      30.278  35.620   6.837  1.00  0.25           O  
ATOM    918  CB  ALA A  61      31.262  33.035   5.031  1.00  0.23           C  
ATOM    919  H   ALA A  61      31.160  31.393   6.959  1.00  0.24           H  
ATOM    920  HA  ALA A  61      32.193  33.980   6.710  1.00  0.21           H  
ATOM    921  HB1 ALA A  61      30.268  32.717   4.754  1.00  1.01           H  
ATOM    922  HB2 ALA A  61      31.954  32.218   4.890  1.00  0.95           H  
ATOM    923  HB3 ALA A  61      31.559  33.869   4.413  1.00  1.01           H  
ATOM    924  N   GLU A  62      28.904  33.841   6.942  1.00  0.34           N  
ATOM    925  CA  GLU A  62      27.730  34.663   7.221  1.00  0.41           C  
ATOM    926  C   GLU A  62      27.889  35.425   8.534  1.00  0.42           C  
ATOM    927  O   GLU A  62      27.534  36.603   8.611  1.00  0.43           O  
ATOM    928  CB  GLU A  62      26.476  33.788   7.286  1.00  0.50           C  
ATOM    929  CG  GLU A  62      26.201  33.179   5.906  1.00  1.25           C  
ATOM    930  CD  GLU A  62      24.911  32.352   5.896  1.00  1.45           C  
ATOM    931  OE1 GLU A  62      24.488  31.985   4.812  1.00  1.97           O  
ATOM    932  OE2 GLU A  62      24.363  32.085   6.957  1.00  1.76           O  
ATOM    933  H   GLU A  62      28.808  32.870   6.845  1.00  0.35           H  
ATOM    934  HA  GLU A  62      27.609  35.376   6.418  1.00  0.40           H  
ATOM    935  HB2 GLU A  62      26.628  32.997   8.007  1.00  0.88           H  
ATOM    936  HB3 GLU A  62      25.631  34.390   7.584  1.00  0.94           H  
ATOM    937  HG2 GLU A  62      26.113  33.974   5.181  1.00  1.74           H  
ATOM    938  HG3 GLU A  62      27.029  32.544   5.630  1.00  1.71           H  
ATOM    939  N   LYS A  63      28.451  34.776   9.554  1.00  0.44           N  
ATOM    940  CA  LYS A  63      28.706  35.465  10.819  1.00  0.49           C  
ATOM    941  C   LYS A  63      29.659  36.639  10.610  1.00  0.42           C  
ATOM    942  O   LYS A  63      29.455  37.718  11.170  1.00  0.44           O  
ATOM    943  CB  LYS A  63      29.300  34.503  11.851  1.00  0.57           C  
ATOM    944  CG  LYS A  63      28.342  33.335  12.105  1.00  1.09           C  
ATOM    945  CD  LYS A  63      27.048  33.845  12.745  1.00  1.33           C  
ATOM    946  CE  LYS A  63      26.201  32.653  13.196  1.00  2.00           C  
ATOM    947  NZ  LYS A  63      25.166  33.117  14.163  1.00  2.64           N  
ATOM    948  H   LYS A  63      28.652  33.819   9.468  1.00  0.44           H  
ATOM    949  HA  LYS A  63      27.772  35.850  11.199  1.00  0.55           H  
ATOM    950  HB2 LYS A  63      30.241  34.120  11.482  1.00  1.01           H  
ATOM    951  HB3 LYS A  63      29.469  35.032  12.777  1.00  1.08           H  
ATOM    952  HG2 LYS A  63      28.110  32.853  11.169  1.00  1.77           H  
ATOM    953  HG3 LYS A  63      28.811  32.624  12.769  1.00  1.84           H  
ATOM    954  HD2 LYS A  63      27.286  34.463  13.599  1.00  1.79           H  
ATOM    955  HD3 LYS A  63      26.490  34.422  12.024  1.00  1.85           H  
ATOM    956  HE2 LYS A  63      25.718  32.210  12.337  1.00  2.47           H  
ATOM    957  HE3 LYS A  63      26.835  31.919  13.671  1.00  2.45           H  
ATOM    958  HZ1 LYS A  63      25.535  33.926  14.703  1.00  3.00           H  
ATOM    959  HZ2 LYS A  63      24.928  32.342  14.814  1.00  3.00           H  
ATOM    960  HZ3 LYS A  63      24.313  33.410  13.645  1.00  3.05           H  
ATOM    961  N   ILE A  64      30.678  36.443   9.777  1.00  0.34           N  
ATOM    962  CA  ILE A  64      31.609  37.525   9.467  1.00  0.29           C  
ATOM    963  C   ILE A  64      30.863  38.689   8.811  1.00  0.27           C  
ATOM    964  O   ILE A  64      31.052  39.847   9.187  1.00  0.28           O  
ATOM    965  CB  ILE A  64      32.723  37.002   8.551  1.00  0.23           C  
ATOM    966  CG1 ILE A  64      33.479  35.887   9.276  1.00  0.29           C  
ATOM    967  CG2 ILE A  64      33.710  38.120   8.198  1.00  0.22           C  
ATOM    968  CD1 ILE A  64      34.461  35.219   8.313  1.00  0.30           C  
ATOM    969  H   ILE A  64      30.826  35.551   9.397  1.00  0.32           H  
ATOM    970  HA  ILE A  64      32.053  37.875  10.388  1.00  0.34           H  
ATOM    971  HB  ILE A  64      32.286  36.609   7.644  1.00  0.21           H  
ATOM    972 HG12 ILE A  64      34.023  36.307  10.110  1.00  0.32           H  
ATOM    973 HG13 ILE A  64      32.778  35.152   9.639  1.00  0.33           H  
ATOM    974 HG21 ILE A  64      33.170  38.969   7.806  1.00  0.97           H  
ATOM    975 HG22 ILE A  64      34.406  37.762   7.451  1.00  1.04           H  
ATOM    976 HG23 ILE A  64      34.253  38.415   9.084  1.00  1.10           H  
ATOM    977 HD11 ILE A  64      34.902  34.355   8.789  1.00  1.05           H  
ATOM    978 HD12 ILE A  64      35.238  35.919   8.047  1.00  0.98           H  
ATOM    979 HD13 ILE A  64      33.936  34.909   7.421  1.00  1.09           H  
ATOM    980  N   ASP A  65      29.985  38.375   7.861  1.00  0.26           N  
ATOM    981  CA  ASP A  65      29.217  39.414   7.183  1.00  0.29           C  
ATOM    982  C   ASP A  65      28.371  40.194   8.183  1.00  0.36           C  
ATOM    983  O   ASP A  65      28.316  41.424   8.136  1.00  0.38           O  
ATOM    984  CB  ASP A  65      28.303  38.789   6.124  1.00  0.32           C  
ATOM    985  CG  ASP A  65      29.114  38.137   5.001  1.00  0.29           C  
ATOM    986  OD1 ASP A  65      30.276  38.475   4.840  1.00  0.26           O  
ATOM    987  OD2 ASP A  65      28.553  37.299   4.313  1.00  0.30           O  
ATOM    988  H   ASP A  65      29.878  37.438   7.593  1.00  0.26           H  
ATOM    989  HA  ASP A  65      29.901  40.093   6.696  1.00  0.26           H  
ATOM    990  HB2 ASP A  65      27.681  38.039   6.590  1.00  0.35           H  
ATOM    991  HB3 ASP A  65      27.672  39.559   5.703  1.00  0.36           H  
ATOM    992  N   GLU A  66      27.746  39.481   9.115  1.00  0.41           N  
ATOM    993  CA  GLU A  66      26.908  40.131  10.114  1.00  0.49           C  
ATOM    994  C   GLU A  66      27.735  41.072  10.985  1.00  0.48           C  
ATOM    995  O   GLU A  66      27.336  42.214  11.226  1.00  0.51           O  
ATOM    996  CB  GLU A  66      26.236  39.076  10.996  1.00  0.55           C  
ATOM    997  CG  GLU A  66      25.215  39.753  11.919  1.00  1.26           C  
ATOM    998  CD  GLU A  66      24.575  38.757  12.893  1.00  1.56           C  
ATOM    999  OE1 GLU A  66      23.724  39.187  13.655  1.00  2.13           O  
ATOM   1000  OE2 GLU A  66      24.931  37.588  12.876  1.00  2.02           O  
ATOM   1001  H   GLU A  66      27.824  38.505   9.108  1.00  0.41           H  
ATOM   1002  HA  GLU A  66      26.142  40.702   9.611  1.00  0.51           H  
ATOM   1003  HB2 GLU A  66      25.733  38.352  10.371  1.00  1.04           H  
ATOM   1004  HB3 GLU A  66      26.984  38.579  11.595  1.00  0.96           H  
ATOM   1005  HG2 GLU A  66      25.713  40.526  12.486  1.00  1.74           H  
ATOM   1006  HG3 GLU A  66      24.441  40.204  11.315  1.00  1.93           H  
ATOM   1007  N   PHE A  67      28.902  40.610  11.430  1.00  0.45           N  
ATOM   1008  CA  PHE A  67      29.752  41.439  12.277  1.00  0.46           C  
ATOM   1009  C   PHE A  67      30.148  42.724  11.555  1.00  0.41           C  
ATOM   1010  O   PHE A  67      30.167  43.796  12.159  1.00  0.44           O  
ATOM   1011  CB  PHE A  67      31.014  40.670  12.668  1.00  0.44           C  
ATOM   1012  CG  PHE A  67      31.891  41.417  13.645  1.00  0.47           C  
ATOM   1013  CD1 PHE A  67      32.927  42.233  13.176  1.00  0.36           C  
ATOM   1014  CD2 PHE A  67      31.665  41.295  15.022  1.00  0.70           C  
ATOM   1015  CE1 PHE A  67      33.737  42.927  14.082  1.00  0.41           C  
ATOM   1016  CE2 PHE A  67      32.475  41.988  15.928  1.00  0.73           C  
ATOM   1017  CZ  PHE A  67      33.512  42.804  15.459  1.00  0.57           C  
ATOM   1018  H   PHE A  67      29.178  39.696  11.209  1.00  0.43           H  
ATOM   1019  HA  PHE A  67      29.209  41.695  13.174  1.00  0.52           H  
ATOM   1020  HB2 PHE A  67      30.725  39.732  13.117  1.00  0.50           H  
ATOM   1021  HB3 PHE A  67      31.583  40.462  11.772  1.00  0.38           H  
ATOM   1022  HD1 PHE A  67      33.103  42.325  12.114  1.00  0.33           H  
ATOM   1023  HD2 PHE A  67      30.865  40.665  15.384  1.00  0.86           H  
ATOM   1024  HE1 PHE A  67      34.537  43.556  13.720  1.00  0.42           H  
ATOM   1025  HE2 PHE A  67      32.301  41.894  16.990  1.00  0.91           H  
ATOM   1026  HZ  PHE A  67      34.137  43.340  16.158  1.00  0.62           H  
ATOM   1027  N   LEU A  68      30.465  42.616  10.266  1.00  0.35           N  
ATOM   1028  CA  LEU A  68      30.772  43.802   9.472  1.00  0.34           C  
ATOM   1029  C   LEU A  68      29.561  44.728   9.379  1.00  0.41           C  
ATOM   1030  O   LEU A  68      29.699  45.950   9.441  1.00  0.43           O  
ATOM   1031  CB  LEU A  68      31.218  43.396   8.065  1.00  0.31           C  
ATOM   1032  CG  LEU A  68      32.494  42.553   8.145  1.00  0.28           C  
ATOM   1033  CD1 LEU A  68      32.838  42.019   6.751  1.00  0.29           C  
ATOM   1034  CD2 LEU A  68      33.651  43.418   8.651  1.00  0.34           C  
ATOM   1035  H   LEU A  68      30.520  41.728   9.852  1.00  0.32           H  
ATOM   1036  HA  LEU A  68      31.577  44.339   9.951  1.00  0.34           H  
ATOM   1037  HB2 LEU A  68      30.436  42.819   7.594  1.00  0.32           H  
ATOM   1038  HB3 LEU A  68      31.413  44.282   7.480  1.00  0.35           H  
ATOM   1039  HG  LEU A  68      32.338  41.725   8.819  1.00  0.26           H  
ATOM   1040 HD11 LEU A  68      32.590  42.763   6.009  1.00  1.02           H  
ATOM   1041 HD12 LEU A  68      32.274  41.118   6.562  1.00  1.10           H  
ATOM   1042 HD13 LEU A  68      33.895  41.799   6.699  1.00  1.06           H  
ATOM   1043 HD21 LEU A  68      34.589  42.982   8.340  1.00  1.05           H  
ATOM   1044 HD22 LEU A  68      33.618  43.469   9.729  1.00  1.04           H  
ATOM   1045 HD23 LEU A  68      33.563  44.414   8.241  1.00  1.10           H  
ATOM   1046  N   ALA A  69      28.375  44.144   9.228  1.00  0.45           N  
ATOM   1047  CA  ALA A  69      27.147  44.935   9.180  1.00  0.54           C  
ATOM   1048  C   ALA A  69      26.920  45.703  10.481  1.00  0.58           C  
ATOM   1049  O   ALA A  69      26.384  46.812  10.468  1.00  0.64           O  
ATOM   1050  CB  ALA A  69      25.952  44.019   8.915  1.00  0.59           C  
ATOM   1051  H   ALA A  69      28.328  43.172   9.109  1.00  0.43           H  
ATOM   1052  HA  ALA A  69      27.224  45.643   8.367  1.00  0.55           H  
ATOM   1053  HB1 ALA A  69      25.143  44.596   8.490  1.00  1.13           H  
ATOM   1054  HB2 ALA A  69      25.627  43.573   9.843  1.00  1.19           H  
ATOM   1055  HB3 ALA A  69      26.240  43.241   8.224  1.00  1.21           H  
ATOM   1056  N   THR A  70      27.327  45.114  11.603  1.00  0.58           N  
ATOM   1057  CA  THR A  70      27.222  45.791  12.895  1.00  0.64           C  
ATOM   1058  C   THR A  70      28.284  46.883  13.066  1.00  0.61           C  
ATOM   1059  O   THR A  70      28.088  47.818  13.843  1.00  0.65           O  
ATOM   1060  CB  THR A  70      27.361  44.765  14.022  1.00  0.67           C  
ATOM   1061  OG1 THR A  70      26.442  43.704  13.810  1.00  1.16           O  
ATOM   1062  CG2 THR A  70      27.067  45.433  15.366  1.00  1.48           C  
ATOM   1063  H   THR A  70      27.658  44.193  11.566  1.00  0.54           H  
ATOM   1064  HA  THR A  70      26.245  46.245  12.967  1.00  0.70           H  
ATOM   1065  HB  THR A  70      28.368  44.374  14.031  1.00  1.15           H  
ATOM   1066  HG1 THR A  70      26.901  42.930  13.825  1.00  1.63           H  
ATOM   1067 HG21 THR A  70      26.223  46.099  15.260  1.00  1.95           H  
ATOM   1068 HG22 THR A  70      27.932  45.996  15.686  1.00  2.08           H  
ATOM   1069 HG23 THR A  70      26.839  44.676  16.102  1.00  1.98           H  
ATOM   1070  N   GLY A  71      29.402  46.772  12.349  1.00  0.54           N  
ATOM   1071  CA  GLY A  71      30.465  47.767  12.449  1.00  0.53           C  
ATOM   1072  C   GLY A  71      31.837  47.101  12.439  1.00  1.30           C  
ATOM   1073  O   GLY A  71      32.362  46.726  13.486  1.00  2.07           O  
ATOM   1074  H   GLY A  71      29.512  46.010  11.744  1.00  0.51           H  
ATOM   1075  HA2 GLY A  71      30.393  48.447  11.613  1.00  1.11           H  
ATOM   1076  HA3 GLY A  71      30.349  48.319  13.369  1.00  1.18           H  
TER    1077      GLY A  71                                                      
ENDMDL                                                                          
MODEL        2                                                                  
ATOM      1  N   GLU A   1      47.533  43.183  18.393  1.00  0.00           N  
ATOM      2  CA  GLU A   1      46.443  42.235  18.193  1.00  0.00           C  
ATOM      3  C   GLU A   1      46.222  41.979  16.705  1.00  0.00           C  
ATOM      4  O   GLU A   1      46.250  42.906  15.895  1.00  0.00           O  
ATOM      5  CB  GLU A   1      45.155  42.780  18.815  1.00  0.00           C  
ATOM      6  CG  GLU A   1      45.343  42.936  20.328  1.00  0.00           C  
ATOM      7  CD  GLU A   1      44.054  43.398  21.017  1.00  0.00           C  
ATOM      8  OE1 GLU A   1      44.027  43.365  22.236  1.00  0.00           O  
ATOM      9  OE2 GLU A   1      43.119  43.788  20.333  1.00  0.00           O  
ATOM     10  H   GLU A   1      47.346  44.144  18.433  1.00  0.00           H  
ATOM     11  HA  GLU A   1      46.695  41.303  18.675  1.00  0.00           H  
ATOM     12  HB2 GLU A   1      44.924  43.741  18.378  1.00  0.00           H  
ATOM     13  HB3 GLU A   1      44.344  42.093  18.625  1.00  0.00           H  
ATOM     14  HG2 GLU A   1      45.642  41.986  20.746  1.00  0.00           H  
ATOM     15  HG3 GLU A   1      46.122  43.661  20.513  1.00  0.00           H  
ATOM     16  N   THR A   2      46.002  40.717  16.354  1.00  0.00           N  
ATOM     17  CA  THR A   2      45.775  40.350  14.961  1.00  0.00           C  
ATOM     18  C   THR A   2      44.565  41.096  14.406  1.00  0.00           C  
ATOM     19  O   THR A   2      43.558  41.262  15.092  1.00  0.00           O  
ATOM     20  CB  THR A   2      45.548  38.841  14.851  1.00  0.00           C  
ATOM     21  OG1 THR A   2      46.617  38.159  15.492  1.00  0.00           O  
ATOM     22  CG2 THR A   2      45.492  38.433  13.377  1.00  0.00           C  
ATOM     23  H   THR A   2      45.993  40.020  17.043  1.00  0.00           H  
ATOM     24  HA  THR A   2      46.646  40.615  14.382  1.00  0.00           H  
ATOM     25  HB  THR A   2      44.615  38.580  15.328  1.00  0.00           H  
ATOM     26  HG1 THR A   2      46.401  38.058  16.360  1.00  0.00           H  
ATOM     27 HG21 THR A   2      44.487  38.562  13.006  1.00  0.00           H  
ATOM     28 HG22 THR A   2      45.781  37.397  13.280  1.00  0.00           H  
ATOM     29 HG23 THR A   2      46.170  39.050  12.805  1.00  0.00           H  
ATOM     30  N   LEU A   3      44.645  41.491  13.141  1.00  0.00           N  
ATOM     31  CA  LEU A   3      43.592  42.307  12.541  1.00  0.00           C  
ATOM     32  C   LEU A   3      42.225  41.622  12.600  1.00  0.00           C  
ATOM     33  O   LEU A   3      41.195  42.294  12.660  1.00  0.00           O  
ATOM     34  CB  LEU A   3      43.937  42.588  11.079  1.00  0.00           C  
ATOM     35  CG  LEU A   3      45.281  43.314  10.990  1.00  0.00           C  
ATOM     36  CD1 LEU A   3      45.723  43.390   9.527  1.00  0.00           C  
ATOM     37  CD2 LEU A   3      45.130  44.732  11.542  1.00  0.00           C  
ATOM     38  H   LEU A   3      45.421  41.232  12.602  1.00  0.00           H  
ATOM     39  HA  LEU A   3      43.535  43.247  13.068  1.00  0.00           H  
ATOM     40  HB2 LEU A   3      43.994  41.656  10.537  1.00  0.00           H  
ATOM     41  HB3 LEU A   3      43.168  43.209  10.648  1.00  0.00           H  
ATOM     42  HG  LEU A   3      46.021  42.776  11.564  1.00  0.00           H  
ATOM     43 HD11 LEU A   3      45.758  42.394   9.109  1.00  0.00           H  
ATOM     44 HD12 LEU A   3      46.703  43.839   9.470  1.00  0.00           H  
ATOM     45 HD13 LEU A   3      45.019  43.989   8.969  1.00  0.00           H  
ATOM     46 HD21 LEU A   3      46.017  45.303  11.314  1.00  0.00           H  
ATOM     47 HD22 LEU A   3      44.994  44.689  12.613  1.00  0.00           H  
ATOM     48 HD23 LEU A   3      44.271  45.204  11.088  1.00  0.00           H  
ATOM     49  N   ASN A   4      42.211  40.292  12.584  1.00  0.00           N  
ATOM     50  CA  ASN A   4      40.952  39.546  12.621  1.00  0.00           C  
ATOM     51  C   ASN A   4      40.570  39.089  14.039  1.00  0.00           C  
ATOM     52  O   ASN A   4      39.611  38.335  14.207  1.00  0.00           O  
ATOM     53  CB  ASN A   4      41.056  38.320  11.707  1.00  0.00           C  
ATOM     54  CG  ASN A   4      41.458  38.737  10.293  1.00  0.00           C  
ATOM     55  OD1 ASN A   4      40.847  39.630   9.701  1.00  0.00           O  
ATOM     56  ND2 ASN A   4      42.455  38.132   9.706  1.00  0.00           N  
ATOM     57  H   ASN A   4      43.059  39.803  12.546  1.00  0.00           H  
ATOM     58  HA  ASN A   4      40.165  40.182  12.243  1.00  0.00           H  
ATOM     59  HB2 ASN A   4      41.799  37.643  12.104  1.00  0.00           H  
ATOM     60  HB3 ASN A   4      40.100  37.819  11.672  1.00  0.00           H  
ATOM     61 HD21 ASN A   4      42.933  37.410  10.167  1.00  0.00           H  
ATOM     62 HD22 ASN A   4      42.738  38.413   8.810  1.00  0.00           H  
ATOM     63  N   GLY A   5      41.289  39.550  15.065  1.00  0.00           N  
ATOM     64  CA  GLY A   5      41.094  39.044  16.419  1.00  0.00           C  
ATOM     65  C   GLY A   5      39.636  39.137  16.855  1.00  0.00           C  
ATOM     66  O   GLY A   5      39.125  38.227  17.511  1.00  0.00           O  
ATOM     67  H   GLY A   5      41.960  40.247  14.910  1.00  0.00           H  
ATOM     68  HA2 GLY A   5      41.407  38.010  16.455  1.00  0.00           H  
ATOM     69  HA3 GLY A   5      41.701  39.620  17.101  1.00  0.00           H  
ATOM     70  N   ALA A   6      38.961  40.220  16.480  1.00  0.00           N  
ATOM     71  CA  ALA A   6      37.572  40.402  16.888  1.00  0.00           C  
ATOM     72  C   ALA A   6      36.718  39.253  16.361  1.00  0.00           C  
ATOM     73  O   ALA A   6      35.947  38.644  17.107  1.00  0.00           O  
ATOM     74  CB  ALA A   6      37.036  41.730  16.351  1.00  0.00           C  
ATOM     75  H   ALA A   6      39.398  40.899  15.925  1.00  0.00           H  
ATOM     76  HA  ALA A   6      37.521  40.413  17.967  1.00  0.00           H  
ATOM     77  HB1 ALA A   6      37.376  42.537  16.983  1.00  0.00           H  
ATOM     78  HB2 ALA A   6      35.957  41.707  16.345  1.00  0.00           H  
ATOM     79  HB3 ALA A   6      37.398  41.884  15.345  1.00  0.00           H  
ATOM     80  N   LEU A   7      36.880  38.934  15.080  1.00  0.00           N  
ATOM     81  CA  LEU A   7      36.148  37.816  14.495  1.00  0.00           C  
ATOM     82  C   LEU A   7      36.521  36.499  15.176  1.00  0.00           C  
ATOM     83  O   LEU A   7      35.663  35.636  15.364  1.00  0.00           O  
ATOM     84  CB  LEU A   7      36.426  37.737  12.991  1.00  0.00           C  
ATOM     85  CG  LEU A   7      36.022  39.055  12.321  1.00  0.00           C  
ATOM     86  CD1 LEU A   7      36.398  39.017  10.839  1.00  0.00           C  
ATOM     87  CD2 LEU A   7      34.509  39.259  12.440  1.00  0.00           C  
ATOM     88  H   LEU A   7      37.497  39.455  14.524  1.00  0.00           H  
ATOM     89  HA  LEU A   7      35.092  37.984  14.644  1.00  0.00           H  
ATOM     90  HB2 LEU A   7      37.479  37.557  12.830  1.00  0.00           H  
ATOM     91  HB3 LEU A   7      35.853  36.928  12.562  1.00  0.00           H  
ATOM     92  HG  LEU A   7      36.537  39.874  12.801  1.00  0.00           H  
ATOM     93 HD11 LEU A   7      37.448  39.243  10.728  1.00  0.00           H  
ATOM     94 HD12 LEU A   7      35.812  39.749  10.303  1.00  0.00           H  
ATOM     95 HD13 LEU A   7      36.197  38.033  10.441  1.00  0.00           H  
ATOM     96 HD21 LEU A   7      34.185  39.984  11.707  1.00  0.00           H  
ATOM     97 HD22 LEU A   7      34.271  39.618  13.431  1.00  0.00           H  
ATOM     98 HD23 LEU A   7      34.004  38.321  12.266  1.00  0.00           H  
ATOM     99  N   VAL A   8      37.784  36.357  15.584  1.00  0.00           N  
ATOM    100  CA  VAL A   8      38.197  35.159  16.315  1.00  0.00           C  
ATOM    101  C   VAL A   8      37.396  35.042  17.612  1.00  0.00           C  
ATOM    102  O   VAL A   8      36.939  33.957  17.974  1.00  0.00           O  
ATOM    103  CB  VAL A   8      39.700  35.219  16.624  1.00  0.00           C  
ATOM    104  CG1 VAL A   8      40.158  33.947  17.351  1.00  0.00           C  
ATOM    105  CG2 VAL A   8      40.482  35.356  15.313  1.00  0.00           C  
ATOM    106  H   VAL A   8      38.445  37.047  15.360  1.00  0.00           H  
ATOM    107  HA  VAL A   8      37.999  34.291  15.704  1.00  0.00           H  
ATOM    108  HB  VAL A   8      39.901  36.075  17.250  1.00  0.00           H  
ATOM    109 HG11 VAL A   8      41.120  34.126  17.807  1.00  0.00           H  
ATOM    110 HG12 VAL A   8      40.247  33.140  16.640  1.00  0.00           H  
ATOM    111 HG13 VAL A   8      39.446  33.675  18.115  1.00  0.00           H  
ATOM    112 HG21 VAL A   8      39.984  34.796  14.535  1.00  0.00           H  
ATOM    113 HG22 VAL A   8      41.485  34.976  15.443  1.00  0.00           H  
ATOM    114 HG23 VAL A   8      40.530  36.396  15.032  1.00  0.00           H  
ATOM    115  N   ASN A   9      37.190  36.169  18.290  1.00  0.00           N  
ATOM    116  CA  ASN A   9      36.370  36.176  19.498  1.00  0.00           C  
ATOM    117  C   ASN A   9      34.940  35.748  19.178  1.00  0.00           C  
ATOM    118  O   ASN A   9      34.326  34.987  19.929  1.00  0.00           O  
ATOM    119  CB  ASN A   9      36.361  37.576  20.115  1.00  0.00           C  
ATOM    120  CG  ASN A   9      35.783  37.525  21.526  1.00  0.00           C  
ATOM    121  OD1 ASN A   9      35.822  36.482  22.180  1.00  0.00           O  
ATOM    122  ND2 ASN A   9      35.243  38.597  22.038  1.00  0.00           N  
ATOM    123  H   ASN A   9      37.624  36.996  17.994  1.00  0.00           H  
ATOM    124  HA  ASN A   9      36.791  35.483  20.211  1.00  0.00           H  
ATOM    125  HB2 ASN A   9      37.371  37.955  20.156  1.00  0.00           H  
ATOM    126  HB3 ASN A   9      35.757  38.231  19.506  1.00  0.00           H  
ATOM    127 HD21 ASN A   9      35.212  39.427  21.517  1.00  0.00           H  
ATOM    128 HD22 ASN A   9      34.870  38.573  22.944  1.00  0.00           H  
ATOM    129  N   MET A  10      34.426  36.205  18.038  1.00  0.00           N  
ATOM    130  CA  MET A  10      33.078  35.826  17.626  1.00  0.00           C  
ATOM    131  C   MET A  10      32.980  34.314  17.451  1.00  0.00           C  
ATOM    132  O   MET A  10      32.014  33.687  17.888  1.00  0.00           O  
ATOM    133  CB  MET A  10      32.766  36.478  16.279  1.00  0.00           C  
ATOM    134  CG  MET A  10      31.268  36.386  15.986  1.00  0.00           C  
ATOM    135  SD  MET A  10      30.966  36.767  14.240  1.00  0.00           S  
ATOM    136  CE  MET A  10      31.624  38.453  14.214  1.00  0.00           C  
ATOM    137  H   MET A  10      34.941  36.840  17.496  1.00  0.00           H  
ATOM    138  HA  MET A  10      32.361  36.158  18.361  1.00  0.00           H  
ATOM    139  HB2 MET A  10      33.063  37.515  16.315  1.00  0.00           H  
ATOM    140  HB3 MET A  10      33.316  35.973  15.498  1.00  0.00           H  
ATOM    141  HG2 MET A  10      30.920  35.386  16.201  1.00  0.00           H  
ATOM    142  HG3 MET A  10      30.736  37.093  16.605  1.00  0.00           H  
ATOM    143  HE1 MET A  10      31.525  38.855  13.217  1.00  0.00           H  
ATOM    144  HE2 MET A  10      32.667  38.442  14.487  1.00  0.00           H  
ATOM    145  HE3 MET A  10      31.074  39.066  14.914  1.00  0.00           H  
ATOM    146  N   LEU A  11      34.008  33.727  16.846  1.00  0.00           N  
ATOM    147  CA  LEU A  11      34.041  32.281  16.668  1.00  0.00           C  
ATOM    148  C   LEU A  11      34.055  31.566  18.013  1.00  0.00           C  
ATOM    149  O   LEU A  11      33.370  30.560  18.188  1.00  0.00           O  
ATOM    150  CB  LEU A  11      35.271  31.882  15.850  1.00  0.00           C  
ATOM    151  CG  LEU A  11      35.184  32.519  14.462  1.00  0.00           C  
ATOM    152  CD1 LEU A  11      36.494  32.290  13.709  1.00  0.00           C  
ATOM    153  CD2 LEU A  11      34.041  31.879  13.674  1.00  0.00           C  
ATOM    154  H   LEU A  11      34.734  34.277  16.485  1.00  0.00           H  
ATOM    155  HA  LEU A  11      33.155  31.980  16.132  1.00  0.00           H  
ATOM    156  HB2 LEU A  11      36.164  32.226  16.352  1.00  0.00           H  
ATOM    157  HB3 LEU A  11      35.304  30.808  15.749  1.00  0.00           H  
ATOM    158  HG  LEU A  11      35.005  33.579  14.561  1.00  0.00           H  
ATOM    159 HD11 LEU A  11      37.233  33.000  14.049  1.00  0.00           H  
ATOM    160 HD12 LEU A  11      36.328  32.421  12.650  1.00  0.00           H  
ATOM    161 HD13 LEU A  11      36.845  31.286  13.897  1.00  0.00           H  
ATOM    162 HD21 LEU A  11      33.101  32.309  13.987  1.00  0.00           H  
ATOM    163 HD22 LEU A  11      34.029  30.814  13.855  1.00  0.00           H  
ATOM    164 HD23 LEU A  11      34.189  32.063  12.622  1.00  0.00           H  
ATOM    165  N   LYS A  12      34.818  32.098  18.966  1.00  0.00           N  
ATOM    166  CA  LYS A  12      34.873  31.491  20.291  1.00  0.00           C  
ATOM    167  C   LYS A  12      33.484  31.457  20.924  1.00  0.00           C  
ATOM    168  O   LYS A  12      33.093  30.453  21.524  1.00  0.00           O  
ATOM    169  CB  LYS A  12      35.827  32.282  21.189  1.00  0.00           C  
ATOM    170  CG  LYS A  12      35.996  31.556  22.525  1.00  0.00           C  
ATOM    171  CD  LYS A  12      36.884  32.390  23.451  1.00  0.00           C  
ATOM    172  CE  LYS A  12      37.183  31.597  24.725  1.00  0.00           C  
ATOM    173  NZ  LYS A  12      36.046  31.741  25.678  1.00  0.00           N  
ATOM    174  H   LYS A  12      35.378  32.876  18.763  1.00  0.00           H  
ATOM    175  HA  LYS A  12      35.240  30.480  20.198  1.00  0.00           H  
ATOM    176  HB2 LYS A  12      36.788  32.369  20.702  1.00  0.00           H  
ATOM    177  HB3 LYS A  12      35.422  33.267  21.366  1.00  0.00           H  
ATOM    178  HG2 LYS A  12      35.028  31.416  22.983  1.00  0.00           H  
ATOM    179  HG3 LYS A  12      36.459  30.595  22.358  1.00  0.00           H  
ATOM    180  HD2 LYS A  12      37.810  32.625  22.946  1.00  0.00           H  
ATOM    181  HD3 LYS A  12      36.374  33.305  23.712  1.00  0.00           H  
ATOM    182  HE2 LYS A  12      37.314  30.554  24.476  1.00  0.00           H  
ATOM    183  HE3 LYS A  12      38.086  31.975  25.181  1.00  0.00           H  
ATOM    184  HZ1 LYS A  12      36.065  32.691  26.099  1.00  0.00           H  
ATOM    185  HZ2 LYS A  12      36.132  31.026  26.428  1.00  0.00           H  
ATOM    186  HZ3 LYS A  12      35.149  31.607  25.170  1.00  0.00           H  
ATOM    187  N   GLU A  13      32.721  32.534  20.745  1.00  0.00           N  
ATOM    188  CA  GLU A  13      31.360  32.572  21.272  1.00  0.00           C  
ATOM    189  C   GLU A  13      30.488  31.518  20.597  1.00  0.00           C  
ATOM    190  O   GLU A  13      29.751  30.789  21.265  1.00  0.00           O  
ATOM    191  CB  GLU A  13      30.753  33.958  21.048  1.00  0.00           C  
ATOM    192  CG  GLU A  13      31.550  35.002  21.839  1.00  0.00           C  
ATOM    193  CD  GLU A  13      30.934  36.400  21.718  1.00  0.00           C  
ATOM    194  OE1 GLU A  13      31.365  37.269  22.457  1.00  0.00           O  
ATOM    195  OE2 GLU A  13      30.053  36.595  20.892  1.00  0.00           O  
ATOM    196  H   GLU A  13      33.092  33.321  20.293  1.00  0.00           H  
ATOM    197  HA  GLU A  13      31.391  32.374  22.333  1.00  0.00           H  
ATOM    198  HB2 GLU A  13      30.786  34.199  19.996  1.00  0.00           H  
ATOM    199  HB3 GLU A  13      29.727  33.961  21.387  1.00  0.00           H  
ATOM    200  HG2 GLU A  13      31.568  34.716  22.880  1.00  0.00           H  
ATOM    201  HG3 GLU A  13      32.563  35.029  21.464  1.00  0.00           H  
ATOM    202  N   GLU A  14      30.616  31.398  19.277  1.00  0.00           N  
ATOM    203  CA  GLU A  14      29.851  30.392  18.546  1.00  0.00           C  
ATOM    204  C   GLU A  14      30.230  28.985  18.998  1.00  0.00           C  
ATOM    205  O   GLU A  14      29.369  28.117  19.143  1.00  0.00           O  
ATOM    206  CB  GLU A  14      30.104  30.532  17.043  1.00  0.00           C  
ATOM    207  CG  GLU A  14      29.590  31.893  16.561  1.00  0.00           C  
ATOM    208  CD  GLU A  14      28.079  32.028  16.773  1.00  0.00           C  
ATOM    209  OE1 GLU A  14      27.413  31.019  16.952  1.00  0.00           O  
ATOM    210  OE2 GLU A  14      27.607  33.153  16.754  1.00  0.00           O  
ATOM    211  H   GLU A  14      31.203  32.013  18.789  1.00  0.00           H  
ATOM    212  HA  GLU A  14      28.799  30.548  18.736  1.00  0.00           H  
ATOM    213  HB2 GLU A  14      31.165  30.457  16.849  1.00  0.00           H  
ATOM    214  HB3 GLU A  14      29.585  29.747  16.515  1.00  0.00           H  
ATOM    215  HG2 GLU A  14      30.093  32.675  17.109  1.00  0.00           H  
ATOM    216  HG3 GLU A  14      29.810  32.001  15.509  1.00  0.00           H  
ATOM    217  N   GLY A  15      31.518  28.770  19.253  1.00  0.00           N  
ATOM    218  CA  GLY A  15      31.981  27.471  19.721  1.00  0.00           C  
ATOM    219  C   GLY A  15      31.328  27.106  21.047  1.00  0.00           C  
ATOM    220  O   GLY A  15      30.855  25.983  21.224  1.00  0.00           O  
ATOM    221  H   GLY A  15      32.166  29.486  19.099  1.00  0.00           H  
ATOM    222  HA2 GLY A  15      31.734  26.722  18.983  1.00  0.00           H  
ATOM    223  HA3 GLY A  15      33.052  27.502  19.853  1.00  0.00           H  
ATOM    224  N   ASN A  16      31.274  28.068  21.966  1.00  0.00           N  
ATOM    225  CA  ASN A  16      30.657  27.817  23.263  1.00  0.00           C  
ATOM    226  C   ASN A  16      29.182  27.460  23.102  1.00  0.00           C  
ATOM    227  O   ASN A  16      28.689  26.544  23.762  1.00  0.00           O  
ATOM    228  CB  ASN A  16      30.789  29.055  24.152  1.00  0.00           C  
ATOM    229  CG  ASN A  16      32.259  29.340  24.450  1.00  0.00           C  
ATOM    230  OD1 ASN A  16      33.100  28.445  24.365  1.00  0.00           O  
ATOM    231  ND2 ASN A  16      32.621  30.545  24.797  1.00  0.00           N  
ATOM    232  H   ASN A  16      31.689  28.938  21.784  1.00  0.00           H  
ATOM    233  HA  ASN A  16      31.166  26.992  23.739  1.00  0.00           H  
ATOM    234  HB2 ASN A  16      30.356  29.906  23.647  1.00  0.00           H  
ATOM    235  HB3 ASN A  16      30.264  28.886  25.081  1.00  0.00           H  
ATOM    236 HD21 ASN A  16      31.951  31.257  24.865  1.00  0.00           H  
ATOM    237 HD22 ASN A  16      33.562  30.738  24.990  1.00  0.00           H  
ATOM    238  N   LYS A  17      28.489  28.149  22.196  1.00  0.00           N  
ATOM    239  CA  LYS A  17      27.083  27.839  21.949  1.00  0.00           C  
ATOM    240  C   LYS A  17      26.918  26.414  21.428  1.00  0.00           C  
ATOM    241  O   LYS A  17      26.062  25.663  21.909  1.00  0.00           O  
ATOM    242  CB  LYS A  17      26.496  28.825  20.937  1.00  0.00           C  
ATOM    243  CG  LYS A  17      26.488  30.232  21.538  1.00  0.00           C  
ATOM    244  CD  LYS A  17      25.804  31.199  20.568  1.00  0.00           C  
ATOM    245  CE  LYS A  17      25.903  32.624  21.114  1.00  0.00           C  
ATOM    246  NZ  LYS A  17      25.503  33.591  20.053  1.00  0.00           N  
ATOM    247  H   LYS A  17      28.916  28.894  21.721  1.00  0.00           H  
ATOM    248  HA  LYS A  17      26.540  27.934  22.877  1.00  0.00           H  
ATOM    249  HB2 LYS A  17      27.097  28.819  20.039  1.00  0.00           H  
ATOM    250  HB3 LYS A  17      25.485  28.534  20.696  1.00  0.00           H  
ATOM    251  HG2 LYS A  17      25.949  30.219  22.474  1.00  0.00           H  
ATOM    252  HG3 LYS A  17      27.502  30.557  21.710  1.00  0.00           H  
ATOM    253  HD2 LYS A  17      26.291  31.145  19.605  1.00  0.00           H  
ATOM    254  HD3 LYS A  17      24.764  30.928  20.463  1.00  0.00           H  
ATOM    255  HE2 LYS A  17      25.246  32.731  21.964  1.00  0.00           H  
ATOM    256  HE3 LYS A  17      26.920  32.824  21.418  1.00  0.00           H  
ATOM    257  HZ1 LYS A  17      26.006  33.367  19.171  1.00  0.00           H  
ATOM    258  HZ2 LYS A  17      25.746  34.557  20.355  1.00  0.00           H  
ATOM    259  HZ3 LYS A  17      24.478  33.526  19.891  1.00  0.00           H  
ATOM    260  N   ALA A  18      27.773  26.020  20.483  1.00  0.00           N  
ATOM    261  CA  ALA A  18      27.692  24.672  19.936  1.00  0.00           C  
ATOM    262  C   ALA A  18      27.923  23.643  21.036  1.00  0.00           C  
ATOM    263  O   ALA A  18      27.238  22.623  21.090  1.00  0.00           O  
ATOM    264  CB  ALA A  18      28.723  24.484  18.821  1.00  0.00           C  
ATOM    265  H   ALA A  18      28.443  26.646  20.136  1.00  0.00           H  
ATOM    266  HA  ALA A  18      26.705  24.524  19.523  1.00  0.00           H  
ATOM    267  HB1 ALA A  18      28.481  23.596  18.255  1.00  0.00           H  
ATOM    268  HB2 ALA A  18      29.706  24.381  19.254  1.00  0.00           H  
ATOM    269  HB3 ALA A  18      28.705  25.343  18.167  1.00  0.00           H  
ATOM    270  N   LEU A  19      28.892  23.909  21.910  1.00  0.00           N  
ATOM    271  CA  LEU A  19      29.133  23.025  23.044  1.00  0.00           C  
ATOM    272  C   LEU A  19      27.902  22.948  23.944  1.00  0.00           C  
ATOM    273  O   LEU A  19      27.515  21.866  24.384  1.00  0.00           O  
ATOM    274  CB  LEU A  19      30.329  23.533  23.853  1.00  0.00           C  
ATOM    275  CG  LEU A  19      30.675  22.528  24.954  1.00  0.00           C  
ATOM    276  CD1 LEU A  19      31.289  21.275  24.328  1.00  0.00           C  
ATOM    277  CD2 LEU A  19      31.681  23.160  25.919  1.00  0.00           C  
ATOM    278  H   LEU A  19      29.465  24.692  21.775  1.00  0.00           H  
ATOM    279  HA  LEU A  19      29.358  22.035  22.675  1.00  0.00           H  
ATOM    280  HB2 LEU A  19      31.179  23.656  23.197  1.00  0.00           H  
ATOM    281  HB3 LEU A  19      30.081  24.483  24.302  1.00  0.00           H  
ATOM    282  HG  LEU A  19      29.778  22.259  25.493  1.00  0.00           H  
ATOM    283 HD11 LEU A  19      31.918  21.559  23.497  1.00  0.00           H  
ATOM    284 HD12 LEU A  19      30.501  20.624  23.978  1.00  0.00           H  
ATOM    285 HD13 LEU A  19      31.882  20.757  25.068  1.00  0.00           H  
ATOM    286 HD21 LEU A  19      31.179  23.889  26.537  1.00  0.00           H  
ATOM    287 HD22 LEU A  19      32.465  23.644  25.355  1.00  0.00           H  
ATOM    288 HD23 LEU A  19      32.111  22.391  26.545  1.00  0.00           H  
ATOM    289  N   SER A  20      27.235  24.083  24.142  1.00  0.00           N  
ATOM    290  CA  SER A  20      26.063  24.121  25.012  1.00  0.00           C  
ATOM    291  C   SER A  20      24.960  23.189  24.517  1.00  0.00           C  
ATOM    292  O   SER A  20      24.240  22.593  25.318  1.00  0.00           O  
ATOM    293  CB  SER A  20      25.523  25.550  25.088  1.00  0.00           C  
ATOM    294  OG  SER A  20      26.567  26.422  25.500  1.00  0.00           O  
ATOM    295  H   SER A  20      27.563  24.912  23.736  1.00  0.00           H  
ATOM    296  HA  SER A  20      26.358  23.813  26.004  1.00  0.00           H  
ATOM    297  HB2 SER A  20      25.170  25.858  24.118  1.00  0.00           H  
ATOM    298  HB3 SER A  20      24.704  25.585  25.793  1.00  0.00           H  
ATOM    299  HG  SER A  20      26.991  26.039  26.197  1.00  0.00           H  
ATOM    300  N   VAL A  21      24.829  23.065  23.199  1.00  0.00           N  
ATOM    301  CA  VAL A  21      23.832  22.157  22.628  1.00  0.00           C  
ATOM    302  C   VAL A  21      24.342  20.719  22.451  1.00  0.00           C  
ATOM    303  O   VAL A  21      23.604  19.870  21.950  1.00  0.00           O  
ATOM    304  CB  VAL A  21      23.349  22.695  21.279  1.00  0.00           C  
ATOM    305  CG1 VAL A  21      22.748  24.089  21.472  1.00  0.00           C  
ATOM    306  CG2 VAL A  21      24.526  22.784  20.308  1.00  0.00           C  
ATOM    307  H   VAL A  21      25.365  23.637  22.607  1.00  0.00           H  
ATOM    308  HA  VAL A  21      22.984  22.130  23.296  1.00  0.00           H  
ATOM    309  HB  VAL A  21      22.596  22.033  20.877  1.00  0.00           H  
ATOM    310 HG11 VAL A  21      23.502  24.754  21.868  1.00  0.00           H  
ATOM    311 HG12 VAL A  21      21.920  24.032  22.162  1.00  0.00           H  
ATOM    312 HG13 VAL A  21      22.400  24.466  20.522  1.00  0.00           H  
ATOM    313 HG21 VAL A  21      24.159  22.994  19.314  1.00  0.00           H  
ATOM    314 HG22 VAL A  21      25.062  21.846  20.302  1.00  0.00           H  
ATOM    315 HG23 VAL A  21      25.190  23.575  20.621  1.00  0.00           H  
ATOM    316  N   GLY A  22      25.583  20.433  22.850  1.00  0.00           N  
ATOM    317  CA  GLY A  22      26.149  19.095  22.659  1.00  0.00           C  
ATOM    318  C   GLY A  22      26.811  18.909  21.286  1.00  0.00           C  
ATOM    319  O   GLY A  22      27.160  17.787  20.917  1.00  0.00           O  
ATOM    320  H   GLY A  22      26.117  21.115  23.305  1.00  0.00           H  
ATOM    321  HA2 GLY A  22      26.889  18.919  23.426  1.00  0.00           H  
ATOM    322  HA3 GLY A  22      25.359  18.367  22.765  1.00  0.00           H  
ATOM    323  N   ASN A  23      26.988  19.992  20.529  1.00  0.00           N  
ATOM    324  CA  ASN A  23      27.562  19.908  19.191  1.00  0.00           C  
ATOM    325  C   ASN A  23      29.063  20.201  19.228  1.00  0.00           C  
ATOM    326  O   ASN A  23      29.539  21.205  18.686  1.00  0.00           O  
ATOM    327  CB  ASN A  23      26.841  20.904  18.279  1.00  0.00           C  
ATOM    328  CG  ASN A  23      27.168  20.615  16.820  1.00  0.00           C  
ATOM    329  OD1 ASN A  23      28.216  20.046  16.516  1.00  0.00           O  
ATOM    330  ND2 ASN A  23      26.329  20.991  15.895  1.00  0.00           N  
ATOM    331  H   ASN A  23      26.738  20.869  20.884  1.00  0.00           H  
ATOM    332  HA  ASN A  23      27.409  18.911  18.806  1.00  0.00           H  
ATOM    333  HB2 ASN A  23      25.775  20.821  18.431  1.00  0.00           H  
ATOM    334  HB3 ASN A  23      27.160  21.907  18.523  1.00  0.00           H  
ATOM    335 HD21 ASN A  23      25.505  21.458  16.145  1.00  0.00           H  
ATOM    336 HD22 ASN A  23      26.520  20.803  14.953  1.00  0.00           H  
ATOM    337  N   ILE A  24      29.817  19.297  19.843  1.00  0.00           N  
ATOM    338  CA  ILE A  24      31.250  19.512  20.017  1.00  0.00           C  
ATOM    339  C   ILE A  24      31.953  19.593  18.660  1.00  0.00           C  
ATOM    340  O   ILE A  24      32.883  20.383  18.492  1.00  0.00           O  
ATOM    341  CB  ILE A  24      31.854  18.377  20.858  1.00  0.00           C  
ATOM    342  CG1 ILE A  24      31.135  18.293  22.210  1.00  0.00           C  
ATOM    343  CG2 ILE A  24      33.342  18.649  21.108  1.00  0.00           C  
ATOM    344  CD1 ILE A  24      31.514  16.991  22.923  1.00  0.00           C  
ATOM    345  H   ILE A  24      29.406  18.475  20.185  1.00  0.00           H  
ATOM    346  HA  ILE A  24      31.399  20.445  20.540  1.00  0.00           H  
ATOM    347  HB  ILE A  24      31.744  17.440  20.330  1.00  0.00           H  
ATOM    348 HG12 ILE A  24      31.426  19.134  22.822  1.00  0.00           H  
ATOM    349 HG13 ILE A  24      30.067  18.314  22.056  1.00  0.00           H  
ATOM    350 HG21 ILE A  24      33.448  19.535  21.717  1.00  0.00           H  
ATOM    351 HG22 ILE A  24      33.844  18.799  20.163  1.00  0.00           H  
ATOM    352 HG23 ILE A  24      33.781  17.806  21.619  1.00  0.00           H  
ATOM    353 HD11 ILE A  24      32.542  16.742  22.708  1.00  0.00           H  
ATOM    354 HD12 ILE A  24      30.872  16.194  22.579  1.00  0.00           H  
ATOM    355 HD13 ILE A  24      31.390  17.117  23.988  1.00  0.00           H  
ATOM    356  N   ASP A  25      31.491  18.811  17.684  1.00  0.00           N  
ATOM    357  CA  ASP A  25      32.133  18.799  16.373  1.00  0.00           C  
ATOM    358  C   ASP A  25      32.085  20.183  15.731  1.00  0.00           C  
ATOM    359  O   ASP A  25      33.110  20.710  15.291  1.00  0.00           O  
ATOM    360  CB  ASP A  25      31.436  17.788  15.461  1.00  0.00           C  
ATOM    361  CG  ASP A  25      32.218  17.633  14.161  1.00  0.00           C  
ATOM    362  OD1 ASP A  25      31.860  18.289  13.196  1.00  0.00           O  
ATOM    363  OD2 ASP A  25      33.162  16.861  14.149  1.00  0.00           O  
ATOM    364  H   ASP A  25      30.713  18.238  17.849  1.00  0.00           H  
ATOM    365  HA  ASP A  25      33.165  18.505  16.493  1.00  0.00           H  
ATOM    366  HB2 ASP A  25      31.381  16.833  15.963  1.00  0.00           H  
ATOM    367  HB3 ASP A  25      30.438  18.134  15.239  1.00  0.00           H  
ATOM    368  N   ASP A  26      30.903  20.795  15.723  1.00  0.00           N  
ATOM    369  CA  ASP A  26      30.758  22.125  15.142  1.00  0.00           C  
ATOM    370  C   ASP A  26      31.583  23.148  15.915  1.00  0.00           C  
ATOM    371  O   ASP A  26      32.210  24.023  15.315  1.00  0.00           O  
ATOM    372  CB  ASP A  26      29.286  22.551  15.125  1.00  0.00           C  
ATOM    373  CG  ASP A  26      28.491  21.787  14.062  1.00  0.00           C  
ATOM    374  OD1 ASP A  26      27.377  22.202  13.788  1.00  0.00           O  
ATOM    375  OD2 ASP A  26      28.986  20.797  13.542  1.00  0.00           O  
ATOM    376  H   ASP A  26      30.118  20.344  16.101  1.00  0.00           H  
ATOM    377  HA  ASP A  26      31.117  22.095  14.124  1.00  0.00           H  
ATOM    378  HB2 ASP A  26      28.852  22.359  16.095  1.00  0.00           H  
ATOM    379  HB3 ASP A  26      29.228  23.609  14.917  1.00  0.00           H  
ATOM    380  N   ALA A  27      31.619  23.012  17.240  1.00  0.00           N  
ATOM    381  CA  ALA A  27      32.382  23.948  18.057  1.00  0.00           C  
ATOM    382  C   ALA A  27      33.857  23.903  17.663  1.00  0.00           C  
ATOM    383  O   ALA A  27      34.490  24.943  17.466  1.00  0.00           O  
ATOM    384  CB  ALA A  27      32.227  23.591  19.539  1.00  0.00           C  
ATOM    385  H   ALA A  27      31.096  22.302  17.672  1.00  0.00           H  
ATOM    386  HA  ALA A  27      32.001  24.946  17.897  1.00  0.00           H  
ATOM    387  HB1 ALA A  27      31.290  23.077  19.688  1.00  0.00           H  
ATOM    388  HB2 ALA A  27      32.239  24.495  20.129  1.00  0.00           H  
ATOM    389  HB3 ALA A  27      33.039  22.949  19.849  1.00  0.00           H  
ATOM    390  N   LEU A  28      34.392  22.694  17.506  1.00  0.00           N  
ATOM    391  CA  LEU A  28      35.776  22.544  17.072  1.00  0.00           C  
ATOM    392  C   LEU A  28      35.989  23.178  15.701  1.00  0.00           C  
ATOM    393  O   LEU A  28      37.018  23.810  15.461  1.00  0.00           O  
ATOM    394  CB  LEU A  28      36.153  21.062  17.014  1.00  0.00           C  
ATOM    395  CG  LEU A  28      36.092  20.454  18.417  1.00  0.00           C  
ATOM    396  CD1 LEU A  28      36.271  18.937  18.324  1.00  0.00           C  
ATOM    397  CD2 LEU A  28      37.215  21.039  19.277  1.00  0.00           C  
ATOM    398  H   LEU A  28      33.858  21.898  17.706  1.00  0.00           H  
ATOM    399  HA  LEU A  28      36.420  23.038  17.783  1.00  0.00           H  
ATOM    400  HB2 LEU A  28      35.462  20.542  16.366  1.00  0.00           H  
ATOM    401  HB3 LEU A  28      37.155  20.961  16.625  1.00  0.00           H  
ATOM    402  HG  LEU A  28      35.137  20.678  18.867  1.00  0.00           H  
ATOM    403 HD11 LEU A  28      35.510  18.524  17.678  1.00  0.00           H  
ATOM    404 HD12 LEU A  28      36.182  18.503  19.308  1.00  0.00           H  
ATOM    405 HD13 LEU A  28      37.247  18.714  17.919  1.00  0.00           H  
ATOM    406 HD21 LEU A  28      38.103  21.163  18.675  1.00  0.00           H  
ATOM    407 HD22 LEU A  28      37.427  20.370  20.097  1.00  0.00           H  
ATOM    408 HD23 LEU A  28      36.907  21.999  19.666  1.00  0.00           H  
ATOM    409  N   GLN A  29      35.004  23.038  14.813  1.00  0.00           N  
ATOM    410  CA  GLN A  29      35.126  23.616  13.478  1.00  0.00           C  
ATOM    411  C   GLN A  29      35.279  25.134  13.543  1.00  0.00           C  
ATOM    412  O   GLN A  29      36.156  25.701  12.886  1.00  0.00           O  
ATOM    413  CB  GLN A  29      33.893  23.262  12.644  1.00  0.00           C  
ATOM    414  CG  GLN A  29      34.102  23.721  11.198  1.00  0.00           C  
ATOM    415  CD  GLN A  29      32.910  23.333  10.323  1.00  0.00           C  
ATOM    416  OE1 GLN A  29      32.015  22.603  10.755  1.00  0.00           O  
ATOM    417  NE2 GLN A  29      32.844  23.784   9.100  1.00  0.00           N  
ATOM    418  H   GLN A  29      34.218  22.497  15.041  1.00  0.00           H  
ATOM    419  HA  GLN A  29      35.999  23.199  12.997  1.00  0.00           H  
ATOM    420  HB2 GLN A  29      33.739  22.193  12.666  1.00  0.00           H  
ATOM    421  HB3 GLN A  29      33.027  23.759  13.055  1.00  0.00           H  
ATOM    422  HG2 GLN A  29      34.220  24.795  11.180  1.00  0.00           H  
ATOM    423  HG3 GLN A  29      34.995  23.260  10.805  1.00  0.00           H  
ATOM    424 HE21 GLN A  29      33.554  24.364   8.753  1.00  0.00           H  
ATOM    425 HE22 GLN A  29      32.085  23.543   8.529  1.00  0.00           H  
ATOM    426  N   TYR A  30      34.457  25.789  14.363  1.00  0.00           N  
ATOM    427  CA  TYR A  30      34.584  27.232  14.539  1.00  0.00           C  
ATOM    428  C   TYR A  30      35.960  27.594  15.087  1.00  0.00           C  
ATOM    429  O   TYR A  30      36.591  28.541  14.612  1.00  0.00           O  
ATOM    430  CB  TYR A  30      33.511  27.749  15.501  1.00  0.00           C  
ATOM    431  CG  TYR A  30      32.100  27.615  14.976  1.00  0.00           C  
ATOM    432  CD1 TYR A  30      31.235  26.665  15.532  1.00  0.00           C  
ATOM    433  CD2 TYR A  30      31.656  28.443  13.939  1.00  0.00           C  
ATOM    434  CE1 TYR A  30      29.926  26.543  15.050  1.00  0.00           C  
ATOM    435  CE2 TYR A  30      30.347  28.320  13.457  1.00  0.00           C  
ATOM    436  CZ  TYR A  30      29.482  27.370  14.013  1.00  0.00           C  
ATOM    437  OH  TYR A  30      28.192  27.250  13.538  1.00  0.00           O  
ATOM    438  H   TYR A  30      33.730  25.306  14.808  1.00  0.00           H  
ATOM    439  HA  TYR A  30      34.451  27.713  13.581  1.00  0.00           H  
ATOM    440  HB2 TYR A  30      33.582  27.199  16.425  1.00  0.00           H  
ATOM    441  HB3 TYR A  30      33.711  28.791  15.707  1.00  0.00           H  
ATOM    442  HD1 TYR A  30      31.577  26.026  16.332  1.00  0.00           H  
ATOM    443  HD2 TYR A  30      32.324  29.176  13.510  1.00  0.00           H  
ATOM    444  HE1 TYR A  30      29.259  25.810  15.479  1.00  0.00           H  
ATOM    445  HE2 TYR A  30      30.004  28.959  12.656  1.00  0.00           H  
ATOM    446  HH  TYR A  30      28.226  26.826  12.745  1.00  0.00           H  
ATOM    447  N   TYR A  31      36.445  26.820  16.058  1.00  0.00           N  
ATOM    448  CA  TYR A  31      37.762  27.090  16.629  1.00  0.00           C  
ATOM    449  C   TYR A  31      38.855  26.962  15.572  1.00  0.00           C  
ATOM    450  O   TYR A  31      39.784  27.770  15.531  1.00  0.00           O  
ATOM    451  CB  TYR A  31      38.050  26.127  17.784  1.00  0.00           C  
ATOM    452  CG  TYR A  31      37.112  26.280  18.961  1.00  0.00           C  
ATOM    453  CD1 TYR A  31      36.728  27.554  19.400  1.00  0.00           C  
ATOM    454  CD2 TYR A  31      36.630  25.142  19.620  1.00  0.00           C  
ATOM    455  CE1 TYR A  31      35.863  27.688  20.494  1.00  0.00           C  
ATOM    456  CE2 TYR A  31      35.765  25.276  20.712  1.00  0.00           C  
ATOM    457  CZ  TYR A  31      35.381  26.549  21.149  1.00  0.00           C  
ATOM    458  OH  TYR A  31      34.530  26.681  22.226  1.00  0.00           O  
ATOM    459  H   TYR A  31      35.899  26.087  16.416  1.00  0.00           H  
ATOM    460  HA  TYR A  31      37.771  28.099  17.013  1.00  0.00           H  
ATOM    461  HB2 TYR A  31      37.972  25.116  17.418  1.00  0.00           H  
ATOM    462  HB3 TYR A  31      39.064  26.291  18.120  1.00  0.00           H  
ATOM    463  HD1 TYR A  31      37.098  28.433  18.894  1.00  0.00           H  
ATOM    464  HD2 TYR A  31      36.927  24.159  19.285  1.00  0.00           H  
ATOM    465  HE1 TYR A  31      35.568  28.670  20.832  1.00  0.00           H  
ATOM    466  HE2 TYR A  31      35.394  24.397  21.218  1.00  0.00           H  
ATOM    467  HH  TYR A  31      35.030  26.832  22.959  1.00  0.00           H  
ATOM    468  N   ALA A  32      38.714  25.982  14.681  1.00  0.00           N  
ATOM    469  CA  ALA A  32      39.699  25.793  13.621  1.00  0.00           C  
ATOM    470  C   ALA A  32      39.736  27.010  12.706  1.00  0.00           C  
ATOM    471  O   ALA A  32      40.810  27.514  12.367  1.00  0.00           O  
ATOM    472  CB  ALA A  32      39.354  24.547  12.803  1.00  0.00           C  
ATOM    473  H   ALA A  32      37.963  25.359  14.761  1.00  0.00           H  
ATOM    474  HA  ALA A  32      40.673  25.658  14.067  1.00  0.00           H  
ATOM    475  HB1 ALA A  32      40.203  24.266  12.198  1.00  0.00           H  
ATOM    476  HB2 ALA A  32      38.510  24.759  12.163  1.00  0.00           H  
ATOM    477  HB3 ALA A  32      39.103  23.736  13.471  1.00  0.00           H  
ATOM    478  N   ALA A  33      38.557  27.511  12.348  1.00  0.00           N  
ATOM    479  CA  ALA A  33      38.482  28.701  11.510  1.00  0.00           C  
ATOM    480  C   ALA A  33      39.102  29.901  12.221  1.00  0.00           C  
ATOM    481  O   ALA A  33      39.795  30.705  11.599  1.00  0.00           O  
ATOM    482  CB  ALA A  33      37.023  29.007  11.167  1.00  0.00           C  
ATOM    483  H   ALA A  33      37.732  27.057  12.625  1.00  0.00           H  
ATOM    484  HA  ALA A  33      39.024  28.518  10.594  1.00  0.00           H  
ATOM    485  HB1 ALA A  33      36.727  28.427  10.306  1.00  0.00           H  
ATOM    486  HB2 ALA A  33      36.919  30.059  10.945  1.00  0.00           H  
ATOM    487  HB3 ALA A  33      36.394  28.752  12.007  1.00  0.00           H  
ATOM    488  N   ALA A  34      38.887  30.000  13.531  1.00  0.00           N  
ATOM    489  CA  ALA A  34      39.445  31.109  14.299  1.00  0.00           C  
ATOM    490  C   ALA A  34      40.971  31.108  14.231  1.00  0.00           C  
ATOM    491  O   ALA A  34      41.584  32.151  13.988  1.00  0.00           O  
ATOM    492  CB  ALA A  34      38.963  31.030  15.756  1.00  0.00           C  
ATOM    493  H   ALA A  34      38.313  29.344  13.977  1.00  0.00           H  
ATOM    494  HA  ALA A  34      39.091  32.034  13.871  1.00  0.00           H  
ATOM    495  HB1 ALA A  34      38.590  31.996  16.060  1.00  0.00           H  
ATOM    496  HB2 ALA A  34      39.774  30.737  16.407  1.00  0.00           H  
ATOM    497  HB3 ALA A  34      38.166  30.304  15.835  1.00  0.00           H  
ATOM    498  N   ILE A  35      41.580  29.935  14.398  1.00  0.00           N  
ATOM    499  CA  ILE A  35      43.034  29.844  14.321  1.00  0.00           C  
ATOM    500  C   ILE A  35      43.514  30.269  12.935  1.00  0.00           C  
ATOM    501  O   ILE A  35      44.490  31.011  12.814  1.00  0.00           O  
ATOM    502  CB  ILE A  35      43.488  28.411  14.630  1.00  0.00           C  
ATOM    503  CG1 ILE A  35      43.012  28.023  16.031  1.00  0.00           C  
ATOM    504  CG2 ILE A  35      45.017  28.314  14.586  1.00  0.00           C  
ATOM    505  CD1 ILE A  35      43.256  26.530  16.260  1.00  0.00           C  
ATOM    506  H   ILE A  35      41.050  29.137  14.606  1.00  0.00           H  
ATOM    507  HA  ILE A  35      43.463  30.510  15.055  1.00  0.00           H  
ATOM    508  HB  ILE A  35      43.063  27.734  13.904  1.00  0.00           H  
ATOM    509 HG12 ILE A  35      43.560  28.595  16.766  1.00  0.00           H  
ATOM    510 HG13 ILE A  35      41.958  28.232  16.126  1.00  0.00           H  
ATOM    511 HG21 ILE A  35      45.374  28.687  13.638  1.00  0.00           H  
ATOM    512 HG22 ILE A  35      45.316  27.283  14.703  1.00  0.00           H  
ATOM    513 HG23 ILE A  35      45.438  28.904  15.387  1.00  0.00           H  
ATOM    514 HD11 ILE A  35      42.665  26.193  17.099  1.00  0.00           H  
ATOM    515 HD12 ILE A  35      44.303  26.364  16.467  1.00  0.00           H  
ATOM    516 HD13 ILE A  35      42.972  25.979  15.375  1.00  0.00           H  
ATOM    517  N   THR A  36      42.814  29.821  11.893  1.00  0.00           N  
ATOM    518  CA  THR A  36      43.186  30.203  10.534  1.00  0.00           C  
ATOM    519  C   THR A  36      43.101  31.718  10.346  1.00  0.00           C  
ATOM    520  O   THR A  36      44.005  32.333   9.777  1.00  0.00           O  
ATOM    521  CB  THR A  36      42.267  29.512   9.526  1.00  0.00           C  
ATOM    522  OG1 THR A  36      42.172  28.129   9.838  1.00  0.00           O  
ATOM    523  CG2 THR A  36      42.846  29.675   8.121  1.00  0.00           C  
ATOM    524  H   THR A  36      42.065  29.203  12.038  1.00  0.00           H  
ATOM    525  HA  THR A  36      44.202  29.886  10.350  1.00  0.00           H  
ATOM    526  HB  THR A  36      41.286  29.960   9.562  1.00  0.00           H  
ATOM    527  HG1 THR A  36      41.622  27.745   9.237  1.00  0.00           H  
ATOM    528 HG21 THR A  36      43.918  29.548   8.156  1.00  0.00           H  
ATOM    529 HG22 THR A  36      42.613  30.661   7.747  1.00  0.00           H  
ATOM    530 HG23 THR A  36      42.417  28.931   7.466  1.00  0.00           H  
ATOM    531  N   LEU A  37      42.036  32.326  10.864  1.00  0.00           N  
ATOM    532  CA  LEU A  37      41.871  33.773  10.752  1.00  0.00           C  
ATOM    533  C   LEU A  37      43.015  34.519  11.433  1.00  0.00           C  
ATOM    534  O   LEU A  37      43.424  35.585  10.971  1.00  0.00           O  
ATOM    535  CB  LEU A  37      40.539  34.202  11.371  1.00  0.00           C  
ATOM    536  CG  LEU A  37      39.381  33.664  10.527  1.00  0.00           C  
ATOM    537  CD1 LEU A  37      38.064  33.865  11.280  1.00  0.00           C  
ATOM    538  CD2 LEU A  37      39.323  34.423   9.199  1.00  0.00           C  
ATOM    539  H   LEU A  37      41.341  31.793  11.302  1.00  0.00           H  
ATOM    540  HA  LEU A  37      41.864  34.038   9.706  1.00  0.00           H  
ATOM    541  HB2 LEU A  37      40.466  33.810  12.375  1.00  0.00           H  
ATOM    542  HB3 LEU A  37      40.487  35.280  11.401  1.00  0.00           H  
ATOM    543  HG  LEU A  37      39.531  32.613  10.337  1.00  0.00           H  
ATOM    544 HD11 LEU A  37      38.224  33.703  12.335  1.00  0.00           H  
ATOM    545 HD12 LEU A  37      37.330  33.162  10.915  1.00  0.00           H  
ATOM    546 HD13 LEU A  37      37.707  34.872  11.120  1.00  0.00           H  
ATOM    547 HD21 LEU A  37      40.032  33.991   8.507  1.00  0.00           H  
ATOM    548 HD22 LEU A  37      39.570  35.461   9.366  1.00  0.00           H  
ATOM    549 HD23 LEU A  37      38.328  34.351   8.786  1.00  0.00           H  
ATOM    550  N   ASP A  38      43.497  33.981  12.549  1.00  0.00           N  
ATOM    551  CA  ASP A  38      44.657  34.558  13.217  1.00  0.00           C  
ATOM    552  C   ASP A  38      45.903  34.446  12.342  1.00  0.00           C  
ATOM    553  O   ASP A  38      46.634  35.420  12.160  1.00  0.00           O  
ATOM    554  CB  ASP A  38      44.902  33.838  14.545  1.00  0.00           C  
ATOM    555  CG  ASP A  38      46.029  34.513  15.324  1.00  0.00           C  
ATOM    556  OD1 ASP A  38      46.705  33.818  16.064  1.00  0.00           O  
ATOM    557  OD2 ASP A  38      46.197  35.713  15.179  1.00  0.00           O  
ATOM    558  H   ASP A  38      43.040  33.212  12.951  1.00  0.00           H  
ATOM    559  HA  ASP A  38      44.463  35.601  13.418  1.00  0.00           H  
ATOM    560  HB2 ASP A  38      43.998  33.861  15.135  1.00  0.00           H  
ATOM    561  HB3 ASP A  38      45.172  32.811  14.349  1.00  0.00           H  
ATOM    562  N   LYS A  39      46.138  33.253  11.803  1.00  0.00           N  
ATOM    563  CA  LYS A  39      47.309  33.024  10.961  1.00  0.00           C  
ATOM    564  C   LYS A  39      47.312  33.929   9.727  1.00  0.00           C  
ATOM    565  O   LYS A  39      48.377  34.302   9.235  1.00  0.00           O  
ATOM    566  CB  LYS A  39      47.342  31.557  10.520  1.00  0.00           C  
ATOM    567  CG  LYS A  39      48.643  31.267   9.767  1.00  0.00           C  
ATOM    568  CD  LYS A  39      48.709  29.780   9.415  1.00  0.00           C  
ATOM    569  CE  LYS A  39      47.637  29.454   8.374  1.00  0.00           C  
ATOM    570  NZ  LYS A  39      47.872  28.087   7.829  1.00  0.00           N  
ATOM    571  H   LYS A  39      45.530  32.509  11.996  1.00  0.00           H  
ATOM    572  HA  LYS A  39      48.197  33.226  11.540  1.00  0.00           H  
ATOM    573  HB2 LYS A  39      47.280  30.921  11.390  1.00  0.00           H  
ATOM    574  HB3 LYS A  39      46.502  31.359   9.870  1.00  0.00           H  
ATOM    575  HG2 LYS A  39      48.673  31.855   8.862  1.00  0.00           H  
ATOM    576  HG3 LYS A  39      49.485  31.524  10.392  1.00  0.00           H  
ATOM    577  HD2 LYS A  39      49.685  29.549   9.013  1.00  0.00           H  
ATOM    578  HD3 LYS A  39      48.536  29.191  10.303  1.00  0.00           H  
ATOM    579  HE2 LYS A  39      46.662  29.494   8.836  1.00  0.00           H  
ATOM    580  HE3 LYS A  39      47.684  30.174   7.571  1.00  0.00           H  
ATOM    581  HZ1 LYS A  39      46.993  27.725   7.408  1.00  0.00           H  
ATOM    582  HZ2 LYS A  39      48.175  27.455   8.598  1.00  0.00           H  
ATOM    583  HZ3 LYS A  39      48.612  28.126   7.099  1.00  0.00           H  
ATOM    584  N   TYR A  40      46.128  34.281   9.228  1.00  0.00           N  
ATOM    585  CA  TYR A  40      46.036  35.160   8.067  1.00  0.00           C  
ATOM    586  C   TYR A  40      46.729  36.498   8.373  1.00  0.00           C  
ATOM    587  O   TYR A  40      46.424  37.108   9.399  1.00  0.00           O  
ATOM    588  CB  TYR A  40      44.552  35.377   7.756  1.00  0.00           C  
ATOM    589  CG  TYR A  40      44.250  35.672   6.307  1.00  0.00           C  
ATOM    590  CD1 TYR A  40      44.400  34.670   5.341  1.00  0.00           C  
ATOM    591  CD2 TYR A  40      43.777  36.935   5.937  1.00  0.00           C  
ATOM    592  CE1 TYR A  40      44.083  34.934   4.003  1.00  0.00           C  
ATOM    593  CE2 TYR A  40      43.463  37.201   4.600  1.00  0.00           C  
ATOM    594  CZ  TYR A  40      43.615  36.201   3.633  1.00  0.00           C  
ATOM    595  OH  TYR A  40      43.303  36.462   2.314  1.00  0.00           O  
ATOM    596  H   TYR A  40      45.311  33.901   9.613  1.00  0.00           H  
ATOM    597  HA  TYR A  40      46.498  34.663   7.230  1.00  0.00           H  
ATOM    598  HB2 TYR A  40      44.009  34.487   8.035  1.00  0.00           H  
ATOM    599  HB3 TYR A  40      44.194  36.197   8.363  1.00  0.00           H  
ATOM    600  HD1 TYR A  40      44.766  33.696   5.628  1.00  0.00           H  
ATOM    601  HD2 TYR A  40      43.658  37.705   6.683  1.00  0.00           H  
ATOM    602  HE1 TYR A  40      44.199  34.161   3.258  1.00  0.00           H  
ATOM    603  HE2 TYR A  40      43.096  38.175   4.317  1.00  0.00           H  
ATOM    604  HH  TYR A  40      42.597  37.020   2.301  1.00  0.00           H  
ATOM    605  N   PRO A  41      47.635  36.979   7.540  1.00  0.00           N  
ATOM    606  CA  PRO A  41      48.413  38.214   7.861  1.00  0.00           C  
ATOM    607  C   PRO A  41      47.708  39.520   7.499  1.00  0.00           C  
ATOM    608  O   PRO A  41      48.348  40.573   7.486  1.00  0.00           O  
ATOM    609  CB  PRO A  41      49.684  38.043   7.032  1.00  0.00           C  
ATOM    610  CG  PRO A  41      49.263  37.278   5.822  1.00  0.00           C  
ATOM    611  CD  PRO A  41      48.015  36.477   6.205  1.00  0.00           C  
ATOM    612  HA  PRO A  41      48.678  38.219   8.906  1.00  0.00           H  
ATOM    613  HB2 PRO A  41      50.079  39.010   6.752  1.00  0.00           H  
ATOM    614  HB3 PRO A  41      50.421  37.479   7.583  1.00  0.00           H  
ATOM    615  HG2 PRO A  41      49.035  37.963   5.017  1.00  0.00           H  
ATOM    616  HG3 PRO A  41      50.046  36.600   5.522  1.00  0.00           H  
ATOM    617  HD2 PRO A  41      47.223  36.655   5.492  1.00  0.00           H  
ATOM    618  HD3 PRO A  41      48.245  35.424   6.260  1.00  0.00           H  
ATOM    619  N   HIS A  42      46.408  39.467   7.212  1.00  0.00           N  
ATOM    620  CA  HIS A  42      45.703  40.663   6.753  1.00  0.00           C  
ATOM    621  C   HIS A  42      44.272  40.720   7.276  1.00  0.00           C  
ATOM    622  O   HIS A  42      43.643  39.689   7.516  1.00  0.00           O  
ATOM    623  CB  HIS A  42      45.689  40.693   5.224  1.00  0.00           C  
ATOM    624  CG  HIS A  42      45.159  41.980   4.652  1.00  0.00           C  
ATOM    625  ND1 HIS A  42      45.751  43.204   4.916  1.00  0.00           N  
ATOM    626  CD2 HIS A  42      44.097  42.248   3.823  1.00  0.00           C  
ATOM    627  CE1 HIS A  42      45.051  44.145   4.258  1.00  0.00           C  
ATOM    628  NE2 HIS A  42      44.031  43.617   3.576  1.00  0.00           N  
ATOM    629  H   HIS A  42      45.922  38.621   7.309  1.00  0.00           H  
ATOM    630  HA  HIS A  42      46.232  41.536   7.106  1.00  0.00           H  
ATOM    631  HB2 HIS A  42      46.696  40.551   4.866  1.00  0.00           H  
ATOM    632  HB3 HIS A  42      45.080  39.873   4.870  1.00  0.00           H  
ATOM    633  HD1 HIS A  42      46.538  43.357   5.480  1.00  0.00           H  
ATOM    634  HD2 HIS A  42      43.417  41.510   3.424  1.00  0.00           H  
ATOM    635  HE1 HIS A  42      45.284  45.199   4.279  1.00  0.00           H  
ATOM    636  N   LYS A  43      43.773  41.935   7.490  1.00  0.00           N  
ATOM    637  CA  LYS A  43      42.359  42.114   7.797  1.00  0.00           C  
ATOM    638  C   LYS A  43      41.524  41.630   6.617  1.00  0.00           C  
ATOM    639  O   LYS A  43      41.816  41.975   5.472  1.00  0.00           O  
ATOM    640  CB  LYS A  43      42.059  43.595   8.039  1.00  0.00           C  
ATOM    641  CG  LYS A  43      40.629  43.747   8.562  1.00  0.00           C  
ATOM    642  CD  LYS A  43      40.300  45.232   8.726  1.00  0.00           C  
ATOM    643  CE  LYS A  43      38.931  45.382   9.393  1.00  0.00           C  
ATOM    644  NZ  LYS A  43      38.534  46.818   9.396  1.00  0.00           N  
ATOM    645  H   LYS A  43      44.363  42.717   7.451  1.00  0.00           H  
ATOM    646  HA  LYS A  43      42.105  41.546   8.679  1.00  0.00           H  
ATOM    647  HB2 LYS A  43      42.756  43.995   8.759  1.00  0.00           H  
ATOM    648  HB3 LYS A  43      42.155  44.135   7.110  1.00  0.00           H  
ATOM    649  HG2 LYS A  43      39.940  43.300   7.861  1.00  0.00           H  
ATOM    650  HG3 LYS A  43      40.541  43.254   9.519  1.00  0.00           H  
ATOM    651  HD2 LYS A  43      41.055  45.702   9.341  1.00  0.00           H  
ATOM    652  HD3 LYS A  43      40.278  45.706   7.756  1.00  0.00           H  
ATOM    653  HE2 LYS A  43      38.199  44.807   8.846  1.00  0.00           H  
ATOM    654  HE3 LYS A  43      38.985  45.021  10.410  1.00  0.00           H  
ATOM    655  HZ1 LYS A  43      37.695  46.945   9.997  1.00  0.00           H  
ATOM    656  HZ2 LYS A  43      38.314  47.118   8.424  1.00  0.00           H  
ATOM    657  HZ3 LYS A  43      39.315  47.394   9.768  1.00  0.00           H  
ATOM    658  N   ILE A  44      40.491  40.839   6.891  1.00  0.00           N  
ATOM    659  CA  ILE A  44      39.598  40.391   5.823  1.00  0.00           C  
ATOM    660  C   ILE A  44      38.435  41.369   5.659  1.00  0.00           C  
ATOM    661  O   ILE A  44      37.812  41.782   6.637  1.00  0.00           O  
ATOM    662  CB  ILE A  44      39.114  38.963   6.111  1.00  0.00           C  
ATOM    663  CG1 ILE A  44      40.341  38.047   6.177  1.00  0.00           C  
ATOM    664  CG2 ILE A  44      38.180  38.486   4.993  1.00  0.00           C  
ATOM    665  CD1 ILE A  44      39.942  36.642   6.627  1.00  0.00           C  
ATOM    666  H   ILE A  44      40.344  40.535   7.813  1.00  0.00           H  
ATOM    667  HA  ILE A  44      40.157  40.378   4.898  1.00  0.00           H  
ATOM    668  HB  ILE A  44      38.592  38.940   7.057  1.00  0.00           H  
ATOM    669 HG12 ILE A  44      40.797  37.992   5.200  1.00  0.00           H  
ATOM    670 HG13 ILE A  44      41.053  38.456   6.879  1.00  0.00           H  
ATOM    671 HG21 ILE A  44      38.666  38.617   4.038  1.00  0.00           H  
ATOM    672 HG22 ILE A  44      37.270  39.065   5.016  1.00  0.00           H  
ATOM    673 HG23 ILE A  44      37.944  37.442   5.137  1.00  0.00           H  
ATOM    674 HD11 ILE A  44      39.153  36.268   5.992  1.00  0.00           H  
ATOM    675 HD12 ILE A  44      39.598  36.674   7.650  1.00  0.00           H  
ATOM    676 HD13 ILE A  44      40.800  35.990   6.555  1.00  0.00           H  
ATOM    677  N   LYS A  45      38.154  41.731   4.410  1.00  0.00           N  
ATOM    678  CA  LYS A  45      37.133  42.736   4.116  1.00  0.00           C  
ATOM    679  C   LYS A  45      35.716  42.155   4.077  1.00  0.00           C  
ATOM    680  O   LYS A  45      34.744  42.896   4.232  1.00  0.00           O  
ATOM    681  CB  LYS A  45      37.461  43.392   2.771  1.00  0.00           C  
ATOM    682  CG  LYS A  45      36.525  44.575   2.511  1.00  0.00           C  
ATOM    683  CD  LYS A  45      36.834  45.175   1.137  1.00  0.00           C  
ATOM    684  CE  LYS A  45      36.011  46.449   0.938  1.00  0.00           C  
ATOM    685  NZ  LYS A  45      36.520  47.187  -0.252  1.00  0.00           N  
ATOM    686  H   LYS A  45      38.643  41.315   3.670  1.00  0.00           H  
ATOM    687  HA  LYS A  45      37.168  43.497   4.881  1.00  0.00           H  
ATOM    688  HB2 LYS A  45      38.483  43.741   2.784  1.00  0.00           H  
ATOM    689  HB3 LYS A  45      37.342  42.665   1.981  1.00  0.00           H  
ATOM    690  HG2 LYS A  45      35.500  44.237   2.529  1.00  0.00           H  
ATOM    691  HG3 LYS A  45      36.673  45.328   3.270  1.00  0.00           H  
ATOM    692  HD2 LYS A  45      37.886  45.411   1.077  1.00  0.00           H  
ATOM    693  HD3 LYS A  45      36.580  44.462   0.367  1.00  0.00           H  
ATOM    694  HE2 LYS A  45      34.975  46.188   0.784  1.00  0.00           H  
ATOM    695  HE3 LYS A  45      36.098  47.075   1.814  1.00  0.00           H  
ATOM    696  HZ1 LYS A  45      35.873  47.043  -1.053  1.00  0.00           H  
ATOM    697  HZ2 LYS A  45      37.466  46.833  -0.501  1.00  0.00           H  
ATOM    698  HZ3 LYS A  45      36.575  48.202  -0.034  1.00  0.00           H  
ATOM    699  N   SER A  46      35.588  40.840   3.894  1.00  0.00           N  
ATOM    700  CA  SER A  46      34.269  40.216   3.840  1.00  0.00           C  
ATOM    701  C   SER A  46      34.334  38.749   4.247  1.00  0.00           C  
ATOM    702  O   SER A  46      35.373  38.101   4.123  1.00  0.00           O  
ATOM    703  CB  SER A  46      33.701  40.327   2.425  1.00  0.00           C  
ATOM    704  OG  SER A  46      34.446  39.486   1.555  1.00  0.00           O  
ATOM    705  H   SER A  46      36.389  40.287   3.788  1.00  0.00           H  
ATOM    706  HA  SER A  46      33.610  40.737   4.518  1.00  0.00           H  
ATOM    707  HB2 SER A  46      32.670  40.013   2.420  1.00  0.00           H  
ATOM    708  HB3 SER A  46      33.760  41.356   2.095  1.00  0.00           H  
ATOM    709  HG  SER A  46      34.737  39.986   0.866  1.00  0.00           H  
ATOM    710  N   GLY A  47      33.209  38.233   4.734  1.00  0.00           N  
ATOM    711  CA  GLY A  47      33.115  36.827   5.110  1.00  0.00           C  
ATOM    712  C   GLY A  47      33.296  35.912   3.901  1.00  0.00           C  
ATOM    713  O   GLY A  47      33.889  34.836   4.007  1.00  0.00           O  
ATOM    714  H   GLY A  47      32.417  38.801   4.817  1.00  0.00           H  
ATOM    715  HA2 GLY A  47      33.879  36.604   5.841  1.00  0.00           H  
ATOM    716  HA3 GLY A  47      32.145  36.642   5.545  1.00  0.00           H  
ATOM    717  N   ALA A  48      32.806  36.350   2.741  1.00  0.00           N  
ATOM    718  CA  ALA A  48      32.896  35.531   1.537  1.00  0.00           C  
ATOM    719  C   ALA A  48      34.354  35.210   1.232  1.00  0.00           C  
ATOM    720  O   ALA A  48      34.683  34.080   0.869  1.00  0.00           O  
ATOM    721  CB  ALA A  48      32.272  36.270   0.352  1.00  0.00           C  
ATOM    722  H   ALA A  48      32.381  37.231   2.696  1.00  0.00           H  
ATOM    723  HA  ALA A  48      32.358  34.608   1.698  1.00  0.00           H  
ATOM    724  HB1 ALA A  48      32.664  37.275   0.308  1.00  0.00           H  
ATOM    725  HB2 ALA A  48      31.200  36.306   0.473  1.00  0.00           H  
ATOM    726  HB3 ALA A  48      32.513  35.750  -0.564  1.00  0.00           H  
ATOM    727  N   GLU A  49      35.225  36.206   1.379  1.00  0.00           N  
ATOM    728  CA  GLU A  49      36.658  35.953   1.291  1.00  0.00           C  
ATOM    729  C   GLU A  49      37.105  34.991   2.392  1.00  0.00           C  
ATOM    730  O   GLU A  49      37.902  34.087   2.144  1.00  0.00           O  
ATOM    731  CB  GLU A  49      37.429  37.268   1.417  1.00  0.00           C  
ATOM    732  CG  GLU A  49      37.082  38.182   0.236  1.00  0.00           C  
ATOM    733  CD  GLU A  49      37.892  39.483   0.267  1.00  0.00           C  
ATOM    734  OE1 GLU A  49      38.548  39.756   1.262  1.00  0.00           O  
ATOM    735  OE2 GLU A  49      37.843  40.197  -0.721  1.00  0.00           O  
ATOM    736  H   GLU A  49      34.900  37.115   1.547  1.00  0.00           H  
ATOM    737  HA  GLU A  49      36.877  35.511   0.330  1.00  0.00           H  
ATOM    738  HB2 GLU A  49      37.159  37.755   2.343  1.00  0.00           H  
ATOM    739  HB3 GLU A  49      38.490  37.066   1.411  1.00  0.00           H  
ATOM    740  HG2 GLU A  49      37.291  37.661  -0.686  1.00  0.00           H  
ATOM    741  HG3 GLU A  49      36.029  38.421   0.274  1.00  0.00           H  
ATOM    742  N   ALA A  50      36.503  35.107   3.577  1.00  0.00           N  
ATOM    743  CA  ALA A  50      36.892  34.260   4.703  1.00  0.00           C  
ATOM    744  C   ALA A  50      36.675  32.781   4.387  1.00  0.00           C  
ATOM    745  O   ALA A  50      37.482  31.933   4.768  1.00  0.00           O  
ATOM    746  CB  ALA A  50      36.080  34.640   5.942  1.00  0.00           C  
ATOM    747  H   ALA A  50      35.793  35.773   3.697  1.00  0.00           H  
ATOM    748  HA  ALA A  50      37.939  34.421   4.914  1.00  0.00           H  
ATOM    749  HB1 ALA A  50      35.122  34.141   5.911  1.00  0.00           H  
ATOM    750  HB2 ALA A  50      35.929  35.709   5.960  1.00  0.00           H  
ATOM    751  HB3 ALA A  50      36.615  34.337   6.830  1.00  0.00           H  
ATOM    752  N   LYS A  51      35.633  32.482   3.619  1.00  0.00           N  
ATOM    753  CA  LYS A  51      35.336  31.100   3.252  1.00  0.00           C  
ATOM    754  C   LYS A  51      36.517  30.438   2.534  1.00  0.00           C  
ATOM    755  O   LYS A  51      36.680  29.220   2.611  1.00  0.00           O  
ATOM    756  CB  LYS A  51      34.102  31.066   2.346  1.00  0.00           C  
ATOM    757  CG  LYS A  51      33.688  29.615   2.092  1.00  0.00           C  
ATOM    758  CD  LYS A  51      32.504  29.585   1.123  1.00  0.00           C  
ATOM    759  CE  LYS A  51      31.987  28.151   0.990  1.00  0.00           C  
ATOM    760  NZ  LYS A  51      32.823  27.412   0.002  1.00  0.00           N  
ATOM    761  H   LYS A  51      35.025  33.200   3.341  1.00  0.00           H  
ATOM    762  HA  LYS A  51      35.119  30.541   4.148  1.00  0.00           H  
ATOM    763  HB2 LYS A  51      33.291  31.594   2.826  1.00  0.00           H  
ATOM    764  HB3 LYS A  51      34.334  31.541   1.405  1.00  0.00           H  
ATOM    765  HG2 LYS A  51      34.519  29.073   1.664  1.00  0.00           H  
ATOM    766  HG3 LYS A  51      33.398  29.154   3.024  1.00  0.00           H  
ATOM    767  HD2 LYS A  51      31.715  30.219   1.500  1.00  0.00           H  
ATOM    768  HD3 LYS A  51      32.822  29.940   0.154  1.00  0.00           H  
ATOM    769  HE2 LYS A  51      32.044  27.658   1.950  1.00  0.00           H  
ATOM    770  HE3 LYS A  51      30.961  28.167   0.654  1.00  0.00           H  
ATOM    771  HZ1 LYS A  51      33.568  26.886   0.502  1.00  0.00           H  
ATOM    772  HZ2 LYS A  51      33.257  28.089  -0.658  1.00  0.00           H  
ATOM    773  HZ3 LYS A  51      32.226  26.745  -0.527  1.00  0.00           H  
ATOM    774  N   LYS A  52      37.338  31.226   1.842  1.00  0.00           N  
ATOM    775  CA  LYS A  52      38.481  30.676   1.118  1.00  0.00           C  
ATOM    776  C   LYS A  52      39.470  29.964   2.047  1.00  0.00           C  
ATOM    777  O   LYS A  52      40.221  29.098   1.597  1.00  0.00           O  
ATOM    778  CB  LYS A  52      39.206  31.800   0.374  1.00  0.00           C  
ATOM    779  CG  LYS A  52      38.276  32.394  -0.686  1.00  0.00           C  
ATOM    780  CD  LYS A  52      39.034  33.444  -1.500  1.00  0.00           C  
ATOM    781  CE  LYS A  52      38.074  34.124  -2.478  1.00  0.00           C  
ATOM    782  NZ  LYS A  52      38.853  34.766  -3.574  1.00  0.00           N  
ATOM    783  H   LYS A  52      37.204  32.197   1.851  1.00  0.00           H  
ATOM    784  HA  LYS A  52      38.118  29.966   0.390  1.00  0.00           H  
ATOM    785  HB2 LYS A  52      39.492  32.569   1.077  1.00  0.00           H  
ATOM    786  HB3 LYS A  52      40.088  31.403  -0.106  1.00  0.00           H  
ATOM    787  HG2 LYS A  52      37.931  31.608  -1.342  1.00  0.00           H  
ATOM    788  HG3 LYS A  52      37.430  32.859  -0.203  1.00  0.00           H  
ATOM    789  HD2 LYS A  52      39.454  34.182  -0.833  1.00  0.00           H  
ATOM    790  HD3 LYS A  52      39.828  32.966  -2.055  1.00  0.00           H  
ATOM    791  HE2 LYS A  52      37.404  33.388  -2.896  1.00  0.00           H  
ATOM    792  HE3 LYS A  52      37.501  34.876  -1.955  1.00  0.00           H  
ATOM    793  HZ1 LYS A  52      39.323  35.620  -3.212  1.00  0.00           H  
ATOM    794  HZ2 LYS A  52      38.210  35.025  -4.350  1.00  0.00           H  
ATOM    795  HZ3 LYS A  52      39.571  34.101  -3.925  1.00  0.00           H  
ATOM    796  N   LEU A  53      39.478  30.318   3.333  1.00  0.00           N  
ATOM    797  CA  LEU A  53      40.471  29.778   4.255  1.00  0.00           C  
ATOM    798  C   LEU A  53      40.023  28.418   4.804  1.00  0.00           C  
ATOM    799  O   LEU A  53      38.843  28.257   5.137  1.00  0.00           O  
ATOM    800  CB  LEU A  53      40.668  30.753   5.418  1.00  0.00           C  
ATOM    801  CG  LEU A  53      41.616  31.878   4.996  1.00  0.00           C  
ATOM    802  CD1 LEU A  53      41.556  33.009   6.025  1.00  0.00           C  
ATOM    803  CD2 LEU A  53      43.045  31.337   4.916  1.00  0.00           C  
ATOM    804  H   LEU A  53      38.798  30.937   3.672  1.00  0.00           H  
ATOM    805  HA  LEU A  53      41.399  29.685   3.718  1.00  0.00           H  
ATOM    806  HB2 LEU A  53      39.713  31.172   5.700  1.00  0.00           H  
ATOM    807  HB3 LEU A  53      41.091  30.226   6.259  1.00  0.00           H  
ATOM    808  HG  LEU A  53      41.317  32.255   4.030  1.00  0.00           H  
ATOM    809 HD11 LEU A  53      40.540  33.131   6.368  1.00  0.00           H  
ATOM    810 HD12 LEU A  53      41.895  33.929   5.570  1.00  0.00           H  
ATOM    811 HD13 LEU A  53      42.193  32.768   6.863  1.00  0.00           H  
ATOM    812 HD21 LEU A  53      43.199  30.608   5.697  1.00  0.00           H  
ATOM    813 HD22 LEU A  53      43.745  32.149   5.039  1.00  0.00           H  
ATOM    814 HD23 LEU A  53      43.200  30.871   3.954  1.00  0.00           H  
ATOM    815  N   PRO A  54      40.912  27.455   4.965  1.00  0.00           N  
ATOM    816  CA  PRO A  54      40.508  26.109   5.477  1.00  0.00           C  
ATOM    817  C   PRO A  54      39.842  26.208   6.846  1.00  0.00           C  
ATOM    818  O   PRO A  54      40.377  26.832   7.764  1.00  0.00           O  
ATOM    819  CB  PRO A  54      41.813  25.308   5.561  1.00  0.00           C  
ATOM    820  CG  PRO A  54      42.790  26.034   4.703  1.00  0.00           C  
ATOM    821  CD  PRO A  54      42.366  27.500   4.712  1.00  0.00           C  
ATOM    822  HA  PRO A  54      39.840  25.634   4.776  1.00  0.00           H  
ATOM    823  HB2 PRO A  54      42.169  25.269   6.582  1.00  0.00           H  
ATOM    824  HB3 PRO A  54      41.664  24.310   5.178  1.00  0.00           H  
ATOM    825  HG2 PRO A  54      43.787  25.926   5.108  1.00  0.00           H  
ATOM    826  HG3 PRO A  54      42.754  25.655   3.693  1.00  0.00           H  
ATOM    827  HD2 PRO A  54      42.878  28.035   5.500  1.00  0.00           H  
ATOM    828  HD3 PRO A  54      42.562  27.951   3.752  1.00  0.00           H  
ATOM    829  N   GLY A  55      38.681  25.577   6.976  1.00  0.00           N  
ATOM    830  CA  GLY A  55      37.960  25.568   8.247  1.00  0.00           C  
ATOM    831  C   GLY A  55      36.800  26.569   8.291  1.00  0.00           C  
ATOM    832  O   GLY A  55      35.982  26.506   9.210  1.00  0.00           O  
ATOM    833  H   GLY A  55      38.300  25.107   6.205  1.00  0.00           H  
ATOM    834  HA2 GLY A  55      37.566  24.577   8.414  1.00  0.00           H  
ATOM    835  HA3 GLY A  55      38.652  25.804   9.042  1.00  0.00           H  
ATOM    836  N   VAL A  56      36.715  27.486   7.322  1.00  0.00           N  
ATOM    837  CA  VAL A  56      35.615  28.448   7.300  1.00  0.00           C  
ATOM    838  C   VAL A  56      34.425  27.869   6.539  1.00  0.00           C  
ATOM    839  O   VAL A  56      34.585  27.296   5.462  1.00  0.00           O  
ATOM    840  CB  VAL A  56      36.060  29.762   6.647  1.00  0.00           C  
ATOM    841  CG1 VAL A  56      34.934  30.794   6.749  1.00  0.00           C  
ATOM    842  CG2 VAL A  56      37.300  30.308   7.361  1.00  0.00           C  
ATOM    843  H   VAL A  56      37.405  27.527   6.623  1.00  0.00           H  
ATOM    844  HA  VAL A  56      35.312  28.651   8.317  1.00  0.00           H  
ATOM    845  HB  VAL A  56      36.291  29.585   5.606  1.00  0.00           H  
ATOM    846 HG11 VAL A  56      34.039  30.396   6.294  1.00  0.00           H  
ATOM    847 HG12 VAL A  56      35.226  31.699   6.237  1.00  0.00           H  
ATOM    848 HG13 VAL A  56      34.742  31.015   7.789  1.00  0.00           H  
ATOM    849 HG21 VAL A  56      37.437  31.348   7.101  1.00  0.00           H  
ATOM    850 HG22 VAL A  56      38.169  29.744   7.057  1.00  0.00           H  
ATOM    851 HG23 VAL A  56      37.169  30.219   8.430  1.00  0.00           H  
ATOM    852  N   GLY A  57      33.232  28.022   7.109  1.00  0.00           N  
ATOM    853  CA  GLY A  57      32.016  27.508   6.482  1.00  0.00           C  
ATOM    854  C   GLY A  57      31.115  28.650   6.024  1.00  0.00           C  
ATOM    855  O   GLY A  57      31.347  29.811   6.360  1.00  0.00           O  
ATOM    856  H   GLY A  57      33.167  28.492   7.965  1.00  0.00           H  
ATOM    857  HA2 GLY A  57      32.280  26.899   5.628  1.00  0.00           H  
ATOM    858  HA3 GLY A  57      31.478  26.904   7.196  1.00  0.00           H  
ATOM    859  N   THR A  58      30.066  28.311   5.280  1.00  0.00           N  
ATOM    860  CA  THR A  58      29.161  29.328   4.756  1.00  0.00           C  
ATOM    861  C   THR A  58      28.503  30.107   5.891  1.00  0.00           C  
ATOM    862  O   THR A  58      28.426  31.335   5.847  1.00  0.00           O  
ATOM    863  CB  THR A  58      28.080  28.674   3.892  1.00  0.00           C  
ATOM    864  OG1 THR A  58      27.310  27.788   4.692  1.00  0.00           O  
ATOM    865  CG2 THR A  58      28.735  27.895   2.749  1.00  0.00           C  
ATOM    866  H   THR A  58      29.898  27.366   5.082  1.00  0.00           H  
ATOM    867  HA  THR A  58      29.726  30.015   4.144  1.00  0.00           H  
ATOM    868  HB  THR A  58      27.438  29.437   3.479  1.00  0.00           H  
ATOM    869  HG1 THR A  58      26.830  28.283   5.271  1.00  0.00           H  
ATOM    870 HG21 THR A  58      29.389  27.139   3.157  1.00  0.00           H  
ATOM    871 HG22 THR A  58      29.309  28.573   2.134  1.00  0.00           H  
ATOM    872 HG23 THR A  58      27.970  27.425   2.149  1.00  0.00           H  
ATOM    873  N   LYS A  59      28.059  29.394   6.924  1.00  0.00           N  
ATOM    874  CA  LYS A  59      27.397  30.046   8.049  1.00  0.00           C  
ATOM    875  C   LYS A  59      28.339  31.039   8.721  1.00  0.00           C  
ATOM    876  O   LYS A  59      27.949  32.163   9.043  1.00  0.00           O  
ATOM    877  CB  LYS A  59      26.940  29.000   9.067  1.00  0.00           C  
ATOM    878  CG  LYS A  59      25.883  28.096   8.430  1.00  0.00           C  
ATOM    879  CD  LYS A  59      25.346  27.118   9.476  1.00  0.00           C  
ATOM    880  CE  LYS A  59      24.378  26.138   8.811  1.00  0.00           C  
ATOM    881  NZ  LYS A  59      24.035  25.050   9.770  1.00  0.00           N  
ATOM    882  H   LYS A  59      28.178  28.422   6.929  1.00  0.00           H  
ATOM    883  HA  LYS A  59      26.531  30.578   7.684  1.00  0.00           H  
ATOM    884  HB2 LYS A  59      27.788  28.404   9.375  1.00  0.00           H  
ATOM    885  HB3 LYS A  59      26.515  29.495   9.927  1.00  0.00           H  
ATOM    886  HG2 LYS A  59      25.072  28.703   8.052  1.00  0.00           H  
ATOM    887  HG3 LYS A  59      26.326  27.541   7.617  1.00  0.00           H  
ATOM    888  HD2 LYS A  59      26.169  26.573   9.915  1.00  0.00           H  
ATOM    889  HD3 LYS A  59      24.825  27.666  10.247  1.00  0.00           H  
ATOM    890  HE2 LYS A  59      23.478  26.660   8.522  1.00  0.00           H  
ATOM    891  HE3 LYS A  59      24.844  25.712   7.934  1.00  0.00           H  
ATOM    892  HZ1 LYS A  59      24.607  24.208   9.558  1.00  0.00           H  
ATOM    893  HZ2 LYS A  59      23.025  24.817   9.681  1.00  0.00           H  
ATOM    894  HZ3 LYS A  59      24.235  25.367  10.740  1.00  0.00           H  
ATOM    895  N   ILE A  60      29.600  30.644   8.874  1.00  0.00           N  
ATOM    896  CA  ILE A  60      30.583  31.515   9.504  1.00  0.00           C  
ATOM    897  C   ILE A  60      30.801  32.757   8.640  1.00  0.00           C  
ATOM    898  O   ILE A  60      30.827  33.878   9.150  1.00  0.00           O  
ATOM    899  CB  ILE A  60      31.892  30.742   9.731  1.00  0.00           C  
ATOM    900  CG1 ILE A  60      31.609  29.572  10.683  1.00  0.00           C  
ATOM    901  CG2 ILE A  60      32.951  31.657  10.355  1.00  0.00           C  
ATOM    902  CD1 ILE A  60      32.849  28.683  10.836  1.00  0.00           C  
ATOM    903  H   ILE A  60      29.870  29.756   8.560  1.00  0.00           H  
ATOM    904  HA  ILE A  60      30.198  31.830  10.463  1.00  0.00           H  
ATOM    905  HB  ILE A  60      32.254  30.360   8.788  1.00  0.00           H  
ATOM    906 HG12 ILE A  60      31.332  29.963  11.651  1.00  0.00           H  
ATOM    907 HG13 ILE A  60      30.795  28.982  10.290  1.00  0.00           H  
ATOM    908 HG21 ILE A  60      33.849  31.089  10.552  1.00  0.00           H  
ATOM    909 HG22 ILE A  60      32.573  32.066  11.280  1.00  0.00           H  
ATOM    910 HG23 ILE A  60      33.178  32.463   9.672  1.00  0.00           H  
ATOM    911 HD11 ILE A  60      33.689  29.280  11.159  1.00  0.00           H  
ATOM    912 HD12 ILE A  60      33.081  28.221   9.889  1.00  0.00           H  
ATOM    913 HD13 ILE A  60      32.654  27.915  11.572  1.00  0.00           H  
ATOM    914  N   ALA A  61      30.897  32.563   7.329  1.00  0.00           N  
ATOM    915  CA  ALA A  61      31.088  33.687   6.419  1.00  0.00           C  
ATOM    916  C   ALA A  61      29.938  34.683   6.552  1.00  0.00           C  
ATOM    917  O   ALA A  61      30.160  35.894   6.605  1.00  0.00           O  
ATOM    918  CB  ALA A  61      31.167  33.185   4.976  1.00  0.00           C  
ATOM    919  H   ALA A  61      30.868  31.651   6.971  1.00  0.00           H  
ATOM    920  HA  ALA A  61      32.013  34.185   6.667  1.00  0.00           H  
ATOM    921  HB1 ALA A  61      31.924  32.418   4.903  1.00  0.00           H  
ATOM    922  HB2 ALA A  61      31.422  34.007   4.323  1.00  0.00           H  
ATOM    923  HB3 ALA A  61      30.211  32.777   4.684  1.00  0.00           H  
ATOM    924  N   GLU A  62      28.712  34.172   6.636  1.00  0.00           N  
ATOM    925  CA  GLU A  62      27.549  35.044   6.761  1.00  0.00           C  
ATOM    926  C   GLU A  62      27.614  35.863   8.048  1.00  0.00           C  
ATOM    927  O   GLU A  62      27.323  37.060   8.040  1.00  0.00           O  
ATOM    928  CB  GLU A  62      26.268  34.207   6.752  1.00  0.00           C  
ATOM    929  CG  GLU A  62      25.049  35.136   6.694  1.00  0.00           C  
ATOM    930  CD  GLU A  62      23.731  34.358   6.776  1.00  0.00           C  
ATOM    931  OE1 GLU A  62      23.758  33.142   6.902  1.00  0.00           O  
ATOM    932  OE2 GLU A  62      22.696  35.001   6.708  1.00  0.00           O  
ATOM    933  H   GLU A  62      28.588  33.202   6.580  1.00  0.00           H  
ATOM    934  HA  GLU A  62      27.527  35.719   5.919  1.00  0.00           H  
ATOM    935  HB2 GLU A  62      26.269  33.558   5.889  1.00  0.00           H  
ATOM    936  HB3 GLU A  62      26.220  33.612   7.651  1.00  0.00           H  
ATOM    937  HG2 GLU A  62      25.097  35.830   7.520  1.00  0.00           H  
ATOM    938  HG3 GLU A  62      25.075  35.691   5.768  1.00  0.00           H  
ATOM    939  N   LYS A  63      28.031  35.232   9.146  1.00  0.00           N  
ATOM    940  CA  LYS A  63      28.172  35.954  10.408  1.00  0.00           C  
ATOM    941  C   LYS A  63      29.188  37.085  10.273  1.00  0.00           C  
ATOM    942  O   LYS A  63      28.964  38.193  10.764  1.00  0.00           O  
ATOM    943  CB  LYS A  63      28.609  34.997  11.520  1.00  0.00           C  
ATOM    944  CG  LYS A  63      27.497  33.981  11.787  1.00  0.00           C  
ATOM    945  CD  LYS A  63      27.891  33.088  12.965  1.00  0.00           C  
ATOM    946  CE  LYS A  63      26.833  31.999  13.157  1.00  0.00           C  
ATOM    947  NZ  LYS A  63      27.087  30.885  12.200  1.00  0.00           N  
ATOM    948  H   LYS A  63      28.205  34.267   9.114  1.00  0.00           H  
ATOM    949  HA  LYS A  63      27.215  36.378  10.674  1.00  0.00           H  
ATOM    950  HB2 LYS A  63      29.507  34.480  11.216  1.00  0.00           H  
ATOM    951  HB3 LYS A  63      28.803  35.558  12.422  1.00  0.00           H  
ATOM    952  HG2 LYS A  63      26.581  34.504  12.021  1.00  0.00           H  
ATOM    953  HG3 LYS A  63      27.348  33.370  10.910  1.00  0.00           H  
ATOM    954  HD2 LYS A  63      28.848  32.630  12.764  1.00  0.00           H  
ATOM    955  HD3 LYS A  63      27.957  33.684  13.863  1.00  0.00           H  
ATOM    956  HE2 LYS A  63      26.883  31.623  14.168  1.00  0.00           H  
ATOM    957  HE3 LYS A  63      25.853  32.414  12.974  1.00  0.00           H  
ATOM    958  HZ1 LYS A  63      26.642  30.015  12.554  1.00  0.00           H  
ATOM    959  HZ2 LYS A  63      28.112  30.738  12.105  1.00  0.00           H  
ATOM    960  HZ3 LYS A  63      26.683  31.125  11.272  1.00  0.00           H  
ATOM    961  N   ILE A  64      30.284  36.818   9.569  1.00  0.00           N  
ATOM    962  CA  ILE A  64      31.289  37.850   9.329  1.00  0.00           C  
ATOM    963  C   ILE A  64      30.671  39.013   8.552  1.00  0.00           C  
ATOM    964  O   ILE A  64      30.875  40.176   8.905  1.00  0.00           O  
ATOM    965  CB  ILE A  64      32.472  37.243   8.560  1.00  0.00           C  
ATOM    966  CG1 ILE A  64      33.112  36.145   9.412  1.00  0.00           C  
ATOM    967  CG2 ILE A  64      33.535  38.304   8.250  1.00  0.00           C  
ATOM    968  CD1 ILE A  64      34.104  35.349   8.562  1.00  0.00           C  
ATOM    969  H   ILE A  64      30.435  35.908   9.236  1.00  0.00           H  
ATOM    970  HA  ILE A  64      31.644  38.217  10.282  1.00  0.00           H  
ATOM    971  HB  ILE A  64      32.115  36.814   7.636  1.00  0.00           H  
ATOM    972 HG12 ILE A  64      33.633  36.598  10.244  1.00  0.00           H  
ATOM    973 HG13 ILE A  64      32.347  35.483   9.785  1.00  0.00           H  
ATOM    974 HG21 ILE A  64      33.071  39.149   7.763  1.00  0.00           H  
ATOM    975 HG22 ILE A  64      34.285  37.881   7.597  1.00  0.00           H  
ATOM    976 HG23 ILE A  64      33.999  38.628   9.170  1.00  0.00           H  
ATOM    977 HD11 ILE A  64      35.003  35.930   8.420  1.00  0.00           H  
ATOM    978 HD12 ILE A  64      33.661  35.131   7.602  1.00  0.00           H  
ATOM    979 HD13 ILE A  64      34.347  34.425   9.064  1.00  0.00           H  
ATOM    980  N   ASP A  65      29.886  38.700   7.524  1.00  0.00           N  
ATOM    981  CA  ASP A  65      29.269  39.746   6.713  1.00  0.00           C  
ATOM    982  C   ASP A  65      28.369  40.635   7.565  1.00  0.00           C  
ATOM    983  O   ASP A  65      28.418  41.861   7.457  1.00  0.00           O  
ATOM    984  CB  ASP A  65      28.439  39.121   5.587  1.00  0.00           C  
ATOM    985  CG  ASP A  65      29.331  38.384   4.590  1.00  0.00           C  
ATOM    986  OD1 ASP A  65      30.496  38.731   4.482  1.00  0.00           O  
ATOM    987  OD2 ASP A  65      28.832  37.476   3.945  1.00  0.00           O  
ATOM    988  H   ASP A  65      29.752  37.758   7.287  1.00  0.00           H  
ATOM    989  HA  ASP A  65      30.047  40.353   6.275  1.00  0.00           H  
ATOM    990  HB2 ASP A  65      27.732  38.424   6.013  1.00  0.00           H  
ATOM    991  HB3 ASP A  65      27.899  39.901   5.071  1.00  0.00           H  
ATOM    992  N   GLU A  66      27.582  40.020   8.444  1.00  0.00           N  
ATOM    993  CA  GLU A  66      26.689  40.788   9.305  1.00  0.00           C  
ATOM    994  C   GLU A  66      27.485  41.705  10.230  1.00  0.00           C  
ATOM    995  O   GLU A  66      27.168  42.887  10.368  1.00  0.00           O  
ATOM    996  CB  GLU A  66      25.827  39.840  10.141  1.00  0.00           C  
ATOM    997  CG  GLU A  66      24.919  39.022   9.216  1.00  0.00           C  
ATOM    998  CD  GLU A  66      23.974  38.111  10.007  1.00  0.00           C  
ATOM    999  OE1 GLU A  66      24.150  37.966  11.208  1.00  0.00           O  
ATOM   1000  OE2 GLU A  66      23.076  37.563   9.389  1.00  0.00           O  
ATOM   1001  H   GLU A  66      27.580  39.041   8.490  1.00  0.00           H  
ATOM   1002  HA  GLU A  66      26.042  41.392   8.687  1.00  0.00           H  
ATOM   1003  HB2 GLU A  66      26.467  39.174  10.702  1.00  0.00           H  
ATOM   1004  HB3 GLU A  66      25.218  40.414  10.823  1.00  0.00           H  
ATOM   1005  HG2 GLU A  66      24.330  39.697   8.613  1.00  0.00           H  
ATOM   1006  HG3 GLU A  66      25.533  38.416   8.566  1.00  0.00           H  
ATOM   1007  N   PHE A  67      28.543  41.169  10.832  1.00  0.00           N  
ATOM   1008  CA  PHE A  67      29.353  41.958  11.754  1.00  0.00           C  
ATOM   1009  C   PHE A  67      29.955  43.178  11.063  1.00  0.00           C  
ATOM   1010  O   PHE A  67      29.973  44.269  11.636  1.00  0.00           O  
ATOM   1011  CB  PHE A  67      30.467  41.081  12.328  1.00  0.00           C  
ATOM   1012  CG  PHE A  67      31.383  41.803  13.287  1.00  0.00           C  
ATOM   1013  CD1 PHE A  67      32.710  42.069  12.922  1.00  0.00           C  
ATOM   1014  CD2 PHE A  67      30.907  42.211  14.539  1.00  0.00           C  
ATOM   1015  CE1 PHE A  67      33.558  42.741  13.809  1.00  0.00           C  
ATOM   1016  CE2 PHE A  67      31.757  42.882  15.427  1.00  0.00           C  
ATOM   1017  CZ  PHE A  67      33.082  43.147  15.062  1.00  0.00           C  
ATOM   1018  H   PHE A  67      28.765  40.227  10.678  1.00  0.00           H  
ATOM   1019  HA  PHE A  67      28.726  42.293  12.567  1.00  0.00           H  
ATOM   1020  HB2 PHE A  67      30.013  40.255  12.851  1.00  0.00           H  
ATOM   1021  HB3 PHE A  67      31.052  40.689  11.508  1.00  0.00           H  
ATOM   1022  HD1 PHE A  67      33.079  41.753  11.956  1.00  0.00           H  
ATOM   1023  HD2 PHE A  67      29.885  42.006  14.821  1.00  0.00           H  
ATOM   1024  HE1 PHE A  67      34.581  42.945  13.528  1.00  0.00           H  
ATOM   1025  HE2 PHE A  67      31.390  43.195  16.393  1.00  0.00           H  
ATOM   1026  HZ  PHE A  67      33.738  43.665  15.746  1.00  0.00           H  
ATOM   1027  N   LEU A  68      30.450  42.999   9.840  1.00  0.00           N  
ATOM   1028  CA  LEU A  68      30.972  44.128   9.077  1.00  0.00           C  
ATOM   1029  C   LEU A  68      29.864  45.121   8.732  1.00  0.00           C  
ATOM   1030  O   LEU A  68      30.081  46.332   8.756  1.00  0.00           O  
ATOM   1031  CB  LEU A  68      31.647  43.634   7.793  1.00  0.00           C  
ATOM   1032  CG  LEU A  68      32.798  42.682   8.138  1.00  0.00           C  
ATOM   1033  CD1 LEU A  68      33.391  42.110   6.849  1.00  0.00           C  
ATOM   1034  CD2 LEU A  68      33.890  43.438   8.900  1.00  0.00           C  
ATOM   1035  H   LEU A  68      30.486  42.096   9.459  1.00  0.00           H  
ATOM   1036  HA  LEU A  68      31.706  44.640   9.680  1.00  0.00           H  
ATOM   1037  HB2 LEU A  68      30.922  43.114   7.185  1.00  0.00           H  
ATOM   1038  HB3 LEU A  68      32.037  44.479   7.245  1.00  0.00           H  
ATOM   1039  HG  LEU A  68      32.424  41.874   8.750  1.00  0.00           H  
ATOM   1040 HD11 LEU A  68      32.602  41.955   6.127  1.00  0.00           H  
ATOM   1041 HD12 LEU A  68      33.874  41.168   7.062  1.00  0.00           H  
ATOM   1042 HD13 LEU A  68      34.116  42.802   6.446  1.00  0.00           H  
ATOM   1043 HD21 LEU A  68      33.624  43.500   9.945  1.00  0.00           H  
ATOM   1044 HD22 LEU A  68      33.988  44.435   8.495  1.00  0.00           H  
ATOM   1045 HD23 LEU A  68      34.829  42.915   8.798  1.00  0.00           H  
ATOM   1046  N   ALA A  69      28.677  44.608   8.413  1.00  0.00           N  
ATOM   1047  CA  ALA A  69      27.546  45.475   8.092  1.00  0.00           C  
ATOM   1048  C   ALA A  69      27.158  46.360   9.277  1.00  0.00           C  
ATOM   1049  O   ALA A  69      26.726  47.497   9.091  1.00  0.00           O  
ATOM   1050  CB  ALA A  69      26.343  44.625   7.680  1.00  0.00           C  
ATOM   1051  H   ALA A  69      28.571  43.636   8.352  1.00  0.00           H  
ATOM   1052  HA  ALA A  69      27.819  46.109   7.262  1.00  0.00           H  
ATOM   1053  HB1 ALA A  69      26.274  43.762   8.325  1.00  0.00           H  
ATOM   1054  HB2 ALA A  69      26.465  44.301   6.657  1.00  0.00           H  
ATOM   1055  HB3 ALA A  69      25.441  45.212   7.766  1.00  0.00           H  
ATOM   1056  N   THR A  70      27.312  45.839  10.491  1.00  0.00           N  
ATOM   1057  CA  THR A  70      27.045  46.631  11.691  1.00  0.00           C  
ATOM   1058  C   THR A  70      28.153  47.651  11.978  1.00  0.00           C  
ATOM   1059  O   THR A  70      27.916  48.637  12.677  1.00  0.00           O  
ATOM   1060  CB  THR A  70      26.882  45.707  12.900  1.00  0.00           C  
ATOM   1061  OG1 THR A  70      28.091  44.994  13.117  1.00  0.00           O  
ATOM   1062  CG2 THR A  70      25.741  44.721  12.646  1.00  0.00           C  
ATOM   1063  H   THR A  70      27.562  44.895  10.580  1.00  0.00           H  
ATOM   1064  HA  THR A  70      26.118  47.165  11.547  1.00  0.00           H  
ATOM   1065  HB  THR A  70      26.652  46.297  13.774  1.00  0.00           H  
ATOM   1066  HG1 THR A  70      28.768  45.587  13.110  1.00  0.00           H  
ATOM   1067 HG21 THR A  70      25.756  43.950  13.402  1.00  0.00           H  
ATOM   1068 HG22 THR A  70      25.862  44.270  11.672  1.00  0.00           H  
ATOM   1069 HG23 THR A  70      24.797  45.244  12.685  1.00  0.00           H  
ATOM   1070  N   GLY A  71      29.354  47.426  11.447  1.00  0.00           N  
ATOM   1071  CA  GLY A  71      30.464  48.345  11.670  1.00  0.00           C  
ATOM   1072  C   GLY A  71      30.744  48.511  13.159  1.00  0.00           C  
ATOM   1073  O   GLY A  71      30.404  47.644  13.965  1.00  0.00           O  
ATOM   1074  H   GLY A  71      29.494  46.627  10.896  1.00  0.00           H  
ATOM   1075  HA2 GLY A  71      31.348  47.958  11.182  1.00  0.00           H  
ATOM   1076  HA3 GLY A  71      30.218  49.308  11.249  1.00  0.00           H  
TER    1077      GLY A  71                                                      
ENDMDL                                                                          
MODEL        3                                                                  
ATOM      1  N   GLU A   1      47.443  43.552  18.356  1.00  0.00           N  
ATOM      2  CA  GLU A   1      46.457  42.491  18.184  1.00  0.00           C  
ATOM      3  C   GLU A   1      46.284  42.158  16.706  1.00  0.00           C  
ATOM      4  O   GLU A   1      46.375  43.036  15.848  1.00  0.00           O  
ATOM      5  CB  GLU A   1      45.109  42.921  18.770  1.00  0.00           C  
ATOM      6  CG  GLU A   1      45.240  43.131  20.284  1.00  0.00           C  
ATOM      7  CD  GLU A   1      45.917  44.465  20.607  1.00  0.00           C  
ATOM      8  OE1 GLU A   1      46.406  44.595  21.717  1.00  0.00           O  
ATOM      9  OE2 GLU A   1      45.927  45.343  19.757  1.00  0.00           O  
ATOM     10  H   GLU A   1      48.383  43.326  18.515  1.00  0.00           H  
ATOM     11  HA  GLU A   1      46.798  41.609  18.705  1.00  0.00           H  
ATOM     12  HB2 GLU A   1      44.794  43.843  18.304  1.00  0.00           H  
ATOM     13  HB3 GLU A   1      44.374  42.153  18.580  1.00  0.00           H  
ATOM     14  HG2 GLU A   1      44.256  43.118  20.728  1.00  0.00           H  
ATOM     15  HG3 GLU A   1      45.826  42.326  20.702  1.00  0.00           H  
ATOM     16  N   THR A   2      46.034  40.885  16.414  1.00  0.00           N  
ATOM     17  CA  THR A   2      45.837  40.455  15.034  1.00  0.00           C  
ATOM     18  C   THR A   2      44.673  41.213  14.406  1.00  0.00           C  
ATOM     19  O   THR A   2      43.659  41.460  15.058  1.00  0.00           O  
ATOM     20  CB  THR A   2      45.558  38.951  14.989  1.00  0.00           C  
ATOM     21  OG1 THR A   2      46.554  38.264  15.732  1.00  0.00           O  
ATOM     22  CG2 THR A   2      45.581  38.471  13.536  1.00  0.00           C  
ATOM     23  H   THR A   2      45.981  40.226  17.137  1.00  0.00           H  
ATOM     24  HA  THR A   2      46.735  40.660  14.471  1.00  0.00           H  
ATOM     25  HB  THR A   2      44.586  38.752  15.414  1.00  0.00           H  
ATOM     26  HG1 THR A   2      46.414  38.428  16.605  1.00  0.00           H  
ATOM     27 HG21 THR A   2      45.399  37.408  13.506  1.00  0.00           H  
ATOM     28 HG22 THR A   2      46.547  38.684  13.102  1.00  0.00           H  
ATOM     29 HG23 THR A   2      44.814  38.984  12.975  1.00  0.00           H  
ATOM     30  N   LEU A   3      44.798  41.535  13.124  1.00  0.00           N  
ATOM     31  CA  LEU A   3      43.795  42.363  12.457  1.00  0.00           C  
ATOM     32  C   LEU A   3      42.399  41.741  12.523  1.00  0.00           C  
ATOM     33  O   LEU A   3      41.399  42.460  12.544  1.00  0.00           O  
ATOM     34  CB  LEU A   3      44.189  42.556  10.992  1.00  0.00           C  
ATOM     35  CG  LEU A   3      45.566  43.218  10.904  1.00  0.00           C  
ATOM     36  CD1 LEU A   3      46.015  43.266   9.443  1.00  0.00           C  
ATOM     37  CD2 LEU A   3      45.480  44.645  11.449  1.00  0.00           C  
ATOM     38  H   LEU A   3      45.571  41.213  12.619  1.00  0.00           H  
ATOM     39  HA  LEU A   3      43.768  43.330  12.936  1.00  0.00           H  
ATOM     40  HB2 LEU A   3      44.218  41.596  10.498  1.00  0.00           H  
ATOM     41  HB3 LEU A   3      43.461  43.186  10.510  1.00  0.00           H  
ATOM     42  HG  LEU A   3      46.279  42.650  11.484  1.00  0.00           H  
ATOM     43 HD11 LEU A   3      46.045  42.264   9.042  1.00  0.00           H  
ATOM     44 HD12 LEU A   3      46.999  43.708   9.382  1.00  0.00           H  
ATOM     45 HD13 LEU A   3      45.318  43.862   8.871  1.00  0.00           H  
ATOM     46 HD21 LEU A   3      46.377  45.185  11.187  1.00  0.00           H  
ATOM     47 HD22 LEU A   3      45.379  44.615  12.525  1.00  0.00           H  
ATOM     48 HD23 LEU A   3      44.623  45.142  11.020  1.00  0.00           H  
ATOM     49  N   ASN A   4      42.326  40.413  12.553  1.00  0.00           N  
ATOM     50  CA  ASN A   4      41.034  39.727  12.637  1.00  0.00           C  
ATOM     51  C   ASN A   4      40.656  39.332  14.074  1.00  0.00           C  
ATOM     52  O   ASN A   4      39.641  38.668  14.282  1.00  0.00           O  
ATOM     53  CB  ASN A   4      41.066  38.466  11.768  1.00  0.00           C  
ATOM     54  CG  ASN A   4      41.423  38.820  10.326  1.00  0.00           C  
ATOM     55  OD1 ASN A   4      40.802  39.696   9.720  1.00  0.00           O  
ATOM     56  ND2 ASN A   4      42.384  38.172   9.726  1.00  0.00           N  
ATOM     57  H   ASN A   4      43.150  39.885  12.519  1.00  0.00           H  
ATOM     58  HA  ASN A   4      40.271  40.384  12.250  1.00  0.00           H  
ATOM     59  HB2 ASN A   4      41.804  37.781  12.160  1.00  0.00           H  
ATOM     60  HB3 ASN A   4      40.095  37.994  11.789  1.00  0.00           H  
ATOM     61 HD21 ASN A   4      42.864  37.457  10.196  1.00  0.00           H  
ATOM     62 HD22 ASN A   4      42.638  38.414   8.810  1.00  0.00           H  
ATOM     63  N   GLY A   5      41.436  39.753  15.072  1.00  0.00           N  
ATOM     64  CA  GLY A   5      41.270  39.241  16.428  1.00  0.00           C  
ATOM     65  C   GLY A   5      39.837  39.393  16.925  1.00  0.00           C  
ATOM     66  O   GLY A   5      39.310  38.493  17.583  1.00  0.00           O  
ATOM     67  H   GLY A   5      42.125  40.425  14.897  1.00  0.00           H  
ATOM     68  HA2 GLY A   5      41.538  38.195  16.442  1.00  0.00           H  
ATOM     69  HA3 GLY A   5      41.929  39.782  17.090  1.00  0.00           H  
ATOM     70  N   ALA A   6      39.195  40.510  16.589  1.00  0.00           N  
ATOM     71  CA  ALA A   6      37.832  40.745  17.053  1.00  0.00           C  
ATOM     72  C   ALA A   6      36.909  39.642  16.543  1.00  0.00           C  
ATOM     73  O   ALA A   6      36.144  39.051  17.310  1.00  0.00           O  
ATOM     74  CB  ALA A   6      37.335  42.104  16.557  1.00  0.00           C  
ATOM     75  H   ALA A   6      39.641  41.178  16.027  1.00  0.00           H  
ATOM     76  HA  ALA A   6      37.822  40.740  18.133  1.00  0.00           H  
ATOM     77  HB1 ALA A   6      37.764  42.887  17.163  1.00  0.00           H  
ATOM     78  HB2 ALA A   6      36.258  42.141  16.630  1.00  0.00           H  
ATOM     79  HB3 ALA A   6      37.631  42.241  15.527  1.00  0.00           H  
ATOM     80  N   LEU A   7      37.011  39.340  15.251  1.00  0.00           N  
ATOM     81  CA  LEU A   7      36.216  38.262  14.676  1.00  0.00           C  
ATOM     82  C   LEU A   7      36.564  36.924  15.323  1.00  0.00           C  
ATOM     83  O   LEU A   7      35.679  36.104  15.570  1.00  0.00           O  
ATOM     84  CB  LEU A   7      36.449  38.187  13.166  1.00  0.00           C  
ATOM     85  CG  LEU A   7      35.954  39.477  12.506  1.00  0.00           C  
ATOM     86  CD1 LEU A   7      36.375  39.500  11.035  1.00  0.00           C  
ATOM     87  CD2 LEU A   7      34.428  39.538  12.588  1.00  0.00           C  
ATOM     88  H   LEU A   7      37.627  39.848  14.681  1.00  0.00           H  
ATOM     89  HA  LEU A   7      35.172  38.469  14.858  1.00  0.00           H  
ATOM     90  HB2 LEU A   7      37.504  38.063  12.970  1.00  0.00           H  
ATOM     91  HB3 LEU A   7      35.906  37.348  12.759  1.00  0.00           H  
ATOM     92  HG  LEU A   7      36.378  40.329  13.015  1.00  0.00           H  
ATOM     93 HD11 LEU A   7      35.750  40.196  10.495  1.00  0.00           H  
ATOM     94 HD12 LEU A   7      36.262  38.512  10.613  1.00  0.00           H  
ATOM     95 HD13 LEU A   7      37.407  39.807  10.960  1.00  0.00           H  
ATOM     96 HD21 LEU A   7      34.133  39.888  13.566  1.00  0.00           H  
ATOM     97 HD22 LEU A   7      34.019  38.552  12.419  1.00  0.00           H  
ATOM     98 HD23 LEU A   7      34.054  40.215  11.834  1.00  0.00           H  
ATOM     99  N   VAL A   8      37.841  36.722  15.649  1.00  0.00           N  
ATOM    100  CA  VAL A   8      38.254  35.478  16.292  1.00  0.00           C  
ATOM    101  C   VAL A   8      37.526  35.318  17.626  1.00  0.00           C  
ATOM    102  O   VAL A   8      37.012  34.241  17.932  1.00  0.00           O  
ATOM    103  CB  VAL A   8      39.776  35.477  16.506  1.00  0.00           C  
ATOM    104  CG1 VAL A   8      40.226  34.174  17.181  1.00  0.00           C  
ATOM    105  CG2 VAL A   8      40.479  35.607  15.151  1.00  0.00           C  
ATOM    106  H   VAL A   8      38.510  37.402  15.422  1.00  0.00           H  
ATOM    107  HA  VAL A   8      37.991  34.650  15.651  1.00  0.00           H  
ATOM    108  HB  VAL A   8      40.049  36.314  17.132  1.00  0.00           H  
ATOM    109 HG11 VAL A   8      40.088  33.352  16.496  1.00  0.00           H  
ATOM    110 HG12 VAL A   8      39.641  34.005  18.072  1.00  0.00           H  
ATOM    111 HG13 VAL A   8      41.271  34.249  17.446  1.00  0.00           H  
ATOM    112 HG21 VAL A   8      41.472  35.183  15.209  1.00  0.00           H  
ATOM    113 HG22 VAL A   8      40.554  36.649  14.884  1.00  0.00           H  
ATOM    114 HG23 VAL A   8      39.910  35.084  14.396  1.00  0.00           H  
ATOM    115  N   ASN A   9      37.430  36.404  18.389  1.00  0.00           N  
ATOM    116  CA  ASN A   9      36.752  36.346  19.680  1.00  0.00           C  
ATOM    117  C   ASN A   9      35.287  35.967  19.495  1.00  0.00           C  
ATOM    118  O   ASN A   9      34.758  35.116  20.216  1.00  0.00           O  
ATOM    119  CB  ASN A   9      36.846  37.702  20.382  1.00  0.00           C  
ATOM    120  CG  ASN A   9      38.308  38.060  20.631  1.00  0.00           C  
ATOM    121  OD1 ASN A   9      38.727  39.185  20.357  1.00  0.00           O  
ATOM    122  ND2 ASN A   9      39.112  37.166  21.136  1.00  0.00           N  
ATOM    123  H   ASN A   9      37.848  37.240  18.096  1.00  0.00           H  
ATOM    124  HA  ASN A   9      37.232  35.600  20.295  1.00  0.00           H  
ATOM    125  HB2 ASN A   9      36.391  38.459  19.760  1.00  0.00           H  
ATOM    126  HB3 ASN A   9      36.326  37.654  21.326  1.00  0.00           H  
ATOM    127 HD21 ASN A   9      38.776  36.272  21.353  1.00  0.00           H  
ATOM    128 HD22 ASN A   9      40.053  37.388  21.298  1.00  0.00           H  
ATOM    129  N   MET A  10      34.643  36.569  18.497  1.00  0.00           N  
ATOM    130  CA  MET A  10      33.251  36.239  18.213  1.00  0.00           C  
ATOM    131  C   MET A  10      33.106  34.762  17.847  1.00  0.00           C  
ATOM    132  O   MET A  10      32.141  34.110  18.249  1.00  0.00           O  
ATOM    133  CB  MET A  10      32.741  37.113  17.063  1.00  0.00           C  
ATOM    134  CG  MET A  10      31.246  36.869  16.850  1.00  0.00           C  
ATOM    135  SD  MET A  10      30.668  37.853  15.444  1.00  0.00           S  
ATOM    136  CE  MET A  10      31.467  36.892  14.134  1.00  0.00           C  
ATOM    137  H   MET A  10      35.098  37.266  17.975  1.00  0.00           H  
ATOM    138  HA  MET A  10      32.656  36.442  19.091  1.00  0.00           H  
ATOM    139  HB2 MET A  10      32.905  38.153  17.303  1.00  0.00           H  
ATOM    140  HB3 MET A  10      33.276  36.863  16.159  1.00  0.00           H  
ATOM    141  HG2 MET A  10      31.078  35.821  16.648  1.00  0.00           H  
ATOM    142  HG3 MET A  10      30.703  37.156  17.737  1.00  0.00           H  
ATOM    143  HE1 MET A  10      31.215  35.848  14.250  1.00  0.00           H  
ATOM    144  HE2 MET A  10      32.537  37.012  14.198  1.00  0.00           H  
ATOM    145  HE3 MET A  10      31.126  37.246  13.171  1.00  0.00           H  
ATOM    146  N   LEU A  11      34.084  34.224  17.121  1.00  0.00           N  
ATOM    147  CA  LEU A  11      34.067  32.804  16.782  1.00  0.00           C  
ATOM    148  C   LEU A  11      34.128  31.932  18.032  1.00  0.00           C  
ATOM    149  O   LEU A  11      33.402  30.943  18.132  1.00  0.00           O  
ATOM    150  CB  LEU A  11      35.242  32.471  15.864  1.00  0.00           C  
ATOM    151  CG  LEU A  11      35.039  33.157  14.513  1.00  0.00           C  
ATOM    152  CD1 LEU A  11      36.333  33.086  13.703  1.00  0.00           C  
ATOM    153  CD2 LEU A  11      33.920  32.450  13.744  1.00  0.00           C  
ATOM    154  H   LEU A  11      34.802  34.794  16.777  1.00  0.00           H  
ATOM    155  HA  LEU A  11      33.149  32.587  16.257  1.00  0.00           H  
ATOM    156  HB2 LEU A  11      36.160  32.821  16.314  1.00  0.00           H  
ATOM    157  HB3 LEU A  11      35.296  31.403  15.718  1.00  0.00           H  
ATOM    158  HG  LEU A  11      34.769  34.190  14.671  1.00  0.00           H  
ATOM    159 HD11 LEU A  11      36.349  33.889  12.982  1.00  0.00           H  
ATOM    160 HD12 LEU A  11      36.387  32.137  13.188  1.00  0.00           H  
ATOM    161 HD13 LEU A  11      37.180  33.183  14.367  1.00  0.00           H  
ATOM    162 HD21 LEU A  11      33.950  32.753  12.709  1.00  0.00           H  
ATOM    163 HD22 LEU A  11      32.964  32.719  14.170  1.00  0.00           H  
ATOM    164 HD23 LEU A  11      34.055  31.380  13.811  1.00  0.00           H  
ATOM    165  N   LYS A  12      34.974  32.305  18.993  1.00  0.00           N  
ATOM    166  CA  LYS A  12      35.051  31.549  20.242  1.00  0.00           C  
ATOM    167  C   LYS A  12      33.698  31.533  20.946  1.00  0.00           C  
ATOM    168  O   LYS A  12      33.284  30.501  21.479  1.00  0.00           O  
ATOM    169  CB  LYS A  12      36.103  32.152  21.177  1.00  0.00           C  
ATOM    170  CG  LYS A  12      37.479  32.155  20.505  1.00  0.00           C  
ATOM    171  CD  LYS A  12      37.950  30.719  20.266  1.00  0.00           C  
ATOM    172  CE  LYS A  12      39.407  30.735  19.798  1.00  0.00           C  
ATOM    173  NZ  LYS A  12      39.858  29.341  19.524  1.00  0.00           N  
ATOM    174  H   LYS A  12      35.572  33.067  18.844  1.00  0.00           H  
ATOM    175  HA  LYS A  12      35.330  30.531  20.014  1.00  0.00           H  
ATOM    176  HB2 LYS A  12      35.822  33.168  21.421  1.00  0.00           H  
ATOM    177  HB3 LYS A  12      36.150  31.568  22.084  1.00  0.00           H  
ATOM    178  HG2 LYS A  12      37.413  32.671  19.560  1.00  0.00           H  
ATOM    179  HG3 LYS A  12      38.188  32.661  21.142  1.00  0.00           H  
ATOM    180  HD2 LYS A  12      37.871  30.154  21.183  1.00  0.00           H  
ATOM    181  HD3 LYS A  12      37.340  30.258  19.504  1.00  0.00           H  
ATOM    182  HE2 LYS A  12      39.488  31.323  18.895  1.00  0.00           H  
ATOM    183  HE3 LYS A  12      40.028  31.170  20.568  1.00  0.00           H  
ATOM    184  HZ1 LYS A  12      39.445  28.699  20.230  1.00  0.00           H  
ATOM    185  HZ2 LYS A  12      40.896  29.296  19.577  1.00  0.00           H  
ATOM    186  HZ3 LYS A  12      39.545  29.055  18.574  1.00  0.00           H  
ATOM    187  N   GLU A  13      32.991  32.662  20.909  1.00  0.00           N  
ATOM    188  CA  GLU A  13      31.665  32.721  21.516  1.00  0.00           C  
ATOM    189  C   GLU A  13      30.710  31.759  20.816  1.00  0.00           C  
ATOM    190  O   GLU A  13      29.979  31.013  21.469  1.00  0.00           O  
ATOM    191  CB  GLU A  13      31.114  34.146  21.427  1.00  0.00           C  
ATOM    192  CG  GLU A  13      32.005  35.092  22.240  1.00  0.00           C  
ATOM    193  CD  GLU A  13      31.451  36.521  22.256  1.00  0.00           C  
ATOM    194  OE1 GLU A  13      31.965  37.312  23.030  1.00  0.00           O  
ATOM    195  OE2 GLU A  13      30.537  36.816  21.500  1.00  0.00           O  
ATOM    196  H   GLU A  13      33.386  33.469  20.512  1.00  0.00           H  
ATOM    197  HA  GLU A  13      31.744  32.442  22.555  1.00  0.00           H  
ATOM    198  HB2 GLU A  13      31.099  34.462  20.393  1.00  0.00           H  
ATOM    199  HB3 GLU A  13      30.110  34.170  21.825  1.00  0.00           H  
ATOM    200  HG2 GLU A  13      32.070  34.728  23.255  1.00  0.00           H  
ATOM    201  HG3 GLU A  13      32.995  35.101  21.808  1.00  0.00           H  
ATOM    202  N   GLU A  14      30.761  31.732  19.485  1.00  0.00           N  
ATOM    203  CA  GLU A  14      29.913  30.818  18.726  1.00  0.00           C  
ATOM    204  C   GLU A  14      30.250  29.366  19.053  1.00  0.00           C  
ATOM    205  O   GLU A  14      29.357  28.529  19.192  1.00  0.00           O  
ATOM    206  CB  GLU A  14      30.094  31.060  17.227  1.00  0.00           C  
ATOM    207  CG  GLU A  14      29.616  32.474  16.875  1.00  0.00           C  
ATOM    208  CD  GLU A  14      28.127  32.654  17.179  1.00  0.00           C  
ATOM    209  OE1 GLU A  14      27.704  33.795  17.266  1.00  0.00           O  
ATOM    210  OE2 GLU A  14      27.424  31.662  17.306  1.00  0.00           O  
ATOM    211  H   GLU A  14      31.347  32.360  19.011  1.00  0.00           H  
ATOM    212  HA  GLU A  14      28.882  31.004  18.986  1.00  0.00           H  
ATOM    213  HB2 GLU A  14      31.138  30.956  16.969  1.00  0.00           H  
ATOM    214  HB3 GLU A  14      29.511  30.339  16.673  1.00  0.00           H  
ATOM    215  HG2 GLU A  14      30.182  33.191  17.450  1.00  0.00           H  
ATOM    216  HG3 GLU A  14      29.788  32.652  15.823  1.00  0.00           H  
ATOM    217  N   GLY A  15      31.539  29.077  19.209  1.00  0.00           N  
ATOM    218  CA  GLY A  15      31.965  27.726  19.552  1.00  0.00           C  
ATOM    219  C   GLY A  15      31.372  27.289  20.886  1.00  0.00           C  
ATOM    220  O   GLY A  15      30.854  26.177  21.008  1.00  0.00           O  
ATOM    221  H   GLY A  15      32.210  29.773  19.061  1.00  0.00           H  
ATOM    222  HA2 GLY A  15      31.641  27.046  18.778  1.00  0.00           H  
ATOM    223  HA3 GLY A  15      33.042  27.700  19.622  1.00  0.00           H  
ATOM    224  N   ASN A  16      31.421  28.177  21.877  1.00  0.00           N  
ATOM    225  CA  ASN A  16      30.871  27.854  23.188  1.00  0.00           C  
ATOM    226  C   ASN A  16      29.374  27.577  23.095  1.00  0.00           C  
ATOM    227  O   ASN A  16      28.874  26.642  23.722  1.00  0.00           O  
ATOM    228  CB  ASN A  16      31.119  29.011  24.157  1.00  0.00           C  
ATOM    229  CG  ASN A  16      32.616  29.236  24.331  1.00  0.00           C  
ATOM    230  OD1 ASN A  16      33.086  30.372  24.270  1.00  0.00           O  
ATOM    231  ND2 ASN A  16      33.399  28.214  24.546  1.00  0.00           N  
ATOM    232  H   ASN A  16      31.862  29.041  21.734  1.00  0.00           H  
ATOM    233  HA  ASN A  16      31.367  26.972  23.567  1.00  0.00           H  
ATOM    234  HB2 ASN A  16      30.664  29.909  23.765  1.00  0.00           H  
ATOM    235  HB3 ASN A  16      30.680  28.777  25.115  1.00  0.00           H  
ATOM    236 HD21 ASN A  16      33.024  27.311  24.595  1.00  0.00           H  
ATOM    237 HD22 ASN A  16      34.363  28.351  24.659  1.00  0.00           H  
ATOM    238  N   LYS A  17      28.665  28.359  22.281  1.00  0.00           N  
ATOM    239  CA  LYS A  17      27.236  28.128  22.093  1.00  0.00           C  
ATOM    240  C   LYS A  17      26.977  26.750  21.490  1.00  0.00           C  
ATOM    241  O   LYS A  17      26.110  26.011  21.964  1.00  0.00           O  
ATOM    242  CB  LYS A  17      26.640  29.206  21.184  1.00  0.00           C  
ATOM    243  CG  LYS A  17      26.717  30.565  21.883  1.00  0.00           C  
ATOM    244  CD  LYS A  17      26.029  31.625  21.020  1.00  0.00           C  
ATOM    245  CE  LYS A  17      26.208  33.002  21.661  1.00  0.00           C  
ATOM    246  NZ  LYS A  17      25.206  33.948  21.095  1.00  0.00           N  
ATOM    247  H   LYS A  17      29.100  29.119  21.837  1.00  0.00           H  
ATOM    248  HA  LYS A  17      26.748  28.182  23.054  1.00  0.00           H  
ATOM    249  HB2 LYS A  17      27.197  29.244  20.259  1.00  0.00           H  
ATOM    250  HB3 LYS A  17      25.608  28.971  20.975  1.00  0.00           H  
ATOM    251  HG2 LYS A  17      26.225  30.504  22.843  1.00  0.00           H  
ATOM    252  HG3 LYS A  17      27.751  30.839  22.027  1.00  0.00           H  
ATOM    253  HD2 LYS A  17      26.467  31.624  20.032  1.00  0.00           H  
ATOM    254  HD3 LYS A  17      24.975  31.400  20.948  1.00  0.00           H  
ATOM    255  HE2 LYS A  17      26.068  32.925  22.729  1.00  0.00           H  
ATOM    256  HE3 LYS A  17      27.204  33.366  21.455  1.00  0.00           H  
ATOM    257  HZ1 LYS A  17      25.476  34.198  20.122  1.00  0.00           H  
ATOM    258  HZ2 LYS A  17      25.174  34.808  21.679  1.00  0.00           H  
ATOM    259  HZ3 LYS A  17      24.269  33.497  21.087  1.00  0.00           H  
ATOM    260  N   ALA A  18      27.763  26.383  20.476  1.00  0.00           N  
ATOM    261  CA  ALA A  18      27.588  25.081  19.847  1.00  0.00           C  
ATOM    262  C   ALA A  18      27.802  23.971  20.868  1.00  0.00           C  
ATOM    263  O   ALA A  18      27.056  22.992  20.890  1.00  0.00           O  
ATOM    264  CB  ALA A  18      28.567  24.914  18.684  1.00  0.00           C  
ATOM    265  H   ALA A  18      28.445  27.001  20.136  1.00  0.00           H  
ATOM    266  HA  ALA A  18      26.580  25.013  19.464  1.00  0.00           H  
ATOM    267  HB1 ALA A  18      28.143  24.241  17.952  1.00  0.00           H  
ATOM    268  HB2 ALA A  18      29.497  24.507  19.052  1.00  0.00           H  
ATOM    269  HB3 ALA A  18      28.750  25.875  18.226  1.00  0.00           H  
ATOM    270  N   LEU A  19      28.823  24.119  21.709  1.00  0.00           N  
ATOM    271  CA  LEU A  19      29.052  23.153  22.777  1.00  0.00           C  
ATOM    272  C   LEU A  19      27.860  23.103  23.730  1.00  0.00           C  
ATOM    273  O   LEU A  19      27.415  22.025  24.121  1.00  0.00           O  
ATOM    274  CB  LEU A  19      30.317  23.527  23.554  1.00  0.00           C  
ATOM    275  CG  LEU A  19      30.641  22.432  24.573  1.00  0.00           C  
ATOM    276  CD1 LEU A  19      31.129  21.181  23.840  1.00  0.00           C  
ATOM    277  CD2 LEU A  19      31.738  22.927  25.519  1.00  0.00           C  
ATOM    278  H   LEU A  19      29.440  24.872  21.594  1.00  0.00           H  
ATOM    279  HA  LEU A  19      29.190  22.176  22.339  1.00  0.00           H  
ATOM    280  HB2 LEU A  19      31.142  23.635  22.865  1.00  0.00           H  
ATOM    281  HB3 LEU A  19      30.158  24.461  24.072  1.00  0.00           H  
ATOM    282  HG  LEU A  19      29.754  22.193  25.140  1.00  0.00           H  
ATOM    283 HD11 LEU A  19      31.824  21.468  23.064  1.00  0.00           H  
ATOM    284 HD12 LEU A  19      30.287  20.671  23.398  1.00  0.00           H  
ATOM    285 HD13 LEU A  19      31.623  20.524  24.541  1.00  0.00           H  
ATOM    286 HD21 LEU A  19      32.594  23.244  24.943  1.00  0.00           H  
ATOM    287 HD22 LEU A  19      32.026  22.127  26.185  1.00  0.00           H  
ATOM    288 HD23 LEU A  19      31.364  23.760  26.098  1.00  0.00           H  
ATOM    289  N   SER A  20      27.287  24.266  24.026  1.00  0.00           N  
ATOM    290  CA  SER A  20      26.162  24.333  24.957  1.00  0.00           C  
ATOM    291  C   SER A  20      24.973  23.510  24.469  1.00  0.00           C  
ATOM    292  O   SER A  20      24.250  22.920  25.271  1.00  0.00           O  
ATOM    293  CB  SER A  20      25.731  25.788  25.142  1.00  0.00           C  
ATOM    294  OG  SER A  20      24.750  25.857  26.167  1.00  0.00           O  
ATOM    295  H   SER A  20      27.651  25.094  23.652  1.00  0.00           H  
ATOM    296  HA  SER A  20      26.482  23.946  25.913  1.00  0.00           H  
ATOM    297  HB2 SER A  20      26.580  26.386  25.427  1.00  0.00           H  
ATOM    298  HB3 SER A  20      25.329  26.162  24.210  1.00  0.00           H  
ATOM    299  HG  SER A  20      25.141  25.624  26.943  1.00  0.00           H  
ATOM    300  N   VAL A  21      24.770  23.471  23.155  1.00  0.00           N  
ATOM    301  CA  VAL A  21      23.677  22.681  22.587  1.00  0.00           C  
ATOM    302  C   VAL A  21      24.058  21.220  22.308  1.00  0.00           C  
ATOM    303  O   VAL A  21      23.230  20.462  21.801  1.00  0.00           O  
ATOM    304  CB  VAL A  21      23.184  23.332  21.292  1.00  0.00           C  
ATOM    305  CG1 VAL A  21      22.704  24.754  21.586  1.00  0.00           C  
ATOM    306  CG2 VAL A  21      24.326  23.385  20.274  1.00  0.00           C  
ATOM    307  H   VAL A  21      25.324  24.031  22.567  1.00  0.00           H  
ATOM    308  HA  VAL A  21      22.859  22.685  23.291  1.00  0.00           H  
ATOM    309  HB  VAL A  21      22.366  22.753  20.888  1.00  0.00           H  
ATOM    310 HG11 VAL A  21      22.013  24.736  22.416  1.00  0.00           H  
ATOM    311 HG12 VAL A  21      22.208  25.154  20.714  1.00  0.00           H  
ATOM    312 HG13 VAL A  21      23.551  25.376  21.835  1.00  0.00           H  
ATOM    313 HG21 VAL A  21      24.789  22.413  20.199  1.00  0.00           H  
ATOM    314 HG22 VAL A  21      25.059  24.109  20.596  1.00  0.00           H  
ATOM    315 HG23 VAL A  21      23.935  23.674  19.309  1.00  0.00           H  
ATOM    316  N   GLY A  22      25.287  20.812  22.630  1.00  0.00           N  
ATOM    317  CA  GLY A  22      25.730  19.446  22.345  1.00  0.00           C  
ATOM    318  C   GLY A  22      26.311  19.282  20.933  1.00  0.00           C  
ATOM    319  O   GLY A  22      26.528  18.157  20.483  1.00  0.00           O  
ATOM    320  H   GLY A  22      25.897  21.424  23.091  1.00  0.00           H  
ATOM    321  HA2 GLY A  22      26.486  19.168  23.065  1.00  0.00           H  
ATOM    322  HA3 GLY A  22      24.887  18.779  22.453  1.00  0.00           H  
ATOM    323  N   ASN A  23      26.566  20.388  20.234  1.00  0.00           N  
ATOM    324  CA  ASN A  23      27.088  20.330  18.873  1.00  0.00           C  
ATOM    325  C   ASN A  23      28.610  20.481  18.879  1.00  0.00           C  
ATOM    326  O   ASN A  23      29.161  21.484  18.418  1.00  0.00           O  
ATOM    327  CB  ASN A  23      26.441  21.442  18.043  1.00  0.00           C  
ATOM    328  CG  ASN A  23      26.696  21.208  16.560  1.00  0.00           C  
ATOM    329  OD1 ASN A  23      27.697  20.592  16.190  1.00  0.00           O  
ATOM    330  ND2 ASN A  23      25.851  21.678  15.685  1.00  0.00           N  
ATOM    331  H   ASN A  23      26.412  21.262  20.646  1.00  0.00           H  
ATOM    332  HA  ASN A  23      26.832  19.375  18.440  1.00  0.00           H  
ATOM    333  HB2 ASN A  23      25.377  21.450  18.225  1.00  0.00           H  
ATOM    334  HB3 ASN A  23      26.861  22.393  18.331  1.00  0.00           H  
ATOM    335 HD21 ASN A  23      25.065  22.179  15.988  1.00  0.00           H  
ATOM    336 HD22 ASN A  23      25.999  21.528  14.729  1.00  0.00           H  
ATOM    337  N   ILE A  24      29.293  19.456  19.381  1.00  0.00           N  
ATOM    338  CA  ILE A  24      30.743  19.527  19.531  1.00  0.00           C  
ATOM    339  C   ILE A  24      31.420  19.680  18.168  1.00  0.00           C  
ATOM    340  O   ILE A  24      32.406  20.407  18.047  1.00  0.00           O  
ATOM    341  CB  ILE A  24      31.261  18.267  20.240  1.00  0.00           C  
ATOM    342  CG1 ILE A  24      30.568  18.116  21.600  1.00  0.00           C  
ATOM    343  CG2 ILE A  24      32.774  18.381  20.468  1.00  0.00           C  
ATOM    344  CD1 ILE A  24      30.848  16.725  22.180  1.00  0.00           C  
ATOM    345  H   ILE A  24      28.817  18.644  19.654  1.00  0.00           H  
ATOM    346  HA  ILE A  24      30.986  20.388  20.136  1.00  0.00           H  
ATOM    347  HB  ILE A  24      31.054  17.399  19.630  1.00  0.00           H  
ATOM    348 HG12 ILE A  24      30.942  18.868  22.278  1.00  0.00           H  
ATOM    349 HG13 ILE A  24      29.503  18.240  21.480  1.00  0.00           H  
ATOM    350 HG21 ILE A  24      32.972  19.183  21.163  1.00  0.00           H  
ATOM    351 HG22 ILE A  24      33.264  18.589  19.528  1.00  0.00           H  
ATOM    352 HG23 ILE A  24      33.148  17.452  20.872  1.00  0.00           H  
ATOM    353 HD11 ILE A  24      31.826  16.389  21.871  1.00  0.00           H  
ATOM    354 HD12 ILE A  24      30.101  16.031  21.823  1.00  0.00           H  
ATOM    355 HD13 ILE A  24      30.807  16.772  23.258  1.00  0.00           H  
ATOM    356  N   ASP A  25      30.874  19.032  17.138  1.00  0.00           N  
ATOM    357  CA  ASP A  25      31.483  19.097  15.814  1.00  0.00           C  
ATOM    358  C   ASP A  25      31.524  20.535  15.308  1.00  0.00           C  
ATOM    359  O   ASP A  25      32.570  21.020  14.870  1.00  0.00           O  
ATOM    360  CB  ASP A  25      30.690  18.231  14.830  1.00  0.00           C  
ATOM    361  CG  ASP A  25      30.771  16.758  15.224  1.00  0.00           C  
ATOM    362  OD1 ASP A  25      31.774  16.363  15.797  1.00  0.00           O  
ATOM    363  OD2 ASP A  25      29.823  16.042  14.943  1.00  0.00           O  
ATOM    364  H   ASP A  25      30.056  18.509  17.272  1.00  0.00           H  
ATOM    365  HA  ASP A  25      32.492  18.719  15.874  1.00  0.00           H  
ATOM    366  HB2 ASP A  25      29.657  18.545  14.833  1.00  0.00           H  
ATOM    367  HB3 ASP A  25      31.097  18.357  13.838  1.00  0.00           H  
ATOM    368  N   ASP A  26      30.398  21.236  15.418  1.00  0.00           N  
ATOM    369  CA  ASP A  26      30.337  22.623  14.970  1.00  0.00           C  
ATOM    370  C   ASP A  26      31.277  23.499  15.788  1.00  0.00           C  
ATOM    371  O   ASP A  26      31.968  24.356  15.235  1.00  0.00           O  
ATOM    372  CB  ASP A  26      28.906  23.160  15.077  1.00  0.00           C  
ATOM    373  CG  ASP A  26      28.004  22.567  13.990  1.00  0.00           C  
ATOM    374  OD1 ASP A  26      26.948  23.134  13.765  1.00  0.00           O  
ATOM    375  OD2 ASP A  26      28.363  21.554  13.405  1.00  0.00           O  
ATOM    376  H   ASP A  26      29.597  20.813  15.791  1.00  0.00           H  
ATOM    377  HA  ASP A  26      30.642  22.663  13.935  1.00  0.00           H  
ATOM    378  HB2 ASP A  26      28.504  22.904  16.046  1.00  0.00           H  
ATOM    379  HB3 ASP A  26      28.923  24.235  14.973  1.00  0.00           H  
ATOM    380  N   ALA A  27      31.337  23.256  17.096  1.00  0.00           N  
ATOM    381  CA  ALA A  27      32.196  24.059  17.957  1.00  0.00           C  
ATOM    382  C   ALA A  27      33.654  23.932  17.521  1.00  0.00           C  
ATOM    383  O   ALA A  27      34.353  24.934  17.357  1.00  0.00           O  
ATOM    384  CB  ALA A  27      32.053  23.597  19.410  1.00  0.00           C  
ATOM    385  H   ALA A  27      30.769  22.556  17.487  1.00  0.00           H  
ATOM    386  HA  ALA A  27      31.893  25.094  17.890  1.00  0.00           H  
ATOM    387  HB1 ALA A  27      32.780  22.826  19.620  1.00  0.00           H  
ATOM    388  HB2 ALA A  27      31.060  23.204  19.567  1.00  0.00           H  
ATOM    389  HB3 ALA A  27      32.216  24.434  20.071  1.00  0.00           H  
ATOM    390  N   LEU A  28      34.103  22.698  17.293  1.00  0.00           N  
ATOM    391  CA  LEU A  28      35.470  22.476  16.836  1.00  0.00           C  
ATOM    392  C   LEU A  28      35.715  23.168  15.498  1.00  0.00           C  
ATOM    393  O   LEU A  28      36.776  23.758  15.285  1.00  0.00           O  
ATOM    394  CB  LEU A  28      35.739  20.976  16.689  1.00  0.00           C  
ATOM    395  CG  LEU A  28      35.611  20.288  18.051  1.00  0.00           C  
ATOM    396  CD1 LEU A  28      35.700  18.773  17.863  1.00  0.00           C  
ATOM    397  CD2 LEU A  28      36.748  20.750  18.965  1.00  0.00           C  
ATOM    398  H   LEU A  28      33.514  21.931  17.451  1.00  0.00           H  
ATOM    399  HA  LEU A  28      36.153  22.882  17.566  1.00  0.00           H  
ATOM    400  HB2 LEU A  28      35.023  20.549  16.002  1.00  0.00           H  
ATOM    401  HB3 LEU A  28      36.737  20.827  16.306  1.00  0.00           H  
ATOM    402  HG  LEU A  28      34.662  20.542  18.496  1.00  0.00           H  
ATOM    403 HD11 LEU A  28      35.685  18.290  18.828  1.00  0.00           H  
ATOM    404 HD12 LEU A  28      36.619  18.526  17.352  1.00  0.00           H  
ATOM    405 HD13 LEU A  28      34.860  18.432  17.277  1.00  0.00           H  
ATOM    406 HD21 LEU A  28      36.525  21.735  19.348  1.00  0.00           H  
ATOM    407 HD22 LEU A  28      37.671  20.783  18.403  1.00  0.00           H  
ATOM    408 HD23 LEU A  28      36.851  20.058  19.788  1.00  0.00           H  
ATOM    409  N   GLN A  29      34.721  23.127  14.613  1.00  0.00           N  
ATOM    410  CA  GLN A  29      34.865  23.766  13.309  1.00  0.00           C  
ATOM    411  C   GLN A  29      35.100  25.266  13.459  1.00  0.00           C  
ATOM    412  O   GLN A  29      35.998  25.825  12.825  1.00  0.00           O  
ATOM    413  CB  GLN A  29      33.607  23.527  12.472  1.00  0.00           C  
ATOM    414  CG  GLN A  29      33.830  24.053  11.050  1.00  0.00           C  
ATOM    415  CD  GLN A  29      32.609  23.787  10.170  1.00  0.00           C  
ATOM    416  OE1 GLN A  29      31.673  23.093  10.575  1.00  0.00           O  
ATOM    417  NE2 GLN A  29      32.562  24.304   8.973  1.00  0.00           N  
ATOM    418  H   GLN A  29      33.903  22.626  14.821  1.00  0.00           H  
ATOM    419  HA  GLN A  29      35.710  23.329  12.798  1.00  0.00           H  
ATOM    420  HB2 GLN A  29      33.394  22.469  12.436  1.00  0.00           H  
ATOM    421  HB3 GLN A  29      32.774  24.049  12.917  1.00  0.00           H  
ATOM    422  HG2 GLN A  29      34.013  25.116  11.090  1.00  0.00           H  
ATOM    423  HG3 GLN A  29      34.691  23.562  10.621  1.00  0.00           H  
ATOM    424 HE21 GLN A  29      33.305  24.855   8.649  1.00  0.00           H  
ATOM    425 HE22 GLN A  29      31.785  24.141   8.399  1.00  0.00           H  
ATOM    426  N   TYR A  30      34.319  25.910  14.325  1.00  0.00           N  
ATOM    427  CA  TYR A  30      34.496  27.338  14.559  1.00  0.00           C  
ATOM    428  C   TYR A  30      35.892  27.635  15.094  1.00  0.00           C  
ATOM    429  O   TYR A  30      36.539  28.586  14.652  1.00  0.00           O  
ATOM    430  CB  TYR A  30      33.455  27.847  15.559  1.00  0.00           C  
ATOM    431  CG  TYR A  30      32.042  27.834  15.026  1.00  0.00           C  
ATOM    432  CD1 TYR A  30      31.076  27.011  15.615  1.00  0.00           C  
ATOM    433  CD2 TYR A  30      31.699  28.650  13.941  1.00  0.00           C  
ATOM    434  CE1 TYR A  30      29.767  27.003  15.120  1.00  0.00           C  
ATOM    435  CE2 TYR A  30      30.390  28.641  13.446  1.00  0.00           C  
ATOM    436  CZ  TYR A  30      29.423  27.817  14.035  1.00  0.00           C  
ATOM    437  OH  TYR A  30      28.133  27.809  13.547  1.00  0.00           O  
ATOM    438  H   TYR A  30      33.598  25.428  14.780  1.00  0.00           H  
ATOM    439  HA  TYR A  30      34.363  27.863  13.625  1.00  0.00           H  
ATOM    440  HB2 TYR A  30      33.491  27.226  16.441  1.00  0.00           H  
ATOM    441  HB3 TYR A  30      33.715  28.857  15.841  1.00  0.00           H  
ATOM    442  HD1 TYR A  30      31.341  26.382  16.452  1.00  0.00           H  
ATOM    443  HD2 TYR A  30      32.444  29.285  13.486  1.00  0.00           H  
ATOM    444  HE1 TYR A  30      29.021  26.367  15.575  1.00  0.00           H  
ATOM    445  HE2 TYR A  30      30.125  29.271  12.609  1.00  0.00           H  
ATOM    446  HH  TYR A  30      28.163  27.557  12.684  1.00  0.00           H  
ATOM    447  N   TYR A  31      36.373  26.802  16.017  1.00  0.00           N  
ATOM    448  CA  TYR A  31      37.705  27.010  16.574  1.00  0.00           C  
ATOM    449  C   TYR A  31      38.777  26.906  15.493  1.00  0.00           C  
ATOM    450  O   TYR A  31      39.709  27.710  15.458  1.00  0.00           O  
ATOM    451  CB  TYR A  31      37.986  25.985  17.675  1.00  0.00           C  
ATOM    452  CG  TYR A  31      37.068  26.111  18.870  1.00  0.00           C  
ATOM    453  CD1 TYR A  31      36.768  27.374  19.397  1.00  0.00           C  
ATOM    454  CD2 TYR A  31      36.519  24.963  19.454  1.00  0.00           C  
ATOM    455  CE1 TYR A  31      35.920  27.488  20.505  1.00  0.00           C  
ATOM    456  CE2 TYR A  31      35.670  25.077  20.561  1.00  0.00           C  
ATOM    457  CZ  TYR A  31      35.370  26.339  21.087  1.00  0.00           C  
ATOM    458  OH  TYR A  31      34.535  26.451  22.180  1.00  0.00           O  
ATOM    459  H   TYR A  31      35.814  26.067  16.349  1.00  0.00           H  
ATOM    460  HA  TYR A  31      37.748  27.998  17.007  1.00  0.00           H  
ATOM    461  HB2 TYR A  31      37.873  24.995  17.263  1.00  0.00           H  
ATOM    462  HB3 TYR A  31      39.009  26.105  18.004  1.00  0.00           H  
ATOM    463  HD1 TYR A  31      37.190  28.261  18.947  1.00  0.00           H  
ATOM    464  HD2 TYR A  31      36.751  23.989  19.050  1.00  0.00           H  
ATOM    465  HE1 TYR A  31      35.689  28.462  20.911  1.00  0.00           H  
ATOM    466  HE2 TYR A  31      35.247  24.191  21.011  1.00  0.00           H  
ATOM    467  HH  TYR A  31      34.833  25.889  22.817  1.00  0.00           H  
ATOM    468  N   ALA A  32      38.610  25.959  14.572  1.00  0.00           N  
ATOM    469  CA  ALA A  32      39.576  25.796  13.490  1.00  0.00           C  
ATOM    470  C   ALA A  32      39.608  27.040  12.611  1.00  0.00           C  
ATOM    471  O   ALA A  32      40.680  27.548  12.270  1.00  0.00           O  
ATOM    472  CB  ALA A  32      39.209  24.578  12.639  1.00  0.00           C  
ATOM    473  H   ALA A  32      37.853  25.340  14.644  1.00  0.00           H  
ATOM    474  HA  ALA A  32      40.557  25.642  13.915  1.00  0.00           H  
ATOM    475  HB1 ALA A  32      39.103  23.713  13.277  1.00  0.00           H  
ATOM    476  HB2 ALA A  32      39.989  24.397  11.914  1.00  0.00           H  
ATOM    477  HB3 ALA A  32      38.277  24.764  12.127  1.00  0.00           H  
ATOM    478  N   ALA A  33      38.426  27.559  12.286  1.00  0.00           N  
ATOM    479  CA  ALA A  33      38.345  28.768  11.476  1.00  0.00           C  
ATOM    480  C   ALA A  33      38.984  29.950  12.198  1.00  0.00           C  
ATOM    481  O   ALA A  33      39.679  30.758  11.582  1.00  0.00           O  
ATOM    482  CB  ALA A  33      36.882  29.088  11.165  1.00  0.00           C  
ATOM    483  H   ALA A  33      37.603  27.107  12.570  1.00  0.00           H  
ATOM    484  HA  ALA A  33      38.868  28.602  10.546  1.00  0.00           H  
ATOM    485  HB1 ALA A  33      36.458  29.658  11.980  1.00  0.00           H  
ATOM    486  HB2 ALA A  33      36.330  28.168  11.045  1.00  0.00           H  
ATOM    487  HB3 ALA A  33      36.825  29.666  10.254  1.00  0.00           H  
ATOM    488  N   ALA A  34      38.784  30.028  13.512  1.00  0.00           N  
ATOM    489  CA  ALA A  34      39.350  31.123  14.290  1.00  0.00           C  
ATOM    490  C   ALA A  34      40.877  31.119  14.211  1.00  0.00           C  
ATOM    491  O   ALA A  34      41.491  32.161  13.972  1.00  0.00           O  
ATOM    492  CB  ALA A  34      38.889  30.999  15.747  1.00  0.00           C  
ATOM    493  H   ALA A  34      38.218  29.363  13.956  1.00  0.00           H  
ATOM    494  HA  ALA A  34      38.984  32.058  13.891  1.00  0.00           H  
ATOM    495  HB1 ALA A  34      38.617  29.973  15.948  1.00  0.00           H  
ATOM    496  HB2 ALA A  34      38.029  31.633  15.905  1.00  0.00           H  
ATOM    497  HB3 ALA A  34      39.681  31.297  16.419  1.00  0.00           H  
ATOM    498  N   ILE A  35      41.483  29.942  14.362  1.00  0.00           N  
ATOM    499  CA  ILE A  35      42.938  29.849  14.296  1.00  0.00           C  
ATOM    500  C   ILE A  35      43.442  30.294  12.925  1.00  0.00           C  
ATOM    501  O   ILE A  35      44.388  31.080  12.835  1.00  0.00           O  
ATOM    502  CB  ILE A  35      43.385  28.411  14.595  1.00  0.00           C  
ATOM    503  CG1 ILE A  35      42.901  28.015  15.991  1.00  0.00           C  
ATOM    504  CG2 ILE A  35      44.913  28.305  14.558  1.00  0.00           C  
ATOM    505  CD1 ILE A  35      43.107  26.514  16.199  1.00  0.00           C  
ATOM    506  H   ILE A  35      40.950  29.141  14.552  1.00  0.00           H  
ATOM    507  HA  ILE A  35      43.359  30.503  15.046  1.00  0.00           H  
ATOM    508  HB  ILE A  35      42.958  27.741  13.861  1.00  0.00           H  
ATOM    509 HG12 ILE A  35      43.464  28.563  16.733  1.00  0.00           H  
ATOM    510 HG13 ILE A  35      41.853  28.250  16.091  1.00  0.00           H  
ATOM    511 HG21 ILE A  35      45.335  28.897  15.357  1.00  0.00           H  
ATOM    512 HG22 ILE A  35      45.277  28.670  13.609  1.00  0.00           H  
ATOM    513 HG23 ILE A  35      45.205  27.272  14.683  1.00  0.00           H  
ATOM    514 HD11 ILE A  35      44.163  26.289  16.173  1.00  0.00           H  
ATOM    515 HD12 ILE A  35      42.603  25.969  15.414  1.00  0.00           H  
ATOM    516 HD13 ILE A  35      42.701  26.224  17.156  1.00  0.00           H  
ATOM    517  N   THR A  36      42.797  29.817  11.861  1.00  0.00           N  
ATOM    518  CA  THR A  36      43.220  30.191  10.515  1.00  0.00           C  
ATOM    519  C   THR A  36      43.108  31.699  10.307  1.00  0.00           C  
ATOM    520  O   THR A  36      44.018  32.333   9.768  1.00  0.00           O  
ATOM    521  CB  THR A  36      42.361  29.467   9.477  1.00  0.00           C  
ATOM    522  OG1 THR A  36      42.293  28.084   9.793  1.00  0.00           O  
ATOM    523  CG2 THR A  36      42.990  29.641   8.094  1.00  0.00           C  
ATOM    524  H   THR A  36      42.052  29.188  11.983  1.00  0.00           H  
ATOM    525  HA  THR A  36      44.250  29.895  10.378  1.00  0.00           H  
ATOM    526  HB  THR A  36      41.366  29.888   9.471  1.00  0.00           H  
ATOM    527  HG1 THR A  36      41.774  27.682   9.177  1.00  0.00           H  
ATOM    528 HG21 THR A  36      44.065  29.573   8.176  1.00  0.00           H  
ATOM    529 HG22 THR A  36      42.719  30.606   7.695  1.00  0.00           H  
ATOM    530 HG23 THR A  36      42.630  28.864   7.434  1.00  0.00           H  
ATOM    531  N   LEU A  37      42.008  32.282  10.775  1.00  0.00           N  
ATOM    532  CA  LEU A  37      41.802  33.720  10.632  1.00  0.00           C  
ATOM    533  C   LEU A  37      42.887  34.516  11.350  1.00  0.00           C  
ATOM    534  O   LEU A  37      43.275  35.592  10.892  1.00  0.00           O  
ATOM    535  CB  LEU A  37      40.425  34.102  11.176  1.00  0.00           C  
ATOM    536  CG  LEU A  37      39.347  33.513  10.264  1.00  0.00           C  
ATOM    537  CD1 LEU A  37      37.986  33.595  10.957  1.00  0.00           C  
ATOM    538  CD2 LEU A  37      39.303  34.308   8.958  1.00  0.00           C  
ATOM    539  H   LEU A  37      41.315  31.737  11.199  1.00  0.00           H  
ATOM    540  HA  LEU A  37      41.834  33.967   9.582  1.00  0.00           H  
ATOM    541  HB2 LEU A  37      40.311  33.710  12.176  1.00  0.00           H  
ATOM    542  HB3 LEU A  37      40.329  35.177  11.194  1.00  0.00           H  
ATOM    543  HG  LEU A  37      39.580  32.480  10.052  1.00  0.00           H  
ATOM    544 HD11 LEU A  37      37.860  32.738  11.602  1.00  0.00           H  
ATOM    545 HD12 LEU A  37      37.201  33.604  10.214  1.00  0.00           H  
ATOM    546 HD13 LEU A  37      37.933  34.500  11.545  1.00  0.00           H  
ATOM    547 HD21 LEU A  37      39.421  35.359   9.175  1.00  0.00           H  
ATOM    548 HD22 LEU A  37      38.355  34.144   8.469  1.00  0.00           H  
ATOM    549 HD23 LEU A  37      40.104  33.982   8.311  1.00  0.00           H  
ATOM    550  N   ASP A  38      43.343  34.011  12.493  1.00  0.00           N  
ATOM    551  CA  ASP A  38      44.459  34.640  13.192  1.00  0.00           C  
ATOM    552  C   ASP A  38      45.733  34.562  12.357  1.00  0.00           C  
ATOM    553  O   ASP A  38      46.444  35.554  12.197  1.00  0.00           O  
ATOM    554  CB  ASP A  38      44.687  33.946  14.537  1.00  0.00           C  
ATOM    555  CG  ASP A  38      45.713  34.714  15.368  1.00  0.00           C  
ATOM    556  OD1 ASP A  38      46.413  34.077  16.137  1.00  0.00           O  
ATOM    557  OD2 ASP A  38      45.779  35.925  15.233  1.00  0.00           O  
ATOM    558  H   ASP A  38      42.897  33.235  12.893  1.00  0.00           H  
ATOM    559  HA  ASP A  38      44.219  35.677  13.371  1.00  0.00           H  
ATOM    560  HB2 ASP A  38      43.752  33.901  15.078  1.00  0.00           H  
ATOM    561  HB3 ASP A  38      45.048  32.943  14.364  1.00  0.00           H  
ATOM    562  N   LYS A  39      46.015  33.375  11.823  1.00  0.00           N  
ATOM    563  CA  LYS A  39      47.208  33.179  11.004  1.00  0.00           C  
ATOM    564  C   LYS A  39      47.210  34.080   9.767  1.00  0.00           C  
ATOM    565  O   LYS A  39      48.275  34.475   9.291  1.00  0.00           O  
ATOM    566  CB  LYS A  39      47.293  31.713  10.566  1.00  0.00           C  
ATOM    567  CG  LYS A  39      48.620  31.460   9.848  1.00  0.00           C  
ATOM    568  CD  LYS A  39      48.659  30.018   9.339  1.00  0.00           C  
ATOM    569  CE  LYS A  39      50.041  29.718   8.755  1.00  0.00           C  
ATOM    570  NZ  LYS A  39      51.026  29.569   9.864  1.00  0.00           N  
ATOM    571  H   LYS A  39      45.425  32.614  12.008  1.00  0.00           H  
ATOM    572  HA  LYS A  39      48.077  33.408  11.600  1.00  0.00           H  
ATOM    573  HB2 LYS A  39      47.227  31.076  11.436  1.00  0.00           H  
ATOM    574  HB3 LYS A  39      46.476  31.492   9.896  1.00  0.00           H  
ATOM    575  HG2 LYS A  39      48.713  32.141   9.014  1.00  0.00           H  
ATOM    576  HG3 LYS A  39      49.439  31.619  10.535  1.00  0.00           H  
ATOM    577  HD2 LYS A  39      48.459  29.343  10.158  1.00  0.00           H  
ATOM    578  HD3 LYS A  39      47.912  29.887   8.571  1.00  0.00           H  
ATOM    579  HE2 LYS A  39      50.000  28.802   8.185  1.00  0.00           H  
ATOM    580  HE3 LYS A  39      50.344  30.531   8.112  1.00  0.00           H  
ATOM    581  HZ1 LYS A  39      51.263  30.506  10.246  1.00  0.00           H  
ATOM    582  HZ2 LYS A  39      51.889  29.113   9.501  1.00  0.00           H  
ATOM    583  HZ3 LYS A  39      50.614  28.984  10.618  1.00  0.00           H  
ATOM    584  N   TYR A  40      46.027  34.406   9.248  1.00  0.00           N  
ATOM    585  CA  TYR A  40      45.935  35.264   8.071  1.00  0.00           C  
ATOM    586  C   TYR A  40      46.626  36.610   8.347  1.00  0.00           C  
ATOM    587  O   TYR A  40      46.343  37.226   9.377  1.00  0.00           O  
ATOM    588  CB  TYR A  40      44.454  35.484   7.751  1.00  0.00           C  
ATOM    589  CG  TYR A  40      44.157  35.697   6.285  1.00  0.00           C  
ATOM    590  CD1 TYR A  40      44.291  34.636   5.381  1.00  0.00           C  
ATOM    591  CD2 TYR A  40      43.720  36.947   5.836  1.00  0.00           C  
ATOM    592  CE1 TYR A  40      43.991  34.828   4.027  1.00  0.00           C  
ATOM    593  CE2 TYR A  40      43.421  37.140   4.483  1.00  0.00           C  
ATOM    594  CZ  TYR A  40      43.555  36.081   3.578  1.00  0.00           C  
ATOM    595  OH  TYR A  40      43.258  36.272   2.244  1.00  0.00           O  
ATOM    596  H   TYR A  40      45.212  34.016   9.628  1.00  0.00           H  
ATOM    597  HA  TYR A  40      46.398  34.751   7.243  1.00  0.00           H  
ATOM    598  HB2 TYR A  40      43.896  34.622   8.082  1.00  0.00           H  
ATOM    599  HB3 TYR A  40      44.109  36.345   8.305  1.00  0.00           H  
ATOM    600  HD1 TYR A  40      44.629  33.670   5.727  1.00  0.00           H  
ATOM    601  HD2 TYR A  40      43.616  37.765   6.534  1.00  0.00           H  
ATOM    602  HE1 TYR A  40      44.093  34.011   3.330  1.00  0.00           H  
ATOM    603  HE2 TYR A  40      43.080  38.104   4.140  1.00  0.00           H  
ATOM    604  HH  TYR A  40      42.681  35.629   1.992  1.00  0.00           H  
ATOM    605  N   PRO A  41      47.505  37.091   7.486  1.00  0.00           N  
ATOM    606  CA  PRO A  41      48.265  38.347   7.766  1.00  0.00           C  
ATOM    607  C   PRO A  41      47.526  39.630   7.393  1.00  0.00           C  
ATOM    608  O   PRO A  41      48.142  40.697   7.346  1.00  0.00           O  
ATOM    609  CB  PRO A  41      49.524  38.182   6.916  1.00  0.00           C  
ATOM    610  CG  PRO A  41      49.103  37.372   5.736  1.00  0.00           C  
ATOM    611  CD  PRO A  41      47.868  36.568   6.154  1.00  0.00           C  
ATOM    612  HA  PRO A  41      48.549  38.378   8.806  1.00  0.00           H  
ATOM    613  HB2 PRO A  41      49.889  39.150   6.601  1.00  0.00           H  
ATOM    614  HB3 PRO A  41      50.285  37.654   7.470  1.00  0.00           H  
ATOM    615  HG2 PRO A  41      48.860  38.027   4.910  1.00  0.00           H  
ATOM    616  HG3 PRO A  41      49.892  36.694   5.452  1.00  0.00           H  
ATOM    617  HD2 PRO A  41      47.063  36.727   5.451  1.00  0.00           H  
ATOM    618  HD3 PRO A  41      48.107  35.518   6.223  1.00  0.00           H  
ATOM    619  N   HIS A  42      46.222  39.544   7.135  1.00  0.00           N  
ATOM    620  CA  HIS A  42      45.472  40.721   6.701  1.00  0.00           C  
ATOM    621  C   HIS A  42      44.052  40.731   7.257  1.00  0.00           C  
ATOM    622  O   HIS A  42      43.465  39.679   7.507  1.00  0.00           O  
ATOM    623  CB  HIS A  42      45.414  40.765   5.173  1.00  0.00           C  
ATOM    624  CG  HIS A  42      46.758  40.969   4.528  1.00  0.00           C  
ATOM    625  ND1 HIS A  42      47.537  39.909   4.093  1.00  0.00           N  
ATOM    626  CD2 HIS A  42      47.474  42.104   4.238  1.00  0.00           C  
ATOM    627  CE1 HIS A  42      48.665  40.421   3.572  1.00  0.00           C  
ATOM    628  NE2 HIS A  42      48.680  41.755   3.634  1.00  0.00           N  
ATOM    629  H   HIS A  42      45.763  38.685   7.237  1.00  0.00           H  
ATOM    630  HA  HIS A  42      45.983  41.606   7.047  1.00  0.00           H  
ATOM    631  HB2 HIS A  42      45.002  39.834   4.814  1.00  0.00           H  
ATOM    632  HB3 HIS A  42      44.755  41.569   4.876  1.00  0.00           H  
ATOM    633  HD1 HIS A  42      47.308  38.958   4.155  1.00  0.00           H  
ATOM    634  HD2 HIS A  42      47.152  43.114   4.447  1.00  0.00           H  
ATOM    635  HE1 HIS A  42      49.463  39.827   3.152  1.00  0.00           H  
ATOM    636  N   LYS A  43      43.515  41.928   7.482  1.00  0.00           N  
ATOM    637  CA  LYS A  43      42.100  42.054   7.808  1.00  0.00           C  
ATOM    638  C   LYS A  43      41.269  41.578   6.622  1.00  0.00           C  
ATOM    639  O   LYS A  43      41.529  41.973   5.485  1.00  0.00           O  
ATOM    640  CB  LYS A  43      41.751  43.515   8.102  1.00  0.00           C  
ATOM    641  CG  LYS A  43      40.314  43.601   8.622  1.00  0.00           C  
ATOM    642  CD  LYS A  43      39.936  45.067   8.837  1.00  0.00           C  
ATOM    643  CE  LYS A  43      38.560  45.148   9.501  1.00  0.00           C  
ATOM    644  NZ  LYS A  43      37.500  44.954   8.471  1.00  0.00           N  
ATOM    645  H   LYS A  43      44.076  42.731   7.437  1.00  0.00           H  
ATOM    646  HA  LYS A  43      41.874  41.449   8.673  1.00  0.00           H  
ATOM    647  HB2 LYS A  43      42.428  43.908   8.844  1.00  0.00           H  
ATOM    648  HB3 LYS A  43      41.835  44.094   7.196  1.00  0.00           H  
ATOM    649  HG2 LYS A  43      39.644  43.157   7.899  1.00  0.00           H  
ATOM    650  HG3 LYS A  43      40.237  43.072   9.559  1.00  0.00           H  
ATOM    651  HD2 LYS A  43      40.672  45.539   9.473  1.00  0.00           H  
ATOM    652  HD3 LYS A  43      39.903  45.575   7.885  1.00  0.00           H  
ATOM    653  HE2 LYS A  43      38.477  44.379  10.253  1.00  0.00           H  
ATOM    654  HE3 LYS A  43      38.439  46.118   9.962  1.00  0.00           H  
ATOM    655  HZ1 LYS A  43      37.836  44.285   7.749  1.00  0.00           H  
ATOM    656  HZ2 LYS A  43      37.280  45.867   8.024  1.00  0.00           H  
ATOM    657  HZ3 LYS A  43      36.644  44.572   8.922  1.00  0.00           H  
ATOM    658  N   ILE A  44      40.276  40.734   6.883  1.00  0.00           N  
ATOM    659  CA  ILE A  44      39.382  40.288   5.817  1.00  0.00           C  
ATOM    660  C   ILE A  44      38.175  41.219   5.714  1.00  0.00           C  
ATOM    661  O   ILE A  44      37.541  41.547   6.718  1.00  0.00           O  
ATOM    662  CB  ILE A  44      38.966  38.831   6.061  1.00  0.00           C  
ATOM    663  CG1 ILE A  44      40.232  37.968   6.062  1.00  0.00           C  
ATOM    664  CG2 ILE A  44      38.024  38.354   4.951  1.00  0.00           C  
ATOM    665  CD1 ILE A  44      39.892  36.519   6.415  1.00  0.00           C  
ATOM    666  H   ILE A  44      40.157  40.397   7.799  1.00  0.00           H  
ATOM    667  HA  ILE A  44      39.921  40.333   4.882  1.00  0.00           H  
ATOM    668  HB  ILE A  44      38.471  38.750   7.018  1.00  0.00           H  
ATOM    669 HG12 ILE A  44      40.685  37.998   5.081  1.00  0.00           H  
ATOM    670 HG13 ILE A  44      40.929  38.357   6.788  1.00  0.00           H  
ATOM    671 HG21 ILE A  44      37.767  37.317   5.112  1.00  0.00           H  
ATOM    672 HG22 ILE A  44      38.512  38.458   3.993  1.00  0.00           H  
ATOM    673 HG23 ILE A  44      37.125  38.950   4.964  1.00  0.00           H  
ATOM    674 HD11 ILE A  44      39.189  36.128   5.695  1.00  0.00           H  
ATOM    675 HD12 ILE A  44      39.458  36.482   7.403  1.00  0.00           H  
ATOM    676 HD13 ILE A  44      40.796  35.927   6.394  1.00  0.00           H  
ATOM    677  N   LYS A  45      37.867  41.642   4.491  1.00  0.00           N  
ATOM    678  CA  LYS A  45      36.794  42.609   4.265  1.00  0.00           C  
ATOM    679  C   LYS A  45      35.407  41.967   4.196  1.00  0.00           C  
ATOM    680  O   LYS A  45      34.404  42.661   4.363  1.00  0.00           O  
ATOM    681  CB  LYS A  45      37.058  43.371   2.965  1.00  0.00           C  
ATOM    682  CG  LYS A  45      38.347  44.185   3.100  1.00  0.00           C  
ATOM    683  CD  LYS A  45      38.554  45.025   1.838  1.00  0.00           C  
ATOM    684  CE  LYS A  45      39.902  45.745   1.915  1.00  0.00           C  
ATOM    685  NZ  LYS A  45      40.383  46.046   0.536  1.00  0.00           N  
ATOM    686  H   LYS A  45      38.370  41.298   3.724  1.00  0.00           H  
ATOM    687  HA  LYS A  45      36.797  43.319   5.078  1.00  0.00           H  
ATOM    688  HB2 LYS A  45      37.159  42.667   2.151  1.00  0.00           H  
ATOM    689  HB3 LYS A  45      36.233  44.039   2.764  1.00  0.00           H  
ATOM    690  HG2 LYS A  45      38.273  44.835   3.960  1.00  0.00           H  
ATOM    691  HG3 LYS A  45      39.184  43.516   3.225  1.00  0.00           H  
ATOM    692  HD2 LYS A  45      38.538  44.381   0.970  1.00  0.00           H  
ATOM    693  HD3 LYS A  45      37.763  45.755   1.758  1.00  0.00           H  
ATOM    694  HE2 LYS A  45      39.787  46.668   2.465  1.00  0.00           H  
ATOM    695  HE3 LYS A  45      40.620  45.115   2.417  1.00  0.00           H  
ATOM    696  HZ1 LYS A  45      41.089  45.337   0.254  1.00  0.00           H  
ATOM    697  HZ2 LYS A  45      40.812  46.993   0.519  1.00  0.00           H  
ATOM    698  HZ3 LYS A  45      39.580  46.015  -0.125  1.00  0.00           H  
ATOM    699  N   SER A  46      35.339  40.662   3.934  1.00  0.00           N  
ATOM    700  CA  SER A  46      34.049  39.982   3.851  1.00  0.00           C  
ATOM    701  C   SER A  46      34.189  38.494   4.155  1.00  0.00           C  
ATOM    702  O   SER A  46      35.262  37.913   3.997  1.00  0.00           O  
ATOM    703  CB  SER A  46      33.456  40.161   2.454  1.00  0.00           C  
ATOM    704  OG  SER A  46      34.222  39.411   1.521  1.00  0.00           O  
ATOM    705  H   SER A  46      36.164  40.155   3.784  1.00  0.00           H  
ATOM    706  HA  SER A  46      33.376  40.423   4.571  1.00  0.00           H  
ATOM    707  HB2 SER A  46      32.439  39.804   2.441  1.00  0.00           H  
ATOM    708  HB3 SER A  46      33.468  41.211   2.192  1.00  0.00           H  
ATOM    709  HG  SER A  46      35.035  39.792   1.460  1.00  0.00           H  
ATOM    710  N   GLY A  47      33.091  37.887   4.594  1.00  0.00           N  
ATOM    711  CA  GLY A  47      33.073  36.454   4.872  1.00  0.00           C  
ATOM    712  C   GLY A  47      33.342  35.631   3.612  1.00  0.00           C  
ATOM    713  O   GLY A  47      33.966  34.570   3.676  1.00  0.00           O  
ATOM    714  H   GLY A  47      32.270  38.405   4.716  1.00  0.00           H  
ATOM    715  HA2 GLY A  47      33.830  36.229   5.610  1.00  0.00           H  
ATOM    716  HA3 GLY A  47      32.104  36.184   5.266  1.00  0.00           H  
ATOM    717  N   ALA A  48      32.894  36.130   2.459  1.00  0.00           N  
ATOM    718  CA  ALA A  48      33.062  35.393   1.213  1.00  0.00           C  
ATOM    719  C   ALA A  48      34.542  35.131   0.959  1.00  0.00           C  
ATOM    720  O   ALA A  48      34.923  34.032   0.555  1.00  0.00           O  
ATOM    721  CB  ALA A  48      32.473  36.190   0.046  1.00  0.00           C  
ATOM    722  H   ALA A  48      32.446  37.002   2.449  1.00  0.00           H  
ATOM    723  HA  ALA A  48      32.545  34.449   1.288  1.00  0.00           H  
ATOM    724  HB1 ALA A  48      32.879  37.191   0.053  1.00  0.00           H  
ATOM    725  HB2 ALA A  48      31.399  36.238   0.149  1.00  0.00           H  
ATOM    726  HB3 ALA A  48      32.726  35.707  -0.885  1.00  0.00           H  
ATOM    727  N   GLU A  49      35.372  36.143   1.197  1.00  0.00           N  
ATOM    728  CA  GLU A  49      36.815  35.937   1.173  1.00  0.00           C  
ATOM    729  C   GLU A  49      37.237  34.936   2.252  1.00  0.00           C  
ATOM    730  O   GLU A  49      38.073  34.068   2.006  1.00  0.00           O  
ATOM    731  CB  GLU A  49      37.535  37.267   1.401  1.00  0.00           C  
ATOM    732  CG  GLU A  49      39.043  37.078   1.193  1.00  0.00           C  
ATOM    733  CD  GLU A  49      39.829  38.358   1.499  1.00  0.00           C  
ATOM    734  OE1 GLU A  49      41.038  38.324   1.337  1.00  0.00           O  
ATOM    735  OE2 GLU A  49      39.233  39.350   1.890  1.00  0.00           O  
ATOM    736  H   GLU A  49      35.010  37.034   1.388  1.00  0.00           H  
ATOM    737  HA  GLU A  49      37.098  35.549   0.206  1.00  0.00           H  
ATOM    738  HB2 GLU A  49      37.163  38.002   0.701  1.00  0.00           H  
ATOM    739  HB3 GLU A  49      37.356  37.607   2.411  1.00  0.00           H  
ATOM    740  HG2 GLU A  49      39.391  36.289   1.845  1.00  0.00           H  
ATOM    741  HG3 GLU A  49      39.221  36.789   0.168  1.00  0.00           H  
ATOM    742  N   ALA A  50      36.569  34.978   3.405  1.00  0.00           N  
ATOM    743  CA  ALA A  50      36.931  34.103   4.518  1.00  0.00           C  
ATOM    744  C   ALA A  50      36.797  32.630   4.136  1.00  0.00           C  
ATOM    745  O   ALA A  50      37.612  31.801   4.542  1.00  0.00           O  
ATOM    746  CB  ALA A  50      36.035  34.399   5.722  1.00  0.00           C  
ATOM    747  H   ALA A  50      35.826  35.609   3.511  1.00  0.00           H  
ATOM    748  HA  ALA A  50      37.955  34.299   4.794  1.00  0.00           H  
ATOM    749  HB1 ALA A  50      36.535  34.088   6.628  1.00  0.00           H  
ATOM    750  HB2 ALA A  50      35.105  33.860   5.621  1.00  0.00           H  
ATOM    751  HB3 ALA A  50      35.834  35.459   5.769  1.00  0.00           H  
ATOM    752  N   LYS A  51      35.826  32.316   3.285  1.00  0.00           N  
ATOM    753  CA  LYS A  51      35.600  30.934   2.873  1.00  0.00           C  
ATOM    754  C   LYS A  51      36.854  30.322   2.241  1.00  0.00           C  
ATOM    755  O   LYS A  51      37.059  29.112   2.324  1.00  0.00           O  
ATOM    756  CB  LYS A  51      34.461  30.881   1.851  1.00  0.00           C  
ATOM    757  CG  LYS A  51      33.160  31.364   2.495  1.00  0.00           C  
ATOM    758  CD  LYS A  51      32.013  31.211   1.493  1.00  0.00           C  
ATOM    759  CE  LYS A  51      30.735  31.816   2.077  1.00  0.00           C  
ATOM    760  NZ  LYS A  51      29.653  31.775   1.053  1.00  0.00           N  
ATOM    761  H   LYS A  51      35.216  33.022   2.978  1.00  0.00           H  
ATOM    762  HA  LYS A  51      35.320  30.349   3.736  1.00  0.00           H  
ATOM    763  HB2 LYS A  51      34.704  31.516   1.012  1.00  0.00           H  
ATOM    764  HB3 LYS A  51      34.333  29.865   1.508  1.00  0.00           H  
ATOM    765  HG2 LYS A  51      32.953  30.773   3.376  1.00  0.00           H  
ATOM    766  HG3 LYS A  51      33.256  32.404   2.771  1.00  0.00           H  
ATOM    767  HD2 LYS A  51      32.267  31.722   0.576  1.00  0.00           H  
ATOM    768  HD3 LYS A  51      31.850  30.163   1.289  1.00  0.00           H  
ATOM    769  HE2 LYS A  51      30.432  31.250   2.944  1.00  0.00           H  
ATOM    770  HE3 LYS A  51      30.920  32.841   2.363  1.00  0.00           H  
ATOM    771  HZ1 LYS A  51      29.825  30.988   0.397  1.00  0.00           H  
ATOM    772  HZ2 LYS A  51      29.642  32.672   0.524  1.00  0.00           H  
ATOM    773  HZ3 LYS A  51      28.736  31.639   1.522  1.00  0.00           H  
ATOM    774  N   LYS A  52      37.691  31.147   1.613  1.00  0.00           N  
ATOM    775  CA  LYS A  52      38.896  30.646   0.960  1.00  0.00           C  
ATOM    776  C   LYS A  52      39.849  29.955   1.940  1.00  0.00           C  
ATOM    777  O   LYS A  52      40.657  29.121   1.529  1.00  0.00           O  
ATOM    778  CB  LYS A  52      39.627  31.802   0.274  1.00  0.00           C  
ATOM    779  CG  LYS A  52      38.748  32.371  -0.842  1.00  0.00           C  
ATOM    780  CD  LYS A  52      39.519  33.455  -1.599  1.00  0.00           C  
ATOM    781  CE  LYS A  52      38.600  34.107  -2.635  1.00  0.00           C  
ATOM    782  NZ  LYS A  52      38.436  33.190  -3.799  1.00  0.00           N  
ATOM    783  H   LYS A  52      37.522  32.113   1.625  1.00  0.00           H  
ATOM    784  HA  LYS A  52      38.606  29.933   0.202  1.00  0.00           H  
ATOM    785  HB2 LYS A  52      39.837  32.575   0.999  1.00  0.00           H  
ATOM    786  HB3 LYS A  52      40.553  31.443  -0.148  1.00  0.00           H  
ATOM    787  HG2 LYS A  52      38.476  31.578  -1.524  1.00  0.00           H  
ATOM    788  HG3 LYS A  52      37.855  32.801  -0.414  1.00  0.00           H  
ATOM    789  HD2 LYS A  52      39.864  34.204  -0.901  1.00  0.00           H  
ATOM    790  HD3 LYS A  52      40.365  33.012  -2.101  1.00  0.00           H  
ATOM    791  HE2 LYS A  52      37.635  34.300  -2.190  1.00  0.00           H  
ATOM    792  HE3 LYS A  52      39.037  35.037  -2.968  1.00  0.00           H  
ATOM    793  HZ1 LYS A  52      39.094  32.391  -3.707  1.00  0.00           H  
ATOM    794  HZ2 LYS A  52      38.638  33.708  -4.678  1.00  0.00           H  
ATOM    795  HZ3 LYS A  52      37.460  32.832  -3.823  1.00  0.00           H  
ATOM    796  N   LEU A  53      39.764  30.291   3.228  1.00  0.00           N  
ATOM    797  CA  LEU A  53      40.727  29.786   4.201  1.00  0.00           C  
ATOM    798  C   LEU A  53      40.320  28.396   4.709  1.00  0.00           C  
ATOM    799  O   LEU A  53      39.135  28.177   4.985  1.00  0.00           O  
ATOM    800  CB  LEU A  53      40.808  30.755   5.382  1.00  0.00           C  
ATOM    801  CG  LEU A  53      41.653  31.968   4.989  1.00  0.00           C  
ATOM    802  CD1 LEU A  53      41.340  33.134   5.929  1.00  0.00           C  
ATOM    803  CD2 LEU A  53      43.139  31.613   5.092  1.00  0.00           C  
ATOM    804  H   LEU A  53      39.037  30.871   3.533  1.00  0.00           H  
ATOM    805  HA  LEU A  53      41.689  29.749   3.720  1.00  0.00           H  
ATOM    806  HB2 LEU A  53      39.813  31.077   5.650  1.00  0.00           H  
ATOM    807  HB3 LEU A  53      41.264  30.257   6.224  1.00  0.00           H  
ATOM    808  HG  LEU A  53      41.419  32.254   3.974  1.00  0.00           H  
ATOM    809 HD11 LEU A  53      40.271  33.228   6.043  1.00  0.00           H  
ATOM    810 HD12 LEU A  53      41.739  34.048   5.514  1.00  0.00           H  
ATOM    811 HD13 LEU A  53      41.791  32.950   6.894  1.00  0.00           H  
ATOM    812 HD21 LEU A  53      43.285  30.582   4.802  1.00  0.00           H  
ATOM    813 HD22 LEU A  53      43.476  31.753   6.108  1.00  0.00           H  
ATOM    814 HD23 LEU A  53      43.707  32.254   4.433  1.00  0.00           H  
ATOM    815  N   PRO A  54      41.244  27.472   4.896  1.00  0.00           N  
ATOM    816  CA  PRO A  54      40.879  26.099   5.362  1.00  0.00           C  
ATOM    817  C   PRO A  54      40.143  26.133   6.699  1.00  0.00           C  
ATOM    818  O   PRO A  54      40.606  26.749   7.660  1.00  0.00           O  
ATOM    819  CB  PRO A  54      42.215  25.356   5.496  1.00  0.00           C  
ATOM    820  CG  PRO A  54      43.199  26.145   4.703  1.00  0.00           C  
ATOM    821  CD  PRO A  54      42.705  27.589   4.715  1.00  0.00           C  
ATOM    822  HA  PRO A  54      40.270  25.608   4.620  1.00  0.00           H  
ATOM    823  HB2 PRO A  54      42.521  25.309   6.532  1.00  0.00           H  
ATOM    824  HB3 PRO A  54      42.132  24.362   5.085  1.00  0.00           H  
ATOM    825  HG2 PRO A  54      44.177  26.078   5.160  1.00  0.00           H  
ATOM    826  HG3 PRO A  54      43.233  25.786   3.688  1.00  0.00           H  
ATOM    827  HD2 PRO A  54      43.152  28.134   5.536  1.00  0.00           H  
ATOM    828  HD3 PRO A  54      42.925  28.067   3.773  1.00  0.00           H  
ATOM    829  N   GLY A  55      39.000  25.458   6.751  1.00  0.00           N  
ATOM    830  CA  GLY A  55      38.217  25.385   7.982  1.00  0.00           C  
ATOM    831  C   GLY A  55      37.040  26.367   8.010  1.00  0.00           C  
ATOM    832  O   GLY A  55      36.176  26.255   8.882  1.00  0.00           O  
ATOM    833  H   GLY A  55      38.675  25.000   5.948  1.00  0.00           H  
ATOM    834  HA2 GLY A  55      37.831  24.382   8.088  1.00  0.00           H  
ATOM    835  HA3 GLY A  55      38.866  25.597   8.819  1.00  0.00           H  
ATOM    836  N   VAL A  56      36.991  27.322   7.078  1.00  0.00           N  
ATOM    837  CA  VAL A  56      35.878  28.268   7.033  1.00  0.00           C  
ATOM    838  C   VAL A  56      34.680  27.632   6.331  1.00  0.00           C  
ATOM    839  O   VAL A  56      34.825  27.006   5.281  1.00  0.00           O  
ATOM    840  CB  VAL A  56      36.298  29.551   6.303  1.00  0.00           C  
ATOM    841  CG1 VAL A  56      35.154  30.568   6.342  1.00  0.00           C  
ATOM    842  CG2 VAL A  56      37.528  30.155   6.988  1.00  0.00           C  
ATOM    843  H   VAL A  56      37.714  27.400   6.417  1.00  0.00           H  
ATOM    844  HA  VAL A  56      35.595  28.520   8.044  1.00  0.00           H  
ATOM    845  HB  VAL A  56      36.535  29.318   5.274  1.00  0.00           H  
ATOM    846 HG11 VAL A  56      34.377  30.264   5.656  1.00  0.00           H  
ATOM    847 HG12 VAL A  56      35.527  31.541   6.055  1.00  0.00           H  
ATOM    848 HG13 VAL A  56      34.752  30.619   7.344  1.00  0.00           H  
ATOM    849 HG21 VAL A  56      37.452  30.009   8.055  1.00  0.00           H  
ATOM    850 HG22 VAL A  56      37.581  31.212   6.772  1.00  0.00           H  
ATOM    851 HG23 VAL A  56      38.420  29.668   6.620  1.00  0.00           H  
ATOM    852  N   GLY A  57      33.496  27.797   6.917  1.00  0.00           N  
ATOM    853  CA  GLY A  57      32.276  27.241   6.337  1.00  0.00           C  
ATOM    854  C   GLY A  57      31.302  28.350   5.953  1.00  0.00           C  
ATOM    855  O   GLY A  57      31.503  29.514   6.301  1.00  0.00           O  
ATOM    856  H   GLY A  57      33.442  28.303   7.755  1.00  0.00           H  
ATOM    857  HA2 GLY A  57      32.521  26.663   5.458  1.00  0.00           H  
ATOM    858  HA3 GLY A  57      31.801  26.598   7.063  1.00  0.00           H  
ATOM    859  N   THR A  58      30.233  27.982   5.252  1.00  0.00           N  
ATOM    860  CA  THR A  58      29.258  28.968   4.802  1.00  0.00           C  
ATOM    861  C   THR A  58      28.670  29.724   5.989  1.00  0.00           C  
ATOM    862  O   THR A  58      28.567  30.952   5.966  1.00  0.00           O  
ATOM    863  CB  THR A  58      28.136  28.276   4.027  1.00  0.00           C  
ATOM    864  OG1 THR A  58      28.696  27.488   2.987  1.00  0.00           O  
ATOM    865  CG2 THR A  58      27.202  29.329   3.425  1.00  0.00           C  
ATOM    866  H   THR A  58      30.101  27.036   5.035  1.00  0.00           H  
ATOM    867  HA  THR A  58      29.750  29.672   4.148  1.00  0.00           H  
ATOM    868  HB  THR A  58      27.572  27.642   4.695  1.00  0.00           H  
ATOM    869  HG1 THR A  58      28.566  26.622   3.193  1.00  0.00           H  
ATOM    870 HG21 THR A  58      27.744  29.916   2.698  1.00  0.00           H  
ATOM    871 HG22 THR A  58      26.835  29.974   4.208  1.00  0.00           H  
ATOM    872 HG23 THR A  58      26.369  28.839   2.942  1.00  0.00           H  
ATOM    873  N   LYS A  59      28.317  28.992   7.042  1.00  0.00           N  
ATOM    874  CA  LYS A  59      27.720  29.616   8.217  1.00  0.00           C  
ATOM    875  C   LYS A  59      28.682  30.626   8.833  1.00  0.00           C  
ATOM    876  O   LYS A  59      28.286  31.734   9.197  1.00  0.00           O  
ATOM    877  CB  LYS A  59      27.366  28.546   9.252  1.00  0.00           C  
ATOM    878  CG  LYS A  59      26.291  27.618   8.681  1.00  0.00           C  
ATOM    879  CD  LYS A  59      25.859  26.614   9.752  1.00  0.00           C  
ATOM    880  CE  LYS A  59      24.875  25.612   9.146  1.00  0.00           C  
ATOM    881  NZ  LYS A  59      24.703  24.460  10.075  1.00  0.00           N  
ATOM    882  H   LYS A  59      28.460  28.022   7.027  1.00  0.00           H  
ATOM    883  HA  LYS A  59      26.816  30.127   7.922  1.00  0.00           H  
ATOM    884  HB2 LYS A  59      28.249  27.972   9.492  1.00  0.00           H  
ATOM    885  HB3 LYS A  59      26.989  29.021  10.147  1.00  0.00           H  
ATOM    886  HG2 LYS A  59      25.439  28.204   8.370  1.00  0.00           H  
ATOM    887  HG3 LYS A  59      26.692  27.084   7.832  1.00  0.00           H  
ATOM    888  HD2 LYS A  59      26.727  26.089  10.123  1.00  0.00           H  
ATOM    889  HD3 LYS A  59      25.379  27.138  10.564  1.00  0.00           H  
ATOM    890  HE2 LYS A  59      23.921  26.093   8.989  1.00  0.00           H  
ATOM    891  HE3 LYS A  59      25.259  25.257   8.201  1.00  0.00           H  
ATOM    892  HZ1 LYS A  59      24.653  24.808  11.054  1.00  0.00           H  
ATOM    893  HZ2 LYS A  59      25.512  23.813   9.978  1.00  0.00           H  
ATOM    894  HZ3 LYS A  59      23.824  23.956   9.843  1.00  0.00           H  
ATOM    895  N   ILE A  60      29.960  30.263   8.891  1.00  0.00           N  
ATOM    896  CA  ILE A  60      30.960  31.147   9.480  1.00  0.00           C  
ATOM    897  C   ILE A  60      31.086  32.416   8.642  1.00  0.00           C  
ATOM    898  O   ILE A  60      31.115  33.524   9.179  1.00  0.00           O  
ATOM    899  CB  ILE A  60      32.310  30.422   9.581  1.00  0.00           C  
ATOM    900  CG1 ILE A  60      32.141  29.156  10.429  1.00  0.00           C  
ATOM    901  CG2 ILE A  60      33.339  31.339  10.250  1.00  0.00           C  
ATOM    902  CD1 ILE A  60      33.396  28.281  10.350  1.00  0.00           C  
ATOM    903  H   ILE A  60      30.234  29.393   8.534  1.00  0.00           H  
ATOM    904  HA  ILE A  60      30.638  31.419  10.475  1.00  0.00           H  
ATOM    905  HB  ILE A  60      32.652  30.155   8.592  1.00  0.00           H  
ATOM    906 HG12 ILE A  60      31.967  29.439  11.457  1.00  0.00           H  
ATOM    907 HG13 ILE A  60      31.293  28.594  10.067  1.00  0.00           H  
ATOM    908 HG21 ILE A  60      34.314  30.876  10.212  1.00  0.00           H  
ATOM    909 HG22 ILE A  60      33.059  31.502  11.280  1.00  0.00           H  
ATOM    910 HG23 ILE A  60      33.370  32.286   9.731  1.00  0.00           H  
ATOM    911 HD11 ILE A  60      33.525  27.755  11.285  1.00  0.00           H  
ATOM    912 HD12 ILE A  60      34.265  28.896  10.162  1.00  0.00           H  
ATOM    913 HD13 ILE A  60      33.284  27.565   9.550  1.00  0.00           H  
ATOM    914  N   ALA A  61      31.103  32.256   7.322  1.00  0.00           N  
ATOM    915  CA  ALA A  61      31.197  33.406   6.430  1.00  0.00           C  
ATOM    916  C   ALA A  61      30.027  34.357   6.663  1.00  0.00           C  
ATOM    917  O   ALA A  61      30.208  35.574   6.721  1.00  0.00           O  
ATOM    918  CB  ALA A  61      31.199  32.940   4.974  1.00  0.00           C  
ATOM    919  H   ALA A  61      31.077  31.352   6.945  1.00  0.00           H  
ATOM    920  HA  ALA A  61      32.120  33.930   6.631  1.00  0.00           H  
ATOM    921  HB1 ALA A  61      30.550  32.083   4.869  1.00  0.00           H  
ATOM    922  HB2 ALA A  61      32.204  32.668   4.685  1.00  0.00           H  
ATOM    923  HB3 ALA A  61      30.847  33.739   4.339  1.00  0.00           H  
ATOM    924  N   GLU A  62      28.830  33.798   6.825  1.00  0.00           N  
ATOM    925  CA  GLU A  62      27.650  34.624   7.062  1.00  0.00           C  
ATOM    926  C   GLU A  62      27.792  35.411   8.363  1.00  0.00           C  
ATOM    927  O   GLU A  62      27.447  36.592   8.418  1.00  0.00           O  
ATOM    928  CB  GLU A  62      26.401  33.743   7.131  1.00  0.00           C  
ATOM    929  CG  GLU A  62      25.151  34.631   7.189  1.00  0.00           C  
ATOM    930  CD  GLU A  62      23.869  33.807   7.351  1.00  0.00           C  
ATOM    931  OE1 GLU A  62      23.945  32.590   7.448  1.00  0.00           O  
ATOM    932  OE2 GLU A  62      22.812  34.416   7.377  1.00  0.00           O  
ATOM    933  H   GLU A  62      28.734  32.825   6.751  1.00  0.00           H  
ATOM    934  HA  GLU A  62      27.540  35.318   6.243  1.00  0.00           H  
ATOM    935  HB2 GLU A  62      26.357  33.112   6.255  1.00  0.00           H  
ATOM    936  HB3 GLU A  62      26.442  33.128   8.017  1.00  0.00           H  
ATOM    937  HG2 GLU A  62      25.239  35.309   8.024  1.00  0.00           H  
ATOM    938  HG3 GLU A  62      25.089  35.206   6.276  1.00  0.00           H  
ATOM    939  N   LYS A  63      28.330  34.770   9.400  1.00  0.00           N  
ATOM    940  CA  LYS A  63      28.564  35.466  10.663  1.00  0.00           C  
ATOM    941  C   LYS A  63      29.524  36.638  10.468  1.00  0.00           C  
ATOM    942  O   LYS A  63      29.309  37.721  11.013  1.00  0.00           O  
ATOM    943  CB  LYS A  63      29.131  34.501  11.705  1.00  0.00           C  
ATOM    944  CG  LYS A  63      28.082  33.441  12.046  1.00  0.00           C  
ATOM    945  CD  LYS A  63      28.611  32.536  13.161  1.00  0.00           C  
ATOM    946  CE  LYS A  63      27.611  31.407  13.419  1.00  0.00           C  
ATOM    947  NZ  LYS A  63      27.613  30.469  12.261  1.00  0.00           N  
ATOM    948  H   LYS A  63      28.534  33.813   9.327  1.00  0.00           H  
ATOM    949  HA  LYS A  63      27.621  35.849  11.025  1.00  0.00           H  
ATOM    950  HB2 LYS A  63      30.014  34.021  11.307  1.00  0.00           H  
ATOM    951  HB3 LYS A  63      29.390  35.048  12.600  1.00  0.00           H  
ATOM    952  HG2 LYS A  63      27.175  33.928  12.375  1.00  0.00           H  
ATOM    953  HG3 LYS A  63      27.873  32.845  11.171  1.00  0.00           H  
ATOM    954  HD2 LYS A  63      29.561  32.118  12.865  1.00  0.00           H  
ATOM    955  HD3 LYS A  63      28.736  33.114  14.065  1.00  0.00           H  
ATOM    956  HE2 LYS A  63      27.895  30.874  14.314  1.00  0.00           H  
ATOM    957  HE3 LYS A  63      26.623  31.823  13.544  1.00  0.00           H  
ATOM    958  HZ1 LYS A  63      27.021  30.856  11.499  1.00  0.00           H  
ATOM    959  HZ2 LYS A  63      27.234  29.548  12.561  1.00  0.00           H  
ATOM    960  HZ3 LYS A  63      28.585  30.348  11.914  1.00  0.00           H  
ATOM    961  N   ILE A  64      30.563  36.432   9.662  1.00  0.00           N  
ATOM    962  CA  ILE A  64      31.505  37.508   9.366  1.00  0.00           C  
ATOM    963  C   ILE A  64      30.779  38.667   8.682  1.00  0.00           C  
ATOM    964  O   ILE A  64      30.966  39.828   9.049  1.00  0.00           O  
ATOM    965  CB  ILE A  64      32.638  36.974   8.478  1.00  0.00           C  
ATOM    966  CG1 ILE A  64      33.382  35.868   9.228  1.00  0.00           C  
ATOM    967  CG2 ILE A  64      33.635  38.086   8.131  1.00  0.00           C  
ATOM    968  CD1 ILE A  64      34.344  35.158   8.274  1.00  0.00           C  
ATOM    969  H   ILE A  64      30.716  35.537   9.292  1.00  0.00           H  
ATOM    970  HA  ILE A  64      31.927  37.863  10.295  1.00  0.00           H  
ATOM    971  HB  ILE A  64      32.219  36.570   7.567  1.00  0.00           H  
ATOM    972 HG12 ILE A  64      33.941  36.303  10.044  1.00  0.00           H  
ATOM    973 HG13 ILE A  64      32.673  35.156   9.619  1.00  0.00           H  
ATOM    974 HG21 ILE A  64      34.159  38.391   9.024  1.00  0.00           H  
ATOM    975 HG22 ILE A  64      33.103  38.931   7.718  1.00  0.00           H  
ATOM    976 HG23 ILE A  64      34.344  37.718   7.403  1.00  0.00           H  
ATOM    977 HD11 ILE A  64      35.180  35.807   8.057  1.00  0.00           H  
ATOM    978 HD12 ILE A  64      33.827  34.916   7.356  1.00  0.00           H  
ATOM    979 HD13 ILE A  64      34.703  34.250   8.735  1.00  0.00           H  
ATOM    980  N   ASP A  65      29.921  38.346   7.717  1.00  0.00           N  
ATOM    981  CA  ASP A  65      29.177  39.381   7.005  1.00  0.00           C  
ATOM    982  C   ASP A  65      28.313  40.184   7.972  1.00  0.00           C  
ATOM    983  O   ASP A  65      28.277  41.413   7.910  1.00  0.00           O  
ATOM    984  CB  ASP A  65      28.285  38.747   5.933  1.00  0.00           C  
ATOM    985  CG  ASP A  65      29.120  38.078   4.841  1.00  0.00           C  
ATOM    986  OD1 ASP A  65      30.273  38.443   4.674  1.00  0.00           O  
ATOM    987  OD2 ASP A  65      28.589  37.199   4.181  1.00  0.00           O  
ATOM    988  H   ASP A  65      29.813  37.406   7.459  1.00  0.00           H  
ATOM    989  HA  ASP A  65      29.878  40.047   6.525  1.00  0.00           H  
ATOM    990  HB2 ASP A  65      27.648  38.007   6.395  1.00  0.00           H  
ATOM    991  HB3 ASP A  65      27.669  39.515   5.487  1.00  0.00           H  
ATOM    992  N   GLU A  66      27.652  39.489   8.893  1.00  0.00           N  
ATOM    993  CA  GLU A  66      26.797  40.163   9.863  1.00  0.00           C  
ATOM    994  C   GLU A  66      27.617  41.100  10.745  1.00  0.00           C  
ATOM    995  O   GLU A  66      27.231  42.250  10.966  1.00  0.00           O  
ATOM    996  CB  GLU A  66      26.085  39.129  10.737  1.00  0.00           C  
ATOM    997  CG  GLU A  66      25.051  39.832  11.625  1.00  0.00           C  
ATOM    998  CD  GLU A  66      24.368  38.856  12.592  1.00  0.00           C  
ATOM    999  OE1 GLU A  66      23.506  39.308  13.326  1.00  0.00           O  
ATOM   1000  OE2 GLU A  66      24.706  37.681  12.596  1.00  0.00           O  
ATOM   1001  H   GLU A  66      27.716  38.512   8.900  1.00  0.00           H  
ATOM   1002  HA  GLU A  66      26.054  40.742   9.332  1.00  0.00           H  
ATOM   1003  HB2 GLU A  66      25.588  38.406  10.105  1.00  0.00           H  
ATOM   1004  HB3 GLU A  66      26.808  38.625  11.361  1.00  0.00           H  
ATOM   1005  HG2 GLU A  66      25.545  40.602  12.197  1.00  0.00           H  
ATOM   1006  HG3 GLU A  66      24.301  40.289  10.996  1.00  0.00           H  
ATOM   1007  N   PHE A  67      28.765  40.623  11.221  1.00  0.00           N  
ATOM   1008  CA  PHE A  67      29.606  41.443  12.085  1.00  0.00           C  
ATOM   1009  C   PHE A  67      30.041  42.717  11.366  1.00  0.00           C  
ATOM   1010  O   PHE A  67      30.049  43.795  11.963  1.00  0.00           O  
ATOM   1011  CB  PHE A  67      30.845  40.653  12.510  1.00  0.00           C  
ATOM   1012  CG  PHE A  67      31.707  41.383  13.512  1.00  0.00           C  
ATOM   1013  CD1 PHE A  67      32.781  42.167  13.074  1.00  0.00           C  
ATOM   1014  CD2 PHE A  67      31.427  41.278  14.879  1.00  0.00           C  
ATOM   1015  CE1 PHE A  67      33.576  42.846  14.005  1.00  0.00           C  
ATOM   1016  CE2 PHE A  67      32.223  41.956  15.810  1.00  0.00           C  
ATOM   1017  CZ  PHE A  67      33.298  42.740  15.374  1.00  0.00           C  
ATOM   1018  H   PHE A  67      29.032  39.704  11.013  1.00  0.00           H  
ATOM   1019  HA  PHE A  67      29.046  41.712  12.968  1.00  0.00           H  
ATOM   1020  HB2 PHE A  67      30.527  39.719  12.947  1.00  0.00           H  
ATOM   1021  HB3 PHE A  67      31.434  40.437  11.629  1.00  0.00           H  
ATOM   1022  HD1 PHE A  67      32.998  42.246  12.018  1.00  0.00           H  
ATOM   1023  HD2 PHE A  67      30.599  40.672  15.217  1.00  0.00           H  
ATOM   1024  HE1 PHE A  67      34.406  43.450  13.668  1.00  0.00           H  
ATOM   1025  HE2 PHE A  67      32.008  41.875  16.866  1.00  0.00           H  
ATOM   1026  HZ  PHE A  67      33.911  43.264  16.091  1.00  0.00           H  
ATOM   1027  N   LEU A  68      30.400  42.596  10.090  1.00  0.00           N  
ATOM   1028  CA  LEU A  68      30.746  43.772   9.298  1.00  0.00           C  
ATOM   1029  C   LEU A  68      29.545  44.702   9.141  1.00  0.00           C  
ATOM   1030  O   LEU A  68      29.691  45.924   9.175  1.00  0.00           O  
ATOM   1031  CB  LEU A  68      31.253  43.350   7.917  1.00  0.00           C  
ATOM   1032  CG  LEU A  68      32.519  42.498   8.054  1.00  0.00           C  
ATOM   1033  CD1 LEU A  68      32.933  41.971   6.677  1.00  0.00           C  
ATOM   1034  CD2 LEU A  68      33.655  43.348   8.630  1.00  0.00           C  
ATOM   1035  H   LEU A  68      30.459  41.704   9.686  1.00  0.00           H  
ATOM   1036  HA  LEU A  68      31.530  44.312   9.807  1.00  0.00           H  
ATOM   1037  HB2 LEU A  68      30.488  42.776   7.415  1.00  0.00           H  
ATOM   1038  HB3 LEU A  68      31.481  44.231   7.334  1.00  0.00           H  
ATOM   1039  HG  LEU A  68      32.321  41.664   8.712  1.00  0.00           H  
ATOM   1040 HD11 LEU A  68      32.711  42.715   5.925  1.00  0.00           H  
ATOM   1041 HD12 LEU A  68      32.386  41.066   6.458  1.00  0.00           H  
ATOM   1042 HD13 LEU A  68      33.993  41.760   6.669  1.00  0.00           H  
ATOM   1043 HD21 LEU A  68      34.597  42.844   8.475  1.00  0.00           H  
ATOM   1044 HD22 LEU A  68      33.494  43.494   9.688  1.00  0.00           H  
ATOM   1045 HD23 LEU A  68      33.674  44.307   8.132  1.00  0.00           H  
ATOM   1046  N   ALA A  69      28.360  44.122   8.968  1.00  0.00           N  
ATOM   1047  CA  ALA A  69      27.142  44.922   8.849  1.00  0.00           C  
ATOM   1048  C   ALA A  69      26.877  45.734  10.116  1.00  0.00           C  
ATOM   1049  O   ALA A  69      26.351  46.845  10.047  1.00  0.00           O  
ATOM   1050  CB  ALA A  69      25.948  44.007   8.573  1.00  0.00           C  
ATOM   1051  H   ALA A  69      28.309  43.148   8.877  1.00  0.00           H  
ATOM   1052  HA  ALA A  69      27.254  45.601   8.018  1.00  0.00           H  
ATOM   1053  HB1 ALA A  69      25.116  44.597   8.219  1.00  0.00           H  
ATOM   1054  HB2 ALA A  69      25.667  43.497   9.483  1.00  0.00           H  
ATOM   1055  HB3 ALA A  69      26.217  43.279   7.821  1.00  0.00           H  
ATOM   1056  N   THR A  70      27.240  45.181  11.270  1.00  0.00           N  
ATOM   1057  CA  THR A  70      27.109  45.906  12.532  1.00  0.00           C  
ATOM   1058  C   THR A  70      28.186  46.986  12.693  1.00  0.00           C  
ATOM   1059  O   THR A  70      27.985  47.954  13.429  1.00  0.00           O  
ATOM   1060  CB  THR A  70      27.198  44.922  13.701  1.00  0.00           C  
ATOM   1061  OG1 THR A  70      26.263  43.872  13.502  1.00  0.00           O  
ATOM   1062  CG2 THR A  70      26.879  45.646  15.011  1.00  0.00           C  
ATOM   1063  H   THR A  70      27.554  44.252  11.276  1.00  0.00           H  
ATOM   1064  HA  THR A  70      26.139  46.380  12.558  1.00  0.00           H  
ATOM   1065  HB  THR A  70      28.196  44.513  13.754  1.00  0.00           H  
ATOM   1066  HG1 THR A  70      26.366  43.277  14.171  1.00  0.00           H  
ATOM   1067 HG21 THR A  70      27.756  46.178  15.350  1.00  0.00           H  
ATOM   1068 HG22 THR A  70      26.584  44.925  15.759  1.00  0.00           H  
ATOM   1069 HG23 THR A  70      26.075  46.347  14.848  1.00  0.00           H  
ATOM   1070  N   GLY A  71      29.322  46.830  12.014  1.00  0.00           N  
ATOM   1071  CA  GLY A  71      30.399  47.810  12.107  1.00  0.00           C  
ATOM   1072  C   GLY A  71      29.972  49.147  11.511  1.00  0.00           C  
ATOM   1073  O   GLY A  71      30.714  49.761  10.745  1.00  0.00           O  
ATOM   1074  H   GLY A  71      29.436  46.043  11.441  1.00  0.00           H  
ATOM   1075  HA2 GLY A  71      30.662  47.949  13.146  1.00  0.00           H  
ATOM   1076  HA3 GLY A  71      31.259  47.444  11.568  1.00  0.00           H  
TER    1077      GLY A  71                                                      
ENDMDL                                                                          
MODEL        4                                                                  
ATOM      1  N   GLU A   1      47.704  43.493  18.001  1.00  0.00           N  
ATOM      2  CA  GLU A   1      46.841  42.328  17.853  1.00  0.00           C  
ATOM      3  C   GLU A   1      46.523  42.079  16.383  1.00  0.00           C  
ATOM      4  O   GLU A   1      46.485  43.011  15.580  1.00  0.00           O  
ATOM      5  CB  GLU A   1      45.539  42.539  18.629  1.00  0.00           C  
ATOM      6  CG  GLU A   1      45.850  42.688  20.124  1.00  0.00           C  
ATOM      7  CD  GLU A   1      44.572  42.817  20.960  1.00  0.00           C  
ATOM      8  OE1 GLU A   1      43.501  42.987  20.394  1.00  0.00           O  
ATOM      9  OE2 GLU A   1      44.686  42.743  22.172  1.00  0.00           O  
ATOM     10  H   GLU A   1      47.369  44.296  18.452  1.00  0.00           H  
ATOM     11  HA  GLU A   1      47.348  41.462  18.254  1.00  0.00           H  
ATOM     12  HB2 GLU A   1      45.049  43.434  18.271  1.00  0.00           H  
ATOM     13  HB3 GLU A   1      44.889  41.690  18.482  1.00  0.00           H  
ATOM     14  HG2 GLU A   1      46.400  41.819  20.455  1.00  0.00           H  
ATOM     15  HG3 GLU A   1      46.458  43.567  20.270  1.00  0.00           H  
ATOM     16  N   THR A   2      46.294  40.816  16.037  1.00  0.00           N  
ATOM     17  CA  THR A   2      45.974  40.458  14.661  1.00  0.00           C  
ATOM     18  C   THR A   2      44.722  41.195  14.198  1.00  0.00           C  
ATOM     19  O   THR A   2      43.758  41.337  14.951  1.00  0.00           O  
ATOM     20  CB  THR A   2      45.753  38.948  14.552  1.00  0.00           C  
ATOM     21  OG1 THR A   2      46.856  38.269  15.133  1.00  0.00           O  
ATOM     22  CG2 THR A   2      45.629  38.552  13.080  1.00  0.00           C  
ATOM     23  H   THR A   2      46.341  40.115  16.719  1.00  0.00           H  
ATOM     24  HA  THR A   2      46.800  40.737  14.025  1.00  0.00           H  
ATOM     25  HB  THR A   2      44.847  38.677  15.071  1.00  0.00           H  
ATOM     26  HG1 THR A   2      47.612  38.638  14.812  1.00  0.00           H  
ATOM     27 HG21 THR A   2      45.294  37.528  13.011  1.00  0.00           H  
ATOM     28 HG22 THR A   2      46.590  38.649  12.597  1.00  0.00           H  
ATOM     29 HG23 THR A   2      44.914  39.196  12.591  1.00  0.00           H  
ATOM     30  N   LEU A   3      44.710  41.603  12.935  1.00  0.00           N  
ATOM     31  CA  LEU A   3      43.611  42.414  12.415  1.00  0.00           C  
ATOM     32  C   LEU A   3      42.259  41.715  12.561  1.00  0.00           C  
ATOM     33  O   LEU A   3      41.230  42.377  12.698  1.00  0.00           O  
ATOM     34  CB  LEU A   3      43.852  42.707  10.933  1.00  0.00           C  
ATOM     35  CG  LEU A   3      45.186  43.434  10.750  1.00  0.00           C  
ATOM     36  CD1 LEU A   3      45.529  43.499   9.261  1.00  0.00           C  
ATOM     37  CD2 LEU A   3      45.069  44.854  11.304  1.00  0.00           C  
ATOM     38  H   LEU A   3      45.449  41.353  12.342  1.00  0.00           H  
ATOM     39  HA  LEU A   3      43.582  43.351  12.951  1.00  0.00           H  
ATOM     40  HB2 LEU A   3      43.869  41.778  10.381  1.00  0.00           H  
ATOM     41  HB3 LEU A   3      43.054  43.330  10.562  1.00  0.00           H  
ATOM     42  HG  LEU A   3      45.964  42.901  11.276  1.00  0.00           H  
ATOM     43 HD11 LEU A   3      45.581  42.498   8.858  1.00  0.00           H  
ATOM     44 HD12 LEU A   3      46.483  43.989   9.132  1.00  0.00           H  
ATOM     45 HD13 LEU A   3      44.765  44.057   8.740  1.00  0.00           H  
ATOM     46 HD21 LEU A   3      44.977  44.815  12.380  1.00  0.00           H  
ATOM     47 HD22 LEU A   3      44.197  45.333  10.885  1.00  0.00           H  
ATOM     48 HD23 LEU A   3      45.951  45.417  11.038  1.00  0.00           H  
ATOM     49  N   ASN A   4      42.255  40.385  12.532  1.00  0.00           N  
ATOM     50  CA  ASN A   4      41.005  39.630  12.627  1.00  0.00           C  
ATOM     51  C   ASN A   4      40.701  39.155  14.058  1.00  0.00           C  
ATOM     52  O   ASN A   4      39.740  38.414  14.266  1.00  0.00           O  
ATOM     53  CB  ASN A   4      41.068  38.411  11.701  1.00  0.00           C  
ATOM     54  CG  ASN A   4      41.401  38.837  10.271  1.00  0.00           C  
ATOM     55  OD1 ASN A   4      40.781  39.751   9.723  1.00  0.00           O  
ATOM     56  ND2 ASN A   4      42.347  38.213   9.623  1.00  0.00           N  
ATOM     57  H   ASN A   4      43.104  39.904  12.443  1.00  0.00           H  
ATOM     58  HA  ASN A   4      40.195  40.263  12.297  1.00  0.00           H  
ATOM     59  HB2 ASN A   4      41.830  37.732  12.056  1.00  0.00           H  
ATOM     60  HB3 ASN A   4      40.112  37.908  11.708  1.00  0.00           H  
ATOM     61 HD21 ASN A   4      42.829  37.473  10.049  1.00  0.00           H  
ATOM     62 HD22 ASN A   4      42.588  38.499   8.716  1.00  0.00           H  
ATOM     63  N   GLY A   5      41.495  39.573  15.047  1.00  0.00           N  
ATOM     64  CA  GLY A   5      41.357  39.045  16.400  1.00  0.00           C  
ATOM     65  C   GLY A   5      39.931  39.191  16.923  1.00  0.00           C  
ATOM     66  O   GLY A   5      39.415  38.285  17.579  1.00  0.00           O  
ATOM     67  H   GLY A   5      42.177  40.253  14.868  1.00  0.00           H  
ATOM     68  HA2 GLY A   5      41.627  37.999  16.398  1.00  0.00           H  
ATOM     69  HA3 GLY A   5      42.027  39.580  17.057  1.00  0.00           H  
ATOM     70  N   ALA A   6      39.286  40.312  16.611  1.00  0.00           N  
ATOM     71  CA  ALA A   6      37.930  40.545  17.099  1.00  0.00           C  
ATOM     72  C   ALA A   6      36.992  39.457  16.585  1.00  0.00           C  
ATOM     73  O   ALA A   6      36.234  38.859  17.355  1.00  0.00           O  
ATOM     74  CB  ALA A   6      37.433  41.915  16.634  1.00  0.00           C  
ATOM     75  H   ALA A   6      39.723  40.986  16.051  1.00  0.00           H  
ATOM     76  HA  ALA A   6      37.936  40.523  18.179  1.00  0.00           H  
ATOM     77  HB1 ALA A   6      37.820  42.122  15.648  1.00  0.00           H  
ATOM     78  HB2 ALA A   6      37.774  42.674  17.323  1.00  0.00           H  
ATOM     79  HB3 ALA A   6      36.354  41.915  16.605  1.00  0.00           H  
ATOM     80  N   LEU A   7      37.069  39.177  15.287  1.00  0.00           N  
ATOM     81  CA  LEU A   7      36.254  38.115  14.708  1.00  0.00           C  
ATOM     82  C   LEU A   7      36.599  36.762  15.325  1.00  0.00           C  
ATOM     83  O   LEU A   7      35.714  35.942  15.565  1.00  0.00           O  
ATOM     84  CB  LEU A   7      36.464  38.065  13.192  1.00  0.00           C  
ATOM     85  CG  LEU A   7      36.006  39.385  12.565  1.00  0.00           C  
ATOM     86  CD1 LEU A   7      36.390  39.412  11.084  1.00  0.00           C  
ATOM     87  CD2 LEU A   7      34.486  39.509  12.690  1.00  0.00           C  
ATOM     88  H   LEU A   7      37.681  39.688  14.716  1.00  0.00           H  
ATOM     89  HA  LEU A   7      35.215  38.329  14.908  1.00  0.00           H  
ATOM     90  HB2 LEU A   7      37.511  37.907  12.980  1.00  0.00           H  
ATOM     91  HB3 LEU A   7      35.886  37.253  12.775  1.00  0.00           H  
ATOM     92  HG  LEU A   7      36.481  40.210  13.075  1.00  0.00           H  
ATOM     93 HD11 LEU A   7      37.423  39.712  10.984  1.00  0.00           H  
ATOM     94 HD12 LEU A   7      35.758  40.118  10.565  1.00  0.00           H  
ATOM     95 HD13 LEU A   7      36.256  38.428  10.660  1.00  0.00           H  
ATOM     96 HD21 LEU A   7      34.034  38.536  12.562  1.00  0.00           H  
ATOM     97 HD22 LEU A   7      34.114  40.182  11.932  1.00  0.00           H  
ATOM     98 HD23 LEU A   7      34.236  39.895  13.668  1.00  0.00           H  
ATOM     99  N   VAL A   8      37.879  36.546  15.627  1.00  0.00           N  
ATOM    100  CA  VAL A   8      38.299  35.291  16.243  1.00  0.00           C  
ATOM    101  C   VAL A   8      37.594  35.112  17.586  1.00  0.00           C  
ATOM    102  O   VAL A   8      37.095  34.028  17.896  1.00  0.00           O  
ATOM    103  CB  VAL A   8      39.825  35.293  16.432  1.00  0.00           C  
ATOM    104  CG1 VAL A   8      40.297  33.989  17.087  1.00  0.00           C  
ATOM    105  CG2 VAL A   8      40.514  35.430  15.071  1.00  0.00           C  
ATOM    106  H   VAL A   8      38.549  37.224  15.401  1.00  0.00           H  
ATOM    107  HA  VAL A   8      38.028  34.473  15.592  1.00  0.00           H  
ATOM    108  HB  VAL A   8      40.104  36.128  17.059  1.00  0.00           H  
ATOM    109 HG11 VAL A   8      41.340  34.078  17.351  1.00  0.00           H  
ATOM    110 HG12 VAL A   8      40.173  33.172  16.393  1.00  0.00           H  
ATOM    111 HG13 VAL A   8      39.717  33.798  17.977  1.00  0.00           H  
ATOM    112 HG21 VAL A   8      41.522  35.790  15.214  1.00  0.00           H  
ATOM    113 HG22 VAL A   8      39.969  36.127  14.453  1.00  0.00           H  
ATOM    114 HG23 VAL A   8      40.544  34.467  14.586  1.00  0.00           H  
ATOM    115  N   ASN A   9      37.516  36.188  18.365  1.00  0.00           N  
ATOM    116  CA  ASN A   9      36.840  36.124  19.656  1.00  0.00           C  
ATOM    117  C   ASN A   9      35.366  35.777  19.478  1.00  0.00           C  
ATOM    118  O   ASN A   9      34.828  34.926  20.191  1.00  0.00           O  
ATOM    119  CB  ASN A   9      36.965  37.469  20.378  1.00  0.00           C  
ATOM    120  CG  ASN A   9      38.427  37.756  20.708  1.00  0.00           C  
ATOM    121  OD1 ASN A   9      39.241  36.838  20.799  1.00  0.00           O  
ATOM    122  ND2 ASN A   9      38.810  38.990  20.896  1.00  0.00           N  
ATOM    123  H   ASN A   9      37.946  37.022  18.082  1.00  0.00           H  
ATOM    124  HA  ASN A   9      37.309  35.362  20.259  1.00  0.00           H  
ATOM    125  HB2 ASN A   9      36.581  38.253  19.742  1.00  0.00           H  
ATOM    126  HB3 ASN A   9      36.392  37.437  21.293  1.00  0.00           H  
ATOM    127 HD21 ASN A   9      38.162  39.721  20.825  1.00  0.00           H  
ATOM    128 HD22 ASN A   9      39.747  39.184  21.109  1.00  0.00           H  
ATOM    129  N   MET A  10      34.721  36.411  18.499  1.00  0.00           N  
ATOM    130  CA  MET A  10      33.315  36.127  18.238  1.00  0.00           C  
ATOM    131  C   MET A  10      33.120  34.660  17.859  1.00  0.00           C  
ATOM    132  O   MET A  10      32.166  34.020  18.303  1.00  0.00           O  
ATOM    133  CB  MET A  10      32.806  37.027  17.111  1.00  0.00           C  
ATOM    134  CG  MET A  10      31.289  36.877  16.977  1.00  0.00           C  
ATOM    135  SD  MET A  10      30.698  37.888  15.594  1.00  0.00           S  
ATOM    136  CE  MET A  10      31.344  36.861  14.252  1.00  0.00           C  
ATOM    137  H   MET A  10      35.188  37.099  17.976  1.00  0.00           H  
ATOM    138  HA  MET A  10      32.745  36.334  19.132  1.00  0.00           H  
ATOM    139  HB2 MET A  10      33.048  38.056  17.335  1.00  0.00           H  
ATOM    140  HB3 MET A  10      33.276  36.742  16.182  1.00  0.00           H  
ATOM    141  HG2 MET A  10      31.045  35.841  16.795  1.00  0.00           H  
ATOM    142  HG3 MET A  10      30.813  37.204  17.890  1.00  0.00           H  
ATOM    143  HE1 MET A  10      30.985  37.241  13.306  1.00  0.00           H  
ATOM    144  HE2 MET A  10      31.007  35.844  14.380  1.00  0.00           H  
ATOM    145  HE3 MET A  10      32.425  36.885  14.268  1.00  0.00           H  
ATOM    146  N   LEU A  11      34.053  34.114  17.082  1.00  0.00           N  
ATOM    147  CA  LEU A  11      33.998  32.697  16.736  1.00  0.00           C  
ATOM    148  C   LEU A  11      34.091  31.830  17.986  1.00  0.00           C  
ATOM    149  O   LEU A  11      33.376  30.837  18.112  1.00  0.00           O  
ATOM    150  CB  LEU A  11      35.136  32.342  15.778  1.00  0.00           C  
ATOM    151  CG  LEU A  11      34.918  33.050  14.441  1.00  0.00           C  
ATOM    152  CD1 LEU A  11      36.173  32.903  13.580  1.00  0.00           C  
ATOM    153  CD2 LEU A  11      33.731  32.416  13.714  1.00  0.00           C  
ATOM    154  H   LEU A  11      34.766  34.674  16.714  1.00  0.00           H  
ATOM    155  HA  LEU A  11      33.058  32.496  16.246  1.00  0.00           H  
ATOM    156  HB2 LEU A  11      36.077  32.657  16.206  1.00  0.00           H  
ATOM    157  HB3 LEU A  11      35.152  31.274  15.619  1.00  0.00           H  
ATOM    158  HG  LEU A  11      34.720  34.096  14.615  1.00  0.00           H  
ATOM    159 HD11 LEU A  11      36.454  31.861  13.527  1.00  0.00           H  
ATOM    160 HD12 LEU A  11      36.979  33.472  14.017  1.00  0.00           H  
ATOM    161 HD13 LEU A  11      35.971  33.272  12.585  1.00  0.00           H  
ATOM    162 HD21 LEU A  11      32.810  32.744  14.175  1.00  0.00           H  
ATOM    163 HD22 LEU A  11      33.801  31.340  13.775  1.00  0.00           H  
ATOM    164 HD23 LEU A  11      33.741  32.720  12.678  1.00  0.00           H  
ATOM    165  N   LYS A  12      34.958  32.219  18.919  1.00  0.00           N  
ATOM    166  CA  LYS A  12      35.099  31.466  20.160  1.00  0.00           C  
ATOM    167  C   LYS A  12      33.769  31.414  20.909  1.00  0.00           C  
ATOM    168  O   LYS A  12      33.379  30.367  21.430  1.00  0.00           O  
ATOM    169  CB  LYS A  12      36.158  32.130  21.046  1.00  0.00           C  
ATOM    170  CG  LYS A  12      36.433  31.265  22.276  1.00  0.00           C  
ATOM    171  CD  LYS A  12      37.300  30.068  21.880  1.00  0.00           C  
ATOM    172  CE  LYS A  12      37.642  29.248  23.125  1.00  0.00           C  
ATOM    173  NZ  LYS A  12      38.740  29.919  23.876  1.00  0.00           N  
ATOM    174  H   LYS A  12      35.538  32.990  18.748  1.00  0.00           H  
ATOM    175  HA  LYS A  12      35.413  30.460  19.930  1.00  0.00           H  
ATOM    176  HB2 LYS A  12      37.070  32.252  20.480  1.00  0.00           H  
ATOM    177  HB3 LYS A  12      35.802  33.099  21.364  1.00  0.00           H  
ATOM    178  HG2 LYS A  12      36.949  31.852  23.021  1.00  0.00           H  
ATOM    179  HG3 LYS A  12      35.499  30.907  22.684  1.00  0.00           H  
ATOM    180  HD2 LYS A  12      36.762  29.449  21.178  1.00  0.00           H  
ATOM    181  HD3 LYS A  12      38.213  30.420  21.424  1.00  0.00           H  
ATOM    182  HE2 LYS A  12      36.769  29.171  23.757  1.00  0.00           H  
ATOM    183  HE3 LYS A  12      37.959  28.259  22.830  1.00  0.00           H  
ATOM    184  HZ1 LYS A  12      38.392  30.813  24.275  1.00  0.00           H  
ATOM    185  HZ2 LYS A  12      39.532  30.113  23.229  1.00  0.00           H  
ATOM    186  HZ3 LYS A  12      39.064  29.301  24.646  1.00  0.00           H  
ATOM    187  N   GLU A  13      33.049  32.534  20.916  1.00  0.00           N  
ATOM    188  CA  GLU A  13      31.735  32.570  21.551  1.00  0.00           C  
ATOM    189  C   GLU A  13      30.774  31.615  20.850  1.00  0.00           C  
ATOM    190  O   GLU A  13      30.045  30.861  21.498  1.00  0.00           O  
ATOM    191  CB  GLU A  13      31.171  33.991  21.503  1.00  0.00           C  
ATOM    192  CG  GLU A  13      32.073  34.929  22.314  1.00  0.00           C  
ATOM    193  CD  GLU A  13      31.508  36.353  22.371  1.00  0.00           C  
ATOM    194  OE1 GLU A  13      32.035  37.134  23.146  1.00  0.00           O  
ATOM    195  OE2 GLU A  13      30.571  36.654  21.646  1.00  0.00           O  
ATOM    196  H   GLU A  13      33.427  33.353  20.528  1.00  0.00           H  
ATOM    197  HA  GLU A  13      31.836  32.270  22.584  1.00  0.00           H  
ATOM    198  HB2 GLU A  13      31.129  34.327  20.477  1.00  0.00           H  
ATOM    199  HB3 GLU A  13      30.177  33.999  21.926  1.00  0.00           H  
ATOM    200  HG2 GLU A  13      32.164  34.547  23.320  1.00  0.00           H  
ATOM    201  HG3 GLU A  13      33.052  34.956  21.857  1.00  0.00           H  
ATOM    202  N   GLU A  14      30.807  31.615  19.520  1.00  0.00           N  
ATOM    203  CA  GLU A  14      29.947  30.722  18.752  1.00  0.00           C  
ATOM    204  C   GLU A  14      30.278  29.261  19.042  1.00  0.00           C  
ATOM    205  O   GLU A  14      29.380  28.425  19.154  1.00  0.00           O  
ATOM    206  CB  GLU A  14      30.127  31.002  17.259  1.00  0.00           C  
ATOM    207  CG  GLU A  14      29.622  32.413  16.937  1.00  0.00           C  
ATOM    208  CD  GLU A  14      29.740  32.728  15.443  1.00  0.00           C  
ATOM    209  OE1 GLU A  14      29.160  33.719  15.031  1.00  0.00           O  
ATOM    210  OE2 GLU A  14      30.419  32.000  14.733  1.00  0.00           O  
ATOM    211  H   GLU A  14      31.390  32.251  19.052  1.00  0.00           H  
ATOM    212  HA  GLU A  14      28.918  30.909  19.019  1.00  0.00           H  
ATOM    213  HB2 GLU A  14      31.174  30.925  17.002  1.00  0.00           H  
ATOM    214  HB3 GLU A  14      29.561  30.281  16.687  1.00  0.00           H  
ATOM    215  HG2 GLU A  14      28.586  32.490  17.231  1.00  0.00           H  
ATOM    216  HG3 GLU A  14      30.201  33.131  17.497  1.00  0.00           H  
ATOM    217  N   GLY A  15      31.565  28.959  19.192  1.00  0.00           N  
ATOM    218  CA  GLY A  15      31.980  27.601  19.520  1.00  0.00           C  
ATOM    219  C   GLY A  15      31.376  27.157  20.847  1.00  0.00           C  
ATOM    220  O   GLY A  15      30.837  26.055  20.956  1.00  0.00           O  
ATOM    221  H   GLY A  15      32.243  29.652  19.052  1.00  0.00           H  
ATOM    222  HA2 GLY A  15      31.652  26.933  18.737  1.00  0.00           H  
ATOM    223  HA3 GLY A  15      33.055  27.565  19.593  1.00  0.00           H  
ATOM    224  N   ASN A  16      31.437  28.034  21.847  1.00  0.00           N  
ATOM    225  CA  ASN A  16      30.854  27.717  23.147  1.00  0.00           C  
ATOM    226  C   ASN A  16      29.348  27.490  23.026  1.00  0.00           C  
ATOM    227  O   ASN A  16      28.799  26.596  23.671  1.00  0.00           O  
ATOM    228  CB  ASN A  16      31.123  28.857  24.133  1.00  0.00           C  
ATOM    229  CG  ASN A  16      32.620  28.978  24.409  1.00  0.00           C  
ATOM    230  OD1 ASN A  16      33.372  28.022  24.214  1.00  0.00           O  
ATOM    231  ND2 ASN A  16      33.101  30.107  24.854  1.00  0.00           N  
ATOM    232  H   ASN A  16      31.909  28.886  21.719  1.00  0.00           H  
ATOM    233  HA  ASN A  16      31.312  26.816  23.524  1.00  0.00           H  
ATOM    234  HB2 ASN A  16      30.760  29.783  23.714  1.00  0.00           H  
ATOM    235  HB3 ASN A  16      30.606  28.656  25.059  1.00  0.00           H  
ATOM    236 HD21 ASN A  16      32.501  30.867  25.009  1.00  0.00           H  
ATOM    237 HD22 ASN A  16      34.060  30.194  25.034  1.00  0.00           H  
ATOM    238  N   LYS A  17      28.688  28.272  22.174  1.00  0.00           N  
ATOM    239  CA  LYS A  17      27.257  28.087  21.953  1.00  0.00           C  
ATOM    240  C   LYS A  17      26.976  26.699  21.382  1.00  0.00           C  
ATOM    241  O   LYS A  17      26.077  25.994  21.850  1.00  0.00           O  
ATOM    242  CB  LYS A  17      26.740  29.156  20.987  1.00  0.00           C  
ATOM    243  CG  LYS A  17      25.219  29.046  20.858  1.00  0.00           C  
ATOM    244  CD  LYS A  17      24.689  30.185  19.977  1.00  0.00           C  
ATOM    245  CE  LYS A  17      25.110  29.998  18.510  1.00  0.00           C  
ATOM    246  NZ  LYS A  17      25.669  31.276  17.984  1.00  0.00           N  
ATOM    247  H   LYS A  17      29.158  29.006  21.725  1.00  0.00           H  
ATOM    248  HA  LYS A  17      26.740  28.189  22.896  1.00  0.00           H  
ATOM    249  HB2 LYS A  17      27.000  30.135  21.365  1.00  0.00           H  
ATOM    250  HB3 LYS A  17      27.193  29.012  20.018  1.00  0.00           H  
ATOM    251  HG2 LYS A  17      24.965  28.096  20.410  1.00  0.00           H  
ATOM    252  HG3 LYS A  17      24.769  29.114  21.837  1.00  0.00           H  
ATOM    253  HD2 LYS A  17      23.611  30.205  20.036  1.00  0.00           H  
ATOM    254  HD3 LYS A  17      25.081  31.123  20.344  1.00  0.00           H  
ATOM    255  HE2 LYS A  17      25.856  29.222  18.420  1.00  0.00           H  
ATOM    256  HE3 LYS A  17      24.243  29.726  17.926  1.00  0.00           H  
ATOM    257  HZ1 LYS A  17      26.649  31.388  18.313  1.00  0.00           H  
ATOM    258  HZ2 LYS A  17      25.094  32.073  18.328  1.00  0.00           H  
ATOM    259  HZ3 LYS A  17      25.654  31.260  16.945  1.00  0.00           H  
ATOM    260  N   ALA A  18      27.779  26.284  20.403  1.00  0.00           N  
ATOM    261  CA  ALA A  18      27.609  24.955  19.829  1.00  0.00           C  
ATOM    262  C   ALA A  18      27.793  23.890  20.904  1.00  0.00           C  
ATOM    263  O   ALA A  18      27.061  22.902  20.935  1.00  0.00           O  
ATOM    264  CB  ALA A  18      28.610  24.730  18.694  1.00  0.00           C  
ATOM    265  H   ALA A  18      28.470  26.883  20.050  1.00  0.00           H  
ATOM    266  HA  ALA A  18      26.610  24.876  19.427  1.00  0.00           H  
ATOM    267  HB1 ALA A  18      28.208  24.004  17.999  1.00  0.00           H  
ATOM    268  HB2 ALA A  18      29.539  24.363  19.101  1.00  0.00           H  
ATOM    269  HB3 ALA A  18      28.786  25.662  18.178  1.00  0.00           H  
ATOM    270  N   LEU A  19      28.774  24.089  21.783  1.00  0.00           N  
ATOM    271  CA  LEU A  19      28.977  23.166  22.895  1.00  0.00           C  
ATOM    272  C   LEU A  19      27.747  23.115  23.801  1.00  0.00           C  
ATOM    273  O   LEU A  19      27.309  22.034  24.192  1.00  0.00           O  
ATOM    274  CB  LEU A  19      30.198  23.602  23.709  1.00  0.00           C  
ATOM    275  CG  LEU A  19      30.501  22.566  24.794  1.00  0.00           C  
ATOM    276  CD1 LEU A  19      31.037  21.289  24.146  1.00  0.00           C  
ATOM    277  CD2 LEU A  19      31.551  23.128  25.754  1.00  0.00           C  
ATOM    278  H   LEU A  19      29.387  24.844  21.662  1.00  0.00           H  
ATOM    279  HA  LEU A  19      29.161  22.178  22.500  1.00  0.00           H  
ATOM    280  HB2 LEU A  19      31.051  23.695  23.053  1.00  0.00           H  
ATOM    281  HB3 LEU A  19      29.996  24.556  24.175  1.00  0.00           H  
ATOM    282  HG  LEU A  19      29.597  22.339  25.340  1.00  0.00           H  
ATOM    283 HD11 LEU A  19      30.209  20.679  23.814  1.00  0.00           H  
ATOM    284 HD12 LEU A  19      31.623  20.738  24.867  1.00  0.00           H  
ATOM    285 HD13 LEU A  19      31.656  21.547  23.300  1.00  0.00           H  
ATOM    286 HD21 LEU A  19      31.935  22.330  26.375  1.00  0.00           H  
ATOM    287 HD22 LEU A  19      31.100  23.885  26.379  1.00  0.00           H  
ATOM    288 HD23 LEU A  19      32.360  23.564  25.187  1.00  0.00           H  
ATOM    289  N   SER A  20      27.139  24.271  24.059  1.00  0.00           N  
ATOM    290  CA  SER A  20      25.980  24.323  24.948  1.00  0.00           C  
ATOM    291  C   SER A  20      24.825  23.474  24.418  1.00  0.00           C  
ATOM    292  O   SER A  20      24.076  22.885  25.196  1.00  0.00           O  
ATOM    293  CB  SER A  20      25.513  25.769  25.128  1.00  0.00           C  
ATOM    294  OG  SER A  20      24.785  26.177  23.979  1.00  0.00           O  
ATOM    295  H   SER A  20      27.500  25.101  23.686  1.00  0.00           H  
ATOM    296  HA  SER A  20      26.272  23.938  25.914  1.00  0.00           H  
ATOM    297  HB2 SER A  20      24.874  25.840  25.993  1.00  0.00           H  
ATOM    298  HB3 SER A  20      26.376  26.406  25.272  1.00  0.00           H  
ATOM    299  HG  SER A  20      24.508  27.022  24.111  1.00  0.00           H  
ATOM    300  N   VAL A  21      24.681  23.416  23.097  1.00  0.00           N  
ATOM    301  CA  VAL A  21      23.636  22.588  22.492  1.00  0.00           C  
ATOM    302  C   VAL A  21      24.070  21.135  22.250  1.00  0.00           C  
ATOM    303  O   VAL A  21      23.288  20.347  21.716  1.00  0.00           O  
ATOM    304  CB  VAL A  21      23.178  23.210  21.171  1.00  0.00           C  
ATOM    305  CG1 VAL A  21      22.650  24.622  21.428  1.00  0.00           C  
ATOM    306  CG2 VAL A  21      24.358  23.280  20.201  1.00  0.00           C  
ATOM    307  H   VAL A  21      25.243  23.986  22.526  1.00  0.00           H  
ATOM    308  HA  VAL A  21      22.789  22.576  23.162  1.00  0.00           H  
ATOM    309  HB  VAL A  21      22.392  22.605  20.742  1.00  0.00           H  
ATOM    310 HG11 VAL A  21      23.477  25.281  21.650  1.00  0.00           H  
ATOM    311 HG12 VAL A  21      21.969  24.605  22.265  1.00  0.00           H  
ATOM    312 HG13 VAL A  21      22.132  24.979  20.550  1.00  0.00           H  
ATOM    313 HG21 VAL A  21      24.831  22.312  20.137  1.00  0.00           H  
ATOM    314 HG22 VAL A  21      25.072  24.007  20.559  1.00  0.00           H  
ATOM    315 HG23 VAL A  21      24.004  23.574  19.223  1.00  0.00           H  
ATOM    316  N   GLY A  22      25.295  20.767  22.631  1.00  0.00           N  
ATOM    317  CA  GLY A  22      25.783  19.405  22.402  1.00  0.00           C  
ATOM    318  C   GLY A  22      26.425  19.214  21.020  1.00  0.00           C  
ATOM    319  O   GLY A  22      26.702  18.082  20.621  1.00  0.00           O  
ATOM    320  H   GLY A  22      25.871  21.405  23.098  1.00  0.00           H  
ATOM    321  HA2 GLY A  22      26.515  19.168  23.159  1.00  0.00           H  
ATOM    322  HA3 GLY A  22      24.953  18.720  22.496  1.00  0.00           H  
ATOM    323  N   ASN A  23      26.666  20.303  20.290  1.00  0.00           N  
ATOM    324  CA  ASN A  23      27.247  20.213  18.956  1.00  0.00           C  
ATOM    325  C   ASN A  23      28.761  20.425  19.012  1.00  0.00           C  
ATOM    326  O   ASN A  23      29.294  21.417  18.504  1.00  0.00           O  
ATOM    327  CB  ASN A  23      26.591  21.261  18.054  1.00  0.00           C  
ATOM    328  CG  ASN A  23      26.878  20.948  16.591  1.00  0.00           C  
ATOM    329  OD1 ASN A  23      27.896  20.333  16.274  1.00  0.00           O  
ATOM    330  ND2 ASN A  23      26.039  21.352  15.679  1.00  0.00           N  
ATOM    331  H   ASN A  23      26.460  21.184  20.662  1.00  0.00           H  
ATOM    332  HA  ASN A  23      27.047  19.232  18.552  1.00  0.00           H  
ATOM    333  HB2 ASN A  23      25.524  21.257  18.218  1.00  0.00           H  
ATOM    334  HB3 ASN A  23      26.988  22.237  18.293  1.00  0.00           H  
ATOM    335 HD21 ASN A  23      25.240  21.855  15.940  1.00  0.00           H  
ATOM    336 HD22 ASN A  23      26.204  21.150  14.735  1.00  0.00           H  
ATOM    337  N   ILE A  24      29.462  19.466  19.608  1.00  0.00           N  
ATOM    338  CA  ILE A  24      30.905  19.599  19.789  1.00  0.00           C  
ATOM    339  C   ILE A  24      31.618  19.674  18.437  1.00  0.00           C  
ATOM    340  O   ILE A  24      32.589  20.417  18.289  1.00  0.00           O  
ATOM    341  CB  ILE A  24      31.443  18.411  20.601  1.00  0.00           C  
ATOM    342  CG1 ILE A  24      30.716  18.338  21.948  1.00  0.00           C  
ATOM    343  CG2 ILE A  24      32.943  18.588  20.862  1.00  0.00           C  
ATOM    344  CD1 ILE A  24      31.115  17.053  22.677  1.00  0.00           C  
ATOM    345  H   ILE A  24      29.007  18.659  19.927  1.00  0.00           H  
ATOM    346  HA  ILE A  24      31.104  20.509  20.336  1.00  0.00           H  
ATOM    347  HB  ILE A  24      31.280  17.496  20.052  1.00  0.00           H  
ATOM    348 HG12 ILE A  24      30.987  19.193  22.550  1.00  0.00           H  
ATOM    349 HG13 ILE A  24      29.649  18.337  21.782  1.00  0.00           H  
ATOM    350 HG21 ILE A  24      33.455  18.744  19.924  1.00  0.00           H  
ATOM    351 HG22 ILE A  24      33.332  17.702  21.343  1.00  0.00           H  
ATOM    352 HG23 ILE A  24      33.099  19.443  21.503  1.00  0.00           H  
ATOM    353 HD11 ILE A  24      32.160  17.103  22.949  1.00  0.00           H  
ATOM    354 HD12 ILE A  24      30.952  16.206  22.027  1.00  0.00           H  
ATOM    355 HD13 ILE A  24      30.515  16.944  23.568  1.00  0.00           H  
ATOM    356  N   ASP A  25      31.120  18.939  17.444  1.00  0.00           N  
ATOM    357  CA  ASP A  25      31.760  18.927  16.133  1.00  0.00           C  
ATOM    358  C   ASP A  25      31.771  20.326  15.525  1.00  0.00           C  
ATOM    359  O   ASP A  25      32.810  20.810  15.073  1.00  0.00           O  
ATOM    360  CB  ASP A  25      31.018  17.967  15.198  1.00  0.00           C  
ATOM    361  CG  ASP A  25      31.106  16.532  15.716  1.00  0.00           C  
ATOM    362  OD1 ASP A  25      30.192  15.773  15.442  1.00  0.00           O  
ATOM    363  OD2 ASP A  25      32.086  16.208  16.370  1.00  0.00           O  
ATOM    364  H   ASP A  25      30.313  18.402  17.595  1.00  0.00           H  
ATOM    365  HA  ASP A  25      32.780  18.585  16.245  1.00  0.00           H  
ATOM    366  HB2 ASP A  25      29.981  18.262  15.139  1.00  0.00           H  
ATOM    367  HB3 ASP A  25      31.459  18.017  14.214  1.00  0.00           H  
ATOM    368  N   ASP A  26      30.622  20.997  15.565  1.00  0.00           N  
ATOM    369  CA  ASP A  26      30.534  22.352  15.031  1.00  0.00           C  
ATOM    370  C   ASP A  26      31.427  23.303  15.817  1.00  0.00           C  
ATOM    371  O   ASP A  26      32.096  24.156  15.232  1.00  0.00           O  
ATOM    372  CB  ASP A  26      29.086  22.850  15.068  1.00  0.00           C  
ATOM    373  CG  ASP A  26      28.231  22.154  14.006  1.00  0.00           C  
ATOM    374  OD1 ASP A  26      27.178  22.685  13.693  1.00  0.00           O  
ATOM    375  OD2 ASP A  26      28.621  21.099  13.527  1.00  0.00           O  
ATOM    376  H   ASP A  26      29.823  20.573  15.942  1.00  0.00           H  
ATOM    377  HA  ASP A  26      30.865  22.338  14.004  1.00  0.00           H  
ATOM    378  HB2 ASP A  26      28.668  22.653  16.043  1.00  0.00           H  
ATOM    379  HB3 ASP A  26      29.075  23.915  14.887  1.00  0.00           H  
ATOM    380  N   ALA A  27      31.478  23.125  17.136  1.00  0.00           N  
ATOM    381  CA  ALA A  27      32.297  23.999  17.968  1.00  0.00           C  
ATOM    382  C   ALA A  27      33.762  23.900  17.551  1.00  0.00           C  
ATOM    383  O   ALA A  27      34.435  24.918  17.371  1.00  0.00           O  
ATOM    384  CB  ALA A  27      32.154  23.597  19.439  1.00  0.00           C  
ATOM    385  H   ALA A  27      30.926  22.431  17.555  1.00  0.00           H  
ATOM    386  HA  ALA A  27      31.961  25.019  17.851  1.00  0.00           H  
ATOM    387  HB1 ALA A  27      32.259  24.473  20.063  1.00  0.00           H  
ATOM    388  HB2 ALA A  27      32.917  22.879  19.698  1.00  0.00           H  
ATOM    389  HB3 ALA A  27      31.180  23.158  19.599  1.00  0.00           H  
ATOM    390  N   LEU A  28      34.243  22.675  17.354  1.00  0.00           N  
ATOM    391  CA  LEU A  28      35.616  22.479  16.904  1.00  0.00           C  
ATOM    392  C   LEU A  28      35.845  23.145  15.551  1.00  0.00           C  
ATOM    393  O   LEU A  28      36.886  23.765  15.329  1.00  0.00           O  
ATOM    394  CB  LEU A  28      35.927  20.983  16.799  1.00  0.00           C  
ATOM    395  CG  LEU A  28      35.820  20.331  18.180  1.00  0.00           C  
ATOM    396  CD1 LEU A  28      35.950  18.814  18.037  1.00  0.00           C  
ATOM    397  CD2 LEU A  28      36.945  20.848  19.079  1.00  0.00           C  
ATOM    398  H   LEU A  28      33.676  21.896  17.534  1.00  0.00           H  
ATOM    399  HA  LEU A  28      36.285  22.923  17.624  1.00  0.00           H  
ATOM    400  HB2 LEU A  28      35.224  20.518  16.125  1.00  0.00           H  
ATOM    401  HB3 LEU A  28      36.930  20.852  16.419  1.00  0.00           H  
ATOM    402  HG  LEU A  28      34.864  20.573  18.619  1.00  0.00           H  
ATOM    403 HD11 LEU A  28      35.024  18.409  17.654  1.00  0.00           H  
ATOM    404 HD12 LEU A  28      36.161  18.378  19.002  1.00  0.00           H  
ATOM    405 HD13 LEU A  28      36.753  18.583  17.353  1.00  0.00           H  
ATOM    406 HD21 LEU A  28      37.862  20.907  18.513  1.00  0.00           H  
ATOM    407 HD22 LEU A  28      37.078  20.174  19.912  1.00  0.00           H  
ATOM    408 HD23 LEU A  28      36.688  21.831  19.448  1.00  0.00           H  
ATOM    409  N   GLN A  29      34.857  23.052  14.660  1.00  0.00           N  
ATOM    410  CA  GLN A  29      34.990  23.665  13.343  1.00  0.00           C  
ATOM    411  C   GLN A  29      35.174  25.178  13.455  1.00  0.00           C  
ATOM    412  O   GLN A  29      36.061  25.749  12.817  1.00  0.00           O  
ATOM    413  CB  GLN A  29      33.749  23.359  12.501  1.00  0.00           C  
ATOM    414  CG  GLN A  29      33.964  23.857  11.071  1.00  0.00           C  
ATOM    415  CD  GLN A  29      32.676  23.709  10.266  1.00  0.00           C  
ATOM    416  OE1 GLN A  29      31.641  24.256  10.645  1.00  0.00           O  
ATOM    417  NE2 GLN A  29      32.680  22.995   9.174  1.00  0.00           N  
ATOM    418  H   GLN A  29      34.057  22.526  14.875  1.00  0.00           H  
ATOM    419  HA  GLN A  29      35.853  23.246  12.849  1.00  0.00           H  
ATOM    420  HB2 GLN A  29      33.577  22.293  12.489  1.00  0.00           H  
ATOM    421  HB3 GLN A  29      32.892  23.859  12.927  1.00  0.00           H  
ATOM    422  HG2 GLN A  29      34.255  24.897  11.094  1.00  0.00           H  
ATOM    423  HG3 GLN A  29      34.745  23.276  10.603  1.00  0.00           H  
ATOM    424 HE21 GLN A  29      33.506  22.560   8.875  1.00  0.00           H  
ATOM    425 HE22 GLN A  29      31.857  22.894   8.651  1.00  0.00           H  
ATOM    426  N   TYR A  30      34.364  25.820  14.296  1.00  0.00           N  
ATOM    427  CA  TYR A  30      34.507  27.257  14.510  1.00  0.00           C  
ATOM    428  C   TYR A  30      35.889  27.594  15.057  1.00  0.00           C  
ATOM    429  O   TYR A  30      36.521  28.550  14.602  1.00  0.00           O  
ATOM    430  CB  TYR A  30      33.450  27.759  15.498  1.00  0.00           C  
ATOM    431  CG  TYR A  30      32.034  27.687  14.976  1.00  0.00           C  
ATOM    432  CD1 TYR A  30      31.125  26.788  15.546  1.00  0.00           C  
ATOM    433  CD2 TYR A  30      31.628  28.524  13.932  1.00  0.00           C  
ATOM    434  CE1 TYR A  30      29.810  26.724  15.069  1.00  0.00           C  
ATOM    435  CE2 TYR A  30      30.314  28.461  13.455  1.00  0.00           C  
ATOM    436  CZ  TYR A  30      29.404  27.561  14.024  1.00  0.00           C  
ATOM    437  OH  TYR A  30      28.108  27.500  13.554  1.00  0.00           O  
ATOM    438  H   TYR A  30      33.636  25.335  14.734  1.00  0.00           H  
ATOM    439  HA  TYR A  30      34.370  27.767  13.567  1.00  0.00           H  
ATOM    440  HB2 TYR A  30      33.510  27.165  16.396  1.00  0.00           H  
ATOM    441  HB3 TYR A  30      33.680  28.784  15.752  1.00  0.00           H  
ATOM    442  HD1 TYR A  30      31.438  26.142  16.352  1.00  0.00           H  
ATOM    443  HD2 TYR A  30      32.329  29.219  13.492  1.00  0.00           H  
ATOM    444  HE1 TYR A  30      29.109  26.030  15.509  1.00  0.00           H  
ATOM    445  HE2 TYR A  30      30.000  29.108  12.650  1.00  0.00           H  
ATOM    446  HH  TYR A  30      28.086  27.897  12.746  1.00  0.00           H  
ATOM    447  N   TYR A  31      36.376  26.791  16.003  1.00  0.00           N  
ATOM    448  CA  TYR A  31      37.686  27.058  16.591  1.00  0.00           C  
ATOM    449  C   TYR A  31      38.782  26.982  15.535  1.00  0.00           C  
ATOM    450  O   TYR A  31      39.677  27.828  15.498  1.00  0.00           O  
ATOM    451  CB  TYR A  31      37.988  26.052  17.706  1.00  0.00           C  
ATOM    452  CG  TYR A  31      36.995  26.067  18.848  1.00  0.00           C  
ATOM    453  CD1 TYR A  31      36.456  27.276  19.309  1.00  0.00           C  
ATOM    454  CD2 TYR A  31      36.619  24.862  19.454  1.00  0.00           C  
ATOM    455  CE1 TYR A  31      35.541  27.277  20.369  1.00  0.00           C  
ATOM    456  CE2 TYR A  31      35.704  24.863  20.514  1.00  0.00           C  
ATOM    457  CZ  TYR A  31      35.165  26.071  20.971  1.00  0.00           C  
ATOM    458  OH  TYR A  31      34.263  26.072  22.016  1.00  0.00           O  
ATOM    459  H   TYR A  31      35.837  26.040  16.331  1.00  0.00           H  
ATOM    460  HA  TYR A  31      37.679  28.051  17.015  1.00  0.00           H  
ATOM    461  HB2 TYR A  31      37.998  25.060  17.281  1.00  0.00           H  
ATOM    462  HB3 TYR A  31      38.974  26.264  18.097  1.00  0.00           H  
ATOM    463  HD1 TYR A  31      36.744  28.207  18.844  1.00  0.00           H  
ATOM    464  HD2 TYR A  31      37.036  23.930  19.104  1.00  0.00           H  
ATOM    465  HE1 TYR A  31      35.127  28.209  20.723  1.00  0.00           H  
ATOM    466  HE2 TYR A  31      35.414  23.932  20.979  1.00  0.00           H  
ATOM    467  HH  TYR A  31      34.710  26.289  22.768  1.00  0.00           H  
ATOM    468  N   ALA A  32      38.676  26.007  14.634  1.00  0.00           N  
ATOM    469  CA  ALA A  32      39.679  25.852  13.587  1.00  0.00           C  
ATOM    470  C   ALA A  32      39.690  27.066  12.665  1.00  0.00           C  
ATOM    471  O   ALA A  32      40.753  27.603  12.342  1.00  0.00           O  
ATOM    472  CB  ALA A  32      39.389  24.591  12.772  1.00  0.00           C  
ATOM    473  H   ALA A  32      37.937  25.366  14.698  1.00  0.00           H  
ATOM    474  HA  ALA A  32      40.651  25.753  14.046  1.00  0.00           H  
ATOM    475  HB1 ALA A  32      39.875  24.664  11.810  1.00  0.00           H  
ATOM    476  HB2 ALA A  32      38.324  24.491  12.629  1.00  0.00           H  
ATOM    477  HB3 ALA A  32      39.764  23.726  13.300  1.00  0.00           H  
ATOM    478  N   ALA A  33      38.501  27.528  12.284  1.00  0.00           N  
ATOM    479  CA  ALA A  33      38.405  28.696  11.416  1.00  0.00           C  
ATOM    480  C   ALA A  33      38.984  29.928  12.104  1.00  0.00           C  
ATOM    481  O   ALA A  33      39.690  30.718  11.480  1.00  0.00           O  
ATOM    482  CB  ALA A  33      36.942  28.954  11.049  1.00  0.00           C  
ATOM    483  H   ALA A  33      37.685  27.060  12.562  1.00  0.00           H  
ATOM    484  HA  ALA A  33      38.962  28.507  10.512  1.00  0.00           H  
ATOM    485  HB1 ALA A  33      36.677  28.358  10.189  1.00  0.00           H  
ATOM    486  HB2 ALA A  33      36.808  30.001  10.815  1.00  0.00           H  
ATOM    487  HB3 ALA A  33      36.309  28.687  11.882  1.00  0.00           H  
ATOM    488  N   ALA A  34      38.718  30.067  13.402  1.00  0.00           N  
ATOM    489  CA  ALA A  34      39.208  31.225  14.140  1.00  0.00           C  
ATOM    490  C   ALA A  34      40.735  31.271  14.147  1.00  0.00           C  
ATOM    491  O   ALA A  34      41.330  32.319  13.880  1.00  0.00           O  
ATOM    492  CB  ALA A  34      38.669  31.183  15.575  1.00  0.00           C  
ATOM    493  H   ALA A  34      38.158  29.404  13.856  1.00  0.00           H  
ATOM    494  HA  ALA A  34      38.838  32.120  13.662  1.00  0.00           H  
ATOM    495  HB1 ALA A  34      38.396  32.180  15.885  1.00  0.00           H  
ATOM    496  HB2 ALA A  34      39.422  30.791  16.244  1.00  0.00           H  
ATOM    497  HB3 ALA A  34      37.796  30.547  15.610  1.00  0.00           H  
ATOM    498  N   ILE A  35      41.370  30.127  14.401  1.00  0.00           N  
ATOM    499  CA  ILE A  35      42.831  30.079  14.408  1.00  0.00           C  
ATOM    500  C   ILE A  35      43.381  30.452  13.034  1.00  0.00           C  
ATOM    501  O   ILE A  35      44.332  31.232  12.934  1.00  0.00           O  
ATOM    502  CB  ILE A  35      43.306  28.679  14.819  1.00  0.00           C  
ATOM    503  CG1 ILE A  35      42.775  28.357  16.217  1.00  0.00           C  
ATOM    504  CG2 ILE A  35      44.838  28.621  14.853  1.00  0.00           C  
ATOM    505  CD1 ILE A  35      43.017  26.879  16.529  1.00  0.00           C  
ATOM    506  H   ILE A  35      40.855  29.321  14.616  1.00  0.00           H  
ATOM    507  HA  ILE A  35      43.195  30.794  15.132  1.00  0.00           H  
ATOM    508  HB  ILE A  35      42.934  27.950  14.115  1.00  0.00           H  
ATOM    509 HG12 ILE A  35      43.290  28.967  16.945  1.00  0.00           H  
ATOM    510 HG13 ILE A  35      41.718  28.564  16.260  1.00  0.00           H  
ATOM    511 HG21 ILE A  35      45.228  28.835  13.870  1.00  0.00           H  
ATOM    512 HG22 ILE A  35      45.154  27.634  15.158  1.00  0.00           H  
ATOM    513 HG23 ILE A  35      45.211  29.351  15.556  1.00  0.00           H  
ATOM    514 HD11 ILE A  35      42.383  26.576  17.350  1.00  0.00           H  
ATOM    515 HD12 ILE A  35      44.052  26.734  16.801  1.00  0.00           H  
ATOM    516 HD13 ILE A  35      42.787  26.285  15.657  1.00  0.00           H  
ATOM    517  N   THR A  36      42.773  29.918  11.974  1.00  0.00           N  
ATOM    518  CA  THR A  36      43.231  30.232  10.625  1.00  0.00           C  
ATOM    519  C   THR A  36      43.107  31.729  10.346  1.00  0.00           C  
ATOM    520  O   THR A  36      44.021  32.350   9.800  1.00  0.00           O  
ATOM    521  CB  THR A  36      42.411  29.454   9.595  1.00  0.00           C  
ATOM    522  OG1 THR A  36      42.301  28.097   9.998  1.00  0.00           O  
ATOM    523  CG2 THR A  36      43.113  29.525   8.239  1.00  0.00           C  
ATOM    524  H   THR A  36      42.034  29.283  12.103  1.00  0.00           H  
ATOM    525  HA  THR A  36      44.268  29.945  10.532  1.00  0.00           H  
ATOM    526  HB  THR A  36      41.427  29.890   9.510  1.00  0.00           H  
ATOM    527  HG1 THR A  36      41.761  27.675   9.412  1.00  0.00           H  
ATOM    528 HG21 THR A  36      42.617  28.865   7.543  1.00  0.00           H  
ATOM    529 HG22 THR A  36      44.143  29.221   8.350  1.00  0.00           H  
ATOM    530 HG23 THR A  36      43.075  30.537   7.864  1.00  0.00           H  
ATOM    531  N   LEU A  37      41.991  32.318  10.767  1.00  0.00           N  
ATOM    532  CA  LEU A  37      41.780  33.749  10.574  1.00  0.00           C  
ATOM    533  C   LEU A  37      42.854  34.572  11.281  1.00  0.00           C  
ATOM    534  O   LEU A  37      43.245  35.634  10.795  1.00  0.00           O  
ATOM    535  CB  LEU A  37      40.397  34.148  11.092  1.00  0.00           C  
ATOM    536  CG  LEU A  37      39.323  33.539  10.189  1.00  0.00           C  
ATOM    537  CD1 LEU A  37      37.954  33.671  10.858  1.00  0.00           C  
ATOM    538  CD2 LEU A  37      39.308  34.281   8.851  1.00  0.00           C  
ATOM    539  H   LEU A  37      41.288  31.779  11.187  1.00  0.00           H  
ATOM    540  HA  LEU A  37      41.824  33.964   9.518  1.00  0.00           H  
ATOM    541  HB2 LEU A  37      40.272  33.782  12.101  1.00  0.00           H  
ATOM    542  HB3 LEU A  37      40.304  35.224  11.083  1.00  0.00           H  
ATOM    543  HG  LEU A  37      39.543  32.495  10.020  1.00  0.00           H  
ATOM    544 HD11 LEU A  37      37.907  34.600  11.406  1.00  0.00           H  
ATOM    545 HD12 LEU A  37      37.808  32.844  11.535  1.00  0.00           H  
ATOM    546 HD13 LEU A  37      37.180  33.658  10.103  1.00  0.00           H  
ATOM    547 HD21 LEU A  37      38.343  34.162   8.382  1.00  0.00           H  
ATOM    548 HD22 LEU A  37      40.075  33.876   8.206  1.00  0.00           H  
ATOM    549 HD23 LEU A  37      39.499  35.331   9.020  1.00  0.00           H  
ATOM    550  N   ASP A  38      43.298  34.102  12.445  1.00  0.00           N  
ATOM    551  CA  ASP A  38      44.396  34.761  13.143  1.00  0.00           C  
ATOM    552  C   ASP A  38      45.686  34.681  12.331  1.00  0.00           C  
ATOM    553  O   ASP A  38      46.365  35.688  12.128  1.00  0.00           O  
ATOM    554  CB  ASP A  38      44.611  34.106  14.508  1.00  0.00           C  
ATOM    555  CG  ASP A  38      45.646  34.893  15.306  1.00  0.00           C  
ATOM    556  OD1 ASP A  38      46.805  34.512  15.272  1.00  0.00           O  
ATOM    557  OD2 ASP A  38      45.265  35.863  15.939  1.00  0.00           O  
ATOM    558  H   ASP A  38      42.852  33.334  12.858  1.00  0.00           H  
ATOM    559  HA  ASP A  38      44.140  35.799  13.292  1.00  0.00           H  
ATOM    560  HB2 ASP A  38      43.676  34.091  15.049  1.00  0.00           H  
ATOM    561  HB3 ASP A  38      44.961  33.095  14.370  1.00  0.00           H  
ATOM    562  N   LYS A  39      46.024  33.479  11.871  1.00  0.00           N  
ATOM    563  CA  LYS A  39      47.245  33.291  11.091  1.00  0.00           C  
ATOM    564  C   LYS A  39      47.249  34.124   9.809  1.00  0.00           C  
ATOM    565  O   LYS A  39      48.311  34.536   9.341  1.00  0.00           O  
ATOM    566  CB  LYS A  39      47.409  31.813  10.730  1.00  0.00           C  
ATOM    567  CG  LYS A  39      47.621  30.992  12.003  1.00  0.00           C  
ATOM    568  CD  LYS A  39      47.891  29.532  11.628  1.00  0.00           C  
ATOM    569  CE  LYS A  39      47.996  28.688  12.898  1.00  0.00           C  
ATOM    570  NZ  LYS A  39      47.665  27.270  12.580  1.00  0.00           N  
ATOM    571  H   LYS A  39      45.457  32.707  12.078  1.00  0.00           H  
ATOM    572  HA  LYS A  39      48.089  33.587  11.696  1.00  0.00           H  
ATOM    573  HB2 LYS A  39      46.520  31.468  10.222  1.00  0.00           H  
ATOM    574  HB3 LYS A  39      48.264  31.694  10.081  1.00  0.00           H  
ATOM    575  HG2 LYS A  39      48.466  31.387  12.548  1.00  0.00           H  
ATOM    576  HG3 LYS A  39      46.736  31.044  12.618  1.00  0.00           H  
ATOM    577  HD2 LYS A  39      47.081  29.164  11.015  1.00  0.00           H  
ATOM    578  HD3 LYS A  39      48.817  29.467  11.077  1.00  0.00           H  
ATOM    579  HE2 LYS A  39      49.002  28.743  13.286  1.00  0.00           H  
ATOM    580  HE3 LYS A  39      47.304  29.060  13.638  1.00  0.00           H  
ATOM    581  HZ1 LYS A  39      47.145  26.846  13.374  1.00  0.00           H  
ATOM    582  HZ2 LYS A  39      48.545  26.737  12.419  1.00  0.00           H  
ATOM    583  HZ3 LYS A  39      47.076  27.234  11.724  1.00  0.00           H  
ATOM    584  N   TYR A  40      46.070  34.374   9.244  1.00  0.00           N  
ATOM    585  CA  TYR A  40      45.979  35.153   8.014  1.00  0.00           C  
ATOM    586  C   TYR A  40      46.602  36.543   8.224  1.00  0.00           C  
ATOM    587  O   TYR A  40      46.288  37.201   9.217  1.00  0.00           O  
ATOM    588  CB  TYR A  40      44.500  35.255   7.630  1.00  0.00           C  
ATOM    589  CG  TYR A  40      44.232  35.902   6.293  1.00  0.00           C  
ATOM    590  CD1 TYR A  40      44.578  35.244   5.108  1.00  0.00           C  
ATOM    591  CD2 TYR A  40      43.593  37.144   6.244  1.00  0.00           C  
ATOM    592  CE1 TYR A  40      44.291  35.835   3.871  1.00  0.00           C  
ATOM    593  CE2 TYR A  40      43.306  37.737   5.010  1.00  0.00           C  
ATOM    594  CZ  TYR A  40      43.657  37.083   3.822  1.00  0.00           C  
ATOM    595  OH  TYR A  40      43.372  37.665   2.604  1.00  0.00           O  
ATOM    596  H   TYR A  40      45.258  33.981   9.628  1.00  0.00           H  
ATOM    597  HA  TYR A  40      46.501  34.614   7.241  1.00  0.00           H  
ATOM    598  HB2 TYR A  40      44.084  34.261   7.608  1.00  0.00           H  
ATOM    599  HB3 TYR A  40      43.991  35.817   8.400  1.00  0.00           H  
ATOM    600  HD1 TYR A  40      45.073  34.284   5.146  1.00  0.00           H  
ATOM    601  HD2 TYR A  40      43.321  37.646   7.160  1.00  0.00           H  
ATOM    602  HE1 TYR A  40      44.558  35.328   2.956  1.00  0.00           H  
ATOM    603  HE2 TYR A  40      42.812  38.696   4.974  1.00  0.00           H  
ATOM    604  HH  TYR A  40      44.089  38.148   2.353  1.00  0.00           H  
ATOM    605  N   PRO A  41      47.464  37.013   7.343  1.00  0.00           N  
ATOM    606  CA  PRO A  41      48.240  38.266   7.597  1.00  0.00           C  
ATOM    607  C   PRO A  41      47.519  39.566   7.242  1.00  0.00           C  
ATOM    608  O   PRO A  41      48.164  40.615   7.178  1.00  0.00           O  
ATOM    609  CB  PRO A  41      49.476  38.083   6.717  1.00  0.00           C  
ATOM    610  CG  PRO A  41      49.008  37.288   5.546  1.00  0.00           C  
ATOM    611  CD  PRO A  41      47.787  36.483   6.003  1.00  0.00           C  
ATOM    612  HA  PRO A  41      48.555  38.296   8.629  1.00  0.00           H  
ATOM    613  HB2 PRO A  41      49.851  39.046   6.398  1.00  0.00           H  
ATOM    614  HB3 PRO A  41      50.240  37.537   7.249  1.00  0.00           H  
ATOM    615  HG2 PRO A  41      48.737  37.951   4.737  1.00  0.00           H  
ATOM    616  HG3 PRO A  41      49.783  36.609   5.225  1.00  0.00           H  
ATOM    617  HD2 PRO A  41      46.962  36.636   5.323  1.00  0.00           H  
ATOM    618  HD3 PRO A  41      48.034  35.434   6.071  1.00  0.00           H  
ATOM    619  N   HIS A  42      46.207  39.519   7.012  1.00  0.00           N  
ATOM    620  CA  HIS A  42      45.488  40.718   6.580  1.00  0.00           C  
ATOM    621  C   HIS A  42      44.083  40.791   7.165  1.00  0.00           C  
ATOM    622  O   HIS A  42      43.464  39.767   7.451  1.00  0.00           O  
ATOM    623  CB  HIS A  42      45.399  40.745   5.053  1.00  0.00           C  
ATOM    624  CG  HIS A  42      46.731  40.934   4.380  1.00  0.00           C  
ATOM    625  ND1 HIS A  42      47.475  39.868   3.902  1.00  0.00           N  
ATOM    626  CD2 HIS A  42      47.466  42.060   4.098  1.00  0.00           C  
ATOM    627  CE1 HIS A  42      48.602  40.367   3.364  1.00  0.00           C  
ATOM    628  NE2 HIS A  42      48.648  41.699   3.456  1.00  0.00           N  
ATOM    629  H   HIS A  42      45.721  38.678   7.140  1.00  0.00           H  
ATOM    630  HA  HIS A  42      46.039  41.589   6.902  1.00  0.00           H  
ATOM    631  HB2 HIS A  42      44.975  39.814   4.713  1.00  0.00           H  
ATOM    632  HB3 HIS A  42      44.739  41.550   4.761  1.00  0.00           H  
ATOM    633  HD1 HIS A  42      47.226  38.921   3.946  1.00  0.00           H  
ATOM    634  HD2 HIS A  42      47.173  43.071   4.339  1.00  0.00           H  
ATOM    635  HE1 HIS A  42      49.375  39.765   2.910  1.00  0.00           H  
ATOM    636  N   LYS A  43      43.594  42.012   7.368  1.00  0.00           N  
ATOM    637  CA  LYS A  43      42.195  42.198   7.730  1.00  0.00           C  
ATOM    638  C   LYS A  43      41.315  41.696   6.590  1.00  0.00           C  
ATOM    639  O   LYS A  43      41.557  42.030   5.430  1.00  0.00           O  
ATOM    640  CB  LYS A  43      41.905  43.681   7.966  1.00  0.00           C  
ATOM    641  CG  LYS A  43      40.492  43.842   8.533  1.00  0.00           C  
ATOM    642  CD  LYS A  43      40.169  45.329   8.690  1.00  0.00           C  
ATOM    643  CE  LYS A  43      38.821  45.488   9.396  1.00  0.00           C  
ATOM    644  NZ  LYS A  43      38.633  46.912   9.790  1.00  0.00           N  
ATOM    645  H   LYS A  43      44.181  42.792   7.281  1.00  0.00           H  
ATOM    646  HA  LYS A  43      41.976  41.641   8.629  1.00  0.00           H  
ATOM    647  HB2 LYS A  43      42.625  44.086   8.661  1.00  0.00           H  
ATOM    648  HB3 LYS A  43      41.973  44.214   7.029  1.00  0.00           H  
ATOM    649  HG2 LYS A  43      39.781  43.386   7.859  1.00  0.00           H  
ATOM    650  HG3 LYS A  43      40.434  43.360   9.498  1.00  0.00           H  
ATOM    651  HD2 LYS A  43      40.942  45.805   9.275  1.00  0.00           H  
ATOM    652  HD3 LYS A  43      40.119  45.792   7.715  1.00  0.00           H  
ATOM    653  HE2 LYS A  43      38.028  45.191   8.727  1.00  0.00           H  
ATOM    654  HE3 LYS A  43      38.802  44.865  10.277  1.00  0.00           H  
ATOM    655  HZ1 LYS A  43      39.444  47.225  10.361  1.00  0.00           H  
ATOM    656  HZ2 LYS A  43      37.758  47.005  10.348  1.00  0.00           H  
ATOM    657  HZ3 LYS A  43      38.564  47.503   8.936  1.00  0.00           H  
ATOM    658  N   ILE A  44      40.303  40.898   6.917  1.00  0.00           N  
ATOM    659  CA  ILE A  44      39.379  40.417   5.893  1.00  0.00           C  
ATOM    660  C   ILE A  44      38.195  41.375   5.751  1.00  0.00           C  
ATOM    661  O   ILE A  44      37.577  41.766   6.741  1.00  0.00           O  
ATOM    662  CB  ILE A  44      38.919  38.994   6.235  1.00  0.00           C  
ATOM    663  CG1 ILE A  44      40.153  38.087   6.293  1.00  0.00           C  
ATOM    664  CG2 ILE A  44      37.959  38.473   5.160  1.00  0.00           C  
ATOM    665  CD1 ILE A  44      39.762  36.700   6.801  1.00  0.00           C  
ATOM    666  H   ILE A  44      40.194  40.612   7.851  1.00  0.00           H  
ATOM    667  HA  ILE A  44      39.904  40.387   4.948  1.00  0.00           H  
ATOM    668  HB  ILE A  44      38.424  38.993   7.194  1.00  0.00           H  
ATOM    669 HG12 ILE A  44      40.578  37.998   5.304  1.00  0.00           H  
ATOM    670 HG13 ILE A  44      40.883  38.518   6.960  1.00  0.00           H  
ATOM    671 HG21 ILE A  44      38.433  38.538   4.193  1.00  0.00           H  
ATOM    672 HG22 ILE A  44      37.064  39.074   5.164  1.00  0.00           H  
ATOM    673 HG23 ILE A  44      37.702  37.445   5.369  1.00  0.00           H  
ATOM    674 HD11 ILE A  44      39.342  36.124   5.989  1.00  0.00           H  
ATOM    675 HD12 ILE A  44      39.031  36.797   7.591  1.00  0.00           H  
ATOM    676 HD13 ILE A  44      40.640  36.198   7.181  1.00  0.00           H  
ATOM    677  N   LYS A  45      37.889  41.744   4.510  1.00  0.00           N  
ATOM    678  CA  LYS A  45      36.811  42.696   4.242  1.00  0.00           C  
ATOM    679  C   LYS A  45      35.429  42.037   4.199  1.00  0.00           C  
ATOM    680  O   LYS A  45      34.419  42.726   4.340  1.00  0.00           O  
ATOM    681  CB  LYS A  45      37.070  43.399   2.908  1.00  0.00           C  
ATOM    682  CG  LYS A  45      38.363  44.212   2.999  1.00  0.00           C  
ATOM    683  CD  LYS A  45      38.565  44.995   1.699  1.00  0.00           C  
ATOM    684  CE  LYS A  45      39.919  45.706   1.735  1.00  0.00           C  
ATOM    685  NZ  LYS A  45      39.803  46.954   2.539  1.00  0.00           N  
ATOM    686  H   LYS A  45      38.396  41.369   3.759  1.00  0.00           H  
ATOM    687  HA  LYS A  45      36.807  43.439   5.024  1.00  0.00           H  
ATOM    688  HB2 LYS A  45      37.161  42.661   2.125  1.00  0.00           H  
ATOM    689  HB3 LYS A  45      36.247  44.062   2.686  1.00  0.00           H  
ATOM    690  HG2 LYS A  45      38.298  44.900   3.829  1.00  0.00           H  
ATOM    691  HG3 LYS A  45      39.198  43.545   3.147  1.00  0.00           H  
ATOM    692  HD2 LYS A  45      38.535  44.314   0.861  1.00  0.00           H  
ATOM    693  HD3 LYS A  45      37.780  45.729   1.595  1.00  0.00           H  
ATOM    694  HE2 LYS A  45      40.655  45.055   2.182  1.00  0.00           H  
ATOM    695  HE3 LYS A  45      40.222  45.953   0.728  1.00  0.00           H  
ATOM    696  HZ1 LYS A  45      38.817  47.285   2.529  1.00  0.00           H  
ATOM    697  HZ2 LYS A  45      40.420  47.686   2.132  1.00  0.00           H  
ATOM    698  HZ3 LYS A  45      40.091  46.764   3.521  1.00  0.00           H  
ATOM    699  N   SER A  46      35.373  40.721   3.990  1.00  0.00           N  
ATOM    700  CA  SER A  46      34.094  40.023   3.944  1.00  0.00           C  
ATOM    701  C   SER A  46      34.256  38.554   4.320  1.00  0.00           C  
ATOM    702  O   SER A  46      35.322  37.966   4.136  1.00  0.00           O  
ATOM    703  CB  SER A  46      33.497  40.125   2.540  1.00  0.00           C  
ATOM    704  OG  SER A  46      34.278  39.348   1.643  1.00  0.00           O  
ATOM    705  H   SER A  46      36.204  40.221   3.854  1.00  0.00           H  
ATOM    706  HA  SER A  46      33.416  40.489   4.643  1.00  0.00           H  
ATOM    707  HB2 SER A  46      32.487  39.747   2.545  1.00  0.00           H  
ATOM    708  HB3 SER A  46      33.487  41.161   2.229  1.00  0.00           H  
ATOM    709  HG  SER A  46      33.772  38.659   1.359  1.00  0.00           H  
ATOM    710  N   GLY A  47      33.183  37.966   4.838  1.00  0.00           N  
ATOM    711  CA  GLY A  47      33.189  36.553   5.201  1.00  0.00           C  
ATOM    712  C   GLY A  47      33.428  35.657   3.987  1.00  0.00           C  
ATOM    713  O   GLY A  47      34.043  34.595   4.103  1.00  0.00           O  
ATOM    714  H   GLY A  47      32.362  38.486   4.954  1.00  0.00           H  
ATOM    715  HA2 GLY A  47      33.970  36.379   5.927  1.00  0.00           H  
ATOM    716  HA3 GLY A  47      32.237  36.300   5.639  1.00  0.00           H  
ATOM    717  N   ALA A  48      32.960  36.090   2.816  1.00  0.00           N  
ATOM    718  CA  ALA A  48      33.110  35.284   1.609  1.00  0.00           C  
ATOM    719  C   ALA A  48      34.586  35.007   1.346  1.00  0.00           C  
ATOM    720  O   ALA A  48      34.954  33.895   0.967  1.00  0.00           O  
ATOM    721  CB  ALA A  48      32.502  36.016   0.411  1.00  0.00           C  
ATOM    722  H   ALA A  48      32.511  36.959   2.765  1.00  0.00           H  
ATOM    723  HA  ALA A  48      32.594  34.345   1.746  1.00  0.00           H  
ATOM    724  HB1 ALA A  48      31.424  35.988   0.481  1.00  0.00           H  
ATOM    725  HB2 ALA A  48      32.816  35.533  -0.502  1.00  0.00           H  
ATOM    726  HB3 ALA A  48      32.836  37.043   0.409  1.00  0.00           H  
ATOM    727  N   GLU A  49      35.427  36.020   1.545  1.00  0.00           N  
ATOM    728  CA  GLU A  49      36.868  35.802   1.498  1.00  0.00           C  
ATOM    729  C   GLU A  49      37.302  34.826   2.591  1.00  0.00           C  
ATOM    730  O   GLU A  49      38.118  33.938   2.344  1.00  0.00           O  
ATOM    731  CB  GLU A  49      37.602  37.133   1.682  1.00  0.00           C  
ATOM    732  CG  GLU A  49      37.260  38.070   0.517  1.00  0.00           C  
ATOM    733  CD  GLU A  49      37.717  37.486  -0.822  1.00  0.00           C  
ATOM    734  OE1 GLU A  49      37.221  37.947  -1.837  1.00  0.00           O  
ATOM    735  OE2 GLU A  49      38.562  36.602  -0.826  1.00  0.00           O  
ATOM    736  H   GLU A  49      35.076  36.917   1.724  1.00  0.00           H  
ATOM    737  HA  GLU A  49      37.129  35.390   0.535  1.00  0.00           H  
ATOM    738  HB2 GLU A  49      37.294  37.587   2.613  1.00  0.00           H  
ATOM    739  HB3 GLU A  49      38.666  36.958   1.698  1.00  0.00           H  
ATOM    740  HG2 GLU A  49      36.192  38.222   0.488  1.00  0.00           H  
ATOM    741  HG3 GLU A  49      37.748  39.020   0.675  1.00  0.00           H  
ATOM    742  N   ALA A  50      36.666  34.907   3.762  1.00  0.00           N  
ATOM    743  CA  ALA A  50      37.038  34.038   4.877  1.00  0.00           C  
ATOM    744  C   ALA A  50      36.847  32.564   4.520  1.00  0.00           C  
ATOM    745  O   ALA A  50      37.656  31.717   4.899  1.00  0.00           O  
ATOM    746  CB  ALA A  50      36.190  34.378   6.104  1.00  0.00           C  
ATOM    747  H   ALA A  50      35.946  35.562   3.879  1.00  0.00           H  
ATOM    748  HA  ALA A  50      38.076  34.206   5.118  1.00  0.00           H  
ATOM    749  HB1 ALA A  50      36.002  35.440   6.129  1.00  0.00           H  
ATOM    750  HB2 ALA A  50      36.718  34.085   6.999  1.00  0.00           H  
ATOM    751  HB3 ALA A  50      35.250  33.847   6.051  1.00  0.00           H  
ATOM    752  N   LYS A  51      35.828  32.272   3.720  1.00  0.00           N  
ATOM    753  CA  LYS A  51      35.556  30.897   3.313  1.00  0.00           C  
ATOM    754  C   LYS A  51      36.762  30.265   2.610  1.00  0.00           C  
ATOM    755  O   LYS A  51      36.941  29.049   2.669  1.00  0.00           O  
ATOM    756  CB  LYS A  51      34.347  30.872   2.374  1.00  0.00           C  
ATOM    757  CG  LYS A  51      33.955  29.424   2.069  1.00  0.00           C  
ATOM    758  CD  LYS A  51      32.803  29.409   1.063  1.00  0.00           C  
ATOM    759  CE  LYS A  51      32.305  27.974   0.876  1.00  0.00           C  
ATOM    760  NZ  LYS A  51      31.545  27.876  -0.402  1.00  0.00           N  
ATOM    761  H   LYS A  51      35.220  32.990   3.443  1.00  0.00           H  
ATOM    762  HA  LYS A  51      35.321  30.313   4.190  1.00  0.00           H  
ATOM    763  HB2 LYS A  51      33.517  31.377   2.847  1.00  0.00           H  
ATOM    764  HB3 LYS A  51      34.597  31.376   1.452  1.00  0.00           H  
ATOM    765  HG2 LYS A  51      34.805  28.902   1.653  1.00  0.00           H  
ATOM    766  HG3 LYS A  51      33.641  28.936   2.979  1.00  0.00           H  
ATOM    767  HD2 LYS A  51      31.996  30.026   1.432  1.00  0.00           H  
ATOM    768  HD3 LYS A  51      33.147  29.794   0.115  1.00  0.00           H  
ATOM    769  HE2 LYS A  51      33.149  27.302   0.845  1.00  0.00           H  
ATOM    770  HE3 LYS A  51      31.660  27.705   1.699  1.00  0.00           H  
ATOM    771  HZ1 LYS A  51      30.694  28.471  -0.347  1.00  0.00           H  
ATOM    772  HZ2 LYS A  51      31.268  26.887  -0.565  1.00  0.00           H  
ATOM    773  HZ3 LYS A  51      32.143  28.205  -1.187  1.00  0.00           H  
ATOM    774  N   LYS A  52      37.586  31.077   1.949  1.00  0.00           N  
ATOM    775  CA  LYS A  52      38.747  30.555   1.234  1.00  0.00           C  
ATOM    776  C   LYS A  52      39.726  29.834   2.170  1.00  0.00           C  
ATOM    777  O   LYS A  52      40.488  28.976   1.721  1.00  0.00           O  
ATOM    778  CB  LYS A  52      39.469  31.705   0.527  1.00  0.00           C  
ATOM    779  CG  LYS A  52      40.585  31.151  -0.362  1.00  0.00           C  
ATOM    780  CD  LYS A  52      41.349  32.311  -1.005  1.00  0.00           C  
ATOM    781  CE  LYS A  52      42.361  31.761  -2.012  1.00  0.00           C  
ATOM    782  NZ  LYS A  52      41.647  30.970  -3.054  1.00  0.00           N  
ATOM    783  H   LYS A  52      37.440  32.047   1.978  1.00  0.00           H  
ATOM    784  HA  LYS A  52      38.406  29.855   0.487  1.00  0.00           H  
ATOM    785  HB2 LYS A  52      38.762  32.250  -0.083  1.00  0.00           H  
ATOM    786  HB3 LYS A  52      39.895  32.369   1.264  1.00  0.00           H  
ATOM    787  HG2 LYS A  52      41.263  30.562   0.238  1.00  0.00           H  
ATOM    788  HG3 LYS A  52      40.158  30.532  -1.136  1.00  0.00           H  
ATOM    789  HD2 LYS A  52      40.652  32.961  -1.512  1.00  0.00           H  
ATOM    790  HD3 LYS A  52      41.871  32.866  -0.241  1.00  0.00           H  
ATOM    791  HE2 LYS A  52      42.886  32.580  -2.479  1.00  0.00           H  
ATOM    792  HE3 LYS A  52      43.069  31.126  -1.500  1.00  0.00           H  
ATOM    793  HZ1 LYS A  52      42.284  30.800  -3.858  1.00  0.00           H  
ATOM    794  HZ2 LYS A  52      40.812  31.499  -3.377  1.00  0.00           H  
ATOM    795  HZ3 LYS A  52      41.348  30.058  -2.653  1.00  0.00           H  
ATOM    796  N   LEU A  53      39.705  30.162   3.462  1.00  0.00           N  
ATOM    797  CA  LEU A  53      40.690  29.622   4.391  1.00  0.00           C  
ATOM    798  C   LEU A  53      40.244  28.259   4.935  1.00  0.00           C  
ATOM    799  O   LEU A  53      39.055  28.079   5.218  1.00  0.00           O  
ATOM    800  CB  LEU A  53      40.875  30.595   5.556  1.00  0.00           C  
ATOM    801  CG  LEU A  53      41.720  31.787   5.101  1.00  0.00           C  
ATOM    802  CD1 LEU A  53      41.624  32.905   6.140  1.00  0.00           C  
ATOM    803  CD2 LEU A  53      43.180  31.353   4.955  1.00  0.00           C  
ATOM    804  H   LEU A  53      39.008  30.762   3.801  1.00  0.00           H  
ATOM    805  HA  LEU A  53      41.625  29.531   3.865  1.00  0.00           H  
ATOM    806  HB2 LEU A  53      39.909  30.943   5.889  1.00  0.00           H  
ATOM    807  HB3 LEU A  53      41.376  30.092   6.367  1.00  0.00           H  
ATOM    808  HG  LEU A  53      41.351  32.146   4.151  1.00  0.00           H  
ATOM    809 HD11 LEU A  53      40.589  33.192   6.266  1.00  0.00           H  
ATOM    810 HD12 LEU A  53      42.195  33.759   5.805  1.00  0.00           H  
ATOM    811 HD13 LEU A  53      42.018  32.556   7.083  1.00  0.00           H  
ATOM    812 HD21 LEU A  53      43.454  30.727   5.791  1.00  0.00           H  
ATOM    813 HD22 LEU A  53      43.814  32.226   4.936  1.00  0.00           H  
ATOM    814 HD23 LEU A  53      43.301  30.800   4.036  1.00  0.00           H  
ATOM    815  N   PRO A  54      41.144  27.316   5.141  1.00  0.00           N  
ATOM    816  CA  PRO A  54      40.747  25.969   5.658  1.00  0.00           C  
ATOM    817  C   PRO A  54      40.031  26.072   7.002  1.00  0.00           C  
ATOM    818  O   PRO A  54      40.530  26.699   7.938  1.00  0.00           O  
ATOM    819  CB  PRO A  54      42.063  25.195   5.800  1.00  0.00           C  
ATOM    820  CG  PRO A  54      43.053  25.923   4.959  1.00  0.00           C  
ATOM    821  CD  PRO A  54      42.604  27.381   4.928  1.00  0.00           C  
ATOM    822  HA  PRO A  54      40.114  25.471   4.941  1.00  0.00           H  
ATOM    823  HB2 PRO A  54      42.386  25.184   6.833  1.00  0.00           H  
ATOM    824  HB3 PRO A  54      41.946  24.187   5.434  1.00  0.00           H  
ATOM    825  HG2 PRO A  54      44.039  25.840   5.395  1.00  0.00           H  
ATOM    826  HG3 PRO A  54      43.053  25.525   3.956  1.00  0.00           H  
ATOM    827  HD2 PRO A  54      43.084  27.939   5.720  1.00  0.00           H  
ATOM    828  HD3 PRO A  54      42.818  27.818   3.966  1.00  0.00           H  
ATOM    829  N   GLY A  55      38.866  25.438   7.089  1.00  0.00           N  
ATOM    830  CA  GLY A  55      38.092  25.436   8.327  1.00  0.00           C  
ATOM    831  C   GLY A  55      36.929  26.434   8.315  1.00  0.00           C  
ATOM    832  O   GLY A  55      36.066  26.370   9.193  1.00  0.00           O  
ATOM    833  H   GLY A  55      38.519  24.963   6.305  1.00  0.00           H  
ATOM    834  HA2 GLY A  55      37.695  24.445   8.486  1.00  0.00           H  
ATOM    835  HA3 GLY A  55      38.750  25.681   9.149  1.00  0.00           H  
ATOM    836  N   VAL A  56      36.883  27.344   7.337  1.00  0.00           N  
ATOM    837  CA  VAL A  56      35.792  28.314   7.268  1.00  0.00           C  
ATOM    838  C   VAL A  56      34.674  27.784   6.374  1.00  0.00           C  
ATOM    839  O   VAL A  56      34.928  27.267   5.286  1.00  0.00           O  
ATOM    840  CB  VAL A  56      36.299  29.656   6.727  1.00  0.00           C  
ATOM    841  CG1 VAL A  56      35.171  30.690   6.778  1.00  0.00           C  
ATOM    842  CG2 VAL A  56      37.469  30.155   7.581  1.00  0.00           C  
ATOM    843  H   VAL A  56      37.596  27.372   6.662  1.00  0.00           H  
ATOM    844  HA  VAL A  56      35.400  28.465   8.262  1.00  0.00           H  
ATOM    845  HB  VAL A  56      36.625  29.532   5.704  1.00  0.00           H  
ATOM    846 HG11 VAL A  56      34.762  30.727   7.777  1.00  0.00           H  
ATOM    847 HG12 VAL A  56      34.395  30.411   6.082  1.00  0.00           H  
ATOM    848 HG13 VAL A  56      35.561  31.662   6.513  1.00  0.00           H  
ATOM    849 HG21 VAL A  56      38.304  29.478   7.479  1.00  0.00           H  
ATOM    850 HG22 VAL A  56      37.166  30.199   8.616  1.00  0.00           H  
ATOM    851 HG23 VAL A  56      37.762  31.141   7.250  1.00  0.00           H  
ATOM    852  N   GLY A  57      33.434  27.916   6.840  1.00  0.00           N  
ATOM    853  CA  GLY A  57      32.279  27.435   6.086  1.00  0.00           C  
ATOM    854  C   GLY A  57      31.360  28.587   5.695  1.00  0.00           C  
ATOM    855  O   GLY A  57      31.526  29.716   6.159  1.00  0.00           O  
ATOM    856  H   GLY A  57      33.293  28.347   7.709  1.00  0.00           H  
ATOM    857  HA2 GLY A  57      32.616  26.931   5.190  1.00  0.00           H  
ATOM    858  HA3 GLY A  57      31.724  26.739   6.696  1.00  0.00           H  
ATOM    859  N   THR A  58      30.374  28.292   4.854  1.00  0.00           N  
ATOM    860  CA  THR A  58      29.458  29.323   4.381  1.00  0.00           C  
ATOM    861  C   THR A  58      28.751  30.001   5.551  1.00  0.00           C  
ATOM    862  O   THR A  58      28.622  31.225   5.581  1.00  0.00           O  
ATOM    863  CB  THR A  58      28.420  28.706   3.441  1.00  0.00           C  
ATOM    864  OG1 THR A  58      29.086  27.993   2.408  1.00  0.00           O  
ATOM    865  CG2 THR A  58      27.560  29.812   2.825  1.00  0.00           C  
ATOM    866  H   THR A  58      30.260  27.368   4.548  1.00  0.00           H  
ATOM    867  HA  THR A  58      30.020  30.066   3.836  1.00  0.00           H  
ATOM    868  HB  THR A  58      27.787  28.030   3.996  1.00  0.00           H  
ATOM    869  HG1 THR A  58      28.953  27.114   2.547  1.00  0.00           H  
ATOM    870 HG21 THR A  58      26.902  30.217   3.580  1.00  0.00           H  
ATOM    871 HG22 THR A  58      26.973  29.403   2.017  1.00  0.00           H  
ATOM    872 HG23 THR A  58      28.199  30.595   2.446  1.00  0.00           H  
ATOM    873  N   LYS A  59      28.324  29.208   6.531  1.00  0.00           N  
ATOM    874  CA  LYS A  59      27.595  29.758   7.670  1.00  0.00           C  
ATOM    875  C   LYS A  59      28.464  30.765   8.417  1.00  0.00           C  
ATOM    876  O   LYS A  59      28.011  31.860   8.760  1.00  0.00           O  
ATOM    877  CB  LYS A  59      27.181  28.628   8.617  1.00  0.00           C  
ATOM    878  CG  LYS A  59      26.295  29.178   9.738  1.00  0.00           C  
ATOM    879  CD  LYS A  59      24.895  29.471   9.196  1.00  0.00           C  
ATOM    880  CE  LYS A  59      23.990  29.933  10.341  1.00  0.00           C  
ATOM    881  NZ  LYS A  59      22.623  30.206   9.814  1.00  0.00           N  
ATOM    882  H   LYS A  59      28.499  28.245   6.486  1.00  0.00           H  
ATOM    883  HA  LYS A  59      26.709  30.258   7.310  1.00  0.00           H  
ATOM    884  HB2 LYS A  59      26.634  27.879   8.062  1.00  0.00           H  
ATOM    885  HB3 LYS A  59      28.064  28.180   9.047  1.00  0.00           H  
ATOM    886  HG2 LYS A  59      26.229  28.448  10.532  1.00  0.00           H  
ATOM    887  HG3 LYS A  59      26.726  30.090  10.125  1.00  0.00           H  
ATOM    888  HD2 LYS A  59      24.951  30.248   8.448  1.00  0.00           H  
ATOM    889  HD3 LYS A  59      24.484  28.575   8.757  1.00  0.00           H  
ATOM    890  HE2 LYS A  59      23.939  29.160  11.094  1.00  0.00           H  
ATOM    891  HE3 LYS A  59      24.395  30.834  10.778  1.00  0.00           H  
ATOM    892  HZ1 LYS A  59      21.923  30.037  10.564  1.00  0.00           H  
ATOM    893  HZ2 LYS A  59      22.430  29.576   9.009  1.00  0.00           H  
ATOM    894  HZ3 LYS A  59      22.563  31.196   9.503  1.00  0.00           H  
ATOM    895  N   ILE A  60      29.734  30.419   8.608  1.00  0.00           N  
ATOM    896  CA  ILE A  60      30.652  31.312   9.302  1.00  0.00           C  
ATOM    897  C   ILE A  60      30.849  32.589   8.486  1.00  0.00           C  
ATOM    898  O   ILE A  60      30.827  33.691   9.035  1.00  0.00           O  
ATOM    899  CB  ILE A  60      31.990  30.602   9.556  1.00  0.00           C  
ATOM    900  CG1 ILE A  60      31.729  29.359  10.416  1.00  0.00           C  
ATOM    901  CG2 ILE A  60      32.947  31.538  10.302  1.00  0.00           C  
ATOM    902  CD1 ILE A  60      33.018  28.550  10.605  1.00  0.00           C  
ATOM    903  H   ILE A  60      30.055  29.554   8.279  1.00  0.00           H  
ATOM    904  HA  ILE A  60      30.217  31.579  10.254  1.00  0.00           H  
ATOM    905  HB  ILE A  60      32.429  30.308   8.615  1.00  0.00           H  
ATOM    906 HG12 ILE A  60      31.360  29.669  11.381  1.00  0.00           H  
ATOM    907 HG13 ILE A  60      30.989  28.740   9.932  1.00  0.00           H  
ATOM    908 HG21 ILE A  60      33.136  32.414   9.701  1.00  0.00           H  
ATOM    909 HG22 ILE A  60      33.878  31.025  10.494  1.00  0.00           H  
ATOM    910 HG23 ILE A  60      32.500  31.834  11.239  1.00  0.00           H  
ATOM    911 HD11 ILE A  60      33.365  28.195   9.648  1.00  0.00           H  
ATOM    912 HD12 ILE A  60      32.821  27.707  11.253  1.00  0.00           H  
ATOM    913 HD13 ILE A  60      33.777  29.174  11.055  1.00  0.00           H  
ATOM    914  N   ALA A  61      30.980  32.446   7.170  1.00  0.00           N  
ATOM    915  CA  ALA A  61      31.169  33.605   6.307  1.00  0.00           C  
ATOM    916  C   ALA A  61      30.001  34.579   6.443  1.00  0.00           C  
ATOM    917  O   ALA A  61      30.208  35.785   6.593  1.00  0.00           O  
ATOM    918  CB  ALA A  61      31.291  33.155   4.850  1.00  0.00           C  
ATOM    919  H   ALA A  61      30.979  31.547   6.781  1.00  0.00           H  
ATOM    920  HA  ALA A  61      32.080  34.109   6.592  1.00  0.00           H  
ATOM    921  HB1 ALA A  61      30.487  32.474   4.615  1.00  0.00           H  
ATOM    922  HB2 ALA A  61      32.239  32.658   4.705  1.00  0.00           H  
ATOM    923  HB3 ALA A  61      31.234  34.017   4.201  1.00  0.00           H  
ATOM    924  N   GLU A  62      28.775  34.058   6.435  1.00  0.00           N  
ATOM    925  CA  GLU A  62      27.602  34.920   6.537  1.00  0.00           C  
ATOM    926  C   GLU A  62      27.598  35.675   7.863  1.00  0.00           C  
ATOM    927  O   GLU A  62      27.316  36.875   7.898  1.00  0.00           O  
ATOM    928  CB  GLU A  62      26.325  34.087   6.417  1.00  0.00           C  
ATOM    929  CG  GLU A  62      26.258  33.452   5.024  1.00  0.00           C  
ATOM    930  CD  GLU A  62      26.202  34.518   3.926  1.00  0.00           C  
ATOM    931  OE1 GLU A  62      26.485  34.172   2.790  1.00  0.00           O  
ATOM    932  OE2 GLU A  62      25.867  35.655   4.221  1.00  0.00           O  
ATOM    933  H   GLU A  62      28.660  33.090   6.332  1.00  0.00           H  
ATOM    934  HA  GLU A  62      27.626  35.637   5.729  1.00  0.00           H  
ATOM    935  HB2 GLU A  62      26.331  33.311   7.168  1.00  0.00           H  
ATOM    936  HB3 GLU A  62      25.464  34.722   6.561  1.00  0.00           H  
ATOM    937  HG2 GLU A  62      27.132  32.837   4.873  1.00  0.00           H  
ATOM    938  HG3 GLU A  62      25.375  32.832   4.960  1.00  0.00           H  
ATOM    939  N   LYS A  63      27.941  34.987   8.950  1.00  0.00           N  
ATOM    940  CA  LYS A  63      28.030  35.648  10.250  1.00  0.00           C  
ATOM    941  C   LYS A  63      29.085  36.756  10.237  1.00  0.00           C  
ATOM    942  O   LYS A  63      28.874  37.826  10.808  1.00  0.00           O  
ATOM    943  CB  LYS A  63      28.332  34.621  11.340  1.00  0.00           C  
ATOM    944  CG  LYS A  63      27.157  33.644  11.432  1.00  0.00           C  
ATOM    945  CD  LYS A  63      27.300  32.769  12.676  1.00  0.00           C  
ATOM    946  CE  LYS A  63      28.521  31.861  12.524  1.00  0.00           C  
ATOM    947  NZ  LYS A  63      28.433  30.747  13.510  1.00  0.00           N  
ATOM    948  H   LYS A  63      28.103  34.021   8.884  1.00  0.00           H  
ATOM    949  HA  LYS A  63      27.072  36.098  10.464  1.00  0.00           H  
ATOM    950  HB2 LYS A  63      29.237  34.084  11.093  1.00  0.00           H  
ATOM    951  HB3 LYS A  63      28.455  35.122  12.289  1.00  0.00           H  
ATOM    952  HG2 LYS A  63      26.232  34.200  11.489  1.00  0.00           H  
ATOM    953  HG3 LYS A  63      27.143  33.015  10.554  1.00  0.00           H  
ATOM    954  HD2 LYS A  63      27.424  33.398  13.546  1.00  0.00           H  
ATOM    955  HD3 LYS A  63      26.416  32.161  12.793  1.00  0.00           H  
ATOM    956  HE2 LYS A  63      28.544  31.455  11.523  1.00  0.00           H  
ATOM    957  HE3 LYS A  63      29.419  32.432  12.703  1.00  0.00           H  
ATOM    958  HZ1 LYS A  63      27.655  30.931  14.174  1.00  0.00           H  
ATOM    959  HZ2 LYS A  63      29.330  30.679  14.036  1.00  0.00           H  
ATOM    960  HZ3 LYS A  63      28.255  29.853  13.010  1.00  0.00           H  
ATOM    961  N   ILE A  64      30.203  36.516   9.556  1.00  0.00           N  
ATOM    962  CA  ILE A  64      31.225  37.549   9.406  1.00  0.00           C  
ATOM    963  C   ILE A  64      30.640  38.756   8.670  1.00  0.00           C  
ATOM    964  O   ILE A  64      30.880  39.903   9.057  1.00  0.00           O  
ATOM    965  CB  ILE A  64      32.435  36.966   8.654  1.00  0.00           C  
ATOM    966  CG1 ILE A  64      33.066  35.864   9.508  1.00  0.00           C  
ATOM    967  CG2 ILE A  64      33.498  38.038   8.380  1.00  0.00           C  
ATOM    968  CD1 ILE A  64      34.022  35.027   8.654  1.00  0.00           C  
ATOM    969  H   ILE A  64      30.358  35.624   9.180  1.00  0.00           H  
ATOM    970  HA  ILE A  64      31.546  37.864  10.389  1.00  0.00           H  
ATOM    971  HB  ILE A  64      32.102  36.544   7.718  1.00  0.00           H  
ATOM    972 HG12 ILE A  64      33.615  36.316  10.322  1.00  0.00           H  
ATOM    973 HG13 ILE A  64      32.293  35.229   9.910  1.00  0.00           H  
ATOM    974 HG21 ILE A  64      33.939  38.357   9.313  1.00  0.00           H  
ATOM    975 HG22 ILE A  64      33.042  38.884   7.888  1.00  0.00           H  
ATOM    976 HG23 ILE A  64      34.267  37.625   7.741  1.00  0.00           H  
ATOM    977 HD11 ILE A  64      34.780  34.590   9.286  1.00  0.00           H  
ATOM    978 HD12 ILE A  64      34.491  35.657   7.912  1.00  0.00           H  
ATOM    979 HD13 ILE A  64      33.469  34.241   8.161  1.00  0.00           H  
ATOM    980  N   ASP A  65      29.843  38.499   7.637  1.00  0.00           N  
ATOM    981  CA  ASP A  65      29.210  39.585   6.893  1.00  0.00           C  
ATOM    982  C   ASP A  65      28.321  40.411   7.815  1.00  0.00           C  
ATOM    983  O   ASP A  65      28.347  41.642   7.778  1.00  0.00           O  
ATOM    984  CB  ASP A  65      28.365  39.024   5.743  1.00  0.00           C  
ATOM    985  CG  ASP A  65      29.237  38.300   4.717  1.00  0.00           C  
ATOM    986  OD1 ASP A  65      30.422  38.584   4.649  1.00  0.00           O  
ATOM    987  OD2 ASP A  65      28.702  37.464   4.008  1.00  0.00           O  
ATOM    988  H   ASP A  65      29.710  37.572   7.349  1.00  0.00           H  
ATOM    989  HA  ASP A  65      29.980  40.222   6.482  1.00  0.00           H  
ATOM    990  HB2 ASP A  65      27.639  38.331   6.142  1.00  0.00           H  
ATOM    991  HB3 ASP A  65      27.847  39.837   5.257  1.00  0.00           H  
ATOM    992  N   GLU A  66      27.566  39.731   8.673  1.00  0.00           N  
ATOM    993  CA  GLU A  66      26.689  40.429   9.607  1.00  0.00           C  
ATOM    994  C   GLU A  66      27.503  41.294  10.565  1.00  0.00           C  
ATOM    995  O   GLU A  66      27.147  42.445  10.825  1.00  0.00           O  
ATOM    996  CB  GLU A  66      25.867  39.416  10.406  1.00  0.00           C  
ATOM    997  CG  GLU A  66      24.946  38.638   9.460  1.00  0.00           C  
ATOM    998  CD  GLU A  66      24.042  37.662  10.221  1.00  0.00           C  
ATOM    999  OE1 GLU A  66      23.137  37.134   9.598  1.00  0.00           O  
ATOM   1000  OE2 GLU A  66      24.262  37.442  11.404  1.00  0.00           O  
ATOM   1001  H   GLU A  66      27.570  38.752   8.649  1.00  0.00           H  
ATOM   1002  HA  GLU A  66      26.015  41.062   9.049  1.00  0.00           H  
ATOM   1003  HB2 GLU A  66      26.532  38.731  10.909  1.00  0.00           H  
ATOM   1004  HB3 GLU A  66      25.267  39.938  11.138  1.00  0.00           H  
ATOM   1005  HG2 GLU A  66      24.327  39.336   8.916  1.00  0.00           H  
ATOM   1006  HG3 GLU A  66      25.551  38.084   8.757  1.00  0.00           H  
ATOM   1007  N   PHE A  67      28.616  40.756  11.058  1.00  0.00           N  
ATOM   1008  CA  PHE A  67      29.457  41.511  11.981  1.00  0.00           C  
ATOM   1009  C   PHE A  67      29.960  42.794  11.327  1.00  0.00           C  
ATOM   1010  O   PHE A  67      29.999  43.845  11.966  1.00  0.00           O  
ATOM   1011  CB  PHE A  67      30.652  40.659  12.415  1.00  0.00           C  
ATOM   1012  CG  PHE A  67      31.516  41.321  13.462  1.00  0.00           C  
ATOM   1013  CD1 PHE A  67      32.660  42.033  13.083  1.00  0.00           C  
ATOM   1014  CD2 PHE A  67      31.170  41.224  14.815  1.00  0.00           C  
ATOM   1015  CE1 PHE A  67      33.457  42.648  14.054  1.00  0.00           C  
ATOM   1016  CE2 PHE A  67      31.968  41.838  15.789  1.00  0.00           C  
ATOM   1017  CZ  PHE A  67      33.112  42.551  15.408  1.00  0.00           C  
ATOM   1018  H   PHE A  67      28.853  39.832  10.830  1.00  0.00           H  
ATOM   1019  HA  PHE A  67      28.878  41.767  12.855  1.00  0.00           H  
ATOM   1020  HB2 PHE A  67      30.285  39.726  12.814  1.00  0.00           H  
ATOM   1021  HB3 PHE A  67      31.256  40.445  11.544  1.00  0.00           H  
ATOM   1022  HD1 PHE A  67      32.929  42.105  12.038  1.00  0.00           H  
ATOM   1023  HD2 PHE A  67      30.288  40.673  15.109  1.00  0.00           H  
ATOM   1024  HE1 PHE A  67      34.339  43.197  13.761  1.00  0.00           H  
ATOM   1025  HE2 PHE A  67      31.702  41.763  16.832  1.00  0.00           H  
ATOM   1026  HZ  PHE A  67      33.727  43.025  16.158  1.00  0.00           H  
ATOM   1027  N   LEU A  68      30.347  42.708  10.056  1.00  0.00           N  
ATOM   1028  CA  LEU A  68      30.730  43.904   9.312  1.00  0.00           C  
ATOM   1029  C   LEU A  68      29.545  44.855   9.150  1.00  0.00           C  
ATOM   1030  O   LEU A  68      29.706  46.074   9.216  1.00  0.00           O  
ATOM   1031  CB  LEU A  68      31.273  43.521   7.932  1.00  0.00           C  
ATOM   1032  CG  LEU A  68      32.510  42.628   8.080  1.00  0.00           C  
ATOM   1033  CD1 LEU A  68      32.965  42.159   6.697  1.00  0.00           C  
ATOM   1034  CD2 LEU A  68      33.643  43.420   8.739  1.00  0.00           C  
ATOM   1035  H   LEU A  68      30.405  41.829   9.625  1.00  0.00           H  
ATOM   1036  HA  LEU A  68      31.505  44.419   9.860  1.00  0.00           H  
ATOM   1037  HB2 LEU A  68      30.510  42.988   7.384  1.00  0.00           H  
ATOM   1038  HB3 LEU A  68      31.543  44.416   7.392  1.00  0.00           H  
ATOM   1039  HG  LEU A  68      32.264  41.771   8.689  1.00  0.00           H  
ATOM   1040 HD11 LEU A  68      32.811  42.952   5.980  1.00  0.00           H  
ATOM   1041 HD12 LEU A  68      32.391  41.293   6.402  1.00  0.00           H  
ATOM   1042 HD13 LEU A  68      34.014  41.903   6.727  1.00  0.00           H  
ATOM   1043 HD21 LEU A  68      34.590  42.957   8.502  1.00  0.00           H  
ATOM   1044 HD22 LEU A  68      33.503  43.425   9.810  1.00  0.00           H  
ATOM   1045 HD23 LEU A  68      33.635  44.434   8.370  1.00  0.00           H  
ATOM   1046  N   ALA A  69      28.356  44.296   8.937  1.00  0.00           N  
ATOM   1047  CA  ALA A  69      27.155  45.115   8.785  1.00  0.00           C  
ATOM   1048  C   ALA A  69      26.860  45.925  10.047  1.00  0.00           C  
ATOM   1049  O   ALA A  69      26.353  47.044   9.966  1.00  0.00           O  
ATOM   1050  CB  ALA A  69      25.956  44.218   8.468  1.00  0.00           C  
ATOM   1051  H   ALA A  69      28.293  43.324   8.834  1.00  0.00           H  
ATOM   1052  HA  ALA A  69      27.301  45.796   7.960  1.00  0.00           H  
ATOM   1053  HB1 ALA A  69      26.287  43.362   7.900  1.00  0.00           H  
ATOM   1054  HB2 ALA A  69      25.233  44.775   7.891  1.00  0.00           H  
ATOM   1055  HB3 ALA A  69      25.503  43.885   9.390  1.00  0.00           H  
ATOM   1056  N   THR A  70      27.177  45.363  11.209  1.00  0.00           N  
ATOM   1057  CA  THR A  70      27.010  46.090  12.468  1.00  0.00           C  
ATOM   1058  C   THR A  70      28.093  47.155  12.677  1.00  0.00           C  
ATOM   1059  O   THR A  70      27.897  48.090  13.453  1.00  0.00           O  
ATOM   1060  CB  THR A  70      27.032  45.110  13.644  1.00  0.00           C  
ATOM   1061  OG1 THR A  70      28.291  44.455  13.691  1.00  0.00           O  
ATOM   1062  CG2 THR A  70      25.920  44.075  13.472  1.00  0.00           C  
ATOM   1063  H   THR A  70      27.481  44.430  11.225  1.00  0.00           H  
ATOM   1064  HA  THR A  70      26.048  46.580  12.454  1.00  0.00           H  
ATOM   1065  HB  THR A  70      26.874  45.651  14.564  1.00  0.00           H  
ATOM   1066  HG1 THR A  70      28.537  44.386  14.554  1.00  0.00           H  
ATOM   1067 HG21 THR A  70      25.945  43.380  14.299  1.00  0.00           H  
ATOM   1068 HG22 THR A  70      26.066  43.539  12.546  1.00  0.00           H  
ATOM   1069 HG23 THR A  70      24.962  44.576  13.452  1.00  0.00           H  
ATOM   1070  N   GLY A  71      29.230  47.024  11.994  1.00  0.00           N  
ATOM   1071  CA  GLY A  71      30.310  47.995  12.128  1.00  0.00           C  
ATOM   1072  C   GLY A  71      31.342  47.821  11.020  1.00  0.00           C  
ATOM   1073  O   GLY A  71      32.277  47.029  11.146  1.00  0.00           O  
ATOM   1074  H   GLY A  71      29.343  46.261  11.389  1.00  0.00           H  
ATOM   1075  HA2 GLY A  71      29.898  48.992  12.078  1.00  0.00           H  
ATOM   1076  HA3 GLY A  71      30.795  47.857  13.083  1.00  0.00           H  
TER    1077      GLY A  71                                                      
ENDMDL                                                                          
MODEL        5                                                                  
ATOM      1  N   GLU A   1      46.887  43.557  18.286  1.00  0.00           N  
ATOM      2  CA  GLU A   1      46.546  42.165  18.017  1.00  0.00           C  
ATOM      3  C   GLU A   1      46.292  41.952  16.529  1.00  0.00           C  
ATOM      4  O   GLU A   1      46.298  42.902  15.746  1.00  0.00           O  
ATOM      5  CB  GLU A   1      45.299  41.770  18.810  1.00  0.00           C  
ATOM      6  CG  GLU A   1      45.588  41.879  20.312  1.00  0.00           C  
ATOM      7  CD  GLU A   1      44.399  41.412  21.156  1.00  0.00           C  
ATOM      8  OE1 GLU A   1      43.324  41.203  20.611  1.00  0.00           O  
ATOM      9  OE2 GLU A   1      44.583  41.270  22.354  1.00  0.00           O  
ATOM     10  H   GLU A   1      46.231  44.265  18.115  1.00  0.00           H  
ATOM     11  HA  GLU A   1      47.368  41.536  18.326  1.00  0.00           H  
ATOM     12  HB2 GLU A   1      44.484  42.431  18.550  1.00  0.00           H  
ATOM     13  HB3 GLU A   1      45.027  40.752  18.572  1.00  0.00           H  
ATOM     14  HG2 GLU A   1      46.447  41.269  20.549  1.00  0.00           H  
ATOM     15  HG3 GLU A   1      45.812  42.909  20.552  1.00  0.00           H  
ATOM     16  N   THR A   2      46.069  40.700  16.145  1.00  0.00           N  
ATOM     17  CA  THR A   2      45.807  40.374  14.748  1.00  0.00           C  
ATOM     18  C   THR A   2      44.581  41.129  14.246  1.00  0.00           C  
ATOM     19  O   THR A   2      43.597  41.286  14.967  1.00  0.00           O  
ATOM     20  CB  THR A   2      45.582  38.868  14.595  1.00  0.00           C  
ATOM     21  OG1 THR A   2      46.643  38.167  15.229  1.00  0.00           O  
ATOM     22  CG2 THR A   2      45.546  38.504  13.110  1.00  0.00           C  
ATOM     23  H   THR A   2      46.080  39.983  16.813  1.00  0.00           H  
ATOM     24  HA  THR A   2      46.663  40.660  14.155  1.00  0.00           H  
ATOM     25  HB  THR A   2      44.644  38.594  15.052  1.00  0.00           H  
ATOM     26  HG1 THR A   2      46.326  37.814  15.994  1.00  0.00           H  
ATOM     27 HG21 THR A   2      44.835  39.137  12.600  1.00  0.00           H  
ATOM     28 HG22 THR A   2      45.252  37.473  12.999  1.00  0.00           H  
ATOM     29 HG23 THR A   2      46.527  38.647  12.680  1.00  0.00           H  
ATOM     30  N   LEU A   3      44.618  41.537  12.983  1.00  0.00           N  
ATOM     31  CA  LEU A   3      43.541  42.351  12.423  1.00  0.00           C  
ATOM     32  C   LEU A   3      42.181  41.655  12.520  1.00  0.00           C  
ATOM     33  O   LEU A   3      41.147  42.319  12.605  1.00  0.00           O  
ATOM     34  CB  LEU A   3      43.835  42.644  10.952  1.00  0.00           C  
ATOM     35  CG  LEU A   3      45.176  43.368  10.817  1.00  0.00           C  
ATOM     36  CD1 LEU A   3      45.580  43.418   9.343  1.00  0.00           C  
ATOM     37  CD2 LEU A   3      45.039  44.795  11.351  1.00  0.00           C  
ATOM     38  H   LEU A   3      45.377  41.287  12.417  1.00  0.00           H  
ATOM     39  HA  LEU A   3      43.494  43.287  12.959  1.00  0.00           H  
ATOM     40  HB2 LEU A   3      43.869  41.716  10.401  1.00  0.00           H  
ATOM     41  HB3 LEU A   3      43.051  43.270  10.553  1.00  0.00           H  
ATOM     42  HG  LEU A   3      45.930  42.840  11.381  1.00  0.00           H  
ATOM     43 HD11 LEU A   3      46.576  43.826   9.256  1.00  0.00           H  
ATOM     44 HD12 LEU A   3      44.886  44.042   8.800  1.00  0.00           H  
ATOM     45 HD13 LEU A   3      45.564  42.420   8.931  1.00  0.00           H  
ATOM     46 HD21 LEU A   3      44.886  44.767  12.420  1.00  0.00           H  
ATOM     47 HD22 LEU A   3      44.194  45.274  10.879  1.00  0.00           H  
ATOM     48 HD23 LEU A   3      45.938  45.350  11.131  1.00  0.00           H  
ATOM     49  N   ASN A   4      42.176  40.326  12.507  1.00  0.00           N  
ATOM     50  CA  ASN A   4      40.924  39.568  12.569  1.00  0.00           C  
ATOM     51  C   ASN A   4      40.574  39.112  13.995  1.00  0.00           C  
ATOM     52  O   ASN A   4      39.640  38.331  14.178  1.00  0.00           O  
ATOM     53  CB  ASN A   4      41.022  38.335  11.665  1.00  0.00           C  
ATOM     54  CG  ASN A   4      41.412  38.739  10.245  1.00  0.00           C  
ATOM     55  OD1 ASN A   4      40.807  39.638   9.655  1.00  0.00           O  
ATOM     56  ND2 ASN A   4      42.393  38.117   9.650  1.00  0.00           N  
ATOM     57  H   ASN A   4      43.027  39.842  12.455  1.00  0.00           H  
ATOM     58  HA  ASN A   4      40.125  40.195  12.202  1.00  0.00           H  
ATOM     59  HB2 ASN A   4      41.768  37.662  12.060  1.00  0.00           H  
ATOM     60  HB3 ASN A   4      40.067  37.833  11.643  1.00  0.00           H  
ATOM     61 HD21 ASN A   4      42.866  37.392  10.113  1.00  0.00           H  
ATOM     62 HD22 ASN A   4      42.670  38.388   8.751  1.00  0.00           H  
ATOM     63  N   GLY A   5      41.298  39.594  15.008  1.00  0.00           N  
ATOM     64  CA  GLY A   5      41.120  39.098  16.368  1.00  0.00           C  
ATOM     65  C   GLY A   5      39.665  39.183  16.814  1.00  0.00           C  
ATOM     66  O   GLY A   5      39.166  38.274  17.478  1.00  0.00           O  
ATOM     67  H   GLY A   5      41.963  40.293  14.839  1.00  0.00           H  
ATOM     68  HA2 GLY A   5      41.443  38.068  16.412  1.00  0.00           H  
ATOM     69  HA3 GLY A   5      41.726  39.687  17.039  1.00  0.00           H  
ATOM     70  N   ALA A   6      38.976  40.258  16.434  1.00  0.00           N  
ATOM     71  CA  ALA A   6      37.588  40.429  16.852  1.00  0.00           C  
ATOM     72  C   ALA A   6      36.729  39.282  16.328  1.00  0.00           C  
ATOM     73  O   ALA A   6      35.972  38.666  17.080  1.00  0.00           O  
ATOM     74  CB  ALA A   6      37.044  41.759  16.326  1.00  0.00           C  
ATOM     75  H   ALA A   6      39.404  40.937  15.870  1.00  0.00           H  
ATOM     76  HA  ALA A   6      37.544  40.436  17.931  1.00  0.00           H  
ATOM     77  HB1 ALA A   6      37.563  42.576  16.807  1.00  0.00           H  
ATOM     78  HB2 ALA A   6      35.988  41.826  16.542  1.00  0.00           H  
ATOM     79  HB3 ALA A   6      37.198  41.814  15.259  1.00  0.00           H  
ATOM     80  N   LEU A   7      36.876  38.969  15.042  1.00  0.00           N  
ATOM     81  CA  LEU A   7      36.141  37.849  14.462  1.00  0.00           C  
ATOM     82  C   LEU A   7      36.530  36.531  15.133  1.00  0.00           C  
ATOM     83  O   LEU A   7      35.682  35.664  15.346  1.00  0.00           O  
ATOM     84  CB  LEU A   7      36.404  37.773  12.955  1.00  0.00           C  
ATOM     85  CG  LEU A   7      35.991  39.090  12.290  1.00  0.00           C  
ATOM     86  CD1 LEU A   7      36.354  39.052  10.805  1.00  0.00           C  
ATOM     87  CD2 LEU A   7      34.478  39.291  12.425  1.00  0.00           C  
ATOM     88  H   LEU A   7      37.483  39.494  14.480  1.00  0.00           H  
ATOM     89  HA  LEU A   7      35.086  38.011  14.623  1.00  0.00           H  
ATOM     90  HB2 LEU A   7      37.456  37.596  12.784  1.00  0.00           H  
ATOM     91  HB3 LEU A   7      35.830  36.963  12.530  1.00  0.00           H  
ATOM     92  HG  LEU A   7      36.508  39.910  12.766  1.00  0.00           H  
ATOM     93 HD11 LEU A   7      36.160  38.066  10.412  1.00  0.00           H  
ATOM     94 HD12 LEU A   7      37.401  39.290  10.684  1.00  0.00           H  
ATOM     95 HD13 LEU A   7      35.756  39.777  10.272  1.00  0.00           H  
ATOM     96 HD21 LEU A   7      34.147  40.020  11.703  1.00  0.00           H  
ATOM     97 HD22 LEU A   7      34.249  39.639  13.421  1.00  0.00           H  
ATOM     98 HD23 LEU A   7      33.975  38.353  12.248  1.00  0.00           H  
ATOM     99  N   VAL A   8      37.804  36.395  15.500  1.00  0.00           N  
ATOM    100  CA  VAL A   8      38.252  35.200  16.211  1.00  0.00           C  
ATOM    101  C   VAL A   8      37.497  35.070  17.534  1.00  0.00           C  
ATOM    102  O   VAL A   8      37.053  33.981  17.902  1.00  0.00           O  
ATOM    103  CB  VAL A   8      39.767  35.283  16.458  1.00  0.00           C  
ATOM    104  CG1 VAL A   8      40.267  34.041  17.203  1.00  0.00           C  
ATOM    105  CG2 VAL A   8      40.499  35.376  15.117  1.00  0.00           C  
ATOM    106  H   VAL A   8      38.452  37.091  15.262  1.00  0.00           H  
ATOM    107  HA  VAL A   8      38.044  34.332  15.603  1.00  0.00           H  
ATOM    108  HB  VAL A   8      39.984  36.163  17.045  1.00  0.00           H  
ATOM    109 HG11 VAL A   8      41.283  34.205  17.529  1.00  0.00           H  
ATOM    110 HG12 VAL A   8      40.237  33.189  16.543  1.00  0.00           H  
ATOM    111 HG13 VAL A   8      39.642  33.854  18.063  1.00  0.00           H  
ATOM    112 HG21 VAL A   8      41.510  35.718  15.283  1.00  0.00           H  
ATOM    113 HG22 VAL A   8      39.987  36.070  14.468  1.00  0.00           H  
ATOM    114 HG23 VAL A   8      40.522  34.401  14.653  1.00  0.00           H  
ATOM    115  N   ASN A   9      37.310  36.192  18.226  1.00  0.00           N  
ATOM    116  CA  ASN A   9      36.532  36.190  19.460  1.00  0.00           C  
ATOM    117  C   ASN A   9      35.092  35.761  19.190  1.00  0.00           C  
ATOM    118  O   ASN A   9      34.504  35.006  19.967  1.00  0.00           O  
ATOM    119  CB  ASN A   9      36.543  37.587  20.086  1.00  0.00           C  
ATOM    120  CG  ASN A   9      37.961  37.973  20.498  1.00  0.00           C  
ATOM    121  OD1 ASN A   9      38.810  37.106  20.703  1.00  0.00           O  
ATOM    122  ND2 ASN A   9      38.268  39.235  20.633  1.00  0.00           N  
ATOM    123  H   ASN A   9      37.729  37.022  17.920  1.00  0.00           H  
ATOM    124  HA  ASN A   9      36.980  35.494  20.155  1.00  0.00           H  
ATOM    125  HB2 ASN A   9      36.172  38.302  19.367  1.00  0.00           H  
ATOM    126  HB3 ASN A   9      35.905  37.593  20.957  1.00  0.00           H  
ATOM    127 HD21 ASN A   9      37.592  39.923  20.470  1.00  0.00           H  
ATOM    128 HD22 ASN A   9      39.176  39.491  20.897  1.00  0.00           H  
ATOM    129  N   MET A  10      34.541  36.205  18.062  1.00  0.00           N  
ATOM    130  CA  MET A  10      33.181  35.822  17.700  1.00  0.00           C  
ATOM    131  C   MET A  10      33.083  34.309  17.550  1.00  0.00           C  
ATOM    132  O   MET A  10      32.150  33.681  18.052  1.00  0.00           O  
ATOM    133  CB  MET A  10      32.824  36.451  16.351  1.00  0.00           C  
ATOM    134  CG  MET A  10      31.325  36.295  16.082  1.00  0.00           C  
ATOM    135  SD  MET A  10      30.980  36.603  14.329  1.00  0.00           S  
ATOM    136  CE  MET A  10      31.509  38.332  14.236  1.00  0.00           C  
ATOM    137  H   MET A  10      35.038  36.835  17.496  1.00  0.00           H  
ATOM    138  HA  MET A  10      32.488  36.165  18.453  1.00  0.00           H  
ATOM    139  HB2 MET A  10      33.079  37.500  16.375  1.00  0.00           H  
ATOM    140  HB3 MET A  10      33.381  35.963  15.567  1.00  0.00           H  
ATOM    141  HG2 MET A  10      31.018  35.292  16.338  1.00  0.00           H  
ATOM    142  HG3 MET A  10      30.777  37.003  16.687  1.00  0.00           H  
ATOM    143  HE1 MET A  10      32.529  38.418  14.579  1.00  0.00           H  
ATOM    144  HE2 MET A  10      30.870  38.942  14.855  1.00  0.00           H  
ATOM    145  HE3 MET A  10      31.443  38.666  13.210  1.00  0.00           H  
ATOM    146  N   LEU A  11      34.079  33.720  16.896  1.00  0.00           N  
ATOM    147  CA  LEU A  11      34.095  32.276  16.707  1.00  0.00           C  
ATOM    148  C   LEU A  11      34.187  31.540  18.038  1.00  0.00           C  
ATOM    149  O   LEU A  11      33.503  30.537  18.237  1.00  0.00           O  
ATOM    150  CB  LEU A  11      35.268  31.886  15.806  1.00  0.00           C  
ATOM    151  CG  LEU A  11      35.101  32.561  14.443  1.00  0.00           C  
ATOM    152  CD1 LEU A  11      36.363  32.349  13.609  1.00  0.00           C  
ATOM    153  CD2 LEU A  11      33.907  31.948  13.709  1.00  0.00           C  
ATOM    154  H   LEU A  11      34.791  34.269  16.507  1.00  0.00           H  
ATOM    155  HA  LEU A  11      33.177  31.984  16.221  1.00  0.00           H  
ATOM    156  HB2 LEU A  11      36.194  32.208  16.261  1.00  0.00           H  
ATOM    157  HB3 LEU A  11      35.283  30.814  15.675  1.00  0.00           H  
ATOM    158  HG  LEU A  11      34.936  33.619  14.584  1.00  0.00           H  
ATOM    159 HD11 LEU A  11      37.111  33.071  13.902  1.00  0.00           H  
ATOM    160 HD12 LEU A  11      36.129  32.477  12.562  1.00  0.00           H  
ATOM    161 HD13 LEU A  11      36.740  31.351  13.774  1.00  0.00           H  
ATOM    162 HD21 LEU A  11      33.938  32.238  12.671  1.00  0.00           H  
ATOM    163 HD22 LEU A  11      32.989  32.302  14.154  1.00  0.00           H  
ATOM    164 HD23 LEU A  11      33.950  30.871  13.785  1.00  0.00           H  
ATOM    165  N   LYS A  12      35.009  32.047  18.958  1.00  0.00           N  
ATOM    166  CA  LYS A  12      35.119  31.421  20.272  1.00  0.00           C  
ATOM    167  C   LYS A  12      33.770  31.401  20.983  1.00  0.00           C  
ATOM    168  O   LYS A  12      33.397  30.393  21.588  1.00  0.00           O  
ATOM    169  CB  LYS A  12      36.141  32.166  21.135  1.00  0.00           C  
ATOM    170  CG  LYS A  12      37.539  32.001  20.537  1.00  0.00           C  
ATOM    171  CD  LYS A  12      38.569  32.657  21.461  1.00  0.00           C  
ATOM    172  CE  LYS A  12      39.961  32.584  20.827  1.00  0.00           C  
ATOM    173  NZ  LYS A  12      40.785  33.727  21.312  1.00  0.00           N  
ATOM    174  H   LYS A  12      35.569  32.820  18.737  1.00  0.00           H  
ATOM    175  HA  LYS A  12      35.457  30.403  20.143  1.00  0.00           H  
ATOM    176  HB2 LYS A  12      35.884  33.215  21.168  1.00  0.00           H  
ATOM    177  HB3 LYS A  12      36.130  31.761  22.135  1.00  0.00           H  
ATOM    178  HG2 LYS A  12      37.764  30.949  20.434  1.00  0.00           H  
ATOM    179  HG3 LYS A  12      37.576  32.475  19.568  1.00  0.00           H  
ATOM    180  HD2 LYS A  12      38.300  33.691  21.620  1.00  0.00           H  
ATOM    181  HD3 LYS A  12      38.581  32.139  22.409  1.00  0.00           H  
ATOM    182  HE2 LYS A  12      40.434  31.655  21.108  1.00  0.00           H  
ATOM    183  HE3 LYS A  12      39.875  32.633  19.753  1.00  0.00           H  
ATOM    184  HZ1 LYS A  12      40.522  34.589  20.793  1.00  0.00           H  
ATOM    185  HZ2 LYS A  12      41.791  33.519  21.152  1.00  0.00           H  
ATOM    186  HZ3 LYS A  12      40.617  33.871  22.328  1.00  0.00           H  
ATOM    187  N   GLU A  13      33.017  32.495  20.869  1.00  0.00           N  
ATOM    188  CA  GLU A  13      31.695  32.548  21.485  1.00  0.00           C  
ATOM    189  C   GLU A  13      30.767  31.513  20.854  1.00  0.00           C  
ATOM    190  O   GLU A  13      30.071  30.779  21.559  1.00  0.00           O  
ATOM    191  CB  GLU A  13      31.096  33.946  21.316  1.00  0.00           C  
ATOM    192  CG  GLU A  13      29.797  34.047  22.125  1.00  0.00           C  
ATOM    193  CD  GLU A  13      29.100  35.398  21.924  1.00  0.00           C  
ATOM    194  OE1 GLU A  13      29.591  36.218  21.162  1.00  0.00           O  
ATOM    195  OE2 GLU A  13      28.070  35.595  22.548  1.00  0.00           O  
ATOM    196  H   GLU A  13      33.371  33.282  20.403  1.00  0.00           H  
ATOM    197  HA  GLU A  13      31.791  32.336  22.538  1.00  0.00           H  
ATOM    198  HB2 GLU A  13      31.801  34.684  21.670  1.00  0.00           H  
ATOM    199  HB3 GLU A  13      30.881  34.122  20.273  1.00  0.00           H  
ATOM    200  HG2 GLU A  13      29.127  33.259  21.815  1.00  0.00           H  
ATOM    201  HG3 GLU A  13      30.025  33.920  23.173  1.00  0.00           H  
ATOM    202  N   GLU A  14      30.810  31.410  19.528  1.00  0.00           N  
ATOM    203  CA  GLU A  14      29.987  30.426  18.833  1.00  0.00           C  
ATOM    204  C   GLU A  14      30.373  29.007  19.241  1.00  0.00           C  
ATOM    205  O   GLU A  14      29.510  28.151  19.429  1.00  0.00           O  
ATOM    206  CB  GLU A  14      30.152  30.581  17.320  1.00  0.00           C  
ATOM    207  CG  GLU A  14      29.621  31.950  16.884  1.00  0.00           C  
ATOM    208  CD  GLU A  14      28.124  32.088  17.172  1.00  0.00           C  
ATOM    209  OE1 GLU A  14      27.655  33.214  17.190  1.00  0.00           O  
ATOM    210  OE2 GLU A  14      27.460  31.079  17.357  1.00  0.00           O  
ATOM    211  H   GLU A  14      31.374  32.024  19.012  1.00  0.00           H  
ATOM    212  HA  GLU A  14      28.951  30.592  19.088  1.00  0.00           H  
ATOM    213  HB2 GLU A  14      31.199  30.499  17.063  1.00  0.00           H  
ATOM    214  HB3 GLU A  14      29.595  29.806  16.816  1.00  0.00           H  
ATOM    215  HG2 GLU A  14      30.154  32.722  17.418  1.00  0.00           H  
ATOM    216  HG3 GLU A  14      29.791  32.073  15.824  1.00  0.00           H  
ATOM    217  N   GLY A  15      31.672  28.772  19.411  1.00  0.00           N  
ATOM    218  CA  GLY A  15      32.146  27.455  19.815  1.00  0.00           C  
ATOM    219  C   GLY A  15      31.574  27.056  21.168  1.00  0.00           C  
ATOM    220  O   GLY A  15      31.075  25.942  21.331  1.00  0.00           O  
ATOM    221  H   GLY A  15      32.318  29.484  19.235  1.00  0.00           H  
ATOM    222  HA2 GLY A  15      31.845  26.730  19.074  1.00  0.00           H  
ATOM    223  HA3 GLY A  15      33.223  27.471  19.879  1.00  0.00           H  
ATOM    224  N   ASN A  16      31.618  27.977  22.130  1.00  0.00           N  
ATOM    225  CA  ASN A  16      31.105  27.679  23.462  1.00  0.00           C  
ATOM    226  C   ASN A  16      29.614  27.357  23.415  1.00  0.00           C  
ATOM    227  O   ASN A  16      29.163  26.405  24.054  1.00  0.00           O  
ATOM    228  CB  ASN A  16      31.340  28.872  24.390  1.00  0.00           C  
ATOM    229  CG  ASN A  16      32.835  29.150  24.515  1.00  0.00           C  
ATOM    230  OD1 ASN A  16      33.263  30.300  24.415  1.00  0.00           O  
ATOM    231  ND2 ASN A  16      33.658  28.161  24.730  1.00  0.00           N  
ATOM    232  H   ASN A  16      32.032  28.849  21.950  1.00  0.00           H  
ATOM    233  HA  ASN A  16      31.633  26.824  23.856  1.00  0.00           H  
ATOM    234  HB2 ASN A  16      30.846  29.743  23.985  1.00  0.00           H  
ATOM    235  HB3 ASN A  16      30.935  28.652  25.366  1.00  0.00           H  
ATOM    236 HD21 ASN A  16      33.314  27.247  24.811  1.00  0.00           H  
ATOM    237 HD22 ASN A  16      34.619  28.333  24.812  1.00  0.00           H  
ATOM    238  N   LYS A  17      28.856  28.116  22.621  1.00  0.00           N  
ATOM    239  CA  LYS A  17      27.427  27.846  22.486  1.00  0.00           C  
ATOM    240  C   LYS A  17      27.182  26.470  21.872  1.00  0.00           C  
ATOM    241  O   LYS A  17      26.354  25.699  22.368  1.00  0.00           O  
ATOM    242  CB  LYS A  17      26.761  28.922  21.626  1.00  0.00           C  
ATOM    243  CG  LYS A  17      26.875  30.278  22.327  1.00  0.00           C  
ATOM    244  CD  LYS A  17      25.993  31.303  21.610  1.00  0.00           C  
ATOM    245  CE  LYS A  17      26.532  31.549  20.200  1.00  0.00           C  
ATOM    246  NZ  LYS A  17      25.829  32.716  19.596  1.00  0.00           N  
ATOM    247  H   LYS A  17      29.256  28.881  22.153  1.00  0.00           H  
ATOM    248  HA  LYS A  17      26.980  27.867  23.469  1.00  0.00           H  
ATOM    249  HB2 LYS A  17      27.252  28.969  20.665  1.00  0.00           H  
ATOM    250  HB3 LYS A  17      25.718  28.678  21.488  1.00  0.00           H  
ATOM    251  HG2 LYS A  17      26.551  30.180  23.353  1.00  0.00           H  
ATOM    252  HG3 LYS A  17      27.900  30.612  22.305  1.00  0.00           H  
ATOM    253  HD2 LYS A  17      24.982  30.928  21.550  1.00  0.00           H  
ATOM    254  HD3 LYS A  17      26.000  32.232  22.162  1.00  0.00           H  
ATOM    255  HE2 LYS A  17      27.591  31.754  20.250  1.00  0.00           H  
ATOM    256  HE3 LYS A  17      26.363  30.672  19.592  1.00  0.00           H  
ATOM    257  HZ1 LYS A  17      25.204  32.388  18.833  1.00  0.00           H  
ATOM    258  HZ2 LYS A  17      26.530  33.380  19.209  1.00  0.00           H  
ATOM    259  HZ3 LYS A  17      25.262  33.194  20.323  1.00  0.00           H  
ATOM    260  N   ALA A  18      27.933  26.139  20.823  1.00  0.00           N  
ATOM    261  CA  ALA A  18      27.756  24.849  20.168  1.00  0.00           C  
ATOM    262  C   ALA A  18      28.033  23.716  21.149  1.00  0.00           C  
ATOM    263  O   ALA A  18      27.298  22.729  21.184  1.00  0.00           O  
ATOM    264  CB  ALA A  18      28.688  24.734  18.962  1.00  0.00           C  
ATOM    265  H   ALA A  18      28.596  26.772  20.474  1.00  0.00           H  
ATOM    266  HA  ALA A  18      26.735  24.771  19.826  1.00  0.00           H  
ATOM    267  HB1 ALA A  18      28.430  23.854  18.390  1.00  0.00           H  
ATOM    268  HB2 ALA A  18      29.710  24.657  19.301  1.00  0.00           H  
ATOM    269  HB3 ALA A  18      28.581  25.611  18.340  1.00  0.00           H  
ATOM    270  N   LEU A  19      29.094  23.856  21.941  1.00  0.00           N  
ATOM    271  CA  LEU A  19      29.407  22.847  22.948  1.00  0.00           C  
ATOM    272  C   LEU A  19      28.280  22.720  23.970  1.00  0.00           C  
ATOM    273  O   LEU A  19      27.862  21.611  24.303  1.00  0.00           O  
ATOM    274  CB  LEU A  19      30.710  23.214  23.662  1.00  0.00           C  
ATOM    275  CG  LEU A  19      31.121  22.080  24.603  1.00  0.00           C  
ATOM    276  CD1 LEU A  19      31.581  20.874  23.780  1.00  0.00           C  
ATOM    277  CD2 LEU A  19      32.270  22.551  25.496  1.00  0.00           C  
ATOM    278  H   LEU A  19      29.683  24.630  21.833  1.00  0.00           H  
ATOM    279  HA  LEU A  19      29.539  21.895  22.456  1.00  0.00           H  
ATOM    280  HB2 LEU A  19      31.488  23.374  22.929  1.00  0.00           H  
ATOM    281  HB3 LEU A  19      30.564  24.117  24.236  1.00  0.00           H  
ATOM    282  HG  LEU A  19      30.279  21.795  25.216  1.00  0.00           H  
ATOM    283 HD11 LEU A  19      30.718  20.338  23.414  1.00  0.00           H  
ATOM    284 HD12 LEU A  19      32.176  20.221  24.399  1.00  0.00           H  
ATOM    285 HD13 LEU A  19      32.174  21.215  22.943  1.00  0.00           H  
ATOM    286 HD21 LEU A  19      33.112  22.832  24.881  1.00  0.00           H  
ATOM    287 HD22 LEU A  19      32.561  21.752  26.161  1.00  0.00           H  
ATOM    288 HD23 LEU A  19      31.948  23.403  26.077  1.00  0.00           H  
ATOM    289  N   SER A  20      27.720  23.853  24.391  1.00  0.00           N  
ATOM    290  CA  SER A  20      26.662  23.834  25.399  1.00  0.00           C  
ATOM    291  C   SER A  20      25.440  23.051  24.922  1.00  0.00           C  
ATOM    292  O   SER A  20      24.765  22.402  25.721  1.00  0.00           O  
ATOM    293  CB  SER A  20      26.246  25.263  25.753  1.00  0.00           C  
ATOM    294  OG  SER A  20      25.457  25.797  24.699  1.00  0.00           O  
ATOM    295  H   SER A  20      28.052  24.711  24.054  1.00  0.00           H  
ATOM    296  HA  SER A  20      27.047  23.360  26.291  1.00  0.00           H  
ATOM    297  HB2 SER A  20      25.663  25.257  26.660  1.00  0.00           H  
ATOM    298  HB3 SER A  20      27.131  25.865  25.903  1.00  0.00           H  
ATOM    299  HG  SER A  20      25.716  26.648  24.562  1.00  0.00           H  
ATOM    300  N   VAL A  21      25.159  23.110  23.623  1.00  0.00           N  
ATOM    301  CA  VAL A  21      24.023  22.373  23.067  1.00  0.00           C  
ATOM    302  C   VAL A  21      24.369  20.932  22.661  1.00  0.00           C  
ATOM    303  O   VAL A  21      23.503  20.222  22.149  1.00  0.00           O  
ATOM    304  CB  VAL A  21      23.465  23.122  21.855  1.00  0.00           C  
ATOM    305  CG1 VAL A  21      23.025  24.524  22.279  1.00  0.00           C  
ATOM    306  CG2 VAL A  21      24.547  23.236  20.779  1.00  0.00           C  
ATOM    307  H   VAL A  21      25.684  23.705  23.044  1.00  0.00           H  
ATOM    308  HA  VAL A  21      23.249  22.333  23.817  1.00  0.00           H  
ATOM    309  HB  VAL A  21      22.616  22.583  21.459  1.00  0.00           H  
ATOM    310 HG11 VAL A  21      23.896  25.144  22.432  1.00  0.00           H  
ATOM    311 HG12 VAL A  21      22.461  24.462  23.199  1.00  0.00           H  
ATOM    312 HG13 VAL A  21      22.406  24.956  21.507  1.00  0.00           H  
ATOM    313 HG21 VAL A  21      25.319  23.911  21.116  1.00  0.00           H  
ATOM    314 HG22 VAL A  21      24.110  23.616  19.867  1.00  0.00           H  
ATOM    315 HG23 VAL A  21      24.975  22.263  20.593  1.00  0.00           H  
ATOM    316  N   GLY A  22      25.609  20.491  22.878  1.00  0.00           N  
ATOM    317  CA  GLY A  22      26.011  19.139  22.484  1.00  0.00           C  
ATOM    318  C   GLY A  22      26.499  19.051  21.030  1.00  0.00           C  
ATOM    319  O   GLY A  22      26.674  17.951  20.506  1.00  0.00           O  
ATOM    320  H   GLY A  22      26.258  21.067  23.333  1.00  0.00           H  
ATOM    321  HA2 GLY A  22      26.807  18.811  23.135  1.00  0.00           H  
ATOM    322  HA3 GLY A  22      25.166  18.478  22.608  1.00  0.00           H  
ATOM    323  N   ASN A  23      26.718  20.192  20.378  1.00  0.00           N  
ATOM    324  CA  ASN A  23      27.164  20.204  18.989  1.00  0.00           C  
ATOM    325  C   ASN A  23      28.683  20.352  18.920  1.00  0.00           C  
ATOM    326  O   ASN A  23      29.215  21.362  18.448  1.00  0.00           O  
ATOM    327  CB  ASN A  23      26.476  21.357  18.253  1.00  0.00           C  
ATOM    328  CG  ASN A  23      26.712  21.239  16.752  1.00  0.00           C  
ATOM    329  OD1 ASN A  23      27.695  20.640  16.320  1.00  0.00           O  
ATOM    330  ND2 ASN A  23      25.865  21.793  15.930  1.00  0.00           N  
ATOM    331  H   ASN A  23      26.593  21.042  20.844  1.00  0.00           H  
ATOM    332  HA  ASN A  23      26.881  19.273  18.521  1.00  0.00           H  
ATOM    333  HB2 ASN A  23      25.415  21.325  18.451  1.00  0.00           H  
ATOM    334  HB3 ASN A  23      26.878  22.295  18.604  1.00  0.00           H  
ATOM    335 HD21 ASN A  23      25.090  22.280  16.281  1.00  0.00           H  
ATOM    336 HD22 ASN A  23      26.001  21.720  14.962  1.00  0.00           H  
ATOM    337  N   ILE A  24      29.387  19.316  19.365  1.00  0.00           N  
ATOM    338  CA  ILE A  24      30.842  19.384  19.457  1.00  0.00           C  
ATOM    339  C   ILE A  24      31.467  19.572  18.074  1.00  0.00           C  
ATOM    340  O   ILE A  24      32.455  20.294  17.937  1.00  0.00           O  
ATOM    341  CB  ILE A  24      31.384  18.103  20.107  1.00  0.00           C  
ATOM    342  CG1 ILE A  24      30.745  17.913  21.486  1.00  0.00           C  
ATOM    343  CG2 ILE A  24      32.904  18.200  20.279  1.00  0.00           C  
ATOM    344  CD1 ILE A  24      31.137  16.545  22.049  1.00  0.00           C  
ATOM    345  H   ILE A  24      28.923  18.497  19.635  1.00  0.00           H  
ATOM    346  HA  ILE A  24      31.112  20.226  20.077  1.00  0.00           H  
ATOM    347  HB  ILE A  24      31.148  17.255  19.481  1.00  0.00           H  
ATOM    348 HG12 ILE A  24      31.091  18.690  22.152  1.00  0.00           H  
ATOM    349 HG13 ILE A  24      29.671  17.967  21.396  1.00  0.00           H  
ATOM    350 HG21 ILE A  24      33.137  18.989  20.979  1.00  0.00           H  
ATOM    351 HG22 ILE A  24      33.361  18.418  19.325  1.00  0.00           H  
ATOM    352 HG23 ILE A  24      33.285  17.261  20.655  1.00  0.00           H  
ATOM    353 HD11 ILE A  24      30.844  15.772  21.355  1.00  0.00           H  
ATOM    354 HD12 ILE A  24      30.637  16.389  22.994  1.00  0.00           H  
ATOM    355 HD13 ILE A  24      32.207  16.510  22.197  1.00  0.00           H  
ATOM    356  N   ASP A  25      30.874  18.963  17.048  1.00  0.00           N  
ATOM    357  CA  ASP A  25      31.441  19.050  15.705  1.00  0.00           C  
ATOM    358  C   ASP A  25      31.489  20.497  15.226  1.00  0.00           C  
ATOM    359  O   ASP A  25      32.539  20.987  14.804  1.00  0.00           O  
ATOM    360  CB  ASP A  25      30.605  18.216  14.731  1.00  0.00           C  
ATOM    361  CG  ASP A  25      30.671  16.734  15.097  1.00  0.00           C  
ATOM    362  OD1 ASP A  25      31.686  16.313  15.629  1.00  0.00           O  
ATOM    363  OD2 ASP A  25      29.702  16.041  14.839  1.00  0.00           O  
ATOM    364  H   ASP A  25      30.050  18.454  17.196  1.00  0.00           H  
ATOM    365  HA  ASP A  25      32.446  18.655  15.725  1.00  0.00           H  
ATOM    366  HB2 ASP A  25      29.578  18.547  14.770  1.00  0.00           H  
ATOM    367  HB3 ASP A  25      30.985  18.352  13.729  1.00  0.00           H  
ATOM    368  N   ASP A  26      30.365  21.201  15.345  1.00  0.00           N  
ATOM    369  CA  ASP A  26      30.312  22.594  14.918  1.00  0.00           C  
ATOM    370  C   ASP A  26      31.252  23.454  15.754  1.00  0.00           C  
ATOM    371  O   ASP A  26      31.933  24.332  15.221  1.00  0.00           O  
ATOM    372  CB  ASP A  26      28.882  23.137  15.018  1.00  0.00           C  
ATOM    373  CG  ASP A  26      27.975  22.553  13.929  1.00  0.00           C  
ATOM    374  OD1 ASP A  26      26.858  23.030  13.813  1.00  0.00           O  
ATOM    375  OD2 ASP A  26      28.390  21.640  13.230  1.00  0.00           O  
ATOM    376  H   ASP A  26      29.563  20.779  15.717  1.00  0.00           H  
ATOM    377  HA  ASP A  26      30.626  22.648  13.885  1.00  0.00           H  
ATOM    378  HB2 ASP A  26      28.476  22.884  15.986  1.00  0.00           H  
ATOM    379  HB3 ASP A  26      28.906  24.212  14.918  1.00  0.00           H  
ATOM    380  N   ALA A  27      31.319  23.177  17.055  1.00  0.00           N  
ATOM    381  CA  ALA A  27      32.178  23.962  17.933  1.00  0.00           C  
ATOM    382  C   ALA A  27      33.635  23.853  17.489  1.00  0.00           C  
ATOM    383  O   ALA A  27      34.324  24.865  17.337  1.00  0.00           O  
ATOM    384  CB  ALA A  27      32.043  23.462  19.374  1.00  0.00           C  
ATOM    385  H   ALA A  27      30.758  22.465  17.432  1.00  0.00           H  
ATOM    386  HA  ALA A  27      31.871  24.997  17.892  1.00  0.00           H  
ATOM    387  HB1 ALA A  27      32.203  24.285  20.056  1.00  0.00           H  
ATOM    388  HB2 ALA A  27      32.776  22.692  19.563  1.00  0.00           H  
ATOM    389  HB3 ALA A  27      31.052  23.060  19.524  1.00  0.00           H  
ATOM    390  N   LEU A  28      34.093  22.628  17.244  1.00  0.00           N  
ATOM    391  CA  LEU A  28      35.463  22.423  16.786  1.00  0.00           C  
ATOM    392  C   LEU A  28      35.707  23.138  15.461  1.00  0.00           C  
ATOM    393  O   LEU A  28      36.764  23.738  15.264  1.00  0.00           O  
ATOM    394  CB  LEU A  28      35.742  20.927  16.618  1.00  0.00           C  
ATOM    395  CG  LEU A  28      35.639  20.222  17.972  1.00  0.00           C  
ATOM    396  CD1 LEU A  28      35.723  18.709  17.766  1.00  0.00           C  
ATOM    397  CD2 LEU A  28      36.792  20.671  18.872  1.00  0.00           C  
ATOM    398  H   LEU A  28      33.509  21.854  17.387  1.00  0.00           H  
ATOM    399  HA  LEU A  28      36.140  22.822  17.526  1.00  0.00           H  
ATOM    400  HB2 LEU A  28      35.020  20.503  15.935  1.00  0.00           H  
ATOM    401  HB3 LEU A  28      36.736  20.791  16.220  1.00  0.00           H  
ATOM    402  HG  LEU A  28      34.697  20.471  18.438  1.00  0.00           H  
ATOM    403 HD11 LEU A  28      34.807  18.355  17.318  1.00  0.00           H  
ATOM    404 HD12 LEU A  28      35.869  18.223  18.719  1.00  0.00           H  
ATOM    405 HD13 LEU A  28      36.554  18.480  17.114  1.00  0.00           H  
ATOM    406 HD21 LEU A  28      36.561  21.636  19.298  1.00  0.00           H  
ATOM    407 HD22 LEU A  28      37.698  20.744  18.286  1.00  0.00           H  
ATOM    408 HD23 LEU A  28      36.932  19.951  19.664  1.00  0.00           H  
ATOM    409  N   GLN A  29      34.717  23.105  14.570  1.00  0.00           N  
ATOM    410  CA  GLN A  29      34.867  23.760  13.275  1.00  0.00           C  
ATOM    411  C   GLN A  29      35.093  25.260  13.443  1.00  0.00           C  
ATOM    412  O   GLN A  29      35.996  25.829  12.825  1.00  0.00           O  
ATOM    413  CB  GLN A  29      33.616  23.522  12.426  1.00  0.00           C  
ATOM    414  CG  GLN A  29      33.848  24.046  11.007  1.00  0.00           C  
ATOM    415  CD  GLN A  29      34.778  23.105  10.249  1.00  0.00           C  
ATOM    416  OE1 GLN A  29      34.430  21.950  10.005  1.00  0.00           O  
ATOM    417  NE2 GLN A  29      35.948  23.532   9.860  1.00  0.00           N  
ATOM    418  H   GLN A  29      33.901  22.596  14.767  1.00  0.00           H  
ATOM    419  HA  GLN A  29      35.718  23.334  12.765  1.00  0.00           H  
ATOM    420  HB2 GLN A  29      33.404  22.463  12.390  1.00  0.00           H  
ATOM    421  HB3 GLN A  29      32.779  24.042  12.866  1.00  0.00           H  
ATOM    422  HG2 GLN A  29      32.902  24.107  10.490  1.00  0.00           H  
ATOM    423  HG3 GLN A  29      34.294  25.027  11.053  1.00  0.00           H  
ATOM    424 HE21 GLN A  29      36.223  24.453  10.055  1.00  0.00           H  
ATOM    425 HE22 GLN A  29      36.551  22.934   9.372  1.00  0.00           H  
ATOM    426  N   TYR A  30      34.302  25.894  14.308  1.00  0.00           N  
ATOM    427  CA  TYR A  30      34.478  27.319  14.565  1.00  0.00           C  
ATOM    428  C   TYR A  30      35.865  27.608  15.131  1.00  0.00           C  
ATOM    429  O   TYR A  30      36.524  28.558  14.708  1.00  0.00           O  
ATOM    430  CB  TYR A  30      33.420  27.812  15.555  1.00  0.00           C  
ATOM    431  CG  TYR A  30      32.006  27.726  15.028  1.00  0.00           C  
ATOM    432  CD1 TYR A  30      31.049  26.971  15.717  1.00  0.00           C  
ATOM    433  CD2 TYR A  30      31.654  28.403  13.856  1.00  0.00           C
[truncated: 1,538,191 more chars]
