# Supplementary material for: Design of complicated all-α protein structures
Source: Nat Struct Mol Biol. 2024 Jan 4;31(2):275–82. doi: 10.1038/s41594-023-01147-9 (PMC11377298; doi:10.1038/s41594-023-01147-9)
Supplement: Supplementary file 8 — Statistical source data. [file 41594_2023_1147_MOESM8_ESM.zip › ED_Fig1/4tql.pdb]

HEADER    DE NOVO PROTEIN                         11-JUN-14   4TQL              
TITLE     COMPUTATIONALLY DESIGNED THREE HELIX BUNDLE                           
COMPND    MOL_ID: 1;                                                            
COMPND   2 MOLECULE: THREE HELIX BUNDLE;                                        
COMPND   3 CHAIN: A, B;                                                         
COMPND   4 ENGINEERED: YES                                                      
SOURCE    MOL_ID: 1;                                                            
SOURCE   2 ORGANISM_SCIENTIFIC: SYNTHETIC CONSTRUCT;                            
SOURCE   3 ORGANISM_TAXID: 32630;                                               
SOURCE   4 EXPRESSION_SYSTEM: ESCHERICHIA COLI;                                 
SOURCE   5 EXPRESSION_SYSTEM_TAXID: 562                                         
KEYWDS    HELICAL BUNDLE, DE NOVO PROTEIN                                       
EXPDTA    X-RAY DIFFRACTION                                                     
AUTHOR    B.L.NANNENGA,G.OBERDORFER,F.DIMAIO,D.BAKER,T.GONEN                    
REVDAT   4   06-SEP-17 4TQL    1       REMARK                                   
REVDAT   3   26-AUG-15 4TQL    1       REMARK                                   
REVDAT   2   05-NOV-14 4TQL    1       JRNL                                     
REVDAT   1   15-OCT-14 4TQL    0                                                
JRNL        AUTH   P.S.HUANG,G.OBERDORFER,C.XU,X.Y.PEI,B.L.NANNENGA,J.M.ROGERS, 
JRNL        AUTH 2 F.DIMAIO,T.GONEN,B.LUISI,D.BAKER                             
JRNL        TITL   HIGH THERMODYNAMIC STABILITY OF PARAMETRICALLY DESIGNED      
JRNL        TITL 2 HELICAL BUNDLES.                                             
JRNL        REF    SCIENCE                       V. 346   481 2014              
JRNL        REFN                   ESSN 1095-9203                               
JRNL        PMID   25342806                                                     
JRNL        DOI    10.1126/SCIENCE.1257481                                      
REMARK   2                                                                      
REMARK   2 RESOLUTION.    2.80 ANGSTROMS.                                       
REMARK   3                                                                      
REMARK   3 REFINEMENT.                                                          
REMARK   3   PROGRAM     : PHENIX (PHENIX.REFINE: 1.8.2_1309)                   
REMARK   3   AUTHORS     : PAUL ADAMS,PAVEL AFONINE,VINCENT CHEN,IAN            
REMARK   3               : DAVIS,KRESHNA GOPAL,RALF GROSSE-KUNSTLEVE,           
REMARK   3               : LI-WEI HUNG,ROBERT IMMORMINO,TOM IOERGER,            
REMARK   3               : AIRLIE MCCOY,ERIK MCKEE,NIGEL MORIARTY,              
REMARK   3               : REETAL PAI,RANDY READ,JANE RICHARDSON,               
REMARK   3               : DAVID RICHARDSON,TOD ROMO,JIM SACCHETTINI,           
REMARK   3               : NICHOLAS SAUTER,JACOB SMITH,LAURENT                  
REMARK   3               : STORONI,TOM TERWILLIGER,PETER ZWART                  
REMARK   3                                                                      
REMARK   3    REFINEMENT TARGET : TWIN_LSQ_F                                    
REMARK   3                                                                      
REMARK   3  DATA USED IN REFINEMENT.                                            
REMARK   3   RESOLUTION RANGE HIGH (ANGSTROMS) : 2.80                           
REMARK   3   RESOLUTION RANGE LOW  (ANGSTROMS) : 43.83                          
REMARK   3   MIN(FOBS/SIGMA_FOBS)              : 1.970                          
REMARK   3   COMPLETENESS FOR RANGE        (%) : 94.1                           
REMARK   3   NUMBER OF REFLECTIONS             : 12173                          
REMARK   3                                                                      
REMARK   3  FIT TO DATA USED IN REFINEMENT.                                     
REMARK   3   R VALUE     (WORKING + TEST SET) : NULL                            
REMARK   3   R VALUE            (WORKING SET) : 0.264                           
REMARK   3   FREE R VALUE                     : 0.310                           
REMARK   3   FREE R VALUE TEST SET SIZE   (%) : 5.450                           
REMARK   3   FREE R VALUE TEST SET COUNT      : 663                             
REMARK   3                                                                      
REMARK   3  FIT TO DATA USED IN REFINEMENT (IN BINS).                           
REMARK   3   BIN  RESOLUTION RANGE  COMPL.    NWORK NFREE   RWORK  RFREE        
REMARK   3     1 20.5728 -  4.4395    0.92     2965   150  0.3093 0.3463        
REMARK   3     2  4.4395 -  3.5295    0.92     2934   149  0.2151 0.2535        
REMARK   3     3  3.5295 -  3.0851    0.88     2811   151  0.2294 0.3178        
REMARK   3     4  3.0851 -  2.8000    0.86     2776   168  0.2422 0.3040        
REMARK   3                                                                      
REMARK   3  BULK SOLVENT MODELLING.                                             
REMARK   3   METHOD USED        : FLAT BULK SOLVENT MODEL                       
REMARK   3   SOLVENT RADIUS     : 1.11                                          
REMARK   3   SHRINKAGE RADIUS   : 0.90                                          
REMARK   3   K_SOL              : NULL                                          
REMARK   3   B_SOL              : NULL                                          
REMARK   3                                                                      
REMARK   3  ERROR ESTIMATES.                                                    
REMARK   3   COORDINATE ERROR (MAXIMUM-LIKELIHOOD BASED)     : NULL             
REMARK   3   PHASE ERROR (DEGREES, MAXIMUM-LIKELIHOOD BASED) : 34.010           
REMARK   3                                                                      
REMARK   3  B VALUES.                                                           
REMARK   3   FROM WILSON PLOT           (A**2) : NULL                           
REMARK   3   MEAN B VALUE      (OVERALL, A**2) : NULL                           
REMARK   3   OVERALL ANISOTROPIC B VALUE.                                       
REMARK   3    B11 (A**2) : NULL                                                 
REMARK   3    B22 (A**2) : NULL                                                 
REMARK   3    B33 (A**2) : NULL                                                 
REMARK   3    B12 (A**2) : NULL                                                 
REMARK   3    B13 (A**2) : NULL                                                 
REMARK   3    B23 (A**2) : NULL                                                 
REMARK   3                                                                      
REMARK   3  TWINNING INFORMATION.                                               
REMARK   3   FRACTION: 0.5000                                                   
REMARK   3   OPERATOR: -H,K,-K-L                                                
REMARK   3                                                                      
REMARK   3  DEVIATIONS FROM IDEAL VALUES.                                       
REMARK   3                 RMSD          COUNT                                  
REMARK   3   BOND      :  0.013           3886                                  
REMARK   3   ANGLE     :  1.569           5084                                  
REMARK   3   CHIRALITY :  0.064            564                                  
REMARK   3   PLANARITY :  0.006            623                                  
REMARK   3   DIHEDRAL  : 19.094           1736                                  
REMARK   3                                                                      
REMARK   3  TLS DETAILS                                                         
REMARK   3   NUMBER OF TLS GROUPS  : NULL                                       
REMARK   3                                                                      
REMARK   3  NCS DETAILS                                                         
REMARK   3   NUMBER OF NCS GROUPS : NULL                                        
REMARK   3                                                                      
REMARK   3  OTHER REFINEMENT REMARKS: NULL                                      
REMARK   4                                                                      
REMARK   4 4TQL COMPLIES WITH FORMAT V. 3.30, 13-JUL-11                         
REMARK 100                                                                      
REMARK 100 THIS ENTRY HAS BEEN PROCESSED BY RCSB ON 19-JUN-14.                  
REMARK 100 THE DEPOSITION ID IS D_1000202085.                                   
REMARK 200                                                                      
REMARK 200 EXPERIMENTAL DETAILS                                                 
REMARK 200  EXPERIMENT TYPE                : X-RAY DIFFRACTION                  
REMARK 200  DATE OF DATA COLLECTION        : 15-NOV-12                          
REMARK 200  TEMPERATURE           (KELVIN) : 100                                
REMARK 200  PH                             : 8.0                                
REMARK 200  NUMBER OF CRYSTALS USED        : NULL                               
REMARK 200                                                                      
REMARK 200  SYNCHROTRON              (Y/N) : Y                                  
REMARK 200  RADIATION SOURCE               : ALS                                
REMARK 200  BEAMLINE                       : 8.2.2                              
REMARK 200  X-RAY GENERATOR MODEL          : NULL                               
REMARK 200  MONOCHROMATIC OR LAUE    (M/L) : M                                  
REMARK 200  WAVELENGTH OR RANGE        (A) : 0.999                              
REMARK 200  MONOCHROMATOR                  : NULL                               
REMARK 200  OPTICS                         : NULL                               
REMARK 200                                                                      
REMARK 200  DETECTOR TYPE                  : CCD                                
REMARK 200  DETECTOR MANUFACTURER          : ADSC QUANTUM 315                   
REMARK 200  INTENSITY-INTEGRATION SOFTWARE : NULL                               
REMARK 200  DATA SCALING SOFTWARE          : NULL                               
REMARK 200                                                                      
REMARK 200  NUMBER OF UNIQUE REFLECTIONS   : 12173                              
REMARK 200  RESOLUTION RANGE HIGH      (A) : 2.800                              
REMARK 200  RESOLUTION RANGE LOW       (A) : 50.000                             
REMARK 200  REJECTION CRITERIA  (SIGMA(I)) : NULL                               
REMARK 200                                                                      
REMARK 200 OVERALL.                                                             
REMARK 200  COMPLETENESS FOR RANGE     (%) : 94.2                               
REMARK 200  DATA REDUNDANCY                : 1.900                              
REMARK 200  R MERGE                    (I) : NULL                               
REMARK 200  R SYM                      (I) : NULL                               
REMARK 200  <I/SIGMA(I)> FOR THE DATA SET  : 14.3000                            
REMARK 200                                                                      
REMARK 200 IN THE HIGHEST RESOLUTION SHELL.                                     
REMARK 200  HIGHEST RESOLUTION SHELL, RANGE HIGH (A) : NULL                     
REMARK 200  HIGHEST RESOLUTION SHELL, RANGE LOW  (A) : NULL                     
REMARK 200  COMPLETENESS FOR SHELL     (%) : NULL                               
REMARK 200  DATA REDUNDANCY IN SHELL       : NULL                               
REMARK 200  R MERGE FOR SHELL          (I) : NULL                               
REMARK 200  R SYM FOR SHELL            (I) : NULL                               
REMARK 200  <I/SIGMA(I)> FOR SHELL         : NULL                               
REMARK 200                                                                      
REMARK 200 DIFFRACTION PROTOCOL: SINGLE WAVELENGTH                              
REMARK 200 METHOD USED TO DETERMINE THE STRUCTURE: NULL                         
REMARK 200 SOFTWARE USED: NULL                                                  
REMARK 200 STARTING MODEL: NULL                                                 
REMARK 200                                                                      
REMARK 200 REMARK: NULL                                                         
REMARK 280                                                                      
REMARK 280 CRYSTAL                                                              
REMARK 280 SOLVENT CONTENT, VS   (%): 45.88                                     
REMARK 280 MATTHEWS COEFFICIENT, VM (ANGSTROMS**3/DA): 2.27                     
REMARK 280                                                                      
REMARK 280 CRYSTALLIZATION CONDITIONS: 0.1 M TRIS HCL, 30% JEFFAMINE M-600,     
REMARK 280  PH 8.0, VAPOR DIFFUSION, HANGING DROP, TEMPERATURE 296K             
REMARK 290                                                                      
REMARK 290 CRYSTALLOGRAPHIC SYMMETRY                                            
REMARK 290 SYMMETRY OPERATORS FOR SPACE GROUP: P 1                              
REMARK 290                                                                      
REMARK 290      SYMOP   SYMMETRY                                                
REMARK 290     NNNMMM   OPERATOR                                                
REMARK 290       1555   X,Y,Z                                                   
REMARK 290                                                                      
REMARK 290     WHERE NNN -> OPERATOR NUMBER                                     
REMARK 290           MMM -> TRANSLATION VECTOR                                  
REMARK 290                                                                      
REMARK 290 CRYSTALLOGRAPHIC SYMMETRY TRANSFORMATIONS                            
REMARK 290 THE FOLLOWING TRANSFORMATIONS OPERATE ON THE ATOM/HETATM             
REMARK 290 RECORDS IN THIS ENTRY TO PRODUCE CRYSTALLOGRAPHICALLY                
REMARK 290 RELATED MOLECULES.                                                   
REMARK 290   SMTRY1   1  1.000000  0.000000  0.000000        0.00000            
REMARK 290   SMTRY2   1  0.000000  1.000000  0.000000        0.00000            
REMARK 290   SMTRY3   1  0.000000  0.000000  1.000000        0.00000            
REMARK 290                                                                      
REMARK 290 REMARK: NULL                                                         
REMARK 300                                                                      
REMARK 300 BIOMOLECULE: 1, 2                                                    
REMARK 300 SEE REMARK 350 FOR THE AUTHOR PROVIDED AND/OR PROGRAM                
REMARK 300 GENERATED ASSEMBLY INFORMATION FOR THE STRUCTURE IN                  
REMARK 300 THIS ENTRY. THE REMARK MAY ALSO PROVIDE INFORMATION ON               
REMARK 300 BURIED SURFACE AREA.                                                 
REMARK 350                                                                      
REMARK 350 COORDINATES FOR A COMPLETE MULTIMER REPRESENTING THE KNOWN           
REMARK 350 BIOLOGICALLY SIGNIFICANT OLIGOMERIZATION STATE OF THE                
REMARK 350 MOLECULE CAN BE GENERATED BY APPLYING BIOMT TRANSFORMATIONS          
REMARK 350 GIVEN BELOW.  BOTH NON-CRYSTALLOGRAPHIC AND                          
REMARK 350 CRYSTALLOGRAPHIC OPERATIONS ARE GIVEN.                               
REMARK 350                                                                      
REMARK 350 BIOMOLECULE: 1                                                       
REMARK 350 AUTHOR DETERMINED BIOLOGICAL UNIT: MONOMERIC                         
REMARK 350 SOFTWARE DETERMINED QUATERNARY STRUCTURE: MONOMERIC                  
REMARK 350 SOFTWARE USED: PISA                                                  
REMARK 350 APPLY THE FOLLOWING TO CHAINS: A                                     
REMARK 350   BIOMT1   1  1.000000  0.000000  0.000000        0.00000            
REMARK 350   BIOMT2   1  0.000000  1.000000  0.000000        0.00000            
REMARK 350   BIOMT3   1  0.000000  0.000000  1.000000        0.00000            
REMARK 350                                                                      
REMARK 350 BIOMOLECULE: 2                                                       
REMARK 350 AUTHOR DETERMINED BIOLOGICAL UNIT: MONOMERIC                         
REMARK 350 SOFTWARE DETERMINED QUATERNARY STRUCTURE: MONOMERIC                  
REMARK 350 SOFTWARE USED: PISA                                                  
REMARK 350 APPLY THE FOLLOWING TO CHAINS: B                                     
REMARK 350   BIOMT1   1  1.000000  0.000000  0.000000        0.00000            
REMARK 350   BIOMT2   1  0.000000  1.000000  0.000000        0.00000            
REMARK 350   BIOMT3   1  0.000000  0.000000  1.000000        0.00000            
REMARK 465                                                                      
REMARK 465 MISSING RESIDUES                                                     
REMARK 465 THE FOLLOWING RESIDUES WERE NOT LOCATED IN THE                       
REMARK 465 EXPERIMENT. (M=MODEL NUMBER; RES=RESIDUE NAME; C=CHAIN               
REMARK 465 IDENTIFIER; SSSEQ=SEQUENCE NUMBER; I=INSERTION CODE.)                
REMARK 465                                                                      
REMARK 465   M RES C SSSEQI                                                     
REMARK 465     ASN A     1                                                      
REMARK 465     GLU A     2                                                      
REMARK 465     ASP A     3                                                      
REMARK 465     ASP A     4                                                      
REMARK 465     MET A     5                                                      
REMARK 465     LYS A     6                                                      
REMARK 465     LYS A     7                                                      
REMARK 465     LEU A     8                                                      
REMARK 465     GLY A   160                                                      
REMARK 465     ASP A   161                                                      
REMARK 465     LEU A   240                                                      
REMARK 465     GLU A   241                                                      
REMARK 465     HIS A   242                                                      
REMARK 465     HIS A   243                                                      
REMARK 465     HIS A   244                                                      
REMARK 465     HIS A   245                                                      
REMARK 465     HIS A   246                                                      
REMARK 465     HIS A   247                                                      
REMARK 465     ASN B     1                                                      
REMARK 465     GLU B     2                                                      
REMARK 465     ASP B     3                                                      
REMARK 465     ASP B     4                                                      
REMARK 465     LEU B   240                                                      
REMARK 465     GLU B   241                                                      
REMARK 465     HIS B   242                                                      
REMARK 465     HIS B   243                                                      
REMARK 465     HIS B   244                                                      
REMARK 465     HIS B   245                                                      
REMARK 465     HIS B   246                                                      
REMARK 465     HIS B   247                                                      
REMARK 470                                                                      
REMARK 470 MISSING ATOM                                                         
REMARK 470 THE FOLLOWING RESIDUES HAVE MISSING ATOMS (M=MODEL NUMBER;           
REMARK 470 RES=RESIDUE NAME; C=CHAIN IDENTIFIER; SSEQ=SEQUENCE NUMBER;          
REMARK 470 I=INSERTION CODE):                                                   
REMARK 470   M RES CSSEQI  ATOMS                                                
REMARK 470     ASP B 159    CG   OD1  OD2                                       
REMARK 500                                                                      
REMARK 500 GEOMETRY AND STEREOCHEMISTRY                                         
REMARK 500 SUBTOPIC: CLOSE CONTACTS IN SAME ASYMMETRIC UNIT                     
REMARK 500                                                                      
REMARK 500 THE FOLLOWING ATOMS ARE IN CLOSE CONTACT.                            
REMARK 500                                                                      
REMARK 500  ATM1  RES C  SSEQI   ATM2  RES C  SSEQI           DISTANCE          
REMARK 500   O    LYS B   167     ND2  ASN B   171              2.18            
REMARK 500                                                                      
REMARK 500 REMARK: NULL                                                         
REMARK 500                                                                      
REMARK 500 GEOMETRY AND STEREOCHEMISTRY                                         
REMARK 500 SUBTOPIC: TORSION ANGLES                                             
REMARK 500                                                                      
REMARK 500 TORSION ANGLES OUTSIDE THE EXPECTED RAMACHANDRAN REGIONS:            
REMARK 500 (M=MODEL NUMBER; RES=RESIDUE NAME; C=CHAIN IDENTIFIER;               
REMARK 500 SSEQ=SEQUENCE NUMBER; I=INSERTION CODE).                             
REMARK 500                                                                      
REMARK 500 STANDARD TABLE:                                                      
REMARK 500 FORMAT:(10X,I3,1X,A3,1X,A1,I4,A1,4X,F7.2,3X,F7.2)                    
REMARK 500                                                                      
REMARK 500 EXPECTED VALUES: GJ KLEYWEGT AND TA JONES (1996). PHI/PSI-           
REMARK 500 CHOLOGY: RAMACHANDRAN REVISITED. STRUCTURE 4, 1395 - 1400            
REMARK 500                                                                      
REMARK 500  M RES CSSEQI        PSI       PHI                                   
REMARK 500    ASP A  82      143.00    137.60                                   
REMARK 500    LYS A 157      -75.94   -102.92                                   
REMARK 500    ARG A 203       -9.27    -57.92                                   
REMARK 500    LYS B 157      -76.30   -105.60                                   
REMARK 500    ASP B 161      103.13   -171.58                                   
REMARK 500                                                                      
REMARK 500 REMARK: NULL                                                         
DBREF  4TQL A    1   247  PDB    4TQL     4TQL             1    247             
DBREF  4TQL B    1   247  PDB    4TQL     4TQL             1    247             
SEQRES   1 A  247  ASN GLU ASP ASP MET LYS LYS LEU TYR LYS GLN MET VAL          
SEQRES   2 A  247  GLN GLU LEU GLU LYS ALA ARG ASP ARG MET GLU LYS LEU          
SEQRES   3 A  247  TYR LYS GLU MET VAL GLU LEU ILE GLN LYS ALA ILE GLU          
SEQRES   4 A  247  LEU MET ARG LYS ILE PHE GLN GLU VAL LYS GLN GLU VAL          
SEQRES   5 A  247  GLU LYS ALA ILE GLU GLU MET LYS LYS LEU TYR ASP GLU          
SEQRES   6 A  247  ALA LYS LYS LYS ILE GLU GLN MET ILE GLN GLN ILE LYS          
SEQRES   7 A  247  GLN GLY GLY ASP LYS GLN LYS MET GLU GLU LEU LEU LYS          
SEQRES   8 A  247  ARG ALA LYS GLU GLU MET LYS LYS VAL LYS ASP LYS MET          
SEQRES   9 A  247  GLU LYS LEU LEU GLU LYS LEU LYS GLN ILE MET GLN GLU          
SEQRES  10 A  247  ALA LYS GLN LYS MET GLU LYS LEU LEU LYS GLN LEU LYS          
SEQRES  11 A  247  GLU GLU MET LYS LYS MET LYS GLU LYS MET GLU LYS LEU          
SEQRES  12 A  247  LEU LYS GLU MET LYS GLN ARG MET GLU GLU VAL LYS LYS          
SEQRES  13 A  247  LYS MET ASP GLY ASP ASP GLU LEU LEU GLU LYS ILE LYS          
SEQRES  14 A  247  LYS ASN ILE ASP ASP LEU LYS LYS ILE ALA GLU ASP LEU          
SEQRES  15 A  247  ILE LYS LYS ALA GLU GLU ASN ILE LYS GLU ALA LYS LYS          
SEQRES  16 A  247  ILE ALA GLU GLN LEU VAL LYS ARG ALA LYS GLN LEU ILE          
SEQRES  17 A  247  GLU LYS ALA LYS GLN VAL ALA GLU GLU LEU ILE LYS LYS          
SEQRES  18 A  247  ILE LEU GLN LEU ILE GLU LYS ALA LYS GLU ILE ALA GLU          
SEQRES  19 A  247  LYS VAL LEU LYS GLY LEU GLU HIS HIS HIS HIS HIS HIS          
SEQRES   1 B  247  ASN GLU ASP ASP MET LYS LYS LEU TYR LYS GLN MET VAL          
SEQRES   2 B  247  GLN GLU LEU GLU LYS ALA ARG ASP ARG MET GLU LYS LEU          
SEQRES   3 B  247  TYR LYS GLU MET VAL GLU LEU ILE GLN LYS ALA ILE GLU          
SEQRES   4 B  247  LEU MET ARG LYS ILE PHE GLN GLU VAL LYS GLN GLU VAL          
SEQRES   5 B  247  GLU LYS ALA ILE GLU GLU MET LYS LYS LEU TYR ASP GLU          
SEQRES   6 B  247  ALA LYS LYS LYS ILE GLU GLN MET ILE GLN GLN ILE LYS          
SEQRES   7 B  247  GLN GLY GLY ASP LYS GLN LYS MET GLU GLU LEU LEU LYS          
SEQRES   8 B  247  ARG ALA LYS GLU GLU MET LYS LYS VAL LYS ASP LYS MET          
SEQRES   9 B  247  GLU LYS LEU LEU GLU LYS LEU LYS GLN ILE MET GLN GLU          
SEQRES  10 B  247  ALA LYS GLN LYS MET GLU LYS LEU LEU LYS GLN LEU LYS          
SEQRES  11 B  247  GLU GLU MET LYS LYS MET LYS GLU LYS MET GLU LYS LEU          
SEQRES  12 B  247  LEU LYS GLU MET LYS GLN ARG MET GLU GLU VAL LYS LYS          
SEQRES  13 B  247  LYS MET ASP GLY ASP ASP GLU LEU LEU GLU LYS ILE LYS          
SEQRES  14 B  247  LYS ASN ILE ASP ASP LEU LYS LYS ILE ALA GLU ASP LEU          
SEQRES  15 B  247  ILE LYS LYS ALA GLU GLU ASN ILE LYS GLU ALA LYS LYS          
SEQRES  16 B  247  ILE ALA GLU GLN LEU VAL LYS ARG ALA LYS GLN LEU ILE          
SEQRES  17 B  247  GLU LYS ALA LYS GLN VAL ALA GLU GLU LEU ILE LYS LYS          
SEQRES  18 B  247  ILE LEU GLN LEU ILE GLU LYS ALA LYS GLU ILE ALA GLU          
SEQRES  19 B  247  LYS VAL LEU LYS GLY LEU GLU HIS HIS HIS HIS HIS HIS          
FORMUL   3  HOH   *7(H2 O)                                                      
HELIX    1 AA1 TYR A    9  MET A   12  5                                   4    
HELIX    2 AA2 VAL A   13  GLN A   79  1                                  67    
HELIX    3 AA3 ASP A   82  LYS A  157  1                                  76    
HELIX    4 AA4 GLU A  163  LYS A  169  1                                   7    
HELIX    5 AA5 ASP A  173  GLY A  239  1                                  67    
HELIX    6 AA6 LYS B    6  GLN B   79  1                                  74    
HELIX    7 AA7 ASP B   82  LYS B  157  1                                  76    
HELIX    8 AA8 LEU B  164  LYS B  169  1                                   6    
HELIX    9 AA9 ASP B  173  GLY B  239  1                                  67    
CRYST1   24.877   41.547  133.202  98.94  92.25  90.06 P 1           2          
ORIGX1      1.000000  0.000000  0.000000        0.00000                         
ORIGX2      0.000000  1.000000  0.000000        0.00000                         
ORIGX3      0.000000  0.000000  1.000000        0.00000                         
SCALE1      0.040198  0.000042  0.001605        0.00000                         
SCALE2      0.000000  0.024069  0.003790        0.00000                         
SCALE3      0.000000  0.000000  0.007606        0.00000                         
ATOM      1  N   TYR A   9     -16.253  28.841 -23.028  1.00 36.69           N  
ATOM      2  CA  TYR A   9     -16.407  29.570 -21.787  1.00 44.83           C  
ATOM      3  C   TYR A   9     -16.522  28.610 -20.612  1.00 43.19           C  
ATOM      4  O   TYR A   9     -16.008  28.900 -19.551  1.00 46.80           O  
ATOM      5  CB  TYR A   9     -17.639  30.482 -21.823  1.00 52.89           C  
ATOM      6  CG  TYR A   9     -17.706  31.486 -20.674  1.00 51.04           C  
ATOM      7  CD1 TYR A   9     -16.585  31.766 -19.909  1.00 45.64           C  
ATOM      8  CD2 TYR A   9     -18.886  32.152 -20.365  1.00 48.70           C  
ATOM      9  CE1 TYR A   9     -16.630  32.662 -18.884  1.00 46.68           C  
ATOM     10  CE2 TYR A   9     -18.932  33.061 -19.335  1.00 49.14           C  
ATOM     11  CZ  TYR A   9     -17.793  33.309 -18.598  1.00 48.85           C  
ATOM     12  OH  TYR A   9     -17.807  34.202 -17.553  1.00 51.30           O  
ATOM     13  N   LYS A  10     -17.205  27.481 -20.774  1.00 44.24           N  
ATOM     14  CA  LYS A  10     -17.275  26.508 -19.678  1.00 43.19           C  
ATOM     15  C   LYS A  10     -15.922  25.925 -19.272  1.00 42.83           C  
ATOM     16  O   LYS A  10     -15.675  25.714 -18.093  1.00 44.89           O  
ATOM     17  CB  LYS A  10     -18.274  25.394 -20.000  1.00 36.25           C  
ATOM     18  CG  LYS A  10     -19.707  25.894 -20.112  1.00 42.47           C  
ATOM     19  CD  LYS A  10     -19.995  26.966 -19.017  1.00 38.98           C  
ATOM     20  CE  LYS A  10     -21.290  27.760 -19.237  1.00 37.65           C  
ATOM     21  NZ  LYS A  10     -22.539  26.949 -19.102  1.00 32.90           N  
ATOM     22  N   GLN A  11     -15.044  25.694 -20.229  1.00 40.11           N  
ATOM     23  CA  GLN A  11     -13.711  25.185 -19.942  1.00 40.80           C  
ATOM     24  C   GLN A  11     -12.792  26.216 -19.284  1.00 37.73           C  
ATOM     25  O   GLN A  11     -11.661  25.918 -18.916  1.00 35.99           O  
ATOM     26  CB  GLN A  11     -13.089  24.657 -21.216  1.00 38.08           C  
ATOM     27  CG  GLN A  11     -13.916  23.578 -21.801  1.00 43.30           C  
ATOM     28  CD  GLN A  11     -13.066  22.553 -22.451  1.00 48.12           C  
ATOM     29  OE1 GLN A  11     -11.838  22.639 -22.396  1.00 43.58           O  
ATOM     30  NE2 GLN A  11     -13.696  21.570 -23.083  1.00 50.35           N  
ATOM     31  N   MET A  12     -13.259  27.450 -19.224  1.00 37.79           N  
ATOM     32  CA  MET A  12     -12.525  28.523 -18.585  1.00 38.84           C  
ATOM     33  C   MET A  12     -13.328  28.935 -17.339  1.00 40.19           C  
ATOM     34  O   MET A  12     -12.933  29.805 -16.582  1.00 39.54           O  
ATOM     35  CB  MET A  12     -12.318  29.693 -19.562  1.00 34.44           C  
ATOM     36  CG  MET A  12     -11.389  30.806 -19.099  1.00 37.37           C  
ATOM     37  SD  MET A  12      -9.652  30.368 -18.904  1.00 61.04           S  
ATOM     38  CE  MET A  12      -8.994  31.749 -17.989  1.00 35.93           C  
ATOM     39  N   VAL A  13     -14.460  28.279 -17.128  1.00 38.75           N  
ATOM     40  CA  VAL A  13     -15.232  28.473 -15.920  1.00 41.27           C  
ATOM     41  C   VAL A  13     -14.895  27.321 -14.974  1.00 45.50           C  
ATOM     42  O   VAL A  13     -14.754  27.513 -13.752  1.00 43.31           O  
ATOM     43  CB  VAL A  13     -16.751  28.559 -16.222  1.00 41.10           C  
ATOM     44  CG1 VAL A  13     -17.592  28.257 -14.983  1.00 40.23           C  
ATOM     45  CG2 VAL A  13     -17.081  29.937 -16.711  1.00 41.09           C  
ATOM     46  N   GLN A  14     -14.748  26.131 -15.550  1.00 39.69           N  
ATOM     47  CA  GLN A  14     -14.348  24.958 -14.796  1.00 39.89           C  
ATOM     48  C   GLN A  14     -13.032  25.187 -14.083  1.00 39.17           C  
ATOM     49  O   GLN A  14     -12.931  25.043 -12.862  1.00 40.69           O  
ATOM     50  CB  GLN A  14     -14.220  23.747 -15.723  1.00 42.50           C  
ATOM     51  CG  GLN A  14     -15.552  23.195 -16.214  1.00 51.96           C  
ATOM     52  CD  GLN A  14     -15.423  22.334 -17.467  1.00 52.98           C  
ATOM     53  OE1 GLN A  14     -14.316  22.050 -17.927  1.00 53.37           O  
ATOM     54  NE2 GLN A  14     -16.563  21.924 -18.028  1.00 48.35           N  
ATOM     55  N   GLU A  15     -12.036  25.606 -14.853  1.00 39.17           N  
ATOM     56  CA  GLU A  15     -10.681  25.754 -14.339  1.00 38.99           C  
ATOM     57  C   GLU A  15     -10.511  26.918 -13.347  1.00 38.23           C  
ATOM     58  O   GLU A  15      -9.626  26.868 -12.486  1.00 38.28           O  
ATOM     59  CB  GLU A  15      -9.722  25.921 -15.515  1.00 34.45           C  
ATOM     60  CG  GLU A  15      -9.300  24.605 -16.184  1.00 39.69           C  
ATOM     61  CD  GLU A  15      -8.136  23.875 -15.498  1.00 44.09           C  
ATOM     62  OE1 GLU A  15      -7.645  24.357 -14.450  1.00 44.49           O  
ATOM     63  OE2 GLU A  15      -7.677  22.839 -16.047  1.00 40.01           O  
ATOM     64  N   LEU A  16     -11.363  27.944 -13.462  1.00 38.62           N  
ATOM     65  CA  LEU A  16     -11.367  29.094 -12.548  1.00 35.83           C  
ATOM     66  C   LEU A  16     -11.922  28.694 -11.197  1.00 39.33           C  
ATOM     67  O   LEU A  16     -11.387  29.094 -10.179  1.00 41.07           O  
ATOM     68  CB  LEU A  16     -12.194  30.262 -13.082  1.00 36.33           C  
ATOM     69  CG  LEU A  16     -11.491  31.502 -13.655  1.00 38.42           C  
ATOM     70  CD1 LEU A  16     -10.509  31.115 -14.749  1.00 39.48           C  
ATOM     71  CD2 LEU A  16     -12.486  32.503 -14.185  1.00 40.00           C  
ATOM     72  N   GLU A  17     -13.012  27.931 -11.178  1.00 40.16           N  
ATOM     73  CA  GLU A  17     -13.515  27.412  -9.913  1.00 38.21           C  
ATOM     74  C   GLU A  17     -12.586  26.340  -9.347  1.00 36.45           C  
ATOM     75  O   GLU A  17     -12.589  26.110  -8.153  1.00 39.76           O  
ATOM     76  CB  GLU A  17     -14.949  26.876 -10.046  1.00 42.45           C  
ATOM     77  CG  GLU A  17     -16.036  27.958 -10.040  1.00 44.75           C  
ATOM     78  CD  GLU A  17     -17.317  27.503  -9.328  1.00 50.09           C  
ATOM     79  OE1 GLU A  17     -17.778  26.374  -9.615  1.00 53.24           O  
ATOM     80  OE2 GLU A  17     -17.845  28.256  -8.467  1.00 42.03           O  
ATOM     81  N   LYS A  18     -11.788  25.691 -10.180  1.00 32.83           N  
ATOM     82  CA  LYS A  18     -10.757  24.814  -9.649  1.00 32.56           C  
ATOM     83  C   LYS A  18      -9.756  25.657  -8.893  1.00 33.84           C  
ATOM     84  O   LYS A  18      -9.344  25.312  -7.793  1.00 37.09           O  
ATOM     85  CB  LYS A  18     -10.056  24.031 -10.748  1.00 35.23           C  
ATOM     86  CG  LYS A  18     -10.933  22.986 -11.383  1.00 40.07           C  
ATOM     87  CD  LYS A  18     -10.156  22.133 -12.356  1.00 40.71           C  
ATOM     88  CE  LYS A  18     -11.086  21.224 -13.116  1.00 40.62           C  
ATOM     89  NZ  LYS A  18     -10.319  20.254 -13.921  1.00 37.57           N  
ATOM     90  N   ALA A  19      -9.344  26.754  -9.510  1.00 31.38           N  
ATOM     91  CA  ALA A  19      -8.419  27.696  -8.892  1.00 33.88           C  
ATOM     92  C   ALA A  19      -8.932  28.307  -7.581  1.00 34.41           C  
ATOM     93  O   ALA A  19      -8.185  28.450  -6.608  1.00 36.32           O  
ATOM     94  CB  ALA A  19      -8.118  28.774  -9.842  1.00 34.71           C  
ATOM     95  N   ARG A  20     -10.190  28.718  -7.577  1.00 31.00           N  
ATOM     96  CA  ARG A  20     -10.798  29.288  -6.396  1.00 33.77           C  
ATOM     97  C   ARG A  20     -10.880  28.234  -5.295  1.00 38.13           C  
ATOM     98  O   ARG A  20     -10.568  28.489  -4.116  1.00 38.73           O  
ATOM     99  CB  ARG A  20     -12.177  29.818  -6.709  1.00 36.12           C  
ATOM    100  CG  ARG A  20     -12.568  30.943  -5.814  1.00 42.97           C  
ATOM    101  CD  ARG A  20     -14.004  30.834  -5.377  1.00 45.65           C  
ATOM    102  NE  ARG A  20     -14.623  32.152  -5.337  1.00 49.45           N  
ATOM    103  CZ  ARG A  20     -15.788  32.400  -4.760  1.00 50.60           C  
ATOM    104  NH1 ARG A  20     -16.442  31.402  -4.171  1.00 52.37           N  
ATOM    105  NH2 ARG A  20     -16.291  33.635  -4.769  1.00 45.15           N  
ATOM    106  N   ASP A  21     -11.253  27.028  -5.699  1.00 37.25           N  
ATOM    107  CA  ASP A  21     -11.284  25.904  -4.786  1.00 35.37           C  
ATOM    108  C   ASP A  21      -9.890  25.656  -4.238  1.00 34.99           C  
ATOM    109  O   ASP A  21      -9.761  25.181  -3.126  1.00 32.29           O  
ATOM    110  CB  ASP A  21     -11.828  24.652  -5.495  1.00 38.78           C  
ATOM    111  CG  ASP A  21     -13.310  24.399  -5.206  1.00 46.57           C  
ATOM    112  OD1 ASP A  21     -13.798  24.920  -4.186  1.00 48.55           O  
ATOM    113  OD2 ASP A  21     -13.994  23.711  -6.008  1.00 49.45           O  
ATOM    114  N   ARG A  22      -8.853  26.015  -5.000  1.00 36.48           N  
ATOM    115  CA  ARG A  22      -7.477  25.938  -4.497  1.00 36.32           C  
ATOM    116  C   ARG A  22      -7.144  27.004  -3.454  1.00 35.71           C  
ATOM    117  O   ARG A  22      -6.508  26.706  -2.442  1.00 36.33           O  
ATOM    118  CB  ARG A  22      -6.453  26.043  -5.641  1.00 30.29           C  
ATOM    119  CG  ARG A  22      -5.953  24.711  -6.124  1.00 37.47           C  
ATOM    120  CD  ARG A  22      -5.122  24.807  -7.408  1.00 39.92           C  
ATOM    121  NE  ARG A  22      -5.873  24.434  -8.606  1.00 36.54           N  
ATOM    122  CZ  ARG A  22      -5.340  24.305  -9.814  1.00 36.00           C  
ATOM    123  NH1 ARG A  22      -4.038  24.500  -9.987  1.00 33.65           N  
ATOM    124  NH2 ARG A  22      -6.114  23.971 -10.843  1.00 36.27           N  
ATOM    125  N   MET A  23      -7.573  28.237  -3.690  1.00 32.16           N  
ATOM    126  CA  MET A  23      -7.280  29.318  -2.762  1.00 35.82           C  
ATOM    127  C   MET A  23      -7.990  29.182  -1.402  1.00 33.61           C  
ATOM    128  O   MET A  23      -7.406  29.550  -0.391  1.00 29.41           O  
ATOM    129  CB  MET A  23      -7.613  30.680  -3.394  1.00 43.14           C  
ATOM    130  CG  MET A  23      -6.426  31.346  -4.117  1.00 44.72           C  
ATOM    131  SD  MET A  23      -6.812  32.221  -5.650  1.00 51.42           S  
ATOM    132  CE  MET A  23      -8.352  32.991  -5.174  1.00 34.90           C  
ATOM    133  N   GLU A  24      -9.222  28.658  -1.369  1.00 33.37           N  
ATOM    134  CA  GLU A  24      -9.890  28.435  -0.081  1.00 33.48           C  
ATOM    135  C   GLU A  24      -9.122  27.392   0.757  1.00 35.12           C  
ATOM    136  O   GLU A  24      -9.046  27.477   1.988  1.00 36.05           O  
ATOM    137  CB  GLU A  24     -11.360  27.976  -0.259  1.00 35.39           C  
ATOM    138  CG  GLU A  24     -12.200  27.973   1.084  1.00 46.34           C  
ATOM    139  CD  GLU A  24     -13.626  27.345   0.998  1.00 50.05           C  
ATOM    140  OE1 GLU A  24     -13.833  26.339   0.271  1.00 44.91           O  
ATOM    141  OE2 GLU A  24     -14.547  27.860   1.682  1.00 45.07           O  
ATOM    142  N   LYS A  25      -8.542  26.418   0.076  1.00 35.58           N  
ATOM    143  CA  LYS A  25      -7.674  25.423   0.685  1.00 33.83           C  
ATOM    144  C   LYS A  25      -6.358  26.037   1.204  1.00 34.59           C  
ATOM    145  O   LYS A  25      -5.925  25.745   2.320  1.00 33.03           O  
ATOM    146  CB  LYS A  25      -7.411  24.331  -0.348  1.00 31.31           C  
ATOM    147  CG  LYS A  25      -8.704  23.626  -0.711  1.00 33.82           C  
ATOM    148  CD  LYS A  25      -8.575  22.474  -1.715  1.00 37.41           C  
ATOM    149  CE  LYS A  25      -9.972  21.922  -2.051  1.00 38.71           C  
ATOM    150  NZ  LYS A  25      -9.976  20.641  -2.790  1.00 34.61           N  
ATOM    151  N   LEU A  26      -5.711  26.864   0.387  1.00 34.09           N  
ATOM    152  CA  LEU A  26      -4.522  27.566   0.837  1.00 31.40           C  
ATOM    153  C   LEU A  26      -4.773  28.352   2.098  1.00 34.13           C  
ATOM    154  O   LEU A  26      -4.024  28.241   3.078  1.00 35.30           O  
ATOM    155  CB  LEU A  26      -4.032  28.546  -0.217  1.00 29.29           C  
ATOM    156  CG  LEU A  26      -3.552  28.039  -1.568  1.00 31.31           C  
ATOM    157  CD1 LEU A  26      -2.879  29.170  -2.303  1.00 28.41           C  
ATOM    158  CD2 LEU A  26      -2.627  26.865  -1.431  1.00 31.30           C  
ATOM    159  N   TYR A  27      -5.873  29.105   2.079  1.00 33.69           N  
ATOM    160  CA  TYR A  27      -6.284  29.882   3.232  1.00 28.02           C  
ATOM    161  C   TYR A  27      -6.486  29.064   4.459  1.00 31.40           C  
ATOM    162  O   TYR A  27      -5.814  29.286   5.460  1.00 31.26           O  
ATOM    163  CB  TYR A  27      -7.583  30.620   2.956  1.00 29.33           C  
ATOM    164  CG  TYR A  27      -8.118  31.347   4.169  1.00 32.24           C  
ATOM    165  CD1 TYR A  27      -7.417  32.415   4.721  1.00 30.81           C  
ATOM    166  CD2 TYR A  27      -9.308  30.959   4.775  1.00 29.57           C  
ATOM    167  CE1 TYR A  27      -7.886  33.075   5.810  1.00 29.44           C  
ATOM    168  CE2 TYR A  27      -9.778  31.617   5.872  1.00 28.15           C  
ATOM    169  CZ  TYR A  27      -9.063  32.676   6.380  1.00 30.12           C  
ATOM    170  OH  TYR A  27      -9.521  33.350   7.477  1.00 35.41           O  
ATOM    171  N   LYS A  28      -7.396  28.097   4.385  1.00 35.94           N  
ATOM    172  CA  LYS A  28      -7.690  27.302   5.569  1.00 34.96           C  
ATOM    173  C   LYS A  28      -6.493  26.499   6.079  1.00 31.18           C  
ATOM    174  O   LYS A  28      -6.414  26.177   7.255  1.00 30.73           O  
ATOM    175  CB  LYS A  28      -8.905  26.403   5.333  1.00 38.29           C  
ATOM    176  CG  LYS A  28     -10.216  27.105   5.696  1.00 39.49           C  
ATOM    177  CD  LYS A  28     -11.410  26.141   5.770  1.00 54.90           C  
ATOM    178  CE  LYS A  28     -12.708  26.870   6.163  1.00 67.09           C  
ATOM    179  NZ  LYS A  28     -12.578  27.644   7.439  1.00 63.42           N  
ATOM    180  N   GLU A  29      -5.541  26.205   5.220  1.00 30.74           N  
ATOM    181  CA  GLU A  29      -4.337  25.587   5.733  1.00 34.86           C  
ATOM    182  C   GLU A  29      -3.460  26.610   6.460  1.00 33.89           C  
ATOM    183  O   GLU A  29      -2.902  26.297   7.517  1.00 34.77           O  
ATOM    184  CB  GLU A  29      -3.616  24.870   4.608  1.00 33.67           C  
ATOM    185  CG  GLU A  29      -4.479  23.730   4.129  1.00 35.87           C  
ATOM    186  CD  GLU A  29      -4.102  23.239   2.775  1.00 42.08           C  
ATOM    187  OE1 GLU A  29      -3.103  23.761   2.232  1.00 47.15           O  
ATOM    188  OE2 GLU A  29      -4.800  22.329   2.259  1.00 41.94           O  
ATOM    189  N   MET A  30      -3.414  27.844   5.962  1.00 31.04           N  
ATOM    190  CA  MET A  30      -2.738  28.909   6.695  1.00 29.20           C  
ATOM    191  C   MET A  30      -3.394  29.202   8.070  1.00 32.99           C  
ATOM    192  O   MET A  30      -2.711  29.516   9.051  1.00 31.80           O  
ATOM    193  CB  MET A  30      -2.686  30.178   5.849  1.00 29.98           C  
ATOM    194  CG  MET A  30      -1.676  31.198   6.379  1.00 36.74           C  
ATOM    195  SD  MET A  30      -0.012  30.571   6.748  1.00 44.13           S  
ATOM    196  CE  MET A  30       0.082  30.858   8.513  1.00 30.01           C  
ATOM    197  N   VAL A  31      -4.714  29.114   8.140  1.00 31.15           N  
ATOM    198  CA  VAL A  31      -5.431  29.371   9.378  1.00 27.72           C  
ATOM    199  C   VAL A  31      -5.296  28.208  10.366  1.00 30.39           C  
ATOM    200  O   VAL A  31      -5.156  28.444  11.556  1.00 33.40           O  
ATOM    201  CB  VAL A  31      -6.940  29.685   9.096  1.00 30.04           C  
ATOM    202  CG1 VAL A  31      -7.784  29.608  10.337  1.00 30.09           C  
ATOM    203  CG2 VAL A  31      -7.082  31.049   8.483  1.00 27.00           C  
ATOM    204  N   GLU A  32      -5.269  26.965   9.885  1.00 32.73           N  
ATOM    205  CA  GLU A  32      -4.975  25.806  10.747  1.00 32.76           C  
ATOM    206  C   GLU A  32      -3.566  25.949  11.331  1.00 30.78           C  
ATOM    207  O   GLU A  32      -3.349  25.746  12.535  1.00 28.31           O  
ATOM    208  CB  GLU A  32      -5.114  24.493   9.957  1.00 38.92           C  
ATOM    209  CG  GLU A  32      -6.578  24.085   9.661  1.00 45.16           C  
ATOM    210  CD  GLU A  32      -6.728  22.815   8.795  1.00 51.68           C  
ATOM    211  OE1 GLU A  32      -5.697  22.173   8.477  1.00 54.21           O  
ATOM    212  OE2 GLU A  32      -7.879  22.493   8.392  1.00 45.51           O  
ATOM    213  N   LEU A  33      -2.630  26.348  10.470  1.00 29.90           N  
ATOM    214  CA  LEU A  33      -1.274  26.708  10.875  1.00 30.38           C  
ATOM    215  C   LEU A  33      -1.238  27.697  12.039  1.00 29.61           C  
ATOM    216  O   LEU A  33      -0.595  27.461  13.072  1.00 27.52           O  
ATOM    217  CB  LEU A  33      -0.563  27.362   9.703  1.00 29.35           C  
ATOM    218  CG  LEU A  33       0.616  26.643   9.130  1.00 31.25           C  
ATOM    219  CD1 LEU A  33       1.752  26.712  10.126  1.00 30.18           C  
ATOM    220  CD2 LEU A  33       0.166  25.226   8.880  1.00 32.18           C  
ATOM    221  N   ILE A  34      -1.934  28.814  11.850  1.00 28.54           N  
ATOM    222  CA  ILE A  34      -2.014  29.839  12.876  1.00 27.08           C  
ATOM    223  C   ILE A  34      -2.584  29.332  14.195  1.00 27.53           C  
ATOM    224  O   ILE A  34      -1.990  29.556  15.249  1.00 27.59           O  
ATOM    225  CB  ILE A  34      -2.864  31.041  12.404  1.00 25.63           C  
ATOM    226  CG1 ILE A  34      -2.049  31.942  11.488  1.00 25.14           C  
ATOM    227  CG2 ILE A  34      -3.291  31.887  13.566  1.00 25.94           C  
ATOM    228  CD1 ILE A  34      -2.873  32.857  10.654  1.00 25.91           C  
ATOM    229  N   GLN A  35      -3.724  28.650  14.144  1.00 28.39           N  
ATOM    230  CA  GLN A  35      -4.354  28.145  15.368  1.00 31.37           C  
ATOM    231  C   GLN A  35      -3.498  27.107  16.145  1.00 30.65           C  
ATOM    232  O   GLN A  35      -3.507  27.078  17.375  1.00 29.59           O  
ATOM    233  CB  GLN A  35      -5.736  27.550  15.033  1.00 35.05           C  
ATOM    234  CG  GLN A  35      -6.842  27.849  16.060  1.00 44.02           C  
ATOM    235  CD  GLN A  35      -7.851  26.697  16.196  1.00 60.77           C  
ATOM    236  OE1 GLN A  35      -7.749  25.692  15.479  1.00 61.36           O  
ATOM    237  NE2 GLN A  35      -8.823  26.837  17.117  1.00 53.23           N  
ATOM    238  N   LYS A  36      -2.768  26.253  15.439  1.00 28.74           N  
ATOM    239  CA  LYS A  36      -1.846  25.358  16.119  1.00 25.26           C  
ATOM    240  C   LYS A  36      -0.691  26.126  16.742  1.00 25.78           C  
ATOM    241  O   LYS A  36      -0.280  25.825  17.851  1.00 25.31           O  
ATOM    242  CB  LYS A  36      -1.366  24.270  15.172  1.00 22.98           C  
ATOM    243  CG  LYS A  36      -2.518  23.388  14.767  1.00 27.96           C  
ATOM    244  CD  LYS A  36      -2.134  22.278  13.821  1.00 33.91           C  
ATOM    245  CE  LYS A  36      -3.356  21.470  13.418  1.00 32.33           C  
ATOM    246  NZ  LYS A  36      -2.986  20.344  12.528  1.00 35.33           N  
ATOM    247  N   ALA A  37      -0.189  27.138  16.039  1.00 26.96           N  
ATOM    248  CA  ALA A  37       0.838  28.004  16.600  1.00 26.02           C  
ATOM    249  C   ALA A  37       0.323  28.602  17.913  1.00 26.29           C  
ATOM    250  O   ALA A  37       1.047  28.648  18.908  1.00 26.22           O  
ATOM    251  CB  ALA A  37       1.216  29.085  15.628  1.00 22.17           C  
ATOM    252  N   ILE A  38      -0.929  29.050  17.923  1.00 26.17           N  
ATOM    253  CA  ILE A  38      -1.527  29.544  19.164  1.00 26.12           C  
ATOM    254  C   ILE A  38      -1.594  28.487  20.270  1.00 25.73           C  
ATOM    255  O   ILE A  38      -1.142  28.740  21.373  1.00 27.58           O  
ATOM    256  CB  ILE A  38      -2.967  30.078  18.939  1.00 25.07           C  
ATOM    257  CG1 ILE A  38      -2.957  31.323  18.045  1.00 25.19           C  
ATOM    258  CG2 ILE A  38      -3.629  30.382  20.243  1.00 18.85           C  
ATOM    259  CD1 ILE A  38      -4.339  31.925  17.743  1.00 22.59           C  
ATOM    260  N   GLU A  39      -2.024  27.271  19.967  1.00 26.43           N  
ATOM    261  CA  GLU A  39      -2.039  26.228  20.993  1.00 25.92           C  
ATOM    262  C   GLU A  39      -0.633  25.945  21.544  1.00 25.46           C  
ATOM    263  O   GLU A  39      -0.467  25.606  22.721  1.00 26.20           O  
ATOM    264  CB  GLU A  39      -2.731  24.968  20.464  1.00 29.53           C  
ATOM    265  CG  GLU A  39      -4.270  25.134  20.463  1.00 35.44           C  
ATOM    266  CD  GLU A  39      -5.029  24.081  19.656  1.00 42.91           C  
ATOM    267  OE1 GLU A  39      -4.488  22.972  19.470  1.00 46.10           O  
ATOM    268  OE2 GLU A  39      -6.157  24.375  19.182  1.00 41.95           O  
ATOM    269  N   LEU A  40       0.372  26.065  20.690  1.00 27.18           N  
ATOM    270  CA  LEU A  40       1.775  25.984  21.116  1.00 25.38           C  
ATOM    271  C   LEU A  40       2.090  27.092  22.107  1.00 26.18           C  
ATOM    272  O   LEU A  40       2.787  26.856  23.100  1.00 24.09           O  
ATOM    273  CB  LEU A  40       2.711  26.072  19.924  1.00 24.55           C  
ATOM    274  CG  LEU A  40       3.126  24.708  19.409  1.00 29.22           C  
ATOM    275  CD1 LEU A  40       1.906  23.885  19.041  1.00 26.90           C  
ATOM    276  CD2 LEU A  40       4.001  24.877  18.187  1.00 34.39           C  
ATOM    277  N   MET A  41       1.622  28.308  21.806  1.00 24.10           N  
ATOM    278  CA  MET A  41       1.800  29.431  22.728  1.00 24.98           C  
ATOM    279  C   MET A  41       1.167  29.193  24.097  1.00 24.47           C  
ATOM    280  O   MET A  41       1.776  29.512  25.107  1.00 25.47           O  
ATOM    281  CB  MET A  41       1.195  30.727  22.153  1.00 30.48           C  
ATOM    282  CG  MET A  41       1.894  31.409  20.975  1.00 28.87           C  
ATOM    283  SD  MET A  41       0.865  32.755  20.305  1.00 26.98           S  
ATOM    284  CE  MET A  41       1.019  32.496  18.535  1.00 27.33           C  
ATOM    285  N   ARG A  42      -0.053  28.662  24.139  1.00 23.72           N  
ATOM    286  CA  ARG A  42      -0.679  28.369  25.430  1.00 24.53           C  
ATOM    287  C   ARG A  42       0.000  27.243  26.221  1.00 24.69           C  
ATOM    288  O   ARG A  42       0.095  27.325  27.418  1.00 27.35           O  
ATOM    289  CB  ARG A  42      -2.170  28.046  25.293  1.00 30.72           C  
ATOM    290  CG  ARG A  42      -2.869  27.958  26.690  1.00 36.34           C  
ATOM    291  CD  ARG A  42      -4.345  27.557  26.634  1.00 42.17           C  
ATOM    292  NE  ARG A  42      -4.926  27.396  27.970  1.00 44.61           N  
ATOM    293  CZ  ARG A  42      -6.182  27.021  28.193  1.00 41.06           C  
ATOM    294  NH1 ARG A  42      -6.998  26.771  27.173  1.00 40.97           N  
ATOM    295  NH2 ARG A  42      -6.623  26.897  29.432  1.00 36.70           N  
ATOM    296  N   LYS A  43       0.415  26.162  25.575  1.00 28.92           N  
ATOM    297  CA  LYS A  43       1.188  25.143  26.290  1.00 27.16           C  
ATOM    298  C   LYS A  43       2.550  25.688  26.778  1.00 26.36           C  
ATOM    299  O   LYS A  43       3.068  25.269  27.811  1.00 28.29           O  
ATOM    300  CB  LYS A  43       1.363  23.909  25.412  1.00 26.22           C  
ATOM    301  CG  LYS A  43       0.017  23.242  25.049  1.00 34.93           C  
ATOM    302  CD  LYS A  43       0.189  21.908  24.264  1.00 42.47           C  
ATOM    303  CE  LYS A  43      -1.123  21.102  24.102  1.00 38.27           C  
ATOM    304  NZ  LYS A  43      -0.905  19.737  23.542  1.00 33.16           N  
ATOM    305  N   ILE A  44       3.113  26.638  26.042  1.00 25.33           N  
ATOM    306  CA  ILE A  44       4.319  27.324  26.476  1.00 23.99           C  
ATOM    307  C   ILE A  44       4.048  28.117  27.756  1.00 24.86           C  
ATOM    308  O   ILE A  44       4.820  28.049  28.748  1.00 23.70           O  
ATOM    309  CB  ILE A  44       4.837  28.266  25.380  1.00 24.28           C  
ATOM    310  CG1 ILE A  44       5.512  27.466  24.264  1.00 26.55           C  
ATOM    311  CG2 ILE A  44       5.801  29.264  25.939  1.00 22.42           C  
ATOM    312  CD1 ILE A  44       6.025  28.291  23.127  1.00 23.10           C  
ATOM    313  N   PHE A  45       2.937  28.849  27.753  1.00 23.96           N  
ATOM    314  CA  PHE A  45       2.550  29.562  28.962  1.00 23.52           C  
ATOM    315  C   PHE A  45       2.268  28.649  30.139  1.00 24.25           C  
ATOM    316  O   PHE A  45       2.779  28.873  31.214  1.00 24.67           O  
ATOM    317  CB  PHE A  45       1.318  30.433  28.712  1.00 22.56           C  
ATOM    318  CG  PHE A  45       0.757  31.044  29.961  1.00 25.53           C  
ATOM    319  CD1 PHE A  45       1.502  31.952  30.697  1.00 26.81           C  
ATOM    320  CD2 PHE A  45      -0.518  30.730  30.397  1.00 25.13           C  
ATOM    321  CE1 PHE A  45       0.995  32.511  31.845  1.00 26.29           C  
ATOM    322  CE2 PHE A  45      -1.025  31.300  31.542  1.00 23.26           C  
ATOM    323  CZ  PHE A  45      -0.264  32.189  32.260  1.00 25.39           C  
ATOM    324  N   GLN A  46       1.534  27.571  29.935  1.00 25.95           N  
ATOM    325  CA  GLN A  46       1.271  26.672  31.038  1.00 24.31           C  
ATOM    326  C   GLN A  46       2.535  26.031  31.589  1.00 23.67           C  
ATOM    327  O   GLN A  46       2.666  25.916  32.787  1.00 25.22           O  
ATOM    328  CB  GLN A  46       0.270  25.604  30.626  1.00 24.16           C  
ATOM    329  CG  GLN A  46      -1.122  26.144  30.335  1.00 28.51           C  
ATOM    330  CD  GLN A  46      -1.774  26.830  31.549  1.00 32.23           C  
ATOM    331  OE1 GLN A  46      -1.493  26.511  32.720  1.00 23.81           O  
ATOM    332  NE2 GLN A  46      -2.680  27.754  31.265  1.00 35.86           N  
ATOM    333  N   GLU A  47       3.494  25.680  30.742  1.00 23.81           N  
ATOM    334  CA  GLU A  47       4.773  25.204  31.262  1.00 25.77           C  
ATOM    335  C   GLU A  47       5.416  26.247  32.193  1.00 25.84           C  
ATOM    336  O   GLU A  47       5.835  25.931  33.315  1.00 26.22           O  
ATOM    337  CB  GLU A  47       5.754  24.873  30.145  1.00 25.60           C  
ATOM    338  CG  GLU A  47       6.885  23.988  30.637  1.00 30.55           C  
ATOM    339  CD  GLU A  47       8.178  24.744  30.922  1.00 35.89           C  
ATOM    340  OE1 GLU A  47       8.522  25.684  30.173  1.00 38.56           O  
ATOM    341  OE2 GLU A  47       8.863  24.390  31.906  1.00 32.32           O  
ATOM    342  N   VAL A  48       5.477  27.492  31.725  1.00 25.16           N  
ATOM    343  CA  VAL A  48       5.968  28.586  32.569  1.00 23.16           C  
ATOM    344  C   VAL A  48       5.235  28.766  33.909  1.00 26.11           C  
ATOM    345  O   VAL A  48       5.867  28.934  34.950  1.00 26.13           O  
ATOM    346  CB  VAL A  48       5.859  29.920  31.813  1.00 24.09           C  
ATOM    347  CG1 VAL A  48       6.110  31.083  32.722  1.00 23.80           C  
ATOM    348  CG2 VAL A  48       6.816  29.951  30.644  1.00 30.66           C  
ATOM    349  N   LYS A  49       3.910  28.713  33.887  1.00 26.92           N  
ATOM    350  CA  LYS A  49       3.110  28.847  35.099  1.00 22.92           C  
ATOM    351  C   LYS A  49       3.354  27.704  36.093  1.00 24.02           C  
ATOM    352  O   LYS A  49       3.542  27.955  37.288  1.00 22.98           O  
ATOM    353  CB  LYS A  49       1.610  28.924  34.779  1.00 23.09           C  
ATOM    354  CG  LYS A  49       0.788  29.492  35.939  1.00 26.41           C  
ATOM    355  CD  LYS A  49      -0.484  28.694  36.220  1.00 26.45           C  
ATOM    356  CE  LYS A  49      -1.284  29.237  37.421  1.00 29.88           C  
ATOM    357  NZ  LYS A  49      -0.632  29.120  38.756  1.00 26.96           N  
ATOM    358  N   GLN A  50       3.371  26.462  35.596  1.00 22.58           N  
ATOM    359  CA  GLN A  50       3.720  25.308  36.428  1.00 26.58           C  
ATOM    360  C   GLN A  50       5.083  25.497  37.131  1.00 27.16           C  
ATOM    361  O   GLN A  50       5.204  25.303  38.349  1.00 23.05           O  
ATOM    362  CB  GLN A  50       3.710  24.035  35.561  1.00 29.44           C  
ATOM    363  CG  GLN A  50       2.278  23.550  35.197  1.00 38.20           C  
ATOM    364  CD  GLN A  50       2.194  22.283  34.291  1.00 40.91           C  
ATOM    365  OE1 GLN A  50       3.196  21.628  34.000  1.00 41.90           O  
ATOM    366  NE2 GLN A  50       0.980  21.961  33.847  1.00 37.08           N  
ATOM    367  N   GLU A  51       6.084  25.941  36.378  1.00 27.77           N  
ATOM    368  CA  GLU A  51       7.404  26.196  36.938  1.00 25.44           C  
ATOM    369  C   GLU A  51       7.451  27.328  37.993  1.00 23.42           C  
ATOM    370  O   GLU A  51       8.106  27.193  39.033  1.00 24.30           O  
ATOM    371  CB  GLU A  51       8.375  26.440  35.796  1.00 26.62           C  
ATOM    372  CG  GLU A  51       8.675  25.150  35.010  1.00 31.74           C  
ATOM    373  CD  GLU A  51       9.539  24.148  35.803  1.00 39.79           C  
ATOM    374  OE1 GLU A  51      10.241  24.594  36.734  1.00 43.69           O  
ATOM    375  OE2 GLU A  51       9.548  22.928  35.503  1.00 39.17           O  
ATOM    376  N   VAL A  52       6.762  28.435  37.735  1.00 22.69           N  
ATOM    377  CA  VAL A  52       6.663  29.534  38.706  1.00 22.44           C  
ATOM    378  C   VAL A  52       5.991  29.072  40.012  1.00 26.33           C  
ATOM    379  O   VAL A  52       6.465  29.390  41.112  1.00 24.92           O  
ATOM    380  CB  VAL A  52       5.857  30.747  38.142  1.00 21.25           C  
ATOM    381  CG1 VAL A  52       5.539  31.707  39.232  1.00 23.05           C  
ATOM    382  CG2 VAL A  52       6.631  31.491  37.096  1.00 20.07           C  
ATOM    383  N   GLU A  53       4.876  28.347  39.905  1.00 26.61           N  
ATOM    384  CA  GLU A  53       4.245  27.794  41.108  1.00 27.26           C  
ATOM    385  C   GLU A  53       5.154  26.853  41.886  1.00 27.40           C  
ATOM    386  O   GLU A  53       5.249  26.966  43.092  1.00 30.82           O  
ATOM    387  CB  GLU A  53       2.929  27.073  40.791  1.00 27.99           C  
ATOM    388  CG  GLU A  53       1.707  27.928  41.093  1.00 30.34           C  
ATOM    389  CD  GLU A  53       1.184  27.739  42.525  1.00 43.25           C  
ATOM    390  OE1 GLU A  53       0.934  28.754  43.227  1.00 41.20           O  
ATOM    391  OE2 GLU A  53       1.030  26.571  42.953  1.00 47.90           O  
ATOM    392  N   LYS A  54       5.849  25.949  41.211  1.00 26.77           N  
ATOM    393  CA  LYS A  54       6.730  25.026  41.921  1.00 26.07           C  
ATOM    394  C   LYS A  54       7.868  25.765  42.630  1.00 25.65           C  
ATOM    395  O   LYS A  54       8.200  25.442  43.764  1.00 28.25           O  
ATOM    396  CB  LYS A  54       7.273  23.989  40.943  1.00 23.07           C  
ATOM    397  CG  LYS A  54       6.219  22.953  40.557  1.00 31.61           C  
ATOM    398  CD  LYS A  54       6.642  22.007  39.422  1.00 37.27           C  
ATOM    399  CE  LYS A  54       5.442  21.203  38.899  1.00 37.85           C  
ATOM    400  NZ  LYS A  54       5.798  20.218  37.827  1.00 43.08           N  
ATOM    401  N   ALA A  55       8.441  26.771  41.973  1.00 26.46           N  
ATOM    402  CA  ALA A  55       9.467  27.600  42.585  1.00 22.87           C  
ATOM    403  C   ALA A  55       8.907  28.256  43.844  1.00 25.84           C  
ATOM    404  O   ALA A  55       9.600  28.386  44.849  1.00 28.84           O  
ATOM    405  CB  ALA A  55       9.937  28.636  41.628  1.00 19.76           C  
ATOM    406  N   ILE A  56       7.658  28.693  43.788  1.00 24.84           N  
ATOM    407  CA  ILE A  56       7.042  29.220  44.989  1.00 25.96           C  
ATOM    408  C   ILE A  56       6.902  28.158  46.092  1.00 28.44           C  
ATOM    409  O   ILE A  56       7.273  28.401  47.240  1.00 30.61           O  
ATOM    410  CB  ILE A  56       5.660  29.834  44.673  1.00 27.55           C  
ATOM    411  CG1 ILE A  56       5.846  31.214  44.023  1.00 28.54           C  
ATOM    412  CG2 ILE A  56       4.835  29.969  45.923  1.00 23.94           C  
ATOM    413  CD1 ILE A  56       4.589  31.811  43.366  1.00 29.00           C  
ATOM    414  N   GLU A  57       6.468  26.955  45.732  1.00 28.53           N  
ATOM    415  CA  GLU A  57       6.338  25.862  46.694  1.00 28.81           C  
ATOM    416  C   GLU A  57       7.676  25.432  47.253  1.00 29.55           C  
ATOM    417  O   GLU A  57       7.730  24.667  48.198  1.00 33.70           O  
ATOM    418  CB  GLU A  57       5.626  24.649  46.083  1.00 32.27           C  
ATOM    419  CG  GLU A  57       4.096  24.729  46.124  1.00 38.21           C  
ATOM    420  CD  GLU A  57       3.387  23.696  45.225  1.00 47.29           C  
ATOM    421  OE1 GLU A  57       3.736  22.490  45.271  1.00 50.82           O  
ATOM    422  OE2 GLU A  57       2.469  24.097  44.471  1.00 42.01           O  
ATOM    423  N   GLU A  58       8.755  25.901  46.645  1.00 30.54           N  
ATOM    424  CA  GLU A  58      10.105  25.631  47.139  1.00 29.90           C  
ATOM    425  C   GLU A  58      10.636  26.762  48.027  1.00 26.73           C  
ATOM    426  O   GLU A  58      11.451  26.520  48.914  1.00 23.44           O  
ATOM    427  CB  GLU A  58      11.042  25.393  45.955  1.00 27.91           C  
ATOM    428  CG  GLU A  58      11.599  23.999  45.902  1.00 36.40           C  
ATOM    429  CD  GLU A  58      12.906  23.951  45.153  1.00 42.91           C  
ATOM    430  OE1 GLU A  58      13.331  25.041  44.720  1.00 42.37           O  
ATOM    431  OE2 GLU A  58      13.496  22.850  44.983  1.00 40.19           O  
ATOM    432  N   MET A  59      10.239  28.000  47.728  1.00 24.29           N  
ATOM    433  CA  MET A  59      10.563  29.137  48.583  1.00 26.80           C  
ATOM    434  C   MET A  59       9.884  28.992  49.946  1.00 28.31           C  
ATOM    435  O   MET A  59      10.459  29.315  50.987  1.00 26.90           O  
ATOM    436  CB  MET A  59      10.178  30.462  47.898  1.00 27.13           C  
ATOM    437  CG  MET A  59      11.033  30.713  46.657  1.00 29.39           C  
ATOM    438  SD  MET A  59      11.023  32.247  45.684  1.00 41.48           S  
ATOM    439  CE  MET A  59       9.336  32.353  45.103  1.00 30.37           C  
ATOM    440  N   LYS A  60       8.668  28.464  49.931  1.00 28.68           N  
ATOM    441  CA  LYS A  60       7.951  28.179  51.161  1.00 27.89           C  
ATOM    442  C   LYS A  60       8.615  27.105  52.039  1.00 29.61           C  
ATOM    443  O   LYS A  60       8.774  27.298  53.245  1.00 34.48           O  
ATOM    444  CB  LYS A  60       6.509  27.808  50.824  1.00 30.41           C  
ATOM    445  CG  LYS A  60       5.583  29.000  50.774  1.00 28.73           C  
ATOM    446  CD  LYS A  60       5.352  29.366  52.252  1.00 39.21           C  
ATOM    447  CE  LYS A  60       4.338  30.465  52.539  1.00 34.50           C  
ATOM    448  NZ  LYS A  60       4.276  30.671  54.005  1.00 28.95           N  
ATOM    449  N   LYS A  61       9.024  25.989  51.452  1.00 27.36           N  
ATOM    450  CA  LYS A  61       9.721  24.960  52.211  1.00 27.29           C  
ATOM    451  C   LYS A  61      11.099  25.491  52.661  1.00 29.86           C  
ATOM    452  O   LYS A  61      11.600  25.086  53.706  1.00 30.13           O  
ATOM    453  CB  LYS A  61       9.860  23.665  51.402  1.00 28.33           C  
ATOM    454  CG  LYS A  61       8.508  22.970  51.086  1.00 37.16           C  
ATOM    455  CD  LYS A  61       8.658  21.622  50.334  1.00 41.75           C  
ATOM    456  CE  LYS A  61       7.323  20.870  50.127  1.00 37.33           C  
ATOM    457  NZ  LYS A  61       6.469  21.485  49.075  1.00 30.99           N  
ATOM    458  N   LEU A  62      11.700  26.410  51.894  1.00 32.42           N  
ATOM    459  CA  LEU A  62      12.918  27.099  52.345  1.00 30.21           C  
ATOM    460  C   LEU A  62      12.705  27.890  53.617  1.00 28.98           C  
ATOM    461  O   LEU A  62      13.484  27.784  54.551  1.00 28.44           O  
ATOM    462  CB  LEU A  62      13.429  28.083  51.293  1.00 29.07           C  
ATOM    463  CG  LEU A  62      14.190  27.518  50.091  1.00 33.84           C  
ATOM    464  CD1 LEU A  62      14.786  28.644  49.249  1.00 27.82           C  
ATOM    465  CD2 LEU A  62      15.227  26.496  50.517  1.00 34.47           C  
ATOM    466  N   TYR A  63      11.614  28.649  53.655  1.00 30.49           N  
ATOM    467  CA  TYR A  63      11.253  29.410  54.840  1.00 27.30           C  
ATOM    468  C   TYR A  63      11.004  28.522  56.020  1.00 29.36           C  
ATOM    469  O   TYR A  63      11.605  28.708  57.049  1.00 31.96           O  
ATOM    470  CB  TYR A  63      10.001  30.257  54.575  1.00 28.98           C  
ATOM    471  CG  TYR A  63       9.454  30.979  55.791  1.00 31.96           C  
ATOM    472  CD1 TYR A  63      10.157  32.028  56.360  1.00 31.42           C  
ATOM    473  CD2 TYR A  63       8.219  30.636  56.349  1.00 31.29           C  
ATOM    474  CE1 TYR A  63       9.680  32.706  57.454  1.00 32.30           C  
ATOM    475  CE2 TYR A  63       7.724  31.310  57.451  1.00 32.45           C  
ATOM    476  CZ  TYR A  63       8.470  32.355  58.005  1.00 37.73           C  
ATOM    477  OH  TYR A  63       8.039  33.072  59.114  1.00 38.22           O  
ATOM    478  N   ASP A  64      10.178  27.507  55.860  1.00 29.26           N  
ATOM    479  CA  ASP A  64       9.896  26.644  56.982  1.00 28.38           C  
ATOM    480  C   ASP A  64      11.150  25.934  57.518  1.00 28.49           C  
ATOM    481  O   ASP A  64      11.378  25.873  58.720  1.00 29.25           O  
ATOM    482  CB  ASP A  64       8.810  25.679  56.569  1.00 27.70           C  
ATOM    483  CG  ASP A  64       7.447  26.319  56.658  1.00 32.34           C  
ATOM    484  OD1 ASP A  64       7.008  26.607  57.795  1.00 33.53           O  
ATOM    485  OD2 ASP A  64       6.834  26.598  55.606  1.00 31.07           O  
ATOM    486  N   GLU A  65      11.989  25.469  56.607  1.00 31.21           N  
ATOM    487  CA  GLU A  65      13.294  24.916  56.928  1.00 28.34           C  
ATOM    488  C   GLU A  65      14.135  25.894  57.746  1.00 30.25           C  
ATOM    489  O   GLU A  65      14.862  25.484  58.635  1.00 29.92           O  
ATOM    490  CB  GLU A  65      14.022  24.533  55.644  1.00 29.82           C  
ATOM    491  CG  GLU A  65      15.394  23.922  55.845  1.00 34.84           C  
ATOM    492  CD  GLU A  65      16.500  24.809  55.304  1.00 42.54           C  
ATOM    493  OE1 GLU A  65      16.199  25.659  54.424  1.00 38.10           O  
ATOM    494  OE2 GLU A  65      17.660  24.669  55.773  1.00 43.33           O  
ATOM    495  N   ALA A  66      14.150  27.160  57.350  1.00 27.71           N  
ATOM    496  CA  ALA A  66      14.920  28.161  58.069  1.00 27.18           C  
ATOM    497  C   ALA A  66      14.357  28.473  59.458  1.00 32.00           C  
ATOM    498  O   ALA A  66      15.090  28.668  60.427  1.00 33.37           O  
ATOM    499  CB  ALA A  66      14.974  29.418  57.269  1.00 27.83           C  
ATOM    500  N   LYS A  67      13.035  28.488  59.539  1.00 32.69           N  
ATOM    501  CA  LYS A  67      12.304  28.896  60.731  1.00 29.82           C  
ATOM    502  C   LYS A  67      12.321  27.858  61.850  1.00 34.70           C  
ATOM    503  O   LYS A  67      12.360  28.216  63.025  1.00 34.91           O  
ATOM    504  CB  LYS A  67      10.855  29.237  60.356  1.00 28.83           C  
ATOM    505  CG  LYS A  67       9.989  29.638  61.515  1.00 32.91           C  
ATOM    506  CD  LYS A  67       8.531  29.389  61.257  1.00 34.75           C  
ATOM    507  CE  LYS A  67       7.706  29.558  62.540  1.00 41.95           C  
ATOM    508  NZ  LYS A  67       7.698  28.373  63.445  1.00 49.91           N  
ATOM    509  N   LYS A  68      12.298  26.576  61.493  1.00 32.54           N  
ATOM    510  CA  LYS A  68      12.466  25.532  62.504  1.00 35.69           C  
ATOM    511  C   LYS A  68      13.834  25.677  63.201  1.00 38.49           C  
ATOM    512  O   LYS A  68      13.941  25.632  64.445  1.00 40.16           O  
ATOM    513  CB  LYS A  68      12.338  24.154  61.837  1.00 36.38           C  
ATOM    514  CG  LYS A  68      10.901  23.733  61.504  1.00 38.04           C  
ATOM    515  CD  LYS A  68      10.850  22.409  60.714  1.00 41.08           C  
ATOM    516  CE  LYS A  68      10.826  22.671  59.191  1.00 37.12           C  
ATOM    517  NZ  LYS A  68      10.518  21.493  58.339  1.00 29.73           N  
ATOM    518  N   LYS A  69      14.860  25.889  62.377  1.00 36.36           N  
ATOM    519  CA  LYS A  69      16.238  26.052  62.805  1.00 34.50           C  
ATOM    520  C   LYS A  69      16.393  27.244  63.726  1.00 36.99           C  
ATOM    521  O   LYS A  69      17.011  27.158  64.791  1.00 38.96           O  
ATOM    522  CB  LYS A  69      17.145  26.222  61.589  1.00 36.85           C  
ATOM    523  CG  LYS A  69      18.400  25.380  61.648  1.00 44.35           C  
ATOM    524  CD  LYS A  69      19.120  25.331  60.319  1.00 42.73           C  
ATOM    525  CE  LYS A  69      20.626  25.182  60.517  1.00 43.93           C  
ATOM    526  NZ  LYS A  69      21.258  26.422  61.061  1.00 45.26           N  
ATOM    527  N   ILE A  70      15.834  28.364  63.294  1.00 34.49           N  
ATOM    528  CA  ILE A  70      15.942  29.590  64.059  1.00 37.07           C  
ATOM    529  C   ILE A  70      15.138  29.529  65.360  1.00 40.84           C  
ATOM    530  O   ILE A  70      15.635  29.950  66.396  1.00 41.66           O  
ATOM    531  CB  ILE A  70      15.536  30.797  63.213  1.00 32.25           C  
ATOM    532  CG1 ILE A  70      16.611  31.021  62.142  1.00 35.41           C  
ATOM    533  CG2 ILE A  70      15.365  32.027  64.076  1.00 30.60           C  
ATOM    534  CD1 ILE A  70      16.385  32.204  61.220  1.00 37.01           C  
ATOM    535  N   GLU A  71      13.927  28.978  65.332  1.00 40.64           N  
ATOM    536  CA  GLU A  71      13.162  28.866  66.572  1.00 43.93           C  
ATOM    537  C   GLU A  71      13.862  28.002  67.603  1.00 45.24           C  
ATOM    538  O   GLU A  71      13.908  28.356  68.783  1.00 44.95           O  
ATOM    539  CB  GLU A  71      11.774  28.264  66.351  1.00 45.05           C  
ATOM    540  CG  GLU A  71      10.809  28.663  67.465  1.00 53.89           C  
ATOM    541  CD  GLU A  71       9.566  27.795  67.537  1.00 56.48           C  
ATOM    542  OE1 GLU A  71       8.887  27.604  66.506  1.00 54.36           O  
ATOM    543  OE2 GLU A  71       9.273  27.305  68.648  1.00 53.31           O  
ATOM    544  N   GLN A  72      14.406  26.869  67.174  1.00 45.49           N  
ATOM    545  CA  GLN A  72      15.136  26.048  68.129  1.00 46.46           C  
ATOM    546  C   GLN A  72      16.422  26.735  68.578  1.00 49.06           C  
ATOM    547  O   GLN A  72      16.870  26.520  69.699  1.00 52.54           O  
ATOM    548  CB  GLN A  72      15.376  24.645  67.593  1.00 48.22           C  
ATOM    549  CG  GLN A  72      14.101  23.813  67.789  1.00 52.74           C  
ATOM    550  CD  GLN A  72      14.260  22.336  67.509  1.00 55.54           C  
ATOM    551  OE1 GLN A  72      15.280  21.733  67.846  1.00 56.29           O  
ATOM    552  NE2 GLN A  72      13.246  21.742  66.885  1.00 55.28           N  
ATOM    553  N   MET A  73      17.036  27.541  67.715  1.00 49.82           N  
ATOM    554  CA  MET A  73      18.132  28.384  68.189  1.00 49.30           C  
ATOM    555  C   MET A  73      17.666  29.281  69.322  1.00 47.70           C  
ATOM    556  O   MET A  73      18.348  29.426  70.318  1.00 47.23           O  
ATOM    557  CB  MET A  73      18.687  29.274  67.077  1.00 43.93           C  
ATOM    558  CG  MET A  73      19.586  28.579  66.101  1.00 47.09           C  
ATOM    559  SD  MET A  73      20.246  29.718  64.873  1.00 50.72           S  
ATOM    560  CE  MET A  73      20.619  28.568  63.554  1.00 36.70           C  
ATOM    561  N   ILE A  74      16.497  29.887  69.155  1.00 49.02           N  
ATOM    562  CA  ILE A  74      15.915  30.747  70.175  1.00 50.24           C  
ATOM    563  C   ILE A  74      15.601  30.010  71.471  1.00 54.51           C  
ATOM    564  O   ILE A  74      15.673  30.577  72.566  1.00 54.14           O  
ATOM    565  CB  ILE A  74      14.615  31.379  69.666  1.00 47.67           C  
ATOM    566  CG1 ILE A  74      14.834  32.064  68.324  1.00 43.82           C  
ATOM    567  CG2 ILE A  74      14.048  32.345  70.691  1.00 47.80           C  
ATOM    568  CD1 ILE A  74      13.577  32.685  67.759  1.00 41.94           C  
ATOM    569  N   GLN A  75      15.266  28.734  71.351  1.00 53.85           N  
ATOM    570  CA  GLN A  75      15.123  27.894  72.527  1.00 54.46           C  
ATOM    571  C   GLN A  75      16.479  27.728  73.203  1.00 55.51           C  
ATOM    572  O   GLN A  75      16.579  27.763  74.429  1.00 58.70           O  
ATOM    573  CB  GLN A  75      14.497  26.550  72.156  1.00 53.70           C  
ATOM    574  CG  GLN A  75      12.965  26.610  72.026  1.00 53.91           C  
ATOM    575  CD  GLN A  75      12.249  26.912  73.342  1.00 56.31           C  
ATOM    576  OE1 GLN A  75      12.675  26.471  74.410  1.00 62.18           O  
ATOM    577  NE2 GLN A  75      11.170  27.684  73.269  1.00 55.08           N  
ATOM    578  N   GLN A  76      17.527  27.580  72.399  1.00 55.92           N  
ATOM    579  CA  GLN A  76      18.881  27.514  72.932  1.00 54.18           C  
ATOM    580  C   GLN A  76      19.229  28.837  73.604  1.00 53.24           C  
ATOM    581  O   GLN A  76      20.071  28.882  74.486  1.00 57.58           O  
ATOM    582  CB  GLN A  76      19.874  27.247  71.793  1.00 58.29           C  
ATOM    583  CG  GLN A  76      19.735  25.914  71.069  1.00 54.03           C  
ATOM    584  CD  GLN A  76      20.550  25.880  69.780  1.00 58.14           C  
ATOM    585  OE1 GLN A  76      21.747  26.173  69.780  1.00 62.23           O  
ATOM    586  NE2 GLN A  76      19.886  25.562  68.664  1.00 52.79           N  
ATOM    587  N   ILE A  77      18.580  29.918  73.182  1.00 52.22           N  
ATOM    588  CA  ILE A  77      18.731  31.192  73.870  1.00 57.12           C  
ATOM    589  C   ILE A  77      18.032  31.221  75.229  1.00 60.19           C  
ATOM    590  O   ILE A  77      18.622  31.618  76.234  1.00 62.97           O  
ATOM    591  CB  ILE A  77      18.183  32.358  73.013  1.00 54.99           C  
ATOM    592  CG1 ILE A  77      18.991  32.486  71.717  1.00 55.92           C  
ATOM    593  CG2 ILE A  77      18.178  33.662  73.816  1.00 50.98           C  
ATOM    594  CD1 ILE A  77      18.482  33.551  70.748  1.00 50.34           C  
ATOM    595  N   LYS A  78      16.773  30.797  75.257  1.00 60.17           N  
ATOM    596  CA  LYS A  78      16.043  30.673  76.508  1.00 55.81           C  
ATOM    597  C   LYS A  78      16.763  29.855  77.578  1.00 60.17           C  
ATOM    598  O   LYS A  78      16.674  30.163  78.759  1.00 63.08           O  
ATOM    599  CB  LYS A  78      14.688  30.023  76.242  1.00 62.39           C  
ATOM    600  CG  LYS A  78      13.580  30.948  75.757  1.00 60.00           C  
ATOM    601  CD  LYS A  78      12.333  30.112  75.472  1.00 57.19           C  
ATOM    602  CE  LYS A  78      11.174  30.947  75.009  1.00 55.96           C  
ATOM    603  NZ  LYS A  78      11.501  31.835  73.871  1.00 57.46           N  
ATOM    604  N   GLN A  79      17.502  28.831  77.167  1.00 61.62           N  
ATOM    605  CA  GLN A  79      18.225  28.004  78.133  1.00 65.91           C  
ATOM    606  C   GLN A  79      19.726  28.280  78.066  1.00 69.17           C  
ATOM    607  O   GLN A  79      20.523  27.603  78.722  1.00 66.21           O  
ATOM    608  CB  GLN A  79      17.949  26.503  77.919  1.00 64.63           C  
ATOM    609  CG  GLN A  79      16.469  26.103  77.961  1.00 68.46           C  
ATOM    610  CD  GLN A  79      16.178  24.764  77.277  1.00 66.08           C  
ATOM    611  OE1 GLN A  79      17.056  23.900  77.165  1.00 62.12           O  
ATOM    612  NE2 GLN A  79      14.943  24.599  76.804  1.00 57.38           N  
ATOM    613  N   GLY A  80      20.107  29.291  77.292  1.00 68.52           N  
ATOM    614  CA  GLY A  80      21.509  29.619  77.137  1.00 65.92           C  
ATOM    615  C   GLY A  80      22.041  30.453  78.268  1.00 65.84           C  
ATOM    616  O   GLY A  80      21.289  30.911  79.128  1.00 64.68           O  
ATOM    617  N   GLY A  81      23.356  30.628  78.273  1.00 67.45           N  
ATOM    618  CA  GLY A  81      24.020  31.376  79.319  1.00 64.98           C  
ATOM    619  C   GLY A  81      25.463  31.647  78.970  1.00 59.76           C  
ATOM    620  O   GLY A  81      26.296  30.739  78.917  1.00 54.02           O  
ATOM    621  N   ASP A  82      25.707  32.942  78.792  1.00 62.32           N  
ATOM    622  CA  ASP A  82      26.963  33.599  78.439  1.00 60.86           C  
ATOM    623  C   ASP A  82      26.591  34.653  77.407  1.00 56.21           C  
ATOM    624  O   ASP A  82      25.727  34.419  76.574  1.00 58.76           O  
ATOM    625  CB  ASP A  82      27.993  32.639  77.840  1.00 58.06           C  
ATOM    626  CG  ASP A  82      29.402  33.080  78.087  1.00 62.15           C  
ATOM    627  OD1 ASP A  82      29.624  34.302  78.199  1.00 63.64           O  
ATOM    628  OD2 ASP A  82      30.290  32.208  78.142  1.00 65.27           O  
ATOM    629  N   LYS A  83      27.240  35.805  77.450  1.00 52.81           N  
ATOM    630  CA  LYS A  83      27.004  36.831  76.447  1.00 58.08           C  
ATOM    631  C   LYS A  83      27.515  36.257  75.128  1.00 59.44           C  
ATOM    632  O   LYS A  83      26.938  36.426  74.046  1.00 54.70           O  
ATOM    633  CB  LYS A  83      27.709  38.134  76.834  1.00 57.96           C  
ATOM    634  CG  LYS A  83      27.507  39.296  75.878  1.00 63.68           C  
ATOM    635  CD  LYS A  83      26.033  39.601  75.673  1.00 68.23           C  
ATOM    636  CE  LYS A  83      25.812  40.918  74.929  1.00 67.39           C  
ATOM    637  NZ  LYS A  83      24.403  41.062  74.458  1.00 65.11           N  
ATOM    638  N   GLN A  84      28.609  35.527  75.289  1.00 59.36           N  
ATOM    639  CA  GLN A  84      29.331  34.840  74.243  1.00 57.13           C  
ATOM    640  C   GLN A  84      28.446  33.878  73.467  1.00 57.52           C  
ATOM    641  O   GLN A  84      28.222  34.066  72.267  1.00 59.75           O  
ATOM    642  CB  GLN A  84      30.504  34.115  74.890  1.00 57.40           C  
ATOM    643  CG  GLN A  84      31.640  33.751  73.999  1.00 56.81           C  
ATOM    644  CD  GLN A  84      32.411  32.592  74.570  1.00 59.33           C  
ATOM    645  OE1 GLN A  84      32.144  32.153  75.693  1.00 50.78           O  
ATOM    646  NE2 GLN A  84      33.367  32.077  73.802  1.00 64.69           N  
ATOM    647  N   LYS A  85      27.948  32.853  74.151  1.00 55.88           N  
ATOM    648  CA  LYS A  85      27.036  31.892  73.540  1.00 52.98           C  
ATOM    649  C   LYS A  85      25.857  32.593  72.854  1.00 54.18           C  
ATOM    650  O   LYS A  85      25.377  32.158  71.811  1.00 55.28           O  
ATOM    651  CB  LYS A  85      26.530  30.917  74.598  1.00 54.54           C  
ATOM    652  CG  LYS A  85      25.619  29.821  74.078  1.00 58.06           C  
ATOM    653  CD  LYS A  85      25.115  28.950  75.226  1.00 62.27           C  
ATOM    654  CE  LYS A  85      24.020  28.005  74.774  1.00 66.40           C  
ATOM    655  NZ  LYS A  85      23.442  27.253  75.916  1.00 64.99           N  
ATOM    656  N   MET A  86      25.437  33.721  73.408  1.00 53.43           N  
ATOM    657  CA  MET A  86      24.340  34.480  72.834  1.00 52.04           C  
ATOM    658  C   MET A  86      24.705  34.988  71.453  1.00 51.30           C  
ATOM    659  O   MET A  86      24.042  34.642  70.475  1.00 48.49           O  
ATOM    660  CB  MET A  86      23.939  35.628  73.748  1.00 54.10           C  
ATOM    661  CG  MET A  86      22.748  35.285  74.630  1.00 61.35           C  
ATOM    662  SD  MET A  86      22.478  33.502  74.804  1.00 66.96           S  
ATOM    663  CE  MET A  86      21.051  33.486  75.871  1.00 58.43           C  
ATOM    664  N   GLU A  87      25.767  35.788  71.374  1.00 54.32           N  
ATOM    665  CA  GLU A  87      26.195  36.338  70.096  1.00 46.87           C  
ATOM    666  C   GLU A  87      26.515  35.206  69.126  1.00 45.92           C  
ATOM    667  O   GLU A  87      26.364  35.367  67.921  1.00 43.71           O  
ATOM    668  CB  GLU A  87      27.430  37.232  70.243  1.00 46.02           C  
ATOM    669  CG  GLU A  87      27.428  38.241  71.386  1.00 55.22           C  
ATOM    670  CD  GLU A  87      26.445  39.403  71.244  1.00 57.28           C  
ATOM    671  OE1 GLU A  87      25.501  39.327  70.432  1.00 51.23           O  
ATOM    672  OE2 GLU A  87      26.645  40.419  71.950  1.00 58.07           O  
ATOM    673  N   GLU A  88      26.937  34.057  69.647  1.00 46.23           N  
ATOM    674  CA  GLU A  88      27.224  32.914  68.787  1.00 46.04           C  
ATOM    675  C   GLU A  88      25.968  32.343  68.146  1.00 44.44           C  
ATOM    676  O   GLU A  88      25.956  32.006  66.958  1.00 48.29           O  
ATOM    677  CB  GLU A  88      27.949  31.820  69.573  1.00 44.53           C  
ATOM    678  CG  GLU A  88      28.140  30.505  68.810  1.00 49.90           C  
ATOM    679  CD  GLU A  88      29.276  30.510  67.791  1.00 50.29           C  
ATOM    680  OE1 GLU A  88      29.178  31.264  66.804  1.00 48.08           O  
ATOM    681  OE2 GLU A  88      30.234  29.717  67.941  1.00 52.30           O  
ATOM    682  N   LEU A  89      24.902  32.232  68.916  1.00 41.00           N  
ATOM    683  CA  LEU A  89      23.658  31.760  68.344  1.00 40.89           C  
ATOM    684  C   LEU A  89      23.006  32.775  67.389  1.00 38.87           C  
ATOM    685  O   LEU A  89      22.458  32.408  66.340  1.00 36.67           O  
ATOM    686  CB  LEU A  89      22.719  31.369  69.475  1.00 43.59           C  
ATOM    687  CG  LEU A  89      22.939  29.912  69.869  1.00 44.17           C  
ATOM    688  CD1 LEU A  89      22.432  29.645  71.263  1.00 52.43           C  
ATOM    689  CD2 LEU A  89      22.233  29.028  68.885  1.00 45.73           C  
ATOM    690  N   LEU A  90      23.098  34.052  67.729  1.00 37.69           N  
ATOM    691  CA  LEU A  90      22.618  35.107  66.848  1.00 36.35           C  
ATOM    692  C   LEU A  90      23.357  35.035  65.549  1.00 40.21           C  
ATOM    693  O   LEU A  90      22.792  35.300  64.469  1.00 40.20           O  
ATOM    694  CB  LEU A  90      22.818  36.485  67.470  1.00 40.51           C  
ATOM    695  CG  LEU A  90      21.813  36.899  68.536  1.00 41.21           C  
ATOM    696  CD1 LEU A  90      22.523  37.325  69.797  1.00 46.70           C  
ATOM    697  CD2 LEU A  90      20.989  38.032  67.976  1.00 38.21           C  
ATOM    698  N   LYS A  91      24.620  34.639  65.673  1.00 39.60           N  
ATOM    699  CA  LYS A  91      25.495  34.459  64.537  1.00 37.00           C  
ATOM    700  C   LYS A  91      24.952  33.357  63.653  1.00 36.24           C  
ATOM    701  O   LYS A  91      24.666  33.580  62.477  1.00 36.20           O  
ATOM    702  CB  LYS A  91      26.914  34.110  65.004  1.00 39.49           C  
ATOM    703  CG  LYS A  91      28.027  34.363  64.000  1.00 41.31           C  
ATOM    704  CD  LYS A  91      29.097  33.260  64.056  1.00 41.38           C  
ATOM    705  CE  LYS A  91      30.160  33.463  62.961  1.00 47.94           C  
ATOM    706  NZ  LYS A  91      31.032  32.285  62.645  1.00 44.57           N  
ATOM    707  N   ARG A  92      24.712  32.197  64.253  1.00 35.07           N  
ATOM    708  CA  ARG A  92      24.168  31.059  63.529  1.00 34.68           C  
ATOM    709  C   ARG A  92      22.876  31.393  62.797  1.00 33.64           C  
ATOM    710  O   ARG A  92      22.639  30.899  61.697  1.00 32.75           O  
ATOM    711  CB  ARG A  92      23.910  29.920  64.502  1.00 38.71           C  
ATOM    712  CG  ARG A  92      25.142  29.383  65.148  1.00 40.90           C  
ATOM    713  CD  ARG A  92      24.905  28.068  65.863  1.00 42.81           C  
ATOM    714  NE  ARG A  92      26.179  27.577  66.383  1.00 56.83           N  
ATOM    715  CZ  ARG A  92      26.523  27.568  67.674  1.00 54.24           C  
ATOM    716  NH1 ARG A  92      25.681  28.020  68.599  1.00 47.69           N  
ATOM    717  NH2 ARG A  92      27.721  27.112  68.039  1.00 49.75           N  
ATOM    718  N   ALA A  93      22.061  32.255  63.399  1.00 36.37           N  
ATOM    719  CA  ALA A  93      20.782  32.682  62.810  1.00 35.21           C  
ATOM    720  C   ALA A  93      20.941  33.599  61.608  1.00 30.25           C  
ATOM    721  O   ALA A  93      20.219  33.459  60.631  1.00 28.39           O  
ATOM    722  CB  ALA A  93      19.910  33.356  63.857  1.00 32.86           C  
ATOM    723  N   LYS A  94      21.816  34.589  61.702  1.00 31.10           N  
ATOM    724  CA  LYS A  94      22.055  35.412  60.530  1.00 30.61           C  
ATOM    725  C   LYS A  94      22.656  34.580  59.402  1.00 29.77           C  
ATOM    726  O   LYS A  94      22.380  34.816  58.225  1.00 31.54           O  
ATOM    727  CB  LYS A  94      22.955  36.586  60.868  1.00 32.71           C  
ATOM    728  CG  LYS A  94      22.309  37.566  61.798  1.00 36.93           C  
ATOM    729  CD  LYS A  94      23.168  38.790  62.004  1.00 41.14           C  
ATOM    730  CE  LYS A  94      22.524  39.975  61.291  1.00 47.16           C  
ATOM    731  NZ  LYS A  94      22.968  41.294  61.822  1.00 52.40           N  
ATOM    732  N   GLU A  95      23.447  33.587  59.772  1.00 27.71           N  
ATOM    733  CA  GLU A  95      24.019  32.664  58.813  1.00 29.02           C  
ATOM    734  C   GLU A  95      22.960  31.844  58.048  1.00 29.16           C  
ATOM    735  O   GLU A  95      22.942  31.792  56.806  1.00 30.37           O  
ATOM    736  CB  GLU A  95      24.930  31.689  59.561  1.00 35.02           C  
ATOM    737  CG  GLU A  95      26.337  31.535  59.052  1.00 39.53           C  
ATOM    738  CD  GLU A  95      27.280  32.600  59.579  1.00 41.00           C  
ATOM    739  OE1 GLU A  95      27.738  32.472  60.743  1.00 33.06           O  
ATOM    740  OE2 GLU A  95      27.569  33.552  58.818  1.00 43.63           O  
ATOM    741  N   GLU A  96      22.094  31.183  58.809  1.00 27.30           N  
ATOM    742  CA  GLU A  96      21.038  30.389  58.230  1.00 27.56           C  
ATOM    743  C   GLU A  96      20.087  31.235  57.375  1.00 30.78           C  
ATOM    744  O   GLU A  96      19.702  30.846  56.253  1.00 33.43           O  
ATOM    745  CB  GLU A  96      20.291  29.660  59.352  1.00 29.24           C  
ATOM    746  CG  GLU A  96      19.064  28.841  58.946  1.00 37.65           C  
ATOM    747  CD  GLU A  96      19.377  27.659  58.021  1.00 41.82           C  
ATOM    748  OE1 GLU A  96      20.574  27.313  57.858  1.00 39.94           O  
ATOM    749  OE2 GLU A  96      18.415  27.042  57.495  1.00 38.59           O  
ATOM    750  N   MET A  97      19.750  32.422  57.867  1.00 27.72           N  
ATOM    751  CA  MET A  97      18.971  33.339  57.059  1.00 25.68           C  
ATOM    752  C   MET A  97      19.619  33.720  55.712  1.00 27.84           C  
ATOM    753  O   MET A  97      18.940  33.828  54.688  1.00 23.96           O  
ATOM    754  CB  MET A  97      18.681  34.599  57.838  1.00 26.53           C  
ATOM    755  CG  MET A  97      17.908  35.594  57.012  1.00 30.96           C  
ATOM    756  SD  MET A  97      17.849  37.214  57.738  1.00 45.03           S  
ATOM    757  CE  MET A  97      19.596  37.535  57.892  1.00 39.51           C  
ATOM    758  N   LYS A  98      20.927  33.971  55.733  1.00 29.61           N  
ATOM    759  CA  LYS A  98      21.648  34.346  54.517  1.00 25.87           C  
ATOM    760  C   LYS A  98      21.625  33.226  53.502  1.00 26.75           C  
ATOM    761  O   LYS A  98      21.480  33.472  52.308  1.00 26.77           O  
ATOM    762  CB  LYS A  98      23.079  34.780  54.811  1.00 27.81           C  
ATOM    763  CG  LYS A  98      23.610  35.645  53.672  1.00 31.29           C  
ATOM    764  CD  LYS A  98      24.681  36.621  54.102  1.00 28.72           C  
ATOM    765  CE  LYS A  98      24.906  37.677  53.021  1.00 26.60           C  
ATOM    766  NZ  LYS A  98      25.921  38.706  53.402  1.00 29.57           N  
ATOM    767  N   LYS A  99      21.809  32.003  53.988  1.00 26.00           N  
ATOM    768  CA  LYS A  99      21.628  30.830  53.154  1.00 24.20           C  
ATOM    769  C   LYS A  99      20.287  30.897  52.444  1.00 24.10           C  
ATOM    770  O   LYS A  99      20.203  30.786  51.229  1.00 25.42           O  
ATOM    771  CB  LYS A  99      21.675  29.564  53.996  1.00 31.01           C  
ATOM    772  CG  LYS A  99      23.047  29.088  54.429  1.00 35.12           C  
ATOM    773  CD  LYS A  99      22.899  27.784  55.186  1.00 35.96           C  
ATOM    774  CE  LYS A  99      24.161  27.401  55.900  1.00 43.13           C  
ATOM    775  NZ  LYS A  99      23.948  26.155  56.671  1.00 48.08           N  
ATOM    776  N   VAL A 100      19.232  31.088  53.207  1.00 23.11           N  
ATOM    777  CA  VAL A 100      17.893  31.075  52.632  1.00 24.21           C  
ATOM    778  C   VAL A 100      17.650  32.202  51.590  1.00 24.41           C  
ATOM    779  O   VAL A 100      17.021  31.988  50.549  1.00 24.60           O  
ATOM    780  CB  VAL A 100      16.869  31.094  53.774  1.00 24.34           C  
ATOM    781  CG1 VAL A 100      15.594  31.791  53.397  1.00 23.61           C  
ATOM    782  CG2 VAL A 100      16.634  29.670  54.230  1.00 26.10           C  
ATOM    783  N   LYS A 101      18.165  33.390  51.860  1.00 23.22           N  
ATOM    784  CA  LYS A 101      18.050  34.499  50.926  1.00 22.56           C  
ATOM    785  C   LYS A 101      18.801  34.216  49.618  1.00 23.21           C  
ATOM    786  O   LYS A 101      18.333  34.543  48.527  1.00 23.07           O  
ATOM    787  CB  LYS A 101      18.593  35.776  51.589  1.00 24.38           C  
ATOM    788  CG  LYS A 101      18.855  36.955  50.662  1.00 27.45           C  
ATOM    789  CD  LYS A 101      17.868  38.078  50.823  1.00 32.51           C  
ATOM    790  CE  LYS A 101      18.328  39.289  50.018  1.00 34.00           C  
ATOM    791  NZ  LYS A 101      17.559  40.556  50.258  1.00 28.04           N  
ATOM    792  N   ASP A 102      19.974  33.617  49.737  1.00 22.96           N  
ATOM    793  CA  ASP A 102      20.726  33.219  48.565  1.00 24.50           C  
ATOM    794  C   ASP A 102      19.980  32.208  47.734  1.00 23.78           C  
ATOM    795  O   ASP A 102      19.964  32.274  46.511  1.00 25.29           O  
ATOM    796  CB  ASP A 102      22.059  32.593  48.946  1.00 23.09           C  
ATOM    797  CG  ASP A 102      23.123  33.608  49.190  1.00 30.60           C  
ATOM    798  OD1 ASP A 102      23.202  34.596  48.412  1.00 29.61           O  
ATOM    799  OD2 ASP A 102      23.926  33.380  50.124  1.00 33.96           O  
ATOM    800  N   LYS A 103      19.370  31.250  48.407  1.00 23.03           N  
ATOM    801  CA  LYS A 103      18.635  30.270  47.671  1.00 22.91           C  
ATOM    802  C   LYS A 103      17.462  30.828  46.900  1.00 24.05           C  
ATOM    803  O   LYS A 103      17.325  30.565  45.704  1.00 27.97           O  
ATOM    804  CB  LYS A 103      18.131  29.209  48.626  1.00 22.25           C  
ATOM    805  CG  LYS A 103      19.222  28.471  49.350  1.00 25.90           C  
ATOM    806  CD  LYS A 103      18.645  27.279  50.087  1.00 27.41           C  
ATOM    807  CE  LYS A 103      19.690  26.415  50.735  1.00 31.46           C  
ATOM    808  NZ  LYS A 103      19.045  25.239  51.382  1.00 34.66           N  
ATOM    809  N   MET A 104      16.703  31.706  47.524  1.00 21.54           N  
ATOM    810  CA  MET A 104      15.638  32.382  46.815  1.00 23.24           C  
ATOM    811  C   MET A 104      16.101  33.228  45.633  1.00 24.76           C  
ATOM    812  O   MET A 104      15.519  33.155  44.562  1.00 23.96           O  
ATOM    813  CB  MET A 104      14.889  33.242  47.799  1.00 25.62           C  
ATOM    814  CG  MET A 104      14.020  32.384  48.657  1.00 30.05           C  
ATOM    815  SD  MET A 104      13.234  33.266  49.973  1.00 35.62           S  
ATOM    816  CE  MET A 104      12.653  31.871  50.919  1.00 29.97           C  
ATOM    817  N   GLU A 105      17.176  33.986  45.836  1.00 25.91           N  
ATOM    818  CA  GLU A 105      17.862  34.749  44.790  1.00 24.41           C  
ATOM    819  C   GLU A 105      18.136  33.839  43.559  1.00 24.61           C  
ATOM    820  O   GLU A 105      17.879  34.236  42.410  1.00 23.32           O  
ATOM    821  CB  GLU A 105      19.165  35.340  45.402  1.00 26.36           C  
ATOM    822  CG  GLU A 105      19.008  36.725  46.100  1.00 27.89           C  
ATOM    823  CD  GLU A 105      20.312  37.340  46.691  1.00 33.51           C  
ATOM    824  OE1 GLU A 105      21.356  36.662  46.751  1.00 32.77           O  
ATOM    825  OE2 GLU A 105      20.287  38.509  47.142  1.00 32.38           O  
ATOM    826  N   LYS A 106      18.680  32.638  43.794  1.00 25.45           N  
ATOM    827  CA  LYS A 106      18.816  31.639  42.727  1.00 25.16           C  
ATOM    828  C   LYS A 106      17.482  31.301  42.058  1.00 25.01           C  
ATOM    829  O   LYS A 106      17.363  31.348  40.841  1.00 26.21           O  
ATOM    830  CB  LYS A 106      19.461  30.337  43.202  1.00 30.48           C  
ATOM    831  CG  LYS A 106      20.969  30.249  43.005  1.00 32.01           C  
ATOM    832  CD  LYS A 106      21.456  28.781  42.978  1.00 34.57           C  
ATOM    833  CE  LYS A 106      21.324  28.084  44.331  1.00 35.31           C  
ATOM    834  NZ  LYS A 106      21.375  26.592  44.228  1.00 43.96           N  
ATOM    835  N   LEU A 107      16.485  30.939  42.861  1.00 24.67           N  
ATOM    836  CA  LEU A 107      15.162  30.636  42.315  1.00 25.65           C  
ATOM    837  C   LEU A 107      14.578  31.713  41.380  1.00 23.87           C  
ATOM    838  O   LEU A 107      14.085  31.418  40.290  1.00 21.30           O  
ATOM    839  CB  LEU A 107      14.171  30.386  43.458  1.00 22.02           C  
ATOM    840  CG  LEU A 107      14.168  28.932  43.923  1.00 23.32           C  
ATOM    841  CD1 LEU A 107      13.223  28.692  45.071  1.00 26.63           C  
ATOM    842  CD2 LEU A 107      13.834  28.011  42.797  1.00 28.89           C  
ATOM    843  N   LEU A 108      14.602  32.956  41.816  1.00 21.73           N  
ATOM    844  CA  LEU A 108      14.058  34.001  41.009  1.00 20.42           C  
ATOM    845  C   LEU A 108      14.855  34.207  39.750  1.00 23.72           C  
ATOM    846  O   LEU A 108      14.269  34.381  38.685  1.00 25.56           O  
ATOM    847  CB  LEU A 108      14.004  35.295  41.778  1.00 20.12           C  
ATOM    848  CG  LEU A 108      12.885  35.257  42.800  1.00 25.29           C  
ATOM    849  CD1 LEU A 108      12.763  36.620  43.411  1.00 30.42           C  
ATOM    850  CD2 LEU A 108      11.574  34.789  42.216  1.00 23.02           C  
ATOM    851  N   GLU A 109      16.179  34.109  39.837  1.00 22.28           N  
ATOM    852  CA  GLU A 109      16.974  34.248  38.621  1.00 23.86           C  
ATOM    853  C   GLU A 109      16.556  33.162  37.609  1.00 22.60           C  
ATOM    854  O   GLU A 109      16.398  33.437  36.406  1.00 25.64           O  
ATOM    855  CB  GLU A 109      18.473  34.220  38.947  1.00 25.63           C  
ATOM    856  CG  GLU A 109      19.377  34.614  37.772  1.00 32.21           C  
ATOM    857  CD  GLU A 109      19.086  36.014  37.172  1.00 38.35           C  
ATOM    858  OE1 GLU A 109      19.054  37.021  37.928  1.00 36.57           O  
ATOM    859  OE2 GLU A 109      18.869  36.088  35.931  1.00 30.52           O  
ATOM    860  N   LYS A 110      16.361  31.944  38.102  1.00 20.48           N  
ATOM    861  CA  LYS A 110      15.776  30.871  37.306  1.00 18.32           C  
ATOM    862  C   LYS A 110      14.474  31.250  36.624  1.00 17.72           C  
ATOM    863  O   LYS A 110      14.319  31.038  35.445  1.00 18.99           O  
ATOM    864  CB  LYS A 110      15.509  29.670  38.191  1.00 23.68           C  
ATOM    865  CG  LYS A 110      16.739  28.951  38.618  1.00 29.30           C  
ATOM    866  CD  LYS A 110      16.440  27.791  39.542  1.00 27.10           C  
ATOM    867  CE  LYS A 110      17.757  27.084  39.860  1.00 34.18           C  
ATOM    868  NZ  LYS A 110      18.697  27.829  40.746  1.00 34.41           N  
ATOM    869  N   LEU A 111      13.559  31.847  37.372  1.00 19.85           N  
ATOM    870  CA  LEU A 111      12.288  32.348  36.841  1.00 18.97           C  
ATOM    871  C   LEU A 111      12.436  33.398  35.734  1.00 20.74           C  
ATOM    872  O   LEU A 111      11.684  33.369  34.769  1.00 21.87           O  
ATOM    873  CB  LEU A 111      11.446  32.937  37.966  1.00 22.05           C  
ATOM    874  CG  LEU A 111      10.319  32.056  38.520  1.00 21.63           C  
ATOM    875  CD1 LEU A 111      10.841  30.669  38.834  1.00 16.39           C  
ATOM    876  CD2 LEU A 111       9.660  32.688  39.735  1.00 17.85           C  
ATOM    877  N   LYS A 112      13.351  34.359  35.892  1.00 21.30           N  
ATOM    878  CA  LYS A 112      13.613  35.333  34.824  1.00 22.13           C  
ATOM    879  C   LYS A 112      14.082  34.702  33.516  1.00 22.44           C  
ATOM    880  O   LYS A 112      13.599  35.043  32.432  1.00 20.63           O  
ATOM    881  CB  LYS A 112      14.695  36.309  35.271  1.00 23.01           C  
ATOM    882  CG  LYS A 112      14.366  37.116  36.493  1.00 29.20           C  
ATOM    883  CD  LYS A 112      13.091  37.918  36.314  1.00 33.57           C  
ATOM    884  CE  LYS A 112      13.337  39.070  35.339  1.00 36.49           C  
ATOM    885  NZ  LYS A 112      12.144  39.926  35.132  1.00 39.15           N  
ATOM    886  N   GLN A 113      15.023  33.775  33.614  1.00 19.97           N  
ATOM    887  CA  GLN A 113      15.497  33.141  32.406  1.00 18.01           C  
ATOM    888  C   GLN A 113      14.454  32.221  31.777  1.00 21.38           C  
ATOM    889  O   GLN A 113      14.324  32.216  30.560  1.00 24.78           O  
ATOM    890  CB  GLN A 113      16.838  32.460  32.624  1.00 18.60           C  
ATOM    891  CG  GLN A 113      17.988  33.446  32.902  1.00 20.10           C  
ATOM    892  CD  GLN A 113      17.938  34.720  32.011  1.00 26.50           C  
ATOM    893  OE1 GLN A 113      17.856  35.847  32.507  1.00 29.01           O  
ATOM    894  NE2 GLN A 113      18.027  34.530  30.693  1.00 23.71           N  
ATOM    895  N   ILE A 114      13.705  31.458  32.565  1.00 20.11           N  
ATOM    896  CA  ILE A 114      12.573  30.739  31.979  1.00 21.92           C  
ATOM    897  C   ILE A 114      11.579  31.685  31.254  1.00 22.54           C  
ATOM    898  O   ILE A 114      11.158  31.386  30.145  1.00 22.39           O  
ATOM    899  CB  ILE A 114      11.807  29.948  33.056  1.00 24.75           C  
ATOM    900  CG1 ILE A 114      12.669  28.830  33.636  1.00 21.14           C  
ATOM    901  CG2 ILE A 114      10.493  29.389  32.502  1.00 28.56           C  
ATOM    902  CD1 ILE A 114      11.973  28.048  34.727  1.00 20.06           C  
ATOM    903  N   MET A 115      11.253  32.834  31.849  1.00 22.09           N  
ATOM    904  CA  MET A 115      10.432  33.856  31.196  1.00 19.92           C  
ATOM    905  C   MET A 115      10.953  34.276  29.835  1.00 22.00           C  
ATOM    906  O   MET A 115      10.200  34.450  28.876  1.00 23.51           O  
ATOM    907  CB  MET A 115      10.349  35.102  32.053  1.00 20.35           C  
ATOM    908  CG  MET A 115       9.166  35.999  31.729  1.00 20.34           C  
ATOM    909  SD  MET A 115       7.623  35.114  31.861  1.00 28.82           S  
ATOM    910  CE  MET A 115       7.076  34.994  30.162  1.00 25.55           C  
ATOM    911  N   GLN A 116      12.250  34.531  29.792  1.00 22.23           N  
ATOM    912  CA  GLN A 116      12.907  34.964  28.581  1.00 19.21           C  
ATOM    913  C   GLN A 116      12.920  33.879  27.518  1.00 22.15           C  
ATOM    914  O   GLN A 116      12.806  34.148  26.325  1.00 22.95           O  
ATOM    915  CB  GLN A 116      14.334  35.338  28.873  1.00 20.42           C  
ATOM    916  CG  GLN A 116      14.858  36.294  27.882  1.00 23.64           C  
ATOM    917  CD  GLN A 116      16.277  36.627  28.109  1.00 22.30           C  
ATOM    918  OE1 GLN A 116      16.872  36.194  29.086  1.00 27.50           O  
ATOM    919  NE2 GLN A 116      16.828  37.456  27.242  1.00 21.63           N  
ATOM    920  N   GLU A 117      13.113  32.649  27.975  1.00 23.99           N  
ATOM    921  CA  GLU A 117      13.054  31.451  27.136  1.00 24.87           C  
ATOM    922  C   GLU A 117      11.675  31.406  26.461  1.00 24.23           C  
ATOM    923  O   GLU A 117      11.582  31.258  25.237  1.00 27.09           O  
ATOM    924  CB  GLU A 117      13.335  30.188  27.992  1.00 26.86           C  
ATOM    925  CG  GLU A 117      14.147  29.044  27.323  1.00 26.50           C  
ATOM    926  CD  GLU A 117      14.280  27.763  28.175  1.00 30.89           C  
ATOM    927  OE1 GLU A 117      13.946  27.781  29.368  1.00 31.85           O  
ATOM    928  OE2 GLU A 117      14.767  26.738  27.659  1.00 37.09           O  
ATOM    929  N   ALA A 118      10.603  31.581  27.237  1.00 22.19           N  
ATOM    930  CA  ALA A 118       9.262  31.520  26.659  1.00 23.76           C  
ATOM    931  C   ALA A 118       8.924  32.710  25.759  1.00 26.18           C  
ATOM    932  O   ALA A 118       8.209  32.566  24.764  1.00 27.66           O  
ATOM    933  CB  ALA A 118       8.232  31.412  27.749  1.00 22.84           C  
ATOM    934  N   LYS A 119       9.488  33.871  26.035  1.00 24.17           N  
ATOM    935  CA  LYS A 119       9.189  34.989  25.167  1.00 21.79           C  
ATOM    936  C   LYS A 119       9.884  34.875  23.844  1.00 25.90           C  
ATOM    937  O   LYS A 119       9.275  35.097  22.802  1.00 30.14           O  
ATOM    938  CB  LYS A 119       9.590  36.300  25.772  1.00 22.55           C  
ATOM    939  CG  LYS A 119       8.719  37.418  25.312  1.00 25.86           C  
ATOM    940  CD  LYS A 119       9.335  38.726  25.703  1.00 31.25           C  
ATOM    941  CE  LYS A 119       9.179  38.937  27.202  1.00 33.32           C  
ATOM    942  NZ  LYS A 119       9.701  40.254  27.625  1.00 39.44           N  
ATOM    943  N   GLN A 120      11.151  34.498  23.851  1.00 22.94           N  
ATOM    944  CA  GLN A 120      11.810  34.377  22.577  1.00 23.51           C  
ATOM    945  C   GLN A 120      11.220  33.197  21.780  1.00 27.85           C  
ATOM    946  O   GLN A 120      11.099  33.285  20.564  1.00 28.56           O  
ATOM    947  CB  GLN A 120      13.315  34.233  22.774  1.00 24.46           C  
ATOM    948  CG  GLN A 120      14.053  35.587  22.973  1.00 33.35           C  
ATOM    949  CD  GLN A 120      14.006  36.571  21.784  1.00 38.96           C  
ATOM    950  OE1 GLN A 120      14.999  36.737  21.074  1.00 39.66           O  
ATOM    951  NE2 GLN A 120      12.870  37.258  21.604  1.00 29.96           N  
ATOM    952  N   LYS A 121      10.727  32.154  22.446  1.00 27.22           N  
ATOM    953  CA  LYS A 121      10.006  31.120  21.696  1.00 24.60           C  
ATOM    954  C   LYS A 121       8.733  31.660  21.045  1.00 25.69           C  
ATOM    955  O   LYS A 121       8.439  31.313  19.912  1.00 31.35           O  
ATOM    956  CB  LYS A 121       9.627  29.939  22.596  1.00 26.65           C  
ATOM    957  CG  LYS A 121      10.738  28.971  22.833  1.00 27.27           C  
ATOM    958  CD  LYS A 121      10.385  27.968  23.883  1.00 24.77           C  
ATOM    959  CE  LYS A 121      11.626  27.214  24.280  1.00 31.77           C  
ATOM    960  NZ  LYS A 121      11.402  26.415  25.493  1.00 37.42           N  
ATOM    961  N   MET A 122       7.983  32.506  21.741  1.00 25.49           N  
ATOM    962  CA  MET A 122       6.795  33.107  21.144  1.00 24.06           C  
ATOM    963  C   MET A 122       7.142  34.010  19.971  1.00 27.63           C  
ATOM    964  O   MET A 122       6.406  34.041  18.989  1.00 30.28           O  
ATOM    965  CB  MET A 122       5.988  33.855  22.179  1.00 22.93           C  
ATOM    966  CG  MET A 122       5.144  32.903  22.964  1.00 25.40           C  
ATOM    967  SD  MET A 122       4.197  33.768  24.183  1.00 36.11           S  
ATOM    968  CE  MET A 122       3.954  32.500  25.425  1.00 26.82           C  
ATOM    969  N   GLU A 123       8.220  34.783  20.055  1.00 26.48           N  
ATOM    970  CA  GLU A 123       8.587  35.550  18.875  1.00 25.05           C  
ATOM    971  C   GLU A 123       9.004  34.679  17.709  1.00 23.51           C  
ATOM    972  O   GLU A 123       8.698  35.002  16.575  1.00 27.46           O  
ATOM    973  CB  GLU A 123       9.717  36.507  19.175  1.00 25.15           C  
ATOM    974  CG  GLU A 123       9.251  37.721  19.867  1.00 29.84           C  
ATOM    975  CD  GLU A 123       9.450  37.614  21.351  1.00 32.12           C  
ATOM    976  OE1 GLU A 123       8.434  37.450  22.067  1.00 27.06           O  
ATOM    977  OE2 GLU A 123      10.630  37.686  21.781  1.00 33.18           O  
ATOM    978  N   LYS A 124       9.674  33.568  17.974  1.00 25.03           N  
ATOM    979  CA  LYS A 124       9.969  32.597  16.918  1.00 29.72           C  
ATOM    980  C   LYS A 124       8.689  32.067  16.238  1.00 28.72           C  
ATOM    981  O   LYS A 124       8.595  32.030  14.996  1.00 27.00           O  
ATOM    982  CB  LYS A 124      10.819  31.445  17.498  1.00 32.97           C  
ATOM    983  CG  LYS A 124      11.527  30.499  16.500  1.00 33.67           C  
ATOM    984  CD  LYS A 124      12.169  29.314  17.252  1.00 39.00           C  
ATOM    985  CE  LYS A 124      11.173  28.202  17.594  1.00 41.91           C  
ATOM    986  NZ  LYS A 124      11.819  26.919  18.028  1.00 43.35           N  
ATOM    987  N   LEU A 125       7.711  31.659  17.037  1.00 25.08           N  
ATOM    988  CA  LEU A 125       6.434  31.250  16.468  1.00 25.35           C  
ATOM    989  C   LEU A 125       5.818  32.334  15.581  1.00 23.97           C  
ATOM    990  O   LEU A 125       5.502  32.094  14.436  1.00 24.01           O  
ATOM    991  CB  LEU A 125       5.457  30.858  17.574  1.00 26.19           C  
ATOM    992  CG  LEU A 125       4.867  29.444  17.590  1.00 27.48           C  
ATOM    993  CD1 LEU A 125       5.945  28.384  17.471  1.00 22.59           C  
ATOM    994  CD2 LEU A 125       4.060  29.248  18.870  1.00 26.85           C  
ATOM    995  N   LEU A 126       5.720  33.550  16.091  1.00 25.29           N  
ATOM    996  CA  LEU A 126       5.119  34.620  15.319  1.00 22.74           C  
ATOM    997  C   LEU A 126       5.849  34.921  14.018  1.00 27.04           C  
ATOM    998  O   LEU A 126       5.205  35.183  12.993  1.00 28.93           O  
ATOM    999  CB  LEU A 126       5.034  35.855  16.191  1.00 23.81           C  
ATOM   1000  CG  LEU A 126       3.963  35.578  17.247  1.00 27.60           C  
ATOM   1001  CD1 LEU A 126       3.906  36.613  18.342  1.00 28.31           C  
ATOM   1002  CD2 LEU A 126       2.614  35.491  16.553  1.00 28.48           C  
ATOM   1003  N   LYS A 127       7.177  34.821  14.029  1.00 27.09           N  
ATOM   1004  CA  LYS A 127       7.939  34.998  12.798  1.00 25.25           C  
ATOM   1005  C   LYS A 127       7.642  33.897  11.781  1.00 26.56           C  
ATOM   1006  O   LYS A 127       7.386  34.194  10.612  1.00 27.68           O  
ATOM   1007  CB  LYS A 127       9.431  35.067  13.075  1.00 25.60           C  
ATOM   1008  CG  LYS A 127      10.185  35.765  11.959  1.00 27.20           C  
ATOM   1009  CD  LYS A 127      11.223  36.740  12.471  1.00 25.60           C  
ATOM   1010  CE  LYS A 127      10.585  37.906  13.193  1.00 30.32           C  
ATOM   1011  NZ  LYS A 127      11.609  38.854  13.716  1.00 36.85           N  
ATOM   1012  N   GLN A 128       7.627  32.640  12.229  1.00 27.74           N  
ATOM   1013  CA  GLN A 128       7.231  31.531  11.351  1.00 29.06           C  
ATOM   1014  C   GLN A 128       5.859  31.756  10.737  1.00 27.62           C  
ATOM   1015  O   GLN A 128       5.640  31.497   9.570  1.00 29.83           O  
ATOM   1016  CB  GLN A 128       7.186  30.188  12.101  1.00 30.71           C  
ATOM   1017  CG  GLN A 128       8.473  29.430  12.337  1.00 30.11           C  
ATOM   1018  CD  GLN A 128       8.211  28.087  13.056  1.00 35.52           C  
ATOM   1019  OE1 GLN A 128       8.606  27.888  14.201  1.00 34.72           O  
ATOM   1020  NE2 GLN A 128       7.525  27.178  12.380  1.00 38.86           N  
ATOM   1021  N   LEU A 129       4.940  32.257  11.536  1.00 26.01           N  
ATOM   1022  CA  LEU A 129       3.601  32.558  11.083  1.00 25.66           C  
ATOM   1023  C   LEU A 129       3.637  33.573   9.942  1.00 28.76           C  
ATOM   1024  O   LEU A 129       2.985  33.408   8.909  1.00 30.79           O  
ATOM   1025  CB  LEU A 129       2.779  33.080  12.259  1.00 25.62           C  
ATOM   1026  CG  LEU A 129       1.429  32.417  12.511  1.00 26.85           C  
ATOM   1027  CD1 LEU A 129       1.597  30.914  12.548  1.00 24.07           C  
ATOM   1028  CD2 LEU A 129       0.897  32.884  13.835  1.00 21.63           C  
ATOM   1029  N   LYS A 130       4.430  34.616  10.131  1.00 26.36           N  
ATOM   1030  CA  LYS A 130       4.572  35.670   9.142  1.00 24.51           C  
ATOM   1031  C   LYS A 130       5.166  35.193   7.803  1.00 30.39           C  
ATOM   1032  O   LYS A 130       4.697  35.545   6.701  1.00 27.96           O  
ATOM   1033  CB  LYS A 130       5.442  36.714   9.811  1.00 24.97           C  
ATOM   1034  CG  LYS A 130       4.649  37.334  10.945  1.00 32.21           C  
ATOM   1035  CD  LYS A 130       5.491  38.112  11.945  1.00 33.17           C  
ATOM   1036  CE  LYS A 130       4.620  38.553  13.125  1.00 32.60           C  
ATOM   1037  NZ  LYS A 130       5.393  39.160  14.259  1.00 38.02           N  
ATOM   1038  N   GLU A 131       6.216  34.394   7.881  1.00 30.69           N  
ATOM   1039  CA  GLU A 131       6.801  33.930   6.651  1.00 25.87           C  
ATOM   1040  C   GLU A 131       5.903  32.961   5.923  1.00 27.65           C  
ATOM   1041  O   GLU A 131       5.736  33.068   4.720  1.00 33.15           O  
ATOM   1042  CB  GLU A 131       8.172  33.333   6.891  1.00 26.12           C  
ATOM   1043  CG  GLU A 131       9.189  34.440   7.079  1.00 31.27           C  
ATOM   1044  CD  GLU A 131       9.199  35.419   5.884  1.00 43.08           C  
ATOM   1045  OE1 GLU A 131       9.453  34.969   4.737  1.00 47.24           O  
ATOM   1046  OE2 GLU A 131       8.923  36.634   6.081  1.00 40.40           O  
ATOM   1047  N   GLU A 132       5.233  32.077   6.639  1.00 25.89           N  
ATOM   1048  CA  GLU A 132       4.406  31.126   5.935  1.00 25.22           C  
ATOM   1049  C   GLU A 132       3.202  31.862   5.353  1.00 29.44           C  
ATOM   1050  O   GLU A 132       2.631  31.446   4.353  1.00 31.04           O  
ATOM   1051  CB  GLU A 132       3.957  29.985   6.852  1.00 27.90           C  
ATOM   1052  CG  GLU A 132       5.039  29.365   7.782  1.00 33.25           C  
ATOM   1053  CD  GLU A 132       6.265  28.682   7.124  1.00 35.15           C  
ATOM   1054  OE1 GLU A 132       6.461  28.721   5.885  1.00 31.48           O  
ATOM   1055  OE2 GLU A 132       7.073  28.120   7.902  1.00 36.81           O  
ATOM   1056  N   MET A 133       2.837  32.991   5.940  1.00 31.43           N  
ATOM   1057  CA  MET A 133       1.801  33.787   5.330  1.00 27.67           C  
ATOM   1058  C   MET A 133       2.302  34.433   4.035  1.00 29.54           C  
ATOM   1059  O   MET A 133       1.550  34.580   3.070  1.00 30.38           O  
ATOM   1060  CB  MET A 133       1.333  34.848   6.304  1.00 31.07           C  
ATOM   1061  CG  MET A 133      -0.163  34.950   6.390  1.00 36.45           C  
ATOM   1062  SD  MET A 133      -0.851  35.741   4.935  1.00 45.83           S  
ATOM   1063  CE  MET A 133       0.104  37.253   4.959  1.00 40.89           C  
ATOM   1064  N   LYS A 134       3.582  34.789   3.992  1.00 31.58           N  
ATOM   1065  CA  LYS A 134       4.185  35.265   2.733  1.00 29.26           C  
ATOM   1066  C   LYS A 134       4.206  34.186   1.635  1.00 29.29           C  
ATOM   1067  O   LYS A 134       3.950  34.445   0.448  1.00 28.58           O  
ATOM   1068  CB  LYS A 134       5.601  35.808   2.970  1.00 30.81           C  
ATOM   1069  CG  LYS A 134       6.300  36.212   1.677  1.00 36.79           C  
ATOM   1070  CD  LYS A 134       7.460  37.173   1.867  1.00 42.39           C  
ATOM   1071  CE  LYS A 134       6.966  38.529   2.381  1.00 48.14           C  
ATOM   1072  NZ  LYS A 134       8.054  39.548   2.395  1.00 46.55           N  
ATOM   1073  N   LYS A 135       4.520  32.967   2.040  1.00 30.87           N  
ATOM   1074  CA  LYS A 135       4.582  31.875   1.096  1.00 31.70           C  
ATOM   1075  C   LYS A 135       3.177  31.629   0.542  1.00 30.87           C  
ATOM   1076  O   LYS A 135       2.976  31.523  -0.671  1.00 31.23           O  
ATOM   1077  CB  LYS A 135       5.158  30.615   1.772  1.00 31.35           C  
ATOM   1078  CG  LYS A 135       4.941  29.321   0.985  1.00 34.50           C  
ATOM   1079  CD  LYS A 135       5.936  28.185   1.299  1.00 35.61           C  
ATOM   1080  CE  LYS A 135       5.475  27.297   2.451  1.00 32.74           C  
ATOM   1081  NZ  LYS A 135       6.395  26.155   2.640  1.00 28.22           N  
ATOM   1082  N   MET A 136       2.201  31.652   1.437  1.00 28.93           N  
ATOM   1083  CA  MET A 136       0.796  31.506   1.098  1.00 27.19           C  
ATOM   1084  C   MET A 136       0.330  32.591   0.119  1.00 28.71           C  
ATOM   1085  O   MET A 136      -0.522  32.349  -0.717  1.00 31.18           O  
ATOM   1086  CB  MET A 136      -0.012  31.554   2.395  1.00 29.42           C  
ATOM   1087  CG  MET A 136      -1.286  30.819   2.400  1.00 28.64           C  
ATOM   1088  SD  MET A 136      -2.626  31.927   2.036  1.00 41.63           S  
ATOM   1089  CE  MET A 136      -2.608  33.045   3.434  1.00 35.12           C  
ATOM   1090  N   LYS A 137       0.849  33.804   0.256  1.00 28.45           N  
ATOM   1091  CA  LYS A 137       0.504  34.893  -0.663  1.00 24.21           C  
ATOM   1092  C   LYS A 137       1.059  34.650  -2.054  1.00 28.30           C  
ATOM   1093  O   LYS A 137       0.358  34.792  -3.066  1.00 33.37           O  
ATOM   1094  CB  LYS A 137       0.974  36.245  -0.164  1.00 27.20           C  
ATOM   1095  CG  LYS A 137       0.221  37.383  -0.845  1.00 28.87           C  
ATOM   1096  CD  LYS A 137       0.797  38.792  -0.682  1.00 29.42           C  
ATOM   1097  CE  LYS A 137      -0.142  39.801  -1.362  1.00 27.53           C  
ATOM   1098  NZ  LYS A 137       0.321  41.203  -1.470  1.00 26.58           N  
ATOM   1099  N   GLU A 138       2.334  34.300  -2.126  1.00 27.69           N  
ATOM   1100  CA  GLU A 138       2.939  34.156  -3.441  1.00 26.28           C  
ATOM   1101  C   GLU A 138       2.414  32.935  -4.192  1.00 24.96           C  
ATOM   1102  O   GLU A 138       2.368  32.929  -5.413  1.00 27.38           O  
ATOM   1103  CB  GLU A 138       4.451  34.085  -3.331  1.00 25.76           C  
ATOM   1104  CG  GLU A 138       5.049  35.420  -2.924  1.00 31.77           C  
ATOM   1105  CD  GLU A 138       4.632  36.586  -3.834  1.00 35.80           C  
ATOM   1106  OE1 GLU A 138       4.805  36.499  -5.084  1.00 35.13           O  
ATOM   1107  OE2 GLU A 138       4.133  37.602  -3.279  1.00 31.69           O  
ATOM   1108  N   LYS A 139       1.938  31.934  -3.482  1.00 25.15           N  
ATOM   1109  CA  LYS A 139       1.289  30.834  -4.174  1.00 25.82           C  
ATOM   1110  C   LYS A 139      -0.019  31.238  -4.881  1.00 26.57           C  
ATOM   1111  O   LYS A 139      -0.274  30.856  -6.037  1.00 24.84           O  
ATOM   1112  CB  LYS A 139       0.987  29.732  -3.168  1.00 25.67           C  
ATOM   1113  CG  LYS A 139       2.211  28.999  -2.709  1.00 26.00           C  
ATOM   1114  CD  LYS A 139       1.824  27.902  -1.774  1.00 32.17           C  
ATOM   1115  CE  LYS A 139       3.025  27.187  -1.227  1.00 35.44           C  
ATOM   1116  NZ  LYS A 139       2.584  26.224  -0.202  1.00 35.17           N  
ATOM   1117  N   MET A 140      -0.806  32.062  -4.207  1.00 27.31           N  
ATOM   1118  CA  MET A 140      -2.032  32.598  -4.753  1.00 26.12           C  
ATOM   1119  C   MET A 140      -1.731  33.492  -5.943  1.00 28.74           C  
ATOM   1120  O   MET A 140      -2.493  33.520  -6.905  1.00 30.47           O  
ATOM   1121  CB  MET A 140      -2.773  33.371  -3.682  1.00 25.17           C  
ATOM   1122  CG  MET A 140      -3.478  32.479  -2.726  1.00 32.97           C  
ATOM   1123  SD  MET A 140      -4.367  33.405  -1.489  1.00 59.45           S  
ATOM   1124  CE  MET A 140      -5.112  32.123  -0.479  1.00 38.75           C  
ATOM   1125  N   GLU A 141      -0.642  34.253  -5.875  1.00 25.87           N  
ATOM   1126  CA  GLU A 141      -0.299  35.103  -7.002  1.00 24.90           C  
ATOM   1127  C   GLU A 141       0.190  34.339  -8.236  1.00 26.85           C  
ATOM   1128  O   GLU A 141      -0.081  34.724  -9.370  1.00 28.83           O  
ATOM   1129  CB  GLU A 141       0.719  36.098  -6.546  1.00 26.80           C  
ATOM   1130  CG  GLU A 141       0.061  37.017  -5.590  1.00 31.31           C  
ATOM   1131  CD  GLU A 141       1.022  37.907  -4.873  1.00 34.34           C  
ATOM   1132  OE1 GLU A 141       2.235  37.864  -5.170  1.00 35.50           O  
ATOM   1133  OE2 GLU A 141       0.539  38.679  -4.034  1.00 29.07           O  
ATOM   1134  N   LYS A 142       0.907  33.251  -8.025  1.00 26.83           N  
ATOM   1135  CA  LYS A 142       1.217  32.365  -9.127  1.00 25.23           C  
ATOM   1136  C   LYS A 142      -0.124  31.880  -9.735  1.00 26.88           C  
ATOM   1137  O   LYS A 142      -0.337  31.969 -10.939  1.00 29.34           O  
ATOM   1138  CB  LYS A 142       2.135  31.234  -8.664  1.00 23.62           C  
ATOM   1139  CG  LYS A 142       2.458  30.138  -9.672  1.00 26.96           C  
ATOM   1140  CD  LYS A 142       3.420  29.138  -9.016  1.00 34.28           C  
ATOM   1141  CE  LYS A 142       3.233  27.706  -9.491  1.00 29.64           C  
ATOM   1142  NZ  LYS A 142       4.130  26.771  -8.776  1.00 26.41           N  
ATOM   1143  N   LEU A 143      -1.060  31.448  -8.897  1.00 26.89           N  
ATOM   1144  CA  LEU A 143      -2.400  31.066  -9.378  1.00 27.59           C  
ATOM   1145  C   LEU A 143      -3.029  32.140 -10.249  1.00 27.35           C  
ATOM   1146  O   LEU A 143      -3.666  31.845 -11.263  1.00 29.99           O  
ATOM   1147  CB  LEU A 143      -3.336  30.802  -8.190  1.00 32.13           C  
ATOM   1148  CG  LEU A 143      -3.870  29.412  -7.845  1.00 32.30           C  
ATOM   1149  CD1 LEU A 143      -4.717  29.448  -6.584  1.00 29.60           C  
ATOM   1150  CD2 LEU A 143      -4.683  28.916  -8.988  1.00 35.13           C  
ATOM   1151  N   LEU A 144      -2.864  33.391  -9.856  1.00 26.25           N  
ATOM   1152  CA  LEU A 144      -3.441  34.455 -10.650  1.00 25.98           C  
ATOM   1153  C   LEU A 144      -2.737  34.556 -11.985  1.00 28.35           C  
ATOM   1154  O   LEU A 144      -3.351  34.933 -12.987  1.00 31.94           O  
ATOM   1155  CB  LEU A 144      -3.381  35.795  -9.930  1.00 26.29           C  
ATOM   1156  CG  LEU A 144      -4.667  36.071  -9.159  1.00 31.92           C  
ATOM   1157  CD1 LEU A 144      -5.878  36.013 -10.091  1.00 26.40           C  
ATOM   1158  CD2 LEU A 144      -4.842  35.142  -7.954  1.00 34.28           C  
ATOM   1159  N   LYS A 145      -1.453  34.210 -12.003  1.00 27.23           N  
ATOM   1160  CA  LYS A 145      -0.705  34.206 -13.251  1.00 27.51           C  
ATOM   1161  C   LYS A 145      -1.204  33.128 -14.193  1.00 28.29           C  
ATOM   1162  O   LYS A 145      -1.292  33.340 -15.387  1.00 31.11           O  
ATOM   1163  CB  LYS A 145       0.781  33.978 -13.020  1.00 30.46           C  
ATOM   1164  CG  LYS A 145       1.603  35.212 -12.865  1.00 35.49           C  
ATOM   1165  CD  LYS A 145       3.052  34.812 -12.685  1.00 43.06           C  
ATOM   1166  CE  LYS A 145       3.977  36.015 -12.752  1.00 55.78           C  
ATOM   1167  NZ  LYS A 145       4.094  36.527 -14.157  1.00 59.18           N  
ATOM   1168  N   GLU A 146      -1.532  31.969 -13.646  1.00 28.70           N  
ATOM   1169  CA  GLU A 146      -2.012  30.872 -14.460  1.00 29.82           C  
ATOM   1170  C   GLU A 146      -3.357  31.198 -15.072  1.00 28.91           C  
ATOM   1171  O   GLU A 146      -3.653  30.801 -16.206  1.00 33.30           O  
ATOM   1172  CB  GLU A 146      -2.100  29.576 -13.649  1.00 31.94           C  
ATOM   1173  CG  GLU A 146      -0.757  28.911 -13.366  1.00 31.73           C  
ATOM   1174  CD  GLU A 146      -0.882  27.653 -12.514  1.00 33.39           C  
ATOM   1175  OE1 GLU A 146      -1.978  27.404 -11.959  1.00 30.51           O  
ATOM   1176  OE2 GLU A 146       0.106  26.885 -12.451  1.00 32.85           O  
ATOM   1177  N   MET A 147      -4.155  31.957 -14.344  1.00 27.38           N  
ATOM   1178  CA  MET A 147      -5.455  32.372 -14.839  1.00 29.08           C  
ATOM   1179  C   MET A 147      -5.344  33.376 -15.959  1.00 30.47           C  
ATOM   1180  O   MET A 147      -6.079  33.334 -16.944  1.00 31.18           O  
ATOM   1181  CB  MET A 147      -6.254  33.029 -13.713  1.00 30.85           C  
ATOM   1182  CG  MET A 147      -7.534  32.357 -13.362  1.00 37.21           C  
ATOM   1183  SD  MET A 147      -7.412  31.269 -11.944  1.00 55.84           S  
ATOM   1184  CE  MET A 147      -6.268  30.018 -12.536  1.00 36.59           C  
ATOM   1185  N   LYS A 148      -4.411  34.297 -15.777  1.00 30.04           N  
ATOM   1186  CA  LYS A 148      -4.152  35.305 -16.773  1.00 28.79           C  
ATOM   1187  C   LYS A 148      -3.619  34.688 -18.062  1.00 32.50           C  
ATOM   1188  O   LYS A 148      -3.952  35.134 -19.165  1.00 34.37           O  
ATOM   1189  CB  LYS A 148      -3.154  36.291 -16.189  1.00 26.49           C  
ATOM   1190  CG  LYS A 148      -3.846  37.267 -15.283  1.00 34.42           C  
ATOM   1191  CD  LYS A 148      -2.905  38.168 -14.506  1.00 39.69           C  
ATOM   1192  CE  LYS A 148      -3.730  39.062 -13.572  1.00 49.80           C  
ATOM   1193  NZ  LYS A 148      -2.920  39.932 -12.666  1.00 60.44           N  
ATOM   1194  N   GLN A 149      -2.794  33.658 -17.929  1.00 32.08           N  
ATOM   1195  CA  GLN A 149      -2.271  32.995 -19.097  1.00 31.59           C  
ATOM   1196  C   GLN A 149      -3.316  32.165 -19.820  1.00 36.05           C  
ATOM   1197  O   GLN A 149      -3.446  32.295 -21.015  1.00 38.38           O  
ATOM   1198  CB  GLN A 149      -1.080  32.117 -18.755  1.00 32.61           C  
ATOM   1199  CG  GLN A 149       0.101  32.919 -18.314  1.00 38.67           C  
ATOM   1200  CD  GLN A 149       0.341  34.115 -19.199  1.00 46.77           C  
ATOM   1201  OE1 GLN A 149       0.317  34.024 -20.432  1.00 50.17           O  
ATOM   1202  NE2 GLN A 149       0.525  35.273 -18.568  1.00 47.40           N  
ATOM   1203  N   ARG A 150      -4.127  31.383 -19.112  1.00 34.92           N  
ATOM   1204  CA  ARG A 150      -5.125  30.603 -19.834  1.00 33.17           C  
ATOM   1205  C   ARG A 150      -6.168  31.506 -20.445  1.00 35.81           C  
ATOM   1206  O   ARG A 150      -6.821  31.134 -21.410  1.00 39.90           O  
ATOM   1207  CB  ARG A 150      -5.789  29.582 -18.914  1.00 37.20           C  
ATOM   1208  CG  ARG A 150      -4.824  28.589 -18.298  1.00 39.18           C  
ATOM   1209  CD  ARG A 150      -5.537  27.293 -17.942  1.00 39.49           C  
ATOM   1210  NE  ARG A 150      -4.607  26.202 -17.629  1.00 42.76           N  
ATOM   1211  CZ  ARG A 150      -4.118  25.914 -16.427  1.00 42.98           C  
ATOM   1212  NH1 ARG A 150      -4.487  26.600 -15.352  1.00 39.22           N  
ATOM   1213  NH2 ARG A 150      -3.277  24.896 -16.296  1.00 45.25           N  
ATOM   1214  N   MET A 151      -6.330  32.699 -19.890  1.00 37.16           N  
ATOM   1215  CA  MET A 151      -7.157  33.705 -20.538  1.00 36.75           C  
ATOM   1216  C   MET A 151      -6.525  34.258 -21.814  1.00 37.56           C  
ATOM   1217  O   MET A 151      -7.209  34.572 -22.795  1.00 39.89           O  
ATOM   1218  CB  MET A 151      -7.433  34.865 -19.603  1.00 38.68           C  
ATOM   1219  CG  MET A 151      -8.678  35.641 -19.974  1.00 42.12           C  
ATOM   1220  SD  MET A 151      -8.206  37.041 -21.012  1.00 60.08           S  
ATOM   1221  CE  MET A 151      -6.836  37.739 -20.091  1.00 39.69           C  
ATOM   1222  N   GLU A 152      -5.215  34.440 -21.780  1.00 36.31           N  
ATOM   1223  CA  GLU A 152      -4.521  34.914 -22.961  1.00 40.17           C  
ATOM   1224  C   GLU A 152      -4.540  33.833 -24.042  1.00 40.78           C  
ATOM   1225  O   GLU A 152      -4.488  34.101 -25.239  1.00 44.55           O  
ATOM   1226  CB  GLU A 152      -3.090  35.312 -22.594  1.00 42.57           C  
ATOM   1227  CG  GLU A 152      -2.613  36.617 -23.199  1.00 51.21           C  
ATOM   1228  CD  GLU A 152      -1.812  36.402 -24.477  1.00 58.35           C  
ATOM   1229  OE1 GLU A 152      -1.038  35.423 -24.542  1.00 58.61           O  
ATOM   1230  OE2 GLU A 152      -1.955  37.209 -25.416  1.00 57.65           O  
ATOM   1231  N   GLU A 153      -4.636  32.599 -23.588  1.00 39.40           N  
ATOM   1232  CA  GLU A 153      -4.839  31.453 -24.442  1.00 42.07           C  
ATOM   1233  C   GLU A 153      -6.179  31.551 -25.148  1.00 43.28           C  
ATOM   1234  O   GLU A 153      -6.244  31.592 -26.372  1.00 43.48           O  
ATOM   1235  CB  GLU A 153      -4.799  30.185 -23.598  1.00 44.30           C  
ATOM   1236  CG  GLU A 153      -3.520  29.392 -23.628  1.00 41.89           C  
ATOM   1237  CD  GLU A 153      -3.662  28.096 -22.852  1.00 46.33           C  
ATOM   1238  OE1 GLU A 153      -4.736  27.868 -22.253  1.00 44.91           O  
ATOM   1239  OE2 GLU A 153      -2.689  27.321 -22.808  1.00 56.35           O  
ATOM   1240  N   VAL A 154      -7.251  31.581 -24.358  1.00 40.60           N  
ATOM   1241  CA  VAL A 154      -8.606  31.643 -24.905  1.00 40.81           C  
ATOM   1242  C   VAL A 154      -8.776  32.890 -25.793  1.00 40.57           C  
ATOM   1243  O   VAL A 154      -9.667  32.942 -26.635  1.00 40.61           O  
ATOM   1244  CB  VAL A 154      -9.682  31.632 -23.789  1.00 42.20           C  
ATOM   1245  CG1 VAL A 154     -11.062  31.482 -24.388  1.00 37.95           C  
ATOM   1246  CG2 VAL A 154      -9.460  30.478 -22.846  1.00 41.20           C  
ATOM   1247  N   LYS A 155      -7.900  33.880 -25.629  1.00 39.53           N  
ATOM   1248  CA  LYS A 155      -7.871  35.005 -26.564  1.00 41.89           C  
ATOM   1249  C   LYS A 155      -7.222  34.614 -27.882  1.00 46.59           C  
ATOM   1250  O   LYS A 155      -7.856  34.658 -28.934  1.00 44.79           O  
ATOM   1251  CB  LYS A 155      -7.110  36.196 -25.992  1.00 41.19           C  
ATOM   1252  CG  LYS A 155      -7.938  37.218 -25.281  1.00 45.17           C  
ATOM   1253  CD  LYS A 155      -7.138  38.510 -25.107  1.00 48.87           C  
ATOM   1254  CE  LYS A 155      -6.884  38.802 -23.631  1.00 46.16           C  
ATOM   1255  NZ  LYS A 155      -6.015  39.978 -23.393  1.00 44.01           N  
ATOM   1256  N   LYS A 156      -5.940  34.271 -27.824  1.00 46.41           N  
ATOM   1257  CA  LYS A 156      -5.128  34.116 -29.023  1.00 44.25           C  
ATOM   1258  C   LYS A 156      -5.642  32.994 -29.926  1.00 47.13           C  
ATOM   1259  O   LYS A 156      -5.232  32.872 -31.081  1.00 50.95           O  
ATOM   1260  CB  LYS A 156      -3.664  33.873 -28.663  1.00 45.81           C  
ATOM   1261  CG  LYS A 156      -2.742  33.927 -29.879  1.00 49.59           C  
ATOM   1262  CD  LYS A 156      -2.725  35.314 -30.512  1.00 47.28           C  
ATOM   1263  CE  LYS A 156      -1.605  36.194 -29.974  1.00 56.51           C  
ATOM   1264  NZ  LYS A 156      -0.257  35.663 -30.369  1.00 61.43           N  
ATOM   1265  N   LYS A 157      -6.582  32.207 -29.427  1.00 43.87           N  
ATOM   1266  CA  LYS A 157      -7.110  31.118 -30.218  1.00 43.83           C  
ATOM   1267  C   LYS A 157      -8.467  31.457 -30.786  1.00 47.90           C  
ATOM   1268  O   LYS A 157      -8.554  31.816 -31.953  1.00 51.14           O  
ATOM   1269  CB  LYS A 157      -7.208  29.842 -29.374  1.00 45.67           C  
ATOM   1270  CG  LYS A 157      -6.221  28.715 -29.734  1.00 48.83           C  
ATOM   1271  CD  LYS A 157      -4.775  28.980 -29.290  1.00 46.07           C  
ATOM   1272  CE  LYS A 157      -3.823  27.827 -29.685  1.00 43.72           C  
ATOM   1273  NZ  LYS A 157      -3.380  27.836 -31.117  1.00 39.22           N  
ATOM   1274  N   MET A 158      -9.524  31.428 -29.996  1.00 48.84           N  
ATOM   1275  CA  MET A 158     -10.802  31.787 -30.591  1.00 56.18           C  
ATOM   1276  C   MET A 158     -10.932  33.294 -30.719  1.00 50.25           C  
ATOM   1277  O   MET A 158     -10.743  34.038 -29.764  1.00 48.38           O  
ATOM   1278  CB  MET A 158     -11.970  31.190 -29.790  1.00 62.89           C  
ATOM   1279  CG  MET A 158     -12.248  29.716 -30.126  1.00 65.16           C  
ATOM   1280  SD  MET A 158     -12.920  29.547 -31.806  1.00 78.04           S  
ATOM   1281  CE  MET A 158     -13.220  27.788 -31.939  1.00 68.42           C  
ATOM   1282  N   ASP A 159     -11.239  33.721 -31.939  1.00 52.16           N  
ATOM   1283  CA  ASP A 159     -11.294  35.137 -32.298  1.00 58.46           C  
ATOM   1284  C   ASP A 159     -12.622  35.563 -32.914  1.00 55.23           C  
ATOM   1285  O   ASP A 159     -12.662  36.502 -33.711  1.00 51.71           O  
ATOM   1286  CB  ASP A 159     -10.159  35.480 -33.264  1.00 51.60           C  
ATOM   1287  CG  ASP A 159      -8.838  35.640 -32.562  1.00 47.93           C  
ATOM   1288  OD1 ASP A 159      -8.614  36.716 -31.981  1.00 43.55           O  
ATOM   1289  OD2 ASP A 159      -8.031  34.693 -32.587  1.00 47.49           O  
ATOM   1290  N   ASP A 162     -16.365  38.526 -27.877  1.00 52.29           N  
ATOM   1291  CA  ASP A 162     -16.295  39.840 -27.252  1.00 55.68           C  
ATOM   1292  C   ASP A 162     -17.081  39.941 -25.954  1.00 53.63           C  
ATOM   1293  O   ASP A 162     -16.668  40.665 -25.057  1.00 47.22           O  
ATOM   1294  CB  ASP A 162     -16.763  40.922 -28.220  1.00 57.17           C  
ATOM   1295  CG  ASP A 162     -15.621  41.491 -29.044  1.00 69.91           C  
ATOM   1296  OD1 ASP A 162     -14.847  42.291 -28.469  1.00 67.14           O  
ATOM   1297  OD2 ASP A 162     -15.495  41.157 -30.252  1.00 71.13           O  
ATOM   1298  N   GLU A 163     -18.217  39.250 -25.856  1.00 53.03           N  
ATOM   1299  CA  GLU A 163     -18.935  39.206 -24.583  1.00 54.02           C  
ATOM   1300  C   GLU A 163     -18.406  38.061 -23.741  1.00 50.88           C  
ATOM   1301  O   GLU A 163     -18.396  38.147 -22.527  1.00 47.27           O  
ATOM   1302  CB  GLU A 163     -20.453  39.042 -24.774  1.00 56.36           C  
ATOM   1303  CG  GLU A 163     -21.276  39.243 -23.470  1.00 59.08           C  
ATOM   1304  CD  GLU A 163     -22.741  38.795 -23.580  1.00 61.07           C  
ATOM   1305  OE1 GLU A 163     -23.639  39.670 -23.641  1.00 53.54           O  
ATOM   1306  OE2 GLU A 163     -22.995  37.570 -23.571  1.00 58.35           O  
ATOM   1307  N   LEU A 164     -17.903  37.020 -24.391  1.00 49.20           N  
ATOM   1308  CA  LEU A 164     -17.228  35.952 -23.677  1.00 45.19           C  
ATOM   1309  C   LEU A 164     -15.905  36.421 -23.102  1.00 41.59           C  
ATOM   1310  O   LEU A 164     -15.601  36.168 -21.946  1.00 45.61           O  
ATOM   1311  CB  LEU A 164     -17.017  34.756 -24.599  1.00 44.39           C  
ATOM   1312  CG  LEU A 164     -18.307  34.112 -25.101  1.00 41.74           C  
ATOM   1313  CD1 LEU A 164     -17.982  33.092 -26.164  1.00 43.00           C  
ATOM   1314  CD2 LEU A 164     -19.052  33.464 -23.955  1.00 39.52           C  
ATOM   1315  N   LEU A 165     -15.100  37.058 -23.935  1.00 44.39           N  
ATOM   1316  CA  LEU A 165     -13.835  37.639 -23.507  1.00 44.52           C  
ATOM   1317  C   LEU A 165     -14.010  38.432 -22.201  1.00 44.75           C  
ATOM   1318  O   LEU A 165     -13.196  38.350 -21.288  1.00 42.69           O  
ATOM   1319  CB  LEU A 165     -13.281  38.545 -24.603  1.00 44.39           C  
ATOM   1320  CG  LEU A 165     -11.970  39.261 -24.315  1.00 42.09           C  
ATOM   1321  CD1 LEU A 165     -10.965  38.219 -23.928  1.00 37.34           C  
ATOM   1322  CD2 LEU A 165     -11.485  40.069 -25.508  1.00 49.71           C  
ATOM   1323  N   GLU A 166     -15.105  39.183 -22.122  1.00 44.86           N  
ATOM   1324  CA  GLU A 166     -15.383  40.031 -20.975  1.00 43.86           C  
ATOM   1325  C   GLU A 166     -16.157  39.285 -19.887  1.00 46.15           C  
ATOM   1326  O   GLU A 166     -16.286  39.764 -18.764  1.00 44.81           O  
ATOM   1327  CB  GLU A 166     -16.151  41.277 -21.411  1.00 43.27           C  
ATOM   1328  CG  GLU A 166     -15.542  41.986 -22.594  1.00 49.99           C  
ATOM   1329  CD  GLU A 166     -14.650  43.149 -22.201  1.00 54.51           C  
ATOM   1330  OE1 GLU A 166     -14.780  43.616 -21.053  1.00 48.26           O  
ATOM   1331  OE2 GLU A 166     -13.832  43.603 -23.043  1.00 54.31           O  
ATOM   1332  N   LYS A 167     -16.641  38.092 -20.200  1.00 46.83           N  
ATOM   1333  CA  LYS A 167     -17.283  37.289 -19.182  1.00 40.90           C  
ATOM   1334  C   LYS A 167     -16.209  36.512 -18.470  1.00 42.57           C  
ATOM   1335  O   LYS A 167     -16.426  36.007 -17.386  1.00 45.53           O  
ATOM   1336  CB  LYS A 167     -18.308  36.332 -19.785  1.00 43.66           C  
ATOM   1337  CG  LYS A 167     -19.587  36.971 -20.256  1.00 47.67           C  
ATOM   1338  CD  LYS A 167     -20.653  35.955 -20.554  1.00 44.24           C  
ATOM   1339  CE  LYS A 167     -21.322  35.585 -19.252  1.00 50.69           C  
ATOM   1340  NZ  LYS A 167     -21.874  36.795 -18.514  1.00 44.90           N  
ATOM   1341  N   ILE A 168     -15.030  36.435 -19.065  1.00 43.07           N  
ATOM   1342  CA  ILE A 168     -13.934  35.757 -18.393  1.00 43.72           C  
ATOM   1343  C   ILE A 168     -12.969  36.724 -17.724  1.00 38.98           C  
ATOM   1344  O   ILE A 168     -12.345  36.389 -16.731  1.00 36.46           O  
ATOM   1345  CB  ILE A 168     -13.112  34.900 -19.378  1.00 42.94           C  
ATOM   1346  CG1 ILE A 168     -14.012  33.989 -20.208  1.00 44.06           C  
ATOM   1347  CG2 ILE A 168     -12.040  34.125 -18.642  1.00 42.29           C  
ATOM   1348  CD1 ILE A 168     -13.286  33.217 -21.275  1.00 44.84           C  
ATOM   1349  N   LYS A 169     -12.881  37.937 -18.250  1.00 37.98           N  
ATOM   1350  CA  LYS A 169     -11.977  38.939 -17.705  1.00 38.71           C  
ATOM   1351  C   LYS A 169     -12.546  39.641 -16.473  1.00 41.27           C  
ATOM   1352  O   LYS A 169     -11.871  40.450 -15.825  1.00 37.65           O  
ATOM   1353  CB  LYS A 169     -11.621  39.948 -18.792  1.00 35.49           C  
ATOM   1354  CG  LYS A 169     -10.337  39.570 -19.468  1.00 41.00           C  
ATOM   1355  CD  LYS A 169     -10.217  40.075 -20.889  1.00 45.09           C  
ATOM   1356  CE  LYS A 169      -9.357  41.319 -20.959  1.00 47.13           C  
ATOM   1357  NZ  LYS A 169      -8.538  41.314 -22.202  1.00 46.29           N  
ATOM   1358  N   LYS A 170     -13.781  39.289 -16.143  1.00 37.20           N  
ATOM   1359  CA  LYS A 170     -14.485  39.846 -15.009  1.00 36.84           C  
ATOM   1360  C   LYS A 170     -14.642  38.741 -13.962  1.00 39.54           C  
ATOM   1361  O   LYS A 170     -15.021  38.991 -12.818  1.00 40.82           O  
ATOM   1362  CB  LYS A 170     -15.844  40.412 -15.453  1.00 38.93           C  
ATOM   1363  CG  LYS A 170     -16.594  41.251 -14.412  1.00 40.64           C  
ATOM   1364  CD  LYS A 170     -18.116  41.088 -14.536  1.00 37.94           C  
ATOM   1365  CE  LYS A 170     -18.839  41.658 -13.323  1.00 39.02           C  
ATOM   1366  NZ  LYS A 170     -20.306  41.454 -13.402  1.00 40.81           N  
ATOM   1367  N   ASN A 171     -14.363  37.511 -14.376  1.00 37.92           N  
ATOM   1368  CA  ASN A 171     -14.347  36.389 -13.467  1.00 36.37           C  
ATOM   1369  C   ASN A 171     -12.949  36.167 -12.951  1.00 37.71           C  
ATOM   1370  O   ASN A 171     -12.737  35.554 -11.915  1.00 42.51           O  
ATOM   1371  CB  ASN A 171     -14.824  35.133 -14.172  1.00 38.53           C  
ATOM   1372  CG  ASN A 171     -16.310  35.031 -14.195  1.00 49.43           C  
ATOM   1373  OD1 ASN A 171     -16.894  34.478 -15.127  1.00 45.38           O  
ATOM   1374  ND2 ASN A 171     -16.953  35.609 -13.177  1.00 53.91           N  
ATOM   1375  N   ILE A 172     -11.988  36.699 -13.680  1.00 36.75           N  
ATOM   1376  CA  ILE A 172     -10.606  36.606 -13.285  1.00 35.88           C  
ATOM   1377  C   ILE A 172     -10.311  37.731 -12.318  1.00 37.06           C  
ATOM   1378  O   ILE A 172      -9.445  37.612 -11.456  1.00 38.15           O  
ATOM   1379  CB  ILE A 172      -9.682  36.652 -14.528  1.00 33.71           C  
ATOM   1380  CG1 ILE A 172      -9.501  35.247 -15.094  1.00 34.40           C  
ATOM   1381  CG2 ILE A 172      -8.338  37.271 -14.218  1.00 34.66           C  
ATOM   1382  CD1 ILE A 172      -8.585  35.191 -16.257  1.00 32.57           C  
ATOM   1383  N   ASP A 173     -11.096  38.794 -12.395  1.00 36.36           N  
ATOM   1384  CA  ASP A 173     -10.908  39.893 -11.472  1.00 36.19           C  
ATOM   1385  C   ASP A 173     -11.714  39.711 -10.201  1.00 38.02           C  
ATOM   1386  O   ASP A 173     -11.550  40.467  -9.255  1.00 36.74           O  
ATOM   1387  CB  ASP A 173     -11.267  41.207 -12.148  1.00 35.61           C  
ATOM   1388  CG  ASP A 173     -10.328  41.530 -13.294  1.00 44.16           C  
ATOM   1389  OD1 ASP A 173      -9.724  40.589 -13.852  1.00 41.19           O  
ATOM   1390  OD2 ASP A 173     -10.168  42.719 -13.624  1.00 52.37           O  
ATOM   1391  N   ASP A 174     -12.569  38.693 -10.181  1.00 38.85           N  
ATOM   1392  CA  ASP A 174     -13.367  38.367  -9.005  1.00 36.43           C  
ATOM   1393  C   ASP A 174     -12.652  37.394  -8.106  1.00 35.30           C  
ATOM   1394  O   ASP A 174     -12.694  37.486  -6.888  1.00 33.99           O  
ATOM   1395  CB  ASP A 174     -14.705  37.761  -9.383  1.00 39.02           C  
ATOM   1396  CG  ASP A 174     -15.381  37.075  -8.191  1.00 48.53           C  
ATOM   1397  OD1 ASP A 174     -15.346  37.643  -7.063  1.00 42.70           O  
ATOM   1398  OD2 ASP A 174     -15.929  35.958  -8.380  1.00 49.47           O  
ATOM   1399  N   LEU A 175     -11.986  36.447  -8.730  1.00 36.64           N  
ATOM   1400  CA  LEU A 175     -11.275  35.446  -7.992  1.00 36.13           C  
ATOM   1401  C   LEU A 175      -9.915  35.987  -7.598  1.00 32.32           C  
ATOM   1402  O   LEU A 175      -9.049  35.246  -7.181  1.00 33.84           O  
ATOM   1403  CB  LEU A 175     -11.177  34.158  -8.815  1.00 38.38           C  
ATOM   1404  CG  LEU A 175     -12.400  33.212  -8.775  1.00 43.42           C  
ATOM   1405  CD1 LEU A 175     -13.636  33.825  -8.134  1.00 42.77           C  
ATOM   1406  CD2 LEU A 175     -12.765  32.698 -10.142  1.00 41.58           C  
ATOM   1407  N   LYS A 176      -9.719  37.282  -7.804  1.00 29.85           N  
ATOM   1408  CA  LYS A 176      -8.555  37.977  -7.292  1.00 30.29           C  
ATOM   1409  C   LYS A 176      -8.952  38.729  -6.031  1.00 32.36           C  
ATOM   1410  O   LYS A 176      -8.261  38.694  -5.016  1.00 32.85           O  
ATOM   1411  CB  LYS A 176      -7.978  38.938  -8.323  1.00 31.03           C  
ATOM   1412  CG  LYS A 176      -6.743  39.694  -7.840  1.00 32.64           C  
ATOM   1413  CD  LYS A 176      -6.729  41.146  -8.281  1.00 37.76           C  
ATOM   1414  CE  LYS A 176      -7.879  41.938  -7.681  1.00 39.61           C  
ATOM   1415  NZ  LYS A 176      -7.839  43.394  -8.031  1.00 32.23           N  
ATOM   1416  N   LYS A 177     -10.101  39.382  -6.106  1.00 31.29           N  
ATOM   1417  CA  LYS A 177     -10.755  39.960  -4.950  1.00 28.72           C  
ATOM   1418  C   LYS A 177     -10.941  38.893  -3.860  1.00 31.02           C  
ATOM   1419  O   LYS A 177     -10.732  39.161  -2.668  1.00 32.48           O  
ATOM   1420  CB  LYS A 177     -12.084  40.588  -5.387  1.00 28.81           C  
ATOM   1421  CG  LYS A 177     -11.877  41.792  -6.325  1.00 30.92           C  
ATOM   1422  CD  LYS A 177     -13.160  42.545  -6.717  1.00 32.63           C  
ATOM   1423  CE  LYS A 177     -13.717  43.374  -5.570  1.00 38.61           C  
ATOM   1424  NZ  LYS A 177     -14.908  44.214  -5.908  1.00 32.23           N  
ATOM   1425  N   ILE A 178     -11.317  37.682  -4.265  1.00 31.23           N  
ATOM   1426  CA  ILE A 178     -11.414  36.578  -3.322  1.00 28.45           C  
ATOM   1427  C   ILE A 178     -10.092  36.412  -2.602  1.00 30.46           C  
ATOM   1428  O   ILE A 178     -10.035  36.487  -1.373  1.00 29.48           O  
ATOM   1429  CB  ILE A 178     -11.786  35.251  -3.996  1.00 30.50           C  
ATOM   1430  CG1 ILE A 178     -13.155  35.353  -4.655  1.00 38.09           C  
ATOM   1431  CG2 ILE A 178     -11.801  34.129  -3.003  1.00 27.29           C  
ATOM   1432  CD1 ILE A 178     -14.189  36.050  -3.823  1.00 36.89           C  
ATOM   1433  N   ALA A 179      -9.014  36.299  -3.373  1.00 30.71           N  
ATOM   1434  CA  ALA A 179      -7.692  36.087  -2.793  1.00 30.44           C  
ATOM   1435  C   ALA A 179      -7.213  37.213  -1.886  1.00 28.64           C  
ATOM   1436  O   ALA A 179      -6.568  36.955  -0.878  1.00 28.74           O  
ATOM   1437  CB  ALA A 179      -6.681  35.872  -3.902  1.00 30.37           C  
ATOM   1438  N   GLU A 180      -7.578  38.447  -2.191  1.00 26.88           N  
ATOM   1439  CA  GLU A 180      -7.197  39.564  -1.336  1.00 28.81           C  
ATOM   1440  C   GLU A 180      -7.981  39.559   0.005  1.00 31.33           C  
ATOM   1441  O   GLU A 180      -7.408  39.883   1.055  1.00 30.08           O  
ATOM   1442  CB  GLU A 180      -7.344  40.866  -2.097  1.00 28.04           C  
ATOM   1443  CG  GLU A 180      -6.684  40.789  -3.494  1.00 32.67           C  
ATOM   1444  CD  GLU A 180      -5.162  40.636  -3.478  1.00 33.41           C  
ATOM   1445  OE1 GLU A 180      -4.545  40.822  -2.395  1.00 33.54           O  
ATOM   1446  OE2 GLU A 180      -4.585  40.321  -4.554  1.00 27.90           O  
ATOM   1447  N   ASP A 181      -9.272  39.207  -0.020  1.00 30.51           N  
ATOM   1448  CA  ASP A 181     -10.014  39.048   1.237  1.00 29.87           C  
ATOM   1449  C   ASP A 181      -9.429  37.922   2.090  1.00 30.61           C  
ATOM   1450  O   ASP A 181      -9.213  38.094   3.282  1.00 32.81           O  
ATOM   1451  CB  ASP A 181     -11.510  38.769   1.006  1.00 35.91           C  
ATOM   1452  CG  ASP A 181     -12.372  38.909   2.314  1.00 46.11           C  
ATOM   1453  OD1 ASP A 181     -11.914  39.488   3.338  1.00 36.86           O  
ATOM   1454  OD2 ASP A 181     -13.529  38.425   2.314  1.00 52.81           O  
ATOM   1455  N   LEU A 182      -9.164  36.772   1.488  1.00 29.61           N  
ATOM   1456  CA  LEU A 182      -8.552  35.665   2.230  1.00 28.20           C  
ATOM   1457  C   LEU A 182      -7.160  36.000   2.819  1.00 25.82           C  
ATOM   1458  O   LEU A 182      -6.803  35.563   3.915  1.00 26.05           O  
ATOM   1459  CB  LEU A 182      -8.474  34.430   1.333  1.00 27.57           C  
ATOM   1460  CG  LEU A 182      -9.641  33.459   1.494  1.00 24.71           C  
ATOM   1461  CD1 LEU A 182     -10.950  34.156   1.438  1.00 23.09           C  
ATOM   1462  CD2 LEU A 182      -9.567  32.487   0.384  1.00 30.22           C  
ATOM   1463  N   ILE A 183      -6.382  36.786   2.096  1.00 25.30           N  
ATOM   1464  CA  ILE A 183      -5.100  37.244   2.600  1.00 24.79           C  
ATOM   1465  C   ILE A 183      -5.286  38.207   3.772  1.00 28.47           C  
ATOM   1466  O   ILE A 183      -4.526  38.181   4.741  1.00 31.77           O  
ATOM   1467  CB  ILE A 183      -4.311  37.947   1.482  1.00 26.00           C  
ATOM   1468  CG1 ILE A 183      -3.883  36.946   0.410  1.00 30.18           C  
ATOM   1469  CG2 ILE A 183      -3.104  38.666   2.023  1.00 29.21           C  
ATOM   1470  CD1 ILE A 183      -3.200  37.582  -0.770  1.00 27.84           C  
ATOM   1471  N   LYS A 184      -6.303  39.055   3.701  1.00 28.00           N  
ATOM   1472  CA  LYS A 184      -6.573  39.966   4.806  1.00 28.58           C  
ATOM   1473  C   LYS A 184      -7.129  39.246   6.045  1.00 27.93           C  
ATOM   1474  O   LYS A 184      -6.878  39.653   7.174  1.00 25.68           O  
ATOM   1475  CB  LYS A 184      -7.521  41.066   4.353  1.00 30.92           C  
ATOM   1476  CG  LYS A 184      -6.899  41.972   3.302  1.00 38.86           C  
ATOM   1477  CD  LYS A 184      -5.488  42.439   3.675  1.00 42.22           C  
ATOM   1478  CE  LYS A 184      -5.514  43.760   4.429  1.00 46.36           C  
ATOM   1479  NZ  LYS A 184      -4.177  44.119   4.961  1.00 44.85           N  
ATOM   1480  N   LYS A 185      -7.887  38.181   5.828  1.00 26.79           N  
ATOM   1481  CA  LYS A 185      -8.373  37.369   6.920  1.00 26.88           C  
ATOM   1482  C   LYS A 185      -7.202  36.735   7.638  1.00 26.00           C  
ATOM   1483  O   LYS A 185      -7.099  36.792   8.866  1.00 27.43           O  
ATOM   1484  CB  LYS A 185      -9.314  36.293   6.411  1.00 27.64           C  
ATOM   1485  CG  LYS A 185     -10.595  36.831   5.830  1.00 30.53           C  
ATOM   1486  CD  LYS A 185     -11.635  35.745   5.722  1.00 32.17           C  
ATOM   1487  CE  LYS A 185     -11.204  34.649   4.802  1.00 31.90           C  
ATOM   1488  NZ  LYS A 185     -12.218  33.562   4.687  1.00 32.78           N  
ATOM   1489  N   ALA A 186      -6.308  36.136   6.869  1.00 25.83           N  
ATOM   1490  CA  ALA A 186      -5.113  35.554   7.454  1.00 25.51           C  
ATOM   1491  C   ALA A 186      -4.250  36.577   8.194  1.00 24.11           C  
ATOM   1492  O   ALA A 186      -3.719  36.279   9.254  1.00 24.28           O  
ATOM   1493  CB  ALA A 186      -4.288  34.855   6.376  1.00 28.74           C  
ATOM   1494  N   GLU A 187      -4.115  37.780   7.659  1.00 22.46           N  
ATOM   1495  CA  GLU A 187      -3.375  38.814   8.374  1.00 25.94           C  
ATOM   1496  C   GLU A 187      -4.049  39.316   9.685  1.00 25.12           C  
ATOM   1497  O   GLU A 187      -3.370  39.769  10.610  1.00 24.58           O  
ATOM   1498  CB  GLU A 187      -3.066  39.972   7.432  1.00 26.76           C  
ATOM   1499  CG  GLU A 187      -1.752  39.766   6.724  1.00 31.62           C  
ATOM   1500  CD  GLU A 187      -1.634  40.557   5.437  1.00 45.47           C  
ATOM   1501  OE1 GLU A 187      -2.547  41.358   5.155  1.00 50.36           O  
ATOM   1502  OE2 GLU A 187      -0.636  40.377   4.700  1.00 43.78           O  
ATOM   1503  N   GLU A 188      -5.374  39.258   9.746  1.00 24.07           N  
ATOM   1504  CA  GLU A 188      -6.102  39.517  10.984  1.00 23.93           C  
ATOM   1505  C   GLU A 188      -5.863  38.409  12.033  1.00 26.31           C  
ATOM   1506  O   GLU A 188      -5.774  38.682  13.227  1.00 28.25           O  
ATOM   1507  CB  GLU A 188      -7.580  39.614  10.647  1.00 25.58           C  
ATOM   1508  CG  GLU A 188      -7.923  40.854   9.879  1.00 28.41           C  
ATOM   1509  CD  GLU A 188      -9.379  40.885   9.454  1.00 37.49           C  
ATOM   1510  OE1 GLU A 188     -10.128  39.958   9.835  1.00 35.81           O  
ATOM   1511  OE2 GLU A 188      -9.761  41.803   8.692  1.00 39.17           O  
ATOM   1512  N   ASN A 189      -5.760  37.163  11.586  1.00 23.57           N  
ATOM   1513  CA  ASN A 189      -5.346  36.075  12.463  1.00 21.40           C  
ATOM   1514  C   ASN A 189      -3.919  36.123  12.965  1.00 23.54           C  
ATOM   1515  O   ASN A 189      -3.651  35.803  14.099  1.00 26.89           O  
ATOM   1516  CB  ASN A 189      -5.516  34.730  11.795  1.00 24.65           C  
ATOM   1517  CG  ASN A 189      -6.912  34.271  11.766  1.00 24.25           C  
ATOM   1518  OD1 ASN A 189      -7.301  33.476  12.615  1.00 24.42           O  
ATOM   1519  ND2 ASN A 189      -7.688  34.737  10.797  1.00 23.35           N  
ATOM   1520  N   ILE A 190      -2.983  36.479  12.110  1.00 25.92           N  
ATOM   1521  CA  ILE A 190      -1.615  36.614  12.573  1.00 27.15           C  
ATOM   1522  C   ILE A 190      -1.539  37.733  13.548  1.00 27.05           C  
ATOM   1523  O   ILE A 190      -0.905  37.611  14.604  1.00 30.33           O  
ATOM   1524  CB  ILE A 190      -0.663  36.891  11.406  1.00 26.49           C  
ATOM   1525  CG1 ILE A 190      -0.117  35.582  10.882  1.00 26.99           C  
ATOM   1526  CG2 ILE A 190       0.515  37.699  11.848  1.00 30.60           C  
ATOM   1527  CD1 ILE A 190       0.711  35.755   9.700  1.00 30.70           C  
ATOM   1528  N   LYS A 191      -2.239  38.806  13.205  1.00 27.61           N  
ATOM   1529  CA  LYS A 191      -2.326  39.951  14.076  1.00 29.58           C  
ATOM   1530  C   LYS A 191      -3.415  39.791  15.117  1.00 31.12           C  
ATOM   1531  O   LYS A 191      -3.891  40.786  15.620  1.00 39.94           O  
ATOM   1532  CB  LYS A 191      -2.575  41.232  13.269  1.00 31.83           C  
ATOM   1533  CG  LYS A 191      -1.317  41.892  12.681  1.00 38.74           C  
ATOM   1534  CD  LYS A 191      -0.900  41.314  11.319  1.00 34.69           C  
ATOM   1535  CE  LYS A 191       0.342  42.019  10.782  1.00 37.42           C  
ATOM   1536  NZ  LYS A 191       0.114  43.444  10.358  1.00 35.56           N  
ATOM   1537  N   GLU A 192      -3.828  38.570  15.439  1.00 29.16           N  
ATOM   1538  CA  GLU A 192      -4.579  38.332  16.673  1.00 30.76           C  
ATOM   1539  C   GLU A 192      -3.876  37.350  17.602  1.00 30.43           C  
ATOM   1540  O   GLU A 192      -3.943  37.454  18.824  1.00 29.29           O  
ATOM   1541  CB  GLU A 192      -5.988  37.833  16.373  1.00 29.78           C  
ATOM   1542  CG  GLU A 192      -6.771  37.590  17.645  1.00 35.75           C  
ATOM   1543  CD  GLU A 192      -7.430  38.860  18.187  1.00 47.67           C  
ATOM   1544  OE1 GLU A 192      -7.380  39.913  17.512  1.00 46.37           O  
ATOM   1545  OE2 GLU A 192      -7.969  38.814  19.316  1.00 53.84           O  
ATOM   1546  N   ALA A 193      -3.221  36.376  16.992  1.00 27.77           N  
ATOM   1547  CA  ALA A 193      -2.372  35.447  17.699  1.00 26.03           C  
ATOM   1548  C   ALA A 193      -1.191  36.179  18.329  1.00 27.29           C  
ATOM   1549  O   ALA A 193      -0.679  35.788  19.381  1.00 25.12           O  
ATOM   1550  CB  ALA A 193      -1.896  34.381  16.760  1.00 26.46           C  
ATOM   1551  N   LYS A 194      -0.736  37.225  17.656  1.00 26.65           N  
ATOM   1552  CA  LYS A 194       0.290  38.066  18.237  1.00 27.37           C  
ATOM   1553  C   LYS A 194      -0.190  38.669  19.554  1.00 27.94           C  
ATOM   1554  O   LYS A 194       0.490  38.603  20.573  1.00 33.17           O  
ATOM   1555  CB  LYS A 194       0.656  39.163  17.230  1.00 31.42           C  
ATOM   1556  CG  LYS A 194       1.677  40.172  17.686  1.00 36.46           C  
ATOM   1557  CD  LYS A 194       1.521  41.446  16.884  1.00 37.58           C  
ATOM   1558  CE  LYS A 194       2.233  42.606  17.563  1.00 47.52           C  
ATOM   1559  NZ  LYS A 194       1.729  43.929  17.084  1.00 45.02           N  
ATOM   1560  N   LYS A 195      -1.408  39.180  19.526  1.00 26.45           N  
ATOM   1561  CA  LYS A 195      -2.135  39.655  20.682  1.00 26.66           C  
ATOM   1562  C   LYS A 195      -2.220  38.623  21.830  1.00 28.41           C  
ATOM   1563  O   LYS A 195      -1.956  38.918  22.995  1.00 28.76           O  
ATOM   1564  CB  LYS A 195      -3.542  40.059  20.199  1.00 32.57           C  
ATOM   1565  CG  LYS A 195      -4.267  41.131  20.971  1.00 33.56           C  
ATOM   1566  CD  LYS A 195      -5.761  40.849  21.057  1.00 37.19           C  
ATOM   1567  CE  LYS A 195      -6.061  39.750  22.076  1.00 44.22           C  
ATOM   1568  NZ  LYS A 195      -7.526  39.557  22.361  1.00 53.60           N  
ATOM   1569  N   ILE A 196      -2.579  37.397  21.500  1.00 27.24           N  
ATOM   1570  CA  ILE A 196      -2.610  36.376  22.519  1.00 22.61           C  
ATOM   1571  C   ILE A 196      -1.251  36.083  23.104  1.00 24.89           C  
ATOM   1572  O   ILE A 196      -1.132  35.876  24.291  1.00 29.42           O  
ATOM   1573  CB  ILE A 196      -3.226  35.115  21.955  1.00 22.16           C  
ATOM   1574  CG1 ILE A 196      -4.689  35.429  21.628  1.00 24.51           C  
ATOM   1575  CG2 ILE A 196      -3.196  34.019  22.956  1.00 22.71           C  
ATOM   1576  CD1 ILE A 196      -5.407  34.399  20.816  1.00 24.35           C  
ATOM   1577  N   ALA A 197      -0.200  36.220  22.324  1.00 24.64           N  
ATOM   1578  CA  ALA A 197       1.110  35.909  22.846  1.00 22.31           C  
ATOM   1579  C   ALA A 197       1.589  36.972  23.812  1.00 25.46           C  
ATOM   1580  O   ALA A 197       2.182  36.676  24.863  1.00 21.47           O  
ATOM   1581  CB  ALA A 197       2.091  35.759  21.704  1.00 25.42           C  
ATOM   1582  N   GLU A 198       1.320  38.223  23.463  1.00 26.73           N  
ATOM   1583  CA  GLU A 198       1.723  39.309  24.347  1.00 28.19           C  
ATOM   1584  C   GLU A 198       0.879  39.301  25.648  1.00 27.93           C  
ATOM   1585  O   GLU A 198       1.364  39.655  26.729  1.00 29.05           O  
ATOM   1586  CB  GLU A 198       1.622  40.647  23.635  1.00 28.81           C  
ATOM   1587  CG  GLU A 198       1.949  40.603  22.140  1.00 30.69           C  
ATOM   1588  CD  GLU A 198       3.422  40.620  21.761  1.00 40.45           C  
ATOM   1589  OE1 GLU A 198       4.281  40.894  22.640  1.00 46.86           O  
ATOM   1590  OE2 GLU A 198       3.709  40.427  20.548  1.00 31.74           O  
ATOM   1591  N   GLN A 199      -0.386  38.904  25.538  1.00 26.44           N  
ATOM   1592  CA  GLN A 199      -1.240  38.771  26.711  1.00 27.51           C  
ATOM   1593  C   GLN A 199      -0.736  37.663  27.672  1.00 29.85           C  
ATOM   1594  O   GLN A 199      -0.814  37.780  28.909  1.00 29.38           O  
ATOM   1595  CB  GLN A 199      -2.675  38.481  26.296  1.00 28.89           C  
ATOM   1596  CG  GLN A 199      -3.699  38.866  27.368  1.00 36.97           C  
ATOM   1597  CD  GLN A 199      -3.706  40.376  27.664  1.00 38.31           C  
ATOM   1598  OE1 GLN A 199      -3.463  41.197  26.770  1.00 34.71           O  
ATOM   1599  NE2 GLN A 199      -3.968  40.738  28.922  1.00 25.73           N  
ATOM   1600  N   LEU A 200      -0.197  36.597  27.087  1.00 27.08           N  
ATOM   1601  CA  LEU A 200       0.326  35.485  27.854  1.00 23.06           C  
ATOM   1602  C   LEU A 200       1.712  35.739  28.423  1.00 24.69           C  
ATOM   1603  O   LEU A 200       2.146  35.058  29.338  1.00 26.18           O  
ATOM   1604  CB  LEU A 200       0.381  34.249  26.986  1.00 21.86           C  
ATOM   1605  CG  LEU A 200      -1.005  33.766  26.646  1.00 19.84           C  
ATOM   1606  CD1 LEU A 200      -0.916  32.441  25.979  1.00 20.13           C  
ATOM   1607  CD2 LEU A 200      -1.836  33.702  27.892  1.00 24.64           C  
ATOM   1608  N   VAL A 201       2.411  36.717  27.878  1.00 26.34           N  
ATOM   1609  CA  VAL A 201       3.674  37.138  28.467  1.00 25.02           C  
ATOM   1610  C   VAL A 201       3.379  38.063  29.654  1.00 27.26           C  
ATOM   1611  O   VAL A 201       4.049  38.005  30.690  1.00 29.40           O  
ATOM   1612  CB  VAL A 201       4.575  37.836  27.437  1.00 26.27           C  
ATOM   1613  CG1 VAL A 201       5.781  38.400  28.106  1.00 29.68           C  
ATOM   1614  CG2 VAL A 201       5.012  36.859  26.359  1.00 24.69           C  
ATOM   1615  N   LYS A 202       2.358  38.901  29.513  1.00 29.61           N  
ATOM   1616  CA  LYS A 202       1.865  39.706  30.645  1.00 29.07           C  
ATOM   1617  C   LYS A 202       1.460  38.787  31.834  1.00 29.59           C  
ATOM   1618  O   LYS A 202       1.961  38.936  32.950  1.00 31.44           O  
ATOM   1619  CB  LYS A 202       0.707  40.604  30.209  1.00 30.07           C  
ATOM   1620  CG  LYS A 202      -0.113  41.176  31.365  1.00 38.37           C  
ATOM   1621  CD  LYS A 202      -1.573  41.377  30.972  1.00 40.38           C  
ATOM   1622  CE  LYS A 202      -2.471  41.696  32.167  1.00 38.18           C  
ATOM   1623  NZ  LYS A 202      -2.294  43.093  32.691  1.00 31.11           N  
ATOM   1624  N   ARG A 203       0.579  37.819  31.596  1.00 30.75           N  
ATOM   1625  CA  ARG A 203       0.134  36.923  32.666  1.00 29.61           C  
ATOM   1626  C   ARG A 203       1.236  36.151  33.358  1.00 26.57           C  
ATOM   1627  O   ARG A 203       0.949  35.414  34.269  1.00 29.84           O  
ATOM   1628  CB  ARG A 203      -0.903  35.922  32.152  1.00 31.13           C  
ATOM   1629  CG  ARG A 203      -2.239  36.526  31.728  1.00 34.61           C  
ATOM   1630  CD  ARG A 203      -2.836  37.255  32.940  1.00 42.16           C  
ATOM   1631  NE  ARG A 203      -4.177  37.797  32.721  1.00 40.81           N  
ATOM   1632  CZ  ARG A 203      -4.815  38.558  33.602  1.00 41.06           C  
ATOM   1633  NH1 ARG A 203      -4.239  38.844  34.762  1.00 39.99           N  
ATOM   1634  NH2 ARG A 203      -6.034  39.012  33.339  1.00 43.34           N  
ATOM   1635  N   ALA A 204       2.453  36.188  32.847  1.00 23.61           N  
ATOM   1636  CA  ALA A 204       3.522  35.393  33.422  1.00 22.00           C  
ATOM   1637  C   ALA A 204       4.521  36.294  34.106  1.00 24.56           C  
ATOM   1638  O   ALA A 204       5.191  35.908  35.061  1.00 22.69           O  
ATOM   1639  CB  ALA A 204       4.197  34.580  32.373  1.00 24.93           C  
ATOM   1640  N   LYS A 205       4.605  37.522  33.615  1.00 25.73           N  
ATOM   1641  CA  LYS A 205       5.355  38.543  34.321  1.00 22.18           C  
ATOM   1642  C   LYS A 205       4.681  38.904  35.650  1.00 23.56           C  
ATOM   1643  O   LYS A 205       5.331  39.310  36.622  1.00 26.89           O  
ATOM   1644  CB  LYS A 205       5.530  39.768  33.429  1.00 23.12           C  
ATOM   1645  CG  LYS A 205       6.736  39.698  32.529  1.00 24.50           C  
ATOM   1646  CD  LYS A 205       6.483  40.363  31.194  1.00 31.06           C  
ATOM   1647  CE  LYS A 205       7.769  41.013  30.632  1.00 38.85           C  
ATOM   1648  NZ  LYS A 205       7.721  41.479  29.203  1.00 26.06           N  
ATOM   1649  N   GLN A 206       3.367  38.768  35.686  1.00 24.56           N  
ATOM   1650  CA  GLN A 206       2.642  38.892  36.943  1.00 27.27           C  
ATOM   1651  C   GLN A 206       2.985  37.801  37.971  1.00 25.25           C  
ATOM   1652  O   GLN A 206       2.976  38.028  39.182  1.00 23.02           O  
ATOM   1653  CB  GLN A 206       1.162  38.896  36.652  1.00 31.31           C  
ATOM   1654  CG  GLN A 206       0.733  40.148  35.969  1.00 31.88           C  
ATOM   1655  CD  GLN A 206      -0.696  40.056  35.555  1.00 38.91           C  
ATOM   1656  OE1 GLN A 206      -1.390  39.099  35.895  1.00 38.42           O  
ATOM   1657  NE2 GLN A 206      -1.170  41.071  34.864  1.00 41.46           N  
ATOM   1658  N   LEU A 207       3.252  36.606  37.471  1.00 22.51           N  
ATOM   1659  CA  LEU A 207       3.612  35.494  38.308  1.00 19.98           C  
ATOM   1660  C   LEU A 207       5.058  35.563  38.753  1.00 21.18           C  
ATOM   1661  O   LEU A 207       5.387  35.116  39.831  1.00 24.86           O  
ATOM   1662  CB  LEU A 207       3.350  34.208  37.561  1.00 21.32           C  
ATOM   1663  CG  LEU A 207       1.856  34.032  37.444  1.00 19.88           C  
ATOM   1664  CD1 LEU A 207       1.519  32.841  36.640  1.00 20.76           C  
ATOM   1665  CD2 LEU A 207       1.374  33.849  38.850  1.00 25.50           C  
ATOM   1666  N   ILE A 208       5.935  36.105  37.926  1.00 22.53           N  
ATOM   1667  CA  ILE A 208       7.309  36.326  38.361  1.00 22.66           C  
ATOM   1668  C   ILE A 208       7.321  37.420  39.435  1.00 20.70           C  
ATOM   1669  O   ILE A 208       8.069  37.339  40.422  1.00 18.86           O  
ATOM   1670  CB  ILE A 208       8.272  36.700  37.168  1.00 27.69           C  
ATOM   1671  CG1 ILE A 208       9.023  35.481  36.584  1.00 23.73           C  
ATOM   1672  CG2 ILE A 208       9.259  37.789  37.561  1.00 27.88           C  
ATOM   1673  CD1 ILE A 208       8.199  34.556  35.732  1.00 19.82           C  
ATOM   1674  N   GLU A 209       6.474  38.438  39.258  1.00 23.44           N  
ATOM   1675  CA  GLU A 209       6.382  39.516  40.267  1.00 25.91           C  
ATOM   1676  C   GLU A 209       5.579  39.151  41.529  1.00 24.15           C  
ATOM   1677  O   GLU A 209       5.645  39.859  42.508  1.00 28.86           O  
ATOM   1678  CB  GLU A 209       5.781  40.779  39.649  1.00 24.81           C  
ATOM   1679  CG  GLU A 209       6.681  41.425  38.595  1.00 29.56           C  
ATOM   1680  CD  GLU A 209       7.578  42.544  39.101  1.00 36.05           C  
ATOM   1681  OE1 GLU A 209       7.232  43.208  40.113  1.00 41.05           O  
ATOM   1682  OE2 GLU A 209       8.634  42.770  38.461  1.00 32.20           O  
ATOM   1683  N   LYS A 210       4.831  38.054  41.504  1.00 23.75           N  
ATOM   1684  CA  LYS A 210       4.205  37.493  42.695  1.00 22.20           C  
ATOM   1685  C   LYS A 210       5.166  36.607  43.462  1.00 24.47           C  
ATOM   1686  O   LYS A 210       5.232  36.655  44.688  1.00 25.65           O  
ATOM   1687  CB  LYS A 210       2.978  36.684  42.315  1.00 25.74           C  
ATOM   1688  CG  LYS A 210       2.536  35.692  43.366  1.00 28.93           C  
ATOM   1689  CD  LYS A 210       1.454  36.287  44.261  1.00 30.12           C  
ATOM   1690  CE  LYS A 210       1.745  36.045  45.751  1.00 27.88           C  
ATOM   1691  NZ  LYS A 210       2.679  37.059  46.302  1.00 27.58           N  
ATOM   1692  N   ALA A 211       5.921  35.794  42.732  1.00 23.71           N  
ATOM   1693  CA  ALA A 211       6.971  35.008  43.359  1.00 24.27           C  
ATOM   1694  C   ALA A 211       8.035  35.865  44.069  1.00 24.22           C  
ATOM   1695  O   ALA A 211       8.447  35.546  45.182  1.00 25.50           O  
ATOM   1696  CB  ALA A 211       7.622  34.123  42.328  1.00 21.80           C  
ATOM   1697  N   LYS A 212       8.454  36.961  43.445  1.00 24.69           N  
ATOM   1698  CA  LYS A 212       9.398  37.899  44.073  1.00 23.94           C  
ATOM   1699  C   LYS A 212       8.885  38.422  45.426  1.00 26.90           C  
ATOM   1700  O   LYS A 212       9.645  38.693  46.362  1.00 26.93           O  
ATOM   1701  CB  LYS A 212       9.689  39.056  43.097  1.00 25.72           C  
ATOM   1702  CG  LYS A 212      10.569  40.197  43.604  1.00 30.32           C  
ATOM   1703  CD  LYS A 212      10.211  41.531  42.922  1.00 30.26           C  
ATOM   1704  CE  LYS A 212      10.449  42.724  43.866  1.00 29.09           C  
ATOM   1705  NZ  LYS A 212      10.639  44.029  43.187  1.00 25.84           N  
ATOM   1706  N   GLN A 213       7.579  38.606  45.482  1.00 25.71           N  
ATOM   1707  CA  GLN A 213       6.878  39.120  46.632  1.00 24.44           C  
ATOM   1708  C   GLN A 213       6.731  38.073  47.785  1.00 26.13           C  
ATOM   1709  O   GLN A 213       6.928  38.373  48.959  1.00 27.10           O  
ATOM   1710  CB  GLN A 213       5.534  39.619  46.127  1.00 24.92           C  
ATOM   1711  CG  GLN A 213       4.971  40.800  46.831  1.00 31.19           C  
ATOM   1712  CD  GLN A 213       3.493  40.662  46.997  1.00 31.30           C  
ATOM   1713  OE1 GLN A 213       2.880  39.790  46.387  1.00 29.27           O  
ATOM   1714  NE2 GLN A 213       2.898  41.538  47.790  1.00 35.62           N  
ATOM   1715  N   VAL A 214       6.368  36.846  47.447  1.00 22.80           N  
ATOM   1716  CA  VAL A 214       6.371  35.799  48.435  1.00 20.06           C  
ATOM   1717  C   VAL A 214       7.761  35.675  49.003  1.00 25.78           C  
ATOM   1718  O   VAL A 214       7.929  35.554  50.208  1.00 30.13           O  
ATOM   1719  CB  VAL A 214       5.929  34.436  47.842  1.00 24.07           C  
ATOM   1720  CG1 VAL A 214       5.982  33.346  48.865  1.00 24.56           C  
ATOM   1721  CG2 VAL A 214       4.558  34.529  47.256  1.00 25.76           C  
ATOM   1722  N   ALA A 215       8.773  35.734  48.146  1.00 25.22           N  
ATOM   1723  CA  ALA A 215      10.136  35.595  48.629  1.00 23.87           C  
ATOM   1724  C   ALA A 215      10.540  36.725  49.578  1.00 25.93           C  
ATOM   1725  O   ALA A 215      11.101  36.473  50.646  1.00 28.62           O  
ATOM   1726  CB  ALA A 215      11.088  35.534  47.462  1.00 25.25           C  
ATOM   1727  N   GLU A 216      10.198  37.960  49.218  1.00 25.03           N  
ATOM   1728  CA  GLU A 216      10.546  39.123  50.030  1.00 25.55           C  
ATOM   1729  C   GLU A 216       9.845  39.123  51.400  1.00 27.67           C  
ATOM   1730  O   GLU A 216      10.447  39.473  52.422  1.00 25.40           O  
ATOM   1731  CB  GLU A 216      10.191  40.420  49.290  1.00 28.84           C  
ATOM   1732  CG  GLU A 216      11.046  40.757  48.039  1.00 37.06           C  
ATOM   1733  CD  GLU A 216      12.334  41.545  48.293  1.00 50.17           C  
ATOM   1734  OE1 GLU A 216      12.363  42.419  49.205  1.00 48.96           O  
ATOM   1735  OE2 GLU A 216      13.304  41.313  47.518  1.00 41.36           O  
ATOM   1736  N   GLU A 217       8.566  38.748  51.403  1.00 27.35           N  
ATOM   1737  CA  GLU A 217       7.768  38.678  52.627  1.00 27.82           C  
ATOM   1738  C   GLU A 217       8.196  37.528  53.565  1.00 27.80           C  
ATOM   1739  O   GLU A 217       8.138  37.649  54.785  1.00 30.23           O  
ATOM   1740  CB  GLU A 217       6.285  38.553  52.277  1.00 30.59           C  
ATOM   1741  CG  GLU A 217       5.607  39.879  51.783  1.00 37.08           C  
ATOM   1742  CD  GLU A 217       5.694  41.083  52.769  1.00 38.62           C  
ATOM   1743  OE1 GLU A 217       5.061  41.048  53.864  1.00 32.52           O  
ATOM   1744  OE2 GLU A 217       6.370  42.086  52.413  1.00 29.67           O  
ATOM   1745  N   LEU A 218       8.639  36.418  52.998  1.00 26.22           N  
ATOM   1746  CA  LEU A 218       9.145  35.319  53.805  1.00 25.09           C  
ATOM   1747  C   LEU A 218      10.505  35.676  54.422  1.00 26.39           C  
ATOM   1748  O   LEU A 218      10.793  35.333  55.569  1.00 30.36           O  
ATOM   1749  CB  LEU A 218       9.255  34.058  52.947  1.00 30.47           C  
ATOM   1750  CG  LEU A 218       7.934  33.476  52.410  1.00 28.63           C  
ATOM   1751  CD1 LEU A 218       8.180  32.215  51.605  1.00 32.85           C  
ATOM   1752  CD2 LEU A 218       6.951  33.211  53.520  1.00 29.06           C  
ATOM   1753  N   ILE A 219      11.343  36.382  53.673  1.00 26.49           N  
ATOM   1754  CA  ILE A 219      12.601  36.868  54.234  1.00 24.27           C  
ATOM   1755  C   ILE A 219      12.347  37.888  55.357  1.00 25.71           C  
ATOM   1756  O   ILE A 219      13.058  37.910  56.358  1.00 29.13           O  
ATOM   1757  CB  ILE A 219      13.489  37.495  53.107  1.00 24.19           C  
ATOM   1758  CG1 ILE A 219      14.047  36.421  52.187  1.00 24.92           C  
ATOM   1759  CG2 ILE A 219      14.698  38.160  53.655  1.00 24.80           C  
ATOM   1760  CD1 ILE A 219      14.714  35.293  52.902  1.00 26.41           C  
ATOM   1761  N   LYS A 220      11.309  38.702  55.200  1.00 25.51           N  
ATOM   1762  CA  LYS A 220      10.853  39.631  56.239  1.00 23.98           C  
ATOM   1763  C   LYS A 220      10.369  38.947  57.541  1.00 26.68           C  
ATOM   1764  O   LYS A 220      10.672  39.384  58.645  1.00 26.06           O  
ATOM   1765  CB  LYS A 220       9.765  40.523  55.665  1.00 24.18           C  
ATOM   1766  CG  LYS A 220       9.103  41.367  56.667  1.00 29.05           C  
ATOM   1767  CD  LYS A 220       7.943  42.103  56.075  1.00 32.94           C  
ATOM   1768  CE  LYS A 220       7.242  42.893  57.165  1.00 36.80           C  
ATOM   1769  NZ  LYS A 220       6.689  41.935  58.173  1.00 33.40           N  
ATOM   1770  N   LYS A 221       9.609  37.875  57.408  1.00 27.77           N  
ATOM   1771  CA  LYS A 221       9.241  37.097  58.572  1.00 26.40           C  
ATOM   1772  C   LYS A 221      10.465  36.530  59.275  1.00 27.49           C  
ATOM   1773  O   LYS A 221      10.535  36.584  60.502  1.00 30.14           O  
ATOM   1774  CB  LYS A 221       8.301  35.995  58.152  1.00 26.76           C  
ATOM   1775  CG  LYS A 221       6.916  36.504  57.780  1.00 30.38           C  
ATOM   1776  CD  LYS A 221       6.297  35.610  56.720  1.00 35.97           C  
ATOM   1777  CE  LYS A 221       4.835  35.327  56.925  1.00 37.84           C  
ATOM   1778  NZ  LYS A 221       4.637  33.971  57.502  1.00 38.59           N  
ATOM   1779  N   ILE A 222      11.406  35.957  58.529  1.00 25.26           N  
ATOM   1780  CA  ILE A 222      12.668  35.500  59.135  1.00 25.78           C  
ATOM   1781  C   ILE A 222      13.456  36.603  59.864  1.00 26.68           C  
ATOM   1782  O   ILE A 222      14.078  36.378  60.905  1.00 24.03           O  
ATOM   1783  CB  ILE A 222      13.588  34.845  58.082  1.00 30.01           C  
ATOM   1784  CG1 ILE A 222      12.955  33.549  57.586  1.00 32.66           C  
ATOM   1785  CG2 ILE A 222      14.958  34.515  58.657  1.00 31.64           C  
ATOM   1786  CD1 ILE A 222      12.886  32.467  58.638  1.00 31.21           C  
ATOM   1787  N   LEU A 223      13.454  37.797  59.302  1.00 26.14           N  
ATOM   1788  CA  LEU A 223      14.093  38.900  59.991  1.00 26.64           C  
ATOM   1789  C   LEU A 223      13.405  39.256  61.305  1.00 28.96           C  
ATOM   1790  O   LEU A 223      14.071  39.457  62.310  1.00 30.09           O  
ATOM   1791  CB  LEU A 223      14.169  40.102  59.059  1.00 25.96           C  
ATOM   1792  CG  LEU A 223      15.446  39.950  58.235  1.00 28.65           C  
ATOM   1793  CD1 LEU A 223      15.246  40.165  56.747  1.00 24.61           C  
ATOM   1794  CD2 LEU A 223      16.505  40.895  58.769  1.00 30.00           C  
ATOM   1795  N   GLN A 224      12.079  39.308  61.299  1.00 28.46           N  
ATOM   1796  CA  GLN A 224      11.331  39.465  62.530  1.00 28.39           C  
ATOM   1797  C   GLN A 224      11.695  38.376  63.546  1.00 30.25           C  
ATOM   1798  O   GLN A 224      11.694  38.624  64.737  1.00 31.89           O  
ATOM   1799  CB  GLN A 224       9.836  39.408  62.271  1.00 29.24           C  
ATOM   1800  CG  GLN A 224       9.258  40.548  61.501  1.00 32.30           C  
ATOM   1801  CD  GLN A 224       7.872  40.196  60.989  1.00 37.08           C  
ATOM   1802  OE1 GLN A 224       7.393  40.750  59.998  1.00 37.93           O  
ATOM   1803  NE2 GLN A 224       7.212  39.268  61.679  1.00 37.48           N  
ATOM   1804  N   LEU A 225      11.989  37.168  63.085  1.00 27.45           N  
ATOM   1805  CA  LEU A 225      12.410  36.122  64.009  1.00 25.01           C  
ATOM   1806  C   LEU A 225      13.785  36.359  64.594  1.00 27.89           C  
ATOM   1807  O   LEU A 225      14.014  36.069  65.761  1.00 32.99           O  
ATOM   1808  CB  LEU A 225      12.435  34.746  63.368  1.00 28.13           C  
ATOM   1809  CG  LEU A 225      11.199  33.859  63.335  1.00 26.93           C  
ATOM   1810  CD1 LEU A 225      11.535  32.620  62.546  1.00 24.25           C  
ATOM   1811  CD2 LEU A 225      10.717  33.518  64.727  1.00 28.79           C  
ATOM   1812  N   ILE A 226      14.729  36.843  63.800  1.00 29.93           N  
ATOM   1813  CA  ILE A 226      16.037  37.114  64.397  1.00 32.04           C  
ATOM   1814  C   ILE A 226      15.951  38.290  65.358  1.00 33.96           C  
ATOM   1815  O   ILE A 226      16.682  38.344  66.336  1.00 36.13           O  
ATOM   1816  CB  ILE A 226      17.152  37.412  63.343  1.00 32.19           C  
ATOM   1817  CG1 ILE A 226      17.019  36.529  62.104  1.00 35.21           C  
ATOM   1818  CG2 ILE A 226      18.518  37.130  63.923  1.00 29.77           C  
ATOM   1819  CD1 ILE A 226      18.136  36.737  61.123  1.00 32.31           C  
ATOM   1820  N   GLU A 227      15.068  39.235  65.072  1.00 32.49           N  
ATOM   1821  CA  GLU A 227      14.851  40.365  65.958  1.00 32.25           C  
ATOM   1822  C   GLU A 227      14.188  39.970  67.287  1.00 33.01           C  
ATOM   1823  O   GLU A 227      14.650  40.368  68.349  1.00 36.05           O  
ATOM   1824  CB  GLU A 227      14.025  41.404  65.217  1.00 33.58           C  
ATOM   1825  CG  GLU A 227      14.773  41.902  63.990  1.00 39.34           C  
ATOM   1826  CD  GLU A 227      13.895  42.670  63.022  1.00 45.54           C  
ATOM   1827  OE1 GLU A 227      12.788  43.090  63.439  1.00 49.85           O  
ATOM   1828  OE2 GLU A 227      14.280  42.794  61.828  1.00 44.09           O  
ATOM   1829  N   LYS A 228      13.142  39.153  67.223  1.00 28.54           N  
ATOM   1830  CA  LYS A 228      12.528  38.575  68.415  1.00 30.56           C  
ATOM   1831  C   LYS A 228      13.620  37.944  69.233  1.00 34.29           C  
ATOM   1832  O   LYS A 228      13.845  38.331  70.360  1.00 35.99           O  
ATOM   1833  CB  LYS A 228      11.457  37.551  68.055  1.00 33.04           C  
ATOM   1834  CG  LYS A 228      10.100  38.178  67.760  1.00 35.88           C  
ATOM   1835  CD  LYS A 228       9.083  37.133  67.321  1.00 36.98           C  
ATOM   1836  CE  LYS A 228       7.861  37.754  66.603  1.00 39.84           C  
ATOM   1837  NZ  LYS A 228       8.188  38.508  65.350  1.00 31.28           N  
ATOM   1838  N   ALA A 229      14.272  36.940  68.663  1.00 37.71           N  
ATOM   1839  CA  ALA A 229      15.393  36.259  69.315  1.00 37.34           C  
ATOM   1840  C   ALA A 229      16.460  37.218  69.864  1.00 35.62           C  
ATOM   1841  O   ALA A 229      17.163  36.901  70.813  1.00 39.51           O  
ATOM   1842  CB  ALA A 229      16.030  35.299  68.357  1.00 37.59           C  
ATOM   1843  N   LYS A 230      16.615  38.370  69.228  1.00 33.90           N  
ATOM   1844  CA  LYS A 230      17.576  39.348  69.685  1.00 38.05           C  
ATOM   1845  C   LYS A 230      17.092  39.984  70.995  1.00 43.06           C  
ATOM   1846  O   LYS A 230      17.802  39.978  72.006  1.00 38.81           O  
ATOM   1847  CB  LYS A 230      17.769  40.399  68.599  1.00 35.42           C  
ATOM   1848  CG  LYS A 230      19.057  41.169  68.641  1.00 38.82           C  
ATOM   1849  CD  LYS A 230      18.823  42.516  67.980  1.00 47.18           C  
ATOM   1850  CE  LYS A 230      19.795  43.570  68.477  1.00 56.05           C  
ATOM   1851  NZ  LYS A 230      21.208  43.198  68.150  1.00 61.67           N  
ATOM   1852  N   GLU A 231      15.870  40.508  70.974  1.00 41.86           N  
ATOM   1853  CA  GLU A 231      15.272  41.100  72.157  1.00 41.38           C  
ATOM   1854  C   GLU A 231      15.190  40.102  73.291  1.00 44.09           C  
ATOM   1855  O   GLU A 231      15.294  40.470  74.444  1.00 45.35           O  
ATOM   1856  CB  GLU A 231      13.895  41.680  71.872  1.00 41.13           C  
ATOM   1857  CG  GLU A 231      13.941  43.023  71.201  1.00 41.09           C  
ATOM   1858  CD  GLU A 231      12.582  43.484  70.739  1.00 47.67           C  
ATOM   1859  OE1 GLU A 231      11.951  42.773  69.930  1.00 50.68           O  
ATOM   1860  OE2 GLU A 231      12.125  44.547  71.211  1.00 47.01           O  
ATOM   1861  N   ILE A 232      14.967  38.842  72.965  1.00 44.94           N  
ATOM   1862  CA  ILE A 232      14.898  37.817  73.986  1.00 43.47           C  
ATOM   1863  C   ILE A 232      16.285  37.588  74.562  1.00 45.89           C  
ATOM   1864  O   ILE A 232      16.455  37.519  75.787  1.00 48.85           O  
ATOM   1865  CB  ILE A 232      14.342  36.509  73.414  1.00 39.03           C  
ATOM   1866  CG1 ILE A 232      12.874  36.694  73.043  1.00 42.95           C  
ATOM   1867  CG2 ILE A 232      14.545  35.359  74.378  1.00 38.18           C  
ATOM   1868  CD1 ILE A 232      12.261  35.505  72.359  1.00 45.97           C  
ATOM   1869  N   ALA A 233      17.295  37.552  73.697  1.00 43.58           N  
ATOM   1870  CA  ALA A 233      18.665  37.442  74.190  1.00 47.13           C  
ATOM   1871  C   ALA A 233      19.024  38.596  75.128  1.00 43.71           C  
ATOM   1872  O   ALA A 233      19.693  38.405  76.131  1.00 45.86           O  
ATOM   1873  CB  ALA A 233      19.652  37.389  73.018  1.00 48.15           C  
ATOM   1874  N   GLU A 234      18.541  39.788  74.821  1.00 44.06           N  
ATOM   1875  CA  GLU A 234      18.728  40.919  75.715  1.00 48.45           C  
ATOM   1876  C   GLU A 234      17.863  40.851  76.987  1.00 46.49           C  
ATOM   1877  O   GLU A 234      18.243  41.376  78.001  1.00 39.33           O  
ATOM   1878  CB  GLU A 234      18.454  42.221  74.968  1.00 44.54           C  
ATOM   1879  CG  GLU A 234      19.367  42.422  73.789  1.00 46.30           C  
ATOM   1880  CD  GLU A 234      18.816  43.441  72.823  1.00 51.04           C  
ATOM   1881  OE1 GLU A 234      18.091  44.348  73.290  1.00 55.36           O  
ATOM   1882  OE2 GLU A 234      19.050  43.316  71.598  1.00 45.86           O  
ATOM   1883  N   LYS A 235      16.706  40.200  76.918  1.00 50.12           N  
ATOM   1884  CA  LYS A 235      15.791  40.079  78.050  1.00 46.55           C  
ATOM   1885  C   LYS A 235      16.367  39.143  79.084  1.00 48.71           C  
ATOM   1886  O   LYS A 235      16.147  39.315  80.280  1.00 52.30           O  
ATOM   1887  CB  LYS A 235      14.426  39.537  77.610  1.00 48.28           C  
ATOM   1888  CG  LYS A 235      13.532  40.512  76.871  1.00 50.09           C  
ATOM   1889  CD  LYS A 235      12.236  39.823  76.449  1.00 53.24           C  
ATOM   1890  CE  LYS A 235      11.467  40.624  75.396  1.00 57.51           C  
ATOM   1891  NZ  LYS A 235      12.069  40.473  74.026  1.00 47.98           N  
ATOM   1892  N   VAL A 236      17.132  38.163  78.623  1.00 49.33           N  
ATOM   1893  CA  VAL A 236      17.831  37.267  79.541  1.00 46.81           C  
ATOM   1894  C   VAL A 236      19.165  37.916  79.902  1.00 48.88           C  
ATOM   1895  O   VAL A 236      19.731  37.662  80.965  1.00 48.57           O  
ATOM   1896  CB  VAL A 236      18.062  35.867  78.932  1.00 45.82           C  
ATOM   1897  CG1 VAL A 236      18.717  34.953  79.934  1.00 53.68           C  
ATOM   1898  CG2 VAL A 236      16.757  35.255  78.478  1.00 47.23           C  
ATOM   1899  N   LEU A 237      19.640  38.802  79.031  1.00 50.21           N  
ATOM   1900  CA  LEU A 237      20.860  39.564  79.293  1.00 53.09           C  
ATOM   1901  C   LEU A 237      20.662  40.554  80.440  1.00 48.57           C  
ATOM   1902  O   LEU A 237      21.548  40.782  81.258  1.00 45.87           O  
ATOM   1903  CB  LEU A 237      21.286  40.320  78.032  1.00 53.28           C  
ATOM   1904  CG  LEU A 237      22.733  40.211  77.558  1.00 57.79           C  
ATOM   1905  CD1 LEU A 237      23.654  40.991  78.490  1.00 57.24           C  
ATOM   1906  CD2 LEU A 237      23.134  38.750  77.485  1.00 52.51           C  
ATOM   1907  N   LYS A 238      19.454  41.087  80.505  1.00 45.83           N  
ATOM   1908  CA  LYS A 238      19.058  42.048  81.492  1.00 42.37           C  
ATOM   1909  C   LYS A 238      19.017  41.339  82.825  1.00 48.50           C  
ATOM   1910  O   LYS A 238      19.690  41.743  83.765  1.00 45.09           O  
ATOM   1911  CB  LYS A 238      17.703  42.639  81.122  1.00 39.23           C  
ATOM   1912  CG  LYS A 238      17.373  43.909  81.834  1.00 46.02           C  
ATOM   1913  CD  LYS A 238      16.129  44.555  81.280  1.00 42.92           C  
ATOM   1914  CE  LYS A 238      14.890  43.977  81.946  1.00 51.21           C  
ATOM   1915  NZ  LYS A 238      14.536  44.723  83.195  1.00 53.89           N  
ATOM   1916  N   GLY A 239      18.257  40.255  82.899  1.00 51.29           N  
ATOM   1917  CA  GLY A 239      18.202  39.472  84.117  1.00 43.78           C  
ATOM   1918  C   GLY A 239      17.416  38.187  83.981  1.00 41.28           C  
ATOM   1919  O   GLY A 239      17.948  37.113  84.245  1.00 35.64           O  
TER    1920      GLY A 239                                                      
ATOM   1921  N   MET B   5      28.722  10.039  72.520  1.00 52.99           N  
ATOM   1922  CA  MET B   5      29.676   8.946  72.333  1.00 51.57           C  
ATOM   1923  C   MET B   5      30.289   8.962  70.937  1.00 41.79           C  
ATOM   1924  O   MET B   5      29.884   9.723  70.087  1.00 36.62           O  
ATOM   1925  CB  MET B   5      29.005   7.591  72.581  1.00 48.82           C  
ATOM   1926  CG  MET B   5      27.750   7.641  73.430  1.00 50.36           C  
ATOM   1927  SD  MET B   5      27.110   5.991  73.786  1.00 68.97           S  
ATOM   1928  CE  MET B   5      28.108   5.505  75.197  1.00 48.86           C  
ATOM   1929  N   LYS B   6      31.280   8.113  70.716  1.00 43.99           N  
ATOM   1930  CA  LYS B   6      31.924   8.037  69.420  1.00 47.62           C  
ATOM   1931  C   LYS B   6      31.320   6.876  68.641  1.00 51.30           C  
ATOM   1932  O   LYS B   6      31.471   6.793  67.418  1.00 49.04           O  
ATOM   1933  CB  LYS B   6      33.437   7.870  69.568  1.00 48.32           C  
ATOM   1934  CG  LYS B   6      34.227   8.025  68.269  1.00 53.64           C  
ATOM   1935  CD  LYS B   6      35.508   7.189  68.272  1.00 56.71           C  
ATOM   1936  CE  LYS B   6      35.203   5.697  68.379  1.00 57.35           C  
ATOM   1937  NZ  LYS B   6      35.004   5.227  69.788  1.00 49.87           N  
ATOM   1938  N   LYS B   7      30.619   5.997  69.360  1.00 45.79           N  
ATOM   1939  CA  LYS B   7      29.943   4.871  68.740  1.00 43.91           C  
ATOM   1940  C   LYS B   7      28.591   5.295  68.184  1.00 44.78           C  
ATOM   1941  O   LYS B   7      28.159   4.801  67.154  1.00 48.49           O  
ATOM   1942  CB  LYS B   7      29.774   3.719  69.727  1.00 36.73           C  
ATOM   1943  CG  LYS B   7      28.719   3.934  70.771  1.00 46.66           C  
ATOM   1944  CD  LYS B   7      27.705   2.786  70.834  1.00 50.00           C  
ATOM   1945  CE  LYS B   7      26.705   2.973  71.992  1.00 49.48           C  
ATOM   1946  NZ  LYS B   7      27.320   2.814  73.361  1.00 55.09           N  
ATOM   1947  N   LEU B   8      27.927   6.219  68.861  1.00 40.91           N  
ATOM   1948  CA  LEU B   8      26.667   6.748  68.385  1.00 41.71           C  
ATOM   1949  C   LEU B   8      26.921   7.629  67.164  1.00 49.56           C  
ATOM   1950  O   LEU B   8      26.077   7.743  66.268  1.00 50.02           O  
ATOM   1951  CB  LEU B   8      25.976   7.548  69.476  1.00 40.99           C  
ATOM   1952  CG  LEU B   8      24.481   7.386  69.731  1.00 50.50           C  
ATOM   1953  CD1 LEU B   8      24.133   5.966  70.140  1.00 48.81           C  
ATOM   1954  CD2 LEU B   8      24.061   8.356  70.820  1.00 54.34           C  
ATOM   1955  N   TYR B   9      28.082   8.271  67.146  1.00 43.70           N  
ATOM   1956  CA  TYR B   9      28.491   9.046  66.009  1.00 40.22           C  
ATOM   1957  C   TYR B   9      28.640   8.083  64.870  1.00 47.17           C  
ATOM   1958  O   TYR B   9      28.319   8.394  63.722  1.00 49.64           O  
ATOM   1959  CB  TYR B   9      29.811   9.757  66.261  1.00 43.38           C  
ATOM   1960  CG  TYR B   9      30.154  10.797  65.213  1.00 51.15           C  
ATOM   1961  CD1 TYR B   9      29.186  11.279  64.339  1.00 47.49           C  
ATOM   1962  CD2 TYR B   9      31.452  11.296  65.089  1.00 52.62           C  
ATOM   1963  CE1 TYR B   9      29.493  12.230  63.387  1.00 47.28           C  
ATOM   1964  CE2 TYR B   9      31.760  12.257  64.129  1.00 49.11           C  
ATOM   1965  CZ  TYR B   9      30.767  12.719  63.289  1.00 46.34           C  
ATOM   1966  OH  TYR B   9      31.044  13.666  62.337  1.00 44.47           O  
ATOM   1967  N   LYS B  10      29.151   6.902  65.188  1.00 46.75           N  
ATOM   1968  CA  LYS B  10      29.288   5.866  64.184  1.00 49.11           C  
ATOM   1969  C   LYS B  10      27.897   5.479  63.671  1.00 45.03           C  
ATOM   1970  O   LYS B  10      27.703   5.247  62.478  1.00 46.79           O  
ATOM   1971  CB  LYS B  10      30.008   4.650  64.764  1.00 49.60           C  
ATOM   1972  CG  LYS B  10      31.421   4.935  65.224  1.00 50.58           C  
ATOM   1973  CD  LYS B  10      32.156   5.878  64.306  1.00 57.93           C  
ATOM   1974  CE  LYS B  10      33.427   6.403  64.971  1.00 64.64           C  
ATOM   1975  NZ  LYS B  10      34.471   5.365  65.199  1.00 60.62           N  
ATOM   1976  N   GLN B  11      26.927   5.457  64.585  1.00 47.24           N  
ATOM   1977  CA  GLN B  11      25.526   5.156  64.271  1.00 49.66           C  
ATOM   1978  C   GLN B  11      24.808   6.288  63.511  1.00 49.96           C  
ATOM   1979  O   GLN B  11      23.724   6.088  62.968  1.00 48.84           O  
ATOM   1980  CB  GLN B  11      24.770   4.843  65.580  1.00 51.96           C  
ATOM   1981  CG  GLN B  11      23.252   4.636  65.455  1.00 59.85           C  
ATOM   1982  CD  GLN B  11      22.478   5.086  66.688  1.00 60.26           C  
ATOM   1983  OE1 GLN B  11      22.615   4.506  67.767  1.00 57.70           O  
ATOM   1984  NE2 GLN B  11      21.655   6.123  66.528  1.00 56.73           N  
ATOM   1985  N   MET B  12      25.443   7.453  63.411  1.00 49.10           N  
ATOM   1986  CA  MET B  12      24.869   8.573  62.675  1.00 43.64           C  
ATOM   1987  C   MET B  12      25.685   8.905  61.432  1.00 45.66           C  
ATOM   1988  O   MET B  12      25.340   9.787  60.663  1.00 49.58           O  
ATOM   1989  CB  MET B  12      24.766   9.800  63.584  1.00 47.06           C  
ATOM   1990  CG  MET B  12      23.994  10.951  62.990  1.00 46.40           C  
ATOM   1991  SD  MET B  12      22.272  10.524  62.788  1.00 62.46           S  
ATOM   1992  CE  MET B  12      21.679  11.827  61.724  1.00 56.66           C  
ATOM   1993  N   VAL B  13      26.766   8.175  61.220  1.00 45.00           N  
ATOM   1994  CA  VAL B  13      27.528   8.308  59.991  1.00 42.33           C  
ATOM   1995  C   VAL B  13      27.121   7.185  59.063  1.00 47.98           C  
ATOM   1996  O   VAL B  13      26.946   7.375  57.834  1.00 48.71           O  
ATOM   1997  CB  VAL B  13      29.042   8.280  60.253  1.00 44.65           C  
ATOM   1998  CG1 VAL B  13      29.814   7.851  59.025  1.00 50.53           C  
ATOM   1999  CG2 VAL B  13      29.507   9.640  60.724  1.00 51.46           C  
ATOM   2000  N   GLN B  14      26.915   6.018  59.668  1.00 45.76           N  
ATOM   2001  CA  GLN B  14      26.452   4.871  58.913  1.00 47.19           C  
ATOM   2002  C   GLN B  14      25.159   5.216  58.194  1.00 47.18           C  
ATOM   2003  O   GLN B  14      25.077   5.063  56.976  1.00 46.18           O  
ATOM   2004  CB  GLN B  14      26.252   3.665  59.825  1.00 49.50           C  
ATOM   2005  CG  GLN B  14      26.629   2.347  59.176  1.00 55.89           C  
ATOM   2006  CD  GLN B  14      26.218   1.144  60.003  1.00 58.65           C  
ATOM   2007  OE1 GLN B  14      25.652   1.286  61.092  1.00 54.62           O  
ATOM   2008  NE2 GLN B  14      26.497  -0.054  59.486  1.00 59.00           N  
ATOM   2009  N   GLU B  15      24.178   5.722  58.941  1.00 46.35           N  
ATOM   2010  CA  GLU B  15      22.840   6.005  58.417  1.00 45.97           C  
ATOM   2011  C   GLU B  15      22.809   7.178  57.444  1.00 42.63           C  
ATOM   2012  O   GLU B  15      21.954   7.242  56.574  1.00 46.30           O  
ATOM   2013  CB  GLU B  15      21.864   6.264  59.568  1.00 48.32           C  
ATOM   2014  CG  GLU B  15      21.289   4.994  60.199  1.00 55.93           C  
ATOM   2015  CD  GLU B  15      20.070   4.416  59.450  1.00 56.63           C  
ATOM   2016  OE1 GLU B  15      19.660   4.983  58.404  1.00 45.58           O  
ATOM   2017  OE2 GLU B  15      19.543   3.367  59.907  1.00 57.95           O  
ATOM   2018  N   LEU B  16      23.761   8.086  57.570  1.00 40.66           N  
ATOM   2019  CA  LEU B  16      23.855   9.218  56.662  1.00 40.77           C  
ATOM   2020  C   LEU B  16      24.316   8.741  55.315  1.00 40.27           C  
ATOM   2021  O   LEU B  16      23.775   9.122  54.281  1.00 36.68           O  
ATOM   2022  CB  LEU B  16      24.822  10.251  57.212  1.00 42.60           C  
ATOM   2023  CG  LEU B  16      24.132  11.472  57.785  1.00 44.68           C  
ATOM   2024  CD1 LEU B  16      23.129  10.996  58.784  1.00 49.64           C  
ATOM   2025  CD2 LEU B  16      25.141  12.316  58.501  1.00 43.71           C  
ATOM   2026  N   GLU B  17      25.303   7.865  55.335  1.00 42.75           N  
ATOM   2027  CA  GLU B  17      25.750   7.246  54.108  1.00 40.08           C  
ATOM   2028  C   GLU B  17      24.690   6.258  53.570  1.00 39.97           C  
ATOM   2029  O   GLU B  17      24.666   5.947  52.388  1.00 38.06           O  
ATOM   2030  CB  GLU B  17      27.077   6.558  54.369  1.00 43.32           C  
ATOM   2031  CG  GLU B  17      28.212   7.548  54.412  1.00 43.34           C  
ATOM   2032  CD  GLU B  17      29.480   7.009  53.839  1.00 49.26           C  
ATOM   2033  OE1 GLU B  17      29.846   5.865  54.192  1.00 48.03           O  
ATOM   2034  OE2 GLU B  17      30.130   7.743  53.060  1.00 54.05           O  
ATOM   2035  N   LYS B  18      23.817   5.752  54.436  1.00 41.42           N  
ATOM   2036  CA  LYS B  18      22.678   4.968  53.963  1.00 41.53           C  
ATOM   2037  C   LYS B  18      21.726   5.826  53.154  1.00 40.06           C  
ATOM   2038  O   LYS B  18      21.349   5.468  52.038  1.00 42.25           O  
ATOM   2039  CB  LYS B  18      21.900   4.363  55.132  1.00 43.13           C  
ATOM   2040  CG  LYS B  18      22.620   3.271  55.879  1.00 52.38           C  
ATOM   2041  CD  LYS B  18      21.715   2.627  56.925  1.00 51.37           C  
ATOM   2042  CE  LYS B  18      22.493   1.666  57.803  1.00 52.17           C  
ATOM   2043  NZ  LYS B  18      21.589   0.888  58.687  1.00 58.84           N  
ATOM   2044  N   ALA B  19      21.395   6.993  53.696  1.00 37.68           N  
ATOM   2045  CA  ALA B  19      20.523   7.933  53.019  1.00 35.93           C  
ATOM   2046  C   ALA B  19      21.113   8.350  51.682  1.00 38.13           C  
ATOM   2047  O   ALA B  19      20.411   8.401  50.666  1.00 39.38           O  
ATOM   2048  CB  ALA B  19      20.288   9.142  53.885  1.00 33.05           C  
ATOM   2049  N   ARG B  20      22.405   8.647  51.683  1.00 37.05           N  
ATOM   2050  CA  ARG B  20      23.084   9.043  50.466  1.00 34.41           C  
ATOM   2051  C   ARG B  20      23.136   7.922  49.423  1.00 41.67           C  
ATOM   2052  O   ARG B  20      22.894   8.156  48.218  1.00 41.64           O  
ATOM   2053  CB  ARG B  20      24.492   9.514  50.804  1.00 34.61           C  
ATOM   2054  CG  ARG B  20      25.319   9.894  49.621  1.00 39.31           C  
ATOM   2055  CD  ARG B  20      26.792   9.921  49.978  1.00 45.41           C  
ATOM   2056  NE  ARG B  20      27.334  11.279  49.995  1.00 50.26           N  
ATOM   2057  CZ  ARG B  20      27.859  11.867  51.065  1.00 48.30           C  
ATOM   2058  NH1 ARG B  20      27.929  11.213  52.220  1.00 46.97           N  
ATOM   2059  NH2 ARG B  20      28.322  13.107  50.970  1.00 47.60           N  
ATOM   2060  N   ASP B  21      23.422   6.701  49.867  1.00 41.26           N  
ATOM   2061  CA  ASP B  21      23.392   5.568  48.949  1.00 39.01           C  
ATOM   2062  C   ASP B  21      22.010   5.348  48.358  1.00 40.58           C  
ATOM   2063  O   ASP B  21      21.905   4.863  47.239  1.00 42.20           O  
ATOM   2064  CB  ASP B  21      23.885   4.290  49.626  1.00 45.83           C  
ATOM   2065  CG  ASP B  21      25.352   3.983  49.292  1.00 57.08           C  
ATOM   2066  OD1 ASP B  21      25.835   4.516  48.268  1.00 54.00           O  
ATOM   2067  OD2 ASP B  21      26.017   3.206  50.030  1.00 60.86           O  
ATOM   2068  N   ARG B  22      20.960   5.742  49.085  1.00 38.12           N  
ATOM   2069  CA  ARG B  22      19.587   5.705  48.557  1.00 35.83           C  
ATOM   2070  C   ARG B  22      19.334   6.789  47.498  1.00 34.19           C  
ATOM   2071  O   ARG B  22      18.719   6.532  46.468  1.00 33.89           O  
ATOM   2072  CB  ARG B  22      18.583   5.862  49.694  1.00 34.40           C  
ATOM   2073  CG  ARG B  22      18.010   4.577  50.245  1.00 40.92           C  
ATOM   2074  CD  ARG B  22      17.208   4.814  51.545  1.00 42.89           C  
ATOM   2075  NE  ARG B  22      17.988   4.458  52.734  1.00 37.46           N  
ATOM   2076  CZ  ARG B  22      17.518   4.425  53.978  1.00 43.51           C  
ATOM   2077  NH1 ARG B  22      16.244   4.698  54.218  1.00 43.60           N  
ATOM   2078  NH2 ARG B  22      18.326   4.103  54.985  1.00 45.26           N  
ATOM   2079  N   MET B  23      19.823   7.998  47.741  1.00 31.76           N  
ATOM   2080  CA  MET B  23      19.611   9.100  46.807  1.00 34.94           C  
ATOM   2081  C   MET B  23      20.340   8.897  45.476  1.00 34.14           C  
ATOM   2082  O   MET B  23      19.846   9.294  44.429  1.00 30.85           O  
ATOM   2083  CB  MET B  23      20.070  10.407  47.457  1.00 37.32           C  
ATOM   2084  CG  MET B  23      18.989  11.172  48.202  1.00 40.27           C  
ATOM   2085  SD  MET B  23      19.593  11.920  49.744  1.00 55.26           S  
ATOM   2086  CE  MET B  23      21.212  12.502  49.264  1.00 34.82           C  
ATOM   2087  N   GLU B  24      21.523   8.300  45.518  1.00 34.97           N  
ATOM   2088  CA  GLU B  24      22.228   7.988  44.279  1.00 34.83           C  
ATOM   2089  C   GLU B  24      21.442   6.934  43.437  1.00 34.74           C  
ATOM   2090  O   GLU B  24      21.427   6.984  42.203  1.00 35.88           O  
ATOM   2091  CB  GLU B  24      23.660   7.530  44.605  1.00 38.57           C  
ATOM   2092  CG  GLU B  24      24.595   7.418  43.422  1.00 45.91           C  
ATOM   2093  CD  GLU B  24      25.938   6.795  43.789  1.00 61.83           C  
ATOM   2094  OE1 GLU B  24      25.955   5.879  44.639  1.00 63.24           O  
ATOM   2095  OE2 GLU B  24      26.977   7.207  43.217  1.00 69.92           O  
ATOM   2096  N   LYS B  25      20.777   5.995  44.102  1.00 32.32           N  
ATOM   2097  CA  LYS B  25      19.894   5.050  43.427  1.00 28.59           C  
ATOM   2098  C   LYS B  25      18.654   5.724  42.838  1.00 32.03           C  
ATOM   2099  O   LYS B  25      18.306   5.451  41.693  1.00 32.09           O  
ATOM   2100  CB  LYS B  25      19.445   3.941  44.360  1.00 30.72           C  
ATOM   2101  CG  LYS B  25      20.532   3.023  44.870  1.00 38.95           C  
ATOM   2102  CD  LYS B  25      19.887   1.937  45.758  1.00 47.37           C  
ATOM   2103  CE  LYS B  25      20.880   0.981  46.411  1.00 42.47           C  
ATOM   2104  NZ  LYS B  25      20.141  -0.159  47.003  1.00 35.15           N  
ATOM   2105  N   LEU B  26      17.995   6.590  43.612  1.00 29.49           N  
ATOM   2106  CA  LEU B  26      16.855   7.365  43.119  1.00 27.90           C  
ATOM   2107  C   LEU B  26      17.232   8.102  41.860  1.00 30.07           C  
ATOM   2108  O   LEU B  26      16.463   8.154  40.892  1.00 30.50           O  
ATOM   2109  CB  LEU B  26      16.358   8.340  44.152  1.00 28.30           C  
ATOM   2110  CG  LEU B  26      15.831   7.600  45.361  1.00 30.16           C  
ATOM   2111  CD1 LEU B  26      15.105   8.538  46.263  1.00 29.11           C  
ATOM   2112  CD2 LEU B  26      14.948   6.474  44.920  1.00 29.99           C  
ATOM   2113  N   TYR B  27      18.396   8.726  41.896  1.00 30.55           N  
ATOM   2114  CA  TYR B  27      18.900   9.394  40.720  1.00 27.44           C  
ATOM   2115  C   TYR B  27      18.987   8.420  39.552  1.00 29.58           C  
ATOM   2116  O   TYR B  27      18.375   8.657  38.504  1.00 29.05           O  
ATOM   2117  CB  TYR B  27      20.251  10.034  40.976  1.00 27.74           C  
ATOM   2118  CG  TYR B  27      20.850  10.629  39.720  1.00 34.14           C  
ATOM   2119  CD1 TYR B  27      20.230  11.711  39.078  1.00 31.47           C  
ATOM   2120  CD2 TYR B  27      22.048  10.153  39.199  1.00 31.18           C  
ATOM   2121  CE1 TYR B  27      20.760  12.266  37.962  1.00 27.82           C  
ATOM   2122  CE2 TYR B  27      22.586  10.713  38.077  1.00 29.33           C  
ATOM   2123  CZ  TYR B  27      21.938  11.766  37.466  1.00 32.67           C  
ATOM   2124  OH  TYR B  27      22.486  12.321  36.339  1.00 39.88           O  
ATOM   2125  N   LYS B  28      19.727   7.325  39.724  1.00 32.39           N  
ATOM   2126  CA  LYS B  28      19.930   6.363  38.626  1.00 29.77           C  
ATOM   2127  C   LYS B  28      18.633   5.714  38.102  1.00 27.47           C  
ATOM   2128  O   LYS B  28      18.567   5.289  36.947  1.00 26.22           O  
ATOM   2129  CB  LYS B  28      20.907   5.265  39.074  1.00 32.93           C  
ATOM   2130  CG  LYS B  28      22.403   5.578  38.832  1.00 37.66           C  
ATOM   2131  CD  LYS B  28      23.287   4.321  39.022  1.00 48.70           C  
ATOM   2132  CE  LYS B  28      24.801   4.561  38.775  1.00 54.73           C  
ATOM   2133  NZ  LYS B  28      25.165   5.157  37.435  1.00 48.60           N  
ATOM   2134  N   GLU B  29      17.595   5.681  38.929  1.00 28.12           N  
ATOM   2135  CA  GLU B  29      16.287   5.228  38.482  1.00 27.87           C  
ATOM   2136  C   GLU B  29      15.651   6.326  37.621  1.00 25.76           C  
ATOM   2137  O   GLU B  29      15.016   6.035  36.601  1.00 25.49           O  
ATOM   2138  CB  GLU B  29      15.374   4.921  39.677  1.00 29.28           C  
ATOM   2139  CG  GLU B  29      15.792   3.775  40.590  1.00 27.98           C  
ATOM   2140  CD  GLU B  29      15.086   3.830  41.986  1.00 39.43           C  
ATOM   2141  OE1 GLU B  29      14.216   4.712  42.225  1.00 37.14           O  
ATOM   2142  OE2 GLU B  29      15.424   3.008  42.870  1.00 38.88           O  
ATOM   2143  N   MET B  30      15.861   7.592  37.983  1.00 24.83           N  
ATOM   2144  CA  MET B  30      15.401   8.646  37.084  1.00 24.41           C  
ATOM   2145  C   MET B  30      16.082   8.657  35.721  1.00 25.12           C  
ATOM   2146  O   MET B  30      15.451   8.900  34.715  1.00 24.33           O  
ATOM   2147  CB  MET B  30      15.595  10.020  37.695  1.00 26.03           C  
ATOM   2148  CG  MET B  30      14.775  11.085  36.962  1.00 28.07           C  
ATOM   2149  SD  MET B  30      13.037  10.607  36.736  1.00 39.32           S  
ATOM   2150  CE  MET B  30      12.820  10.518  34.965  1.00 26.80           C  
ATOM   2151  N   VAL B  31      17.364   8.362  35.689  1.00 23.14           N  
ATOM   2152  CA  VAL B  31      18.095   8.362  34.442  1.00 20.54           C  
ATOM   2153  C   VAL B  31      17.786   7.132  33.583  1.00 21.78           C  
ATOM   2154  O   VAL B  31      17.750   7.233  32.366  1.00 23.90           O  
ATOM   2155  CB  VAL B  31      19.604   8.515  34.727  1.00 26.42           C  
ATOM   2156  CG1 VAL B  31      20.459   8.142  33.540  1.00 27.76           C  
ATOM   2157  CG2 VAL B  31      19.891   9.930  35.168  1.00 26.02           C  
ATOM   2158  N   GLU B  32      17.570   5.972  34.190  1.00 23.73           N  
ATOM   2159  CA  GLU B  32      17.093   4.832  33.413  1.00 23.82           C  
ATOM   2160  C   GLU B  32      15.723   5.141  32.806  1.00 24.23           C  
ATOM   2161  O   GLU B  32      15.507   4.916  31.614  1.00 24.93           O  
ATOM   2162  CB  GLU B  32      16.976   3.589  34.292  1.00 26.41           C  
ATOM   2163  CG  GLU B  32      18.281   2.953  34.659  1.00 27.83           C  
ATOM   2164  CD  GLU B  32      18.127   1.765  35.605  1.00 39.52           C  
ATOM   2165  OE1 GLU B  32      16.967   1.387  35.914  1.00 36.11           O  
ATOM   2166  OE2 GLU B  32      19.175   1.211  36.034  1.00 44.05           O  
ATOM   2167  N   LEU B  33      14.833   5.715  33.613  1.00 21.56           N  
ATOM   2168  CA  LEU B  33      13.558   6.222  33.140  1.00 21.21           C  
ATOM   2169  C   LEU B  33      13.652   7.139  31.932  1.00 21.48           C  
ATOM   2170  O   LEU B  33      12.990   6.931  30.922  1.00 25.40           O  
ATOM   2171  CB  LEU B  33      12.873   7.010  34.247  1.00 24.92           C  
ATOM   2172  CG  LEU B  33      11.597   6.450  34.837  1.00 27.94           C  
ATOM   2173  CD1 LEU B  33      10.858   5.616  33.790  1.00 25.45           C  
ATOM   2174  CD2 LEU B  33      11.930   5.641  36.089  1.00 25.10           C  
ATOM   2175  N   ILE B  34      14.470   8.170  32.050  1.00 19.70           N  
ATOM   2176  CA  ILE B  34      14.667   9.128  30.978  1.00 18.83           C  
ATOM   2177  C   ILE B  34      15.151   8.460  29.695  1.00 21.05           C  
ATOM   2178  O   ILE B  34      14.557   8.665  28.624  1.00 20.81           O  
ATOM   2179  CB  ILE B  34      15.655  10.218  31.388  1.00 19.33           C  
ATOM   2180  CG1 ILE B  34      14.992  11.191  32.356  1.00 20.81           C  
ATOM   2181  CG2 ILE B  34      16.156  10.950  30.181  1.00 20.07           C  
ATOM   2182  CD1 ILE B  34      15.937  12.013  33.150  1.00 20.04           C  
ATOM   2183  N   GLN B  35      16.182   7.623  29.797  1.00 21.69           N  
ATOM   2184  CA  GLN B  35      16.730   6.946  28.611  1.00 19.60           C  
ATOM   2185  C   GLN B  35      15.717   6.036  27.921  1.00 19.55           C  
ATOM   2186  O   GLN B  35      15.721   5.867  26.714  1.00 18.57           O  
ATOM   2187  CB  GLN B  35      17.953   6.134  28.984  1.00 18.30           C  
ATOM   2188  CG  GLN B  35      19.198   6.941  28.969  1.00 19.68           C  
ATOM   2189  CD  GLN B  35      20.368   6.109  28.614  1.00 23.84           C  
ATOM   2190  OE1 GLN B  35      20.396   4.913  28.897  1.00 27.46           O  
ATOM   2191  NE2 GLN B  35      21.345   6.716  27.959  1.00 28.81           N  
ATOM   2192  N   LYS B  36      14.870   5.414  28.712  1.00 20.86           N  
ATOM   2193  CA  LYS B  36      13.799   4.649  28.157  1.00 19.56           C  
ATOM   2194  C   LYS B  36      12.770   5.535  27.442  1.00 18.91           C  
ATOM   2195  O   LYS B  36      12.289   5.185  26.369  1.00 19.61           O  
ATOM   2196  CB  LYS B  36      13.159   3.876  29.287  1.00 17.63           C  
ATOM   2197  CG  LYS B  36      14.114   2.902  29.853  1.00 21.63           C  
ATOM   2198  CD  LYS B  36      13.513   2.125  30.997  1.00 30.13           C  
ATOM   2199  CE  LYS B  36      14.532   1.170  31.617  1.00 28.79           C  
ATOM   2200  NZ  LYS B  36      13.926   0.382  32.706  1.00 30.07           N  
ATOM   2201  N   ALA B  37      12.441   6.692  28.007  1.00 17.61           N  
ATOM   2202  CA  ALA B  37      11.552   7.606  27.291  1.00 18.75           C  
ATOM   2203  C   ALA B  37      12.075   8.021  25.909  1.00 19.64           C  
ATOM   2204  O   ALA B  37      11.358   7.965  24.908  1.00 20.18           O  
ATOM   2205  CB  ALA B  37      11.319   8.806  28.110  1.00 18.88           C  
ATOM   2206  N   ILE B  38      13.357   8.364  25.871  1.00 19.66           N  
ATOM   2207  CA  ILE B  38      14.096   8.712  24.657  1.00 16.26           C  
ATOM   2208  C   ILE B  38      14.148   7.557  23.640  1.00 19.18           C  
ATOM   2209  O   ILE B  38      13.995   7.763  22.420  1.00 20.02           O  
ATOM   2210  CB  ILE B  38      15.520   9.208  25.019  1.00 17.58           C  
ATOM   2211  CG1 ILE B  38      15.441  10.499  25.855  1.00 17.86           C  
ATOM   2212  CG2 ILE B  38      16.380   9.385  23.785  1.00 14.52           C  
ATOM   2213  CD1 ILE B  38      16.781  11.089  26.297  1.00 17.28           C  
ATOM   2214  N   GLU B  39      14.405   6.343  24.112  1.00 20.24           N  
ATOM   2215  CA  GLU B  39      14.386   5.214  23.191  1.00 20.03           C  
ATOM   2216  C   GLU B  39      12.997   5.060  22.550  1.00 18.95           C  
ATOM   2217  O   GLU B  39      12.875   4.816  21.330  1.00 23.02           O  
ATOM   2218  CB  GLU B  39      14.823   3.932  23.930  1.00 19.39           C  
ATOM   2219  CG  GLU B  39      16.356   3.857  24.133  1.00 23.87           C  
ATOM   2220  CD  GLU B  39      16.847   2.795  25.149  1.00 36.08           C  
ATOM   2221  OE1 GLU B  39      16.130   1.799  25.402  1.00 40.09           O  
ATOM   2222  OE2 GLU B  39      17.991   2.939  25.664  1.00 30.25           O  
ATOM   2223  N   LEU B  40      11.961   5.353  23.323  1.00 17.86           N  
ATOM   2224  CA  LEU B  40      10.601   5.394  22.797  1.00 18.91           C  
ATOM   2225  C   LEU B  40      10.368   6.461  21.676  1.00 19.45           C  
ATOM   2226  O   LEU B  40       9.723   6.186  20.658  1.00 17.31           O  
ATOM   2227  CB  LEU B  40       9.646   5.675  23.967  1.00 18.85           C  
ATOM   2228  CG  LEU B  40       8.906   4.623  24.782  1.00 21.19           C  
ATOM   2229  CD1 LEU B  40       9.842   3.631  25.427  1.00 20.62           C  
ATOM   2230  CD2 LEU B  40       8.131   5.313  25.871  1.00 26.06           C  
ATOM   2231  N   MET B  41      10.873   7.679  21.884  1.00 17.15           N  
ATOM   2232  CA  MET B  41      10.775   8.745  20.873  1.00 17.47           C  
ATOM   2233  C   MET B  41      11.446   8.379  19.562  1.00 17.65           C  
ATOM   2234  O   MET B  41      10.924   8.665  18.493  1.00 19.11           O  
ATOM   2235  CB  MET B  41      11.407  10.054  21.363  1.00 20.37           C  
ATOM   2236  CG  MET B  41      10.693  10.818  22.459  1.00 20.40           C  
ATOM   2237  SD  MET B  41      11.792  12.147  23.007  1.00 19.01           S  
ATOM   2238  CE  MET B  41      11.648  12.039  24.787  1.00 19.19           C  
ATOM   2239  N   ARG B  42      12.626   7.784  19.627  1.00 17.14           N  
ATOM   2240  CA  ARG B  42      13.272   7.383  18.379  1.00 19.05           C  
ATOM   2241  C   ARG B  42      12.491   6.264  17.635  1.00 17.98           C  
ATOM   2242  O   ARG B  42      12.386   6.308  16.423  1.00 17.95           O  
ATOM   2243  CB  ARG B  42      14.729   6.933  18.624  1.00 22.68           C  
ATOM   2244  CG  ARG B  42      15.758   8.051  18.762  1.00 22.87           C  
ATOM   2245  CD  ARG B  42      17.202   7.509  18.819  1.00 32.34           C  
ATOM   2246  NE  ARG B  42      17.699   7.068  17.507  1.00 37.46           N  
ATOM   2247  CZ  ARG B  42      18.941   6.648  17.252  1.00 32.31           C  
ATOM   2248  NH1 ARG B  42      19.856   6.594  18.209  1.00 28.60           N  
ATOM   2249  NH2 ARG B  42      19.268   6.286  16.020  1.00 33.11           N  
ATOM   2250  N   LYS B  43      11.951   5.263  18.329  1.00 18.79           N  
ATOM   2251  CA  LYS B  43      11.104   4.299  17.612  1.00 17.12           C  
ATOM   2252  C   LYS B  43       9.833   4.935  17.026  1.00 16.86           C  
ATOM   2253  O   LYS B  43       9.319   4.517  16.002  1.00 19.67           O  
ATOM   2254  CB  LYS B  43      10.703   3.176  18.544  1.00 16.86           C  
ATOM   2255  CG  LYS B  43      11.886   2.378  19.077  1.00 29.14           C  
ATOM   2256  CD  LYS B  43      11.451   1.165  19.927  1.00 36.65           C  
ATOM   2257  CE  LYS B  43      12.616   0.229  20.266  1.00 36.75           C  
ATOM   2258  NZ  LYS B  43      12.144  -1.042  20.900  1.00 34.54           N  
ATOM   2259  N   ILE B  44       9.325   5.957  17.686  1.00 17.94           N  
ATOM   2260  CA  ILE B  44       8.210   6.729  17.169  1.00 17.33           C  
ATOM   2261  C   ILE B  44       8.526   7.490  15.876  1.00 18.71           C  
ATOM   2262  O   ILE B  44       7.770   7.456  14.903  1.00 19.21           O  
ATOM   2263  CB  ILE B  44       7.743   7.702  18.221  1.00 16.15           C  
ATOM   2264  CG1 ILE B  44       6.995   6.933  19.313  1.00 15.71           C  
ATOM   2265  CG2 ILE B  44       6.897   8.768  17.587  1.00 17.43           C  
ATOM   2266  CD1 ILE B  44       6.507   7.775  20.447  1.00 15.31           C  
ATOM   2267  N   PHE B  45       9.660   8.161  15.862  1.00 17.97           N  
ATOM   2268  CA  PHE B  45      10.099   8.837  14.664  1.00 16.00           C  
ATOM   2269  C   PHE B  45      10.333   7.884  13.533  1.00 18.53           C  
ATOM   2270  O   PHE B  45       9.958   8.168  12.421  1.00 20.77           O  
ATOM   2271  CB  PHE B  45      11.368   9.630  14.913  1.00 18.97           C  
ATOM   2272  CG  PHE B  45      11.966  10.213  13.675  1.00 19.34           C  
ATOM   2273  CD1 PHE B  45      11.272  11.165  12.953  1.00 20.95           C  
ATOM   2274  CD2 PHE B  45      13.234   9.865  13.258  1.00 20.54           C  
ATOM   2275  CE1 PHE B  45      11.812  11.733  11.827  1.00 22.16           C  
ATOM   2276  CE2 PHE B  45      13.775  10.437  12.129  1.00 20.27           C  
ATOM   2277  CZ  PHE B  45      13.057  11.372  11.418  1.00 20.49           C  
ATOM   2278  N   GLN B  46      10.972   6.754  13.803  1.00 21.84           N  
ATOM   2279  CA  GLN B  46      11.231   5.782  12.754  1.00 18.81           C  
ATOM   2280  C   GLN B  46       9.914   5.253  12.183  1.00 18.55           C  
ATOM   2281  O   GLN B  46       9.798   5.012  11.001  1.00 18.78           O  
ATOM   2282  CB  GLN B  46      12.072   4.650  13.297  1.00 17.65           C  
ATOM   2283  CG  GLN B  46      13.438   5.129  13.716  1.00 22.75           C  
ATOM   2284  CD  GLN B  46      14.257   5.749  12.614  1.00 31.49           C  
ATOM   2285  OE1 GLN B  46      14.116   5.424  11.426  1.00 36.46           O  
ATOM   2286  NE2 GLN B  46      15.103   6.693  13.000  1.00 31.77           N  
ATOM   2287  N   GLU B  47       8.928   5.073  13.043  1.00 17.92           N  
ATOM   2288  CA  GLU B  47       7.579   4.734  12.630  1.00 17.74           C  
ATOM   2289  C   GLU B  47       6.988   5.785  11.647  1.00 20.05           C  
ATOM   2290  O   GLU B  47       6.488   5.451  10.558  1.00 21.74           O  
ATOM   2291  CB  GLU B  47       6.797   4.567  13.933  1.00 22.46           C  
ATOM   2292  CG  GLU B  47       5.468   3.865  13.947  1.00 32.04           C  
ATOM   2293  CD  GLU B  47       4.332   4.876  14.028  1.00 34.40           C  
ATOM   2294  OE1 GLU B  47       4.533   5.886  14.773  1.00 26.49           O  
ATOM   2295  OE2 GLU B  47       3.276   4.669  13.364  1.00 28.73           O  
ATOM   2296  N   VAL B  48       7.069   7.058  12.008  1.00 19.43           N  
ATOM   2297  CA  VAL B  48       6.672   8.140  11.100  1.00 17.95           C  
ATOM   2298  C   VAL B  48       7.421   8.150   9.752  1.00 19.34           C  
ATOM   2299  O   VAL B  48       6.818   8.294   8.705  1.00 19.75           O  
ATOM   2300  CB  VAL B  48       6.827   9.508  11.769  1.00 18.14           C  
ATOM   2301  CG1 VAL B  48       6.606  10.617  10.785  1.00 17.54           C  
ATOM   2302  CG2 VAL B  48       5.826   9.645  12.893  1.00 22.42           C  
ATOM   2303  N   LYS B  49       8.731   7.946   9.800  1.00 20.51           N  
ATOM   2304  CA  LYS B  49       9.623   7.911   8.635  1.00 18.41           C  
ATOM   2305  C   LYS B  49       9.275   6.767   7.674  1.00 18.78           C  
ATOM   2306  O   LYS B  49       9.204   6.961   6.455  1.00 19.24           O  
ATOM   2307  CB  LYS B  49      11.070   7.783   9.153  1.00 20.00           C  
ATOM   2308  CG  LYS B  49      12.212   8.130   8.223  1.00 21.10           C  
ATOM   2309  CD  LYS B  49      13.317   7.071   8.316  1.00 21.36           C  
ATOM   2310  CE  LYS B  49      14.532   7.306   7.359  1.00 27.10           C  
ATOM   2311  NZ  LYS B  49      14.308   7.199   5.879  1.00 25.04           N  
ATOM   2312  N   GLN B  50       9.063   5.577   8.220  1.00 19.69           N  
ATOM   2313  CA  GLN B  50       8.564   4.450   7.437  1.00 22.58           C  
ATOM   2314  C   GLN B  50       7.248   4.815   6.718  1.00 23.84           C  
ATOM   2315  O   GLN B  50       7.093   4.590   5.506  1.00 21.73           O  
ATOM   2316  CB  GLN B  50       8.316   3.217   8.316  1.00 23.76           C  
ATOM   2317  CG  GLN B  50       9.538   2.468   8.787  1.00 24.84           C  
ATOM   2318  CD  GLN B  50       9.180   1.278   9.667  1.00 25.63           C  
ATOM   2319  OE1 GLN B  50       8.010   0.942   9.813  1.00 26.94           O  
ATOM   2320  NE2 GLN B  50      10.188   0.620  10.230  1.00 24.90           N  
ATOM   2321  N   GLU B  51       6.335   5.449   7.460  1.00 21.57           N  
ATOM   2322  CA  GLU B  51       5.060   5.845   6.886  1.00 19.92           C  
ATOM   2323  C   GLU B  51       5.148   6.865   5.733  1.00 18.39           C  
ATOM   2324  O   GLU B  51       4.459   6.738   4.730  1.00 20.36           O  
ATOM   2325  CB  GLU B  51       4.207   6.448   8.002  1.00 23.12           C  
ATOM   2326  CG  GLU B  51       3.707   5.466   9.055  1.00 24.99           C  
ATOM   2327  CD  GLU B  51       2.645   4.513   8.543  1.00 27.21           C  
ATOM   2328  OE1 GLU B  51       1.994   4.855   7.527  1.00 27.69           O  
ATOM   2329  OE2 GLU B  51       2.420   3.459   9.195  1.00 27.16           O  
ATOM   2330  N   VAL B  52       5.979   7.881   5.895  1.00 17.37           N  
ATOM   2331  CA  VAL B  52       6.238   8.870   4.867  1.00 18.03           C  
ATOM   2332  C   VAL B  52       6.858   8.273   3.592  1.00 22.50           C  
ATOM   2333  O   VAL B  52       6.424   8.576   2.474  1.00 21.53           O  
ATOM   2334  CB  VAL B  52       7.175   9.977   5.391  1.00 19.51           C  
ATOM   2335  CG1 VAL B  52       7.699  10.791   4.241  1.00 24.21           C  
ATOM   2336  CG2 VAL B  52       6.468  10.888   6.372  1.00 18.69           C  
ATOM   2337  N   GLU B  53       7.872   7.419   3.759  1.00 23.74           N  
ATOM   2338  CA  GLU B  53       8.465   6.736   2.612  1.00 23.24           C  
ATOM   2339  C   GLU B  53       7.418   5.903   1.869  1.00 23.55           C  
ATOM   2340  O   GLU B  53       7.346   5.938   0.658  1.00 27.18           O  
ATOM   2341  CB  GLU B  53       9.612   5.821   3.067  1.00 25.62           C  
ATOM   2342  CG  GLU B  53      11.029   6.362   2.900  1.00 30.71           C  
ATOM   2343  CD  GLU B  53      11.678   6.005   1.560  1.00 48.03           C  
ATOM   2344  OE1 GLU B  53      12.293   6.894   0.925  1.00 56.78           O  
ATOM   2345  OE2 GLU B  53      11.622   4.822   1.158  1.00 51.39           O  
ATOM   2346  N   LYS B  54       6.599   5.149   2.579  1.00 21.89           N  
ATOM   2347  CA  LYS B  54       5.599   4.362   1.890  1.00 21.06           C  
ATOM   2348  C   LYS B  54       4.556   5.197   1.157  1.00 21.64           C  
ATOM   2349  O   LYS B  54       4.211   4.885   0.021  1.00 21.20           O  
ATOM   2350  CB  LYS B  54       4.938   3.417   2.883  1.00 20.12           C  
ATOM   2351  CG  LYS B  54       5.880   2.268   3.229  1.00 32.43           C  
ATOM   2352  CD  LYS B  54       5.404   1.364   4.380  1.00 37.44           C  
ATOM   2353  CE  LYS B  54       6.550   0.448   4.825  1.00 32.47           C  
ATOM   2354  NZ  LYS B  54       6.137  -0.480   5.886  1.00 30.87           N  
ATOM   2355  N   ALA B  55       4.090   6.281   1.771  1.00 20.46           N  
ATOM   2356  CA  ALA B  55       3.150   7.154   1.086  1.00 19.02           C  
ATOM   2357  C   ALA B  55       3.718   7.712  -0.214  1.00 19.83           C  
ATOM   2358  O   ALA B  55       3.036   7.791  -1.241  1.00 18.51           O  
ATOM   2359  CB  ALA B  55       2.759   8.266   1.973  1.00 17.44           C  
ATOM   2360  N   ILE B  56       4.989   8.067  -0.168  1.00 20.52           N  
ATOM   2361  CA  ILE B  56       5.675   8.515  -1.355  1.00 19.05           C  
ATOM   2362  C   ILE B  56       5.723   7.375  -2.389  1.00 21.89           C  
ATOM   2363  O   ILE B  56       5.425   7.580  -3.566  1.00 23.11           O  
ATOM   2364  CB  ILE B  56       7.066   9.050  -0.991  1.00 20.13           C  
ATOM   2365  CG1 ILE B  56       6.917  10.456  -0.415  1.00 22.50           C  
ATOM   2366  CG2 ILE B  56       7.953   9.106  -2.193  1.00 25.51           C  
ATOM   2367  CD1 ILE B  56       8.146  11.012   0.289  1.00 28.05           C  
ATOM   2368  N   GLU B  57       6.013   6.165  -1.931  1.00 22.56           N  
ATOM   2369  CA  GLU B  57       6.048   4.997  -2.794  1.00 21.12           C  
ATOM   2370  C   GLU B  57       4.669   4.663  -3.387  1.00 21.18           C  
ATOM   2371  O   GLU B  57       4.577   3.908  -4.320  1.00 25.63           O  
ATOM   2372  CB  GLU B  57       6.577   3.784  -1.988  1.00 27.25           C  
ATOM   2373  CG  GLU B  57       8.125   3.649  -1.892  1.00 34.92           C  
ATOM   2374  CD  GLU B  57       8.644   2.652  -0.813  1.00 39.81           C  
ATOM   2375  OE1 GLU B  57       8.158   1.498  -0.720  1.00 40.19           O  
ATOM   2376  OE2 GLU B  57       9.592   3.020  -0.083  1.00 35.93           O  
ATOM   2377  N   GLU B  58       3.600   5.258  -2.880  1.00 23.82           N  
ATOM   2378  CA  GLU B  58       2.263   5.062  -3.452  1.00 22.08           C  
ATOM   2379  C   GLU B  58       1.866   6.149  -4.420  1.00 22.15           C  
ATOM   2380  O   GLU B  58       1.158   5.892  -5.388  1.00 23.95           O  
ATOM   2381  CB  GLU B  58       1.199   5.014  -2.366  1.00 23.37           C  
ATOM   2382  CG  GLU B  58       0.505   3.709  -2.263  1.00 31.51           C  
ATOM   2383  CD  GLU B  58      -0.886   3.850  -1.668  1.00 44.52           C  
ATOM   2384  OE1 GLU B  58      -1.276   5.002  -1.370  1.00 45.98           O  
ATOM   2385  OE2 GLU B  58      -1.594   2.824  -1.505  1.00 53.05           O  
ATOM   2386  N   MET B  59       2.323   7.366  -4.156  1.00 18.27           N  
ATOM   2387  CA  MET B  59       2.116   8.464  -5.082  1.00 19.54           C  
ATOM   2388  C   MET B  59       2.837   8.179  -6.377  1.00 21.63           C  
ATOM   2389  O   MET B  59       2.362   8.482  -7.470  1.00 20.65           O  
ATOM   2390  CB  MET B  59       2.665   9.760  -4.502  1.00 21.80           C  
ATOM   2391  CG  MET B  59       1.950  10.260  -3.286  1.00 23.71           C  
ATOM   2392  SD  MET B  59       2.522  11.872  -2.777  1.00 29.03           S  
ATOM   2393  CE  MET B  59       4.207  11.556  -2.435  1.00 21.19           C  
ATOM   2394  N   LYS B  60       3.996   7.566  -6.234  1.00 20.30           N  
ATOM   2395  CA  LYS B  60       4.746   7.162  -7.379  1.00 20.14           C  
ATOM   2396  C   LYS B  60       4.032   6.074  -8.244  1.00 21.79           C  
ATOM   2397  O   LYS B  60       3.906   6.234  -9.463  1.00 24.32           O  
ATOM   2398  CB  LYS B  60       6.109   6.688  -6.896  1.00 20.97           C  
ATOM   2399  CG  LYS B  60       7.129   7.824  -6.774  1.00 20.81           C  
ATOM   2400  CD  LYS B  60       7.625   8.272  -8.120  1.00 27.75           C  
ATOM   2401  CE  LYS B  60       8.740   9.307  -8.049  1.00 29.60           C  
ATOM   2402  NZ  LYS B  60       9.157   9.717  -9.432  1.00 32.65           N  
ATOM   2403  N   LYS B  61       3.503   5.016  -7.633  1.00 22.17           N  
ATOM   2404  CA  LYS B  61       2.767   3.973  -8.377  1.00 22.57           C  
ATOM   2405  C   LYS B  61       1.434   4.460  -8.974  1.00 23.25           C  
ATOM   2406  O   LYS B  61       0.987   3.995 -10.023  1.00 22.11           O  
ATOM   2407  CB  LYS B  61       2.499   2.775  -7.464  1.00 21.44           C  
ATOM   2408  CG  LYS B  61       3.749   2.016  -6.991  1.00 30.03           C  
ATOM   2409  CD  LYS B  61       3.389   0.778  -6.133  1.00 36.23           C  
ATOM   2410  CE  LYS B  61       4.602  -0.087  -5.739  1.00 35.15           C  
ATOM   2411  NZ  LYS B  61       5.436   0.533  -4.682  1.00 26.49           N  
ATOM   2412  N   LEU B  62       0.825   5.424  -8.294  1.00 25.04           N  
ATOM   2413  CA  LEU B  62      -0.342   6.140  -8.786  1.00 24.51           C  
ATOM   2414  C   LEU B  62      -0.013   6.873 -10.075  1.00 24.12           C  
ATOM   2415  O   LEU B  62      -0.806   6.881 -11.011  1.00 26.53           O  
ATOM   2416  CB  LEU B  62      -0.839   7.130  -7.728  1.00 26.06           C  
ATOM   2417  CG  LEU B  62      -1.641   6.490  -6.589  1.00 27.24           C  
ATOM   2418  CD1 LEU B  62      -2.261   7.534  -5.653  1.00 20.96           C  
ATOM   2419  CD2 LEU B  62      -2.686   5.564  -7.180  1.00 26.24           C  
ATOM   2420  N   TYR B  63       1.131   7.549 -10.090  1.00 22.62           N  
ATOM   2421  CA  TYR B  63       1.585   8.226 -11.292  1.00 22.75           C  
ATOM   2422  C   TYR B  63       1.809   7.209 -12.411  1.00 25.81           C  
ATOM   2423  O   TYR B  63       1.306   7.382 -13.495  1.00 24.68           O  
ATOM   2424  CB  TYR B  63       2.857   9.016 -11.052  1.00 23.15           C  
ATOM   2425  CG  TYR B  63       3.443   9.649 -12.291  1.00 25.69           C  
ATOM   2426  CD1 TYR B  63       2.793  10.700 -12.906  1.00 25.59           C  
ATOM   2427  CD2 TYR B  63       4.650   9.218 -12.830  1.00 28.42           C  
ATOM   2428  CE1 TYR B  63       3.303  11.297 -14.019  1.00 28.49           C  
ATOM   2429  CE2 TYR B  63       5.180   9.814 -13.953  1.00 25.38           C  
ATOM   2430  CZ  TYR B  63       4.498  10.859 -14.543  1.00 30.57           C  
ATOM   2431  OH  TYR B  63       4.999  11.486 -15.664  1.00 35.89           O  
ATOM   2432  N   ASP B  64       2.524   6.124 -12.161  1.00 25.45           N  
ATOM   2433  CA  ASP B  64       2.736   5.200 -13.262  1.00 25.87           C  
ATOM   2434  C   ASP B  64       1.444   4.617 -13.855  1.00 26.37           C  
ATOM   2435  O   ASP B  64       1.321   4.482 -15.086  1.00 25.89           O  
ATOM   2436  CB  ASP B  64       3.672   4.087 -12.819  1.00 23.51           C  
ATOM   2437  CG  ASP B  64       5.113   4.518 -12.877  1.00 30.94           C  
ATOM   2438  OD1 ASP B  64       5.592   4.732 -14.004  1.00 40.85           O  
ATOM   2439  OD2 ASP B  64       5.780   4.645 -11.836  1.00 34.39           O  
ATOM   2440  N   GLU B  65       0.504   4.258 -12.993  1.00 25.43           N  
ATOM   2441  CA  GLU B  65      -0.835   3.858 -13.410  1.00 25.71           C  
ATOM   2442  C   GLU B  65      -1.525   4.956 -14.279  1.00 28.97           C  
ATOM   2443  O   GLU B  65      -2.087   4.686 -15.365  1.00 29.53           O  
ATOM   2444  CB  GLU B  65      -1.648   3.514 -12.158  1.00 26.53           C  
ATOM   2445  CG  GLU B  65      -3.088   3.042 -12.347  1.00 36.92           C  
ATOM   2446  CD  GLU B  65      -4.113   4.034 -11.777  1.00 39.68           C  
ATOM   2447  OE1 GLU B  65      -3.720   4.843 -10.902  1.00 36.80           O  
ATOM   2448  OE2 GLU B  65      -5.309   3.962 -12.165  1.00 33.45           O  
ATOM   2449  N   ALA B  66      -1.424   6.205 -13.829  1.00 26.08           N  
ATOM   2450  CA  ALA B  66      -2.046   7.303 -14.550  1.00 26.80           C  
ATOM   2451  C   ALA B  66      -1.387   7.567 -15.900  1.00 29.82           C  
ATOM   2452  O   ALA B  66      -2.059   7.879 -16.870  1.00 31.57           O  
ATOM   2453  CB  ALA B  66      -2.012   8.555 -13.713  1.00 25.67           C  
ATOM   2454  N   LYS B  67      -0.072   7.431 -15.962  1.00 30.92           N  
ATOM   2455  CA  LYS B  67       0.685   7.761 -17.155  1.00 28.48           C  
ATOM   2456  C   LYS B  67       0.493   6.697 -18.209  1.00 29.58           C  
ATOM   2457  O   LYS B  67       0.440   7.013 -19.382  1.00 32.28           O  
ATOM   2458  CB  LYS B  67       2.170   7.901 -16.820  1.00 31.20           C  
ATOM   2459  CG  LYS B  67       3.078   8.192 -17.987  1.00 34.68           C  
ATOM   2460  CD  LYS B  67       4.491   7.713 -17.673  1.00 38.04           C  
ATOM   2461  CE  LYS B  67       5.407   7.730 -18.898  1.00 48.22           C  
ATOM   2462  NZ  LYS B  67       5.244   6.527 -19.765  1.00 46.07           N  
ATOM   2463  N   LYS B  68       0.393   5.437 -17.804  1.00 27.65           N  
ATOM   2464  CA  LYS B  68       0.024   4.409 -18.774  1.00 30.11           C  
ATOM   2465  C   LYS B  68      -1.360   4.700 -19.334  1.00 32.51           C  
ATOM   2466  O   LYS B  68      -1.592   4.568 -20.537  1.00 33.83           O  
ATOM   2467  CB  LYS B  68       0.068   2.986 -18.202  1.00 34.21           C  
ATOM   2468  CG  LYS B  68       1.456   2.383 -18.063  1.00 34.32           C  
ATOM   2469  CD  LYS B  68       1.400   1.012 -17.367  1.00 42.65           C  
ATOM   2470  CE  LYS B  68       1.604   1.130 -15.844  1.00 38.46           C  
ATOM   2471  NZ  LYS B  68       1.823  -0.173 -15.185  1.00 38.00           N  
ATOM   2472  N   LYS B  69      -2.293   5.057 -18.456  1.00 30.05           N  
ATOM   2473  CA  LYS B  69      -3.652   5.330 -18.909  1.00 27.82           C  
ATOM   2474  C   LYS B  69      -3.742   6.455 -19.931  1.00 30.41           C  
ATOM   2475  O   LYS B  69      -4.327   6.300 -21.015  1.00 33.41           O  
ATOM   2476  CB  LYS B  69      -4.496   5.659 -17.694  1.00 30.28           C  
ATOM   2477  CG  LYS B  69      -5.841   4.992 -17.605  1.00 36.47           C  
ATOM   2478  CD  LYS B  69      -6.380   5.182 -16.190  1.00 39.06           C  
ATOM   2479  CE  LYS B  69      -7.897   5.266 -16.114  1.00 36.38           C  
ATOM   2480  NZ  LYS B  69      -8.424   6.533 -16.667  1.00 30.38           N  
ATOM   2481  N   ILE B  70      -3.094   7.561 -19.610  1.00 29.45           N  
ATOM   2482  CA  ILE B  70      -3.112   8.755 -20.444  1.00 31.87           C  
ATOM   2483  C   ILE B  70      -2.352   8.533 -21.753  1.00 33.49           C  
ATOM   2484  O   ILE B  70      -2.802   8.921 -22.837  1.00 30.76           O  
ATOM   2485  CB  ILE B  70      -2.515   9.949 -19.654  1.00 32.14           C  
ATOM   2486  CG1 ILE B  70      -3.426  10.271 -18.454  1.00 32.42           C  
ATOM   2487  CG2 ILE B  70      -2.242  11.148 -20.556  1.00 29.60           C  
ATOM   2488  CD1 ILE B  70      -3.008  11.428 -17.579  1.00 30.09           C  
ATOM   2489  N   GLU B  71      -1.215   7.866 -21.641  1.00 34.64           N  
ATOM   2490  CA  GLU B  71      -0.405   7.537 -22.798  1.00 35.67           C  
ATOM   2491  C   GLU B  71      -1.189   6.634 -23.758  1.00 36.63           C  
ATOM   2492  O   GLU B  71      -1.167   6.853 -24.967  1.00 43.70           O  
ATOM   2493  CB  GLU B  71       0.918   6.915 -22.342  1.00 36.31           C  
ATOM   2494  CG  GLU B  71       2.056   7.046 -23.328  1.00 42.06           C  
ATOM   2495  CD  GLU B  71       3.204   6.113 -23.015  1.00 46.98           C  
ATOM   2496  OE1 GLU B  71       3.656   6.126 -21.855  1.00 47.98           O  
ATOM   2497  OE2 GLU B  71       3.674   5.387 -23.915  1.00 50.41           O  
ATOM   2498  N   GLN B  72      -1.907   5.641 -23.249  1.00 37.57           N  
ATOM   2499  CA  GLN B  72      -2.705   4.813 -24.151  1.00 37.14           C  
ATOM   2500  C   GLN B  72      -3.875   5.555 -24.789  1.00 39.70           C  
ATOM   2501  O   GLN B  72      -4.199   5.313 -25.957  1.00 42.94           O  
ATOM   2502  CB  GLN B  72      -3.276   3.611 -23.404  1.00 38.00           C  
ATOM   2503  CG  GLN B  72      -2.312   2.467 -23.214  1.00 46.27           C  
ATOM   2504  CD  GLN B  72      -2.994   1.228 -22.666  1.00 50.31           C  
ATOM   2505  OE1 GLN B  72      -4.118   0.904 -23.052  1.00 46.94           O  
ATOM   2506  NE2 GLN B  72      -2.329   0.545 -21.733  1.00 44.83           N  
ATOM   2507  N   MET B  73      -4.455   6.511 -24.063  1.00 39.17           N  
ATOM   2508  CA  MET B  73      -5.443   7.408 -24.657  1.00 35.95           C  
ATOM   2509  C   MET B  73      -4.835   8.136 -25.842  1.00 40.48           C  
ATOM   2510  O   MET B  73      -5.433   8.230 -26.907  1.00 43.61           O  
ATOM   2511  CB  MET B  73      -5.928   8.394 -23.608  1.00 37.14           C  
ATOM   2512  CG  MET B  73      -6.915   7.781 -22.634  1.00 41.69           C  
ATOM   2513  SD  MET B  73      -7.556   8.927 -21.401  1.00 54.26           S  
ATOM   2514  CE  MET B  73      -8.026   7.752 -20.130  1.00 35.48           C  
ATOM   2515  N   ILE B  74      -3.617   8.626 -25.659  1.00 42.68           N  
ATOM   2516  CA  ILE B  74      -2.899   9.300 -26.730  1.00 40.68           C  
ATOM   2517  C   ILE B  74      -2.644   8.341 -27.896  1.00 43.56           C  
ATOM   2518  O   ILE B  74      -2.564   8.767 -29.042  1.00 44.19           O  
ATOM   2519  CB  ILE B  74      -1.591   9.911 -26.228  1.00 38.09           C  
ATOM   2520  CG1 ILE B  74      -1.901  10.874 -25.074  1.00 37.96           C  
ATOM   2521  CG2 ILE B  74      -0.906  10.668 -27.343  1.00 41.73           C  
ATOM   2522  CD1 ILE B  74      -0.693  11.560 -24.441  1.00 34.66           C  
ATOM   2523  N   GLN B  75      -2.496   7.051 -27.622  1.00 42.85           N  
ATOM   2524  CA  GLN B  75      -2.449   6.112 -28.739  1.00 46.07           C  
ATOM   2525  C   GLN B  75      -3.789   6.043 -29.504  1.00 50.54           C  
ATOM   2526  O   GLN B  75      -3.795   5.987 -30.731  1.00 49.41           O  
ATOM   2527  CB  GLN B  75      -2.053   4.719 -28.253  1.00 47.84           C  
ATOM   2528  CG  GLN B  75      -0.567   4.552 -28.070  1.00 48.43           C  
ATOM   2529  CD  GLN B  75       0.176   4.654 -29.381  1.00 52.15           C  
ATOM   2530  OE1 GLN B  75      -0.318   4.215 -30.421  1.00 52.00           O  
ATOM   2531  NE2 GLN B  75       1.365   5.248 -29.345  1.00 55.74           N  
ATOM   2532  N   GLN B  76      -4.918   6.064 -28.797  1.00 49.37           N  
ATOM   2533  CA  GLN B  76      -6.221   6.117 -29.476  1.00 44.89           C  
ATOM   2534  C   GLN B  76      -6.383   7.421 -30.240  1.00 47.07           C  
ATOM   2535  O   GLN B  76      -7.162   7.488 -31.174  1.00 51.95           O  
ATOM   2536  CB  GLN B  76      -7.368   5.948 -28.501  1.00 47.41           C  
ATOM   2537  CG  GLN B  76      -7.406   4.599 -27.827  1.00 44.96           C  
ATOM   2538  CD  GLN B  76      -8.372   4.577 -26.663  1.00 46.22           C  
ATOM   2539  OE1 GLN B  76      -9.538   4.945 -26.798  1.00 47.75           O  
ATOM   2540  NE2 GLN B  76      -7.872   4.195 -25.490  1.00 50.56           N  
ATOM   2541  N   ILE B  77      -5.662   8.459 -29.823  1.00 46.30           N  
ATOM   2542  CA  ILE B  77      -5.608   9.725 -30.565  1.00 48.75           C  
ATOM   2543  C   ILE B  77      -4.814   9.495 -31.846  1.00 50.39           C  
ATOM   2544  O   ILE B  77      -5.221   9.918 -32.924  1.00 53.10           O  
ATOM   2545  CB  ILE B  77      -4.948  10.888 -29.773  1.00 50.04           C  
ATOM   2546  CG1 ILE B  77      -5.756  11.261 -28.525  1.00 51.42           C  
ATOM   2547  CG2 ILE B  77      -4.771  12.110 -30.675  1.00 45.49           C  
ATOM   2548  CD1 ILE B  77      -5.097  12.340 -27.663  1.00 40.36           C  
ATOM   2549  N   LYS B  78      -3.666   8.838 -31.711  1.00 49.20           N  
ATOM   2550  CA  LYS B  78      -2.846   8.435 -32.848  1.00 49.13           C  
ATOM   2551  C   LYS B  78      -3.711   7.716 -33.855  1.00 50.67           C  
ATOM   2552  O   LYS B  78      -3.466   7.772 -35.056  1.00 46.16           O  
ATOM   2553  CB  LYS B  78      -1.687   7.533 -32.420  1.00 47.56           C  
ATOM   2554  CG  LYS B  78      -0.504   8.302 -31.918  1.00 46.16           C  
ATOM   2555  CD  LYS B  78       0.592   7.417 -31.433  1.00 42.30           C  
ATOM   2556  CE  LYS B  78       1.727   8.279 -30.977  1.00 44.62           C  
ATOM   2557  NZ  LYS B  78       1.193   9.279 -30.029  1.00 39.84           N  
ATOM   2558  N   GLN B  79      -4.721   7.034 -33.331  1.00 54.24           N  
ATOM   2559  CA  GLN B  79      -5.674   6.266 -34.115  1.00 56.97           C  
ATOM   2560  C   GLN B  79      -6.993   7.044 -34.154  1.00 58.22           C  
ATOM   2561  O   GLN B  79      -8.015   6.560 -34.663  1.00 58.82           O  
ATOM   2562  CB  GLN B  79      -5.877   4.890 -33.476  1.00 55.33           C  
ATOM   2563  CG  GLN B  79      -4.584   4.110 -33.294  1.00 55.70           C  
ATOM   2564  CD  GLN B  79      -4.702   3.029 -32.237  1.00 62.31           C  
ATOM   2565  OE1 GLN B  79      -5.797   2.538 -31.957  1.00 70.09           O  
ATOM   2566  NE2 GLN B  79      -3.577   2.686 -31.605  1.00 57.51           N  
ATOM   2567  N   GLY B  80      -6.945   8.269 -33.629  1.00 55.21           N  
ATOM   2568  CA  GLY B  80      -8.101   9.144 -33.571  1.00 52.73           C  
ATOM   2569  C   GLY B  80      -8.286   9.837 -34.900  1.00 53.16           C  
ATOM   2570  O   GLY B  80      -7.438   9.733 -35.788  1.00 50.80           O  
ATOM   2571  N   GLY B  81      -9.412  10.530 -35.030  1.00 54.86           N  
ATOM   2572  CA  GLY B  81      -9.773  11.220 -36.251  1.00 51.67           C  
ATOM   2573  C   GLY B  81     -10.962  12.135 -36.052  1.00 50.68           C  
ATOM   2574  O   GLY B  81     -10.871  13.322 -36.344  1.00 53.81           O  
ATOM   2575  N   ASP B  82     -12.067  11.600 -35.539  1.00 45.42           N  
ATOM   2576  CA  ASP B  82     -13.270  12.402 -35.315  1.00 44.96           C  
ATOM   2577  C   ASP B  82     -12.987  13.480 -34.259  1.00 46.27           C  
ATOM   2578  O   ASP B  82     -12.247  13.246 -33.316  1.00 48.30           O  
ATOM   2579  CB  ASP B  82     -14.433  11.508 -34.892  1.00 45.34           C  
ATOM   2580  CG  ASP B  82     -15.778  12.078 -35.280  1.00 45.85           C  
ATOM   2581  OD1 ASP B  82     -15.912  13.310 -35.355  1.00 47.97           O  
ATOM   2582  OD2 ASP B  82     -16.718  11.296 -35.506  1.00 44.70           O  
ATOM   2583  N   LYS B  83     -13.575  14.658 -34.415  1.00 43.16           N  
ATOM   2584  CA  LYS B  83     -13.416  15.727 -33.439  1.00 47.26           C  
ATOM   2585  C   LYS B  83     -14.048  15.320 -32.103  1.00 50.77           C  
ATOM   2586  O   LYS B  83     -13.521  15.589 -30.998  1.00 50.07           O  
ATOM   2587  CB  LYS B  83     -14.060  17.000 -33.986  1.00 48.98           C  
ATOM   2588  CG  LYS B  83     -13.946  18.224 -33.112  1.00 54.16           C  
ATOM   2589  CD  LYS B  83     -12.486  18.518 -32.798  1.00 59.92           C  
ATOM   2590  CE  LYS B  83     -12.311  19.880 -32.149  1.00 60.14           C  
ATOM   2591  NZ  LYS B  83     -10.956  20.051 -31.561  1.00 58.63           N  
ATOM   2592  N   GLN B  84     -15.164  14.616 -32.234  1.00 50.35           N  
ATOM   2593  CA  GLN B  84     -15.921  14.103 -31.116  1.00 46.92           C  
ATOM   2594  C   GLN B  84     -15.095  13.229 -30.205  1.00 45.52           C  
ATOM   2595  O   GLN B  84     -14.832  13.576 -29.049  1.00 46.84           O  
ATOM   2596  CB  GLN B  84     -17.082  13.271 -31.635  1.00 52.46           C  
ATOM   2597  CG  GLN B  84     -18.201  13.082 -30.657  1.00 56.86           C  
ATOM   2598  CD  GLN B  84     -18.988  11.829 -30.962  1.00 59.86           C  
ATOM   2599  OE1 GLN B  84     -18.756  11.170 -31.985  1.00 53.33           O  
ATOM   2600  NE2 GLN B  84     -19.872  11.447 -30.042  1.00 61.95           N  
ATOM   2601  N   LYS B  85     -14.655  12.107 -30.761  1.00 44.10           N  
ATOM   2602  CA  LYS B  85     -13.805  11.167 -30.050  1.00 42.88           C  
ATOM   2603  C   LYS B  85     -12.587  11.868 -29.440  1.00 42.28           C  
ATOM   2604  O   LYS B  85     -12.111  11.466 -28.385  1.00 48.34           O  
ATOM   2605  CB  LYS B  85     -13.375  10.035 -30.985  1.00 46.02           C  
ATOM   2606  CG  LYS B  85     -12.541   8.943 -30.335  1.00 46.40           C  
ATOM   2607  CD  LYS B  85     -12.098   7.891 -31.352  1.00 49.83           C  
ATOM   2608  CE  LYS B  85     -11.078   6.948 -30.745  1.00 49.78           C  
ATOM   2609  NZ  LYS B  85     -10.536   6.001 -31.735  1.00 48.11           N  
ATOM   2610  N   MET B  86     -12.086  12.913 -30.084  1.00 39.32           N  
ATOM   2611  CA  MET B  86     -10.945  13.632 -29.531  1.00 43.00           C  
ATOM   2612  C   MET B  86     -11.281  14.298 -28.199  1.00 42.54           C  
ATOM   2613  O   MET B  86     -10.702  13.958 -27.165  1.00 38.43           O  
ATOM   2614  CB  MET B  86     -10.436  14.687 -30.517  1.00 46.16           C  
ATOM   2615  CG  MET B  86      -9.120  14.324 -31.230  1.00 47.58           C  
ATOM   2616  SD  MET B  86      -9.253  12.987 -32.441  1.00 57.37           S  
ATOM   2617  CE  MET B  86      -7.586  12.935 -33.076  1.00 51.77           C  
ATOM   2618  N   GLU B  87     -12.249  15.213 -28.215  1.00 42.14           N  
ATOM   2619  CA  GLU B  87     -12.617  15.898 -26.975  1.00 41.24           C  
ATOM   2620  C   GLU B  87     -13.103  14.925 -25.892  1.00 40.89           C  
ATOM   2621  O   GLU B  87     -12.963  15.183 -24.692  1.00 37.38           O  
ATOM   2622  CB  GLU B  87     -13.677  16.955 -27.240  1.00 40.16           C  
ATOM   2623  CG  GLU B  87     -13.400  17.836 -28.456  1.00 50.32           C  
ATOM   2624  CD  GLU B  87     -12.224  18.804 -28.307  1.00 53.21           C  
ATOM   2625  OE1 GLU B  87     -11.381  18.625 -27.400  1.00 49.80           O  
ATOM   2626  OE2 GLU B  87     -12.159  19.770 -29.105  1.00 48.49           O  
ATOM   2627  N   GLU B  88     -13.678  13.813 -26.328  1.00 38.34           N  
ATOM   2628  CA  GLU B  88     -14.152  12.785 -25.420  1.00 37.77           C  
ATOM   2629  C   GLU B  88     -12.969  12.084 -24.718  1.00 40.00           C  
ATOM   2630  O   GLU B  88     -13.012  11.800 -23.509  1.00 39.70           O  
ATOM   2631  CB  GLU B  88     -15.012  11.794 -26.179  1.00 38.53           C  
ATOM   2632  CG  GLU B  88     -15.451  10.595 -25.385  1.00 42.63           C  
ATOM   2633  CD  GLU B  88     -16.614  10.919 -24.464  1.00 44.67           C  
ATOM   2634  OE1 GLU B  88     -16.412  11.720 -23.535  1.00 41.39           O  
ATOM   2635  OE2 GLU B  88     -17.730  10.384 -24.678  1.00 46.59           O  
ATOM   2636  N   LEU B  89     -11.906  11.808 -25.471  1.00 38.99           N  
ATOM   2637  CA  LEU B  89     -10.711  11.209 -24.878  1.00 35.69           C  
ATOM   2638  C   LEU B  89     -10.008  12.213 -23.954  1.00 33.33           C  
ATOM   2639  O   LEU B  89      -9.466  11.847 -22.908  1.00 32.80           O  
ATOM   2640  CB  LEU B  89      -9.728  10.733 -25.955  1.00 37.55           C  
ATOM   2641  CG  LEU B  89      -9.822   9.326 -26.563  1.00 42.11           C  
ATOM   2642  CD1 LEU B  89      -9.099   9.273 -27.917  1.00 44.71           C  
ATOM   2643  CD2 LEU B  89      -9.307   8.236 -25.632  1.00 44.63           C  
ATOM   2644  N   LEU B  90     -10.014  13.481 -24.345  1.00 34.84           N  
ATOM   2645  CA  LEU B  90      -9.473  14.516 -23.489  1.00 32.99           C  
ATOM   2646  C   LEU B  90     -10.218  14.526 -22.177  1.00 34.73           C  
ATOM   2647  O   LEU B  90      -9.633  14.762 -21.100  1.00 34.19           O  
ATOM   2648  CB  LEU B  90      -9.572  15.875 -24.160  1.00 33.27           C  
ATOM   2649  CG  LEU B  90      -8.477  16.168 -25.174  1.00 34.91           C  
ATOM   2650  CD1 LEU B  90      -8.234  17.655 -25.234  1.00 37.74           C  
ATOM   2651  CD2 LEU B  90      -7.214  15.457 -24.805  1.00 32.73           C  
ATOM   2652  N   LYS B  91     -11.510  14.225 -22.268  1.00 36.78           N  
ATOM   2653  CA  LYS B  91     -12.341  14.143 -21.080  1.00 34.86           C  
ATOM   2654  C   LYS B  91     -11.854  13.003 -20.179  1.00 32.81           C  
ATOM   2655  O   LYS B  91     -11.583  13.231 -18.991  1.00 33.57           O  
ATOM   2656  CB  LYS B  91     -13.809  13.971 -21.459  1.00 33.18           C  
ATOM   2657  CG  LYS B  91     -14.768  14.368 -20.359  1.00 37.51           C  
ATOM   2658  CD  LYS B  91     -15.972  13.443 -20.295  1.00 44.23           C  
ATOM   2659  CE  LYS B  91     -16.873  13.789 -19.113  1.00 47.68           C  
ATOM   2660  NZ  LYS B  91     -17.843  12.700 -18.763  1.00 52.96           N  
ATOM   2661  N   ARG B  92     -11.740  11.787 -20.720  1.00 30.12           N  
ATOM   2662  CA  ARG B  92     -11.227  10.683 -19.888  1.00 31.63           C  
ATOM   2663  C   ARG B  92      -9.855  10.928 -19.236  1.00 33.36           C  
ATOM   2664  O   ARG B  92      -9.611  10.488 -18.102  1.00 34.04           O  
ATOM   2665  CB  ARG B  92     -11.161   9.372 -20.666  1.00 31.42           C  
ATOM   2666  CG  ARG B  92     -12.492   8.833 -21.093  1.00 32.82           C  
ATOM   2667  CD  ARG B  92     -12.373   7.386 -21.561  1.00 31.91           C  
ATOM   2668  NE  ARG B  92     -13.693   6.850 -21.873  1.00 39.01           N  
ATOM   2669  CZ  ARG B  92     -14.132   6.610 -23.106  1.00 39.22           C  
ATOM   2670  NH1 ARG B  92     -13.350   6.864 -24.143  1.00 32.32           N  
ATOM   2671  NH2 ARG B  92     -15.358   6.130 -23.301  1.00 38.33           N  
ATOM   2672  N   ALA B  93      -8.964  11.624 -19.930  1.00 32.56           N  
ATOM   2673  CA  ALA B  93      -7.648  11.907 -19.354  1.00 33.89           C  
ATOM   2674  C   ALA B  93      -7.664  12.948 -18.208  1.00 34.87           C  
ATOM   2675  O   ALA B  93      -7.018  12.755 -17.164  1.00 32.91           O  
ATOM   2676  CB  ALA B  93      -6.703  12.352 -20.443  1.00 32.84           C  
ATOM   2677  N   LYS B  94      -8.376  14.058 -18.389  1.00 33.40           N  
ATOM   2678  CA  LYS B  94      -8.461  14.977 -17.262  1.00 30.88           C  
ATOM   2679  C   LYS B  94      -9.170  14.314 -16.077  1.00 33.21           C  
ATOM   2680  O   LYS B  94      -8.829  14.558 -14.923  1.00 33.86           O  
ATOM   2681  CB  LYS B  94      -9.151  16.272 -17.657  1.00 28.77           C  
ATOM   2682  CG  LYS B  94      -8.346  17.087 -18.638  1.00 30.07           C  
ATOM   2683  CD  LYS B  94      -8.995  18.452 -18.911  1.00 35.27           C  
ATOM   2684  CE  LYS B  94      -8.151  19.343 -19.848  1.00 26.26           C  
ATOM   2685  NZ  LYS B  94      -8.774  20.665 -20.101  1.00 14.47           N  
ATOM   2686  N   GLU B  95     -10.108  13.430 -16.377  1.00 29.60           N  
ATOM   2687  CA  GLU B  95     -10.761  12.714 -15.304  1.00 29.77           C  
ATOM   2688  C   GLU B  95      -9.771  11.860 -14.519  1.00 35.96           C  
ATOM   2689  O   GLU B  95      -9.745  11.924 -13.274  1.00 38.53           O  
ATOM   2690  CB  GLU B  95     -11.929  11.905 -15.815  1.00 32.92           C  
ATOM   2691  CG  GLU B  95     -13.201  12.249 -15.040  1.00 38.91           C  
ATOM   2692  CD  GLU B  95     -13.724  13.647 -15.367  1.00 40.94           C  
ATOM   2693  OE1 GLU B  95     -14.415  13.842 -16.406  1.00 33.18           O  
ATOM   2694  OE2 GLU B  95     -13.447  14.571 -14.568  1.00 42.76           O  
ATOM   2695  N   GLU B  96      -8.978  11.034 -15.205  1.00 33.67           N  
ATOM   2696  CA  GLU B  96      -7.999  10.209 -14.490  1.00 32.41           C  
ATOM   2697  C   GLU B  96      -7.025  11.070 -13.691  1.00 35.51           C  
ATOM   2698  O   GLU B  96      -6.712  10.742 -12.537  1.00 36.03           O  
ATOM   2699  CB  GLU B  96      -7.218   9.307 -15.440  1.00 33.41           C  
ATOM   2700  CG  GLU B  96      -6.104   8.512 -14.751  1.00 38.61           C  
ATOM   2701  CD  GLU B  96      -6.603   7.508 -13.690  1.00 42.95           C  
ATOM   2702  OE1 GLU B  96      -7.823   7.233 -13.622  1.00 44.27           O  
ATOM   2703  OE2 GLU B  96      -5.763   6.994 -12.911  1.00 44.25           O  
ATOM   2704  N   MET B  97      -6.584  12.192 -14.245  1.00 30.88           N  
ATOM   2705  CA  MET B  97      -5.784  13.075 -13.422  1.00 32.01           C  
ATOM   2706  C   MET B  97      -6.519  13.494 -12.125  1.00 33.47           C  
ATOM   2707  O   MET B  97      -5.926  13.536 -11.043  1.00 28.89           O  
ATOM   2708  CB  MET B  97      -5.395  14.325 -14.171  1.00 30.89           C  
ATOM   2709  CG  MET B  97      -4.609  15.261 -13.292  1.00 30.49           C  
ATOM   2710  SD  MET B  97      -4.457  16.862 -14.017  1.00 29.30           S  
ATOM   2711  CE  MET B  97      -6.187  17.208 -14.219  1.00 29.33           C  
ATOM   2712  N   LYS B  98      -7.810  13.782 -12.230  1.00 32.23           N  
ATOM   2713  CA  LYS B  98      -8.570  14.196 -11.060  1.00 32.86           C  
ATOM   2714  C   LYS B  98      -8.610  13.089  -9.995  1.00 32.84           C  
ATOM   2715  O   LYS B  98      -8.435  13.343  -8.795  1.00 30.45           O  
ATOM   2716  CB  LYS B  98      -9.990  14.556 -11.502  1.00 35.45           C  
ATOM   2717  CG  LYS B  98     -10.783  15.459 -10.588  1.00 37.09           C  
ATOM   2718  CD  LYS B  98     -11.830  16.231 -11.376  1.00 37.84           C  
ATOM   2719  CE  LYS B  98     -12.410  17.380 -10.572  1.00 36.87           C  
ATOM   2720  NZ  LYS B  98     -13.399  18.162 -11.338  1.00 33.23           N  
ATOM   2721  N   LYS B  99      -8.820  11.856 -10.443  1.00 32.88           N  
ATOM   2722  CA  LYS B  99      -8.698  10.688  -9.573  1.00 29.71           C  
ATOM   2723  C   LYS B  99      -7.376  10.657  -8.820  1.00 29.75           C  
ATOM   2724  O   LYS B  99      -7.328  10.501  -7.597  1.00 30.93           O  
ATOM   2725  CB  LYS B  99      -8.848   9.404 -10.381  1.00 35.21           C  
ATOM   2726  CG  LYS B  99     -10.279   9.043 -10.752  1.00 41.12           C  
ATOM   2727  CD  LYS B  99     -10.324   7.701 -11.487  1.00 43.40           C  
ATOM   2728  CE  LYS B  99     -11.670   7.439 -12.135  1.00 45.44           C  
ATOM   2729  NZ  LYS B  99     -11.687   6.157 -12.893  1.00 52.38           N  
ATOM   2730  N   VAL B 100      -6.295  10.764  -9.579  1.00 30.20           N  
ATOM   2731  CA  VAL B 100      -4.958  10.654  -9.023  1.00 28.21           C  
ATOM   2732  C   VAL B 100      -4.607  11.733  -8.015  1.00 28.18           C  
ATOM   2733  O   VAL B 100      -4.025  11.461  -6.955  1.00 27.69           O  
ATOM   2734  CB  VAL B 100      -3.940  10.671 -10.189  1.00 27.34           C  
ATOM   2735  CG1 VAL B 100      -2.644  11.357  -9.833  1.00 27.44           C  
ATOM   2736  CG2 VAL B 100      -3.755   9.268 -10.734  1.00 31.33           C  
ATOM   2737  N   LYS B 101      -5.007  12.952  -8.320  1.00 27.03           N  
ATOM   2738  CA  LYS B 101      -4.772  14.042  -7.413  1.00 25.85           C  
ATOM   2739  C   LYS B 101      -5.555  13.882  -6.113  1.00 27.62           C  
ATOM   2740  O   LYS B 101      -5.031  14.109  -5.011  1.00 30.18           O  
ATOM   2741  CB  LYS B 101      -5.094  15.347  -8.116  1.00 26.53           C  
ATOM   2742  CG  LYS B 101      -5.188  16.534  -7.236  1.00 31.10           C  
ATOM   2743  CD  LYS B 101      -5.095  17.800  -8.046  1.00 29.11           C  
ATOM   2744  CE  LYS B 101      -5.587  18.996  -7.258  1.00 32.08           C  
ATOM   2745  NZ  LYS B 101      -4.667  20.159  -7.363  1.00 40.01           N  
ATOM   2746  N   ASP B 102      -6.792  13.429  -6.226  1.00 26.45           N  
ATOM   2747  CA  ASP B 102      -7.563  13.184  -5.018  1.00 29.85           C  
ATOM   2748  C   ASP B 102      -6.920  12.122  -4.131  1.00 29.81           C  
ATOM   2749  O   ASP B 102      -6.836  12.290  -2.914  1.00 32.48           O  
ATOM   2750  CB  ASP B 102      -8.984  12.794  -5.391  1.00 31.32           C  
ATOM   2751  CG  ASP B 102      -9.866  14.005  -5.644  1.00 41.46           C  
ATOM   2752  OD1 ASP B 102      -9.795  15.003  -4.878  1.00 44.06           O  
ATOM   2753  OD2 ASP B 102     -10.594  13.981  -6.659  1.00 44.55           O  
ATOM   2754  N   LYS B 103      -6.432  11.049  -4.735  1.00 27.16           N  
ATOM   2755  CA  LYS B 103      -5.772  10.008  -3.963  1.00 25.27           C  
ATOM   2756  C   LYS B 103      -4.513  10.517  -3.273  1.00 25.72           C  
ATOM   2757  O   LYS B 103      -4.264  10.185  -2.123  1.00 27.16           O  
ATOM   2758  CB  LYS B 103      -5.485   8.812  -4.838  1.00 24.71           C  
ATOM   2759  CG  LYS B 103      -6.786   8.260  -5.361  1.00 31.56           C  
ATOM   2760  CD  LYS B 103      -6.688   6.918  -6.064  1.00 28.30           C  
ATOM   2761  CE  LYS B 103      -8.090   6.459  -6.407  1.00 31.97           C  
ATOM   2762  NZ  LYS B 103      -8.117   5.134  -7.046  1.00 38.94           N  
ATOM   2763  N   MET B 104      -3.719  11.331  -3.946  1.00 25.22           N  
ATOM   2764  CA  MET B 104      -2.595  11.932  -3.245  1.00 24.51           C  
ATOM   2765  C   MET B 104      -3.036  12.784  -2.056  1.00 25.89           C  
ATOM   2766  O   MET B 104      -2.421  12.697  -0.997  1.00 25.16           O  
ATOM   2767  CB  MET B 104      -1.776  12.750  -4.208  1.00 26.09           C  
ATOM   2768  CG  MET B 104      -0.956  11.865  -5.065  1.00 25.23           C  
ATOM   2769  SD  MET B 104      -0.140  12.803  -6.305  1.00 33.85           S  
ATOM   2770  CE  MET B 104       0.441  11.499  -7.367  1.00 26.41           C  
ATOM   2771  N   GLU B 105      -4.081  13.605  -2.220  1.00 29.90           N  
ATOM   2772  CA  GLU B 105      -4.694  14.320  -1.073  1.00 27.40           C  
ATOM   2773  C   GLU B 105      -4.995  13.376   0.100  1.00 24.79           C  
ATOM   2774  O   GLU B 105      -4.720  13.684   1.245  1.00 25.42           O  
ATOM   2775  CB  GLU B 105      -6.008  15.018  -1.437  1.00 30.08           C  
ATOM   2776  CG  GLU B 105      -5.942  16.437  -1.962  1.00 33.12           C  
ATOM   2777  CD  GLU B 105      -7.346  17.006  -2.226  1.00 45.95           C  
ATOM   2778  OE1 GLU B 105      -8.328  16.226  -2.168  1.00 49.91           O  
ATOM   2779  OE2 GLU B 105      -7.479  18.225  -2.484  1.00 42.97           O  
ATOM   2780  N   LYS B 106      -5.589  12.229  -0.200  1.00 27.46           N  
ATOM   2781  CA  LYS B 106      -5.812  11.195   0.802  1.00 26.99           C  
ATOM   2782  C   LYS B 106      -4.509  10.811   1.513  1.00 25.48           C  
ATOM   2783  O   LYS B 106      -4.429  10.859   2.747  1.00 26.38           O  
ATOM   2784  CB  LYS B 106      -6.417   9.959   0.123  1.00 32.47           C  
ATOM   2785  CG  LYS B 106      -7.934   9.889   0.120  1.00 39.59           C  
ATOM   2786  CD  LYS B 106      -8.451   8.450  -0.073  1.00 45.33           C  
ATOM   2787  CE  LYS B 106      -9.357   8.341  -1.314  1.00 44.92           C  
ATOM   2788  NZ  LYS B 106      -9.995   7.001  -1.491  1.00 45.50           N  
ATOM   2789  N   LEU B 107      -3.484  10.454   0.746  1.00 24.16           N  
ATOM   2790  CA  LEU B 107      -2.183  10.132   1.338  1.00 23.51           C  
ATOM   2791  C   LEU B 107      -1.628  11.206   2.296  1.00 21.83           C  
ATOM   2792  O   LEU B 107      -1.286  10.917   3.430  1.00 19.63           O  
ATOM   2793  CB  LEU B 107      -1.162   9.873   0.229  1.00 21.89           C  
ATOM   2794  CG  LEU B 107      -1.137   8.429  -0.260  1.00 25.47           C  
ATOM   2795  CD1 LEU B 107      -0.156   8.262  -1.381  1.00 23.61           C  
ATOM   2796  CD2 LEU B 107      -0.772   7.508   0.884  1.00 25.45           C  
ATOM   2797  N   LEU B 108      -1.618  12.454   1.864  1.00 20.59           N  
ATOM   2798  CA  LEU B 108      -1.083  13.499   2.692  1.00 19.14           C  
ATOM   2799  C   LEU B 108      -1.890  13.718   3.950  1.00 23.90           C  
ATOM   2800  O   LEU B 108      -1.320  14.011   5.006  1.00 25.18           O  
ATOM   2801  CB  LEU B 108      -0.990  14.795   1.913  1.00 22.12           C  
ATOM   2802  CG  LEU B 108       0.141  14.884   0.889  1.00 29.31           C  
ATOM   2803  CD1 LEU B 108       0.196  16.270   0.329  1.00 31.98           C  
ATOM   2804  CD2 LEU B 108       1.475  14.565   1.542  1.00 27.40           C  
ATOM   2805  N   GLU B 109      -3.211  13.623   3.858  1.00 24.43           N  
ATOM   2806  CA  GLU B 109      -3.999  13.748   5.071  1.00 24.34           C  
ATOM   2807  C   GLU B 109      -3.626  12.644   6.074  1.00 23.79           C  
ATOM   2808  O   GLU B 109      -3.418  12.929   7.247  1.00 27.03           O  
ATOM   2809  CB  GLU B 109      -5.499  13.707   4.742  1.00 26.58           C  
ATOM   2810  CG  GLU B 109      -6.423  14.085   5.905  1.00 33.17           C  
ATOM   2811  CD  GLU B 109      -6.137  15.477   6.477  1.00 40.38           C  
ATOM   2812  OE1 GLU B 109      -6.110  16.439   5.677  1.00 42.78           O  
ATOM   2813  OE2 GLU B 109      -5.942  15.608   7.715  1.00 38.86           O  
ATOM   2814  N   LYS B 110      -3.481  11.404   5.603  1.00 21.13           N  
ATOM   2815  CA  LYS B 110      -2.954  10.327   6.443  1.00 19.49           C  
ATOM   2816  C   LYS B 110      -1.644  10.651   7.134  1.00 20.92           C  
ATOM   2817  O   LYS B 110      -1.492  10.446   8.338  1.00 20.29           O  
ATOM   2818  CB  LYS B 110      -2.769   9.044   5.628  1.00 23.48           C  
ATOM   2819  CG  LYS B 110      -4.082   8.364   5.238  1.00 30.67           C  
ATOM   2820  CD  LYS B 110      -3.872   7.109   4.392  1.00 33.68           C  
ATOM   2821  CE  LYS B 110      -5.200   6.420   4.062  1.00 40.97           C  
ATOM   2822  NZ  LYS B 110      -6.038   7.174   3.074  1.00 41.23           N  
ATOM   2823  N   LEU B 111      -0.705  11.176   6.361  1.00 22.41           N  
ATOM   2824  CA  LEU B 111       0.591  11.614   6.874  1.00 20.68           C  
ATOM   2825  C   LEU B 111       0.530  12.686   7.948  1.00 22.93           C  
ATOM   2826  O   LEU B 111       1.236  12.603   8.930  1.00 23.92           O  
ATOM   2827  CB  LEU B 111       1.398  12.133   5.704  1.00 20.95           C  
ATOM   2828  CG  LEU B 111       2.447  11.211   5.129  1.00 20.82           C  
ATOM   2829  CD1 LEU B 111       1.866   9.851   4.905  1.00 17.32           C  
ATOM   2830  CD2 LEU B 111       2.778  11.828   3.800  1.00 16.41           C  
ATOM   2831  N   LYS B 112      -0.292  13.703   7.743  1.00 20.89           N  
ATOM   2832  CA  LYS B 112      -0.524  14.728   8.749  1.00 23.18           C  
ATOM   2833  C   LYS B 112      -1.112  14.168  10.035  1.00 25.38           C  
ATOM   2834  O   LYS B 112      -0.762  14.578  11.135  1.00 23.85           O  
ATOM   2835  CB  LYS B 112      -1.413  15.830   8.215  1.00 24.47           C  
ATOM   2836  CG  LYS B 112      -0.769  16.478   7.018  1.00 34.73           C  
ATOM   2837  CD  LYS B 112       0.600  16.989   7.372  1.00 32.74           C  
ATOM   2838  CE  LYS B 112       0.514  18.191   8.266  1.00 36.08           C  
ATOM   2839  NZ  LYS B 112       1.885  18.663   8.561  1.00 40.41           N  
ATOM   2840  N   GLN B 113      -2.074  13.274   9.903  1.00 23.87           N  
ATOM   2841  CA  GLN B 113      -2.665  12.758  11.104  1.00 22.61           C  
ATOM   2842  C   GLN B 113      -1.666  11.884  11.876  1.00 22.56           C  
ATOM   2843  O   GLN B 113      -1.574  11.993  13.062  1.00 26.87           O  
ATOM   2844  CB  GLN B 113      -3.908  11.963  10.751  1.00 23.27           C  
ATOM   2845  CG  GLN B 113      -4.988  12.801  10.122  1.00 27.14           C  
ATOM   2846  CD  GLN B 113      -5.145  14.175  10.737  1.00 35.47           C  
ATOM   2847  OE1 GLN B 113      -5.247  14.337  11.959  1.00 37.65           O  
ATOM   2848  NE2 GLN B 113      -5.164  15.190   9.872  1.00 37.14           N  
ATOM   2849  N   ILE B 114      -0.900  11.041  11.212  1.00 22.00           N  
ATOM   2850  CA  ILE B 114       0.215  10.356  11.864  1.00 20.19           C  
ATOM   2851  C   ILE B 114       1.245  11.337  12.489  1.00 23.93           C  
ATOM   2852  O   ILE B 114       1.728  11.130  13.606  1.00 25.60           O  
ATOM   2853  CB  ILE B 114       0.885   9.403  10.872  1.00 24.84           C  
ATOM   2854  CG1 ILE B 114      -0.113   8.294  10.525  1.00 24.46           C  
ATOM   2855  CG2 ILE B 114       2.203   8.844  11.417  1.00 23.27           C  
ATOM   2856  CD1 ILE B 114       0.373   7.298   9.537  1.00 24.11           C  
ATOM   2857  N   MET B 115       1.581  12.406  11.784  1.00 21.09           N  
ATOM   2858  CA  MET B 115       2.438  13.420  12.355  1.00 20.86           C  
ATOM   2859  C   MET B 115       1.951  13.948  13.701  1.00 23.02           C  
ATOM   2860  O   MET B 115       2.686  13.999  14.687  1.00 23.13           O  
ATOM   2861  CB  MET B 115       2.512  14.587  11.379  1.00 21.05           C  
ATOM   2862  CG  MET B 115       3.688  15.494  11.546  1.00 22.08           C  
ATOM   2863  SD  MET B 115       5.160  14.521  11.425  1.00 33.77           S  
ATOM   2864  CE  MET B 115       5.757  14.582  13.118  1.00 26.02           C  
ATOM   2865  N   GLN B 116       0.673  14.286  13.715  1.00 23.77           N  
ATOM   2866  CA  GLN B 116      -0.037  14.840  14.848  1.00 22.56           C  
ATOM   2867  C   GLN B 116      -0.183  13.806  15.997  1.00 26.24           C  
ATOM   2868  O   GLN B 116      -0.060  14.143  17.208  1.00 25.81           O  
ATOM   2869  CB  GLN B 116      -1.381  15.346  14.317  1.00 26.37           C  
ATOM   2870  CG  GLN B 116      -2.075  16.433  15.075  1.00 32.79           C  
ATOM   2871  CD  GLN B 116      -3.416  16.804  14.450  1.00 38.28           C  
ATOM   2872  OE1 GLN B 116      -3.779  16.304  13.387  1.00 37.37           O  
ATOM   2873  NE2 GLN B 116      -4.149  17.698  15.105  1.00 37.57           N  
ATOM   2874  N   GLU B 117      -0.429  12.552  15.601  1.00 22.40           N  
ATOM   2875  CA  GLU B 117      -0.484  11.402  16.507  1.00 23.05           C  
ATOM   2876  C   GLU B 117       0.823  11.254  17.279  1.00 25.02           C  
ATOM   2877  O   GLU B 117       0.832  11.153  18.514  1.00 26.68           O  
ATOM   2878  CB  GLU B 117      -0.770  10.097  15.730  1.00 24.03           C  
ATOM   2879  CG  GLU B 117      -1.644   9.082  16.464  1.00 30.43           C  
ATOM   2880  CD  GLU B 117      -1.813   7.732  15.752  1.00 41.18           C  
ATOM   2881  OE1 GLU B 117      -1.443   7.604  14.564  1.00 40.42           O  
ATOM   2882  OE2 GLU B 117      -2.307   6.774  16.402  1.00 47.48           O  
ATOM   2883  N   ALA B 118       1.931  11.287  16.536  1.00 24.24           N  
ATOM   2884  CA  ALA B 118       3.261  11.130  17.113  1.00 24.63           C  
ATOM   2885  C   ALA B 118       3.692  12.323  17.952  1.00 24.16           C  
ATOM   2886  O   ALA B 118       4.417  12.161  18.930  1.00 25.90           O  
ATOM   2887  CB  ALA B 118       4.286  10.889  16.012  1.00 25.60           C  
ATOM   2888  N   LYS B 119       3.211  13.513  17.624  1.00 21.10           N  
ATOM   2889  CA  LYS B 119       3.605  14.642  18.426  1.00 20.12           C  
ATOM   2890  C   LYS B 119       2.889  14.594  19.776  1.00 24.35           C  
ATOM   2891  O   LYS B 119       3.508  14.814  20.815  1.00 26.11           O  
ATOM   2892  CB  LYS B 119       3.335  15.931  17.691  1.00 19.92           C  
ATOM   2893  CG  LYS B 119       4.298  17.016  18.054  1.00 23.85           C  
ATOM   2894  CD  LYS B 119       3.861  18.378  17.539  1.00 31.01           C  
ATOM   2895  CE  LYS B 119       4.061  18.514  16.011  1.00 31.42           C  
ATOM   2896  NZ  LYS B 119       3.731  19.873  15.438  1.00 33.11           N  
ATOM   2897  N   GLN B 120       1.597  14.302  19.807  1.00 26.23           N  
ATOM   2898  CA  GLN B 120       1.010  14.227  21.138  1.00 26.07           C  
ATOM   2899  C   GLN B 120       1.516  13.026  21.945  1.00 29.82           C  
ATOM   2900  O   GLN B 120       1.631  13.135  23.166  1.00 28.56           O  
ATOM   2901  CB  GLN B 120      -0.525  14.255  21.097  1.00 27.88           C  
ATOM   2902  CG  GLN B 120      -1.099  15.694  21.062  1.00 35.74           C  
ATOM   2903  CD  GLN B 120      -0.764  16.506  22.361  1.00 36.50           C  
ATOM   2904  OE1 GLN B 120      -0.337  17.664  22.303  1.00 37.90           O  
ATOM   2905  NE2 GLN B 120      -0.975  15.884  23.526  1.00 27.26           N  
ATOM   2906  N   LYS B 121       1.883  11.918  21.302  1.00 27.08           N  
ATOM   2907  CA  LYS B 121       2.536  10.841  22.065  1.00 23.84           C  
ATOM   2908  C   LYS B 121       3.913  11.228  22.655  1.00 23.90           C  
ATOM   2909  O   LYS B 121       4.227  10.887  23.795  1.00 27.51           O  
ATOM   2910  CB  LYS B 121       2.664   9.587  21.179  1.00 25.27           C  
ATOM   2911  CG  LYS B 121       1.353   8.794  21.115  1.00 31.21           C  
ATOM   2912  CD  LYS B 121       1.319   7.666  20.077  1.00 35.26           C  
ATOM   2913  CE  LYS B 121      -0.132   7.159  19.909  1.00 38.17           C  
ATOM   2914  NZ  LYS B 121      -0.348   6.263  18.730  1.00 38.71           N  
ATOM   2915  N   MET B 122       4.733  11.948  21.904  1.00 24.01           N  
ATOM   2916  CA  MET B 122       6.019  12.391  22.430  1.00 23.65           C  
ATOM   2917  C   MET B 122       5.836  13.379  23.601  1.00 26.77           C  
ATOM   2918  O   MET B 122       6.541  13.300  24.618  1.00 27.67           O  
ATOM   2919  CB  MET B 122       6.822  13.024  21.293  1.00 23.06           C  
ATOM   2920  CG  MET B 122       7.528  12.031  20.358  1.00 21.86           C  
ATOM   2921  SD  MET B 122       8.395  12.964  19.084  1.00 29.63           S  
ATOM   2922  CE  MET B 122       8.478  11.847  17.697  1.00 23.80           C  
ATOM   2923  N   GLU B 123       4.871  14.293  23.479  1.00 25.86           N  
ATOM   2924  CA  GLU B 123       4.560  15.209  24.579  1.00 23.68           C  
ATOM   2925  C   GLU B 123       3.984  14.498  25.806  1.00 25.41           C  
ATOM   2926  O   GLU B 123       4.217  14.916  26.936  1.00 27.82           O  
ATOM   2927  CB  GLU B 123       3.678  16.329  24.065  1.00 26.79           C  
ATOM   2928  CG  GLU B 123       4.473  17.450  23.333  1.00 26.62           C  
ATOM   2929  CD  GLU B 123       5.670  16.990  22.446  1.00 30.34           C  
ATOM   2930  OE1 GLU B 123       5.792  15.807  22.076  1.00 25.78           O  
ATOM   2931  OE2 GLU B 123       6.519  17.837  22.091  1.00 34.42           O  
ATOM   2932  N   LYS B 124       3.206  13.450  25.589  1.00 25.55           N  
ATOM   2933  CA  LYS B 124       2.760  12.588  26.689  1.00 26.16           C  
ATOM   2934  C   LYS B 124       3.949  11.985  27.444  1.00 26.96           C  
ATOM   2935  O   LYS B 124       4.013  12.025  28.687  1.00 27.35           O  
ATOM   2936  CB  LYS B 124       1.866  11.453  26.181  1.00 32.97           C  
ATOM   2937  CG  LYS B 124       1.073  10.721  27.281  1.00 35.47           C  
ATOM   2938  CD  LYS B 124       0.328   9.458  26.779  1.00 46.66           C  
ATOM   2939  CE  LYS B 124       1.227   8.213  26.675  1.00 48.47           C  
ATOM   2940  NZ  LYS B 124       0.450   6.930  26.516  1.00 48.82           N  
ATOM   2941  N   LEU B 125       4.906  11.448  26.694  1.00 25.83           N  
ATOM   2942  CA  LEU B 125       6.126  10.935  27.318  1.00 26.11           C  
ATOM   2943  C   LEU B 125       6.738  12.026  28.192  1.00 23.80           C  
ATOM   2944  O   LEU B 125       7.005  11.782  29.345  1.00 22.20           O  
ATOM   2945  CB  LEU B 125       7.132  10.449  26.271  1.00 24.53           C  
ATOM   2946  CG  LEU B 125       7.352   8.947  26.072  1.00 25.01           C  
ATOM   2947  CD1 LEU B 125       6.034   8.182  25.980  1.00 23.52           C  
ATOM   2948  CD2 LEU B 125       8.187   8.762  24.807  1.00 23.19           C  
ATOM   2949  N   LEU B 126       6.912  13.233  27.668  1.00 23.43           N  
ATOM   2950  CA  LEU B 126       7.498  14.287  28.480  1.00 22.30           C  
ATOM   2951  C   LEU B 126       6.701  14.625  29.749  1.00 23.96           C  
ATOM   2952  O   LEU B 126       7.299  14.901  30.789  1.00 26.40           O  
ATOM   2953  CB  LEU B 126       7.692  15.534  27.641  1.00 23.19           C  
ATOM   2954  CG  LEU B 126       8.812  15.350  26.636  1.00 24.81           C  
ATOM   2955  CD1 LEU B 126       8.846  16.484  25.661  1.00 33.53           C  
ATOM   2956  CD2 LEU B 126      10.103  15.355  27.403  1.00 22.73           C  
ATOM   2957  N   LYS B 127       5.373  14.560  29.700  1.00 25.05           N  
ATOM   2958  CA  LYS B 127       4.591  14.785  30.918  1.00 24.20           C  
ATOM   2959  C   LYS B 127       4.847  13.717  31.994  1.00 25.51           C  
ATOM   2960  O   LYS B 127       5.073  14.035  33.168  1.00 25.94           O  
ATOM   2961  CB  LYS B 127       3.096  14.794  30.591  1.00 24.69           C  
ATOM   2962  CG  LYS B 127       2.569  16.078  30.033  1.00 28.25           C  
ATOM   2963  CD  LYS B 127       1.063  16.008  29.819  1.00 29.07           C  
ATOM   2964  CE  LYS B 127       0.557  17.280  29.129  1.00 35.71           C  
ATOM   2965  NZ  LYS B 127      -0.917  17.477  29.181  1.00 35.92           N  
ATOM   2966  N   GLN B 128       4.829  12.457  31.575  1.00 26.80           N  
ATOM   2967  CA  GLN B 128       5.180  11.335  32.440  1.00 26.64           C  
ATOM   2968  C   GLN B 128       6.589  11.523  33.039  1.00 28.12           C  
ATOM   2969  O   GLN B 128       6.828  11.216  34.212  1.00 31.63           O  
ATOM   2970  CB  GLN B 128       5.077  10.002  31.663  1.00 29.90           C  
ATOM   2971  CG  GLN B 128       3.644   9.421  31.516  1.00 31.73           C  
ATOM   2972  CD  GLN B 128       3.586   8.060  30.770  1.00 44.34           C  
ATOM   2973  OE1 GLN B 128       3.045   7.966  29.660  1.00 39.71           O  
ATOM   2974  NE2 GLN B 128       4.128   7.013  31.388  1.00 46.91           N  
ATOM   2975  N   LEU B 129       7.519  12.010  32.220  1.00 25.75           N  
ATOM   2976  CA  LEU B 129       8.888  12.278  32.635  1.00 22.42           C  
ATOM   2977  C   LEU B 129       8.898  13.293  33.777  1.00 28.00           C  
ATOM   2978  O   LEU B 129       9.568  13.080  34.793  1.00 32.28           O  
ATOM   2979  CB  LEU B 129       9.676  12.808  31.433  1.00 23.94           C  
ATOM   2980  CG  LEU B 129      11.024  12.231  30.982  1.00 26.42           C  
ATOM   2981  CD1 LEU B 129      10.942  10.722  30.837  1.00 24.00           C  
ATOM   2982  CD2 LEU B 129      11.475  12.860  29.687  1.00 21.01           C  
ATOM   2983  N   LYS B 130       8.156  14.394  33.628  1.00 25.27           N  
ATOM   2984  CA  LYS B 130       8.094  15.381  34.709  1.00 26.76           C  
ATOM   2985  C   LYS B 130       7.458  14.886  36.009  1.00 29.93           C  
ATOM   2986  O   LYS B 130       7.910  15.212  37.101  1.00 26.52           O  
ATOM   2987  CB  LYS B 130       7.393  16.676  34.306  1.00 28.44           C  
ATOM   2988  CG  LYS B 130       8.155  17.557  33.327  1.00 37.95           C  
ATOM   2989  CD  LYS B 130       7.222  18.618  32.747  1.00 41.68           C  
ATOM   2990  CE  LYS B 130       7.869  19.463  31.664  1.00 43.92           C  
ATOM   2991  NZ  LYS B 130       6.869  20.355  31.004  1.00 39.55           N  
ATOM   2992  N   GLU B 131       6.354  14.172  35.915  1.00 30.88           N  
ATOM   2993  CA  GLU B 131       5.755  13.738  37.154  1.00 28.49           C  
ATOM   2994  C   GLU B 131       6.643  12.709  37.854  1.00 32.44           C  
ATOM   2995  O   GLU B 131       6.787  12.742  39.069  1.00 32.48           O  
ATOM   2996  CB  GLU B 131       4.343  13.218  36.905  1.00 27.11           C  
ATOM   2997  CG  GLU B 131       3.306  14.366  36.704  1.00 36.00           C  
ATOM   2998  CD  GLU B 131       3.222  15.411  37.885  1.00 45.10           C  
ATOM   2999  OE1 GLU B 131       2.925  14.999  39.037  1.00 38.96           O  
ATOM   3000  OE2 GLU B 131       3.412  16.640  37.656  1.00 41.94           O  
ATOM   3001  N   GLU B 132       7.269  11.800  37.128  1.00 31.48           N  
ATOM   3002  CA  GLU B 132       8.084  10.836  37.856  1.00 30.83           C  
ATOM   3003  C   GLU B 132       9.345  11.553  38.405  1.00 30.38           C  
ATOM   3004  O   GLU B 132       9.918  11.145  39.412  1.00 32.09           O  
ATOM   3005  CB  GLU B 132       8.430   9.615  36.983  1.00 35.11           C  
ATOM   3006  CG  GLU B 132       7.244   9.018  36.140  1.00 39.44           C  
ATOM   3007  CD  GLU B 132       6.020   8.455  36.925  1.00 46.09           C  
ATOM   3008  OE1 GLU B 132       5.928   8.583  38.166  1.00 40.99           O  
ATOM   3009  OE2 GLU B 132       5.118   7.885  36.261  1.00 52.29           O  
ATOM   3010  N   MET B 133       9.747  12.657  37.778  1.00 31.54           N  
ATOM   3011  CA  MET B 133      10.839  13.477  38.316  1.00 29.30           C  
ATOM   3012  C   MET B 133      10.407  14.193  39.608  1.00 28.01           C  
ATOM   3013  O   MET B 133      11.192  14.376  40.541  1.00 25.78           O  
ATOM   3014  CB  MET B 133      11.293  14.483  37.267  1.00 25.69           C  
ATOM   3015  CG  MET B 133      12.791  14.594  37.090  1.00 30.65           C  
ATOM   3016  SD  MET B 133      13.657  15.463  38.398  1.00 38.61           S  
ATOM   3017  CE  MET B 133      12.746  16.986  38.381  1.00 38.16           C  
ATOM   3018  N   LYS B 134       9.127  14.532  39.654  1.00 30.30           N  
ATOM   3019  CA  LYS B 134       8.454  15.089  40.820  1.00 29.30           C  
ATOM   3020  C   LYS B 134       8.476  14.072  41.970  1.00 28.93           C  
ATOM   3021  O   LYS B 134       8.722  14.398  43.129  1.00 31.75           O  
ATOM   3022  CB  LYS B 134       6.993  15.355  40.444  1.00 33.93           C  
ATOM   3023  CG  LYS B 134       6.031  15.862  41.503  1.00 37.55           C  
ATOM   3024  CD  LYS B 134       4.803  16.454  40.831  1.00 36.49           C  
ATOM   3025  CE  LYS B 134       5.032  17.693  40.002  1.00 45.99           C  
ATOM   3026  NZ  LYS B 134       3.692  18.225  39.577  1.00 45.93           N  
ATOM   3027  N   LYS B 135       8.228  12.823  41.620  1.00 29.16           N  
ATOM   3028  CA  LYS B 135       8.195  11.732  42.573  1.00 29.82           C  
ATOM   3029  C   LYS B 135       9.568  11.469  43.179  1.00 29.56           C  
ATOM   3030  O   LYS B 135       9.718  11.283  44.380  1.00 31.94           O  
ATOM   3031  CB  LYS B 135       7.653  10.492  41.866  1.00 33.81           C  
ATOM   3032  CG  LYS B 135       7.850   9.187  42.567  1.00 37.22           C  
ATOM   3033  CD  LYS B 135       6.822   8.219  42.067  1.00 41.10           C  
ATOM   3034  CE  LYS B 135       7.380   7.518  40.843  1.00 41.25           C  
ATOM   3035  NZ  LYS B 135       6.507   6.436  40.297  1.00 45.60           N  
ATOM   3036  N   MET B 136      10.565  11.480  42.308  1.00 29.90           N  
ATOM   3037  CA  MET B 136      11.973  11.330  42.650  1.00 29.82           C  
ATOM   3038  C   MET B 136      12.404  12.455  43.620  1.00 30.45           C  
ATOM   3039  O   MET B 136      13.122  12.221  44.615  1.00 32.37           O  
ATOM   3040  CB  MET B 136      12.751  11.343  41.306  1.00 29.98           C  
ATOM   3041  CG  MET B 136      14.063  10.610  41.183  1.00 27.29           C  
ATOM   3042  SD  MET B 136      15.502  11.642  41.404  1.00 33.47           S  
ATOM   3043  CE  MET B 136      15.374  12.748  40.000  1.00 32.57           C  
ATOM   3044  N   LYS B 137      11.855  13.650  43.392  1.00 29.24           N  
ATOM   3045  CA  LYS B 137      12.122  14.805  44.242  1.00 28.11           C  
ATOM   3046  C   LYS B 137      11.556  14.695  45.638  1.00 34.46           C  
ATOM   3047  O   LYS B 137      12.241  14.931  46.638  1.00 38.06           O  
ATOM   3048  CB  LYS B 137      11.496  16.056  43.618  1.00 32.05           C  
ATOM   3049  CG  LYS B 137      12.018  17.405  44.118  1.00 37.36           C  
ATOM   3050  CD  LYS B 137      11.096  18.561  43.694  1.00 35.90           C  
ATOM   3051  CE  LYS B 137      11.645  19.927  44.135  1.00 44.88           C  
ATOM   3052  NZ  LYS B 137      10.691  21.079  43.906  1.00 40.41           N  
ATOM   3053  N   GLU B 138      10.278  14.384  45.726  1.00 35.48           N  
ATOM   3054  CA  GLU B 138       9.705  14.351  47.050  1.00 35.38           C  
ATOM   3055  C   GLU B 138      10.162  13.125  47.853  1.00 35.48           C  
ATOM   3056  O   GLU B 138      10.243  13.182  49.070  1.00 39.71           O  
ATOM   3057  CB  GLU B 138       8.188  14.473  46.954  1.00 41.27           C  
ATOM   3058  CG  GLU B 138       7.707  15.910  46.525  1.00 44.53           C  
ATOM   3059  CD  GLU B 138       8.231  17.069  47.433  1.00 49.67           C  
ATOM   3060  OE1 GLU B 138       8.042  17.013  48.686  1.00 48.77           O  
ATOM   3061  OE2 GLU B 138       8.806  18.049  46.891  1.00 37.05           O  
ATOM   3062  N   LYS B 139      10.513  12.032  47.193  1.00 32.83           N  
ATOM   3063  CA  LYS B 139      11.103  10.924  47.936  1.00 32.60           C  
ATOM   3064  C   LYS B 139      12.489  11.265  48.510  1.00 34.29           C  
ATOM   3065  O   LYS B 139      12.814  10.919  49.663  1.00 32.89           O  
ATOM   3066  CB  LYS B 139      11.157   9.672  47.055  1.00 29.85           C  
ATOM   3067  CG  LYS B 139       9.777   9.082  46.858  1.00 31.66           C  
ATOM   3068  CD  LYS B 139       9.762   7.802  46.038  1.00 43.13           C  
ATOM   3069  CE  LYS B 139       8.321   7.315  45.827  1.00 47.73           C  
ATOM   3070  NZ  LYS B 139       8.238   6.145  44.903  1.00 47.15           N  
ATOM   3071  N   MET B 140      13.306  11.958  47.727  1.00 32.17           N  
ATOM   3072  CA  MET B 140      14.594  12.372  48.263  1.00 34.82           C  
ATOM   3073  C   MET B 140      14.426  13.375  49.435  1.00 38.77           C  
ATOM   3074  O   MET B 140      15.142  13.293  50.456  1.00 38.31           O  
ATOM   3075  CB  MET B 140      15.443  12.972  47.152  1.00 33.67           C  
ATOM   3076  CG  MET B 140      16.060  11.948  46.242  1.00 33.09           C  
ATOM   3077  SD  MET B 140      17.040  12.808  45.022  1.00 44.87           S  
ATOM   3078  CE  MET B 140      17.702  11.484  44.031  1.00 37.27           C  
ATOM   3079  N   GLU B 141      13.442  14.270  49.335  1.00 35.12           N  
ATOM   3080  CA  GLU B 141      13.240  15.219  50.420  1.00 33.82           C  
ATOM   3081  C   GLU B 141      12.710  14.495  51.657  1.00 37.20           C  
ATOM   3082  O   GLU B 141      13.044  14.858  52.778  1.00 39.93           O  
ATOM   3083  CB  GLU B 141      12.283  16.339  50.030  1.00 34.54           C  
ATOM   3084  CG  GLU B 141      12.796  17.302  48.964  1.00 40.21           C  
ATOM   3085  CD  GLU B 141      11.692  18.256  48.453  1.00 48.87           C  
ATOM   3086  OE1 GLU B 141      10.554  18.212  48.996  1.00 46.49           O  
ATOM   3087  OE2 GLU B 141      11.949  19.032  47.496  1.00 45.17           O  
ATOM   3088  N   LYS B 142      11.902  13.463  51.460  1.00 36.61           N  
ATOM   3089  CA  LYS B 142      11.497  12.593  52.563  1.00 35.81           C  
ATOM   3090  C   LYS B 142      12.673  11.933  53.300  1.00 36.78           C  
ATOM   3091  O   LYS B 142      12.744  11.956  54.528  1.00 37.45           O  
ATOM   3092  CB  LYS B 142      10.568  11.511  52.006  1.00 33.76           C  
ATOM   3093  CG  LYS B 142      10.144  10.424  52.956  1.00 33.56           C  
ATOM   3094  CD  LYS B 142       9.200   9.451  52.270  1.00 37.25           C  
ATOM   3095  CE  LYS B 142       9.361   8.025  52.804  1.00 40.26           C  
ATOM   3096  NZ  LYS B 142       8.499   7.018  52.107  1.00 34.04           N  
ATOM   3097  N   LEU B 143      13.588  11.338  52.551  1.00 36.88           N  
ATOM   3098  CA  LEU B 143      14.808  10.789  53.131  1.00 35.29           C  
ATOM   3099  C   LEU B 143      15.547  11.825  53.961  1.00 36.68           C  
ATOM   3100  O   LEU B 143      16.015  11.539  55.048  1.00 41.68           O  
ATOM   3101  CB  LEU B 143      15.705  10.266  52.016  1.00 40.94           C  
ATOM   3102  CG  LEU B 143      15.941   8.760  51.877  1.00 39.35           C  
ATOM   3103  CD1 LEU B 143      16.797   8.523  50.662  1.00 36.06           C  
ATOM   3104  CD2 LEU B 143      16.622   8.235  53.108  1.00 40.35           C  
ATOM   3105  N   LEU B 144      15.613  13.052  53.458  1.00 38.86           N  
ATOM   3106  CA  LEU B 144      16.307  14.111  54.182  1.00 36.40           C  
ATOM   3107  C   LEU B 144      15.581  14.496  55.465  1.00 40.91           C  
ATOM   3108  O   LEU B 144      16.202  14.878  56.463  1.00 46.05           O  
ATOM   3109  CB  LEU B 144      16.430  15.372  53.317  1.00 38.02           C  
ATOM   3110  CG  LEU B 144      17.634  15.715  52.433  1.00 40.28           C  
ATOM   3111  CD1 LEU B 144      18.928  15.758  53.224  1.00 38.42           C  
ATOM   3112  CD2 LEU B 144      17.742  14.791  51.236  1.00 37.41           C  
ATOM   3113  N   LYS B 145      14.260  14.368  55.442  1.00 39.81           N  
ATOM   3114  CA  LYS B 145      13.446  14.652  56.609  1.00 36.00           C  
ATOM   3115  C   LYS B 145      13.744  13.604  57.679  1.00 41.36           C  
ATOM   3116  O   LYS B 145      13.835  13.902  58.881  1.00 45.51           O  
ATOM   3117  CB  LYS B 145      11.964  14.642  56.225  1.00 36.23           C  
ATOM   3118  CG  LYS B 145      11.391  16.002  55.801  1.00 40.05           C  
ATOM   3119  CD  LYS B 145       9.887  15.901  55.457  1.00 37.44           C  
ATOM   3120  CE  LYS B 145       9.198  17.262  55.225  1.00 38.74           C  
ATOM   3121  NZ  LYS B 145       8.948  18.124  56.424  1.00 32.58           N  
ATOM   3122  N   GLU B 146      13.907  12.370  57.230  1.00 36.81           N  
ATOM   3123  CA  GLU B 146      14.193  11.284  58.139  1.00 40.59           C  
ATOM   3124  C   GLU B 146      15.577  11.469  58.755  1.00 43.39           C  
ATOM   3125  O   GLU B 146      15.810  11.121  59.916  1.00 48.49           O  
ATOM   3126  CB  GLU B 146      14.101   9.953  57.401  1.00 47.03           C  
ATOM   3127  CG  GLU B 146      12.676   9.507  57.097  1.00 45.43           C  
ATOM   3128  CD  GLU B 146      12.647   8.227  56.305  1.00 47.47           C  
ATOM   3129  OE1 GLU B 146      13.725   7.820  55.830  1.00 41.25           O  
ATOM   3130  OE2 GLU B 146      11.552   7.655  56.113  1.00 54.32           O  
ATOM   3131  N   MET B 147      16.502  12.033  57.988  1.00 42.90           N  
ATOM   3132  CA  MET B 147      17.830  12.259  58.541  1.00 41.26           C  
ATOM   3133  C   MET B 147      17.831  13.373  59.571  1.00 43.81           C  
ATOM   3134  O   MET B 147      18.461  13.227  60.613  1.00 50.69           O  
ATOM   3135  CB  MET B 147      18.829  12.587  57.440  1.00 45.25           C  
ATOM   3136  CG  MET B 147      19.476  11.379  56.803  1.00 45.24           C  
ATOM   3137  SD  MET B 147      21.007  11.871  55.997  1.00 63.68           S  
ATOM   3138  CE  MET B 147      20.417  12.827  54.597  1.00 51.35           C  
ATOM   3139  N   LYS B 148      17.125  14.473  59.316  1.00 38.23           N  
ATOM   3140  CA  LYS B 148      17.064  15.509  60.345  1.00 41.76           C  
ATOM   3141  C   LYS B 148      16.340  15.063  61.603  1.00 48.04           C  
ATOM   3142  O   LYS B 148      16.701  15.466  62.707  1.00 46.76           O  
ATOM   3143  CB  LYS B 148      16.439  16.817  59.869  1.00 41.56           C  
ATOM   3144  CG  LYS B 148      17.388  17.720  59.117  1.00 47.60           C  
ATOM   3145  CD  LYS B 148      16.661  18.919  58.538  1.00 47.73           C  
ATOM   3146  CE  LYS B 148      17.598  19.806  57.731  1.00 47.93           C  
ATOM   3147  NZ  LYS B 148      16.867  20.934  57.083  1.00 55.22           N  
ATOM   3148  N   GLN B 149      15.304  14.255  61.451  1.00 46.66           N  
ATOM   3149  CA  GLN B 149      14.602  13.804  62.633  1.00 47.05           C  
ATOM   3150  C   GLN B 149      15.440  12.819  63.451  1.00 50.18           C  
ATOM   3151  O   GLN B 149      15.497  12.928  64.671  1.00 52.60           O  
ATOM   3152  CB  GLN B 149      13.262  13.202  62.237  1.00 46.56           C  
ATOM   3153  CG  GLN B 149      12.263  14.234  61.662  1.00 53.24           C  
ATOM   3154  CD  GLN B 149      12.173  15.537  62.475  1.00 53.58           C  
ATOM   3155  OE1 GLN B 149      12.083  15.517  63.707  1.00 56.36           O  
ATOM   3156  NE2 GLN B 149      12.171  16.667  61.781  1.00 43.89           N  
ATOM   3157  N   ARG B 150      16.087  11.853  62.819  1.00 49.70           N  
ATOM   3158  CA  ARG B 150      16.914  10.943  63.608  1.00 51.21           C  
ATOM   3159  C   ARG B 150      18.152  11.650  64.169  1.00 50.85           C  
ATOM   3160  O   ARG B 150      18.714  11.270  65.206  1.00 51.96           O  
ATOM   3161  CB  ARG B 150      17.274   9.731  62.777  1.00 50.94           C  
ATOM   3162  CG  ARG B 150      16.003   9.048  62.349  1.00 54.59           C  
ATOM   3163  CD  ARG B 150      16.162   7.582  62.070  1.00 63.69           C  
ATOM   3164  NE  ARG B 150      14.846   6.965  61.964  1.00 66.42           N  
ATOM   3165  CZ  ARG B 150      14.163   6.868  60.832  1.00 71.05           C  
ATOM   3166  NH1 ARG B 150      14.684   7.335  59.703  1.00 64.41           N  
ATOM   3167  NH2 ARG B 150      12.967   6.296  60.826  1.00 75.29           N  
ATOM   3168  N   MET B 151      18.521  12.738  63.513  1.00 51.74           N  
ATOM   3169  CA  MET B 151      19.560  13.604  64.031  1.00 55.59           C  
ATOM   3170  C   MET B 151      19.051  14.311  65.293  1.00 59.61           C  
ATOM   3171  O   MET B 151      19.796  14.499  66.259  1.00 61.90           O  
ATOM   3172  CB  MET B 151      19.985  14.602  62.960  1.00 48.77           C  
ATOM   3173  CG  MET B 151      21.376  15.151  63.158  1.00 55.97           C  
ATOM   3174  SD  MET B 151      21.435  16.713  64.026  1.00 70.28           S  
ATOM   3175  CE  MET B 151      20.182  17.627  63.125  1.00 63.06           C  
ATOM   3176  N   GLU B 152      17.778  14.693  65.287  1.00 58.13           N  
ATOM   3177  CA  GLU B 152      17.162  15.315  66.453  1.00 58.19           C  
ATOM   3178  C   GLU B 152      17.043  14.286  67.575  1.00 64.42           C  
ATOM   3179  O   GLU B 152      16.998  14.651  68.752  1.00 67.93           O  
ATOM   3180  CB  GLU B 152      15.791  15.903  66.114  1.00 60.18           C  
ATOM   3181  CG  GLU B 152      15.549  17.293  66.703  1.00 68.40           C  
ATOM   3182  CD  GLU B 152      14.775  17.260  68.021  1.00 73.40           C  
ATOM   3183  OE1 GLU B 152      13.850  16.426  68.151  1.00 70.38           O  
ATOM   3184  OE2 GLU B 152      15.091  18.066  68.925  1.00 69.31           O  
ATOM   3185  N   GLU B 153      16.972  13.003  67.215  1.00 60.92           N  
ATOM   3186  CA  GLU B 153      17.047  11.952  68.228  1.00 55.55           C  
ATOM   3187  C   GLU B 153      18.390  12.012  68.906  1.00 61.90           C  
ATOM   3188  O   GLU B 153      18.478  12.223  70.115  1.00 64.13           O  
ATOM   3189  CB  GLU B 153      16.879  10.552  67.657  1.00 51.91           C  
ATOM   3190  CG  GLU B 153      15.548   9.905  67.840  1.00 50.15           C  
ATOM   3191  CD  GLU B 153      15.590   8.471  67.350  1.00 57.17           C  
ATOM   3192  OE1 GLU B 153      16.650   8.074  66.826  1.00 50.27           O  
ATOM   3193  OE2 GLU B 153      14.592   7.735  67.516  1.00 64.99           O  
ATOM   3194  N   VAL B 154      19.445  11.842  68.113  1.00 64.45           N  
ATOM   3195  CA  VAL B 154      20.798  11.837  68.669  1.00 66.03           C  
ATOM   3196  C   VAL B 154      21.096  13.150  69.436  1.00 67.31           C  
ATOM   3197  O   VAL B 154      21.999  13.199  70.272  1.00 68.97           O  
ATOM   3198  CB  VAL B 154      21.843  11.610  67.543  1.00 67.37           C  
ATOM   3199  CG1 VAL B 154      23.228  11.424  68.115  1.00 69.99           C  
ATOM   3200  CG2 VAL B 154      21.483  10.381  66.734  1.00 65.43           C  
ATOM   3201  N   LYS B 155      20.333  14.206  69.163  1.00 65.64           N  
ATOM   3202  CA  LYS B 155      20.398  15.413  69.992  1.00 64.93           C  
ATOM   3203  C   LYS B 155      19.679  15.324  71.336  1.00 70.38           C  
ATOM   3204  O   LYS B 155      20.309  15.327  72.391  1.00 70.03           O  
ATOM   3205  CB  LYS B 155      19.812  16.610  69.249  1.00 64.89           C  
ATOM   3206  CG  LYS B 155      20.821  17.416  68.501  1.00 68.63           C  
ATOM   3207  CD  LYS B 155      20.284  18.787  68.094  1.00 69.69           C  
ATOM   3208  CE  LYS B 155      20.206  18.899  66.568  1.00 67.79           C  
ATOM   3209  NZ  LYS B 155      19.583  20.161  66.089  1.00 67.45           N  
ATOM   3210  N   LYS B 156      18.355  15.175  71.265  1.00 71.19           N  
ATOM   3211  CA  LYS B 156      17.488  15.356  72.420  1.00 70.18           C  
ATOM   3212  C   LYS B 156      17.735  14.378  73.569  1.00 74.24           C  
ATOM   3213  O   LYS B 156      17.213  14.584  74.663  1.00 74.99           O  
ATOM   3214  CB  LYS B 156      16.015  15.241  71.965  1.00 71.03           C  
ATOM   3215  CG  LYS B 156      14.947  15.628  73.006  1.00 73.42           C  
ATOM   3216  CD  LYS B 156      14.992  17.097  73.396  1.00 67.07           C  
ATOM   3217  CE  LYS B 156      14.058  17.953  72.549  1.00 64.25           C  
ATOM   3218  NZ  LYS B 156      12.633  17.606  72.806  1.00 65.52           N  
ATOM   3219  N   LYS B 157      18.510  13.318  73.346  1.00 73.06           N  
ATOM   3220  CA  LYS B 157      18.770  12.404  74.453  1.00 76.04           C  
ATOM   3221  C   LYS B 157      20.181  12.573  74.988  1.00 75.50           C  
ATOM   3222  O   LYS B 157      20.404  13.197  76.023  1.00 75.19           O  
ATOM   3223  CB  LYS B 157      18.533  10.948  74.083  1.00 79.01           C  
ATOM   3224  CG  LYS B 157      18.095  10.110  75.298  1.00 80.76           C  
ATOM   3225  CD  LYS B 157      17.163  10.907  76.226  1.00 76.49           C  
ATOM   3226  CE  LYS B 157      16.959  10.220  77.576  1.00 71.93           C  
ATOM   3227  NZ  LYS B 157      16.183   8.942  77.531  1.00 77.93           N  
ATOM   3228  N   MET B 158      21.144  12.041  74.252  1.00 75.31           N  
ATOM   3229  CA  MET B 158      22.527  12.173  74.647  1.00 77.91           C  
ATOM   3230  C   MET B 158      22.999  13.557  74.256  1.00 74.35           C  
ATOM   3231  O   MET B 158      22.860  13.986  73.113  1.00 68.52           O  
ATOM   3232  CB  MET B 158      23.394  11.083  74.023  1.00 80.33           C  
ATOM   3233  CG  MET B 158      23.358   9.729  74.755  1.00 88.65           C  
ATOM   3234  SD  MET B 158      24.163   9.762  76.386  1.00103.36           S  
ATOM   3235  CE  MET B 158      24.025   8.059  76.929  1.00 74.69           C  
ATOM   3236  N   ASP B 159      23.553  14.258  75.232  1.00 77.55           N  
ATOM   3237  CA  ASP B 159      23.948  15.637  75.054  1.00 75.15           C  
ATOM   3238  C   ASP B 159      25.419  15.812  75.411  1.00 72.93           C  
ATOM   3239  O   ASP B 159      25.896  16.935  75.594  1.00 67.85           O  
ATOM   3240  CB  ASP B 159      23.065  16.550  75.897  1.00 69.82           C  
ATOM   3241  N   GLY B 160      26.129  14.689  75.509  1.00 69.93           N  
ATOM   3242  CA  GLY B 160      27.573  14.701  75.659  1.00 70.10           C  
ATOM   3243  C   GLY B 160      28.201  14.807  74.284  1.00 70.27           C  
ATOM   3244  O   GLY B 160      28.966  13.930  73.865  1.00 66.31           O  
ATOM   3245  N   ASP B 161      27.877  15.906  73.601  1.00 68.56           N  
ATOM   3246  CA  ASP B 161      28.097  16.063  72.168  1.00 63.69           C  
ATOM   3247  C   ASP B 161      27.821  17.496  71.693  1.00 61.51           C  
ATOM   3248  O   ASP B 161      26.666  17.881  71.549  1.00 64.06           O  
ATOM   3249  CB  ASP B 161      27.199  15.076  71.408  1.00 66.80           C  
ATOM   3250  CG  ASP B 161      25.828  14.878  72.080  1.00 68.92           C  
ATOM   3251  OD1 ASP B 161      25.113  15.878  72.303  1.00 68.02           O  
ATOM   3252  OD2 ASP B 161      25.465  13.719  72.385  1.00 65.87           O  
ATOM   3253  N   ASP B 162      28.855  18.294  71.445  1.00 60.19           N  
ATOM   3254  CA  ASP B 162      28.612  19.661  70.976  1.00 58.50           C  
ATOM   3255  C   ASP B 162      29.382  20.028  69.713  1.00 54.87           C  
ATOM   3256  O   ASP B 162      28.888  20.789  68.893  1.00 50.76           O  
ATOM   3257  CB  ASP B 162      28.929  20.679  72.071  1.00 64.67           C  
ATOM   3258  CG  ASP B 162      27.721  20.990  72.948  1.00 64.36           C  
ATOM   3259  OD1 ASP B 162      26.833  21.733  72.469  1.00 57.20           O  
ATOM   3260  OD2 ASP B 162      27.684  20.534  74.120  1.00 53.33           O  
ATOM   3261  N   GLU B 163      30.595  19.501  69.581  1.00 56.93           N  
ATOM   3262  CA  GLU B 163      31.395  19.659  68.367  1.00 55.84           C  
ATOM   3263  C   GLU B 163      31.025  18.535  67.408  1.00 57.85           C  
ATOM   3264  O   GLU B 163      31.186  18.653  66.197  1.00 56.91           O  
ATOM   3265  CB  GLU B 163      32.904  19.657  68.654  1.00 60.51           C  
ATOM   3266  CG  GLU B 163      33.753  20.086  67.432  1.00 62.71           C  
ATOM   3267  CD  GLU B 163      35.253  19.819  67.583  1.00 63.38           C  
ATOM   3268  OE1 GLU B 163      36.017  20.786  67.787  1.00 58.11           O  
ATOM   3269  OE2 GLU B 163      35.674  18.648  67.473  1.00 64.92           O  
ATOM   3270  N   LEU B 164      30.570  17.423  67.976  1.00 61.10           N  
ATOM   3271  CA  LEU B 164      30.013  16.313  67.201  1.00 58.68           C  
ATOM   3272  C   LEU B 164      28.698  16.770  66.594  1.00 53.25           C  
ATOM   3273  O   LEU B 164      28.453  16.622  65.399  1.00 51.39           O  
ATOM   3274  CB  LEU B 164      29.770  15.083  68.078  1.00 56.57           C  
ATOM   3275  CG  LEU B 164      30.934  14.380  68.761  1.00 53.80           C  
ATOM   3276  CD1 LEU B 164      30.375  13.357  69.718  1.00 53.88           C  
ATOM   3277  CD2 LEU B 164      31.834  13.717  67.738  1.00 47.95           C  
ATOM   3278  N   LEU B 165      27.874  17.356  67.453  1.00 54.93           N  
ATOM   3279  CA  LEU B 165      26.602  17.931  67.076  1.00 54.93           C  
ATOM   3280  C   LEU B 165      26.687  18.760  65.806  1.00 52.61           C  
ATOM   3281  O   LEU B 165      25.808  18.701  64.952  1.00 49.13           O  
ATOM   3282  CB  LEU B 165      26.103  18.816  68.210  1.00 53.09           C  
ATOM   3283  CG  LEU B 165      24.794  19.525  67.920  1.00 54.69           C  
ATOM   3284  CD1 LEU B 165      23.798  18.490  67.526  1.00 56.68           C  
ATOM   3285  CD2 LEU B 165      24.328  20.309  69.123  1.00 59.20           C  
ATOM   3286  N   GLU B 166      27.753  19.531  65.691  1.00 50.68           N  
ATOM   3287  CA  GLU B 166      27.918  20.400  64.560  1.00 49.21           C  
ATOM   3288  C   GLU B 166      28.642  19.689  63.402  1.00 51.79           C  
ATOM   3289  O   GLU B 166      28.663  20.191  62.285  1.00 49.92           O  
ATOM   3290  CB  GLU B 166      28.670  21.648  65.007  1.00 47.99           C  
ATOM   3291  CG  GLU B 166      28.093  22.270  66.277  1.00 54.09           C  
ATOM   3292  CD  GLU B 166      27.120  23.417  66.028  1.00 59.19           C  
ATOM   3293  OE1 GLU B 166      27.135  23.975  64.912  1.00 61.86           O  
ATOM   3294  OE2 GLU B 166      26.350  23.772  66.954  1.00 53.55           O  
ATOM   3295  N   LYS B 167      29.195  18.502  63.652  1.00 52.48           N  
ATOM   3296  CA  LYS B 167      29.817  17.702  62.587  1.00 48.63           C  
ATOM   3297  C   LYS B 167      28.818  16.834  61.868  1.00 46.48           C  
ATOM   3298  O   LYS B 167      29.115  16.281  60.818  1.00 46.00           O  
ATOM   3299  CB  LYS B 167      30.925  16.808  63.134  1.00 52.44           C  
ATOM   3300  CG  LYS B 167      32.190  17.533  63.508  1.00 54.36           C  
ATOM   3301  CD  LYS B 167      33.302  16.554  63.737  1.00 51.95           C  
ATOM   3302  CE  LYS B 167      33.877  16.204  62.400  1.00 45.91           C  
ATOM   3303  NZ  LYS B 167      34.290  17.461  61.729  1.00 47.22           N  
ATOM   3304  N   ILE B 168      27.656  16.671  62.478  1.00 45.17           N  
ATOM   3305  CA  ILE B 168      26.561  15.931  61.882  1.00 44.53           C  
ATOM   3306  C   ILE B 168      25.615  16.951  61.310  1.00 42.26           C  
ATOM   3307  O   ILE B 168      24.888  16.669  60.377  1.00 45.37           O  
ATOM   3308  CB  ILE B 168      25.837  15.011  62.881  1.00 51.81           C  
ATOM   3309  CG1 ILE B 168      26.827  14.044  63.524  1.00 45.11           C  
ATOM   3310  CG2 ILE B 168      24.759  14.202  62.179  1.00 49.21           C  
ATOM   3311  CD1 ILE B 168      26.235  13.181  64.606  1.00 44.66           C  
ATOM   3312  N   LYS B 169      25.630  18.151  61.873  1.00 44.18           N  
ATOM   3313  CA  LYS B 169      24.754  19.209  61.396  1.00 46.49           C  
ATOM   3314  C   LYS B 169      25.377  19.821  60.156  1.00 43.39           C  
ATOM   3315  O   LYS B 169      24.774  20.653  59.486  1.00 40.81           O  
ATOM   3316  CB  LYS B 169      24.574  20.284  62.459  1.00 42.40           C  
ATOM   3317  CG  LYS B 169      23.374  20.143  63.325  1.00 46.43           C  
ATOM   3318  CD  LYS B 169      23.646  20.812  64.661  1.00 54.29           C  
ATOM   3319  CE  LYS B 169      23.030  22.199  64.748  1.00 56.07           C  
ATOM   3320  NZ  LYS B 169      22.515  22.499  66.110  1.00 56.62           N  
ATOM   3321  N   LYS B 170      26.570  19.344  59.832  1.00 41.11           N  
ATOM   3322  CA  LYS B 170      27.317  19.807  58.683  1.00 43.23           C  
ATOM   3323  C   LYS B 170      27.372  18.689  57.645  1.00 45.47           C  
ATOM   3324  O   LYS B 170      27.736  18.904  56.488  1.00 45.01           O  
ATOM   3325  CB  LYS B 170      28.728  20.248  59.095  1.00 41.76           C  
ATOM   3326  CG  LYS B 170      28.820  21.715  59.558  1.00 46.39           C  
ATOM   3327  CD  LYS B 170      30.247  22.154  59.987  1.00 49.67           C  
ATOM   3328  CE  LYS B 170      31.267  22.063  58.827  1.00 45.75           C  
ATOM   3329  NZ  LYS B 170      32.505  22.883  59.025  1.00 37.86           N  
ATOM   3330  N   ASN B 171      26.985  17.497  58.071  1.00 42.97           N  
ATOM   3331  CA  ASN B 171      26.861  16.354  57.188  1.00 42.83           C  
ATOM   3332  C   ASN B 171      25.431  16.233  56.658  1.00 44.39           C  
ATOM   3333  O   ASN B 171      25.172  15.575  55.662  1.00 46.35           O  
ATOM   3334  CB  ASN B 171      27.282  15.086  57.909  1.00 45.68           C  
ATOM   3335  CG  ASN B 171      28.766  14.876  57.875  1.00 49.06           C  
ATOM   3336  OD1 ASN B 171      29.310  14.486  56.844  1.00 57.00           O  
ATOM   3337  ND2 ASN B 171      29.441  15.137  58.994  1.00 43.79           N  
ATOM   3338  N   ILE B 172      24.503  16.877  57.341  1.00 44.49           N  
ATOM   3339  CA  ILE B 172      23.126  16.889  56.914  1.00 42.23           C  
ATOM   3340  C   ILE B 172      22.977  17.994  55.888  1.00 41.07           C  
ATOM   3341  O   ILE B 172      22.087  17.969  55.047  1.00 44.08           O  
ATOM   3342  CB  ILE B 172      22.179  17.046  58.124  1.00 46.07           C  
ATOM   3343  CG1 ILE B 172      21.830  15.650  58.639  1.00 46.47           C  
ATOM   3344  CG2 ILE B 172      20.892  17.777  57.777  1.00 45.58           C  
ATOM   3345  CD1 ILE B 172      20.883  15.648  59.760  1.00 49.10           C  
ATOM   3346  N   ASP B 173      23.868  18.965  55.946  1.00 43.32           N  
ATOM   3347  CA  ASP B 173      23.851  20.031  54.968  1.00 42.71           C  
ATOM   3348  C   ASP B 173      24.708  19.660  53.759  1.00 43.26           C  
ATOM   3349  O   ASP B 173      24.685  20.344  52.747  1.00 46.15           O  
ATOM   3350  CB  ASP B 173      24.320  21.346  55.590  1.00 42.95           C  
ATOM   3351  CG  ASP B 173      23.372  21.851  56.656  1.00 49.04           C  
ATOM   3352  OD1 ASP B 173      22.628  21.034  57.239  1.00 53.60           O  
ATOM   3353  OD2 ASP B 173      23.355  23.071  56.907  1.00 53.67           O  
ATOM   3354  N   ASP B 174      25.426  18.548  53.847  1.00 44.04           N  
ATOM   3355  CA  ASP B 174      26.255  18.081  52.737  1.00 42.65           C  
ATOM   3356  C   ASP B 174      25.463  17.183  51.827  1.00 38.10           C  
ATOM   3357  O   ASP B 174      25.586  17.224  50.615  1.00 37.21           O  
ATOM   3358  CB  ASP B 174      27.469  17.334  53.276  1.00 44.27           C  
ATOM   3359  CG  ASP B 174      28.171  16.513  52.216  1.00 56.24           C  
ATOM   3360  OD1 ASP B 174      28.330  17.008  51.067  1.00 56.90           O  
ATOM   3361  OD2 ASP B 174      28.571  15.368  52.545  1.00 60.89           O  
ATOM   3362  N   LEU B 175      24.646  16.356  52.439  1.00 40.31           N  
ATOM   3363  CA  LEU B 175      23.813  15.448  51.707  1.00 39.06           C  
ATOM   3364  C   LEU B 175      22.542  16.164  51.283  1.00 35.83           C  
ATOM   3365  O   LEU B 175      21.642  15.557  50.743  1.00 36.32           O  
ATOM   3366  CB  LEU B 175      23.483  14.234  52.561  1.00 40.32           C  
ATOM   3367  CG  LEU B 175      24.516  13.115  52.638  1.00 44.05           C  
ATOM   3368  CD1 LEU B 175      25.851  13.546  53.234  1.00 40.75           C  
ATOM   3369  CD2 LEU B 175      23.890  12.032  53.461  1.00 48.02           C  
ATOM   3370  N   LYS B 176      22.497  17.471  51.467  1.00 33.95           N  
ATOM   3371  CA  LYS B 176      21.411  18.258  50.934  1.00 32.15           C  
ATOM   3372  C   LYS B 176      21.900  18.880  49.675  1.00 33.33           C  
ATOM   3373  O   LYS B 176      21.172  18.967  48.704  1.00 36.83           O  
ATOM   3374  CB  LYS B 176      20.957  19.335  51.893  1.00 35.45           C  
ATOM   3375  CG  LYS B 176      19.818  20.150  51.319  1.00 40.72           C  
ATOM   3376  CD  LYS B 176      20.006  21.616  51.645  1.00 45.35           C  
ATOM   3377  CE  LYS B 176      21.275  22.159  50.977  1.00 43.46           C  
ATOM   3378  NZ  LYS B 176      21.472  23.616  51.187  1.00 38.95           N  
ATOM   3379  N   LYS B 177      23.123  19.380  49.734  1.00 34.99           N  
ATOM   3380  CA  LYS B 177      23.845  19.796  48.558  1.00 32.40           C  
ATOM   3381  C   LYS B 177      23.883  18.643  47.546  1.00 32.63           C  
ATOM   3382  O   LYS B 177      23.633  18.861  46.363  1.00 31.45           O  
ATOM   3383  CB  LYS B 177      25.267  20.217  48.938  1.00 33.82           C  
ATOM   3384  CG  LYS B 177      25.379  21.465  49.814  1.00 37.34           C  
ATOM   3385  CD  LYS B 177      26.860  21.863  50.032  1.00 43.74           C  
ATOM   3386  CE  LYS B 177      27.486  22.472  48.753  1.00 44.57           C  
ATOM   3387  NZ  LYS B 177      28.882  22.994  48.856  1.00 30.15           N  
ATOM   3388  N   ILE B 178      24.105  17.415  48.035  1.00 33.56           N  
ATOM   3389  CA  ILE B 178      24.073  16.215  47.193  1.00 31.16           C  
ATOM   3390  C   ILE B 178      22.747  16.133  46.445  1.00 33.78           C  
ATOM   3391  O   ILE B 178      22.723  16.041  45.208  1.00 38.71           O  
ATOM   3392  CB  ILE B 178      24.264  14.911  48.021  1.00 31.42           C  
ATOM   3393  CG1 ILE B 178      25.637  14.864  48.687  1.00 39.37           C  
ATOM   3394  CG2 ILE B 178      24.146  13.688  47.161  1.00 26.78           C  
ATOM   3395  CD1 ILE B 178      26.778  15.295  47.819  1.00 41.76           C  
ATOM   3396  N   ALA B 179      21.651  16.212  47.187  1.00 29.19           N  
ATOM   3397  CA  ALA B 179      20.320  16.131  46.627  1.00 26.03           C  
ATOM   3398  C   ALA B 179      20.037  17.282  45.657  1.00 31.24           C  
ATOM   3399  O   ALA B 179      19.335  17.092  44.650  1.00 31.67           O  
ATOM   3400  CB  ALA B 179      19.296  16.104  47.722  1.00 33.40           C  
ATOM   3401  N   GLU B 180      20.606  18.464  45.905  1.00 32.43           N  
ATOM   3402  CA  GLU B 180      20.377  19.563  44.963  1.00 33.25           C  
ATOM   3403  C   GLU B 180      21.100  19.348  43.637  1.00 32.08           C  
ATOM   3404  O   GLU B 180      20.521  19.602  42.587  1.00 32.99           O  
ATOM   3405  CB  GLU B 180      20.850  20.915  45.519  1.00 32.25           C  
ATOM   3406  CG  GLU B 180      20.433  21.306  46.921  1.00 36.37           C  
ATOM   3407  CD  GLU B 180      18.960  21.534  47.071  1.00 38.93           C  
ATOM   3408  OE1 GLU B 180      18.266  21.616  46.031  1.00 40.37           O  
ATOM   3409  OE2 GLU B 180      18.503  21.655  48.229  1.00 38.01           O  
ATOM   3410  N   ASP B 181      22.331  18.827  43.684  1.00 34.01           N  
ATOM   3411  CA  ASP B 181      23.082  18.479  42.466  1.00 36.04           C  
ATOM   3412  C   ASP B 181      22.393  17.369  41.651  1.00 34.45           C  
ATOM   3413  O   ASP B 181      22.228  17.491  40.443  1.00 30.57           O  
ATOM   3414  CB  ASP B 181      24.537  18.084  42.820  1.00 37.53           C  
ATOM   3415  CG  ASP B 181      25.483  18.032  41.577  1.00 48.22           C  
ATOM   3416  OD1 ASP B 181      25.130  18.566  40.494  1.00 51.26           O  
ATOM   3417  OD2 ASP B 181      26.605  17.489  41.694  1.00 45.99           O  
ATOM   3418  N   LEU B 182      21.971  16.303  42.324  1.00 34.21           N  
ATOM   3419  CA  LEU B 182      21.258  15.221  41.656  1.00 30.99           C  
ATOM   3420  C   LEU B 182      19.928  15.668  40.997  1.00 29.63           C  
ATOM   3421  O   LEU B 182      19.540  15.179  39.931  1.00 30.72           O  
ATOM   3422  CB  LEU B 182      20.989  14.110  42.678  1.00 28.00           C  
ATOM   3423  CG  LEU B 182      21.994  12.964  42.735  1.00 29.52           C  
ATOM   3424  CD1 LEU B 182      23.397  13.462  42.811  1.00 27.54           C  
ATOM   3425  CD2 LEU B 182      21.675  12.113  43.916  1.00 31.66           C  
ATOM   3426  N   ILE B 183      19.217  16.577  41.649  1.00 31.65           N  
ATOM   3427  CA  ILE B 183      18.018  17.154  41.059  1.00 28.36           C  
ATOM   3428  C   ILE B 183      18.303  18.068  39.877  1.00 30.05           C  
ATOM   3429  O   ILE B 183      17.546  18.076  38.901  1.00 32.68           O  
ATOM   3430  CB  ILE B 183      17.207  17.896  42.105  1.00 32.11           C  
ATOM   3431  CG1 ILE B 183      16.557  16.861  43.024  1.00 27.64           C  
ATOM   3432  CG2 ILE B 183      16.121  18.735  41.445  1.00 35.83           C  
ATOM   3433  CD1 ILE B 183      15.805  17.437  44.161  1.00 32.15           C  
ATOM   3434  N   LYS B 184      19.381  18.847  39.943  1.00 28.59           N  
ATOM   3435  CA  LYS B 184      19.709  19.695  38.798  1.00 28.62           C  
ATOM   3436  C   LYS B 184      20.213  18.879  37.608  1.00 30.40           C  
ATOM   3437  O   LYS B 184      19.950  19.232  36.459  1.00 31.57           O  
ATOM   3438  CB  LYS B 184      20.746  20.755  39.164  1.00 26.86           C  
ATOM   3439  CG  LYS B 184      20.298  21.820  40.173  1.00 30.63           C  
ATOM   3440  CD  LYS B 184      18.944  22.433  39.852  1.00 33.15           C  
ATOM   3441  CE  LYS B 184      19.045  23.680  38.996  1.00 30.45           C  
ATOM   3442  NZ  LYS B 184      17.684  24.098  38.565  1.00 27.17           N  
ATOM   3443  N   LYS B 185      20.912  17.779  37.886  1.00 27.93           N  
ATOM   3444  CA  LYS B 185      21.359  16.863  36.852  1.00 29.86           C  
ATOM   3445  C   LYS B 185      20.191  16.224  36.150  1.00 30.29           C  
ATOM   3446  O   LYS B 185      20.131  16.179  34.921  1.00 28.75           O  
ATOM   3447  CB  LYS B 185      22.254  15.779  37.434  1.00 32.72           C  
ATOM   3448  CG  LYS B 185      23.576  16.278  37.971  1.00 36.74           C  
ATOM   3449  CD  LYS B 185      24.549  15.142  38.158  1.00 36.93           C  
ATOM   3450  CE  LYS B 185      24.044  14.149  39.169  1.00 35.67           C  
ATOM   3451  NZ  LYS B 185      25.015  13.041  39.336  1.00 38.00           N  
ATOM   3452  N   ALA B 186      19.267  15.719  36.945  1.00 28.83           N  
ATOM   3453  CA  ALA B 186      18.059  15.131  36.403  1.00 25.50           C  
ATOM   3454  C   ALA B 186      17.272  16.133  35.585  1.00 25.45           C  
ATOM   3455  O   ALA B 186      16.707  15.786  34.560  1.00 26.68           O  
ATOM   3456  CB  ALA B 186      17.213  14.575  37.508  1.00 30.62           C  
ATOM   3457  N   GLU B 187      17.218  17.380  36.031  1.00 27.43           N  
ATOM   3458  CA  GLU B 187      16.547  18.380  35.221  1.00 27.85           C  
ATOM   3459  C   GLU B 187      17.285  18.680  33.908  1.00 29.31           C  
ATOM   3460  O   GLU B 187      16.642  19.018  32.921  1.00 30.64           O  
ATOM   3461  CB  GLU B 187      16.355  19.658  36.009  1.00 28.09           C  
ATOM   3462  CG  GLU B 187      15.075  19.681  36.769  1.00 28.80           C  
ATOM   3463  CD  GLU B 187      15.123  20.653  37.917  1.00 34.82           C  
ATOM   3464  OE1 GLU B 187      16.128  21.377  38.024  1.00 31.58           O  
ATOM   3465  OE2 GLU B 187      14.187  20.660  38.742  1.00 42.13           O  
ATOM   3466  N   GLU B 188      18.612  18.547  33.875  1.00 30.69           N  
ATOM   3467  CA  GLU B 188      19.351  18.615  32.587  1.00 32.65           C  
ATOM   3468  C   GLU B 188      19.114  17.422  31.631  1.00 28.50           C  
ATOM   3469  O   GLU B 188      19.116  17.577  30.420  1.00 27.85           O  
ATOM   3470  CB  GLU B 188      20.857  18.781  32.800  1.00 36.20           C  
ATOM   3471  CG  GLU B 188      21.257  20.154  33.311  1.00 41.51           C  
ATOM   3472  CD  GLU B 188      22.751  20.266  33.585  1.00 53.96           C  
ATOM   3473  OE1 GLU B 188      23.475  19.280  33.299  1.00 54.35           O  
ATOM   3474  OE2 GLU B 188      23.204  21.347  34.051  1.00 55.24           O  
ATOM   3475  N   ASN B 189      18.946  16.233  32.187  1.00 26.70           N  
ATOM   3476  CA  ASN B 189      18.560  15.080  31.409  1.00 23.15           C  
ATOM   3477  C   ASN B 189      17.159  15.203  30.826  1.00 24.76           C  
ATOM   3478  O   ASN B 189      16.899  14.845  29.666  1.00 29.27           O  
ATOM   3479  CB  ASN B 189      18.620  13.861  32.286  1.00 23.49           C  
ATOM   3480  CG  ASN B 189      20.008  13.413  32.536  1.00 24.32           C  
ATOM   3481  OD1 ASN B 189      20.901  14.225  32.732  1.00 25.22           O  
ATOM   3482  ND2 ASN B 189      20.212  12.116  32.548  1.00 26.97           N  
ATOM   3483  N   ILE B 190      16.235  15.707  31.619  1.00 24.01           N  
ATOM   3484  CA  ILE B 190      14.910  15.940  31.077  1.00 25.42           C  
ATOM   3485  C   ILE B 190      14.987  17.030  30.020  1.00 26.09           C  
ATOM   3486  O   ILE B 190      14.418  16.899  28.944  1.00 25.69           O  
ATOM   3487  CB  ILE B 190      13.905  16.277  32.187  1.00 24.49           C  
ATOM   3488  CG1 ILE B 190      13.240  14.976  32.606  1.00 25.49           C  
ATOM   3489  CG2 ILE B 190      12.808  17.164  31.699  1.00 23.24           C  
ATOM   3490  CD1 ILE B 190      12.332  15.095  33.726  1.00 26.66           C  
ATOM   3491  N   LYS B 191      15.764  18.068  30.298  1.00 27.55           N  
ATOM   3492  CA  LYS B 191      15.986  19.157  29.354  1.00 27.67           C  
ATOM   3493  C   LYS B 191      17.069  18.922  28.312  1.00 30.39           C  
ATOM   3494  O   LYS B 191      17.632  19.880  27.819  1.00 38.03           O  
ATOM   3495  CB  LYS B 191      16.289  20.464  30.098  1.00 33.55           C  
ATOM   3496  CG  LYS B 191      15.025  21.221  30.541  1.00 36.06           C  
ATOM   3497  CD  LYS B 191      14.939  21.500  32.016  1.00 26.86           C  
ATOM   3498  CE  LYS B 191      13.625  22.182  32.309  1.00 37.28           C  
ATOM   3499  NZ  LYS B 191      13.418  23.414  31.477  1.00 38.57           N  
ATOM   3500  N   GLU B 192      17.381  17.665  28.004  1.00 29.55           N  
ATOM   3501  CA  GLU B 192      18.115  17.307  26.781  1.00 26.51           C  
ATOM   3502  C   GLU B 192      17.200  16.406  25.984  1.00 24.98           C  
ATOM   3503  O   GLU B 192      17.174  16.460  24.758  1.00 26.78           O  
ATOM   3504  CB  GLU B 192      19.445  16.609  27.087  1.00 28.69           C  
ATOM   3505  CG  GLU B 192      20.300  16.187  25.856  1.00 30.33           C  
ATOM   3506  CD  GLU B 192      21.222  17.267  25.267  1.00 36.31           C  
ATOM   3507  OE1 GLU B 192      21.341  18.372  25.844  1.00 39.08           O  
ATOM   3508  OE2 GLU B 192      21.852  16.983  24.219  1.00 33.37           O  
ATOM   3509  N   ALA B 193      16.431  15.591  26.692  1.00 22.49           N  
ATOM   3510  CA  ALA B 193      15.389  14.796  26.056  1.00 22.27           C  
ATOM   3511  C   ALA B 193      14.253  15.629  25.406  1.00 23.28           C  
ATOM   3512  O   ALA B 193      13.662  15.230  24.410  1.00 20.23           O  
ATOM   3513  CB  ALA B 193      14.810  13.861  27.070  1.00 22.80           C  
ATOM   3514  N   LYS B 194      13.928  16.767  26.005  1.00 23.81           N  
ATOM   3515  CA  LYS B 194      12.977  17.711  25.429  1.00 24.43           C  
ATOM   3516  C   LYS B 194      13.500  18.179  24.068  1.00 24.03           C  
ATOM   3517  O   LYS B 194      12.749  18.298  23.102  1.00 25.89           O  
ATOM   3518  CB  LYS B 194      12.738  18.876  26.394  1.00 26.08           C  
ATOM   3519  CG  LYS B 194      11.798  19.948  25.891  1.00 32.71           C  
ATOM   3520  CD  LYS B 194      12.034  21.280  26.600  1.00 39.24           C  
ATOM   3521  CE  LYS B 194      11.386  22.453  25.840  1.00 42.70           C  
ATOM   3522  NZ  LYS B 194      11.975  23.769  26.228  1.00 40.88           N  
ATOM   3523  N   LYS B 195      14.788  18.500  24.047  1.00 24.52           N  
ATOM   3524  CA  LYS B 195      15.571  18.794  22.852  1.00 27.55           C  
ATOM   3525  C   LYS B 195      15.458  17.680  21.773  1.00 29.30           C  
ATOM   3526  O   LYS B 195      15.306  17.942  20.573  1.00 27.57           O  
ATOM   3527  CB  LYS B 195      17.043  18.990  23.253  1.00 27.70           C  
ATOM   3528  CG  LYS B 195      17.860  19.897  22.338  1.00 35.64           C  
ATOM   3529  CD  LYS B 195      19.295  19.382  22.187  1.00 36.46           C  
ATOM   3530  CE  LYS B 195      19.346  18.182  21.257  1.00 33.83           C  
ATOM   3531  NZ  LYS B 195      20.733  17.762  20.931  1.00 34.21           N  
ATOM   3532  N   ILE B 196      15.604  16.434  22.198  1.00 25.35           N  
ATOM   3533  CA  ILE B 196      15.444  15.328  21.288  1.00 20.56           C  
ATOM   3534  C   ILE B 196      14.017  15.254  20.752  1.00 23.65           C  
ATOM   3535  O   ILE B 196      13.798  14.915  19.605  1.00 26.74           O  
ATOM   3536  CB  ILE B 196      15.850  14.050  21.990  1.00 20.30           C  
ATOM   3537  CG1 ILE B 196      17.306  14.227  22.430  1.00 23.48           C  
ATOM   3538  CG2 ILE B 196      15.652  12.839  21.111  1.00 17.47           C  
ATOM   3539  CD1 ILE B 196      17.854  13.205  23.376  1.00 20.93           C  
ATOM   3540  N   ALA B 197      13.039  15.673  21.530  1.00 25.36           N  
ATOM   3541  CA  ALA B 197      11.673  15.581  21.045  1.00 21.66           C  
ATOM   3542  C   ALA B 197      11.471  16.637  19.994  1.00 24.79           C  
ATOM   3543  O   ALA B 197      10.841  16.368  18.971  1.00 28.74           O  
ATOM   3544  CB  ALA B 197      10.662  15.744  22.180  1.00 24.72           C  
ATOM   3545  N   GLU B 198      12.018  17.832  20.207  1.00 24.28           N  
ATOM   3546  CA  GLU B 198      11.868  18.870  19.178  1.00 26.53           C  
ATOM   3547  C   GLU B 198      12.656  18.560  17.912  1.00 25.96           C  
ATOM   3548  O   GLU B 198      12.206  18.861  16.817  1.00 25.22           O  
ATOM   3549  CB  GLU B 198      12.307  20.244  19.671  1.00 25.92           C  
ATOM   3550  CG  GLU B 198      12.013  20.534  21.099  1.00 31.76           C  
ATOM   3551  CD  GLU B 198      10.614  21.001  21.342  1.00 35.48           C  
ATOM   3552  OE1 GLU B 198       9.935  21.338  20.347  1.00 36.27           O  
ATOM   3553  OE2 GLU B 198      10.192  20.991  22.530  1.00 36.19           O  
ATOM   3554  N   GLN B 199      13.812  17.927  18.064  1.00 26.60           N  
ATOM   3555  CA  GLN B 199      14.608  17.519  16.914  1.00 30.20           C  
ATOM   3556  C   GLN B 199      13.889  16.459  16.046  1.00 30.48           C  
ATOM   3557  O   GLN B 199      13.960  16.490  14.809  1.00 26.64           O  
ATOM   3558  CB  GLN B 199      15.967  17.002  17.416  1.00 30.66           C  
ATOM   3559  CG  GLN B 199      17.118  17.014  16.408  1.00 39.01           C  
ATOM   3560  CD  GLN B 199      17.509  18.401  15.906  1.00 46.57           C  
ATOM   3561  OE1 GLN B 199      18.062  18.535  14.807  1.00 45.19           O  
ATOM   3562  NE2 GLN B 199      17.231  19.435  16.704  1.00 40.39           N  
ATOM   3563  N   LEU B 200      13.169  15.557  16.711  1.00 28.47           N  
ATOM   3564  CA  LEU B 200      12.418  14.514  16.035  1.00 23.36           C  
ATOM   3565  C   LEU B 200      11.062  14.954  15.493  1.00 22.41           C  
ATOM   3566  O   LEU B 200      10.475  14.294  14.662  1.00 23.52           O  
ATOM   3567  CB  LEU B 200      12.207  13.352  16.995  1.00 23.75           C  
ATOM   3568  CG  LEU B 200      13.508  12.639  17.324  1.00 20.81           C  
ATOM   3569  CD1 LEU B 200      13.210  11.394  18.085  1.00 20.18           C  
ATOM   3570  CD2 LEU B 200      14.266  12.341  16.071  1.00 20.75           C  
ATOM   3571  N   VAL B 201      10.535  16.051  15.998  1.00 25.60           N  
ATOM   3572  CA  VAL B 201       9.326  16.624  15.415  1.00 24.65           C  
ATOM   3573  C   VAL B 201       9.657  17.462  14.184  1.00 25.26           C  
ATOM   3574  O   VAL B 201       8.952  17.466  13.170  1.00 26.23           O  
ATOM   3575  CB  VAL B 201       8.588  17.470  16.464  1.00 25.41           C  
ATOM   3576  CG1 VAL B 201       7.498  18.274  15.837  1.00 29.58           C  
ATOM   3577  CG2 VAL B 201       8.057  16.586  17.581  1.00 22.70           C  
ATOM   3578  N   LYS B 202      10.771  18.162  14.305  1.00 28.12           N  
ATOM   3579  CA  LYS B 202      11.389  18.899  13.231  1.00 26.69           C  
ATOM   3580  C   LYS B 202      11.739  18.041  12.001  1.00 30.50           C  
ATOM   3581  O   LYS B 202      11.255  18.277  10.872  1.00 30.35           O  
ATOM   3582  CB  LYS B 202      12.646  19.534  13.833  1.00 27.55           C  
ATOM   3583  CG  LYS B 202      13.700  20.039  12.901  1.00 38.17           C  
ATOM   3584  CD  LYS B 202      15.072  19.879  13.566  1.00 38.76           C  
ATOM   3585  CE  LYS B 202      16.227  20.118  12.594  1.00 44.85           C  
ATOM   3586  NZ  LYS B 202      16.429  21.563  12.247  1.00 46.88           N  
ATOM   3587  N   ARG B 203      12.539  17.005  12.234  1.00 30.19           N  
ATOM   3588  CA  ARG B 203      12.969  16.136  11.158  1.00 27.96           C  
ATOM   3589  C   ARG B 203      11.838  15.433  10.431  1.00 27.92           C  
ATOM   3590  O   ARG B 203      12.045  14.898   9.356  1.00 33.27           O  
ATOM   3591  CB  ARG B 203      13.920  15.070  11.687  1.00 29.76           C  
ATOM   3592  CG  ARG B 203      15.226  15.592  12.223  1.00 33.59           C  
ATOM   3593  CD  ARG B 203      16.046  16.391  11.249  1.00 38.69           C  
ATOM   3594  NE  ARG B 203      17.316  16.721  11.896  1.00 45.76           N  
ATOM   3595  CZ  ARG B 203      18.246  17.523  11.392  1.00 44.20           C  
ATOM   3596  NH1 ARG B 203      18.053  18.133  10.224  1.00 42.77           N  
ATOM   3597  NH2 ARG B 203      19.362  17.727  12.080  1.00 40.43           N  
ATOM   3598  N   ALA B 204      10.635  15.498  10.971  1.00 24.32           N  
ATOM   3599  CA  ALA B 204       9.514  14.755  10.433  1.00 22.34           C  
ATOM   3600  C   ALA B 204       8.522  15.669   9.773  1.00 23.20           C  
ATOM   3601  O   ALA B 204       7.773  15.261   8.896  1.00 22.56           O  
ATOM   3602  CB  ALA B 204       8.869  13.965  11.509  1.00 22.69           C  
ATOM   3603  N   LYS B 205       8.494  16.908  10.230  1.00 24.23           N  
ATOM   3604  CA  LYS B 205       7.770  17.941   9.523  1.00 22.02           C  
ATOM   3605  C   LYS B 205       8.464  18.199   8.185  1.00 23.61           C  
ATOM   3606  O   LYS B 205       7.833  18.589   7.200  1.00 24.74           O  
ATOM   3607  CB  LYS B 205       7.718  19.208  10.360  1.00 26.33           C  
ATOM   3608  CG  LYS B 205       6.569  19.272  11.336  1.00 32.55           C  
ATOM   3609  CD  LYS B 205       6.995  19.987  12.612  1.00 32.86           C  
ATOM   3610  CE  LYS B 205       5.878  20.776  13.269  1.00 36.62           C  
ATOM   3611  NZ  LYS B 205       6.245  21.235  14.650  1.00 34.62           N  
ATOM   3612  N   GLN B 206       9.777  17.968   8.169  1.00 26.87           N  
ATOM   3613  CA  GLN B 206      10.577  17.994   6.940  1.00 25.95           C  
ATOM   3614  C   GLN B 206      10.171  16.895   5.926  1.00 24.90           C  
ATOM   3615  O   GLN B 206      10.182  17.092   4.715  1.00 24.03           O  
ATOM   3616  CB  GLN B 206      12.037  17.786   7.327  1.00 28.16           C  
ATOM   3617  CG  GLN B 206      12.675  18.912   8.082  1.00 32.40           C  
ATOM   3618  CD  GLN B 206      14.078  18.536   8.565  1.00 42.23           C  
ATOM   3619  OE1 GLN B 206      14.608  17.478   8.200  1.00 41.69           O  
ATOM   3620  NE2 GLN B 206      14.636  19.345   9.473  1.00 39.46           N  
ATOM   3621  N   LEU B 207       9.790  15.744   6.450  1.00 21.72           N  
ATOM   3622  CA  LEU B 207       9.366  14.628   5.654  1.00 20.91           C  
ATOM   3623  C   LEU B 207       7.937  14.831   5.179  1.00 22.49           C  
ATOM   3624  O   LEU B 207       7.548  14.402   4.103  1.00 24.22           O  
ATOM   3625  CB  LEU B 207       9.479  13.342   6.455  1.00 25.07           C  
ATOM   3626  CG  LEU B 207      10.911  12.906   6.727  1.00 23.50           C  
ATOM   3627  CD1 LEU B 207      10.921  11.683   7.586  1.00 20.70           C  
ATOM   3628  CD2 LEU B 207      11.615  12.651   5.447  1.00 25.49           C  
ATOM   3629  N   ILE B 208       7.145  15.504   5.984  1.00 23.29           N  
ATOM   3630  CA  ILE B 208       5.815  15.855   5.544  1.00 22.19           C  
ATOM   3631  C   ILE B 208       5.922  16.867   4.407  1.00 23.46           C  
ATOM   3632  O   ILE B 208       5.180  16.772   3.434  1.00 27.98           O  
ATOM   3633  CB  ILE B 208       4.964  16.367   6.737  1.00 23.73           C  
ATOM   3634  CG1 ILE B 208       4.024  15.261   7.252  1.00 22.70           C  
ATOM   3635  CG2 ILE B 208       4.125  17.545   6.355  1.00 25.35           C  
ATOM   3636  CD1 ILE B 208       4.680  14.177   8.031  1.00 18.48           C  
ATOM   3637  N   GLU B 209       6.871  17.798   4.486  1.00 24.01           N  
ATOM   3638  CA  GLU B 209       7.082  18.773   3.399  1.00 24.90           C  
ATOM   3639  C   GLU B 209       7.842  18.184   2.182  1.00 28.90           C  
ATOM   3640  O   GLU B 209       7.846  18.768   1.104  1.00 33.97           O  
ATOM   3641  CB  GLU B 209       7.811  20.003   3.934  1.00 22.97           C  
ATOM   3642  CG  GLU B 209       6.963  20.828   4.906  1.00 28.84           C  
ATOM   3643  CD  GLU B 209       6.241  22.000   4.255  1.00 34.41           C  
ATOM   3644  OE1 GLU B 209       6.751  22.500   3.220  1.00 40.05           O  
ATOM   3645  OE2 GLU B 209       5.162  22.404   4.758  1.00 26.86           O  
ATOM   3646  N   LYS B 210       8.438  17.005   2.320  1.00 27.34           N  
ATOM   3647  CA  LYS B 210       8.979  16.328   1.145  1.00 25.18           C  
ATOM   3648  C   LYS B 210       7.909  15.562   0.410  1.00 25.89           C  
ATOM   3649  O   LYS B 210       7.863  15.583  -0.804  1.00 29.44           O  
ATOM   3650  CB  LYS B 210      10.090  15.366   1.535  1.00 26.67           C  
ATOM   3651  CG  LYS B 210      10.279  14.220   0.551  1.00 29.62           C  
ATOM   3652  CD  LYS B 210      11.523  14.420  -0.322  1.00 27.01           C  
ATOM   3653  CE  LYS B 210      11.422  13.639  -1.637  1.00 26.38           C  
ATOM   3654  NZ  LYS B 210      10.800  14.470  -2.711  1.00 26.72           N  
ATOM   3655  N   ALA B 211       7.051  14.876   1.142  1.00 25.55           N  
ATOM   3656  CA  ALA B 211       5.902  14.231   0.519  1.00 25.30           C  
ATOM   3657  C   ALA B 211       4.985  15.239  -0.192  1.00 26.89           C  
ATOM   3658  O   ALA B 211       4.503  14.972  -1.305  1.00 25.23           O  
ATOM   3659  CB  ALA B 211       5.125  13.437   1.529  1.00 24.28           C  
ATOM   3660  N   LYS B 212       4.757  16.396   0.436  1.00 26.20           N  
ATOM   3661  CA  LYS B 212       3.964  17.460  -0.199  1.00 24.97           C  
ATOM   3662  C   LYS B 212       4.529  17.859  -1.560  1.00 24.63           C  
ATOM   3663  O   LYS B 212       3.804  18.144  -2.520  1.00 24.97           O  
ATOM   3664  CB  LYS B 212       3.913  18.696   0.705  1.00 27.15           C  
ATOM   3665  CG  LYS B 212       3.198  19.873   0.060  1.00 35.22           C  
ATOM   3666  CD  LYS B 212       3.690  21.250   0.495  1.00 35.60           C  
ATOM   3667  CE  LYS B 212       3.519  22.206  -0.699  1.00 33.34           C  
ATOM   3668  NZ  LYS B 212       3.444  23.646  -0.373  1.00 29.83           N  
ATOM   3669  N   GLN B 213       5.847  17.828  -1.615  1.00 26.70           N  
ATOM   3670  CA  GLN B 213       6.655  18.185  -2.760  1.00 29.52           C  
ATOM   3671  C   GLN B 213       6.612  17.080  -3.875  1.00 29.75           C  
ATOM   3672  O   GLN B 213       6.435  17.368  -5.064  1.00 29.23           O  
ATOM   3673  CB  GLN B 213       8.086  18.421  -2.251  1.00 32.37           C  
ATOM   3674  CG  GLN B 213       8.935  19.456  -2.961  1.00 41.85           C  
ATOM   3675  CD  GLN B 213      10.399  18.984  -3.092  1.00 44.86           C  
ATOM   3676  OE1 GLN B 213      10.808  18.004  -2.454  1.00 34.20           O  
ATOM   3677  NE2 GLN B 213      11.179  19.666  -3.936  1.00 52.10           N  
ATOM   3678  N   VAL B 214       6.733  15.814  -3.487  1.00 25.88           N  
ATOM   3679  CA  VAL B 214       6.552  14.739  -4.439  1.00 23.05           C  
ATOM   3680  C   VAL B 214       5.165  14.824  -5.056  1.00 23.61           C  
ATOM   3681  O   VAL B 214       5.014  14.663  -6.235  1.00 28.37           O  
ATOM   3682  CB  VAL B 214       6.742  13.348  -3.785  1.00 23.32           C  
ATOM   3683  CG1 VAL B 214       6.586  12.255  -4.803  1.00 22.64           C  
ATOM   3684  CG2 VAL B 214       8.080  13.222  -3.170  1.00 21.88           C  
ATOM   3685  N   ALA B 215       4.150  15.092  -4.254  1.00 26.71           N  
ATOM   3686  CA  ALA B 215       2.784  15.165  -4.750  1.00 22.25           C  
ATOM   3687  C   ALA B 215       2.608  16.294  -5.741  1.00 21.66           C  
ATOM   3688  O   ALA B 215       1.953  16.120  -6.768  1.00 25.09           O  
ATOM   3689  CB  ALA B 215       1.811  15.300  -3.597  1.00 23.80           C  
ATOM   3690  N   GLU B 216       3.172  17.456  -5.437  1.00 23.79           N  
ATOM   3691  CA  GLU B 216       3.044  18.606  -6.353  1.00 27.61           C  
ATOM   3692  C   GLU B 216       3.735  18.354  -7.681  1.00 28.45           C  
ATOM   3693  O   GLU B 216       3.184  18.691  -8.736  1.00 31.83           O  
ATOM   3694  CB  GLU B 216       3.606  19.897  -5.726  1.00 29.58           C  
ATOM   3695  CG  GLU B 216       2.805  20.516  -4.578  1.00 31.16           C  
ATOM   3696  CD  GLU B 216       1.745  21.498  -5.060  1.00 40.68           C  
ATOM   3697  OE1 GLU B 216       1.993  22.218  -6.050  1.00 41.88           O  
ATOM   3698  OE2 GLU B 216       0.653  21.550  -4.461  1.00 47.90           O  
ATOM   3699  N   GLU B 217       4.926  17.753  -7.639  1.00 28.25           N  
ATOM   3700  CA  GLU B 217       5.654  17.443  -8.870  1.00 29.44           C  
ATOM   3701  C   GLU B 217       5.032  16.334  -9.721  1.00 29.41           C  
ATOM   3702  O   GLU B 217       5.087  16.385 -10.945  1.00 32.05           O  
ATOM   3703  CB  GLU B 217       7.093  17.061  -8.550  1.00 30.64           C  
ATOM   3704  CG  GLU B 217       7.984  18.251  -8.205  1.00 38.19           C  
ATOM   3705  CD  GLU B 217       8.026  19.304  -9.318  1.00 47.29           C  
ATOM   3706  OE1 GLU B 217       8.585  19.025 -10.409  1.00 44.74           O  
ATOM   3707  OE2 GLU B 217       7.490  20.414  -9.099  1.00 49.88           O  
ATOM   3708  N   LEU B 218       4.427  15.340  -9.089  1.00 24.99           N  
ATOM   3709  CA  LEU B 218       3.757  14.309  -9.851  1.00 23.68           C  
ATOM   3710  C   LEU B 218       2.474  14.782 -10.497  1.00 25.56           C  
ATOM   3711  O   LEU B 218       2.170  14.407 -11.631  1.00 27.75           O  
ATOM   3712  CB  LEU B 218       3.484  13.119  -8.965  1.00 25.24           C  
ATOM   3713  CG  LEU B 218       4.792  12.481  -8.514  1.00 21.84           C  
ATOM   3714  CD1 LEU B 218       4.478  11.289  -7.678  1.00 25.54           C  
ATOM   3715  CD2 LEU B 218       5.637  12.089  -9.675  1.00 26.07           C  
ATOM   3716  N   ILE B 219       1.720  15.617  -9.797  1.00 26.95           N  
ATOM   3717  CA  ILE B 219       0.532  16.218 -10.412  1.00 25.19           C  
ATOM   3718  C   ILE B 219       0.940  17.145 -11.571  1.00 28.90           C  
ATOM   3719  O   ILE B 219       0.261  17.233 -12.596  1.00 31.99           O  
ATOM   3720  CB  ILE B 219      -0.319  16.968  -9.369  1.00 25.24           C  
ATOM   3721  CG1 ILE B 219      -0.919  15.976  -8.372  1.00 29.86           C  
ATOM   3722  CG2 ILE B 219      -1.427  17.713 -10.008  1.00 29.87           C  
ATOM   3723  CD1 ILE B 219      -1.622  14.792  -9.006  1.00 30.46           C  
ATOM   3724  N   LYS B 220       2.075  17.813 -11.406  1.00 31.80           N  
ATOM   3725  CA  LYS B 220       2.683  18.625 -12.456  1.00 28.33           C  
ATOM   3726  C   LYS B 220       3.082  17.806 -13.719  1.00 31.50           C  
ATOM   3727  O   LYS B 220       2.816  18.216 -14.851  1.00 34.54           O  
ATOM   3728  CB  LYS B 220       3.896  19.312 -11.830  1.00 32.73           C  
ATOM   3729  CG  LYS B 220       4.820  20.058 -12.738  1.00 45.56           C  
ATOM   3730  CD  LYS B 220       6.050  20.523 -11.944  1.00 47.29           C  
ATOM   3731  CE  LYS B 220       7.061  21.221 -12.846  1.00 58.15           C  
ATOM   3732  NZ  LYS B 220       7.600  20.287 -13.884  1.00 53.13           N  
ATOM   3733  N   LYS B 221       3.687  16.636 -13.538  1.00 31.54           N  
ATOM   3734  CA  LYS B 221       3.942  15.762 -14.672  1.00 27.71           C  
ATOM   3735  C   LYS B 221       2.680  15.299 -15.373  1.00 28.35           C  
ATOM   3736  O   LYS B 221       2.602  15.366 -16.581  1.00 34.17           O  
ATOM   3737  CB  LYS B 221       4.714  14.528 -14.254  1.00 28.09           C  
ATOM   3738  CG  LYS B 221       6.173  14.711 -13.888  1.00 33.20           C  
ATOM   3739  CD  LYS B 221       6.554  13.639 -12.834  1.00 34.69           C  
ATOM   3740  CE  LYS B 221       7.931  13.012 -13.048  1.00 38.26           C  
ATOM   3741  NZ  LYS B 221       7.922  11.642 -13.682  1.00 33.94           N  
ATOM   3742  N   ILE B 222       1.680  14.865 -14.617  1.00 27.19           N  
ATOM   3743  CA  ILE B 222       0.389  14.486 -15.199  1.00 26.91           C  
ATOM   3744  C   ILE B 222      -0.258  15.611 -16.015  1.00 29.66           C  
ATOM   3745  O   ILE B 222      -0.899  15.374 -17.043  1.00 30.17           O  
ATOM   3746  CB  ILE B 222      -0.591  14.043 -14.110  1.00 31.09           C  
ATOM   3747  CG1 ILE B 222      -0.098  12.775 -13.406  1.00 31.31           C  
ATOM   3748  CG2 ILE B 222      -1.956  13.795 -14.704  1.00 32.80           C  
ATOM   3749  CD1 ILE B 222      -0.109  11.567 -14.282  1.00 28.53           C  
ATOM   3750  N   LEU B 223      -0.120  16.838 -15.539  1.00 30.22           N  
ATOM   3751  CA  LEU B 223      -0.591  17.991 -16.294  1.00 28.28           C  
ATOM   3752  C   LEU B 223       0.177  18.176 -17.613  1.00 33.74           C  
ATOM   3753  O   LEU B 223      -0.422  18.460 -18.657  1.00 34.30           O  
ATOM   3754  CB  LEU B 223      -0.473  19.253 -15.451  1.00 28.24           C  
ATOM   3755  CG  LEU B 223      -1.757  19.827 -14.864  1.00 34.25           C  
ATOM   3756  CD1 LEU B 223      -1.847  19.583 -13.360  1.00 33.97           C  
ATOM   3757  CD2 LEU B 223      -1.840  21.315 -15.179  1.00 41.51           C  
ATOM   3758  N   GLN B 224       1.502  18.027 -17.558  1.00 33.27           N  
ATOM   3759  CA  GLN B 224       2.318  18.009 -18.774  1.00 34.19           C  
ATOM   3760  C   GLN B 224       1.820  16.940 -19.758  1.00 35.32           C  
ATOM   3761  O   GLN B 224       1.863  17.121 -20.975  1.00 39.65           O  
ATOM   3762  CB  GLN B 224       3.780  17.740 -18.417  1.00 35.74           C  
ATOM   3763  CG  GLN B 224       4.454  18.873 -17.651  1.00 42.04           C  
ATOM   3764  CD  GLN B 224       5.763  18.450 -16.964  1.00 44.04           C  
ATOM   3765  OE1 GLN B 224       6.179  19.070 -15.978  1.00 44.45           O  
ATOM   3766  NE2 GLN B 224       6.398  17.382 -17.467  1.00 38.62           N  
ATOM   3767  N   LEU B 225       1.333  15.827 -19.230  1.00 29.65           N  
ATOM   3768  CA  LEU B 225       0.775  14.792 -20.077  1.00 29.54           C  
ATOM   3769  C   LEU B 225      -0.549  15.182 -20.718  1.00 30.51           C  
ATOM   3770  O   LEU B 225      -0.791  14.884 -21.877  1.00 35.13           O  
ATOM   3771  CB  LEU B 225       0.574  13.511 -19.284  1.00 33.02           C  
ATOM   3772  CG  LEU B 225       1.753  12.550 -19.207  1.00 31.68           C  
ATOM   3773  CD1 LEU B 225       1.411  11.397 -18.288  1.00 28.80           C  
ATOM   3774  CD2 LEU B 225       2.133  12.051 -20.594  1.00 28.18           C  
ATOM   3775  N   ILE B 226      -1.424  15.847 -19.984  1.00 33.21           N  
ATOM   3776  CA  ILE B 226      -2.663  16.261 -20.633  1.00 33.09           C  
ATOM   3777  C   ILE B 226      -2.387  17.371 -21.668  1.00 36.85           C  
ATOM   3778  O   ILE B 226      -3.052  17.431 -22.697  1.00 34.19           O  
ATOM   3779  CB  ILE B 226      -3.735  16.746 -19.632  1.00 32.11           C  
ATOM   3780  CG1 ILE B 226      -3.635  16.001 -18.304  1.00 36.71           C  
ATOM   3781  CG2 ILE B 226      -5.135  16.599 -20.242  1.00 27.33           C  
ATOM   3782  CD1 ILE B 226      -4.712  16.379 -17.348  1.00 34.66           C  
ATOM   3783  N   GLU B 227      -1.377  18.210 -21.432  1.00 37.21           N  
ATOM   3784  CA  GLU B 227      -1.036  19.240 -22.412  1.00 33.58           C  
ATOM   3785  C   GLU B 227      -0.502  18.588 -23.670  1.00 36.03           C  
ATOM   3786  O   GLU B 227      -0.900  18.960 -24.758  1.00 40.62           O  
ATOM   3787  CB  GLU B 227       0.020  20.211 -21.892  1.00 37.33           C  
ATOM   3788  CG  GLU B 227      -0.356  21.023 -20.669  1.00 46.22           C  
ATOM   3789  CD  GLU B 227       0.869  21.704 -20.036  1.00 54.13           C  
ATOM   3790  OE1 GLU B 227       1.917  21.790 -20.737  1.00 51.43           O  
ATOM   3791  OE2 GLU B 227       0.807  22.084 -18.830  1.00 50.97           O  
ATOM   3792  N   LYS B 228       0.391  17.614 -23.536  1.00 34.02           N  
ATOM   3793  CA  LYS B 228       0.790  16.862 -24.710  1.00 33.65           C  
ATOM   3794  C   LYS B 228      -0.422  16.348 -25.468  1.00 37.03           C  
ATOM   3795  O   LYS B 228      -0.690  16.828 -26.550  1.00 38.85           O  
ATOM   3796  CB  LYS B 228       1.651  15.674 -24.328  1.00 32.14           C  
ATOM   3797  CG  LYS B 228       3.101  15.967 -24.147  1.00 37.71           C  
ATOM   3798  CD  LYS B 228       3.802  14.700 -23.680  1.00 37.04           C  
ATOM   3799  CE  LYS B 228       5.155  15.002 -23.071  1.00 40.69           C  
ATOM   3800  NZ  LYS B 228       5.022  15.891 -21.892  1.00 34.46           N  
ATOM   3801  N   ALA B 229      -1.211  15.471 -24.854  1.00 35.37           N  
ATOM   3802  CA  ALA B 229      -2.421  14.939 -25.496  1.00 33.92           C  
ATOM   3803  C   ALA B 229      -3.350  15.994 -26.106  1.00 34.16           C  
ATOM   3804  O   ALA B 229      -4.060  15.723 -27.051  1.00 35.51           O  
ATOM   3805  CB  ALA B 229      -3.193  14.109 -24.514  1.00 33.42           C  
ATOM   3806  N   LYS B 230      -3.377  17.185 -25.537  1.00 37.20           N  
ATOM   3807  CA  LYS B 230      -4.188  18.269 -26.058  1.00 37.17           C  
ATOM   3808  C   LYS B 230      -3.591  18.793 -27.368  1.00 44.48           C  
ATOM   3809  O   LYS B 230      -4.262  18.865 -28.412  1.00 42.07           O  
ATOM   3810  CB  LYS B 230      -4.290  19.389 -25.033  1.00 35.73           C  
ATOM   3811  CG  LYS B 230      -5.488  20.291 -25.212  1.00 44.93           C  
ATOM   3812  CD  LYS B 230      -5.195  21.672 -24.631  1.00 55.38           C  
ATOM   3813  CE  LYS B 230      -6.029  22.786 -25.274  1.00 56.20           C  
ATOM   3814  NZ  LYS B 230      -7.496  22.640 -25.087  1.00 55.33           N  
ATOM   3815  N   GLU B 231      -2.302  19.121 -27.285  1.00 43.51           N  
ATOM   3816  CA  GLU B 231      -1.505  19.625 -28.391  1.00 42.07           C  
ATOM   3817  C   GLU B 231      -1.519  18.648 -29.542  1.00 44.46           C  
ATOM   3818  O   GLU B 231      -1.567  19.023 -30.706  1.00 47.72           O  
ATOM   3819  CB  GLU B 231      -0.072  19.808 -27.889  1.00 41.83           C  
ATOM   3820  CG  GLU B 231       0.156  21.055 -27.053  1.00 49.27           C  
ATOM   3821  CD  GLU B 231       1.531  21.084 -26.370  1.00 55.90           C  
ATOM   3822  OE1 GLU B 231       1.836  20.150 -25.586  1.00 44.28           O  
ATOM   3823  OE2 GLU B 231       2.299  22.047 -26.599  1.00 66.63           O  
ATOM   3824  N   ILE B 232      -1.528  17.379 -29.179  1.00 43.08           N  
ATOM   3825  CA  ILE B 232      -1.568  16.259 -30.090  1.00 42.08           C  
ATOM   3826  C   ILE B 232      -2.940  16.157 -30.739  1.00 44.25           C  
ATOM   3827  O   ILE B 232      -3.065  15.882 -31.932  1.00 46.61           O  
ATOM   3828  CB  ILE B 232      -1.192  14.974 -29.358  1.00 39.59           C  
ATOM   3829  CG1 ILE B 232       0.294  15.045 -28.965  1.00 44.19           C  
ATOM   3830  CG2 ILE B 232      -1.517  13.769 -30.198  1.00 39.14           C  
ATOM   3831  CD1 ILE B 232       0.806  13.885 -28.117  1.00 43.01           C  
ATOM   3832  N   ALA B 233      -3.978  16.367 -29.940  1.00 45.31           N  
ATOM   3833  CA  ALA B 233      -5.337  16.405 -30.468  1.00 45.33           C  
ATOM   3834  C   ALA B 233      -5.464  17.486 -31.536  1.00 48.41           C  
ATOM   3835  O   ALA B 233      -6.177  17.313 -32.515  1.00 52.10           O  
ATOM   3836  CB  ALA B 233      -6.335  16.647 -29.359  1.00 45.63           C  
ATOM   3837  N   GLU B 234      -4.784  18.612 -31.333  1.00 50.81           N  
ATOM   3838  CA  GLU B 234      -4.737  19.658 -32.356  1.00 50.92           C  
ATOM   3839  C   GLU B 234      -3.852  19.255 -33.544  1.00 51.38           C  
ATOM   3840  O   GLU B 234      -4.069  19.712 -34.658  1.00 50.99           O  
ATOM   3841  CB  GLU B 234      -4.196  20.958 -31.767  1.00 49.66           C  
ATOM   3842  CG  GLU B 234      -4.996  21.526 -30.630  1.00 49.49           C  
ATOM   3843  CD  GLU B 234      -4.179  22.513 -29.826  1.00 51.44           C  
ATOM   3844  OE1 GLU B 234      -3.279  23.154 -30.406  1.00 48.09           O  
ATOM   3845  OE2 GLU B 234      -4.400  22.610 -28.600  1.00 58.80           O  
ATOM   3846  N   LYS B 235      -2.841  18.422 -33.300  1.00 46.23           N  
ATOM   3847  CA  LYS B 235      -1.954  18.003 -34.375  1.00 45.66           C  
ATOM   3848  C   LYS B 235      -2.629  17.038 -35.329  1.00 50.94           C  
ATOM   3849  O   LYS B 235      -2.311  17.029 -36.516  1.00 57.69           O  
ATOM   3850  CB  LYS B 235      -0.687  17.361 -33.807  1.00 49.82           C  
ATOM   3851  CG  LYS B 235       0.315  18.349 -33.220  1.00 49.19           C  
ATOM   3852  CD  LYS B 235       1.523  17.646 -32.619  1.00 43.46           C  
ATOM   3853  CE  LYS B 235       2.319  18.597 -31.744  1.00 49.75           C  
ATOM   3854  NZ  LYS B 235       1.716  18.841 -30.402  1.00 56.90           N  
ATOM   3855  N   VAL B 236      -3.543  16.215 -34.823  1.00 49.21           N  
ATOM   3856  CA  VAL B 236      -4.329  15.346 -35.703  1.00 48.40           C  
ATOM   3857  C   VAL B 236      -5.579  16.066 -36.187  1.00 52.10           C  
ATOM   3858  O   VAL B 236      -6.126  15.734 -37.233  1.00 53.06           O  
ATOM   3859  CB  VAL B 236      -4.727  14.009 -35.038  1.00 46.26           C  
ATOM   3860  CG1 VAL B 236      -5.493  13.128 -36.003  1.00 50.29           C  
ATOM   3861  CG2 VAL B 236      -3.494  13.266 -34.539  1.00 51.45           C  
ATOM   3862  N   LEU B 237      -6.044  17.062 -35.440  1.00 52.88           N  
ATOM   3863  CA  LEU B 237      -7.184  17.832 -35.930  1.00 55.39           C  
ATOM   3864  C   LEU B 237      -6.742  18.656 -37.150  1.00 54.31           C  
ATOM   3865  O   LEU B 237      -7.503  18.869 -38.092  1.00 47.02           O  
ATOM   3866  CB  LEU B 237      -7.762  18.721 -34.825  1.00 46.32           C  
ATOM   3867  CG  LEU B 237      -9.280  18.607 -34.621  1.00 53.18           C  
ATOM   3868  CD1 LEU B 237     -10.023  19.365 -35.710  1.00 60.37           C  
ATOM   3869  CD2 LEU B 237      -9.742  17.158 -34.587  1.00 45.18           C  
ATOM   3870  N   LYS B 238      -5.498  19.119 -37.099  1.00 53.55           N  
ATOM   3871  CA  LYS B 238      -4.898  19.905 -38.155  1.00 51.81           C  
ATOM   3872  C   LYS B 238      -4.674  19.019 -39.348  1.00 54.54           C  
ATOM   3873  O   LYS B 238      -5.171  19.277 -40.438  1.00 53.84           O  
ATOM   3874  CB  LYS B 238      -3.563  20.485 -37.682  1.00 55.52           C  
ATOM   3875  CG  LYS B 238      -2.992  21.618 -38.500  1.00 57.48           C  
ATOM   3876  CD  LYS B 238      -1.791  22.207 -37.776  1.00 60.15           C  
ATOM   3877  CE  LYS B 238      -0.505  21.456 -38.091  1.00 56.12           C  
ATOM   3878  NZ  LYS B 238       0.182  21.997 -39.289  1.00 51.29           N  
ATOM   3879  N   GLY B 239      -3.937  17.940 -39.104  1.00 56.44           N  
ATOM   3880  CA  GLY B 239      -3.650  16.930 -40.103  1.00 53.33           C  
ATOM   3881  C   GLY B 239      -2.916  15.753 -39.493  1.00 51.69           C  
ATOM   3882  O   GLY B 239      -3.312  14.601 -39.659  1.00 52.26           O  
TER    3883      GLY B 239                                                      
HETATM 3884  O   HOH A 301      25.490  31.486  55.571  1.00 25.39           O  
HETATM 3885  O   HOH A 302      19.623  27.319  54.583  1.00 29.89           O  
HETATM 3886  O   HOH B 301      22.239  19.039  19.789  1.00 45.84           O  
HETATM 3887  O   HOH B 302      25.410  10.975  40.535  1.00 35.62           O  
HETATM 3888  O   HOH B 303      20.360  15.816  22.672  1.00 30.46           O  
HETATM 3889  O   HOH B 304     -18.276  13.595 -35.215  1.00 46.72           O  
HETATM 3890  O   HOH B 305      -4.089   1.268 -29.957  1.00 38.37           O  
MASTER      265    0    0    9    0    0    0    6 3888    2    0   38          
END                                                                             
