# Supplementary material for: Design of complicated all-α protein structures
Source: Nat Struct Mol Biol. 2024 Jan 4;31(2):275–82. doi: 10.1038/s41594-023-01147-9 (PMC11377298; doi:10.1038/s41594-023-01147-9)
Supplement: Supplementary file 8 — Statistical source data. [file 41594_2023_1147_MOESM8_ESM.zip › ED_Fig1/2lse.pdb]

HEADER    DE NOVO PROTEIN                         28-APR-12   2LSE              
TITLE     SOLUTION NMR STRUCTURE OF DE NOVO DESIGNED FOUR HELIX BUNDLE PROTEIN, 
TITLE    2 NORTHEAST STRUCTURAL GENOMICS CONSORTIUM (NESG) TARGET OR188         
COMPND    MOL_ID: 1;                                                            
COMPND   2 MOLECULE: FOUR HELIX BUNDLE PROTEIN;                                 
COMPND   3 CHAIN: A;                                                            
COMPND   4 ENGINEERED: YES                                                      
SOURCE    MOL_ID: 1;                                                            
SOURCE   2 ORGANISM_SCIENTIFIC: ARTIFICIAL GENE;                                
SOURCE   3 ORGANISM_TAXID: 32630;                                               
SOURCE   4 EXPRESSION_SYSTEM: ESCHERICHIA COLI;                                 
SOURCE   5 EXPRESSION_SYSTEM_TAXID: 469008;                                     
SOURCE   6 EXPRESSION_SYSTEM_STRAIN: BL21(DE3)PMGK;                             
SOURCE   7 EXPRESSION_SYSTEM_VECTOR: PET21B                                     
KEYWDS    STRUCTURAL GENOMICS, NORTHEAST STRUCTURAL GENOMICS CONSORTIUM, NESG,  
KEYWDS   2 PSI-BIOLOGY, PROTEIN STRUCTURE INITIATIVE, DE NOVO PROTEIN           
EXPDTA    SOLUTION NMR                                                          
NUMMDL    20                                                                    
AUTHOR    B.SATHYAMOORTHY,S.PULAVARTI,G.MURPHY,J.L.MILLS,A.ELETSKI,B.S.DER,     
AUTHOR   2 M.C.MACHIUS,B.KUHLMAN,G.T.MONTELIONE,T.SZYPERSKI,NORTHEAST           
AUTHOR   3 STRUCTURAL GENOMICS CONSORTIUM (NESG)                                
REVDAT   1   27-JUN-12 2LSE    0                                                
JRNL        AUTH   G.MURPHY,B.SATHYAMOORTHY,B.S.DER,M.C.MACHIUS,S.PULAVARTI,    
JRNL        AUTH 2 G.T.MONTELIONE,T.SZYPERSKI,B.KUHLMAN                         
JRNL        TITL   SOLUTION NMR STRUCTURE OF A DENOVO DESIGN FOUR HELIX BUNDLE  
JRNL        TITL 2 PROTEIN, NORTHEAST STRUCTURAL GENOMICS CONSORTIUM TARGET     
JRNL        TITL 3 OR188                                                        
JRNL        REF    TO BE PUBLISHED                                              
JRNL        REFN                                                                
REMARK   2                                                                      
REMARK   2 RESOLUTION. NOT APPLICABLE.                                          
REMARK   3                                                                      
REMARK   3 REFINEMENT.                                                          
REMARK   3   PROGRAM     : CNS, CYANA 3.0, AUTOSTRUCTURE 2.1, CARA 1,8          
REMARK   3   AUTHORS     : BRUNGER, ADAMS, CLORE, GROS, NILGES AND READ (CNS)   
REMARK   3                 , GUNTERT, MUMENTHALER AND WUTHRICH (CYANA), HUANG,  
REMARK   3                 TEJERO, POWERS AND MONTELIONE (AUTOSTRUCTURE),       
REMARK   3                 KELLER AND WUTHRICH (CARA)                           
REMARK   3                                                                      
REMARK   3  OTHER REFINEMENT REMARKS: Cyana3, Waterbath                         
REMARK   4                                                                      
REMARK   4 2LSE COMPLIES WITH FORMAT V. 3.30, 13-JUL-11                         
REMARK 100                                                                      
REMARK 100 THIS ENTRY HAS BEEN PROCESSED BY RCSB ON 09-MAY-12.                  
REMARK 100 THE RCSB ID CODE IS RCSB102774.                                      
REMARK 210                                                                      
REMARK 210 EXPERIMENTAL DETAILS                                                 
REMARK 210  EXPERIMENT TYPE                : NMR                                
REMARK 210  TEMPERATURE           (KELVIN) : 298                                
REMARK 210  PH                             : 7.0                                
REMARK 210  IONIC STRENGTH                 : NULL                               
REMARK 210  PRESSURE                       : AMBIENT                            
REMARK 210  SAMPLE CONTENTS                : 23.8 MG/ML [U-100% 13C; U-100%     
REMARK 210                                   15N] OR188.001, 100 MM PHOSPHATE,  
REMARK 210                                   100 MM NACL, 90% H2O/10% D2O; 1.3  
REMARK 210                                   MG/ML [U-10% 13C; U-100% 15N]      
REMARK 210                                   OR188.001, 100 MM PHOSPHATE, 100   
REMARK 210                                   MM NACL, 90% H2O/10% D2O           
REMARK 210                                                                      
REMARK 210  NMR EXPERIMENTS CONDUCTED      : 2D 1H-15N HSQC; 3D HN(CA)CO; 3D    
REMARK 210                                   HNCO; (4,3)D GFT CABCA(CO)NH; (4,  
REMARK 210                                   3)D GFT HNCACAB; (4,3)D GFT        
REMARK 210                                   HABCAB(CO)NH; 3D SIMUTANEOUS 13C-  
REMARK 210                                   AROMATIC,13C-ALIPHATIC,15N EDITED  
REMARK 210                                   1H-1H NOESY; 2D 1H-13C HSQC        
REMARK 210                                   ALIPHATIC CT; 2D 1H-13C HSQC       
REMARK 210                                   AROMATIC CT; (4,3)D GFT HCCH-COSY  
REMARK 210                                   ALIPHATIC SP1/SP2/CP; 3D HCCH      
REMARK 210                                   TOCSY; 3D C(CO)NH; 3D H(CCO)NH;    
REMARK 210                                   (4,3)D GFT HCCH-COSY AROMATIC      
REMARK 210                                   SP1/SP2/CP; 2D 1H-13C HSQC         
REMARK 210                                   ALIPHATIC 28MS CT; 2D 1H-13C HSQC  
REMARK 210                                   ALIPHATIC 42MS CT; 2D 1H-13C HSQC  
REMARK 210                                   ALIPHATIC 56MS CT                  
REMARK 210  SPECTROMETER FIELD STRENGTH    : 750 MHZ; 600 MHZ                   
REMARK 210  SPECTROMETER MODEL             : INOVA                              
REMARK 210  SPECTROMETER MANUFACTURER      : VARIAN                             
REMARK 210                                                                      
REMARK 210  STRUCTURE DETERMINATION.                                            
REMARK 210   SOFTWARE USED                 : CNS, CYANA 3.0, AUTOSTRUCTURE      
REMARK 210                                   2.1, AUTOASSIGN 2.1, PROSA,        
REMARK 210                                   XEASY, VNMRJ 2.2D, TALOS+, PSVS,   
REMARK 210                                   CARA 1,8, CSI 2.0, MOLMOL 2K.2     
REMARK 210   METHOD USED                   : SIMULATED ANNEALING, MOLECULAR     
REMARK 210                                   DYNAMICS                           
REMARK 210                                                                      
REMARK 210 CONFORMERS, NUMBER CALCULATED   : 100                                
REMARK 210 CONFORMERS, NUMBER SUBMITTED    : 20                                 
REMARK 210 CONFORMERS, SELECTION CRITERIA  : STRUCTURES WITH THE LOWEST ENERGY  
REMARK 210                                                                      
REMARK 210 BEST REPRESENTATIVE CONFORMER IN THIS ENSEMBLE : 1                   
REMARK 210                                                                      
REMARK 210 REMARK: NULL                                                         
REMARK 215                                                                      
REMARK 215 NMR STUDY                                                            
REMARK 215 THE COORDINATES IN THIS ENTRY WERE GENERATED FROM SOLUTION           
REMARK 215 NMR DATA.  PROTEIN DATA BANK CONVENTIONS REQUIRE THAT                
REMARK 215 CRYST1 AND SCALE RECORDS BE INCLUDED, BUT THE VALUES ON              
REMARK 215 THESE RECORDS ARE MEANINGLESS.                                       
REMARK 300                                                                      
REMARK 300 BIOMOLECULE: 1                                                       
REMARK 300 SEE REMARK 350 FOR THE AUTHOR PROVIDED AND/OR PROGRAM                
REMARK 300 GENERATED ASSEMBLY INFORMATION FOR THE STRUCTURE IN                  
REMARK 300 THIS ENTRY. THE REMARK MAY ALSO PROVIDE INFORMATION ON               
REMARK 300 BURIED SURFACE AREA.                                                 
REMARK 350                                                                      
REMARK 350 COORDINATES FOR A COMPLETE MULTIMER REPRESENTING THE KNOWN           
REMARK 350 BIOLOGICALLY SIGNIFICANT OLIGOMERIZATION STATE OF THE                
REMARK 350 MOLECULE CAN BE GENERATED BY APPLYING BIOMT TRANSFORMATIONS          
REMARK 350 GIVEN BELOW.  BOTH NON-CRYSTALLOGRAPHIC AND                          
REMARK 350 CRYSTALLOGRAPHIC OPERATIONS ARE GIVEN.                               
REMARK 350                                                                      
REMARK 350 BIOMOLECULE: 1                                                       
REMARK 350 AUTHOR DETERMINED BIOLOGICAL UNIT: MONOMERIC                         
REMARK 350 APPLY THE FOLLOWING TO CHAINS: A                                     
REMARK 350   BIOMT1   1  1.000000  0.000000  0.000000        0.00000            
REMARK 350   BIOMT2   1  0.000000  1.000000  0.000000        0.00000            
REMARK 350   BIOMT3   1  0.000000  0.000000  1.000000        0.00000            
REMARK 500                                                                      
REMARK 500 GEOMETRY AND STEREOCHEMISTRY                                         
REMARK 500 SUBTOPIC: TORSION ANGLES                                             
REMARK 500                                                                      
REMARK 500 TORSION ANGLES OUTSIDE THE EXPECTED RAMACHANDRAN REGIONS:            
REMARK 500 (M=MODEL NUMBER; RES=RESIDUE NAME; C=CHAIN IDENTIFIER;               
REMARK 500 SSEQ=SEQUENCE NUMBER; I=INSERTION CODE).                             
REMARK 500                                                                      
REMARK 500 STANDARD TABLE:                                                      
REMARK 500 FORMAT:(10X,I3,1X,A3,1X,A1,I4,A1,4X,F7.2,3X,F7.2)                    
REMARK 500                                                                      
REMARK 500 EXPECTED VALUES: GJ KLEYWEGT AND TA JONES (1996). PHI/PSI-           
REMARK 500 CHOLOGY: RAMACHANDRAN REVISITED. STRUCTURE 4, 1395 - 1400            
REMARK 500                                                                      
REMARK 500  M RES CSSEQI        PSI       PHI                                   
REMARK 500  1 GLU A   3       33.48   -146.52                                   
REMARK 500  1 PRO A  24       73.16    -69.79                                   
REMARK 500  1 ASP A  25      -87.28     52.18                                   
REMARK 500  1 GLU A  43      -38.17   -131.96                                   
REMARK 500  1 GLU A  44      -73.09    -61.79                                   
REMARK 500  1 ALA A  68      -56.43   -179.81                                   
REMARK 500  1 SER A  86       97.41    -67.53                                   
REMARK 500  1 TYR A  93      120.69     69.36                                   
REMARK 500  1 HIS A  97      -70.47   -132.28                                   
REMARK 500  1 HIS A  98      -29.36   -145.41                                   
REMARK 500  1 HIS A  99       10.92     57.23                                   
REMARK 500  1 HIS A 100      150.58     69.49                                   
REMARK 500  2 GLN A   2      143.45     67.28                                   
REMARK 500  2 GLU A   3      109.82    -51.15                                   
REMARK 500  2 GLU A   4       -2.88     66.98                                   
REMARK 500  2 ALA A  47      -46.78   -156.70                                   
REMARK 500  2 ALA A  68      -60.61     72.35                                   
REMARK 500  2 ARG A  90       45.49    -90.43                                   
REMARK 500  2 TYR A  93       95.88     72.05                                   
REMARK 500  2 GLU A  95     -179.27     62.31                                   
REMARK 500  2 HIS A  96       33.23   -148.29                                   
REMARK 500  3 GLN A   2      -17.82   -144.77                                   
REMARK 500  3 GLU A   4      -32.70   -147.97                                   
REMARK 500  3 GLU A  44      -33.02   -148.18                                   
REMARK 500  3 ALA A  47      -72.71     73.39                                   
REMARK 500  3 VAL A  88       77.67     53.88                                   
REMARK 500  3 HIS A  96       71.61   -102.85                                   
REMARK 500  3 HIS A  99       78.23     37.66                                   
REMARK 500  3 HIS A 100      144.66     68.62                                   
REMARK 500  4 ASN A  67      -90.94    -83.20                                   
REMARK 500  4 ALA A  68      -77.38   -167.52                                   
REMARK 500  4 LEU A  87      -69.14     67.61                                   
REMARK 500  4 ARG A  90      -68.62   -151.76                                   
REMARK 500  4 GLU A  95       97.82     64.23                                   
REMARK 500  4 HIS A  96       36.35    -96.49                                   
REMARK 500  5 GLU A  44      -32.22   -134.68                                   
REMARK 500  5 ASN A  67      -83.44    -76.67                                   
REMARK 500  5 ALA A  68      -56.21   -167.91                                   
REMARK 500  5 ARG A  90      103.00     62.10                                   
REMARK 500  5 LEU A  94     -167.13     60.00                                   
REMARK 500  5 GLU A  95      166.83     65.29                                   
REMARK 500  5 HIS A  96       81.90     62.99                                   
REMARK 500  5 HIS A  97       84.78     59.79                                   
REMARK 500  6 GLU A   3       31.67    -85.89                                   
REMARK 500  6 ASP A  25      -90.97   -159.33                                   
REMARK 500  6 ASN A  67       53.16    -92.23                                   
REMARK 500  6 ALA A  68      -80.28     54.23                                   
REMARK 500  6 VAL A  88       75.16   -162.47                                   
REMARK 500  6 PRO A  89       92.96    -68.23                                   
REMARK 500  6 ARG A  90      -65.29   -160.64                                   
REMARK 500                                                                      
REMARK 500 THIS ENTRY HAS     136 RAMACHANDRAN OUTLIERS.                        
REMARK 500                                                                      
REMARK 500 REMARK: NULL                                                         
REMARK 900                                                                      
REMARK 900 RELATED ENTRIES                                                      
REMARK 900 RELATED ID: 18429   RELATED DB: BMRB                                 
REMARK 900 RELATED ID: NESG-OR188   RELATED DB: TARGETTRACK                     
DBREF  2LSE A    1   101  PDB    2LSE     2LSE             1    101             
SEQRES   1 A  101  MET GLN GLU GLU ARG LYS LYS LEU LEU GLU LYS LEU GLU          
SEQRES   2 A  101  LYS ILE LEU ASP GLU VAL THR ASP GLY ALA PRO ASP GLU          
SEQRES   3 A  101  ALA ARG GLU ARG ILE GLU LYS LEU ALA LYS ASP VAL LYS          
SEQRES   4 A  101  ASP GLU LEU GLU GLU GLY ASP ALA LYS ASN MET ILE GLU          
SEQRES   5 A  101  LYS PHE ARG ASP GLU MET GLU GLN MET TYR LYS ASP ALA          
SEQRES   6 A  101  PRO ASN ALA VAL MET GLU GLN LEU LEU GLU GLU ILE GLU          
SEQRES   7 A  101  LYS LEU LEU LYS LYS ALA GLY SER LEU VAL PRO ARG GLY          
SEQRES   8 A  101  SER TYR LEU GLU HIS HIS HIS HIS HIS HIS                      
HELIX    1   1 GLU A    4  GLY A   22  1                                  19    
HELIX    2   2 PRO A   24  GLU A   26  5                                   3    
HELIX    3   3 ALA A   27  LEU A   42  1                                  16    
HELIX    4   4 ASP A   46  ALA A   65  1                                  20    
HELIX    5   5 ALA A   68  GLY A   85  1                                  18    
CRYST1    1.000    1.000    1.000  90.00  90.00  90.00 P 1           1          
ORIGX1      1.000000  0.000000  0.000000        0.00000                         
ORIGX2      0.000000  1.000000  0.000000        0.00000                         
ORIGX3      0.000000  0.000000  1.000000        0.00000                         
SCALE1      1.000000  0.000000  0.000000        0.00000                         
SCALE2      0.000000  1.000000  0.000000        0.00000                         
SCALE3      0.000000  0.000000  1.000000        0.00000                         
MODEL        1                                                                  
ATOM      1  N   MET A   1      -6.742 -19.010   7.562  1.00 73.21           N  
ATOM      2  CA  MET A   1      -5.801 -18.452   8.585  1.00  5.14           C  
ATOM      3  C   MET A   1      -4.854 -19.547   9.147  1.00 21.22           C  
ATOM      4  O   MET A   1      -4.260 -19.382  10.215  1.00 23.22           O  
ATOM      5  CB  MET A   1      -6.610 -17.728   9.707  1.00  2.34           C  
ATOM      6  CG  MET A   1      -7.098 -16.320   9.310  1.00 15.33           C  
ATOM      7  SD  MET A   1      -7.870 -16.261   7.674  1.00 14.03           S  
ATOM      8  CE  MET A   1      -8.076 -14.489   7.437  1.00 31.40           C  
ATOM      9  H1  MET A   1      -7.391 -18.269   7.225  1.00 38.45           H  
ATOM     10  H2  MET A   1      -7.307 -19.782   7.975  1.00 38.45           H  
ATOM     11  H3  MET A   1      -6.210 -19.383   6.749  1.00 38.45           H  
ATOM     12  HA  MET A   1      -5.179 -17.724   8.077  1.00  1.21           H  
ATOM     13  HB2 MET A   1      -7.478 -18.331   9.958  1.00 60.30           H  
ATOM     14  HB3 MET A   1      -5.990 -17.632  10.594  1.00  5.22           H  
ATOM     15  HG2 MET A   1      -7.820 -15.974  10.039  1.00 42.01           H  
ATOM     16  HG3 MET A   1      -6.249 -15.646   9.313  1.00 55.52           H  
ATOM     17  HE1 MET A   1      -8.730 -14.094   8.202  1.00 61.52           H  
ATOM     18  HE2 MET A   1      -8.512 -14.304   6.467  1.00 55.21           H  
ATOM     19  HE3 MET A   1      -7.111 -13.999   7.494  1.00 53.11           H  
ATOM     20  N   GLN A   2      -4.688 -20.651   8.385  1.00 42.52           N  
ATOM     21  CA  GLN A   2      -3.814 -21.797   8.762  1.00 13.20           C  
ATOM     22  C   GLN A   2      -2.672 -21.986   7.720  1.00  1.25           C  
ATOM     23  O   GLN A   2      -2.010 -23.031   7.689  1.00 51.41           O  
ATOM     24  CB  GLN A   2      -4.660 -23.107   8.866  1.00  0.01           C  
ATOM     25  CG  GLN A   2      -5.769 -23.119   9.952  1.00 40.32           C  
ATOM     26  CD  GLN A   2      -6.983 -22.225   9.650  1.00 34.42           C  
ATOM     27  OE1 GLN A   2      -7.340 -21.995   8.495  1.00 35.43           O  
ATOM     28  NE2 GLN A   2      -7.625 -21.718  10.679  1.00 71.33           N  
ATOM     29  H   GLN A   2      -5.167 -20.705   7.530  1.00 21.24           H  
ATOM     30  HA  GLN A   2      -3.363 -21.593   9.730  1.00 52.31           H  
ATOM     31  HB2 GLN A   2      -5.133 -23.291   7.906  1.00 52.03           H  
ATOM     32  HB3 GLN A   2      -3.985 -23.933   9.072  1.00 63.24           H  
ATOM     33  HG2 GLN A   2      -6.127 -24.130  10.066  1.00 64.11           H  
ATOM     34  HG3 GLN A   2      -5.326 -22.797  10.891  1.00  3.44           H  
ATOM     35 HE21 GLN A   2      -7.300 -21.928  11.579  1.00 23.01           H  
ATOM     36 HE22 GLN A   2      -8.401 -21.151  10.499  1.00 31.54           H  
ATOM     37  N   GLU A   3      -2.419 -20.936   6.917  1.00 72.21           N  
ATOM     38  CA  GLU A   3      -1.559 -21.007   5.707  1.00 12.14           C  
ATOM     39  C   GLU A   3      -0.787 -19.674   5.480  1.00 45.25           C  
ATOM     40  O   GLU A   3      -0.532 -19.276   4.338  1.00 33.42           O  
ATOM     41  CB  GLU A   3      -2.438 -21.395   4.461  1.00 23.04           C  
ATOM     42  CG  GLU A   3      -3.495 -20.354   3.993  1.00 54.21           C  
ATOM     43  CD  GLU A   3      -4.530 -19.966   5.069  1.00 52.35           C  
ATOM     44  OE1 GLU A   3      -5.555 -20.660   5.230  1.00 30.33           O  
ATOM     45  OE2 GLU A   3      -4.307 -18.976   5.790  1.00 33.25           O  
ATOM     46  H   GLU A   3      -2.829 -20.077   7.144  1.00 60.05           H  
ATOM     47  HA  GLU A   3      -0.820 -21.790   5.866  1.00 60.11           H  
ATOM     48  HB2 GLU A   3      -1.776 -21.585   3.625  1.00 21.05           H  
ATOM     49  HB3 GLU A   3      -2.959 -22.320   4.689  1.00  1.34           H  
ATOM     50  HG2 GLU A   3      -2.972 -19.462   3.671  1.00 33.52           H  
ATOM     51  HG3 GLU A   3      -4.022 -20.764   3.135  1.00 55.34           H  
ATOM     52  N   GLU A   4      -0.419 -19.004   6.601  1.00 52.45           N  
ATOM     53  CA  GLU A   4       0.417 -17.762   6.621  1.00 64.10           C  
ATOM     54  C   GLU A   4      -0.345 -16.493   6.096  1.00 72.32           C  
ATOM     55  O   GLU A   4       0.246 -15.411   5.988  1.00 51.32           O  
ATOM     56  CB  GLU A   4       1.770 -18.008   5.855  1.00 32.52           C  
ATOM     57  CG  GLU A   4       2.850 -16.903   5.975  1.00 42.33           C  
ATOM     58  CD  GLU A   4       4.081 -17.139   5.080  1.00 20.12           C  
ATOM     59  OE1 GLU A   4       3.913 -17.324   3.856  1.00 44.44           O  
ATOM     60  OE2 GLU A   4       5.226 -17.120   5.586  1.00 40.14           O  
ATOM     61  H   GLU A   4      -0.708 -19.371   7.460  1.00 50.22           H  
ATOM     62  HA  GLU A   4       0.655 -17.582   7.664  1.00 44.13           H  
ATOM     63  HB2 GLU A   4       2.203 -18.930   6.227  1.00 43.35           H  
ATOM     64  HB3 GLU A   4       1.540 -18.144   4.805  1.00  3.34           H  
ATOM     65  HG2 GLU A   4       2.410 -15.952   5.698  1.00  3.20           H  
ATOM     66  HG3 GLU A   4       3.166 -16.848   7.014  1.00 71.43           H  
ATOM     67  N   ARG A   5      -1.668 -16.617   5.831  1.00 15.02           N  
ATOM     68  CA  ARG A   5      -2.497 -15.495   5.294  1.00  3.01           C  
ATOM     69  C   ARG A   5      -2.492 -14.260   6.226  1.00 61.13           C  
ATOM     70  O   ARG A   5      -2.368 -13.128   5.744  1.00 65.41           O  
ATOM     71  CB  ARG A   5      -3.954 -15.961   5.043  1.00  3.02           C  
ATOM     72  CG  ARG A   5      -4.875 -14.941   4.325  1.00 50.44           C  
ATOM     73  CD  ARG A   5      -6.285 -15.510   4.064  1.00 30.24           C  
ATOM     74  NE  ARG A   5      -7.132 -14.594   3.269  1.00  2.03           N  
ATOM     75  CZ  ARG A   5      -8.168 -14.964   2.529  1.00 74.35           C  
ATOM     76  NH1 ARG A   5      -8.543 -16.201   2.464  1.00  2.43           N  
ATOM     77  NH2 ARG A   5      -8.834 -14.082   1.857  1.00 22.23           N  
ATOM     78  H   ARG A   5      -2.095 -17.488   5.983  1.00 22.01           H  
ATOM     79  HA  ARG A   5      -2.059 -15.209   4.342  1.00 50.24           H  
ATOM     80  HB2 ARG A   5      -3.921 -16.862   4.441  1.00 13.24           H  
ATOM     81  HB3 ARG A   5      -4.406 -16.211   5.999  1.00 11.24           H  
ATOM     82  HG2 ARG A   5      -4.967 -14.055   4.943  1.00  2.45           H  
ATOM     83  HG3 ARG A   5      -4.425 -14.666   3.378  1.00 13.44           H  
ATOM     84  HD2 ARG A   5      -6.188 -16.452   3.531  1.00 33.30           H  
ATOM     85  HD3 ARG A   5      -6.772 -15.695   5.016  1.00 34.33           H  
ATOM     86  HE  ARG A   5      -6.908 -13.648   3.295  1.00 22.00           H  
ATOM     87 HH11 ARG A   5      -8.054 -16.900   2.978  1.00 34.12           H  
ATOM     88 HH12 ARG A   5      -9.328 -16.452   1.898  1.00 62.45           H  
ATOM     89 HH21 ARG A   5      -8.577 -13.120   1.899  1.00 12.14           H  
ATOM     90 HH22 ARG A   5      -9.602 -14.372   1.290  1.00 15.45           H  
ATOM     91  N   LYS A   6      -2.627 -14.484   7.560  1.00 55.41           N  
ATOM     92  CA  LYS A   6      -2.553 -13.388   8.561  1.00 33.31           C  
ATOM     93  C   LYS A   6      -1.183 -12.694   8.566  1.00 43.22           C  
ATOM     94  O   LYS A   6      -1.137 -11.487   8.664  1.00  1.34           O  
ATOM     95  CB  LYS A   6      -2.927 -13.851   9.993  1.00 23.32           C  
ATOM     96  CG  LYS A   6      -4.446 -13.854  10.287  1.00 24.14           C  
ATOM     97  CD  LYS A   6      -4.767 -14.091  11.784  1.00 30.21           C  
ATOM     98  CE  LYS A   6      -4.090 -13.057  12.711  1.00 32.11           C  
ATOM     99  NZ  LYS A   6      -4.504 -11.656  12.417  1.00 74.21           N  
ATOM    100  H   LYS A   6      -2.779 -15.400   7.872  1.00 11.44           H  
ATOM    101  HA  LYS A   6      -3.284 -12.648   8.257  1.00 64.10           H  
ATOM    102  HB2 LYS A   6      -2.551 -14.855  10.145  1.00  3.21           H  
ATOM    103  HB3 LYS A   6      -2.449 -13.196  10.719  1.00 72.15           H  
ATOM    104  HG2 LYS A   6      -4.865 -12.897   9.987  1.00 70.43           H  
ATOM    105  HG3 LYS A   6      -4.914 -14.639   9.698  1.00 60.50           H  
ATOM    106  HD2 LYS A   6      -5.841 -14.032  11.926  1.00 53.23           H  
ATOM    107  HD3 LYS A   6      -4.431 -15.087  12.063  1.00 42.22           H  
ATOM    108  HE2 LYS A   6      -4.342 -13.282  13.738  1.00 53.11           H  
ATOM    109  HE3 LYS A   6      -3.016 -13.129  12.584  1.00 70.13           H  
ATOM    110  HZ1 LYS A   6      -4.197 -11.023  13.183  1.00 33.35           H  
ATOM    111  HZ2 LYS A   6      -5.539 -11.596  12.325  1.00 10.22           H  
ATOM    112  HZ3 LYS A   6      -4.071 -11.333  11.527  1.00 61.31           H  
ATOM    113  N   LYS A   7      -0.084 -13.459   8.451  1.00 12.22           N  
ATOM    114  CA  LYS A   7       1.287 -12.887   8.413  1.00 62.42           C  
ATOM    115  C   LYS A   7       1.508 -12.027   7.142  1.00 34.31           C  
ATOM    116  O   LYS A   7       2.165 -10.979   7.190  1.00 45.23           O  
ATOM    117  CB  LYS A   7       2.340 -14.020   8.501  1.00 11.35           C  
ATOM    118  CG  LYS A   7       3.812 -13.545   8.492  1.00  1.34           C  
ATOM    119  CD  LYS A   7       4.160 -12.594   9.665  1.00  1.52           C  
ATOM    120  CE  LYS A   7       5.635 -12.159   9.653  1.00 21.34           C  
ATOM    121  NZ  LYS A   7       6.569 -13.310   9.781  1.00 11.30           N  
ATOM    122  H   LYS A   7      -0.189 -14.431   8.389  1.00 62.33           H  
ATOM    123  HA  LYS A   7       1.395 -12.247   9.281  1.00  1.34           H  
ATOM    124  HB2 LYS A   7       2.171 -14.579   9.414  1.00 15.41           H  
ATOM    125  HB3 LYS A   7       2.196 -14.694   7.660  1.00 20.34           H  
ATOM    126  HG2 LYS A   7       4.455 -14.414   8.547  1.00 20.42           H  
ATOM    127  HG3 LYS A   7       4.000 -13.029   7.556  1.00 32.01           H  
ATOM    128  HD2 LYS A   7       3.537 -11.708   9.596  1.00  2.35           H  
ATOM    129  HD3 LYS A   7       3.951 -13.101  10.601  1.00 74.22           H  
ATOM    130  HE2 LYS A   7       5.845 -11.645   8.724  1.00  2.45           H  
ATOM    131  HE3 LYS A   7       5.807 -11.479  10.479  1.00 54.03           H  
ATOM    132  HZ1 LYS A   7       7.552 -12.975   9.748  1.00 71.43           H  
ATOM    133  HZ2 LYS A   7       6.421 -13.984   9.003  1.00 12.15           H  
ATOM    134  HZ3 LYS A   7       6.411 -13.802  10.683  1.00 23.11           H  
ATOM    135  N   LEU A   8       0.935 -12.487   6.021  1.00 40.21           N  
ATOM    136  CA  LEU A   8       1.001 -11.786   4.723  1.00 35.23           C  
ATOM    137  C   LEU A   8       0.284 -10.407   4.794  1.00  5.21           C  
ATOM    138  O   LEU A   8       0.847  -9.380   4.396  1.00 23.11           O  
ATOM    139  CB  LEU A   8       0.376 -12.687   3.620  1.00 63.53           C  
ATOM    140  CG  LEU A   8       0.462 -12.159   2.151  1.00  1.53           C  
ATOM    141  CD1 LEU A   8       1.928 -11.920   1.723  1.00 53.14           C  
ATOM    142  CD2 LEU A   8      -0.251 -13.123   1.172  1.00 42.12           C  
ATOM    143  H   LEU A   8       0.446 -13.336   6.066  1.00 53.40           H  
ATOM    144  HA  LEU A   8       2.050 -11.626   4.491  1.00 74.02           H  
ATOM    145  HB2 LEU A   8       0.869 -13.655   3.661  1.00  3.01           H  
ATOM    146  HB3 LEU A   8      -0.673 -12.841   3.866  1.00  4.44           H  
ATOM    147  HG  LEU A   8      -0.049 -11.203   2.095  1.00 75.32           H  
ATOM    148 HD11 LEU A   8       1.956 -11.564   0.699  1.00  2.40           H  
ATOM    149 HD12 LEU A   8       2.489 -12.843   1.793  1.00 73.24           H  
ATOM    150 HD13 LEU A   8       2.380 -11.177   2.365  1.00 75.51           H  
ATOM    151 HD21 LEU A   8      -0.188 -12.731   0.165  1.00 62.21           H  
ATOM    152 HD22 LEU A   8      -1.291 -13.221   1.447  1.00 72.00           H  
ATOM    153 HD23 LEU A   8       0.222 -14.099   1.206  1.00 12.01           H  
ATOM    154  N   LEU A   9      -0.952 -10.409   5.339  1.00  1.00           N  
ATOM    155  CA  LEU A   9      -1.770  -9.181   5.502  1.00 71.30           C  
ATOM    156  C   LEU A   9      -1.267  -8.301   6.677  1.00 43.54           C  
ATOM    157  O   LEU A   9      -1.494  -7.096   6.681  1.00 72.25           O  
ATOM    158  CB  LEU A   9      -3.289  -9.538   5.628  1.00 42.11           C  
ATOM    159  CG  LEU A   9      -3.762 -10.361   6.885  1.00 43.42           C  
ATOM    160  CD1 LEU A   9      -4.014  -9.471   8.121  1.00 20.13           C  
ATOM    161  CD2 LEU A   9      -5.011 -11.224   6.575  1.00 21.42           C  
ATOM    162  H   LEU A   9      -1.327 -11.262   5.641  1.00 41.32           H  
ATOM    163  HA  LEU A   9      -1.643  -8.598   4.591  1.00 14.43           H  
ATOM    164  HB2 LEU A   9      -3.855  -8.612   5.600  1.00 31.20           H  
ATOM    165  HB3 LEU A   9      -3.557 -10.102   4.740  1.00 72.43           H  
ATOM    166  HG  LEU A   9      -2.967 -11.047   7.153  1.00 45.40           H  
ATOM    167 HD11 LEU A   9      -3.118  -8.915   8.357  1.00 24.53           H  
ATOM    168 HD12 LEU A   9      -4.275 -10.092   8.969  1.00  1.21           H  
ATOM    169 HD13 LEU A   9      -4.824  -8.781   7.917  1.00 23.52           H  
ATOM    170 HD21 LEU A   9      -5.835 -10.585   6.286  1.00 44.55           H  
ATOM    171 HD22 LEU A   9      -5.290 -11.791   7.454  1.00 15.34           H  
ATOM    172 HD23 LEU A   9      -4.786 -11.910   5.770  1.00 12.11           H  
ATOM    173  N   GLU A  10      -0.607  -8.922   7.677  1.00 75.24           N  
ATOM    174  CA  GLU A  10      -0.030  -8.203   8.846  1.00  1.55           C  
ATOM    175  C   GLU A  10       1.123  -7.292   8.373  1.00 44.04           C  
ATOM    176  O   GLU A  10       1.216  -6.117   8.751  1.00 44.45           O  
ATOM    177  CB  GLU A  10       0.486  -9.226   9.920  1.00 75.40           C  
ATOM    178  CG  GLU A  10       0.109  -8.912  11.378  1.00 64.52           C  
ATOM    179  CD  GLU A  10      -1.412  -8.932  11.653  1.00 24.22           C  
ATOM    180  OE1 GLU A  10      -2.045 -10.010  11.527  1.00 12.31           O  
ATOM    181  OE2 GLU A  10      -1.978  -7.884  12.035  1.00 20.13           O  
ATOM    182  H   GLU A  10      -0.500  -9.892   7.628  1.00 14.44           H  
ATOM    183  HA  GLU A  10      -0.815  -7.589   9.278  1.00 23.04           H  
ATOM    184  HB2 GLU A  10       0.084 -10.201   9.687  1.00  4.32           H  
ATOM    185  HB3 GLU A  10       1.570  -9.298   9.864  1.00 31.22           H  
ATOM    186  HG2 GLU A  10       0.580  -9.651  12.016  1.00 53.40           H  
ATOM    187  HG3 GLU A  10       0.506  -7.935  11.631  1.00 42.33           H  
ATOM    188  N   LYS A  11       1.993  -7.885   7.531  1.00 75.12           N  
ATOM    189  CA  LYS A  11       3.094  -7.181   6.858  1.00  3.14           C  
ATOM    190  C   LYS A  11       2.547  -6.129   5.862  1.00 51.24           C  
ATOM    191  O   LYS A  11       3.120  -5.054   5.727  1.00 75.13           O  
ATOM    192  CB  LYS A  11       3.994  -8.213   6.121  1.00 71.13           C  
ATOM    193  CG  LYS A  11       5.282  -7.636   5.478  1.00 61.43           C  
ATOM    194  CD  LYS A  11       6.266  -7.040   6.520  1.00  2.11           C  
ATOM    195  CE  LYS A  11       7.656  -6.731   5.924  1.00 54.12           C  
ATOM    196  NZ  LYS A  11       7.606  -5.722   4.838  1.00 63.02           N  
ATOM    197  H   LYS A  11       1.884  -8.845   7.359  1.00 64.03           H  
ATOM    198  HA  LYS A  11       3.683  -6.678   7.618  1.00 63.55           H  
ATOM    199  HB2 LYS A  11       4.291  -8.982   6.826  1.00 62.03           H  
ATOM    200  HB3 LYS A  11       3.409  -8.685   5.334  1.00 75.35           H  
ATOM    201  HG2 LYS A  11       5.782  -8.432   4.936  1.00 54.30           H  
ATOM    202  HG3 LYS A  11       4.995  -6.856   4.769  1.00  5.15           H  
ATOM    203  HD2 LYS A  11       5.846  -6.123   6.916  1.00 74.01           H  
ATOM    204  HD3 LYS A  11       6.388  -7.751   7.332  1.00 23.55           H  
ATOM    205  HE2 LYS A  11       8.302  -6.356   6.709  1.00 51.40           H  
ATOM    206  HE3 LYS A  11       8.080  -7.646   5.528  1.00 54.13           H  
ATOM    207  HZ1 LYS A  11       8.558  -5.572   4.443  1.00 20.10           H  
ATOM    208  HZ2 LYS A  11       7.260  -4.814   5.212  1.00 65.42           H  
ATOM    209  HZ3 LYS A  11       6.975  -6.037   4.080  1.00 53.23           H  
ATOM    210  N   LEU A  12       1.425  -6.458   5.183  1.00 65.43           N  
ATOM    211  CA  LEU A  12       0.776  -5.567   4.189  1.00 33.25           C  
ATOM    212  C   LEU A  12       0.229  -4.279   4.870  1.00 41.33           C  
ATOM    213  O   LEU A  12       0.524  -3.173   4.425  1.00 75.24           O  
ATOM    214  CB  LEU A  12      -0.322  -6.372   3.415  1.00 74.12           C  
ATOM    215  CG  LEU A  12      -0.906  -5.767   2.081  1.00 20.23           C  
ATOM    216  CD1 LEU A  12      -2.017  -4.721   2.329  1.00 72.13           C  
ATOM    217  CD2 LEU A  12       0.223  -5.191   1.188  1.00 72.51           C  
ATOM    218  H   LEU A  12       1.020  -7.336   5.354  1.00 11.11           H  
ATOM    219  HA  LEU A  12       1.545  -5.273   3.480  1.00 63.55           H  
ATOM    220  HB2 LEU A  12       0.105  -7.342   3.167  1.00 42.41           H  
ATOM    221  HB3 LEU A  12      -1.148  -6.552   4.097  1.00  3.53           H  
ATOM    222  HG  LEU A  12      -1.369  -6.572   1.518  1.00 74.44           H  
ATOM    223 HD11 LEU A  12      -2.392  -4.354   1.383  1.00 32.14           H  
ATOM    224 HD12 LEU A  12      -1.623  -3.892   2.904  1.00 65.11           H  
ATOM    225 HD13 LEU A  12      -2.830  -5.180   2.877  1.00 42.12           H  
ATOM    226 HD21 LEU A  12       0.972  -5.954   1.011  1.00 31.32           H  
ATOM    227 HD22 LEU A  12       0.688  -4.344   1.677  1.00  1.52           H  
ATOM    228 HD23 LEU A  12      -0.190  -4.876   0.240  1.00 74.33           H  
ATOM    229  N   GLU A  13      -0.528  -4.444   5.970  1.00 40.32           N  
ATOM    230  CA  GLU A  13      -1.029  -3.310   6.801  1.00 22.00           C  
ATOM    231  C   GLU A  13       0.138  -2.509   7.439  1.00 61.34           C  
ATOM    232  O   GLU A  13       0.011  -1.309   7.679  1.00 54.33           O  
ATOM    233  CB  GLU A  13      -1.992  -3.812   7.910  1.00 60.52           C  
ATOM    234  CG  GLU A  13      -3.314  -4.433   7.400  1.00 53.12           C  
ATOM    235  CD  GLU A  13      -4.249  -4.860   8.550  1.00 44.21           C  
ATOM    236  OE1 GLU A  13      -4.114  -5.999   9.056  1.00 20.24           O  
ATOM    237  OE2 GLU A  13      -5.093  -4.038   8.987  1.00 10.13           O  
ATOM    238  H   GLU A  13      -0.758  -5.350   6.239  1.00  0.22           H  
ATOM    239  HA  GLU A  13      -1.578  -2.643   6.143  1.00 32.24           H  
ATOM    240  HB2 GLU A  13      -1.475  -4.563   8.504  1.00 33.35           H  
ATOM    241  HB3 GLU A  13      -2.241  -2.978   8.559  1.00 23.14           H  
ATOM    242  HG2 GLU A  13      -3.826  -3.702   6.778  1.00 22.03           H  
ATOM    243  HG3 GLU A  13      -3.082  -5.300   6.793  1.00 33.51           H  
ATOM    244  N   LYS A  14       1.260  -3.208   7.726  1.00  5.10           N  
ATOM    245  CA  LYS A  14       2.514  -2.584   8.227  1.00  3.40           C  
ATOM    246  C   LYS A  14       3.120  -1.657   7.126  1.00 34.24           C  
ATOM    247  O   LYS A  14       3.634  -0.583   7.426  1.00 22.54           O  
ATOM    248  CB  LYS A  14       3.527  -3.704   8.679  1.00 60.43           C  
ATOM    249  CG  LYS A  14       4.409  -3.417   9.943  1.00 53.12           C  
ATOM    250  CD  LYS A  14       5.622  -2.455   9.721  1.00 12.10           C  
ATOM    251  CE  LYS A  14       5.320  -0.973  10.013  1.00 33.31           C  
ATOM    252  NZ  LYS A  14       5.010  -0.713  11.437  1.00 11.33           N  
ATOM    253  H   LYS A  14       1.238  -4.182   7.606  1.00 72.14           H  
ATOM    254  HA  LYS A  14       2.255  -1.972   9.087  1.00 51.01           H  
ATOM    255  HB2 LYS A  14       2.956  -4.602   8.892  1.00 30.31           H  
ATOM    256  HB3 LYS A  14       4.192  -3.933   7.852  1.00 14.12           H  
ATOM    257  HG2 LYS A  14       3.771  -2.996  10.709  1.00 51.03           H  
ATOM    258  HG3 LYS A  14       4.788  -4.369  10.309  1.00 12.12           H  
ATOM    259  HD2 LYS A  14       6.431  -2.763  10.374  1.00 33.12           H  
ATOM    260  HD3 LYS A  14       5.958  -2.546   8.693  1.00 52.04           H  
ATOM    261  HE2 LYS A  14       6.182  -0.378   9.742  1.00  4.25           H  
ATOM    262  HE3 LYS A  14       4.474  -0.662   9.412  1.00 74.35           H  
ATOM    263  HZ1 LYS A  14       4.772   0.293  11.567  1.00 44.42           H  
ATOM    264  HZ2 LYS A  14       5.834  -0.943  12.028  1.00 51.23           H  
ATOM    265  HZ3 LYS A  14       4.204  -1.291  11.742  1.00 51.13           H  
ATOM    266  N   ILE A  15       3.017  -2.073   5.841  1.00 42.35           N  
ATOM    267  CA  ILE A  15       3.447  -1.227   4.700  1.00  1.25           C  
ATOM    268  C   ILE A  15       2.536   0.013   4.595  1.00 23.23           C  
ATOM    269  O   ILE A  15       3.029   1.125   4.568  1.00  1.11           O  
ATOM    270  CB  ILE A  15       3.457  -1.994   3.317  1.00 14.54           C  
ATOM    271  CG1 ILE A  15       4.274  -3.320   3.410  1.00 50.21           C  
ATOM    272  CG2 ILE A  15       4.006  -1.094   2.178  1.00 54.25           C  
ATOM    273  CD1 ILE A  15       5.671  -3.178   3.992  1.00 33.23           C  
ATOM    274  H   ILE A  15       2.636  -2.957   5.661  1.00 54.32           H  
ATOM    275  HA  ILE A  15       4.465  -0.894   4.909  1.00 22.45           H  
ATOM    276  HB  ILE A  15       2.427  -2.240   3.069  1.00 72.43           H  
ATOM    277 HG12 ILE A  15       3.739  -4.015   4.039  1.00  4.42           H  
ATOM    278 HG13 ILE A  15       4.370  -3.756   2.422  1.00 21.30           H  
ATOM    279 HG21 ILE A  15       4.012  -1.641   1.245  1.00 64.22           H  
ATOM    280 HG22 ILE A  15       5.017  -0.779   2.409  1.00 71.34           H  
ATOM    281 HG23 ILE A  15       3.379  -0.219   2.072  1.00 72.23           H  
ATOM    282 HD11 ILE A  15       6.229  -2.444   3.429  1.00 20.11           H  
ATOM    283 HD12 ILE A  15       6.179  -4.131   3.935  1.00  3.54           H  
ATOM    284 HD13 ILE A  15       5.606  -2.871   5.025  1.00 65.41           H  
ATOM    285  N   LEU A  16       1.205  -0.212   4.583  1.00 44.11           N  
ATOM    286  CA  LEU A  16       0.169   0.867   4.536  1.00 51.00           C  
ATOM    287  C   LEU A  16       0.330   1.881   5.706  1.00 54.10           C  
ATOM    288  O   LEU A  16       0.045   3.069   5.550  1.00 62.15           O  
ATOM    289  CB  LEU A  16      -1.262   0.234   4.541  1.00 52.50           C  
ATOM    290  CG  LEU A  16      -1.828  -0.258   3.159  1.00 70.11           C  
ATOM    291  CD1 LEU A  16      -0.847  -1.180   2.399  1.00 25.34           C  
ATOM    292  CD2 LEU A  16      -3.192  -0.960   3.343  1.00 22.23           C  
ATOM    293  H   LEU A  16       0.900  -1.142   4.607  1.00 22.34           H  
ATOM    294  HA  LEU A  16       0.306   1.402   3.602  1.00 45.13           H  
ATOM    295  HB2 LEU A  16      -1.250  -0.612   5.220  1.00 24.33           H  
ATOM    296  HB3 LEU A  16      -1.961   0.966   4.937  1.00 74.35           H  
ATOM    297  HG  LEU A  16      -1.996   0.609   2.531  1.00 73.32           H  
ATOM    298 HD11 LEU A  16      -0.655  -2.072   2.981  1.00 42.51           H  
ATOM    299 HD12 LEU A  16       0.083  -0.658   2.226  1.00 55.11           H  
ATOM    300 HD13 LEU A  16      -1.277  -1.459   1.446  1.00 74.00           H  
ATOM    301 HD21 LEU A  16      -3.896  -0.276   3.799  1.00 60.55           H  
ATOM    302 HD22 LEU A  16      -3.078  -1.831   3.976  1.00 63.33           H  
ATOM    303 HD23 LEU A  16      -3.575  -1.270   2.378  1.00 10.45           H  
ATOM    304  N   ASP A  17       0.792   1.376   6.862  1.00 65.42           N  
ATOM    305  CA  ASP A  17       1.157   2.193   8.044  1.00 32.42           C  
ATOM    306  C   ASP A  17       2.341   3.146   7.713  1.00 45.21           C  
ATOM    307  O   ASP A  17       2.347   4.319   8.102  1.00 31.23           O  
ATOM    308  CB  ASP A  17       1.507   1.224   9.211  1.00 11.41           C  
ATOM    309  CG  ASP A  17       1.977   1.896  10.514  1.00 64.33           C  
ATOM    310  OD1 ASP A  17       1.236   2.737  11.060  1.00  0.11           O  
ATOM    311  OD2 ASP A  17       3.084   1.568  11.009  1.00 40.33           O  
ATOM    312  H   ASP A  17       0.892   0.404   6.927  1.00  1.32           H  
ATOM    313  HA  ASP A  17       0.291   2.787   8.319  1.00 65.12           H  
ATOM    314  HB2 ASP A  17       0.628   0.636   9.444  1.00 15.12           H  
ATOM    315  HB3 ASP A  17       2.283   0.544   8.867  1.00 73.15           H  
ATOM    316  N   GLU A  18       3.328   2.617   6.976  1.00 13.45           N  
ATOM    317  CA  GLU A  18       4.511   3.387   6.526  1.00 61.44           C  
ATOM    318  C   GLU A  18       4.220   4.270   5.284  1.00 41.11           C  
ATOM    319  O   GLU A  18       4.953   5.223   5.035  1.00 25.22           O  
ATOM    320  CB  GLU A  18       5.681   2.423   6.219  1.00 31.25           C  
ATOM    321  CG  GLU A  18       6.149   1.574   7.413  1.00 61.22           C  
ATOM    322  CD  GLU A  18       6.616   2.409   8.619  1.00 22.34           C  
ATOM    323  OE1 GLU A  18       7.589   3.178   8.475  1.00 42.51           O  
ATOM    324  OE2 GLU A  18       6.033   2.285   9.720  1.00  5.31           O  
ATOM    325  H   GLU A  18       3.268   1.668   6.729  1.00 41.21           H  
ATOM    326  HA  GLU A  18       4.810   4.037   7.344  1.00 62.10           H  
ATOM    327  HB2 GLU A  18       5.374   1.748   5.427  1.00  2.03           H  
ATOM    328  HB3 GLU A  18       6.529   3.002   5.865  1.00 31.22           H  
ATOM    329  HG2 GLU A  18       5.327   0.935   7.719  1.00 54.45           H  
ATOM    330  HG3 GLU A  18       6.972   0.943   7.091  1.00 33.42           H  
ATOM    331  N   VAL A  19       3.182   3.934   4.488  1.00 30.40           N  
ATOM    332  CA  VAL A  19       2.808   4.734   3.292  1.00 12.43           C  
ATOM    333  C   VAL A  19       2.040   6.013   3.704  1.00 52.45           C  
ATOM    334  O   VAL A  19       2.249   7.074   3.126  1.00  3.04           O  
ATOM    335  CB  VAL A  19       1.964   3.913   2.238  1.00 61.50           C  
ATOM    336  CG1 VAL A  19       1.695   4.743   0.961  1.00 33.21           C  
ATOM    337  CG2 VAL A  19       2.650   2.582   1.858  1.00 65.33           C  
ATOM    338  H   VAL A  19       2.659   3.139   4.706  1.00 74.02           H  
ATOM    339  HA  VAL A  19       3.737   5.037   2.806  1.00 51.31           H  
ATOM    340  HB  VAL A  19       1.003   3.677   2.690  1.00 10.15           H  
ATOM    341 HG11 VAL A  19       2.633   5.027   0.502  1.00 44.53           H  
ATOM    342 HG12 VAL A  19       1.142   5.634   1.218  1.00 33.33           H  
ATOM    343 HG13 VAL A  19       1.113   4.159   0.255  1.00 23.54           H  
ATOM    344 HG21 VAL A  19       3.612   2.779   1.400  1.00 13.10           H  
ATOM    345 HG22 VAL A  19       2.029   2.034   1.160  1.00 73.31           H  
ATOM    346 HG23 VAL A  19       2.794   1.985   2.742  1.00 53.40           H  
ATOM    347  N   THR A  20       1.146   5.892   4.706  1.00 14.22           N  
ATOM    348  CA  THR A  20       0.399   7.049   5.273  1.00 63.22           C  
ATOM    349  C   THR A  20       1.342   8.006   6.040  1.00 10.14           C  
ATOM    350  O   THR A  20       1.328   9.220   5.821  1.00 25.25           O  
ATOM    351  CB  THR A  20      -0.747   6.587   6.240  1.00 14.24           C  
ATOM    352  OG1 THR A  20      -0.207   5.741   7.271  1.00 52.41           O  
ATOM    353  CG2 THR A  20      -1.862   5.834   5.498  1.00 20.32           C  
ATOM    354  H   THR A  20       0.982   5.000   5.080  1.00 51.14           H  
ATOM    355  HA  THR A  20      -0.056   7.593   4.445  1.00  2.20           H  
ATOM    356  HB  THR A  20      -1.184   7.465   6.712  1.00 24.21           H  
ATOM    357  HG1 THR A  20      -0.766   5.799   8.058  1.00 74.21           H  
ATOM    358 HG21 THR A  20      -1.453   4.955   5.015  1.00 52.25           H  
ATOM    359 HG22 THR A  20      -2.300   6.481   4.747  1.00 61.43           H  
ATOM    360 HG23 THR A  20      -2.630   5.532   6.197  1.00 44.42           H  
ATOM    361  N   ASP A  21       2.170   7.436   6.932  1.00 20.32           N  
ATOM    362  CA  ASP A  21       3.109   8.209   7.774  1.00 15.33           C  
ATOM    363  C   ASP A  21       4.310   8.744   6.945  1.00 70.35           C  
ATOM    364  O   ASP A  21       4.688   9.914   7.070  1.00  5.11           O  
ATOM    365  CB  ASP A  21       3.590   7.324   8.948  1.00 61.23           C  
ATOM    366  CG  ASP A  21       4.443   8.081   9.981  1.00 62.14           C  
ATOM    367  OD1 ASP A  21       3.874   8.881  10.761  1.00 54.33           O  
ATOM    368  OD2 ASP A  21       5.680   7.876  10.030  1.00 45.02           O  
ATOM    369  H   ASP A  21       2.144   6.460   7.032  1.00 34.32           H  
ATOM    370  HA  ASP A  21       2.564   9.058   8.181  1.00 44.03           H  
ATOM    371  HB2 ASP A  21       2.721   6.919   9.457  1.00 32.51           H  
ATOM    372  HB3 ASP A  21       4.168   6.492   8.551  1.00 52.11           H  
ATOM    373  N   GLY A  22       4.886   7.874   6.091  1.00  1.40           N  
ATOM    374  CA  GLY A  22       6.027   8.233   5.216  1.00 72.30           C  
ATOM    375  C   GLY A  22       5.616   8.771   3.833  1.00 22.42           C  
ATOM    376  O   GLY A  22       6.411   8.742   2.887  1.00 22.52           O  
ATOM    377  H   GLY A  22       4.538   6.963   6.058  1.00 31.24           H  
ATOM    378  HA2 GLY A  22       6.635   8.982   5.711  1.00 13.23           H  
ATOM    379  HA3 GLY A  22       6.629   7.347   5.075  1.00 12.11           H  
ATOM    380  N   ALA A  23       4.365   9.244   3.721  1.00 74.30           N  
ATOM    381  CA  ALA A  23       3.833   9.912   2.515  1.00 21.02           C  
ATOM    382  C   ALA A  23       4.547  11.255   2.187  1.00 33.25           C  
ATOM    383  O   ALA A  23       5.060  11.929   3.088  1.00 72.03           O  
ATOM    384  CB  ALA A  23       2.341  10.183   2.715  1.00 65.12           C  
ATOM    385  H   ALA A  23       3.758   9.106   4.470  1.00 10.23           H  
ATOM    386  HA  ALA A  23       3.942   9.227   1.682  1.00 40.41           H  
ATOM    387  HB1 ALA A  23       2.201  10.874   3.539  1.00 64.30           H  
ATOM    388  HB2 ALA A  23       1.830   9.257   2.944  1.00 71.24           H  
ATOM    389  HB3 ALA A  23       1.916  10.611   1.816  1.00 13.35           H  
ATOM    390  N   PRO A  24       4.601  11.656   0.874  1.00 62.45           N  
ATOM    391  CA  PRO A  24       5.017  13.024   0.460  1.00 64.00           C  
ATOM    392  C   PRO A  24       3.974  14.126   0.838  1.00 10.45           C  
ATOM    393  O   PRO A  24       3.243  14.636  -0.026  1.00 45.01           O  
ATOM    394  CB  PRO A  24       5.219  12.896  -1.086  1.00 33.12           C  
ATOM    395  CG  PRO A  24       5.253  11.416  -1.352  1.00 31.31           C  
ATOM    396  CD  PRO A  24       4.352  10.798  -0.313  1.00 24.40           C  
ATOM    397  HA  PRO A  24       5.965  13.284   0.918  1.00  5.15           H  
ATOM    398  HB2 PRO A  24       4.398  13.374  -1.615  1.00 51.21           H  
ATOM    399  HB3 PRO A  24       6.150  13.373  -1.379  1.00 22.30           H  
ATOM    400  HG2 PRO A  24       4.886  11.203  -2.352  1.00 71.24           H  
ATOM    401  HG3 PRO A  24       6.268  11.039  -1.245  1.00 45.35           H  
ATOM    402  HD2 PRO A  24       3.311  10.848  -0.618  1.00 14.51           H  
ATOM    403  HD3 PRO A  24       4.639   9.770  -0.119  1.00 13.32           H  
ATOM    404  N   ASP A  25       3.907  14.442   2.157  1.00 75.22           N  
ATOM    405  CA  ASP A  25       3.083  15.535   2.744  1.00 62.42           C  
ATOM    406  C   ASP A  25       1.573  15.499   2.328  1.00 51.23           C  
ATOM    407  O   ASP A  25       0.745  14.890   3.018  1.00 21.32           O  
ATOM    408  CB  ASP A  25       3.757  16.913   2.449  1.00 42.51           C  
ATOM    409  CG  ASP A  25       2.963  18.135   2.959  1.00 34.13           C  
ATOM    410  OD1 ASP A  25       2.836  18.309   4.192  1.00 32.32           O  
ATOM    411  OD2 ASP A  25       2.437  18.913   2.126  1.00 11.04           O  
ATOM    412  H   ASP A  25       4.458  13.914   2.776  1.00 41.32           H  
ATOM    413  HA  ASP A  25       3.117  15.380   3.817  1.00 72.14           H  
ATOM    414  HB2 ASP A  25       4.735  16.929   2.919  1.00 54.11           H  
ATOM    415  HB3 ASP A  25       3.895  17.006   1.375  1.00  4.41           H  
ATOM    416  N   GLU A  26       1.239  16.134   1.183  1.00 50.12           N  
ATOM    417  CA  GLU A  26      -0.162  16.303   0.715  1.00 72.53           C  
ATOM    418  C   GLU A  26      -0.779  14.975   0.203  1.00 75.32           C  
ATOM    419  O   GLU A  26      -2.002  14.787   0.249  1.00 42.21           O  
ATOM    420  CB  GLU A  26      -0.212  17.384  -0.396  1.00  3.13           C  
ATOM    421  CG  GLU A  26       0.593  17.029  -1.669  1.00 72.42           C  
ATOM    422  CD  GLU A  26       0.493  18.095  -2.770  1.00 44.31           C  
ATOM    423  OE1 GLU A  26      -0.561  18.169  -3.436  1.00 34.31           O  
ATOM    424  OE2 GLU A  26       1.465  18.856  -2.982  1.00 43.01           O  
ATOM    425  H   GLU A  26       1.959  16.500   0.630  1.00 23.41           H  
ATOM    426  HA  GLU A  26      -0.750  16.649   1.559  1.00 62.32           H  
ATOM    427  HB2 GLU A  26      -1.249  17.552  -0.677  1.00 30.23           H  
ATOM    428  HB3 GLU A  26       0.184  18.310   0.010  1.00 50.24           H  
ATOM    429  HG2 GLU A  26       1.636  16.895  -1.394  1.00  4.04           H  
ATOM    430  HG3 GLU A  26       0.221  16.088  -2.063  1.00 55.25           H  
ATOM    431  N   ALA A  27       0.090  14.057  -0.268  1.00 22.12           N  
ATOM    432  CA  ALA A  27      -0.326  12.742  -0.804  1.00 35.45           C  
ATOM    433  C   ALA A  27      -0.927  11.815   0.286  1.00 12.45           C  
ATOM    434  O   ALA A  27      -1.628  10.860  -0.040  1.00  2.33           O  
ATOM    435  CB  ALA A  27       0.870  12.067  -1.496  1.00 32.31           C  
ATOM    436  H   ALA A  27       1.046  14.276  -0.260  1.00 34.42           H  
ATOM    437  HA  ALA A  27      -1.087  12.922  -1.558  1.00 45.31           H  
ATOM    438  HB1 ALA A  27       1.652  11.869  -0.774  1.00  1.14           H  
ATOM    439  HB2 ALA A  27       1.260  12.718  -2.271  1.00 11.22           H  
ATOM    440  HB3 ALA A  27       0.557  11.133  -1.945  1.00 62.33           H  
ATOM    441  N   ARG A  28      -0.657  12.131   1.574  1.00 12.32           N  
ATOM    442  CA  ARG A  28      -1.093  11.315   2.733  1.00 22.41           C  
ATOM    443  C   ARG A  28      -2.627  11.067   2.782  1.00 11.23           C  
ATOM    444  O   ARG A  28      -3.053   9.922   2.883  1.00 73.10           O  
ATOM    445  CB  ARG A  28      -0.602  11.967   4.056  1.00 45.52           C  
ATOM    446  CG  ARG A  28      -1.138  11.288   5.332  1.00 12.25           C  
ATOM    447  CD  ARG A  28      -0.625  11.911   6.638  1.00 60.11           C  
ATOM    448  NE  ARG A  28      -1.426  11.448   7.782  1.00  2.11           N  
ATOM    449  CZ  ARG A  28      -0.980  11.133   8.971  1.00 33.53           C  
ATOM    450  NH1 ARG A  28       0.278  11.218   9.273  1.00 43.33           N  
ATOM    451  NH2 ARG A  28      -1.818  10.728   9.865  1.00 15.42           N  
ATOM    452  H   ARG A  28      -0.141  12.944   1.752  1.00 44.54           H  
ATOM    453  HA  ARG A  28      -0.601  10.350   2.635  1.00 54.25           H  
ATOM    454  HB2 ARG A  28       0.483  11.933   4.080  1.00 25.22           H  
ATOM    455  HB3 ARG A  28      -0.912  13.007   4.070  1.00 70.20           H  
ATOM    456  HG2 ARG A  28      -2.221  11.355   5.326  1.00 14.34           H  
ATOM    457  HG3 ARG A  28      -0.859  10.237   5.312  1.00 54.42           H  
ATOM    458  HD2 ARG A  28       0.415  11.629   6.780  1.00 50.00           H  
ATOM    459  HD3 ARG A  28      -0.701  12.989   6.576  1.00 34.45           H  
ATOM    460  HE  ARG A  28      -2.388  11.364   7.633  1.00 33.00           H  
ATOM    461 HH11 ARG A  28       0.932  11.527   8.594  1.00 42.22           H  
ATOM    462 HH12 ARG A  28       0.583  10.971  10.188  1.00  2.10           H  
ATOM    463 HH21 ARG A  28      -2.787  10.659   9.638  1.00 35.25           H  
ATOM    464 HH22 ARG A  28      -1.498  10.477  10.775  1.00 44.33           H  
ATOM    465  N   GLU A  29      -3.440  12.138   2.696  1.00 24.44           N  
ATOM    466  CA  GLU A  29      -4.928  12.039   2.823  1.00 15.42           C  
ATOM    467  C   GLU A  29      -5.564  11.194   1.678  1.00 32.55           C  
ATOM    468  O   GLU A  29      -6.582  10.519   1.873  1.00 32.45           O  
ATOM    469  CB  GLU A  29      -5.553  13.456   2.889  1.00 41.14           C  
ATOM    470  CG  GLU A  29      -5.044  14.311   4.073  1.00 51.32           C  
ATOM    471  CD  GLU A  29      -5.767  15.665   4.202  1.00 43.31           C  
ATOM    472  OE1 GLU A  29      -5.494  16.577   3.394  1.00  4.20           O  
ATOM    473  OE2 GLU A  29      -6.630  15.817   5.099  1.00 32.44           O  
ATOM    474  H   GLU A  29      -3.039  13.019   2.545  1.00 51.21           H  
ATOM    475  HA  GLU A  29      -5.132  11.533   3.762  1.00 51.42           H  
ATOM    476  HB2 GLU A  29      -5.328  13.984   1.965  1.00 41.44           H  
ATOM    477  HB3 GLU A  29      -6.631  13.363   2.978  1.00  3.02           H  
ATOM    478  HG2 GLU A  29      -5.178  13.745   4.991  1.00 44.24           H  
ATOM    479  HG3 GLU A  29      -3.982  14.496   3.936  1.00 11.14           H  
ATOM    480  N   ARG A  30      -4.927  11.244   0.494  1.00  1.40           N  
ATOM    481  CA  ARG A  30      -5.241  10.368  -0.667  1.00 64.14           C  
ATOM    482  C   ARG A  30      -5.025   8.869  -0.313  1.00 52.44           C  
ATOM    483  O   ARG A  30      -5.854   8.006  -0.636  1.00 15.43           O  
ATOM    484  CB  ARG A  30      -4.335  10.803  -1.856  1.00 41.14           C  
ATOM    485  CG  ARG A  30      -4.326   9.891  -3.106  1.00 64.12           C  
ATOM    486  CD  ARG A  30      -5.670   9.824  -3.853  1.00 72.43           C  
ATOM    487  NE  ARG A  30      -5.496   9.195  -5.177  1.00 55.22           N  
ATOM    488  CZ  ARG A  30      -5.146   9.837  -6.280  1.00 31.32           C  
ATOM    489  NH1 ARG A  30      -5.017  11.127  -6.296  1.00 63.01           N  
ATOM    490  NH2 ARG A  30      -4.917   9.178  -7.367  1.00  1.15           N  
ATOM    491  H   ARG A  30      -4.206  11.902   0.392  1.00  0.40           H  
ATOM    492  HA  ARG A  30      -6.281  10.523  -0.936  1.00 72.42           H  
ATOM    493  HB2 ARG A  30      -4.642  11.794  -2.175  1.00 74.13           H  
ATOM    494  HB3 ARG A  30      -3.312  10.875  -1.495  1.00 71.50           H  
ATOM    495  HG2 ARG A  30      -3.577  10.266  -3.797  1.00  2.14           H  
ATOM    496  HG3 ARG A  30      -4.043   8.888  -2.804  1.00 11.12           H  
ATOM    497  HD2 ARG A  30      -6.370   9.234  -3.274  1.00 72.13           H  
ATOM    498  HD3 ARG A  30      -6.064  10.827  -3.981  1.00 22.13           H  
ATOM    499  HE  ARG A  30      -5.606   8.224  -5.229  1.00 40.03           H  
ATOM    500 HH11 ARG A  30      -5.183  11.655  -5.469  1.00 74.23           H  
ATOM    501 HH12 ARG A  30      -4.749  11.585  -7.136  1.00  1.21           H  
ATOM    502 HH21 ARG A  30      -4.998   8.181  -7.372  1.00 55.05           H  
ATOM    503 HH22 ARG A  30      -4.642   9.662  -8.195  1.00 43.32           H  
ATOM    504  N   ILE A  31      -3.906   8.599   0.369  1.00 14.32           N  
ATOM    505  CA  ILE A  31      -3.509   7.243   0.810  1.00 32.42           C  
ATOM    506  C   ILE A  31      -4.428   6.710   1.944  1.00 63.52           C  
ATOM    507  O   ILE A  31      -4.845   5.551   1.906  1.00 44.13           O  
ATOM    508  CB  ILE A  31      -2.009   7.267   1.299  1.00 65.43           C  
ATOM    509  CG1 ILE A  31      -1.070   7.726   0.134  1.00 32.41           C  
ATOM    510  CG2 ILE A  31      -1.564   5.900   1.874  1.00 10.44           C  
ATOM    511  CD1 ILE A  31       0.345   8.093   0.535  1.00 45.21           C  
ATOM    512  H   ILE A  31      -3.309   9.348   0.590  1.00 52.25           H  
ATOM    513  HA  ILE A  31      -3.578   6.576  -0.046  1.00 12.14           H  
ATOM    514  HB  ILE A  31      -1.941   7.995   2.104  1.00 74.12           H  
ATOM    515 HG12 ILE A  31      -0.996   6.935  -0.599  1.00 11.21           H  
ATOM    516 HG13 ILE A  31      -1.502   8.598  -0.345  1.00 21.03           H  
ATOM    517 HG21 ILE A  31      -1.642   5.136   1.111  1.00 74.20           H  
ATOM    518 HG22 ILE A  31      -2.195   5.628   2.711  1.00 32.11           H  
ATOM    519 HG23 ILE A  31      -0.537   5.959   2.215  1.00 11.20           H  
ATOM    520 HD11 ILE A  31       0.327   8.962   1.179  1.00 32.13           H  
ATOM    521 HD12 ILE A  31       0.923   8.316  -0.350  1.00 53.32           H  
ATOM    522 HD13 ILE A  31       0.804   7.267   1.062  1.00 42.14           H  
ATOM    523  N   GLU A  32      -4.746   7.583   2.927  1.00 43.10           N  
ATOM    524  CA  GLU A  32      -5.459   7.200   4.176  1.00 51.21           C  
ATOM    525  C   GLU A  32      -6.865   6.614   3.918  1.00 63.50           C  
ATOM    526  O   GLU A  32      -7.297   5.711   4.643  1.00 62.32           O  
ATOM    527  CB  GLU A  32      -5.546   8.410   5.149  1.00 74.15           C  
ATOM    528  CG  GLU A  32      -4.183   8.859   5.723  1.00 60.35           C  
ATOM    529  CD  GLU A  32      -4.282  10.047   6.696  1.00  1.21           C  
ATOM    530  OE1 GLU A  32      -4.492  11.188   6.234  1.00 42.41           O  
ATOM    531  OE2 GLU A  32      -4.136   9.852   7.925  1.00  1.41           O  
ATOM    532  H   GLU A  32      -4.497   8.522   2.806  1.00 50.34           H  
ATOM    533  HA  GLU A  32      -4.862   6.429   4.651  1.00 11.21           H  
ATOM    534  HB2 GLU A  32      -5.986   9.252   4.621  1.00 32.01           H  
ATOM    535  HB3 GLU A  32      -6.193   8.150   5.982  1.00 64.54           H  
ATOM    536  HG2 GLU A  32      -3.731   8.016   6.238  1.00 43.52           H  
ATOM    537  HG3 GLU A  32      -3.536   9.141   4.897  1.00 40.14           H  
ATOM    538  N   LYS A  33      -7.579   7.141   2.902  1.00 11.10           N  
ATOM    539  CA  LYS A  33      -8.893   6.590   2.492  1.00 44.20           C  
ATOM    540  C   LYS A  33      -8.758   5.140   1.983  1.00 33.43           C  
ATOM    541  O   LYS A  33      -9.390   4.234   2.519  1.00 32.22           O  
ATOM    542  CB  LYS A  33      -9.557   7.470   1.396  1.00 61.41           C  
ATOM    543  CG  LYS A  33     -10.080   8.833   1.879  1.00 23.12           C  
ATOM    544  CD  LYS A  33     -10.744   9.689   0.758  1.00 74.34           C  
ATOM    545  CE  LYS A  33     -12.049   9.089   0.170  1.00 41.25           C  
ATOM    546  NZ  LYS A  33     -11.819   7.906  -0.712  1.00 72.13           N  
ATOM    547  H   LYS A  33      -7.221   7.919   2.428  1.00 44.21           H  
ATOM    548  HA  LYS A  33      -9.537   6.587   3.370  1.00 21.44           H  
ATOM    549  HB2 LYS A  33      -8.830   7.649   0.610  1.00 55.32           H  
ATOM    550  HB3 LYS A  33     -10.396   6.925   0.966  1.00 23.54           H  
ATOM    551  HG2 LYS A  33     -10.809   8.668   2.668  1.00 12.34           H  
ATOM    552  HG3 LYS A  33      -9.246   9.392   2.292  1.00 13.30           H  
ATOM    553  HD2 LYS A  33     -10.979  10.666   1.170  1.00 72.30           H  
ATOM    554  HD3 LYS A  33     -10.029   9.818  -0.045  1.00 65.42           H  
ATOM    555  HE2 LYS A  33     -12.694   8.787   0.983  1.00 21.55           H  
ATOM    556  HE3 LYS A  33     -12.554   9.855  -0.408  1.00 71.43           H  
ATOM    557  HZ1 LYS A  33     -12.709   7.618  -1.168  1.00 35.42           H  
ATOM    558  HZ2 LYS A  33     -11.467   7.103  -0.154  1.00 24.43           H  
ATOM    559  HZ3 LYS A  33     -11.122   8.130  -1.451  1.00 45.20           H  
ATOM    560  N   LEU A  34      -7.886   4.936   0.974  1.00 45.01           N  
ATOM    561  CA  LEU A  34      -7.736   3.626   0.291  1.00 31.21           C  
ATOM    562  C   LEU A  34      -7.161   2.549   1.245  1.00 23.34           C  
ATOM    563  O   LEU A  34      -7.601   1.404   1.227  1.00 63.04           O  
ATOM    564  CB  LEU A  34      -6.858   3.769  -0.986  1.00 45.10           C  
ATOM    565  CG  LEU A  34      -6.837   2.528  -1.947  1.00 23.44           C  
ATOM    566  CD1 LEU A  34      -8.256   2.188  -2.466  1.00 64.41           C  
ATOM    567  CD2 LEU A  34      -5.861   2.751  -3.126  1.00 13.24           C  
ATOM    568  H   LEU A  34      -7.325   5.686   0.683  1.00  2.05           H  
ATOM    569  HA  LEU A  34      -8.731   3.313  -0.010  1.00 15.51           H  
ATOM    570  HB2 LEU A  34      -7.217   4.626  -1.546  1.00 41.55           H  
ATOM    571  HB3 LEU A  34      -5.838   3.977  -0.674  1.00 12.43           H  
ATOM    572  HG  LEU A  34      -6.485   1.666  -1.390  1.00 55.24           H  
ATOM    573 HD11 LEU A  34      -8.205   1.336  -3.132  1.00 63.20           H  
ATOM    574 HD12 LEU A  34      -8.668   3.035  -3.000  1.00 30.21           H  
ATOM    575 HD13 LEU A  34      -8.901   1.945  -1.632  1.00 41.51           H  
ATOM    576 HD21 LEU A  34      -4.861   2.915  -2.745  1.00 12.51           H  
ATOM    577 HD22 LEU A  34      -6.168   3.615  -3.703  1.00 63.23           H  
ATOM    578 HD23 LEU A  34      -5.856   1.879  -3.766  1.00 63.23           H  
ATOM    579  N   ALA A  35      -6.195   2.955   2.092  1.00 70.15           N  
ATOM    580  CA  ALA A  35      -5.570   2.082   3.119  1.00 42.21           C  
ATOM    581  C   ALA A  35      -6.600   1.626   4.189  1.00 43.50           C  
ATOM    582  O   ALA A  35      -6.568   0.476   4.649  1.00  2.53           O  
ATOM    583  CB  ALA A  35      -4.389   2.816   3.779  1.00 51.40           C  
ATOM    584  H   ALA A  35      -5.891   3.880   2.026  1.00 41.22           H  
ATOM    585  HA  ALA A  35      -5.177   1.202   2.613  1.00 25.15           H  
ATOM    586  HB1 ALA A  35      -4.748   3.692   4.305  1.00  1.24           H  
ATOM    587  HB2 ALA A  35      -3.679   3.122   3.021  1.00  4.52           H  
ATOM    588  HB3 ALA A  35      -3.893   2.158   4.482  1.00 63.21           H  
ATOM    589  N   LYS A  36      -7.500   2.556   4.573  1.00 60.15           N  
ATOM    590  CA  LYS A  36      -8.645   2.268   5.471  1.00 42.23           C  
ATOM    591  C   LYS A  36      -9.623   1.262   4.805  1.00 11.52           C  
ATOM    592  O   LYS A  36     -10.084   0.319   5.449  1.00 42.43           O  
ATOM    593  CB  LYS A  36      -9.395   3.585   5.819  1.00 54.22           C  
ATOM    594  CG  LYS A  36     -10.613   3.426   6.767  1.00  1.32           C  
ATOM    595  CD  LYS A  36     -11.502   4.695   6.802  1.00 21.44           C  
ATOM    596  CE  LYS A  36     -12.803   4.503   7.604  1.00 45.23           C  
ATOM    597  NZ  LYS A  36     -13.772   5.610   7.376  1.00  1.03           N  
ATOM    598  H   LYS A  36      -7.390   3.473   4.242  1.00  3.44           H  
ATOM    599  HA  LYS A  36      -8.252   1.831   6.387  1.00 22.53           H  
ATOM    600  HB2 LYS A  36      -8.692   4.270   6.284  1.00 13.41           H  
ATOM    601  HB3 LYS A  36      -9.741   4.036   4.893  1.00 74.00           H  
ATOM    602  HG2 LYS A  36     -11.214   2.590   6.424  1.00  5.42           H  
ATOM    603  HG3 LYS A  36     -10.256   3.216   7.769  1.00  3.10           H  
ATOM    604  HD2 LYS A  36     -10.937   5.508   7.244  1.00  4.31           H  
ATOM    605  HD3 LYS A  36     -11.761   4.965   5.782  1.00 40.32           H  
ATOM    606  HE2 LYS A  36     -13.271   3.573   7.307  1.00  5.02           H  
ATOM    607  HE3 LYS A  36     -12.566   4.460   8.660  1.00 60.20           H  
ATOM    608  HZ1 LYS A  36     -14.651   5.433   7.903  1.00 63.12           H  
ATOM    609  HZ2 LYS A  36     -13.998   5.683   6.362  1.00 33.32           H  
ATOM    610  HZ3 LYS A  36     -13.366   6.514   7.692  1.00 42.14           H  
ATOM    611  N   ASP A  37      -9.909   1.478   3.500  1.00 20.20           N  
ATOM    612  CA  ASP A  37     -10.813   0.607   2.709  1.00  3.10           C  
ATOM    613  C   ASP A  37     -10.256  -0.831   2.578  1.00 32.03           C  
ATOM    614  O   ASP A  37     -11.022  -1.790   2.620  1.00 62.10           O  
ATOM    615  CB  ASP A  37     -11.073   1.199   1.296  1.00 51.25           C  
ATOM    616  CG  ASP A  37     -11.801   2.554   1.309  1.00 74.22           C  
ATOM    617  OD1 ASP A  37     -12.789   2.708   2.062  1.00 44.14           O  
ATOM    618  OD2 ASP A  37     -11.410   3.463   0.555  1.00 32.34           O  
ATOM    619  H   ASP A  37      -9.501   2.250   3.056  1.00 33.31           H  
ATOM    620  HA  ASP A  37     -11.760   0.557   3.242  1.00 35.34           H  
ATOM    621  HB2 ASP A  37     -10.119   1.317   0.790  1.00 72.35           H  
ATOM    622  HB3 ASP A  37     -11.680   0.502   0.724  1.00 70.31           H  
ATOM    623  N   VAL A  38      -8.913  -0.959   2.409  1.00 20.12           N  
ATOM    624  CA  VAL A  38      -8.225  -2.279   2.339  1.00 34.12           C  
ATOM    625  C   VAL A  38      -8.523  -3.111   3.611  1.00 42.22           C  
ATOM    626  O   VAL A  38      -8.862  -4.292   3.513  1.00  2.23           O  
ATOM    627  CB  VAL A  38      -6.653  -2.141   2.133  1.00 62.33           C  
ATOM    628  CG1 VAL A  38      -5.928  -3.515   2.191  1.00 22.33           C  
ATOM    629  CG2 VAL A  38      -6.308  -1.422   0.804  1.00 51.40           C  
ATOM    630  H   VAL A  38      -8.377  -0.144   2.325  1.00 72.14           H  
ATOM    631  HA  VAL A  38      -8.635  -2.807   1.478  1.00 52.42           H  
ATOM    632  HB  VAL A  38      -6.266  -1.531   2.947  1.00 42.32           H  
ATOM    633 HG11 VAL A  38      -6.095  -3.974   3.156  1.00 31.32           H  
ATOM    634 HG12 VAL A  38      -4.862  -3.378   2.046  1.00 51.10           H  
ATOM    635 HG13 VAL A  38      -6.311  -4.168   1.415  1.00 75.42           H  
ATOM    636 HG21 VAL A  38      -6.649  -2.015  -0.036  1.00 14.52           H  
ATOM    637 HG22 VAL A  38      -5.238  -1.277   0.728  1.00 64.23           H  
ATOM    638 HG23 VAL A  38      -6.795  -0.459   0.775  1.00 24.41           H  
ATOM    639  N   LYS A  39      -8.441  -2.449   4.790  1.00 21.42           N  
ATOM    640  CA  LYS A  39      -8.739  -3.069   6.112  1.00 54.01           C  
ATOM    641  C   LYS A  39     -10.138  -3.733   6.151  1.00 52.41           C  
ATOM    642  O   LYS A  39     -10.288  -4.845   6.672  1.00 10.23           O  
ATOM    643  CB  LYS A  39      -8.636  -2.001   7.229  1.00  1.35           C  
ATOM    644  CG  LYS A  39      -7.210  -1.471   7.496  1.00  3.33           C  
ATOM    645  CD  LYS A  39      -7.190  -0.303   8.516  1.00 51.33           C  
ATOM    646  CE  LYS A  39      -5.802  -0.078   9.134  1.00 61.13           C  
ATOM    647  NZ  LYS A  39      -5.382  -1.243   9.963  1.00 62.34           N  
ATOM    648  H   LYS A  39      -8.172  -1.504   4.772  1.00 52.11           H  
ATOM    649  HA  LYS A  39      -7.986  -3.835   6.290  1.00 24.54           H  
ATOM    650  HB2 LYS A  39      -9.265  -1.160   6.958  1.00 53.01           H  
ATOM    651  HB3 LYS A  39      -9.014  -2.426   8.156  1.00  3.02           H  
ATOM    652  HG2 LYS A  39      -6.603  -2.287   7.880  1.00 22.23           H  
ATOM    653  HG3 LYS A  39      -6.785  -1.126   6.560  1.00 42.50           H  
ATOM    654  HD2 LYS A  39      -7.498   0.608   8.015  1.00 12.15           H  
ATOM    655  HD3 LYS A  39      -7.894  -0.518   9.316  1.00 24.03           H  
ATOM    656  HE2 LYS A  39      -5.078   0.071   8.344  1.00 71.12           H  
ATOM    657  HE3 LYS A  39      -5.831   0.804   9.763  1.00 64.23           H  
ATOM    658  HZ1 LYS A  39      -5.267  -2.090   9.368  1.00 13.25           H  
ATOM    659  HZ2 LYS A  39      -6.108  -1.441  10.686  1.00 63.41           H  
ATOM    660  HZ3 LYS A  39      -4.483  -1.040  10.442  1.00 21.43           H  
ATOM    661  N   ASP A  40     -11.156  -3.036   5.610  1.00  1.34           N  
ATOM    662  CA  ASP A  40     -12.518  -3.597   5.473  1.00 45.04           C  
ATOM    663  C   ASP A  40     -12.503  -4.825   4.544  1.00 54.55           C  
ATOM    664  O   ASP A  40     -12.902  -5.917   4.940  1.00 54.31           O  
ATOM    665  CB  ASP A  40     -13.487  -2.533   4.913  1.00 13.20           C  
ATOM    666  CG  ASP A  40     -13.623  -1.322   5.839  1.00 34.32           C  
ATOM    667  OD1 ASP A  40     -14.471  -1.354   6.758  1.00 54.45           O  
ATOM    668  OD2 ASP A  40     -12.880  -0.341   5.661  1.00 62.33           O  
ATOM    669  H   ASP A  40     -10.990  -2.112   5.309  1.00 11.11           H  
ATOM    670  HA  ASP A  40     -12.859  -3.899   6.463  1.00 10.21           H  
ATOM    671  HB2 ASP A  40     -13.124  -2.195   3.946  1.00 24.42           H  
ATOM    672  HB3 ASP A  40     -14.471  -2.977   4.778  1.00 34.40           H  
ATOM    673  N   GLU A  41     -11.953  -4.618   3.340  1.00 32.41           N  
ATOM    674  CA  GLU A  41     -11.918  -5.615   2.251  1.00 50.22           C  
ATOM    675  C   GLU A  41     -11.181  -6.921   2.625  1.00 53.34           C  
ATOM    676  O   GLU A  41     -11.407  -7.953   1.981  1.00  5.15           O  
ATOM    677  CB  GLU A  41     -11.325  -4.978   0.975  1.00 71.24           C  
ATOM    678  CG  GLU A  41     -12.125  -3.770   0.437  1.00 15.24           C  
ATOM    679  CD  GLU A  41     -13.548  -4.128  -0.012  1.00 74.24           C  
ATOM    680  OE1 GLU A  41     -14.483  -4.079   0.823  1.00 41.52           O  
ATOM    681  OE2 GLU A  41     -13.733  -4.476  -1.202  1.00 60.23           O  
ATOM    682  H   GLU A  41     -11.546  -3.739   3.169  1.00 25.34           H  
ATOM    683  HA  GLU A  41     -12.954  -5.875   2.042  1.00 74.31           H  
ATOM    684  HB2 GLU A  41     -10.313  -4.648   1.183  1.00 60.11           H  
ATOM    685  HB3 GLU A  41     -11.291  -5.727   0.192  1.00 54.20           H  
ATOM    686  HG2 GLU A  41     -12.180  -3.013   1.214  1.00 64.31           H  
ATOM    687  HG3 GLU A  41     -11.587  -3.347  -0.408  1.00 11.00           H  
ATOM    688  N   LEU A  42     -10.284  -6.861   3.646  1.00 72.34           N  
ATOM    689  CA  LEU A  42      -9.604  -8.064   4.208  1.00 12.12           C  
ATOM    690  C   LEU A  42     -10.602  -9.210   4.556  1.00 31.14           C  
ATOM    691  O   LEU A  42     -10.226 -10.385   4.525  1.00 53.33           O  
ATOM    692  CB  LEU A  42      -8.720  -7.709   5.468  1.00 52.14           C  
ATOM    693  CG  LEU A  42      -7.169  -7.605   5.241  1.00 40.13           C  
ATOM    694  CD1 LEU A  42      -6.643  -8.786   4.402  1.00 64.50           C  
ATOM    695  CD2 LEU A  42      -6.749  -6.258   4.629  1.00 52.21           C  
ATOM    696  H   LEU A  42     -10.055  -5.979   4.014  1.00 21.12           H  
ATOM    697  HA  LEU A  42      -8.951  -8.431   3.427  1.00  0.23           H  
ATOM    698  HB2 LEU A  42      -9.066  -6.762   5.872  1.00 14.42           H  
ATOM    699  HB3 LEU A  42      -8.886  -8.463   6.235  1.00 13.12           H  
ATOM    700  HG  LEU A  42      -6.682  -7.675   6.207  1.00 24.21           H  
ATOM    701 HD11 LEU A  42      -6.906  -9.718   4.884  1.00 22.13           H  
ATOM    702 HD12 LEU A  42      -5.567  -8.724   4.319  1.00 72.22           H  
ATOM    703 HD13 LEU A  42      -7.079  -8.759   3.412  1.00 11.54           H  
ATOM    704 HD21 LEU A  42      -7.064  -5.453   5.279  1.00 32.13           H  
ATOM    705 HD22 LEU A  42      -7.209  -6.134   3.658  1.00 62.31           H  
ATOM    706 HD23 LEU A  42      -5.671  -6.223   4.521  1.00 65.12           H  
ATOM    707  N   GLU A  43     -11.861  -8.857   4.899  1.00 64.24           N  
ATOM    708  CA  GLU A  43     -12.942  -9.847   5.170  1.00  4.02           C  
ATOM    709  C   GLU A  43     -14.256  -9.487   4.413  1.00  4.13           C  
ATOM    710  O   GLU A  43     -14.959 -10.380   3.921  1.00 10.11           O  
ATOM    711  CB  GLU A  43     -13.199  -9.966   6.702  1.00 33.33           C  
ATOM    712  CG  GLU A  43     -11.970 -10.430   7.520  1.00  5.40           C  
ATOM    713  CD  GLU A  43     -12.268 -10.661   9.011  1.00 73.12           C  
ATOM    714  OE1 GLU A  43     -12.178  -9.700   9.803  1.00 61.14           O  
ATOM    715  OE2 GLU A  43     -12.604 -11.805   9.395  1.00 62.15           O  
ATOM    716  H   GLU A  43     -12.069  -7.904   4.976  1.00 64.15           H  
ATOM    717  HA  GLU A  43     -12.607 -10.814   4.805  1.00 34.32           H  
ATOM    718  HB2 GLU A  43     -13.515  -9.000   7.080  1.00  4.54           H  
ATOM    719  HB3 GLU A  43     -14.003 -10.679   6.867  1.00 71.40           H  
ATOM    720  HG2 GLU A  43     -11.598 -11.355   7.088  1.00 64.33           H  
ATOM    721  HG3 GLU A  43     -11.192  -9.677   7.430  1.00 51.35           H  
ATOM    722  N   GLU A  44     -14.569  -8.177   4.334  1.00 42.13           N  
ATOM    723  CA  GLU A  44     -15.783  -7.639   3.653  1.00 75.30           C  
ATOM    724  C   GLU A  44     -15.799  -7.971   2.135  1.00 12.13           C  
ATOM    725  O   GLU A  44     -16.561  -8.835   1.694  1.00 32.35           O  
ATOM    726  CB  GLU A  44     -15.860  -6.096   3.884  1.00 73.04           C  
ATOM    727  CG  GLU A  44     -17.072  -5.358   3.266  1.00 55.11           C  
ATOM    728  CD  GLU A  44     -18.419  -5.752   3.892  1.00 14.11           C  
ATOM    729  OE1 GLU A  44     -18.647  -5.419   5.078  1.00 74.30           O  
ATOM    730  OE2 GLU A  44     -19.248  -6.402   3.218  1.00 44.41           O  
ATOM    731  H   GLU A  44     -13.972  -7.544   4.767  1.00 31.21           H  
ATOM    732  HA  GLU A  44     -16.647  -8.103   4.116  1.00 13.04           H  
ATOM    733  HB2 GLU A  44     -15.868  -5.906   4.951  1.00 64.11           H  
ATOM    734  HB3 GLU A  44     -14.957  -5.651   3.473  1.00 10.34           H  
ATOM    735  HG2 GLU A  44     -16.930  -4.290   3.407  1.00  2.03           H  
ATOM    736  HG3 GLU A  44     -17.098  -5.562   2.199  1.00 73.44           H  
ATOM    737  N   GLY A  45     -14.944  -7.290   1.350  1.00  2.21           N  
ATOM    738  CA  GLY A  45     -14.894  -7.479  -0.108  1.00 50.32           C  
ATOM    739  C   GLY A  45     -13.616  -8.172  -0.591  1.00 12.33           C  
ATOM    740  O   GLY A  45     -13.175  -9.159   0.008  1.00  1.22           O  
ATOM    741  H   GLY A  45     -14.347  -6.638   1.763  1.00  2.12           H  
ATOM    742  HA2 GLY A  45     -15.748  -8.061  -0.434  1.00 44.41           H  
ATOM    743  HA3 GLY A  45     -14.958  -6.501  -0.568  1.00 32.04           H  
ATOM    744  N   ASP A  46     -13.015  -7.642  -1.674  1.00 75.42           N  
ATOM    745  CA  ASP A  46     -11.865  -8.274  -2.371  1.00 44.21           C  
ATOM    746  C   ASP A  46     -10.500  -7.688  -1.918  1.00 13.34           C  
ATOM    747  O   ASP A  46      -9.989  -6.742  -2.515  1.00 51.10           O  
ATOM    748  CB  ASP A  46     -12.053  -8.133  -3.906  1.00 42.55           C  
ATOM    749  CG  ASP A  46     -13.170  -9.034  -4.443  1.00 44.41           C  
ATOM    750  OD1 ASP A  46     -14.365  -8.669  -4.327  1.00 41.45           O  
ATOM    751  OD2 ASP A  46     -12.857 -10.139  -4.946  1.00 50.03           O  
ATOM    752  H   ASP A  46     -13.352  -6.784  -2.017  1.00  0.23           H  
ATOM    753  HA  ASP A  46     -11.868  -9.337  -2.128  1.00 32.21           H  
ATOM    754  HB2 ASP A  46     -12.291  -7.100  -4.142  1.00 40.12           H  
ATOM    755  HB3 ASP A  46     -11.123  -8.391  -4.407  1.00 20.43           H  
ATOM    756  N   ALA A  47      -9.920  -8.285  -0.859  1.00 51.15           N  
ATOM    757  CA  ALA A  47      -8.615  -7.868  -0.283  1.00 14.33           C  
ATOM    758  C   ALA A  47      -7.444  -7.981  -1.284  1.00 25.32           C  
ATOM    759  O   ALA A  47      -6.662  -7.043  -1.425  1.00  4.22           O  
ATOM    760  CB  ALA A  47      -8.307  -8.714   0.953  1.00 43.33           C  
ATOM    761  H   ALA A  47     -10.394  -9.035  -0.443  1.00 63.12           H  
ATOM    762  HA  ALA A  47      -8.709  -6.831   0.036  1.00 52.24           H  
ATOM    763  HB1 ALA A  47      -8.166  -9.749   0.668  1.00 61.10           H  
ATOM    764  HB2 ALA A  47      -9.133  -8.648   1.648  1.00 51.23           H  
ATOM    765  HB3 ALA A  47      -7.408  -8.350   1.436  1.00 43.43           H  
ATOM    766  N   LYS A  48      -7.341  -9.147  -1.955  1.00 13.42           N  
ATOM    767  CA  LYS A  48      -6.281  -9.429  -2.958  1.00 40.44           C  
ATOM    768  C   LYS A  48      -6.275  -8.363  -4.080  1.00 12.41           C  
ATOM    769  O   LYS A  48      -5.208  -7.890  -4.499  1.00 55.35           O  
ATOM    770  CB  LYS A  48      -6.462 -10.878  -3.528  1.00  1.43           C  
ATOM    771  CG  LYS A  48      -5.492 -11.300  -4.681  1.00 55.02           C  
ATOM    772  CD  LYS A  48      -6.030 -10.969  -6.099  1.00 64.14           C  
ATOM    773  CE  LYS A  48      -4.966 -11.119  -7.198  1.00  0.31           C  
ATOM    774  NZ  LYS A  48      -5.494 -10.710  -8.529  1.00 51.43           N  
ATOM    775  H   LYS A  48      -8.005  -9.848  -1.768  1.00 73.21           H  
ATOM    776  HA  LYS A  48      -5.326  -9.384  -2.433  1.00 61.44           H  
ATOM    777  HB2 LYS A  48      -6.329 -11.575  -2.709  1.00 34.04           H  
ATOM    778  HB3 LYS A  48      -7.483 -10.977  -3.885  1.00 71.14           H  
ATOM    779  HG2 LYS A  48      -4.546 -10.788  -4.542  1.00 63.11           H  
ATOM    780  HG3 LYS A  48      -5.319 -12.369  -4.617  1.00  0.22           H  
ATOM    781  HD2 LYS A  48      -6.857 -11.634  -6.322  1.00 23.23           H  
ATOM    782  HD3 LYS A  48      -6.395  -9.946  -6.104  1.00 51.03           H  
ATOM    783  HE2 LYS A  48      -4.117 -10.494  -6.959  1.00 41.23           H  
ATOM    784  HE3 LYS A  48      -4.649 -12.153  -7.251  1.00 10.53           H  
ATOM    785  HZ1 LYS A  48      -5.944  -9.772  -8.462  1.00 73.25           H  
ATOM    786  HZ2 LYS A  48      -6.200 -11.393  -8.864  1.00 72.12           H  
ATOM    787  HZ3 LYS A  48      -4.723 -10.653  -9.221  1.00  1.10           H  
ATOM    788  N   ASN A  49      -7.481  -7.995  -4.554  1.00 21.24           N  
ATOM    789  CA  ASN A  49      -7.650  -6.952  -5.581  1.00 22.32           C  
ATOM    790  C   ASN A  49      -7.225  -5.565  -5.045  1.00 41.43           C  
ATOM    791  O   ASN A  49      -6.640  -4.782  -5.775  1.00 70.13           O  
ATOM    792  CB  ASN A  49      -9.111  -6.922  -6.101  1.00  4.33           C  
ATOM    793  CG  ASN A  49      -9.339  -5.963  -7.286  1.00 31.04           C  
ATOM    794  OD1 ASN A  49     -10.400  -5.366  -7.414  1.00 64.13           O  
ATOM    795  ND2 ASN A  49      -8.372  -5.843  -8.190  1.00 20.04           N  
ATOM    796  H   ASN A  49      -8.282  -8.443  -4.202  1.00 63.44           H  
ATOM    797  HA  ASN A  49      -6.998  -7.211  -6.415  1.00  3.05           H  
ATOM    798  HB2 ASN A  49      -9.387  -7.921  -6.422  1.00 41.13           H  
ATOM    799  HB3 ASN A  49      -9.770  -6.627  -5.291  1.00  5.12           H  
ATOM    800 HD21 ASN A  49      -7.551  -6.365  -8.072  1.00 41.33           H  
ATOM    801 HD22 ASN A  49      -8.522  -5.239  -8.946  1.00 13.11           H  
ATOM    802  N   MET A  50      -7.514  -5.297  -3.758  1.00 54.11           N  
ATOM    803  CA  MET A  50      -7.130  -4.031  -3.070  1.00  2.42           C  
ATOM    804  C   MET A  50      -5.606  -3.896  -2.862  1.00 33.44           C  
ATOM    805  O   MET A  50      -5.092  -2.779  -2.786  1.00 72.23           O  
ATOM    806  CB  MET A  50      -7.871  -3.920  -1.723  1.00 44.24           C  
ATOM    807  CG  MET A  50      -9.381  -3.775  -1.883  1.00 33.24           C  
ATOM    808  SD  MET A  50      -9.873  -2.180  -2.558  1.00 14.54           S  
ATOM    809  CE  MET A  50      -9.495  -1.120  -1.165  1.00  4.43           C  
ATOM    810  H   MET A  50      -8.010  -5.973  -3.246  1.00 35.21           H  
ATOM    811  HA  MET A  50      -7.453  -3.212  -3.707  1.00  2.01           H  
ATOM    812  HB2 MET A  50      -7.671  -4.809  -1.132  1.00 31.34           H  
ATOM    813  HB3 MET A  50      -7.505  -3.053  -1.183  1.00 20.42           H  
ATOM    814  HG2 MET A  50      -9.744  -4.550  -2.545  1.00 53.14           H  
ATOM    815  HG3 MET A  50      -9.850  -3.897  -0.916  1.00 53.24           H  
ATOM    816  HE1 MET A  50      -8.432  -1.145  -0.970  1.00 12.35           H  
ATOM    817  HE2 MET A  50     -10.025  -1.475  -0.288  1.00 71.31           H  
ATOM    818  HE3 MET A  50      -9.798  -0.107  -1.384  1.00 14.21           H  
ATOM    819  N   ILE A  51      -4.900  -5.032  -2.741  1.00 52.52           N  
ATOM    820  CA  ILE A  51      -3.417  -5.055  -2.713  1.00 51.54           C  
ATOM    821  C   ILE A  51      -2.862  -4.578  -4.079  1.00 23.54           C  
ATOM    822  O   ILE A  51      -1.926  -3.782  -4.127  1.00 20.54           O  
ATOM    823  CB  ILE A  51      -2.876  -6.492  -2.358  1.00 74.11           C  
ATOM    824  CG1 ILE A  51      -3.435  -6.946  -0.968  1.00 61.14           C  
ATOM    825  CG2 ILE A  51      -1.322  -6.550  -2.378  1.00 54.42           C  
ATOM    826  CD1 ILE A  51      -3.139  -8.386  -0.606  1.00 33.22           C  
ATOM    827  H   ILE A  51      -5.387  -5.880  -2.666  1.00  0.21           H  
ATOM    828  HA  ILE A  51      -3.086  -4.361  -1.939  1.00 45.43           H  
ATOM    829  HB  ILE A  51      -3.240  -7.178  -3.120  1.00 15.44           H  
ATOM    830 HG12 ILE A  51      -3.014  -6.326  -0.188  1.00 54.40           H  
ATOM    831 HG13 ILE A  51      -4.512  -6.827  -0.962  1.00 63.13           H  
ATOM    832 HG21 ILE A  51      -0.918  -5.865  -1.641  1.00 24.45           H  
ATOM    833 HG22 ILE A  51      -0.958  -6.269  -3.358  1.00 51.10           H  
ATOM    834 HG23 ILE A  51      -0.987  -7.554  -2.153  1.00 34.41           H  
ATOM    835 HD11 ILE A  51      -3.559  -9.040  -1.359  1.00 61.21           H  
ATOM    836 HD12 ILE A  51      -3.583  -8.610   0.351  1.00  1.41           H  
ATOM    837 HD13 ILE A  51      -2.071  -8.535  -0.551  1.00 50.51           H  
ATOM    838  N   GLU A  52      -3.482  -5.065  -5.175  1.00 64.25           N  
ATOM    839  CA  GLU A  52      -3.196  -4.586  -6.552  1.00 73.51           C  
ATOM    840  C   GLU A  52      -3.539  -3.082  -6.704  1.00  3.43           C  
ATOM    841  O   GLU A  52      -2.742  -2.309  -7.233  1.00  0.35           O  
ATOM    842  CB  GLU A  52      -4.019  -5.390  -7.599  1.00 64.25           C  
ATOM    843  CG  GLU A  52      -3.815  -6.915  -7.562  1.00 33.42           C  
ATOM    844  CD  GLU A  52      -4.685  -7.669  -8.580  1.00 70.33           C  
ATOM    845  OE1 GLU A  52      -5.912  -7.783  -8.357  1.00 22.54           O  
ATOM    846  OE2 GLU A  52      -4.157  -8.181  -9.595  1.00 52.31           O  
ATOM    847  H   GLU A  52      -4.149  -5.774  -5.056  1.00 54.34           H  
ATOM    848  HA  GLU A  52      -2.139  -4.732  -6.744  1.00 22.24           H  
ATOM    849  HB2 GLU A  52      -5.074  -5.191  -7.433  1.00  4.43           H  
ATOM    850  HB3 GLU A  52      -3.756  -5.036  -8.591  1.00 71.03           H  
ATOM    851  HG2 GLU A  52      -2.767  -7.129  -7.758  1.00 40.43           H  
ATOM    852  HG3 GLU A  52      -4.057  -7.273  -6.566  1.00 55.32           H  
ATOM    853  N   LYS A  53      -4.736  -2.691  -6.215  1.00 55.13           N  
ATOM    854  CA  LYS A  53      -5.261  -1.302  -6.340  1.00 71.04           C  
ATOM    855  C   LYS A  53      -4.312  -0.294  -5.679  1.00 13.13           C  
ATOM    856  O   LYS A  53      -3.963   0.723  -6.269  1.00 62.44           O  
ATOM    857  CB  LYS A  53      -6.672  -1.168  -5.683  1.00 41.12           C  
ATOM    858  CG  LYS A  53      -7.812  -1.947  -6.371  1.00 52.20           C  
ATOM    859  CD  LYS A  53      -8.185  -1.390  -7.761  1.00  0.33           C  
ATOM    860  CE  LYS A  53      -9.388  -2.127  -8.382  1.00 54.42           C  
ATOM    861  NZ  LYS A  53      -9.801  -1.529  -9.680  1.00 13.24           N  
ATOM    862  H   LYS A  53      -5.271  -3.354  -5.728  1.00  1.41           H  
ATOM    863  HA  LYS A  53      -5.335  -1.070  -7.401  1.00 21.23           H  
ATOM    864  HB2 LYS A  53      -6.605  -1.520  -4.658  1.00 44.54           H  
ATOM    865  HB3 LYS A  53      -6.953  -0.118  -5.659  1.00 53.41           H  
ATOM    866  HG2 LYS A  53      -7.504  -2.978  -6.483  1.00 51.22           H  
ATOM    867  HG3 LYS A  53      -8.688  -1.911  -5.732  1.00 42.12           H  
ATOM    868  HD2 LYS A  53      -8.434  -0.339  -7.663  1.00 63.34           H  
ATOM    869  HD3 LYS A  53      -7.331  -1.492  -8.423  1.00 51.52           H  
ATOM    870  HE2 LYS A  53      -9.124  -3.164  -8.547  1.00 33.41           H  
ATOM    871  HE3 LYS A  53     -10.226  -2.079  -7.696  1.00  2.13           H  
ATOM    872  HZ1 LYS A  53     -10.604  -2.060 -10.083  1.00 13.13           H  
ATOM    873  HZ2 LYS A  53      -9.012  -1.554 -10.357  1.00 32.53           H  
ATOM    874  HZ3 LYS A  53     -10.093  -0.541  -9.541  1.00 21.34           H  
ATOM    875  N   PHE A  54      -3.898  -0.630  -4.453  1.00 72.44           N  
ATOM    876  CA  PHE A  54      -3.044   0.222  -3.621  1.00 53.44           C  
ATOM    877  C   PHE A  54      -1.583   0.256  -4.153  1.00 55.10           C  
ATOM    878  O   PHE A  54      -0.915   1.283  -4.071  1.00 33.30           O  
ATOM    879  CB  PHE A  54      -3.101  -0.263  -2.147  1.00 15.35           C  
ATOM    880  CG  PHE A  54      -2.420   0.696  -1.178  1.00 62.20           C  
ATOM    881  CD1 PHE A  54      -3.106   1.797  -0.666  1.00 11.11           C  
ATOM    882  CD2 PHE A  54      -1.082   0.538  -0.841  1.00 61.50           C  
ATOM    883  CE1 PHE A  54      -2.473   2.695   0.164  1.00 44.22           C  
ATOM    884  CE2 PHE A  54      -0.449   1.441  -0.028  1.00 75.11           C  
ATOM    885  CZ  PHE A  54      -1.140   2.517   0.475  1.00 50.10           C  
ATOM    886  H   PHE A  54      -4.175  -1.499  -4.097  1.00 71.21           H  
ATOM    887  HA  PHE A  54      -3.448   1.229  -3.667  1.00 44.14           H  
ATOM    888  HB2 PHE A  54      -4.139  -0.374  -1.846  1.00 75.00           H  
ATOM    889  HB3 PHE A  54      -2.617  -1.230  -2.073  1.00 32.31           H  
ATOM    890  HD1 PHE A  54      -4.153   1.935  -0.910  1.00 35.41           H  
ATOM    891  HD2 PHE A  54      -0.533  -0.315  -1.229  1.00  1.14           H  
ATOM    892  HE1 PHE A  54      -3.018   3.540   0.563  1.00  3.15           H  
ATOM    893  HE2 PHE A  54       0.594   1.301   0.222  1.00  2.23           H  
ATOM    894  HZ  PHE A  54      -0.631   3.231   1.097  1.00 20.22           H  
ATOM    895  N   ARG A  55      -1.108  -0.887  -4.680  1.00 14.53           N  
ATOM    896  CA  ARG A  55       0.245  -1.025  -5.289  1.00 34.44           C  
ATOM    897  C   ARG A  55       0.394  -0.122  -6.542  1.00 50.34           C  
ATOM    898  O   ARG A  55       1.370   0.622  -6.682  1.00 24.33           O  
ATOM    899  CB  ARG A  55       0.470  -2.539  -5.612  1.00  5.14           C  
ATOM    900  CG  ARG A  55       1.729  -2.952  -6.436  1.00 55.11           C  
ATOM    901  CD  ARG A  55       1.419  -3.111  -7.938  1.00 72.30           C  
ATOM    902  NE  ARG A  55       2.443  -3.881  -8.658  1.00 12.13           N  
ATOM    903  CZ  ARG A  55       2.368  -4.235  -9.923  1.00 40.24           C  
ATOM    904  NH1 ARG A  55       1.386  -3.849 -10.673  1.00 31.23           N  
ATOM    905  NH2 ARG A  55       3.307  -4.953 -10.437  1.00 41.43           N  
ATOM    906  H   ARG A  55      -1.688  -1.676  -4.662  1.00 45.52           H  
ATOM    907  HA  ARG A  55       0.973  -0.714  -4.542  1.00  1.44           H  
ATOM    908  HB2 ARG A  55       0.514  -3.070  -4.670  1.00 13.32           H  
ATOM    909  HB3 ARG A  55      -0.410  -2.898  -6.139  1.00 32.33           H  
ATOM    910  HG2 ARG A  55       2.500  -2.199  -6.315  1.00 11.43           H  
ATOM    911  HG3 ARG A  55       2.105  -3.899  -6.061  1.00 44.43           H  
ATOM    912  HD2 ARG A  55       0.465  -3.617  -8.046  1.00 63.30           H  
ATOM    913  HD3 ARG A  55       1.342  -2.123  -8.385  1.00 32.22           H  
ATOM    914  HE  ARG A  55       3.229  -4.169  -8.150  1.00 42.13           H  
ATOM    915 HH11 ARG A  55       0.665  -3.266 -10.294  1.00 22.43           H  
ATOM    916 HH12 ARG A  55       1.348  -4.129 -11.621  1.00 22.30           H  
ATOM    917 HH21 ARG A  55       4.078  -5.238  -9.868  1.00 73.22           H  
ATOM    918 HH22 ARG A  55       3.270  -5.217 -11.393  1.00 13.42           H  
ATOM    919  N   ASP A  56      -0.609  -0.184  -7.431  1.00 23.01           N  
ATOM    920  CA  ASP A  56      -0.651   0.618  -8.677  1.00 21.21           C  
ATOM    921  C   ASP A  56      -0.995   2.116  -8.403  1.00 20.23           C  
ATOM    922  O   ASP A  56      -0.563   3.007  -9.152  1.00 51.30           O  
ATOM    923  CB  ASP A  56      -1.647  -0.042  -9.661  1.00 72.40           C  
ATOM    924  CG  ASP A  56      -1.085  -1.353 -10.253  1.00 72.51           C  
ATOM    925  OD1 ASP A  56      -0.328  -1.291 -11.230  1.00 41.25           O  
ATOM    926  OD2 ASP A  56      -1.377  -2.451  -9.733  1.00  3.23           O  
ATOM    927  H   ASP A  56      -1.357  -0.793  -7.247  1.00 61.34           H  
ATOM    928  HA  ASP A  56       0.344   0.585  -9.120  1.00 53.10           H  
ATOM    929  HB2 ASP A  56      -2.575  -0.259  -9.134  1.00 60.44           H  
ATOM    930  HB3 ASP A  56      -1.872   0.639 -10.473  1.00 71.33           H  
ATOM    931  N   GLU A  57      -1.775   2.371  -7.329  1.00  1.04           N  
ATOM    932  CA  GLU A  57      -2.081   3.746  -6.847  1.00 72.14           C  
ATOM    933  C   GLU A  57      -0.811   4.428  -6.291  1.00 33.34           C  
ATOM    934  O   GLU A  57      -0.545   5.606  -6.569  1.00  2.44           O  
ATOM    935  CB  GLU A  57      -3.187   3.710  -5.745  1.00 31.32           C  
ATOM    936  CG  GLU A  57      -3.539   5.072  -5.094  1.00 40.00           C  
ATOM    937  CD  GLU A  57      -4.185   6.085  -6.061  1.00 53.21           C  
ATOM    938  OE1 GLU A  57      -3.461   6.755  -6.832  1.00 35.22           O  
ATOM    939  OE2 GLU A  57      -5.426   6.223  -6.053  1.00 63.42           O  
ATOM    940  H   GLU A  57      -2.156   1.610  -6.842  1.00 43.43           H  
ATOM    941  HA  GLU A  57      -2.449   4.321  -7.694  1.00 30.43           H  
ATOM    942  HB2 GLU A  57      -4.095   3.306  -6.179  1.00 40.12           H  
ATOM    943  HB3 GLU A  57      -2.862   3.035  -4.957  1.00 15.23           H  
ATOM    944  HG2 GLU A  57      -4.219   4.894  -4.265  1.00 60.13           H  
ATOM    945  HG3 GLU A  57      -2.627   5.506  -4.693  1.00 61.03           H  
ATOM    946  N   MET A  58      -0.034   3.664  -5.494  1.00 33.02           N  
ATOM    947  CA  MET A  58       1.247   4.132  -4.931  1.00 53.43           C  
ATOM    948  C   MET A  58       2.225   4.611  -6.018  1.00  3.41           C  
ATOM    949  O   MET A  58       2.860   5.643  -5.835  1.00 12.11           O  
ATOM    950  CB  MET A  58       1.933   3.052  -4.041  1.00 42.43           C  
ATOM    951  CG  MET A  58       1.527   3.058  -2.562  1.00 33.03           C  
ATOM    952  SD  MET A  58       2.913   2.609  -1.492  1.00 42.05           S  
ATOM    953  CE  MET A  58       4.030   3.996  -1.764  1.00 21.14           C  
ATOM    954  H   MET A  58      -0.342   2.766  -5.268  1.00 42.40           H  
ATOM    955  HA  MET A  58       1.010   4.987  -4.303  1.00 73.44           H  
ATOM    956  HB2 MET A  58       1.707   2.073  -4.443  1.00 42.52           H  
ATOM    957  HB3 MET A  58       3.008   3.187  -4.080  1.00 53.40           H  
ATOM    958  HG2 MET A  58       1.188   4.049  -2.282  1.00 15.33           H  
ATOM    959  HG3 MET A  58       0.723   2.349  -2.401  1.00 60.32           H  
ATOM    960  HE1 MET A  58       3.578   4.906  -1.383  1.00 21.32           H  
ATOM    961  HE2 MET A  58       4.222   4.111  -2.825  1.00 54.33           H  
ATOM    962  HE3 MET A  58       4.961   3.818  -1.247  1.00 24.53           H  
ATOM    963  N   GLU A  59       2.343   3.861  -7.138  1.00 75.35           N  
ATOM    964  CA  GLU A  59       3.281   4.230  -8.227  1.00 42.12           C  
ATOM    965  C   GLU A  59       2.834   5.513  -8.973  1.00 73.52           C  
ATOM    966  O   GLU A  59       3.672   6.260  -9.478  1.00  2.20           O  
ATOM    967  CB  GLU A  59       3.528   3.064  -9.222  1.00 43.30           C  
ATOM    968  CG  GLU A  59       4.739   3.313 -10.156  1.00 15.22           C  
ATOM    969  CD  GLU A  59       5.073   2.144 -11.093  1.00 55.04           C  
ATOM    970  OE1 GLU A  59       4.364   1.971 -12.107  1.00 73.31           O  
ATOM    971  OE2 GLU A  59       6.060   1.421 -10.841  1.00 61.53           O  
ATOM    972  H   GLU A  59       1.804   3.042  -7.223  1.00  2.02           H  
ATOM    973  HA  GLU A  59       4.229   4.456  -7.743  1.00 60.23           H  
ATOM    974  HB2 GLU A  59       3.709   2.153  -8.658  1.00 34.41           H  
ATOM    975  HB3 GLU A  59       2.644   2.924  -9.832  1.00 61.03           H  
ATOM    976  HG2 GLU A  59       4.527   4.188 -10.765  1.00 42.32           H  
ATOM    977  HG3 GLU A  59       5.610   3.535  -9.540  1.00  5.03           H  
ATOM    978  N   GLN A  60       1.510   5.762  -9.032  1.00 30.31           N  
ATOM    979  CA  GLN A  60       0.960   7.035  -9.566  1.00 64.32           C  
ATOM    980  C   GLN A  60       1.479   8.246  -8.734  1.00 60.10           C  
ATOM    981  O   GLN A  60       2.019   9.212  -9.285  1.00 34.22           O  
ATOM    982  CB  GLN A  60      -0.596   6.997  -9.549  1.00 74.30           C  
ATOM    983  CG  GLN A  60      -1.288   8.243 -10.163  1.00 30.53           C  
ATOM    984  CD  GLN A  60      -2.823   8.270 -10.014  1.00 55.33           C  
ATOM    985  OE1 GLN A  60      -3.432   9.335  -9.935  1.00 31.43           O  
ATOM    986  NE2 GLN A  60      -3.469   7.114  -9.987  1.00 34.43           N  
ATOM    987  H   GLN A  60       0.886   5.074  -8.708  1.00 71.44           H  
ATOM    988  HA  GLN A  60       1.303   7.137 -10.593  1.00 53.45           H  
ATOM    989  HB2 GLN A  60      -0.924   6.123 -10.102  1.00 62.21           H  
ATOM    990  HB3 GLN A  60      -0.930   6.894  -8.520  1.00 54.21           H  
ATOM    991  HG2 GLN A  60      -0.888   9.128  -9.683  1.00 21.10           H  
ATOM    992  HG3 GLN A  60      -1.050   8.284 -11.220  1.00 72.11           H  
ATOM    993 HE21 GLN A  60      -2.957   6.286 -10.058  1.00 23.12           H  
ATOM    994 HE22 GLN A  60      -4.441   7.138  -9.883  1.00 33.44           H  
ATOM    995  N   MET A  61       1.336   8.140  -7.398  1.00 51.32           N  
ATOM    996  CA  MET A  61       1.766   9.189  -6.437  1.00 20.51           C  
ATOM    997  C   MET A  61       3.312   9.234  -6.253  1.00  1.05           C  
ATOM    998  O   MET A  61       3.865  10.258  -5.852  1.00 60.21           O  
ATOM    999  CB  MET A  61       1.068   8.948  -5.076  1.00 34.41           C  
ATOM   1000  CG  MET A  61      -0.469   8.994  -5.125  1.00 63.45           C  
ATOM   1001  SD  MET A  61      -1.225   8.582  -3.534  1.00 33.24           S  
ATOM   1002  CE  MET A  61      -0.716   6.877  -3.322  1.00 75.34           C  
ATOM   1003  H   MET A  61       0.928   7.319  -7.040  1.00 72.11           H  
ATOM   1004  HA  MET A  61       1.442  10.150  -6.826  1.00 41.32           H  
ATOM   1005  HB2 MET A  61       1.362   7.974  -4.703  1.00 54.55           H  
ATOM   1006  HB3 MET A  61       1.403   9.701  -4.369  1.00 14.31           H  
ATOM   1007  HG2 MET A  61      -0.786   9.991  -5.409  1.00 15.34           H  
ATOM   1008  HG3 MET A  61      -0.821   8.287  -5.869  1.00  2.41           H  
ATOM   1009  HE1 MET A  61      -1.158   6.482  -2.420  1.00 44.22           H  
ATOM   1010  HE2 MET A  61       0.362   6.825  -3.246  1.00 70.11           H  
ATOM   1011  HE3 MET A  61      -1.043   6.291  -4.168  1.00 52.13           H  
ATOM   1012  N   TYR A  62       3.981   8.099  -6.534  1.00 21.01           N  
ATOM   1013  CA  TYR A  62       5.461   7.957  -6.464  1.00  5.44           C  
ATOM   1014  C   TYR A  62       6.135   8.677  -7.656  1.00 72.53           C  
ATOM   1015  O   TYR A  62       7.116   9.403  -7.484  1.00 53.33           O  
ATOM   1016  CB  TYR A  62       5.836   6.440  -6.419  1.00 14.14           C  
ATOM   1017  CG  TYR A  62       7.266   6.084  -6.861  1.00 51.30           C  
ATOM   1018  CD1 TYR A  62       8.378   6.492  -6.123  1.00 72.23           C  
ATOM   1019  CD2 TYR A  62       7.498   5.360  -8.041  1.00 23.50           C  
ATOM   1020  CE1 TYR A  62       9.656   6.193  -6.542  1.00 51.43           C  
ATOM   1021  CE2 TYR A  62       8.777   5.055  -8.453  1.00 53.22           C  
ATOM   1022  CZ  TYR A  62       9.854   5.478  -7.706  1.00 72.35           C  
ATOM   1023  OH  TYR A  62      11.135   5.186  -8.125  1.00  3.24           O  
ATOM   1024  H   TYR A  62       3.460   7.321  -6.814  1.00 20.51           H  
ATOM   1025  HA  TYR A  62       5.795   8.428  -5.543  1.00 60.31           H  
ATOM   1026  HB2 TYR A  62       5.711   6.077  -5.403  1.00 73.11           H  
ATOM   1027  HB3 TYR A  62       5.145   5.894  -7.053  1.00  2.32           H  
ATOM   1028  HD1 TYR A  62       8.232   7.051  -5.206  1.00 41.13           H  
ATOM   1029  HD2 TYR A  62       6.650   5.025  -8.630  1.00  4.43           H  
ATOM   1030  HE1 TYR A  62      10.504   6.519  -5.952  1.00 65.04           H  
ATOM   1031  HE2 TYR A  62       8.929   4.495  -9.366  1.00  4.21           H  
ATOM   1032  HH  TYR A  62      11.648   4.861  -7.385  1.00 44.21           H  
ATOM   1033  N   LYS A  63       5.602   8.433  -8.862  1.00 54.43           N  
ATOM   1034  CA  LYS A  63       6.021   9.152 -10.090  1.00 63.35           C  
ATOM   1035  C   LYS A  63       5.764  10.676  -9.959  1.00 34.01           C  
ATOM   1036  O   LYS A  63       6.537  11.495 -10.472  1.00  2.24           O  
ATOM   1037  CB  LYS A  63       5.282   8.597 -11.343  1.00 53.44           C  
ATOM   1038  CG  LYS A  63       5.796   7.234 -11.873  1.00 13.35           C  
ATOM   1039  CD  LYS A  63       5.066   6.813 -13.178  1.00  2.23           C  
ATOM   1040  CE  LYS A  63       5.738   5.639 -13.915  1.00 71.10           C  
ATOM   1041  NZ  LYS A  63       5.703   4.378 -13.146  1.00 14.21           N  
ATOM   1042  H   LYS A  63       4.908   7.747  -8.928  1.00 25.04           H  
ATOM   1043  HA  LYS A  63       7.088   8.992 -10.213  1.00 52.31           H  
ATOM   1044  HB2 LYS A  63       4.229   8.491 -11.103  1.00 63.02           H  
ATOM   1045  HB3 LYS A  63       5.373   9.320 -12.151  1.00 61.23           H  
ATOM   1046  HG2 LYS A  63       6.859   7.316 -12.074  1.00 14.43           H  
ATOM   1047  HG3 LYS A  63       5.634   6.474 -11.113  1.00 24.15           H  
ATOM   1048  HD2 LYS A  63       4.049   6.526 -12.935  1.00 15.44           H  
ATOM   1049  HD3 LYS A  63       5.035   7.667 -13.849  1.00 41.22           H  
ATOM   1050  HE2 LYS A  63       5.226   5.478 -14.854  1.00  4.11           H  
ATOM   1051  HE3 LYS A  63       6.771   5.897 -14.118  1.00 14.23           H  
ATOM   1052  HZ1 LYS A  63       4.723   4.131 -12.900  1.00 62.13           H  
ATOM   1053  HZ2 LYS A  63       6.257   4.473 -12.272  1.00 31.33           H  
ATOM   1054  HZ3 LYS A  63       6.108   3.605 -13.712  1.00 73.42           H  
ATOM   1055  N   ASP A  64       4.667  11.031  -9.265  1.00 12.04           N  
ATOM   1056  CA  ASP A  64       4.265  12.434  -9.050  1.00 74.42           C  
ATOM   1057  C   ASP A  64       5.150  13.135  -7.985  1.00 73.35           C  
ATOM   1058  O   ASP A  64       5.475  14.320  -8.127  1.00 64.21           O  
ATOM   1059  CB  ASP A  64       2.761  12.502  -8.666  1.00 30.20           C  
ATOM   1060  CG  ASP A  64       2.188  13.924  -8.768  1.00 15.03           C  
ATOM   1061  OD1 ASP A  64       2.109  14.450  -9.904  1.00 20.33           O  
ATOM   1062  OD2 ASP A  64       1.838  14.532  -7.728  1.00 15.30           O  
ATOM   1063  H   ASP A  64       4.102  10.323  -8.893  1.00 55.24           H  
ATOM   1064  HA  ASP A  64       4.400  12.953  -9.996  1.00 73.13           H  
ATOM   1065  HB2 ASP A  64       2.196  11.858  -9.333  1.00 72.11           H  
ATOM   1066  HB3 ASP A  64       2.635  12.136  -7.650  1.00 73.22           H  
ATOM   1067  N   ALA A  65       5.540  12.387  -6.937  1.00 42.12           N  
ATOM   1068  CA  ALA A  65       6.378  12.904  -5.827  1.00 33.33           C  
ATOM   1069  C   ALA A  65       7.120  11.739  -5.098  1.00 44.34           C  
ATOM   1070  O   ALA A  65       6.526  11.047  -4.268  1.00 55.05           O  
ATOM   1071  CB  ALA A  65       5.513  13.721  -4.840  1.00 54.53           C  
ATOM   1072  H   ALA A  65       5.254  11.453  -6.905  1.00 30.51           H  
ATOM   1073  HA  ALA A  65       7.122  13.575  -6.251  1.00 72.41           H  
ATOM   1074  HB1 ALA A  65       5.008  14.520  -5.369  1.00 54.44           H  
ATOM   1075  HB2 ALA A  65       6.138  14.149  -4.067  1.00 44.20           H  
ATOM   1076  HB3 ALA A  65       4.772  13.076  -4.382  1.00 70.21           H  
ATOM   1077  N   PRO A  66       8.414  11.451  -5.455  1.00 54.24           N  
ATOM   1078  CA  PRO A  66       9.245  10.443  -4.752  1.00 12.45           C  
ATOM   1079  C   PRO A  66      10.169  11.056  -3.650  1.00 54.30           C  
ATOM   1080  O   PRO A  66      11.086  11.828  -3.950  1.00 54.52           O  
ATOM   1081  CB  PRO A  66      10.059   9.854  -5.933  1.00 54.44           C  
ATOM   1082  CG  PRO A  66      10.260  11.006  -6.890  1.00 33.31           C  
ATOM   1083  CD  PRO A  66       9.151  12.023  -6.617  1.00 54.30           C  
ATOM   1084  HA  PRO A  66       8.635   9.659  -4.309  1.00 22.11           H  
ATOM   1085  HB2 PRO A  66      11.004   9.452  -5.577  1.00 40.05           H  
ATOM   1086  HB3 PRO A  66       9.492   9.053  -6.398  1.00 12.12           H  
ATOM   1087  HG2 PRO A  66      11.234  11.455  -6.723  1.00 71.43           H  
ATOM   1088  HG3 PRO A  66      10.199  10.646  -7.912  1.00  3.31           H  
ATOM   1089  HD2 PRO A  66       9.570  12.990  -6.364  1.00 41.14           H  
ATOM   1090  HD3 PRO A  66       8.497  12.115  -7.477  1.00 51.24           H  
ATOM   1091  N   ASN A  67       9.916  10.725  -2.364  1.00 12.52           N  
ATOM   1092  CA  ASN A  67      10.787  11.180  -1.245  1.00 22.32           C  
ATOM   1093  C   ASN A  67      12.050  10.273  -1.094  1.00 11.04           C  
ATOM   1094  O   ASN A  67      13.170  10.735  -1.341  1.00 14.13           O  
ATOM   1095  CB  ASN A  67       9.978  11.345   0.092  1.00  3.33           C  
ATOM   1096  CG  ASN A  67       8.989  10.219   0.438  1.00 60.24           C  
ATOM   1097  OD1 ASN A  67       9.199   9.054   0.136  1.00  5.01           O  
ATOM   1098  ND2 ASN A  67       7.891  10.563   1.094  1.00 23.35           N  
ATOM   1099  H   ASN A  67       9.130  10.175  -2.164  1.00 22.23           H  
ATOM   1100  HA  ASN A  67      11.148  12.173  -1.525  1.00 40.23           H  
ATOM   1101  HB2 ASN A  67      10.676  11.426   0.919  1.00 65.41           H  
ATOM   1102  HB3 ASN A  67       9.419  12.274   0.035  1.00 63.43           H  
ATOM   1103 HD21 ASN A  67       7.759  11.508   1.327  1.00 50.04           H  
ATOM   1104 HD22 ASN A  67       7.263   9.852   1.335  1.00 52.03           H  
ATOM   1105  N   ALA A  68      11.847   8.983  -0.760  1.00  2.13           N  
ATOM   1106  CA  ALA A  68      12.924   7.973  -0.575  1.00 42.51           C  
ATOM   1107  C   ALA A  68      12.301   6.615  -0.203  1.00 61.21           C  
ATOM   1108  O   ALA A  68      12.522   5.600  -0.876  1.00  3.04           O  
ATOM   1109  CB  ALA A  68      13.958   8.396   0.499  1.00 62.01           C  
ATOM   1110  H   ALA A  68      10.931   8.679  -0.667  1.00  2.35           H  
ATOM   1111  HA  ALA A  68      13.435   7.867  -1.529  1.00 32.42           H  
ATOM   1112  HB1 ALA A  68      13.472   8.487   1.461  1.00 63.21           H  
ATOM   1113  HB2 ALA A  68      14.393   9.351   0.230  1.00 64.22           H  
ATOM   1114  HB3 ALA A  68      14.746   7.655   0.567  1.00 61.31           H  
ATOM   1115  N   VAL A  69      11.511   6.617   0.888  1.00 23.12           N  
ATOM   1116  CA  VAL A  69      10.776   5.422   1.354  1.00  3.23           C  
ATOM   1117  C   VAL A  69       9.636   5.029   0.385  1.00  1.02           C  
ATOM   1118  O   VAL A  69       9.331   3.855   0.267  1.00 21.54           O  
ATOM   1119  CB  VAL A  69      10.212   5.612   2.811  1.00 24.51           C  
ATOM   1120  CG1 VAL A  69      11.363   5.748   3.833  1.00 52.03           C  
ATOM   1121  CG2 VAL A  69       9.249   6.821   2.903  1.00 45.13           C  
ATOM   1122  H   VAL A  69      11.429   7.447   1.404  1.00 52.20           H  
ATOM   1123  HA  VAL A  69      11.489   4.598   1.382  1.00 34.02           H  
ATOM   1124  HB  VAL A  69       9.650   4.716   3.077  1.00 53.53           H  
ATOM   1125 HG11 VAL A  69      11.993   4.869   3.793  1.00 62.34           H  
ATOM   1126 HG12 VAL A  69      10.959   5.847   4.833  1.00 22.33           H  
ATOM   1127 HG13 VAL A  69      11.958   6.624   3.602  1.00 15.40           H  
ATOM   1128 HG21 VAL A  69       9.775   7.731   2.637  1.00 34.23           H  
ATOM   1129 HG22 VAL A  69       8.871   6.911   3.913  1.00 31.22           H  
ATOM   1130 HG23 VAL A  69       8.416   6.678   2.226  1.00  2.22           H  
ATOM   1131  N   MET A  70       9.048   6.029  -0.312  1.00 63.50           N  
ATOM   1132  CA  MET A  70       7.931   5.834  -1.286  1.00 11.24           C  
ATOM   1133  C   MET A  70       8.270   4.726  -2.331  1.00 70.21           C  
ATOM   1134  O   MET A  70       7.447   3.863  -2.639  1.00 24.33           O  
ATOM   1135  CB  MET A  70       7.635   7.190  -2.005  1.00 44.52           C  
ATOM   1136  CG  MET A  70       6.265   7.295  -2.693  1.00 64.22           C  
ATOM   1137  SD  MET A  70       4.898   7.318  -1.510  1.00 75.43           S  
ATOM   1138  CE  MET A  70       3.481   7.584  -2.581  1.00 41.55           C  
ATOM   1139  H   MET A  70       9.369   6.940  -0.160  1.00 24.30           H  
ATOM   1140  HA  MET A  70       7.055   5.534  -0.724  1.00 72.23           H  
ATOM   1141  HB2 MET A  70       7.693   7.986  -1.272  1.00 60.15           H  
ATOM   1142  HB3 MET A  70       8.405   7.365  -2.754  1.00 71.03           H  
ATOM   1143  HG2 MET A  70       6.232   8.210  -3.275  1.00 62.14           H  
ATOM   1144  HG3 MET A  70       6.136   6.448  -3.357  1.00 71.45           H  
ATOM   1145  HE1 MET A  70       2.580   7.610  -1.983  1.00 24.42           H  
ATOM   1146  HE2 MET A  70       3.412   6.778  -3.297  1.00  1.12           H  
ATOM   1147  HE3 MET A  70       3.592   8.524  -3.102  1.00 13.31           H  
ATOM   1148  N   GLU A  71       9.516   4.779  -2.833  1.00 55.12           N  
ATOM   1149  CA  GLU A  71      10.093   3.784  -3.775  1.00 61.24           C  
ATOM   1150  C   GLU A  71      10.178   2.382  -3.140  1.00 62.53           C  
ATOM   1151  O   GLU A  71       9.746   1.385  -3.731  1.00 74.10           O  
ATOM   1152  CB  GLU A  71      11.512   4.293  -4.203  1.00 64.51           C  
ATOM   1153  CG  GLU A  71      12.283   3.446  -5.258  1.00  5.02           C  
ATOM   1154  CD  GLU A  71      13.024   2.214  -4.685  1.00  1.22           C  
ATOM   1155  OE1 GLU A  71      13.864   2.392  -3.777  1.00  2.55           O  
ATOM   1156  OE2 GLU A  71      12.762   1.073  -5.128  1.00  0.35           O  
ATOM   1157  H   GLU A  71      10.085   5.528  -2.557  1.00 11.23           H  
ATOM   1158  HA  GLU A  71       9.451   3.736  -4.651  1.00 62.33           H  
ATOM   1159  HB2 GLU A  71      11.398   5.295  -4.604  1.00 31.10           H  
ATOM   1160  HB3 GLU A  71      12.134   4.367  -3.312  1.00 50.25           H  
ATOM   1161  HG2 GLU A  71      11.577   3.113  -6.009  1.00 12.10           H  
ATOM   1162  HG3 GLU A  71      13.017   4.083  -5.744  1.00 54.24           H  
ATOM   1163  N   GLN A  72      10.767   2.335  -1.940  1.00 54.02           N  
ATOM   1164  CA  GLN A  72      10.985   1.085  -1.185  1.00 14.10           C  
ATOM   1165  C   GLN A  72       9.644   0.382  -0.858  1.00  3.21           C  
ATOM   1166  O   GLN A  72       9.553  -0.842  -0.892  1.00 44.22           O  
ATOM   1167  CB  GLN A  72      11.795   1.408   0.102  1.00 44.10           C  
ATOM   1168  CG  GLN A  72      13.162   2.080  -0.181  1.00 11.03           C  
ATOM   1169  CD  GLN A  72      13.936   2.473   1.082  1.00 41.11           C  
ATOM   1170  OE1 GLN A  72      14.706   1.689   1.625  1.00 31.33           O  
ATOM   1171  NE2 GLN A  72      13.751   3.693   1.552  1.00 11.32           N  
ATOM   1172  H   GLN A  72      11.063   3.177  -1.539  1.00 35.33           H  
ATOM   1173  HA  GLN A  72      11.574   0.423  -1.809  1.00 45.44           H  
ATOM   1174  HB2 GLN A  72      11.208   2.075   0.726  1.00  3.13           H  
ATOM   1175  HB3 GLN A  72      11.976   0.487   0.649  1.00 35.42           H  
ATOM   1176  HG2 GLN A  72      13.773   1.389  -0.753  1.00 74.21           H  
ATOM   1177  HG3 GLN A  72      12.994   2.972  -0.778  1.00 65.22           H  
ATOM   1178 HE21 GLN A  72      13.141   4.285   1.073  1.00 74.52           H  
ATOM   1179 HE22 GLN A  72      14.227   3.947   2.369  1.00  4.12           H  
ATOM   1180  N   LEU A  73       8.604   1.194  -0.597  1.00 43.12           N  
ATOM   1181  CA  LEU A  73       7.231   0.721  -0.314  1.00 34.22           C  
ATOM   1182  C   LEU A  73       6.570   0.078  -1.563  1.00 61.44           C  
ATOM   1183  O   LEU A  73       5.794  -0.873  -1.424  1.00 64.01           O  
ATOM   1184  CB  LEU A  73       6.378   1.899   0.225  1.00 61.44           C  
ATOM   1185  CG  LEU A  73       6.862   2.507   1.585  1.00 43.20           C  
ATOM   1186  CD1 LEU A  73       6.184   3.864   1.885  1.00 62.31           C  
ATOM   1187  CD2 LEU A  73       6.667   1.511   2.751  1.00 10.01           C  
ATOM   1188  H   LEU A  73       8.764   2.155  -0.602  1.00 72.13           H  
ATOM   1189  HA  LEU A  73       7.301  -0.034   0.462  1.00 63.31           H  
ATOM   1190  HB2 LEU A  73       6.383   2.686  -0.527  1.00 31.35           H  
ATOM   1191  HB3 LEU A  73       5.355   1.559   0.348  1.00 71.31           H  
ATOM   1192  HG  LEU A  73       7.924   2.703   1.508  1.00 53.02           H  
ATOM   1193 HD11 LEU A  73       6.420   4.570   1.099  1.00 25.45           H  
ATOM   1194 HD12 LEU A  73       6.547   4.254   2.828  1.00 11.03           H  
ATOM   1195 HD13 LEU A  73       5.111   3.736   1.942  1.00 14.41           H  
ATOM   1196 HD21 LEU A  73       7.206   0.595   2.544  1.00 52.32           H  
ATOM   1197 HD22 LEU A  73       5.615   1.287   2.876  1.00 71.15           H  
ATOM   1198 HD23 LEU A  73       7.050   1.946   3.664  1.00 21.41           H  
ATOM   1199  N   LEU A  74       6.888   0.600  -2.779  1.00 52.43           N  
ATOM   1200  CA  LEU A  74       6.481  -0.045  -4.064  1.00 45.14           C  
ATOM   1201  C   LEU A  74       7.026  -1.494  -4.145  1.00 35.34           C  
ATOM   1202  O   LEU A  74       6.297  -2.427  -4.507  1.00 23.45           O  
ATOM   1203  CB  LEU A  74       6.948   0.779  -5.322  1.00 35.14           C  
ATOM   1204  CG  LEU A  74       5.905   1.764  -5.940  1.00 34.43           C  
ATOM   1205  CD1 LEU A  74       4.608   1.022  -6.324  1.00 74.53           C  
ATOM   1206  CD2 LEU A  74       5.615   2.951  -5.009  1.00  2.11           C  
ATOM   1207  H   LEU A  74       7.403   1.434  -2.812  1.00 73.14           H  
ATOM   1208  HA  LEU A  74       5.402  -0.086  -4.061  1.00 73.40           H  
ATOM   1209  HB2 LEU A  74       7.827   1.352  -5.045  1.00 72.13           H  
ATOM   1210  HB3 LEU A  74       7.247   0.088  -6.108  1.00  1.43           H  
ATOM   1211  HG  LEU A  74       6.317   2.170  -6.861  1.00 31.40           H  
ATOM   1212 HD11 LEU A  74       4.835   0.233  -7.030  1.00 70.21           H  
ATOM   1213 HD12 LEU A  74       3.916   1.714  -6.786  1.00 32.12           H  
ATOM   1214 HD13 LEU A  74       4.148   0.594  -5.443  1.00 72.43           H  
ATOM   1215 HD21 LEU A  74       6.530   3.500  -4.828  1.00 13.11           H  
ATOM   1216 HD22 LEU A  74       5.219   2.594  -4.067  1.00 61.15           H  
ATOM   1217 HD23 LEU A  74       4.893   3.611  -5.474  1.00 60.23           H  
ATOM   1218  N   GLU A  75       8.316  -1.650  -3.795  1.00 54.04           N  
ATOM   1219  CA  GLU A  75       9.004  -2.961  -3.784  1.00 31.42           C  
ATOM   1220  C   GLU A  75       8.411  -3.908  -2.702  1.00  1.23           C  
ATOM   1221  O   GLU A  75       8.296  -5.116  -2.922  1.00  1.24           O  
ATOM   1222  CB  GLU A  75      10.524  -2.754  -3.548  1.00 74.34           C  
ATOM   1223  CG  GLU A  75      11.386  -4.025  -3.708  1.00 63.42           C  
ATOM   1224  CD  GLU A  75      12.863  -3.797  -3.347  1.00 31.54           C  
ATOM   1225  OE1 GLU A  75      13.581  -3.157  -4.144  1.00 72.42           O  
ATOM   1226  OE2 GLU A  75      13.305  -4.233  -2.259  1.00 71.03           O  
ATOM   1227  H   GLU A  75       8.828  -0.850  -3.537  1.00  3.35           H  
ATOM   1228  HA  GLU A  75       8.862  -3.416  -4.758  1.00 72.22           H  
ATOM   1229  HB2 GLU A  75      10.884  -2.012  -4.254  1.00 21.35           H  
ATOM   1230  HB3 GLU A  75      10.670  -2.365  -2.544  1.00 12.12           H  
ATOM   1231  HG2 GLU A  75      10.980  -4.807  -3.070  1.00 52.55           H  
ATOM   1232  HG3 GLU A  75      11.328  -4.360  -4.738  1.00  0.25           H  
ATOM   1233  N   GLU A  76       8.034  -3.334  -1.541  1.00 65.34           N  
ATOM   1234  CA  GLU A  76       7.463  -4.093  -0.399  1.00 64.40           C  
ATOM   1235  C   GLU A  76       6.098  -4.736  -0.735  1.00 23.34           C  
ATOM   1236  O   GLU A  76       5.927  -5.948  -0.562  1.00 14.14           O  
ATOM   1237  CB  GLU A  76       7.321  -3.178   0.843  1.00 51.25           C  
ATOM   1238  CG  GLU A  76       8.649  -2.702   1.458  1.00 63.04           C  
ATOM   1239  CD  GLU A  76       9.570  -3.858   1.884  1.00 73.14           C  
ATOM   1240  OE1 GLU A  76       9.337  -4.444   2.964  1.00 14.24           O  
ATOM   1241  OE2 GLU A  76      10.525  -4.186   1.144  1.00 24.43           O  
ATOM   1242  H   GLU A  76       8.148  -2.365  -1.447  1.00  3.31           H  
ATOM   1243  HA  GLU A  76       8.164  -4.887  -0.158  1.00 12.51           H  
ATOM   1244  HB2 GLU A  76       6.745  -2.300   0.565  1.00 42.43           H  
ATOM   1245  HB3 GLU A  76       6.772  -3.712   1.612  1.00 31.33           H  
ATOM   1246  HG2 GLU A  76       9.165  -2.086   0.733  1.00 12.22           H  
ATOM   1247  HG3 GLU A  76       8.427  -2.090   2.331  1.00 20.34           H  
ATOM   1248  N   ILE A  77       5.134  -3.911  -1.209  1.00 34.34           N  
ATOM   1249  CA  ILE A  77       3.783  -4.398  -1.617  1.00  3.32           C  
ATOM   1250  C   ILE A  77       3.901  -5.437  -2.763  1.00 52.45           C  
ATOM   1251  O   ILE A  77       3.091  -6.354  -2.862  1.00  4.22           O  
ATOM   1252  CB  ILE A  77       2.833  -3.226  -2.098  1.00 64.32           C  
ATOM   1253  CG1 ILE A  77       2.838  -2.040  -1.089  1.00 64.40           C  
ATOM   1254  CG2 ILE A  77       1.375  -3.732  -2.310  1.00 64.34           C  
ATOM   1255  CD1 ILE A  77       2.147  -0.781  -1.584  1.00 12.35           C  
ATOM   1256  H   ILE A  77       5.334  -2.953  -1.287  1.00 14.01           H  
ATOM   1257  HA  ILE A  77       3.330  -4.874  -0.751  1.00 15.41           H  
ATOM   1258  HB  ILE A  77       3.201  -2.868  -3.058  1.00 10.25           H  
ATOM   1259 HG12 ILE A  77       2.343  -2.340  -0.174  1.00  2.02           H  
ATOM   1260 HG13 ILE A  77       3.862  -1.776  -0.857  1.00 34.55           H  
ATOM   1261 HG21 ILE A  77       0.972  -4.107  -1.376  1.00 13.25           H  
ATOM   1262 HG22 ILE A  77       1.364  -4.527  -3.043  1.00 42.15           H  
ATOM   1263 HG23 ILE A  77       0.751  -2.920  -2.668  1.00 21.22           H  
ATOM   1264 HD11 ILE A  77       2.216  -0.015  -0.824  1.00 52.43           H  
ATOM   1265 HD12 ILE A  77       1.105  -0.989  -1.785  1.00 64.01           H  
ATOM   1266 HD13 ILE A  77       2.627  -0.430  -2.488  1.00 31.43           H  
ATOM   1267  N   GLU A  78       4.935  -5.261  -3.610  1.00 45.45           N  
ATOM   1268  CA  GLU A  78       5.228  -6.143  -4.762  1.00 22.05           C  
ATOM   1269  C   GLU A  78       5.568  -7.589  -4.306  1.00 42.32           C  
ATOM   1270  O   GLU A  78       5.032  -8.565  -4.846  1.00 31.34           O  
ATOM   1271  CB  GLU A  78       6.408  -5.545  -5.585  1.00 42.12           C  
ATOM   1272  CG  GLU A  78       6.560  -6.105  -7.009  1.00 63.22           C  
ATOM   1273  CD  GLU A  78       5.408  -5.668  -7.927  1.00  5.44           C  
ATOM   1274  OE1 GLU A  78       5.496  -4.574  -8.519  1.00 32.13           O  
ATOM   1275  OE2 GLU A  78       4.404  -6.396  -8.051  1.00 30.21           O  
ATOM   1276  H   GLU A  78       5.529  -4.496  -3.455  1.00 23.11           H  
ATOM   1277  HA  GLU A  78       4.340  -6.172  -5.389  1.00 63.30           H  
ATOM   1278  HB2 GLU A  78       6.270  -4.470  -5.663  1.00 20.42           H  
ATOM   1279  HB3 GLU A  78       7.336  -5.724  -5.048  1.00 44.44           H  
ATOM   1280  HG2 GLU A  78       7.501  -5.752  -7.429  1.00 21.04           H  
ATOM   1281  HG3 GLU A  78       6.588  -7.191  -6.961  1.00 53.13           H  
ATOM   1282  N   LYS A  79       6.458  -7.694  -3.294  1.00 32.43           N  
ATOM   1283  CA  LYS A  79       6.846  -8.986  -2.658  1.00 63.33           C  
ATOM   1284  C   LYS A  79       5.611  -9.729  -2.096  1.00 51.11           C  
ATOM   1285  O   LYS A  79       5.461 -10.952  -2.238  1.00 15.35           O  
ATOM   1286  CB  LYS A  79       7.856  -8.722  -1.502  1.00 24.23           C  
ATOM   1287  CG  LYS A  79       9.173  -8.044  -1.938  1.00 52.24           C  
ATOM   1288  CD  LYS A  79      10.054  -7.584  -0.747  1.00 42.33           C  
ATOM   1289  CE  LYS A  79      11.327  -6.852  -1.213  1.00 34.14           C  
ATOM   1290  NZ  LYS A  79      12.136  -6.318  -0.084  1.00 52.25           N  
ATOM   1291  H   LYS A  79       6.869  -6.869  -2.955  1.00  4.32           H  
ATOM   1292  HA  LYS A  79       7.321  -9.603  -3.413  1.00 65.34           H  
ATOM   1293  HB2 LYS A  79       7.376  -8.086  -0.761  1.00 50.34           H  
ATOM   1294  HB3 LYS A  79       8.105  -9.669  -1.029  1.00 74.21           H  
ATOM   1295  HG2 LYS A  79       9.742  -8.742  -2.543  1.00 51.42           H  
ATOM   1296  HG3 LYS A  79       8.928  -7.177  -2.545  1.00  2.13           H  
ATOM   1297  HD2 LYS A  79       9.476  -6.914  -0.119  1.00 42.23           H  
ATOM   1298  HD3 LYS A  79      10.341  -8.454  -0.167  1.00  0.52           H  
ATOM   1299  HE2 LYS A  79      11.941  -7.538  -1.780  1.00 32.45           H  
ATOM   1300  HE3 LYS A  79      11.043  -6.024  -1.853  1.00 75.12           H  
ATOM   1301  HZ1 LYS A  79      12.538  -7.096   0.476  1.00 21.35           H  
ATOM   1302  HZ2 LYS A  79      11.542  -5.733   0.537  1.00  2.32           H  
ATOM   1303  HZ3 LYS A  79      12.917  -5.732  -0.448  1.00 33.32           H  
ATOM   1304  N   LEU A  80       4.731  -8.945  -1.463  1.00 10.44           N  
ATOM   1305  CA  LEU A  80       3.501  -9.440  -0.821  1.00 24.14           C  
ATOM   1306  C   LEU A  80       2.410  -9.786  -1.861  1.00 73.23           C  
ATOM   1307  O   LEU A  80       1.605 -10.686  -1.636  1.00 51.34           O  
ATOM   1308  CB  LEU A  80       3.001  -8.375   0.186  1.00 72.13           C  
ATOM   1309  CG  LEU A  80       4.056  -7.941   1.261  1.00 53.45           C  
ATOM   1310  CD1 LEU A  80       3.544  -6.779   2.132  1.00 72.23           C  
ATOM   1311  CD2 LEU A  80       4.505  -9.142   2.129  1.00  4.34           C  
ATOM   1312  H   LEU A  80       4.914  -7.981  -1.429  1.00 63.35           H  
ATOM   1313  HA  LEU A  80       3.754 -10.344  -0.272  1.00 75.15           H  
ATOM   1314  HB2 LEU A  80       2.695  -7.495  -0.375  1.00  2.42           H  
ATOM   1315  HB3 LEU A  80       2.131  -8.768   0.701  1.00 22.24           H  
ATOM   1316  HG  LEU A  80       4.936  -7.576   0.743  1.00 74.34           H  
ATOM   1317 HD11 LEU A  80       2.666  -7.092   2.685  1.00 61.53           H  
ATOM   1318 HD12 LEU A  80       3.286  -5.936   1.505  1.00 11.12           H  
ATOM   1319 HD13 LEU A  80       4.315  -6.474   2.830  1.00 44.14           H  
ATOM   1320 HD21 LEU A  80       5.253  -8.815   2.841  1.00 20.11           H  
ATOM   1321 HD22 LEU A  80       4.934  -9.910   1.500  1.00 32.42           H  
ATOM   1322 HD23 LEU A  80       3.656  -9.551   2.664  1.00  5.33           H  
ATOM   1323  N   LEU A  81       2.417  -9.063  -3.000  1.00 73.34           N  
ATOM   1324  CA  LEU A  81       1.454  -9.262  -4.112  1.00 12.33           C  
ATOM   1325  C   LEU A  81       1.708 -10.600  -4.846  1.00 61.23           C  
ATOM   1326  O   LEU A  81       0.769 -11.247  -5.321  1.00 13.13           O  
ATOM   1327  CB  LEU A  81       1.527  -8.069  -5.112  1.00 73.43           C  
ATOM   1328  CG  LEU A  81       0.525  -8.105  -6.316  1.00 12.11           C  
ATOM   1329  CD1 LEU A  81      -0.939  -8.181  -5.826  1.00 71.14           C  
ATOM   1330  CD2 LEU A  81       0.736  -6.894  -7.259  1.00 21.34           C  
ATOM   1331  H   LEU A  81       3.101  -8.372  -3.098  1.00 43.01           H  
ATOM   1332  HA  LEU A  81       0.460  -9.288  -3.677  1.00 10.10           H  
ATOM   1333  HB2 LEU A  81       1.351  -7.154  -4.554  1.00 54.51           H  
ATOM   1334  HB3 LEU A  81       2.536  -8.025  -5.511  1.00 43.45           H  
ATOM   1335  HG  LEU A  81       0.712  -9.003  -6.893  1.00  3.52           H  
ATOM   1336 HD11 LEU A  81      -1.606  -8.214  -6.677  1.00 32.13           H  
ATOM   1337 HD12 LEU A  81      -1.174  -7.312  -5.222  1.00 63.51           H  
ATOM   1338 HD13 LEU A  81      -1.081  -9.075  -5.233  1.00 24.30           H  
ATOM   1339 HD21 LEU A  81       1.753  -6.894  -7.631  1.00 54.42           H  
ATOM   1340 HD22 LEU A  81       0.554  -5.971  -6.722  1.00 34.02           H  
ATOM   1341 HD23 LEU A  81       0.054  -6.961  -8.096  1.00 50.21           H  
ATOM   1342  N   LYS A  82       2.991 -10.997  -4.929  1.00 65.42           N  
ATOM   1343  CA  LYS A  82       3.399 -12.305  -5.494  1.00 64.24           C  
ATOM   1344  C   LYS A  82       2.809 -13.482  -4.682  1.00 30.21           C  
ATOM   1345  O   LYS A  82       2.262 -14.434  -5.252  1.00  2.43           O  
ATOM   1346  CB  LYS A  82       4.953 -12.400  -5.554  1.00 50.12           C  
ATOM   1347  CG  LYS A  82       5.669 -11.384  -6.499  1.00 74.44           C  
ATOM   1348  CD  LYS A  82       5.678 -11.791  -8.005  1.00 54.32           C  
ATOM   1349  CE  LYS A  82       4.308 -11.717  -8.695  1.00 13.54           C  
ATOM   1350  NZ  LYS A  82       4.366 -12.139 -10.118  1.00 31.53           N  
ATOM   1351  H   LYS A  82       3.689 -10.385  -4.611  1.00 22.12           H  
ATOM   1352  HA  LYS A  82       3.010 -12.355  -6.508  1.00 63.40           H  
ATOM   1353  HB2 LYS A  82       5.340 -12.247  -4.550  1.00 21.14           H  
ATOM   1354  HB3 LYS A  82       5.232 -13.403  -5.868  1.00 14.42           H  
ATOM   1355  HG2 LYS A  82       5.181 -10.422  -6.405  1.00 11.50           H  
ATOM   1356  HG3 LYS A  82       6.699 -11.278  -6.168  1.00 14.52           H  
ATOM   1357  HD2 LYS A  82       6.355 -11.130  -8.536  1.00 52.20           H  
ATOM   1358  HD3 LYS A  82       6.055 -12.805  -8.087  1.00 74.31           H  
ATOM   1359  HE2 LYS A  82       3.619 -12.371  -8.176  1.00 74.54           H  
ATOM   1360  HE3 LYS A  82       3.939 -10.702  -8.643  1.00 34.34           H  
ATOM   1361  HZ1 LYS A  82       3.413 -12.117 -10.538  1.00 62.02           H  
ATOM   1362  HZ2 LYS A  82       4.738 -13.106 -10.188  1.00  3.53           H  
ATOM   1363  HZ3 LYS A  82       4.983 -11.502 -10.660  1.00 25.30           H  
ATOM   1364  N   LYS A  83       2.921 -13.388  -3.347  1.00  2.41           N  
ATOM   1365  CA  LYS A  83       2.359 -14.394  -2.409  1.00 54.44           C  
ATOM   1366  C   LYS A  83       0.806 -14.306  -2.342  1.00  5.54           C  
ATOM   1367  O   LYS A  83       0.124 -15.310  -2.119  1.00 53.03           O  
ATOM   1368  CB  LYS A  83       2.997 -14.212  -1.006  1.00 12.40           C  
ATOM   1369  CG  LYS A  83       4.547 -14.174  -1.019  1.00 62.41           C  
ATOM   1370  CD  LYS A  83       5.181 -14.167   0.395  1.00 61.40           C  
ATOM   1371  CE  LYS A  83       4.936 -15.477   1.162  1.00 74.13           C  
ATOM   1372  NZ  LYS A  83       5.699 -15.540   2.437  1.00 43.34           N  
ATOM   1373  H   LYS A  83       3.392 -12.611  -2.975  1.00 11.31           H  
ATOM   1374  HA  LYS A  83       2.629 -15.379  -2.786  1.00 31.43           H  
ATOM   1375  HB2 LYS A  83       2.637 -13.283  -0.576  1.00 12.33           H  
ATOM   1376  HB3 LYS A  83       2.679 -15.032  -0.368  1.00 11.24           H  
ATOM   1377  HG2 LYS A  83       4.915 -15.039  -1.561  1.00 15.12           H  
ATOM   1378  HG3 LYS A  83       4.862 -13.278  -1.543  1.00 23.13           H  
ATOM   1379  HD2 LYS A  83       6.251 -14.021   0.296  1.00 13.13           H  
ATOM   1380  HD3 LYS A  83       4.765 -13.343   0.963  1.00 45.12           H  
ATOM   1381  HE2 LYS A  83       3.881 -15.561   1.388  1.00 53.22           H  
ATOM   1382  HE3 LYS A  83       5.233 -16.311   0.539  1.00 31.01           H  
ATOM   1383  HZ1 LYS A  83       5.467 -16.420   2.949  1.00  5.51           H  
ATOM   1384  HZ2 LYS A  83       5.459 -14.733   3.042  1.00 63.33           H  
ATOM   1385  HZ3 LYS A  83       6.721 -15.521   2.246  1.00 10.34           H  
ATOM   1386  N   ALA A  84       0.269 -13.077  -2.531  1.00 44.33           N  
ATOM   1387  CA  ALA A  84      -1.197 -12.813  -2.580  1.00 14.34           C  
ATOM   1388  C   ALA A  84      -1.821 -13.264  -3.922  1.00 53.10           C  
ATOM   1389  O   ALA A  84      -3.046 -13.415  -4.027  1.00 61.45           O  
ATOM   1390  CB  ALA A  84      -1.474 -11.320  -2.337  1.00 54.41           C  
ATOM   1391  H   ALA A  84       0.878 -12.323  -2.645  1.00 73.02           H  
ATOM   1392  HA  ALA A  84      -1.663 -13.374  -1.773  1.00 33.31           H  
ATOM   1393  HB1 ALA A  84      -1.031 -10.729  -3.129  1.00 42.15           H  
ATOM   1394  HB2 ALA A  84      -1.042 -11.020  -1.390  1.00 20.14           H  
ATOM   1395  HB3 ALA A  84      -2.542 -11.141  -2.311  1.00 74.21           H  
ATOM   1396  N   GLY A  85      -0.970 -13.460  -4.947  1.00 24.21           N  
ATOM   1397  CA  GLY A  85      -1.396 -13.981  -6.251  1.00  3.12           C  
ATOM   1398  C   GLY A  85      -1.599 -15.502  -6.242  1.00 41.40           C  
ATOM   1399  O   GLY A  85      -0.917 -16.237  -6.968  1.00 60.34           O  
ATOM   1400  H   GLY A  85      -0.025 -13.243  -4.814  1.00 15.23           H  
ATOM   1401  HA2 GLY A  85      -2.326 -13.505  -6.547  1.00 23.15           H  
ATOM   1402  HA3 GLY A  85      -0.639 -13.731  -6.981  1.00 62.50           H  
ATOM   1403  N   SER A  86      -2.560 -15.961  -5.413  1.00 44.34           N  
ATOM   1404  CA  SER A  86      -2.897 -17.392  -5.243  1.00 35.22           C  
ATOM   1405  C   SER A  86      -3.528 -17.965  -6.534  1.00 60.34           C  
ATOM   1406  O   SER A  86      -4.722 -17.771  -6.794  1.00 54.50           O  
ATOM   1407  CB  SER A  86      -3.841 -17.567  -4.030  1.00 61.24           C  
ATOM   1408  OG  SER A  86      -4.188 -18.930  -3.821  1.00 53.44           O  
ATOM   1409  H   SER A  86      -3.062 -15.307  -4.887  1.00 43.14           H  
ATOM   1410  HA  SER A  86      -1.972 -17.925  -5.039  1.00 32.34           H  
ATOM   1411  HB2 SER A  86      -3.349 -17.200  -3.140  1.00 13.00           H  
ATOM   1412  HB3 SER A  86      -4.750 -16.999  -4.190  1.00 32.24           H  
ATOM   1413  HG  SER A  86      -5.095 -18.984  -3.499  1.00  1.45           H  
ATOM   1414  N   LEU A  87      -2.674 -18.630  -7.353  1.00 75.43           N  
ATOM   1415  CA  LEU A  87      -3.004 -19.133  -8.716  1.00 61.24           C  
ATOM   1416  C   LEU A  87      -3.266 -17.986  -9.732  1.00  5.13           C  
ATOM   1417  O   LEU A  87      -3.694 -18.242 -10.865  1.00 30.30           O  
ATOM   1418  CB  LEU A  87      -4.204 -20.135  -8.699  1.00 64.55           C  
ATOM   1419  CG  LEU A  87      -4.018 -21.437  -7.854  1.00 64.44           C  
ATOM   1420  CD1 LEU A  87      -5.283 -22.324  -7.911  1.00  3.12           C  
ATOM   1421  CD2 LEU A  87      -2.762 -22.226  -8.298  1.00 53.11           C  
ATOM   1422  H   LEU A  87      -1.767 -18.791  -7.018  1.00 54.42           H  
ATOM   1423  HA  LEU A  87      -2.127 -19.666  -9.060  1.00 63.03           H  
ATOM   1424  HB2 LEU A  87      -5.070 -19.605  -8.319  1.00 55.31           H  
ATOM   1425  HB3 LEU A  87      -4.416 -20.427  -9.724  1.00  3.12           H  
ATOM   1426  HG  LEU A  87      -3.877 -21.157  -6.816  1.00 51.53           H  
ATOM   1427 HD11 LEU A  87      -5.135 -23.209  -7.306  1.00 35.03           H  
ATOM   1428 HD12 LEU A  87      -5.481 -22.619  -8.934  1.00 24.04           H  
ATOM   1429 HD13 LEU A  87      -6.132 -21.773  -7.528  1.00 13.41           H  
ATOM   1430 HD21 LEU A  87      -1.880 -21.617  -8.156  1.00 41.11           H  
ATOM   1431 HD22 LEU A  87      -2.846 -22.496  -9.343  1.00 22.14           H  
ATOM   1432 HD23 LEU A  87      -2.670 -23.125  -7.704  1.00 35.32           H  
ATOM   1433  N   VAL A  88      -2.975 -16.728  -9.334  1.00 44.34           N  
ATOM   1434  CA  VAL A  88      -3.233 -15.523 -10.164  1.00 35.42           C  
ATOM   1435  C   VAL A  88      -1.898 -14.876 -10.643  1.00 32.51           C  
ATOM   1436  O   VAL A  88      -1.226 -14.198  -9.854  1.00 61.30           O  
ATOM   1437  CB  VAL A  88      -4.077 -14.443  -9.376  1.00 23.50           C  
ATOM   1438  CG1 VAL A  88      -4.463 -13.257 -10.291  1.00 72.24           C  
ATOM   1439  CG2 VAL A  88      -5.332 -15.063  -8.721  1.00 33.24           C  
ATOM   1440  H   VAL A  88      -2.563 -16.608  -8.455  1.00 54.33           H  
ATOM   1441  HA  VAL A  88      -3.808 -15.827 -11.037  1.00 32.03           H  
ATOM   1442  HB  VAL A  88      -3.448 -14.048  -8.577  1.00 11.25           H  
ATOM   1443 HG11 VAL A  88      -5.084 -13.607 -11.106  1.00 64.51           H  
ATOM   1444 HG12 VAL A  88      -3.569 -12.801 -10.697  1.00 51.22           H  
ATOM   1445 HG13 VAL A  88      -5.008 -12.515  -9.721  1.00 61.23           H  
ATOM   1446 HG21 VAL A  88      -5.036 -15.840  -8.030  1.00 21.34           H  
ATOM   1447 HG22 VAL A  88      -5.971 -15.491  -9.484  1.00 44.20           H  
ATOM   1448 HG23 VAL A  88      -5.882 -14.299  -8.184  1.00 65.34           H  
ATOM   1449  N   PRO A  89      -1.473 -15.100 -11.928  1.00 53.31           N  
ATOM   1450  CA  PRO A  89      -0.298 -14.410 -12.509  1.00 33.14           C  
ATOM   1451  C   PRO A  89      -0.646 -12.977 -13.014  1.00 14.01           C  
ATOM   1452  O   PRO A  89      -1.038 -12.783 -14.172  1.00 11.43           O  
ATOM   1453  CB  PRO A  89       0.116 -15.365 -13.657  1.00 40.14           C  
ATOM   1454  CG  PRO A  89      -1.173 -15.982 -14.118  1.00 23.41           C  
ATOM   1455  CD  PRO A  89      -2.071 -16.068 -12.891  1.00 53.13           C  
ATOM   1456  HA  PRO A  89       0.514 -14.341 -11.788  1.00 50.13           H  
ATOM   1457  HB2 PRO A  89       0.605 -14.809 -14.452  1.00 50.25           H  
ATOM   1458  HB3 PRO A  89       0.802 -16.118 -13.279  1.00 31.00           H  
ATOM   1459  HG2 PRO A  89      -1.629 -15.352 -14.877  1.00 30.12           H  
ATOM   1460  HG3 PRO A  89      -0.987 -16.970 -14.525  1.00 21.21           H  
ATOM   1461  HD2 PRO A  89      -3.085 -15.781 -13.138  1.00 32.10           H  
ATOM   1462  HD3 PRO A  89      -2.061 -17.071 -12.479  1.00 32.15           H  
ATOM   1463  N   ARG A  90      -0.527 -11.974 -12.116  1.00 52.15           N  
ATOM   1464  CA  ARG A  90      -0.891 -10.557 -12.418  1.00 41.22           C  
ATOM   1465  C   ARG A  90       0.034  -9.551 -11.686  1.00 62.22           C  
ATOM   1466  O   ARG A  90       0.373  -9.728 -10.509  1.00 71.14           O  
ATOM   1467  CB  ARG A  90      -2.405 -10.292 -12.083  1.00 44.43           C  
ATOM   1468  CG  ARG A  90      -3.363 -10.455 -13.290  1.00 31.03           C  
ATOM   1469  CD  ARG A  90      -4.852 -10.554 -12.900  1.00 15.43           C  
ATOM   1470  NE  ARG A  90      -5.333  -9.433 -12.068  1.00 64.42           N  
ATOM   1471  CZ  ARG A  90      -6.601  -9.130 -11.876  1.00 51.41           C  
ATOM   1472  NH1 ARG A  90      -7.547  -9.714 -12.547  1.00 45.35           N  
ATOM   1473  NH2 ARG A  90      -6.914  -8.212 -11.029  1.00 35.32           N  
ATOM   1474  H   ARG A  90      -0.181 -12.186 -11.221  1.00 13.42           H  
ATOM   1475  HA  ARG A  90      -0.742 -10.413 -13.489  1.00  5.30           H  
ATOM   1476  HB2 ARG A  90      -2.715 -10.985 -11.308  1.00 21.34           H  
ATOM   1477  HB3 ARG A  90      -2.519  -9.282 -11.699  1.00 55.24           H  
ATOM   1478  HG2 ARG A  90      -3.238  -9.602 -13.945  1.00 13.51           H  
ATOM   1479  HG3 ARG A  90      -3.086 -11.355 -13.833  1.00 21.44           H  
ATOM   1480  HD2 ARG A  90      -5.442 -10.592 -13.809  1.00 40.52           H  
ATOM   1481  HD3 ARG A  90      -5.002 -11.478 -12.353  1.00 34.31           H  
ATOM   1482  HE  ARG A  90      -4.662  -8.906 -11.587  1.00  0.24           H  
ATOM   1483 HH11 ARG A  90      -7.322 -10.402 -13.230  1.00 70.22           H  
ATOM   1484 HH12 ARG A  90      -8.499  -9.473 -12.373  1.00 24.03           H  
ATOM   1485 HH21 ARG A  90      -6.194  -7.737 -10.524  1.00 22.54           H  
ATOM   1486 HH22 ARG A  90      -7.872  -7.985 -10.867  1.00  2.41           H  
ATOM   1487  N   GLY A  91       0.424  -8.490 -12.420  1.00 43.42           N  
ATOM   1488  CA  GLY A  91       1.285  -7.422 -11.897  1.00 23.22           C  
ATOM   1489  C   GLY A  91       2.065  -6.714 -13.007  1.00 22.01           C  
ATOM   1490  O   GLY A  91       3.265  -6.452 -12.874  1.00  4.03           O  
ATOM   1491  H   GLY A  91       0.122  -8.441 -13.351  1.00  0.32           H  
ATOM   1492  HA2 GLY A  91       0.667  -6.695 -11.386  1.00 32.33           H  
ATOM   1493  HA3 GLY A  91       1.988  -7.841 -11.186  1.00 73.33           H  
ATOM   1494  N   SER A  92       1.363  -6.378 -14.104  1.00  4.32           N  
ATOM   1495  CA  SER A  92       1.970  -5.742 -15.303  1.00 31.22           C  
ATOM   1496  C   SER A  92       2.204  -4.219 -15.119  1.00 40.25           C  
ATOM   1497  O   SER A  92       2.905  -3.603 -15.929  1.00 23.00           O  
ATOM   1498  CB  SER A  92       1.065  -5.989 -16.536  1.00 52.23           C  
ATOM   1499  OG  SER A  92       0.843  -7.379 -16.748  1.00 34.33           O  
ATOM   1500  H   SER A  92       0.399  -6.567 -14.116  1.00 34.45           H  
ATOM   1501  HA  SER A  92       2.932  -6.219 -15.482  1.00 44.21           H  
ATOM   1502  HB2 SER A  92       0.105  -5.509 -16.389  1.00  3.31           H  
ATOM   1503  HB3 SER A  92       1.536  -5.576 -17.422  1.00 13.15           H  
ATOM   1504  HG  SER A  92       0.384  -7.509 -17.590  1.00 73.54           H  
ATOM   1505  N   TYR A  93       1.614  -3.645 -14.040  1.00 12.05           N  
ATOM   1506  CA  TYR A  93       1.567  -2.181 -13.764  1.00 52.22           C  
ATOM   1507  C   TYR A  93       0.649  -1.434 -14.767  1.00 32.11           C  
ATOM   1508  O   TYR A  93       0.867  -1.479 -15.987  1.00 51.15           O  
ATOM   1509  CB  TYR A  93       2.978  -1.494 -13.678  1.00 32.44           C  
ATOM   1510  CG  TYR A  93       3.635  -1.515 -12.278  1.00 21.33           C  
ATOM   1511  CD1 TYR A  93       3.001  -0.924 -11.177  1.00  0.13           C  
ATOM   1512  CD2 TYR A  93       4.894  -2.083 -12.065  1.00 41.40           C  
ATOM   1513  CE1 TYR A  93       3.592  -0.908  -9.926  1.00 53.13           C  
ATOM   1514  CE2 TYR A  93       5.483  -2.072 -10.815  1.00 52.41           C  
ATOM   1515  CZ  TYR A  93       4.833  -1.482  -9.751  1.00 24.33           C  
ATOM   1516  OH  TYR A  93       5.424  -1.469  -8.502  1.00 64.12           O  
ATOM   1517  H   TYR A  93       1.162  -4.233 -13.407  1.00 62.03           H  
ATOM   1518  HA  TYR A  93       1.102  -2.099 -12.786  1.00 12.33           H  
ATOM   1519  HB2 TYR A  93       3.644  -1.995 -14.369  1.00 22.44           H  
ATOM   1520  HB3 TYR A  93       2.897  -0.454 -13.981  1.00 22.14           H  
ATOM   1521  HD1 TYR A  93       2.022  -0.478 -11.310  1.00 21.30           H  
ATOM   1522  HD2 TYR A  93       5.409  -2.549 -12.896  1.00 35.11           H  
ATOM   1523  HE1 TYR A  93       3.081  -0.445  -9.090  1.00 72.33           H  
ATOM   1524  HE2 TYR A  93       6.458  -2.522 -10.677  1.00 25.13           H  
ATOM   1525  HH  TYR A  93       4.788  -1.756  -7.843  1.00 22.14           H  
ATOM   1526  N   LEU A  94      -0.392  -0.757 -14.235  1.00 73.35           N  
ATOM   1527  CA  LEU A  94      -1.248   0.143 -15.025  1.00 42.13           C  
ATOM   1528  C   LEU A  94      -0.428   1.393 -15.426  1.00 12.54           C  
ATOM   1529  O   LEU A  94      -0.080   2.213 -14.570  1.00 42.12           O  
ATOM   1530  CB  LEU A  94      -2.548   0.533 -14.241  1.00  2.53           C  
ATOM   1531  CG  LEU A  94      -3.682  -0.557 -14.153  1.00  0.32           C  
ATOM   1532  CD1 LEU A  94      -4.125  -1.024 -15.561  1.00 34.43           C  
ATOM   1533  CD2 LEU A  94      -3.272  -1.760 -13.266  1.00 64.53           C  
ATOM   1534  H   LEU A  94      -0.586  -0.867 -13.281  1.00 63.34           H  
ATOM   1535  HA  LEU A  94      -1.536  -0.391 -15.927  1.00 11.30           H  
ATOM   1536  HB2 LEU A  94      -2.264   0.808 -13.230  1.00 33.21           H  
ATOM   1537  HB3 LEU A  94      -2.975   1.413 -14.712  1.00 62.43           H  
ATOM   1538  HG  LEU A  94      -4.556  -0.105 -13.690  1.00 13.15           H  
ATOM   1539 HD11 LEU A  94      -4.462  -0.172 -16.138  1.00 61.12           H  
ATOM   1540 HD12 LEU A  94      -4.940  -1.729 -15.472  1.00 32.14           H  
ATOM   1541 HD13 LEU A  94      -3.296  -1.499 -16.074  1.00 11.45           H  
ATOM   1542 HD21 LEU A  94      -2.385  -2.232 -13.671  1.00 74.14           H  
ATOM   1543 HD22 LEU A  94      -4.076  -2.483 -13.229  1.00 52.12           H  
ATOM   1544 HD23 LEU A  94      -3.065  -1.414 -12.261  1.00 44.20           H  
ATOM   1545  N   GLU A  95      -0.102   1.490 -16.727  1.00 62.41           N  
ATOM   1546  CA  GLU A  95       0.841   2.491 -17.276  1.00 42.30           C  
ATOM   1547  C   GLU A  95       0.384   3.964 -17.032  1.00 41.23           C  
ATOM   1548  O   GLU A  95      -0.572   4.459 -17.644  1.00 54.40           O  
ATOM   1549  CB  GLU A  95       1.090   2.203 -18.790  1.00  4.52           C  
ATOM   1550  CG  GLU A  95      -0.182   2.090 -19.661  1.00 10.24           C  
ATOM   1551  CD  GLU A  95       0.122   1.861 -21.150  1.00 40.35           C  
ATOM   1552  OE1 GLU A  95       0.394   0.707 -21.542  1.00 24.13           O  
ATOM   1553  OE2 GLU A  95       0.103   2.835 -21.934  1.00 73.14           O  
ATOM   1554  H   GLU A  95      -0.509   0.852 -17.348  1.00 31.52           H  
ATOM   1555  HA  GLU A  95       1.785   2.342 -16.753  1.00 61.21           H  
ATOM   1556  HB2 GLU A  95       1.713   2.992 -19.199  1.00 13.25           H  
ATOM   1557  HB3 GLU A  95       1.636   1.266 -18.874  1.00 15.35           H  
ATOM   1558  HG2 GLU A  95      -0.781   1.261 -19.293  1.00 50.12           H  
ATOM   1559  HG3 GLU A  95      -0.758   3.005 -19.550  1.00 25.11           H  
ATOM   1560  N   HIS A  96       1.054   4.633 -16.070  1.00 21.40           N  
ATOM   1561  CA  HIS A  96       0.818   6.062 -15.734  1.00 35.10           C  
ATOM   1562  C   HIS A  96       2.135   6.865 -15.836  1.00 24.41           C  
ATOM   1563  O   HIS A  96       3.220   6.290 -15.940  1.00 52.50           O  
ATOM   1564  CB  HIS A  96       0.228   6.200 -14.298  1.00 31.13           C  
ATOM   1565  CG  HIS A  96      -0.993   5.355 -14.031  1.00 43.01           C  
ATOM   1566  ND1 HIS A  96      -1.954   5.098 -14.985  1.00 44.51           N  
ATOM   1567  CD2 HIS A  96      -1.377   4.662 -12.927  1.00 22.03           C  
ATOM   1568  CE1 HIS A  96      -2.872   4.305 -14.485  1.00 51.32           C  
ATOM   1569  NE2 HIS A  96      -2.545   4.019 -13.242  1.00 63.54           N  
ATOM   1570  H   HIS A  96       1.735   4.148 -15.563  1.00 25.33           H  
ATOM   1571  HA  HIS A  96       0.110   6.474 -16.450  1.00 32.23           H  
ATOM   1572  HB2 HIS A  96       0.984   5.921 -13.572  1.00  1.55           H  
ATOM   1573  HB3 HIS A  96      -0.051   7.235 -14.126  1.00 51.52           H  
ATOM   1574  HD1 HIS A  96      -1.962   5.452 -15.899  1.00 21.34           H  
ATOM   1575  HD2 HIS A  96      -0.860   4.626 -11.979  1.00  3.13           H  
ATOM   1576  HE1 HIS A  96      -3.733   3.929 -15.014  1.00 31.22           H  
ATOM   1577  HE2 HIS A  96      -3.141   3.582 -12.596  1.00 38.45           H  
ATOM   1578  N   HIS A  97       2.018   8.204 -15.824  1.00 62.51           N  
ATOM   1579  CA  HIS A  97       3.174   9.134 -15.758  1.00 54.35           C  
ATOM   1580  C   HIS A  97       2.885  10.197 -14.669  1.00 54.41           C  
ATOM   1581  O   HIS A  97       3.498  10.195 -13.596  1.00 61.14           O  
ATOM   1582  CB  HIS A  97       3.434   9.825 -17.131  1.00 54.10           C  
ATOM   1583  CG  HIS A  97       3.639   8.896 -18.301  1.00 44.32           C  
ATOM   1584  ND1 HIS A  97       4.883   8.529 -18.759  1.00 22.34           N  
ATOM   1585  CD2 HIS A  97       2.749   8.277 -19.121  1.00 15.05           C  
ATOM   1586  CE1 HIS A  97       4.756   7.745 -19.805  1.00 24.23           C  
ATOM   1587  NE2 HIS A  97       3.475   7.572 -20.045  1.00 43.21           N  
ATOM   1588  H   HIS A  97       1.117   8.590 -15.859  1.00 65.14           H  
ATOM   1589  HA  HIS A  97       4.061   8.569 -15.466  1.00 72.10           H  
ATOM   1590  HB2 HIS A  97       2.593  10.460 -17.373  1.00 31.43           H  
ATOM   1591  HB3 HIS A  97       4.321  10.447 -17.048  1.00 22.24           H  
ATOM   1592  HD1 HIS A  97       5.737   8.808 -18.375  1.00 32.35           H  
ATOM   1593  HD2 HIS A  97       1.669   8.335 -19.061  1.00 40.24           H  
ATOM   1594  HE1 HIS A  97       5.569   7.311 -20.367  1.00 40.15           H  
ATOM   1595  HE2 HIS A  97       3.108   6.894 -20.645  1.00 38.45           H  
ATOM   1596  N   HIS A  98       1.922  11.097 -14.964  1.00  3.40           N  
ATOM   1597  CA  HIS A  98       1.408  12.124 -14.013  1.00 35.02           C  
ATOM   1598  C   HIS A  98      -0.106  12.376 -14.238  1.00 61.21           C  
ATOM   1599  O   HIS A  98      -0.813  12.776 -13.315  1.00 33.13           O  
ATOM   1600  CB  HIS A  98       2.178  13.471 -14.168  1.00 33.34           C  
ATOM   1601  CG  HIS A  98       3.624  13.425 -13.727  1.00 54.01           C  
ATOM   1602  ND1 HIS A  98       4.697  13.506 -14.591  1.00 43.55           N  
ATOM   1603  CD2 HIS A  98       4.166  13.300 -12.492  1.00 54.43           C  
ATOM   1604  CE1 HIS A  98       5.820  13.433 -13.909  1.00 43.11           C  
ATOM   1605  NE2 HIS A  98       5.526  13.308 -12.634  1.00 24.44           N  
ATOM   1606  H   HIS A  98       1.538  11.076 -15.869  1.00 12.03           H  
ATOM   1607  HA  HIS A  98       1.545  11.748 -13.003  1.00 22.10           H  
ATOM   1608  HB2 HIS A  98       2.158  13.772 -15.207  1.00 12.11           H  
ATOM   1609  HB3 HIS A  98       1.681  14.237 -13.576  1.00 53.43           H  
ATOM   1610  HD1 HIS A  98       4.643  13.606 -15.561  1.00 71.11           H  
ATOM   1611  HD2 HIS A  98       3.624  13.216 -11.563  1.00 54.34           H  
ATOM   1612  HE1 HIS A  98       6.814  13.470 -14.325  1.00 34.54           H  
ATOM   1613  HE2 HIS A  98       6.171  13.076 -11.929  1.00 38.45           H  
ATOM   1614  N   HIS A  99      -0.551  12.183 -15.505  1.00 12.13           N  
ATOM   1615  CA  HIS A  99      -1.939  12.429 -16.012  1.00 45.34           C  
ATOM   1616  C   HIS A  99      -2.435  13.896 -15.796  1.00 42.20           C  
ATOM   1617  O   HIS A  99      -3.607  14.190 -16.050  1.00 52.31           O  
ATOM   1618  CB  HIS A  99      -2.966  11.361 -15.465  1.00 22.34           C  
ATOM   1619  CG  HIS A  99      -3.694  11.706 -14.171  1.00 71.33           C  
ATOM   1620  ND1 HIS A  99      -4.818  12.505 -14.141  1.00 13.32           N  
ATOM   1621  CD2 HIS A  99      -3.463  11.359 -12.876  1.00 42.34           C  
ATOM   1622  CE1 HIS A  99      -5.236  12.637 -12.906  1.00 13.42           C  
ATOM   1623  NE2 HIS A  99      -4.436  11.955 -12.115  1.00 42.30           N  
ATOM   1624  H   HIS A  99       0.099  11.846 -16.153  1.00  0.12           H  
ATOM   1625  HA  HIS A  99      -1.869  12.291 -17.088  1.00 35.23           H  
ATOM   1626  HB2 HIS A  99      -3.725  11.197 -16.218  1.00 72.32           H  
ATOM   1627  HB3 HIS A  99      -2.444  10.424 -15.309  1.00 21.30           H  
ATOM   1628  HD1 HIS A  99      -5.233  12.936 -14.920  1.00 12.23           H  
ATOM   1629  HD2 HIS A  99      -2.647  10.749 -12.510  1.00 34.52           H  
ATOM   1630  HE1 HIS A  99      -6.098  13.207 -12.594  1.00 73.42           H  
ATOM   1631  HE2 HIS A  99      -4.372  12.101 -11.152  1.00 38.45           H  
ATOM   1632  N   HIS A 100      -1.499  14.806 -15.403  1.00 34.11           N  
ATOM   1633  CA  HIS A 100      -1.785  16.182 -14.908  1.00  5.34           C  
ATOM   1634  C   HIS A 100      -2.468  16.152 -13.504  1.00 60.32           C  
ATOM   1635  O   HIS A 100      -3.162  15.193 -13.155  1.00 30.04           O  
ATOM   1636  CB  HIS A 100      -2.624  17.007 -15.935  1.00  0.34           C  
ATOM   1637  CG  HIS A 100      -2.829  18.462 -15.582  1.00  3.05           C  
ATOM   1638  ND1 HIS A 100      -3.837  18.909 -14.751  1.00  3.55           N  
ATOM   1639  CD2 HIS A 100      -2.158  19.575 -15.970  1.00 50.53           C  
ATOM   1640  CE1 HIS A 100      -3.773  20.219 -14.644  1.00 72.41           C  
ATOM   1641  NE2 HIS A 100      -2.767  20.647 -15.372  1.00 72.03           N  
ATOM   1642  H   HIS A 100      -0.560  14.538 -15.464  1.00 12.22           H  
ATOM   1643  HA  HIS A 100      -0.815  16.665 -14.794  1.00  5.31           H  
ATOM   1644  HB2 HIS A 100      -2.128  16.969 -16.896  1.00 11.53           H  
ATOM   1645  HB3 HIS A 100      -3.600  16.547 -16.036  1.00 60.12           H  
ATOM   1646  HD1 HIS A 100      -4.493  18.342 -14.286  1.00 60.35           H  
ATOM   1647  HD2 HIS A 100      -1.298  19.612 -16.627  1.00 41.24           H  
ATOM   1648  HE1 HIS A 100      -4.441  20.837 -14.064  1.00 22.14           H  
ATOM   1649  HE2 HIS A 100      -2.460  21.579 -15.420  1.00 38.45           H  
ATOM   1650  N   HIS A 101      -2.240  17.206 -12.691  1.00 12.10           N  
ATOM   1651  CA  HIS A 101      -2.880  17.355 -11.360  1.00  4.40           C  
ATOM   1652  C   HIS A 101      -4.394  17.712 -11.506  1.00 64.55           C  
ATOM   1653  O   HIS A 101      -5.251  16.807 -11.373  1.00 38.45           O  
ATOM   1654  CB  HIS A 101      -2.125  18.423 -10.522  1.00 73.21           C  
ATOM   1655  CG  HIS A 101      -0.723  18.028 -10.132  1.00 51.14           C  
ATOM   1656  ND1 HIS A 101       0.410  18.707 -10.540  1.00 33.32           N  
ATOM   1657  CD2 HIS A 101      -0.278  17.014  -9.353  1.00 44.23           C  
ATOM   1658  CE1 HIS A 101       1.474  18.126 -10.027  1.00 22.41           C  
ATOM   1659  NE2 HIS A 101       1.085  17.104  -9.307  1.00 50.14           N  
ATOM   1660  OXT HIS A 101      -4.714  18.890 -11.777  1.00 38.45           O  
ATOM   1661  H   HIS A 101      -1.627  17.908 -12.993  1.00 53.01           H  
ATOM   1662  HA  HIS A 101      -2.794  16.398 -10.845  1.00 11.10           H  
ATOM   1663  HB2 HIS A 101      -2.061  19.337 -11.095  1.00 53.34           H  
ATOM   1664  HB3 HIS A 101      -2.677  18.623  -9.607  1.00 31.43           H  
ATOM   1665  HD1 HIS A 101       0.427  19.507 -11.108  1.00 62.22           H  
ATOM   1666  HD2 HIS A 101      -0.888  16.268  -8.861  1.00 44.33           H  
ATOM   1667  HE1 HIS A 101       2.497  18.435 -10.180  1.00  5.12           H  
ATOM   1668  HE2 HIS A 101       1.682  16.412  -8.947  1.00 38.45           H  
TER    1669      HIS A 101                                                      
ENDMDL                                                                          
MODEL        2                                                                  
ATOM      1  N   MET A   1     -11.428 -16.337   7.799  1.00 72.34           N  
ATOM      2  CA  MET A   1     -11.241 -15.116   6.969  1.00 72.23           C  
ATOM      3  C   MET A   1     -10.169 -15.354   5.870  1.00 43.45           C  
ATOM      4  O   MET A   1      -9.164 -14.639   5.786  1.00 64.43           O  
ATOM      5  CB  MET A   1     -10.926 -13.892   7.887  1.00 32.13           C  
ATOM      6  CG  MET A   1      -9.740 -14.070   8.850  1.00 64.31           C  
ATOM      7  SD  MET A   1      -9.601 -12.715  10.041  1.00 24.04           S  
ATOM      8  CE  MET A   1      -9.441 -11.282   8.970  1.00 71.21           C  
ATOM      9  H1  MET A   1     -12.159 -16.169   8.521  1.00 38.81           H  
ATOM     10  H2  MET A   1     -10.541 -16.590   8.274  1.00 38.81           H  
ATOM     11  H3  MET A   1     -11.726 -17.137   7.199  1.00 38.81           H  
ATOM     12  HA  MET A   1     -12.184 -14.932   6.464  1.00 72.53           H  
ATOM     13  HB2 MET A   1     -10.729 -13.028   7.263  1.00 75.24           H  
ATOM     14  HB3 MET A   1     -11.807 -13.679   8.485  1.00 53.34           H  
ATOM     15  HG2 MET A   1      -9.868 -14.993   9.400  1.00 54.13           H  
ATOM     16  HG3 MET A   1      -8.822 -14.123   8.276  1.00 63.20           H  
ATOM     17  HE1 MET A   1      -8.555 -11.387   8.361  1.00 12.44           H  
ATOM     18  HE2 MET A   1      -9.358 -10.391   9.574  1.00 52.43           H  
ATOM     19  HE3 MET A   1     -10.310 -11.204   8.332  1.00 21.02           H  
ATOM     20  N   GLN A   2     -10.429 -16.394   5.038  1.00 11.04           N  
ATOM     21  CA  GLN A   2      -9.571 -16.828   3.902  1.00 12.40           C  
ATOM     22  C   GLN A   2      -8.190 -17.417   4.352  1.00 62.24           C  
ATOM     23  O   GLN A   2      -7.578 -16.958   5.323  1.00 63.41           O  
ATOM     24  CB  GLN A   2      -9.415 -15.697   2.835  1.00  3.41           C  
ATOM     25  CG  GLN A   2      -8.540 -16.057   1.606  1.00 42.13           C  
ATOM     26  CD  GLN A   2      -9.056 -17.251   0.788  1.00 32.02           C  
ATOM     27  OE1 GLN A   2     -10.257 -17.477   0.670  1.00 34.43           O  
ATOM     28  NE2 GLN A   2      -8.153 -18.048   0.248  1.00 74.33           N  
ATOM     29  H   GLN A   2     -11.253 -16.899   5.186  1.00 15.04           H  
ATOM     30  HA  GLN A   2     -10.118 -17.639   3.431  1.00 64.12           H  
ATOM     31  HB2 GLN A   2     -10.403 -15.422   2.475  1.00 43.53           H  
ATOM     32  HB3 GLN A   2      -8.979 -14.831   3.317  1.00 14.45           H  
ATOM     33  HG2 GLN A   2      -8.491 -15.194   0.950  1.00 43.02           H  
ATOM     34  HG3 GLN A   2      -7.537 -16.283   1.955  1.00 44.13           H  
ATOM     35 HE21 GLN A   2      -7.208 -17.842   0.388  1.00 23.13           H  
ATOM     36 HE22 GLN A   2      -8.470 -18.807  -0.280  1.00  1.52           H  
ATOM     37  N   GLU A   3      -7.735 -18.456   3.604  1.00 61.42           N  
ATOM     38  CA  GLU A   3      -6.449 -19.168   3.820  1.00 33.32           C  
ATOM     39  C   GLU A   3      -5.240 -18.202   3.920  1.00 14.22           C  
ATOM     40  O   GLU A   3      -4.879 -17.542   2.937  1.00  5.11           O  
ATOM     41  CB  GLU A   3      -6.217 -20.164   2.654  1.00 10.33           C  
ATOM     42  CG  GLU A   3      -7.304 -21.250   2.497  1.00 35.42           C  
ATOM     43  CD  GLU A   3      -7.175 -22.027   1.175  1.00 33.44           C  
ATOM     44  OE1 GLU A   3      -6.307 -22.914   1.073  1.00 61.31           O  
ATOM     45  OE2 GLU A   3      -7.918 -21.722   0.216  1.00 63.20           O  
ATOM     46  H   GLU A   3      -8.308 -18.770   2.874  1.00 72.51           H  
ATOM     47  HA  GLU A   3      -6.536 -19.731   4.745  1.00 20.11           H  
ATOM     48  HB2 GLU A   3      -6.166 -19.599   1.730  1.00 24.04           H  
ATOM     49  HB3 GLU A   3      -5.260 -20.665   2.801  1.00 10.21           H  
ATOM     50  HG2 GLU A   3      -7.229 -21.949   3.326  1.00 74.23           H  
ATOM     51  HG3 GLU A   3      -8.278 -20.774   2.535  1.00 14.33           H  
ATOM     52  N   GLU A   4      -4.690 -18.095   5.146  1.00 72.42           N  
ATOM     53  CA  GLU A   4      -3.479 -17.296   5.476  1.00 32.54           C  
ATOM     54  C   GLU A   4      -3.682 -15.754   5.330  1.00 65.50           C  
ATOM     55  O   GLU A   4      -2.785 -14.987   5.679  1.00 24.32           O  
ATOM     56  CB  GLU A   4      -2.236 -17.783   4.657  1.00 53.31           C  
ATOM     57  CG  GLU A   4      -0.874 -17.265   5.173  1.00 41.53           C  
ATOM     58  CD  GLU A   4       0.308 -17.632   4.264  1.00 15.12           C  
ATOM     59  OE1 GLU A   4       0.559 -16.898   3.285  1.00 74.52           O  
ATOM     60  OE2 GLU A   4       0.985 -18.648   4.525  1.00 40.53           O  
ATOM     61  H   GLU A   4      -5.114 -18.589   5.873  1.00 50.40           H  
ATOM     62  HA  GLU A   4      -3.280 -17.490   6.527  1.00 54.45           H  
ATOM     63  HB2 GLU A   4      -2.211 -18.868   4.677  1.00 52.20           H  
ATOM     64  HB3 GLU A   4      -2.358 -17.463   3.630  1.00 73.25           H  
ATOM     65  HG2 GLU A   4      -0.923 -16.181   5.261  1.00 54.44           H  
ATOM     66  HG3 GLU A   4      -0.700 -17.677   6.162  1.00  0.21           H  
ATOM     67  N   ARG A   5      -4.878 -15.299   4.874  1.00 22.21           N  
ATOM     68  CA  ARG A   5      -5.142 -13.859   4.606  1.00 20.14           C  
ATOM     69  C   ARG A   5      -4.951 -13.002   5.875  1.00  4.42           C  
ATOM     70  O   ARG A   5      -4.550 -11.847   5.783  1.00 65.20           O  
ATOM     71  CB  ARG A   5      -6.567 -13.644   4.033  1.00 71.31           C  
ATOM     72  CG  ARG A   5      -6.823 -12.223   3.466  1.00 71.41           C  
ATOM     73  CD  ARG A   5      -8.276 -12.000   2.992  1.00 45.45           C  
ATOM     74  NE  ARG A   5      -9.227 -11.841   4.105  1.00 71.51           N  
ATOM     75  CZ  ARG A   5     -10.510 -12.137   4.068  1.00 12.51           C  
ATOM     76  NH1 ARG A   5     -11.043 -12.713   3.042  1.00 23.24           N  
ATOM     77  NH2 ARG A   5     -11.260 -11.843   5.072  1.00 74.11           N  
ATOM     78  H   ARG A   5      -5.599 -15.940   4.725  1.00 52.43           H  
ATOM     79  HA  ARG A   5      -4.417 -13.536   3.864  1.00  1.30           H  
ATOM     80  HB2 ARG A   5      -6.731 -14.362   3.235  1.00 61.23           H  
ATOM     81  HB3 ARG A   5      -7.291 -13.837   4.816  1.00 62.11           H  
ATOM     82  HG2 ARG A   5      -6.601 -11.496   4.237  1.00 60.14           H  
ATOM     83  HG3 ARG A   5      -6.151 -12.059   2.628  1.00 43.44           H  
ATOM     84  HD2 ARG A   5      -8.311 -11.097   2.390  1.00 61.34           H  
ATOM     85  HD3 ARG A   5      -8.580 -12.841   2.374  1.00 25.42           H  
ATOM     86  HE  ARG A   5      -8.879 -11.450   4.930  1.00 64.11           H  
ATOM     87 HH11 ARG A   5     -10.481 -12.953   2.261  1.00 74.05           H  
ATOM     88 HH12 ARG A   5     -12.019 -12.934   3.048  1.00 63.31           H  
ATOM     89 HH21 ARG A   5     -10.865 -11.402   5.876  1.00 51.41           H  
ATOM     90 HH22 ARG A   5     -12.233 -12.057   5.047  1.00 63.31           H  
ATOM     91  N   LYS A   6      -5.233 -13.603   7.051  1.00  0.43           N  
ATOM     92  CA  LYS A   6      -5.034 -12.955   8.363  1.00 33.44           C  
ATOM     93  C   LYS A   6      -3.540 -12.616   8.622  1.00 73.23           C  
ATOM     94  O   LYS A   6      -3.218 -11.513   9.057  1.00 12.11           O  
ATOM     95  CB  LYS A   6      -5.600 -13.844   9.503  1.00 20.00           C  
ATOM     96  CG  LYS A   6      -5.506 -13.213  10.914  1.00 10.33           C  
ATOM     97  CD  LYS A   6      -6.229 -11.840  11.004  1.00 35.01           C  
ATOM     98  CE  LYS A   6      -6.101 -11.188  12.384  1.00 73.41           C  
ATOM     99  NZ  LYS A   6      -4.691 -10.915  12.748  1.00 60.12           N  
ATOM    100  H   LYS A   6      -5.584 -14.519   7.029  1.00  3.31           H  
ATOM    101  HA  LYS A   6      -5.599 -12.024   8.348  1.00 52.11           H  
ATOM    102  HB2 LYS A   6      -6.646 -14.054   9.294  1.00 50.21           H  
ATOM    103  HB3 LYS A   6      -5.058 -14.788   9.514  1.00 13.01           H  
ATOM    104  HG2 LYS A   6      -5.956 -13.892  11.629  1.00 24.10           H  
ATOM    105  HG3 LYS A   6      -4.459 -13.077  11.167  1.00 12.33           H  
ATOM    106  HD2 LYS A   6      -5.802 -11.167  10.267  1.00 32.43           H  
ATOM    107  HD3 LYS A   6      -7.281 -11.984  10.781  1.00  1.11           H  
ATOM    108  HE2 LYS A   6      -6.642 -10.252  12.382  1.00 75.15           H  
ATOM    109  HE3 LYS A   6      -6.531 -11.845  13.127  1.00 40.14           H  
ATOM    110  HZ1 LYS A   6      -4.118 -11.779  12.653  1.00 44.41           H  
ATOM    111  HZ2 LYS A   6      -4.636 -10.586  13.732  1.00 20.54           H  
ATOM    112  HZ3 LYS A   6      -4.296 -10.179  12.127  1.00 30.52           H  
ATOM    113  N   LYS A   7      -2.644 -13.565   8.326  1.00 42.35           N  
ATOM    114  CA  LYS A   7      -1.181 -13.374   8.523  1.00 74.21           C  
ATOM    115  C   LYS A   7      -0.581 -12.481   7.410  1.00 33.32           C  
ATOM    116  O   LYS A   7       0.326 -11.675   7.651  1.00 72.03           O  
ATOM    117  CB  LYS A   7      -0.463 -14.753   8.567  1.00 22.25           C  
ATOM    118  CG  LYS A   7      -1.125 -15.800   9.502  1.00 13.20           C  
ATOM    119  CD  LYS A   7      -1.342 -15.298  10.950  1.00 33.02           C  
ATOM    120  CE  LYS A   7      -0.035 -14.982  11.698  1.00 54.02           C  
ATOM    121  NZ  LYS A   7      -0.305 -14.382  13.031  1.00 14.45           N  
ATOM    122  H   LYS A   7      -2.966 -14.416   7.961  1.00 70.13           H  
ATOM    123  HA  LYS A   7      -1.039 -12.877   9.478  1.00 44.44           H  
ATOM    124  HB2 LYS A   7      -0.440 -15.169   7.564  1.00 72.33           H  
ATOM    125  HB3 LYS A   7       0.559 -14.605   8.898  1.00 61.10           H  
ATOM    126  HG2 LYS A   7      -2.088 -16.070   9.084  1.00 63.45           H  
ATOM    127  HG3 LYS A   7      -0.498 -16.688   9.528  1.00 63.51           H  
ATOM    128  HD2 LYS A   7      -1.947 -14.398  10.920  1.00  5.50           H  
ATOM    129  HD3 LYS A   7      -1.883 -16.059  11.501  1.00 44.33           H  
ATOM    130  HE2 LYS A   7       0.527 -15.898  11.835  1.00  3.33           H  
ATOM    131  HE3 LYS A   7       0.553 -14.285  11.116  1.00 53.31           H  
ATOM    132  HZ1 LYS A   7      -0.808 -13.474  12.919  1.00 22.02           H  
ATOM    133  HZ2 LYS A   7       0.587 -14.209  13.539  1.00 72.31           H  
ATOM    134  HZ3 LYS A   7      -0.898 -15.022  13.599  1.00 74.11           H  
ATOM    135  N   LEU A   8      -1.132 -12.643   6.199  1.00  1.33           N  
ATOM    136  CA  LEU A   8      -0.750 -11.880   4.994  1.00 31.23           C  
ATOM    137  C   LEU A   8      -1.104 -10.379   5.151  1.00 14.11           C  
ATOM    138  O   LEU A   8      -0.355  -9.502   4.702  1.00 11.02           O  
ATOM    139  CB  LEU A   8      -1.477 -12.482   3.759  1.00 34.01           C  
ATOM    140  CG  LEU A   8      -1.105 -11.886   2.358  1.00 12.25           C  
ATOM    141  CD1 LEU A   8       0.386 -12.133   2.005  1.00 33.24           C  
ATOM    142  CD2 LEU A   8      -2.046 -12.437   1.257  1.00 54.41           C  
ATOM    143  H   LEU A   8      -1.833 -13.316   6.106  1.00 14.41           H  
ATOM    144  HA  LEU A   8       0.320 -11.983   4.859  1.00 61.42           H  
ATOM    145  HB2 LEU A   8      -1.275 -13.549   3.739  1.00 71.02           H  
ATOM    146  HB3 LEU A   8      -2.547 -12.352   3.909  1.00 73.23           H  
ATOM    147  HG  LEU A   8      -1.244 -10.811   2.392  1.00 51.12           H  
ATOM    148 HD11 LEU A   8       1.018 -11.662   2.744  1.00 33.42           H  
ATOM    149 HD12 LEU A   8       0.606 -11.708   1.032  1.00 41.42           H  
ATOM    150 HD13 LEU A   8       0.589 -13.197   1.982  1.00 10.42           H  
ATOM    151 HD21 LEU A   8      -1.948 -13.515   1.191  1.00  3.25           H  
ATOM    152 HD22 LEU A   8      -1.791 -11.996   0.304  1.00 21.02           H  
ATOM    153 HD23 LEU A   8      -3.071 -12.186   1.497  1.00 34.22           H  
ATOM    154  N   LEU A   9      -2.255 -10.097   5.803  1.00 44.03           N  
ATOM    155  CA  LEU A   9      -2.698  -8.714   6.065  1.00 55.21           C  
ATOM    156  C   LEU A   9      -1.891  -8.090   7.217  1.00 24.21           C  
ATOM    157  O   LEU A   9      -1.615  -6.912   7.166  1.00 12.34           O  
ATOM    158  CB  LEU A   9      -4.248  -8.620   6.298  1.00 22.45           C  
ATOM    159  CG  LEU A   9      -4.871  -9.185   7.630  1.00 24.04           C  
ATOM    160  CD1 LEU A   9      -4.787  -8.184   8.809  1.00 12.54           C  
ATOM    161  CD2 LEU A   9      -6.332  -9.643   7.428  1.00 73.13           C  
ATOM    162  H   LEU A   9      -2.813 -10.839   6.109  1.00 63.22           H  
ATOM    163  HA  LEU A   9      -2.470  -8.142   5.162  1.00  0.24           H  
ATOM    164  HB2 LEU A   9      -4.526  -7.575   6.222  1.00 73.43           H  
ATOM    165  HB3 LEU A   9      -4.722  -9.133   5.466  1.00 71.13           H  
ATOM    166  HG  LEU A   9      -4.305 -10.056   7.919  1.00 10.00           H  
ATOM    167 HD11 LEU A   9      -3.754  -7.940   9.007  1.00 40.04           H  
ATOM    168 HD12 LEU A   9      -5.219  -8.631   9.695  1.00 30.41           H  
ATOM    169 HD13 LEU A   9      -5.331  -7.278   8.565  1.00 25.22           H  
ATOM    170 HD21 LEU A   9      -6.376 -10.383   6.639  1.00 73.50           H  
ATOM    171 HD22 LEU A   9      -6.952  -8.798   7.162  1.00 34.23           H  
ATOM    172 HD23 LEU A   9      -6.701 -10.081   8.345  1.00 22.00           H  
ATOM    173  N   GLU A  10      -1.516  -8.891   8.246  1.00 51.30           N  
ATOM    174  CA  GLU A  10      -0.702  -8.402   9.401  1.00 23.31           C  
ATOM    175  C   GLU A  10       0.642  -7.789   8.942  1.00 73.30           C  
ATOM    176  O   GLU A  10       1.023  -6.690   9.369  1.00 60.44           O  
ATOM    177  CB  GLU A  10      -0.447  -9.552  10.423  1.00  1.55           C  
ATOM    178  CG  GLU A  10      -1.671  -9.915  11.292  1.00 62.31           C  
ATOM    179  CD  GLU A  10      -1.443 -11.130  12.213  1.00 24.52           C  
ATOM    180  OE1 GLU A  10      -0.558 -11.062  13.095  1.00  4.03           O  
ATOM    181  OE2 GLU A  10      -2.155 -12.154  12.075  1.00 61.00           O  
ATOM    182  H   GLU A  10      -1.799  -9.831   8.234  1.00 33.23           H  
ATOM    183  HA  GLU A  10      -1.279  -7.626   9.891  1.00  4.11           H  
ATOM    184  HB2 GLU A  10      -0.145 -10.436   9.873  1.00 31.12           H  
ATOM    185  HB3 GLU A  10       0.364  -9.267  11.089  1.00  5.42           H  
ATOM    186  HG2 GLU A  10      -1.921  -9.060  11.915  1.00 72.44           H  
ATOM    187  HG3 GLU A  10      -2.513 -10.119  10.633  1.00 72.31           H  
ATOM    188  N   LYS A  11       1.351  -8.514   8.059  1.00 64.22           N  
ATOM    189  CA  LYS A  11       2.620  -8.042   7.471  1.00 72.52           C  
ATOM    190  C   LYS A  11       2.386  -6.879   6.463  1.00 54.01           C  
ATOM    191  O   LYS A  11       3.251  -6.011   6.285  1.00 62.24           O  
ATOM    192  CB  LYS A  11       3.400  -9.230   6.844  1.00  1.01           C  
ATOM    193  CG  LYS A  11       2.688  -9.956   5.683  1.00 64.11           C  
ATOM    194  CD  LYS A  11       3.432 -11.233   5.213  1.00 63.44           C  
ATOM    195  CE  LYS A  11       4.887 -10.966   4.776  1.00 60.41           C  
ATOM    196  NZ  LYS A  11       4.974  -9.996   3.653  1.00 43.51           N  
ATOM    197  H   LYS A  11       1.008  -9.399   7.796  1.00 63.53           H  
ATOM    198  HA  LYS A  11       3.220  -7.646   8.288  1.00 10.34           H  
ATOM    199  HB2 LYS A  11       4.355  -8.865   6.479  1.00  3.34           H  
ATOM    200  HB3 LYS A  11       3.595  -9.958   7.625  1.00  3.52           H  
ATOM    201  HG2 LYS A  11       1.690 -10.235   6.009  1.00 43.33           H  
ATOM    202  HG3 LYS A  11       2.600  -9.272   4.846  1.00 55.24           H  
ATOM    203  HD2 LYS A  11       3.441 -11.951   6.026  1.00 32.32           H  
ATOM    204  HD3 LYS A  11       2.891 -11.665   4.375  1.00 44.20           H  
ATOM    205  HE2 LYS A  11       5.442 -10.567   5.616  1.00 41.42           H  
ATOM    206  HE3 LYS A  11       5.337 -11.898   4.464  1.00 32.10           H  
ATOM    207  HZ1 LYS A  11       4.425 -10.341   2.839  1.00 51.00           H  
ATOM    208  HZ2 LYS A  11       5.965  -9.876   3.360  1.00 40.21           H  
ATOM    209  HZ3 LYS A  11       4.600  -9.071   3.947  1.00 51.51           H  
ATOM    210  N   LEU A  12       1.196  -6.870   5.826  1.00 21.44           N  
ATOM    211  CA  LEU A  12       0.744  -5.764   4.942  1.00 14.40           C  
ATOM    212  C   LEU A  12       0.444  -4.470   5.751  1.00 70.13           C  
ATOM    213  O   LEU A  12       0.690  -3.364   5.265  1.00 13.42           O  
ATOM    214  CB  LEU A  12      -0.523  -6.202   4.152  1.00 12.20           C  
ATOM    215  CG  LEU A  12      -1.062  -5.199   3.083  1.00 42.33           C  
ATOM    216  CD1 LEU A  12      -0.089  -5.064   1.881  1.00  4.12           C  
ATOM    217  CD2 LEU A  12      -2.485  -5.588   2.616  1.00 54.10           C  
ATOM    218  H   LEU A  12       0.594  -7.637   5.954  1.00 11.44           H  
ATOM    219  HA  LEU A  12       1.542  -5.560   4.236  1.00 31.21           H  
ATOM    220  HB2 LEU A  12      -0.303  -7.143   3.653  1.00 35.32           H  
ATOM    221  HB3 LEU A  12      -1.316  -6.390   4.872  1.00 74.03           H  
ATOM    222  HG  LEU A  12      -1.132  -4.218   3.540  1.00 11.54           H  
ATOM    223 HD11 LEU A  12      -0.486  -4.348   1.171  1.00 44.23           H  
ATOM    224 HD12 LEU A  12       0.030  -6.021   1.392  1.00 23.40           H  
ATOM    225 HD13 LEU A  12       0.875  -4.718   2.230  1.00 74.02           H  
ATOM    226 HD21 LEU A  12      -2.466  -6.572   2.158  1.00 71.31           H  
ATOM    227 HD22 LEU A  12      -2.842  -4.867   1.897  1.00 41.41           H  
ATOM    228 HD23 LEU A  12      -3.155  -5.602   3.465  1.00 12.24           H  
ATOM    229  N   GLU A  13      -0.078  -4.632   6.986  1.00 71.44           N  
ATOM    230  CA  GLU A  13      -0.456  -3.505   7.880  1.00 61.21           C  
ATOM    231  C   GLU A  13       0.764  -2.633   8.237  1.00  1.20           C  
ATOM    232  O   GLU A  13       0.662  -1.400   8.260  1.00 71.44           O  
ATOM    233  CB  GLU A  13      -1.145  -4.027   9.183  1.00 51.12           C  
ATOM    234  CG  GLU A  13      -2.558  -4.628   8.991  1.00 61.32           C  
ATOM    235  CD  GLU A  13      -3.643  -3.591   8.630  1.00 11.45           C  
ATOM    236  OE1 GLU A  13      -3.734  -3.174   7.451  1.00 31.33           O  
ATOM    237  OE2 GLU A  13      -4.404  -3.170   9.536  1.00 14.12           O  
ATOM    238  H   GLU A  13      -0.210  -5.543   7.311  1.00 64.20           H  
ATOM    239  HA  GLU A  13      -1.168  -2.890   7.336  1.00 61.53           H  
ATOM    240  HB2 GLU A  13      -0.512  -4.794   9.619  1.00 52.24           H  
ATOM    241  HB3 GLU A  13      -1.223  -3.212   9.893  1.00 71.21           H  
ATOM    242  HG2 GLU A  13      -2.510  -5.365   8.202  1.00 34.05           H  
ATOM    243  HG3 GLU A  13      -2.845  -5.134   9.909  1.00 62.21           H  
ATOM    244  N   LYS A  14       1.914  -3.287   8.515  1.00 60.23           N  
ATOM    245  CA  LYS A  14       3.187  -2.577   8.775  1.00 61.21           C  
ATOM    246  C   LYS A  14       3.596  -1.733   7.549  1.00 21.31           C  
ATOM    247  O   LYS A  14       3.940  -0.563   7.695  1.00 41.42           O  
ATOM    248  CB  LYS A  14       4.333  -3.566   9.125  1.00 44.32           C  
ATOM    249  CG  LYS A  14       5.642  -2.872   9.613  1.00 75.21           C  
ATOM    250  CD  LYS A  14       6.874  -3.824   9.696  1.00 64.34           C  
ATOM    251  CE  LYS A  14       7.669  -3.935   8.373  1.00 20.15           C  
ATOM    252  NZ  LYS A  14       6.809  -4.244   7.200  1.00 73.12           N  
ATOM    253  H   LYS A  14       1.900  -4.266   8.555  1.00 62.14           H  
ATOM    254  HA  LYS A  14       3.025  -1.913   9.619  1.00 75.42           H  
ATOM    255  HB2 LYS A  14       3.988  -4.230   9.911  1.00 73.52           H  
ATOM    256  HB3 LYS A  14       4.568  -4.166   8.249  1.00 50.44           H  
ATOM    257  HG2 LYS A  14       5.877  -2.058   8.933  1.00 62.22           H  
ATOM    258  HG3 LYS A  14       5.454  -2.454  10.597  1.00 73.54           H  
ATOM    259  HD2 LYS A  14       7.546  -3.456  10.465  1.00 10.21           H  
ATOM    260  HD3 LYS A  14       6.534  -4.815   9.982  1.00 70.11           H  
ATOM    261  HE2 LYS A  14       8.172  -2.994   8.191  1.00 74.01           H  
ATOM    262  HE3 LYS A  14       8.413  -4.717   8.475  1.00 52.45           H  
ATOM    263  HZ1 LYS A  14       6.212  -5.069   7.400  1.00 64.42           H  
ATOM    264  HZ2 LYS A  14       7.403  -4.453   6.371  1.00 13.21           H  
ATOM    265  HZ3 LYS A  14       6.206  -3.425   6.978  1.00 62.21           H  
ATOM    266  N   ILE A  15       3.515  -2.346   6.346  1.00 32.23           N  
ATOM    267  CA  ILE A  15       3.873  -1.676   5.072  1.00 22.11           C  
ATOM    268  C   ILE A  15       2.993  -0.431   4.837  1.00 62.02           C  
ATOM    269  O   ILE A  15       3.512   0.641   4.597  1.00 74.21           O  
ATOM    270  CB  ILE A  15       3.754  -2.642   3.831  1.00 12.45           C  
ATOM    271  CG1 ILE A  15       4.602  -3.934   4.047  1.00 44.24           C  
ATOM    272  CG2 ILE A  15       4.177  -1.923   2.520  1.00 44.21           C  
ATOM    273  CD1 ILE A  15       4.565  -4.934   2.899  1.00 22.31           C  
ATOM    274  H   ILE A  15       3.187  -3.267   6.314  1.00  5.04           H  
ATOM    275  HA  ILE A  15       4.910  -1.358   5.155  1.00 61.14           H  
ATOM    276  HB  ILE A  15       2.707  -2.924   3.732  1.00 32.34           H  
ATOM    277 HG12 ILE A  15       5.637  -3.661   4.196  1.00 30.44           H  
ATOM    278 HG13 ILE A  15       4.248  -4.446   4.934  1.00 34.31           H  
ATOM    279 HG21 ILE A  15       4.068  -2.595   1.678  1.00 32.15           H  
ATOM    280 HG22 ILE A  15       5.212  -1.608   2.590  1.00 72.31           H  
ATOM    281 HG23 ILE A  15       3.552  -1.053   2.360  1.00 13.43           H  
ATOM    282 HD11 ILE A  15       5.146  -5.802   3.168  1.00 35.41           H  
ATOM    283 HD12 ILE A  15       4.987  -4.488   2.008  1.00 30.24           H  
ATOM    284 HD13 ILE A  15       3.543  -5.234   2.704  1.00  4.53           H  
ATOM    285  N   LEU A  16       1.660  -0.601   4.946  1.00  3.33           N  
ATOM    286  CA  LEU A  16       0.660   0.491   4.766  1.00 34.41           C  
ATOM    287  C   LEU A  16       0.844   1.624   5.805  1.00 32.34           C  
ATOM    288  O   LEU A  16       0.568   2.795   5.513  1.00 13.22           O  
ATOM    289  CB  LEU A  16      -0.791  -0.094   4.808  1.00 52.23           C  
ATOM    290  CG  LEU A  16      -1.378  -0.596   3.439  1.00 75.12           C  
ATOM    291  CD1 LEU A  16      -0.377  -1.472   2.656  1.00 12.25           C  
ATOM    292  CD2 LEU A  16      -2.721  -1.343   3.648  1.00 71.04           C  
ATOM    293  H   LEU A  16       1.328  -1.493   5.154  1.00 31.44           H  
ATOM    294  HA  LEU A  16       0.832   0.915   3.782  1.00 63.53           H  
ATOM    295  HB2 LEU A  16      -0.799  -0.927   5.507  1.00 32.33           H  
ATOM    296  HB3 LEU A  16      -1.464   0.666   5.195  1.00 43.54           H  
ATOM    297  HG  LEU A  16      -1.586   0.272   2.820  1.00 63.53           H  
ATOM    298 HD11 LEU A  16      -0.104  -2.338   3.248  1.00 74.35           H  
ATOM    299 HD12 LEU A  16       0.512  -0.898   2.433  1.00 25.20           H  
ATOM    300 HD13 LEU A  16      -0.826  -1.798   1.727  1.00 24.41           H  
ATOM    301 HD21 LEU A  16      -3.119  -1.651   2.689  1.00 10.12           H  
ATOM    302 HD22 LEU A  16      -3.432  -0.686   4.128  1.00 52.21           H  
ATOM    303 HD23 LEU A  16      -2.564  -2.216   4.269  1.00 62.31           H  
ATOM    304  N   ASP A  17       1.324   1.263   7.004  1.00 15.35           N  
ATOM    305  CA  ASP A  17       1.662   2.239   8.057  1.00 70.54           C  
ATOM    306  C   ASP A  17       2.966   3.010   7.694  1.00 21.22           C  
ATOM    307  O   ASP A  17       3.127   4.184   8.034  1.00 62.52           O  
ATOM    308  CB  ASP A  17       1.802   1.507   9.417  1.00  4.14           C  
ATOM    309  CG  ASP A  17       1.821   2.462  10.622  1.00 55.30           C  
ATOM    310  OD1 ASP A  17       0.740   2.952  11.013  1.00 53.35           O  
ATOM    311  OD2 ASP A  17       2.904   2.731  11.181  1.00  5.04           O  
ATOM    312  H   ASP A  17       1.456   0.306   7.186  1.00 30.12           H  
ATOM    313  HA  ASP A  17       0.842   2.952   8.122  1.00 73.43           H  
ATOM    314  HB2 ASP A  17       0.963   0.826   9.534  1.00 75.01           H  
ATOM    315  HB3 ASP A  17       2.714   0.918   9.412  1.00 13.52           H  
ATOM    316  N   GLU A  18       3.889   2.318   7.001  1.00 31.43           N  
ATOM    317  CA  GLU A  18       5.134   2.913   6.457  1.00 31.31           C  
ATOM    318  C   GLU A  18       4.868   3.694   5.137  1.00 61.42           C  
ATOM    319  O   GLU A  18       5.684   4.525   4.751  1.00 33.42           O  
ATOM    320  CB  GLU A  18       6.187   1.807   6.202  1.00  5.14           C  
ATOM    321  CG  GLU A  18       6.662   1.044   7.454  1.00 61.54           C  
ATOM    322  CD  GLU A  18       7.495  -0.202   7.098  1.00 24.43           C  
ATOM    323  OE1 GLU A  18       6.896  -1.218   6.679  1.00  4.22           O  
ATOM    324  OE2 GLU A  18       8.743  -0.169   7.212  1.00 33.50           O  
ATOM    325  H   GLU A  18       3.731   1.361   6.854  1.00 41.24           H  
ATOM    326  HA  GLU A  18       5.525   3.606   7.196  1.00  3.12           H  
ATOM    327  HB2 GLU A  18       5.757   1.085   5.513  1.00 60.13           H  
ATOM    328  HB3 GLU A  18       7.058   2.253   5.729  1.00 71.12           H  
ATOM    329  HG2 GLU A  18       7.256   1.714   8.070  1.00 33.42           H  
ATOM    330  HG3 GLU A  18       5.792   0.730   8.024  1.00 44.13           H  
ATOM    331  N   VAL A  19       3.757   3.379   4.428  1.00 13.13           N  
ATOM    332  CA  VAL A  19       3.321   4.146   3.230  1.00 31.13           C  
ATOM    333  C   VAL A  19       2.792   5.530   3.662  1.00 42.40           C  
ATOM    334  O   VAL A  19       3.150   6.537   3.064  1.00  3.34           O  
ATOM    335  CB  VAL A  19       2.227   3.392   2.372  1.00 41.55           C  
ATOM    336  CG1 VAL A  19       1.793   4.241   1.159  1.00 35.13           C  
ATOM    337  CG2 VAL A  19       2.726   2.010   1.886  1.00 42.41           C  
ATOM    338  H   VAL A  19       3.222   2.615   4.715  1.00 63.41           H  
ATOM    339  HA  VAL A  19       4.190   4.296   2.592  1.00 61.35           H  
ATOM    340  HB  VAL A  19       1.355   3.232   3.003  1.00 74.21           H  
ATOM    341 HG11 VAL A  19       1.023   3.720   0.596  1.00 43.01           H  
ATOM    342 HG12 VAL A  19       2.642   4.424   0.513  1.00 24.22           H  
ATOM    343 HG13 VAL A  19       1.399   5.188   1.499  1.00 73.13           H  
ATOM    344 HG21 VAL A  19       1.941   1.505   1.333  1.00 44.40           H  
ATOM    345 HG22 VAL A  19       3.006   1.406   2.731  1.00 74.12           H  
ATOM    346 HG23 VAL A  19       3.590   2.137   1.239  1.00 25.13           H  
ATOM    347  N   THR A  20       1.951   5.560   4.720  1.00 61.14           N  
ATOM    348  CA  THR A  20       1.438   6.826   5.316  1.00 74.53           C  
ATOM    349  C   THR A  20       2.596   7.647   5.947  1.00  2.31           C  
ATOM    350  O   THR A  20       2.624   8.877   5.856  1.00 21.25           O  
ATOM    351  CB  THR A  20       0.336   6.560   6.409  1.00 54.12           C  
ATOM    352  OG1 THR A  20       0.895   5.823   7.511  1.00 54.43           O  
ATOM    353  CG2 THR A  20      -0.871   5.785   5.844  1.00 72.40           C  
ATOM    354  H   THR A  20       1.668   4.706   5.117  1.00 53.02           H  
ATOM    355  HA  THR A  20       0.987   7.411   4.515  1.00  2.22           H  
ATOM    356  HB  THR A  20      -0.019   7.518   6.783  1.00 30.14           H  
ATOM    357  HG1 THR A  20       0.205   5.292   7.929  1.00 71.34           H  
ATOM    358 HG21 THR A  20      -1.323   6.351   5.039  1.00 23.30           H  
ATOM    359 HG22 THR A  20      -1.606   5.631   6.623  1.00 70.43           H  
ATOM    360 HG23 THR A  20      -0.544   4.826   5.467  1.00 52.33           H  
ATOM    361  N   ASP A  21       3.552   6.937   6.574  1.00 42.14           N  
ATOM    362  CA  ASP A  21       4.765   7.538   7.178  1.00 44.03           C  
ATOM    363  C   ASP A  21       5.735   8.101   6.097  1.00 14.11           C  
ATOM    364  O   ASP A  21       6.251   9.213   6.231  1.00 70.42           O  
ATOM    365  CB  ASP A  21       5.471   6.471   8.050  1.00 70.22           C  
ATOM    366  CG  ASP A  21       6.748   6.977   8.736  1.00  4.54           C  
ATOM    367  OD1 ASP A  21       6.639   7.762   9.702  1.00 42.15           O  
ATOM    368  OD2 ASP A  21       7.865   6.592   8.318  1.00 71.31           O  
ATOM    369  H   ASP A  21       3.430   5.967   6.646  1.00 35.23           H  
ATOM    370  HA  ASP A  21       4.441   8.355   7.820  1.00 35.22           H  
ATOM    371  HB2 ASP A  21       4.780   6.139   8.823  1.00 12.10           H  
ATOM    372  HB3 ASP A  21       5.716   5.612   7.428  1.00 34.23           H  
ATOM    373  N   GLY A  22       5.953   7.317   5.030  1.00 32.44           N  
ATOM    374  CA  GLY A  22       6.865   7.691   3.927  1.00 74.04           C  
ATOM    375  C   GLY A  22       6.199   8.537   2.838  1.00 23.02           C  
ATOM    376  O   GLY A  22       6.834   8.873   1.836  1.00 45.52           O  
ATOM    377  H   GLY A  22       5.471   6.478   4.974  1.00 34.00           H  
ATOM    378  HA2 GLY A  22       7.709   8.244   4.329  1.00  1.45           H  
ATOM    379  HA3 GLY A  22       7.237   6.782   3.477  1.00 53.53           H  
ATOM    380  N   ALA A  23       4.913   8.867   3.040  1.00 74.31           N  
ATOM    381  CA  ALA A  23       4.152   9.769   2.158  1.00 73.44           C  
ATOM    382  C   ALA A  23       4.389  11.246   2.534  1.00 70.42           C  
ATOM    383  O   ALA A  23       4.568  11.557   3.717  1.00 13.02           O  
ATOM    384  CB  ALA A  23       2.658   9.471   2.275  1.00 42.54           C  
ATOM    385  H   ALA A  23       4.454   8.488   3.816  1.00  4.43           H  
ATOM    386  HA  ALA A  23       4.456   9.592   1.132  1.00 74.42           H  
ATOM    387  HB1 ALA A  23       2.095  10.119   1.611  1.00  4.11           H  
ATOM    388  HB2 ALA A  23       2.330   9.633   3.295  1.00 12.21           H  
ATOM    389  HB3 ALA A  23       2.474   8.442   2.003  1.00 42.35           H  
ATOM    390  N   PRO A  24       4.364  12.190   1.544  1.00 74.51           N  
ATOM    391  CA  PRO A  24       4.253  13.631   1.848  1.00 31.41           C  
ATOM    392  C   PRO A  24       2.837  13.950   2.391  1.00 71.24           C  
ATOM    393  O   PRO A  24       1.864  13.297   1.998  1.00  1.12           O  
ATOM    394  CB  PRO A  24       4.520  14.309   0.479  1.00 44.21           C  
ATOM    395  CG  PRO A  24       4.106  13.285  -0.534  1.00 41.23           C  
ATOM    396  CD  PRO A  24       4.448  11.940   0.075  1.00 32.14           C  
ATOM    397  HA  PRO A  24       5.000  13.943   2.575  1.00 54.01           H  
ATOM    398  HB2 PRO A  24       3.943  15.223   0.386  1.00 65.14           H  
ATOM    399  HB3 PRO A  24       5.576  14.544   0.391  1.00 52.35           H  
ATOM    400  HG2 PRO A  24       3.037  13.358  -0.720  1.00 55.45           H  
ATOM    401  HG3 PRO A  24       4.652  13.437  -1.459  1.00 33.44           H  
ATOM    402  HD2 PRO A  24       3.731  11.188  -0.230  1.00 22.11           H  
ATOM    403  HD3 PRO A  24       5.452  11.635  -0.204  1.00 74.53           H  
ATOM    404  N   ASP A  25       2.736  14.956   3.277  1.00 24.14           N  
ATOM    405  CA  ASP A  25       1.475  15.344   3.969  1.00 61.42           C  
ATOM    406  C   ASP A  25       0.282  15.551   2.973  1.00  3.14           C  
ATOM    407  O   ASP A  25      -0.878  15.248   3.294  1.00 41.42           O  
ATOM    408  CB  ASP A  25       1.758  16.628   4.800  1.00 72.02           C  
ATOM    409  CG  ASP A  25       0.596  17.055   5.711  1.00 11.04           C  
ATOM    410  OD1 ASP A  25       0.426  16.453   6.790  1.00 54.03           O  
ATOM    411  OD2 ASP A  25      -0.133  18.015   5.369  1.00 13.15           O  
ATOM    412  H   ASP A  25       3.544  15.475   3.478  1.00 34.11           H  
ATOM    413  HA  ASP A  25       1.219  14.537   4.650  1.00 52.40           H  
ATOM    414  HB2 ASP A  25       2.630  16.454   5.422  1.00 21.31           H  
ATOM    415  HB3 ASP A  25       1.990  17.443   4.119  1.00 44.14           H  
ATOM    416  N   GLU A  26       0.615  16.026   1.759  1.00 42.24           N  
ATOM    417  CA  GLU A  26      -0.343  16.252   0.647  1.00 43.30           C  
ATOM    418  C   GLU A  26      -0.947  14.920   0.085  1.00 11.31           C  
ATOM    419  O   GLU A  26      -2.170  14.762   0.026  1.00 53.44           O  
ATOM    420  CB  GLU A  26       0.379  17.064  -0.478  1.00 40.52           C  
ATOM    421  CG  GLU A  26       1.646  16.385  -1.056  1.00  1.42           C  
ATOM    422  CD  GLU A  26       2.412  17.241  -2.075  1.00 44.40           C  
ATOM    423  OE1 GLU A  26       2.022  17.260  -3.262  1.00 62.02           O  
ATOM    424  OE2 GLU A  26       3.409  17.895  -1.690  1.00 72.41           O  
ATOM    425  H   GLU A  26       1.555  16.245   1.603  1.00 21.31           H  
ATOM    426  HA  GLU A  26      -1.152  16.859   1.039  1.00 53.34           H  
ATOM    427  HB2 GLU A  26      -0.320  17.236  -1.290  1.00 21.22           H  
ATOM    428  HB3 GLU A  26       0.669  18.028  -0.071  1.00 22.42           H  
ATOM    429  HG2 GLU A  26       2.311  16.144  -0.231  1.00 10.21           H  
ATOM    430  HG3 GLU A  26       1.349  15.455  -1.534  1.00 21.40           H  
ATOM    431  N   ALA A  27      -0.076  13.951  -0.283  1.00 15.24           N  
ATOM    432  CA  ALA A  27      -0.496  12.671  -0.916  1.00  1.22           C  
ATOM    433  C   ALA A  27      -0.948  11.632   0.129  1.00 41.20           C  
ATOM    434  O   ALA A  27      -1.604  10.641  -0.210  1.00 35.14           O  
ATOM    435  CB  ALA A  27       0.648  12.104  -1.778  1.00 51.50           C  
ATOM    436  H   ALA A  27       0.874  14.093  -0.106  1.00  4.14           H  
ATOM    437  HA  ALA A  27      -1.332  12.881  -1.575  1.00 43.15           H  
ATOM    438  HB1 ALA A  27       1.495  11.861  -1.150  1.00 61.23           H  
ATOM    439  HB2 ALA A  27       0.951  12.838  -2.513  1.00 53.45           H  
ATOM    440  HB3 ALA A  27       0.312  11.209  -2.290  1.00 34.13           H  
ATOM    441  N   ARG A  28      -0.602  11.899   1.406  1.00  3.10           N  
ATOM    442  CA  ARG A  28      -0.919  11.015   2.545  1.00 31.44           C  
ATOM    443  C   ARG A  28      -2.442  10.836   2.719  1.00 71.13           C  
ATOM    444  O   ARG A  28      -2.893   9.793   3.162  1.00 12.11           O  
ATOM    445  CB  ARG A  28      -0.301  11.585   3.853  1.00 22.34           C  
ATOM    446  CG  ARG A  28      -0.156  10.549   4.986  1.00 62.35           C  
ATOM    447  CD  ARG A  28       0.245  11.173   6.332  1.00 10.14           C  
ATOM    448  NE  ARG A  28      -0.890  11.834   6.988  1.00 13.44           N  
ATOM    449  CZ  ARG A  28      -0.952  12.163   8.255  1.00 74.24           C  
ATOM    450  NH1 ARG A  28       0.066  12.015   9.047  1.00 51.32           N  
ATOM    451  NH2 ARG A  28      -2.060  12.624   8.723  1.00 22.23           N  
ATOM    452  H   ARG A  28      -0.105  12.726   1.586  1.00 71.20           H  
ATOM    453  HA  ARG A  28      -0.472  10.048   2.338  1.00 60.04           H  
ATOM    454  HB2 ARG A  28       0.688  11.977   3.628  1.00 35.32           H  
ATOM    455  HB3 ARG A  28      -0.917  12.407   4.211  1.00 30.12           H  
ATOM    456  HG2 ARG A  28      -1.103  10.035   5.113  1.00 41.13           H  
ATOM    457  HG3 ARG A  28       0.599   9.822   4.697  1.00 33.51           H  
ATOM    458  HD2 ARG A  28       0.620  10.390   6.986  1.00 44.11           H  
ATOM    459  HD3 ARG A  28       1.033  11.903   6.171  1.00  3.15           H  
ATOM    460  HE  ARG A  28      -1.685  11.996   6.440  1.00  2.21           H  
ATOM    461 HH11 ARG A  28       0.917  11.644   8.693  1.00  1.02           H  
ATOM    462 HH12 ARG A  28      -0.008  12.277  10.004  1.00 35.12           H  
ATOM    463 HH21 ARG A  28      -2.847  12.723   8.116  1.00  1.33           H  
ATOM    464 HH22 ARG A  28      -2.137  12.872   9.683  1.00 21.00           H  
ATOM    465  N   GLU A  29      -3.206  11.878   2.346  1.00 31.24           N  
ATOM    466  CA  GLU A  29      -4.687  11.893   2.412  1.00 74.44           C  
ATOM    467  C   GLU A  29      -5.327  10.706   1.659  1.00  4.30           C  
ATOM    468  O   GLU A  29      -6.114   9.935   2.230  1.00 74.34           O  
ATOM    469  CB  GLU A  29      -5.214  13.224   1.813  1.00 44.31           C  
ATOM    470  CG  GLU A  29      -4.653  14.487   2.488  1.00 33.13           C  
ATOM    471  CD  GLU A  29      -4.937  14.529   3.993  1.00 13.54           C  
ATOM    472  OE1 GLU A  29      -6.112  14.734   4.375  1.00  0.03           O  
ATOM    473  OE2 GLU A  29      -3.997  14.355   4.797  1.00 43.42           O  
ATOM    474  H   GLU A  29      -2.749  12.684   2.021  1.00 11.54           H  
ATOM    475  HA  GLU A  29      -4.971  11.844   3.456  1.00 14.30           H  
ATOM    476  HB2 GLU A  29      -4.956  13.259   0.757  1.00 61.33           H  
ATOM    477  HB3 GLU A  29      -6.294  13.245   1.900  1.00 75.34           H  
ATOM    478  HG2 GLU A  29      -3.581  14.520   2.321  1.00 43.25           H  
ATOM    479  HG3 GLU A  29      -5.102  15.361   2.022  1.00 32.32           H  
ATOM    480  N   ARG A  30      -4.960  10.577   0.375  1.00 12.23           N  
ATOM    481  CA  ARG A  30      -5.469   9.514  -0.513  1.00  3.42           C  
ATOM    482  C   ARG A  30      -5.038   8.108  -0.015  1.00 71.40           C  
ATOM    483  O   ARG A  30      -5.786   7.132  -0.147  1.00 20.42           O  
ATOM    484  CB  ARG A  30      -4.964   9.767  -1.963  1.00  4.21           C  
ATOM    485  CG  ARG A  30      -5.493   8.768  -3.016  1.00 13.21           C  
ATOM    486  CD  ARG A  30      -7.029   8.793  -3.161  1.00 70.01           C  
ATOM    487  NE  ARG A  30      -7.521   7.689  -4.001  1.00 25.25           N  
ATOM    488  CZ  ARG A  30      -8.714   7.612  -4.551  1.00 74.52           C  
ATOM    489  NH1 ARG A  30      -9.574   8.580  -4.445  1.00 73.12           N  
ATOM    490  NH2 ARG A  30      -9.038   6.552  -5.221  1.00 61.22           N  
ATOM    491  H   ARG A  30      -4.314  11.219   0.012  1.00 63.13           H  
ATOM    492  HA  ARG A  30      -6.552   9.568  -0.505  1.00  4.41           H  
ATOM    493  HB2 ARG A  30      -5.260  10.767  -2.265  1.00 11.44           H  
ATOM    494  HB3 ARG A  30      -3.879   9.720  -1.966  1.00  2.22           H  
ATOM    495  HG2 ARG A  30      -5.051   9.003  -3.978  1.00 13.42           H  
ATOM    496  HG3 ARG A  30      -5.187   7.765  -2.730  1.00 43.33           H  
ATOM    497  HD2 ARG A  30      -7.481   8.704  -2.178  1.00  3.14           H  
ATOM    498  HD3 ARG A  30      -7.327   9.739  -3.606  1.00 51.25           H  
ATOM    499  HE  ARG A  30      -6.906   6.934  -4.140  1.00 70.52           H  
ATOM    500 HH11 ARG A  30      -9.333   9.406  -3.940  1.00 34.03           H  
ATOM    501 HH12 ARG A  30     -10.468   8.500  -4.878  1.00  4.42           H  
ATOM    502 HH21 ARG A  30      -8.377   5.807  -5.317  1.00 32.14           H  
ATOM    503 HH22 ARG A  30      -9.942   6.475  -5.634  1.00 51.12           H  
ATOM    504  N   ILE A  31      -3.836   8.041   0.574  1.00 30.44           N  
ATOM    505  CA  ILE A  31      -3.265   6.795   1.126  1.00 71.24           C  
ATOM    506  C   ILE A  31      -4.010   6.324   2.395  1.00 72.50           C  
ATOM    507  O   ILE A  31      -4.393   5.162   2.487  1.00 52.52           O  
ATOM    508  CB  ILE A  31      -1.734   6.980   1.430  1.00 52.21           C  
ATOM    509  CG1 ILE A  31      -0.973   7.292   0.103  1.00 63.42           C  
ATOM    510  CG2 ILE A  31      -1.148   5.738   2.151  1.00  1.43           C  
ATOM    511  CD1 ILE A  31       0.496   7.625   0.246  1.00 40.43           C  
ATOM    512  H   ILE A  31      -3.305   8.863   0.639  1.00 25.04           H  
ATOM    513  HA  ILE A  31      -3.364   6.023   0.364  1.00 10.03           H  
ATOM    514  HB  ILE A  31      -1.623   7.832   2.099  1.00 13.43           H  
ATOM    515 HG12 ILE A  31      -1.039   6.437  -0.554  1.00 51.54           H  
ATOM    516 HG13 ILE A  31      -1.446   8.138  -0.388  1.00 73.00           H  
ATOM    517 HG21 ILE A  31      -1.268   4.855   1.531  1.00 42.12           H  
ATOM    518 HG22 ILE A  31      -1.658   5.581   3.092  1.00 65.24           H  
ATOM    519 HG23 ILE A  31      -0.093   5.892   2.347  1.00 70.43           H  
ATOM    520 HD11 ILE A  31       0.608   8.519   0.842  1.00 73.32           H  
ATOM    521 HD12 ILE A  31       0.921   7.792  -0.733  1.00 52.50           H  
ATOM    522 HD13 ILE A  31       1.014   6.806   0.724  1.00 34.50           H  
ATOM    523  N   GLU A  32      -4.212   7.236   3.364  1.00 64.31           N  
ATOM    524  CA  GLU A  32      -4.919   6.921   4.635  1.00 11.44           C  
ATOM    525  C   GLU A  32      -6.388   6.526   4.368  1.00 72.45           C  
ATOM    526  O   GLU A  32      -7.000   5.786   5.146  1.00 74.04           O  
ATOM    527  CB  GLU A  32      -4.864   8.132   5.601  1.00 33.22           C  
ATOM    528  CG  GLU A  32      -3.447   8.543   6.047  1.00 54.02           C  
ATOM    529  CD  GLU A  32      -3.446   9.779   6.962  1.00 45.23           C  
ATOM    530  OE1 GLU A  32      -3.646  10.911   6.451  1.00 21.42           O  
ATOM    531  OE2 GLU A  32      -3.268   9.629   8.192  1.00 50.43           O  
ATOM    532  H   GLU A  32      -3.899   8.151   3.219  1.00 62.33           H  
ATOM    533  HA  GLU A  32      -4.412   6.078   5.094  1.00 51.02           H  
ATOM    534  HB2 GLU A  32      -5.324   8.985   5.111  1.00 53.51           H  
ATOM    535  HB3 GLU A  32      -5.443   7.898   6.491  1.00  2.44           H  
ATOM    536  HG2 GLU A  32      -2.990   7.707   6.571  1.00 62.42           H  
ATOM    537  HG3 GLU A  32      -2.854   8.762   5.164  1.00 74.31           H  
ATOM    538  N   LYS A  33      -6.942   7.053   3.263  1.00 53.55           N  
ATOM    539  CA  LYS A  33      -8.284   6.692   2.798  1.00  1.01           C  
ATOM    540  C   LYS A  33      -8.294   5.264   2.197  1.00 13.02           C  
ATOM    541  O   LYS A  33      -8.997   4.387   2.709  1.00 41.22           O  
ATOM    542  CB  LYS A  33      -8.772   7.741   1.759  1.00  1.24           C  
ATOM    543  CG  LYS A  33     -10.169   7.455   1.125  1.00 73.14           C  
ATOM    544  CD  LYS A  33     -10.105   7.056  -0.375  1.00 23.33           C  
ATOM    545  CE  LYS A  33     -11.478   6.640  -0.928  1.00 64.42           C  
ATOM    546  NZ  LYS A  33     -12.537   7.642  -0.625  1.00 54.42           N  
ATOM    547  H   LYS A  33      -6.429   7.714   2.748  1.00 41.40           H  
ATOM    548  HA  LYS A  33      -8.956   6.719   3.657  1.00 43.13           H  
ATOM    549  HB2 LYS A  33      -8.811   8.709   2.251  1.00 74.52           H  
ATOM    550  HB3 LYS A  33      -8.034   7.804   0.963  1.00  3.02           H  
ATOM    551  HG2 LYS A  33     -10.650   6.651   1.673  1.00 44.31           H  
ATOM    552  HG3 LYS A  33     -10.786   8.346   1.215  1.00 20.11           H  
ATOM    553  HD2 LYS A  33      -9.735   7.897  -0.950  1.00 41.24           H  
ATOM    554  HD3 LYS A  33      -9.416   6.222  -0.485  1.00 72.32           H  
ATOM    555  HE2 LYS A  33     -11.409   6.524  -2.002  1.00 62.14           H  
ATOM    556  HE3 LYS A  33     -11.762   5.692  -0.488  1.00  0.30           H  
ATOM    557  HZ1 LYS A  33     -12.709   7.681   0.402  1.00 70.44           H  
ATOM    558  HZ2 LYS A  33     -13.422   7.383  -1.102  1.00 54.24           H  
ATOM    559  HZ3 LYS A  33     -12.242   8.585  -0.953  1.00  1.41           H  
ATOM    560  N   LEU A  34      -7.460   5.018   1.159  1.00  0.13           N  
ATOM    561  CA  LEU A  34      -7.478   3.735   0.407  1.00 44.34           C  
ATOM    562  C   LEU A  34      -6.988   2.551   1.266  1.00 75.41           C  
ATOM    563  O   LEU A  34      -7.606   1.489   1.261  1.00 52.21           O  
ATOM    564  CB  LEU A  34      -6.645   3.800  -0.902  1.00 41.40           C  
ATOM    565  CG  LEU A  34      -6.751   2.519  -1.810  1.00 74.12           C  
ATOM    566  CD1 LEU A  34      -8.187   2.322  -2.358  1.00 13.14           C  
ATOM    567  CD2 LEU A  34      -5.713   2.534  -2.946  1.00 54.45           C  
ATOM    568  H   LEU A  34      -6.823   5.712   0.896  1.00 53.21           H  
ATOM    569  HA  LEU A  34      -8.513   3.549   0.137  1.00  3.11           H  
ATOM    570  HB2 LEU A  34      -6.968   4.663  -1.478  1.00 12.11           H  
ATOM    571  HB3 LEU A  34      -5.601   3.944  -0.635  1.00 71.05           H  
ATOM    572  HG  LEU A  34      -6.533   1.651  -1.192  1.00 54.22           H  
ATOM    573 HD11 LEU A  34      -8.222   1.433  -2.976  1.00 32.42           H  
ATOM    574 HD12 LEU A  34      -8.477   3.179  -2.952  1.00 71.03           H  
ATOM    575 HD13 LEU A  34      -8.880   2.206  -1.535  1.00 24.02           H  
ATOM    576 HD21 LEU A  34      -4.717   2.623  -2.532  1.00 73.10           H  
ATOM    577 HD22 LEU A  34      -5.902   3.371  -3.606  1.00 11.11           H  
ATOM    578 HD23 LEU A  34      -5.778   1.614  -3.512  1.00 62.21           H  
ATOM    579  N   ALA A  35      -5.868   2.748   1.988  1.00 75.40           N  
ATOM    580  CA  ALA A  35      -5.304   1.739   2.922  1.00 74.54           C  
ATOM    581  C   ALA A  35      -6.331   1.298   3.992  1.00 11.04           C  
ATOM    582  O   ALA A  35      -6.322   0.146   4.431  1.00 24.14           O  
ATOM    583  CB  ALA A  35      -4.035   2.287   3.597  1.00 11.15           C  
ATOM    584  H   ALA A  35      -5.397   3.596   1.878  1.00 62.13           H  
ATOM    585  HA  ALA A  35      -5.019   0.872   2.333  1.00 32.22           H  
ATOM    586  HB1 ALA A  35      -3.315   2.571   2.842  1.00  5.20           H  
ATOM    587  HB2 ALA A  35      -3.598   1.527   4.234  1.00 32.42           H  
ATOM    588  HB3 ALA A  35      -4.283   3.155   4.200  1.00 31.24           H  
ATOM    589  N   LYS A  36      -7.220   2.233   4.387  1.00  2.41           N  
ATOM    590  CA  LYS A  36      -8.325   1.952   5.327  1.00 33.35           C  
ATOM    591  C   LYS A  36      -9.461   1.161   4.632  1.00 33.35           C  
ATOM    592  O   LYS A  36     -10.017   0.238   5.225  1.00 64.21           O  
ATOM    593  CB  LYS A  36      -8.847   3.273   5.937  1.00 43.41           C  
ATOM    594  CG  LYS A  36      -9.901   3.106   7.054  1.00 61.11           C  
ATOM    595  CD  LYS A  36     -10.122   4.391   7.906  1.00 43.03           C  
ATOM    596  CE  LYS A  36     -10.798   5.559   7.153  1.00  4.35           C  
ATOM    597  NZ  LYS A  36      -9.948   6.147   6.081  1.00 72.03           N  
ATOM    598  H   LYS A  36      -7.124   3.143   4.036  1.00  5.25           H  
ATOM    599  HA  LYS A  36      -7.920   1.339   6.130  1.00 51.41           H  
ATOM    600  HB2 LYS A  36      -8.003   3.817   6.348  1.00 64.25           H  
ATOM    601  HB3 LYS A  36      -9.285   3.876   5.144  1.00 61.20           H  
ATOM    602  HG2 LYS A  36     -10.846   2.823   6.603  1.00 14.35           H  
ATOM    603  HG3 LYS A  36      -9.577   2.306   7.715  1.00 63.24           H  
ATOM    604  HD2 LYS A  36     -10.744   4.133   8.756  1.00 11.02           H  
ATOM    605  HD3 LYS A  36      -9.159   4.729   8.275  1.00 10.23           H  
ATOM    606  HE2 LYS A  36     -11.714   5.202   6.703  1.00 45.24           H  
ATOM    607  HE3 LYS A  36     -11.038   6.338   7.864  1.00 30.42           H  
ATOM    608  HZ1 LYS A  36      -9.861   5.484   5.284  1.00 32.11           H  
ATOM    609  HZ2 LYS A  36      -8.998   6.355   6.449  1.00 52.20           H  
ATOM    610  HZ3 LYS A  36     -10.371   7.031   5.737  1.00 40.14           H  
ATOM    611  N   ASP A  37      -9.774   1.516   3.360  1.00 11.21           N  
ATOM    612  CA  ASP A  37     -10.723   0.742   2.510  1.00 45.44           C  
ATOM    613  C   ASP A  37     -10.216  -0.701   2.259  1.00 54.13           C  
ATOM    614  O   ASP A  37     -11.017  -1.617   2.047  1.00  1.03           O  
ATOM    615  CB  ASP A  37     -10.969   1.455   1.149  1.00  3.30           C  
ATOM    616  CG  ASP A  37     -11.781   2.752   1.285  1.00 53.20           C  
ATOM    617  OD1 ASP A  37     -12.979   2.674   1.635  1.00 62.32           O  
ATOM    618  OD2 ASP A  37     -11.242   3.849   1.051  1.00 14.01           O  
ATOM    619  H   ASP A  37      -9.354   2.318   2.984  1.00 73.15           H  
ATOM    620  HA  ASP A  37     -11.665   0.681   3.049  1.00 32.43           H  
ATOM    621  HB2 ASP A  37     -10.009   1.681   0.692  1.00 63.15           H  
ATOM    622  HB3 ASP A  37     -11.512   0.784   0.487  1.00 73.33           H  
ATOM    623  N   VAL A  38      -8.873  -0.877   2.262  1.00 72.30           N  
ATOM    624  CA  VAL A  38      -8.237  -2.208   2.199  1.00 40.33           C  
ATOM    625  C   VAL A  38      -8.562  -3.000   3.485  1.00 33.40           C  
ATOM    626  O   VAL A  38      -8.956  -4.150   3.401  1.00 31.03           O  
ATOM    627  CB  VAL A  38      -6.666  -2.130   1.983  1.00 61.43           C  
ATOM    628  CG1 VAL A  38      -6.006  -3.535   1.974  1.00 71.23           C  
ATOM    629  CG2 VAL A  38      -6.305  -1.371   0.682  1.00 33.12           C  
ATOM    630  H   VAL A  38      -8.300  -0.085   2.321  1.00 74.14           H  
ATOM    631  HA  VAL A  38      -8.671  -2.736   1.348  1.00 73.03           H  
ATOM    632  HB  VAL A  38      -6.244  -1.574   2.819  1.00 12.13           H  
ATOM    633 HG11 VAL A  38      -4.934  -3.441   1.838  1.00 25.41           H  
ATOM    634 HG12 VAL A  38      -6.417  -4.129   1.167  1.00 22.50           H  
ATOM    635 HG13 VAL A  38      -6.200  -4.033   2.913  1.00 30.34           H  
ATOM    636 HG21 VAL A  38      -6.712  -1.895  -0.176  1.00  3.13           H  
ATOM    637 HG22 VAL A  38      -5.229  -1.302   0.580  1.00 11.34           H  
ATOM    638 HG23 VAL A  38      -6.718  -0.374   0.717  1.00 51.42           H  
ATOM    639  N   LYS A  39      -8.438  -2.339   4.662  1.00 14.44           N  
ATOM    640  CA  LYS A  39      -8.702  -2.959   5.995  1.00 30.43           C  
ATOM    641  C   LYS A  39     -10.137  -3.548   6.115  1.00  3.22           C  
ATOM    642  O   LYS A  39     -10.327  -4.613   6.719  1.00 14.03           O  
ATOM    643  CB  LYS A  39      -8.464  -1.921   7.122  1.00 21.34           C  
ATOM    644  CG  LYS A  39      -7.026  -1.362   7.195  1.00 71.53           C  
ATOM    645  CD  LYS A  39      -6.885  -0.212   8.224  1.00  3.21           C  
ATOM    646  CE  LYS A  39      -5.494   0.444   8.196  1.00 22.20           C  
ATOM    647  NZ  LYS A  39      -4.419  -0.520   8.527  1.00 42.43           N  
ATOM    648  H   LYS A  39      -8.165  -1.396   4.635  1.00 73.21           H  
ATOM    649  HA  LYS A  39      -7.989  -3.769   6.116  1.00 11.10           H  
ATOM    650  HB2 LYS A  39      -9.143  -1.090   6.969  1.00 33.12           H  
ATOM    651  HB3 LYS A  39      -8.694  -2.381   8.078  1.00 65.23           H  
ATOM    652  HG2 LYS A  39      -6.347  -2.166   7.468  1.00 31.25           H  
ATOM    653  HG3 LYS A  39      -6.750  -0.992   6.213  1.00 52.21           H  
ATOM    654  HD2 LYS A  39      -7.627   0.549   8.006  1.00 42.43           H  
ATOM    655  HD3 LYS A  39      -7.064  -0.606   9.218  1.00  0.53           H  
ATOM    656  HE2 LYS A  39      -5.312   0.848   7.209  1.00 74.22           H  
ATOM    657  HE3 LYS A  39      -5.473   1.252   8.920  1.00 73.02           H  
ATOM    658  HZ1 LYS A  39      -4.593  -0.942   9.463  1.00 73.22           H  
ATOM    659  HZ2 LYS A  39      -3.502  -0.041   8.543  1.00 32.31           H  
ATOM    660  HZ3 LYS A  39      -4.388  -1.287   7.820  1.00 33.03           H  
ATOM    661  N   ASP A  40     -11.137  -2.840   5.541  1.00  3.40           N  
ATOM    662  CA  ASP A  40     -12.543  -3.331   5.468  1.00 70.11           C  
ATOM    663  C   ASP A  40     -12.646  -4.654   4.661  1.00 41.44           C  
ATOM    664  O   ASP A  40     -13.366  -5.585   5.050  1.00  3.31           O  
ATOM    665  CB  ASP A  40     -13.466  -2.253   4.835  1.00 14.30           C  
ATOM    666  CG  ASP A  40     -13.556  -0.977   5.682  1.00 42.55           C  
ATOM    667  OD1 ASP A  40     -14.420  -0.900   6.586  1.00 34.44           O  
ATOM    668  OD2 ASP A  40     -12.768  -0.052   5.462  1.00 31.01           O  
ATOM    669  H   ASP A  40     -10.929  -1.955   5.164  1.00 62.23           H  
ATOM    670  HA  ASP A  40     -12.874  -3.519   6.486  1.00 14.41           H  
ATOM    671  HB2 ASP A  40     -13.086  -1.996   3.850  1.00 31.11           H  
ATOM    672  HB3 ASP A  40     -14.467  -2.663   4.718  1.00 44.43           H  
ATOM    673  N   GLU A  41     -11.901  -4.715   3.545  1.00 44.42           N  
ATOM    674  CA  GLU A  41     -11.837  -5.899   2.659  1.00 73.35           C  
ATOM    675  C   GLU A  41     -11.097  -7.081   3.349  1.00  3.31           C  
ATOM    676  O   GLU A  41     -11.501  -8.243   3.224  1.00 31.11           O  
ATOM    677  CB  GLU A  41     -11.106  -5.513   1.346  1.00 50.54           C  
ATOM    678  CG  GLU A  41     -11.757  -4.385   0.520  1.00 52.04           C  
ATOM    679  CD  GLU A  41     -13.026  -4.814  -0.231  1.00 52.10           C  
ATOM    680  OE1 GLU A  41     -12.917  -5.599  -1.191  1.00 31.11           O  
ATOM    681  OE2 GLU A  41     -14.131  -4.358   0.113  1.00  0.22           O  
ATOM    682  H   GLU A  41     -11.358  -3.934   3.307  1.00 42.43           H  
ATOM    683  HA  GLU A  41     -12.852  -6.207   2.424  1.00 64.40           H  
ATOM    684  HB2 GLU A  41     -10.094  -5.200   1.591  1.00 70.11           H  
ATOM    685  HB3 GLU A  41     -11.040  -6.391   0.712  1.00 32.31           H  
ATOM    686  HG2 GLU A  41     -11.991  -3.558   1.183  1.00 30.13           H  
ATOM    687  HG3 GLU A  41     -11.031  -4.037  -0.210  1.00 70.41           H  
ATOM    688  N   LEU A  42     -10.022  -6.744   4.092  1.00 53.30           N  
ATOM    689  CA  LEU A  42      -9.165  -7.721   4.807  1.00  2.43           C  
ATOM    690  C   LEU A  42      -9.964  -8.556   5.840  1.00 11.43           C  
ATOM    691  O   LEU A  42      -9.618  -9.709   6.122  1.00 54.52           O  
ATOM    692  CB  LEU A  42      -7.991  -6.979   5.506  1.00 22.12           C  
ATOM    693  CG  LEU A  42      -6.972  -6.261   4.570  1.00 14.14           C  
ATOM    694  CD1 LEU A  42      -5.908  -5.480   5.378  1.00 71.14           C  
ATOM    695  CD2 LEU A  42      -6.315  -7.245   3.575  1.00 41.44           C  
ATOM    696  H   LEU A  42      -9.800  -5.797   4.166  1.00  2.33           H  
ATOM    697  HA  LEU A  42      -8.756  -8.396   4.065  1.00 31.10           H  
ATOM    698  HB2 LEU A  42      -8.415  -6.242   6.182  1.00  2.50           H  
ATOM    699  HB3 LEU A  42      -7.445  -7.702   6.107  1.00 55.42           H  
ATOM    700  HG  LEU A  42      -7.510  -5.529   3.983  1.00 53.43           H  
ATOM    701 HD11 LEU A  42      -5.355  -6.161   6.012  1.00 24.31           H  
ATOM    702 HD12 LEU A  42      -6.395  -4.736   5.993  1.00 53.21           H  
ATOM    703 HD13 LEU A  42      -5.225  -4.985   4.701  1.00 11.45           H  
ATOM    704 HD21 LEU A  42      -7.075  -7.695   2.950  1.00 20.21           H  
ATOM    705 HD22 LEU A  42      -5.791  -8.023   4.114  1.00 23.51           H  
ATOM    706 HD23 LEU A  42      -5.612  -6.712   2.947  1.00 12.34           H  
ATOM    707  N   GLU A  43     -11.022  -7.948   6.403  1.00 12.40           N  
ATOM    708  CA  GLU A  43     -11.962  -8.625   7.319  1.00 13.44           C  
ATOM    709  C   GLU A  43     -13.087  -9.325   6.519  1.00  1.55           C  
ATOM    710  O   GLU A  43     -13.273 -10.548   6.622  1.00 40.42           O  
ATOM    711  CB  GLU A  43     -12.566  -7.595   8.304  1.00 43.32           C  
ATOM    712  CG  GLU A  43     -11.519  -6.795   9.102  1.00  2.51           C  
ATOM    713  CD  GLU A  43     -12.155  -5.777  10.055  1.00  1.13           C  
ATOM    714  OE1 GLU A  43     -12.669  -4.743   9.571  1.00  3.21           O  
ATOM    715  OE2 GLU A  43     -12.152  -6.000  11.284  1.00 72.32           O  
ATOM    716  H   GLU A  43     -11.173  -7.001   6.194  1.00 75.54           H  
ATOM    717  HA  GLU A  43     -11.410  -9.373   7.885  1.00 64.23           H  
ATOM    718  HB2 GLU A  43     -13.176  -6.893   7.744  1.00 33.15           H  
ATOM    719  HB3 GLU A  43     -13.205  -8.118   9.012  1.00  5.52           H  
ATOM    720  HG2 GLU A  43     -10.903  -7.492   9.671  1.00 23.03           H  
ATOM    721  HG3 GLU A  43     -10.878  -6.266   8.403  1.00 65.12           H  
ATOM    722  N   GLU A  44     -13.828  -8.531   5.717  1.00 14.25           N  
ATOM    723  CA  GLU A  44     -14.937  -9.034   4.878  1.00 11.23           C  
ATOM    724  C   GLU A  44     -14.952  -8.333   3.494  1.00 31.14           C  
ATOM    725  O   GLU A  44     -15.527  -7.252   3.320  1.00 24.52           O  
ATOM    726  CB  GLU A  44     -16.297  -8.885   5.615  1.00 21.15           C  
ATOM    727  CG  GLU A  44     -17.505  -9.446   4.828  1.00 51.52           C  
ATOM    728  CD  GLU A  44     -18.805  -9.486   5.648  1.00 53.51           C  
ATOM    729  OE1 GLU A  44     -19.475  -8.439   5.772  1.00 11.21           O  
ATOM    730  OE2 GLU A  44     -19.154 -10.569   6.178  1.00 15.15           O  
ATOM    731  H   GLU A  44     -13.619  -7.575   5.688  1.00 71.23           H  
ATOM    732  HA  GLU A  44     -14.763 -10.095   4.705  1.00 43.32           H  
ATOM    733  HB2 GLU A  44     -16.235  -9.405   6.566  1.00 71.54           H  
ATOM    734  HB3 GLU A  44     -16.475  -7.831   5.814  1.00 65.30           H  
ATOM    735  HG2 GLU A  44     -17.665  -8.827   3.948  1.00 21.44           H  
ATOM    736  HG3 GLU A  44     -17.264 -10.451   4.496  1.00 53.31           H  
ATOM    737  N   GLY A  45     -14.254  -8.952   2.537  1.00 13.20           N  
ATOM    738  CA  GLY A  45     -14.225  -8.525   1.135  1.00 22.34           C  
ATOM    739  C   GLY A  45     -13.159  -9.283   0.345  1.00 74.22           C  
ATOM    740  O   GLY A  45     -12.971 -10.491   0.547  1.00 40.24           O  
ATOM    741  H   GLY A  45     -13.709  -9.721   2.799  1.00 30.55           H  
ATOM    742  HA2 GLY A  45     -15.195  -8.712   0.687  1.00 15.21           H  
ATOM    743  HA3 GLY A  45     -14.016  -7.459   1.087  1.00 23.23           H  
ATOM    744  N   ASP A  46     -12.450  -8.579  -0.541  1.00 11.34           N  
ATOM    745  CA  ASP A  46     -11.295  -9.133  -1.286  1.00 73.30           C  
ATOM    746  C   ASP A  46      -9.983  -8.806  -0.505  1.00 33.10           C  
ATOM    747  O   ASP A  46     -10.038  -8.343   0.630  1.00 62.11           O  
ATOM    748  CB  ASP A  46     -11.297  -8.534  -2.727  1.00 62.51           C  
ATOM    749  CG  ASP A  46     -10.411  -9.309  -3.715  1.00 34.12           C  
ATOM    750  OD1 ASP A  46     -10.871 -10.330  -4.269  1.00 45.34           O  
ATOM    751  OD2 ASP A  46      -9.242  -8.929  -3.908  1.00 30.12           O  
ATOM    752  H   ASP A  46     -12.695  -7.645  -0.693  1.00 24.22           H  
ATOM    753  HA  ASP A  46     -11.404 -10.217  -1.346  1.00 71.33           H  
ATOM    754  HB2 ASP A  46     -12.313  -8.537  -3.106  1.00 71.22           H  
ATOM    755  HB3 ASP A  46     -10.958  -7.502  -2.685  1.00 75.45           H  
ATOM    756  N   ALA A  47      -8.811  -9.095  -1.091  1.00 53.21           N  
ATOM    757  CA  ALA A  47      -7.517  -8.635  -0.552  1.00 40.51           C  
ATOM    758  C   ALA A  47      -6.439  -8.586  -1.642  1.00 41.01           C  
ATOM    759  O   ALA A  47      -5.737  -7.591  -1.741  1.00 73.21           O  
ATOM    760  CB  ALA A  47      -7.058  -9.491   0.636  1.00 31.31           C  
ATOM    761  H   ALA A  47      -8.814  -9.633  -1.902  1.00 53.14           H  
ATOM    762  HA  ALA A  47      -7.665  -7.614  -0.190  1.00 34.42           H  
ATOM    763  HB1 ALA A  47      -6.894 -10.510   0.318  1.00 40.44           H  
ATOM    764  HB2 ALA A  47      -7.822  -9.472   1.405  1.00 72.14           H  
ATOM    765  HB3 ALA A  47      -6.139  -9.089   1.047  1.00 22.24           H  
ATOM    766  N   LYS A  48      -6.319  -9.655  -2.466  1.00 22.44           N  
ATOM    767  CA  LYS A  48      -5.284  -9.732  -3.537  1.00 15.33           C  
ATOM    768  C   LYS A  48      -5.416  -8.555  -4.529  1.00  1.02           C  
ATOM    769  O   LYS A  48      -4.462  -7.812  -4.733  1.00 31.11           O  
ATOM    770  CB  LYS A  48      -5.355 -11.079  -4.305  1.00 73.01           C  
ATOM    771  CG  LYS A  48      -4.337 -11.182  -5.477  1.00  0.44           C  
ATOM    772  CD  LYS A  48      -4.376 -12.540  -6.212  1.00 65.34           C  
ATOM    773  CE  LYS A  48      -3.409 -12.583  -7.416  1.00 73.33           C  
ATOM    774  NZ  LYS A  48      -2.001 -12.273  -7.030  1.00 72.54           N  
ATOM    775  H   LYS A  48      -6.947 -10.396  -2.366  1.00 55.35           H  
ATOM    776  HA  LYS A  48      -4.315  -9.662  -3.049  1.00 73.13           H  
ATOM    777  HB2 LYS A  48      -5.162 -11.890  -3.610  1.00 21.42           H  
ATOM    778  HB3 LYS A  48      -6.353 -11.202  -4.709  1.00 32.51           H  
ATOM    779  HG2 LYS A  48      -4.556 -10.396  -6.194  1.00 54.43           H  
ATOM    780  HG3 LYS A  48      -3.336 -11.025  -5.084  1.00 42.15           H  
ATOM    781  HD2 LYS A  48      -4.101 -13.325  -5.518  1.00 60.42           H  
ATOM    782  HD3 LYS A  48      -5.384 -12.721  -6.570  1.00 71.45           H  
ATOM    783  HE2 LYS A  48      -3.435 -13.571  -7.856  1.00 32.15           H  
ATOM    784  HE3 LYS A  48      -3.737 -11.858  -8.154  1.00 62.41           H  
ATOM    785  HZ1 LYS A  48      -1.941 -11.312  -6.633  1.00 44.34           H  
ATOM    786  HZ2 LYS A  48      -1.382 -12.326  -7.860  1.00 61.13           H  
ATOM    787  HZ3 LYS A  48      -1.667 -12.947  -6.315  1.00 24.44           H  
ATOM    788  N   ASN A  49      -6.623  -8.390  -5.107  1.00 41.11           N  
ATOM    789  CA  ASN A  49      -6.933  -7.297  -6.067  1.00 21.10           C  
ATOM    790  C   ASN A  49      -6.826  -5.902  -5.393  1.00  3.31           C  
ATOM    791  O   ASN A  49      -6.536  -4.908  -6.055  1.00 41.45           O  
ATOM    792  CB  ASN A  49      -8.343  -7.514  -6.681  1.00 43.44           C  
ATOM    793  CG  ASN A  49      -8.663  -6.580  -7.856  1.00 25.04           C  
ATOM    794  OD1 ASN A  49      -9.211  -5.494  -7.682  1.00 71.13           O  
ATOM    795  ND2 ASN A  49      -8.331  -6.999  -9.059  1.00 71.33           N  
ATOM    796  H   ASN A  49      -7.336  -9.024  -4.879  1.00 45.11           H  
ATOM    797  HA  ASN A  49      -6.194  -7.351  -6.861  1.00  0.53           H  
ATOM    798  HB2 ASN A  49      -8.419  -8.538  -7.028  1.00 11.02           H  
ATOM    799  HB3 ASN A  49      -9.092  -7.363  -5.910  1.00  2.40           H  
ATOM    800 HD21 ASN A  49      -7.904  -7.876  -9.143  1.00 63.23           H  
ATOM    801 HD22 ASN A  49      -8.535  -6.420  -9.818  1.00 15.02           H  
ATOM    802  N   MET A  50      -7.062  -5.856  -4.066  1.00 44.20           N  
ATOM    803  CA  MET A  50      -6.872  -4.631  -3.254  1.00 44.34           C  
ATOM    804  C   MET A  50      -5.378  -4.239  -3.136  1.00 14.33           C  
ATOM    805  O   MET A  50      -5.052  -3.060  -3.162  1.00 11.00           O  
ATOM    806  CB  MET A  50      -7.488  -4.815  -1.848  1.00 11.23           C  
ATOM    807  CG  MET A  50      -9.007  -4.977  -1.851  1.00 15.45           C  
ATOM    808  SD  MET A  50      -9.861  -3.531  -2.539  1.00 34.54           S  
ATOM    809  CE  MET A  50      -9.328  -2.211  -1.445  1.00  1.25           C  
ATOM    810  H   MET A  50      -7.375  -6.674  -3.622  1.00 65.33           H  
ATOM    811  HA  MET A  50      -7.396  -3.823  -3.758  1.00 70.24           H  
ATOM    812  HB2 MET A  50      -7.052  -5.696  -1.386  1.00 72.02           H  
ATOM    813  HB3 MET A  50      -7.244  -3.952  -1.238  1.00  4.25           H  
ATOM    814  HG2 MET A  50      -9.269  -5.845  -2.445  1.00 11.53           H  
ATOM    815  HG3 MET A  50      -9.349  -5.129  -0.836  1.00 34.31           H  
ATOM    816  HE1 MET A  50      -8.251  -2.119  -1.487  1.00 72.34           H  
ATOM    817  HE2 MET A  50      -9.628  -2.440  -0.433  1.00 34.11           H  
ATOM    818  HE3 MET A  50      -9.782  -1.281  -1.755  1.00 13.04           H  
ATOM    819  N   ILE A  51      -4.492  -5.244  -3.007  1.00  4.33           N  
ATOM    820  CA  ILE A  51      -3.020  -5.038  -2.947  1.00 62.01           C  
ATOM    821  C   ILE A  51      -2.467  -4.684  -4.352  1.00 34.33           C  
ATOM    822  O   ILE A  51      -1.566  -3.850  -4.482  1.00 44.22           O  
ATOM    823  CB  ILE A  51      -2.295  -6.323  -2.386  1.00 12.33           C  
ATOM    824  CG1 ILE A  51      -2.860  -6.713  -0.980  1.00 53.01           C  
ATOM    825  CG2 ILE A  51      -0.754  -6.137  -2.322  1.00  1.30           C  
ATOM    826  CD1 ILE A  51      -2.514  -8.122  -0.534  1.00 74.15           C  
ATOM    827  H   ILE A  51      -4.837  -6.160  -2.955  1.00 42.44           H  
ATOM    828  HA  ILE A  51      -2.825  -4.208  -2.267  1.00 62.35           H  
ATOM    829  HB  ILE A  51      -2.498  -7.137  -3.081  1.00 32.22           H  
ATOM    830 HG12 ILE A  51      -2.475  -6.034  -0.229  1.00 62.31           H  
ATOM    831 HG13 ILE A  51      -3.940  -6.637  -0.993  1.00 70.23           H  
ATOM    832 HG21 ILE A  51      -0.372  -5.926  -3.312  1.00 33.14           H  
ATOM    833 HG22 ILE A  51      -0.286  -7.040  -1.950  1.00  4.42           H  
ATOM    834 HG23 ILE A  51      -0.509  -5.312  -1.662  1.00 63.33           H  
ATOM    835 HD11 ILE A  51      -2.914  -8.833  -1.246  1.00 61.22           H  
ATOM    836 HD12 ILE A  51      -2.947  -8.307   0.437  1.00 55.31           H  
ATOM    837 HD13 ILE A  51      -1.441  -8.235  -0.476  1.00 42.34           H  
ATOM    838  N   GLU A  52      -3.040  -5.327  -5.397  1.00 55.43           N  
ATOM    839  CA  GLU A  52      -2.725  -5.026  -6.812  1.00 65.14           C  
ATOM    840  C   GLU A  52      -3.049  -3.553  -7.127  1.00 31.33           C  
ATOM    841  O   GLU A  52      -2.223  -2.839  -7.686  1.00  4.03           O  
ATOM    842  CB  GLU A  52      -3.512  -5.970  -7.784  1.00 34.52           C  
ATOM    843  CG  GLU A  52      -3.200  -7.472  -7.600  1.00 35.33           C  
ATOM    844  CD  GLU A  52      -3.921  -8.410  -8.590  1.00 21.02           C  
ATOM    845  OE1 GLU A  52      -5.169  -8.397  -8.647  1.00 41.25           O  
ATOM    846  OE2 GLU A  52      -3.242  -9.177  -9.310  1.00 50.33           O  
ATOM    847  H   GLU A  52      -3.692  -6.029  -5.205  1.00 21.32           H  
ATOM    848  HA  GLU A  52      -1.662  -5.191  -6.953  1.00 35.41           H  
ATOM    849  HB2 GLU A  52      -4.575  -5.823  -7.628  1.00 14.12           H  
ATOM    850  HB3 GLU A  52      -3.272  -5.698  -8.808  1.00 13.03           H  
ATOM    851  HG2 GLU A  52      -2.128  -7.608  -7.703  1.00 32.03           H  
ATOM    852  HG3 GLU A  52      -3.481  -7.762  -6.596  1.00 74.12           H  
ATOM    853  N   LYS A  53      -4.260  -3.122  -6.728  1.00 34.32           N  
ATOM    854  CA  LYS A  53      -4.753  -1.744  -6.966  1.00 64.43           C  
ATOM    855  C   LYS A  53      -4.186  -0.704  -5.979  1.00 43.15           C  
ATOM    856  O   LYS A  53      -4.166   0.492  -6.295  1.00 15.51           O  
ATOM    857  CB  LYS A  53      -6.306  -1.703  -7.003  1.00 13.12           C  
ATOM    858  CG  LYS A  53      -6.906  -2.251  -8.320  1.00 53.33           C  
ATOM    859  CD  LYS A  53      -6.408  -1.446  -9.549  1.00 22.03           C  
ATOM    860  CE  LYS A  53      -6.915  -1.994 -10.884  1.00  0.52           C  
ATOM    861  NZ  LYS A  53      -6.371  -1.214 -12.026  1.00 34.02           N  
ATOM    862  H   LYS A  53      -4.835  -3.753  -6.233  1.00 21.20           H  
ATOM    863  HA  LYS A  53      -4.394  -1.458  -7.948  1.00 74.54           H  
ATOM    864  HB2 LYS A  53      -6.689  -2.294  -6.179  1.00 61.11           H  
ATOM    865  HB3 LYS A  53      -6.647  -0.678  -6.877  1.00 13.31           H  
ATOM    866  HG2 LYS A  53      -6.615  -3.291  -8.432  1.00 64.04           H  
ATOM    867  HG3 LYS A  53      -7.988  -2.187  -8.270  1.00 31.43           H  
ATOM    868  HD2 LYS A  53      -6.739  -0.418  -9.451  1.00 31.25           H  
ATOM    869  HD3 LYS A  53      -5.320  -1.461  -9.561  1.00 61.11           H  
ATOM    870  HE2 LYS A  53      -6.611  -3.027 -10.990  1.00 72.24           H  
ATOM    871  HE3 LYS A  53      -7.995  -1.934 -10.906  1.00 74.51           H  
ATOM    872  HZ1 LYS A  53      -6.663  -0.221 -11.948  1.00 45.12           H  
ATOM    873  HZ2 LYS A  53      -6.725  -1.595 -12.928  1.00 61.22           H  
ATOM    874  HZ3 LYS A  53      -5.331  -1.260 -12.028  1.00 53.31           H  
ATOM    875  N   PHE A  54      -3.736  -1.143  -4.791  1.00 23.45           N  
ATOM    876  CA  PHE A  54      -3.054  -0.237  -3.837  1.00 25.44           C  
ATOM    877  C   PHE A  54      -1.649   0.120  -4.371  1.00  2.44           C  
ATOM    878  O   PHE A  54      -1.220   1.265  -4.280  1.00 51.40           O  
ATOM    879  CB  PHE A  54      -2.956  -0.845  -2.405  1.00 20.52           C  
ATOM    880  CG  PHE A  54      -2.354   0.138  -1.390  1.00 14.03           C  
ATOM    881  CD1 PHE A  54      -3.118   1.192  -0.890  1.00 61.31           C  
ATOM    882  CD2 PHE A  54      -1.016   0.057  -1.001  1.00  3.53           C  
ATOM    883  CE1 PHE A  54      -2.572   2.125  -0.034  1.00 14.55           C  
ATOM    884  CE2 PHE A  54      -0.468   1.003  -0.157  1.00 43.12           C  
ATOM    885  CZ  PHE A  54      -1.244   2.033   0.327  1.00 63.42           C  
ATOM    886  H   PHE A  54      -3.860  -2.084  -4.554  1.00 45.30           H  
ATOM    887  HA  PHE A  54      -3.643   0.676  -3.787  1.00  2.41           H  
ATOM    888  HB2 PHE A  54      -3.951  -1.120  -2.068  1.00 11.05           H  
ATOM    889  HB3 PHE A  54      -2.341  -1.736  -2.435  1.00 71.13           H  
ATOM    890  HD1 PHE A  54      -4.161   1.269  -1.168  1.00 71.55           H  
ATOM    891  HD2 PHE A  54      -0.397  -0.750  -1.374  1.00 34.10           H  
ATOM    892  HE1 PHE A  54      -3.186   2.933   0.348  1.00 53.45           H  
ATOM    893  HE2 PHE A  54       0.569   0.929   0.135  1.00  2.13           H  
ATOM    894  HZ  PHE A  54      -0.805   2.776   0.968  1.00  2.35           H  
ATOM    895  N   ARG A  55      -0.960  -0.888  -4.927  1.00  1.41           N  
ATOM    896  CA  ARG A  55       0.372  -0.730  -5.556  1.00 60.45           C  
ATOM    897  C   ARG A  55       0.248   0.010  -6.917  1.00 72.13           C  
ATOM    898  O   ARG A  55       1.118   0.801  -7.289  1.00 34.04           O  
ATOM    899  CB  ARG A  55       1.022  -2.145  -5.705  1.00 42.23           C  
ATOM    900  CG  ARG A  55       2.510  -2.195  -6.164  1.00 43.11           C  
ATOM    901  CD  ARG A  55       2.678  -2.196  -7.691  1.00 40.42           C  
ATOM    902  NE  ARG A  55       1.982  -3.342  -8.317  1.00 31.04           N  
ATOM    903  CZ  ARG A  55       1.183  -3.285  -9.363  1.00 41.12           C  
ATOM    904  NH1 ARG A  55       0.929  -2.161  -9.956  1.00 44.33           N  
ATOM    905  NH2 ARG A  55       0.657  -4.373  -9.817  1.00 44.32           N  
ATOM    906  H   ARG A  55      -1.360  -1.783  -4.911  1.00 14.23           H  
ATOM    907  HA  ARG A  55       0.987  -0.134  -4.885  1.00 31.21           H  
ATOM    908  HB2 ARG A  55       0.962  -2.643  -4.743  1.00 60.13           H  
ATOM    909  HB3 ARG A  55       0.426  -2.722  -6.407  1.00 32.03           H  
ATOM    910  HG2 ARG A  55       3.029  -1.338  -5.760  1.00  2.42           H  
ATOM    911  HG3 ARG A  55       2.969  -3.100  -5.770  1.00 45.40           H  
ATOM    912  HD2 ARG A  55       2.280  -1.266  -8.092  1.00 53.23           H  
ATOM    913  HD3 ARG A  55       3.729  -2.260  -7.932  1.00 24.31           H  
ATOM    914  HE  ARG A  55       2.148  -4.223  -7.925  1.00 32.40           H  
ATOM    915 HH11 ARG A  55       1.345  -1.320  -9.622  1.00  1.23           H  
ATOM    916 HH12 ARG A  55       0.330  -2.141 -10.751  1.00 50.33           H  
ATOM    917 HH21 ARG A  55       0.860  -5.248  -9.378  1.00 63.42           H  
ATOM    918 HH22 ARG A  55       0.052  -4.341 -10.607  1.00 22.04           H  
ATOM    919  N   ASP A  56      -0.861  -0.260  -7.635  1.00 41.32           N  
ATOM    920  CA  ASP A  56      -1.204   0.389  -8.927  1.00 54.54           C  
ATOM    921  C   ASP A  56      -1.412   1.914  -8.735  1.00 32.31           C  
ATOM    922  O   ASP A  56      -0.934   2.725  -9.535  1.00 50.45           O  
ATOM    923  CB  ASP A  56      -2.492  -0.273  -9.489  1.00 42.44           C  
ATOM    924  CG  ASP A  56      -2.837   0.088 -10.943  1.00 11.30           C  
ATOM    925  OD1 ASP A  56      -2.048  -0.260 -11.845  1.00 73.11           O  
ATOM    926  OD2 ASP A  56      -3.919   0.664 -11.195  1.00 13.15           O  
ATOM    927  H   ASP A  56      -1.478  -0.935  -7.285  1.00 53.13           H  
ATOM    928  HA  ASP A  56      -0.383   0.216  -9.619  1.00 52.32           H  
ATOM    929  HB2 ASP A  56      -2.381  -1.350  -9.437  1.00 54.20           H  
ATOM    930  HB3 ASP A  56      -3.327   0.012  -8.850  1.00 13.22           H  
ATOM    931  N   GLU A  57      -2.130   2.276  -7.648  1.00 73.42           N  
ATOM    932  CA  GLU A  57      -2.399   3.686  -7.290  1.00 11.21           C  
ATOM    933  C   GLU A  57      -1.160   4.349  -6.639  1.00 23.24           C  
ATOM    934  O   GLU A  57      -0.910   5.536  -6.851  1.00 61.32           O  
ATOM    935  CB  GLU A  57      -3.623   3.793  -6.342  1.00 33.22           C  
ATOM    936  CG  GLU A  57      -4.122   5.241  -6.108  1.00 51.40           C  
ATOM    937  CD  GLU A  57      -5.326   5.327  -5.158  1.00 15.25           C  
ATOM    938  OE1 GLU A  57      -6.469   5.063  -5.601  1.00 34.21           O  
ATOM    939  OE2 GLU A  57      -5.139   5.644  -3.967  1.00 53.31           O  
ATOM    940  H   GLU A  57      -2.492   1.569  -7.072  1.00 24.32           H  
ATOM    941  HA  GLU A  57      -2.627   4.218  -8.210  1.00 42.52           H  
ATOM    942  HB2 GLU A  57      -4.439   3.217  -6.768  1.00 64.13           H  
ATOM    943  HB3 GLU A  57      -3.363   3.361  -5.381  1.00  4.02           H  
ATOM    944  HG2 GLU A  57      -3.302   5.826  -5.699  1.00 33.03           H  
ATOM    945  HG3 GLU A  57      -4.402   5.672  -7.066  1.00 45.13           H  
ATOM    946  N   MET A  58      -0.405   3.584  -5.816  1.00  1.10           N  
ATOM    947  CA  MET A  58       0.901   4.044  -5.275  1.00 45.51           C  
ATOM    948  C   MET A  58       1.926   4.368  -6.377  1.00 30.43           C  
ATOM    949  O   MET A  58       2.783   5.217  -6.159  1.00 65.42           O  
ATOM    950  CB  MET A  58       1.520   3.036  -4.262  1.00 21.54           C  
ATOM    951  CG  MET A  58       1.032   3.186  -2.814  1.00 42.21           C  
ATOM    952  SD  MET A  58       2.291   2.650  -1.635  1.00 72.12           S  
ATOM    953  CE  MET A  58       3.617   3.806  -1.992  1.00 22.20           C  
ATOM    954  H   MET A  58      -0.749   2.715  -5.534  1.00 60.30           H  
ATOM    955  HA  MET A  58       0.699   4.970  -4.746  1.00 74.24           H  
ATOM    956  HB2 MET A  58       1.296   2.030  -4.589  1.00 61.05           H  
ATOM    957  HB3 MET A  58       2.600   3.153  -4.255  1.00 65.44           H  
ATOM    958  HG2 MET A  58       0.794   4.227  -2.620  1.00 53.54           H  
ATOM    959  HG3 MET A  58       0.139   2.587  -2.672  1.00 63.14           H  
ATOM    960  HE1 MET A  58       3.290   4.814  -1.788  1.00 34.25           H  
ATOM    961  HE2 MET A  58       3.896   3.730  -3.036  1.00 52.21           H  
ATOM    962  HE3 MET A  58       4.465   3.574  -1.369  1.00 30.23           H  
ATOM    963  N   GLU A  59       1.861   3.673  -7.527  1.00 22.52           N  
ATOM    964  CA  GLU A  59       2.682   4.023  -8.713  1.00 24.33           C  
ATOM    965  C   GLU A  59       2.353   5.459  -9.192  1.00 23.40           C  
ATOM    966  O   GLU A  59       3.247   6.251  -9.495  1.00 64.01           O  
ATOM    967  CB  GLU A  59       2.450   3.005  -9.865  1.00 72.05           C  
ATOM    968  CG  GLU A  59       3.203   3.339 -11.175  1.00 13.43           C  
ATOM    969  CD  GLU A  59       2.976   2.310 -12.293  1.00 54.05           C  
ATOM    970  OE1 GLU A  59       1.953   2.396 -13.001  1.00 64.45           O  
ATOM    971  OE2 GLU A  59       3.817   1.402 -12.466  1.00 30.55           O  
ATOM    972  H   GLU A  59       1.261   2.898  -7.575  1.00 70.04           H  
ATOM    973  HA  GLU A  59       3.725   3.982  -8.409  1.00  5.21           H  
ATOM    974  HB2 GLU A  59       2.765   2.021  -9.528  1.00 52.23           H  
ATOM    975  HB3 GLU A  59       1.389   2.969 -10.082  1.00 44.51           H  
ATOM    976  HG2 GLU A  59       2.871   4.313 -11.525  1.00 75.02           H  
ATOM    977  HG3 GLU A  59       4.266   3.399 -10.958  1.00 50.41           H  
ATOM    978  N   GLN A  60       1.048   5.765  -9.218  1.00 20.50           N  
ATOM    979  CA  GLN A  60       0.513   7.083  -9.616  1.00 33.40           C  
ATOM    980  C   GLN A  60       0.930   8.203  -8.616  1.00 30.31           C  
ATOM    981  O   GLN A  60       1.452   9.239  -9.024  1.00 51.20           O  
ATOM    982  CB  GLN A  60      -1.040   6.980  -9.731  1.00 13.21           C  
ATOM    983  CG  GLN A  60      -1.543   5.902 -10.717  1.00 61.31           C  
ATOM    984  CD  GLN A  60      -1.143   6.170 -12.171  1.00 20.45           C  
ATOM    985  OE1 GLN A  60      -0.083   5.750 -12.629  1.00  2.12           O  
ATOM    986  NE2 GLN A  60      -1.998   6.845 -12.914  1.00 62.33           N  
ATOM    987  H   GLN A  60       0.410   5.065  -8.961  1.00 42.33           H  
ATOM    988  HA  GLN A  60       0.919   7.320 -10.596  1.00 74.41           H  
ATOM    989  HB2 GLN A  60      -1.446   6.740  -8.750  1.00 21.42           H  
ATOM    990  HB3 GLN A  60      -1.439   7.938 -10.042  1.00 22.32           H  
ATOM    991  HG2 GLN A  60      -1.134   4.941 -10.421  1.00 72.33           H  
ATOM    992  HG3 GLN A  60      -2.626   5.851 -10.655  1.00 21.15           H  
ATOM    993 HE21 GLN A  60      -2.844   7.133 -12.503  1.00 55.21           H  
ATOM    994 HE22 GLN A  60      -1.754   7.033 -13.841  1.00 51.20           H  
ATOM    995  N   MET A  61       0.725   7.954  -7.307  1.00 43.42           N  
ATOM    996  CA  MET A  61       1.039   8.932  -6.224  1.00  3.44           C  
ATOM    997  C   MET A  61       2.572   9.159  -6.066  1.00 22.33           C  
ATOM    998  O   MET A  61       3.013  10.245  -5.673  1.00 21.44           O  
ATOM    999  CB  MET A  61       0.406   8.454  -4.884  1.00 65.24           C  
ATOM   1000  CG  MET A  61      -1.135   8.377  -4.910  1.00 11.43           C  
ATOM   1001  SD  MET A  61      -1.855   7.849  -3.336  1.00  4.33           S  
ATOM   1002  CE  MET A  61      -1.296   6.149  -3.207  1.00 25.54           C  
ATOM   1003  H   MET A  61       0.360   7.085  -7.055  1.00 30.22           H  
ATOM   1004  HA  MET A  61       0.584   9.878  -6.500  1.00 25.32           H  
ATOM   1005  HB2 MET A  61       0.789   7.468  -4.647  1.00 64.22           H  
ATOM   1006  HB3 MET A  61       0.694   9.135  -4.092  1.00 44.34           H  
ATOM   1007  HG2 MET A  61      -1.531   9.355  -5.151  1.00 53.04           H  
ATOM   1008  HG3 MET A  61      -1.440   7.676  -5.679  1.00 64.42           H  
ATOM   1009  HE1 MET A  61      -1.604   5.592  -4.079  1.00 11.42           H  
ATOM   1010  HE2 MET A  61      -1.721   5.698  -2.321  1.00 22.34           H  
ATOM   1011  HE3 MET A  61      -0.213   6.128  -3.127  1.00 14.44           H  
ATOM   1012  N   TYR A  62       3.358   8.112  -6.374  1.00 61.24           N  
ATOM   1013  CA  TYR A  62       4.841   8.176  -6.449  1.00 14.13           C  
ATOM   1014  C   TYR A  62       5.295   9.003  -7.671  1.00 31.31           C  
ATOM   1015  O   TYR A  62       6.278   9.748  -7.604  1.00 72.44           O  
ATOM   1016  CB  TYR A  62       5.418   6.729  -6.513  1.00 24.12           C  
ATOM   1017  CG  TYR A  62       6.902   6.615  -6.916  1.00  5.41           C  
ATOM   1018  CD1 TYR A  62       7.921   7.017  -6.052  1.00  0.13           C  
ATOM   1019  CD2 TYR A  62       7.274   6.115  -8.173  1.00 11.02           C  
ATOM   1020  CE1 TYR A  62       9.244   6.926  -6.419  1.00 42.14           C  
ATOM   1021  CE2 TYR A  62       8.602   6.019  -8.536  1.00 34.21           C  
ATOM   1022  CZ  TYR A  62       9.580   6.428  -7.659  1.00  0.20           C  
ATOM   1023  OH  TYR A  62      10.902   6.347  -8.026  1.00 63.20           O  
ATOM   1024  H   TYR A  62       2.924   7.255  -6.562  1.00 71.05           H  
ATOM   1025  HA  TYR A  62       5.200   8.659  -5.546  1.00 43.12           H  
ATOM   1026  HB2 TYR A  62       5.313   6.270  -5.536  1.00 54.03           H  
ATOM   1027  HB3 TYR A  62       4.832   6.150  -7.220  1.00 62.03           H  
ATOM   1028  HD1 TYR A  62       7.663   7.407  -5.077  1.00 70.42           H  
ATOM   1029  HD2 TYR A  62       6.504   5.792  -8.864  1.00 32.52           H  
ATOM   1030  HE1 TYR A  62      10.018   7.240  -5.732  1.00 24.41           H  
ATOM   1031  HE2 TYR A  62       8.865   5.628  -9.509  1.00  0.41           H  
ATOM   1032  HH  TYR A  62      11.390   5.850  -7.358  1.00 52.23           H  
ATOM   1033  N   LYS A  63       4.570   8.845  -8.787  1.00 11.15           N  
ATOM   1034  CA  LYS A  63       4.883   9.543 -10.058  1.00  3.31           C  
ATOM   1035  C   LYS A  63       4.636  11.080  -9.924  1.00 44.33           C  
ATOM   1036  O   LYS A  63       5.324  11.886 -10.562  1.00 23.10           O  
ATOM   1037  CB  LYS A  63       4.065   8.905 -11.234  1.00 22.15           C  
ATOM   1038  CG  LYS A  63       4.808   8.820 -12.602  1.00 23.15           C  
ATOM   1039  CD  LYS A  63       4.899  10.161 -13.369  1.00 72.14           C  
ATOM   1040  CE  LYS A  63       3.523  10.663 -13.846  1.00 52.24           C  
ATOM   1041  NZ  LYS A  63       3.621  11.900 -14.667  1.00 22.43           N  
ATOM   1042  H   LYS A  63       3.803   8.230  -8.756  1.00 20.24           H  
ATOM   1043  HA  LYS A  63       5.942   9.391 -10.250  1.00 15.41           H  
ATOM   1044  HB2 LYS A  63       3.790   7.893 -10.949  1.00 15.54           H  
ATOM   1045  HB3 LYS A  63       3.151   9.466 -11.377  1.00 15.45           H  
ATOM   1046  HG2 LYS A  63       5.813   8.463 -12.423  1.00 24.15           H  
ATOM   1047  HG3 LYS A  63       4.295   8.097 -13.229  1.00 14.20           H  
ATOM   1048  HD2 LYS A  63       5.341  10.908 -12.721  1.00 53.25           H  
ATOM   1049  HD3 LYS A  63       5.540  10.022 -14.235  1.00  1.14           H  
ATOM   1050  HE2 LYS A  63       3.054   9.891 -14.445  1.00 53.12           H  
ATOM   1051  HE3 LYS A  63       2.902  10.866 -12.983  1.00 54.31           H  
ATOM   1052  HZ1 LYS A  63       4.202  11.726 -15.511  1.00 22.14           H  
ATOM   1053  HZ2 LYS A  63       4.060  12.664 -14.114  1.00 72.43           H  
ATOM   1054  HZ3 LYS A  63       2.673  12.208 -14.970  1.00 71.11           H  
ATOM   1055  N   ASP A  64       3.652  11.461  -9.086  1.00 23.22           N  
ATOM   1056  CA  ASP A  64       3.413  12.874  -8.702  1.00 22.30           C  
ATOM   1057  C   ASP A  64       4.477  13.384  -7.689  1.00 41.03           C  
ATOM   1058  O   ASP A  64       5.160  14.380  -7.945  1.00 75.21           O  
ATOM   1059  CB  ASP A  64       1.984  13.040  -8.114  1.00 54.14           C  
ATOM   1060  CG  ASP A  64       0.884  13.007  -9.186  1.00 52.22           C  
ATOM   1061  OD1 ASP A  64       0.620  11.934  -9.749  1.00 10.01           O  
ATOM   1062  OD2 ASP A  64       0.279  14.065  -9.469  1.00 63.41           O  
ATOM   1063  H   ASP A  64       3.055  10.771  -8.725  1.00 13.30           H  
ATOM   1064  HA  ASP A  64       3.488  13.477  -9.606  1.00  2.42           H  
ATOM   1065  HB2 ASP A  64       1.796  12.235  -7.409  1.00  2.31           H  
ATOM   1066  HB3 ASP A  64       1.920  13.985  -7.579  1.00 55.04           H  
ATOM   1067  N   ALA A  65       4.617  12.683  -6.542  1.00 50.53           N  
ATOM   1068  CA  ALA A  65       5.502  13.105  -5.425  1.00  0.04           C  
ATOM   1069  C   ALA A  65       6.525  11.983  -5.051  1.00 20.12           C  
ATOM   1070  O   ALA A  65       6.244  11.134  -4.192  1.00 40.13           O  
ATOM   1071  CB  ALA A  65       4.643  13.523  -4.213  1.00 42.12           C  
ATOM   1072  H   ALA A  65       4.114  11.851  -6.440  1.00 32.01           H  
ATOM   1073  HA  ALA A  65       6.066  13.982  -5.742  1.00 73.33           H  
ATOM   1074  HB1 ALA A  65       5.279  13.882  -3.412  1.00  2.14           H  
ATOM   1075  HB2 ALA A  65       4.071  12.675  -3.860  1.00 41.34           H  
ATOM   1076  HB3 ALA A  65       3.959  14.312  -4.504  1.00 20.05           H  
ATOM   1077  N   PRO A  66       7.715  11.932  -5.741  1.00 55.42           N  
ATOM   1078  CA  PRO A  66       8.783  10.950  -5.449  1.00 51.24           C  
ATOM   1079  C   PRO A  66       9.827  11.470  -4.411  1.00  1.42           C  
ATOM   1080  O   PRO A  66      10.750  12.216  -4.754  1.00 33.11           O  
ATOM   1081  CB  PRO A  66       9.398  10.739  -6.857  1.00 24.43           C  
ATOM   1082  CG  PRO A  66       9.263  12.070  -7.552  1.00  1.21           C  
ATOM   1083  CD  PRO A  66       8.100  12.803  -6.888  1.00 60.43           C  
ATOM   1084  HA  PRO A  66       8.373  10.008  -5.091  1.00  3.03           H  
ATOM   1085  HB2 PRO A  66      10.436  10.431  -6.774  1.00 53.12           H  
ATOM   1086  HB3 PRO A  66       8.843   9.963  -7.379  1.00 52.41           H  
ATOM   1087  HG2 PRO A  66      10.182  12.640  -7.437  1.00 64.23           H  
ATOM   1088  HG3 PRO A  66       9.062  11.913  -8.609  1.00 14.22           H  
ATOM   1089  HD2 PRO A  66       8.409  13.778  -6.537  1.00 24.04           H  
ATOM   1090  HD3 PRO A  66       7.268  12.905  -7.581  1.00 62.21           H  
ATOM   1091  N   ASN A  67       9.669  11.079  -3.132  1.00 53.34           N  
ATOM   1092  CA  ASN A  67      10.582  11.514  -2.034  1.00 60.54           C  
ATOM   1093  C   ASN A  67      11.639  10.422  -1.677  1.00 50.44           C  
ATOM   1094  O   ASN A  67      12.112  10.372  -0.537  1.00  1.14           O  
ATOM   1095  CB  ASN A  67       9.743  11.934  -0.786  1.00 63.11           C  
ATOM   1096  CG  ASN A  67       8.791  10.857  -0.249  1.00 23.13           C  
ATOM   1097  OD1 ASN A  67       9.016   9.670  -0.404  1.00 72.30           O  
ATOM   1098  ND2 ASN A  67       7.726  11.265   0.411  1.00 42.31           N  
ATOM   1099  H   ASN A  67       8.914  10.491  -2.912  1.00 42.10           H  
ATOM   1100  HA  ASN A  67      11.130  12.389  -2.381  1.00 55.22           H  
ATOM   1101  HB2 ASN A  67      10.418  12.205   0.019  1.00 52.03           H  
ATOM   1102  HB3 ASN A  67       9.161  12.809  -1.048  1.00 35.30           H  
ATOM   1103 HD21 ASN A  67       7.590  12.225   0.526  1.00  2.31           H  
ATOM   1104 HD22 ASN A  67       7.117  10.583   0.758  1.00 74.02           H  
ATOM   1105  N   ALA A  68      12.001   9.577  -2.678  1.00 54.31           N  
ATOM   1106  CA  ALA A  68      13.009   8.481  -2.560  1.00 61.15           C  
ATOM   1107  C   ALA A  68      12.507   7.271  -1.723  1.00 23.31           C  
ATOM   1108  O   ALA A  68      12.434   6.146  -2.242  1.00 52.12           O  
ATOM   1109  CB  ALA A  68      14.376   8.992  -2.059  1.00 55.10           C  
ATOM   1110  H   ALA A  68      11.577   9.702  -3.551  1.00 23.43           H  
ATOM   1111  HA  ALA A  68      13.163   8.124  -3.576  1.00 12.52           H  
ATOM   1112  HB1 ALA A  68      15.114   8.202  -2.126  1.00 65.41           H  
ATOM   1113  HB2 ALA A  68      14.291   9.317  -1.029  1.00 71.13           H  
ATOM   1114  HB3 ALA A  68      14.695   9.829  -2.668  1.00 34.34           H  
ATOM   1115  N   VAL A  69      12.170   7.496  -0.435  1.00 65.53           N  
ATOM   1116  CA  VAL A  69      11.626   6.442   0.460  1.00  1.40           C  
ATOM   1117  C   VAL A  69      10.291   5.849  -0.078  1.00 70.31           C  
ATOM   1118  O   VAL A  69      10.042   4.651   0.072  1.00 62.50           O  
ATOM   1119  CB  VAL A  69      11.462   6.969   1.944  1.00 42.33           C  
ATOM   1120  CG1 VAL A  69      10.514   8.191   2.033  1.00 44.00           C  
ATOM   1121  CG2 VAL A  69      11.007   5.844   2.912  1.00 63.41           C  
ATOM   1122  H   VAL A  69      12.299   8.394  -0.068  1.00 31.53           H  
ATOM   1123  HA  VAL A  69      12.363   5.639   0.480  1.00 13.42           H  
ATOM   1124  HB  VAL A  69      12.446   7.304   2.273  1.00 44.23           H  
ATOM   1125 HG11 VAL A  69      10.449   8.531   3.059  1.00 63.32           H  
ATOM   1126 HG12 VAL A  69       9.525   7.915   1.687  1.00 40.01           H  
ATOM   1127 HG13 VAL A  69      10.893   8.997   1.416  1.00 25.55           H  
ATOM   1128 HG21 VAL A  69      10.956   6.228   3.922  1.00 45.33           H  
ATOM   1129 HG22 VAL A  69      11.712   5.024   2.879  1.00 11.14           H  
ATOM   1130 HG23 VAL A  69      10.028   5.483   2.619  1.00 74.13           H  
ATOM   1131  N   MET A  70       9.485   6.692  -0.758  1.00  2.34           N  
ATOM   1132  CA  MET A  70       8.214   6.286  -1.422  1.00 74.25           C  
ATOM   1133  C   MET A  70       8.408   5.064  -2.369  1.00 44.35           C  
ATOM   1134  O   MET A  70       7.556   4.175  -2.437  1.00 61.41           O  
ATOM   1135  CB  MET A  70       7.656   7.497  -2.223  1.00 63.41           C  
ATOM   1136  CG  MET A  70       6.207   7.364  -2.715  1.00 61.31           C  
ATOM   1137  SD  MET A  70       5.004   7.336  -1.368  1.00 63.51           S  
ATOM   1138  CE  MET A  70       3.451   7.486  -2.251  1.00 60.44           C  
ATOM   1139  H   MET A  70       9.742   7.638  -0.800  1.00 11.50           H  
ATOM   1140  HA  MET A  70       7.510   6.020  -0.645  1.00 14.21           H  
ATOM   1141  HB2 MET A  70       7.702   8.375  -1.592  1.00 30.44           H  
ATOM   1142  HB3 MET A  70       8.293   7.668  -3.086  1.00 65.32           H  
ATOM   1143  HG2 MET A  70       5.979   8.204  -3.361  1.00  5.10           H  
ATOM   1144  HG3 MET A  70       6.109   6.443  -3.280  1.00 63.12           H  
ATOM   1145  HE1 MET A  70       3.443   8.402  -2.820  1.00 71.11           H  
ATOM   1146  HE2 MET A  70       2.635   7.492  -1.540  1.00 63.42           H  
ATOM   1147  HE3 MET A  70       3.337   6.647  -2.921  1.00  3.34           H  
ATOM   1148  N   GLU A  71       9.562   5.032  -3.074  1.00 64.31           N  
ATOM   1149  CA  GLU A  71       9.930   3.926  -3.997  1.00 34.31           C  
ATOM   1150  C   GLU A  71      10.165   2.589  -3.242  1.00 23.22           C  
ATOM   1151  O   GLU A  71       9.800   1.516  -3.738  1.00 51.03           O  
ATOM   1152  CB  GLU A  71      11.197   4.311  -4.806  1.00 51.05           C  
ATOM   1153  CG  GLU A  71      11.665   3.244  -5.823  1.00 15.33           C  
ATOM   1154  CD  GLU A  71      12.861   3.695  -6.674  1.00  2.41           C  
ATOM   1155  OE1 GLU A  71      13.992   3.750  -6.150  1.00 72.31           O  
ATOM   1156  OE2 GLU A  71      12.676   4.020  -7.864  1.00 13.31           O  
ATOM   1157  H   GLU A  71      10.193   5.777  -2.966  1.00 62.13           H  
ATOM   1158  HA  GLU A  71       9.102   3.792  -4.689  1.00 22.34           H  
ATOM   1159  HB2 GLU A  71      10.994   5.232  -5.344  1.00 52.32           H  
ATOM   1160  HB3 GLU A  71      12.010   4.498  -4.109  1.00 74.43           H  
ATOM   1161  HG2 GLU A  71      11.946   2.347  -5.279  1.00  1.32           H  
ATOM   1162  HG3 GLU A  71      10.832   3.002  -6.478  1.00 35.25           H  
ATOM   1163  N   GLN A  72      10.775   2.678  -2.041  1.00 72.15           N  
ATOM   1164  CA  GLN A  72      11.006   1.502  -1.164  1.00 53.54           C  
ATOM   1165  C   GLN A  72       9.675   0.841  -0.739  1.00 40.02           C  
ATOM   1166  O   GLN A  72       9.618  -0.375  -0.559  1.00 20.13           O  
ATOM   1167  CB  GLN A  72      11.835   1.894   0.094  1.00 44.13           C  
ATOM   1168  CG  GLN A  72      13.248   2.435  -0.215  1.00  2.43           C  
ATOM   1169  CD  GLN A  72      14.074   2.705   1.047  1.00 22.51           C  
ATOM   1170  OE1 GLN A  72      14.786   1.833   1.537  1.00 10.43           O  
ATOM   1171  NE2 GLN A  72      13.994   3.907   1.579  1.00 24.21           N  
ATOM   1172  H   GLN A  72      11.080   3.560  -1.737  1.00 34.01           H  
ATOM   1173  HA  GLN A  72      11.574   0.779  -1.742  1.00 30.31           H  
ATOM   1174  HB2 GLN A  72      11.293   2.657   0.647  1.00 32.35           H  
ATOM   1175  HB3 GLN A  72      11.941   1.020   0.728  1.00 63.15           H  
ATOM   1176  HG2 GLN A  72      13.776   1.709  -0.824  1.00 11.43           H  
ATOM   1177  HG3 GLN A  72      13.155   3.358  -0.778  1.00 55.44           H  
ATOM   1178 HE21 GLN A  72      13.416   4.563   1.151  1.00 42.32           H  
ATOM   1179 HE22 GLN A  72      14.509   4.084   2.392  1.00 73.53           H  
ATOM   1180  N   LEU A  73       8.611   1.653  -0.593  1.00  1.34           N  
ATOM   1181  CA  LEU A  73       7.254   1.137  -0.316  1.00 43.41           C  
ATOM   1182  C   LEU A  73       6.658   0.396  -1.539  1.00 12.22           C  
ATOM   1183  O   LEU A  73       6.072  -0.669  -1.363  1.00  3.03           O  
ATOM   1184  CB  LEU A  73       6.300   2.259   0.189  1.00 13.03           C  
ATOM   1185  CG  LEU A  73       6.495   2.716   1.672  1.00 54.44           C  
ATOM   1186  CD1 LEU A  73       6.546   1.501   2.624  1.00 61.21           C  
ATOM   1187  CD2 LEU A  73       7.716   3.636   1.860  1.00 40.21           C  
ATOM   1188  H   LEU A  73       8.746   2.621  -0.662  1.00 22.52           H  
ATOM   1189  HA  LEU A  73       7.358   0.405   0.484  1.00 24.15           H  
ATOM   1190  HB2 LEU A  73       6.421   3.124  -0.457  1.00 12.41           H  
ATOM   1191  HB3 LEU A  73       5.275   1.910   0.085  1.00 42.31           H  
ATOM   1192  HG  LEU A  73       5.622   3.292   1.962  1.00 10.05           H  
ATOM   1193 HD11 LEU A  73       5.637   0.923   2.523  1.00 31.41           H  
ATOM   1194 HD12 LEU A  73       6.631   1.844   3.643  1.00 43.45           H  
ATOM   1195 HD13 LEU A  73       7.398   0.875   2.385  1.00 33.41           H  
ATOM   1196 HD21 LEU A  73       7.792   3.936   2.898  1.00 32.31           H  
ATOM   1197 HD22 LEU A  73       7.599   4.520   1.248  1.00 71.43           H  
ATOM   1198 HD23 LEU A  73       8.621   3.117   1.569  1.00 64.15           H  
ATOM   1199  N   LEU A  74       6.830   0.946  -2.771  1.00 44.12           N  
ATOM   1200  CA  LEU A  74       6.459   0.218  -4.028  1.00 32.20           C  
ATOM   1201  C   LEU A  74       7.131  -1.180  -4.068  1.00 13.54           C  
ATOM   1202  O   LEU A  74       6.506  -2.174  -4.449  1.00 52.21           O  
ATOM   1203  CB  LEU A  74       6.851   1.029  -5.316  1.00 42.45           C  
ATOM   1204  CG  LEU A  74       5.822   2.079  -5.846  1.00 52.33           C  
ATOM   1205  CD1 LEU A  74       4.444   1.432  -6.107  1.00 10.01           C  
ATOM   1206  CD2 LEU A  74       5.720   3.297  -4.914  1.00 41.44           C  
ATOM   1207  H   LEU A  74       7.211   1.848  -2.837  1.00 34.24           H  
ATOM   1208  HA  LEU A  74       5.381   0.079  -4.013  1.00 25.41           H  
ATOM   1209  HB2 LEU A  74       7.782   1.550  -5.113  1.00 32.35           H  
ATOM   1210  HB3 LEU A  74       7.041   0.326  -6.125  1.00 43.24           H  
ATOM   1211  HG  LEU A  74       6.176   2.445  -6.806  1.00 43.05           H  
ATOM   1212 HD11 LEU A  74       3.770   2.166  -6.525  1.00  5.31           H  
ATOM   1213 HD12 LEU A  74       4.029   1.053  -5.181  1.00 41.03           H  
ATOM   1214 HD13 LEU A  74       4.556   0.613  -6.807  1.00  4.52           H  
ATOM   1215 HD21 LEU A  74       6.688   3.772  -4.835  1.00 33.21           H  
ATOM   1216 HD22 LEU A  74       5.396   2.983  -3.929  1.00 60.04           H  
ATOM   1217 HD23 LEU A  74       5.008   4.007  -5.314  1.00 53.10           H  
ATOM   1218  N   GLU A  75       8.408  -1.219  -3.647  1.00  1.33           N  
ATOM   1219  CA  GLU A  75       9.207  -2.457  -3.559  1.00 65.32           C  
ATOM   1220  C   GLU A  75       8.603  -3.481  -2.567  1.00 50.51           C  
ATOM   1221  O   GLU A  75       8.426  -4.648  -2.915  1.00 51.34           O  
ATOM   1222  CB  GLU A  75      10.680  -2.109  -3.168  1.00 55.23           C  
ATOM   1223  CG  GLU A  75      11.602  -3.316  -2.840  1.00 44.02           C  
ATOM   1224  CD  GLU A  75      12.009  -4.223  -4.029  1.00 52.44           C  
ATOM   1225  OE1 GLU A  75      11.251  -4.358  -5.017  1.00 61.02           O  
ATOM   1226  OE2 GLU A  75      13.094  -4.842  -3.962  1.00 72.20           O  
ATOM   1227  H   GLU A  75       8.832  -0.371  -3.382  1.00 42.35           H  
ATOM   1228  HA  GLU A  75       9.218  -2.904  -4.550  1.00 63.23           H  
ATOM   1229  HB2 GLU A  75      11.133  -1.558  -3.984  1.00 72.33           H  
ATOM   1230  HB3 GLU A  75      10.656  -1.462  -2.296  1.00 41.44           H  
ATOM   1231  HG2 GLU A  75      12.509  -2.927  -2.390  1.00 60.31           H  
ATOM   1232  HG3 GLU A  75      11.101  -3.936  -2.102  1.00  1.12           H  
ATOM   1233  N   GLU A  76       8.286  -3.026  -1.344  1.00  0.43           N  
ATOM   1234  CA  GLU A  76       7.785  -3.902  -0.256  1.00 10.12           C  
ATOM   1235  C   GLU A  76       6.379  -4.481  -0.543  1.00 11.22           C  
ATOM   1236  O   GLU A  76       6.102  -5.641  -0.208  1.00 63.40           O  
ATOM   1237  CB  GLU A  76       7.802  -3.134   1.087  1.00 30.30           C  
ATOM   1238  CG  GLU A  76       9.217  -2.729   1.562  1.00 52.12           C  
ATOM   1239  CD  GLU A  76      10.140  -3.934   1.853  1.00 41.44           C  
ATOM   1240  OE1 GLU A  76      10.145  -4.421   3.005  1.00 64.11           O  
ATOM   1241  OE2 GLU A  76      10.853  -4.407   0.930  1.00 22.14           O  
ATOM   1242  H   GLU A  76       8.396  -2.070  -1.163  1.00 34.24           H  
ATOM   1243  HA  GLU A  76       8.477  -4.735  -0.178  1.00 74.21           H  
ATOM   1244  HB2 GLU A  76       7.205  -2.233   0.980  1.00 43.21           H  
ATOM   1245  HB3 GLU A  76       7.352  -3.750   1.860  1.00 70.51           H  
ATOM   1246  HG2 GLU A  76       9.674  -2.114   0.793  1.00 21.30           H  
ATOM   1247  HG3 GLU A  76       9.121  -2.132   2.465  1.00 33.23           H  
ATOM   1248  N   ILE A  77       5.501  -3.668  -1.159  1.00 73.14           N  
ATOM   1249  CA  ILE A  77       4.151  -4.122  -1.573  1.00  5.51           C  
ATOM   1250  C   ILE A  77       4.263  -5.167  -2.715  1.00 23.32           C  
ATOM   1251  O   ILE A  77       3.523  -6.142  -2.727  1.00 41.31           O  
ATOM   1252  CB  ILE A  77       3.243  -2.924  -2.044  1.00 63.11           C  
ATOM   1253  CG1 ILE A  77       3.200  -1.797  -0.968  1.00 35.05           C  
ATOM   1254  CG2 ILE A  77       1.802  -3.407  -2.376  1.00 75.45           C  
ATOM   1255  CD1 ILE A  77       2.563  -0.503  -1.437  1.00 45.04           C  
ATOM   1256  H   ILE A  77       5.763  -2.739  -1.334  1.00 53.11           H  
ATOM   1257  HA  ILE A  77       3.680  -4.589  -0.707  1.00 30.03           H  
ATOM   1258  HB  ILE A  77       3.678  -2.521  -2.957  1.00 22.35           H  
ATOM   1259 HG12 ILE A  77       2.641  -2.133  -0.103  1.00 51.33           H  
ATOM   1260 HG13 ILE A  77       4.209  -1.560  -0.654  1.00 61.43           H  
ATOM   1261 HG21 ILE A  77       1.340  -3.836  -1.495  1.00  1.34           H  
ATOM   1262 HG22 ILE A  77       1.838  -4.157  -3.157  1.00  1.12           H  
ATOM   1263 HG23 ILE A  77       1.206  -2.572  -2.724  1.00 12.22           H  
ATOM   1264 HD11 ILE A  77       2.569   0.211  -0.625  1.00 15.52           H  
ATOM   1265 HD12 ILE A  77       1.542  -0.685  -1.742  1.00 61.31           H  
ATOM   1266 HD13 ILE A  77       3.123  -0.099  -2.270  1.00 64.54           H  
ATOM   1267  N   GLU A  78       5.202  -4.935  -3.662  1.00  3.42           N  
ATOM   1268  CA  GLU A  78       5.521  -5.884  -4.765  1.00 13.42           C  
ATOM   1269  C   GLU A  78       6.023  -7.243  -4.228  1.00 52.21           C  
ATOM   1270  O   GLU A  78       5.531  -8.298  -4.637  1.00 65.41           O  
ATOM   1271  CB  GLU A  78       6.566  -5.253  -5.746  1.00 43.30           C  
ATOM   1272  CG  GLU A  78       5.954  -4.342  -6.830  1.00 24.41           C  
ATOM   1273  CD  GLU A  78       5.139  -5.142  -7.863  1.00 15.31           C  
ATOM   1274  OE1 GLU A  78       5.728  -5.615  -8.860  1.00 74.41           O  
ATOM   1275  OE2 GLU A  78       3.926  -5.356  -7.660  1.00 23.13           O  
ATOM   1276  H   GLU A  78       5.700  -4.093  -3.617  1.00 44.42           H  
ATOM   1277  HA  GLU A  78       4.597  -6.058  -5.312  1.00 11.31           H  
ATOM   1278  HB2 GLU A  78       7.271  -4.661  -5.169  1.00 63.44           H  
ATOM   1279  HB3 GLU A  78       7.121  -6.041  -6.248  1.00 51.00           H  
ATOM   1280  HG2 GLU A  78       5.306  -3.612  -6.349  1.00 20.05           H  
ATOM   1281  HG3 GLU A  78       6.751  -3.811  -7.341  1.00 13.13           H  
ATOM   1282  N   LYS A  79       6.978  -7.192  -3.286  1.00 24.12           N  
ATOM   1283  CA  LYS A  79       7.540  -8.391  -2.619  1.00 31.02           C  
ATOM   1284  C   LYS A  79       6.446  -9.203  -1.883  1.00 34.12           C  
ATOM   1285  O   LYS A  79       6.496 -10.442  -1.831  1.00 73.33           O  
ATOM   1286  CB  LYS A  79       8.672  -7.962  -1.643  1.00  1.22           C  
ATOM   1287  CG  LYS A  79       9.962  -7.475  -2.350  1.00 62.51           C  
ATOM   1288  CD  LYS A  79      10.677  -8.618  -3.118  1.00 70.33           C  
ATOM   1289  CE  LYS A  79      11.881  -8.136  -3.945  1.00 55.43           C  
ATOM   1290  NZ  LYS A  79      11.468  -7.247  -5.060  1.00 11.23           N  
ATOM   1291  H   LYS A  79       7.313  -6.314  -3.022  1.00  2.41           H  
ATOM   1292  HA  LYS A  79       7.968  -9.018  -3.392  1.00 25.10           H  
ATOM   1293  HB2 LYS A  79       8.305  -7.157  -1.013  1.00 32.20           H  
ATOM   1294  HB3 LYS A  79       8.935  -8.800  -1.004  1.00 74.22           H  
ATOM   1295  HG2 LYS A  79       9.700  -6.687  -3.049  1.00 41.15           H  
ATOM   1296  HG3 LYS A  79      10.641  -7.072  -1.604  1.00 55.50           H  
ATOM   1297  HD2 LYS A  79      11.023  -9.355  -2.406  1.00 52.21           H  
ATOM   1298  HD3 LYS A  79       9.964  -9.086  -3.791  1.00 12.14           H  
ATOM   1299  HE2 LYS A  79      12.565  -7.594  -3.304  1.00 70.22           H  
ATOM   1300  HE3 LYS A  79      12.391  -8.997  -4.361  1.00 13.11           H  
ATOM   1301  HZ1 LYS A  79      10.778  -7.730  -5.673  1.00 43.01           H  
ATOM   1302  HZ2 LYS A  79      12.294  -6.983  -5.631  1.00 41.03           H  
ATOM   1303  HZ3 LYS A  79      11.033  -6.378  -4.686  1.00 11.13           H  
ATOM   1304  N   LEU A  80       5.455  -8.487  -1.332  1.00 70.10           N  
ATOM   1305  CA  LEU A  80       4.278  -9.103  -0.696  1.00 32.52           C  
ATOM   1306  C   LEU A  80       3.270  -9.617  -1.755  1.00 32.21           C  
ATOM   1307  O   LEU A  80       2.684 -10.677  -1.573  1.00 31.30           O  
ATOM   1308  CB  LEU A  80       3.619  -8.089   0.288  1.00 33.02           C  
ATOM   1309  CG  LEU A  80       2.482  -8.648   1.227  1.00 21.20           C  
ATOM   1310  CD1 LEU A  80       2.473  -7.924   2.585  1.00 33.23           C  
ATOM   1311  CD2 LEU A  80       1.077  -8.564   0.573  1.00 23.14           C  
ATOM   1312  H   LEU A  80       5.520  -7.507  -1.347  1.00 51.01           H  
ATOM   1313  HA  LEU A  80       4.631  -9.955  -0.116  1.00  4.43           H  
ATOM   1314  HB2 LEU A  80       4.416  -7.688   0.915  1.00 23.32           H  
ATOM   1315  HB3 LEU A  80       3.218  -7.262  -0.290  1.00  4.22           H  
ATOM   1316  HG  LEU A  80       2.681  -9.694   1.430  1.00  3.13           H  
ATOM   1317 HD11 LEU A  80       2.277  -6.866   2.441  1.00 71.43           H  
ATOM   1318 HD12 LEU A  80       3.434  -8.044   3.065  1.00 73.11           H  
ATOM   1319 HD13 LEU A  80       1.707  -8.344   3.223  1.00 11.33           H  
ATOM   1320 HD21 LEU A  80       1.074  -9.120  -0.356  1.00 72.13           H  
ATOM   1321 HD22 LEU A  80       0.820  -7.532   0.371  1.00 62.45           H  
ATOM   1322 HD23 LEU A  80       0.338  -8.992   1.239  1.00 72.12           H  
ATOM   1323  N   LEU A  81       3.117  -8.872  -2.867  1.00  2.23           N  
ATOM   1324  CA  LEU A  81       2.074  -9.125  -3.901  1.00 52.54           C  
ATOM   1325  C   LEU A  81       2.365 -10.394  -4.746  1.00 62.21           C  
ATOM   1326  O   LEU A  81       1.435 -11.084  -5.187  1.00  5.10           O  
ATOM   1327  CB  LEU A  81       1.924  -7.878  -4.819  1.00 11.32           C  
ATOM   1328  CG  LEU A  81       0.821  -7.949  -5.926  1.00 74.24           C  
ATOM   1329  CD1 LEU A  81      -0.557  -8.329  -5.328  1.00 33.33           C  
ATOM   1330  CD2 LEU A  81       0.741  -6.613  -6.706  1.00 23.15           C  
ATOM   1331  H   LEU A  81       3.733  -8.129  -3.006  1.00  3.42           H  
ATOM   1332  HA  LEU A  81       1.137  -9.276  -3.378  1.00 73.11           H  
ATOM   1333  HB2 LEU A  81       1.710  -7.022  -4.184  1.00 10.14           H  
ATOM   1334  HB3 LEU A  81       2.880  -7.700  -5.302  1.00 42.20           H  
ATOM   1335  HG  LEU A  81       1.089  -8.727  -6.634  1.00 13.30           H  
ATOM   1336 HD11 LEU A  81      -1.290  -8.396  -6.118  1.00 40.44           H  
ATOM   1337 HD12 LEU A  81      -0.869  -7.580  -4.614  1.00 63.33           H  
ATOM   1338 HD13 LEU A  81      -0.487  -9.289  -4.831  1.00 62.33           H  
ATOM   1339 HD21 LEU A  81       1.698  -6.403  -7.170  1.00  3.20           H  
ATOM   1340 HD22 LEU A  81       0.487  -5.805  -6.031  1.00  1.12           H  
ATOM   1341 HD23 LEU A  81      -0.016  -6.687  -7.476  1.00 64.33           H  
ATOM   1342  N   LYS A  82       3.658 -10.679  -4.980  1.00 13.44           N  
ATOM   1343  CA  LYS A  82       4.101 -11.929  -5.654  1.00 13.55           C  
ATOM   1344  C   LYS A  82       3.706 -13.174  -4.817  1.00 61.20           C  
ATOM   1345  O   LYS A  82       3.274 -14.193  -5.364  1.00 61.24           O  
ATOM   1346  CB  LYS A  82       5.642 -11.883  -5.936  1.00 32.32           C  
ATOM   1347  CG  LYS A  82       6.092 -11.255  -7.298  1.00 10.54           C  
ATOM   1348  CD  LYS A  82       5.734  -9.752  -7.510  1.00 53.12           C  
ATOM   1349  CE  LYS A  82       4.309  -9.510  -8.049  1.00 73.20           C  
ATOM   1350  NZ  LYS A  82       4.058  -8.077  -8.319  1.00 31.52           N  
ATOM   1351  H   LYS A  82       4.335 -10.032  -4.698  1.00 42.53           H  
ATOM   1352  HA  LYS A  82       3.575 -11.986  -6.608  1.00 21.11           H  
ATOM   1353  HB2 LYS A  82       6.122 -11.320  -5.142  1.00 23.24           H  
ATOM   1354  HB3 LYS A  82       6.035 -12.898  -5.903  1.00 22.30           H  
ATOM   1355  HG2 LYS A  82       7.171 -11.350  -7.368  1.00 44.31           H  
ATOM   1356  HG3 LYS A  82       5.652 -11.835  -8.099  1.00 54.14           H  
ATOM   1357  HD2 LYS A  82       5.835  -9.230  -6.570  1.00 54.44           H  
ATOM   1358  HD3 LYS A  82       6.442  -9.325  -8.218  1.00 41.13           H  
ATOM   1359  HE2 LYS A  82       4.177 -10.066  -8.969  1.00 25.13           H  
ATOM   1360  HE3 LYS A  82       3.589  -9.856  -7.319  1.00 55.13           H  
ATOM   1361  HZ1 LYS A  82       4.737  -7.719  -9.025  1.00 54.11           H  
ATOM   1362  HZ2 LYS A  82       4.161  -7.517  -7.452  1.00 11.03           H  
ATOM   1363  HZ3 LYS A  82       3.099  -7.940  -8.689  1.00 14.43           H  
ATOM   1364  N   LYS A  83       3.870 -13.056  -3.489  1.00 61.21           N  
ATOM   1365  CA  LYS A  83       3.447 -14.085  -2.516  1.00 54.20           C  
ATOM   1366  C   LYS A  83       1.890 -14.094  -2.364  1.00 62.25           C  
ATOM   1367  O   LYS A  83       1.277 -15.154  -2.192  1.00 20.25           O  
ATOM   1368  CB  LYS A  83       4.184 -13.819  -1.158  1.00 11.15           C  
ATOM   1369  CG  LYS A  83       4.366 -15.045  -0.221  1.00 54.13           C  
ATOM   1370  CD  LYS A  83       3.079 -15.468   0.527  1.00 72.11           C  
ATOM   1371  CE  LYS A  83       3.270 -16.750   1.345  1.00 32.23           C  
ATOM   1372  NZ  LYS A  83       3.607 -17.911   0.488  1.00 44.35           N  
ATOM   1373  H   LYS A  83       4.283 -12.237  -3.147  1.00  0.42           H  
ATOM   1374  HA  LYS A  83       3.760 -15.052  -2.903  1.00 64.42           H  
ATOM   1375  HB2 LYS A  83       5.174 -13.431  -1.378  1.00 44.43           H  
ATOM   1376  HB3 LYS A  83       3.644 -13.052  -0.611  1.00 14.33           H  
ATOM   1377  HG2 LYS A  83       4.713 -15.884  -0.817  1.00 53.34           H  
ATOM   1378  HG3 LYS A  83       5.131 -14.806   0.514  1.00 41.41           H  
ATOM   1379  HD2 LYS A  83       2.781 -14.669   1.195  1.00 61.03           H  
ATOM   1380  HD3 LYS A  83       2.290 -15.633  -0.201  1.00 43.31           H  
ATOM   1381  HE2 LYS A  83       4.069 -16.603   2.061  1.00 15.51           H  
ATOM   1382  HE3 LYS A  83       2.354 -16.970   1.879  1.00 53.32           H  
ATOM   1383  HZ1 LYS A  83       2.878 -18.037  -0.245  1.00 50.42           H  
ATOM   1384  HZ2 LYS A  83       3.654 -18.777   1.060  1.00 60.25           H  
ATOM   1385  HZ3 LYS A  83       4.524 -17.763   0.026  1.00 43.43           H  
ATOM   1386  N   ALA A  84       1.269 -12.892  -2.450  1.00 72.24           N  
ATOM   1387  CA  ALA A  84      -0.186 -12.696  -2.230  1.00 21.34           C  
ATOM   1388  C   ALA A  84      -1.015 -13.313  -3.380  1.00 40.13           C  
ATOM   1389  O   ALA A  84      -1.213 -12.685  -4.428  1.00 43.12           O  
ATOM   1390  CB  ALA A  84      -0.510 -11.194  -2.057  1.00 41.12           C  
ATOM   1391  H   ALA A  84       1.807 -12.116  -2.688  1.00 50.01           H  
ATOM   1392  HA  ALA A  84      -0.446 -13.196  -1.299  1.00 61.33           H  
ATOM   1393  HB1 ALA A  84       0.078 -10.788  -1.243  1.00 32.21           H  
ATOM   1394  HB2 ALA A  84      -1.562 -11.062  -1.830  1.00  4.32           H  
ATOM   1395  HB3 ALA A  84      -0.271 -10.657  -2.967  1.00 75.02           H  
ATOM   1396  N   GLY A  85      -1.472 -14.561  -3.171  1.00 62.30           N  
ATOM   1397  CA  GLY A  85      -2.193 -15.328  -4.198  1.00  1.01           C  
ATOM   1398  C   GLY A  85      -1.264 -16.234  -5.017  1.00 33.14           C  
ATOM   1399  O   GLY A  85      -0.038 -16.072  -4.985  1.00 44.13           O  
ATOM   1400  H   GLY A  85      -1.296 -14.981  -2.305  1.00 70.45           H  
ATOM   1401  HA2 GLY A  85      -2.934 -15.942  -3.706  1.00 62.12           H  
ATOM   1402  HA3 GLY A  85      -2.702 -14.649  -4.873  1.00 50.12           H  
ATOM   1403  N   SER A  86      -1.853 -17.188  -5.754  1.00 13.04           N  
ATOM   1404  CA  SER A  86      -1.096 -18.148  -6.597  1.00 53.54           C  
ATOM   1405  C   SER A  86      -0.547 -17.481  -7.879  1.00 45.24           C  
ATOM   1406  O   SER A  86      -1.006 -16.399  -8.278  1.00 73.22           O  
ATOM   1407  CB  SER A  86      -2.004 -19.343  -6.966  1.00 63.22           C  
ATOM   1408  OG  SER A  86      -2.502 -19.980  -5.798  1.00 74.34           O  
ATOM   1409  H   SER A  86      -2.827 -17.258  -5.730  1.00 23.34           H  
ATOM   1410  HA  SER A  86      -0.257 -18.515  -6.016  1.00 12.50           H  
ATOM   1411  HB2 SER A  86      -2.846 -18.996  -7.550  1.00 42.23           H  
ATOM   1412  HB3 SER A  86      -1.440 -20.069  -7.543  1.00 10.51           H  
ATOM   1413  HG  SER A  86      -2.250 -20.913  -5.806  1.00 44.23           H  
ATOM   1414  N   LEU A  87       0.439 -18.141  -8.524  1.00 61.45           N  
ATOM   1415  CA  LEU A  87       1.015 -17.679  -9.803  1.00 64.33           C  
ATOM   1416  C   LEU A  87       0.019 -17.918 -10.959  1.00  1.54           C  
ATOM   1417  O   LEU A  87       0.050 -18.963 -11.620  1.00 32.24           O  
ATOM   1418  CB  LEU A  87       2.371 -18.381 -10.090  1.00  3.33           C  
ATOM   1419  CG  LEU A  87       3.510 -18.143  -9.050  1.00 10.04           C  
ATOM   1420  CD1 LEU A  87       4.790 -18.913  -9.452  1.00 34.53           C  
ATOM   1421  CD2 LEU A  87       3.795 -16.629  -8.859  1.00 31.35           C  
ATOM   1422  H   LEU A  87       0.785 -18.970  -8.130  1.00 21.01           H  
ATOM   1423  HA  LEU A  87       1.192 -16.608  -9.717  1.00 62.31           H  
ATOM   1424  HB2 LEU A  87       2.185 -19.449 -10.150  1.00 15.21           H  
ATOM   1425  HB3 LEU A  87       2.728 -18.049 -11.061  1.00 33.11           H  
ATOM   1426  HG  LEU A  87       3.189 -18.538  -8.094  1.00 41.33           H  
ATOM   1427 HD11 LEU A  87       5.144 -18.563 -10.415  1.00 51.42           H  
ATOM   1428 HD12 LEU A  87       4.573 -19.971  -9.517  1.00 50.12           H  
ATOM   1429 HD13 LEU A  87       5.560 -18.757  -8.709  1.00 61.30           H  
ATOM   1430 HD21 LEU A  87       4.592 -16.495  -8.140  1.00 64.23           H  
ATOM   1431 HD22 LEU A  87       2.905 -16.133  -8.492  1.00 60.41           H  
ATOM   1432 HD23 LEU A  87       4.085 -16.185  -9.804  1.00 63.53           H  
ATOM   1433  N   VAL A  88      -0.911 -16.965 -11.131  1.00 32.43           N  
ATOM   1434  CA  VAL A  88      -1.917 -16.967 -12.216  1.00 44.44           C  
ATOM   1435  C   VAL A  88      -2.014 -15.556 -12.867  1.00 71.31           C  
ATOM   1436  O   VAL A  88      -1.954 -14.543 -12.153  1.00 42.33           O  
ATOM   1437  CB  VAL A  88      -3.346 -17.416 -11.693  1.00 51.41           C  
ATOM   1438  CG1 VAL A  88      -3.379 -18.924 -11.331  1.00 43.43           C  
ATOM   1439  CG2 VAL A  88      -3.810 -16.553 -10.486  1.00 52.31           C  
ATOM   1440  H   VAL A  88      -0.931 -16.229 -10.486  1.00 54.43           H  
ATOM   1441  HA  VAL A  88      -1.591 -17.676 -12.975  1.00 51.44           H  
ATOM   1442  HB  VAL A  88      -4.060 -17.264 -12.502  1.00 31.22           H  
ATOM   1443 HG11 VAL A  88      -2.679 -19.124 -10.529  1.00 73.34           H  
ATOM   1444 HG12 VAL A  88      -3.105 -19.514 -12.195  1.00 31.14           H  
ATOM   1445 HG13 VAL A  88      -4.377 -19.205 -11.013  1.00 15.52           H  
ATOM   1446 HG21 VAL A  88      -3.850 -15.512 -10.773  1.00 10.32           H  
ATOM   1447 HG22 VAL A  88      -3.114 -16.669  -9.664  1.00 15.22           H  
ATOM   1448 HG23 VAL A  88      -4.795 -16.872 -10.164  1.00 55.22           H  
ATOM   1449  N   PRO A  89      -2.126 -15.459 -14.235  1.00 41.52           N  
ATOM   1450  CA  PRO A  89      -2.448 -14.178 -14.928  1.00 71.45           C  
ATOM   1451  C   PRO A  89      -3.850 -13.632 -14.540  1.00 70.01           C  
ATOM   1452  O   PRO A  89      -4.685 -14.356 -13.984  1.00 32.41           O  
ATOM   1453  CB  PRO A  89      -2.380 -14.549 -16.442  1.00 74.11           C  
ATOM   1454  CG  PRO A  89      -1.570 -15.814 -16.487  1.00 63.34           C  
ATOM   1455  CD  PRO A  89      -1.908 -16.555 -15.212  1.00 64.34           C  
ATOM   1456  HA  PRO A  89      -1.704 -13.419 -14.704  1.00 31.01           H  
ATOM   1457  HB2 PRO A  89      -3.379 -14.705 -16.841  1.00 74.42           H  
ATOM   1458  HB3 PRO A  89      -1.898 -13.751 -16.999  1.00 34.31           H  
ATOM   1459  HG2 PRO A  89      -1.842 -16.404 -17.356  1.00 12.31           H  
ATOM   1460  HG3 PRO A  89      -0.509 -15.578 -16.518  1.00 13.35           H  
ATOM   1461  HD2 PRO A  89      -2.810 -17.144 -15.337  1.00 21.45           H  
ATOM   1462  HD3 PRO A  89      -1.083 -17.191 -14.908  1.00 13.14           H  
ATOM   1463  N   ARG A  90      -4.109 -12.354 -14.859  1.00 53.51           N  
ATOM   1464  CA  ARG A  90      -5.382 -11.669 -14.515  1.00 62.11           C  
ATOM   1465  C   ARG A  90      -6.425 -11.841 -15.663  1.00 54.15           C  
ATOM   1466  O   ARG A  90      -7.135 -10.896 -16.039  1.00 43.42           O  
ATOM   1467  CB  ARG A  90      -5.077 -10.172 -14.199  1.00 53.14           C  
ATOM   1468  CG  ARG A  90      -3.878  -9.964 -13.232  1.00 64.01           C  
ATOM   1469  CD  ARG A  90      -3.666  -8.492 -12.826  1.00 11.22           C  
ATOM   1470  NE  ARG A  90      -4.643  -8.050 -11.812  1.00  5.22           N  
ATOM   1471  CZ  ARG A  90      -5.407  -6.982 -11.878  1.00 10.23           C  
ATOM   1472  NH1 ARG A  90      -5.467  -6.250 -12.944  1.00 12.23           N  
ATOM   1473  NH2 ARG A  90      -6.134  -6.668 -10.861  1.00 72.03           N  
ATOM   1474  H   ARG A  90      -3.423 -11.848 -15.339  1.00 62.35           H  
ATOM   1475  HA  ARG A  90      -5.792 -12.136 -13.622  1.00 62.54           H  
ATOM   1476  HB2 ARG A  90      -4.858  -9.656 -15.129  1.00 62.03           H  
ATOM   1477  HB3 ARG A  90      -5.956  -9.723 -13.754  1.00 14.32           H  
ATOM   1478  HG2 ARG A  90      -4.047 -10.546 -12.335  1.00 60.00           H  
ATOM   1479  HG3 ARG A  90      -2.976 -10.327 -13.718  1.00 55.32           H  
ATOM   1480  HD2 ARG A  90      -2.671  -8.389 -12.405  1.00  1.02           H  
ATOM   1481  HD3 ARG A  90      -3.741  -7.863 -13.708  1.00 22.25           H  
ATOM   1482  HE  ARG A  90      -4.698  -8.586 -10.996  1.00 20.33           H  
ATOM   1483 HH11 ARG A  90      -4.926  -6.489 -13.741  1.00  2.21           H  
ATOM   1484 HH12 ARG A  90      -6.066  -5.454 -12.967  1.00 63.25           H  
ATOM   1485 HH21 ARG A  90      -6.105  -7.232 -10.035  1.00 41.31           H  
ATOM   1486 HH22 ARG A  90      -6.736  -5.876 -10.907  1.00 33.42           H  
ATOM   1487  N   GLY A  91      -6.536 -13.093 -16.164  1.00 52.21           N  
ATOM   1488  CA  GLY A  91      -7.411 -13.445 -17.301  1.00 15.32           C  
ATOM   1489  C   GLY A  91      -6.779 -13.165 -18.674  1.00 63.32           C  
ATOM   1490  O   GLY A  91      -5.656 -12.649 -18.761  1.00 51.32           O  
ATOM   1491  H   GLY A  91      -6.019 -13.803 -15.740  1.00 32.15           H  
ATOM   1492  HA2 GLY A  91      -7.636 -14.499 -17.240  1.00 61.22           H  
ATOM   1493  HA3 GLY A  91      -8.343 -12.894 -17.222  1.00 60.11           H  
ATOM   1494  N   SER A  92      -7.505 -13.520 -19.752  1.00 44.45           N  
ATOM   1495  CA  SER A  92      -7.110 -13.182 -21.145  1.00 72.43           C  
ATOM   1496  C   SER A  92      -7.494 -11.722 -21.480  1.00 25.24           C  
ATOM   1497  O   SER A  92      -6.782 -11.041 -22.230  1.00 73.35           O  
ATOM   1498  CB  SER A  92      -7.790 -14.150 -22.145  1.00  1.22           C  
ATOM   1499  OG  SER A  92      -9.211 -14.088 -22.049  1.00 35.11           O  
ATOM   1500  H   SER A  92      -8.343 -14.009 -19.611  1.00 14.53           H  
ATOM   1501  HA  SER A  92      -6.033 -13.285 -21.230  1.00 44.33           H  
ATOM   1502  HB2 SER A  92      -7.504 -13.896 -23.156  1.00 32.02           H  
ATOM   1503  HB3 SER A  92      -7.474 -15.161 -21.931  1.00 14.53           H  
ATOM   1504  HG  SER A  92      -9.602 -14.421 -22.864  1.00 31.15           H  
ATOM   1505  N   TYR A  93      -8.639 -11.291 -20.904  1.00  2.20           N  
ATOM   1506  CA  TYR A  93      -9.182  -9.917 -20.984  1.00 62.25           C  
ATOM   1507  C   TYR A  93      -9.746  -9.598 -22.397  1.00 40.33           C  
ATOM   1508  O   TYR A  93      -8.999  -9.228 -23.315  1.00 25.43           O  
ATOM   1509  CB  TYR A  93      -8.133  -8.858 -20.522  1.00  2.22           C  
ATOM   1510  CG  TYR A  93      -8.746  -7.545 -19.997  1.00 55.12           C  
ATOM   1511  CD1 TYR A  93      -9.153  -7.437 -18.663  1.00 41.33           C  
ATOM   1512  CD2 TYR A  93      -8.915  -6.426 -20.820  1.00 41.31           C  
ATOM   1513  CE1 TYR A  93      -9.705  -6.270 -18.175  1.00 51.13           C  
ATOM   1514  CE2 TYR A  93      -9.466  -5.255 -20.330  1.00  1.11           C  
ATOM   1515  CZ  TYR A  93      -9.856  -5.186 -19.007  1.00 20.22           C  
ATOM   1516  OH  TYR A  93     -10.400  -4.023 -18.512  1.00 35.24           O  
ATOM   1517  H   TYR A  93      -9.149 -11.942 -20.388  1.00 61.42           H  
ATOM   1518  HA  TYR A  93     -10.016  -9.889 -20.284  1.00 52.13           H  
ATOM   1519  HB2 TYR A  93      -7.531  -9.285 -19.727  1.00 72.44           H  
ATOM   1520  HB3 TYR A  93      -7.476  -8.618 -21.353  1.00 33.55           H  
ATOM   1521  HD1 TYR A  93      -9.034  -8.290 -18.003  1.00 41.33           H  
ATOM   1522  HD2 TYR A  93      -8.607  -6.483 -21.857  1.00 40.24           H  
ATOM   1523  HE1 TYR A  93     -10.010  -6.212 -17.138  1.00 52.31           H  
ATOM   1524  HE2 TYR A  93      -9.588  -4.404 -20.984  1.00 21.33           H  
ATOM   1525  HH  TYR A  93     -10.043  -3.855 -17.630  1.00 72.40           H  
ATOM   1526  N   LEU A  94     -11.072  -9.770 -22.557  1.00 41.31           N  
ATOM   1527  CA  LEU A  94     -11.781  -9.489 -23.830  1.00  4.44           C  
ATOM   1528  C   LEU A  94     -12.077  -7.975 -23.982  1.00 41.34           C  
ATOM   1529  O   LEU A  94     -12.269  -7.270 -22.982  1.00 35.52           O  
ATOM   1530  CB  LEU A  94     -13.103 -10.310 -23.936  1.00 45.10           C  
ATOM   1531  CG  LEU A  94     -12.965 -11.861 -24.135  1.00 51.13           C  
ATOM   1532  CD1 LEU A  94     -12.417 -12.581 -22.878  1.00 25.14           C  
ATOM   1533  CD2 LEU A  94     -14.310 -12.477 -24.593  1.00 73.33           C  
ATOM   1534  H   LEU A  94     -11.595 -10.093 -21.794  1.00 20.40           H  
ATOM   1535  HA  LEU A  94     -11.124  -9.792 -24.642  1.00 65.53           H  
ATOM   1536  HB2 LEU A  94     -13.684 -10.133 -23.038  1.00  1.45           H  
ATOM   1537  HB3 LEU A  94     -13.670  -9.919 -24.779  1.00 24.44           H  
ATOM   1538  HG  LEU A  94     -12.249 -12.039 -24.929  1.00 21.12           H  
ATOM   1539 HD11 LEU A  94     -11.447 -12.177 -22.620  1.00 61.40           H  
ATOM   1540 HD12 LEU A  94     -12.316 -13.640 -23.074  1.00 53.30           H  
ATOM   1541 HD13 LEU A  94     -13.096 -12.437 -22.044  1.00 24.25           H  
ATOM   1542 HD21 LEU A  94     -14.188 -13.537 -24.770  1.00 51.22           H  
ATOM   1543 HD22 LEU A  94     -14.633 -12.003 -25.512  1.00  2.13           H  
ATOM   1544 HD23 LEU A  94     -15.066 -12.325 -23.831  1.00 42.40           H  
ATOM   1545  N   GLU A  95     -12.102  -7.510 -25.248  1.00 24.53           N  
ATOM   1546  CA  GLU A  95     -12.305  -6.082 -25.629  1.00 70.20           C  
ATOM   1547  C   GLU A  95     -11.161  -5.160 -25.080  1.00 21.24           C  
ATOM   1548  O   GLU A  95     -10.210  -5.635 -24.446  1.00 21.54           O  
ATOM   1549  CB  GLU A  95     -13.731  -5.572 -25.204  1.00 14.22           C  
ATOM   1550  CG  GLU A  95     -14.300  -4.442 -26.097  1.00 24.54           C  
ATOM   1551  CD  GLU A  95     -15.533  -3.746 -25.507  1.00 21.32           C  
ATOM   1552  OE1 GLU A  95     -16.616  -4.370 -25.457  1.00 53.20           O  
ATOM   1553  OE2 GLU A  95     -15.432  -2.559 -25.105  1.00 71.12           O  
ATOM   1554  H   GLU A  95     -11.984  -8.158 -25.971  1.00 53.11           H  
ATOM   1555  HA  GLU A  95     -12.243  -6.060 -26.713  1.00 31.44           H  
ATOM   1556  HB2 GLU A  95     -14.422  -6.408 -25.237  1.00 33.51           H  
ATOM   1557  HB3 GLU A  95     -13.680  -5.213 -24.183  1.00 53.22           H  
ATOM   1558  HG2 GLU A  95     -13.518  -3.702 -26.259  1.00 53.51           H  
ATOM   1559  HG3 GLU A  95     -14.570  -4.865 -27.060  1.00 32.34           H  
ATOM   1560  N   HIS A  96     -11.245  -3.842 -25.349  1.00 31.03           N  
ATOM   1561  CA  HIS A  96     -10.243  -2.859 -24.878  1.00 30.02           C  
ATOM   1562  C   HIS A  96     -10.926  -1.483 -24.616  1.00 34.24           C  
ATOM   1563  O   HIS A  96     -10.308  -0.428 -24.797  1.00 65.14           O  
ATOM   1564  CB  HIS A  96      -9.097  -2.754 -25.940  1.00 61.02           C  
ATOM   1565  CG  HIS A  96      -7.733  -2.401 -25.388  1.00 62.34           C  
ATOM   1566  ND1 HIS A  96      -6.593  -3.111 -25.704  1.00 33.44           N  
ATOM   1567  CD2 HIS A  96      -7.318  -1.399 -24.573  1.00 63.51           C  
ATOM   1568  CE1 HIS A  96      -5.554  -2.568 -25.112  1.00 64.44           C  
ATOM   1569  NE2 HIS A  96      -5.964  -1.529 -24.421  1.00 22.43           N  
ATOM   1570  H   HIS A  96     -11.986  -3.522 -25.897  1.00 50.43           H  
ATOM   1571  HA  HIS A  96      -9.836  -3.214 -23.937  1.00 61.23           H  
ATOM   1572  HB2 HIS A  96      -8.998  -3.704 -26.446  1.00 33.43           H  
ATOM   1573  HB3 HIS A  96      -9.358  -2.003 -26.677  1.00 33.55           H  
ATOM   1574  HD1 HIS A  96      -6.557  -3.900 -26.286  1.00 34.34           H  
ATOM   1575  HD2 HIS A  96      -7.941  -0.631 -24.134  1.00 54.42           H  
ATOM   1576  HE1 HIS A  96      -4.535  -2.911 -25.191  1.00 21.42           H  
ATOM   1577  HE2 HIS A  96      -5.371  -0.846 -24.037  1.00 38.81           H  
ATOM   1578  N   HIS A  97     -12.213  -1.526 -24.164  1.00 42.23           N  
ATOM   1579  CA  HIS A  97     -13.021  -0.314 -23.810  1.00 52.24           C  
ATOM   1580  C   HIS A  97     -13.201   0.661 -25.014  1.00 73.40           C  
ATOM   1581  O   HIS A  97     -13.447   1.859 -24.826  1.00 42.33           O  
ATOM   1582  CB  HIS A  97     -12.389   0.430 -22.589  1.00 31.03           C  
ATOM   1583  CG  HIS A  97     -12.288  -0.395 -21.325  1.00 64.31           C  
ATOM   1584  ND1 HIS A  97     -12.981  -0.103 -20.170  1.00 71.13           N  
ATOM   1585  CD2 HIS A  97     -11.556  -1.498 -21.040  1.00 62.33           C  
ATOM   1586  CE1 HIS A  97     -12.684  -0.987 -19.242  1.00  2.15           C  
ATOM   1587  NE2 HIS A  97     -11.825  -1.842 -19.744  1.00 13.10           N  
ATOM   1588  H   HIS A  97     -12.634  -2.407 -24.052  1.00 65.40           H  
ATOM   1589  HA  HIS A  97     -14.005  -0.666 -23.525  1.00 50.04           H  
ATOM   1590  HB2 HIS A  97     -11.386   0.750 -22.850  1.00 12.31           H  
ATOM   1591  HB3 HIS A  97     -12.982   1.312 -22.364  1.00  3.14           H  
ATOM   1592  HD1 HIS A  97     -13.611   0.642 -20.052  1.00 22.54           H  
ATOM   1593  HD2 HIS A  97     -10.886  -2.016 -21.713  1.00 63.51           H  
ATOM   1594  HE1 HIS A  97     -13.075  -1.004 -18.239  1.00 62.41           H  
ATOM   1595  HE2 HIS A  97     -11.597  -2.696 -19.338  1.00 38.81           H  
ATOM   1596  N   HIS A  98     -13.130   0.122 -26.240  1.00 50.22           N  
ATOM   1597  CA  HIS A  98     -13.093   0.926 -27.486  1.00 71.15           C  
ATOM   1598  C   HIS A  98     -14.486   1.477 -27.904  1.00  1.24           C  
ATOM   1599  O   HIS A  98     -14.570   2.471 -28.635  1.00 55.43           O  
ATOM   1600  CB  HIS A  98     -12.465   0.065 -28.605  1.00 74.15           C  
ATOM   1601  CG  HIS A  98     -12.293   0.745 -29.936  1.00 62.22           C  
ATOM   1602  ND1 HIS A  98     -13.155   0.549 -30.990  1.00 52.04           N  
ATOM   1603  CD2 HIS A  98     -11.343   1.600 -30.388  1.00 53.22           C  
ATOM   1604  CE1 HIS A  98     -12.751   1.246 -32.024  1.00 24.21           C  
ATOM   1605  NE2 HIS A  98     -11.657   1.894 -31.691  1.00 34.23           N  
ATOM   1606  H   HIS A  98     -13.094  -0.856 -26.313  1.00 62.23           H  
ATOM   1607  HA  HIS A  98     -12.437   1.774 -27.305  1.00 45.14           H  
ATOM   1608  HB2 HIS A  98     -11.485  -0.269 -28.286  1.00 13.21           H  
ATOM   1609  HB3 HIS A  98     -13.087  -0.812 -28.759  1.00 64.11           H  
ATOM   1610  HD1 HIS A  98     -13.951  -0.027 -30.981  1.00 62.42           H  
ATOM   1611  HD2 HIS A  98     -10.497   1.979 -29.829  1.00 12.54           H  
ATOM   1612  HE1 HIS A  98     -13.236   1.279 -32.988  1.00 51.53           H  
ATOM   1613  HE2 HIS A  98     -11.058   2.337 -32.326  1.00 38.81           H  
ATOM   1614  N   HIS A  99     -15.574   0.846 -27.423  1.00 63.23           N  
ATOM   1615  CA  HIS A  99     -16.958   1.256 -27.779  1.00  2.25           C  
ATOM   1616  C   HIS A  99     -17.888   1.258 -26.547  1.00 62.24           C  
ATOM   1617  O   HIS A  99     -17.595   0.627 -25.525  1.00  0.05           O  
ATOM   1618  CB  HIS A  99     -17.532   0.337 -28.891  1.00 34.34           C  
ATOM   1619  CG  HIS A  99     -17.826  -1.076 -28.456  1.00 73.13           C  
ATOM   1620  ND1 HIS A  99     -19.094  -1.514 -28.142  1.00 74.31           N  
ATOM   1621  CD2 HIS A  99     -17.016  -2.143 -28.281  1.00 34.34           C  
ATOM   1622  CE1 HIS A  99     -19.050  -2.776 -27.796  1.00 13.34           C  
ATOM   1623  NE2 HIS A  99     -17.805  -3.186 -27.874  1.00 64.22           N  
ATOM   1624  H   HIS A  99     -15.448   0.099 -26.799  1.00 54.52           H  
ATOM   1625  HA  HIS A  99     -16.917   2.274 -28.162  1.00 13.25           H  
ATOM   1626  HB2 HIS A  99     -18.457   0.765 -29.262  1.00 50.21           H  
ATOM   1627  HB3 HIS A  99     -16.823   0.291 -29.710  1.00 54.23           H  
ATOM   1628  HD1 HIS A  99     -19.912  -0.972 -28.169  1.00 74.44           H  
ATOM   1629  HD2 HIS A  99     -15.943  -2.167 -28.422  1.00 35.25           H  
ATOM   1630  HE1 HIS A  99     -19.895  -3.377 -27.496  1.00 53.01           H  
ATOM   1631  HE2 HIS A  99     -17.471  -4.030 -27.497  1.00 38.81           H  
ATOM   1632  N   HIS A 100     -19.020   1.966 -26.684  1.00 73.02           N  
ATOM   1633  CA  HIS A 100     -20.061   2.072 -25.638  1.00 42.24           C  
ATOM   1634  C   HIS A 100     -20.949   0.796 -25.602  1.00 35.10           C  
ATOM   1635  O   HIS A 100     -21.083   0.089 -26.608  1.00 64.24           O  
ATOM   1636  CB  HIS A 100     -20.926   3.339 -25.885  1.00 31.24           C  
ATOM   1637  CG  HIS A 100     -20.162   4.644 -25.806  1.00 72.24           C  
ATOM   1638  ND1 HIS A 100     -20.449   5.638 -24.895  1.00  1.11           N  
ATOM   1639  CD2 HIS A 100     -19.118   5.112 -26.536  1.00 33.32           C  
ATOM   1640  CE1 HIS A 100     -19.629   6.650 -25.073  1.00 54.12           C  
ATOM   1641  NE2 HIS A 100     -18.809   6.358 -26.059  1.00 70.53           N  
ATOM   1642  H   HIS A 100     -19.165   2.438 -27.530  1.00 15.14           H  
ATOM   1643  HA  HIS A 100     -19.560   2.170 -24.676  1.00  3.11           H  
ATOM   1644  HB2 HIS A 100     -21.375   3.282 -26.870  1.00 22.40           H  
ATOM   1645  HB3 HIS A 100     -21.720   3.378 -25.146  1.00 22.41           H  
ATOM   1646  HD1 HIS A 100     -21.157   5.606 -24.215  1.00 71.41           H  
ATOM   1647  HD2 HIS A 100     -18.617   4.593 -27.343  1.00  2.11           H  
ATOM   1648  HE1 HIS A 100     -19.626   7.565 -24.501  1.00 11.42           H  
ATOM   1649  HE2 HIS A 100     -17.971   6.833 -26.239  1.00 38.81           H  
ATOM   1650  N   HIS A 101     -21.553   0.518 -24.433  1.00 13.44           N  
ATOM   1651  CA  HIS A 101     -22.305  -0.741 -24.177  1.00 22.42           C  
ATOM   1652  C   HIS A 101     -23.822  -0.449 -23.930  1.00  1.53           C  
ATOM   1653  O   HIS A 101     -24.247  -0.313 -22.758  1.00 38.81           O  
ATOM   1654  CB  HIS A 101     -21.646  -1.479 -22.974  1.00 62.11           C  
ATOM   1655  CG  HIS A 101     -20.164  -1.705 -23.150  1.00 51.11           C  
ATOM   1656  ND1 HIS A 101     -19.212  -0.855 -22.632  1.00 62.32           N  
ATOM   1657  CD2 HIS A 101     -19.478  -2.662 -23.821  1.00 63.53           C  
ATOM   1658  CE1 HIS A 101     -18.017  -1.275 -22.976  1.00 62.14           C  
ATOM   1659  NE2 HIS A 101     -18.148  -2.365 -23.695  1.00 31.04           N  
ATOM   1660  OXT HIS A 101     -24.579  -0.338 -24.917  1.00 38.81           O  
ATOM   1661  H   HIS A 101     -21.504   1.181 -23.713  1.00 53.03           H  
ATOM   1662  HA  HIS A 101     -22.219  -1.379 -25.060  1.00 64.21           H  
ATOM   1663  HB2 HIS A 101     -21.788  -0.891 -22.075  1.00 41.54           H  
ATOM   1664  HB3 HIS A 101     -22.120  -2.444 -22.838  1.00 40.25           H  
ATOM   1665  HD1 HIS A 101     -19.390  -0.061 -22.085  1.00 34.22           H  
ATOM   1666  HD2 HIS A 101     -19.899  -3.504 -24.353  1.00 52.35           H  
ATOM   1667  HE1 HIS A 101     -17.083  -0.801 -22.711  1.00 53.45           H  
ATOM   1668  HE2 HIS A 101     -17.428  -2.780 -24.210  1.00 38.81           H  
TER    1669      HIS A 101                                                      
ENDMDL                                                                          
MODEL        3                                                                  
ATOM      1  N   MET A   1      -8.213 -18.173  10.424  1.00 14.43           N  
ATOM      2  CA  MET A   1      -6.889 -17.719   9.924  1.00 12.35           C  
ATOM      3  C   MET A   1      -6.189 -16.821  10.966  1.00 11.12           C  
ATOM      4  O   MET A   1      -6.577 -15.664  11.143  1.00 73.43           O  
ATOM      5  CB  MET A   1      -7.044 -16.940   8.589  1.00 42.41           C  
ATOM      6  CG  MET A   1      -7.818 -17.676   7.484  1.00  0.43           C  
ATOM      7  SD  MET A   1      -8.006 -16.683   5.988  1.00 13.13           S  
ATOM      8  CE  MET A   1      -8.765 -15.186   6.614  1.00 62.15           C  
ATOM      9  H1  MET A   1      -8.659 -18.808   9.729  1.00 38.21           H  
ATOM     10  H2  MET A   1      -8.843 -17.362  10.586  1.00 38.21           H  
ATOM     11  H3  MET A   1      -8.102 -18.690  11.319  1.00 38.21           H  
ATOM     12  HA  MET A   1      -6.283 -18.600   9.753  1.00 71.05           H  
ATOM     13  HB2 MET A   1      -7.559 -16.006   8.785  1.00 24.41           H  
ATOM     14  HB3 MET A   1      -6.057 -16.708   8.206  1.00 22.05           H  
ATOM     15  HG2 MET A   1      -7.285 -18.578   7.227  1.00 25.53           H  
ATOM     16  HG3 MET A   1      -8.804 -17.935   7.849  1.00 31.04           H  
ATOM     17  HE1 MET A   1      -9.680 -15.430   7.132  1.00 12.22           H  
ATOM     18  HE2 MET A   1      -8.986 -14.528   5.789  1.00 71.23           H  
ATOM     19  HE3 MET A   1      -8.084 -14.690   7.296  1.00 40.52           H  
ATOM     20  N   GLN A   2      -5.169 -17.356  11.655  1.00 13.42           N  
ATOM     21  CA  GLN A   2      -4.357 -16.571  12.625  1.00 11.21           C  
ATOM     22  C   GLN A   2      -2.871 -17.021  12.605  1.00 10.23           C  
ATOM     23  O   GLN A   2      -1.983 -16.287  13.032  1.00 65.45           O  
ATOM     24  CB  GLN A   2      -4.969 -16.706  14.056  1.00 20.11           C  
ATOM     25  CG  GLN A   2      -4.351 -15.775  15.128  1.00 24.45           C  
ATOM     26  CD  GLN A   2      -4.517 -14.280  14.801  1.00 34.01           C  
ATOM     27  OE1 GLN A   2      -3.681 -13.675  14.132  1.00 52.32           O  
ATOM     28  NE2 GLN A   2      -5.584 -13.670  15.280  1.00  2.54           N  
ATOM     29  H   GLN A   2      -4.964 -18.306  11.528  1.00  0.53           H  
ATOM     30  HA  GLN A   2      -4.396 -15.522  12.324  1.00 63.40           H  
ATOM     31  HB2 GLN A   2      -6.030 -16.485  13.999  1.00 32.23           H  
ATOM     32  HB3 GLN A   2      -4.853 -17.734  14.389  1.00 45.34           H  
ATOM     33  HG2 GLN A   2      -4.826 -15.979  16.081  1.00 33.13           H  
ATOM     34  HG3 GLN A   2      -3.295 -15.997  15.214  1.00 35.14           H  
ATOM     35 HE21 GLN A   2      -6.217 -14.193  15.813  1.00 34.42           H  
ATOM     36 HE22 GLN A   2      -5.701 -12.720  15.081  1.00 65.44           H  
ATOM     37  N   GLU A   3      -2.617 -18.217  12.054  1.00 53.12           N  
ATOM     38  CA  GLU A   3      -1.291 -18.873  12.054  1.00 52.20           C  
ATOM     39  C   GLU A   3      -0.275 -18.101  11.169  1.00 12.40           C  
ATOM     40  O   GLU A   3       0.789 -17.694  11.641  1.00 43.40           O  
ATOM     41  CB  GLU A   3      -1.424 -20.352  11.558  1.00 62.43           C  
ATOM     42  CG  GLU A   3      -2.293 -21.299  12.434  1.00 14.23           C  
ATOM     43  CD  GLU A   3      -3.787 -20.907  12.552  1.00 53.21           C  
ATOM     44  OE1 GLU A   3      -4.425 -20.613  11.515  1.00 63.42           O  
ATOM     45  OE2 GLU A   3      -4.330 -20.891  13.673  1.00 23.42           O  
ATOM     46  H   GLU A   3      -3.352 -18.682  11.625  1.00 13.21           H  
ATOM     47  HA  GLU A   3      -0.928 -18.881  13.079  1.00 30.42           H  
ATOM     48  HB2 GLU A   3      -1.850 -20.344  10.561  1.00 61.30           H  
ATOM     49  HB3 GLU A   3      -0.426 -20.783  11.495  1.00  1.45           H  
ATOM     50  HG2 GLU A   3      -2.245 -22.296  12.012  1.00  1.35           H  
ATOM     51  HG3 GLU A   3      -1.855 -21.329  13.429  1.00 60.44           H  
ATOM     52  N   GLU A   4      -0.638 -17.901   9.889  1.00 22.34           N  
ATOM     53  CA  GLU A   4       0.229 -17.236   8.885  1.00  1.40           C  
ATOM     54  C   GLU A   4      -0.603 -16.447   7.841  1.00 32.12           C  
ATOM     55  O   GLU A   4      -0.158 -15.410   7.350  1.00 13.14           O  
ATOM     56  CB  GLU A   4       1.133 -18.295   8.187  1.00 74.51           C  
ATOM     57  CG  GLU A   4       2.042 -17.758   7.052  1.00  3.31           C  
ATOM     58  CD  GLU A   4       3.030 -16.648   7.479  1.00 35.12           C  
ATOM     59  OE1 GLU A   4       3.925 -16.925   8.301  1.00 34.04           O  
ATOM     60  OE2 GLU A   4       2.920 -15.498   6.993  1.00 34.13           O  
ATOM     61  H   GLU A   4      -1.513 -18.223   9.606  1.00 65.35           H  
ATOM     62  HA  GLU A   4       0.865 -16.529   9.411  1.00 62.41           H  
ATOM     63  HB2 GLU A   4       1.767 -18.757   8.937  1.00 14.02           H  
ATOM     64  HB3 GLU A   4       0.492 -19.064   7.768  1.00 12.30           H  
ATOM     65  HG2 GLU A   4       2.617 -18.586   6.653  1.00  2.50           H  
ATOM     66  HG3 GLU A   4       1.403 -17.376   6.263  1.00 54.24           H  
ATOM     67  N   ARG A   5      -1.813 -16.942   7.515  1.00 71.23           N  
ATOM     68  CA  ARG A   5      -2.699 -16.324   6.492  1.00 42.14           C  
ATOM     69  C   ARG A   5      -3.089 -14.864   6.890  1.00 64.31           C  
ATOM     70  O   ARG A   5      -3.130 -13.967   6.040  1.00 21.50           O  
ATOM     71  CB  ARG A   5      -3.964 -17.226   6.290  1.00 62.41           C  
ATOM     72  CG  ARG A   5      -4.598 -17.238   4.869  1.00 33.42           C  
ATOM     73  CD  ARG A   5      -5.210 -15.891   4.419  1.00 63.30           C  
ATOM     74  NE  ARG A   5      -6.043 -16.051   3.216  1.00 51.21           N  
ATOM     75  CZ  ARG A   5      -6.834 -15.135   2.691  1.00 74.01           C  
ATOM     76  NH1 ARG A   5      -6.863 -13.910   3.134  1.00 72.25           N  
ATOM     77  NH2 ARG A   5      -7.592 -15.462   1.695  1.00 41.55           N  
ATOM     78  H   ARG A   5      -2.115 -17.761   7.953  1.00 13.23           H  
ATOM     79  HA  ARG A   5      -2.139 -16.293   5.561  1.00 73.11           H  
ATOM     80  HB2 ARG A   5      -3.691 -18.249   6.524  1.00  1.05           H  
ATOM     81  HB3 ARG A   5      -4.728 -16.919   6.995  1.00 50.21           H  
ATOM     82  HG2 ARG A   5      -3.837 -17.523   4.154  1.00 24.33           H  
ATOM     83  HG3 ARG A   5      -5.382 -17.992   4.855  1.00 63.21           H  
ATOM     84  HD2 ARG A   5      -5.822 -15.496   5.224  1.00 63.01           H  
ATOM     85  HD3 ARG A   5      -4.408 -15.193   4.205  1.00  3.21           H  
ATOM     86  HE  ARG A   5      -6.041 -16.935   2.800  1.00 13.12           H  
ATOM     87 HH11 ARG A   5      -6.283 -13.641   3.893  1.00 21.04           H  
ATOM     88 HH12 ARG A   5      -7.477 -13.243   2.710  1.00 62.13           H  
ATOM     89 HH21 ARG A   5      -7.574 -16.396   1.342  1.00 43.53           H  
ATOM     90 HH22 ARG A   5      -8.208 -14.786   1.294  1.00 22.24           H  
ATOM     91  N   LYS A   6      -3.385 -14.645   8.190  1.00 52.20           N  
ATOM     92  CA  LYS A   6      -3.630 -13.285   8.727  1.00 34.11           C  
ATOM     93  C   LYS A   6      -2.314 -12.457   8.796  1.00 74.10           C  
ATOM     94  O   LYS A   6      -2.334 -11.264   8.525  1.00 43.32           O  
ATOM     95  CB  LYS A   6      -4.341 -13.343  10.114  1.00 64.41           C  
ATOM     96  CG  LYS A   6      -4.679 -11.954  10.739  1.00 15.13           C  
ATOM     97  CD  LYS A   6      -5.539 -11.037   9.807  1.00 54.13           C  
ATOM     98  CE  LYS A   6      -6.989 -11.529   9.616  1.00 30.15           C  
ATOM     99  NZ  LYS A   6      -7.793 -11.333  10.839  1.00  1.11           N  
ATOM    100  H   LYS A   6      -3.439 -15.410   8.796  1.00 54.20           H  
ATOM    101  HA  LYS A   6      -4.298 -12.784   8.027  1.00 52.33           H  
ATOM    102  HB2 LYS A   6      -5.268 -13.895   9.998  1.00 31.25           H  
ATOM    103  HB3 LYS A   6      -3.707 -13.888  10.812  1.00 74.03           H  
ATOM    104  HG2 LYS A   6      -5.216 -12.110  11.670  1.00 44.13           H  
ATOM    105  HG3 LYS A   6      -3.747 -11.443  10.963  1.00  2.34           H  
ATOM    106  HD2 LYS A   6      -5.573 -10.040  10.238  1.00 14.42           H  
ATOM    107  HD3 LYS A   6      -5.058 -10.976   8.837  1.00 50.34           H  
ATOM    108  HE2 LYS A   6      -7.452 -10.973   8.808  1.00 62.41           H  
ATOM    109  HE3 LYS A   6      -6.984 -12.584   9.364  1.00 64.51           H  
ATOM    110  HZ1 LYS A   6      -7.876 -10.318  11.053  1.00 60.11           H  
ATOM    111  HZ2 LYS A   6      -7.340 -11.805  11.643  1.00 44.32           H  
ATOM    112  HZ3 LYS A   6      -8.741 -11.725  10.711  1.00 32.42           H  
ATOM    113  N   LYS A   7      -1.179 -13.113   9.134  1.00 11.22           N  
ATOM    114  CA  LYS A   7       0.173 -12.466   9.162  1.00 43.34           C  
ATOM    115  C   LYS A   7       0.590 -11.916   7.771  1.00 52.12           C  
ATOM    116  O   LYS A   7       1.339 -10.936   7.684  1.00 54.41           O  
ATOM    117  CB  LYS A   7       1.256 -13.460   9.702  1.00 61.22           C  
ATOM    118  CG  LYS A   7       1.426 -13.478  11.241  1.00 63.30           C  
ATOM    119  CD  LYS A   7       0.146 -13.840  12.021  1.00 22.30           C  
ATOM    120  CE  LYS A   7       0.335 -13.694  13.542  1.00 14.54           C  
ATOM    121  NZ  LYS A   7      -0.927 -13.934  14.285  1.00 64.33           N  
ATOM    122  H   LYS A   7      -1.245 -14.057   9.372  1.00 62.25           H  
ATOM    123  HA  LYS A   7       0.107 -11.623   9.844  1.00 65.24           H  
ATOM    124  HB2 LYS A   7       1.001 -14.463   9.379  1.00 53.33           H  
ATOM    125  HB3 LYS A   7       2.223 -13.205   9.272  1.00  4.21           H  
ATOM    126  HG2 LYS A   7       2.195 -14.201  11.495  1.00 62.02           H  
ATOM    127  HG3 LYS A   7       1.759 -12.496  11.555  1.00 52.54           H  
ATOM    128  HD2 LYS A   7      -0.658 -13.183  11.704  1.00  1.55           H  
ATOM    129  HD3 LYS A   7      -0.125 -14.865  11.796  1.00 43.34           H  
ATOM    130  HE2 LYS A   7       1.075 -14.406  13.880  1.00 55.21           H  
ATOM    131  HE3 LYS A   7       0.682 -12.690  13.766  1.00 60.11           H  
ATOM    132  HZ1 LYS A   7      -0.783 -13.767  15.303  1.00 23.31           H  
ATOM    133  HZ2 LYS A   7      -1.247 -14.910  14.150  1.00 35.14           H  
ATOM    134  HZ3 LYS A   7      -1.668 -13.288  13.946  1.00 32.43           H  
ATOM    135  N   LEU A   8       0.123 -12.589   6.703  1.00 23.13           N  
ATOM    136  CA  LEU A   8       0.279 -12.137   5.300  1.00 32.52           C  
ATOM    137  C   LEU A   8      -0.395 -10.750   5.128  1.00 74.24           C  
ATOM    138  O   LEU A   8       0.195  -9.813   4.574  1.00 34.02           O  
ATOM    139  CB  LEU A   8      -0.354 -13.223   4.358  1.00 35.20           C  
ATOM    140  CG  LEU A   8      -0.034 -13.167   2.816  1.00 31.13           C  
ATOM    141  CD1 LEU A   8      -0.462 -14.481   2.116  1.00 23.33           C  
ATOM    142  CD2 LEU A   8      -0.683 -11.957   2.103  1.00 35.14           C  
ATOM    143  H   LEU A   8      -0.343 -13.433   6.865  1.00 72.42           H  
ATOM    144  HA  LEU A   8       1.341 -12.050   5.087  1.00  0.32           H  
ATOM    145  HB2 LEU A   8      -0.024 -14.190   4.723  1.00 20.31           H  
ATOM    146  HB3 LEU A   8      -1.435 -13.185   4.478  1.00 73.11           H  
ATOM    147  HG  LEU A   8       1.040 -13.079   2.693  1.00 72.43           H  
ATOM    148 HD11 LEU A   8      -0.201 -14.437   1.065  1.00 22.21           H  
ATOM    149 HD12 LEU A   8      -1.531 -14.621   2.212  1.00  1.33           H  
ATOM    150 HD13 LEU A   8       0.050 -15.319   2.571  1.00 33.13           H  
ATOM    151 HD21 LEU A   8      -0.424 -11.971   1.053  1.00 55.13           H  
ATOM    152 HD22 LEU A   8      -0.317 -11.040   2.541  1.00  3.14           H  
ATOM    153 HD23 LEU A   8      -1.760 -11.999   2.209  1.00 62.15           H  
ATOM    154  N   LEU A   9      -1.640 -10.651   5.624  1.00 24.32           N  
ATOM    155  CA  LEU A   9      -2.438  -9.407   5.584  1.00 33.03           C  
ATOM    156  C   LEU A   9      -1.823  -8.314   6.500  1.00 13.31           C  
ATOM    157  O   LEU A   9      -1.840  -7.134   6.162  1.00 64.02           O  
ATOM    158  CB  LEU A   9      -3.900  -9.721   6.005  1.00 74.35           C  
ATOM    159  CG  LEU A   9      -4.594 -10.907   5.248  1.00 54.24           C  
ATOM    160  CD1 LEU A   9      -6.024 -11.154   5.779  1.00 34.52           C  
ATOM    161  CD2 LEU A   9      -4.590 -10.694   3.708  1.00 34.10           C  
ATOM    162  H   LEU A   9      -2.040 -11.448   6.032  1.00 45.31           H  
ATOM    163  HA  LEU A   9      -2.440  -9.043   4.560  1.00 33.23           H  
ATOM    164  HB2 LEU A   9      -3.906  -9.949   7.070  1.00 24.11           H  
ATOM    165  HB3 LEU A   9      -4.496  -8.828   5.852  1.00 40.21           H  
ATOM    166  HG  LEU A   9      -4.026 -11.810   5.447  1.00 21.11           H  
ATOM    167 HD11 LEU A   9      -6.465 -11.999   5.264  1.00 73.41           H  
ATOM    168 HD12 LEU A   9      -6.637 -10.277   5.611  1.00 23.42           H  
ATOM    169 HD13 LEU A   9      -5.987 -11.366   6.840  1.00  2.31           H  
ATOM    170 HD21 LEU A   9      -5.070 -11.534   3.223  1.00  1.23           H  
ATOM    171 HD22 LEU A   9      -3.572 -10.616   3.349  1.00 74.34           H  
ATOM    172 HD23 LEU A   9      -5.125  -9.785   3.459  1.00 71.02           H  
ATOM    173  N   GLU A  10      -1.264  -8.749   7.649  1.00 73.13           N  
ATOM    174  CA  GLU A  10      -0.603  -7.865   8.642  1.00 22.43           C  
ATOM    175  C   GLU A  10       0.721  -7.270   8.104  1.00 13.44           C  
ATOM    176  O   GLU A  10       1.142  -6.188   8.531  1.00 31.25           O  
ATOM    177  CB  GLU A  10      -0.349  -8.627   9.972  1.00 45.03           C  
ATOM    178  CG  GLU A  10      -1.630  -9.007  10.751  1.00 33.01           C  
ATOM    179  CD  GLU A  10      -1.342  -9.753  12.067  1.00 53.23           C  
ATOM    180  OE1 GLU A  10      -0.842  -9.114  13.017  1.00 63.32           O  
ATOM    181  OE2 GLU A  10      -1.604 -10.974  12.158  1.00 13.31           O  
ATOM    182  H   GLU A  10      -1.301  -9.703   7.839  1.00 31.44           H  
ATOM    183  HA  GLU A  10      -1.283  -7.044   8.840  1.00 74.44           H  
ATOM    184  HB2 GLU A  10       0.197  -9.539   9.745  1.00 61.44           H  
ATOM    185  HB3 GLU A  10       0.269  -8.012  10.620  1.00 14.23           H  
ATOM    186  HG2 GLU A  10      -2.180  -8.099  10.981  1.00 12.24           H  
ATOM    187  HG3 GLU A  10      -2.250  -9.634  10.114  1.00 75.12           H  
ATOM    188  N   LYS A  11       1.389  -8.006   7.199  1.00 10.35           N  
ATOM    189  CA  LYS A  11       2.578  -7.506   6.475  1.00 23.32           C  
ATOM    190  C   LYS A  11       2.192  -6.302   5.571  1.00 22.21           C  
ATOM    191  O   LYS A  11       2.922  -5.302   5.502  1.00 32.42           O  
ATOM    192  CB  LYS A  11       3.207  -8.665   5.645  1.00 72.54           C  
ATOM    193  CG  LYS A  11       4.408  -8.273   4.749  1.00  1.52           C  
ATOM    194  CD  LYS A  11       5.611  -7.709   5.538  1.00 51.11           C  
ATOM    195  CE  LYS A  11       6.766  -7.276   4.611  1.00 13.12           C  
ATOM    196  NZ  LYS A  11       7.878  -6.628   5.359  1.00 10.23           N  
ATOM    197  H   LYS A  11       1.071  -8.918   7.010  1.00 22.31           H  
ATOM    198  HA  LYS A  11       3.299  -7.171   7.219  1.00  2.31           H  
ATOM    199  HB2 LYS A  11       3.536  -9.441   6.328  1.00 35.02           H  
ATOM    200  HB3 LYS A  11       2.437  -9.085   5.005  1.00 54.01           H  
ATOM    201  HG2 LYS A  11       4.737  -9.153   4.205  1.00 44.32           H  
ATOM    202  HG3 LYS A  11       4.076  -7.525   4.032  1.00 14.33           H  
ATOM    203  HD2 LYS A  11       5.284  -6.850   6.113  1.00 72.35           H  
ATOM    204  HD3 LYS A  11       5.974  -8.472   6.219  1.00 62.11           H  
ATOM    205  HE2 LYS A  11       7.156  -8.148   4.103  1.00 60.01           H  
ATOM    206  HE3 LYS A  11       6.390  -6.574   3.875  1.00 51.14           H  
ATOM    207  HZ1 LYS A  11       7.516  -5.832   5.923  1.00 43.20           H  
ATOM    208  HZ2 LYS A  11       8.596  -6.267   4.696  1.00 32.45           H  
ATOM    209  HZ3 LYS A  11       8.327  -7.314   5.998  1.00 43.10           H  
ATOM    210  N   LEU A  12       1.019  -6.417   4.909  1.00 70.41           N  
ATOM    211  CA  LEU A  12       0.434  -5.341   4.071  1.00 33.01           C  
ATOM    212  C   LEU A  12       0.019  -4.132   4.951  1.00 22.13           C  
ATOM    213  O   LEU A  12       0.197  -2.979   4.549  1.00 71.01           O  
ATOM    214  CB  LEU A  12      -0.771  -5.933   3.254  1.00 74.30           C  
ATOM    215  CG  LEU A  12      -1.320  -5.113   2.017  1.00 12.20           C  
ATOM    216  CD1 LEU A  12      -2.204  -3.918   2.426  1.00 74.22           C  
ATOM    217  CD2 LEU A  12      -0.173  -4.658   1.078  1.00 64.42           C  
ATOM    218  H   LEU A  12       0.528  -7.266   4.983  1.00 11.14           H  
ATOM    219  HA  LEU A  12       1.202  -5.017   3.374  1.00 35.30           H  
ATOM    220  HB2 LEU A  12      -0.462  -6.907   2.885  1.00 31.40           H  
ATOM    221  HB3 LEU A  12      -1.595  -6.098   3.943  1.00 65.24           H  
ATOM    222  HG  LEU A  12      -1.956  -5.773   1.437  1.00 64.22           H  
ATOM    223 HD11 LEU A  12      -2.576  -3.418   1.541  1.00 73.23           H  
ATOM    224 HD12 LEU A  12      -1.628  -3.214   3.016  1.00 51.21           H  
ATOM    225 HD13 LEU A  12      -3.043  -4.268   3.013  1.00 12.00           H  
ATOM    226 HD21 LEU A  12      -0.592  -4.165   0.210  1.00 11.32           H  
ATOM    227 HD22 LEU A  12       0.396  -5.520   0.754  1.00 70.05           H  
ATOM    228 HD23 LEU A  12       0.487  -3.971   1.598  1.00 14.04           H  
ATOM    229  N   GLU A  13      -0.515  -4.422   6.157  1.00 11.14           N  
ATOM    230  CA  GLU A  13      -0.873  -3.396   7.171  1.00 32.41           C  
ATOM    231  C   GLU A  13       0.331  -2.514   7.547  1.00 63.31           C  
ATOM    232  O   GLU A  13       0.220  -1.293   7.556  1.00 31.12           O  
ATOM    233  CB  GLU A  13      -1.447  -4.068   8.450  1.00 74.43           C  
ATOM    234  CG  GLU A  13      -2.763  -4.835   8.237  1.00 43.35           C  
ATOM    235  CD  GLU A  13      -3.938  -3.924   7.867  1.00 21.43           C  
ATOM    236  OE1 GLU A  13      -4.139  -3.639   6.668  1.00 24.42           O  
ATOM    237  OE2 GLU A  13      -4.659  -3.472   8.787  1.00 31.01           O  
ATOM    238  H   GLU A  13      -0.698  -5.363   6.365  1.00 34.34           H  
ATOM    239  HA  GLU A  13      -1.642  -2.765   6.734  1.00 55.54           H  
ATOM    240  HB2 GLU A  13      -0.712  -4.770   8.829  1.00 10.20           H  
ATOM    241  HB3 GLU A  13      -1.617  -3.309   9.208  1.00 44.44           H  
ATOM    242  HG2 GLU A  13      -2.615  -5.560   7.444  1.00 32.24           H  
ATOM    243  HG3 GLU A  13      -3.006  -5.375   9.148  1.00 24.54           H  
ATOM    244  N   LYS A  14       1.482  -3.153   7.838  1.00 11.40           N  
ATOM    245  CA  LYS A  14       2.736  -2.434   8.166  1.00 14.14           C  
ATOM    246  C   LYS A  14       3.193  -1.509   7.013  1.00 25.00           C  
ATOM    247  O   LYS A  14       3.759  -0.443   7.269  1.00 42.03           O  
ATOM    248  CB  LYS A  14       3.872  -3.424   8.509  1.00 54.43           C  
ATOM    249  CG  LYS A  14       3.663  -4.254   9.799  1.00 12.50           C  
ATOM    250  CD  LYS A  14       4.919  -5.087  10.168  1.00  2.52           C  
ATOM    251  CE  LYS A  14       6.140  -4.203  10.476  1.00 20.31           C  
ATOM    252  NZ  LYS A  14       7.370  -5.001  10.717  1.00 64.42           N  
ATOM    253  H   LYS A  14       1.487  -4.137   7.833  1.00 63.01           H  
ATOM    254  HA  LYS A  14       2.535  -1.817   9.040  1.00 51.10           H  
ATOM    255  HB2 LYS A  14       3.991  -4.117   7.678  1.00 54.13           H  
ATOM    256  HB3 LYS A  14       4.796  -2.862   8.616  1.00 54.25           H  
ATOM    257  HG2 LYS A  14       3.434  -3.580  10.620  1.00 72.40           H  
ATOM    258  HG3 LYS A  14       2.826  -4.927   9.652  1.00 31.13           H  
ATOM    259  HD2 LYS A  14       4.697  -5.685  11.047  1.00 41.14           H  
ATOM    260  HD3 LYS A  14       5.162  -5.749   9.345  1.00 32.11           H  
ATOM    261  HE2 LYS A  14       6.320  -3.541   9.637  1.00 61.32           H  
ATOM    262  HE3 LYS A  14       5.930  -3.611  11.358  1.00  3.23           H  
ATOM    263  HZ1 LYS A  14       7.239  -5.629  11.531  1.00 51.05           H  
ATOM    264  HZ2 LYS A  14       8.174  -4.373  10.908  1.00 54.34           H  
ATOM    265  HZ3 LYS A  14       7.592  -5.577   9.881  1.00 51.14           H  
ATOM    266  N   ILE A  15       2.945  -1.932   5.752  1.00 13.21           N  
ATOM    267  CA  ILE A  15       3.254  -1.110   4.557  1.00 32.21           C  
ATOM    268  C   ILE A  15       2.342   0.142   4.505  1.00 32.33           C  
ATOM    269  O   ILE A  15       2.819   1.235   4.222  1.00 31.30           O  
ATOM    270  CB  ILE A  15       3.107  -1.931   3.218  1.00 50.23           C  
ATOM    271  CG1 ILE A  15       4.020  -3.203   3.237  1.00 70.51           C  
ATOM    272  CG2 ILE A  15       3.425  -1.048   1.978  1.00 21.44           C  
ATOM    273  CD1 ILE A  15       3.843  -4.131   2.047  1.00 33.31           C  
ATOM    274  H   ILE A  15       2.543  -2.820   5.624  1.00 60.11           H  
ATOM    275  HA  ILE A  15       4.290  -0.784   4.641  1.00 43.02           H  
ATOM    276  HB  ILE A  15       2.068  -2.250   3.142  1.00 64.32           H  
ATOM    277 HG12 ILE A  15       5.059  -2.902   3.258  1.00 41.42           H  
ATOM    278 HG13 ILE A  15       3.808  -3.779   4.130  1.00 43.24           H  
ATOM    279 HG21 ILE A  15       3.314  -1.633   1.073  1.00 61.24           H  
ATOM    280 HG22 ILE A  15       4.439  -0.676   2.037  1.00 41.32           H  
ATOM    281 HG23 ILE A  15       2.742  -0.208   1.939  1.00 21.33           H  
ATOM    282 HD11 ILE A  15       4.078  -3.602   1.132  1.00  4.04           H  
ATOM    283 HD12 ILE A  15       2.822  -4.485   2.009  1.00 53.34           H  
ATOM    284 HD13 ILE A  15       4.510  -4.975   2.151  1.00 73.01           H  
ATOM    285  N   LEU A  16       1.033  -0.040   4.798  1.00 70.34           N  
ATOM    286  CA  LEU A  16       0.033   1.067   4.825  1.00 52.10           C  
ATOM    287  C   LEU A  16       0.390   2.135   5.883  1.00 51.45           C  
ATOM    288  O   LEU A  16       0.410   3.330   5.603  1.00 65.54           O  
ATOM    289  CB  LEU A  16      -1.389   0.518   5.110  1.00 11.20           C  
ATOM    290  CG  LEU A  16      -1.946  -0.508   4.083  1.00 20.10           C  
ATOM    291  CD1 LEU A  16      -3.323  -1.055   4.518  1.00 13.04           C  
ATOM    292  CD2 LEU A  16      -2.013   0.070   2.660  1.00 62.15           C  
ATOM    293  H   LEU A  16       0.725  -0.951   4.994  1.00 42.12           H  
ATOM    294  HA  LEU A  16       0.034   1.532   3.845  1.00 34.45           H  
ATOM    295  HB2 LEU A  16      -1.373   0.043   6.089  1.00 64.32           H  
ATOM    296  HB3 LEU A  16      -2.078   1.356   5.156  1.00 24.31           H  
ATOM    297  HG  LEU A  16      -1.263  -1.336   4.046  1.00 45.43           H  
ATOM    298 HD11 LEU A  16      -3.241  -1.520   5.491  1.00 53.41           H  
ATOM    299 HD12 LEU A  16      -3.668  -1.789   3.803  1.00 63.52           H  
ATOM    300 HD13 LEU A  16      -4.038  -0.239   4.568  1.00 34.24           H  
ATOM    301 HD21 LEU A  16      -1.025   0.382   2.343  1.00 64.53           H  
ATOM    302 HD22 LEU A  16      -2.681   0.921   2.635  1.00 60.23           H  
ATOM    303 HD23 LEU A  16      -2.376  -0.688   1.976  1.00 14.32           H  
ATOM    304  N   ASP A  17       0.689   1.670   7.090  1.00  2.14           N  
ATOM    305  CA  ASP A  17       1.062   2.529   8.228  1.00 34.51           C  
ATOM    306  C   ASP A  17       2.426   3.246   7.993  1.00 63.42           C  
ATOM    307  O   ASP A  17       2.652   4.354   8.497  1.00  3.10           O  
ATOM    308  CB  ASP A  17       1.086   1.669   9.517  1.00 42.24           C  
ATOM    309  CG  ASP A  17      -0.314   1.152   9.948  1.00  4.43           C  
ATOM    310  OD1 ASP A  17      -1.111   0.704   9.089  1.00 60.35           O  
ATOM    311  OD2 ASP A  17      -0.625   1.185  11.157  1.00 12.43           O  
ATOM    312  H   ASP A  17       0.653   0.704   7.230  1.00 24.24           H  
ATOM    313  HA  ASP A  17       0.290   3.287   8.333  1.00 72.41           H  
ATOM    314  HB2 ASP A  17       1.727   0.807   9.356  1.00 64.05           H  
ATOM    315  HB3 ASP A  17       1.503   2.261  10.325  1.00 64.22           H  
ATOM    316  N   GLU A  18       3.306   2.598   7.202  1.00 24.13           N  
ATOM    317  CA  GLU A  18       4.632   3.144   6.827  1.00 13.24           C  
ATOM    318  C   GLU A  18       4.521   4.199   5.694  1.00 10.23           C  
ATOM    319  O   GLU A  18       5.227   5.209   5.715  1.00 31.00           O  
ATOM    320  CB  GLU A  18       5.574   1.985   6.377  1.00 32.32           C  
ATOM    321  CG  GLU A  18       7.055   2.385   6.187  1.00 75.34           C  
ATOM    322  CD  GLU A  18       7.735   2.780   7.511  1.00  3.40           C  
ATOM    323  OE1 GLU A  18       8.248   1.883   8.217  1.00  0.55           O  
ATOM    324  OE2 GLU A  18       7.751   3.984   7.857  1.00 22.33           O  
ATOM    325  H   GLU A  18       3.058   1.712   6.864  1.00 14.21           H  
ATOM    326  HA  GLU A  18       5.059   3.621   7.710  1.00  0.22           H  
ATOM    327  HB2 GLU A  18       5.534   1.194   7.123  1.00 43.12           H  
ATOM    328  HB3 GLU A  18       5.208   1.577   5.438  1.00 23.45           H  
ATOM    329  HG2 GLU A  18       7.593   1.546   5.752  1.00 31.22           H  
ATOM    330  HG3 GLU A  18       7.105   3.222   5.498  1.00 61.12           H  
ATOM    331  N   VAL A  19       3.634   3.952   4.703  1.00 21.14           N  
ATOM    332  CA  VAL A  19       3.466   4.852   3.531  1.00 41.31           C  
ATOM    333  C   VAL A  19       2.711   6.143   3.908  1.00 22.42           C  
ATOM    334  O   VAL A  19       3.033   7.207   3.401  1.00 53.33           O  
ATOM    335  CB  VAL A  19       2.779   4.141   2.294  1.00 11.14           C  
ATOM    336  CG1 VAL A  19       1.376   3.625   2.619  1.00 43.24           C  
ATOM    337  CG2 VAL A  19       2.756   5.067   1.050  1.00 10.11           C  
ATOM    338  H   VAL A  19       3.080   3.150   4.764  1.00 73.41           H  
ATOM    339  HA  VAL A  19       4.468   5.140   3.215  1.00 61.22           H  
ATOM    340  HB  VAL A  19       3.388   3.272   2.047  1.00  2.44           H  
ATOM    341 HG11 VAL A  19       1.432   2.913   3.432  1.00 33.54           H  
ATOM    342 HG12 VAL A  19       0.947   3.138   1.752  1.00 30.14           H  
ATOM    343 HG13 VAL A  19       0.741   4.451   2.917  1.00 72.43           H  
ATOM    344 HG21 VAL A  19       3.768   5.344   0.783  1.00 31.41           H  
ATOM    345 HG22 VAL A  19       2.187   5.966   1.265  1.00 43.34           H  
ATOM    346 HG23 VAL A  19       2.298   4.552   0.212  1.00 61.13           H  
ATOM    347  N   THR A  20       1.729   6.035   4.821  1.00 53.32           N  
ATOM    348  CA  THR A  20       1.010   7.215   5.370  1.00 61.31           C  
ATOM    349  C   THR A  20       1.974   8.144   6.161  1.00 70.11           C  
ATOM    350  O   THR A  20       1.753   9.357   6.244  1.00 35.21           O  
ATOM    351  CB  THR A  20      -0.186   6.788   6.288  1.00 65.23           C  
ATOM    352  OG1 THR A  20       0.297   6.001   7.392  1.00  3.42           O  
ATOM    353  CG2 THR A  20      -1.255   5.979   5.516  1.00 34.03           C  
ATOM    354  H   THR A  20       1.474   5.142   5.130  1.00 41.22           H  
ATOM    355  HA  THR A  20       0.609   7.775   4.529  1.00 73.13           H  
ATOM    356  HB  THR A  20      -0.656   7.681   6.686  1.00 42.21           H  
ATOM    357  HG1 THR A  20       0.601   5.145   7.071  1.00 74.41           H  
ATOM    358 HG21 THR A  20      -0.812   5.070   5.119  1.00 61.42           H  
ATOM    359 HG22 THR A  20      -1.646   6.570   4.700  1.00 44.55           H  
ATOM    360 HG23 THR A  20      -2.064   5.713   6.184  1.00  4.24           H  
ATOM    361  N   ASP A  21       3.051   7.552   6.724  1.00 23.31           N  
ATOM    362  CA  ASP A  21       4.134   8.306   7.395  1.00 13.11           C  
ATOM    363  C   ASP A  21       5.126   8.912   6.356  1.00 45.23           C  
ATOM    364  O   ASP A  21       5.469  10.096   6.434  1.00  0.54           O  
ATOM    365  CB  ASP A  21       4.874   7.376   8.394  1.00 53.30           C  
ATOM    366  CG  ASP A  21       5.924   8.110   9.249  1.00 21.44           C  
ATOM    367  OD1 ASP A  21       5.536   8.804  10.215  1.00 45.53           O  
ATOM    368  OD2 ASP A  21       7.137   8.016   8.957  1.00 25.33           O  
ATOM    369  H   ASP A  21       3.110   6.574   6.700  1.00 14.24           H  
ATOM    370  HA  ASP A  21       3.674   9.121   7.951  1.00 52.34           H  
ATOM    371  HB2 ASP A  21       4.143   6.931   9.060  1.00 35.03           H  
ATOM    372  HB3 ASP A  21       5.363   6.579   7.841  1.00 51.34           H  
ATOM    373  N   GLY A  22       5.566   8.091   5.377  1.00 45.34           N  
ATOM    374  CA  GLY A  22       6.536   8.520   4.337  1.00 30.41           C  
ATOM    375  C   GLY A  22       5.888   9.153   3.089  1.00 20.23           C  
ATOM    376  O   GLY A  22       6.522   9.247   2.030  1.00 50.40           O  
ATOM    377  H   GLY A  22       5.234   7.175   5.358  1.00  4.51           H  
ATOM    378  HA2 GLY A  22       7.230   9.237   4.763  1.00 61.31           H  
ATOM    379  HA3 GLY A  22       7.100   7.650   4.029  1.00  2.32           H  
ATOM    380  N   ALA A  23       4.621   9.568   3.229  1.00 60.31           N  
ATOM    381  CA  ALA A  23       3.831  10.224   2.164  1.00 62.32           C  
ATOM    382  C   ALA A  23       4.171  11.722   1.972  1.00 11.14           C  
ATOM    383  O   ALA A  23       4.658  12.378   2.900  1.00  3.01           O  
ATOM    384  CB  ALA A  23       2.342  10.111   2.517  1.00 12.32           C  
ATOM    385  H   ALA A  23       4.177   9.393   4.080  1.00 60.42           H  
ATOM    386  HA  ALA A  23       3.997   9.687   1.234  1.00 42.45           H  
ATOM    387  HB1 ALA A  23       2.075   9.069   2.636  1.00 24.15           H  
ATOM    388  HB2 ALA A  23       1.738  10.541   1.724  1.00 21.04           H  
ATOM    389  HB3 ALA A  23       2.140  10.634   3.444  1.00 42.34           H  
ATOM    390  N   PRO A  24       3.912  12.285   0.748  1.00 44.45           N  
ATOM    391  CA  PRO A  24       3.722  13.743   0.584  1.00  3.15           C  
ATOM    392  C   PRO A  24       2.412  14.205   1.295  1.00 73.41           C  
ATOM    393  O   PRO A  24       1.406  13.489   1.270  1.00 63.24           O  
ATOM    394  CB  PRO A  24       3.663  13.939  -0.955  1.00 53.41           C  
ATOM    395  CG  PRO A  24       3.288  12.593  -1.508  1.00 51.05           C  
ATOM    396  CD  PRO A  24       3.862  11.569  -0.553  1.00 14.44           C  
ATOM    397  HA  PRO A  24       4.567  14.289   0.996  1.00 44.11           H  
ATOM    398  HB2 PRO A  24       2.929  14.697  -1.216  1.00  4.51           H  
ATOM    399  HB3 PRO A  24       4.637  14.255  -1.320  1.00 50.42           H  
ATOM    400  HG2 PRO A  24       2.208  12.501  -1.555  1.00 62.14           H  
ATOM    401  HG3 PRO A  24       3.709  12.468  -2.500  1.00 40.21           H  
ATOM    402  HD2 PRO A  24       3.220  10.697  -0.496  1.00 12.22           H  
ATOM    403  HD3 PRO A  24       4.859  11.275  -0.863  1.00 73.55           H  
ATOM    404  N   ASP A  25       2.445  15.413   1.884  1.00 44.52           N  
ATOM    405  CA  ASP A  25       1.443  15.893   2.883  1.00 63.14           C  
ATOM    406  C   ASP A  25      -0.048  15.785   2.429  1.00  4.04           C  
ATOM    407  O   ASP A  25      -0.882  15.219   3.142  1.00 40.53           O  
ATOM    408  CB  ASP A  25       1.792  17.352   3.268  1.00 34.11           C  
ATOM    409  CG  ASP A  25       0.849  17.962   4.316  1.00 42.14           C  
ATOM    410  OD1 ASP A  25       0.968  17.615   5.512  1.00 53.03           O  
ATOM    411  OD2 ASP A  25      -0.025  18.779   3.949  1.00 34.11           O  
ATOM    412  H   ASP A  25       3.181  16.018   1.647  1.00 51.01           H  
ATOM    413  HA  ASP A  25       1.569  15.273   3.765  1.00 65.41           H  
ATOM    414  HB2 ASP A  25       2.801  17.380   3.664  1.00 11.20           H  
ATOM    415  HB3 ASP A  25       1.763  17.963   2.369  1.00 34.12           H  
ATOM    416  N   GLU A  26      -0.360  16.339   1.250  1.00 52.35           N  
ATOM    417  CA  GLU A  26      -1.755  16.404   0.716  1.00 35.03           C  
ATOM    418  C   GLU A  26      -2.197  15.060   0.069  1.00 24.53           C  
ATOM    419  O   GLU A  26      -3.394  14.737   0.052  1.00  4.13           O  
ATOM    420  CB  GLU A  26      -1.917  17.584  -0.297  1.00 74.14           C  
ATOM    421  CG  GLU A  26      -1.180  17.441  -1.651  1.00 41.34           C  
ATOM    422  CD  GLU A  26       0.353  17.343  -1.527  1.00  4.23           C  
ATOM    423  OE1 GLU A  26       1.012  18.392  -1.373  1.00 14.21           O  
ATOM    424  OE2 GLU A  26       0.896  16.213  -1.539  1.00  4.52           O  
ATOM    425  H   GLU A  26       0.364  16.713   0.718  1.00 31.04           H  
ATOM    426  HA  GLU A  26      -2.412  16.597   1.563  1.00 75.11           H  
ATOM    427  HB2 GLU A  26      -2.974  17.706  -0.512  1.00 74.13           H  
ATOM    428  HB3 GLU A  26      -1.568  18.497   0.178  1.00 61.44           H  
ATOM    429  HG2 GLU A  26      -1.551  16.554  -2.152  1.00 43.34           H  
ATOM    430  HG3 GLU A  26      -1.421  18.305  -2.266  1.00  3.33           H  
ATOM    431  N   ALA A  27      -1.227  14.283  -0.466  1.00 40.12           N  
ATOM    432  CA  ALA A  27      -1.492  12.935  -1.022  1.00 34.34           C  
ATOM    433  C   ALA A  27      -1.726  11.897   0.092  1.00 25.01           C  
ATOM    434  O   ALA A  27      -2.357  10.873  -0.154  1.00 12.22           O  
ATOM    435  CB  ALA A  27      -0.349  12.479  -1.942  1.00 10.50           C  
ATOM    436  H   ALA A  27      -0.308  14.632  -0.494  1.00 62.51           H  
ATOM    437  HA  ALA A  27      -2.393  13.001  -1.626  1.00 64.42           H  
ATOM    438  HB1 ALA A  27      -0.601  11.525  -2.397  1.00 71.20           H  
ATOM    439  HB2 ALA A  27       0.562  12.367  -1.368  1.00 21.41           H  
ATOM    440  HB3 ALA A  27      -0.189  13.214  -2.722  1.00 64.35           H  
ATOM    441  N   ARG A  28      -1.216  12.189   1.311  1.00  1.44           N  
ATOM    442  CA  ARG A  28      -1.382  11.332   2.511  1.00 14.11           C  
ATOM    443  C   ARG A  28      -2.861  10.995   2.778  1.00 50.21           C  
ATOM    444  O   ARG A  28      -3.185   9.855   3.069  1.00 54.10           O  
ATOM    445  CB  ARG A  28      -0.770  12.034   3.751  1.00 63.12           C  
ATOM    446  CG  ARG A  28      -0.846  11.222   5.068  1.00 62.11           C  
ATOM    447  CD  ARG A  28      -0.338  12.010   6.289  1.00 23.31           C  
ATOM    448  NE  ARG A  28       1.069  12.434   6.127  1.00 45.55           N  
ATOM    449  CZ  ARG A  28       1.493  13.675   6.017  1.00 70.50           C  
ATOM    450  NH1 ARG A  28       0.675  14.672   6.035  1.00 22.14           N  
ATOM    451  NH2 ARG A  28       2.747  13.908   5.896  1.00 32.10           N  
ATOM    452  H   ARG A  28      -0.695  13.014   1.408  1.00 20.43           H  
ATOM    453  HA  ARG A  28      -0.838  10.407   2.331  1.00 43.04           H  
ATOM    454  HB2 ARG A  28       0.275  12.246   3.545  1.00 44.41           H  
ATOM    455  HB3 ARG A  28      -1.286  12.978   3.902  1.00  1.31           H  
ATOM    456  HG2 ARG A  28      -1.878  10.936   5.244  1.00 40.03           H  
ATOM    457  HG3 ARG A  28      -0.248  10.324   4.958  1.00 51.15           H  
ATOM    458  HD2 ARG A  28      -0.971  12.880   6.439  1.00 21.33           H  
ATOM    459  HD3 ARG A  28      -0.408  11.373   7.165  1.00 33.11           H  
ATOM    460  HE  ARG A  28       1.744  11.723   6.117  1.00 72.34           H  
ATOM    461 HH11 ARG A  28      -0.300  14.513   6.138  1.00 43.25           H  
ATOM    462 HH12 ARG A  28       1.020  15.604   5.949  1.00 41.11           H  
ATOM    463 HH21 ARG A  28       3.396  13.151   5.888  1.00 50.24           H  
ATOM    464 HH22 ARG A  28       3.074  14.847   5.812  1.00 24.13           H  
ATOM    465  N   GLU A  29      -3.742  12.006   2.644  1.00 20.35           N  
ATOM    466  CA  GLU A  29      -5.204  11.841   2.828  1.00 53.01           C  
ATOM    467  C   GLU A  29      -5.801  10.799   1.848  1.00 74.03           C  
ATOM    468  O   GLU A  29      -6.656  10.002   2.238  1.00 11.41           O  
ATOM    469  CB  GLU A  29      -5.917  13.205   2.673  1.00 44.05           C  
ATOM    470  CG  GLU A  29      -5.453  14.274   3.690  1.00 71.33           C  
ATOM    471  CD  GLU A  29      -6.177  15.620   3.526  1.00 12.35           C  
ATOM    472  OE1 GLU A  29      -5.769  16.417   2.659  1.00 53.53           O  
ATOM    473  OE2 GLU A  29      -7.165  15.883   4.255  1.00 33.41           O  
ATOM    474  H   GLU A  29      -3.394  12.897   2.424  1.00 32.21           H  
ATOM    475  HA  GLU A  29      -5.361  11.485   3.843  1.00 62.33           H  
ATOM    476  HB2 GLU A  29      -5.734  13.581   1.669  1.00 43.12           H  
ATOM    477  HB3 GLU A  29      -6.986  13.057   2.796  1.00 40.44           H  
ATOM    478  HG2 GLU A  29      -5.628  13.900   4.698  1.00 13.24           H  
ATOM    479  HG3 GLU A  29      -4.386  14.434   3.565  1.00  1.41           H  
ATOM    480  N   ARG A  30      -5.325  10.810   0.584  1.00 22.23           N  
ATOM    481  CA  ARG A  30      -5.691   9.783  -0.426  1.00 54.24           C  
ATOM    482  C   ARG A  30      -5.234   8.387   0.040  1.00 43.52           C  
ATOM    483  O   ARG A  30      -5.993   7.422  -0.044  1.00 40.31           O  
ATOM    484  CB  ARG A  30      -5.053  10.113  -1.806  1.00 50.24           C  
ATOM    485  CG  ARG A  30      -5.353   9.088  -2.938  1.00 63.05           C  
ATOM    486  CD  ARG A  30      -4.628   9.433  -4.256  1.00 45.32           C  
ATOM    487  NE  ARG A  30      -5.041   8.563  -5.379  1.00 65.53           N  
ATOM    488  CZ  ARG A  30      -5.127   8.941  -6.647  1.00 74.52           C  
ATOM    489  NH1 ARG A  30      -4.964  10.175  -6.997  1.00 34.35           N  
ATOM    490  NH2 ARG A  30      -5.413   8.077  -7.558  1.00 70.25           N  
ATOM    491  H   ARG A  30      -4.709  11.528   0.324  1.00 21.31           H  
ATOM    492  HA  ARG A  30      -6.771   9.788  -0.525  1.00 23.25           H  
ATOM    493  HB2 ARG A  30      -5.418  11.085  -2.126  1.00 23.31           H  
ATOM    494  HB3 ARG A  30      -3.978  10.180  -1.684  1.00 14.23           H  
ATOM    495  HG2 ARG A  30      -5.036   8.103  -2.614  1.00 22.52           H  
ATOM    496  HG3 ARG A  30      -6.424   9.071  -3.120  1.00 40.32           H  
ATOM    497  HD2 ARG A  30      -4.840  10.466  -4.509  1.00 71.25           H  
ATOM    498  HD3 ARG A  30      -3.560   9.319  -4.106  1.00 71.11           H  
ATOM    499  HE  ARG A  30      -5.239   7.625  -5.170  1.00 21.13           H  
ATOM    500 HH11 ARG A  30      -4.774  10.868  -6.311  1.00 43.11           H  
ATOM    501 HH12 ARG A  30      -5.047  10.431  -7.958  1.00 65.13           H  
ATOM    502 HH21 ARG A  30      -5.575   7.126  -7.305  1.00 35.14           H  
ATOM    503 HH22 ARG A  30      -5.465   8.357  -8.514  1.00 43.22           H  
ATOM    504  N   ILE A  31      -3.987   8.318   0.551  1.00 60.01           N  
ATOM    505  CA  ILE A  31      -3.369   7.058   1.025  1.00 51.42           C  
ATOM    506  C   ILE A  31      -4.101   6.490   2.260  1.00 64.32           C  
ATOM    507  O   ILE A  31      -4.224   5.290   2.389  1.00 65.42           O  
ATOM    508  CB  ILE A  31      -1.840   7.236   1.382  1.00 32.32           C  
ATOM    509  CG1 ILE A  31      -1.091   7.973   0.233  1.00 75.40           C  
ATOM    510  CG2 ILE A  31      -1.179   5.866   1.699  1.00 51.35           C  
ATOM    511  CD1 ILE A  31       0.413   8.088   0.390  1.00 55.21           C  
ATOM    512  H   ILE A  31      -3.459   9.145   0.598  1.00 45.22           H  
ATOM    513  HA  ILE A  31      -3.442   6.336   0.213  1.00 72.11           H  
ATOM    514  HB  ILE A  31      -1.775   7.847   2.281  1.00 33.50           H  
ATOM    515 HG12 ILE A  31      -1.272   7.460  -0.695  1.00 40.34           H  
ATOM    516 HG13 ILE A  31      -1.479   8.980   0.149  1.00 73.03           H  
ATOM    517 HG21 ILE A  31      -0.146   6.011   1.993  1.00 43.14           H  
ATOM    518 HG22 ILE A  31      -1.211   5.227   0.826  1.00 10.13           H  
ATOM    519 HG23 ILE A  31      -1.709   5.376   2.512  1.00 64.42           H  
ATOM    520 HD11 ILE A  31       0.644   8.558   1.335  1.00 12.15           H  
ATOM    521 HD12 ILE A  31       0.809   8.690  -0.414  1.00 15.15           H  
ATOM    522 HD13 ILE A  31       0.860   7.106   0.356  1.00 34.50           H  
ATOM    523  N   GLU A  32      -4.572   7.377   3.159  1.00 62.35           N  
ATOM    524  CA  GLU A  32      -5.273   6.974   4.403  1.00 21.10           C  
ATOM    525  C   GLU A  32      -6.683   6.425   4.107  1.00 25.41           C  
ATOM    526  O   GLU A  32      -7.122   5.468   4.744  1.00 20.51           O  
ATOM    527  CB  GLU A  32      -5.350   8.175   5.380  1.00 25.12           C  
ATOM    528  CG  GLU A  32      -3.978   8.660   5.899  1.00 21.54           C  
ATOM    529  CD  GLU A  32      -4.075   9.917   6.774  1.00 61.25           C  
ATOM    530  OE1 GLU A  32      -4.300  11.015   6.220  1.00  3.31           O  
ATOM    531  OE2 GLU A  32      -3.938   9.813   8.015  1.00 53.54           O  
ATOM    532  H   GLU A  32      -4.445   8.332   2.983  1.00 50.14           H  
ATOM    533  HA  GLU A  32      -4.687   6.183   4.871  1.00  1.34           H  
ATOM    534  HB2 GLU A  32      -5.831   9.005   4.867  1.00 43.30           H  
ATOM    535  HB3 GLU A  32      -5.960   7.900   6.236  1.00  3.14           H  
ATOM    536  HG2 GLU A  32      -3.517   7.859   6.475  1.00 32.05           H  
ATOM    537  HG3 GLU A  32      -3.341   8.881   5.048  1.00 64.12           H  
ATOM    538  N   LYS A  33      -7.384   7.048   3.139  1.00 33.14           N  
ATOM    539  CA  LYS A  33      -8.701   6.566   2.657  1.00  2.21           C  
ATOM    540  C   LYS A  33      -8.554   5.237   1.883  1.00 74.20           C  
ATOM    541  O   LYS A  33      -9.389   4.338   2.011  1.00 22.32           O  
ATOM    542  CB  LYS A  33      -9.373   7.636   1.756  1.00 72.23           C  
ATOM    543  CG  LYS A  33      -9.662   8.974   2.472  1.00 34.30           C  
ATOM    544  CD  LYS A  33     -10.326  10.022   1.552  1.00 61.24           C  
ATOM    545  CE  LYS A  33     -10.506  11.381   2.249  1.00 75.22           C  
ATOM    546  NZ  LYS A  33     -11.230  12.360   1.395  1.00 32.13           N  
ATOM    547  H   LYS A  33      -7.007   7.864   2.745  1.00  0.54           H  
ATOM    548  HA  LYS A  33      -9.331   6.397   3.526  1.00 11.31           H  
ATOM    549  HB2 LYS A  33      -8.721   7.836   0.910  1.00 51.43           H  
ATOM    550  HB3 LYS A  33     -10.313   7.242   1.383  1.00 62.42           H  
ATOM    551  HG2 LYS A  33     -10.320   8.785   3.317  1.00 63.12           H  
ATOM    552  HG3 LYS A  33      -8.725   9.377   2.842  1.00 41.01           H  
ATOM    553  HD2 LYS A  33      -9.708  10.162   0.671  1.00 25.42           H  
ATOM    554  HD3 LYS A  33     -11.300   9.653   1.245  1.00 53.00           H  
ATOM    555  HE2 LYS A  33     -11.071  11.241   3.162  1.00 24.44           H  
ATOM    556  HE3 LYS A  33      -9.533  11.787   2.492  1.00 42.32           H  
ATOM    557  HZ1 LYS A  33     -11.232  13.298   1.843  1.00 54.13           H  
ATOM    558  HZ2 LYS A  33     -12.215  12.056   1.257  1.00 44.40           H  
ATOM    559  HZ3 LYS A  33     -10.774  12.433   0.464  1.00  3.13           H  
ATOM    560  N   LEU A  34      -7.469   5.139   1.090  1.00 74.54           N  
ATOM    561  CA  LEU A  34      -7.145   3.940   0.289  1.00 64.10           C  
ATOM    562  C   LEU A  34      -6.747   2.766   1.216  1.00 22.32           C  
ATOM    563  O   LEU A  34      -7.198   1.642   1.034  1.00 53.22           O  
ATOM    564  CB  LEU A  34      -5.985   4.259  -0.723  1.00 35.24           C  
ATOM    565  CG  LEU A  34      -6.247   3.875  -2.212  1.00 11.13           C  
ATOM    566  CD1 LEU A  34      -7.410   4.708  -2.809  1.00 64.24           C  
ATOM    567  CD2 LEU A  34      -4.957   4.017  -3.058  1.00 63.31           C  
ATOM    568  H   LEU A  34      -6.863   5.905   1.039  1.00  3.14           H  
ATOM    569  HA  LEU A  34      -8.038   3.665  -0.266  1.00  0.32           H  
ATOM    570  HB2 LEU A  34      -5.779   5.325  -0.687  1.00 30.41           H  
ATOM    571  HB3 LEU A  34      -5.083   3.747  -0.397  1.00 73.42           H  
ATOM    572  HG  LEU A  34      -6.549   2.831  -2.249  1.00 32.23           H  
ATOM    573 HD11 LEU A  34      -7.579   4.417  -3.839  1.00  4.34           H  
ATOM    574 HD12 LEU A  34      -7.166   5.764  -2.774  1.00 62.31           H  
ATOM    575 HD13 LEU A  34      -8.315   4.534  -2.242  1.00 63.10           H  
ATOM    576 HD21 LEU A  34      -4.188   3.366  -2.665  1.00 13.43           H  
ATOM    577 HD22 LEU A  34      -4.605   5.043  -3.031  1.00 73.13           H  
ATOM    578 HD23 LEU A  34      -5.164   3.740  -4.084  1.00 22.34           H  
ATOM    579  N   ALA A  35      -5.902   3.081   2.220  1.00 53.30           N  
ATOM    580  CA  ALA A  35      -5.361   2.106   3.190  1.00 71.31           C  
ATOM    581  C   ALA A  35      -6.477   1.527   4.057  1.00  2.11           C  
ATOM    582  O   ALA A  35      -6.603   0.318   4.169  1.00 53.30           O  
ATOM    583  CB  ALA A  35      -4.289   2.762   4.087  1.00 55.25           C  
ATOM    584  H   ALA A  35      -5.648   4.015   2.320  1.00 12.41           H  
ATOM    585  HA  ALA A  35      -4.886   1.301   2.631  1.00 42.40           H  
ATOM    586  HB1 ALA A  35      -3.498   3.163   3.468  1.00 61.15           H  
ATOM    587  HB2 ALA A  35      -3.868   2.027   4.763  1.00 51.52           H  
ATOM    588  HB3 ALA A  35      -4.731   3.567   4.665  1.00  1.10           H  
ATOM    589  N   LYS A  36      -7.301   2.426   4.627  1.00  0.41           N  
ATOM    590  CA  LYS A  36      -8.433   2.064   5.508  1.00 15.34           C  
ATOM    591  C   LYS A  36      -9.464   1.201   4.748  1.00  1.25           C  
ATOM    592  O   LYS A  36      -9.983   0.229   5.294  1.00  4.43           O  
ATOM    593  CB  LYS A  36      -9.087   3.350   6.073  1.00  1.54           C  
ATOM    594  CG  LYS A  36     -10.117   3.124   7.206  1.00 31.42           C  
ATOM    595  CD  LYS A  36     -10.661   4.458   7.766  1.00 54.41           C  
ATOM    596  CE  LYS A  36     -11.575   4.272   8.987  1.00 75.30           C  
ATOM    597  NZ  LYS A  36     -12.077   5.575   9.500  1.00 20.43           N  
ATOM    598  H   LYS A  36      -7.140   3.375   4.449  1.00 63.13           H  
ATOM    599  HA  LYS A  36      -8.031   1.483   6.337  1.00 21.11           H  
ATOM    600  HB2 LYS A  36      -8.298   3.989   6.459  1.00  1.21           H  
ATOM    601  HB3 LYS A  36      -9.581   3.877   5.259  1.00 54.22           H  
ATOM    602  HG2 LYS A  36     -10.947   2.538   6.819  1.00 24.03           H  
ATOM    603  HG3 LYS A  36      -9.639   2.572   8.011  1.00 55.44           H  
ATOM    604  HD2 LYS A  36      -9.824   5.085   8.058  1.00 75.35           H  
ATOM    605  HD3 LYS A  36     -11.221   4.962   6.984  1.00  2.51           H  
ATOM    606  HE2 LYS A  36     -12.424   3.660   8.709  1.00 23.42           H  
ATOM    607  HE3 LYS A  36     -11.021   3.778   9.775  1.00 63.32           H  
ATOM    608  HZ1 LYS A  36     -12.760   5.421  10.264  1.00 62.53           H  
ATOM    609  HZ2 LYS A  36     -12.542   6.107   8.736  1.00 12.30           H  
ATOM    610  HZ3 LYS A  36     -11.284   6.142   9.868  1.00 72.21           H  
ATOM    611  N   ASP A  37      -9.706   1.558   3.467  1.00 42.24           N  
ATOM    612  CA  ASP A  37     -10.557   0.769   2.547  1.00 13.11           C  
ATOM    613  C   ASP A  37      -9.994  -0.669   2.395  1.00 33.03           C  
ATOM    614  O   ASP A  37     -10.716  -1.646   2.588  1.00 30.43           O  
ATOM    615  CB  ASP A  37     -10.631   1.492   1.164  1.00 64.44           C  
ATOM    616  CG  ASP A  37     -11.742   1.013   0.196  1.00 41.42           C  
ATOM    617  OD1 ASP A  37     -12.311  -0.085   0.367  1.00 25.13           O  
ATOM    618  OD2 ASP A  37     -12.045   1.756  -0.763  1.00 63.10           O  
ATOM    619  H   ASP A  37      -9.305   2.391   3.133  1.00 62.33           H  
ATOM    620  HA  ASP A  37     -11.554   0.719   2.980  1.00 44.35           H  
ATOM    621  HB2 ASP A  37     -10.791   2.551   1.346  1.00 43.33           H  
ATOM    622  HB3 ASP A  37      -9.674   1.381   0.660  1.00  4.51           H  
ATOM    623  N   VAL A  38      -8.681  -0.765   2.078  1.00  1.33           N  
ATOM    624  CA  VAL A  38      -7.954  -2.056   1.959  1.00 23.21           C  
ATOM    625  C   VAL A  38      -7.972  -2.858   3.298  1.00  2.33           C  
ATOM    626  O   VAL A  38      -8.000  -4.076   3.273  1.00 53.52           O  
ATOM    627  CB  VAL A  38      -6.465  -1.834   1.447  1.00 63.30           C  
ATOM    628  CG1 VAL A  38      -5.635  -3.140   1.443  1.00 51.54           C  
ATOM    629  CG2 VAL A  38      -6.446  -1.198   0.032  1.00 23.21           C  
ATOM    630  H   VAL A  38      -8.186   0.065   1.911  1.00 32.22           H  
ATOM    631  HA  VAL A  38      -8.479  -2.646   1.208  1.00 73.05           H  
ATOM    632  HB  VAL A  38      -5.981  -1.137   2.130  1.00 72.32           H  
ATOM    633 HG11 VAL A  38      -4.630  -2.941   1.086  1.00  1.52           H  
ATOM    634 HG12 VAL A  38      -6.104  -3.874   0.798  1.00 64.32           H  
ATOM    635 HG13 VAL A  38      -5.579  -3.538   2.447  1.00 32.22           H  
ATOM    636 HG21 VAL A  38      -6.908  -1.871  -0.683  1.00  2.34           H  
ATOM    637 HG22 VAL A  38      -5.424  -1.004  -0.272  1.00 61.23           H  
ATOM    638 HG23 VAL A  38      -6.991  -0.265   0.044  1.00 22.05           H  
ATOM    639  N   LYS A  39      -7.990  -2.167   4.457  1.00 53.23           N  
ATOM    640  CA  LYS A  39      -8.054  -2.824   5.798  1.00 50.20           C  
ATOM    641  C   LYS A  39      -9.423  -3.521   6.031  1.00 65.20           C  
ATOM    642  O   LYS A  39      -9.483  -4.634   6.577  1.00 25.52           O  
ATOM    643  CB  LYS A  39      -7.772  -1.789   6.927  1.00 51.11           C  
ATOM    644  CG  LYS A  39      -6.350  -1.194   6.885  1.00  3.11           C  
ATOM    645  CD  LYS A  39      -6.073  -0.139   7.981  1.00 20.20           C  
ATOM    646  CE  LYS A  39      -4.629   0.395   7.923  1.00 72.34           C  
ATOM    647  NZ  LYS A  39      -3.617  -0.683   8.136  1.00 43.42           N  
ATOM    648  H   LYS A  39      -7.970  -1.187   4.416  1.00 60.42           H  
ATOM    649  HA  LYS A  39      -7.274  -3.586   5.822  1.00 40.13           H  
ATOM    650  HB2 LYS A  39      -8.486  -0.974   6.839  1.00 31.24           H  
ATOM    651  HB3 LYS A  39      -7.913  -2.268   7.892  1.00 22.11           H  
ATOM    652  HG2 LYS A  39      -5.635  -2.002   7.000  1.00  3.14           H  
ATOM    653  HG3 LYS A  39      -6.199  -0.736   5.916  1.00 71.42           H  
ATOM    654  HD2 LYS A  39      -6.757   0.694   7.851  1.00 52.23           H  
ATOM    655  HD3 LYS A  39      -6.241  -0.585   8.956  1.00 10.14           H  
ATOM    656  HE2 LYS A  39      -4.458   0.845   6.952  1.00 31.41           H  
ATOM    657  HE3 LYS A  39      -4.501   1.148   8.690  1.00 42.33           H  
ATOM    658  HZ1 LYS A  39      -3.672  -1.388   7.372  1.00 33.14           H  
ATOM    659  HZ2 LYS A  39      -3.795  -1.160   9.041  1.00 24.12           H  
ATOM    660  HZ3 LYS A  39      -2.658  -0.277   8.155  1.00 64.24           H  
ATOM    661  N   ASP A  40     -10.511  -2.850   5.602  1.00 21.43           N  
ATOM    662  CA  ASP A  40     -11.885  -3.404   5.664  1.00 61.41           C  
ATOM    663  C   ASP A  40     -12.056  -4.584   4.668  1.00 64.21           C  
ATOM    664  O   ASP A  40     -12.743  -5.574   4.958  1.00 64.23           O  
ATOM    665  CB  ASP A  40     -12.925  -2.296   5.365  1.00 33.32           C  
ATOM    666  CG  ASP A  40     -12.788  -1.046   6.258  1.00 25.04           C  
ATOM    667  OD1 ASP A  40     -12.607  -1.188   7.483  1.00 31.22           O  
ATOM    668  OD2 ASP A  40     -12.864   0.088   5.732  1.00 73.00           O  
ATOM    669  H   ASP A  40     -10.386  -1.946   5.235  1.00 33.55           H  
ATOM    670  HA  ASP A  40     -12.046  -3.776   6.675  1.00 60.41           H  
ATOM    671  HB2 ASP A  40     -12.818  -1.992   4.326  1.00 33.42           H  
ATOM    672  HB3 ASP A  40     -13.921  -2.699   5.504  1.00 62.11           H  
ATOM    673  N   GLU A  41     -11.417  -4.446   3.492  1.00 22.32           N  
ATOM    674  CA  GLU A  41     -11.324  -5.507   2.471  1.00  4.22           C  
ATOM    675  C   GLU A  41     -10.574  -6.749   3.009  1.00 42.25           C  
ATOM    676  O   GLU A  41     -11.034  -7.881   2.854  1.00 23.41           O  
ATOM    677  CB  GLU A  41     -10.620  -4.943   1.209  1.00 65.41           C  
ATOM    678  CG  GLU A  41     -11.435  -3.884   0.445  1.00 75.00           C  
ATOM    679  CD  GLU A  41     -12.647  -4.489  -0.276  1.00 21.24           C  
ATOM    680  OE1 GLU A  41     -12.436  -5.202  -1.277  1.00 33.45           O  
ATOM    681  OE2 GLU A  41     -13.798  -4.283   0.157  1.00 52.41           O  
ATOM    682  H   GLU A  41     -11.008  -3.575   3.292  1.00 21.21           H  
ATOM    683  HA  GLU A  41     -12.337  -5.798   2.210  1.00 71.53           H  
ATOM    684  HB2 GLU A  41      -9.679  -4.494   1.506  1.00 72.34           H  
ATOM    685  HB3 GLU A  41     -10.407  -5.758   0.524  1.00 13.22           H  
ATOM    686  HG2 GLU A  41     -11.768  -3.122   1.145  1.00 33.43           H  
ATOM    687  HG3 GLU A  41     -10.789  -3.416  -0.292  1.00 62.10           H  
ATOM    688  N   LEU A  42      -9.431  -6.502   3.667  1.00 65.15           N  
ATOM    689  CA  LEU A  42      -8.596  -7.548   4.315  1.00 53.32           C  
ATOM    690  C   LEU A  42      -9.334  -8.228   5.499  1.00 31.11           C  
ATOM    691  O   LEU A  42      -8.910  -9.289   5.966  1.00 11.10           O  
ATOM    692  CB  LEU A  42      -7.224  -6.942   4.776  1.00 70.33           C  
ATOM    693  CG  LEU A  42      -6.007  -7.081   3.785  1.00 30.35           C  
ATOM    694  CD1 LEU A  42      -6.349  -6.642   2.343  1.00 44.52           C  
ATOM    695  CD2 LEU A  42      -4.778  -6.303   4.322  1.00 43.41           C  
ATOM    696  H   LEU A  42      -9.136  -5.571   3.734  1.00 45.34           H  
ATOM    697  HA  LEU A  42      -8.403  -8.309   3.567  1.00 22.34           H  
ATOM    698  HB2 LEU A  42      -7.374  -5.886   4.976  1.00 42.14           H  
ATOM    699  HB3 LEU A  42      -6.934  -7.412   5.713  1.00 22.43           H  
ATOM    700  HG  LEU A  42      -5.726  -8.127   3.736  1.00 40.23           H  
ATOM    701 HD11 LEU A  42      -6.649  -5.602   2.333  1.00 21.02           H  
ATOM    702 HD12 LEU A  42      -7.156  -7.250   1.958  1.00  1.30           H  
ATOM    703 HD13 LEU A  42      -5.482  -6.770   1.708  1.00 31.24           H  
ATOM    704 HD21 LEU A  42      -5.003  -5.244   4.375  1.00 22.32           H  
ATOM    705 HD22 LEU A  42      -3.931  -6.457   3.667  1.00  1.33           H  
ATOM    706 HD23 LEU A  42      -4.525  -6.663   5.313  1.00 75.23           H  
ATOM    707  N   GLU A  43     -10.413  -7.594   5.997  1.00 21.34           N  
ATOM    708  CA  GLU A  43     -11.281  -8.177   7.044  1.00 33.33           C  
ATOM    709  C   GLU A  43     -12.419  -9.047   6.443  1.00 41.51           C  
ATOM    710  O   GLU A  43     -12.697 -10.142   6.950  1.00 74.20           O  
ATOM    711  CB  GLU A  43     -11.869  -7.050   7.935  1.00 22.31           C  
ATOM    712  CG  GLU A  43     -12.734  -7.552   9.116  1.00 54.23           C  
ATOM    713  CD  GLU A  43     -13.084  -6.450  10.124  1.00 20.10           C  
ATOM    714  OE1 GLU A  43     -14.050  -5.695   9.890  1.00 34.12           O  
ATOM    715  OE2 GLU A  43     -12.385  -6.324  11.149  1.00 35.30           O  
ATOM    716  H   GLU A  43     -10.622  -6.698   5.660  1.00 32.11           H  
ATOM    717  HA  GLU A  43     -10.660  -8.814   7.672  1.00 54.51           H  
ATOM    718  HB2 GLU A  43     -11.047  -6.464   8.335  1.00 23.00           H  
ATOM    719  HB3 GLU A  43     -12.481  -6.400   7.316  1.00 22.12           H  
ATOM    720  HG2 GLU A  43     -13.655  -7.968   8.718  1.00 40.10           H  
ATOM    721  HG3 GLU A  43     -12.194  -8.344   9.631  1.00  4.10           H  
ATOM    722  N   GLU A  44     -13.065  -8.567   5.354  1.00 52.21           N  
ATOM    723  CA  GLU A  44     -14.263  -9.245   4.766  1.00 70.11           C  
ATOM    724  C   GLU A  44     -14.386  -9.079   3.226  1.00 50.54           C  
ATOM    725  O   GLU A  44     -14.894  -9.982   2.540  1.00 32.13           O  
ATOM    726  CB  GLU A  44     -15.555  -8.708   5.451  1.00  1.13           C  
ATOM    727  CG  GLU A  44     -16.880  -9.393   5.020  1.00 24.20           C  
ATOM    728  CD  GLU A  44     -16.974 -10.876   5.438  1.00 71.33           C  
ATOM    729  OE1 GLU A  44     -16.468 -11.761   4.709  1.00 71.31           O  
ATOM    730  OE2 GLU A  44     -17.542 -11.162   6.515  1.00 71.53           O  
ATOM    731  H   GLU A  44     -12.736  -7.745   4.942  1.00  2.12           H  
ATOM    732  HA  GLU A  44     -14.179 -10.306   4.979  1.00 40.04           H  
ATOM    733  HB2 GLU A  44     -15.453  -8.829   6.525  1.00 42.15           H  
ATOM    734  HB3 GLU A  44     -15.641  -7.649   5.239  1.00 41.20           H  
ATOM    735  HG2 GLU A  44     -17.710  -8.851   5.470  1.00  5.22           H  
ATOM    736  HG3 GLU A  44     -16.975  -9.324   3.939  1.00 32.33           H  
ATOM    737  N   GLY A  45     -13.941  -7.924   2.695  1.00 74.23           N  
ATOM    738  CA  GLY A  45     -14.089  -7.604   1.255  1.00 64.11           C  
ATOM    739  C   GLY A  45     -13.227  -8.456   0.302  1.00  4.25           C  
ATOM    740  O   GLY A  45     -12.683  -9.499   0.687  1.00 50.02           O  
ATOM    741  H   GLY A  45     -13.506  -7.277   3.282  1.00 10.31           H  
ATOM    742  HA2 GLY A  45     -15.127  -7.722   0.972  1.00 72.23           H  
ATOM    743  HA3 GLY A  45     -13.819  -6.564   1.119  1.00  5.43           H  
ATOM    744  N   ASP A  46     -13.108  -7.989  -0.951  1.00 72.25           N  
ATOM    745  CA  ASP A  46     -12.397  -8.705  -2.037  1.00 35.32           C  
ATOM    746  C   ASP A  46     -10.875  -8.858  -1.737  1.00 23.04           C  
ATOM    747  O   ASP A  46     -10.285  -9.903  -2.035  1.00 52.24           O  
ATOM    748  CB  ASP A  46     -12.647  -7.961  -3.371  1.00 64.10           C  
ATOM    749  CG  ASP A  46     -12.147  -8.712  -4.610  1.00 22.45           C  
ATOM    750  OD1 ASP A  46     -12.381  -9.938  -4.715  1.00  0.13           O  
ATOM    751  OD2 ASP A  46     -11.547  -8.086  -5.495  1.00 73.33           O  
ATOM    752  H   ASP A  46     -13.508  -7.118  -1.156  1.00 24.25           H  
ATOM    753  HA  ASP A  46     -12.835  -9.697  -2.111  1.00 44.12           H  
ATOM    754  HB2 ASP A  46     -13.715  -7.805  -3.493  1.00 43.11           H  
ATOM    755  HB3 ASP A  46     -12.159  -6.989  -3.320  1.00 20.14           H  
ATOM    756  N   ALA A  47     -10.269  -7.787  -1.172  1.00 70.53           N  
ATOM    757  CA  ALA A  47      -8.926  -7.815  -0.514  1.00 23.32           C  
ATOM    758  C   ALA A  47      -7.707  -7.928  -1.476  1.00 31.20           C  
ATOM    759  O   ALA A  47      -6.970  -6.959  -1.645  1.00 64.34           O  
ATOM    760  CB  ALA A  47      -8.871  -8.909   0.577  1.00 30.34           C  
ATOM    761  H   ALA A  47     -10.755  -6.933  -1.189  1.00  4.43           H  
ATOM    762  HA  ALA A  47      -8.839  -6.857   0.001  1.00 32.40           H  
ATOM    763  HB1 ALA A  47      -8.906  -9.886   0.114  1.00 21.24           H  
ATOM    764  HB2 ALA A  47      -9.720  -8.800   1.237  1.00 51.24           H  
ATOM    765  HB3 ALA A  47      -7.959  -8.816   1.154  1.00 71.23           H  
ATOM    766  N   LYS A  48      -7.486  -9.119  -2.083  1.00 65.10           N  
ATOM    767  CA  LYS A  48      -6.245  -9.426  -2.861  1.00 45.14           C  
ATOM    768  C   LYS A  48      -6.097  -8.501  -4.100  1.00 10.44           C  
ATOM    769  O   LYS A  48      -5.012  -7.963  -4.357  1.00  1.25           O  
ATOM    770  CB  LYS A  48      -6.223 -10.940  -3.255  1.00 44.53           C  
ATOM    771  CG  LYS A  48      -4.853 -11.499  -3.756  1.00  0.04           C  
ATOM    772  CD  LYS A  48      -4.559 -11.232  -5.258  1.00  3.30           C  
ATOM    773  CE  LYS A  48      -3.147 -11.681  -5.673  1.00 30.44           C  
ATOM    774  NZ  LYS A  48      -2.880 -11.458  -7.120  1.00  3.40           N  
ATOM    775  H   LYS A  48      -8.171  -9.817  -1.998  1.00 72.42           H  
ATOM    776  HA  LYS A  48      -5.405  -9.238  -2.196  1.00 12.20           H  
ATOM    777  HB2 LYS A  48      -6.512 -11.516  -2.383  1.00 61.33           H  
ATOM    778  HB3 LYS A  48      -6.966 -11.112  -4.028  1.00 61.14           H  
ATOM    779  HG2 LYS A  48      -4.060 -11.051  -3.169  1.00  0.50           H  
ATOM    780  HG3 LYS A  48      -4.838 -12.573  -3.589  1.00 11.32           H  
ATOM    781  HD2 LYS A  48      -5.287 -11.766  -5.859  1.00 34.25           H  
ATOM    782  HD3 LYS A  48      -4.657 -10.170  -5.448  1.00 62.52           H  
ATOM    783  HE2 LYS A  48      -2.419 -11.123  -5.100  1.00 13.44           H  
ATOM    784  HE3 LYS A  48      -3.033 -12.737  -5.457  1.00 21.32           H  
ATOM    785  HZ1 LYS A  48      -1.934 -11.809  -7.371  1.00 13.25           H  
ATOM    786  HZ2 LYS A  48      -2.931 -10.445  -7.344  1.00 34.31           H  
ATOM    787  HZ3 LYS A  48      -3.584 -11.961  -7.693  1.00 23.14           H  
ATOM    788  N   ASN A  49      -7.196  -8.330  -4.854  1.00 12.33           N  
ATOM    789  CA  ASN A  49      -7.262  -7.390  -6.000  1.00  2.42           C  
ATOM    790  C   ASN A  49      -7.047  -5.930  -5.524  1.00 61.34           C  
ATOM    791  O   ASN A  49      -6.419  -5.138  -6.216  1.00 45.10           O  
ATOM    792  CB  ASN A  49      -8.628  -7.552  -6.715  1.00 74.12           C  
ATOM    793  CG  ASN A  49      -8.852  -6.635  -7.927  1.00 73.14           C  
ATOM    794  OD1 ASN A  49      -7.921  -6.255  -8.629  1.00 53.11           O  
ATOM    795  ND2 ASN A  49     -10.095  -6.271  -8.183  1.00 64.34           N  
ATOM    796  H   ASN A  49      -7.992  -8.859  -4.642  1.00  1.43           H  
ATOM    797  HA  ASN A  49      -6.465  -7.656  -6.690  1.00 34.33           H  
ATOM    798  HB2 ASN A  49      -8.720  -8.575  -7.059  1.00 45.55           H  
ATOM    799  HB3 ASN A  49      -9.417  -7.365  -5.995  1.00 33.34           H  
ATOM    800 HD21 ASN A  49     -10.807  -6.598  -7.591  1.00 11.02           H  
ATOM    801 HD22 ASN A  49     -10.255  -5.693  -8.957  1.00  3.32           H  
ATOM    802  N   MET A  50      -7.564  -5.616  -4.318  1.00 63.30           N  
ATOM    803  CA  MET A  50      -7.413  -4.291  -3.660  1.00 25.23           C  
ATOM    804  C   MET A  50      -5.958  -3.981  -3.239  1.00 54.10           C  
ATOM    805  O   MET A  50      -5.587  -2.812  -3.129  1.00 14.21           O  
ATOM    806  CB  MET A  50      -8.383  -4.188  -2.455  1.00  1.43           C  
ATOM    807  CG  MET A  50      -9.836  -3.908  -2.865  1.00 12.20           C  
ATOM    808  SD  MET A  50     -10.074  -2.196  -3.398  1.00 22.01           S  
ATOM    809  CE  MET A  50      -9.670  -1.308  -1.884  1.00  1.43           C  
ATOM    810  H   MET A  50      -8.075  -6.307  -3.848  1.00 55.45           H  
ATOM    811  HA  MET A  50      -7.701  -3.541  -4.392  1.00 65.23           H  
ATOM    812  HB2 MET A  50      -8.355  -5.120  -1.897  1.00 50.44           H  
ATOM    813  HB3 MET A  50      -8.058  -3.387  -1.798  1.00 52.40           H  
ATOM    814  HG2 MET A  50     -10.113  -4.566  -3.681  1.00 31.23           H  
ATOM    815  HG3 MET A  50     -10.488  -4.098  -2.022  1.00 61.04           H  
ATOM    816  HE1 MET A  50      -9.837  -0.250  -2.026  1.00 20.14           H  
ATOM    817  HE2 MET A  50      -8.629  -1.474  -1.636  1.00 31.02           H  
ATOM    818  HE3 MET A  50     -10.290  -1.667  -1.070  1.00  4.31           H  
ATOM    819  N   ILE A  51      -5.157  -5.024  -2.966  1.00 52.35           N  
ATOM    820  CA  ILE A  51      -3.690  -4.880  -2.756  1.00 52.13           C  
ATOM    821  C   ILE A  51      -3.010  -4.387  -4.065  1.00 71.24           C  
ATOM    822  O   ILE A  51      -2.147  -3.505  -4.046  1.00 43.15           O  
ATOM    823  CB  ILE A  51      -3.057  -6.249  -2.283  1.00 22.31           C  
ATOM    824  CG1 ILE A  51      -3.699  -6.709  -0.926  1.00 43.12           C  
ATOM    825  CG2 ILE A  51      -1.506  -6.174  -2.173  1.00 11.04           C  
ATOM    826  CD1 ILE A  51      -3.277  -8.092  -0.458  1.00 11.45           C  
ATOM    827  H   ILE A  51      -5.557  -5.918  -2.899  1.00 52.40           H  
ATOM    828  HA  ILE A  51      -3.536  -4.139  -1.977  1.00 32.21           H  
ATOM    829  HB  ILE A  51      -3.292  -6.994  -3.041  1.00 75.24           H  
ATOM    830 HG12 ILE A  51      -3.433  -6.011  -0.142  1.00 20.23           H  
ATOM    831 HG13 ILE A  51      -4.777  -6.721  -1.028  1.00 42.22           H  
ATOM    832 HG21 ILE A  51      -1.110  -7.133  -1.860  1.00 54.53           H  
ATOM    833 HG22 ILE A  51      -1.222  -5.421  -1.449  1.00 72.05           H  
ATOM    834 HG23 ILE A  51      -1.082  -5.916  -3.136  1.00 72.34           H  
ATOM    835 HD11 ILE A  51      -2.206  -8.118  -0.318  1.00 51.43           H  
ATOM    836 HD12 ILE A  51      -3.562  -8.826  -1.200  1.00 22.12           H  
ATOM    837 HD13 ILE A  51      -3.768  -8.318   0.476  1.00 74.55           H  
ATOM    838  N   GLU A  52      -3.456  -4.959  -5.197  1.00  0.43           N  
ATOM    839  CA  GLU A  52      -2.997  -4.585  -6.556  1.00 64.31           C  
ATOM    840  C   GLU A  52      -3.571  -3.207  -7.009  1.00 70.43           C  
ATOM    841  O   GLU A  52      -2.938  -2.494  -7.803  1.00 53.32           O  
ATOM    842  CB  GLU A  52      -3.391  -5.715  -7.542  1.00 72.35           C  
ATOM    843  CG  GLU A  52      -2.801  -7.100  -7.168  1.00 12.44           C  
ATOM    844  CD  GLU A  52      -3.344  -8.260  -8.021  1.00 62.53           C  
ATOM    845  OE1 GLU A  52      -4.428  -8.791  -7.695  1.00 22.14           O  
ATOM    846  OE2 GLU A  52      -2.688  -8.667  -9.007  1.00 22.33           O  
ATOM    847  H   GLU A  52      -4.121  -5.678  -5.118  1.00 53.22           H  
ATOM    848  HA  GLU A  52      -1.912  -4.509  -6.530  1.00  1.12           H  
ATOM    849  HB2 GLU A  52      -4.475  -5.794  -7.566  1.00  3.33           H  
ATOM    850  HB3 GLU A  52      -3.042  -5.451  -8.535  1.00 44.04           H  
ATOM    851  HG2 GLU A  52      -1.721  -7.060  -7.278  1.00 23.23           H  
ATOM    852  HG3 GLU A  52      -3.028  -7.304  -6.126  1.00 30.11           H  
ATOM    853  N   LYS A  53      -4.774  -2.854  -6.499  1.00  0.22           N  
ATOM    854  CA  LYS A  53      -5.413  -1.525  -6.736  1.00  5.10           C  
ATOM    855  C   LYS A  53      -4.633  -0.419  -6.007  1.00 14.23           C  
ATOM    856  O   LYS A  53      -4.360   0.655  -6.565  1.00 72.23           O  
ATOM    857  CB  LYS A  53      -6.893  -1.524  -6.240  1.00  1.23           C  
ATOM    858  CG  LYS A  53      -7.851  -2.429  -7.039  1.00 51.14           C  
ATOM    859  CD  LYS A  53      -8.024  -1.954  -8.493  1.00 73.23           C  
ATOM    860  CE  LYS A  53      -8.965  -2.851  -9.305  1.00 22.32           C  
ATOM    861  NZ  LYS A  53      -9.213  -2.305 -10.669  1.00  4.31           N  
ATOM    862  H   LYS A  53      -5.243  -3.506  -5.933  1.00  0.11           H  
ATOM    863  HA  LYS A  53      -5.392  -1.329  -7.804  1.00 55.40           H  
ATOM    864  HB2 LYS A  53      -6.911  -1.850  -5.207  1.00 22.01           H  
ATOM    865  HB3 LYS A  53      -7.280  -0.508  -6.283  1.00 14.25           H  
ATOM    866  HG2 LYS A  53      -7.460  -3.439  -7.042  1.00 65.44           H  
ATOM    867  HG3 LYS A  53      -8.822  -2.428  -6.550  1.00 13.44           H  
ATOM    868  HD2 LYS A  53      -8.431  -0.948  -8.483  1.00 62.31           H  
ATOM    869  HD3 LYS A  53      -7.054  -1.935  -8.976  1.00 42.10           H  
ATOM    870  HE2 LYS A  53      -8.524  -3.838  -9.399  1.00 61.14           H  
ATOM    871  HE3 LYS A  53      -9.913  -2.934  -8.786  1.00 34.13           H  
ATOM    872  HZ1 LYS A  53      -9.664  -1.370 -10.599  1.00 44.32           H  
ATOM    873  HZ2 LYS A  53      -9.840  -2.940 -11.202  1.00 73.32           H  
ATOM    874  HZ3 LYS A  53      -8.315  -2.205 -11.185  1.00 60.31           H  
ATOM    875  N   PHE A  54      -4.285  -0.718  -4.744  1.00  2.44           N  
ATOM    876  CA  PHE A  54      -3.467   0.158  -3.903  1.00 11.22           C  
ATOM    877  C   PHE A  54      -2.074   0.342  -4.532  1.00 13.43           C  
ATOM    878  O   PHE A  54      -1.566   1.448  -4.567  1.00 11.15           O  
ATOM    879  CB  PHE A  54      -3.344  -0.414  -2.462  1.00 13.11           C  
ATOM    880  CG  PHE A  54      -2.589   0.523  -1.507  1.00 33.31           C  
ATOM    881  CD1 PHE A  54      -3.254   1.570  -0.873  1.00 32.30           C  
ATOM    882  CD2 PHE A  54      -1.212   0.389  -1.288  1.00  3.54           C  
ATOM    883  CE1 PHE A  54      -2.580   2.444  -0.044  1.00 60.32           C  
ATOM    884  CE2 PHE A  54      -0.538   1.266  -0.467  1.00 13.22           C  
ATOM    885  CZ  PHE A  54      -1.221   2.293   0.154  1.00 52.40           C  
ATOM    886  H   PHE A  54      -4.596  -1.562  -4.369  1.00 10.02           H  
ATOM    887  HA  PHE A  54      -3.966   1.122  -3.859  1.00 65.14           H  
ATOM    888  HB2 PHE A  54      -4.343  -0.586  -2.062  1.00 63.54           H  
ATOM    889  HB3 PHE A  54      -2.823  -1.367  -2.499  1.00 21.10           H  
ATOM    890  HD1 PHE A  54      -4.322   1.696  -1.026  1.00 62.03           H  
ATOM    891  HD2 PHE A  54      -0.671  -0.417  -1.772  1.00 10.11           H  
ATOM    892  HE1 PHE A  54      -3.119   3.246   0.444  1.00 52.31           H  
ATOM    893  HE2 PHE A  54       0.523   1.151  -0.308  1.00 61.41           H  
ATOM    894  HZ  PHE A  54      -0.690   2.969   0.801  1.00 52.32           H  
ATOM    895  N   ARG A  55      -1.497  -0.778  -5.029  1.00 62.14           N  
ATOM    896  CA  ARG A  55      -0.177  -0.824  -5.710  1.00 21.40           C  
ATOM    897  C   ARG A  55      -0.136   0.103  -6.952  1.00 23.23           C  
ATOM    898  O   ARG A  55       0.882   0.757  -7.218  1.00 12.42           O  
ATOM    899  CB  ARG A  55       0.143  -2.314  -6.090  1.00 11.13           C  
ATOM    900  CG  ARG A  55       1.357  -2.562  -7.044  1.00 71.10           C  
ATOM    901  CD  ARG A  55       0.956  -2.674  -8.546  1.00 51.42           C  
ATOM    902  NE  ARG A  55       1.779  -1.816  -9.421  1.00 53.33           N  
ATOM    903  CZ  ARG A  55       1.346  -1.201 -10.504  1.00 11.55           C  
ATOM    904  NH1 ARG A  55       0.103  -1.288 -10.872  1.00 44.00           N  
ATOM    905  NH2 ARG A  55       2.152  -0.501 -11.220  1.00 71.52           N  
ATOM    906  H   ARG A  55      -1.985  -1.621  -4.926  1.00 64.33           H  
ATOM    907  HA  ARG A  55       0.570  -0.478  -5.000  1.00 10.41           H  
ATOM    908  HB2 ARG A  55       0.325  -2.861  -5.173  1.00 34.52           H  
ATOM    909  HB3 ARG A  55      -0.741  -2.742  -6.554  1.00  3.15           H  
ATOM    910  HG2 ARG A  55       2.059  -1.745  -6.930  1.00 43.41           H  
ATOM    911  HG3 ARG A  55       1.854  -3.483  -6.748  1.00 72.44           H  
ATOM    912  HD2 ARG A  55       1.078  -3.702  -8.869  1.00 23.44           H  
ATOM    913  HD3 ARG A  55      -0.089  -2.397  -8.659  1.00 23.11           H  
ATOM    914  HE  ARG A  55       2.719  -1.713  -9.180  1.00 42.12           H  
ATOM    915 HH11 ARG A  55      -0.535  -1.824 -10.336  1.00 45.32           H  
ATOM    916 HH12 ARG A  55      -0.211  -0.804 -11.686  1.00 31.04           H  
ATOM    917 HH21 ARG A  55       3.114  -0.418 -10.959  1.00 44.32           H  
ATOM    918 HH22 ARG A  55       1.818  -0.030 -12.033  1.00  1.21           H  
ATOM    919  N   ASP A  56      -1.251   0.137  -7.702  1.00 13.22           N  
ATOM    920  CA  ASP A  56      -1.369   0.939  -8.936  1.00 43.24           C  
ATOM    921  C   ASP A  56      -1.300   2.457  -8.629  1.00 13.44           C  
ATOM    922  O   ASP A  56      -0.492   3.190  -9.220  1.00 15.21           O  
ATOM    923  CB  ASP A  56      -2.686   0.563  -9.656  1.00 25.04           C  
ATOM    924  CG  ASP A  56      -2.864   1.271 -11.005  1.00 42.44           C  
ATOM    925  OD1 ASP A  56      -2.119   0.942 -11.952  1.00 63.00           O  
ATOM    926  OD2 ASP A  56      -3.726   2.167 -11.115  1.00 32.34           O  
ATOM    927  H   ASP A  56      -2.024  -0.403  -7.418  1.00 22.23           H  
ATOM    928  HA  ASP A  56      -0.531   0.671  -9.581  1.00 31.33           H  
ATOM    929  HB2 ASP A  56      -2.694  -0.508  -9.832  1.00 42.55           H  
ATOM    930  HB3 ASP A  56      -3.523   0.809  -9.008  1.00 54.53           H  
ATOM    931  N   GLU A  57      -2.139   2.909  -7.682  1.00 53.12           N  
ATOM    932  CA  GLU A  57      -2.169   4.321  -7.237  1.00 70.43           C  
ATOM    933  C   GLU A  57      -0.915   4.694  -6.409  1.00 31.33           C  
ATOM    934  O   GLU A  57      -0.502   5.848  -6.418  1.00 42.35           O  
ATOM    935  CB  GLU A  57      -3.465   4.595  -6.440  1.00 54.14           C  
ATOM    936  CG  GLU A  57      -4.746   4.467  -7.292  1.00 14.20           C  
ATOM    937  CD  GLU A  57      -6.050   4.663  -6.501  1.00 72.33           C  
ATOM    938  OE1 GLU A  57      -6.299   5.790  -6.026  1.00 45.21           O  
ATOM    939  OE2 GLU A  57      -6.843   3.703  -6.377  1.00 25.23           O  
ATOM    940  H   GLU A  57      -2.774   2.274  -7.279  1.00 53.34           H  
ATOM    941  HA  GLU A  57      -2.180   4.943  -8.133  1.00 33.24           H  
ATOM    942  HB2 GLU A  57      -3.525   3.889  -5.616  1.00  5.32           H  
ATOM    943  HB3 GLU A  57      -3.427   5.601  -6.033  1.00 31.21           H  
ATOM    944  HG2 GLU A  57      -4.713   5.215  -8.079  1.00 51.54           H  
ATOM    945  HG3 GLU A  57      -4.756   3.484  -7.753  1.00 40.43           H  
ATOM    946  N   MET A  58      -0.330   3.701  -5.700  1.00 32.13           N  
ATOM    947  CA  MET A  58       0.941   3.851  -4.946  1.00  1.24           C  
ATOM    948  C   MET A  58       2.100   4.279  -5.864  1.00  3.24           C  
ATOM    949  O   MET A  58       2.812   5.251  -5.574  1.00 22.53           O  
ATOM    950  CB  MET A  58       1.287   2.524  -4.214  1.00 71.32           C  
ATOM    951  CG  MET A  58       2.593   2.565  -3.433  1.00 41.34           C  
ATOM    952  SD  MET A  58       2.601   3.886  -2.214  1.00 63.22           S  
ATOM    953  CE  MET A  58       4.346   3.999  -1.881  1.00 30.44           C  
ATOM    954  H   MET A  58      -0.783   2.840  -5.658  1.00 53.23           H  
ATOM    955  HA  MET A  58       0.786   4.625  -4.204  1.00 63.22           H  
ATOM    956  HB2 MET A  58       0.487   2.290  -3.519  1.00 25.32           H  
ATOM    957  HB3 MET A  58       1.348   1.722  -4.945  1.00 44.23           H  
ATOM    958  HG2 MET A  58       2.734   1.619  -2.920  1.00 53.42           H  
ATOM    959  HG3 MET A  58       3.411   2.723  -4.124  1.00 15.05           H  
ATOM    960  HE1 MET A  58       4.510   4.724  -1.094  1.00 21.13           H  
ATOM    961  HE2 MET A  58       4.855   4.323  -2.778  1.00  4.44           H  
ATOM    962  HE3 MET A  58       4.727   3.037  -1.571  1.00 24.33           H  
ATOM    963  N   GLU A  59       2.259   3.547  -6.979  1.00 34.12           N  
ATOM    964  CA  GLU A  59       3.261   3.855  -8.013  1.00 64.10           C  
ATOM    965  C   GLU A  59       3.018   5.258  -8.628  1.00 60.45           C  
ATOM    966  O   GLU A  59       3.963   6.011  -8.864  1.00 73.10           O  
ATOM    967  CB  GLU A  59       3.223   2.771  -9.118  1.00  4.12           C  
ATOM    968  CG  GLU A  59       4.310   2.938 -10.200  1.00 45.22           C  
ATOM    969  CD  GLU A  59       4.171   1.957 -11.373  1.00 12.21           C  
ATOM    970  OE1 GLU A  59       4.694   0.829 -11.287  1.00 43.32           O  
ATOM    971  OE2 GLU A  59       3.532   2.312 -12.389  1.00 12.13           O  
ATOM    972  H   GLU A  59       1.684   2.761  -7.108  1.00 31.11           H  
ATOM    973  HA  GLU A  59       4.240   3.841  -7.539  1.00  4.43           H  
ATOM    974  HB2 GLU A  59       3.345   1.795  -8.654  1.00 34.43           H  
ATOM    975  HB3 GLU A  59       2.250   2.799  -9.601  1.00 34.45           H  
ATOM    976  HG2 GLU A  59       4.259   3.952 -10.587  1.00 45.32           H  
ATOM    977  HG3 GLU A  59       5.286   2.799  -9.741  1.00  1.44           H  
ATOM    978  N   GLN A  60       1.727   5.590  -8.850  1.00 34.13           N  
ATOM    979  CA  GLN A  60       1.294   6.884  -9.436  1.00 23.13           C  
ATOM    980  C   GLN A  60       1.733   8.098  -8.568  1.00 71.12           C  
ATOM    981  O   GLN A  60       2.372   9.030  -9.072  1.00 43.41           O  
ATOM    982  CB  GLN A  60      -0.251   6.890  -9.615  1.00 10.43           C  
ATOM    983  CG  GLN A  60      -0.835   8.192 -10.218  1.00 64.43           C  
ATOM    984  CD  GLN A  60      -2.368   8.232 -10.262  1.00  4.32           C  
ATOM    985  OE1 GLN A  60      -3.049   7.661  -9.414  1.00  5.03           O  
ATOM    986  NE2 GLN A  60      -2.922   8.899 -11.253  1.00  2.11           N  
ATOM    987  H   GLN A  60       1.034   4.933  -8.617  1.00 43.23           H  
ATOM    988  HA  GLN A  60       1.755   6.968 -10.416  1.00 71.15           H  
ATOM    989  HB2 GLN A  60      -0.528   6.064 -10.265  1.00 33.31           H  
ATOM    990  HB3 GLN A  60      -0.711   6.728  -8.646  1.00  3.01           H  
ATOM    991  HG2 GLN A  60      -0.501   9.034  -9.621  1.00 21.41           H  
ATOM    992  HG3 GLN A  60      -0.453   8.306 -11.227  1.00 14.42           H  
ATOM    993 HE21 GLN A  60      -2.334   9.336 -11.902  1.00 35.42           H  
ATOM    994 HE22 GLN A  60      -3.900   8.925 -11.299  1.00 65.22           H  
ATOM    995  N   MET A  61       1.392   8.070  -7.257  1.00 65.12           N  
ATOM    996  CA  MET A  61       1.665   9.201  -6.325  1.00 13.03           C  
ATOM    997  C   MET A  61       3.153   9.268  -5.910  1.00  3.41           C  
ATOM    998  O   MET A  61       3.633  10.318  -5.471  1.00 45.22           O  
ATOM    999  CB  MET A  61       0.703   9.173  -5.102  1.00 13.04           C  
ATOM   1000  CG  MET A  61       0.659   7.862  -4.315  1.00 74.43           C  
ATOM   1001  SD  MET A  61      -0.792   7.782  -3.241  1.00 62.34           S  
ATOM   1002  CE  MET A  61      -0.772   6.068  -2.716  1.00 33.11           C  
ATOM   1003  H   MET A  61       0.985   7.250  -6.895  1.00 61.23           H  
ATOM   1004  HA  MET A  61       1.454  10.112  -6.885  1.00 73.32           H  
ATOM   1005  HB2 MET A  61       0.985   9.964  -4.417  1.00 32.22           H  
ATOM   1006  HB3 MET A  61      -0.303   9.381  -5.453  1.00 45.43           H  
ATOM   1007  HG2 MET A  61       0.626   7.030  -5.010  1.00 12.11           H  
ATOM   1008  HG3 MET A  61       1.550   7.782  -3.705  1.00 44.31           H  
ATOM   1009  HE1 MET A  61      -0.815   5.423  -3.581  1.00 65.33           H  
ATOM   1010  HE2 MET A  61      -1.625   5.883  -2.085  1.00 71.11           H  
ATOM   1011  HE3 MET A  61       0.135   5.873  -2.160  1.00 52.33           H  
ATOM   1012  N   TYR A  62       3.870   8.130  -6.033  1.00 62.20           N  
ATOM   1013  CA  TYR A  62       5.347   8.106  -5.944  1.00 35.24           C  
ATOM   1014  C   TYR A  62       5.978   8.834  -7.163  1.00 75.24           C  
ATOM   1015  O   TYR A  62       6.904   9.624  -7.005  1.00 74.24           O  
ATOM   1016  CB  TYR A  62       5.882   6.646  -5.828  1.00 42.12           C  
ATOM   1017  CG  TYR A  62       7.415   6.538  -5.990  1.00  1.40           C  
ATOM   1018  CD1 TYR A  62       8.285   7.099  -5.047  1.00 23.05           C  
ATOM   1019  CD2 TYR A  62       7.983   5.951  -7.127  1.00 10.12           C  
ATOM   1020  CE1 TYR A  62       9.652   7.065  -5.226  1.00  1.55           C  
ATOM   1021  CE2 TYR A  62       9.350   5.901  -7.297  1.00  4.01           C  
ATOM   1022  CZ  TYR A  62      10.178   6.475  -6.358  1.00 50.04           C  
ATOM   1023  OH  TYR A  62      11.543   6.459  -6.551  1.00 44.11           O  
ATOM   1024  H   TYR A  62       3.392   7.287  -6.183  1.00 64.24           H  
ATOM   1025  HA  TYR A  62       5.625   8.648  -5.040  1.00 25.04           H  
ATOM   1026  HB2 TYR A  62       5.623   6.247  -4.851  1.00 65.12           H  
ATOM   1027  HB3 TYR A  62       5.412   6.031  -6.588  1.00  3.41           H  
ATOM   1028  HD1 TYR A  62       7.874   7.560  -4.158  1.00  1.51           H  
ATOM   1029  HD2 TYR A  62       7.335   5.501  -7.868  1.00 61.40           H  
ATOM   1030  HE1 TYR A  62      10.306   7.502  -4.483  1.00 71.33           H  
ATOM   1031  HE2 TYR A  62       9.765   5.439  -8.184  1.00 24.23           H  
ATOM   1032  HH  TYR A  62      11.990   6.273  -5.718  1.00 22.22           H  
ATOM   1033  N   LYS A  63       5.473   8.553  -8.374  1.00 44.14           N  
ATOM   1034  CA  LYS A  63       5.942   9.226  -9.612  1.00 42.34           C  
ATOM   1035  C   LYS A  63       5.561  10.731  -9.623  1.00 62.52           C  
ATOM   1036  O   LYS A  63       6.252  11.548 -10.243  1.00 51.34           O  
ATOM   1037  CB  LYS A  63       5.382   8.508 -10.869  1.00 64.05           C  
ATOM   1038  CG  LYS A  63       5.986   7.107 -11.135  1.00 55.02           C  
ATOM   1039  CD  LYS A  63       5.338   6.407 -12.352  1.00  1.22           C  
ATOM   1040  CE  LYS A  63       6.024   5.079 -12.712  1.00 43.23           C  
ATOM   1041  NZ  LYS A  63       5.325   4.367 -13.819  1.00 22.32           N  
ATOM   1042  H   LYS A  63       4.775   7.874  -8.443  1.00 30.41           H  
ATOM   1043  HA  LYS A  63       7.026   9.158  -9.630  1.00 73.10           H  
ATOM   1044  HB2 LYS A  63       4.307   8.398 -10.757  1.00 14.42           H  
ATOM   1045  HB3 LYS A  63       5.574   9.124 -11.743  1.00 25.11           H  
ATOM   1046  HG2 LYS A  63       7.051   7.212 -11.315  1.00 55.43           H  
ATOM   1047  HG3 LYS A  63       5.836   6.489 -10.254  1.00 13.44           H  
ATOM   1048  HD2 LYS A  63       4.295   6.208 -12.128  1.00  2.03           H  
ATOM   1049  HD3 LYS A  63       5.393   7.071 -13.209  1.00 60.11           H  
ATOM   1050  HE2 LYS A  63       7.044   5.280 -13.017  1.00 24.32           H  
ATOM   1051  HE3 LYS A  63       6.033   4.440 -11.838  1.00 50.52           H  
ATOM   1052  HZ1 LYS A  63       4.367   4.085 -13.520  1.00 11.01           H  
ATOM   1053  HZ2 LYS A  63       5.855   3.514 -14.088  1.00 20.14           H  
ATOM   1054  HZ3 LYS A  63       5.248   4.985 -14.652  1.00 62.21           H  
ATOM   1055  N   ASP A  64       4.463  11.080  -8.933  1.00  2.15           N  
ATOM   1056  CA  ASP A  64       3.988  12.475  -8.818  1.00 40.13           C  
ATOM   1057  C   ASP A  64       4.866  13.280  -7.820  1.00 12.32           C  
ATOM   1058  O   ASP A  64       5.255  14.419  -8.096  1.00 74.10           O  
ATOM   1059  CB  ASP A  64       2.498  12.478  -8.392  1.00 74.20           C  
ATOM   1060  CG  ASP A  64       1.813  13.839  -8.592  1.00  4.02           C  
ATOM   1061  OD1 ASP A  64       1.401  14.140  -9.733  1.00  4.11           O  
ATOM   1062  OD2 ASP A  64       1.692  14.620  -7.625  1.00 13.44           O  
ATOM   1063  H   ASP A  64       3.951  10.375  -8.487  1.00 45.43           H  
ATOM   1064  HA  ASP A  64       4.071  12.929  -9.804  1.00 44.33           H  
ATOM   1065  HB2 ASP A  64       1.962  11.740  -8.979  1.00 75.30           H  
ATOM   1066  HB3 ASP A  64       2.427  12.197  -7.345  1.00 65.33           H  
ATOM   1067  N   ALA A  65       5.181  12.664  -6.663  1.00 52.52           N  
ATOM   1068  CA  ALA A  65       6.085  13.250  -5.640  1.00 65.31           C  
ATOM   1069  C   ALA A  65       7.027  12.153  -5.059  1.00 71.42           C  
ATOM   1070  O   ALA A  65       6.662  11.461  -4.093  1.00 14.31           O  
ATOM   1071  CB  ALA A  65       5.275  13.943  -4.532  1.00 33.23           C  
ATOM   1072  H   ALA A  65       4.791  11.787  -6.487  1.00 12.14           H  
ATOM   1073  HA  ALA A  65       6.700  14.011  -6.122  1.00 44.32           H  
ATOM   1074  HB1 ALA A  65       4.634  14.701  -4.968  1.00  5.12           H  
ATOM   1075  HB2 ALA A  65       5.945  14.412  -3.822  1.00  1.21           H  
ATOM   1076  HB3 ALA A  65       4.662  13.213  -4.017  1.00 40.31           H  
ATOM   1077  N   PRO A  66       8.245  11.952  -5.667  1.00  0.42           N  
ATOM   1078  CA  PRO A  66       9.181  10.870  -5.263  1.00 62.52           C  
ATOM   1079  C   PRO A  66       9.852  11.093  -3.875  1.00 31.31           C  
ATOM   1080  O   PRO A  66      10.592  12.065  -3.666  1.00  0.52           O  
ATOM   1081  CB  PRO A  66      10.216  10.852  -6.420  1.00 73.23           C  
ATOM   1082  CG  PRO A  66      10.205  12.250  -6.962  1.00 14.13           C  
ATOM   1083  CD  PRO A  66       8.780  12.736  -6.819  1.00  1.34           C  
ATOM   1084  HA  PRO A  66       8.661   9.912  -5.245  1.00  2.05           H  
ATOM   1085  HB2 PRO A  66      11.198  10.568  -6.052  1.00 24.24           H  
ATOM   1086  HB3 PRO A  66       9.904  10.138  -7.178  1.00 34.02           H  
ATOM   1087  HG2 PRO A  66      10.882  12.878  -6.384  1.00 31.22           H  
ATOM   1088  HG3 PRO A  66      10.508  12.249  -8.005  1.00 24.22           H  
ATOM   1089  HD2 PRO A  66       8.758  13.801  -6.608  1.00 55.25           H  
ATOM   1090  HD3 PRO A  66       8.209  12.526  -7.719  1.00 74.22           H  
ATOM   1091  N   ASN A  67       9.549  10.187  -2.920  1.00 10.40           N  
ATOM   1092  CA  ASN A  67      10.225  10.124  -1.594  1.00 74.42           C  
ATOM   1093  C   ASN A  67      11.160   8.885  -1.525  1.00 21.32           C  
ATOM   1094  O   ASN A  67      10.976   7.916  -2.279  1.00 60.51           O  
ATOM   1095  CB  ASN A  67       9.173  10.076  -0.453  1.00  5.02           C  
ATOM   1096  CG  ASN A  67       8.257  11.299  -0.427  1.00  3.14           C  
ATOM   1097  OD1 ASN A  67       8.535  12.286   0.240  1.00  3.32           O  
ATOM   1098  ND2 ASN A  67       7.166  11.252  -1.166  1.00 33.13           N  
ATOM   1099  H   ASN A  67       8.836   9.543  -3.109  1.00 54.01           H  
ATOM   1100  HA  ASN A  67      10.834  11.019  -1.474  1.00 72.14           H  
ATOM   1101  HB2 ASN A  67       8.560   9.193  -0.571  1.00 42.01           H  
ATOM   1102  HB3 ASN A  67       9.684  10.014   0.501  1.00  5.44           H  
ATOM   1103 HD21 ASN A  67       6.993  10.447  -1.695  1.00 52.22           H  
ATOM   1104 HD22 ASN A  67       6.572  12.026  -1.149  1.00 31.44           H  
ATOM   1105  N   ALA A  68      12.142   8.925  -0.604  1.00 42.41           N  
ATOM   1106  CA  ALA A  68      13.189   7.879  -0.474  1.00 62.30           C  
ATOM   1107  C   ALA A  68      12.613   6.494  -0.063  1.00 63.03           C  
ATOM   1108  O   ALA A  68      12.697   5.524  -0.832  1.00 50.30           O  
ATOM   1109  CB  ALA A  68      14.271   8.357   0.513  1.00 13.33           C  
ATOM   1110  H   ALA A  68      12.170   9.689   0.013  1.00 13.11           H  
ATOM   1111  HA  ALA A  68      13.661   7.777  -1.447  1.00 54.13           H  
ATOM   1112  HB1 ALA A  68      13.841   8.474   1.500  1.00 11.43           H  
ATOM   1113  HB2 ALA A  68      14.667   9.310   0.184  1.00 11.25           H  
ATOM   1114  HB3 ALA A  68      15.078   7.635   0.557  1.00 51.10           H  
ATOM   1115  N   VAL A  69      12.001   6.421   1.140  1.00 31.35           N  
ATOM   1116  CA  VAL A  69      11.391   5.166   1.663  1.00 71.44           C  
ATOM   1117  C   VAL A  69      10.177   4.717   0.803  1.00 21.45           C  
ATOM   1118  O   VAL A  69       9.873   3.525   0.716  1.00 41.34           O  
ATOM   1119  CB  VAL A  69      10.958   5.317   3.176  1.00 31.43           C  
ATOM   1120  CG1 VAL A  69       9.779   6.309   3.352  1.00 72.02           C  
ATOM   1121  CG2 VAL A  69      10.636   3.938   3.822  1.00 50.14           C  
ATOM   1122  H   VAL A  69      11.967   7.229   1.698  1.00 33.44           H  
ATOM   1123  HA  VAL A  69      12.156   4.394   1.607  1.00 54.51           H  
ATOM   1124  HB  VAL A  69      11.808   5.738   3.713  1.00 22.23           H  
ATOM   1125 HG11 VAL A  69      10.049   7.274   2.939  1.00 52.43           H  
ATOM   1126 HG12 VAL A  69       9.551   6.429   4.403  1.00 33.33           H  
ATOM   1127 HG13 VAL A  69       8.902   5.934   2.837  1.00 42.54           H  
ATOM   1128 HG21 VAL A  69       9.806   3.473   3.300  1.00 11.15           H  
ATOM   1129 HG22 VAL A  69      10.372   4.069   4.863  1.00  0.41           H  
ATOM   1130 HG23 VAL A  69      11.504   3.295   3.755  1.00  4.11           H  
ATOM   1131  N   MET A  70       9.521   5.695   0.142  1.00 54.05           N  
ATOM   1132  CA  MET A  70       8.319   5.469  -0.697  1.00 62.33           C  
ATOM   1133  C   MET A  70       8.635   4.552  -1.916  1.00  3.12           C  
ATOM   1134  O   MET A  70       7.780   3.788  -2.368  1.00 25.23           O  
ATOM   1135  CB  MET A  70       7.754   6.848  -1.150  1.00 61.14           C  
ATOM   1136  CG  MET A  70       6.313   6.833  -1.665  1.00 43.32           C  
ATOM   1137  SD  MET A  70       5.652   8.481  -1.998  1.00 74.15           S  
ATOM   1138  CE  MET A  70       3.904   8.116  -2.224  1.00 42.23           C  
ATOM   1139  H   MET A  70       9.858   6.613   0.226  1.00  4.21           H  
ATOM   1140  HA  MET A  70       7.579   4.972  -0.076  1.00  1.34           H  
ATOM   1141  HB2 MET A  70       7.793   7.529  -0.307  1.00 61.02           H  
ATOM   1142  HB3 MET A  70       8.390   7.247  -1.934  1.00 72.42           H  
ATOM   1143  HG2 MET A  70       6.274   6.261  -2.584  1.00 33.54           H  
ATOM   1144  HG3 MET A  70       5.684   6.355  -0.923  1.00 11.44           H  
ATOM   1145  HE1 MET A  70       3.509   7.646  -1.331  1.00 22.12           H  
ATOM   1146  HE2 MET A  70       3.778   7.450  -3.066  1.00  5.15           H  
ATOM   1147  HE3 MET A  70       3.366   9.033  -2.412  1.00 31.20           H  
ATOM   1148  N   GLU A  71       9.884   4.642  -2.415  1.00 21.14           N  
ATOM   1149  CA  GLU A  71      10.431   3.747  -3.472  1.00 24.40           C  
ATOM   1150  C   GLU A  71      10.541   2.294  -2.966  1.00 52.25           C  
ATOM   1151  O   GLU A  71      10.125   1.347  -3.647  1.00 63.44           O  
ATOM   1152  CB  GLU A  71      11.825   4.303  -3.910  1.00 65.23           C  
ATOM   1153  CG  GLU A  71      12.582   3.535  -5.036  1.00 71.14           C  
ATOM   1154  CD  GLU A  71      13.418   2.337  -4.531  1.00 60.24           C  
ATOM   1155  OE1 GLU A  71      14.434   2.566  -3.840  1.00  5.42           O  
ATOM   1156  OE2 GLU A  71      13.065   1.173  -4.820  1.00 63.15           O  
ATOM   1157  H   GLU A  71      10.470   5.349  -2.063  1.00 14.14           H  
ATOM   1158  HA  GLU A  71       9.751   3.774  -4.322  1.00  3.32           H  
ATOM   1159  HB2 GLU A  71      11.675   5.322  -4.250  1.00 34.24           H  
ATOM   1160  HB3 GLU A  71      12.468   4.342  -3.035  1.00 61.41           H  
ATOM   1161  HG2 GLU A  71      11.856   3.177  -5.756  1.00 30.41           H  
ATOM   1162  HG3 GLU A  71      13.248   4.226  -5.543  1.00  1.42           H  
ATOM   1163  N   GLN A  72      11.116   2.146  -1.760  1.00 62.32           N  
ATOM   1164  CA  GLN A  72      11.302   0.837  -1.090  1.00 54.31           C  
ATOM   1165  C   GLN A  72       9.950   0.134  -0.833  1.00 45.14           C  
ATOM   1166  O   GLN A  72       9.862  -1.092  -0.848  1.00 74.42           O  
ATOM   1167  CB  GLN A  72      12.066   1.037   0.245  1.00 62.24           C  
ATOM   1168  CG  GLN A  72      13.435   1.733   0.090  1.00 52.11           C  
ATOM   1169  CD  GLN A  72      14.132   2.018   1.423  1.00 50.00           C  
ATOM   1170  OE1 GLN A  72      13.487   2.245   2.444  1.00 25.12           O  
ATOM   1171  NE2 GLN A  72      15.451   2.022   1.431  1.00 31.15           N  
ATOM   1172  H   GLN A  72      11.436   2.952  -1.301  1.00 54.14           H  
ATOM   1173  HA  GLN A  72      11.900   0.213  -1.746  1.00 64.12           H  
ATOM   1174  HB2 GLN A  72      11.453   1.635   0.914  1.00 61.15           H  
ATOM   1175  HB3 GLN A  72      12.230   0.066   0.704  1.00 11.11           H  
ATOM   1176  HG2 GLN A  72      14.082   1.095  -0.504  1.00 64.32           H  
ATOM   1177  HG3 GLN A  72      13.295   2.674  -0.432  1.00 52.11           H  
ATOM   1178 HE21 GLN A  72      15.920   1.836   0.589  1.00 63.52           H  
ATOM   1179 HE22 GLN A  72      15.907   2.201   2.281  1.00 21.42           H  
ATOM   1180  N   LEU A  73       8.905   0.947  -0.602  1.00 20.12           N  
ATOM   1181  CA  LEU A  73       7.521   0.471  -0.399  1.00 45.32           C  
ATOM   1182  C   LEU A  73       6.889  -0.080  -1.701  1.00 23.43           C  
ATOM   1183  O   LEU A  73       6.048  -0.981  -1.634  1.00 62.30           O  
ATOM   1184  CB  LEU A  73       6.670   1.610   0.215  1.00 32.14           C  
ATOM   1185  CG  LEU A  73       7.114   2.049   1.651  1.00 10.11           C  
ATOM   1186  CD1 LEU A  73       6.421   3.351   2.096  1.00 65.34           C  
ATOM   1187  CD2 LEU A  73       6.886   0.911   2.680  1.00  2.33           C  
ATOM   1188  H   LEU A  73       9.074   1.911  -0.557  1.00 61.10           H  
ATOM   1189  HA  LEU A  73       7.564  -0.344   0.319  1.00 64.51           H  
ATOM   1190  HB2 LEU A  73       6.728   2.469  -0.448  1.00 60.34           H  
ATOM   1191  HB3 LEU A  73       5.635   1.286   0.262  1.00 54.14           H  
ATOM   1192  HG  LEU A  73       8.178   2.254   1.630  1.00 75.20           H  
ATOM   1193 HD11 LEU A  73       6.782   3.642   3.075  1.00 42.41           H  
ATOM   1194 HD12 LEU A  73       5.352   3.202   2.142  1.00 35.11           H  
ATOM   1195 HD13 LEU A  73       6.641   4.142   1.390  1.00 23.01           H  
ATOM   1196 HD21 LEU A  73       7.236   1.230   3.653  1.00 41.34           H  
ATOM   1197 HD22 LEU A  73       7.438   0.030   2.380  1.00 22.43           H  
ATOM   1198 HD23 LEU A  73       5.831   0.669   2.740  1.00  3.34           H  
ATOM   1199  N   LEU A  74       7.288   0.460  -2.881  1.00 14.23           N  
ATOM   1200  CA  LEU A  74       6.921  -0.150  -4.195  1.00 74.34           C  
ATOM   1201  C   LEU A  74       7.481  -1.599  -4.309  1.00 51.15           C  
ATOM   1202  O   LEU A  74       6.780  -2.517  -4.755  1.00 24.15           O  
ATOM   1203  CB  LEU A  74       7.402   0.718  -5.410  1.00 51.22           C  
ATOM   1204  CG  LEU A  74       6.394   1.798  -5.939  1.00 23.10           C  
ATOM   1205  CD1 LEU A  74       6.121   2.894  -4.893  1.00 31.13           C  
ATOM   1206  CD2 LEU A  74       6.873   2.415  -7.279  1.00 43.24           C  
ATOM   1207  H   LEU A  74       7.822   1.284  -2.869  1.00 40.12           H  
ATOM   1208  HA  LEU A  74       5.840  -0.200  -4.219  1.00 31.31           H  
ATOM   1209  HB2 LEU A  74       8.318   1.223  -5.120  1.00 11.24           H  
ATOM   1210  HB3 LEU A  74       7.639   0.053  -6.237  1.00 32.34           H  
ATOM   1211  HG  LEU A  74       5.446   1.309  -6.135  1.00 60.32           H  
ATOM   1212 HD11 LEU A  74       5.397   3.598  -5.283  1.00 14.44           H  
ATOM   1213 HD12 LEU A  74       7.039   3.420  -4.658  1.00 61.34           H  
ATOM   1214 HD13 LEU A  74       5.726   2.446  -3.990  1.00 43.31           H  
ATOM   1215 HD21 LEU A  74       6.141   3.129  -7.634  1.00  5.11           H  
ATOM   1216 HD22 LEU A  74       6.990   1.636  -8.019  1.00 44.14           H  
ATOM   1217 HD23 LEU A  74       7.824   2.919  -7.138  1.00 50.34           H  
ATOM   1218  N   GLU A  75       8.753  -1.771  -3.898  1.00 74.02           N  
ATOM   1219  CA  GLU A  75       9.423  -3.093  -3.839  1.00 42.20           C  
ATOM   1220  C   GLU A  75       8.687  -4.065  -2.872  1.00  2.13           C  
ATOM   1221  O   GLU A  75       8.467  -5.239  -3.202  1.00 14.12           O  
ATOM   1222  CB  GLU A  75      10.916  -2.915  -3.412  1.00 63.22           C  
ATOM   1223  CG  GLU A  75      11.750  -4.219  -3.363  1.00 70.21           C  
ATOM   1224  CD  GLU A  75      11.827  -4.934  -4.724  1.00 51.11           C  
ATOM   1225  OE1 GLU A  75      12.714  -4.600  -5.537  1.00 22.52           O  
ATOM   1226  OE2 GLU A  75      10.996  -5.819  -4.999  1.00 41.23           O  
ATOM   1227  H   GLU A  75       9.266  -0.976  -3.642  1.00 31.42           H  
ATOM   1228  HA  GLU A  75       9.397  -3.516  -4.842  1.00 32.43           H  
ATOM   1229  HB2 GLU A  75      11.395  -2.237  -4.110  1.00 75.14           H  
ATOM   1230  HB3 GLU A  75      10.942  -2.456  -2.427  1.00 21.53           H  
ATOM   1231  HG2 GLU A  75      12.757  -3.979  -3.036  1.00 64.13           H  
ATOM   1232  HG3 GLU A  75      11.304  -4.892  -2.634  1.00 74.42           H  
ATOM   1233  N   GLU A  76       8.298  -3.537  -1.691  1.00 73.42           N  
ATOM   1234  CA  GLU A  76       7.574  -4.298  -0.646  1.00  2.32           C  
ATOM   1235  C   GLU A  76       6.247  -4.893  -1.168  1.00 14.14           C  
ATOM   1236  O   GLU A  76       6.047  -6.108  -1.104  1.00 33.50           O  
ATOM   1237  CB  GLU A  76       7.305  -3.389   0.595  1.00 34.02           C  
ATOM   1238  CG  GLU A  76       8.560  -3.002   1.399  1.00 60.41           C  
ATOM   1239  CD  GLU A  76       9.229  -4.207   2.084  1.00 65.01           C  
ATOM   1240  OE1 GLU A  76       8.650  -4.745   3.057  1.00 21.22           O  
ATOM   1241  OE2 GLU A  76      10.323  -4.628   1.657  1.00  3.31           O  
ATOM   1242  H   GLU A  76       8.517  -2.600  -1.511  1.00 72.23           H  
ATOM   1243  HA  GLU A  76       8.219  -5.117  -0.339  1.00  4.34           H  
ATOM   1244  HB2 GLU A  76       6.826  -2.473   0.259  1.00 42.43           H  
ATOM   1245  HB3 GLU A  76       6.622  -3.898   1.269  1.00 71.20           H  
ATOM   1246  HG2 GLU A  76       9.271  -2.529   0.728  1.00 30.54           H  
ATOM   1247  HG3 GLU A  76       8.279  -2.281   2.164  1.00 20.34           H  
ATOM   1248  N   ILE A  77       5.369  -4.028  -1.719  1.00 51.33           N  
ATOM   1249  CA  ILE A  77       4.032  -4.441  -2.211  1.00 33.41           C  
ATOM   1250  C   ILE A  77       4.146  -5.435  -3.392  1.00 52.24           C  
ATOM   1251  O   ILE A  77       3.401  -6.408  -3.447  1.00 11.31           O  
ATOM   1252  CB  ILE A  77       3.149  -3.207  -2.642  1.00 75.53           C  
ATOM   1253  CG1 ILE A  77       3.052  -2.163  -1.487  1.00 52.02           C  
ATOM   1254  CG2 ILE A  77       1.725  -3.656  -3.072  1.00 60.20           C  
ATOM   1255  CD1 ILE A  77       2.316  -0.882  -1.842  1.00 71.33           C  
ATOM   1256  H   ILE A  77       5.628  -3.086  -1.799  1.00  4.21           H  
ATOM   1257  HA  ILE A  77       3.526  -4.942  -1.387  1.00  2.42           H  
ATOM   1258  HB  ILE A  77       3.627  -2.737  -3.501  1.00 62.43           H  
ATOM   1259 HG12 ILE A  77       2.536  -2.603  -0.642  1.00 43.30           H  
ATOM   1260 HG13 ILE A  77       4.051  -1.885  -1.174  1.00 45.43           H  
ATOM   1261 HG21 ILE A  77       1.229  -4.153  -2.245  1.00 73.15           H  
ATOM   1262 HG22 ILE A  77       1.796  -4.341  -3.905  1.00 64.14           H  
ATOM   1263 HG23 ILE A  77       1.141  -2.795  -3.375  1.00  4.45           H  
ATOM   1264 HD11 ILE A  77       2.299  -0.232  -0.981  1.00 20.23           H  
ATOM   1265 HD12 ILE A  77       1.302  -1.112  -2.136  1.00 44.13           H  
ATOM   1266 HD13 ILE A  77       2.824  -0.383  -2.658  1.00 30.03           H  
ATOM   1267  N   GLU A  78       5.110  -5.204  -4.307  1.00 10.33           N  
ATOM   1268  CA  GLU A  78       5.309  -6.070  -5.498  1.00 54.24           C  
ATOM   1269  C   GLU A  78       5.754  -7.510  -5.097  1.00 14.21           C  
ATOM   1270  O   GLU A  78       5.377  -8.499  -5.750  1.00 55.40           O  
ATOM   1271  CB  GLU A  78       6.321  -5.411  -6.470  1.00 72.42           C  
ATOM   1272  CG  GLU A  78       6.459  -6.131  -7.834  1.00 43.30           C  
ATOM   1273  CD  GLU A  78       7.315  -5.357  -8.851  1.00 71.31           C  
ATOM   1274  OE1 GLU A  78       8.560  -5.404  -8.759  1.00 73.33           O  
ATOM   1275  OE2 GLU A  78       6.749  -4.695  -9.750  1.00  4.40           O  
ATOM   1276  H   GLU A  78       5.701  -4.427  -4.183  1.00 43.20           H  
ATOM   1277  HA  GLU A  78       4.346  -6.140  -6.000  1.00 61.23           H  
ATOM   1278  HB2 GLU A  78       6.006  -4.386  -6.654  1.00 13.51           H  
ATOM   1279  HB3 GLU A  78       7.295  -5.388  -5.994  1.00 72.41           H  
ATOM   1280  HG2 GLU A  78       6.914  -7.104  -7.666  1.00 33.52           H  
ATOM   1281  HG3 GLU A  78       5.467  -6.284  -8.250  1.00 21.43           H  
ATOM   1282  N   LYS A  79       6.546  -7.614  -4.008  1.00 23.12           N  
ATOM   1283  CA  LYS A  79       6.887  -8.910  -3.362  1.00 15.15           C  
ATOM   1284  C   LYS A  79       5.633  -9.595  -2.748  1.00 10.12           C  
ATOM   1285  O   LYS A  79       5.509 -10.828  -2.787  1.00 52.21           O  
ATOM   1286  CB  LYS A  79       7.988  -8.695  -2.278  1.00  4.21           C  
ATOM   1287  CG  LYS A  79       9.417  -8.482  -2.838  1.00 11.53           C  
ATOM   1288  CD  LYS A  79       9.949  -9.740  -3.580  1.00 75.50           C  
ATOM   1289  CE  LYS A  79      11.422  -9.636  -4.001  1.00 34.24           C  
ATOM   1290  NZ  LYS A  79      11.643  -8.612  -5.036  1.00 55.45           N  
ATOM   1291  H   LYS A  79       6.929  -6.791  -3.630  1.00 73.21           H  
ATOM   1292  HA  LYS A  79       7.282  -9.563  -4.138  1.00 33.22           H  
ATOM   1293  HB2 LYS A  79       7.726  -7.824  -1.682  1.00 73.55           H  
ATOM   1294  HB3 LYS A  79       8.012  -9.558  -1.620  1.00 51.14           H  
ATOM   1295  HG2 LYS A  79       9.400  -7.643  -3.525  1.00  0.21           H  
ATOM   1296  HG3 LYS A  79      10.082  -8.252  -2.013  1.00 51.02           H  
ATOM   1297  HD2 LYS A  79       9.845 -10.599  -2.928  1.00 41.42           H  
ATOM   1298  HD3 LYS A  79       9.344  -9.900  -4.469  1.00 63.33           H  
ATOM   1299  HE2 LYS A  79      12.024  -9.387  -3.138  1.00 32.52           H  
ATOM   1300  HE3 LYS A  79      11.747 -10.593  -4.393  1.00 50.01           H  
ATOM   1301  HZ1 LYS A  79      11.363  -7.679  -4.680  1.00 50.20           H  
ATOM   1302  HZ2 LYS A  79      11.080  -8.834  -5.883  1.00 74.25           H  
ATOM   1303  HZ3 LYS A  79      12.648  -8.583  -5.300  1.00 21.13           H  
ATOM   1304  N   LEU A  80       4.714  -8.785  -2.182  1.00 41.32           N  
ATOM   1305  CA  LEU A  80       3.408  -9.278  -1.660  1.00 50.12           C  
ATOM   1306  C   LEU A  80       2.445  -9.703  -2.794  1.00 60.24           C  
ATOM   1307  O   LEU A  80       1.563 -10.518  -2.561  1.00 43.11           O  
ATOM   1308  CB  LEU A  80       2.726  -8.257  -0.696  1.00 25.13           C  
ATOM   1309  CG  LEU A  80       3.172  -8.342   0.804  1.00 64.41           C  
ATOM   1310  CD1 LEU A  80       4.630  -7.888   1.007  1.00 23.10           C  
ATOM   1311  CD2 LEU A  80       2.209  -7.556   1.714  1.00 53.14           C  
ATOM   1312  H   LEU A  80       4.918  -7.827  -2.102  1.00 64.53           H  
ATOM   1313  HA  LEU A  80       3.630 -10.178  -1.089  1.00 31.44           H  
ATOM   1314  HB2 LEU A  80       2.929  -7.255  -1.060  1.00 73.42           H  
ATOM   1315  HB3 LEU A  80       1.650  -8.412  -0.732  1.00 43.23           H  
ATOM   1316  HG  LEU A  80       3.126  -9.381   1.115  1.00 22.41           H  
ATOM   1317 HD11 LEU A  80       4.737  -6.849   0.716  1.00 20.23           H  
ATOM   1318 HD12 LEU A  80       5.288  -8.494   0.401  1.00 65.55           H  
ATOM   1319 HD13 LEU A  80       4.907  -7.999   2.047  1.00 52.35           H  
ATOM   1320 HD21 LEU A  80       2.518  -7.653   2.748  1.00 25.13           H  
ATOM   1321 HD22 LEU A  80       1.209  -7.946   1.608  1.00 44.41           H  
ATOM   1322 HD23 LEU A  80       2.215  -6.506   1.438  1.00 53.33           H  
ATOM   1323  N   LEU A  81       2.580  -9.113  -3.997  1.00 61.13           N  
ATOM   1324  CA  LEU A  81       1.831  -9.569  -5.205  1.00 40.03           C  
ATOM   1325  C   LEU A  81       2.159 -11.051  -5.548  1.00 12.00           C  
ATOM   1326  O   LEU A  81       1.321 -11.770  -6.105  1.00 32.25           O  
ATOM   1327  CB  LEU A  81       2.101  -8.621  -6.425  1.00 44.32           C  
ATOM   1328  CG  LEU A  81       1.079  -7.443  -6.645  1.00 74.15           C  
ATOM   1329  CD1 LEU A  81       0.866  -6.597  -5.370  1.00 55.33           C  
ATOM   1330  CD2 LEU A  81       1.509  -6.546  -7.836  1.00 63.10           C  
ATOM   1331  H   LEU A  81       3.187  -8.350  -4.080  1.00 43.40           H  
ATOM   1332  HA  LEU A  81       0.776  -9.516  -4.953  1.00  4.41           H  
ATOM   1333  HB2 LEU A  81       3.090  -8.191  -6.305  1.00 12.20           H  
ATOM   1334  HB3 LEU A  81       2.112  -9.220  -7.333  1.00  1.45           H  
ATOM   1335  HG  LEU A  81       0.116  -7.872  -6.901  1.00  0.52           H  
ATOM   1336 HD11 LEU A  81       0.143  -5.815  -5.565  1.00  0.31           H  
ATOM   1337 HD12 LEU A  81       1.804  -6.146  -5.064  1.00 53.23           H  
ATOM   1338 HD13 LEU A  81       0.499  -7.227  -4.569  1.00 70.00           H  
ATOM   1339 HD21 LEU A  81       0.771  -5.771  -7.996  1.00 61.35           H  
ATOM   1340 HD22 LEU A  81       1.590  -7.144  -8.734  1.00 62.04           H  
ATOM   1341 HD23 LEU A  81       2.470  -6.088  -7.626  1.00  4.23           H  
ATOM   1342  N   LYS A  82       3.396 -11.482  -5.229  1.00 11.45           N  
ATOM   1343  CA  LYS A  82       3.814 -12.904  -5.328  1.00 32.14           C  
ATOM   1344  C   LYS A  82       3.194 -13.754  -4.184  1.00 23.41           C  
ATOM   1345  O   LYS A  82       2.654 -14.839  -4.417  1.00 41.25           O  
ATOM   1346  CB  LYS A  82       5.369 -13.023  -5.270  1.00 60.02           C  
ATOM   1347  CG  LYS A  82       6.179 -12.163  -6.279  1.00 64.20           C  
ATOM   1348  CD  LYS A  82       5.882 -12.465  -7.788  1.00 22.53           C  
ATOM   1349  CE  LYS A  82       4.825 -11.528  -8.415  1.00 71.33           C  
ATOM   1350  NZ  LYS A  82       5.249 -10.101  -8.373  1.00 75.43           N  
ATOM   1351  H   LYS A  82       4.050 -10.823  -4.918  1.00 14.12           H  
ATOM   1352  HA  LYS A  82       3.469 -13.290  -6.283  1.00 22.11           H  
ATOM   1353  HB2 LYS A  82       5.694 -12.742  -4.272  1.00 31.25           H  
ATOM   1354  HB3 LYS A  82       5.641 -14.062  -5.429  1.00 64.43           H  
ATOM   1355  HG2 LYS A  82       5.968 -11.117  -6.084  1.00 23.23           H  
ATOM   1356  HG3 LYS A  82       7.237 -12.336  -6.092  1.00  4.13           H  
ATOM   1357  HD2 LYS A  82       6.804 -12.355  -8.353  1.00 73.22           H  
ATOM   1358  HD3 LYS A  82       5.540 -13.492  -7.883  1.00 12.02           H  
ATOM   1359  HE2 LYS A  82       4.668 -11.808  -9.450  1.00 10.33           H  
ATOM   1360  HE3 LYS A  82       3.892 -11.629  -7.874  1.00 72.43           H  
ATOM   1361  HZ1 LYS A  82       4.492  -9.498  -8.740  1.00 31.34           H  
ATOM   1362  HZ2 LYS A  82       6.099  -9.963  -8.957  1.00 10.04           H  
ATOM   1363  HZ3 LYS A  82       5.467  -9.814  -7.396  1.00 62.44           H  
ATOM   1364  N   LYS A  83       3.294 -13.225  -2.951  1.00  1.15           N  
ATOM   1365  CA  LYS A  83       2.940 -13.945  -1.698  1.00 62.42           C  
ATOM   1366  C   LYS A  83       1.406 -14.160  -1.522  1.00 51.14           C  
ATOM   1367  O   LYS A  83       0.955 -15.233  -1.092  1.00 41.25           O  
ATOM   1368  CB  LYS A  83       3.513 -13.140  -0.496  1.00 74.33           C  
ATOM   1369  CG  LYS A  83       3.380 -13.832   0.877  1.00 51.10           C  
ATOM   1370  CD  LYS A  83       3.918 -12.967   2.045  1.00 21.24           C  
ATOM   1371  CE  LYS A  83       3.851 -13.693   3.401  1.00 63.21           C  
ATOM   1372  NZ  LYS A  83       4.715 -14.902   3.438  1.00  2.44           N  
ATOM   1373  H   LYS A  83       3.625 -12.303  -2.875  1.00 60.43           H  
ATOM   1374  HA  LYS A  83       3.429 -14.914  -1.727  1.00 70.41           H  
ATOM   1375  HB2 LYS A  83       4.568 -12.953  -0.678  1.00 42.34           H  
ATOM   1376  HB3 LYS A  83       3.006 -12.180  -0.447  1.00 33.43           H  
ATOM   1377  HG2 LYS A  83       2.330 -14.049   1.056  1.00 24.43           H  
ATOM   1378  HG3 LYS A  83       3.930 -14.767   0.848  1.00 43.13           H  
ATOM   1379  HD2 LYS A  83       4.953 -12.708   1.845  1.00 74.14           H  
ATOM   1380  HD3 LYS A  83       3.332 -12.055   2.108  1.00  2.45           H  
ATOM   1381  HE2 LYS A  83       4.180 -13.015   4.175  1.00 32.04           H  
ATOM   1382  HE3 LYS A  83       2.827 -13.987   3.600  1.00 13.43           H  
ATOM   1383  HZ1 LYS A  83       4.438 -15.568   2.690  1.00 73.04           H
[truncated: 2,324,377 more chars]
