# Supplementary material for: Design of complicated all-α protein structures
Source: Nat Struct Mol Biol. 2024 Jan 4;31(2):275–82. doi: 10.1038/s41594-023-01147-9 (PMC11377298; doi:10.1038/s41594-023-01147-9)
Supplement: Supplementary file 8 — Statistical source data. [file 41594_2023_1147_MOESM8_ESM.zip › ED_Fig1/5j0l.pdb]

HEADER    DE NOVO PROTEIN                         28-MAR-16   5J0L              
TITLE     DE NOVO DESIGN OF PROTEIN HOMO-OLIGOMERS WITH MODULAR HYDROGEN BOND   
TITLE    2 NETWORK-MEDIATED SPECIFICITY                                         
COMPND    MOL_ID: 1;                                                            
COMPND   2 MOLECULE: DESIGNED PROTEIN 3L6HC2_2;                                 
COMPND   3 CHAIN: A, B, C, D, E, F;                                             
COMPND   4 ENGINEERED: YES                                                      
SOURCE    MOL_ID: 1;                                                            
SOURCE   2 ORGANISM_SCIENTIFIC: SYNTHETIC CONSTRUCT;                            
SOURCE   3 ORGANISM_TAXID: 32630;                                               
SOURCE   4 EXPRESSION_SYSTEM: ESCHERICHIA COLI;                                 
SOURCE   5 EXPRESSION_SYSTEM_TAXID: 562                                         
KEYWDS    ROSETTA, DE NOVO DESIGN, DE NOVO PROTEIN                              
EXPDTA    X-RAY DIFFRACTION                                                     
AUTHOR    B.SANKARAN,P.H.ZWART,J.H.PEREIRA,D.BAKER,S.BOYKEN,Z.CHEN,B.GROVES,    
AUTHOR   2 R.A.LANGAN,G.OBERDORFER,A.FORD,J.GILMORE,C.XU,F.DIMAIO,G.SEELIG      
REVDAT   1   06-JUL-16 5J0L    0                                                
JRNL        AUTH   S.E.BOYKEN,Z.CHEN,B.GROVES,R.A.LANGAN,G.OBERDORFER,A.FORD,   
JRNL        AUTH 2 J.M.GILMORE,C.XU,F.DIMAIO,J.H.PEREIRA,B.SANKARAN,G.SEELIG,   
JRNL        AUTH 3 P.H.ZWART,D.BAKER                                            
JRNL        TITL   DE NOVO DESIGN OF PROTEIN HOMO-OLIGOMERS WITH MODULAR        
JRNL        TITL 2 HYDROGEN-BOND NETWORK-MEDIATED SPECIFICITY.                  
JRNL        REF    SCIENCE                       V. 352   680 2016              
JRNL        REFN                   ESSN 1095-9203                               
JRNL        PMID   27151862                                                     
JRNL        DOI    10.1126/SCIENCE.AAD8865                                      
REMARK   2                                                                      
REMARK   2 RESOLUTION.    2.63 ANGSTROMS.                                       
REMARK   3                                                                      
REMARK   3 REFINEMENT.                                                          
REMARK   3   PROGRAM     : PHENIX 1.7.2_869                                     
REMARK   3   AUTHORS     : PAUL ADAMS,PAVEL AFONINE,VINCENT CHEN,IAN            
REMARK   3               : DAVIS,KRESHNA GOPAL,RALF GROSSE-KUNSTLEVE,           
REMARK   3               : LI-WEI HUNG,ROBERT IMMORMINO,TOM IOERGER,            
REMARK   3               : AIRLIE MCCOY,ERIK MCKEE,NIGEL MORIARTY,              
REMARK   3               : REETAL PAI,RANDY READ,JANE RICHARDSON,               
REMARK   3               : DAVID RICHARDSON,TOD ROMO,JIM SACCHETTINI,           
REMARK   3               : NICHOLAS SAUTER,JACOB SMITH,LAURENT                  
REMARK   3               : STORONI,TOM TERWILLIGER,PETER ZWART                  
REMARK   3                                                                      
REMARK   3    REFINEMENT TARGET : ML                                            
REMARK   3                                                                      
REMARK   3  DATA USED IN REFINEMENT.                                            
REMARK   3   RESOLUTION RANGE HIGH (ANGSTROMS) : 2.63                           
REMARK   3   RESOLUTION RANGE LOW  (ANGSTROMS) : 66.10                          
REMARK   3   MIN(FOBS/SIGMA_FOBS)              : 1.510                          
REMARK   3   COMPLETENESS FOR RANGE        (%) : 100.0                          
REMARK   3   NUMBER OF REFLECTIONS             : 27909                          
REMARK   3                                                                      
REMARK   3  FIT TO DATA USED IN REFINEMENT.                                     
REMARK   3   R VALUE     (WORKING + TEST SET) : 0.236                           
REMARK   3   R VALUE            (WORKING SET) : 0.232                           
REMARK   3   FREE R VALUE                     : 0.288                           
REMARK   3   FREE R VALUE TEST SET SIZE   (%) : 7.170                           
REMARK   3   FREE R VALUE TEST SET COUNT      : 2002                            
REMARK   3                                                                      
REMARK   3  FIT TO DATA USED IN REFINEMENT (IN BINS).                           
REMARK   3   BIN  RESOLUTION RANGE  COMPL.    NWORK NFREE   RWORK  RFREE        
REMARK   3     1 66.1202 -  6.3373    1.00     1917   149  0.2075 0.2256        
REMARK   3     2  6.3373 -  5.0307    1.00     1879   149  0.2964 0.3289        
REMARK   3     3  5.0307 -  4.3949    1.00     1848   141  0.2162 0.2481        
REMARK   3     4  4.3949 -  3.9931    1.00     1855   144  0.1948 0.2591        
REMARK   3     5  3.9931 -  3.7070    1.00     1851   138  0.2139 0.2811        
REMARK   3     6  3.7070 -  3.4884    1.00     1854   143  0.2022 0.2462        
REMARK   3     7  3.4884 -  3.3137    1.00     1857   146  0.2207 0.2947        
REMARK   3     8  3.3137 -  3.1695    1.00     1824   141  0.2317 0.3116        
REMARK   3     9  3.1695 -  3.0475    1.00     1841   141  0.2487 0.3213        
REMARK   3    10  3.0475 -  2.9423    1.00     1842   144  0.2500 0.3370        
REMARK   3    11  2.9423 -  2.8503    1.00     1836   144  0.2769 0.3274        
REMARK   3    12  2.8503 -  2.7688    1.00     1842   143  0.2734 0.3707        
REMARK   3    13  2.7688 -  2.6959    1.00     1834   139  0.3011 0.4133        
REMARK   3    14  2.6959 -  2.6302    1.00     1827   140  0.3241 0.4747        
REMARK   3                                                                      
REMARK   3  BULK SOLVENT MODELLING.                                             
REMARK   3   METHOD USED        : FLAT BULK SOLVENT MODEL                       
REMARK   3   SOLVENT RADIUS     : 1.10                                          
REMARK   3   SHRINKAGE RADIUS   : 0.86                                          
REMARK   3   K_SOL              : 0.33                                          
REMARK   3   B_SOL              : 41.22                                         
REMARK   3                                                                      
REMARK   3  ERROR ESTIMATES.                                                    
REMARK   3   COORDINATE ERROR (MAXIMUM-LIKELIHOOD BASED)     : 0.780            
REMARK   3   PHASE ERROR (DEGREES, MAXIMUM-LIKELIHOOD BASED) : 30.270           
REMARK   3                                                                      
REMARK   3  B VALUES.                                                           
REMARK   3   FROM WILSON PLOT           (A**2) : NULL                           
REMARK   3   MEAN B VALUE      (OVERALL, A**2) : NULL                           
REMARK   3   OVERALL ANISOTROPIC B VALUE.                                       
REMARK   3    B11 (A**2) : -1.93360                                             
REMARK   3    B22 (A**2) : -1.93360                                             
REMARK   3    B33 (A**2) : 3.86720                                              
REMARK   3    B12 (A**2) : 0.00000                                              
REMARK   3    B13 (A**2) : 0.00000                                              
REMARK   3    B23 (A**2) : 0.00000                                              
REMARK   3                                                                      
REMARK   3  TWINNING INFORMATION.                                               
REMARK   3   FRACTION: NULL                                                     
REMARK   3   OPERATOR: NULL                                                     
REMARK   3                                                                      
REMARK   3  DEVIATIONS FROM IDEAL VALUES.                                       
REMARK   3                 RMSD          COUNT                                  
REMARK   3   BOND      :  0.005           5559                                  
REMARK   3   ANGLE     :  0.736           7379                                  
REMARK   3   CHIRALITY :  0.054            841                                  
REMARK   3   PLANARITY :  0.002            980                                  
REMARK   3   DIHEDRAL  : 15.716           2291                                  
REMARK   3                                                                      
REMARK   3  TLS DETAILS                                                         
REMARK   3   NUMBER OF TLS GROUPS  : NULL                                       
REMARK   3                                                                      
REMARK   3  NCS DETAILS                                                         
REMARK   3   NUMBER OF NCS GROUPS : NULL                                        
REMARK   3                                                                      
REMARK   3  OTHER REFINEMENT REMARKS: NULL                                      
REMARK   4                                                                      
REMARK   4 5J0L COMPLIES WITH FORMAT V. 3.30, 13-JUL-11                         
REMARK 100                                                                      
REMARK 100 THIS ENTRY HAS BEEN PROCESSED BY RCSB ON 29-MAR-16.                  
REMARK 100 THE DEPOSITION ID IS D_1000219774.                                   
REMARK 200                                                                      
REMARK 200 EXPERIMENTAL DETAILS                                                 
REMARK 200  EXPERIMENT TYPE                : X-RAY DIFFRACTION                  
REMARK 200  DATE OF DATA COLLECTION        : 28-JAN-15                          
REMARK 200  TEMPERATURE           (KELVIN) : 100                                
REMARK 200  PH                             : NULL                               
REMARK 200  NUMBER OF CRYSTALS USED        : 1                                  
REMARK 200                                                                      
REMARK 200  SYNCHROTRON              (Y/N) : Y                                  
REMARK 200  RADIATION SOURCE               : ALS                                
REMARK 200  BEAMLINE                       : 8.2.2                              
REMARK 200  X-RAY GENERATOR MODEL          : NULL                               
REMARK 200  MONOCHROMATIC OR LAUE    (M/L) : M                                  
REMARK 200  WAVELENGTH OR RANGE        (A) : 1                                  
REMARK 200  MONOCHROMATOR                  : NULL                               
REMARK 200  OPTICS                         : NULL                               
REMARK 200                                                                      
REMARK 200  DETECTOR TYPE                  : CCD                                
REMARK 200  DETECTOR MANUFACTURER          : ADSC QUANTUM 315R                  
REMARK 200  INTENSITY-INTEGRATION SOFTWARE : XIA2                               
REMARK 200  DATA SCALING SOFTWARE          : XIA2                               
REMARK 200                                                                      
REMARK 200  NUMBER OF UNIQUE REFLECTIONS   : 27911                              
REMARK 200  RESOLUTION RANGE HIGH      (A) : 2.630                              
REMARK 200  RESOLUTION RANGE LOW       (A) : 66.100                             
REMARK 200  REJECTION CRITERIA  (SIGMA(I)) : NULL                               
REMARK 200                                                                      
REMARK 200 OVERALL.                                                             
REMARK 200  COMPLETENESS FOR RANGE     (%) : 100.0                              
REMARK 200  DATA REDUNDANCY                : 12.50                              
REMARK 200  R MERGE                    (I) : NULL                               
REMARK 200  R SYM                      (I) : NULL                               
REMARK 200  <I/SIGMA(I)> FOR THE DATA SET  : 17.9000                            
REMARK 200                                                                      
REMARK 200 IN THE HIGHEST RESOLUTION SHELL.                                     
REMARK 200  HIGHEST RESOLUTION SHELL, RANGE HIGH (A) : NULL                     
REMARK 200  HIGHEST RESOLUTION SHELL, RANGE LOW  (A) : NULL                     
REMARK 200  COMPLETENESS FOR SHELL     (%) : NULL                               
REMARK 200  DATA REDUNDANCY IN SHELL       : NULL                               
REMARK 200  R MERGE FOR SHELL          (I) : NULL                               
REMARK 200  R SYM FOR SHELL            (I) : NULL                               
REMARK 200  <I/SIGMA(I)> FOR SHELL         : NULL                               
REMARK 200                                                                      
REMARK 200 DIFFRACTION PROTOCOL: SINGLE WAVELENGTH                              
REMARK 200 METHOD USED TO DETERMINE THE STRUCTURE: MOLECULAR REPLACEMENT        
REMARK 200 SOFTWARE USED: PHASER                                                
REMARK 200 STARTING MODEL: NULL                                                 
REMARK 200                                                                      
REMARK 200 REMARK: NULL                                                         
REMARK 280                                                                      
REMARK 280 CRYSTAL                                                              
REMARK 280 SOLVENT CONTENT, VS   (%): 54.30                                     
REMARK 280 MATTHEWS COEFFICIENT, VM (ANGSTROMS**3/DA): 2.69                     
REMARK 280                                                                      
REMARK 280 CRYSTALLIZATION CONDITIONS: 0.1 M SODIUM ACETATE TRIHYDRATE PH       
REMARK 280  4.5, 3.0 M SODIUM CHLORIDE, VAPOR DIFFUSION, SITTING DROP,          
REMARK 280  TEMPERATURE 293K                                                    
REMARK 290                                                                      
REMARK 290 CRYSTALLOGRAPHIC SYMMETRY                                            
REMARK 290 SYMMETRY OPERATORS FOR SPACE GROUP: P 65                             
REMARK 290                                                                      
REMARK 290      SYMOP   SYMMETRY                                                
REMARK 290     NNNMMM   OPERATOR                                                
REMARK 290       1555   X,Y,Z                                                   
REMARK 290       2555   -Y,X-Y,Z+2/3                                            
REMARK 290       3555   -X+Y,-X,Z+1/3                                           
REMARK 290       4555   -X,-Y,Z+1/2                                             
REMARK 290       5555   Y,-X+Y,Z+1/6                                            
REMARK 290       6555   X-Y,X,Z+5/6                                             
REMARK 290                                                                      
REMARK 290     WHERE NNN -> OPERATOR NUMBER                                     
REMARK 290           MMM -> TRANSLATION VECTOR                                  
REMARK 290                                                                      
REMARK 290 CRYSTALLOGRAPHIC SYMMETRY TRANSFORMATIONS                            
REMARK 290 THE FOLLOWING TRANSFORMATIONS OPERATE ON THE ATOM/HETATM             
REMARK 290 RECORDS IN THIS ENTRY TO PRODUCE CRYSTALLOGRAPHICALLY                
REMARK 290 RELATED MOLECULES.                                                   
REMARK 290   SMTRY1   1  1.000000  0.000000  0.000000        0.00000            
REMARK 290   SMTRY2   1  0.000000  1.000000  0.000000        0.00000            
REMARK 290   SMTRY3   1  0.000000  0.000000  1.000000        0.00000            
REMARK 290   SMTRY1   2 -0.500000 -0.866025  0.000000        0.00000            
REMARK 290   SMTRY2   2  0.866025 -0.500000  0.000000        0.00000            
REMARK 290   SMTRY3   2  0.000000  0.000000  1.000000       46.79333            
REMARK 290   SMTRY1   3 -0.500000  0.866025  0.000000        0.00000            
REMARK 290   SMTRY2   3 -0.866025 -0.500000  0.000000        0.00000            
REMARK 290   SMTRY3   3  0.000000  0.000000  1.000000       23.39667            
REMARK 290   SMTRY1   4 -1.000000  0.000000  0.000000        0.00000            
REMARK 290   SMTRY2   4  0.000000 -1.000000  0.000000        0.00000            
REMARK 290   SMTRY3   4  0.000000  0.000000  1.000000       35.09500            
REMARK 290   SMTRY1   5  0.500000  0.866025  0.000000        0.00000            
REMARK 290   SMTRY2   5 -0.866025  0.500000  0.000000        0.00000            
REMARK 290   SMTRY3   5  0.000000  0.000000  1.000000       11.69833            
REMARK 290   SMTRY1   6  0.500000 -0.866025  0.000000        0.00000            
REMARK 290   SMTRY2   6  0.866025  0.500000  0.000000        0.00000            
REMARK 290   SMTRY3   6  0.000000  0.000000  1.000000       58.49167            
REMARK 290                                                                      
REMARK 290 REMARK: NULL                                                         
REMARK 300                                                                      
REMARK 300 BIOMOLECULE: 1, 2, 3                                                 
REMARK 300 SEE REMARK 350 FOR THE AUTHOR PROVIDED AND/OR PROGRAM                
REMARK 300 GENERATED ASSEMBLY INFORMATION FOR THE STRUCTURE IN                  
REMARK 300 THIS ENTRY. THE REMARK MAY ALSO PROVIDE INFORMATION ON               
REMARK 300 BURIED SURFACE AREA.                                                 
REMARK 350                                                                      
REMARK 350 COORDINATES FOR A COMPLETE MULTIMER REPRESENTING THE KNOWN           
REMARK 350 BIOLOGICALLY SIGNIFICANT OLIGOMERIZATION STATE OF THE                
REMARK 350 MOLECULE CAN BE GENERATED BY APPLYING BIOMT TRANSFORMATIONS          
REMARK 350 GIVEN BELOW.  BOTH NON-CRYSTALLOGRAPHIC AND                          
REMARK 350 CRYSTALLOGRAPHIC OPERATIONS ARE GIVEN.                               
REMARK 350                                                                      
REMARK 350 BIOMOLECULE: 1                                                       
REMARK 350 AUTHOR DETERMINED BIOLOGICAL UNIT: DIMERIC                           
REMARK 350 SOFTWARE DETERMINED QUATERNARY STRUCTURE: DIMERIC                    
REMARK 350 SOFTWARE USED: PISA                                                  
REMARK 350 TOTAL BURIED SURFACE AREA: 3550 ANGSTROM**2                          
REMARK 350 SURFACE AREA OF THE COMPLEX: 13230 ANGSTROM**2                       
REMARK 350 CHANGE IN SOLVENT FREE ENERGY: -27.0 KCAL/MOL                        
REMARK 350 APPLY THE FOLLOWING TO CHAINS: A, B                                  
REMARK 350   BIOMT1   1  1.000000  0.000000  0.000000        0.00000            
REMARK 350   BIOMT2   1  0.000000  1.000000  0.000000        0.00000            
REMARK 350   BIOMT3   1  0.000000  0.000000  1.000000        0.00000            
REMARK 350                                                                      
REMARK 350 BIOMOLECULE: 2                                                       
REMARK 350 AUTHOR DETERMINED BIOLOGICAL UNIT: DIMERIC                           
REMARK 350 SOFTWARE DETERMINED QUATERNARY STRUCTURE: DIMERIC                    
REMARK 350 SOFTWARE USED: PISA                                                  
REMARK 350 TOTAL BURIED SURFACE AREA: 3450 ANGSTROM**2                          
REMARK 350 SURFACE AREA OF THE COMPLEX: 12740 ANGSTROM**2                       
REMARK 350 CHANGE IN SOLVENT FREE ENERGY: -31.0 KCAL/MOL                        
REMARK 350 APPLY THE FOLLOWING TO CHAINS: C, D                                  
REMARK 350   BIOMT1   1  1.000000  0.000000  0.000000        0.00000            
REMARK 350   BIOMT2   1  0.000000  1.000000  0.000000        0.00000            
REMARK 350   BIOMT3   1  0.000000  0.000000  1.000000        0.00000            
REMARK 350                                                                      
REMARK 350 BIOMOLECULE: 3                                                       
REMARK 350 AUTHOR DETERMINED BIOLOGICAL UNIT: DIMERIC                           
REMARK 350 SOFTWARE DETERMINED QUATERNARY STRUCTURE: DIMERIC                    
REMARK 350 SOFTWARE USED: PISA                                                  
REMARK 350 TOTAL BURIED SURFACE AREA: 3090 ANGSTROM**2                          
REMARK 350 SURFACE AREA OF THE COMPLEX: 12520 ANGSTROM**2                       
REMARK 350 CHANGE IN SOLVENT FREE ENERGY: -26.0 KCAL/MOL                        
REMARK 350 APPLY THE FOLLOWING TO CHAINS: E, F                                  
REMARK 350   BIOMT1   1  1.000000  0.000000  0.000000        0.00000            
REMARK 350   BIOMT2   1  0.000000  1.000000  0.000000        0.00000            
REMARK 350   BIOMT3   1  0.000000  0.000000  1.000000        0.00000            
REMARK 465                                                                      
REMARK 465 MISSING RESIDUES                                                     
REMARK 465 THE FOLLOWING RESIDUES WERE NOT LOCATED IN THE                       
REMARK 465 EXPERIMENT. (M=MODEL NUMBER; RES=RESIDUE NAME; C=CHAIN               
REMARK 465 IDENTIFIER; SSSEQ=SEQUENCE NUMBER; I=INSERTION CODE.)                
REMARK 465                                                                      
REMARK 465   M RES C SSSEQI                                                     
REMARK 465     SER A     1                                                      
REMARK 465     GLY A   132                                                      
REMARK 465     SER A   133                                                      
REMARK 465     LEU A   134                                                      
REMARK 465     GLU A   135                                                      
REMARK 465     HIS A   136                                                      
REMARK 465     HIS A   137                                                      
REMARK 465     HIS A   138                                                      
REMARK 465     HIS A   139                                                      
REMARK 465     HIS A   140                                                      
REMARK 465     HIS A   141                                                      
REMARK 465     SER B     1                                                      
REMARK 465     LEU B     2                                                      
REMARK 465     MET B     3                                                      
REMARK 465     ARG B    41                                                      
REMARK 465     SER B    42                                                      
REMARK 465     SER B    43                                                      
REMARK 465     SER B    44                                                      
REMARK 465     SER B    45                                                      
REMARK 465     GLU B    46                                                      
REMARK 465     GLU B   130                                                      
REMARK 465     SER B   131                                                      
REMARK 465     GLY B   132                                                      
REMARK 465     SER B   133                                                      
REMARK 465     LEU B   134                                                      
REMARK 465     GLU B   135                                                      
REMARK 465     HIS B   136                                                      
REMARK 465     HIS B   137                                                      
REMARK 465     HIS B   138                                                      
REMARK 465     HIS B   139                                                      
REMARK 465     HIS B   140                                                      
REMARK 465     HIS B   141                                                      
REMARK 465     SER C     1                                                      
REMARK 465     LEU C     2                                                      
REMARK 465     MET C     3                                                      
REMARK 465     ARG C    41                                                      
REMARK 465     SER C    42                                                      
REMARK 465     SER C    43                                                      
REMARK 465     SER C    44                                                      
REMARK 465     SER C    45                                                      
REMARK 465     LYS C    86                                                      
REMARK 465     GLN C    87                                                      
REMARK 465     GLY C    88                                                      
REMARK 465     ALA C    89                                                      
REMARK 465     SER C    90                                                      
REMARK 465     GLY C   132                                                      
REMARK 465     SER C   133                                                      
REMARK 465     LEU C   134                                                      
REMARK 465     GLU C   135                                                      
REMARK 465     HIS C   136                                                      
REMARK 465     HIS C   137                                                      
REMARK 465     HIS C   138                                                      
REMARK 465     HIS C   139                                                      
REMARK 465     HIS C   140                                                      
REMARK 465     HIS C   141                                                      
REMARK 465     SER D     1                                                      
REMARK 465     LEU D     2                                                      
REMARK 465     ALA D    40                                                      
REMARK 465     ARG D    41                                                      
REMARK 465     SER D    42                                                      
REMARK 465     SER D    43                                                      
REMARK 465     GLU D   126                                                      
REMARK 465     MET D   127                                                      
REMARK 465     ASP D   128                                                      
REMARK 465     GLU D   129                                                      
REMARK 465     GLU D   130                                                      
REMARK 465     SER D   131                                                      
REMARK 465     GLY D   132                                                      
REMARK 465     SER D   133                                                      
REMARK 465     LEU D   134                                                      
REMARK 465     GLU D   135                                                      
REMARK 465     HIS D   136                                                      
REMARK 465     HIS D   137                                                      
REMARK 465     HIS D   138                                                      
REMARK 465     HIS D   139                                                      
REMARK 465     HIS D   140                                                      
REMARK 465     HIS D   141                                                      
REMARK 465     SER E     1                                                      
REMARK 465     LEU E     2                                                      
REMARK 465     GLU E    38                                                      
REMARK 465     ILE E    39                                                      
REMARK 465     ALA E    40                                                      
REMARK 465     ARG E    41                                                      
REMARK 465     SER E    42                                                      
REMARK 465     SER E    43                                                      
REMARK 465     SER E    44                                                      
REMARK 465     SER E    45                                                      
REMARK 465     GLU E    46                                                      
REMARK 465     ARG E    47                                                      
REMARK 465     LEU E    48                                                      
REMARK 465     LEU E    49                                                      
REMARK 465     GLU E    50                                                      
REMARK 465     MET E   127                                                      
REMARK 465     ASP E   128                                                      
REMARK 465     GLU E   129                                                      
REMARK 465     GLU E   130                                                      
REMARK 465     SER E   131                                                      
REMARK 465     GLY E   132                                                      
REMARK 465     SER E   133                                                      
REMARK 465     LEU E   134                                                      
REMARK 465     GLU E   135                                                      
REMARK 465     HIS E   136                                                      
REMARK 465     HIS E   137                                                      
REMARK 465     HIS E   138                                                      
REMARK 465     HIS E   139                                                      
REMARK 465     HIS E   140                                                      
REMARK 465     HIS E   141                                                      
REMARK 465     SER F     1                                                      
REMARK 465     LEU F     2                                                      
REMARK 465     MET F     3                                                      
REMARK 465     GLU F     4                                                      
REMARK 465     LYS F     5                                                      
REMARK 465     ALA F     6                                                      
REMARK 465     SER F    42                                                      
REMARK 465     SER F    43                                                      
REMARK 465     SER F    44                                                      
REMARK 465     ALA F    82                                                      
REMARK 465     GLU F    83                                                      
REMARK 465     ALA F    84                                                      
REMARK 465     VAL F    85                                                      
REMARK 465     LYS F    86                                                      
REMARK 465     GLN F    87                                                      
REMARK 465     GLY F    88                                                      
REMARK 465     ALA F    89                                                      
REMARK 465     SER F    90                                                      
REMARK 465     GLU F    91                                                      
REMARK 465     LYS F    92                                                      
REMARK 465     GLU F    93                                                      
REMARK 465     ILE F    94                                                      
REMARK 465     ASP F    95                                                      
REMARK 465     SER F   131                                                      
REMARK 465     GLY F   132                                                      
REMARK 465     SER F   133                                                      
REMARK 465     LEU F   134                                                      
REMARK 465     GLU F   135                                                      
REMARK 465     HIS F   136                                                      
REMARK 465     HIS F   137                                                      
REMARK 465     HIS F   138                                                      
REMARK 465     HIS F   139                                                      
REMARK 465     HIS F   140                                                      
REMARK 465     HIS F   141                                                      
REMARK 470                                                                      
REMARK 470 MISSING ATOM                                                         
REMARK 470 THE FOLLOWING RESIDUES HAVE MISSING ATOMS (M=MODEL NUMBER;           
REMARK 470 RES=RESIDUE NAME; C=CHAIN IDENTIFIER; SSEQ=SEQUENCE NUMBER;          
REMARK 470 I=INSERTION CODE):                                                   
REMARK 470   M RES CSSEQI  ATOMS                                                
REMARK 470     SER A  90    OG                                                  
REMARK 500                                                                      
REMARK 500 GEOMETRY AND STEREOCHEMISTRY                                         
REMARK 500 SUBTOPIC: CLOSE CONTACTS IN SAME ASYMMETRIC UNIT                     
REMARK 500                                                                      
REMARK 500 THE FOLLOWING ATOMS ARE IN CLOSE CONTACT.                            
REMARK 500                                                                      
REMARK 500  ATM1  RES C  SSEQI   ATM2  RES C  SSEQI           DISTANCE          
REMARK 500   OE2  GLU E    58     NH2  ARG E   122              2.16            
REMARK 500                                                                      
REMARK 500 REMARK: NULL                                                         
REMARK 500                                                                      
REMARK 500 GEOMETRY AND STEREOCHEMISTRY                                         
REMARK 500 SUBTOPIC: CLOSE CONTACTS                                             
REMARK 500                                                                      
REMARK 500 THE FOLLOWING ATOMS THAT ARE RELATED BY CRYSTALLOGRAPHIC             
REMARK 500 SYMMETRY ARE IN CLOSE CONTACT.  AN ATOM LOCATED WITHIN 0.15          
REMARK 500 ANGSTROMS OF A SYMMETRY RELATED ATOM IS ASSUMED TO BE ON A           
REMARK 500 SPECIAL POSITION AND IS, THEREFORE, LISTED IN REMARK 375             
REMARK 500 INSTEAD OF REMARK 500.  ATOMS WITH NON-BLANK ALTERNATE               
REMARK 500 LOCATION INDICATORS ARE NOT INCLUDED IN THE CALCULATIONS.            
REMARK 500                                                                      
REMARK 500 DISTANCE CUTOFF:                                                     
REMARK 500 2.2 ANGSTROMS FOR CONTACTS NOT INVOLVING HYDROGEN ATOMS              
REMARK 500 1.6 ANGSTROMS FOR CONTACTS INVOLVING HYDROGEN ATOMS                  
REMARK 500                                                                      
REMARK 500  ATM1  RES C  SSEQI   ATM2  RES C  SSEQI  SSYMOP   DISTANCE          
REMARK 500   OH   TYR A   125     OE2  GLU C    83     5555     2.08            
REMARK 500                                                                      
REMARK 500 REMARK: NULL                                                         
REMARK 500                                                                      
REMARK 500 GEOMETRY AND STEREOCHEMISTRY                                         
REMARK 500 SUBTOPIC: TORSION ANGLES                                             
REMARK 500                                                                      
REMARK 500 TORSION ANGLES OUTSIDE THE EXPECTED RAMACHANDRAN REGIONS:            
REMARK 500 (M=MODEL NUMBER; RES=RESIDUE NAME; C=CHAIN IDENTIFIER;               
REMARK 500 SSEQ=SEQUENCE NUMBER; I=INSERTION CODE).                             
REMARK 500                                                                      
REMARK 500 STANDARD TABLE:                                                      
REMARK 500 FORMAT:(10X,I3,1X,A3,1X,A1,I4,A1,4X,F7.2,3X,F7.2)                    
REMARK 500                                                                      
REMARK 500 EXPECTED VALUES: GJ KLEYWEGT AND TA JONES (1996). PHI/PSI-           
REMARK 500 CHOLOGY: RAMACHANDRAN REVISITED. STRUCTURE 4, 1395 - 1400            
REMARK 500                                                                      
REMARK 500  M RES CSSEQI        PSI       PHI                                   
REMARK 500    SER A  90      -90.38    -82.32                                   
REMARK 500    GLU A  91      -53.98    170.64                                   
REMARK 500    LYS B  86      -27.73     77.93                                   
REMARK 500    ALA B  89      -34.15     70.45                                   
REMARK 500    SER B  90     -171.02     68.03                                   
REMARK 500    MET E  36       48.03    -93.39                                   
REMARK 500    MET E  52      -24.36   -162.16                                   
REMARK 500    ARG F  80       36.59    -75.18                                   
REMARK 500    TYR F 125      101.43     64.15                                   
REMARK 500    GLU F 126      -49.50    124.20                                   
REMARK 500                                                                      
REMARK 500 REMARK: NULL                                                         
DBREF  5J0L A    1   141  PDB    5J0L     5J0L             1    141             
DBREF  5J0L B    1   141  PDB    5J0L     5J0L             1    141             
DBREF  5J0L C    1   141  PDB    5J0L     5J0L             1    141             
DBREF  5J0L D    1   141  PDB    5J0L     5J0L             1    141             
DBREF  5J0L E    1   141  PDB    5J0L     5J0L             1    141             
DBREF  5J0L F    1   141  PDB    5J0L     5J0L             1    141             
SEQRES   1 A  141  SER LEU MET GLU LYS ALA ALA ARG ALA ALA LYS GLU LEU          
SEQRES   2 A  141  SER ARG GLU SER ALA ARG ALA ALA LYS GLU LEU ALA ASP          
SEQRES   3 A  141  SER ASN ALA LYS ALA ALA GLU ASP LEU MET ARG GLU ILE          
SEQRES   4 A  141  ALA ARG SER SER SER SER GLU ARG LEU LEU GLU LEU MET          
SEQRES   5 A  141  ALA GLU ALA ILE ARG GLU LEU GLN LYS GLN ALA ALA GLU          
SEQRES   6 A  141  SER ILE ALA ASP SER GLN ARG LEU VAL VAL GLU ALA ILE          
SEQRES   7 A  141  ILE ARG LEU ALA GLU ALA VAL LYS GLN GLY ALA SER GLU          
SEQRES   8 A  141  LYS GLU ILE ASP GLU ILE VAL GLU GLU ALA LYS LYS ARG          
SEQRES   9 A  141  LEU GLU GLU LEU ALA GLU ARG SER ARG GLN GLU ASN LYS          
SEQRES  10 A  141  LYS ILE ILE ASP ARG ALA LYS TYR GLU MET ASP GLU GLU          
SEQRES  11 A  141  SER GLY SER LEU GLU HIS HIS HIS HIS HIS HIS                  
SEQRES   1 B  141  SER LEU MET GLU LYS ALA ALA ARG ALA ALA LYS GLU LEU          
SEQRES   2 B  141  SER ARG GLU SER ALA ARG ALA ALA LYS GLU LEU ALA ASP          
SEQRES   3 B  141  SER ASN ALA LYS ALA ALA GLU ASP LEU MET ARG GLU ILE          
SEQRES   4 B  141  ALA ARG SER SER SER SER GLU ARG LEU LEU GLU LEU MET          
SEQRES   5 B  141  ALA GLU ALA ILE ARG GLU LEU GLN LYS GLN ALA ALA GLU          
SEQRES   6 B  141  SER ILE ALA ASP SER GLN ARG LEU VAL VAL GLU ALA ILE          
SEQRES   7 B  141  ILE ARG LEU ALA GLU ALA VAL LYS GLN GLY ALA SER GLU          
SEQRES   8 B  141  LYS GLU ILE ASP GLU ILE VAL GLU GLU ALA LYS LYS ARG          
SEQRES   9 B  141  LEU GLU GLU LEU ALA GLU ARG SER ARG GLN GLU ASN LYS          
SEQRES  10 B  141  LYS ILE ILE ASP ARG ALA LYS TYR GLU MET ASP GLU GLU          
SEQRES  11 B  141  SER GLY SER LEU GLU HIS HIS HIS HIS HIS HIS                  
SEQRES   1 C  141  SER LEU MET GLU LYS ALA ALA ARG ALA ALA LYS GLU LEU          
SEQRES   2 C  141  SER ARG GLU SER ALA ARG ALA ALA LYS GLU LEU ALA ASP          
SEQRES   3 C  141  SER ASN ALA LYS ALA ALA GLU ASP LEU MET ARG GLU ILE          
SEQRES   4 C  141  ALA ARG SER SER SER SER GLU ARG LEU LEU GLU LEU MET          
SEQRES   5 C  141  ALA GLU ALA ILE ARG GLU LEU GLN LYS GLN ALA ALA GLU          
SEQRES   6 C  141  SER ILE ALA ASP SER GLN ARG LEU VAL VAL GLU ALA ILE          
SEQRES   7 C  141  ILE ARG LEU ALA GLU ALA VAL LYS GLN GLY ALA SER GLU          
SEQRES   8 C  141  LYS GLU ILE ASP GLU ILE VAL GLU GLU ALA LYS LYS ARG          
SEQRES   9 C  141  LEU GLU GLU LEU ALA GLU ARG SER ARG GLN GLU ASN LYS          
SEQRES  10 C  141  LYS ILE ILE ASP ARG ALA LYS TYR GLU MET ASP GLU GLU          
SEQRES  11 C  141  SER GLY SER LEU GLU HIS HIS HIS HIS HIS HIS                  
SEQRES   1 D  141  SER LEU MET GLU LYS ALA ALA ARG ALA ALA LYS GLU LEU          
SEQRES   2 D  141  SER ARG GLU SER ALA ARG ALA ALA LYS GLU LEU ALA ASP          
SEQRES   3 D  141  SER ASN ALA LYS ALA ALA GLU ASP LEU MET ARG GLU ILE          
SEQRES   4 D  141  ALA ARG SER SER SER SER GLU ARG LEU LEU GLU LEU MET          
SEQRES   5 D  141  ALA GLU ALA ILE ARG GLU LEU GLN LYS GLN ALA ALA GLU          
SEQRES   6 D  141  SER ILE ALA ASP SER GLN ARG LEU VAL VAL GLU ALA ILE          
SEQRES   7 D  141  ILE ARG LEU ALA GLU ALA VAL LYS GLN GLY ALA SER GLU          
SEQRES   8 D  141  LYS GLU ILE ASP GLU ILE VAL GLU GLU ALA LYS LYS ARG          
SEQRES   9 D  141  LEU GLU GLU LEU ALA GLU ARG SER ARG GLN GLU ASN LYS          
SEQRES  10 D  141  LYS ILE ILE ASP ARG ALA LYS TYR GLU MET ASP GLU GLU          
SEQRES  11 D  141  SER GLY SER LEU GLU HIS HIS HIS HIS HIS HIS                  
SEQRES   1 E  141  SER LEU MET GLU LYS ALA ALA ARG ALA ALA LYS GLU LEU          
SEQRES   2 E  141  SER ARG GLU SER ALA ARG ALA ALA LYS GLU LEU ALA ASP          
SEQRES   3 E  141  SER ASN ALA LYS ALA ALA GLU ASP LEU MET ARG GLU ILE          
SEQRES   4 E  141  ALA ARG SER SER SER SER GLU ARG LEU LEU GLU LEU MET          
SEQRES   5 E  141  ALA GLU ALA ILE ARG GLU LEU GLN LYS GLN ALA ALA GLU          
SEQRES   6 E  141  SER ILE ALA ASP SER GLN ARG LEU VAL VAL GLU ALA ILE          
SEQRES   7 E  141  ILE ARG LEU ALA GLU ALA VAL LYS GLN GLY ALA SER GLU          
SEQRES   8 E  141  LYS GLU ILE ASP GLU ILE VAL GLU GLU ALA LYS LYS ARG          
SEQRES   9 E  141  LEU GLU GLU LEU ALA GLU ARG SER ARG GLN GLU ASN LYS          
SEQRES  10 E  141  LYS ILE ILE ASP ARG ALA LYS TYR GLU MET ASP GLU GLU          
SEQRES  11 E  141  SER GLY SER LEU GLU HIS HIS HIS HIS HIS HIS                  
SEQRES   1 F  141  SER LEU MET GLU LYS ALA ALA ARG ALA ALA LYS GLU LEU          
SEQRES   2 F  141  SER ARG GLU SER ALA ARG ALA ALA LYS GLU LEU ALA ASP          
SEQRES   3 F  141  SER ASN ALA LYS ALA ALA GLU ASP LEU MET ARG GLU ILE          
SEQRES   4 F  141  ALA ARG SER SER SER SER GLU ARG LEU LEU GLU LEU MET          
SEQRES   5 F  141  ALA GLU ALA ILE ARG GLU LEU GLN LYS GLN ALA ALA GLU          
SEQRES   6 F  141  SER ILE ALA ASP SER GLN ARG LEU VAL VAL GLU ALA ILE          
SEQRES   7 F  141  ILE ARG LEU ALA GLU ALA VAL LYS GLN GLY ALA SER GLU          
SEQRES   8 F  141  LYS GLU ILE ASP GLU ILE VAL GLU GLU ALA LYS LYS ARG          
SEQRES   9 F  141  LEU GLU GLU LEU ALA GLU ARG SER ARG GLN GLU ASN LYS          
SEQRES  10 F  141  LYS ILE ILE ASP ARG ALA LYS TYR GLU MET ASP GLU GLU          
SEQRES  11 F  141  SER GLY SER LEU GLU HIS HIS HIS HIS HIS HIS                  
FORMUL   7  HOH   *131(H2 O)                                                    
HELIX    1 AA1 LEU A    2  ARG A   41  1                                  40    
HELIX    2 AA2 SER A   45  GLY A   88  1                                  44    
HELIX    3 AA3 GLU A   91  GLU A  130  1                                  40    
HELIX    4 AA4 LYS B    5  GLU B   38  1                                  34    
HELIX    5 AA5 LEU B   48  GLY B   88  1                                  41    
HELIX    6 AA6 ALA B   89  GLU B  129  1                                  41    
HELIX    7 AA7 LYS C    5  ALA C   40  1                                  36    
HELIX    8 AA8 ARG C   47  VAL C   85  1                                  39    
HELIX    9 AA9 LYS C   92  SER C  131  1                                  40    
HELIX   10 AB1 GLU D    4  ILE D   39  1                                  36    
HELIX   11 AB2 SER D   45  GLN D   87  1                                  43    
HELIX   12 AB3 SER D   90  LYS D  124  1                                  35    
HELIX   13 AB4 GLU E    4  MET E   36  1                                  33    
HELIX   14 AB5 MET E   52  GLY E   88  1                                  37    
HELIX   15 AB6 SER E   90  TYR E  125  1                                  36    
HELIX   16 AB7 ARG F    8  ARG F   41  1                                  34    
HELIX   17 AB8 GLU F   46  ARG F   80  1                                  35    
HELIX   18 AB9 ILE F   97  LYS F  124  1                                  28    
CRYST1  152.650  152.650   70.190  90.00  90.00 120.00 P 65         36          
ORIGX1      1.000000  0.000000  0.000000        0.00000                         
ORIGX2      0.000000  1.000000  0.000000        0.00000                         
ORIGX3      0.000000  0.000000  1.000000        0.00000                         
SCALE1      0.006551  0.003782  0.000000        0.00000                         
SCALE2      0.000000  0.007564  0.000000        0.00000                         
SCALE3      0.000000  0.000000  0.014247        0.00000                         
ATOM      1  N   LEU A   2       6.866  36.799  -0.079  1.00 56.47           N  
ATOM      2  CA  LEU A   2       8.169  36.408   0.449  1.00 63.08           C  
ATOM      3  C   LEU A   2       8.467  37.046   1.799  1.00 62.06           C  
ATOM      4  O   LEU A   2       9.259  36.514   2.572  1.00 50.89           O  
ATOM      5  CB  LEU A   2       9.288  36.747  -0.541  1.00 51.39           C  
ATOM      6  CG  LEU A   2       9.420  35.852  -1.774  1.00 75.95           C  
ATOM      7  CD1 LEU A   2      10.848  35.867  -2.294  1.00 74.58           C  
ATOM      8  CD2 LEU A   2       8.982  34.438  -1.448  1.00 79.60           C  
ATOM      9  N   MET A   3       7.835  38.184   2.078  1.00 74.37           N  
ATOM     10  CA  MET A   3       8.076  38.916   3.318  1.00 67.21           C  
ATOM     11  C   MET A   3       7.675  38.086   4.530  1.00 58.67           C  
ATOM     12  O   MET A   3       8.301  38.169   5.582  1.00 50.87           O  
ATOM     13  CB  MET A   3       7.315  40.243   3.315  1.00 71.65           C  
ATOM     14  CG  MET A   3       7.601  41.117   4.522  1.00 63.07           C  
ATOM     15  SD  MET A   3       9.292  41.741   4.536  1.00 75.24           S  
ATOM     16  CE  MET A   3       9.201  42.963   3.229  1.00 63.24           C  
ATOM     17  N   GLU A   4       6.626  37.291   4.366  1.00 60.48           N  
ATOM     18  CA  GLU A   4       6.162  36.372   5.396  1.00 74.64           C  
ATOM     19  C   GLU A   4       7.259  35.348   5.693  1.00 65.12           C  
ATOM     20  O   GLU A   4       7.631  35.093   6.851  1.00 74.03           O  
ATOM     21  CB  GLU A   4       4.880  35.683   4.911  1.00 77.91           C  
ATOM     22  CG  GLU A   4       3.658  36.612   4.776  1.00 84.35           C  
ATOM     23  CD  GLU A   4       3.767  37.625   3.633  1.00101.30           C  
ATOM     24  OE1 GLU A   4       4.718  37.531   2.827  1.00 97.26           O  
ATOM     25  OE2 GLU A   4       2.898  38.519   3.537  1.00 92.71           O  
ATOM     26  N   LYS A   5       7.795  34.775   4.615  1.00 52.60           N  
ATOM     27  CA  LYS A   5       8.893  33.826   4.698  1.00 53.93           C  
ATOM     28  C   LYS A   5      10.103  34.470   5.373  1.00 45.93           C  
ATOM     29  O   LYS A   5      10.747  33.865   6.237  1.00 47.19           O  
ATOM     30  CB  LYS A   5       9.258  33.358   3.291  1.00 52.39           C  
ATOM     31  CG  LYS A   5      10.268  32.236   3.226  1.00 44.42           C  
ATOM     32  CD  LYS A   5      10.305  31.663   1.821  1.00 81.81           C  
ATOM     33  CE  LYS A   5      11.361  30.587   1.694  1.00 71.60           C  
ATOM     34  NZ  LYS A   5      12.721  31.108   1.993  1.00 62.40           N  
ATOM     35  N   ALA A   6      10.393  35.705   4.983  1.00 40.93           N  
ATOM     36  CA  ALA A   6      11.504  36.449   5.568  1.00 54.07           C  
ATOM     37  C   ALA A   6      11.303  36.630   7.067  1.00 43.98           C  
ATOM     38  O   ALA A   6      12.257  36.564   7.843  1.00 48.62           O  
ATOM     39  CB  ALA A   6      11.667  37.802   4.884  1.00 52.36           C  
ATOM     40  N   ALA A   7      10.055  36.862   7.465  1.00 31.80           N  
ATOM     41  CA  ALA A   7       9.713  37.014   8.870  1.00 42.97           C  
ATOM     42  C   ALA A   7      10.023  35.722   9.620  1.00 40.74           C  
ATOM     43  O   ALA A   7      10.692  35.743  10.667  1.00 42.34           O  
ATOM     44  CB  ALA A   7       8.243  37.387   9.018  1.00 50.18           C  
ATOM     45  N   ARG A   8       9.542  34.596   9.085  1.00 45.15           N  
ATOM     46  CA  ARG A   8       9.825  33.296   9.703  1.00 45.29           C  
ATOM     47  C   ARG A   8      11.329  33.095   9.863  1.00 45.86           C  
ATOM     48  O   ARG A   8      11.808  32.680  10.924  1.00 46.41           O  
ATOM     49  CB  ARG A   8       9.239  32.137   8.888  1.00 52.53           C  
ATOM     50  CG  ARG A   8       7.751  31.899   9.088  1.00 61.43           C  
ATOM     51  CD  ARG A   8       7.341  30.531   8.562  1.00 83.78           C  
ATOM     52  NE  ARG A   8       7.655  30.345   7.147  1.00 98.27           N  
ATOM     53  CZ  ARG A   8       6.825  30.637   6.149  1.00 97.21           C  
ATOM     54  NH1 ARG A   8       5.624  31.139   6.405  1.00 81.26           N  
ATOM     55  NH2 ARG A   8       7.195  30.424   4.894  1.00 78.05           N  
ATOM     56  N   ALA A   9      12.062  33.412   8.801  1.00 45.97           N  
ATOM     57  CA  ALA A   9      13.517  33.306   8.785  1.00 46.85           C  
ATOM     58  C   ALA A   9      14.168  34.141   9.886  1.00 45.89           C  
ATOM     59  O   ALA A   9      15.113  33.693  10.539  1.00 36.30           O  
ATOM     60  CB  ALA A   9      14.047  33.728   7.430  1.00 50.59           C  
ATOM     61  N   ALA A  10      13.664  35.355  10.077  1.00 33.80           N  
ATOM     62  CA  ALA A  10      14.183  36.249  11.105  1.00 41.69           C  
ATOM     63  C   ALA A  10      13.992  35.640  12.484  1.00 41.45           C  
ATOM     64  O   ALA A  10      14.936  35.569  13.285  1.00 44.94           O  
ATOM     65  CB  ALA A  10      13.490  37.583  11.033  1.00 28.62           C  
ATOM     66  N   LYS A  11      12.765  35.200  12.764  1.00 41.68           N  
ATOM     67  CA  LYS A  11      12.491  34.585  14.061  1.00 42.81           C  
ATOM     68  C   LYS A  11      13.393  33.371  14.297  1.00 39.54           C  
ATOM     69  O   LYS A  11      13.902  33.167  15.405  1.00 36.00           O  
ATOM     70  CB  LYS A  11      11.016  34.193  14.194  1.00 51.65           C  
ATOM     71  CG  LYS A  11      10.635  33.720  15.585  1.00 44.67           C  
ATOM     72  CD  LYS A  11       9.141  33.501  15.713  1.00 50.45           C  
ATOM     73  CE  LYS A  11       8.662  32.397  14.785  1.00 76.31           C  
ATOM     74  NZ  LYS A  11       7.208  32.120  14.971  1.00 57.05           N  
ATOM     75  N   GLU A  12      13.611  32.583  13.249  1.00 39.33           N  
ATOM     76  CA  GLU A  12      14.455  31.397  13.374  1.00 38.76           C  
ATOM     77  C   GLU A  12      15.917  31.745  13.659  1.00 44.23           C  
ATOM     78  O   GLU A  12      16.554  31.112  14.502  1.00 57.95           O  
ATOM     79  CB  GLU A  12      14.339  30.505  12.135  1.00 47.88           C  
ATOM     80  CG  GLU A  12      14.901  29.102  12.323  1.00 64.46           C  
ATOM     81  CD  GLU A  12      16.401  29.034  12.093  1.00 96.37           C  
ATOM     82  OE1 GLU A  12      16.924  29.894  11.352  1.00 96.73           O  
ATOM     83  OE2 GLU A  12      17.056  28.128  12.656  1.00 84.37           O  
ATOM     84  N   LEU A  13      16.449  32.740  12.955  1.00 50.26           N  
ATOM     85  CA  LEU A  13      17.821  33.183  13.195  1.00 46.41           C  
ATOM     86  C   LEU A  13      17.986  33.658  14.633  1.00 38.74           C  
ATOM     87  O   LEU A  13      18.941  33.273  15.326  1.00 27.41           O  
ATOM     88  CB  LEU A  13      18.206  34.300  12.225  1.00 35.06           C  
ATOM     89  CG  LEU A  13      18.470  33.884  10.779  1.00 41.09           C  
ATOM     90  CD1 LEU A  13      18.672  35.110   9.908  1.00 42.69           C  
ATOM     91  CD2 LEU A  13      19.678  32.963  10.698  1.00 40.64           C  
ATOM     92  N   SER A  14      17.040  34.483  15.081  1.00 31.31           N  
ATOM     93  CA  SER A  14      17.071  34.991  16.449  1.00 33.86           C  
ATOM     94  C   SER A  14      17.042  33.853  17.466  1.00 34.94           C  
ATOM     95  O   SER A  14      17.783  33.873  18.454  1.00 30.25           O  
ATOM     96  CB  SER A  14      15.906  35.945  16.700  1.00 26.61           C  
ATOM     97  OG  SER A  14      16.002  37.094  15.879  1.00 45.37           O  
ATOM     98  N   ARG A  15      16.197  32.857  17.215  1.00 41.22           N  
ATOM     99  CA  ARG A  15      16.094  31.710  18.113  1.00 42.25           C  
ATOM    100  C   ARG A  15      17.364  30.851  18.117  1.00 48.50           C  
ATOM    101  O   ARG A  15      17.730  30.284  19.145  1.00 53.47           O  
ATOM    102  CB  ARG A  15      14.858  30.861  17.784  1.00 43.45           C  
ATOM    103  CG  ARG A  15      13.535  31.521  18.159  1.00 56.81           C  
ATOM    104  CD  ARG A  15      12.348  30.578  17.990  1.00 80.15           C  
ATOM    105  NE  ARG A  15      12.376  29.470  18.942  1.00 80.93           N  
ATOM    106  CZ  ARG A  15      11.839  29.513  20.157  1.00 63.62           C  
ATOM    107  NH1 ARG A  15      11.229  30.613  20.575  1.00 64.85           N  
ATOM    108  NH2 ARG A  15      11.911  28.456  20.955  1.00 64.85           N  
ATOM    109  N   GLU A  16      18.039  30.751  16.974  1.00 41.80           N  
ATOM    110  CA  GLU A  16      19.286  29.994  16.911  1.00 51.50           C  
ATOM    111  C   GLU A  16      20.357  30.698  17.748  1.00 49.90           C  
ATOM    112  O   GLU A  16      21.059  30.064  18.555  1.00 50.61           O  
ATOM    113  CB  GLU A  16      19.749  29.840  15.462  1.00 52.37           C  
ATOM    114  CG  GLU A  16      20.928  28.899  15.281  1.00 78.43           C  
ATOM    115  CD  GLU A  16      21.299  28.707  13.823  1.00 88.52           C  
ATOM    116  OE1 GLU A  16      20.644  29.326  12.958  1.00 81.84           O  
ATOM    117  OE2 GLU A  16      22.242  27.939  13.538  1.00 74.51           O  
ATOM    118  N   SER A  17      20.467  32.011  17.558  1.00 37.73           N  
ATOM    119  CA  SER A  17      21.380  32.825  18.362  1.00 42.34           C  
ATOM    120  C   SER A  17      21.120  32.636  19.862  1.00 37.97           C  
ATOM    121  O   SER A  17      22.036  32.357  20.659  1.00 39.68           O  
ATOM    122  CB  SER A  17      21.235  34.301  17.982  1.00 39.92           C  
ATOM    123  OG  SER A  17      22.066  35.121  18.783  1.00 50.24           O  
ATOM    124  N   ALA A  18      19.846  32.768  20.230  1.00 31.12           N  
ATOM    125  CA  ALA A  18      19.419  32.600  21.614  1.00 32.57           C  
ATOM    126  C   ALA A  18      19.813  31.234  22.168  1.00 46.55           C  
ATOM    127  O   ALA A  18      20.309  31.137  23.292  1.00 34.91           O  
ATOM    128  CB  ALA A  18      17.920  32.796  21.730  1.00 33.69           C  
ATOM    129  N   ARG A  19      19.586  30.188  21.380  1.00 42.82           N  
ATOM    130  CA  ARG A  19      19.913  28.826  21.800  1.00 38.70           C  
ATOM    131  C   ARG A  19      21.408  28.655  22.042  1.00 38.39           C  
ATOM    132  O   ARG A  19      21.817  28.011  23.015  1.00 43.38           O  
ATOM    133  CB  ARG A  19      19.413  27.799  20.780  1.00 40.51           C  
ATOM    134  CG  ARG A  19      17.913  27.555  20.831  1.00 54.07           C  
ATOM    135  CD  ARG A  19      17.488  26.375  19.963  1.00 46.83           C  
ATOM    136  NE  ARG A  19      17.629  26.638  18.532  1.00 70.22           N  
ATOM    137  CZ  ARG A  19      16.673  27.154  17.765  1.00 73.97           C  
ATOM    138  NH1 ARG A  19      15.495  27.471  18.288  1.00 62.57           N  
ATOM    139  NH2 ARG A  19      16.893  27.352  16.472  1.00 62.57           N  
ATOM    140  N   ALA A  20      22.222  29.225  21.155  1.00 32.06           N  
ATOM    141  CA  ALA A  20      23.666  29.249  21.367  1.00 31.55           C  
ATOM    142  C   ALA A  20      23.991  29.877  22.724  1.00 32.37           C  
ATOM    143  O   ALA A  20      24.738  29.304  23.534  1.00 44.95           O  
ATOM    144  CB  ALA A  20      24.349  30.012  20.250  1.00 23.91           C  
ATOM    145  N   ALA A  21      23.409  31.048  22.973  1.00 41.20           N  
ATOM    146  CA  ALA A  21      23.610  31.743  24.243  1.00 44.99           C  
ATOM    147  C   ALA A  21      23.218  30.887  25.455  1.00 42.78           C  
ATOM    148  O   ALA A  21      23.901  30.904  26.482  1.00 42.60           O  
ATOM    149  CB  ALA A  21      22.850  33.058  24.251  1.00 27.10           C  
ATOM    150  N   LYS A  22      22.127  30.138  25.324  1.00 43.75           N  
ATOM    151  CA  LYS A  22      21.623  29.305  26.412  1.00 49.83           C  
ATOM    152  C   LYS A  22      22.540  28.113  26.687  1.00 53.78           C  
ATOM    153  O   LYS A  22      22.786  27.762  27.842  1.00 53.90           O  
ATOM    154  CB  LYS A  22      20.203  28.825  26.097  1.00 46.32           C  
ATOM    155  CG  LYS A  22      19.581  27.935  27.162  1.00 40.11           C  
ATOM    156  CD  LYS A  22      19.385  28.684  28.472  1.00 50.69           C  
ATOM    157  CE  LYS A  22      18.595  27.855  29.478  1.00 47.50           C  
ATOM    158  NZ  LYS A  22      19.288  26.591  29.846  1.00 57.47           N  
ATOM    159  N   GLU A  23      23.044  27.488  25.626  1.00 42.72           N  
ATOM    160  CA  GLU A  23      23.957  26.360  25.788  1.00 38.75           C  
ATOM    161  C   GLU A  23      25.250  26.825  26.451  1.00 41.26           C  
ATOM    162  O   GLU A  23      25.767  26.180  27.385  1.00 46.46           O  
ATOM    163  CB  GLU A  23      24.235  25.702  24.435  1.00 50.22           C  
ATOM    164  CG  GLU A  23      23.043  24.931  23.889  1.00 50.86           C  
ATOM    165  CD  GLU A  23      23.169  24.619  22.411  1.00 74.09           C  
ATOM    166  OE1 GLU A  23      24.233  24.918  21.831  1.00 58.61           O  
ATOM    167  OE2 GLU A  23      22.204  24.079  21.827  1.00 66.99           O  
ATOM    168  N   LEU A  24      25.753  27.965  25.984  1.00 35.76           N  
ATOM    169  CA  LEU A  24      26.938  28.557  26.591  1.00 37.47           C  
ATOM    170  C   LEU A  24      26.694  28.824  28.081  1.00 38.90           C  
ATOM    171  O   LEU A  24      27.524  28.484  28.935  1.00 35.24           O  
ATOM    172  CB  LEU A  24      27.331  29.845  25.867  1.00 36.50           C  
ATOM    173  CG  LEU A  24      28.826  30.172  25.870  1.00 45.87           C  
ATOM    174  CD1 LEU A  24      29.616  29.048  25.215  1.00 36.97           C  
ATOM    175  CD2 LEU A  24      29.095  31.499  25.176  1.00 48.35           C  
ATOM    176  N   ALA A  25      25.539  29.407  28.388  1.00 40.27           N  
ATOM    177  CA  ALA A  25      25.192  29.730  29.771  1.00 41.05           C  
ATOM    178  C   ALA A  25      25.101  28.490  30.664  1.00 41.29           C  
ATOM    179  O   ALA A  25      25.498  28.528  31.831  1.00 35.75           O  
ATOM    180  CB  ALA A  25      23.899  30.528  29.825  1.00 35.52           C  
ATOM    181  N   ASP A  26      24.578  27.395  30.116  1.00 41.66           N  
ATOM    182  CA  ASP A  26      24.518  26.128  30.848  1.00 49.66           C  
ATOM    183  C   ASP A  26      25.916  25.590  31.161  1.00 46.61           C  
ATOM    184  O   ASP A  26      26.199  25.156  32.294  1.00 45.45           O  
ATOM    185  CB  ASP A  26      23.702  25.094  30.071  1.00 44.73           C  
ATOM    186  CG  ASP A  26      22.231  25.454  29.997  1.00 63.28           C  
ATOM    187  OD1 ASP A  26      21.756  26.199  30.881  1.00 54.98           O  
ATOM    188  OD2 ASP A  26      21.550  24.995  29.057  1.00 56.07           O  
ATOM    189  N   SER A  27      26.793  25.632  30.156  1.00 44.55           N  
ATOM    190  CA  SER A  27      28.190  25.260  30.369  1.00 45.83           C  
ATOM    191  C   SER A  27      28.819  26.082  31.496  1.00 40.57           C  
ATOM    192  O   SER A  27      29.503  25.540  32.374  1.00 37.35           O  
ATOM    193  CB  SER A  27      29.000  25.443  29.085  1.00 42.42           C  
ATOM    194  OG  SER A  27      28.612  24.510  28.095  1.00 53.01           O  
ATOM    195  N   ASN A  28      28.582  27.391  31.469  1.00 34.00           N  
ATOM    196  CA  ASN A  28      29.106  28.265  32.512  1.00 42.08           C  
ATOM    197  C   ASN A  28      28.531  27.959  33.903  1.00 38.39           C  
ATOM    198  O   ASN A  28      29.234  28.088  34.913  1.00 40.52           O  
ATOM    199  CB  ASN A  28      28.898  29.737  32.144  1.00 35.29           C  
ATOM    200  CG  ASN A  28      29.808  30.185  31.006  1.00 34.29           C  
ATOM    201  OD1 ASN A  28      30.900  29.656  30.827  1.00 41.01           O  
ATOM    202  ND2 ASN A  28      29.346  31.163  30.243  1.00 30.90           N  
ATOM    203  N   ALA A  29      27.266  27.548  33.952  1.00 17.82           N  
ATOM    204  CA  ALA A  29      26.652  27.146  35.215  1.00 28.30           C  
ATOM    205  C   ALA A  29      27.380  25.935  35.797  1.00 36.59           C  
ATOM    206  O   ALA A  29      27.818  25.947  36.964  1.00 36.77           O  
ATOM    207  CB  ALA A  29      25.173  26.833  35.018  1.00 36.89           C  
ATOM    208  N   LYS A  30      27.513  24.891  34.979  1.00 30.47           N  
ATOM    209  CA  LYS A  30      28.211  23.684  35.426  1.00 37.86           C  
ATOM    210  C   LYS A  30      29.629  24.008  35.889  1.00 34.76           C  
ATOM    211  O   LYS A  30      30.104  23.481  36.904  1.00 37.66           O  
ATOM    212  CB  LYS A  30      28.244  22.620  34.328  1.00 37.16           C  
ATOM    213  CG  LYS A  30      28.726  21.260  34.809  1.00 47.59           C  
ATOM    214  CD  LYS A  30      27.946  20.804  36.037  1.00 63.59           C  
ATOM    215  CE  LYS A  30      28.458  19.471  36.563  1.00 50.67           C  
ATOM    216  NZ  LYS A  30      29.894  19.522  36.965  1.00 67.01           N  
ATOM    217  N   ALA A  31      30.291  24.886  35.140  1.00 38.27           N  
ATOM    218  CA  ALA A  31      31.616  25.366  35.518  1.00 37.17           C  
ATOM    219  C   ALA A  31      31.614  25.988  36.915  1.00 33.35           C  
ATOM    220  O   ALA A  31      32.502  25.704  37.728  1.00 44.95           O  
ATOM    221  CB  ALA A  31      32.136  26.361  34.488  1.00 29.34           C  
ATOM    222  N   ALA A  32      30.619  26.833  37.190  1.00 31.01           N  
ATOM    223  CA  ALA A  32      30.492  27.447  38.510  1.00 43.00           C  
ATOM    224  C   ALA A  32      30.399  26.368  39.586  1.00 36.50           C  
ATOM    225  O   ALA A  32      31.104  26.428  40.606  1.00 38.89           O  
ATOM    226  CB  ALA A  32      29.274  28.358  38.564  1.00 36.34           C  
ATOM    227  N   GLU A  33      29.537  25.382  39.350  1.00 38.68           N  
ATOM    228  CA  GLU A  33      29.403  24.260  40.283  1.00 46.50           C  
ATOM    229  C   GLU A  33      30.752  23.592  40.562  1.00 43.03           C  
ATOM    230  O   GLU A  33      31.121  23.353  41.719  1.00 44.36           O  
ATOM    231  CB  GLU A  33      28.408  23.220  39.760  1.00 38.43           C  
ATOM    232  CG  GLU A  33      28.218  22.048  40.713  1.00 46.44           C  
ATOM    233  CD  GLU A  33      27.016  21.193  40.376  1.00 61.76           C  
ATOM    234  OE1 GLU A  33      26.662  21.097  39.184  1.00 53.58           O  
ATOM    235  OE2 GLU A  33      26.425  20.616  41.312  1.00 78.54           O  
ATOM    236  N   ASP A  34      31.491  23.301  39.492  1.00 31.72           N  
ATOM    237  CA  ASP A  34      32.784  22.634  39.617  1.00 42.25           C  
ATOM    238  C   ASP A  34      33.754  23.445  40.468  1.00 46.13           C  
ATOM    239  O   ASP A  34      34.382  22.917  41.391  1.00 46.46           O  
ATOM    240  CB  ASP A  34      33.399  22.384  38.239  1.00 42.91           C  
ATOM    241  CG  ASP A  34      32.648  21.336  37.448  1.00 55.44           C  
ATOM    242  OD1 ASP A  34      31.918  20.536  38.070  1.00 56.71           O  
ATOM    243  OD2 ASP A  34      32.796  21.309  36.206  1.00 47.18           O  
ATOM    244  N   LEU A  35      33.863  24.731  40.155  1.00 42.99           N  
ATOM    245  CA  LEU A  35      34.762  25.612  40.892  1.00 41.10           C  
ATOM    246  C   LEU A  35      34.410  25.655  42.379  1.00 49.82           C  
ATOM    247  O   LEU A  35      35.297  25.616  43.239  1.00 56.07           O  
ATOM    248  CB  LEU A  35      34.739  27.015  40.288  1.00 36.54           C  
ATOM    249  CG  LEU A  35      35.210  27.089  38.834  1.00 45.15           C  
ATOM    250  CD1 LEU A  35      35.263  28.525  38.373  1.00 43.63           C  
ATOM    251  CD2 LEU A  35      36.565  26.424  38.663  1.00 40.04           C  
ATOM    252  N   MET A  36      33.117  25.717  42.686  1.00 45.38           N  
ATOM    253  CA  MET A  36      32.710  25.699  44.087  1.00 51.71           C  
ATOM    254  C   MET A  36      33.033  24.371  44.767  1.00 48.69           C  
ATOM    255  O   MET A  36      33.385  24.345  45.948  1.00 49.40           O  
ATOM    256  CB  MET A  36      31.239  26.084  44.264  1.00 44.07           C  
ATOM    257  CG  MET A  36      31.038  27.587  44.379  1.00 53.94           C  
ATOM    258  SD  MET A  36      29.583  28.054  45.334  1.00 68.24           S  
ATOM    259  CE  MET A  36      30.028  27.440  46.957  1.00 56.42           C  
ATOM    260  N   ARG A  37      32.946  23.268  44.027  1.00 51.90           N  
ATOM    261  CA  ARG A  37      33.338  21.988  44.612  1.00 45.67           C  
ATOM    262  C   ARG A  37      34.832  21.973  44.897  1.00 51.68           C  
ATOM    263  O   ARG A  37      35.273  21.399  45.891  1.00 58.25           O  
ATOM    264  CB  ARG A  37      32.949  20.804  43.729  1.00 35.32           C  
ATOM    265  CG  ARG A  37      31.454  20.632  43.575  1.00 43.77           C  
ATOM    266  CD  ARG A  37      31.073  19.226  43.137  1.00 53.29           C  
ATOM    267  NE  ARG A  37      29.638  19.139  42.877  1.00 76.47           N  
ATOM    268  CZ  ARG A  37      28.994  18.026  42.543  1.00 81.55           C  
ATOM    269  NH1 ARG A  37      29.650  16.880  42.425  1.00100.61           N  
ATOM    270  NH2 ARG A  37      27.686  18.063  42.326  1.00 76.53           N  
ATOM    271  N   GLU A  38      35.607  22.613  44.029  1.00 55.11           N  
ATOM    272  CA  GLU A  38      37.033  22.757  44.278  1.00 59.95           C  
ATOM    273  C   GLU A  38      37.259  23.615  45.522  1.00 68.60           C  
ATOM    274  O   GLU A  38      38.224  23.405  46.257  1.00 78.19           O  
ATOM    275  CB  GLU A  38      37.746  23.358  43.068  1.00 71.74           C  
ATOM    276  CG  GLU A  38      39.258  23.290  43.163  1.00 74.43           C  
ATOM    277  CD  GLU A  38      39.862  22.347  42.139  1.00 85.28           C  
ATOM    278  OE1 GLU A  38      39.650  22.575  40.927  1.00 80.87           O  
ATOM    279  OE2 GLU A  38      40.542  21.379  42.546  1.00 85.02           O  
ATOM    280  N   ILE A  39      36.364  24.571  45.766  1.00 70.33           N  
ATOM    281  CA  ILE A  39      36.421  25.357  46.998  1.00 64.00           C  
ATOM    282  C   ILE A  39      36.232  24.463  48.219  1.00 65.02           C  
ATOM    283  O   ILE A  39      37.044  24.478  49.144  1.00 72.60           O  
ATOM    284  CB  ILE A  39      35.341  26.455  47.042  1.00 59.61           C  
ATOM    285  CG1 ILE A  39      35.527  27.438  45.889  1.00 62.11           C  
ATOM    286  CG2 ILE A  39      35.361  27.170  48.387  1.00 62.35           C  
ATOM    287  CD1 ILE A  39      36.826  28.190  45.954  1.00 48.16           C  
ATOM    288  N   ALA A  40      35.161  23.672  48.202  1.00 89.34           N  
ATOM    289  CA  ALA A  40      34.809  22.812  49.334  1.00 90.99           C  
ATOM    290  C   ALA A  40      35.837  21.720  49.651  1.00 78.78           C  
ATOM    291  O   ALA A  40      36.193  21.518  50.811  1.00 90.78           O  
ATOM    292  CB  ALA A  40      33.439  22.186  49.111  1.00 76.46           C  
ATOM    293  N   ARG A  41      36.295  21.013  48.623  1.00 71.09           N  
ATOM    294  CA  ARG A  41      37.213  19.888  48.800  1.00 82.89           C  
ATOM    295  C   ARG A  41      38.634  20.316  49.169  1.00 82.03           C  
ATOM    296  O   ARG A  41      39.551  19.498  49.168  1.00 73.57           O  
ATOM    297  CB  ARG A  41      37.247  19.028  47.531  1.00 79.92           C  
ATOM    298  CG  ARG A  41      35.919  18.376  47.196  1.00 84.61           C  
ATOM    299  CD  ARG A  41      35.511  17.389  48.274  1.00 87.46           C  
ATOM    300  NE  ARG A  41      35.975  16.036  47.988  1.00106.27           N  
ATOM    301  CZ  ARG A  41      35.223  15.095  47.426  1.00109.97           C  
ATOM    302  NH1 ARG A  41      33.967  15.361  47.091  1.00 93.72           N  
ATOM    303  NH2 ARG A  41      35.725  13.888  47.203  1.00 90.18           N  
ATOM    304  N   SER A  42      38.811  21.592  49.499  1.00 64.02           N  
ATOM    305  CA  SER A  42      40.145  22.127  49.749  1.00 74.20           C  
ATOM    306  C   SER A  42      40.271  22.947  51.034  1.00 54.64           C  
ATOM    307  O   SER A  42      39.283  23.223  51.714  1.00 61.81           O  
ATOM    308  CB  SER A  42      40.603  22.966  48.558  1.00 57.21           C  
ATOM    309  OG  SER A  42      41.680  23.800  48.935  1.00 73.68           O  
ATOM    310  N   SER A  43      41.508  23.330  51.350  1.00 65.97           N  
ATOM    311  CA  SER A  43      41.808  24.138  52.528  1.00 89.10           C  
ATOM    312  C   SER A  43      41.124  25.498  52.444  1.00 90.09           C  
ATOM    313  O   SER A  43      40.683  25.917  51.373  1.00101.09           O  
ATOM    314  CB  SER A  43      43.320  24.333  52.671  1.00 87.35           C  
ATOM    315  OG  SER A  43      44.024  23.158  52.303  1.00 89.53           O  
ATOM    316  N   SER A  44      41.033  26.186  53.575  1.00 89.40           N  
ATOM    317  CA  SER A  44      40.387  27.492  53.609  1.00 99.33           C  
ATOM    318  C   SER A  44      41.313  28.578  53.075  1.00 99.79           C  
ATOM    319  O   SER A  44      42.269  28.986  53.738  1.00 88.92           O  
ATOM    320  CB  SER A  44      39.924  27.829  55.027  1.00112.68           C  
ATOM    321  OG  SER A  44      38.900  26.944  55.450  1.00 86.93           O  
ATOM    322  N   SER A  45      41.016  29.048  51.866  1.00 85.33           N  
ATOM    323  CA  SER A  45      41.840  30.056  51.215  1.00 87.52           C  
ATOM    324  C   SER A  45      40.991  31.081  50.459  1.00 78.99           C  
ATOM    325  O   SER A  45      40.209  30.721  49.583  1.00 70.62           O  
ATOM    326  CB  SER A  45      42.836  29.381  50.267  1.00 91.88           C  
ATOM    327  OG  SER A  45      43.067  30.177  49.120  1.00 76.06           O  
ATOM    328  N   GLU A  46      41.143  32.356  50.812  1.00 58.42           N  
ATOM    329  CA  GLU A  46      40.464  33.454  50.127  1.00 64.61           C  
ATOM    330  C   GLU A  46      40.891  33.536  48.661  1.00 57.82           C  
ATOM    331  O   GLU A  46      40.146  33.975  47.778  1.00 64.44           O  
ATOM    332  CB  GLU A  46      40.806  34.764  50.839  1.00 57.60           C  
ATOM    333  CG  GLU A  46      40.202  36.013  50.217  1.00 73.64           C  
ATOM    334  CD  GLU A  46      38.753  36.216  50.600  1.00 74.92           C  
ATOM    335  OE1 GLU A  46      38.230  35.405  51.402  1.00 58.12           O  
ATOM    336  OE2 GLU A  46      38.149  37.198  50.104  1.00 70.99           O  
ATOM    337  N   ARG A  47      42.140  33.098  48.435  1.00 52.36           N  
ATOM    338  CA  ARG A  47      42.790  33.067  47.131  1.00 48.15           C  
ATOM    339  C   ARG A  47      41.971  32.299  46.087  1.00 53.31           C  
ATOM    340  O   ARG A  47      41.789  32.763  44.953  1.00 48.27           O  
ATOM    341  CB  ARG A  47      44.175  32.426  47.296  1.00 53.63           C  
ATOM    342  CG  ARG A  47      45.098  32.542  46.105  1.00 56.71           C  
ATOM    343  CD  ARG A  47      46.208  33.546  46.363  1.00 67.83           C  
ATOM    344  NE  ARG A  47      47.303  33.449  45.395  1.00 72.57           N  
ATOM    345  CZ  ARG A  47      47.232  33.854  44.123  1.00 86.54           C  
ATOM    346  NH1 ARG A  47      46.105  34.342  43.635  1.00 81.61           N  
ATOM    347  NH2 ARG A  47      48.295  33.755  43.334  1.00 93.49           N  
ATOM    348  N   LEU A  48      41.485  31.124  46.475  1.00 34.61           N  
ATOM    349  CA  LEU A  48      40.652  30.305  45.602  1.00 46.64           C  
ATOM    350  C   LEU A  48      39.358  31.039  45.254  1.00 35.96           C  
ATOM    351  O   LEU A  48      38.829  30.904  44.156  1.00 36.39           O  
ATOM    352  CB  LEU A  48      40.334  28.960  46.263  1.00 50.99           C  
ATOM    353  CG  LEU A  48      41.414  27.877  46.281  1.00 48.00           C  
ATOM    354  CD1 LEU A  48      40.852  26.616  46.907  1.00 44.48           C  
ATOM    355  CD2 LEU A  48      41.949  27.598  44.880  1.00 44.63           C  
ATOM    356  N   LEU A  49      38.848  31.820  46.203  1.00 38.09           N  
ATOM    357  CA  LEU A  49      37.633  32.594  45.981  1.00 34.83           C  
ATOM    358  C   LEU A  49      37.895  33.705  44.971  1.00 42.93           C  
ATOM    359  O   LEU A  49      37.087  33.942  44.072  1.00 41.71           O  
ATOM    360  CB  LEU A  49      37.128  33.188  47.296  1.00 38.98           C  
ATOM    361  CG  LEU A  49      36.026  32.448  48.055  1.00 47.27           C  
ATOM    362  CD1 LEU A  49      36.290  30.958  48.082  1.00 51.73           C  
ATOM    363  CD2 LEU A  49      35.945  32.985  49.459  1.00 50.32           C  
ATOM    364  N   GLU A  50      39.026  34.388  45.127  1.00 30.45           N  
ATOM    365  CA  GLU A  50      39.447  35.410  44.176  1.00 22.14           C  
ATOM    366  C   GLU A  50      39.554  34.822  42.765  1.00 34.19           C  
ATOM    367  O   GLU A  50      39.089  35.419  41.786  1.00 48.97           O  
ATOM    368  CB  GLU A  50      40.779  36.032  44.624  1.00 30.85           C  
ATOM    369  CG  GLU A  50      40.663  36.834  45.933  1.00 42.05           C  
ATOM    370  CD  GLU A  50      41.978  36.989  46.667  1.00 50.88           C  
ATOM    371  OE1 GLU A  50      43.009  36.516  46.141  1.00 58.90           O  
ATOM    372  OE2 GLU A  50      41.978  37.576  47.773  1.00 48.22           O  
ATOM    373  N   LEU A  51      40.156  33.639  42.674  1.00 34.03           N  
ATOM    374  CA  LEU A  51      40.324  32.962  41.389  1.00 34.74           C  
ATOM    375  C   LEU A  51      38.988  32.546  40.770  1.00 37.49           C  
ATOM    376  O   LEU A  51      38.770  32.714  39.567  1.00 32.02           O  
ATOM    377  CB  LEU A  51      41.251  31.750  41.526  1.00 46.66           C  
ATOM    378  CG  LEU A  51      42.754  32.039  41.563  1.00 61.48           C  
ATOM    379  CD1 LEU A  51      43.537  30.782  41.910  1.00 51.56           C  
ATOM    380  CD2 LEU A  51      43.232  32.617  40.240  1.00 37.22           C  
ATOM    381  N   MET A  52      38.092  32.020  41.600  1.00 25.07           N  
ATOM    382  CA  MET A  52      36.772  31.621  41.133  1.00 39.18           C  
ATOM    383  C   MET A  52      36.006  32.824  40.596  1.00 40.55           C  
ATOM    384  O   MET A  52      35.408  32.759  39.523  1.00 38.02           O  
ATOM    385  CB  MET A  52      35.974  30.953  42.254  1.00 31.06           C  
ATOM    386  CG  MET A  52      34.593  30.496  41.827  1.00 32.68           C  
ATOM    387  SD  MET A  52      33.613  29.873  43.204  1.00 44.29           S  
ATOM    388  CE  MET A  52      33.452  31.360  44.189  1.00 29.57           C  
ATOM    389  N   ALA A  53      36.042  33.924  41.346  1.00 35.92           N  
ATOM    390  CA  ALA A  53      35.350  35.147  40.957  1.00 23.13           C  
ATOM    391  C   ALA A  53      35.902  35.698  39.645  1.00 33.51           C  
ATOM    392  O   ALA A  53      35.140  36.126  38.768  1.00 26.31           O  
ATOM    393  CB  ALA A  53      35.473  36.183  42.054  1.00 27.13           C  
ATOM    394  N   GLU A  54      37.228  35.693  39.520  1.00 31.74           N  
ATOM    395  CA  GLU A  54      37.879  36.135  38.288  1.00 37.70           C  
ATOM    396  C   GLU A  54      37.424  35.284  37.106  1.00 35.10           C  
ATOM    397  O   GLU A  54      37.122  35.804  36.030  1.00 33.92           O  
ATOM    398  CB  GLU A  54      39.405  36.069  38.416  1.00 33.09           C  
ATOM    399  CG  GLU A  54      40.140  36.750  37.268  1.00 51.74           C  
ATOM    400  CD  GLU A  54      41.587  36.303  37.127  1.00 72.50           C  
ATOM    401  OE1 GLU A  54      41.996  35.355  37.830  1.00 78.92           O  
ATOM    402  OE2 GLU A  54      42.315  36.898  36.302  1.00 56.46           O  
ATOM    403  N   ALA A  55      37.373  33.971  37.322  1.00 28.85           N  
ATOM    404  CA  ALA A  55      36.975  33.032  36.281  1.00 32.95           C  
ATOM    405  C   ALA A  55      35.552  33.308  35.814  1.00 32.32           C  
ATOM    406  O   ALA A  55      35.289  33.437  34.613  1.00 32.43           O  
ATOM    407  CB  ALA A  55      37.095  31.602  36.788  1.00 35.89           C  
ATOM    408  N   ILE A  56      34.642  33.398  36.780  1.00 40.06           N  
ATOM    409  CA  ILE A  56      33.234  33.666  36.507  1.00 40.50           C  
ATOM    410  C   ILE A  56      33.052  34.989  35.757  1.00 36.36           C  
ATOM    411  O   ILE A  56      32.254  35.083  34.819  1.00 40.02           O  
ATOM    412  CB  ILE A  56      32.409  33.668  37.813  1.00 41.15           C  
ATOM    413  CG1 ILE A  56      32.443  32.283  38.464  1.00 40.70           C  
ATOM    414  CG2 ILE A  56      30.969  34.088  37.543  1.00 32.62           C  
ATOM    415  CD1 ILE A  56      31.782  32.234  39.825  1.00 41.25           C  
ATOM    416  N   ARG A  57      33.814  36.002  36.153  1.00 23.24           N  
ATOM    417  CA  ARG A  57      33.754  37.287  35.466  1.00 33.46           C  
ATOM    418  C   ARG A  57      34.262  37.200  34.023  1.00 25.51           C  
ATOM    419  O   ARG A  57      33.667  37.786  33.115  1.00 35.44           O  
ATOM    420  CB  ARG A  57      34.495  38.370  36.261  1.00 30.93           C  
ATOM    421  CG  ARG A  57      33.768  38.785  37.532  1.00 29.42           C  
ATOM    422  CD  ARG A  57      34.472  39.916  38.264  1.00 40.44           C  
ATOM    423  NE  ARG A  57      33.623  40.472  39.314  1.00 55.29           N  
ATOM    424  CZ  ARG A  57      33.647  40.078  40.582  1.00 52.11           C  
ATOM    425  NH1 ARG A  57      34.487  39.127  40.966  1.00 61.77           N  
ATOM    426  NH2 ARG A  57      32.834  40.638  41.467  1.00 61.77           N  
ATOM    427  N   GLU A  58      35.351  36.463  33.813  1.00 35.93           N  
ATOM    428  CA  GLU A  58      35.881  36.251  32.466  1.00 40.43           C  
ATOM    429  C   GLU A  58      34.838  35.572  31.577  1.00 37.61           C  
ATOM    430  O   GLU A  58      34.584  36.007  30.445  1.00 30.29           O  
ATOM    431  CB  GLU A  58      37.151  35.397  32.511  1.00 41.67           C  
ATOM    432  CG  GLU A  58      38.357  36.068  33.145  1.00 58.86           C  
ATOM    433  CD  GLU A  58      39.510  35.098  33.360  1.00 79.96           C  
ATOM    434  OE1 GLU A  58      40.111  34.654  32.357  1.00 70.14           O  
ATOM    435  OE2 GLU A  58      39.806  34.775  34.532  1.00 68.32           O  
ATOM    436  N   LEU A  59      34.236  34.513  32.106  1.00 22.83           N  
ATOM    437  CA  LEU A  59      33.189  33.780  31.402  1.00 30.11           C  
ATOM    438  C   LEU A  59      32.009  34.680  31.040  1.00 32.97           C  
ATOM    439  O   LEU A  59      31.481  34.614  29.925  1.00 36.14           O  
ATOM    440  CB  LEU A  59      32.718  32.592  32.241  1.00 31.41           C  
ATOM    441  CG  LEU A  59      33.721  31.445  32.374  1.00 32.55           C  
ATOM    442  CD1 LEU A  59      33.222  30.398  33.352  1.00 23.58           C  
ATOM    443  CD2 LEU A  59      33.988  30.826  31.009  1.00 38.81           C  
ATOM    444  N   GLN A  60      31.600  35.528  31.981  1.00 28.25           N  
ATOM    445  CA  GLN A  60      30.527  36.482  31.717  1.00 40.64           C  
ATOM    446  C   GLN A  60      30.883  37.456  30.590  1.00 41.88           C  
ATOM    447  O   GLN A  60      30.082  37.680  29.672  1.00 37.85           O  
ATOM    448  CB  GLN A  60      30.170  37.253  32.989  1.00 35.17           C  
ATOM    449  CG  GLN A  60      29.462  36.409  34.037  1.00 32.23           C  
ATOM    450  CD  GLN A  60      29.334  37.118  35.366  1.00 45.65           C  
ATOM    451  OE1 GLN A  60      29.859  38.217  35.549  1.00 35.09           O  
ATOM    452  NE2 GLN A  60      28.630  36.496  36.306  1.00 33.53           N  
ATOM    453  N   LYS A  61      32.084  38.028  30.663  1.00 20.78           N  
ATOM    454  CA  LYS A  61      32.550  38.972  29.649  1.00 46.10           C  
ATOM    455  C   LYS A  61      32.528  38.337  28.257  1.00 43.41           C  
ATOM    456  O   LYS A  61      31.993  38.912  27.295  1.00 44.12           O  
ATOM    457  CB  LYS A  61      33.959  39.471  29.989  1.00 27.40           C  
ATOM    458  CG  LYS A  61      34.489  40.552  29.059  1.00 39.32           C  
ATOM    459  CD  LYS A  61      35.894  40.986  29.462  1.00 74.23           C  
ATOM    460  CE  LYS A  61      36.411  42.099  28.566  1.00 78.97           C  
ATOM    461  NZ  LYS A  61      37.828  42.419  28.872  1.00 55.30           N  
ATOM    462  N   GLN A  62      33.092  37.136  28.162  1.00 29.20           N  
ATOM    463  CA  GLN A  62      33.154  36.437  26.883  1.00 39.21           C  
ATOM    464  C   GLN A  62      31.757  36.083  26.361  1.00 26.02           C  
ATOM    465  O   GLN A  62      31.500  36.133  25.153  1.00 26.98           O  
ATOM    466  CB  GLN A  62      34.037  35.191  26.993  1.00 26.47           C  
ATOM    467  CG  GLN A  62      34.233  34.459  25.680  1.00 26.88           C  
ATOM    468  CD  GLN A  62      33.554  33.108  25.673  1.00 33.97           C  
ATOM    469  OE1 GLN A  62      33.507  32.425  26.693  1.00 51.22           O  
ATOM    470  NE2 GLN A  62      33.019  32.723  24.522  1.00 28.27           N  
ATOM    471  N   ALA A  63      30.856  35.741  27.281  1.00 22.30           N  
ATOM    472  CA  ALA A  63      29.466  35.463  26.928  1.00 26.50           C  
ATOM    473  C   ALA A  63      28.798  36.696  26.316  1.00 27.37           C  
ATOM    474  O   ALA A  63      28.104  36.603  25.296  1.00 26.75           O  
ATOM    475  CB  ALA A  63      28.699  34.998  28.153  1.00 14.56           C  
ATOM    476  N   ALA A  64      29.016  37.847  26.946  1.00 25.27           N  
ATOM    477  CA  ALA A  64      28.486  39.117  26.455  1.00 33.65           C  
ATOM    478  C   ALA A  64      29.031  39.453  25.071  1.00 26.81           C  
ATOM    479  O   ALA A  64      28.297  39.924  24.199  1.00 30.03           O  
ATOM    480  CB  ALA A  64      28.807  40.233  27.432  1.00 22.55           C  
ATOM    481  N   GLU A  65      30.325  39.214  24.870  1.00 30.56           N  
ATOM    482  CA  GLU A  65      30.932  39.459  23.564  1.00 34.33           C  
ATOM    483  C   GLU A  65      30.330  38.556  22.476  1.00 41.73           C  
ATOM    484  O   GLU A  65      30.038  39.013  21.356  1.00 35.10           O  
ATOM    485  CB  GLU A  65      32.454  39.311  23.648  1.00 28.09           C  
ATOM    486  CG  GLU A  65      33.113  40.405  24.489  1.00 59.53           C  
ATOM    487  CD  GLU A  65      34.591  40.160  24.747  1.00 76.40           C  
ATOM    488  OE1 GLU A  65      35.120  39.131  24.275  1.00 54.13           O  
ATOM    489  OE2 GLU A  65      35.222  40.997  25.429  1.00 69.49           O  
ATOM    490  N   SER A  66      30.120  37.288  22.824  1.00 24.96           N  
ATOM    491  CA  SER A  66      29.498  36.333  21.910  1.00 31.94           C  
ATOM    492  C   SER A  66      28.104  36.793  21.504  1.00 35.18           C  
ATOM    493  O   SER A  66      27.790  36.894  20.306  1.00 38.20           O  
ATOM    494  CB  SER A  66      29.417  34.952  22.558  1.00 28.16           C  
ATOM    495  OG  SER A  66      30.705  34.478  22.902  1.00 41.53           O  
ATOM    496  N   ILE A  67      27.275  37.075  22.511  1.00 34.88           N  
ATOM    497  CA  ILE A  67      25.915  37.541  22.269  1.00 38.25           C  
ATOM    498  C   ILE A  67      25.914  38.788  21.394  1.00 37.38           C  
ATOM    499  O   ILE A  67      25.120  38.889  20.463  1.00 34.76           O  
ATOM    500  CB  ILE A  67      25.163  37.846  23.579  1.00 33.96           C  
ATOM    501  CG1 ILE A  67      25.028  36.575  24.413  1.00 43.50           C  
ATOM    502  CG2 ILE A  67      23.788  38.416  23.281  1.00 35.31           C  
ATOM    503  CD1 ILE A  67      24.334  36.778  25.742  1.00 48.53           C  
ATOM    504  N   ALA A  68      26.812  39.725  21.685  1.00 29.46           N  
ATOM    505  CA  ALA A  68      26.908  40.954  20.900  1.00 32.08           C  
ATOM    506  C   ALA A  68      27.176  40.644  19.427  1.00 39.68           C  
ATOM    507  O   ALA A  68      26.479  41.144  18.534  1.00 38.30           O  
ATOM    508  CB  ALA A  68      27.990  41.863  21.462  1.00 22.91           C  
ATOM    509  N   ASP A  69      28.186  39.809  19.180  1.00 33.80           N  
ATOM    510  CA  ASP A  69      28.521  39.395  17.816  1.00 41.21           C  
ATOM    511  C   ASP A  69      27.335  38.767  17.061  1.00 43.40           C  
ATOM    512  O   ASP A  69      26.952  39.236  15.974  1.00 44.92           O  
ATOM    513  CB  ASP A  69      29.720  38.438  17.821  1.00 45.59           C  
ATOM    514  CG  ASP A  69      31.024  39.133  18.189  1.00 58.97           C  
ATOM    515  OD1 ASP A  69      31.098  40.378  18.078  1.00 60.83           O  
ATOM    516  OD2 ASP A  69      31.983  38.428  18.574  1.00 50.04           O  
ATOM    517  N   SER A  70      26.744  37.725  17.641  1.00 30.77           N  
ATOM    518  CA  SER A  70      25.652  37.027  16.958  1.00 39.49           C  
ATOM    519  C   SER A  70      24.393  37.888  16.811  1.00 37.77           C  
ATOM    520  O   SER A  70      23.602  37.691  15.890  1.00 37.61           O  
ATOM    521  CB  SER A  70      25.328  35.693  17.637  1.00 23.17           C  
ATOM    522  OG  SER A  70      24.669  35.891  18.871  1.00 44.18           O  
ATOM    523  N   GLN A  71      24.217  38.852  17.715  1.00 45.65           N  
ATOM    524  CA  GLN A  71      23.092  39.776  17.629  1.00 42.87           C  
ATOM    525  C   GLN A  71      23.293  40.750  16.484  1.00 47.12           C  
ATOM    526  O   GLN A  71      22.355  41.055  15.747  1.00 45.14           O  
ATOM    527  CB  GLN A  71      22.926  40.557  18.931  1.00 45.71           C  
ATOM    528  CG  GLN A  71      21.959  39.925  19.914  1.00 57.96           C  
ATOM    529  CD  GLN A  71      21.809  40.746  21.172  1.00 69.11           C  
ATOM    530  OE1 GLN A  71      22.572  41.683  21.408  1.00 66.48           O  
ATOM    531  NE2 GLN A  71      20.818  40.408  21.990  1.00 61.45           N  
ATOM    532  N   ARG A  72      24.518  41.245  16.354  1.00 27.39           N  
ATOM    533  CA  ARG A  72      24.860  42.134  15.255  1.00 30.81           C  
ATOM    534  C   ARG A  72      24.589  41.397  13.948  1.00 40.42           C  
ATOM    535  O   ARG A  72      23.984  41.941  13.010  1.00 35.46           O  
ATOM    536  CB  ARG A  72      26.330  42.537  15.352  1.00 30.10           C  
ATOM    537  CG  ARG A  72      26.779  43.534  14.305  1.00 35.72           C  
ATOM    538  CD  ARG A  72      28.286  43.496  14.142  1.00 60.27           C  
ATOM    539  NE  ARG A  72      28.779  42.121  14.133  1.00 97.44           N  
ATOM    540  CZ  ARG A  72      28.714  41.309  13.082  1.00 88.79           C  
ATOM    541  NH1 ARG A  72      28.174  41.733  11.948  1.00 76.38           N  
ATOM    542  NH2 ARG A  72      29.187  40.073  13.166  1.00 69.44           N  
ATOM    543  N   LEU A  73      25.022  40.139  13.906  1.00 31.49           N  
ATOM    544  CA  LEU A  73      24.789  39.293  12.743  1.00 34.56           C  
ATOM    545  C   LEU A  73      23.295  39.179  12.424  1.00 35.12           C  
ATOM    546  O   LEU A  73      22.871  39.399  11.286  1.00 40.05           O  
ATOM    547  CB  LEU A  73      25.392  37.908  12.974  1.00 38.20           C  
ATOM    548  CG  LEU A  73      25.661  37.045  11.743  1.00 40.32           C  
ATOM    549  CD1 LEU A  73      26.889  36.192  11.987  1.00 52.79           C  
ATOM    550  CD2 LEU A  73      24.456  36.172  11.423  1.00 49.69           C  
ATOM    551  N   VAL A  74      22.501  38.854  13.441  1.00 34.69           N  
ATOM    552  CA  VAL A  74      21.058  38.687  13.264  1.00 30.57           C  
ATOM    553  C   VAL A  74      20.335  39.952  12.785  1.00 35.71           C  
ATOM    554  O   VAL A  74      19.515  39.889  11.863  1.00 31.60           O  
ATOM    555  CB  VAL A  74      20.384  38.135  14.541  1.00 30.42           C  
ATOM    556  CG1 VAL A  74      18.868  38.248  14.445  1.00 26.24           C  
ATOM    557  CG2 VAL A  74      20.795  36.688  14.765  1.00 39.32           C  
ATOM    558  N   VAL A  75      20.633  41.095  13.399  1.00 31.07           N  
ATOM    559  CA  VAL A  75      19.984  42.341  12.992  1.00 30.54           C  
ATOM    560  C   VAL A  75      20.389  42.724  11.571  1.00 30.82           C  
ATOM    561  O   VAL A  75      19.562  43.203  10.787  1.00 33.31           O  
ATOM    562  CB  VAL A  75      20.239  43.507  13.985  1.00 32.20           C  
ATOM    563  CG1 VAL A  75      21.718  43.798  14.114  1.00 32.70           C  
ATOM    564  CG2 VAL A  75      19.485  44.758  13.553  1.00 31.09           C  
ATOM    565  N   GLU A  76      21.655  42.480  11.226  1.00 39.72           N  
ATOM    566  CA  GLU A  76      22.108  42.734   9.862  1.00 48.32           C  
ATOM    567  C   GLU A  76      21.413  41.831   8.851  1.00 39.94           C  
ATOM    568  O   GLU A  76      21.094  42.268   7.751  1.00 37.13           O  
ATOM    569  CB  GLU A  76      23.618  42.567   9.743  1.00 43.89           C  
ATOM    570  CG  GLU A  76      24.416  43.689  10.360  1.00 54.41           C  
ATOM    571  CD  GLU A  76      25.878  43.328  10.529  1.00 92.29           C  
ATOM    572  OE1 GLU A  76      26.297  42.245  10.056  1.00 80.72           O  
ATOM    573  OE2 GLU A  76      26.609  44.130  11.145  1.00108.89           O  
ATOM    574  N   ALA A  77      21.190  40.575   9.223  1.00 30.57           N  
ATOM    575  CA  ALA A  77      20.498  39.633   8.349  1.00 31.79           C  
ATOM    576  C   ALA A  77      19.029  40.007   8.192  1.00 37.39           C  
ATOM    577  O   ALA A  77      18.446  39.821   7.130  1.00 34.61           O  
ATOM    578  CB  ALA A  77      20.627  38.216   8.882  1.00 33.41           C  
ATOM    579  N   ILE A  78      18.438  40.526   9.263  1.00 38.89           N  
ATOM    580  CA  ILE A  78      17.046  40.955   9.260  1.00 41.29           C  
ATOM    581  C   ILE A  78      16.862  42.142   8.321  1.00 40.93           C  
ATOM    582  O   ILE A  78      15.978  42.138   7.455  1.00 35.01           O  
ATOM    583  CB  ILE A  78      16.588  41.328  10.686  1.00 43.51           C  
ATOM    584  CG1 ILE A  78      16.241  40.062  11.479  1.00 34.39           C  
ATOM    585  CG2 ILE A  78      15.415  42.283  10.644  1.00 31.39           C  
ATOM    586  CD1 ILE A  78      15.847  40.324  12.916  1.00 34.63           C  
ATOM    587  N   ILE A  79      17.715  43.149   8.490  1.00 40.61           N  
ATOM    588  CA  ILE A  79      17.704  44.310   7.608  1.00 45.66           C  
ATOM    589  C   ILE A  79      17.961  43.889   6.164  1.00 52.22           C  
ATOM    590  O   ILE A  79      17.267  44.321   5.248  1.00 30.99           O  
ATOM    591  CB  ILE A  79      18.761  45.344   8.029  1.00 51.92           C  
ATOM    592  CG1 ILE A  79      18.443  45.887   9.421  1.00 43.62           C  
ATOM    593  CG2 ILE A  79      18.825  46.489   7.029  1.00 59.01           C  
ATOM    594  CD1 ILE A  79      19.519  46.790   9.982  1.00 39.20           C  
ATOM    595  N   ARG A  80      18.957  43.031   5.971  1.00 37.20           N  
ATOM    596  CA  ARG A  80      19.287  42.538   4.641  1.00 47.89           C  
ATOM    597  C   ARG A  80      18.093  41.830   3.990  1.00 57.49           C  
ATOM    598  O   ARG A  80      17.849  41.986   2.789  1.00 65.59           O  
ATOM    599  CB  ARG A  80      20.505  41.614   4.703  1.00 53.27           C  
ATOM    600  CG  ARG A  80      20.925  41.064   3.355  1.00 64.80           C  
ATOM    601  CD  ARG A  80      21.305  42.195   2.420  1.00 71.73           C  
ATOM    602  NE  ARG A  80      21.376  41.768   1.027  1.00 52.02           N  
ATOM    603  CZ  ARG A  80      22.504  41.698   0.325  1.00 69.70           C  
ATOM    604  NH1 ARG A  80      23.658  42.027   0.888  1.00 77.06           N  
ATOM    605  NH2 ARG A  80      22.474  41.301  -0.940  1.00 69.21           N  
ATOM    606  N   LEU A  81      17.340  41.072   4.787  1.00 44.13           N  
ATOM    607  CA  LEU A  81      16.167  40.359   4.285  1.00 39.09           C  
ATOM    608  C   LEU A  81      15.058  41.325   3.894  1.00 45.37           C  
ATOM    609  O   LEU A  81      14.489  41.213   2.809  1.00 50.13           O  
ATOM    610  CB  LEU A  81      15.648  39.340   5.305  1.00 51.46           C  
ATOM    611  CG  LEU A  81      16.455  38.048   5.467  1.00 52.53           C  
ATOM    612  CD1 LEU A  81      15.927  37.239   6.639  1.00 34.88           C  
ATOM    613  CD2 LEU A  81      16.448  37.215   4.184  1.00 43.61           C  
ATOM    614  N   ALA A  82      14.761  42.282   4.770  1.00 53.13           N  
ATOM    615  CA  ALA A  82      13.729  43.273   4.475  1.00 50.30           C  
ATOM    616  C   ALA A  82      14.094  44.072   3.224  1.00 50.21           C  
ATOM    617  O   ALA A  82      13.227  44.463   2.444  1.00 67.22           O  
ATOM    618  CB  ALA A  82      13.530  44.196   5.661  1.00 62.67           C  
ATOM    619  N   GLU A  83      15.391  44.302   3.048  1.00 60.87           N  
ATOM    620  CA  GLU A  83      15.925  44.991   1.883  1.00 64.57           C  
ATOM    621  C   GLU A  83      15.662  44.168   0.627  1.00 66.08           C  
ATOM    622  O   GLU A  83      15.153  44.671  -0.380  1.00 68.69           O  
ATOM    623  CB  GLU A  83      17.434  45.182   2.057  1.00 62.45           C  
ATOM    624  CG  GLU A  83      17.861  46.332   2.970  1.00 71.60           C  
ATOM    625  CD  GLU A  83      19.323  46.233   3.399  1.00 70.76           C  
ATOM    626  OE1 GLU A  83      19.966  45.210   3.087  1.00 57.83           O  
ATOM    627  OE2 GLU A  83      19.830  47.178   4.043  1.00 63.37           O  
ATOM    628  N   ALA A  84      16.010  42.885   0.709  1.00 58.09           N  
ATOM    629  CA  ALA A  84      15.918  41.974  -0.429  1.00 56.77           C  
ATOM    630  C   ALA A  84      14.484  41.697  -0.883  1.00 59.11           C  
ATOM    631  O   ALA A  84      14.223  41.580  -2.082  1.00 73.08           O  
ATOM    632  CB  ALA A  84      16.632  40.669  -0.114  1.00 47.42           C  
ATOM    633  N   VAL A  85      13.562  41.594   0.065  1.00 43.63           N  
ATOM    634  CA  VAL A  85      12.161  41.339  -0.260  1.00 38.79           C  
ATOM    635  C   VAL A  85      11.511  42.606  -0.834  1.00 55.07           C  
ATOM    636  O   VAL A  85      10.304  42.678  -1.036  1.00 73.00           O  
ATOM    637  CB  VAL A  85      11.392  40.782   0.972  1.00 52.01           C  
ATOM    638  CG1 VAL A  85      10.011  40.273   0.586  1.00 63.58           C  
ATOM    639  CG2 VAL A  85      12.180  39.642   1.603  1.00 57.61           C  
ATOM    640  N   LYS A  86      12.331  43.618  -1.119  1.00 58.97           N  
ATOM    641  CA  LYS A  86      11.824  44.827  -1.746  1.00 72.62           C  
ATOM    642  C   LYS A  86      12.666  45.241  -2.951  1.00 68.93           C  
ATOM    643  O   LYS A  86      12.210  46.015  -3.792  1.00 67.40           O  
ATOM    644  CB  LYS A  86      11.737  45.972  -0.734  1.00 68.85           C  
ATOM    645  CG  LYS A  86      10.384  46.668  -0.704  1.00 86.00           C  
ATOM    646  CD  LYS A  86       9.428  46.033   0.296  1.00 86.91           C  
ATOM    647  CE  LYS A  86       8.156  46.863   0.427  1.00 92.16           C  
ATOM    648  NZ  LYS A  86       7.152  46.247   1.339  1.00 80.50           N  
ATOM    649  N   GLN A  87      13.889  44.725  -3.035  1.00 82.18           N  
ATOM    650  CA  GLN A  87      14.762  45.041  -4.167  1.00 91.27           C  
ATOM    651  C   GLN A  87      14.577  44.105  -5.362  1.00 95.05           C  
ATOM    652  O   GLN A  87      14.789  44.498  -6.509  1.00 88.87           O  
ATOM    653  CB  GLN A  87      16.229  45.046  -3.740  1.00 76.33           C  
ATOM    654  CG  GLN A  87      16.830  46.436  -3.643  1.00 92.08           C  
ATOM    655  CD  GLN A  87      16.861  47.156  -4.979  1.00 93.75           C  
ATOM    656  OE1 GLN A  87      15.945  47.907  -5.315  1.00 95.61           O  
ATOM    657  NE2 GLN A  87      17.918  46.925  -5.749  1.00 83.31           N  
ATOM    658  N   GLY A  88      14.183  42.868  -5.079  1.00104.79           N  
ATOM    659  CA  GLY A  88      13.995  41.864  -6.109  1.00 97.42           C  
ATOM    660  C   GLY A  88      13.786  40.505  -5.473  1.00102.63           C  
ATOM    661  O   GLY A  88      14.648  39.631  -5.560  1.00103.56           O  
ATOM    662  N   ALA A  89      12.636  40.333  -4.830  1.00 73.89           N  
ATOM    663  CA  ALA A  89      12.338  39.115  -4.088  1.00 83.34           C  
ATOM    664  C   ALA A  89      12.217  37.905  -5.006  1.00 77.35           C  
ATOM    665  O   ALA A  89      11.193  37.711  -5.658  1.00 87.73           O  
ATOM    666  CB  ALA A  89      11.064  39.295  -3.279  1.00 67.13           C  
ATOM    667  N   SER A  90      13.269  37.095  -5.056  1.00 62.85           N  
ATOM    668  CA  SER A  90      13.246  35.868  -5.841  1.00 68.27           C  
ATOM    669  C   SER A  90      12.567  34.752  -5.060  1.00 87.14           C  
ATOM    670  O   SER A  90      11.351  34.574  -5.140  1.00 91.30           O  
ATOM    671  CB  SER A  90      14.666  35.452  -6.222  1.00 40.02           C  
ATOM    672  N   GLU A  91      13.382  34.010  -4.305  1.00 68.86           N  
ATOM    673  CA  GLU A  91      12.957  32.903  -3.451  1.00 68.40           C  
ATOM    674  C   GLU A  91      14.228  32.224  -2.984  1.00 67.83           C  
ATOM    675  O   GLU A  91      14.459  32.056  -1.787  1.00 59.75           O  
ATOM    676  CB  GLU A  91      12.099  31.883  -4.207  1.00 77.76           C  
ATOM    677  CG  GLU A  91      11.919  30.544  -3.492  1.00 83.26           C  
ATOM    678  CD  GLU A  91      10.704  30.512  -2.578  1.00 93.88           C  
ATOM    679  OE1 GLU A  91      10.207  31.591  -2.200  1.00 99.74           O  
ATOM    680  OE2 GLU A  91      10.239  29.403  -2.237  1.00 77.87           O  
ATOM    681  N   LYS A  92      15.058  31.850  -3.952  1.00 68.87           N  
ATOM    682  CA  LYS A  92      16.319  31.183  -3.671  1.00 76.58           C  
ATOM    683  C   LYS A  92      17.374  32.203  -3.263  1.00 69.79           C  
ATOM    684  O   LYS A  92      18.393  31.853  -2.675  1.00 76.85           O  
ATOM    685  CB  LYS A  92      16.785  30.375  -4.885  1.00 70.54           C  
ATOM    686  CG  LYS A  92      17.917  29.406  -4.587  1.00 86.26           C  
ATOM    687  CD  LYS A  92      17.925  28.245  -5.568  1.00 93.92           C  
ATOM    688  CE  LYS A  92      18.261  26.936  -4.867  1.00 94.18           C  
ATOM    689  NZ  LYS A  92      17.241  26.584  -3.836  1.00 62.99           N  
ATOM    690  N   GLU A  93      17.124  33.470  -3.579  1.00 48.13           N  
ATOM    691  CA  GLU A  93      18.001  34.548  -3.140  1.00 55.67           C  
ATOM    692  C   GLU A  93      17.774  34.823  -1.651  1.00 56.67           C  
ATOM    693  O   GLU A  93      18.721  35.042  -0.887  1.00 58.65           O  
ATOM    694  CB  GLU A  93      17.783  35.795  -4.003  1.00 38.01           C  
ATOM    695  CG  GLU A  93      18.219  35.583  -5.447  1.00 47.92           C  
ATOM    696  CD  GLU A  93      18.031  36.809  -6.315  1.00 67.00           C  
ATOM    697  OE1 GLU A  93      17.191  37.662  -5.968  1.00 70.08           O  
ATOM    698  OE2 GLU A  93      18.731  36.925  -7.342  1.00 78.02           O  
ATOM    699  N   ILE A  94      16.508  34.779  -1.243  1.00 58.17           N  
ATOM    700  CA  ILE A  94      16.147  34.862   0.166  1.00 52.69           C  
ATOM    701  C   ILE A  94      16.656  33.629   0.911  1.00 58.85           C  
ATOM    702  O   ILE A  94      17.272  33.744   1.974  1.00 57.07           O  
ATOM    703  CB  ILE A  94      14.621  34.974   0.351  1.00 51.39           C  
ATOM    704  CG1 ILE A  94      14.084  36.209  -0.374  1.00 49.62           C  
ATOM    705  CG2 ILE A  94      14.260  35.026   1.826  1.00 47.06           C  
ATOM    706  CD1 ILE A  94      14.728  37.505   0.071  1.00 47.66           C  
ATOM    707  N   ASP A  95      16.398  32.453   0.340  1.00 53.10           N  
ATOM    708  CA  ASP A  95      16.900  31.194   0.882  1.00 46.96           C  
ATOM    709  C   ASP A  95      18.417  31.238   1.047  1.00 57.49           C  
ATOM    710  O   ASP A  95      18.964  30.667   1.989  1.00 57.95           O  
ATOM    711  CB  ASP A  95      16.529  30.021  -0.033  1.00 56.95           C  
ATOM    712  CG  ASP A  95      15.082  29.587   0.117  1.00 78.92           C  
ATOM    713  OD1 ASP A  95      14.460  29.920   1.148  1.00 74.69           O  
ATOM    714  OD2 ASP A  95      14.574  28.899  -0.798  1.00 88.43           O  
ATOM    715  N   GLU A  96      19.090  31.922   0.127  1.00 62.16           N  
ATOM    716  CA  GLU A  96      20.546  31.987   0.146  1.00 61.75           C  
ATOM    717  C   GLU A  96      21.060  32.949   1.207  1.00 54.33           C  
ATOM    718  O   GLU A  96      22.009  32.628   1.924  1.00 51.75           O  
ATOM    719  CB  GLU A  96      21.096  32.363  -1.230  1.00 77.85           C  
ATOM    720  CG  GLU A  96      22.201  31.441  -1.711  1.00108.90           C  
ATOM    721  CD  GLU A  96      22.194  31.264  -3.215  1.00107.97           C  
ATOM    722  OE1 GLU A  96      22.683  32.171  -3.922  1.00116.86           O  
ATOM    723  OE2 GLU A  96      21.696  30.218  -3.687  1.00102.70           O  
ATOM    724  N   ILE A  97      20.444  34.126   1.304  1.00 41.24           N  
ATOM    725  CA  ILE A  97      20.789  35.069   2.368  1.00 45.61           C  
ATOM    726  C   ILE A  97      20.624  34.397   3.732  1.00 40.55           C  
ATOM    727  O   ILE A  97      21.522  34.443   4.594  1.00 46.35           O  
ATOM    728  CB  ILE A  97      19.911  36.333   2.317  1.00 41.42           C  
ATOM    729  CG1 ILE A  97      20.185  37.121   1.036  1.00 30.72           C  
ATOM    730  CG2 ILE A  97      20.166  37.203   3.532  1.00 29.11           C  
ATOM    731  CD1 ILE A  97      19.339  38.359   0.890  1.00 39.26           C  
ATOM    732  N   VAL A  98      19.479  33.745   3.904  1.00 32.85           N  
ATOM    733  CA  VAL A  98      19.174  33.036   5.139  1.00 37.17           C  
ATOM    734  C   VAL A  98      20.189  31.937   5.440  1.00 39.23           C  
ATOM    735  O   VAL A  98      20.723  31.870   6.546  1.00 42.73           O  
ATOM    736  CB  VAL A  98      17.755  32.434   5.105  1.00 33.53           C  
ATOM    737  CG1 VAL A  98      17.521  31.529   6.303  1.00 32.29           C  
ATOM    738  CG2 VAL A  98      16.718  33.541   5.066  1.00 32.93           C  
ATOM    739  N   GLU A  99      20.456  31.083   4.457  1.00 51.58           N  
ATOM    740  CA  GLU A  99      21.390  29.977   4.650  1.00 50.93           C  
ATOM    741  C   GLU A  99      22.809  30.462   4.960  1.00 53.01           C  
ATOM    742  O   GLU A  99      23.540  29.829   5.726  1.00 46.02           O  
ATOM    743  CB  GLU A  99      21.385  29.049   3.432  1.00 47.09           C  
ATOM    744  CG  GLU A  99      21.128  27.585   3.774  1.00 76.99           C  
ATOM    745  CD  GLU A  99      19.745  27.347   4.368  1.00 90.68           C  
ATOM    746  OE1 GLU A  99      18.799  28.078   3.998  1.00 79.91           O  
ATOM    747  OE2 GLU A  99      19.604  26.432   5.208  1.00 72.42           O  
ATOM    748  N   GLU A 100      23.190  31.594   4.376  1.00 46.90           N  
ATOM    749  CA  GLU A 100      24.513  32.158   4.610  1.00 47.50           C  
ATOM    750  C   GLU A 100      24.629  32.697   6.036  1.00 52.54           C  
ATOM    751  O   GLU A 100      25.609  32.420   6.745  1.00 53.09           O  
ATOM    752  CB  GLU A 100      24.801  33.261   3.591  1.00 61.57           C  
ATOM    753  CG  GLU A 100      26.218  33.254   3.046  1.00 86.96           C  
ATOM    754  CD  GLU A 100      27.109  34.270   3.730  1.00 88.59           C  
ATOM    755  OE1 GLU A 100      26.577  35.285   4.227  1.00 74.61           O  
ATOM    756  OE2 GLU A 100      28.340  34.054   3.769  1.00 70.79           O  
ATOM    757  N   ALA A 101      23.624  33.465   6.457  1.00 59.79           N  
ATOM    758  CA  ALA A 101      23.595  33.980   7.824  1.00 55.54           C  
ATOM    759  C   ALA A 101      23.607  32.823   8.824  1.00 40.80           C  
ATOM    760  O   ALA A 101      24.293  32.872   9.851  1.00 46.94           O  
ATOM    761  CB  ALA A 101      22.371  34.851   8.036  1.00 52.11           C  
ATOM    762  N   LYS A 102      22.842  31.783   8.510  1.00 31.67           N  
ATOM    763  CA  LYS A 102      22.769  30.584   9.338  1.00 40.83           C  
ATOM    764  C   LYS A 102      24.126  29.896   9.428  1.00 44.22           C  
ATOM    765  O   LYS A 102      24.478  29.330  10.462  1.00 56.52           O  
ATOM    766  CB  LYS A 102      21.726  29.615   8.778  1.00 34.57           C  
ATOM    767  CG  LYS A 102      20.449  29.547   9.591  1.00 55.50           C  
ATOM    768  CD  LYS A 102      19.325  28.885   8.819  1.00 56.58           C  
ATOM    769  CE  LYS A 102      19.694  27.479   8.385  1.00 78.11           C  
ATOM    770  NZ  LYS A 102      18.601  26.873   7.574  1.00 97.60           N  
ATOM    771  N   LYS A 103      24.880  29.939   8.330  1.00 47.28           N  
ATOM    772  CA  LYS A 103      26.242  29.413   8.313  1.00 47.81           C  
ATOM    773  C   LYS A 103      27.106  30.188   9.311  1.00 45.13           C  
ATOM    774  O   LYS A 103      27.762  29.605  10.206  1.00 53.70           O  
ATOM    775  CB  LYS A 103      26.829  29.513   6.895  1.00 66.12           C  
ATOM    776  CG  LYS A 103      28.323  29.825   6.842  1.00 71.42           C  
ATOM    777  CD  LYS A 103      28.737  30.392   5.491  1.00 72.77           C  
ATOM    778  CE  LYS A 103      30.023  31.198   5.612  1.00 75.45           C  
ATOM    779  NZ  LYS A 103      30.672  31.460   4.295  1.00 67.80           N  
ATOM    780  N   ARG A 104      27.080  31.507   9.171  1.00 43.26           N  
ATOM    781  CA  ARG A 104      27.936  32.357   9.988  1.00 42.30           C  
ATOM    782  C   ARG A 104      27.592  32.256  11.469  1.00 40.35           C  
ATOM    783  O   ARG A 104      28.464  32.398  12.324  1.00 41.91           O  
ATOM    784  CB  ARG A 104      27.882  33.810   9.515  1.00 39.74           C  
ATOM    785  CG  ARG A 104      28.442  34.021   8.117  1.00 47.16           C  
ATOM    786  CD  ARG A 104      28.462  35.492   7.732  1.00 56.67           C  
ATOM    787  NE  ARG A 104      28.696  35.662   6.302  1.00 80.09           N  
ATOM    788  CZ  ARG A 104      28.783  36.839   5.690  1.00111.68           C  
ATOM    789  NH1 ARG A 104      28.663  37.962   6.384  1.00108.98           N  
ATOM    790  NH2 ARG A 104      28.992  36.888   4.381  1.00103.59           N  
ATOM    791  N   LEU A 105      26.322  31.995  11.772  1.00 41.44           N  
ATOM    792  CA  LEU A 105      25.907  31.841  13.162  1.00 42.46           C  
ATOM    793  C   LEU A 105      26.557  30.631  13.822  1.00 50.71           C  
ATOM    794  O   LEU A 105      27.075  30.735  14.933  1.00 41.05           O  
ATOM    795  CB  LEU A 105      24.385  31.752  13.278  1.00 44.38           C  
ATOM    796  CG  LEU A 105      23.665  33.100  13.349  1.00 43.73           C  
ATOM    797  CD1 LEU A 105      22.159  32.922  13.494  1.00 50.43           C  
ATOM    798  CD2 LEU A 105      24.225  33.936  14.489  1.00 55.88           C  
ATOM    799  N   GLU A 106      26.534  29.492  13.143  1.00 48.88           N  
ATOM    800  CA  GLU A 106      27.144  28.285  13.689  1.00 51.60           C  
ATOM    801  C   GLU A 106      28.664  28.388  13.747  1.00 54.74           C  
ATOM    802  O   GLU A 106      29.287  27.881  14.683  1.00 49.83           O  
ATOM    803  CB  GLU A 106      26.712  27.038  12.913  1.00 46.48           C  
ATOM    804  CG  GLU A 106      25.319  26.566  13.267  1.00 75.23           C  
ATOM    805  CD  GLU A 106      25.097  26.512  14.768  1.00 87.68           C  
ATOM    806  OE1 GLU A 106      25.681  25.622  15.423  1.00 69.45           O  
ATOM    807  OE2 GLU A 106      24.344  27.362  15.293  1.00 74.54           O  
ATOM    808  N   GLU A 107      29.271  29.044  12.757  1.00 36.34           N  
ATOM    809  CA  GLU A 107      30.718  29.260  12.819  1.00 47.54           C  
ATOM    810  C   GLU A 107      31.107  30.130  14.025  1.00 41.35           C  
ATOM    811  O   GLU A 107      31.994  29.776  14.821  1.00 48.52           O  
ATOM    812  CB  GLU A 107      31.232  29.842  11.498  1.00 43.95           C  
ATOM    813  CG  GLU A 107      31.044  28.881  10.326  1.00 63.16           C  
ATOM    814  CD  GLU A 107      31.277  29.523   8.970  1.00 89.53           C  
ATOM    815  OE1 GLU A 107      31.651  30.715   8.918  1.00 81.83           O  
ATOM    816  OE2 GLU A 107      31.076  28.829   7.950  1.00 74.04           O  
ATOM    817  N   LEU A 108      30.406  31.255  14.167  1.00 53.35           N  
ATOM    818  CA  LEU A 108      30.577  32.154  15.304  1.00 57.75           C  
ATOM    819  C   LEU A 108      30.397  31.428  16.643  1.00 48.41           C  
ATOM    820  O   LEU A 108      31.193  31.601  17.570  1.00 45.13           O  
ATOM    821  CB  LEU A 108      29.582  33.309  15.186  1.00 38.19           C  
ATOM    822  CG  LEU A 108      29.656  34.465  16.176  1.00 67.91           C  
ATOM    823  CD1 LEU A 108      31.086  34.965  16.306  1.00 74.08           C  
ATOM    824  CD2 LEU A 108      28.736  35.577  15.703  1.00 53.43           C  
ATOM    825  N   ALA A 109      29.360  30.598  16.726  1.00 45.93           N  
ATOM    826  CA  ALA A 109      29.070  29.845  17.943  1.00 45.74           C  
ATOM    827  C   ALA A 109      30.146  28.803  18.241  1.00 55.22           C  
ATOM    828  O   ALA A 109      30.424  28.496  19.403  1.00 48.83           O  
ATOM    829  CB  ALA A 109      27.705  29.179  17.840  1.00 45.04           C  
ATOM    830  N   GLU A 110      30.743  28.249  17.191  1.00 59.00           N  
ATOM    831  CA  GLU A 110      31.814  27.277  17.369  1.00 56.00           C  
ATOM    832  C   GLU A 110      33.047  27.966  17.957  1.00 48.80           C  
ATOM    833  O   GLU A 110      33.627  27.497  18.954  1.00 58.05           O  
ATOM    834  CB  GLU A 110      32.154  26.600  16.039  1.00 58.52           C  
ATOM    835  CG  GLU A 110      33.107  25.429  16.181  1.00 70.14           C  
ATOM    836  CD  GLU A 110      32.590  24.367  17.140  1.00 94.32           C  
ATOM    837  OE1 GLU A 110      31.359  24.150  17.192  1.00 96.09           O  
ATOM    838  OE2 GLU A 110      33.416  23.749  17.844  1.00 64.67           O  
ATOM    839  N   ARG A 111      33.435  29.086  17.351  1.00 30.22           N  
ATOM    840  CA  ARG A 111      34.575  29.851  17.862  1.00 39.26           C  
ATOM    841  C   ARG A 111      34.327  30.258  19.317  1.00 40.20           C  
ATOM    842  O   ARG A 111      35.229  30.210  20.171  1.00 40.23           O  
ATOM    843  CB  ARG A 111      34.853  31.079  16.984  1.00 50.69           C  
ATOM    844  CG  ARG A 111      35.049  30.749  15.507  1.00 65.62           C  
ATOM    845  CD  ARG A 111      35.507  31.955  14.688  1.00 75.20           C  
ATOM    846  NE  ARG A 111      35.259  33.224  15.367  1.00 88.24           N  
ATOM    847  CZ  ARG A 111      35.384  34.416  14.791  1.00103.45           C  
ATOM    848  NH1 ARG A 111      35.744  34.508  13.519  1.00 98.12           N  
ATOM    849  NH2 ARG A 111      35.143  35.519  15.487  1.00 92.36           N  
ATOM    850  N   SER A 112      33.077  30.630  19.591  1.00 42.69           N  
ATOM    851  CA  SER A 112      32.659  31.011  20.934  1.00 50.19           C  
ATOM    852  C   SER A 112      32.851  29.869  21.938  1.00 49.54           C  
ATOM    853  O   SER A 112      33.472  30.060  22.993  1.00 45.47           O  
ATOM    854  CB  SER A 112      31.202  31.485  20.922  1.00 41.74           C  
ATOM    855  OG  SER A 112      30.813  31.977  22.191  1.00 42.66           O  
ATOM    856  N   ARG A 113      32.328  28.689  21.606  1.00 40.47           N  
ATOM    857  CA  ARG A 113      32.489  27.513  22.463  1.00 36.72           C  
ATOM    858  C   ARG A 113      33.959  27.200  22.710  1.00 39.43           C  
ATOM    859  O   ARG A 113      34.335  26.789  23.808  1.00 45.17           O  
ATOM    860  CB  ARG A 113      31.794  26.289  21.864  1.00 32.29           C  
ATOM    861  CG  ARG A 113      30.311  26.207  22.158  1.00 60.86           C  
ATOM    862  CD  ARG A 113      29.740  24.853  21.770  1.00 50.58           C  
ATOM    863  NE  ARG A 113      29.901  24.573  20.347  1.00 60.27           N  
ATOM    864  CZ  ARG A 113      29.072  25.005  19.404  1.00 53.72           C  
ATOM    865  NH1 ARG A 113      28.021  25.748  19.728  1.00 61.76           N  
ATOM    866  NH2 ARG A 113      29.296  24.699  18.134  1.00 61.76           N  
ATOM    867  N   GLN A 114      34.792  27.399  21.690  1.00 25.83           N  
ATOM    868  CA  GLN A 114      36.230  27.194  21.852  1.00 30.98           C  
ATOM    869  C   GLN A 114      36.862  28.157  22.864  1.00 37.73           C  
ATOM    870  O   GLN A 114      37.558  27.719  23.793  1.00 43.58           O  
ATOM    871  CB  GLN A 114      36.945  27.262  20.499  1.00 49.81           C  
ATOM    872  CG  GLN A 114      36.724  26.016  19.645  1.00 77.53           C  
ATOM    873  CD  GLN A 114      37.437  26.065  18.304  1.00 86.42           C  
ATOM    874  OE1 GLN A 114      37.797  27.136  17.813  1.00 64.55           O  
ATOM    875  NE2 GLN A 114      37.636  24.897  17.700  1.00 69.54           N  
ATOM    876  N   GLU A 115      36.617  29.457  22.695  1.00 43.25           N  
ATOM    877  CA  GLU A 115      37.127  30.450  23.648  1.00 36.99           C  
ATOM    878  C   GLU A 115      36.676  30.155  25.079  1.00 44.51           C  
ATOM    879  O   GLU A 115      37.482  30.169  26.023  1.00 43.69           O  
ATOM    880  CB  GLU A 115      36.704  31.865  23.250  1.00 42.97           C  
ATOM    881  CG  GLU A 115      37.860  32.743  22.827  1.00 61.09           C  
ATOM    882  CD  GLU A 115      39.078  32.534  23.704  1.00 88.23           C  
ATOM    883  OE1 GLU A 115      38.993  32.811  24.922  1.00 79.77           O  
ATOM    884  OE2 GLU A 115      40.115  32.074  23.176  1.00 71.73           O  
ATOM    885  N   ASN A 116      35.381  29.891  25.228  1.00 33.81           N  
ATOM    886  CA  ASN A 116      34.806  29.505  26.502  1.00 41.58           C  
ATOM    887  C   ASN A 116      35.573  28.338  27.123  1.00 42.11           C  
ATOM    888  O   ASN A 116      36.036  28.413  28.263  1.00 33.18           O  
ATOM    889  CB  ASN A 116      33.338  29.116  26.319  1.00 41.21           C  
ATOM    890  CG  ASN A 116      32.641  28.798  27.573  1.00 42.88           C  
ATOM    891  OD1 ASN A 116      32.987  27.853  28.357  1.00 61.24           O  
ATOM    892  ND2 ASN A 116      31.577  29.536  27.951  1.00 59.21           N  
ATOM    893  N   LYS A 117      35.698  27.257  26.348  1.00 30.06           N  
ATOM    894  CA  LYS A 117      36.387  26.056  26.805  1.00 43.27           C  
ATOM    895  C   LYS A 117      37.803  26.372  27.295  1.00 45.76           C  
ATOM    896  O   LYS A 117      38.214  25.903  28.364  1.00 44.64           O  
ATOM    897  CB  LYS A 117      36.428  25.007  25.689  1.00 44.06           C  
ATOM    898  CG  LYS A 117      37.025  23.681  26.117  1.00 60.15           C  
ATOM    899  CD  LYS A 117      37.096  22.709  24.950  1.00 67.59           C  
ATOM    900  CE  LYS A 117      37.742  21.393  25.350  1.00 81.36           C  
ATOM    901  NZ  LYS A 117      39.112  21.595  25.887  1.00 52.86           N  
ATOM    902  N   LYS A 118      38.544  27.167  26.532  1.00 31.81           N  
ATOM    903  CA  LYS A 118      39.890  27.538  26.970  1.00 48.83           C  
ATOM    904  C   LYS A 118      39.865  28.263  28.317  1.00 40.37           C  
ATOM    905  O   LYS A 118      40.643  27.937  29.231  1.00 43.46           O  
ATOM    906  CB  LYS A 118      40.616  28.384  25.924  1.00 42.32           C  
ATOM    907  CG  LYS A 118      42.038  28.734  26.334  1.00 65.91           C  
ATOM    908  CD  LYS A 118      42.688  29.718  25.380  1.00 89.83           C  
ATOM    909  CE  LYS A 118      44.051  30.151  25.895  1.00 86.67           C  
ATOM    910  NZ  LYS A 118      43.976  30.715  27.273  1.00 68.93           N  
ATOM    911  N   ILE A 119      38.961  29.238  28.444  1.00 30.26           N  
ATOM    912  CA  ILE A 119      38.826  29.973  29.704  1.00 32.98           C  
ATOM    913  C   ILE A 119      38.569  29.036  30.890  1.00 31.30           C  
ATOM    914  O   ILE A 119      39.262  29.105  31.919  1.00 28.37           O  
ATOM    915  CB  ILE A 119      37.705  31.032  29.642  1.00 35.86           C  
ATOM    916  CG1 ILE A 119      38.027  32.091  28.587  1.00 34.81           C  
ATOM    917  CG2 ILE A 119      37.516  31.684  30.997  1.00 19.66           C  
ATOM    918  CD1 ILE A 119      36.956  33.143  28.430  1.00 31.52           C  
ATOM    919  N   ILE A 120      37.589  28.152  30.732  1.00 25.71           N  
ATOM    920  CA  ILE A 120      37.247  27.198  31.782  1.00 25.78           C  
ATOM    921  C   ILE A 120      38.435  26.324  32.166  1.00 38.28           C  
ATOM    922  O   ILE A 120      38.732  26.154  33.351  1.00 35.48           O  
ATOM    923  CB  ILE A 120      36.088  26.275  31.368  1.00 34.44           C  
ATOM    924  CG1 ILE A 120      34.802  27.078  31.186  1.00 33.48           C  
ATOM    925  CG2 ILE A 120      35.879  25.180  32.403  1.00 33.81           C  
ATOM    926  CD1 ILE A 120      33.561  26.221  31.089  1.00 40.48           C  
ATOM    927  N   ASP A 121      39.111  25.769  31.161  1.00 39.82           N  
ATOM    928  CA  ASP A 121      40.252  24.892  31.411  1.00 39.43           C  
ATOM    929  C   ASP A 121      41.340  25.608  32.210  1.00 40.93           C  
ATOM    930  O   ASP A 121      41.838  25.082  33.220  1.00 39.38           O  
ATOM    931  CB  ASP A 121      40.809  24.337  30.098  1.00 38.45           C  
ATOM    932  CG  ASP A 121      39.805  23.465  29.365  1.00 44.82           C  
ATOM    933  OD1 ASP A 121      38.918  22.887  30.031  1.00 43.76           O  
ATOM    934  OD2 ASP A 121      39.895  23.360  28.126  1.00 41.78           O  
ATOM    935  N   ARG A 122      41.683  26.816  31.765  1.00 36.63           N  
ATOM    936  CA  ARG A 122      42.669  27.633  32.470  1.00 32.27           C  
ATOM    937  C   ARG A 122      42.257  27.823  33.926  1.00 41.21           C  
ATOM    938  O   ARG A 122      43.058  27.608  34.841  1.00 36.25           O  
ATOM    939  CB  ARG A 122      42.839  28.989  31.780  1.00 48.72           C  
ATOM    940  CG  ARG A 122      43.795  29.941  32.488  1.00 44.16           C  
ATOM    941  CD  ARG A 122      44.046  31.199  31.664  1.00 51.30           C  
ATOM    942  NE  ARG A 122      42.842  31.637  30.962  1.00 62.56           N  
ATOM    943  CZ  ARG A 122      42.577  32.900  30.634  1.00 67.47           C  
ATOM    944  NH1 ARG A 122      43.428  33.863  30.954  1.00 94.20           N  
ATOM    945  NH2 ARG A 122      41.454  33.198  29.994  1.00 64.32           N  
ATOM    946  N   ALA A 123      40.995  28.192  34.130  1.00 35.65           N  
ATOM    947  CA  ALA A 123      40.469  28.440  35.469  1.00 28.39           C  
ATOM    948  C   ALA A 123      40.604  27.224  36.384  1.00 34.28           C  
ATOM    949  O   ALA A 123      41.194  27.309  37.467  1.00 31.65           O  
ATOM    950  CB  ALA A 123      39.020  28.870  35.383  1.00 25.06           C  
ATOM    951  N   LYS A 124      40.033  26.097  35.949  1.00 36.61           N  
ATOM    952  CA  LYS A 124      40.089  24.845  36.698  1.00 34.60           C  
ATOM    953  C   LYS A 124      41.527  24.487  37.065  1.00 39.25           C  
ATOM    954  O   LYS A 124      41.829  24.159  38.213  1.00 36.35           O  
ATOM    955  CB  LYS A 124      39.482  23.707  35.874  1.00 31.17           C  
ATOM    956  CG  LYS A 124      37.969  23.729  35.764  1.00 44.90           C  
ATOM    957  CD  LYS A 124      37.465  22.548  34.941  1.00 39.57           C  
ATOM    958  CE  LYS A 124      35.945  22.522  34.884  1.00 37.44           C  
ATOM    959  NZ  LYS A 124      35.435  21.511  33.914  1.00 50.95           N  
ATOM    960  N   TYR A 125      42.417  24.559  36.082  1.00 36.81           N  
ATOM    961  CA  TYR A 125      43.815  24.214  36.306  1.00 41.46           C  
ATOM    962  C   TYR A 125      44.478  25.100  37.360  1.00 43.72           C  
ATOM    963  O   TYR A 125      45.164  24.613  38.270  1.00 48.14           O  
ATOM    964  CB  TYR A 125      44.587  24.304  34.992  1.00 43.53           C  
ATOM    965  CG  TYR A 125      46.066  24.078  35.140  1.00 41.26           C  
ATOM    966  CD1 TYR A 125      46.548  22.908  35.706  1.00 43.93           C  
ATOM    967  CD2 TYR A 125      46.978  25.028  34.700  1.00 52.35           C  
ATOM    968  CE1 TYR A 125      47.902  22.689  35.845  1.00 60.27           C  
ATOM    969  CE2 TYR A 125      48.343  24.817  34.827  1.00 57.04           C  
ATOM    970  CZ  TYR A 125      48.796  23.640  35.406  1.00 55.90           C  
ATOM    971  OH  TYR A 125      50.143  23.383  35.557  1.00 73.94           O  
ATOM    972  N   GLU A 126      44.287  26.411  37.224  1.00 53.36           N  
ATOM    973  CA  GLU A 126      44.883  27.338  38.178  1.00 49.34           C  
ATOM    974  C   GLU A 126      44.324  27.152  39.585  1.00 46.98           C  
ATOM    975  O   GLU A 126      45.047  27.317  40.566  1.00 51.18           O  
ATOM    976  CB  GLU A 126      44.738  28.793  37.721  1.00 47.28           C  
ATOM    977  CG  GLU A 126      45.338  29.093  36.345  1.00 64.14           C  
ATOM    978  CD  GLU A 126      46.848  28.880  36.261  1.00102.76           C  
ATOM    979  OE1 GLU A 126      47.499  28.669  37.308  1.00 94.93           O  
ATOM    980  OE2 GLU A 126      47.384  28.934  35.130  1.00 97.27           O  
ATOM    981  N   MET A 127      43.047  26.796  39.686  1.00 37.50           N  
ATOM    982  CA  MET A 127      42.473  26.505  40.995  1.00 43.27           C  
ATOM    983  C   MET A 127      43.037  25.208  41.558  1.00 43.68           C  
ATOM    984  O   MET A 127      43.145  25.051  42.772  1.00 49.63           O  
ATOM    985  CB  MET A 127      40.945  26.449  40.943  1.00 54.41           C  
ATOM    986  CG  MET A 127      40.277  27.816  40.857  1.00 64.49           C  
ATOM    987  SD  MET A 127      38.542  27.784  41.360  1.00 62.55           S  
ATOM    988  CE  MET A 127      38.688  27.196  43.045  1.00 67.14           C  
ATOM    989  N   ASP A 128      43.398  24.282  40.671  1.00 46.33           N  
ATOM    990  CA  ASP A 128      44.051  23.046  41.090  1.00 49.07           C  
ATOM    991  C   ASP A 128      45.401  23.340  41.709  1.00 33.93           C  
ATOM    992  O   ASP A 128      45.721  22.835  42.782  1.00 42.02           O  
ATOM    993  CB  ASP A 128      44.276  22.110  39.906  1.00 38.12           C  
ATOM    994  CG  ASP A 128      43.003  21.487  39.406  1.00 49.42           C  
ATOM    995  OD1 ASP A 128      42.046  21.360  40.193  1.00 48.26           O  
ATOM    996  OD2 ASP A 128      42.972  21.106  38.220  1.00 44.38           O  
ATOM    997  N   GLU A 129      46.194  24.147  41.013  1.00 31.59           N  
ATOM    998  CA  GLU A 129      47.568  24.414  41.438  1.00 44.61           C  
ATOM    999  C   GLU A 129      47.694  25.118  42.788  1.00 42.78           C  
ATOM   1000  O   GLU A 129      48.678  24.933  43.500  1.00 52.65           O  
ATOM   1001  CB  GLU A 129      48.324  25.177  40.353  1.00 35.73           C  
ATOM   1002  CG  GLU A 129      48.622  24.316  39.142  1.00 56.30           C  
ATOM   1003  CD  GLU A 129      49.529  23.145  39.475  1.00 47.22           C  
ATOM   1004  OE1 GLU A 129      50.577  23.366  40.118  1.00 48.27           O  
ATOM   1005  OE2 GLU A 129      49.189  22.003  39.102  1.00 48.59           O  
ATOM   1006  N   GLU A 130      46.697  25.924  43.144  1.00 59.58           N  
ATOM   1007  CA  GLU A 130      46.692  26.566  44.451  1.00 57.96           C  
ATOM   1008  C   GLU A 130      45.896  25.710  45.430  1.00 55.77           C  
ATOM   1009  O   GLU A 130      44.855  25.158  45.069  1.00 61.11           O  
ATOM   1010  CB  GLU A 130      46.125  27.983  44.352  1.00 50.40           C  
ATOM   1011  CG  GLU A 130      46.701  28.779  43.187  1.00 58.93           C  
ATOM   1012  CD  GLU A 130      47.316  30.096  43.618  1.00 88.26           C  
ATOM   1013  OE1 GLU A 130      47.040  30.536  44.752  1.00100.90           O  
ATOM   1014  OE2 GLU A 130      48.081  30.688  42.826  1.00 76.34           O  
ATOM   1015  N   SER A 131      46.412  25.600  46.659  1.00 77.39           N  
ATOM   1016  CA  SER A 131      45.916  24.684  47.694  1.00 89.07           C  
ATOM   1017  C   SER A 131      46.270  23.229  47.390  1.00 79.35           C  
ATOM   1018  O   SER A 131      47.210  22.948  46.645  1.00 92.79           O  
ATOM   1019  CB  SER A 131      44.406  24.821  47.915  1.00 94.04           C  
ATOM   1020  OG  SER A 131      43.681  24.173  46.879  1.00 73.37           O  
TER    1021      SER A 131                                                      
ATOM   1022  N   GLU B   4      28.730  22.299  49.154  1.00 51.69           N  
ATOM   1023  CA  GLU B   4      28.424  21.464  47.998  1.00 64.35           C  
ATOM   1024  C   GLU B   4      26.946  21.583  47.645  1.00 69.02           C  
ATOM   1025  O   GLU B   4      26.561  21.499  46.477  1.00 69.18           O  
ATOM   1026  CB  GLU B   4      28.808  20.008  48.274  1.00 72.45           C  
ATOM   1027  CG  GLU B   4      28.783  19.102  47.050  1.00 76.04           C  
ATOM   1028  CD  GLU B   4      27.407  18.520  46.776  1.00104.70           C  
ATOM   1029  OE1 GLU B   4      26.570  18.499  47.703  1.00104.19           O  
ATOM   1030  OE2 GLU B   4      27.159  18.084  45.632  1.00 95.73           O  
ATOM   1031  N   LYS B   5      26.120  21.766  48.670  1.00 71.87           N  
ATOM   1032  CA  LYS B   5      24.733  22.157  48.481  1.00 65.81           C  
ATOM   1033  C   LYS B   5      24.768  23.512  47.786  1.00 63.62           C  
ATOM   1034  O   LYS B   5      23.989  23.795  46.866  1.00 67.56           O  
ATOM   1035  CB  LYS B   5      24.051  22.284  49.841  1.00 57.36           C  
ATOM   1036  CG  LYS B   5      22.583  22.655  49.786  1.00 52.18           C  
ATOM   1037  CD  LYS B   5      22.034  22.855  51.190  1.00 86.37           C  
ATOM   1038  CE  LYS B   5      20.518  22.732  51.229  1.00 76.97           C  
ATOM   1039  NZ  LYS B   5      20.034  21.380  50.844  1.00 76.11           N  
ATOM   1040  N   ALA B   6      25.712  24.333  48.231  1.00 52.75           N  
ATOM   1041  CA  ALA B   6      25.920  25.668  47.693  1.00 57.17           C  
ATOM   1042  C   ALA B   6      26.374  25.626  46.236  1.00 57.05           C  
ATOM   1043  O   ALA B   6      26.142  26.568  45.484  1.00 60.19           O  
ATOM   1044  CB  ALA B   6      26.937  26.417  48.543  1.00 52.12           C  
ATOM   1045  N   ALA B   7      27.038  24.540  45.844  1.00 49.83           N  
ATOM   1046  CA  ALA B   7      27.473  24.376  44.461  1.00 45.12           C  
ATOM   1047  C   ALA B   7      26.265  24.204  43.542  1.00 48.40           C  
ATOM   1048  O   ALA B   7      26.100  24.944  42.560  1.00 59.12           O  
ATOM   1049  CB  ALA B   7      28.411  23.182  44.340  1.00 53.44           C  
ATOM   1050  N   ARG B   8      25.432  23.216  43.860  1.00 52.80           N  
ATOM   1051  CA  ARG B   8      24.192  22.986  43.127  1.00 48.60           C  
ATOM   1052  C   ARG B   8      23.365  24.262  43.117  1.00 50.20           C  
ATOM   1053  O   ARG B   8      22.743  24.604  42.110  1.00 60.13           O  
ATOM   1054  CB  ARG B   8      23.380  21.846  43.749  1.00 51.22           C  
ATOM   1055  CG  ARG B   8      23.956  20.458  43.525  1.00 61.49           C  
ATOM   1056  CD  ARG B   8      22.959  19.381  43.924  1.00 66.61           C  
ATOM   1057  NE  ARG B   8      22.601  19.452  45.339  1.00 80.28           N  
ATOM   1058  CZ  ARG B   8      23.248  18.805  46.303  1.00 98.47           C  
ATOM   1059  NH1 ARG B   8      24.290  18.041  46.004  1.00 87.24           N  
ATOM   1060  NH2 ARG B   8      22.856  18.921  47.566  1.00 81.06           N  
ATOM   1061  N   ALA B   9      23.376  24.969  44.244  1.00 51.63           N  
ATOM   1062  CA  ALA B   9      22.674  26.242  44.352  1.00 46.70           C  
ATOM   1063  C   ALA B   9      23.193  27.237  43.317  1.00 40.93           C  
ATOM   1064  O   ALA B   9      22.410  27.910  42.640  1.00 38.96           O  
ATOM   1065  CB  ALA B   9      22.832  26.806  45.747  1.00 34.99           C  
ATOM   1066  N   ALA B  10      24.515  27.323  43.206  1.00 38.10           N  
ATOM   1067  CA  ALA B  10      25.165  28.205  42.243  1.00 45.55           C  
ATOM   1068  C   ALA B  10      24.701  27.871  40.829  1.00 48.73           C  
ATOM   1069  O   ALA B  10      24.306  28.763  40.060  1.00 44.83           O  
ATOM   1070  CB  ALA B  10      26.683  28.079  42.349  1.00 39.31           C  
ATOM   1071  N   LYS B  11      24.741  26.582  40.489  1.00 45.43           N  
ATOM   1072  CA  LYS B  11      24.297  26.157  39.162  1.00 43.96           C  
ATOM   1073  C   LYS B  11      22.845  26.541  38.898  1.00 44.71           C  
ATOM   1074  O   LYS B  11      22.515  27.044  37.826  1.00 40.52           O  
ATOM   1075  CB  LYS B  11      24.487  24.652  38.947  1.00 53.67           C  
ATOM   1076  CG  LYS B  11      24.216  24.220  37.509  1.00 47.86           C  
ATOM   1077  CD  LYS B  11      24.484  22.745  37.287  1.00 50.35           C  
ATOM   1078  CE  LYS B  11      23.443  21.878  37.975  1.00 77.44           C  
ATOM   1079  NZ  LYS B  11      23.603  20.441  37.603  1.00 67.64           N  
ATOM   1080  N   GLU B  12      21.978  26.318  39.881  1.00 45.93           N  
ATOM   1081  CA  GLU B  12      20.557  26.602  39.703  1.00 44.31           C  
ATOM   1082  C   GLU B  12      20.276  28.096  39.534  1.00 44.16           C  
ATOM   1083  O   GLU B  12      19.430  28.491  38.724  1.00 44.56           O  
ATOM   1084  CB  GLU B  12      19.730  26.026  40.855  1.00 51.05           C  
ATOM   1085  CG  GLU B  12      18.217  26.155  40.672  1.00 60.17           C  
ATOM   1086  CD  GLU B  12      17.644  25.159  39.668  1.00 99.38           C  
ATOM   1087  OE1 GLU B  12      18.190  25.043  38.547  1.00 87.17           O  
ATOM   1088  OE2 GLU B  12      16.642  24.489  40.002  1.00 90.09           O  
ATOM   1089  N   LEU B  13      20.988  28.922  40.293  1.00 43.98           N  
ATOM   1090  CA  LEU B  13      20.855  30.370  40.153  1.00 53.32           C  
ATOM   1091  C   LEU B  13      21.293  30.817  38.763  1.00 54.31           C  
ATOM   1092  O   LEU B  13      20.579  31.570  38.080  1.00 41.25           O  
ATOM   1093  CB  LEU B  13      21.666  31.103  41.224  1.00 47.16           C  
ATOM   1094  CG  LEU B  13      21.107  31.078  42.648  1.00 52.95           C  
ATOM   1095  CD1 LEU B  13      22.052  31.789  43.602  1.00 49.93           C  
ATOM   1096  CD2 LEU B  13      19.727  31.713  42.691  1.00 58.68           C  
ATOM   1097  N   SER B  14      22.463  30.333  38.344  1.00 37.58           N  
ATOM   1098  CA  SER B  14      22.977  30.650  37.019  1.00 33.17           C  
ATOM   1099  C   SER B  14      21.983  30.254  35.927  1.00 40.58           C  
ATOM   1100  O   SER B  14      21.707  31.039  35.011  1.00 41.96           O  
ATOM   1101  CB  SER B  14      24.318  29.957  36.785  1.00 33.65           C  
ATOM   1102  OG  SER B  14      25.305  30.449  37.672  1.00 43.58           O  
ATOM   1103  N   ARG B  15      21.440  29.048  36.035  1.00 38.88           N  
ATOM   1104  CA  ARG B  15      20.462  28.564  35.067  1.00 39.60           C  
ATOM   1105  C   ARG B  15      19.182  29.397  35.091  1.00 31.48           C  
ATOM   1106  O   ARG B  15      18.534  29.571  34.066  1.00 39.09           O  
ATOM   1107  CB  ARG B  15      20.145  27.082  35.297  1.00 37.88           C  
ATOM   1108  CG  ARG B  15      21.320  26.139  35.070  1.00 55.38           C  
ATOM   1109  CD  ARG B  15      20.856  24.698  34.906  1.00 54.19           C  
ATOM   1110  NE  ARG B  15      20.189  24.482  33.625  1.00 73.74           N  
ATOM   1111  CZ  ARG B  15      19.553  23.363  33.291  1.00 79.46           C  
ATOM   1112  NH1 ARG B  15      19.488  22.351  34.147  1.00105.79           N  
ATOM   1113  NH2 ARG B  15      18.977  23.260  32.103  1.00 62.69           N  
ATOM   1114  N   GLU B  16      18.819  29.913  36.264  1.00 35.75           N  
ATOM   1115  CA  GLU B  16      17.636  30.758  36.394  1.00 42.86           C  
ATOM   1116  C   GLU B  16      17.839  32.039  35.584  1.00 43.12           C  
ATOM   1117  O   GLU B  16      16.997  32.423  34.749  1.00 35.36           O  
ATOM   1118  CB  GLU B  16      17.394  31.078  37.870  1.00 44.49           C  
ATOM   1119  CG  GLU B  16      16.049  31.709  38.170  1.00 52.14           C  
ATOM   1120  CD  GLU B  16      15.677  31.589  39.635  1.00 69.01           C  
ATOM   1121  OE1 GLU B  16      16.305  30.774  40.343  1.00 67.25           O  
ATOM   1122  OE2 GLU B  16      14.759  32.309  40.080  1.00 65.27           O  
ATOM   1123  N   SER B  17      18.980  32.680  35.823  1.00 34.13           N  
ATOM   1124  CA  SER B  17      19.386  33.852  35.053  1.00 29.41           C  
ATOM   1125  C   SER B  17      19.319  33.583  33.541  1.00 31.30           C  
ATOM   1126  O   SER B  17      18.711  34.350  32.769  1.00 31.41           O  
ATOM   1127  CB  SER B  17      20.804  34.261  35.461  1.00 34.78           C  
ATOM   1128  OG  SER B  17      21.267  35.379  34.725  1.00 36.21           O  
ATOM   1129  N   ALA B  18      19.933  32.475  33.129  1.00 25.85           N  
ATOM   1130  CA  ALA B  18      19.947  32.096  31.718  1.00 25.60           C  
ATOM   1131  C   ALA B  18      18.543  31.894  31.145  1.00 30.52           C  
ATOM   1132  O   ALA B  18      18.280  32.259  30.000  1.00 34.20           O  
ATOM   1133  CB  ALA B  18      20.791  30.850  31.509  1.00 29.96           C  
ATOM   1134  N   ARG B  19      17.649  31.311  31.939  1.00 32.48           N  
ATOM   1135  CA  ARG B  19      16.273  31.086  31.505  1.00 43.67           C  
ATOM   1136  C   ARG B  19      15.560  32.413  31.276  1.00 35.58           C  
ATOM   1137  O   ARG B  19      14.848  32.584  30.279  1.00 33.70           O  
ATOM   1138  CB  ARG B  19      15.506  30.230  32.521  1.00 45.43           C  
ATOM   1139  CG  ARG B  19      15.919  28.766  32.536  1.00 64.52           C  
ATOM   1140  CD  ARG B  19      14.956  27.901  33.342  1.00 51.97           C  
ATOM   1141  NE  ARG B  19      14.955  28.239  34.762  1.00 52.69           N  
ATOM   1142  CZ  ARG B  19      15.700  27.620  35.676  1.00 50.45           C  
ATOM   1143  NH1 ARG B  19      16.497  26.627  35.314  1.00 63.41           N  
ATOM   1144  NH2 ARG B  19      15.640  27.989  36.947  1.00 63.41           N  
ATOM   1145  N   ALA B  20      15.757  33.354  32.198  1.00 34.99           N  
ATOM   1146  CA  ALA B  20      15.194  34.691  32.023  1.00 39.88           C  
ATOM   1147  C   ALA B  20      15.675  35.303  30.700  1.00 34.07           C  
ATOM   1148  O   ALA B  20      14.870  35.804  29.887  1.00 31.14           O  
ATOM   1149  CB  ALA B  20      15.572  35.581  33.197  1.00 18.12           C  
ATOM   1150  N   ALA B  21      16.989  35.248  30.488  1.00 23.79           N  
ATOM   1151  CA  ALA B  21      17.587  35.752  29.251  1.00 28.24           C  
ATOM   1152  C   ALA B  21      16.959  35.122  28.007  1.00 29.47           C  
ATOM   1153  O   ALA B  21      16.698  35.806  27.011  1.00 27.82           O  
ATOM   1154  CB  ALA B  21      19.090  35.514  29.253  1.00 20.50           C  
ATOM   1155  N   LYS B  22      16.736  33.811  28.072  1.00 29.16           N  
ATOM   1156  CA  LYS B  22      16.151  33.069  26.960  1.00 36.64           C  
ATOM   1157  C   LYS B  22      14.730  33.541  26.677  1.00 43.78           C  
ATOM   1158  O   LYS B  22      14.331  33.664  25.515  1.00 37.83           O  
ATOM   1159  CB  LYS B  22      16.152  31.567  27.256  1.00 42.70           C  
ATOM   1160  CG  LYS B  22      15.604  30.700  26.129  1.00 42.47           C  
ATOM   1161  CD  LYS B  22      16.499  30.753  24.896  1.00 48.62           C  
ATOM   1162  CE  LYS B  22      16.136  29.670  23.887  1.00 54.72           C  
ATOM   1163  NZ  LYS B  22      14.763  29.831  23.337  1.00 58.49           N  
ATOM   1164  N   GLU B  23      13.962  33.805  27.733  1.00 29.91           N  
ATOM   1165  CA  GLU B  23      12.608  34.317  27.531  1.00 37.98           C  
ATOM   1166  C   GLU B  23      12.632  35.683  26.844  1.00 33.31           C  
ATOM   1167  O   GLU B  23      11.862  35.930  25.899  1.00 34.60           O  
ATOM   1168  CB  GLU B  23      11.815  34.378  28.839  1.00 38.64           C  
ATOM   1169  CG  GLU B  23      11.693  33.047  29.574  1.00 65.58           C  
ATOM   1170  CD  GLU B  23      11.574  31.840  28.647  1.00 86.05           C  
ATOM   1171  OE1 GLU B  23      10.783  31.873  27.675  1.00 87.37           O  
ATOM   1172  OE2 GLU B  23      12.279  30.841  28.904  1.00 75.42           O  
ATOM   1173  N   LEU B  24      13.525  36.562  27.300  1.00 22.37           N  
ATOM   1174  CA  LEU B  24      13.699  37.844  26.614  1.00 20.84           C  
ATOM   1175  C   LEU B  24      14.008  37.656  25.124  1.00 30.17           C  
ATOM   1176  O   LEU B  24      13.369  38.272  24.259  1.00 26.86           O  
ATOM   1177  CB  LEU B  24      14.784  38.698  27.274  1.00 19.76           C  
ATOM   1178  CG  LEU B  24      14.373  39.525  28.493  1.00 27.03           C  
ATOM   1179  CD1 LEU B  24      15.319  40.701  28.696  1.00 28.26           C  
ATOM   1180  CD2 LEU B  24      12.937  39.999  28.359  1.00 30.60           C  
ATOM   1181  N   ALA B  25      14.968  36.784  24.828  1.00 28.69           N  
ATOM   1182  CA  ALA B  25      15.363  36.530  23.443  1.00 29.69           C  
ATOM   1183  C   ALA B  25      14.215  35.996  22.571  1.00 31.27           C  
ATOM   1184  O   ALA B  25      14.054  36.415  21.421  1.00 33.06           O  
ATOM   1185  CB  ALA B  25      16.551  35.588  23.398  1.00 21.58           C  
ATOM   1186  N   ASP B  26      13.421  35.073  23.113  1.00 36.51           N  
ATOM   1187  CA  ASP B  26      12.275  34.529  22.375  1.00 41.19           C  
ATOM   1188  C   ASP B  26      11.250  35.623  22.060  1.00 37.31           C  
ATOM   1189  O   ASP B  26      10.780  35.756  20.909  1.00 44.36           O  
ATOM   1190  CB  ASP B  26      11.628  33.369  23.143  1.00 38.68           C  
ATOM   1191  CG  ASP B  26      12.533  32.147  23.229  1.00 63.38           C  
ATOM   1192  OD1 ASP B  26      13.447  32.019  22.385  1.00 58.25           O  
ATOM   1193  OD2 ASP B  26      12.325  31.308  24.133  1.00 50.88           O  
ATOM   1194  N   SER B  27      10.927  36.418  23.084  1.00 33.72           N  
ATOM   1195  CA  SER B  27      10.074  37.590  22.893  1.00 35.28           C  
ATOM   1196  C   SER B  27      10.591  38.461  21.745  1.00 34.07           C  
ATOM   1197  O   SER B  27       9.825  38.878  20.870  1.00 34.54           O  
ATOM   1198  CB  SER B  27       9.990  38.424  24.175  1.00 31.54           C  
ATOM   1199  OG  SER B  27       9.353  37.713  25.221  1.00 49.50           O  
ATOM   1200  N   ASN B  28      11.899  38.713  21.743  1.00 32.30           N  
ATOM   1201  CA  ASN B  28      12.514  39.528  20.698  1.00 37.16           C  
ATOM   1202  C   ASN B  28      12.441  38.907  19.297  1.00 30.77           C  
ATOM   1203  O   ASN B  28      12.311  39.630  18.306  1.00 25.64           O  
ATOM   1204  CB  ASN B  28      13.960  39.877  21.059  1.00 29.05           C  
ATOM   1205  CG  ASN B  28      14.054  40.739  22.311  1.00 34.00           C  
ATOM   1206  OD1 ASN B  28      13.119  41.458  22.650  1.00 32.07           O  
ATOM   1207  ND2 ASN B  28      15.192  40.665  22.987  1.00 31.49           N  
ATOM   1208  N   ALA B  29      12.523  37.585  19.217  1.00 28.44           N  
ATOM   1209  CA  ALA B  29      12.378  36.899  17.935  1.00 31.03           C  
ATOM   1210  C   ALA B  29      10.978  37.139  17.386  1.00 29.30           C  
ATOM   1211  O   ALA B  29      10.799  37.561  16.226  1.00 36.12           O  
ATOM   1212  CB  ALA B  29      12.637  35.410  18.097  1.00 35.88           C  
ATOM   1213  N   LYS B  30       9.980  36.876  18.230  1.00 37.20           N  
ATOM   1214  CA  LYS B  30       8.593  37.115  17.836  1.00 45.37           C  
ATOM   1215  C   LYS B  30       8.388  38.562  17.376  1.00 39.07           C  
ATOM   1216  O   LYS B  30       7.735  38.825  16.351  1.00 45.53           O  
ATOM   1217  CB  LYS B  30       7.635  36.777  18.981  1.00 49.74           C  
ATOM   1218  CG  LYS B  30       6.173  36.724  18.569  1.00 46.39           C  
ATOM   1219  CD  LYS B  30       5.959  35.749  17.421  1.00 66.69           C  
ATOM   1220  CE  LYS B  30       4.498  35.687  17.011  1.00 49.94           C  
ATOM   1221  NZ  LYS B  30       3.976  37.018  16.593  1.00 71.42           N  
ATOM   1222  N   ALA B  31       8.977  39.486  18.131  1.00 31.96           N  
ATOM   1223  CA  ALA B  31       8.913  40.910  17.817  1.00 37.90           C  
ATOM   1224  C   ALA B  31       9.496  41.217  16.438  1.00 46.88           C  
ATOM   1225  O   ALA B  31       8.919  41.991  15.672  1.00 48.44           O  
ATOM   1226  CB  ALA B  31       9.627  41.719  18.893  1.00 37.75           C  
ATOM   1227  N   ALA B  32      10.641  40.611  16.129  1.00 24.50           N  
ATOM   1228  CA  ALA B  32      11.272  40.782  14.826  1.00 38.68           C  
ATOM   1229  C   ALA B  32      10.334  40.311  13.718  1.00 37.80           C  
ATOM   1230  O   ALA B  32      10.150  40.997  12.706  1.00 34.92           O  
ATOM   1231  CB  ALA B  32      12.583  40.016  14.772  1.00 29.49           C  
ATOM   1232  N   GLU B  33       9.736  39.139  13.913  1.00 43.59           N  
ATOM   1233  CA  GLU B  33       8.778  38.616  12.935  1.00 43.65           C  
ATOM   1234  C   GLU B  33       7.611  39.591  12.677  1.00 46.98           C  
ATOM   1235  O   GLU B  33       7.309  39.945  11.525  1.00 40.12           O  
ATOM   1236  CB  GLU B  33       8.243  37.257  13.392  1.00 45.65           C  
ATOM   1237  CG  GLU B  33       7.374  36.569  12.358  1.00 48.87           C  
ATOM   1238  CD  GLU B  33       6.922  35.189  12.783  1.00 62.50           C  
ATOM   1239  OE1 GLU B  33       6.765  34.955  13.999  1.00 55.13           O  
ATOM   1240  OE2 GLU B  33       6.718  34.338  11.894  1.00 68.73           O  
ATOM   1241  N   ASP B  34       6.965  40.031  13.754  1.00 32.84           N  
ATOM   1242  CA  ASP B  34       5.816  40.930  13.622  1.00 35.64           C  
ATOM   1243  C   ASP B  34       6.201  42.237  12.929  1.00 39.89           C  
ATOM   1244  O   ASP B  34       5.540  42.678  11.977  1.00 35.82           O  
ATOM   1245  CB  ASP B  34       5.190  41.226  14.989  1.00 36.60           C  
ATOM   1246  CG  ASP B  34       4.665  39.981  15.673  1.00 40.98           C  
ATOM   1247  OD1 ASP B  34       4.391  38.992  14.961  1.00 44.90           O  
ATOM   1248  OD2 ASP B  34       4.522  39.995  16.916  1.00 48.08           O  
ATOM   1249  N   LEU B  35       7.285  42.839  13.410  1.00 39.30           N  
ATOM   1250  CA  LEU B  35       7.770  44.097  12.865  1.00 46.93           C  
ATOM   1251  C   LEU B  35       8.085  43.962  11.384  1.00 42.26           C  
ATOM   1252  O   LEU B  35       7.880  44.902  10.621  1.00 41.50           O  
ATOM   1253  CB  LEU B  35       9.005  44.576  13.626  1.00 38.26           C  
ATOM   1254  CG  LEU B  35       8.751  45.181  15.006  1.00 44.96           C  
ATOM   1255  CD1 LEU B  35      10.051  45.688  15.608  1.00 37.94           C  
ATOM   1256  CD2 LEU B  35       7.713  46.297  14.929  1.00 47.89           C  
ATOM   1257  N   MET B  36       8.568  42.794  10.975  1.00 43.59           N  
ATOM   1258  CA  MET B  36       8.851  42.579   9.562  1.00 47.78           C  
ATOM   1259  C   MET B  36       7.579  42.299   8.781  1.00 54.97           C  
ATOM   1260  O   MET B  36       7.562  42.418   7.557  1.00 64.82           O  
ATOM   1261  CB  MET B  36       9.846  41.447   9.359  1.00 42.15           C  
ATOM   1262  CG  MET B  36      10.690  41.619   8.116  1.00 65.86           C  
ATOM   1263  SD  MET B  36      12.190  40.651   8.247  1.00 73.70           S  
ATOM   1264  CE  MET B  36      12.395  40.709  10.022  1.00 75.06           C  
ATOM   1265  N   ARG B  37       6.513  41.915   9.481  1.00 60.07           N  
ATOM   1266  CA  ARG B  37       5.213  41.798   8.826  1.00 42.80           C  
ATOM   1267  C   ARG B  37       4.579  43.166   8.572  1.00 53.81           C  
ATOM   1268  O   ARG B  37       3.910  43.367   7.558  1.00 62.43           O  
ATOM   1269  CB  ARG B  37       4.256  40.895   9.610  1.00 52.62           C  
ATOM   1270  CG  ARG B  37       4.495  39.416   9.370  1.00 48.02           C  
ATOM   1271  CD  ARG B  37       3.404  38.545   9.971  1.00 54.45           C  
ATOM   1272  NE  ARG B  37       3.800  37.139   9.984  1.00 79.35           N  
ATOM   1273  CZ  ARG B  37       3.559  36.280   8.998  1.00 92.25           C  
ATOM   1274  NH1 ARG B  37       2.914  36.675   7.909  1.00 83.94           N  
ATOM   1275  NH2 ARG B  37       3.966  35.022   9.104  1.00 70.68           N  
ATOM   1276  N   GLU B  38       4.802  44.107   9.488  1.00 59.45           N  
ATOM   1277  CA  GLU B  38       4.251  45.455   9.340  1.00 55.70           C  
ATOM   1278  C   GLU B  38       4.935  46.274   8.236  1.00 73.47           C  
ATOM   1279  O   GLU B  38       4.449  47.338   7.849  1.00 81.52           O  
ATOM   1280  CB  GLU B  38       4.286  46.202  10.676  1.00 55.18           C  
ATOM   1281  CG  GLU B  38       3.483  45.509  11.772  1.00 61.70           C  
ATOM   1282  CD  GLU B  38       3.366  46.340  13.037  1.00 70.19           C  
ATOM   1283  OE1 GLU B  38       3.268  47.580  12.928  1.00 61.90           O  
ATOM   1284  OE2 GLU B  38       3.379  45.753  14.141  1.00 54.44           O  
ATOM   1285  N   ILE B  39       6.050  45.763   7.724  1.00 51.16           N  
ATOM   1286  CA  ILE B  39       6.776  46.426   6.642  1.00 60.87           C  
ATOM   1287  C   ILE B  39       6.071  46.258   5.295  1.00 73.54           C  
ATOM   1288  O   ILE B  39       6.017  47.188   4.488  1.00 70.16           O  
ATOM   1289  CB  ILE B  39       8.224  45.900   6.536  1.00 58.01           C  
ATOM   1290  CG1 ILE B  39       9.040  46.322   7.757  1.00 57.16           C  
ATOM   1291  CG2 ILE B  39       8.898  46.401   5.266  1.00 62.36           C  
ATOM   1292  CD1 ILE B  39      10.502  45.958   7.651  1.00 72.66           C  
ATOM   1293  N   ALA B  40       5.523  45.068   5.064  1.00 82.31           N  
ATOM   1294  CA  ALA B  40       4.829  44.770   3.817  1.00 93.26           C  
ATOM   1295  C   ALA B  40       3.577  45.632   3.644  1.00 87.70           C  
ATOM   1296  O   ALA B  40       2.710  45.680   4.520  1.00 90.90           O  
ATOM   1297  CB  ALA B  40       4.474  43.289   3.753  1.00 84.05           C  
ATOM   1298  N   ARG B  47      13.008  54.310   6.721  1.00 54.43           N  
ATOM   1299  CA  ARG B  47      11.557  54.371   6.607  1.00 52.81           C  
ATOM   1300  C   ARG B  47      10.911  53.605   7.754  1.00 62.74           C  
ATOM   1301  O   ARG B  47      11.163  53.892   8.923  1.00 57.81           O  
ATOM   1302  CB  ARG B  47      11.118  53.745   5.290  1.00 69.19           C  
ATOM   1303  CG  ARG B  47      12.212  53.643   4.245  1.00 56.38           C  
ATOM   1304  CD  ARG B  47      11.908  52.541   3.236  1.00 76.42           C  
ATOM   1305  NE  ARG B  47      10.540  52.607   2.732  1.00 81.09           N  
ATOM   1306  CZ  ARG B  47       9.551  51.818   3.149  1.00 85.28           C  
ATOM   1307  NH1 ARG B  47       9.783  50.901   4.077  1.00 74.59           N  
ATOM   1308  NH2 ARG B  47       8.337  51.951   2.636  1.00 84.51           N  
ATOM   1309  N   LEU B  48      10.074  52.630   7.412  1.00 38.45           N  
ATOM   1310  CA  LEU B  48       9.579  51.668   8.385  1.00 47.68           C  
ATOM   1311  C   LEU B  48      10.760  50.783   8.753  1.00 52.92           C  
ATOM   1312  O   LEU B  48      10.836  50.233   9.854  1.00 48.63           O  
ATOM   1313  CB  LEU B  48       8.454  50.822   7.782  1.00 56.77           C  
ATOM   1314  CG  LEU B  48       7.107  51.501   7.515  1.00 53.53           C  
ATOM   1315  CD1 LEU B  48       6.141  50.532   6.855  1.00 54.84           C  
ATOM   1316  CD2 LEU B  48       6.521  52.047   8.805  1.00 48.18           C  
ATOM   1317  N   LEU B  49      11.685  50.653   7.803  1.00 47.63           N  
ATOM   1318  CA  LEU B  49      12.912  49.892   7.985  1.00 35.45           C  
ATOM   1319  C   LEU B  49      13.738  50.511   9.112  1.00 38.39           C  
ATOM   1320  O   LEU B  49      14.301  49.803   9.950  1.00 38.09           O  
ATOM   1321  CB  LEU B  49      13.710  49.902   6.681  1.00 44.48           C  
ATOM   1322  CG  LEU B  49      14.245  48.571   6.158  1.00 56.61           C  
ATOM   1323  CD1 LEU B  49      14.604  48.703   4.690  1.00 75.53           C  
ATOM   1324  CD2 LEU B  49      15.442  48.107   6.974  1.00 46.59           C  
ATOM   1325  N   GLU B  50      13.804  51.837   9.133  1.00 44.63           N  
ATOM   1326  CA  GLU B  50      14.520  52.543  10.194  1.00 49.29           C  
ATOM   1327  C   GLU B  50      13.885  52.279  11.558  1.00 34.49           C  
ATOM   1328  O   GLU B  50      14.582  52.004  12.543  1.00 40.25           O  
ATOM   1329  CB  GLU B  50      14.588  54.046   9.897  1.00 30.17           C  
ATOM   1330  CG  GLU B  50      15.673  54.401   8.887  1.00 52.10           C  
ATOM   1331  CD  GLU B  50      15.518  55.791   8.307  1.00 83.01           C  
ATOM   1332  OE1 GLU B  50      16.061  56.040   7.202  1.00 71.46           O  
ATOM   1333  OE2 GLU B  50      14.870  56.634   8.968  1.00 67.57           O  
ATOM   1334  N   LEU B  51      12.559  52.361  11.608  1.00 34.55           N  
ATOM   1335  CA  LEU B  51      11.828  52.065  12.836  1.00 39.03           C  
ATOM   1336  C   LEU B  51      12.150  50.656  13.334  1.00 39.54           C  
ATOM   1337  O   LEU B  51      12.485  50.455  14.508  1.00 36.68           O  
ATOM   1338  CB  LEU B  51      10.318  52.226  12.636  1.00 34.69           C  
ATOM   1339  CG  LEU B  51       9.723  53.626  12.807  1.00 47.10           C  
ATOM   1340  CD1 LEU B  51       8.214  53.564  12.662  1.00 54.39           C  
ATOM   1341  CD2 LEU B  51      10.114  54.244  14.149  1.00 42.82           C  
ATOM   1342  N   MET B  52      12.079  49.687  12.427  1.00 32.41           N  
ATOM   1343  CA  MET B  52      12.337  48.298  12.793  1.00 30.11           C  
ATOM   1344  C   MET B  52      13.764  48.083  13.307  1.00 33.48           C  
ATOM   1345  O   MET B  52      13.970  47.458  14.354  1.00 30.61           O  
ATOM   1346  CB  MET B  52      12.049  47.356  11.624  1.00 24.36           C  
ATOM   1347  CG  MET B  52      12.105  45.889  12.014  1.00 38.69           C  
ATOM   1348  SD  MET B  52      12.085  44.776  10.598  1.00 49.59           S  
ATOM   1349  CE  MET B  52      13.552  45.329   9.729  1.00 46.38           C  
ATOM   1350  N   ALA B  53      14.739  48.605  12.565  1.00 36.96           N  
ATOM   1351  CA  ALA B  53      16.145  48.505  12.952  1.00 35.98           C  
ATOM   1352  C   ALA B  53      16.376  49.091  14.344  1.00 41.15           C  
ATOM   1353  O   ALA B  53      17.003  48.456  15.204  1.00 42.08           O  
ATOM   1354  CB  ALA B  53      17.027  49.208  11.926  1.00 34.91           C  
ATOM   1355  N   GLU B  54      15.868  50.303  14.556  1.00 31.57           N  
ATOM   1356  CA  GLU B  54      15.993  50.977  15.843  1.00 36.87           C  
ATOM   1357  C   GLU B  54      15.396  50.135  16.963  1.00 32.77           C  
ATOM   1358  O   GLU B  54      16.017  49.951  18.008  1.00 27.84           O  
ATOM   1359  CB  GLU B  54      15.322  52.354  15.804  1.00 32.88           C  
ATOM   1360  CG  GLU B  54      16.110  53.418  15.042  1.00 55.74           C  
ATOM   1361  CD  GLU B  54      15.368  54.748  14.920  1.00 75.89           C  
ATOM   1362  OE1 GLU B  54      14.235  54.868  15.443  1.00 59.76           O  
ATOM   1363  OE2 GLU B  54      15.922  55.672  14.282  1.00 74.48           O  
ATOM   1364  N   ALA B  55      14.191  49.617  16.731  1.00 29.47           N  
ATOM   1365  CA  ALA B  55      13.488  48.804  17.721  1.00 26.64           C  
ATOM   1366  C   ALA B  55      14.264  47.540  18.097  1.00 36.04           C  
ATOM   1367  O   ALA B  55      14.391  47.204  19.281  1.00 35.12           O  
ATOM   1368  CB  ALA B  55      12.113  48.434  17.204  1.00 23.13           C  
ATOM   1369  N   ILE B  56      14.772  46.843  17.089  1.00 27.76           N  
ATOM   1370  CA  ILE B  56      15.527  45.614  17.306  1.00 20.32           C  
ATOM   1371  C   ILE B  56      16.805  45.897  18.086  1.00 27.79           C  
ATOM   1372  O   ILE B  56      17.121  45.200  19.053  1.00 26.38           O  
ATOM   1373  CB  ILE B  56      15.872  44.919  15.971  1.00 32.76           C  
ATOM   1374  CG1 ILE B  56      14.598  44.412  15.291  1.00 27.89           C  
ATOM   1375  CG2 ILE B  56      16.843  43.769  16.192  1.00 17.75           C  
ATOM   1376  CD1 ILE B  56      14.840  43.726  13.971  1.00 33.84           C  
ATOM   1377  N   ARG B  57      17.537  46.931  17.673  1.00 29.86           N  
ATOM   1378  CA  ARG B  57      18.776  47.289  18.365  1.00 26.72           C  
ATOM   1379  C   ARG B  57      18.520  47.706  19.818  1.00 27.94           C  
ATOM   1380  O   ARG B  57      19.308  47.384  20.716  1.00 24.41           O  
ATOM   1381  CB  ARG B  57      19.544  48.369  17.593  1.00 30.08           C  
ATOM   1382  CG  ARG B  57      20.171  47.849  16.298  1.00 34.46           C  
ATOM   1383  CD  ARG B  57      20.911  48.928  15.513  1.00 38.89           C  
ATOM   1384  NE  ARG B  57      21.616  48.352  14.369  1.00 44.58           N  
ATOM   1385  CZ  ARG B  57      21.622  48.868  13.140  1.00 58.08           C  
ATOM   1386  NH1 ARG B  57      20.958  49.985  12.879  1.00 61.03           N  
ATOM   1387  NH2 ARG B  57      22.292  48.260  12.170  1.00 61.03           N  
ATOM   1388  N   GLU B  58      17.404  48.391  20.043  1.00 31.71           N  
ATOM   1389  CA  GLU B  58      16.994  48.788  21.387  1.00 21.85           C  
ATOM   1390  C   GLU B  58      16.677  47.565  22.255  1.00 31.87           C  
ATOM   1391  O   GLU B  58      17.073  47.494  23.426  1.00 30.08           O  
ATOM   1392  CB  GLU B  58      15.783  49.721  21.308  1.00 34.17           C  
ATOM   1393  CG  GLU B  58      15.308  50.250  22.648  1.00 37.95           C  
ATOM   1394  CD  GLU B  58      14.051  51.091  22.532  1.00 54.92           C  
ATOM   1395  OE1 GLU B  58      13.653  51.427  21.396  1.00 59.35           O  
ATOM   1396  OE2 GLU B  58      13.459  51.416  23.583  1.00 53.87           O  
ATOM   1397  N   LEU B  59      15.964  46.603  21.670  1.00 25.79           N  
ATOM   1398  CA  LEU B  59      15.657  45.348  22.353  1.00 26.49           C  
ATOM   1399  C   LEU B  59      16.931  44.595  22.731  1.00 27.46           C  
ATOM   1400  O   LEU B  59      17.036  44.043  23.831  1.00 31.87           O  
ATOM   1401  CB  LEU B  59      14.758  44.461  21.488  1.00 23.03           C  
ATOM   1402  CG  LEU B  59      13.299  44.897  21.358  1.00 23.20           C  
ATOM   1403  CD1 LEU B  59      12.571  44.063  20.316  1.00 28.84           C  
ATOM   1404  CD2 LEU B  59      12.602  44.802  22.704  1.00 28.91           C  
ATOM   1405  N   GLN B  60      17.899  44.580  21.819  1.00 29.75           N  
ATOM   1406  CA  GLN B  60      19.180  43.943  22.100  1.00 39.50           C  
ATOM   1407  C   GLN B  60      19.902  44.647  23.250  1.00 39.34           C  
ATOM   1408  O   GLN B  60      20.433  43.991  24.155  1.00 24.46           O  
ATOM   1409  CB  GLN B  60      20.062  43.931  20.849  1.00 41.43           C  
ATOM   1410  CG  GLN B  60      19.496  43.106  19.698  1.00 41.84           C  
ATOM   1411  CD  GLN B  60      20.277  43.278  18.403  1.00 55.29           C  
ATOM   1412  OE1 GLN B  60      19.939  42.686  17.375  1.00 50.79           O  
ATOM   1413  NE2 GLN B  60      21.322  44.096  18.446  1.00 38.56           N  
ATOM   1414  N   LYS B  61      19.918  45.977  23.216  1.00 22.91           N  
ATOM   1415  CA  LYS B  61      20.596  46.753  24.255  1.00 30.72           C  
ATOM   1416  C   LYS B  61      19.995  46.507  25.638  1.00 29.37           C  
ATOM   1417  O   LYS B  61      20.717  46.302  26.625  1.00 31.09           O  
ATOM   1418  CB  LYS B  61      20.577  48.248  23.926  1.00 28.01           C  
ATOM   1419  CG  LYS B  61      21.342  49.103  24.926  1.00 37.95           C  
ATOM   1420  CD  LYS B  61      22.819  48.744  24.924  1.00 36.64           C  
ATOM   1421  CE  LYS B  61      23.606  49.550  25.947  1.00 48.11           C  
ATOM   1422  NZ  LYS B  61      23.334  49.119  27.342  1.00 45.86           N  
ATOM   1423  N   GLN B  62      18.664  46.515  25.703  1.00 27.15           N  
ATOM   1424  CA  GLN B  62      17.974  46.263  26.964  1.00 28.32           C  
ATOM   1425  C   GLN B  62      18.186  44.820  27.440  1.00 30.47           C  
ATOM   1426  O   GLN B  62      18.288  44.557  28.648  1.00 33.03           O  
ATOM   1427  CB  GLN B  62      16.484  46.592  26.841  1.00 25.65           C  
ATOM   1428  CG  GLN B  62      15.740  46.571  28.161  1.00 23.26           C  
ATOM   1429  CD  GLN B  62      14.767  45.420  28.250  1.00 33.61           C  
ATOM   1430  OE1 GLN B  62      14.068  45.110  27.286  1.00 54.24           O  
ATOM   1431  NE2 GLN B  62      14.722  44.770  29.407  1.00 36.76           N  
ATOM   1432  N   ALA B  63      18.267  43.898  26.485  1.00 28.29           N  
ATOM   1433  CA  ALA B  63      18.592  42.509  26.788  1.00 28.46           C  
ATOM   1434  C   ALA B  63      19.958  42.411  27.458  1.00 33.95           C  
ATOM   1435  O   ALA B  63      20.117  41.712  28.459  1.00 37.71           O  
ATOM   1436  CB  ALA B  63      18.559  41.665  25.529  1.00 21.58           C  
ATOM   1437  N   ALA B  64      20.937  43.126  26.906  1.00 24.56           N  
ATOM   1438  CA  ALA B  64      22.288  43.125  27.459  1.00 30.59           C  
ATOM   1439  C   ALA B  64      22.333  43.768  28.845  1.00 29.12           C  
ATOM   1440  O   ALA B  64      23.057  43.299  29.725  1.00 25.22           O  
ATOM   1441  CB  ALA B  64      23.252  43.817  26.511  1.00 14.23           C  
ATOM   1442  N   GLU B  65      21.561  44.832  29.043  1.00 21.87           N  
ATOM   1443  CA  GLU B  65      21.468  45.455  30.362  1.00 25.27           C  
ATOM   1444  C   GLU B  65      20.947  44.460  31.403  1.00 21.69           C  
ATOM   1445  O   GLU B  65      21.548  44.270  32.476  1.00 25.55           O  
ATOM   1446  CB  GLU B  65      20.571  46.693  30.302  1.00 27.35           C  
ATOM   1447  CG  GLU B  65      21.176  47.859  29.532  1.00 20.34           C  
ATOM   1448  CD  GLU B  65      20.183  48.980  29.288  1.00 42.55           C  
ATOM   1449  OE1 GLU B  65      18.974  48.762  29.515  1.00 45.86           O  
ATOM   1450  OE2 GLU B  65      20.611  50.074  28.860  1.00 48.69           O  
ATOM   1451  N   SER B  66      19.835  43.810  31.063  1.00 23.17           N  
ATOM   1452  CA  SER B  66      19.218  42.829  31.948  1.00 21.99           C  
ATOM   1453  C   SER B  66      20.182  41.694  32.276  1.00 30.27           C  
ATOM   1454  O   SER B  66      20.325  41.307  33.440  1.00 36.21           O  
ATOM   1455  CB  SER B  66      17.946  42.267  31.316  1.00 25.88           C  
ATOM   1456  OG  SER B  66      16.991  43.290  31.092  1.00 27.19           O  
ATOM   1457  N   ILE B  67      20.847  41.177  31.247  1.00 22.60           N  
ATOM   1458  CA  ILE B  67      21.803  40.090  31.429  1.00 28.13           C  
ATOM   1459  C   ILE B  67      22.954  40.518  32.337  1.00 31.37           C  
ATOM   1460  O   ILE B  67      23.416  39.736  33.165  1.00 25.33           O  
ATOM   1461  CB  ILE B  67      22.341  39.561  30.079  1.00 28.37           C  
ATOM   1462  CG1 ILE B  67      21.209  38.920  29.277  1.00 45.92           C  
ATOM   1463  CG2 ILE B  67      23.437  38.528  30.297  1.00 18.59           C  
ATOM   1464  CD1 ILE B  67      21.618  38.467  27.888  1.00 44.67           C  
ATOM   1465  N   ALA B  68      23.398  41.765  32.200  1.00 19.92           N  
ATOM   1466  CA  ALA B  68      24.470  42.279  33.047  1.00 25.64           C  
ATOM   1467  C   ALA B  68      24.046  42.296  34.513  1.00 36.28           C  
ATOM   1468  O   ALA B  68      24.757  41.776  35.391  1.00 34.98           O  
ATOM   1469  CB  ALA B  68      24.883  43.673  32.599  1.00 13.10           C  
ATOM   1470  N   ASP B  69      22.889  42.903  34.776  1.00 31.98           N  
ATOM   1471  CA  ASP B  69      22.356  42.945  36.139  1.00 39.05           C  
ATOM   1472  C   ASP B  69      22.248  41.538  36.741  1.00 33.15           C  
ATOM   1473  O   ASP B  69      22.724  41.278  37.859  1.00 33.79           O  
ATOM   1474  CB  ASP B  69      20.994  43.643  36.168  1.00 41.67           C  
ATOM   1475  CG  ASP B  69      21.074  45.108  35.769  1.00 43.59           C  
ATOM   1476  OD1 ASP B  69      22.140  45.730  35.973  1.00 51.90           O  
ATOM   1477  OD2 ASP B  69      20.065  45.637  35.251  1.00 39.82           O  
ATOM   1478  N   SER B  70      21.638  40.636  35.977  1.00 26.76           N  
ATOM   1479  CA  SER B  70      21.501  39.237  36.373  1.00 32.95           C  
ATOM   1480  C   SER B  70      22.837  38.600  36.732  1.00 40.31           C  
ATOM   1481  O   SER B  70      22.972  37.991  37.790  1.00 30.76           O  
ATOM   1482  CB  SER B  70      20.852  38.430  35.253  1.00 23.75           C  
ATOM   1483  OG  SER B  70      19.461  38.661  35.187  1.00 43.31           O  
ATOM   1484  N   GLN B  71      23.814  38.744  35.839  1.00 38.14           N  
ATOM   1485  CA  GLN B  71      25.148  38.196  36.042  1.00 30.59           C  
ATOM   1486  C   GLN B  71      25.764  38.695  37.339  1.00 32.42           C  
ATOM   1487  O   GLN B  71      26.320  37.901  38.104  1.00 34.52           O  
ATOM   1488  CB  GLN B  71      26.061  38.567  34.872  1.00 44.74           C  
ATOM   1489  CG  GLN B  71      25.810  37.779  33.596  1.00 49.52           C  
ATOM   1490  CD  GLN B  71      26.533  38.367  32.398  1.00 71.48           C  
ATOM   1491  OE1 GLN B  71      27.038  39.490  32.454  1.00 64.86           O  
ATOM   1492  NE2 GLN B  71      26.585  37.610  31.306  1.00 57.86           N  
ATOM   1493  N   ARG B  72      25.672  39.999  37.587  1.00 22.37           N  
ATOM   1494  CA  ARG B  72      26.219  40.550  38.828  1.00 25.08           C  
ATOM   1495  C   ARG B  72      25.538  39.928  40.047  1.00 34.86           C  
ATOM   1496  O   ARG B  72      26.205  39.537  41.016  1.00 37.98           O  
ATOM   1497  CB  ARG B  72      26.114  42.076  38.867  1.00 33.52           C  
ATOM   1498  CG  ARG B  72      26.876  42.701  40.024  1.00 34.84           C  
ATOM   1499  CD  ARG B  72      27.295  44.130  39.723  1.00 29.12           C  
ATOM   1500  NE  ARG B  72      28.178  44.215  38.561  1.00 34.21           N  
ATOM   1501  CZ  ARG B  72      29.499  44.064  38.606  1.00 44.70           C  
ATOM   1502  NH1 ARG B  72      30.106  43.811  39.758  1.00 61.07           N  
ATOM   1503  NH2 ARG B  72      30.217  44.161  37.496  1.00 61.07           N  
ATOM   1504  N   LEU B  73      24.210  39.818  39.993  1.00 26.94           N  
ATOM   1505  CA  LEU B  73      23.487  39.142  41.072  1.00 38.77           C  
ATOM   1506  C   LEU B  73      24.026  37.727  41.312  1.00 42.26           C  
ATOM   1507  O   LEU B  73      24.373  37.362  42.443  1.00 37.07           O  
ATOM   1508  CB  LEU B  73      21.984  39.083  40.792  1.00 37.68           C  
ATOM   1509  CG  LEU B  73      21.159  40.350  41.021  1.00 51.62           C  
ATOM   1510  CD1 LEU B  73      19.706  39.968  41.221  1.00 49.95           C  
ATOM   1511  CD2 LEU B  73      21.676  41.140  42.210  1.00 45.09           C  
ATOM   1512  N   VAL B  74      24.110  36.953  40.234  1.00 37.36           N  
ATOM   1513  CA  VAL B  74      24.546  35.562  40.298  1.00 33.27           C  
ATOM   1514  C   VAL B  74      25.932  35.417  40.916  1.00 40.18           C  
ATOM   1515  O   VAL B  74      26.120  34.629  41.845  1.00 35.12           O  
ATOM   1516  CB  VAL B  74      24.535  34.903  38.904  1.00 38.04           C  
ATOM   1517  CG1 VAL B  74      25.182  33.526  38.957  1.00 28.23           C  
ATOM   1518  CG2 VAL B  74      23.115  34.809  38.379  1.00 34.38           C  
ATOM   1519  N   VAL B  75      26.897  36.186  40.413  1.00 28.12           N  
ATOM   1520  CA  VAL B  75      28.269  36.071  40.910  1.00 35.81           C  
ATOM   1521  C   VAL B  75      28.398  36.550  42.359  1.00 24.84           C  
ATOM   1522  O   VAL B  75      29.154  35.975  43.148  1.00 33.04           O  
ATOM   1523  CB  VAL B  75      29.299  36.776  39.983  1.00 27.92           C  
ATOM   1524  CG1 VAL B  75      29.024  38.272  39.896  1.00 31.22           C  
ATOM   1525  CG2 VAL B  75      30.720  36.510  40.461  1.00 23.17           C  
ATOM   1526  N   GLU B  76      27.643  37.587  42.716  1.00 38.15           N  
ATOM   1527  CA  GLU B  76      27.635  38.049  44.098  1.00 41.10           C  
ATOM   1528  C   GLU B  76      27.104  36.969  45.038  1.00 33.76           C  
ATOM   1529  O   GLU B  76      27.669  36.728  46.111  1.00 31.88           O  
ATOM   1530  CB  GLU B  76      26.823  39.338  44.243  1.00 38.62           C  
ATOM   1531  CG  GLU B  76      27.522  40.577  43.700  1.00 32.68           C  
ATOM   1532  CD  GLU B  76      28.854  40.853  44.369  1.00 46.96           C  
ATOM   1533  OE1 GLU B  76      29.039  40.441  45.534  1.00 54.89           O  
ATOM   1534  OE2 GLU B  76      29.718  41.482  43.723  1.00 45.50           O  
ATOM   1535  N   ALA B  77      26.026  36.316  44.615  1.00 24.34           N  
ATOM   1536  CA  ALA B  77      25.438  35.221  45.374  1.00 38.10           C  
ATOM   1537  C   ALA B  77      26.406  34.051  45.503  1.00 41.72           C  
ATOM   1538  O   ALA B  77      26.487  33.422  46.553  1.00 36.66           O  
ATOM   1539  CB  ALA B  77      24.143  34.767  44.721  1.00 36.83           C  
ATOM   1540  N   ILE B  78      27.139  33.765  44.430  1.00 35.62           N  
ATOM   1541  CA  ILE B  78      28.112  32.679  44.424  1.00 41.01           C  
ATOM   1542  C   ILE B  78      29.270  32.950  45.379  1.00 44.87           C  
ATOM   1543  O   ILE B  78      29.675  32.063  46.128  1.00 29.05           O  
ATOM   1544  CB  ILE B  78      28.652  32.415  43.005  1.00 33.67           C  
ATOM   1545  CG1 ILE B  78      27.543  31.836  42.127  1.00 25.94           C  
ATOM   1546  CG2 ILE B  78      29.847  31.468  43.043  1.00 28.50           C  
ATOM   1547  CD1 ILE B  78      27.924  31.686  40.666  1.00 37.49           C  
ATOM   1548  N   ILE B  79      29.799  34.171  45.358  1.00 31.07           N  
ATOM   1549  CA  ILE B  79      30.851  34.556  46.295  1.00 35.05           C  
ATOM   1550  C   ILE B  79      30.348  34.487  47.740  1.00 35.32           C  
ATOM   1551  O   ILE B  79      31.034  33.968  48.625  1.00 42.32           O  
ATOM   1552  CB  ILE B  79      31.407  35.955  45.969  1.00 34.28           C  
ATOM   1553  CG1 ILE B  79      32.028  35.941  44.570  1.00 34.40           C  
ATOM   1554  CG2 ILE B  79      32.435  36.383  47.005  1.00 25.74           C  
ATOM   1555  CD1 ILE B  79      32.369  37.306  44.025  1.00 32.75           C  
ATOM   1556  N   ARG B  80      29.135  34.986  47.966  1.00 37.91           N  
ATOM   1557  CA  ARG B  80      28.521  34.929  49.289  1.00 44.21           C  
ATOM   1558  C   ARG B  80      28.371  33.490  49.795  1.00 48.42           C  
ATOM   1559  O   ARG B  80      28.676  33.199  50.951  1.00 46.61           O  
ATOM   1560  CB  ARG B  80      27.164  35.636  49.280  1.00 42.58           C  
ATOM   1561  CG  ARG B  80      26.509  35.757  50.646  1.00 53.75           C  
ATOM   1562  CD  ARG B  80      25.277  36.651  50.588  1.00 60.63           C  
ATOM   1563  NE  ARG B  80      24.608  36.734  51.883  1.00 47.06           N  
ATOM   1564  CZ  ARG B  80      23.452  37.355  52.090  1.00 75.04           C  
ATOM   1565  NH1 ARG B  80      22.830  37.952  51.083  1.00 62.96           N  
ATOM   1566  NH2 ARG B  80      22.914  37.380  53.303  1.00 77.05           N  
ATOM   1567  N   LEU B  81      27.911  32.599  48.923  1.00 41.84           N  
ATOM   1568  CA  LEU B  81      27.793  31.186  49.265  1.00 52.05           C  
ATOM   1569  C   LEU B  81      29.160  30.607  49.596  1.00 48.88           C  
ATOM   1570  O   LEU B  81      29.328  29.968  50.633  1.00 60.72           O  
ATOM   1571  CB  LEU B  81      27.168  30.403  48.110  1.00 44.75           C  
ATOM   1572  CG  LEU B  81      25.687  30.648  47.817  1.00 44.58           C  
ATOM   1573  CD1 LEU B  81      25.325  30.037  46.480  1.00 36.09           C  
ATOM   1574  CD2 LEU B  81      24.798  30.091  48.920  1.00 41.01           C  
ATOM   1575  N   ALA B  82      30.129  30.853  48.720  1.00 43.18           N  
ATOM   1576  CA  ALA B  82      31.471  30.298  48.867  1.00 53.37           C  
ATOM   1577  C   ALA B  82      32.139  30.750  50.162  1.00 54.41           C  
ATOM   1578  O   ALA B  82      32.941  30.022  50.741  1.00 66.44           O  
ATOM   1579  CB  ALA B  82      32.336  30.651  47.658  1.00 44.76           C  
ATOM   1580  N   GLU B  83      31.804  31.956  50.623  1.00 48.29           N  
ATOM   1581  CA  GLU B  83      32.321  32.432  51.905  1.00 56.91           C  
ATOM   1582  C   GLU B  83      31.548  31.830  53.077  1.00 63.99           C  
ATOM   1583  O   GLU B  83      32.136  31.440  54.092  1.00 71.54           O  
ATOM   1584  CB  GLU B  83      32.292  33.959  51.974  1.00 52.73           C  
ATOM   1585  CG  GLU B  83      33.277  34.619  51.037  1.00 58.29           C  
ATOM   1586  CD  GLU B  83      33.280  36.122  51.161  1.00 64.69           C  
ATOM   1587  OE1 GLU B  83      32.244  36.687  51.561  1.00 70.12           O  
ATOM   1588  OE2 GLU B  83      34.322  36.744  50.871  1.00 60.72           O  
ATOM   1589  N   ALA B  84      30.234  31.745  52.917  1.00 77.23           N  
ATOM   1590  CA  ALA B  84      29.357  31.189  53.943  1.00 68.58           C  
ATOM   1591  C   ALA B  84      29.775  29.767  54.301  1.00 78.60           C  
ATOM   1592  O   ALA B  84      29.989  29.449  55.472  1.00 88.07           O  
ATOM   1593  CB  ALA B  84      27.914  31.229  53.481  1.00 65.69           C  
ATOM   1594  N   VAL B  85      29.881  28.909  53.288  1.00 69.60           N  
ATOM   1595  CA  VAL B  85      30.581  27.643  53.446  1.00 68.86           C  
ATOM   1596  C   VAL B  85      32.018  28.053  53.725  1.00 76.46           C  
ATOM   1597  O   VAL B  85      32.474  29.051  53.182  1.00 93.86           O  
ATOM   1598  CB  VAL B  85      30.510  26.794  52.159  1.00 60.83           C  
ATOM   1599  CG1 VAL B  85      31.366  25.539  52.280  1.00 86.52           C  
ATOM   1600  CG2 VAL B  85      29.069  26.426  51.845  1.00 73.13           C  
ATOM   1601  N   LYS B  86      32.720  27.299  54.567  1.00 93.86           N  
ATOM   1602  CA  LYS B  86      34.054  27.664  55.076  1.00113.24           C  
ATOM   1603  C   LYS B  86      34.009  28.715  56.200  1.00115.42           C  
ATOM   1604  O   LYS B  86      34.907  28.751  57.043  1.00124.02           O  
ATOM   1605  CB  LYS B  86      35.057  28.070  53.972  1.00104.19           C  
ATOM   1606  CG  LYS B  86      34.956  27.291  52.661  1.00107.04           C  
ATOM   1607  CD  LYS B  86      36.321  26.945  52.105  1.00114.09           C  
ATOM   1608  CE  LYS B  86      36.679  25.511  52.458  1.00105.10           C  
ATOM   1609  NZ  LYS B  86      38.132  25.256  52.313  1.00116.80           N  
ATOM   1610  N   GLN B  87      32.982  29.571  56.222  1.00 73.72           N  
ATOM   1611  CA  GLN B  87      32.723  30.359  57.432  1.00 78.55           C  
ATOM   1612  C   GLN B  87      31.765  29.639  58.390  1.00 91.39           C  
ATOM   1613  O   GLN B  87      31.654  30.010  59.559  1.00 75.21           O  
ATOM   1614  CB  GLN B  87      32.201  31.768  57.117  1.00 87.96           C  
ATOM   1615  CG  GLN B  87      33.250  32.742  56.584  1.00 89.84           C  
ATOM   1616  CD  GLN B  87      34.396  32.966  57.550  1.00105.65           C  
ATOM   1617  OE1 GLN B  87      35.433  32.308  57.463  1.00 95.49           O  
ATOM   1618  NE2 GLN B  87      34.218  33.905  58.475  1.00105.62           N  
ATOM   1619  N   GLY B  88      31.076  28.615  57.889  1.00 93.68           N  
ATOM   1620  CA  GLY B  88      30.162  27.824  58.702  1.00 83.36           C  
ATOM   1621  C   GLY B  88      28.698  28.053  58.377  1.00 83.58           C  
ATOM   1622  O   GLY B  88      28.241  27.767  57.269  1.00 75.88           O  
ATOM   1623  N   ALA B  89      27.954  28.540  59.374  1.00 90.17           N  
ATOM   1624  CA  ALA B  89      26.574  29.009  59.212  1.00 91.67           C  
ATOM   1625  C   ALA B  89      25.517  27.924  58.946  1.00 84.58           C  
ATOM   1626  O   ALA B  89      24.369  28.051  59.377  1.00 87.30           O  
ATOM   1627  CB  ALA B  89      26.499  30.121  58.162  1.00 86.21           C  
ATOM   1628  N   SER B  90      25.909  26.878  58.223  1.00 64.78           N  
ATOM   1629  CA  SER B  90      25.074  25.689  58.002  1.00 65.03           C  
ATOM   1630  C   SER B  90      23.819  25.870  57.140  1.00 73.63           C  
ATOM   1631  O   SER B  90      23.596  26.919  56.518  1.00 74.23           O  
ATOM   1632  CB  SER B  90      24.705  25.007  59.326  1.00 85.78           C  
ATOM   1633  OG  SER B  90      23.621  25.672  59.951  1.00 71.35           O  
ATOM   1634  N   GLU B  91      23.003  24.815  57.127  1.00 67.55           N  
ATOM   1635  CA  GLU B  91      21.932  24.643  56.145  1.00 76.57           C  
ATOM   1636  C   GLU B  91      20.893  25.758  56.048  1.00 75.65           C  
ATOM   1637  O   GLU B  91      20.530  26.149  54.943  1.00 80.43           O  
ATOM   1638  CB  GLU B  91      21.228  23.291  56.321  1.00 71.82           C  
ATOM   1639  CG  GLU B  91      21.877  22.163  55.536  1.00 66.71           C  
ATOM   1640  CD  GLU B  91      20.869  21.292  54.810  1.00 86.13           C  
ATOM   1641  OE1 GLU B  91      19.752  21.774  54.527  1.00 88.97           O  
ATOM   1642  OE2 GLU B  91      21.196  20.122  54.520  1.00 85.43           O  
ATOM   1643  N   LYS B  92      20.399  26.252  57.173  1.00 78.27           N  
ATOM   1644  CA  LYS B  92      19.340  27.257  57.118  1.00 89.12           C  
ATOM   1645  C   LYS B  92      19.866  28.592  56.602  1.00 79.36           C  
ATOM   1646  O   LYS B  92      19.187  29.296  55.854  1.00 72.25           O  
ATOM   1647  CB  LYS B  92      18.656  27.444  58.474  1.00 68.40           C  
ATOM   1648  CG  LYS B  92      17.315  28.160  58.354  1.00 98.35           C  
ATOM   1649  CD  LYS B  92      17.061  29.113  59.511  1.00 84.15           C  
ATOM   1650  CE  LYS B  92      16.144  30.254  59.090  1.00 91.47           C  
ATOM   1651  NZ  LYS B  92      16.765  31.103  58.033  1.00 80.30           N  
ATOM   1652  N   GLU B  93      21.084  28.944  57.009  1.00 81.47           N  
ATOM   1653  CA  GLU B  93      21.698  30.176  56.541  1.00 82.20           C  
ATOM   1654  C   GLU B  93      22.003  30.084  55.047  1.00 80.26           C  
ATOM   1655  O   GLU B  93      21.743  31.028  54.290  1.00 81.67           O  
ATOM   1656  CB  GLU B  93      22.974  30.472  57.325  1.00 77.95           C  
ATOM   1657  CG  GLU B  93      23.613  31.801  56.971  1.00104.05           C  
ATOM   1658  CD  GLU B  93      22.854  32.983  57.539  1.00119.06           C  
ATOM   1659  OE1 GLU B  93      21.931  32.769  58.355  1.00113.49           O  
ATOM   1660  OE2 GLU B  93      23.187  34.130  57.170  1.00112.23           O  
ATOM   1661  N   ILE B  94      22.550  28.948  54.626  1.00 61.27           N  
ATOM   1662  CA  ILE B  94      22.818  28.730  53.205  1.00 62.01           C  
ATOM   1663  C   ILE B  94      21.533  28.824  52.381  1.00 60.13           C  
ATOM   1664  O   ILE B  94      21.470  29.525  51.367  1.00 67.52           O  
ATOM   1665  CB  ILE B  94      23.485  27.366  52.951  1.00 60.47           C  
ATOM   1666  CG1 ILE B  94      24.836  27.289  53.663  1.00 65.94           C  
ATOM   1667  CG2 ILE B  94      23.657  27.130  51.460  1.00 45.84           C  
ATOM   1668  CD1 ILE B  94      25.798  28.388  53.256  1.00 59.85           C  
ATOM   1669  N   ASP B  95      20.502  28.115  52.842  1.00 67.00           N  
ATOM   1670  CA  ASP B  95      19.188  28.138  52.211  1.00 66.22           C  
ATOM   1671  C   ASP B  95      18.630  29.552  52.143  1.00 64.29           C  
ATOM   1672  O   ASP B  95      17.923  29.902  51.199  1.00 60.66           O  
ATOM   1673  CB  ASP B  95      18.202  27.261  52.987  1.00 64.70           C  
ATOM   1674  CG  ASP B  95      18.414  25.784  52.739  1.00 85.84           C  
ATOM   1675  OD1 ASP B  95      19.031  25.437  51.710  1.00 74.10           O  
ATOM   1676  OD2 ASP B  95      17.954  24.973  53.575  1.00 89.71           O  
ATOM   1677  N   GLU B  96      18.934  30.355  53.155  1.00 54.84           N  
ATOM   1678  CA  GLU B  96      18.424  31.718  53.202  1.00 52.67           C  
ATOM   1679  C   GLU B  96      19.119  32.590  52.169  1.00 52.32           C  
ATOM   1680  O   GLU B  96      18.472  33.379  51.472  1.00 57.21           O  
ATOM   1681  CB  GLU B  96      18.580  32.315  54.601  1.00 53.53           C  
ATOM   1682  CG  GLU B  96      17.933  33.679  54.750  1.00 56.23           C  
ATOM   1683  CD  GLU B  96      16.483  33.691  54.289  1.00 92.91           C  
ATOM   1684  OE1 GLU B  96      15.773  32.682  54.503  1.00 94.50           O  
ATOM   1685  OE2 GLU B  96      16.056  34.711  53.705  1.00 90.09           O  
ATOM   1686  N   ILE B  97      20.438  32.446  52.075  1.00 39.79           N  
ATOM   1687  CA  ILE B  97      21.197  33.138  51.042  1.00 38.88           C  
ATOM   1688  C   ILE B  97      20.632  32.786  49.667  1.00 46.79           C  
ATOM   1689  O   ILE B  97      20.356  33.666  48.839  1.00 43.04           O  
ATOM   1690  CB  ILE B  97      22.687  32.756  51.087  1.00 47.18           C  
ATOM   1691  CG1 ILE B  97      23.298  33.164  52.427  1.00 44.33           C  
ATOM   1692  CG2 ILE B  97      23.437  33.409  49.941  1.00 40.60           C  
ATOM   1693  CD1 ILE B  97      24.758  32.810  52.574  1.00 41.65           C  
ATOM   1694  N   VAL B  98      20.439  31.488  49.442  1.00 39.36           N  
ATOM   1695  CA  VAL B  98      19.928  30.993  48.166  1.00 43.87           C  
ATOM   1696  C   VAL B  98      18.540  31.542  47.821  1.00 45.20           C  
ATOM   1697  O   VAL B  98      18.323  32.056  46.722  1.00 54.79           O  
ATOM   1698  CB  VAL B  98      19.891  29.452  48.135  1.00 42.30           C  
ATOM   1699  CG1 VAL B  98      19.187  28.958  46.881  1.00 28.96           C  
ATOM   1700  CG2 VAL B  98      21.302  28.889  48.221  1.00 33.34           C  
ATOM   1701  N   GLU B  99      17.609  31.438  48.762  1.00 46.48           N  
ATOM   1702  CA  GLU B  99      16.243  31.898  48.523  1.00 56.54           C  
ATOM   1703  C   GLU B  99      16.143  33.416  48.369  1.00 53.47           C  
ATOM   1704  O   GLU B  99      15.288  33.913  47.630  1.00 39.17           O  
ATOM   1705  CB  GLU B  99      15.292  31.396  49.617  1.00 57.94           C  
ATOM   1706  CG  GLU B  99      15.081  29.882  49.614  1.00 72.06           C  
ATOM   1707  CD  GLU B  99      14.485  29.371  48.311  1.00 70.20           C  
ATOM   1708  OE1 GLU B  99      13.493  29.962  47.836  1.00 68.60           O  
ATOM   1709  OE2 GLU B  99      15.011  28.380  47.757  1.00 58.49           O  
ATOM   1710  N   GLU B 100      17.010  34.154  49.058  1.00 49.24           N  
ATOM   1711  CA  GLU B 100      17.036  35.602  48.888  1.00 48.77           C  
ATOM   1712  C   GLU B 100      17.566  35.967  47.507  1.00 50.53           C  
ATOM   1713  O   GLU B 100      17.023  36.850  46.836  1.00 57.43           O  
ATOM   1714  CB  GLU B 100      17.865  36.279  49.979  1.00 57.52           C  
ATOM   1715  CG  GLU B 100      17.039  37.141  50.922  1.00 85.36           C  
ATOM   1716  CD  GLU B 100      16.277  38.244  50.200  1.00110.86           C  
ATOM   1717  OE1 GLU B 100      16.828  38.828  49.239  1.00 85.62           O  
ATOM   1718  OE2 GLU B 100      15.122  38.521  50.596  1.00 94.33           O  
ATOM   1719  N   ALA B 101      18.623  35.278  47.082  1.00 36.79           N  
ATOM   1720  CA  ALA B 101      19.150  35.464  45.736  1.00 30.51           C  
ATOM   1721  C   ALA B 101      18.081  35.155  44.685  1.00 45.63           C  
ATOM   1722  O   ALA B 101      17.946  35.880  43.696  1.00 41.22           O  
ATOM   1723  CB  ALA B 101      20.375  34.597  45.525  1.00 52.72           C  
ATOM   1724  N   LYS B 102      17.320  34.086  44.910  1.00 29.43           N  
ATOM   1725  CA  LYS B 102      16.235  33.710  44.009  1.00 44.02           C  
ATOM   1726  C   LYS B 102      15.184  34.808  43.955  1.00 37.55           C  
ATOM   1727  O   LYS B 102      14.696  35.161  42.880  1.00 39.61           O  
ATOM   1728  CB  LYS B 102      15.589  32.390  44.446  1.00 37.60           C  
ATOM   1729  CG  LYS B 102      16.302  31.145  43.938  1.00 44.42           C  
ATOM   1730  CD  LYS B 102      15.553  29.877  44.331  1.00 65.59           C  
ATOM   1731  CE  LYS B 102      16.124  28.645  43.639  1.00 67.83           C  
ATOM   1732  NZ  LYS B 102      17.553  28.396  43.975  1.00 75.69           N  
ATOM   1733  N   LYS B 103      14.849  35.352  45.122  1.00 40.52           N  
ATOM   1734  CA  LYS B 103      13.851  36.411  45.215  1.00 45.16           C  
ATOM   1735  C   LYS B 103      14.272  37.646  44.416  1.00 47.60           C  
ATOM   1736  O   LYS B 103      13.520  38.138  43.561  1.00 49.20           O  
ATOM   1737  CB  LYS B 103      13.601  36.778  46.681  1.00 55.83           C  
ATOM   1738  CG  LYS B 103      12.510  37.816  46.895  1.00 69.24           C  
ATOM   1739  CD  LYS B 103      11.176  37.357  46.324  1.00 86.49           C  
ATOM   1740  CE  LYS B 103      10.110  38.427  46.490  1.00 95.73           C  
ATOM   1741  NZ  LYS B 103       8.843  38.039  45.816  1.00 95.33           N  
ATOM   1742  N   ARG B 104      15.477  38.137  44.683  1.00 32.84           N  
ATOM   1743  CA  ARG B 104      15.965  39.324  43.991  1.00 41.06           C  
ATOM   1744  C   ARG B 104      16.087  39.088  42.481  1.00 37.66           C  
ATOM   1745  O   ARG B 104      15.800  39.983  41.671  1.00 42.96           O  
ATOM   1746  CB  ARG B 104      17.287  39.795  44.597  1.00 36.16           C  
ATOM   1747  CG  ARG B 104      17.179  40.146  46.072  1.00 47.60           C  
ATOM   1748  CD  ARG B 104      18.442  40.809  46.576  1.00 69.32           C  
ATOM   1749  NE  ARG B 104      18.661  42.095  45.925  1.00103.61           N  
ATOM   1750  CZ  ARG B 104      19.832  42.508  45.452  1.00 95.73           C  
ATOM   1751  NH1 ARG B 104      20.905  41.733  45.556  1.00 72.74           N  
ATOM   1752  NH2 ARG B 104      19.927  43.697  44.873  1.00 86.19           N  
ATOM   1753  N   LEU B 105      16.487  37.873  42.108  1.00 41.77           N  
ATOM   1754  CA  LEU B 105      16.539  37.497  40.697  1.00 35.15           C  
ATOM   1755  C   LEU B 105      15.157  37.550  40.052  1.00 33.25           C  
ATOM   1756  O   LEU B 105      15.021  38.001  38.918  1.00 29.44           O  
ATOM   1757  CB  LEU B 105      17.142  36.104  40.514  1.00 38.99           C  
ATOM   1758  CG  LEU B 105      18.654  36.030  40.300  1.00 51.43           C  
ATOM   1759  CD1 LEU B 105      19.076  34.595  40.025  1.00 62.67           C  
ATOM   1760  CD2 LEU B 105      19.085  36.945  39.165  1.00 46.59           C  
ATOM   1761  N   GLU B 106      14.139  37.093  40.773  1.00 45.89           N  
ATOM   1762  CA  GLU B 106      12.774  37.127  40.252  1.00 37.31           C  
ATOM   1763  C   GLU B 106      12.265  38.555  40.099  1.00 47.35           C  
ATOM   1764  O   GLU B 106      11.567  38.874  39.133  1.00 47.87           O  
ATOM   1765  CB  GLU B 106      11.829  36.316  41.136  1.00 49.98           C  
ATOM   1766  CG  GLU B 106      11.926  34.828  40.895  1.00 88.34           C  
ATOM   1767  CD  GLU B 106      11.868  34.486  39.416  1.00100.34           C  
ATOM   1768  OE1 GLU B 106      10.831  34.775  38.780  1.00 99.77           O  
ATOM   1769  OE2 GLU B 106      12.863  33.940  38.888  1.00 82.96           O  
ATOM   1770  N   GLU B 107      12.617  39.416  41.051  1.00 37.63           N  
ATOM   1771  CA  GLU B 107      12.241  40.824  40.963  1.00 38.82           C  
ATOM   1772  C   GLU B 107      12.864  41.488  39.728  1.00 41.85           C  
ATOM   1773  O   GLU B 107      12.154  42.094  38.906  1.00 40.67           O  
ATOM   1774  CB  GLU B 107      12.628  41.564  42.248  1.00 42.03           C  
ATOM   1775  CG  GLU B 107      11.967  40.993  43.496  1.00 65.39           C  
ATOM   1776  CD  GLU B 107      12.448  41.640  44.783  1.00 86.04           C  
ATOM   1777  OE1 GLU B 107      12.829  42.832  44.756  1.00 91.76           O  
ATOM   1778  OE2 GLU B 107      12.440  40.951  45.827  1.00 80.50           O  
ATOM   1779  N   LEU B 108      14.186  41.354  39.595  1.00 35.62           N  
ATOM   1780  CA  LEU B 108      14.902  41.895  38.439  1.00 38.50           C  
ATOM   1781  C   LEU B 108      14.343  41.368  37.124  1.00 26.56           C  
ATOM   1782  O   LEU B 108      14.094  42.133  36.191  1.00 33.23           O  
ATOM   1783  CB  LEU B 108      16.393  41.564  38.517  1.00 38.79           C  
ATOM   1784  CG  LEU B 108      17.199  41.927  37.266  1.00 52.65           C  
ATOM   1785  CD1 LEU B 108      17.335  43.432  37.137  1.00 48.03           C  
ATOM   1786  CD2 LEU B 108      18.561  41.265  37.286  1.00 46.97           C  
ATOM   1787  N   ALA B 109      14.154  40.054  37.059  1.00 23.41           N  
ATOM   1788  CA  ALA B 109      13.596  39.418  35.876  1.00 33.10           C  
ATOM   1789  C   ALA B 109      12.214  39.977  35.553  1.00 33.47           C  
ATOM   1790  O   ALA B 109      11.861  40.123  34.387  1.00 37.62           O  
ATOM   1791  CB  ALA B 109      13.533  37.905  36.057  1.00 16.89           C  
ATOM   1792  N   GLU B 110      11.434  40.298  36.585  1.00 39.38           N  
ATOM   1793  CA  GLU B 110      10.088  40.824  36.367  1.00 34.75           C  
ATOM   1794  C   GLU B 110      10.125  42.237  35.788  1.00 41.04           C  
ATOM   1795  O   GLU B 110       9.457  42.521  34.780  1.00 35.06           O  
ATOM   1796  CB  GLU B 110       9.263  40.791  37.657  1.00 30.85           C  
ATOM   1797  CG  GLU B 110       7.910  40.107  37.507  1.00 70.30           C  
ATOM   1798  CD  GLU B 110       6.962  40.862  36.590  1.00 90.19           C  
ATOM   1799  OE1 GLU B 110       6.586  42.003  36.940  1.00 86.23           O  
ATOM   1800  OE2 GLU B 110       6.586  40.311  35.529  1.00 78.45           O  
ATOM   1801  N   ARG B 111      10.906  43.122  36.400  1.00 27.43           N  
ATOM   1802  CA  ARG B 111      10.950  44.485  35.872  1.00 36.64           C  
ATOM   1803  C   ARG B 111      11.575  44.538  34.474  1.00 44.48           C  
ATOM   1804  O   ARG B 111      11.146  45.315  33.604  1.00 42.15           O  
ATOM   1805  CB  ARG B 111      11.576  45.491  36.848  1.00 25.91           C  
ATOM   1806  CG  ARG B 111      12.880  45.092  37.503  1.00 58.22           C  
ATOM   1807  CD  ARG B 111      13.266  46.165  38.506  1.00 54.29           C  
ATOM   1808  NE  ARG B 111      14.566  45.934  39.125  1.00 57.74           N  
ATOM   1809  CZ  ARG B 111      14.738  45.290  40.274  1.00 46.57           C  
ATOM   1810  NH1 ARG B 111      13.689  44.808  40.927  1.00 62.94           N  
ATOM   1811  NH2 ARG B 111      15.957  45.128  40.768  1.00 62.94           N  
ATOM   1812  N   SER B 112      12.560  43.672  34.246  1.00 35.27           N  
ATOM   1813  CA  SER B 112      13.157  43.561  32.923  1.00 42.35           C  
ATOM   1814  C   SER B 112      12.130  43.076  31.898  1.00 34.64           C  
ATOM   1815  O   SER B 112      12.043  43.612  30.785  1.00 34.57           O  
ATOM   1816  CB  SER B 112      14.365  42.623  32.949  1.00 22.25           C  
ATOM   1817  OG  SER B 112      14.881  42.442  31.643  1.00 46.42           O  
ATOM   1818  N   ARG B 113      11.357  42.066  32.287  1.00 27.20           N  
ATOM   1819  CA  ARG B 113      10.311  41.504  31.439  1.00 32.14           C  
ATOM   1820  C   ARG B 113       9.305  42.585  31.044  1.00 40.04           C  
ATOM   1821  O   ARG B 113       8.922  42.701  29.871  1.00 40.37           O  
ATOM   1822  CB  ARG B 113       9.614  40.358  32.176  1.00 40.87           C  
ATOM   1823  CG  ARG B 113       8.830  39.407  31.298  1.00 53.21           C  
ATOM   1824  CD  ARG B 113       8.840  37.994  31.873  1.00 57.99           C  
ATOM   1825  NE  ARG B 113       8.494  37.967  33.293  1.00 75.11           N  
ATOM   1826  CZ  ARG B 113       9.253  37.421  34.238  1.00 70.53           C  
ATOM   1827  NH1 ARG B 113      10.405  36.844  33.919  1.00 64.26           N  
ATOM   1828  NH2 ARG B 113       8.859  37.444  35.504  1.00 63.16           N  
ATOM   1829  N   GLN B 114       8.894  43.388  32.025  1.00 38.12           N  
ATOM   1830  CA  GLN B 114       7.955  44.482  31.777  1.00 34.61           C  
ATOM   1831  C   GLN B 114       8.510  45.539  30.823  1.00 39.10           C  
ATOM   1832  O   GLN B 114       7.822  45.965  29.889  1.00 38.99           O  
ATOM   1833  CB  GLN B 114       7.514  45.135  33.090  1.00 37.78           C  
ATOM   1834  CG  GLN B 114       6.536  44.288  33.898  1.00 45.17           C  
ATOM   1835  CD  GLN B 114       6.057  44.977  35.164  1.00 82.61           C  
ATOM   1836  OE1 GLN B 114       6.582  46.020  35.553  1.00 75.29           O  
ATOM   1837  NE2 GLN B 114       5.056  44.390  35.817  1.00 82.96           N  
ATOM   1838  N   GLU B 115       9.753  45.966  31.058  1.00 33.63           N  
ATOM   1839  CA  GLU B 115      10.385  46.953  30.180  1.00 26.62           C  
ATOM   1840  C   GLU B 115      10.483  46.452  28.733  1.00 34.30           C  
ATOM   1841  O   GLU B 115      10.208  47.188  27.777  1.00 24.31           O  
ATOM   1842  CB  GLU B 115      11.768  47.341  30.711  1.00 28.35           C  
ATOM   1843  CG  GLU B 115      12.573  48.216  29.770  1.00 30.31           C  
ATOM   1844  CD  GLU B 115      11.868  49.513  29.421  1.00 44.64           C  
ATOM   1845  OE1 GLU B 115      11.051  50.000  30.236  1.00 48.29           O  
ATOM   1846  OE2 GLU B 115      12.135  50.047  28.325  1.00 50.39           O  
ATOM   1847  N   ASN B 116      10.861  45.188  28.583  1.00 27.60           N  
ATOM   1848  CA  ASN B 116      10.913  44.562  27.268  1.00 24.84           C  
ATOM   1849  C   ASN B 116       9.547  44.578  26.576  1.00 35.41           C  
ATOM   1850  O   ASN B 116       9.425  44.974  25.405  1.00 30.80           O  
ATOM   1851  CB  ASN B 116      11.423  43.128  27.398  1.00 22.32           C  
ATOM   1852  CG  ASN B 116      11.286  42.336  26.113  1.00 27.37           C  
ATOM   1853  OD1 ASN B 116      10.393  41.499  25.979  1.00 34.24           O  
ATOM   1854  ND2 ASN B 116      12.170  42.602  25.159  1.00 29.63           N  
ATOM   1855  N   LYS B 117       8.524  44.147  27.311  1.00 28.24           N  
ATOM   1856  CA  LYS B 117       7.159  44.144  26.788  1.00 31.51           C  
ATOM   1857  C   LYS B 117       6.746  45.540  26.313  1.00 35.68           C  
ATOM   1858  O   LYS B 117       6.171  45.699  25.227  1.00 32.17           O  
ATOM   1859  CB  LYS B 117       6.179  43.628  27.844  1.00 34.95           C  
ATOM   1860  CG  LYS B 117       4.781  43.343  27.317  1.00 34.64           C  
ATOM   1861  CD  LYS B 117       3.854  42.896  28.440  1.00 39.55           C  
ATOM   1862  CE  LYS B 117       2.474  42.534  27.920  1.00 60.04           C  
ATOM   1863  NZ  LYS B 117       1.876  43.634  27.118  1.00 50.71           N  
ATOM   1864  N   LYS B 118       7.064  46.548  27.124  1.00 17.65           N  
ATOM   1865  CA  LYS B 118       6.799  47.938  26.764  1.00 18.84           C  
ATOM   1866  C   LYS B 118       7.496  48.349  25.471  1.00 30.70           C  
ATOM   1867  O   LYS B 118       6.877  48.973  24.606  1.00 32.76           O  
ATOM   1868  CB  LYS B 118       7.199  48.889  27.895  1.00 26.30           C  
ATOM   1869  CG  LYS B 118       6.993  50.361  27.557  1.00 28.09           C  
ATOM   1870  CD  LYS B 118       7.463  51.272  28.683  1.00 44.63           C  
ATOM   1871  CE  LYS B 118       6.634  51.076  29.935  1.00 33.19           C  
ATOM   1872  NZ  LYS B 118       7.054  52.004  31.015  1.00 44.14           N  
ATOM   1873  N   ILE B 119       8.775  48.000  25.340  1.00 29.55           N  
ATOM   1874  CA  ILE B 119       9.526  48.337  24.130  1.00 32.92           C  
ATOM   1875  C   ILE B 119       8.896  47.716  22.889  1.00 25.75           C  
ATOM   1876  O   ILE B 119       8.652  48.408  21.897  1.00 26.51           O  
ATOM   1877  CB  ILE B 119      11.008  47.912  24.219  1.00 37.18           C  
ATOM   1878  CG1 ILE B 119      11.685  48.568  25.421  1.00 21.44           C  
ATOM   1879  CG2 ILE B 119      11.747  48.287  22.945  1.00 28.01           C  
ATOM   1880  CD1 ILE B 119      13.116  48.124  25.634  1.00 26.15           C  
ATOM   1881  N   ILE B 120       8.624  46.414  22.949  1.00 22.96           N  
ATOM   1882  CA  ILE B 120       7.978  45.725  21.833  1.00 35.78           C  
ATOM   1883  C   ILE B 120       6.629  46.348  21.449  1.00 38.35           C  
ATOM   1884  O   ILE B 120       6.392  46.657  20.273  1.00 31.88           O  
ATOM   1885  CB  ILE B 120       7.792  44.224  22.128  1.00 43.32           C  
ATOM   1886  CG1 ILE B 120       9.157  43.551  22.294  1.00 27.49           C  
ATOM   1887  CG2 ILE B 120       6.986  43.552  21.021  1.00 35.82           C  
ATOM   1888  CD1 ILE B 120       9.080  42.091  22.684  1.00 30.38           C  
ATOM   1889  N   ASP B 121       5.756  46.545  22.437  1.00 33.99           N  
ATOM   1890  CA  ASP B 121       4.435  47.116  22.166  1.00 33.27           C  
ATOM   1891  C   ASP B 121       4.517  48.524  21.561  1.00 35.25           C  
ATOM   1892  O   ASP B 121       3.765  48.866  20.634  1.00 39.42           O  
ATOM   1893  CB  ASP B 121       3.564  47.103  23.426  1.00 31.35           C  
ATOM   1894  CG  ASP B 121       3.253  45.694  23.907  1.00 39.51           C  
ATOM   1895  OD1 ASP B 121       3.318  44.750  23.088  1.00 35.80           O  
ATOM   1896  OD2 ASP B 121       2.941  45.528  25.104  1.00 34.24           O  
ATOM   1897  N   ARG B 122       5.448  49.322  22.079  1.00 31.38           N  
ATOM   1898  CA  ARG B 122       5.715  50.648  21.540  1.00 36.08           C  
ATOM   1899  C   ARG B 122       6.064  50.527  20.067  1.00 37.82           C  
ATOM   1900  O   ARG B 122       5.398  51.106  19.204  1.00 38.65           O  
ATOM   1901  CB  ARG B 122       6.861  51.312  22.304  1.00 38.87           C  
ATOM   1902  CG  ARG B 122       7.094  52.769  21.939  1.00 37.14           C  
ATOM   1903  CD  ARG B 122       7.729  53.529  23.096  1.00 34.76           C  
ATOM   1904  NE  ARG B 122       8.932  52.863  23.591  1.00 41.18           N  
ATOM   1905  CZ  ARG B 122       9.444  53.045  24.807  1.00 44.50           C  
ATOM   1906  NH1 ARG B 122       8.849  53.862  25.662  1.00 60.87           N  
ATOM   1907  NH2 ARG B 122      10.543  52.396  25.174  1.00 60.87           N  
ATOM   1908  N   ALA B 123       7.106  49.736  19.791  1.00 31.06           N  
ATOM   1909  CA  ALA B 123       7.578  49.503  18.430  1.00 41.76           C  
ATOM   1910  C   ALA B 123       6.447  49.139  17.455  1.00 41.30           C  
ATOM   1911  O   ALA B 123       6.230  49.845  16.453  1.00 29.45           O  
ATOM   1912  CB  ALA B 123       8.658  48.417  18.430  1.00 27.00           C  
ATOM   1913  N   LYS B 124       5.738  48.044  17.738  1.00 29.61           N  
ATOM   1914  CA  LYS B 124       4.627  47.620  16.880  1.00 29.40           C  
ATOM   1915  C   LYS B 124       3.627  48.773  16.672  1.00 38.05           C  
ATOM   1916  O   LYS B 124       3.259  49.100  15.531  1.00 45.34           O  
ATOM   1917  CB  LYS B 124       3.935  46.367  17.445  1.00 23.61           C  
ATOM   1918  CG  LYS B 124       4.890  45.197  17.686  1.00 38.85           C  
ATOM   1919  CD  LYS B 124       4.248  43.836  17.425  1.00 49.57           C  
ATOM   1920  CE  LYS B 124       3.442  43.340  18.608  1.00 38.26           C  
ATOM   1921  NZ  LYS B 124       2.449  42.315  18.177  1.00 44.50           N  
ATOM   1922  N   TYR B 125       3.240  49.415  17.776  1.00 29.64           N  
ATOM   1923  CA  TYR B 125       2.230  50.474  17.746  1.00 37.19           C  
ATOM   1924  C   TYR B 125       2.627  51.621  16.824  1.00 42.15           C  
ATOM   1925  O   TYR B 125       1.798  52.197  16.122  1.00 48.50           O  
ATOM   1926  CB  TYR B 125       1.978  51.027  19.152  1.00 44.12           C  
ATOM   1927  CG  TYR B 125       1.268  52.359  19.135  1.00 38.31           C  
ATOM   1928  CD1 TYR B 125      -0.046  52.460  18.687  1.00 44.69           C  
ATOM   1929  CD2 TYR B 125       1.915  53.516  19.552  1.00 49.61           C  
ATOM   1930  CE1 TYR B 125      -0.699  53.678  18.663  1.00 47.27           C  
ATOM   1931  CE2 TYR B 125       1.272  54.738  19.535  1.00 58.40           C  
ATOM   1932  CZ  TYR B 125      -0.035  54.810  19.090  1.00 64.73           C  
ATOM   1933  OH  TYR B 125      -0.681  56.023  19.067  1.00 82.45           O  
ATOM   1934  N   GLU B 126       3.917  51.960  16.835  1.00 42.56           N  
ATOM   1935  CA  GLU B 126       4.401  53.055  15.999  1.00 47.33           C  
ATOM   1936  C   GLU B 126       4.652  52.656  14.531  1.00 41.48           C  
ATOM   1937  O   GLU B 126       4.632  53.516  13.659  1.00 54.62           O  
ATOM   1938  CB  GLU B 126       5.640  53.711  16.613  1.00 45.77           C  
ATOM   1939  CG  GLU B 126       5.325  54.531  17.830  1.00 60.63           C  
ATOM   1940  CD  GLU B 126       6.352  54.321  18.900  1.00 82.44           C  
ATOM   1941  OE1 GLU B 126       7.188  53.383  18.774  1.00 83.47           O  
ATOM   1942  OE2 GLU B 126       6.326  55.090  19.871  1.00104.96           O  
ATOM   1943  N   MET B 127       4.946  51.383  14.254  1.00 40.51           N  
ATOM   1944  CA  MET B 127       4.997  50.923  12.854  1.00 50.04           C  
ATOM   1945  C   MET B 127       3.583  50.870  12.273  1.00 45.51           C  
ATOM   1946  O   MET B 127       3.394  50.914  11.056  1.00 61.85           O  
ATOM   1947  CB  MET B 127       5.691  49.560  12.716  1.00 46.69           C  
ATOM   1948  CG  MET B 127       7.209  49.632  12.796  1.00 55.70           C  
ATOM   1949  SD  MET B 127       8.094  48.341  11.888  1.00 58.43           S  
ATOM   1950  CE  MET B 127       7.366  48.426  10.247  1.00 49.22           C  
ATOM   1951  N   ASP B 128       2.591  50.769  13.159  1.00 46.89           N  
ATOM   1952  CA  ASP B 128       1.184  50.936  12.783  1.00 53.66           C  
ATOM   1953  C   ASP B 128       0.812  52.379  12.401  1.00 59.63           C  
ATOM   1954  O   ASP B 128       0.068  52.600  11.447  1.00 58.81           O  
ATOM   1955  CB  ASP B 128       0.273  50.470  13.917  1.00 42.20           C  
ATOM   1956  CG  ASP B 128       0.339  48.981  14.129  1.00 60.37           C  
ATOM   1957  OD1 ASP B 128       0.538  48.255  13.132  1.00 63.92           O  
ATOM   1958  OD2 ASP B 128       0.204  48.540  15.288  1.00 56.90           O  
ATOM   1959  N   GLU B 129       1.316  53.352  13.155  1.00 47.91           N  
ATOM   1960  CA  GLU B 129       1.002  54.761  12.898  1.00 52.61           C  
ATOM   1961  C   GLU B 129       1.557  55.253  11.562  1.00 54.52           C  
ATOM   1962  O   GLU B 129       2.755  55.509  11.428  1.00 59.95           O  
ATOM   1963  CB  GLU B 129       1.518  55.656  14.030  1.00 66.13           C  
ATOM   1964  CG  GLU B 129       0.768  55.515  15.340  1.00 68.38           C  
ATOM   1965  CD  GLU B 129      -0.609  56.143  15.298  1.00 71.30           C  
ATOM   1966  OE1 GLU B 129      -0.694  57.380  15.138  1.00 72.25           O  
ATOM   1967  OE2 GLU B 129      -1.605  55.401  15.431  1.00 75.18           O  
TER    1968      GLU B 129                                                      
ATOM   1969  N   GLU C   4       5.290  71.668  29.935  1.00 53.39           N  
ATOM   1970  CA  GLU C   4       6.290  72.628  30.389  1.00 61.09           C  
ATOM   1971  C   GLU C   4       6.710  72.325  31.826  1.00 63.24           C  
ATOM   1972  O   GLU C   4       7.860  72.527  32.210  1.00 63.53           O  
ATOM   1973  CB  GLU C   4       5.770  74.066  30.247  1.00 70.44           C  
ATOM   1974  CG  GLU C   4       4.671  74.469  31.231  1.00 87.99           C  
ATOM   1975  CD  GLU C   4       3.318  73.842  30.923  1.00103.28           C  
ATOM   1976  OE1 GLU C   4       3.199  73.124  29.906  1.00111.56           O  
ATOM   1977  OE2 GLU C   4       2.367  74.071  31.702  1.00 80.05           O  
ATOM   1978  N   LYS C   5       5.764  71.829  32.617  1.00 54.15           N  
ATOM   1979  CA  LYS C   5       6.048  71.357  33.959  1.00 54.37           C  
ATOM   1980  C   LYS C   5       6.773  70.024  33.800  1.00 70.65           C  
ATOM   1981  O   LYS C   5       7.737  69.715  34.517  1.00 62.60           O  
ATOM   1982  CB  LYS C   5       4.729  71.166  34.705  1.00 52.55           C  
ATOM   1983  CG  LYS C   5       4.852  70.793  36.167  1.00 58.76           C  
ATOM   1984  CD  LYS C   5       3.477  70.533  36.767  1.00 70.25           C  
ATOM   1985  CE  LYS C   5       3.557  70.334  38.271  1.00 74.74           C  
ATOM   1986  NZ  LYS C   5       4.469  69.218  38.643  1.00 73.69           N  
ATOM   1987  N   ALA C   6       6.303  69.252  32.828  1.00 64.42           N  
ATOM   1988  CA  ALA C   6       6.859  67.942  32.526  1.00 63.57           C  
ATOM   1989  C   ALA C   6       8.277  68.048  31.972  1.00 58.76           C  
ATOM   1990  O   ALA C   6       9.102  67.169  32.204  1.00 50.33           O  
ATOM   1991  CB  ALA C   6       5.960  67.203  31.546  1.00 54.20           C  
ATOM   1992  N   ALA C   7       8.554  69.122  31.235  1.00 36.44           N  
ATOM   1993  CA  ALA C   7       9.887  69.338  30.679  1.00 52.76           C  
ATOM   1994  C   ALA C   7      10.894  69.576  31.802  1.00 45.22           C  
ATOM   1995  O   ALA C   7      11.944  68.921  31.871  1.00 47.44           O  
ATOM   1996  CB  ALA C   7       9.875  70.519  29.712  1.00 43.06           C  
ATOM   1997  N   ARG C   8      10.564  70.530  32.666  1.00 43.58           N  
ATOM   1998  CA  ARG C   8      11.349  70.823  33.858  1.00 48.59           C  
ATOM   1999  C   ARG C   8      11.596  69.544  34.652  1.00 53.60           C  
ATOM   2000  O   ARG C   8      12.732  69.239  35.038  1.00 61.14           O  
ATOM   2001  CB  ARG C   8      10.611  71.850  34.721  1.00 49.76           C  
ATOM   2002  CG  ARG C   8      11.332  72.241  35.997  1.00 82.59           C  
ATOM   2003  CD  ARG C   8      10.517  73.243  36.798  1.00 88.77           C  
ATOM   2004  NE  ARG C   8      10.348  74.502  36.081  1.00101.02           N  
ATOM   2005  CZ  ARG C   8       9.647  75.534  36.538  1.00107.41           C  
ATOM   2006  NH1 ARG C   8       9.042  75.458  37.717  1.00106.14           N  
ATOM   2007  NH2 ARG C   8       9.551  76.644  35.818  1.00102.17           N  
ATOM   2008  N   ALA C   9      10.520  68.791  34.873  1.00 44.03           N  
ATOM   2009  CA  ALA C   9      10.590  67.530  35.603  1.00 36.97           C  
ATOM   2010  C   ALA C   9      11.568  66.554  34.952  1.00 38.39           C  
ATOM   2011  O   ALA C   9      12.315  65.853  35.639  1.00 41.15           O  
ATOM   2012  CB  ALA C   9       9.213  66.910  35.686  1.00 37.20           C  
ATOM   2013  N   ALA C  10      11.543  66.507  33.624  1.00 43.81           N  
ATOM   2014  CA  ALA C  10      12.439  65.651  32.858  1.00 43.23           C  
ATOM   2015  C   ALA C  10      13.884  66.041  33.137  1.00 48.46           C  
ATOM   2016  O   ALA C  10      14.727  65.187  33.459  1.00 50.77           O  
ATOM   2017  CB  ALA C  10      12.140  65.777  31.371  1.00 40.69           C  
ATOM   2018  N   LYS C  11      14.166  67.336  32.998  1.00 38.27           N  
ATOM   2019  CA  LYS C  11      15.505  67.857  33.268  1.00 45.02           C  
ATOM   2020  C   LYS C  11      15.982  67.439  34.658  1.00 46.78           C  
ATOM   2021  O   LYS C  11      17.113  66.967  34.835  1.00 46.15           O  
ATOM   2022  CB  LYS C  11      15.539  69.383  33.147  1.00 44.35           C  
ATOM   2023  CG  LYS C  11      16.926  69.980  33.345  1.00 45.93           C  
ATOM   2024  CD  LYS C  11      16.930  71.488  33.136  1.00 63.94           C  
ATOM   2025  CE  LYS C  11      16.086  72.204  34.185  1.00 69.55           C  
ATOM   2026  NZ  LYS C  11      16.195  73.688  34.068  1.00 60.69           N  
ATOM   2027  N   GLU C  12      15.102  67.597  35.644  1.00 37.64           N  
ATOM   2028  CA  GLU C  12      15.460  67.272  37.021  1.00 55.04           C  
ATOM   2029  C   GLU C  12      15.704  65.778  37.253  1.00 49.72           C  
ATOM   2030  O   GLU C  12      16.600  65.405  38.015  1.00 50.79           O  
ATOM   2031  CB  GLU C  12      14.425  67.821  38.008  1.00 59.03           C  
ATOM   2032  CG  GLU C  12      14.344  69.348  38.032  1.00 66.01           C  
ATOM   2033  CD  GLU C  12      15.698  70.010  38.254  1.00 93.78           C  
ATOM   2034  OE1 GLU C  12      16.528  69.454  39.007  1.00 85.59           O  
ATOM   2035  OE2 GLU C  12      15.932  71.091  37.671  1.00 92.98           O  
ATOM   2036  N   LEU C  13      14.911  64.933  36.602  1.00 45.59           N  
ATOM   2037  CA  LEU C  13      15.134  63.492  36.667  1.00 45.69           C  
ATOM   2038  C   LEU C  13      16.513  63.147  36.121  1.00 43.42           C  
ATOM   2039  O   LEU C  13      17.306  62.454  36.782  1.00 34.57           O  
ATOM   2040  CB  LEU C  13      14.062  62.738  35.881  1.00 40.18           C  
ATOM   2041  CG  LEU C  13      12.739  62.469  36.596  1.00 40.04           C  
ATOM   2042  CD1 LEU C  13      11.763  61.761  35.667  1.00 32.22           C  
ATOM   2043  CD2 LEU C  13      12.968  61.655  37.858  1.00 36.75           C  
ATOM   2044  N   SER C  14      16.800  63.646  34.921  1.00 31.05           N  
ATOM   2045  CA  SER C  14      18.095  63.398  34.299  1.00 37.57           C  
ATOM   2046  C   SER C  14      19.230  63.844  35.215  1.00 35.82           C  
ATOM   2047  O   SER C  14      20.228  63.136  35.370  1.00 34.92           O  
ATOM   2048  CB  SER C  14      18.199  64.107  32.951  1.00 30.02           C  
ATOM   2049  OG  SER C  14      17.246  63.617  32.027  1.00 46.39           O  
ATOM   2050  N   ARG C  15      19.068  65.009  35.841  1.00 32.75           N  
ATOM   2051  CA  ARG C  15      20.091  65.520  36.753  1.00 40.15           C  
ATOM   2052  C   ARG C  15      20.239  64.681  38.031  1.00 40.34           C  
ATOM   2053  O   ARG C  15      21.334  64.580  38.584  1.00 51.26           O  
ATOM   2054  CB  ARG C  15      19.847  66.999  37.088  1.00 38.64           C  
ATOM   2055  CG  ARG C  15      20.090  67.943  35.916  1.00 32.39           C  
ATOM   2056  CD  ARG C  15      20.026  69.405  36.331  1.00 36.78           C  
ATOM   2057  NE  ARG C  15      21.128  69.786  37.212  1.00 55.00           N  
ATOM   2058  CZ  ARG C  15      22.257  70.358  36.802  1.00 46.44           C  
ATOM   2059  NH1 ARG C  15      22.443  70.624  35.516  1.00 62.81           N  
ATOM   2060  NH2 ARG C  15      23.200  70.670  37.681  1.00 62.81           N  
ATOM   2061  N   GLU C  16      19.147  64.080  38.498  1.00 33.63           N  
ATOM   2062  CA  GLU C  16      19.208  63.182  39.651  1.00 44.22           C  
ATOM   2063  C   GLU C  16      20.050  61.948  39.311  1.00 43.61           C  
ATOM   2064  O   GLU C  16      20.959  61.548  40.066  1.00 39.52           O  
ATOM   2065  CB  GLU C  16      17.797  62.768  40.076  1.00 31.85           C  
ATOM   2066  CG  GLU C  16      17.739  61.953  41.354  1.00 41.18           C  
ATOM   2067  CD  GLU C  16      16.323  61.587  41.746  1.00 62.17           C  
ATOM   2068  OE1 GLU C  16      15.379  62.044  41.065  1.00 47.42           O  
ATOM   2069  OE2 GLU C  16      16.154  60.837  42.731  1.00 41.11           O  
ATOM   2070  N   SER C  17      19.741  61.356  38.156  1.00 35.05           N  
ATOM   2071  CA  SER C  17      20.535  60.249  37.627  1.00 35.81           C  
ATOM   2072  C   SER C  17      22.018  60.618  37.553  1.00 37.94           C  
ATOM   2073  O   SER C  17      22.900  59.857  37.995  1.00 34.28           O  
ATOM   2074  CB  SER C  17      20.024  59.860  36.240  1.00 19.89           C  
ATOM   2075  OG  SER C  17      20.872  58.908  35.627  1.00 46.16           O  
ATOM   2076  N   ALA C  18      22.279  61.805  37.011  1.00 33.47           N  
ATOM   2077  CA  ALA C  18      23.642  62.306  36.894  1.00 27.03           C  
ATOM   2078  C   ALA C  18      24.327  62.407  38.255  1.00 32.43           C  
ATOM   2079  O   ALA C  18      25.503  62.067  38.386  1.00 33.42           O  
ATOM   2080  CB  ALA C  18      23.654  63.650  36.187  1.00 23.60           C  
ATOM   2081  N   ARG C  19      23.594  62.875  39.265  1.00 32.27           N  
ATOM   2082  CA  ARG C  19      24.148  62.990  40.614  1.00 36.78           C  
ATOM   2083  C   ARG C  19      24.544  61.620  41.153  1.00 32.72           C  
ATOM   2084  O   ARG C  19      25.623  61.461  41.744  1.00 37.73           O  
ATOM   2085  CB  ARG C  19      23.155  63.665  41.566  1.00 32.01           C  
ATOM   2086  CG  ARG C  19      23.057  65.167  41.395  1.00 39.47           C  
ATOM   2087  CD  ARG C  19      22.304  65.816  42.546  1.00 44.78           C  
ATOM   2088  NE  ARG C  19      20.908  65.389  42.604  1.00 41.91           N  
ATOM   2089  CZ  ARG C  19      19.915  66.001  41.967  1.00 47.25           C  
ATOM   2090  NH1 ARG C  19      20.163  67.068  41.222  1.00 63.62           N  
ATOM   2091  NH2 ARG C  19      18.673  65.548  42.075  1.00 64.94           N  
ATOM   2092  N   ALA C  20      23.673  60.635  40.945  1.00 23.76           N  
ATOM   2093  CA  ALA C  20      23.977  59.268  41.361  1.00 24.64           C  
ATOM   2094  C   ALA C  20      25.289  58.792  40.732  1.00 24.90           C  
ATOM   2095  O   ALA C  20      26.208  58.314  41.429  1.00 28.27           O  
ATOM   2096  CB  ALA C  20      22.838  58.331  40.985  1.00 15.97           C  
ATOM   2097  N   ALA C  21      25.373  58.928  39.410  1.00 22.96           N  
ATOM   2098  CA  ALA C  21      26.583  58.522  38.693  1.00 31.12           C  
ATOM   2099  C   ALA C  21      27.829  59.219  39.243  1.00 25.58           C  
ATOM   2100  O   ALA C  21      28.879  58.597  39.421  1.00 27.12           O  
ATOM   2101  CB  ALA C  21      26.442  58.790  37.196  1.00 20.40           C  
ATOM   2102  N   LYS C  22      27.699  60.519  39.498  1.00 27.66           N  
ATOM   2103  CA  LYS C  22      28.792  61.329  40.027  1.00 26.38           C  
ATOM   2104  C   LYS C  22      29.280  60.792  41.373  1.00 33.46           C  
ATOM   2105  O   LYS C  22      30.491  60.723  41.627  1.00 39.82           O  
ATOM   2106  CB  LYS C  22      28.337  62.782  40.174  1.00 34.73           C  
ATOM   2107  CG  LYS C  22      29.371  63.710  40.780  1.00 33.92           C  
ATOM   2108  CD  LYS C  22      30.531  63.945  39.831  1.00 44.88           C  
ATOM   2109  CE  LYS C  22      31.450  65.031  40.359  1.00 36.53           C  
ATOM   2110  NZ  LYS C  22      31.923  64.713  41.730  1.00 46.86           N  
ATOM   2111  N   GLU C  23      28.338  60.408  42.228  1.00 24.00           N  
ATOM   2112  CA  GLU C  23      28.692  59.855  43.538  1.00 34.86           C  
ATOM   2113  C   GLU C  23      29.405  58.508  43.429  1.00 40.96           C  
ATOM   2114  O   GLU C  23      30.406  58.267  44.126  1.00 37.30           O  
ATOM   2115  CB  GLU C  23      27.466  59.765  44.449  1.00 36.34           C  
ATOM   2116  CG  GLU C  23      27.025  61.121  44.971  1.00 68.28           C  
ATOM   2117  CD  GLU C  23      25.728  61.069  45.754  1.00 96.28           C  
ATOM   2118  OE1 GLU C  23      25.230  59.953  46.018  1.00 90.04           O  
ATOM   2119  OE2 GLU C  23      25.205  62.150  46.102  1.00 93.35           O  
ATOM   2120  N   LEU C  24      28.905  57.632  42.554  1.00 26.16           N  
ATOM   2121  CA  LEU C  24      29.617  56.382  42.289  1.00 24.39           C  
ATOM   2122  C   LEU C  24      31.050  56.662  41.841  1.00 36.46           C  
ATOM   2123  O   LEU C  24      32.003  56.036  42.325  1.00 35.77           O  
ATOM   2124  CB  LEU C  24      28.911  55.547  41.222  1.00 31.94           C  
ATOM   2125  CG  LEU C  24      27.802  54.605  41.684  1.00 31.80           C  
ATOM   2126  CD1 LEU C  24      27.628  53.468  40.689  1.00 31.57           C  
ATOM   2127  CD2 LEU C  24      28.080  54.076  43.081  1.00 27.99           C  
ATOM   2128  N   ALA C  25      31.191  57.615  40.925  1.00 22.60           N  
ATOM   2129  CA  ALA C  25      32.496  57.992  40.392  1.00 26.06           C  
ATOM   2130  C   ALA C  25      33.453  58.490  41.480  1.00 24.88           C  
ATOM   2131  O   ALA C  25      34.636  58.143  41.485  1.00 27.49           O  
ATOM   2132  CB  ALA C  25      32.335  59.042  39.300  1.00 20.68           C  
ATOM   2133  N   ASP C  26      32.946  59.309  42.397  1.00 31.05           N  
ATOM   2134  CA  ASP C  26      33.779  59.800  43.497  1.00 28.30           C  
ATOM   2135  C   ASP C  26      34.222  58.668  44.423  1.00 26.86           C  
ATOM   2136  O   ASP C  26      35.398  58.595  44.826  1.00 42.15           O  
ATOM   2137  CB  ASP C  26      33.068  60.911  44.273  1.00 27.61           C  
ATOM   2138  CG  ASP C  26      32.937  62.193  43.465  1.00 44.31           C  
ATOM   2139  OD1 ASP C  26      33.735  62.386  42.519  1.00 40.42           O  
ATOM   2140  OD2 ASP C  26      32.039  63.006  43.777  1.00 39.11           O  
ATOM   2141  N   SER C  27      33.279  57.776  44.745  1.00 24.72           N  
ATOM   2142  CA  SER C  27      33.612  56.571  45.500  1.00 26.95           C  
ATOM   2143  C   SER C  27      34.748  55.810  44.831  1.00 32.00           C  
ATOM   2144  O   SER C  27      35.698  55.399  45.493  1.00 28.14           O  
ATOM   2145  CB  SER C  27      32.399  55.648  45.645  1.00 27.56           C  
ATOM   2146  OG  SER C  27      31.596  56.016  46.751  1.00 64.82           O  
ATOM   2147  N   ASN C  28      34.653  55.638  43.518  1.00 22.27           N  
ATOM   2148  CA  ASN C  28      35.676  54.901  42.785  1.00 30.00           C  
ATOM   2149  C   ASN C  28      37.024  55.614  42.719  1.00 30.78           C  
ATOM   2150  O   ASN C  28      38.071  54.967  42.670  1.00 32.04           O  
ATOM   2151  CB  ASN C  28      35.173  54.533  41.393  1.00 21.52           C  
ATOM   2152  CG  ASN C  28      34.004  53.584  41.433  1.00 36.26           C  
ATOM   2153  OD1 ASN C  28      33.782  52.904  42.440  1.00 30.23           O  
ATOM   2154  ND2 ASN C  28      33.247  53.512  40.347  1.00 29.66           N  
ATOM   2155  N   ALA C  29      37.007  56.948  42.718  1.00 22.00           N  
ATOM   2156  CA  ALA C  29      38.245  57.718  42.769  1.00 37.40           C  
ATOM   2157  C   ALA C  29      38.960  57.439  44.088  1.00 30.16           C  
ATOM   2158  O   ALA C  29      40.151  57.060  44.125  1.00 37.12           O  
ATOM   2159  CB  ALA C  29      37.946  59.200  42.639  1.00 28.14           C  
ATOM   2160  N   LYS C  30      38.215  57.623  45.175  1.00 22.16           N  
ATOM   2161  CA  LYS C  30      38.753  57.366  46.508  1.00 38.70           C  
ATOM   2162  C   LYS C  30      39.280  55.930  46.637  1.00 36.24           C  
ATOM   2163  O   LYS C  30      40.372  55.695  47.172  1.00 33.42           O  
ATOM   2164  CB  LYS C  30      37.693  57.665  47.571  1.00 41.06           C  
ATOM   2165  CG  LYS C  30      38.224  57.750  48.991  1.00 55.03           C  
ATOM   2166  CD  LYS C  30      37.257  58.505  49.886  1.00 73.29           C  
ATOM   2167  CE  LYS C  30      37.141  59.952  49.431  1.00 76.40           C  
ATOM   2168  NZ  LYS C  30      36.323  60.767  50.366  1.00 49.10           N  
ATOM   2169  N   ALA C  31      38.509  54.980  46.112  1.00 31.07           N  
ATOM   2170  CA  ALA C  31      38.904  53.577  46.126  1.00 30.23           C  
ATOM   2171  C   ALA C  31      40.188  53.338  45.336  1.00 37.51           C  
ATOM   2172  O   ALA C  31      41.019  52.522  45.741  1.00 36.16           O  
ATOM   2173  CB  ALA C  31      37.777  52.700  45.595  1.00 31.81           C  
ATOM   2174  N   ALA C  32      40.344  54.033  44.212  1.00 26.70           N  
ATOM   2175  CA  ALA C  32      41.563  53.928  43.420  1.00 29.46           C  
ATOM   2176  C   ALA C  32      42.727  54.323  44.309  1.00 32.03           C  
ATOM   2177  O   ALA C  32      43.726  53.597  44.412  1.00 36.30           O  
ATOM   2178  CB  ALA C  32      41.495  54.829  42.198  1.00 34.00           C  
ATOM   2179  N   GLU C  33      42.587  55.467  44.979  1.00 32.67           N  
ATOM   2180  CA  GLU C  33      43.654  55.927  45.872  1.00 27.18           C  
ATOM   2181  C   GLU C  33      44.005  54.913  46.970  1.00 36.97           C  
ATOM   2182  O   GLU C  33      45.171  54.556  47.148  1.00 36.15           O  
ATOM   2183  CB  GLU C  33      43.324  57.282  46.508  1.00 38.63           C  
ATOM   2184  CG  GLU C  33      44.470  57.834  47.357  1.00 48.89           C  
ATOM   2185  CD  GLU C  33      44.199  59.221  47.903  1.00 57.27           C  
ATOM   2186  OE1 GLU C  33      43.052  59.494  48.317  1.00 43.88           O  
ATOM   2187  OE2 GLU C  33      45.140  60.042  47.913  1.00 50.37           O  
ATOM   2188  N   ASP C  34      42.991  54.448  47.701  1.00 27.63           N  
ATOM   2189  CA  ASP C  34      43.215  53.535  48.827  1.00 36.89           C  
ATOM   2190  C   ASP C  34      43.861  52.220  48.382  1.00 43.04           C  
ATOM   2191  O   ASP C  34      44.859  51.762  48.959  1.00 50.78           O  
ATOM   2192  CB  ASP C  34      41.898  53.247  49.560  1.00 39.32           C  
ATOM   2193  CG  ASP C  34      41.291  54.490  50.183  1.00 52.05           C  
ATOM   2194  OD1 ASP C  34      42.062  55.390  50.583  1.00 51.21           O  
ATOM   2195  OD2 ASP C  34      40.044  54.566  50.265  1.00 51.49           O  
ATOM   2196  N   LEU C  35      43.285  51.628  47.341  1.00 32.40           N  
ATOM   2197  CA  LEU C  35      43.793  50.379  46.795  1.00 33.46           C  
ATOM   2198  C   LEU C  35      45.238  50.545  46.348  1.00 30.28           C  
ATOM   2199  O   LEU C  35      46.057  49.652  46.548  1.00 28.82           O  
ATOM   2200  CB  LEU C  35      42.926  49.908  45.626  1.00 31.96           C  
ATOM   2201  CG  LEU C  35      41.723  49.006  45.910  1.00 29.26           C  
ATOM   2202  CD1 LEU C  35      40.894  49.526  47.070  1.00 39.53           C  
ATOM   2203  CD2 LEU C  35      40.867  48.881  44.654  1.00 34.02           C  
ATOM   2204  N   MET C  36      45.560  51.697  45.756  1.00 35.35           N  
ATOM   2205  CA  MET C  36      46.942  51.951  45.363  1.00 29.35           C  
ATOM   2206  C   MET C  36      47.857  52.104  46.577  1.00 47.17           C  
ATOM   2207  O   MET C  36      49.014  51.688  46.538  1.00 42.33           O  
ATOM   2208  CB  MET C  36      47.056  53.173  44.451  1.00 27.90           C  
ATOM   2209  CG  MET C  36      46.547  52.935  43.048  1.00 51.78           C  
ATOM   2210  SD  MET C  36      47.080  54.182  41.861  1.00 70.43           S  
ATOM   2211  CE  MET C  36      48.837  53.846  41.773  1.00 55.54           C  
ATOM   2212  N   ARG C  37      47.338  52.689  47.652  1.00 36.71           N  
ATOM   2213  CA  ARG C  37      48.121  52.859  48.872  1.00 22.64           C  
ATOM   2214  C   ARG C  37      48.420  51.527  49.551  1.00 39.53           C  
ATOM   2215  O   ARG C  37      49.464  51.378  50.185  1.00 44.46           O  
ATOM   2216  CB  ARG C  37      47.421  53.798  49.856  1.00 34.29           C  
ATOM   2217  CG  ARG C  37      47.354  55.237  49.394  1.00 40.59           C  
ATOM   2218  CD  ARG C  37      46.977  56.171  50.528  1.00 43.15           C  
ATOM   2219  NE  ARG C  37      46.705  57.519  50.039  1.00 72.63           N  
ATOM   2220  CZ  ARG C  37      46.476  58.570  50.819  1.00 77.96           C  
ATOM   2221  NH1 ARG C  37      46.493  58.441  52.139  1.00103.76           N  
ATOM   2222  NH2 ARG C  37      46.234  59.756  50.277  1.00 85.50           N  
ATOM   2223  N   GLU C  38      47.515  50.560  49.426  1.00 38.67           N  
ATOM   2224  CA  GLU C  38      47.743  49.252  50.045  1.00 43.70           C  
ATOM   2225  C   GLU C  38      48.926  48.505  49.420  1.00 59.95           C  
ATOM   2226  O   GLU C  38      49.553  47.665  50.068  1.00 65.95           O  
ATOM   2227  CB  GLU C  38      46.472  48.398  50.036  1.00 40.27           C  
ATOM   2228  CG  GLU C  38      45.348  48.987  50.884  1.00 50.70           C  
ATOM   2229  CD  GLU C  38      44.228  48.002  51.164  1.00 66.16           C  
ATOM   2230  OE1 GLU C  38      44.508  46.788  51.275  1.00 68.18           O  
ATOM   2231  OE2 GLU C  38      43.065  48.446  51.277  1.00 70.34           O  
ATOM   2232  N   ILE C  39      49.237  48.828  48.168  1.00 50.22           N  
ATOM   2233  CA  ILE C  39      50.391  48.249  47.487  1.00 54.32           C  
ATOM   2234  C   ILE C  39      51.703  48.762  48.082  1.00 46.50           C  
ATOM   2235  O   ILE C  39      52.639  47.992  48.301  1.00 62.79           O  
ATOM   2236  CB  ILE C  39      50.367  48.564  45.975  1.00 48.75           C  
ATOM   2237  CG1 ILE C  39      49.088  48.024  45.334  1.00 36.72           C  
ATOM   2238  CG2 ILE C  39      51.592  47.989  45.281  1.00 47.05           C  
ATOM   2239  CD1 ILE C  39      48.955  48.370  43.868  1.00 32.88           C  
ATOM   2240  N   ALA C  40      51.755  50.063  48.348  1.00 52.03           N  
ATOM   2241  CA  ALA C  40      52.961  50.703  48.869  1.00 58.52           C  
ATOM   2242  C   ALA C  40      53.381  50.133  50.224  1.00 58.50           C  
ATOM   2243  O   ALA C  40      52.596  50.111  51.173  1.00 56.68           O  
ATOM   2244  CB  ALA C  40      52.761  52.210  48.961  1.00 41.86           C  
ATOM   2245  N   GLU C  46      52.829  42.207  43.673  1.00 56.59           N  
ATOM   2246  CA  GLU C  46      52.488  41.833  42.307  1.00 50.24           C  
ATOM   2247  C   GLU C  46      51.097  41.199  42.216  1.00 56.53           C  
ATOM   2248  O   GLU C  46      50.318  41.505  41.310  1.00 45.31           O  
ATOM   2249  CB  GLU C  46      53.526  40.853  41.780  1.00 46.06           C  
ATOM   2250  CG  GLU C  46      53.065  40.073  40.564  1.00 49.35           C  
ATOM   2251  CD  GLU C  46      53.277  40.831  39.276  1.00 75.86           C  
ATOM   2252  OE1 GLU C  46      54.454  41.170  38.994  1.00 89.38           O  
ATOM   2253  OE2 GLU C  46      52.275  41.074  38.555  1.00 77.47           O  
ATOM   2254  N   ARG C  47      50.796  40.282  43.132  1.00 54.03           N  
ATOM   2255  CA  ARG C  47      49.446  39.743  43.219  1.00 47.58           C  
ATOM   2256  C   ARG C  47      48.545  40.900  43.652  1.00 52.84           C  
ATOM   2257  O   ARG C  47      47.384  41.012  43.232  1.00 45.47           O  
ATOM   2258  CB  ARG C  47      49.384  38.583  44.220  1.00 50.36           C  
ATOM   2259  CG  ARG C  47      47.986  38.022  44.450  1.00 76.69           C  
ATOM   2260  CD  ARG C  47      47.306  37.727  43.124  1.00 78.56           C  
ATOM   2261  NE  ARG C  47      46.008  37.089  43.301  1.00 85.97           N  
ATOM   2262  CZ  ARG C  47      45.103  36.961  42.337  1.00 83.30           C  
ATOM   2263  NH1 ARG C  47      45.350  37.442  41.128  1.00 66.78           N  
ATOM   2264  NH2 ARG C  47      43.948  36.360  42.585  1.00 69.79           N  
ATOM   2265  N   LEU C  48      49.110  41.771  44.480  1.00 44.30           N  
ATOM   2266  CA  LEU C  48      48.433  42.987  44.909  1.00 55.95           C  
ATOM   2267  C   LEU C  48      48.082  43.867  43.715  1.00 47.02           C  
ATOM   2268  O   LEU C  48      46.998  44.447  43.651  1.00 46.81           O  
ATOM   2269  CB  LEU C  48      49.316  43.774  45.880  1.00 50.49           C  
ATOM   2270  CG  LEU C  48      49.557  43.156  47.255  1.00 61.29           C  
ATOM   2271  CD1 LEU C  48      50.575  43.977  48.014  1.00 61.35           C  
ATOM   2272  CD2 LEU C  48      48.253  43.066  48.037  1.00 48.43           C  
ATOM   2273  N   LEU C  49      49.007  43.961  42.760  1.00 34.85           N  
ATOM   2274  CA  LEU C  49      48.828  44.856  41.626  1.00 52.03           C  
ATOM   2275  C   LEU C  49      47.619  44.438  40.777  1.00 49.37           C  
ATOM   2276  O   LEU C  49      46.802  45.277  40.396  1.00 47.25           O  
ATOM   2277  CB  LEU C  49      50.102  44.916  40.774  1.00 37.92           C  
ATOM   2278  CG  LEU C  49      50.232  46.087  39.796  1.00 47.39           C  
ATOM   2279  CD1 LEU C  49      51.657  46.607  39.804  1.00 51.95           C  
ATOM   2280  CD2 LEU C  49      49.801  45.696  38.386  1.00 43.19           C  
ATOM   2281  N   GLU C  50      47.501  43.147  40.491  1.00 31.59           N  
ATOM   2282  CA  GLU C  50      46.390  42.657  39.669  1.00 45.86           C  
ATOM   2283  C   GLU C  50      45.095  42.521  40.473  1.00 38.17           C  
ATOM   2284  O   GLU C  50      43.996  42.534  39.910  1.00 34.08           O  
ATOM   2285  CB  GLU C  50      46.750  41.344  38.960  1.00 44.05           C  
ATOM   2286  CG  GLU C  50      47.576  41.529  37.679  1.00 78.65           C  
ATOM   2287  CD  GLU C  50      46.865  42.376  36.615  1.00110.11           C  
ATOM   2288  OE1 GLU C  50      45.748  41.992  36.189  1.00 98.61           O  
ATOM   2289  OE2 GLU C  50      47.426  43.419  36.192  1.00 87.19           O  
ATOM   2290  N   LEU C  51      45.225  42.389  41.789  1.00 37.54           N  
ATOM   2291  CA  LEU C  51      44.053  42.482  42.651  1.00 35.77           C  
ATOM   2292  C   LEU C  51      43.462  43.876  42.488  1.00 37.44           C  
ATOM   2293  O   LEU C  51      42.248  44.053  42.319  1.00 41.28           O  
ATOM   2294  CB  LEU C  51      44.420  42.232  44.114  1.00 38.44           C  
ATOM   2295  CG  LEU C  51      44.309  40.793  44.615  1.00 41.10           C  
ATOM   2296  CD1 LEU C  51      44.728  40.719  46.069  1.00 41.66           C  
ATOM   2297  CD2 LEU C  51      42.896  40.265  44.423  1.00 46.28           C  
ATOM   2298  N   MET C  52      44.352  44.864  42.506  1.00 35.98           N  
ATOM   2299  CA  MET C  52      43.973  46.261  42.347  1.00 32.20           C  
ATOM   2300  C   MET C  52      43.339  46.508  40.975  1.00 35.53           C  
ATOM   2301  O   MET C  52      42.239  47.072  40.871  1.00 29.29           O  
ATOM   2302  CB  MET C  52      45.203  47.157  42.542  1.00 27.56           C  
ATOM   2303  CG  MET C  52      44.918  48.660  42.560  1.00 29.85           C  
ATOM   2304  SD  MET C  52      45.116  49.444  40.943  1.00 50.89           S  
ATOM   2305  CE  MET C  52      46.878  49.264  40.680  1.00 29.58           C  
ATOM   2306  N   ALA C  53      44.038  46.072  39.932  1.00 28.40           N  
ATOM   2307  CA  ALA C  53      43.587  46.247  38.555  1.00 29.75           C  
ATOM   2308  C   ALA C  53      42.213  45.626  38.320  1.00 29.69           C  
ATOM   2309  O   ALA C  53      41.336  46.241  37.710  1.00 28.68           O  
ATOM   2310  CB  ALA C  53      44.604  45.649  37.591  1.00 30.40           C  
ATOM   2311  N   GLU C  54      42.036  44.394  38.790  1.00 28.94           N  
ATOM   2312  CA  GLU C  54      40.762  43.697  38.645  1.00 32.18           C  
ATOM   2313  C   GLU C  54      39.649  44.399  39.418  1.00 34.23           C  
ATOM   2314  O   GLU C  54      38.525  44.527  38.924  1.00 26.45           O  
ATOM   2315  CB  GLU C  54      40.893  42.239  39.092  1.00 26.17           C  
ATOM   2316  CG  GLU C  54      41.599  41.354  38.076  1.00 54.72           C  
ATOM   2317  CD  GLU C  54      42.025  40.011  38.650  1.00 73.46           C  
ATOM   2318  OE1 GLU C  54      41.730  39.734  39.834  1.00 82.43           O  
ATOM   2319  OE2 GLU C  54      42.671  39.234  37.913  1.00 69.46           O  
ATOM   2320  N   ALA C  55      39.967  44.859  40.627  1.00 29.14           N  
ATOM   2321  CA  ALA C  55      38.997  45.582  41.448  1.00 28.03           C  
ATOM   2322  C   ALA C  55      38.494  46.838  40.738  1.00 37.47           C  
ATOM   2323  O   ALA C  55      37.287  47.100  40.677  1.00 28.31           O  
ATOM   2324  CB  ALA C  55      39.608  45.948  42.791  1.00 20.09           C  
ATOM   2325  N   ILE C  56      39.429  47.609  40.197  1.00 31.22           N  
ATOM   2326  CA  ILE C  56      39.087  48.848  39.512  1.00 34.55           C  
ATOM   2327  C   ILE C  56      38.325  48.607  38.202  1.00 37.13           C  
ATOM   2328  O   ILE C  56      37.338  49.293  37.919  1.00 35.83           O  
ATOM   2329  CB  ILE C  56      40.341  49.723  39.307  1.00 35.61           C  
ATOM   2330  CG1 ILE C  56      40.823  50.242  40.665  1.00 35.15           C  
ATOM   2331  CG2 ILE C  56      40.061  50.873  38.349  1.00 41.72           C  
ATOM   2332  CD1 ILE C  56      42.007  51.167  40.582  1.00 69.20           C  
ATOM   2333  N   ARG C  57      38.761  47.621  37.415  1.00 25.11           N  
ATOM   2334  CA  ARG C  57      38.038  47.256  36.195  1.00 29.58           C  
ATOM   2335  C   ARG C  57      36.591  46.860  36.504  1.00 30.56           C  
ATOM   2336  O   ARG C  57      35.649  47.275  35.811  1.00 24.28           O  
ATOM   2337  CB  ARG C  57      38.751  46.117  35.458  1.00 31.55           C  
ATOM   2338  CG  ARG C  57      40.012  46.541  34.711  1.00 37.05           C  
ATOM   2339  CD  ARG C  57      40.815  45.333  34.233  1.00 28.79           C  
ATOM   2340  NE  ARG C  57      42.021  45.718  33.501  1.00 39.83           N  
ATOM   2341  CZ  ARG C  57      43.148  45.011  33.490  1.00 46.47           C  
ATOM   2342  NH1 ARG C  57      43.234  43.883  34.181  1.00 60.88           N  
ATOM   2343  NH2 ARG C  57      44.196  45.438  32.798  1.00 67.68           N  
ATOM   2344  N   GLU C  58      36.428  46.065  37.558  1.00 30.96           N  
ATOM   2345  CA  GLU C  58      35.110  45.660  38.033  1.00 33.15           C  
ATOM   2346  C   GLU C  58      34.255  46.866  38.433  1.00 34.55           C  
ATOM   2347  O   GLU C  58      33.083  46.968  38.052  1.00 26.71           O  
ATOM   2348  CB  GLU C  58      35.256  44.691  39.208  1.00 29.68           C  
ATOM   2349  CG  GLU C  58      33.945  44.206  39.787  1.00 40.51           C  
ATOM   2350  CD  GLU C  58      34.133  43.404  41.058  1.00 49.09           C  
ATOM   2351  OE1 GLU C  58      35.294  43.115  41.421  1.00 56.11           O  
ATOM   2352  OE2 GLU C  58      33.117  43.059  41.696  1.00 53.26           O  
ATOM   2353  N   LEU C  59      34.853  47.781  39.198  1.00 23.75           N  
ATOM   2354  CA  LEU C  59      34.181  49.022  39.572  1.00 27.88           C  
ATOM   2355  C   LEU C  59      33.698  49.803  38.351  1.00 30.88           C  
ATOM   2356  O   LEU C  59      32.580  50.325  38.347  1.00 27.15           O  
ATOM   2357  CB  LEU C  59      35.090  49.894  40.444  1.00 15.59           C  
ATOM   2358  CG  LEU C  59      35.210  49.444  41.901  1.00 29.10           C  
ATOM   2359  CD1 LEU C  59      36.242  50.262  42.664  1.00 24.77           C  
ATOM   2360  CD2 LEU C  59      33.853  49.511  42.585  1.00 30.72           C  
ATOM   2361  N   GLN C  60      34.533  49.873  37.319  1.00 32.91           N  
ATOM   2362  CA  GLN C  60      34.148  50.559  36.092  1.00 35.98           C  
ATOM   2363  C   GLN C  60      32.965  49.860  35.430  1.00 38.46           C  
ATOM   2364  O   GLN C  60      32.016  50.517  35.002  1.00 31.23           O  
ATOM   2365  CB  GLN C  60      35.331  50.655  35.129  1.00 28.38           C  
ATOM   2366  CG  GLN C  60      34.957  51.057  33.719  1.00 38.24           C  
ATOM   2367  CD  GLN C  60      35.438  50.052  32.695  1.00 59.80           C  
ATOM   2368  OE1 GLN C  60      36.514  50.206  32.113  1.00 82.24           O  
ATOM   2369  NE2 GLN C  60      34.648  49.009  32.470  1.00 61.33           N  
ATOM   2370  N   LYS C  61      33.019  48.530  35.359  1.00 28.46           N  
ATOM   2371  CA  LYS C  61      31.940  47.748  34.753  1.00 33.62           C  
ATOM   2372  C   LYS C  61      30.605  47.988  35.461  1.00 27.44           C  
ATOM   2373  O   LYS C  61      29.572  48.211  34.816  1.00 23.89           O  
ATOM   2374  CB  LYS C  61      32.289  46.257  34.768  1.00 31.64           C  
ATOM   2375  CG  LYS C  61      31.296  45.370  34.038  1.00 43.92           C  
ATOM   2376  CD  LYS C  61      31.287  45.660  32.545  1.00 67.93           C  
ATOM   2377  CE  LYS C  61      30.293  44.768  31.805  1.00 69.22           C  
ATOM   2378  NZ  LYS C  61      28.878  45.125  32.099  1.00 44.83           N  
ATOM   2379  N   GLN C  62      30.635  47.955  36.790  1.00 18.67           N  
ATOM   2380  CA  GLN C  62      29.432  48.202  37.574  1.00 23.99           C  
ATOM   2381  C   GLN C  62      28.928  49.634  37.390  1.00 28.65           C  
ATOM   2382  O   GLN C  62      27.721  49.866  37.296  1.00 29.13           O  
ATOM   2383  CB  GLN C  62      29.670  47.906  39.052  1.00 17.70           C  
ATOM   2384  CG  GLN C  62      28.428  48.092  39.900  1.00 32.22           C  
ATOM   2385  CD  GLN C  62      28.597  49.167  40.947  1.00 26.99           C  
ATOM   2386  OE1 GLN C  62      29.618  49.228  41.626  1.00 49.20           O  
ATOM   2387  NE2 GLN C  62      27.599  50.028  41.077  1.00 44.21           N  
ATOM   2388  N   ALA C  63      29.854  50.589  37.333  1.00 16.28           N  
ATOM   2389  CA  ALA C  63      29.491  51.975  37.070  1.00 27.21           C  
ATOM   2390  C   ALA C  63      28.739  52.094  35.742  1.00 24.75           C  
ATOM   2391  O   ALA C  63      27.692  52.752  35.662  1.00 25.60           O  
ATOM   2392  CB  ALA C  63      30.731  52.864  37.068  1.00 13.82           C  
ATOM   2393  N   ALA C  64      29.273  51.444  34.709  1.00 22.26           N  
ATOM   2394  CA  ALA C  64      28.647  51.450  33.388  1.00 33.29           C  
ATOM   2395  C   ALA C  64      27.245  50.844  33.438  1.00 24.40           C  
ATOM   2396  O   ALA C  64      26.301  51.400  32.866  1.00 25.36           O  
ATOM   2397  CB  ALA C  64      29.514  50.711  32.380  1.00 10.50           C  
ATOM   2398  N   GLU C  65      27.112  49.710  34.126  1.00 15.63           N  
ATOM   2399  CA  GLU C  65      25.805  49.072  34.284  1.00 20.57           C  
ATOM   2400  C   GLU C  65      24.793  50.019  34.933  1.00 28.69           C  
ATOM   2401  O   GLU C  65      23.654  50.150  34.468  1.00 28.29           O  
ATOM   2402  CB  GLU C  65      25.930  47.784  35.098  1.00 21.54           C  
ATOM   2403  CG  GLU C  65      26.664  46.668  34.369  1.00 28.48           C  
ATOM   2404  CD  GLU C  65      26.882  45.448  35.236  1.00 41.39           C  
ATOM   2405  OE1 GLU C  65      26.300  45.397  36.339  1.00 46.39           O  
ATOM   2406  OE2 GLU C  65      27.641  44.547  34.818  1.00 49.13           O  
ATOM   2407  N   SER C  66      25.230  50.690  35.997  1.00 25.75           N  
ATOM   2408  CA  SER C  66      24.396  51.649  36.715  1.00 25.18           C  
ATOM   2409  C   SER C  66      23.935  52.798  35.821  1.00 41.60           C  
ATOM   2410  O   SER C  66      22.749  53.151  35.813  1.00 30.80           O  
ATOM   2411  CB  SER C  66      25.145  52.211  37.923  1.00 26.41           C  
ATOM   2412  OG  SER C  66      25.458  51.188  38.849  1.00 31.50           O  
ATOM   2413  N   ILE C  67      24.873  53.378  35.075  1.00 26.45           N  
ATOM   2414  CA  ILE C  67      24.548  54.467  34.157  1.00 25.67           C  
ATOM   2415  C   ILE C  67      23.528  54.020  33.114  1.00 22.15           C  
ATOM   2416  O   ILE C  67      22.563  54.732  32.835  1.00 30.12           O  
ATOM   2417  CB  ILE C  67      25.806  55.020  33.450  1.00 40.77           C  
ATOM   2418  CG1 ILE C  67      26.702  55.736  34.462  1.00 54.27           C  
ATOM   2419  CG2 ILE C  67      25.423  55.970  32.321  1.00 36.25           C  
ATOM   2420  CD1 ILE C  67      28.018  56.210  33.905  1.00 47.93           C  
ATOM   2421  N   ALA C  68      23.743  52.835  32.550  1.00 16.23           N  
ATOM   2422  CA  ALA C  68      22.810  52.272  31.575  1.00 23.38           C  
ATOM   2423  C   ALA C  68      21.392  52.135  32.142  1.00 29.50           C  
ATOM   2424  O   ALA C  68      20.417  52.615  31.543  1.00 25.82           O  
ATOM   2425  CB  ALA C  68      23.316  50.923  31.077  1.00 12.18           C  
ATOM   2426  N   ASP C  69      21.283  51.472  33.295  1.00 23.83           N  
ATOM   2427  CA  ASP C  69      19.991  51.288  33.954  1.00 31.13           C  
ATOM   2428  C   ASP C  69      19.288  52.628  34.211  1.00 35.52           C  
ATOM   2429  O   ASP C  69      18.110  52.808  33.862  1.00 38.52           O  
ATOM   2430  CB  ASP C  69      20.159  50.525  35.273  1.00 30.88           C  
ATOM   2431  CG  ASP C  69      20.604  49.084  35.067  1.00 37.25           C  
ATOM   2432  OD1 ASP C  69      20.278  48.503  34.009  1.00 48.56           O  
ATOM   2433  OD2 ASP C  69      21.280  48.535  35.966  1.00 39.85           O  
ATOM   2434  N   SER C  70      20.027  53.560  34.810  1.00 25.99           N  
ATOM   2435  CA  SER C  70      19.515  54.898  35.097  1.00 19.92           C  
ATOM   2436  C   SER C  70      19.001  55.591  33.850  1.00 23.81           C  
ATOM   2437  O   SER C  70      17.937  56.200  33.872  1.00 29.95           O  
ATOM   2438  CB  SER C  70      20.596  55.765  35.736  1.00 17.46           C  
ATOM   2439  OG  SER C  70      20.709  55.511  37.120  1.00 38.89           O  
ATOM   2440  N   GLN C  71      19.763  55.502  32.763  1.00 23.28           N  
ATOM   2441  CA  GLN C  71      19.373  56.135  31.510  1.00 25.06           C  
ATOM   2442  C   GLN C  71      18.086  55.531  30.967  1.00 28.83           C  
ATOM   2443  O   GLN C  71      17.207  56.259  30.504  1.00 25.17           O  
ATOM   2444  CB  GLN C  71      20.495  56.029  30.474  1.00 33.84           C  
ATOM   2445  CG  GLN C  71      21.631  57.020  30.692  1.00 33.43           C  
ATOM   2446  CD  GLN C  71      22.762  56.851  29.692  1.00 40.31           C  
ATOM   2447  OE1 GLN C  71      22.945  55.776  29.120  1.00 45.66           O  
ATOM   2448  NE2 GLN C  71      23.521  57.919  29.471  1.00 34.26           N  
ATOM   2449  N   ARG C  72      17.979  54.206  31.023  1.00 33.75           N  
ATOM   2450  CA  ARG C  72      16.762  53.520  30.589  1.00 38.63           C  
ATOM   2451  C   ARG C  72      15.550  54.046  31.364  1.00 43.88           C  
ATOM   2452  O   ARG C  72      14.517  54.435  30.786  1.00 39.09           O  
ATOM   2453  CB  ARG C  72      16.899  52.009  30.791  1.00 37.89           C  
ATOM   2454  CG  ARG C  72      15.783  51.198  30.156  1.00 39.68           C  
ATOM   2455  CD  ARG C  72      15.812  51.310  28.636  1.00 54.12           C  
ATOM   2456  NE  ARG C  72      16.879  50.515  28.033  1.00 47.38           N  
ATOM   2457  CZ  ARG C  72      17.231  50.593  26.753  1.00 53.86           C  
ATOM   2458  NH1 ARG C  72      16.606  51.438  25.946  1.00 66.25           N  
ATOM   2459  NH2 ARG C  72      18.211  49.835  26.282  1.00 66.25           N  
ATOM   2460  N   LEU C  73      15.696  54.064  32.687  1.00 22.68           N  
ATOM   2461  CA  LEU C  73      14.658  54.596  33.560  1.00 29.78           C  
ATOM   2462  C   LEU C  73      14.246  56.018  33.165  1.00 37.68           C  
ATOM   2463  O   LEU C  73      13.065  56.294  32.921  1.00 32.44           O  
ATOM   2464  CB  LEU C  73      15.136  54.574  35.008  1.00 32.88           C  
ATOM   2465  CG  LEU C  73      14.243  53.814  35.988  1.00 44.89           C  
ATOM   2466  CD1 LEU C  73      13.823  52.450  35.430  1.00 42.47           C  
ATOM   2467  CD2 LEU C  73      14.964  53.654  37.313  1.00 48.31           C  
ATOM   2468  N   VAL C  74      15.234  56.904  33.084  1.00 25.13           N  
ATOM   2469  CA  VAL C  74      14.997  58.303  32.746  1.00 24.72           C  
ATOM   2470  C   VAL C  74      14.276  58.487  31.408  1.00 37.08           C  
ATOM   2471  O   VAL C  74      13.318  59.257  31.320  1.00 35.76           O  
ATOM   2472  CB  VAL C  74      16.312  59.117  32.750  1.00 17.46           C  
ATOM   2473  CG1 VAL C  74      16.095  60.496  32.147  1.00 22.21           C  
ATOM   2474  CG2 VAL C  74      16.850  59.237  34.161  1.00 19.85           C  
ATOM   2475  N   VAL C  75      14.723  57.779  30.376  1.00 35.33           N  
ATOM   2476  CA  VAL C  75      14.116  57.943  29.055  1.00 29.10           C  
ATOM   2477  C   VAL C  75      12.687  57.408  29.024  1.00 31.55           C  
ATOM   2478  O   VAL C  75      11.806  58.006  28.397  1.00 29.13           O  
ATOM   2479  CB  VAL C  75      14.973  57.330  27.910  1.00 32.26           C  
ATOM   2480  CG1 VAL C  75      15.111  55.828  28.070  1.00 30.18           C  
ATOM   2481  CG2 VAL C  75      14.371  57.661  26.551  1.00 26.18           C  
ATOM   2482  N   GLU C  76      12.442  56.294  29.715  1.00 28.57           N  
ATOM   2483  CA  GLU C  76      11.082  55.775  29.790  1.00 31.76           C  
ATOM   2484  C   GLU C  76      10.164  56.750  30.531  1.00 44.20           C  
ATOM   2485  O   GLU C  76       9.001  56.942  30.144  1.00 51.43           O  
ATOM   2486  CB  GLU C  76      11.050  54.394  30.446  1.00 25.74           C  
ATOM   2487  CG  GLU C  76      11.672  53.288  29.603  1.00 41.02           C  
ATOM   2488  CD  GLU C  76      11.010  53.128  28.246  1.00 28.18           C  
ATOM   2489  OE1 GLU C  76       9.814  53.459  28.112  1.00 44.97           O  
ATOM   2490  OE2 GLU C  76      11.693  52.669  27.309  1.00 37.11           O  
ATOM   2491  N   ALA C  77      10.692  57.369  31.581  1.00 25.80           N  
ATOM   2492  CA  ALA C  77       9.950  58.383  32.323  1.00 27.35           C  
ATOM   2493  C   ALA C  77       9.606  59.568  31.426  1.00 44.59           C  
ATOM   2494  O   ALA C  77       8.470  60.045  31.415  1.00 45.41           O  
ATOM   2495  CB  ALA C  77      10.748  58.851  33.527  1.00 30.38           C  
ATOM   2496  N   ILE C  78      10.598  60.047  30.682  1.00 29.44           N  
ATOM   2497  CA  ILE C  78      10.402  61.173  29.776  1.00 37.72           C  
ATOM   2498  C   ILE C  78       9.325  60.869  28.734  1.00 46.83           C  
ATOM   2499  O   ILE C  78       8.461  61.705  28.448  1.00 45.13           O  
ATOM   2500  CB  ILE C  78      11.715  61.552  29.064  1.00 32.84           C  
ATOM   2501  CG1 ILE C  78      12.700  62.154  30.064  1.00 28.41           C  
ATOM   2502  CG2 ILE C  78      11.452  62.538  27.939  1.00 30.02           C  
ATOM   2503  CD1 ILE C  78      14.087  62.361  29.503  1.00 41.01           C  
ATOM   2504  N   ILE C  79       9.376  59.665  28.176  1.00 37.96           N  
ATOM   2505  CA  ILE C  79       8.385  59.252  27.190  1.00 40.78           C  
ATOM   2506  C   ILE C  79       6.980  59.247  27.803  1.00 41.30           C  
ATOM   2507  O   ILE C  79       6.030  59.792  27.221  1.00 44.60           O  
ATOM   2508  CB  ILE C  79       8.733  57.870  26.609  1.00 44.51           C  
ATOM   2509  CG1 ILE C  79       9.997  57.973  25.749  1.00 39.00           C  
ATOM   2510  CG2 ILE C  79       7.581  57.333  25.785  1.00 39.24           C  
ATOM   2511  CD1 ILE C  79      10.615  56.648  25.387  1.00 30.20           C  
ATOM   2512  N   ARG C  80       6.866  58.649  28.987  1.00 46.73           N  
ATOM   2513  CA  ARG C  80       5.606  58.648  29.736  1.00 61.10           C  
ATOM   2514  C   ARG C  80       5.084  60.075  29.925  1.00 61.02           C  
ATOM   2515  O   ARG C  80       3.884  60.338  29.804  1.00 59.86           O  
ATOM   2516  CB  ARG C  80       5.803  57.971  31.098  1.00 50.44           C  
ATOM   2517  CG  ARG C  80       4.520  57.700  31.880  1.00 69.20           C  
ATOM   2518  CD  ARG C  80       4.804  56.891  33.141  1.00 70.59           C  
ATOM   2519  NE  ARG C  80       3.630  56.736  33.995  1.00 80.14           N  
ATOM   2520  CZ  ARG C  80       3.637  56.073  35.146  1.00 77.74           C  
ATOM   2521  NH1 ARG C  80       4.755  55.506  35.577  1.00 81.39           N  
ATOM   2522  NH2 ARG C  80       2.529  55.977  35.866  1.00 80.73           N  
ATOM   2523  N   LEU C  81       6.007  60.996  30.204  1.00 40.87           N  
ATOM   2524  CA  LEU C  81       5.662  62.394  30.440  1.00 42.18           C  
ATOM   2525  C   LEU C  81       5.130  63.078  29.186  1.00 48.44           C  
ATOM   2526  O   LEU C  81       4.094  63.741  29.226  1.00 53.61           O  
ATOM   2527  CB  LEU C  81       6.870  63.163  30.983  1.00 48.65           C  
ATOM   2528  CG  LEU C  81       7.218  62.914  32.452  1.00 40.25           C  
ATOM   2529  CD1 LEU C  81       8.571  63.508  32.799  1.00 47.16           C  
ATOM   2530  CD2 LEU C  81       6.134  63.483  33.360  1.00 42.63           C  
ATOM   2531  N   ALA C  82       5.845  62.914  28.080  1.00 52.89           N  
ATOM   2532  CA  ALA C  82       5.448  63.506  26.812  1.00 64.60           C  
ATOM   2533  C   ALA C  82       4.088  62.985  26.385  1.00 69.17           C  
ATOM   2534  O   ALA C  82       3.288  63.714  25.799  1.00 66.21           O  
ATOM   2535  CB  ALA C  82       6.483  63.206  25.742  1.00 64.18           C  
ATOM   2536  N   GLU C  83       3.830  61.708  26.679  1.00 58.10           N  
ATOM   2537  CA  GLU C  83       2.564  61.086  26.305  1.00 73.81           C  
ATOM   2538  C   GLU C  83       1.409  61.461  27.219  1.00 76.59           C  
ATOM   2539  O   GLU C  83       0.254  61.457  26.794  1.00 79.39           O  
ATOM   2540  CB  GLU C  83       2.705  59.573  26.253  1.00 62.26           C  
ATOM   2541  CG  GLU C  83       3.649  59.118  25.186  1.00 77.95           C  
ATOM   2542  CD  GLU C  83       3.839  57.628  25.194  1.00 94.32           C  
ATOM   2543  OE1 GLU C  83       3.630  57.006  26.255  1.00 88.31           O  
ATOM   2544  OE2 GLU C  83       4.198  57.080  24.134  1.00 90.56           O  
ATOM   2545  N   ALA C  84       1.722  61.775  28.473  1.00 84.03           N  
ATOM   2546  CA  ALA C  84       0.722  62.290  29.400  1.00 82.00           C  
ATOM   2547  C   ALA C  84       0.048  63.522  28.805  1.00 76.27           C  
ATOM   2548  O   ALA C  84      -1.164  63.698  28.911  1.00 88.34           O  
ATOM   2549  CB  ALA C  84       1.364  62.631  30.730  1.00 69.22           C  
ATOM   2550  N   VAL C  85       0.850  64.367  28.166  1.00 55.22           N  
ATOM   2551  CA  VAL C  85       0.343  65.552  27.492  1.00 55.18           C  
ATOM   2552  C   VAL C  85      -0.294  65.175  26.160  1.00 58.43           C  
ATOM   2553  O   VAL C  85      -1.257  64.408  26.112  1.00 57.88           O  
ATOM   2554  CB  VAL C  85       1.473  66.552  27.227  1.00 66.69           C  
ATOM   2555  CG1 VAL C  85       0.962  67.730  26.410  1.00 69.16           C  
ATOM   2556  CG2 VAL C  85       2.085  67.011  28.541  1.00 43.28           C  
ATOM   2557  N   GLU C  91      -2.661  67.328  35.725  1.00 47.80           N  
ATOM   2558  CA  GLU C  91      -1.468  67.837  36.396  1.00 55.57           C  
ATOM   2559  C   GLU C  91      -1.115  67.013  37.634  1.00 56.68           C  
ATOM   2560  O   GLU C  91       0.060  66.795  37.931  1.00 67.98           O  
ATOM   2561  CB  GLU C  91      -1.638  69.315  36.762  1.00 61.46           C  
ATOM   2562  CG  GLU C  91      -0.572  69.846  37.712  1.00 76.69           C  
ATOM   2563  CD  GLU C  91       0.032  71.164  37.255  1.00105.41           C  
ATOM   2564  OE1 GLU C  91      -0.050  71.479  36.047  1.00 95.49           O  
ATOM   2565  OE2 GLU C  91       0.594  71.884  38.108  1.00 96.33           O  
ATOM   2566  N   LYS C  92      -2.137  66.561  38.355  1.00 49.71           N  
ATOM   2567  CA  LYS C  92      -1.935  65.678  39.498  1.00 70.59           C  
ATOM   2568  C   LYS C  92      -1.236  64.405  39.025  1.00 67.83           C  
ATOM   2569  O   LYS C  92      -0.272  63.934  39.644  1.00 67.38           O  
ATOM   2570  CB  LYS C  92      -3.278  65.346  40.165  1.00 57.36           C  
ATOM   2571  CG  LYS C  92      -3.169  64.531  41.450  1.00 84.76           C  
ATOM   2572  CD  LYS C  92      -4.539  64.261  42.067  1.00 87.71           C  
ATOM   2573  CE  LYS C  92      -5.151  65.522  42.669  1.00 95.92           C  
ATOM   2574  NZ  LYS C  92      -6.453  65.251  43.354  1.00 93.58           N  
ATOM   2575  N   GLU C  93      -1.715  63.876  37.901  1.00 59.58           N  
ATOM   2576  CA  GLU C  93      -1.155  62.664  37.314  1.00 79.27           C  
ATOM   2577  C   GLU C  93       0.311  62.852  36.930  1.00 72.50           C  
ATOM   2578  O   GLU C  93       1.088  61.903  36.969  1.00 57.86           O  
ATOM   2579  CB  GLU C  93      -1.975  62.221  36.095  1.00 74.77           C  
ATOM   2580  CG  GLU C  93      -1.525  60.905  35.459  1.00 84.54           C  
ATOM   2581  CD  GLU C  93      -1.808  59.690  36.330  1.00104.54           C  
ATOM   2582  OE1 GLU C  93      -2.637  59.793  37.261  1.00101.35           O  
ATOM   2583  OE2 GLU C  93      -1.195  58.629  36.083  1.00 89.50           O  
ATOM   2584  N   ILE C  94       0.688  64.075  36.569  1.00 33.50           N  
ATOM   2585  CA  ILE C  94       2.077  64.356  36.228  1.00 38.38           C  
ATOM   2586  C   ILE C  94       2.955  64.383  37.474  1.00 38.84           C  
ATOM   2587  O   ILE C  94       4.064  63.845  37.471  1.00 45.21           O  
ATOM   2588  CB  ILE C  94       2.222  65.649  35.410  1.00 36.12           C  
ATOM   2589  CG1 ILE C  94       1.820  65.377  33.959  1.00 42.36           C  
ATOM   2590  CG2 ILE C  94       3.647  66.177  35.483  1.00 39.06           C  
ATOM   2591  CD1 ILE C  94       2.470  66.297  32.950  1.00 45.21           C  
ATOM   2592  N   ASP C  95       2.446  64.985  38.546  1.00 42.26           N  
ATOM   2593  CA  ASP C  95       3.123  64.924  39.834  1.00 47.49           C  
ATOM   2594  C   ASP C  95       3.351  63.474  40.242  1.00 54.86           C  
ATOM   2595  O   ASP C  95       4.431  63.117  40.719  1.00 59.54           O  
ATOM   2596  CB  ASP C  95       2.322  65.650  40.917  1.00 53.77           C  
ATOM   2597  CG  ASP C  95       2.448  67.154  40.823  1.00 54.86           C  
ATOM   2598  OD1 ASP C  95       3.287  67.629  40.033  1.00 72.09           O  
ATOM   2599  OD2 ASP C  95       1.716  67.863  41.543  1.00 85.00           O  
ATOM   2600  N   GLU C  96       2.339  62.634  40.042  1.00 51.69           N  
ATOM   2601  CA  GLU C  96       2.468  61.220  40.395  1.00 64.56           C  
ATOM   2602  C   GLU C  96       3.440  60.444  39.494  1.00 63.13           C  
ATOM   2603  O   GLU C  96       4.168  59.566  39.969  1.00 60.76           O  
ATOM   2604  CB  GLU C  96       1.100  60.532  40.444  1.00 59.63           C  
ATOM   2605  CG  GLU C  96       0.645  60.193  41.858  1.00 75.09           C  
ATOM   2606  CD  GLU C  96       1.607  59.253  42.571  1.00108.25           C  
ATOM   2607  OE1 GLU C  96       2.159  58.347  41.904  1.00 83.51           O  
ATOM   2608  OE2 GLU C  96       1.811  59.425  43.794  1.00105.43           O  
ATOM   2609  N   ILE C  97       3.447  60.766  38.202  1.00 37.66           N  
ATOM   2610  CA  ILE C  97       4.383  60.147  37.267  1.00 41.29           C  
ATOM   2611  C   ILE C  97       5.808  60.467  37.698  1.00 46.53           C  
ATOM   2612  O   ILE C  97       6.635  59.568  37.893  1.00 44.74           O  
ATOM   2613  CB  ILE C  97       4.186  60.666  35.826  1.00 41.59           C  
ATOM   2614  CG1 ILE C  97       2.894  60.126  35.213  1.00 55.24           C  
ATOM   2615  CG2 ILE C  97       5.361  60.269  34.952  1.00 45.01           C  
ATOM   2616  CD1 ILE C  97       2.599  60.685  33.834  1.00 39.86           C  
ATOM   2617  N   VAL C  98       6.076  61.763  37.849  1.00 37.79           N  
ATOM   2618  CA  VAL C  98       7.387  62.248  38.260  1.00 36.94           C  
ATOM   2619  C   VAL C  98       7.828  61.634  39.582  1.00 35.37           C  
ATOM   2620  O   VAL C  98       8.956  61.161  39.703  1.00 46.67           O  
ATOM   2621  CB  VAL C  98       7.396  63.781  38.401  1.00 37.31           C  
ATOM   2622  CG1 VAL C  98       8.712  64.258  38.993  1.00 25.77           C  
ATOM   2623  CG2 VAL C  98       7.141  64.434  37.061  1.00 33.38           C  
ATOM   2624  N   GLU C  99       6.936  61.637  40.569  1.00 46.48           N  
ATOM   2625  CA  GLU C  99       7.259  61.095  41.887  1.00 56.18           C  
ATOM   2626  C   GLU C  99       7.581  59.603  41.814  1.00 44.48           C  
ATOM   2627  O   GLU C  99       8.500  59.120  42.482  1.00 50.05           O  
ATOM   2628  CB  GLU C  99       6.113  61.335  42.871  1.00 52.86           C  
ATOM   2629  CG  GLU C  99       6.395  60.799  44.265  1.00 70.91           C  
ATOM   2630  CD  GLU C  99       5.229  60.002  44.832  1.00 97.97           C  
ATOM   2631  OE1 GLU C  99       4.142  60.585  45.032  1.00 98.94           O  
ATOM   2632  OE2 GLU C  99       5.394  58.786  45.063  1.00 93.82           O  
ATOM   2633  N   GLU C 100       6.821  58.877  40.998  1.00 50.17           N  
ATOM   2634  CA  GLU C 100       7.067  57.451  40.792  1.00 52.88           C  
ATOM   2635  C   GLU C 100       8.468  57.229  40.222  1.00 52.12           C  
ATOM   2636  O   GLU C 100       9.255  56.404  40.726  1.00 41.35           O  
ATOM   2637  CB  GLU C 100       6.010  56.863  39.849  1.00 56.39           C  
ATOM   2638  CG  GLU C 100       6.333  55.478  39.306  1.00 69.67           C  
ATOM   2639  CD  GLU C 100       6.129  54.376  40.330  1.00 96.58           C  
ATOM   2640  OE1 GLU C 100       5.802  54.693  41.494  1.00102.59           O  
ATOM   2641  OE2 GLU C 100       6.286  53.190  39.967  1.00 95.42           O  
ATOM   2642  N   ALA C 101       8.772  57.990  39.172  1.00 47.31           N  
ATOM   2643  CA  ALA C 101      10.089  57.945  38.549  1.00 44.68           C  
ATOM   2644  C   ALA C 101      11.196  58.210  39.567  1.00 50.46           C  
ATOM   2645  O   ALA C 101      12.212  57.509  39.582  1.00 41.51           O  
ATOM   2646  CB  ALA C 101      10.173  58.940  37.403  1.00 42.25           C  
ATOM   2647  N   LYS C 102      10.995  59.219  40.409  1.00 37.91           N  
ATOM   2648  CA  LYS C 102      11.954  59.541  41.460  1.00 45.45           C  
ATOM   2649  C   LYS C 102      12.140  58.367  42.409  1.00 44.16           C  
ATOM   2650  O   LYS C 102      13.256  58.085  42.845  1.00 45.83           O  
ATOM   2651  CB  LYS C 102      11.517  60.779  42.248  1.00 46.45           C  
ATOM   2652  CG  LYS C 102      11.723  62.100  41.525  1.00 49.05           C  
ATOM   2653  CD  LYS C 102      11.321  63.275  42.405  1.00 56.86           C  
ATOM   2654  CE  LYS C 102      11.609  64.603  41.719  1.00 70.95           C  
ATOM   2655  NZ  LYS C 102      11.194  65.772  42.546  1.00 82.28           N  
ATOM   2656  N   LYS C 103      11.042  57.685  42.733  1.00 46.91           N  
ATOM   2657  CA  LYS C 103      11.120  56.523  43.615  1.00 60.56           C  
ATOM   2658  C   LYS C 103      11.984  55.413  43.016  1.00 57.00           C  
ATOM   2659  O   LYS C 103      12.952  54.964  43.647  1.00 54.98           O  
ATOM   2660  CB  LYS C 103       9.726  55.992  43.967  1.00 68.37           C  
ATOM   2661  CG  LYS C 103       9.049  56.740  45.105  1.00 77.64           C  
ATOM   2662  CD  LYS C 103       7.796  56.017  45.593  1.00 98.68           C  
ATOM   2663  CE  LYS C 103       6.759  55.864  44.483  1.00 96.69           C  
ATOM   2664  NZ  LYS C 103       5.503  55.204  44.952  1.00 78.08           N  
ATOM   2665  N   ARG C 104      11.651  54.979  41.802  1.00 53.08           N  
ATOM   2666  CA  ARG C 104      12.440  53.918  41.169  1.00 58.53           C  
ATOM   2667  C   ARG C 104      13.906  54.322  40.972  1.00 46.74           C  
ATOM   2668  O   ARG C 104      14.811  53.501  41.143  1.00 38.93           O  
ATOM   2669  CB  ARG C 104      11.800  53.427  39.859  1.00 43.40           C  
ATOM   2670  CG  ARG C 104      11.116  54.510  39.031  1.00 85.55           C  
ATOM   2671  CD  ARG C 104      10.076  53.915  38.083  1.00 88.86           C  
ATOM   2672  NE  ARG C 104       9.063  54.891  37.681  1.00 89.70           N  
ATOM   2673  CZ  ARG C 104       8.513  54.949  36.471  1.00 83.23           C  
ATOM   2674  NH1 ARG C 104       8.885  54.097  35.527  1.00102.54           N  
ATOM   2675  NH2 ARG C 104       7.598  55.872  36.204  1.00 77.01           N  
ATOM   2676  N   LEU C 105      14.133  55.591  40.638  1.00 33.25           N  
ATOM   2677  CA  LEU C 105      15.489  56.117  40.510  1.00 30.05           C  
ATOM   2678  C   LEU C 105      16.266  56.016  41.821  1.00 39.78           C  
ATOM   2679  O   LEU C 105      17.422  55.595  41.830  1.00 47.21           O  
ATOM   2680  CB  LEU C 105      15.472  57.567  40.028  1.00 38.42           C  
ATOM   2681  CG  LEU C 105      15.737  57.790  38.540  1.00 44.32           C  
ATOM   2682  CD1 LEU C 105      15.868  59.274  38.254  1.00 50.06           C  
ATOM   2683  CD2 LEU C 105      16.983  57.038  38.094  1.00 44.00           C  
ATOM   2684  N   GLU C 106      15.632  56.398  42.924  1.00 35.73           N  
ATOM   2685  CA  GLU C 106      16.279  56.327  44.232  1.00 35.02           C  
ATOM   2686  C   GLU C 106      16.564  54.889  44.669  1.00 34.08           C  
ATOM   2687  O   GLU C 106      17.608  54.609  45.264  1.00 33.37           O  
ATOM   2688  CB  GLU C 106      15.455  57.070  45.287  1.00 35.12           C  
ATOM   2689  CG  GLU C 106      15.507  58.580  45.133  1.00 47.48           C  
ATOM   2690  CD  GLU C 106      14.545  59.305  46.056  1.00 69.46           C  
ATOM   2691  OE1 GLU C 106      13.895  58.638  46.888  1.00 58.09           O  
ATOM   2692  OE2 GLU C 106      14.438  60.547  45.949  1.00 65.23           O  
ATOM   2693  N   GLU C 107      15.646  53.974  44.367  1.00 34.71           N  
ATOM   2694  CA  GLU C 107      15.886  52.566  44.675  1.00 42.54           C  
ATOM   2695  C   GLU C 107      17.073  52.025  43.867  1.00 46.80           C  
ATOM   2696  O   GLU C 107      17.969  51.362  44.413  1.00 41.74           O  
ATOM   2697  CB  GLU C 107      14.631  51.729  44.418  1.00 40.38           C  
ATOM   2698  CG  GLU C 107      13.421  52.142  45.245  1.00 56.86           C  
ATOM   2699  CD  GLU C 107      12.249  51.195  45.063  1.00 83.85           C  
ATOM   2700  OE1 GLU C 107      11.236  51.607  44.458  1.00 68.94           O  
ATOM   2701  OE2 GLU C 107      12.345  50.036  45.524  1.00 64.77           O  
ATOM   2702  N   LEU C 108      17.072  52.328  42.569  1.00 27.64           N  
ATOM   2703  CA  LEU C 108      18.163  51.952  41.678  1.00 29.02           C  
ATOM   2704  C   LEU C 108      19.502  52.460  42.222  1.00 37.84           C  
ATOM   2705  O   LEU C 108      20.461  51.692  42.365  1.00 37.95           O  
ATOM   2706  CB  LEU C 108      17.894  52.492  40.266  1.00 29.88           C  
ATOM   2707  CG  LEU C 108      18.737  51.991  39.089  1.00 45.75           C  
ATOM   2708  CD1 LEU C 108      19.948  52.882  38.857  1.00 55.22           C  
ATOM   2709  CD2 LEU C 108      19.175  50.548  39.305  1.00 43.27           C  
ATOM   2710  N   ALA C 109      19.546  53.751  42.553  1.00 29.69           N  
ATOM   2711  CA  ALA C 109      20.752  54.383  43.085  1.00 26.58           C  
ATOM   2712  C   ALA C 109      21.189  53.767  44.410  1.00 31.60           C  
ATOM   2713  O   ALA C 109      22.382  53.718  44.712  1.00 29.33           O  
ATOM   2714  CB  ALA C 109      20.545  55.883  43.245  1.00 11.19           C  
ATOM   2715  N   GLU C 110      20.228  53.302  45.201  1.00 33.28           N  
ATOM   2716  CA  GLU C 110      20.550  52.676  46.478  1.00 36.02           C  
ATOM   2717  C   GLU C 110      21.211  51.309  46.280  1.00 34.71           C  
ATOM   2718  O   GLU C 110      22.272  51.034  46.856  1.00 36.85           O  
ATOM   2719  CB  GLU C 110      19.300  52.550  47.351  1.00 31.65           C  
ATOM   2720  CG  GLU C 110      19.577  52.006  48.742  1.00 36.97           C  
ATOM   2721  CD  GLU C 110      20.548  52.874  49.526  1.00 66.64           C  
ATOM   2722  OE1 GLU C 110      20.575  54.102  49.296  1.00 49.93           O  
ATOM   2723  OE2 GLU C 110      21.285  52.327  50.376  1.00 78.82           O  
ATOM   2724  N   ARG C 111      20.585  50.462  45.465  1.00 28.51           N  
ATOM   2725  CA  ARG C 111      21.145  49.142  45.161  1.00 36.76           C  
ATOM   2726  C   ARG C 111      22.543  49.281  44.559  1.00 40.62           C  
ATOM   2727  O   ARG C 111      23.473  48.541  44.910  1.00 35.43           O  
ATOM   2728  CB  ARG C 111      20.231  48.365  44.207  1.00 39.50           C  
ATOM   2729  CG  ARG C 111      18.847  48.070  44.775  1.00 42.33           C  
ATOM   2730  CD  ARG C 111      18.042  47.157  43.864  1.00 55.51           C  
ATOM   2731  NE  ARG C 111      16.835  47.800  43.346  1.00 53.21           N  
ATOM   2732  CZ  ARG C 111      16.701  48.255  42.105  1.00 60.59           C  
ATOM   2733  NH1 ARG C 111      17.698  48.142  41.238  1.00 63.80           N  
ATOM   2734  NH2 ARG C 111      15.563  48.821  41.726  1.00 63.80           N  
ATOM   2735  N   SER C 112      22.684  50.257  43.665  1.00 26.87           N  
ATOM   2736  CA  SER C 112      23.960  50.524  43.016  1.00 29.24           C  
ATOM   2737  C   SER C 112      25.022  50.978  44.022  1.00 32.57           C  
ATOM   2738  O   SER C 112      26.167  50.512  43.990  1.00 34.15           O  
ATOM   2739  CB  SER C 112      23.775  51.577  41.923  1.00 28.18           C  
ATOM   2740  OG  SER C 112      24.987  51.827  41.239  1.00 39.84           O  
ATOM   2741  N   ARG C 113      24.629  51.883  44.913  1.00 37.14           N  
ATOM   2742  CA  ARG C 113      25.516  52.395  45.952  1.00 24.90           C  
ATOM   2743  C   ARG C 113      26.032  51.254  46.834  1.00 30.62           C  
ATOM   2744  O   ARG C 113      27.237  51.144  47.095  1.00 38.69           O  
ATOM   2745  CB  ARG C 113      24.780  53.451  46.786  1.00 37.52           C  
ATOM   2746  CG  ARG C 113      25.664  54.270  47.706  1.00 60.71           C  
ATOM   2747  CD  ARG C 113      25.096  55.667  47.949  1.00 61.07           C  
ATOM   2748  NE  ARG C 113      23.713  55.646  48.419  1.00 66.40           N  
ATOM   2749  CZ  ARG C 113      22.702  56.244  47.795  1.00 64.86           C  
ATOM   2750  NH1 ARG C 113      22.918  56.918  46.673  1.00 62.64           N  
ATOM   2751  NH2 ARG C 113      21.475  56.175  48.292  1.00 62.64           N  
ATOM   2752  N   GLN C 114      25.116  50.393  47.275  1.00 36.77           N  
ATOM   2753  CA  GLN C 114      25.482  49.255  48.122  1.00 40.84           C  
ATOM   2754  C   GLN C 114      26.388  48.248  47.410  1.00 32.83           C  
ATOM   2755  O   GLN C 114      27.338  47.730  48.005  1.00 29.46           O  
ATOM   2756  CB  GLN C 114      24.231  48.557  48.663  1.00 29.10           C  
ATOM   2757  CG  GLN C 114      23.459  49.401  49.662  1.00 55.38           C  
ATOM   2758  CD  GLN C 114      22.143  48.782  50.076  1.00 72.38           C  
ATOM   2759  OE1 GLN C 114      21.925  47.578  49.922  1.00 66.23           O  
ATOM   2760  NE2 GLN C 114      21.242  49.604  50.606  1.00 79.19           N  
ATOM   2761  N   GLU C 115      26.093  47.969  46.141  1.00 26.01           N  
ATOM   2762  CA  GLU C 115      26.940  47.075  45.351  1.00 21.43           C  
ATOM   2763  C   GLU C 115      28.360  47.629  45.235  1.00 34.38           C  
ATOM   2764  O   GLU C 115      29.346  46.909  45.444  1.00 23.98           O  
ATOM   2765  CB  GLU C 115      26.345  46.844  43.959  1.00 32.04           C  
ATOM   2766  CG  GLU C 115      27.222  46.013  43.034  1.00 32.80           C  
ATOM   2767  CD  GLU C 115      27.457  44.602  43.546  1.00 46.28           C  
ATOM   2768  OE1 GLU C 115      26.624  44.097  44.329  1.00 50.40           O  
ATOM   2769  OE2 GLU C 115      28.482  43.999  43.163  1.00 40.46           O  
ATOM   2770  N   ASN C 116      28.454  48.914  44.912  1.00 25.42           N  
ATOM   2771  CA  ASN C 116      29.740  49.592  44.828  1.00 24.38           C  
ATOM   2772  C   ASN C 116      30.534  49.470  46.133  1.00 29.17           C  
ATOM   2773  O   ASN C 116      31.705  49.061  46.132  1.00 38.39           O  
ATOM   2774  CB  ASN C 116      29.528  51.062  44.464  1.00 30.86           C  
ATOM   2775  CG  ASN C 116      30.813  51.867  44.489  1.00 30.03           C  
ATOM   2776  OD1 ASN C 116      31.114  52.546  45.470  1.00 38.77           O  
ATOM   2777  ND2 ASN C 116      31.574  51.791  43.407  1.00 20.54           N  
ATOM   2778  N   LYS C 117      29.884  49.818  47.242  1.00 29.20           N  
ATOM   2779  CA  LYS C 117      30.525  49.734  48.555  1.00 36.09           C  
ATOM   2780  C   LYS C 117      31.021  48.318  48.837  1.00 29.51           C  
ATOM   2781  O   LYS C 117      32.130  48.123  49.348  1.00 28.53           O  
ATOM   2782  CB  LYS C 117      29.569  50.185  49.664  1.00 31.84           C  
ATOM   2783  CG  LYS C 117      30.226  50.322  51.028  1.00 29.45           C  
ATOM   2784  CD  LYS C 117      29.248  50.871  52.057  1.00 43.88           C  
ATOM   2785  CE  LYS C 117      29.946  51.220  53.363  1.00 37.40           C  
ATOM   2786  NZ  LYS C 117      30.670  50.061  53.943  1.00 45.12           N  
ATOM   2787  N   LYS C 118      30.201  47.332  48.484  1.00 24.93           N  
ATOM   2788  CA  LYS C 118      30.569  45.936  48.678  1.00 32.80           C  
ATOM   2789  C   LYS C 118      31.819  45.564  47.879  1.00 33.21           C  
ATOM   2790  O   LYS C 118      32.735  44.932  48.410  1.00 33.92           O  
ATOM   2791  CB  LYS C 118      29.403  45.011  48.322  1.00 37.78           C  
ATOM   2792  CG  LYS C 118      29.656  43.548  48.645  1.00 46.02           C  
ATOM   2793  CD  LYS C 118      28.365  42.748  48.643  1.00 47.77           C  
ATOM   2794  CE  LYS C 118      27.688  42.793  47.288  1.00 55.38           C  
ATOM   2795  NZ  LYS C 118      26.434  41.992  47.287  1.00 45.93           N  
ATOM   2796  N   ILE C 119      31.861  45.963  46.610  1.00 23.06           N  
ATOM   2797  CA  ILE C 119      33.031  45.699  45.774  1.00 28.19           C  
ATOM   2798  C   ILE C 119      34.292  46.321  46.364  1.00 27.52           C  
ATOM   2799  O   ILE C 119      35.321  45.651  46.513  1.00 28.24           O  
ATOM   2800  CB  ILE C 119      32.848  46.227  44.342  1.00 24.83           C  
ATOM   2801  CG1 ILE C 119      31.678  45.522  43.661  1.00 22.82           C  
ATOM   2802  CG2 ILE C 119      34.121  46.027  43.535  1.00 20.23           C  
ATOM   2803  CD1 ILE C 119      31.322  46.100  42.317  1.00 27.13           C  
ATOM   2804  N   ILE C 120      34.207  47.601  46.712  1.00 36.12           N  
ATOM   2805  CA  ILE C 120      35.361  48.303  47.267  1.00 38.04           C  
ATOM   2806  C   ILE C 120      35.881  47.651  48.551  1.00 35.59           C  
ATOM   2807  O   ILE C 120      37.089  47.428  48.709  1.00 40.87           O  
ATOM   2808  CB  ILE C 120      35.048  49.789  47.531  1.00 35.31           C  
ATOM   2809  CG1 ILE C 120      34.666  50.487  46.224  1.00 35.37           C  
ATOM   2810  CG2 ILE C 120      36.239  50.482  48.158  1.00 26.85           C  
ATOM   2811  CD1 ILE C 120      34.252  51.930  46.397  1.00 28.84           C  
ATOM   2812  N   ASP C 121      34.964  47.335  49.462  1.00 35.90           N  
ATOM   2813  CA  ASP C 121      35.356  46.755  50.743  1.00 47.15           C  
ATOM   2814  C   ASP C 121      35.937  45.349  50.581  1.00 39.47           C  
ATOM   2815  O   ASP C 121      36.922  44.997  51.243  1.00 40.56           O  
ATOM   2816  CB  ASP C 121      34.186  46.771  51.729  1.00 42.57           C  
ATOM   2817  CG  ASP C 121      33.789  48.179  52.143  1.00 49.52           C  
ATOM   2818  OD1 ASP C 121      34.661  49.075  52.109  1.00 40.46           O  
ATOM   2819  OD2 ASP C 121      32.610  48.388  52.502  1.00 51.85           O  
ATOM   2820  N   ARG C 122      35.334  44.558  49.697  1.00 36.98           N  
ATOM   2821  CA  ARG C 122      35.864  43.237  49.378  1.00 36.13           C  
ATOM   2822  C   ARG C 122      37.283  43.371  48.855  1.00 32.97           C  
ATOM   2823  O   ARG C 122      38.162  42.598  49.226  1.00 21.33           O  
ATOM   2824  CB  ARG C 122      34.997  42.534  48.334  1.00 29.16           C  
ATOM   2825  CG  ARG C 122      35.594  41.228  47.808  1.00 37.92           C  
ATOM   2826  CD  ARG C 122      34.596  40.468  46.950  1.00 27.73           C  
ATOM   2827  NE  ARG C 122      34.067  41.309  45.881  1.00 50.07           N  
ATOM   2828  CZ  ARG C 122      32.881  41.132  45.309  1.00 43.89           C  
ATOM   2829  NH1 ARG C 122      32.091  40.148  45.709  1.00 60.26           N  
ATOM   2830  NH2 ARG C 122      32.479  41.949  44.344  1.00 60.26           N  
ATOM   2831  N   ALA C 123      37.504  44.367  48.002  1.00 20.82           N  
ATOM   2832  CA  ALA C 123      38.821  44.599  47.425  1.00 19.15           C  
ATOM   2833  C   ALA C 123      39.854  44.957  48.494  1.00 34.75           C  
ATOM   2834  O   ALA C 123      40.945  44.381  48.528  1.00 33.59           O  
ATOM   2835  CB  ALA C 123      38.748  45.689  46.373  1.00 15.25           C  
ATOM   2836  N   LYS C 124      39.516  45.917  49.357  1.00 32.16           N  
ATOM   2837  CA  LYS C 124      40.434  46.347  50.412  1.00 37.61           C  
ATOM   2838  C   LYS C 124      40.792  45.173  51.325  1.00 40.32           C  
ATOM   2839  O   LYS C 124      41.961  44.944  51.645  1.00 42.96           O  
ATOM   2840  CB  LYS C 124      39.848  47.511  51.225  1.00 38.86           C  
ATOM   2841  CG  LYS C 124      39.638  48.801  50.433  1.00 44.61           C  
ATOM   2842  CD  LYS C 124      39.488  50.017  51.350  1.00 50.47           C  
ATOM   2843  CE  LYS C 124      38.116  50.668  51.228  1.00 56.39           C  
ATOM   2844  NZ  LYS C 124      38.042  51.989  51.929  1.00 60.47           N  
ATOM   2845  N   TYR C 125      39.774  44.412  51.726  1.00 38.19           N  
ATOM   2846  CA  TYR C 125      39.996  43.240  52.572  1.00 36.75           C  
ATOM   2847  C   TYR C 125      40.878  42.182  51.907  1.00 40.09           C  
ATOM   2848  O   TYR C 125      41.805  41.650  52.524  1.00 38.46           O  
ATOM   2849  CB  TYR C 125      38.663  42.619  53.004  1.00 30.64           C  
ATOM   2850  CG  TYR C 125      38.795  41.213  53.552  1.00 38.92           C  
ATOM   2851  CD1 TYR C 125      39.517  40.965  54.716  1.00 44.39           C  
ATOM   2852  CD2 TYR C 125      38.193  40.136  52.908  1.00 35.67           C  
ATOM   2853  CE1 TYR C 125      39.642  39.683  55.221  1.00 44.67           C  
ATOM   2854  CE2 TYR C 125      38.310  38.847  53.407  1.00 51.15           C  
ATOM   2855  CZ  TYR C 125      39.037  38.631  54.567  1.00 53.24           C  
ATOM   2856  OH  TYR C 125      39.166  37.361  55.078  1.00 57.52           O  
ATOM   2857  N   GLU C 126      40.576  41.873  50.650  1.00 34.93           N  
ATOM   2858  CA  GLU C 126      41.348  40.886  49.911  1.00 37.30           C  
ATOM   2859  C   GLU C 126      42.800  41.319  49.772  1.00 38.11           C  
ATOM   2860  O   GLU C 126      43.705  40.493  49.863  1.00 37.34           O  
ATOM   2861  CB  GLU C 126      40.722  40.622  48.539  1.00 36.17           C  
ATOM   2862  CG  GLU C 126      39.485  39.730  48.588  1.00 46.64           C  
ATOM   2863  CD  GLU C 126      38.893  39.479  47.215  1.00 48.90           C  
ATOM   2864  OE1 GLU C 126      39.289  40.182  46.261  1.00 45.70           O  
ATOM   2865  OE2 GLU C 126      38.037  38.576  47.092  1.00 57.72           O  
ATOM   2866  N   MET C 127      43.019  42.611  49.566  1.00 38.74           N  
ATOM   2867  CA  MET C 127      44.379  43.127  49.484  1.00 39.90           C  
ATOM   2868  C   MET C 127      45.067  43.072  50.841  1.00 39.44           C  
ATOM   2869  O   MET C 127      46.288  42.958  50.918  1.00 54.38           O  
ATOM   2870  CB  MET C 127      44.403  44.547  48.922  1.00 35.49           C  
ATOM   2871  CG  MET C 127      44.018  44.635  47.462  1.00 39.89           C  
ATOM   2872  SD  MET C 127      44.527  46.189  46.709  1.00 44.54           S  
ATOM   2873  CE  MET C 127      46.309  46.063  46.836  1.00 51.17           C  
ATOM   2874  N   ASP C 128      44.282  43.152  51.916  1.00 36.16           N  
ATOM   2875  CA  ASP C 128      44.828  42.961  53.255  1.00 43.79           C  
ATOM   2876  C   ASP C 128      45.294  41.525  53.462  1.00 51.91           C  
ATOM   2877  O   ASP C 128      46.346  41.289  54.060  1.00 47.31           O  
ATOM   2878  CB  ASP C 128      43.794  43.311  54.319  1.00 44.33           C  
ATOM   2879  CG  ASP C 128      43.463  44.781  54.346  1.00 54.00           C  
ATOM   2880  OD1 ASP C 128      44.292  45.591  53.875  1.00 52.36           O  
ATOM   2881  OD2 ASP C 128      42.375  45.127  54.845  1.00 50.59           O  
ATOM   2882  N   GLU C 129      44.507  40.574  52.968  1.00 49.34           N  
ATOM   2883  CA  GLU C 129      44.816  39.151  53.131  1.00 49.68           C  
ATOM   2884  C   GLU C 129      46.095  38.709  52.414  1.00 47.37           C  
ATOM   2885  O   GLU C 129      46.729  37.733  52.812  1.00 48.61           O  
ATOM   2886  CB  GLU C 129      43.633  38.292  52.675  1.00 45.59           C  
ATOM   2887  CG  GLU C 129      42.516  38.181  53.698  1.00 60.03           C  
ATOM   2888  CD  GLU C 129      42.812  37.148  54.769  1.00 88.08           C  
ATOM   2889  OE1 GLU C 129      43.419  36.110  54.431  1.00 90.37           O  
ATOM   2890  OE2 GLU C 129      42.442  37.372  55.943  1.00 86.87           O  
ATOM   2891  N   GLU C 130      46.475  39.438  51.368  1.00 43.56           N  
ATOM   2892  CA  GLU C 130      47.635  39.078  50.555  1.00 45.94           C  
ATOM   2893  C   GLU C 130      48.938  39.644  51.123  1.00 47.41           C  
ATOM   2894  O   GLU C 130      50.025  39.154  50.817  1.00 58.32           O  
ATOM   2895  CB  GLU C 130      47.426  39.532  49.103  1.00 42.53           C  
ATOM   2896  CG  GLU C 130      48.559  39.182  48.138  1.00 52.86           C  
ATOM   2897  CD  GLU C 130      48.812  37.686  48.028  1.00 74.50           C  
ATOM   2898  OE1 GLU C 130      47.867  36.898  48.253  1.00 67.44           O  
ATOM   2899  OE2 GLU C 130      49.960  37.298  47.715  1.00 87.80           O  
ATOM   2900  N   SER C 131      48.824  40.665  51.966  1.00 54.24           N  
ATOM   2901  CA  SER C 131      50.001  41.299  52.554  1.00 53.27           C  
ATOM   2902  C   SER C 131      50.031  41.154  54.073  1.00 53.17           C  
ATOM   2903  O   SER C 131      50.082  40.044  54.602  1.00 54.09           O  
ATOM   2904  CB  SER C 131      50.060  42.778  52.166  1.00 62.66           C  
ATOM   2905  OG  SER C 131      48.872  43.452  52.541  1.00 56.61           O  
TER    2906      SER C 131                                                      
ATOM   2907  N   MET D   3      54.624  56.202  44.667  1.00 49.98           N  
ATOM   2908  CA  MET D   3      53.414  55.386  44.645  1.00 70.59           C  
ATOM   2909  C   MET D   3      52.227  56.105  45.287  1.00 70.25           C  
ATOM   2910  O   MET D   3      51.091  55.970  44.835  1.00 59.23           O  
ATOM   2911  CB  MET D   3      53.656  54.045  45.341  1.00 61.31           C  
ATOM   2912  CG  MET D   3      52.421  53.166  45.435  1.00 72.20           C  
ATOM   2913  SD  MET D   3      51.708  52.759  43.828  1.00 64.89           S  
ATOM   2914  CE  MET D   3      52.760  51.402  43.323  1.00 50.94           C  
ATOM   2915  N   GLU D   4      52.490  56.862  46.346  1.00 54.62           N  
ATOM   2916  CA  GLU D   4      51.441  57.639  46.993  1.00 68.65           C  
ATOM   2917  C   GLU D   4      51.149  58.891  46.169  1.00 66.79           C  
ATOM   2918  O   GLU D   4      50.011  59.376  46.114  1.00 66.41           O  
ATOM   2919  CB  GLU D   4      51.836  57.973  48.434  1.00 80.41           C  
ATOM   2920  CG  GLU D   4      51.810  56.748  49.348  1.00 89.71           C  
ATOM   2921  CD  GLU D   4      52.239  57.053  50.769  1.00 98.81           C  
ATOM   2922  OE1 GLU D   4      53.167  57.866  50.943  1.00103.88           O  
ATOM   2923  OE2 GLU D   4      51.649  56.484  51.712  1.00 96.93           O  
ATOM   2924  N   LYS D   5      52.188  59.399  45.513  1.00 49.26           N  
ATOM   2925  CA  LYS D   5      52.029  60.465  44.537  1.00 49.68           C  
ATOM   2926  C   LYS D   5      51.179  59.926  43.393  1.00 45.26           C  
ATOM   2927  O   LYS D   5      50.276  60.600  42.895  1.00 45.00           O  
ATOM   2928  CB  LYS D   5      53.396  60.907  44.011  1.00 52.48           C  
ATOM   2929  CG  LYS D   5      53.345  62.065  43.032  1.00 55.22           C  
ATOM   2930  CD  LYS D   5      54.703  62.307  42.392  1.00 70.11           C  
ATOM   2931  CE  LYS D   5      54.716  63.600  41.588  1.00 83.55           C  
ATOM   2932  NZ  LYS D   5      53.644  63.639  40.557  1.00 87.08           N  
ATOM   2933  N   ALA D   6      51.473  58.692  42.995  1.00 46.06           N  
ATOM   2934  CA  ALA D   6      50.727  58.018  41.939  1.00 44.57           C  
ATOM   2935  C   ALA D   6      49.277  57.790  42.354  1.00 42.71           C  
ATOM   2936  O   ALA D   6      48.370  57.858  41.527  1.00 37.48           O  
ATOM   2937  CB  ALA D   6      51.392  56.694  41.580  1.00 48.69           C  
ATOM   2938  N   ALA D   7      49.068  57.519  43.640  1.00 29.97           N  
ATOM   2939  CA  ALA D   7      47.726  57.329  44.178  1.00 32.48           C  
ATOM   2940  C   ALA D   7      46.918  58.618  44.092  1.00 32.06           C  
ATOM   2941  O   ALA D   7      45.782  58.623  43.598  1.00 32.10           O  
ATOM   2942  CB  ALA D   7      47.798  56.843  45.620  1.00 31.99           C  
ATOM   2943  N   ARG D   8      47.504  59.707  44.584  1.00 44.39           N  
ATOM   2944  CA  ARG D   8      46.851  61.012  44.523  1.00 48.22           C  
ATOM   2945  C   ARG D   8      46.560  61.417  43.079  1.00 40.67           C  
ATOM   2946  O   ARG D   8      45.510  61.995  42.784  1.00 40.17           O  
ATOM   2947  CB  ARG D   8      47.697  62.081  45.223  1.00 44.63           C  
ATOM   2948  CG  ARG D   8      47.694  61.971  46.743  1.00 62.42           C  
ATOM   2949  CD  ARG D   8      48.499  63.085  47.406  1.00 72.05           C  
ATOM   2950  NE  ARG D   8      49.929  63.019  47.104  1.00 73.46           N  
ATOM   2951  CZ  ARG D   8      50.815  62.320  47.805  1.00 69.09           C  
ATOM   2952  NH1 ARG D   8      50.428  61.607  48.856  1.00 64.59           N  
ATOM   2953  NH2 ARG D   8      52.095  62.329  47.455  1.00 64.59           N  
ATOM   2954  N   ALA D   9      47.490  61.095  42.184  1.00 39.12           N  
ATOM   2955  CA  ALA D   9      47.326  61.363  40.758  1.00 43.33           C  
ATOM   2956  C   ALA D   9      46.174  60.557  40.158  1.00 41.33           C  
ATOM   2957  O   ALA D   9      45.443  61.046  39.293  1.00 37.85           O  
ATOM   2958  CB  ALA D   9      48.618  61.067  40.016  1.00 39.57           C  
ATOM   2959  N   ALA D  10      46.020  59.321  40.623  1.00 28.41           N  
ATOM   2960  CA  ALA D  10      44.951  58.447  40.155  1.00 22.89           C  
ATOM   2961  C   ALA D  10      43.598  58.993  40.592  1.00 42.34           C  
ATOM   2962  O   ALA D  10      42.668  59.111  39.784  1.00 38.92           O  
ATOM   2963  CB  ALA D  10      45.153  57.041  40.687  1.00 25.01           C  
ATOM   2964  N   LYS D  11      43.500  59.326  41.878  1.00 46.37           N  
ATOM   2965  CA  LYS D  11      42.293  59.929  42.430  1.00 32.10           C  
ATOM   2966  C   LYS D  11      41.928  61.192  41.652  1.00 41.46           C  
ATOM   2967  O   LYS D  11      40.767  61.397  41.279  1.00 48.99           O  
ATOM   2968  CB  LYS D  11      42.506  60.262  43.908  1.00 36.08           C  
ATOM   2969  CG  LYS D  11      41.329  60.938  44.579  1.00 38.90           C  
ATOM   2970  CD  LYS D  11      41.645  61.241  46.031  1.00 49.30           C  
ATOM   2971  CE  LYS D  11      40.525  62.025  46.696  1.00 87.51           C  
ATOM   2972  NZ  LYS D  11      40.834  62.341  48.120  1.00 76.97           N  
ATOM   2973  N   GLU D  12      42.934  62.023  41.390  1.00 38.97           N  
ATOM   2974  CA  GLU D  12      42.736  63.290  40.687  1.00 44.21           C  
ATOM   2975  C   GLU D  12      42.205  63.071  39.268  1.00 45.45           C  
ATOM   2976  O   GLU D  12      41.225  63.702  38.842  1.00 44.21           O  
ATOM   2977  CB  GLU D  12      44.053  64.074  40.649  1.00 47.13           C  
ATOM   2978  CG  GLU D  12      43.893  65.586  40.601  1.00 68.30           C  
ATOM   2979  CD  GLU D  12      43.668  66.104  39.196  1.00 69.05           C  
ATOM   2980  OE1 GLU D  12      44.203  65.491  38.249  1.00 74.73           O  
ATOM   2981  OE2 GLU D  12      42.956  67.119  39.038  1.00 62.30           O  
ATOM   2982  N   LEU D  13      42.866  62.169  38.547  1.00 35.94           N  
ATOM   2983  CA  LEU D  13      42.463  61.801  37.196  1.00 43.15           C  
ATOM   2984  C   LEU D  13      40.996  61.381  37.181  1.00 32.81           C  
ATOM   2985  O   LEU D  13      40.189  61.870  36.373  1.00 37.10           O  
ATOM   2986  CB  LEU D  13      43.335  60.646  36.707  1.00 32.47           C  
ATOM   2987  CG  LEU D  13      44.036  60.773  35.358  1.00 32.10           C  
ATOM   2988  CD1 LEU D  13      44.631  62.161  35.182  1.00 43.22           C  
ATOM   2989  CD2 LEU D  13      45.114  59.715  35.255  1.00 31.23           C  
ATOM   2990  N   SER D  14      40.659  60.480  38.100  1.00 35.37           N  
ATOM   2991  CA  SER D  14      39.298  59.972  38.213  1.00 40.24           C  
ATOM   2992  C   SER D  14      38.290  61.093  38.460  1.00 37.06           C  
ATOM   2993  O   SER D  14      37.212  61.114  37.859  1.00 34.16           O  
ATOM   2994  CB  SER D  14      39.208  58.940  39.336  1.00 29.31           C  
ATOM   2995  OG  SER D  14      40.078  57.848  39.105  1.00 36.98           O  
ATOM   2996  N   ARG D  15      38.643  62.024  39.340  1.00 26.21           N  
ATOM   2997  CA  ARG D  15      37.745  63.130  39.657  1.00 35.51           C  
ATOM   2998  C   ARG D  15      37.518  64.053  38.455  1.00 33.84           C  
ATOM   2999  O   ARG D  15      36.394  64.507  38.219  1.00 38.78           O  
ATOM   3000  CB  ARG D  15      38.237  63.892  40.893  1.00 33.69           C  
ATOM   3001  CG  ARG D  15      38.173  63.048  42.163  1.00 45.31           C  
ATOM   3002  CD  ARG D  15      38.479  63.839  43.425  1.00 52.21           C  
ATOM   3003  NE  ARG D  15      37.353  63.836  44.358  1.00 75.37           N  
ATOM   3004  CZ  ARG D  15      37.020  62.805  45.132  1.00 82.72           C  
ATOM   3005  NH1 ARG D  15      37.721  61.681  45.084  1.00 62.75           N  
ATOM   3006  NH2 ARG D  15      35.982  62.896  45.953  1.00 74.25           N  
ATOM   3007  N   GLU D  16      38.571  64.306  37.680  1.00 42.55           N  
ATOM   3008  CA  GLU D  16      38.425  65.092  36.453  1.00 39.12           C  
ATOM   3009  C   GLU D  16      37.484  64.411  35.451  1.00 42.27           C  
ATOM   3010  O   GLU D  16      36.557  65.043  34.906  1.00 44.31           O  
ATOM   3011  CB  GLU D  16      39.789  65.371  35.817  1.00 46.03           C  
ATOM   3012  CG  GLU D  16      40.645  66.356  36.605  1.00 54.14           C  
ATOM   3013  CD  GLU D  16      41.951  66.693  35.909  1.00 71.94           C  
ATOM   3014  OE1 GLU D  16      42.303  65.997  34.933  1.00 73.26           O  
ATOM   3015  OE2 GLU D  16      42.625  67.654  36.340  1.00 64.32           O  
ATOM   3016  N   SER D  17      37.721  63.118  35.219  1.00 38.66           N  
ATOM   3017  CA  SER D  17      36.847  62.326  34.353  1.00 36.32           C  
ATOM   3018  C   SER D  17      35.382  62.426  34.803  1.00 44.47           C  
ATOM   3019  O   SER D  17      34.472  62.663  33.990  1.00 37.00           O  
ATOM   3020  CB  SER D  17      37.295  60.863  34.354  1.00 40.94           C  
ATOM   3021  OG  SER D  17      36.504  60.081  33.477  1.00 49.55           O  
ATOM   3022  N   ALA D  18      35.175  62.260  36.106  1.00 40.15           N  
ATOM   3023  CA  ALA D  18      33.846  62.337  36.705  1.00 28.15           C  
ATOM   3024  C   ALA D  18      33.166  63.671  36.417  1.00 29.13           C  
ATOM   3025  O   ALA D  18      32.011  63.707  35.978  1.00 31.55           O  
ATOM   3026  CB  ALA D  18      33.931  62.109  38.208  1.00 21.40           C  
ATOM   3027  N   ARG D  19      33.878  64.766  36.684  1.00 36.52           N  
ATOM   3028  CA  ARG D  19      33.334  66.104  36.442  1.00 25.58           C  
ATOM   3029  C   ARG D  19      32.901  66.278  34.985  1.00 30.11           C  
ATOM   3030  O   ARG D  19      31.773  66.718  34.705  1.00 41.30           O  
ATOM   3031  CB  ARG D  19      34.342  67.189  36.837  1.00 33.60           C  
ATOM   3032  CG  ARG D  19      34.706  67.189  38.316  1.00 34.36           C  
ATOM   3033  CD  ARG D  19      35.709  68.281  38.651  1.00 35.80           C  
ATOM   3034  NE  ARG D  19      36.272  68.115  39.989  1.00 45.16           N  
ATOM   3035  CZ  ARG D  19      37.551  67.842  40.237  1.00 45.21           C  
ATOM   3036  NH1 ARG D  19      38.409  67.710  39.236  1.00 61.58           N  
ATOM   3037  NH2 ARG D  19      37.974  67.707  41.487  1.00 61.58           N  
ATOM   3038  N   ALA D  20      33.791  65.912  34.062  1.00 30.58           N  
ATOM   3039  CA  ALA D  20      33.457  65.970  32.637  1.00 35.84           C  
ATOM   3040  C   ALA D  20      32.169  65.195  32.321  1.00 41.56           C  
ATOM   3041  O   ALA D  20      31.284  65.686  31.595  1.00 33.25           O  
ATOM   3042  CB  ALA D  20      34.616  65.453  31.798  1.00 22.26           C  
ATOM   3043  N   ALA D  21      32.068  63.990  32.883  1.00 34.68           N  
ATOM   3044  CA  ALA D  21      30.882  63.154  32.710  1.00 28.17           C  
ATOM   3045  C   ALA D  21      29.613  63.853  33.195  1.00 30.20           C  
ATOM   3046  O   ALA D  21      28.581  63.816  32.516  1.00 31.32           O  
ATOM   3047  CB  ALA D  21      31.061  61.827  33.427  1.00 25.82           C  
ATOM   3048  N   LYS D  22      29.689  64.491  34.363  1.00 31.51           N  
ATOM   3049  CA  LYS D  22      28.523  65.184  34.909  1.00 41.85           C  
ATOM   3050  C   LYS D  22      28.113  66.353  34.024  1.00 35.50           C  
ATOM   3051  O   LYS D  22      26.927  66.642  33.884  1.00 46.16           O  
ATOM   3052  CB  LYS D  22      28.760  65.682  36.337  1.00 33.93           C  
ATOM   3053  CG  LYS D  22      27.458  65.948  37.087  1.00 43.02           C  
ATOM   3054  CD  LYS D  22      27.537  67.175  37.981  1.00 66.15           C  
ATOM   3055  CE  LYS D  22      26.254  67.360  38.791  1.00 71.98           C  
ATOM   3056  NZ  LYS D  22      25.037  67.441  37.933  1.00 53.39           N  
ATOM   3057  N   GLU D  23      29.092  67.031  33.431  1.00 32.81           N  
ATOM   3058  CA  GLU D  23      28.780  68.140  32.532  1.00 46.73           C  
ATOM   3059  C   GLU D  23      28.064  67.646  31.277  1.00 42.44           C  
ATOM   3060  O   GLU D  23      27.072  68.242  30.831  1.00 39.67           O  
ATOM   3061  CB  GLU D  23      30.043  68.929  32.185  1.00 47.48           C  
ATOM   3062  CG  GLU D  23      30.531  69.788  33.348  1.00 63.46           C  
ATOM   3063  CD  GLU D  23      31.935  70.331  33.150  1.00 80.54           C  
ATOM   3064  OE1 GLU D  23      32.484  70.178  32.040  1.00 72.93           O  
ATOM   3065  OE2 GLU D  23      32.492  70.907  34.111  1.00 62.15           O  
ATOM   3066  N   LEU D  24      28.554  66.540  30.721  1.00 41.38           N  
ATOM   3067  CA  LEU D  24      27.879  65.932  29.576  1.00 44.68           C  
ATOM   3068  C   LEU D  24      26.427  65.561  29.925  1.00 42.68           C  
ATOM   3069  O   LEU D  24      25.481  65.911  29.200  1.00 48.62           O  
ATOM   3070  CB  LEU D  24      28.657  64.708  29.088  1.00 41.33           C  
ATOM   3071  CG  LEU D  24      28.362  64.216  27.672  1.00 53.86           C  
ATOM   3072  CD1 LEU D  24      28.506  65.354  26.674  1.00 47.88           C  
ATOM   3073  CD2 LEU D  24      29.286  63.064  27.317  1.00 50.53           C  
ATOM   3074  N   ALA D  25      26.257  64.884  31.060  1.00 33.75           N  
ATOM   3075  CA  ALA D  25      24.929  64.475  31.520  1.00 36.89           C  
ATOM   3076  C   ALA D  25      23.984  65.663  31.714  1.00 43.91           C  
ATOM   3077  O   ALA D  25      22.796  65.585  31.390  1.00 37.97           O  
ATOM   3078  CB  ALA D  25      25.040  63.673  32.810  1.00 38.98           C  
ATOM   3079  N   ASP D  26      24.517  66.757  32.252  1.00 38.28           N  
ATOM   3080  CA  ASP D  26      23.737  67.976  32.436  1.00 40.69           C  
ATOM   3081  C   ASP D  26      23.292  68.551  31.094  1.00 38.63           C  
ATOM   3082  O   ASP D  26      22.141  68.987  30.947  1.00 49.06           O  
ATOM   3083  CB  ASP D  26      24.535  69.014  33.227  1.00 46.23           C  
ATOM   3084  CG  ASP D  26      24.693  68.635  34.686  1.00 56.58           C  
ATOM   3085  OD1 ASP D  26      23.852  67.864  35.196  1.00 48.42           O  
ATOM   3086  OD2 ASP D  26      25.655  69.115  35.323  1.00 48.62           O  
ATOM   3087  N   SER D  27      24.203  68.548  30.119  1.00 37.24           N  
ATOM   3088  CA  SER D  27      23.851  68.942  28.756  1.00 32.78           C  
ATOM   3089  C   SER D  27      22.680  68.106  28.247  1.00 44.75           C  
ATOM   3090  O   SER D  27      21.753  68.625  27.620  1.00 41.44           O  
ATOM   3091  CB  SER D  27      25.045  68.801  27.810  1.00 39.23           C  
ATOM   3092  OG  SER D  27      25.973  69.857  27.984  1.00 58.20           O  
ATOM   3093  N   ASN D  28      22.720  66.803  28.534  1.00 48.15           N  
ATOM   3094  CA  ASN D  28      21.615  65.922  28.156  1.00 46.59           C  
ATOM   3095  C   ASN D  28      20.296  66.232  28.877  1.00 56.22           C  
ATOM   3096  O   ASN D  28      19.219  66.082  28.289  1.00 49.39           O  
ATOM   3097  CB  ASN D  28      21.993  64.454  28.360  1.00 49.03           C  
ATOM   3098  CG  ASN D  28      23.056  63.986  27.376  1.00 48.01           C  
ATOM   3099  OD1 ASN D  28      23.307  64.646  26.373  1.00 50.52           O  
ATOM   3100  ND2 ASN D  28      23.659  62.846  27.671  1.00 55.46           N  
ATOM   3101  N   ALA D  29      20.378  66.652  30.129  1.00 37.14           N  
ATOM   3102  CA  ALA D  29      19.183  67.018  30.893  1.00 41.56           C  
ATOM   3103  C   ALA D  29      18.511  68.245  30.285  1.00 49.78           C  
ATOM   3104  O   ALA D  29      17.314  68.231  29.936  1.00 39.94           O  
ATOM   3105  CB  ALA D  29      19.541  67.280  32.351  1.00 35.66           C  
ATOM   3106  N   LYS D  30      19.302  69.311  30.164  1.00 57.65           N  
ATOM   3107  CA  LYS D  30      18.831  70.542  29.540  1.00 66.67           C  
ATOM   3108  C   LYS D  30      18.279  70.249  28.145  1.00 62.48           C  
ATOM   3109  O   LYS D  30      17.307  70.871  27.708  1.00 63.69           O  
ATOM   3110  CB  LYS D  30      19.962  71.571  29.462  1.00 58.25           C  
ATOM   3111  CG  LYS D  30      19.516  72.963  29.051  1.00 76.76           C  
ATOM   3112  CD  LYS D  30      18.447  73.499  29.989  1.00 89.27           C  
ATOM   3113  CE  LYS D  30      17.975  74.872  29.550  1.00 88.49           C  
ATOM   3114  NZ  LYS D  30      17.487  74.857  28.144  1.00 68.03           N  
ATOM   3115  N   ALA D  31      18.895  69.286  27.465  1.00 54.07           N  
ATOM   3116  CA  ALA D  31      18.411  68.830  26.167  1.00 55.52           C  
ATOM   3117  C   ALA D  31      17.032  68.171  26.263  1.00 56.87           C  
ATOM   3118  O   ALA D  31      16.189  68.373  25.392  1.00 50.58           O  
ATOM   3119  CB  ALA D  31      19.410  67.878  25.538  1.00 42.72           C  
ATOM   3120  N   ALA D  32      16.806  67.377  27.308  1.00 40.62           N  
ATOM   3121  CA  ALA D  32      15.499  66.761  27.520  1.00 39.59           C  
ATOM   3122  C   ALA D  32      14.446  67.852  27.674  1.00 49.49           C  
ATOM   3123  O   ALA D  32      13.382  67.795  27.052  1.00 45.05           O  
ATOM   3124  CB  ALA D  32      15.517  65.859  28.748  1.00 38.97           C  
ATOM   3125  N   GLU D  33      14.749  68.853  28.499  1.00 49.19           N  
ATOM   3126  CA  GLU D  33      13.822  69.974  28.686  1.00 59.91           C  
ATOM   3127  C   GLU D  33      13.508  70.663  27.348  1.00 63.28           C  
ATOM   3128  O   GLU D  33      12.340  70.787  26.934  1.00 62.50           O  
ATOM   3129  CB  GLU D  33      14.403  70.991  29.675  1.00 60.51           C  
ATOM   3130  CG  GLU D  33      13.428  72.085  30.085  1.00 53.17           C  
ATOM   3131  CD  GLU D  33      14.003  73.029  31.120  1.00 63.45           C  
ATOM   3132  OE1 GLU D  33      15.213  73.335  31.056  1.00 61.04           O  
ATOM   3133  OE2 GLU D  33      13.240  73.463  32.007  1.00 77.60           O  
ATOM   3134  N   ASP D  34      14.574  71.085  26.670  1.00 50.88           N  
ATOM   3135  CA  ASP D  34      14.463  71.780  25.388  1.00 60.96           C  
ATOM   3136  C   ASP D  34      13.633  71.016  24.361  1.00 54.70           C  
ATOM   3137  O   ASP D  34      12.789  71.592  23.678  1.00 63.44           O  
ATOM   3138  CB  ASP D  34      15.851  72.067  24.803  1.00 52.63           C  
ATOM   3139  CG  ASP D  34      16.631  73.086  25.614  1.00 75.10           C  
ATOM   3140  OD1 ASP D  34      16.009  73.803  26.427  1.00 56.23           O  
ATOM   3141  OD2 ASP D  34      17.865  73.179  25.434  1.00 77.28           O  
ATOM   3142  N   LEU D  35      13.884  69.718  24.252  1.00 47.09           N  
ATOM   3143  CA  LEU D  35      13.161  68.899  23.295  1.00 45.25           C  
ATOM   3144  C   LEU D  35      11.712  68.710  23.719  1.00 58.51           C  
ATOM   3145  O   LEU D  35      10.824  68.636  22.875  1.00 49.68           O  
ATOM   3146  CB  LEU D  35      13.844  67.543  23.112  1.00 47.48           C  
ATOM   3147  CG  LEU D  35      14.893  67.399  22.007  1.00 43.05           C  
ATOM   3148  CD1 LEU D  35      16.059  68.343  22.225  1.00 61.92           C  
ATOM   3149  CD2 LEU D  35      15.379  65.961  21.932  1.00 45.66           C  
ATOM   3150  N   MET D  36      11.466  68.632  25.024  1.00 56.08           N  
ATOM   3151  CA  MET D  36      10.104  68.437  25.507  1.00 59.20           C  
ATOM   3152  C   MET D  36       9.257  69.693  25.375  1.00 67.21           C  
ATOM   3153  O   MET D  36       8.028  69.611  25.363  1.00 63.10           O  
ATOM   3154  CB  MET D  36      10.088  67.933  26.948  1.00 54.87           C  
ATOM   3155  CG  MET D  36      10.370  66.457  27.058  1.00 48.96           C  
ATOM   3156  SD  MET D  36       9.517  65.674  28.437  1.00 78.02           S  
ATOM   3157  CE  MET D  36       7.804  66.024  28.045  1.00 37.48           C  
ATOM   3158  N   ARG D  37       9.903  70.849  25.269  1.00 66.18           N  
ATOM   3159  CA  ARG D  37       9.160  72.087  25.036  1.00 61.98           C  
ATOM   3160  C   ARG D  37       8.632  72.195  23.607  1.00 60.42           C  
ATOM   3161  O   ARG D  37       7.516  72.664  23.387  1.00 76.71           O  
ATOM   3162  CB  ARG D  37       9.994  73.321  25.389  1.00 63.15           C  
ATOM   3163  CG  ARG D  37      10.188  73.517  26.883  1.00 67.92           C  
ATOM   3164  CD  ARG D  37      10.651  74.928  27.230  1.00 72.44           C  
ATOM   3165  NE  ARG D  37      10.970  75.050  28.651  1.00 94.78           N  
ATOM   3166  CZ  ARG D  37      11.333  76.179  29.251  1.00 99.88           C  
ATOM   3167  NH1 ARG D  37      11.426  77.309  28.562  1.00102.16           N  
ATOM   3168  NH2 ARG D  37      11.602  76.177  30.549  1.00 84.39           N  
ATOM   3169  N   GLU D  38       9.433  71.757  22.640  1.00 48.48           N  
ATOM   3170  CA  GLU D  38       9.044  71.814  21.233  1.00 68.60           C  
ATOM   3171  C   GLU D  38       7.843  70.917  20.924  1.00 69.82           C  
ATOM   3172  O   GLU D  38       7.153  71.106  19.920  1.00 81.27           O  
ATOM   3173  CB  GLU D  38      10.230  71.454  20.337  1.00 57.17           C  
ATOM   3174  CG  GLU D  38      11.387  72.437  20.429  1.00 66.24           C  
ATOM   3175  CD  GLU D  38      12.432  72.196  19.360  1.00 80.29           C  
ATOM   3176  OE1 GLU D  38      12.123  71.469  18.392  1.00 83.10           O  
ATOM   3177  OE2 GLU D  38      13.557  72.729  19.486  1.00 82.88           O  
ATOM   3178  N   ILE D  39       7.599  69.945  21.797  1.00 68.77           N  
ATOM   3179  CA  ILE D  39       6.468  69.043  21.639  1.00 62.70           C  
ATOM   3180  C   ILE D  39       5.145  69.795  21.756  1.00 63.30           C  
ATOM   3181  O   ILE D  39       5.060  70.820  22.434  1.00 63.17           O  
ATOM   3182  CB  ILE D  39       6.492  67.914  22.687  1.00 63.75           C  
ATOM   3183  CG1 ILE D  39       7.824  67.160  22.640  1.00 69.97           C  
ATOM   3184  CG2 ILE D  39       5.319  66.975  22.468  1.00 68.01           C  
ATOM   3185  CD1 ILE D  39       8.123  66.533  21.304  1.00 66.62           C  
ATOM   3186  N   SER D  44       1.293  68.820  17.612  1.00 83.84           N  
ATOM   3187  CA  SER D  44       1.770  67.804  18.544  1.00 98.20           C  
ATOM   3188  C   SER D  44       1.274  66.421  18.145  1.00 93.86           C  
ATOM   3189  O   SER D  44       0.163  66.022  18.487  1.00 88.04           O  
ATOM   3190  CB  SER D  44       1.315  68.128  19.968  1.00 81.77           C  
ATOM   3191  OG  SER D  44       1.739  69.422  20.357  1.00 96.52           O  
ATOM   3192  N   SER D  45       2.119  65.688  17.419  1.00 89.89           N  
ATOM   3193  CA  SER D  45       1.772  64.360  16.925  1.00 85.82           C  
ATOM   3194  C   SER D  45       2.561  63.268  17.644  1.00 95.28           C  
ATOM   3195  O   SER D  45       3.270  63.538  18.607  1.00 89.67           O  
ATOM   3196  CB  SER D  45       2.035  64.279  15.420  1.00 87.81           C  
ATOM   3197  OG  SER D  45       1.859  62.955  14.943  1.00 79.18           O  
ATOM   3198  N   GLU D  46       2.440  62.028  17.168  1.00 87.42           N  
ATOM   3199  CA  GLU D  46       3.201  60.915  17.729  1.00 89.08           C  
ATOM   3200  C   GLU D  46       4.584  60.893  17.092  1.00 87.03           C  
ATOM   3201  O   GLU D  46       5.531  60.298  17.620  1.00 83.32           O  
ATOM   3202  CB  GLU D  46       2.485  59.591  17.457  1.00 75.95           C  
ATOM   3203  CG  GLU D  46       2.680  58.534  18.539  1.00 91.23           C  
ATOM   3204  CD  GLU D  46       3.934  57.710  18.326  1.00110.24           C  
ATOM   3205  OE1 GLU D  46       4.340  57.575  17.147  1.00109.44           O  
ATOM   3206  OE2 GLU D  46       4.506  57.201  19.326  1.00 91.13           O  
ATOM   3207  N   ARG D  47       4.686  61.542  15.938  1.00 75.21           N  
ATOM   3208  CA  ARG D  47       5.945  61.609  15.207  1.00 72.38           C  
ATOM   3209  C   ARG D  47       6.993  62.426  15.955  1.00 63.43           C  
ATOM   3210  O   ARG D  47       8.136  61.994  16.136  1.00 63.66           O  
ATOM   3211  CB  ARG D  47       5.724  62.158  13.793  1.00 64.98           C  
ATOM   3212  CG  ARG D  47       6.398  61.321  12.719  1.00 77.65           C  
ATOM   3213  CD  ARG D  47       6.559  59.888  13.227  1.00 84.71           C  
ATOM   3214  NE  ARG D  47       7.432  59.084  12.383  1.00112.32           N  
ATOM   3215  CZ  ARG D  47       8.035  57.971  12.787  1.00108.78           C  
ATOM   3216  NH1 ARG D  47       7.866  57.535  14.029  1.00 85.19           N  
ATOM   3217  NH2 ARG D  47       8.813  57.303  11.946  1.00100.18           N  
ATOM   3218  N   LEU D  48       6.586  63.618  16.389  1.00 58.16           N  
ATOM   3219  CA  LEU D  48       7.437  64.445  17.229  1.00 64.06           C  
ATOM   3220  C   LEU D  48       7.902  63.666  18.456  1.00 60.22           C  
ATOM   3221  O   LEU D  48       9.061  63.777  18.868  1.00 64.24           O  
ATOM   3222  CB  LEU D  48       6.693  65.707  17.660  1.00 56.48           C  
ATOM   3223  CG  LEU D  48       6.233  66.658  16.558  1.00 63.81           C  
ATOM   3224  CD1 LEU D  48       5.377  67.739  17.173  1.00 66.75           C  
ATOM   3225  CD2 LEU D  48       7.427  67.268  15.845  1.00 65.91           C  
ATOM   3226  N   LEU D  49       6.997  62.873  19.009  1.00 54.84           N  
ATOM   3227  CA  LEU D  49       7.284  62.078  20.187  1.00 50.14           C  
ATOM   3228  C   LEU D  49       8.324  61.014  19.915  1.00 49.46           C  
ATOM   3229  O   LEU D  49       9.267  60.875  20.674  1.00 46.71           O  
ATOM   3230  CB  LEU D  49       6.007  61.472  20.771  1.00 55.34           C  
ATOM   3231  CG  LEU D  49       5.355  62.263  21.910  1.00 65.75           C  
ATOM   3232  CD1 LEU D  49       4.794  63.575  21.401  1.00 72.42           C  
ATOM   3233  CD2 LEU D  49       4.276  61.452  22.591  1.00 60.77           C  
ATOM   3234  N   GLU D  50       8.179  60.249  18.837  1.00 63.25           N  
ATOM   3235  CA  GLU D  50       9.170  59.233  18.582  1.00 70.36           C  
ATOM   3236  C   GLU D  50      10.542  59.887  18.250  1.00 71.18           C  
ATOM   3237  O   GLU D  50      11.605  59.427  18.681  1.00 70.61           O  
ATOM   3238  CB  GLU D  50       8.680  58.297  17.474  1.00 72.38           C  
ATOM   3239  CG  GLU D  50       9.620  57.023  17.269  1.00 91.60           C  
ATOM   3240  CD  GLU D  50       9.736  56.118  18.518  1.00116.67           C  
ATOM   3241  OE1 GLU D  50      10.205  56.646  19.582  1.00111.83           O  
ATOM   3242  OE2 GLU D  50       9.343  54.909  18.399  1.00119.12           O  
ATOM   3243  N   LEU D  51      10.513  60.990  17.498  1.00 74.28           N  
ATOM   3244  CA  LEU D  51      11.740  61.777  17.248  1.00 53.54           C  
ATOM   3245  C   LEU D  51      12.453  62.171  18.556  1.00 54.12           C  
ATOM   3246  O   LEU D  51      13.670  62.008  18.717  1.00 69.70           O  
ATOM   3247  CB  LEU D  51      11.459  63.026  16.391  1.00 54.15           C  
ATOM   3248  CG  LEU D  51      11.355  62.773  14.885  1.00 68.65           C  
ATOM   3249  CD1 LEU D  51      11.196  64.064  14.083  1.00 63.04           C  
ATOM   3250  CD2 LEU D  51      12.567  61.972  14.420  1.00 44.85           C  
ATOM   3251  N   MET D  52      11.661  62.653  19.517  1.00 47.11           N  
ATOM   3252  CA  MET D  52      12.174  62.990  20.845  1.00 45.80           C  
ATOM   3253  C   MET D  52      12.817  61.787  21.537  1.00 55.96           C  
ATOM   3254  O   MET D  52      13.942  61.876  22.054  1.00 55.05           O  
ATOM   3255  CB  MET D  52      11.052  63.527  21.733  1.00 44.11           C  
ATOM   3256  CG  MET D  52      11.549  64.176  23.003  1.00 43.96           C  
ATOM   3257  SD  MET D  52      10.237  64.353  24.217  1.00 67.74           S  
ATOM   3258  CE  MET D  52       9.824  62.634  24.504  1.00 40.53           C  
ATOM   3259  N   ALA D  53      12.099  60.669  21.540  1.00 40.80           N  
ATOM   3260  CA  ALA D  53      12.579  59.442  22.181  1.00 38.56           C  
ATOM   3261  C   ALA D  53      13.898  58.948  21.588  1.00 43.48           C  
ATOM   3262  O   ALA D  53      14.825  58.572  22.306  1.00 49.15           O  
ATOM   3263  CB  ALA D  53      11.526  58.347  22.084  1.00 48.76           C  
ATOM   3264  N   GLU D  54      13.964  58.932  20.260  1.00 50.11           N  
ATOM   3265  CA  GLU D  54      15.145  58.458  19.554  1.00 50.43           C  
ATOM   3266  C   GLU D  54      16.333  59.381  19.792  1.00 48.00           C  
ATOM   3267  O   GLU D  54      17.462  58.926  19.991  1.00 47.15           O  
ATOM   3268  CB  GLU D  54      14.854  58.352  18.056  1.00 41.73           C  
ATOM   3269  CG  GLU D  54      16.002  57.794  17.243  1.00 65.07           C  
ATOM   3270  CD  GLU D  54      16.476  56.447  17.757  1.00 88.05           C  
ATOM   3271  OE1 GLU D  54      15.634  55.654  18.238  1.00 79.09           O  
ATOM   3272  OE2 GLU D  54      17.696  56.185  17.690  1.00 58.96           O  
ATOM   3273  N   ALA D  55      16.060  60.681  19.763  1.00 38.78           N  
ATOM   3274  CA  ALA D  55      17.078  61.683  20.038  1.00 40.48           C  
ATOM   3275  C   ALA D  55      17.650  61.489  21.434  1.00 39.75           C  
ATOM   3276  O   ALA D  55      18.864  61.552  21.631  1.00 39.75           O  
ATOM   3277  CB  ALA D  55      16.502  63.076  19.891  1.00 33.56           C  
ATOM   3278  N   ILE D  56      16.770  61.235  22.399  1.00 38.00           N  
ATOM   3279  CA  ILE D  56      17.200  61.043  23.777  1.00 33.73           C  
ATOM   3280  C   ILE D  56      17.995  59.753  23.965  1.00 47.75           C  
ATOM   3281  O   ILE D  56      19.030  59.764  24.629  1.00 44.99           O  
ATOM   3282  CB  ILE D  56      16.021  61.132  24.765  1.00 37.00           C  
ATOM   3283  CG1 ILE D  56      15.463  62.557  24.760  1.00 36.84           C  
ATOM   3284  CG2 ILE D  56      16.461  60.746  26.167  1.00 32.04           C  
ATOM   3285  CD1 ILE D  56      14.283  62.762  25.675  1.00 48.64           C  
ATOM   3286  N   ARG D  57      17.532  58.653  23.372  1.00 40.14           N  
ATOM   3287  CA  ARG D  57      18.268  57.391  23.442  1.00 41.38           C  
ATOM   3288  C   ARG D  57      19.634  57.510  22.762  1.00 35.66           C  
ATOM   3289  O   ARG D  57      20.610  56.883  23.182  1.00 40.30           O  
ATOM   3290  CB  ARG D  57      17.459  56.242  22.830  1.00 31.97           C  
ATOM   3291  CG  ARG D  57      16.467  55.606  23.785  1.00 40.06           C  
ATOM   3292  CD  ARG D  57      15.927  54.288  23.240  1.00 44.25           C  
ATOM   3293  NE  ARG D  57      15.307  54.447  21.926  1.00 38.38           N  
ATOM   3294  CZ  ARG D  57      14.012  54.677  21.730  1.00 44.55           C  
ATOM   3295  NH1 ARG D  57      13.190  54.770  22.764  1.00 60.92           N  
ATOM   3296  NH2 ARG D  57      13.535  54.813  20.499  1.00 60.92           N  
ATOM   3297  N   GLU D  58      19.701  58.332  21.721  1.00 37.14           N  
ATOM   3298  CA  GLU D  58      20.946  58.553  20.994  1.00 39.84           C  
ATOM   3299  C   GLU D  58      21.931  59.369  21.839  1.00 38.60           C  
ATOM   3300  O   GLU D  58      23.114  59.025  21.950  1.00 43.00           O  
ATOM   3301  CB  GLU D  58      20.659  59.244  19.658  1.00 47.57           C  
ATOM   3302  CG  GLU D  58      21.818  59.233  18.681  1.00 71.93           C  
ATOM   3303  CD  GLU D  58      21.415  59.722  17.302  1.00 91.78           C  
ATOM   3304  OE1 GLU D  58      20.264  59.466  16.885  1.00 80.40           O  
ATOM   3305  OE2 GLU D  58      22.247  60.372  16.638  1.00 92.80           O  
ATOM   3306  N   LEU D  59      21.429  60.441  22.449  1.00 35.37           N  
ATOM   3307  CA  LEU D  59      22.228  61.242  23.372  1.00 34.73           C  
ATOM   3308  C   LEU D  59      22.755  60.392  24.523  1.00 34.14           C  
ATOM   3309  O   LEU D  59      23.920  60.502  24.908  1.00 32.12           O  
ATOM   3310  CB  LEU D  59      21.405  62.402  23.932  1.00 34.72           C  
ATOM   3311  CG  LEU D  59      21.191  63.597  23.006  1.00 42.13           C  
ATOM   3312  CD1 LEU D  59      20.244  64.588  23.649  1.00 30.05           C  
ATOM   3313  CD2 LEU D  59      22.520  64.261  22.677  1.00 39.55           C  
ATOM   3314  N   GLN D  60      21.891  59.541  25.063  1.00 43.00           N  
ATOM   3315  CA  GLN D  60      22.273  58.678  26.174  1.00 41.88           C  
ATOM   3316  C   GLN D  60      23.325  57.654  25.764  1.00 43.16           C  
ATOM   3317  O   GLN D  60      24.252  57.374  26.521  1.00 37.95           O  
ATOM   3318  CB  GLN D  60      21.047  57.980  26.758  1.00 29.06           C  
ATOM   3319  CG  GLN D  60      20.143  58.895  27.564  1.00 29.21           C  
ATOM   3320  CD  GLN D  60      18.956  58.159  28.148  1.00 40.04           C  
ATOM   3321  OE1 GLN D  60      18.548  57.117  27.637  1.00 39.46           O  
ATOM   3322  NE2 GLN D  60      18.403  58.691  29.231  1.00 37.04           N  
ATOM   3323  N   LYS D  61      23.184  57.096  24.562  1.00 35.15           N  
ATOM   3324  CA  LYS D  61      24.162  56.132  24.073  1.00 42.54           C  
ATOM   3325  C   LYS D  61      25.527  56.792  23.873  1.00 40.13           C  
ATOM   3326  O   LYS D  61      26.556  56.249  24.294  1.00 32.92           O  
ATOM   3327  CB  LYS D  61      23.696  55.487  22.766  1.00 42.41           C  
ATOM   3328  CG  LYS D  61      24.653  54.426  22.248  1.00 39.87           C  
ATOM   3329  CD  LYS D  61      24.213  53.853  20.911  1.00 43.16           C  
ATOM   3330  CE  LYS D  61      25.170  52.762  20.451  1.00 63.45           C  
ATOM   3331  NZ  LYS D  61      24.894  52.309  19.061  1.00 57.47           N  
ATOM   3332  N   GLN D  62      25.527  57.960  23.238  1.00 25.51           N  
ATOM   3333  CA  GLN D  62      26.765  58.703  23.001  1.00 39.47           C  
ATOM   3334  C   GLN D  62      27.453  59.076  24.314  1.00 35.27           C  
ATOM   3335  O   GLN D  62      28.669  58.932  24.456  1.00 39.56           O  
ATOM   3336  CB  GLN D  62      26.493  59.954  22.157  1.00 35.96           C  
ATOM   3337  CG  GLN D  62      27.742  60.708  21.715  1.00 40.09           C  
ATOM   3338  CD  GLN D  62      28.223  61.713  22.747  1.00 55.33           C  
ATOM   3339  OE1 GLN D  62      27.430  62.277  23.501  1.00 51.62           O  
ATOM   3340  NE2 GLN D  62      29.531  61.936  22.788  1.00 43.10           N  
ATOM   3341  N   ALA D  63      26.661  59.551  25.273  1.00 32.38           N  
ATOM   3342  CA  ALA D  63      27.182  59.917  26.582  1.00 40.11           C  
ATOM   3343  C   ALA D  63      27.765  58.703  27.303  1.00 37.04           C  
ATOM   3344  O   ALA D  63      28.846  58.780  27.882  1.00 39.74           O  
ATOM   3345  CB  ALA D  63      26.094  60.565  27.423  1.00 32.22           C  
ATOM   3346  N   ALA D  64      27.052  57.585  27.255  1.00 34.97           N  
ATOM   3347  CA  ALA D  64      27.492  56.370  27.928  1.00 36.33           C  
ATOM   3348  C   ALA D  64      28.791  55.852  27.321  1.00 40.12           C  
ATOM   3349  O   ALA D  64      29.674  55.382  28.037  1.00 43.55           O  
ATOM   3350  CB  ALA D  64      26.409  55.306  27.867  1.00 22.99           C  
ATOM   3351  N   GLU D  65      28.915  55.950  26.000  1.00 31.24           N  
ATOM   3352  CA  GLU D  65      30.127  55.479  25.338  1.00 38.36           C  
ATOM   3353  C   GLU D  65      31.314  56.407  25.587  1.00 35.59           C  
ATOM   3354  O   GLU D  65      32.446  55.949  25.745  1.00 30.53           O  
ATOM   3355  CB  GLU D  65      29.890  55.248  23.843  1.00 32.97           C  
ATOM   3356  CG  GLU D  65      29.088  53.982  23.556  1.00 41.92           C  
ATOM   3357  CD  GLU D  65      28.774  53.795  22.084  1.00 60.78           C  
ATOM   3358  OE1 GLU D  65      29.162  54.662  21.274  1.00 48.25           O  
ATOM   3359  OE2 GLU D  65      28.139  52.777  21.735  1.00 62.44           O  
ATOM   3360  N   SER D  66      31.047  57.708  25.644  1.00 27.03           N  
ATOM   3361  CA  SER D  66      32.086  58.677  25.974  1.00 33.70           C  
ATOM   3362  C   SER D  66      32.611  58.445  27.388  1.00 39.51           C  
ATOM   3363  O   SER D  66      33.826  58.355  27.611  1.00 36.62           O  
ATOM   3364  CB  SER D  66      31.545  60.099  25.847  1.00 32.76           C  
ATOM   3365  OG  SER D  66      31.130  60.362  24.519  1.00 56.54           O  
ATOM   3366  N   ILE D  67      31.685  58.345  28.335  1.00 30.86           N  
ATOM   3367  CA  ILE D  67      32.038  58.102  29.727  1.00 28.54           C  
ATOM   3368  C   ILE D  67      32.797  56.790  29.872  1.00 30.28           C  
ATOM   3369  O   ILE D  67      33.771  56.714  30.617  1.00 33.64           O  
ATOM   3370  CB  ILE D  67      30.795  58.097  30.640  1.00 36.19           C  
ATOM   3371  CG1 ILE D  67      30.141  59.479  30.647  1.00 37.29           C  
ATOM   3372  CG2 ILE D  67      31.169  57.702  32.061  1.00 21.56           C  
ATOM   3373  CD1 ILE D  67      28.836  59.530  31.415  1.00 49.42           C  
ATOM   3374  N   ALA D  68      32.360  55.764  29.147  1.00 31.13           N  
ATOM   3375  CA  ALA D  68      33.037  54.471  29.188  1.00 39.55           C  
ATOM   3376  C   ALA D  68      34.462  54.571  28.639  1.00 36.17           C  
ATOM   3377  O   ALA D  68      35.386  53.952  29.171  1.00 36.84           O  
ATOM   3378  CB  ALA D  68      32.237  53.432  28.426  1.00 38.77           C  
ATOM   3379  N   ASP D  69      34.634  55.357  27.578  1.00 34.56           N  
ATOM   3380  CA  ASP D  69      35.958  55.608  27.017  1.00 35.53           C  
ATOM   3381  C   ASP D  69      36.869  56.256  28.056  1.00 38.49           C  
ATOM   3382  O   ASP D  69      37.979  55.772  28.309  1.00 35.53           O  
ATOM   3383  CB  ASP D  69      35.864  56.505  25.780  1.00 29.77           C  
ATOM   3384  CG  ASP D  69      35.230  55.804  24.591  1.00 56.15           C  
ATOM   3385  OD1 ASP D  69      35.325  54.561  24.503  1.00 51.16           O  
ATOM   3386  OD2 ASP D  69      34.636  56.499  23.739  1.00 48.05           O  
ATOM   3387  N   SER D  70      36.392  57.345  28.658  1.00 29.30           N  
ATOM   3388  CA  SER D  70      37.160  58.052  29.683  1.00 26.44           C  
ATOM   3389  C   SER D  70      37.515  57.136  30.847  1.00 25.71           C  
ATOM   3390  O   SER D  70      38.638  57.157  31.342  1.00 36.40           O  
ATOM   3391  CB  SER D  70      36.395  59.274  30.194  1.00 30.93           C  
ATOM   3392  OG  SER D  70      36.311  60.277  29.197  1.00 51.12           O  
ATOM   3393  N   GLN D  71      36.557  56.317  31.267  1.00 36.03           N  
ATOM   3394  CA  GLN D  71      36.776  55.394  32.372  1.00 36.19           C  
ATOM   3395  C   GLN D  71      37.856  54.371  32.044  1.00 28.81           C  
ATOM   3396  O   GLN D  71      38.765  54.157  32.841  1.00 37.42           O  
ATOM   3397  CB  GLN D  71      35.471  54.699  32.768  1.00 40.77           C  
ATOM   3398  CG  GLN D  71      34.488  55.604  33.499  1.00 51.26           C  
ATOM   3399  CD  GLN D  71      33.132  54.956  33.701  1.00 58.70           C  
ATOM   3400  OE1 GLN D  71      32.833  53.915  33.113  1.00 51.22           O  
ATOM   3401  NE2 GLN D  71      32.302  55.570  34.534  1.00 43.47           N  
ATOM   3402  N   ARG D  72      37.763  53.747  30.873  1.00 32.12           N  
ATOM   3403  CA  ARG D  72      38.768  52.768  30.462  1.00 44.53           C  
ATOM   3404  C   ARG D  72      40.151  53.405  30.397  1.00 33.96           C  
ATOM   3405  O   ARG D  72      41.153  52.802  30.807  1.00 32.82           O  
ATOM   3406  CB  ARG D  72      38.412  52.151  29.106  1.00 42.12           C  
ATOM   3407  CG  ARG D  72      37.547  50.904  29.193  1.00 52.90           C  
ATOM   3408  CD  ARG D  72      37.392  50.242  27.833  1.00 61.69           C  
ATOM   3409  NE  ARG D  72      36.697  51.111  26.889  1.00 71.97           N  
ATOM   3410  CZ  ARG D  72      35.388  51.080  26.675  1.00 64.36           C  
ATOM   3411  NH1 ARG D  72      34.628  50.216  27.334  1.00 63.61           N  
ATOM   3412  NH2 ARG D  72      34.834  51.909  25.801  1.00 63.61           N  
ATOM   3413  N   LEU D  73      40.188  54.634  29.884  1.00 34.32           N  
ATOM   3414  CA  LEU D  73      41.423  55.404  29.776  1.00 21.18           C  
ATOM   3415  C   LEU D  73      42.060  55.607  31.150  1.00 30.78           C  
ATOM   3416  O   LEU D  73      43.237  55.282  31.362  1.00 36.72           O  
ATOM   3417  CB  LEU D  73      41.134  56.754  29.112  1.00 24.29           C  
ATOM   3418  CG  LEU D  73      42.308  57.599  28.616  1.00 38.57           C  
ATOM   3419  CD1 LEU D  73      41.894  58.437  27.418  1.00 35.03           C  
ATOM   3420  CD2 LEU D  73      42.839  58.493  29.728  1.00 35.44           C  
ATOM   3421  N   VAL D  74      41.269  56.143  32.076  1.00 30.58           N  
ATOM   3422  CA  VAL D  74      41.713  56.362  33.450  1.00 23.21           C  
ATOM   3423  C   VAL D  74      42.200  55.065  34.094  1.00 21.60           C  
ATOM   3424  O   VAL D  74      43.219  55.052  34.779  1.00 26.12           O  
ATOM   3425  CB  VAL D  74      40.587  56.981  34.313  1.00 24.19           C  
ATOM   3426  CG1 VAL D  74      40.991  57.038  35.780  1.00 15.57           C  
ATOM   3427  CG2 VAL D  74      40.229  58.368  33.806  1.00 14.54           C  
ATOM   3428  N   VAL D  75      41.467  53.980  33.865  1.00 25.40           N  
ATOM   3429  CA  VAL D  75      41.833  52.666  34.388  1.00 29.34           C  
ATOM   3430  C   VAL D  75      43.223  52.244  33.920  1.00 36.36           C  
ATOM   3431  O   VAL D  75      44.090  51.884  34.734  1.00 46.35           O  
ATOM   3432  CB  VAL D  75      40.804  51.595  33.968  1.00 39.97           C  
ATOM   3433  CG1 VAL D  75      41.375  50.194  34.152  1.00 28.30           C  
ATOM   3434  CG2 VAL D  75      39.517  51.766  34.757  1.00 37.95           C  
ATOM   3435  N   GLU D  76      43.432  52.310  32.606  1.00 33.27           N  
ATOM   3436  CA  GLU D  76      44.711  51.935  32.012  1.00 40.81           C  
ATOM   3437  C   GLU D  76      45.839  52.808  32.551  1.00 41.62           C  
ATOM   3438  O   GLU D  76      46.939  52.321  32.813  1.00 44.38           O  
ATOM   3439  CB  GLU D  76      44.647  52.045  30.489  1.00 39.47           C  
ATOM   3440  CG  GLU D  76      45.365  50.926  29.749  1.00 59.49           C  
ATOM   3441  CD  GLU D  76      46.868  51.136  29.660  1.00 75.04           C  
ATOM   3442  OE1 GLU D  76      47.293  52.199  29.159  1.00 61.51           O  
ATOM   3443  OE2 GLU D  76      47.625  50.237  30.091  1.00 69.75           O  
ATOM   3444  N   ALA D  77      45.553  54.095  32.729  1.00 36.51           N  
ATOM   3445  CA  ALA D  77      46.536  55.029  33.275  1.00 27.02           C  
ATOM   3446  C   ALA D  77      46.908  54.718  34.729  1.00 33.36           C  
ATOM   3447  O   ALA D  77      48.071  54.823  35.114  1.00 33.61           O  
ATOM   3448  CB  ALA D  77      46.031  56.459  33.150  1.00 28.99           C  
ATOM   3449  N   ILE D  78      45.918  54.353  35.536  1.00 28.32           N  
ATOM   3450  CA  ILE D  78      46.154  53.992  36.930  1.00 32.41           C  
ATOM   3451  C   ILE D  78      47.033  52.749  37.013  1.00 32.48           C  
ATOM   3452  O   ILE D  78      48.054  52.728  37.720  1.00 39.54           O  
ATOM   3453  CB  ILE D  78      44.828  53.723  37.672  1.00 37.66           C  
ATOM   3454  CG1 ILE D  78      44.034  55.021  37.840  1.00 34.37           C  
ATOM   3455  CG2 ILE D  78      45.092  53.092  39.024  1.00 32.71           C  
ATOM   3456  CD1 ILE D  78      42.663  54.825  38.443  1.00 41.60           C  
ATOM   3457  N   ILE D  79      46.626  51.714  36.279  1.00 29.68           N  
ATOM   3458  CA  ILE D  79      47.410  50.486  36.203  1.00 33.98           C  
ATOM   3459  C   ILE D  79      48.850  50.778  35.771  1.00 34.01           C  
ATOM   3460  O   ILE D  79      49.803  50.257  36.351  1.00 35.16           O  
ATOM   3461  CB  ILE D  79      46.772  49.475  35.232  1.00 39.61           C  
ATOM   3462  CG1 ILE D  79      45.407  49.026  35.756  1.00 34.71           C  
ATOM   3463  CG2 ILE D  79      47.680  48.278  35.034  1.00 39.73           C  
ATOM   3464  CD1 ILE D  79      44.656  48.123  34.807  1.00 33.54           C  
ATOM   3465  N   ARG D  80      48.997  51.635  34.768  1.00 34.59           N  
ATOM   3466  CA  ARG D  80      50.313  52.004  34.261  1.00 43.18           C  
ATOM   3467  C   ARG D  80      51.137  52.737  35.321  1.00 46.74           C  
ATOM   3468  O   ARG D  80      52.349  52.546  35.411  1.00 39.12           O  
ATOM   3469  CB  ARG D  80      50.173  52.862  33.001  1.00 48.12           C  
ATOM   3470  CG  ARG D  80      51.470  53.086  32.239  1.00 40.05           C  
ATOM   3471  CD  ARG D  80      51.215  53.834  30.946  1.00 63.15           C  
ATOM   3472  NE  ARG D  80      52.443  54.212  30.255  1.00 72.83           N  
ATOM   3473  CZ  ARG D  80      52.464  54.905  29.122  1.00 82.90           C  
ATOM   3474  NH1 ARG D  80      51.324  55.294  28.565  1.00 97.11           N  
ATOM   3475  NH2 ARG D  80      53.618  55.212  28.550  1.00 91.91           N  
ATOM   3476  N   LEU D  81      50.479  53.576  36.118  1.00 44.22           N  
ATOM   3477  CA  LEU D  81      51.156  54.292  37.195  1.00 38.38           C  
ATOM   3478  C   LEU D  81      51.723  53.303  38.200  1.00 40.66           C  
ATOM   3479  O   LEU D  81      52.910  53.357  38.555  1.00 48.70           O  
ATOM   3480  CB  LEU D  81      50.194  55.252  37.896  1.00 42.54           C  
ATOM   3481  CG  LEU D  81      49.852  56.532  37.133  1.00 43.12           C  
ATOM   3482  CD1 LEU D  81      48.798  57.325  37.878  1.00 34.20           C  
ATOM   3483  CD2 LEU D  81      51.101  57.379  36.891  1.00 42.77           C  
ATOM   3484  N   ALA D  82      50.866  52.389  38.645  1.00 30.64           N  
ATOM   3485  CA  ALA D  82      51.280  51.384  39.613  1.00 29.07           C  
ATOM   3486  C   ALA D  82      52.454  50.565  39.077  1.00 36.74           C  
ATOM   3487  O   ALA D  82      53.443  50.343  39.781  1.00 46.87           O  
ATOM   3488  CB  ALA D  82      50.117  50.476  39.964  1.00 29.28           C  
ATOM   3489  N   GLU D  83      52.333  50.120  37.828  1.00 43.02           N  
ATOM   3490  CA  GLU D  83      53.383  49.338  37.176  1.00 45.12           C  
ATOM   3491  C   GLU D  83      54.713  50.090  37.153  1.00 54.11           C  
ATOM   3492  O   GLU D  83      55.752  49.563  37.564  1.00 62.01           O  
ATOM   3493  CB  GLU D  83      52.963  48.968  35.749  1.00 41.35           C  
ATOM   3494  CG  GLU D  83      51.870  47.907  35.677  1.00 59.66           C  
ATOM   3495  CD  GLU D  83      51.349  47.680  34.266  1.00 73.94           C  
ATOM   3496  OE1 GLU D  83      51.639  48.510  33.376  1.00 54.55           O  
ATOM   3497  OE2 GLU D  83      50.644  46.670  34.050  1.00 57.39           O  
ATOM   3498  N   ALA D  84      54.657  51.332  36.682  1.00 39.40           N  
ATOM   3499  CA  ALA D  84      55.832  52.185  36.568  1.00 34.76           C  
ATOM   3500  C   ALA D  84      56.530  52.414  37.909  1.00 55.95           C  
ATOM   3501  O   ALA D  84      57.759  52.373  37.982  1.00 60.64           O  
ATOM   3502  CB  ALA D  84      55.455  53.513  35.929  1.00 34.53           C  
ATOM   3503  N   VAL D  85      55.756  52.662  38.965  1.00 50.87           N  
ATOM   3504  CA  VAL D  85      56.344  52.827  40.294  1.00 47.95           C  
ATOM   3505  C   VAL D  85      56.987  51.530  40.782  1.00 53.44           C  
ATOM   3506  O   VAL D  85      58.152  51.513  41.184  1.00 58.98           O  
ATOM   3507  CB  VAL D  85      55.309  53.293  41.332  1.00 42.27           C  
ATOM   3508  CG1 VAL D  85      55.900  53.226  42.731  1.00 36.37           C  
ATOM   3509  CG2 VAL D  85      54.832  54.700  41.014  1.00 47.34           C  
ATOM   3510  N   LYS D  86      56.214  50.447  40.737  1.00 64.70           N  
ATOM   3511  CA  LYS D  86      56.684  49.123  41.143  1.00 68.67           C  
ATOM   3512  C   LYS D  86      57.981  48.703  40.440  1.00 70.86           C  
ATOM   3513  O   LYS D  86      58.815  48.004  41.021  1.00 67.69           O  
ATOM   3514  CB  LYS D  86      55.586  48.088  40.878  1.00 54.68           C  
ATOM   3515  CG  LYS D  86      56.039  46.641  40.952  1.00 67.33           C  
ATOM   3516  CD  LYS D  86      55.254  45.775  39.978  1.00 70.21           C  
ATOM   3517  CE  LYS D  86      55.701  44.330  40.050  1.00 59.83           C  
ATOM   3518  NZ  LYS D  86      55.529  43.787  41.425  1.00 74.66           N  
ATOM   3519  N   GLN D  87      58.146  49.137  39.192  1.00 60.90           N  
ATOM   3520  CA  GLN D  87      59.332  48.791  38.410  1.00 53.96           C  
ATOM   3521  C   GLN D  87      60.526  49.705  38.671  1.00 76.84           C  
ATOM   3522  O   GLN D  87      61.637  49.432  38.217  1.00 95.37           O  
ATOM   3523  CB  GLN D  87      59.007  48.792  36.916  1.00 65.98           C  
ATOM   3524  CG  GLN D  87      58.406  47.497  36.423  1.00 76.01           C  
ATOM   3525  CD  GLN D  87      59.258  46.298  36.774  1.00 84.96           C  
ATOM   3526  OE1 GLN D  87      59.003  45.607  37.763  1.00 59.94           O  
ATOM   3527  NE2 GLN D  87      60.277  46.040  35.962  1.00 70.88           N  
ATOM   3528  N   GLY D  88      60.293  50.790  39.402  1.00 88.45           N  
ATOM   3529  CA  GLY D  88      61.334  51.768  39.650  1.00 76.90           C  
ATOM   3530  C   GLY D  88      61.390  52.793  38.539  1.00 83.10           C  
ATOM   3531  O   GLY D  88      61.914  52.536  37.454  1.00 96.22           O  
ATOM   3532  N   ALA D  89      60.838  53.974  38.814  1.00 69.38           N  
ATOM   3533  CA  ALA D  89      60.780  55.037  37.824  1.00 74.38           C  
ATOM   3534  C   ALA D  89      60.728  56.389  38.514  1.00 72.27           C  
ATOM   3535  O   ALA D  89      60.087  56.539  39.552  1.00 59.83           O  
ATOM   3536  CB  ALA D  89      59.568  54.858  36.925  1.00 68.44           C  
ATOM   3537  N   SER D  90      61.393  57.379  37.920  1.00 53.84           N  
ATOM   3538  CA  SER D  90      61.513  58.699  38.533  1.00 43.84           C  
ATOM   3539  C   SER D  90      60.183  59.440  38.613  1.00 51.85           C  
ATOM   3540  O   SER D  90      59.202  59.051  37.981  1.00 57.64           O  
ATOM   3541  CB  SER D  90      62.532  59.552  37.775  1.00 52.92           C  
ATOM   3542  OG  SER D  90      62.067  59.861  36.472  1.00 55.40           O  
ATOM   3543  N   GLU D  91      60.167  60.511  39.403  1.00 52.13           N  
ATOM   3544  CA  GLU D  91      59.001  61.370  39.562  1.00 49.87           C  
ATOM   3545  C   GLU D  91      58.577  61.954  38.215  1.00 52.74           C  
ATOM   3546  O   GLU D  91      57.385  62.120  37.934  1.00 59.72           O  
ATOM   3547  CB  GLU D  91      59.333  62.495  40.546  1.00 55.24           C  
ATOM   3548  CG  GLU D  91      58.232  63.517  40.741  1.00 73.85           C  
ATOM   3549  CD  GLU D  91      58.262  64.141  42.124  1.00 89.99           C  
ATOM   3550  OE1 GLU D  91      58.794  63.498  43.054  1.00 81.02           O  
ATOM   3551  OE2 GLU D  91      57.759  65.274  42.283  1.00 82.69           O  
ATOM   3552  N   LYS D  92      59.567  62.249  37.383  1.00 54.65           N  
ATOM   3553  CA  LYS D  92      59.338  62.853  36.076  1.00 56.36           C  
ATOM   3554  C   LYS D  92      58.556  61.919  35.148  1.00 52.44           C  
ATOM   3555  O   LYS D  92      57.589  62.330  34.514  1.00 57.81           O  
ATOM   3556  CB  LYS D  92      60.675  63.254  35.443  1.00 57.58           C  
ATOM   3557  CG  LYS D  92      60.563  64.002  34.121  1.00 72.66           C  
ATOM   3558  CD  LYS D  92      61.925  64.516  33.683  1.00 62.43           C  
ATOM   3559  CE  LYS D  92      61.911  65.009  32.249  1.00 65.70           C  
ATOM   3560  NZ  LYS D  92      63.274  65.423  31.815  1.00 60.95           N  
ATOM   3561  N   GLU D  93      58.979  60.656  35.078  1.00 60.81           N  
ATOM   3562  CA  GLU D  93      58.321  59.676  34.217  1.00 78.24           C  
ATOM   3563  C   GLU D  93      56.851  59.503  34.621  1.00 65.96           C  
ATOM   3564  O   GLU D  93      55.953  59.480  33.766  1.00 63.22           O  
ATOM   3565  CB  GLU D  93      59.083  58.344  34.254  1.00 65.95           C  
ATOM   3566  CG  GLU D  93      60.565  58.491  33.898  1.00 80.90           C  
ATOM   3567  CD  GLU D  93      61.284  57.161  33.769  1.00 93.83           C  
ATOM   3568  OE1 GLU D  93      61.861  56.895  32.692  1.00 81.10           O  
ATOM   3569  OE2 GLU D  93      61.283  56.388  34.748  1.00 93.02           O  
ATOM   3570  N   ILE D  94      56.620  59.417  35.924  1.00 45.78           N  
ATOM   3571  CA  ILE D  94      55.269  59.359  36.473  1.00 43.03           C  
ATOM   3572  C   ILE D  94      54.461  60.570  36.020  1.00 44.05           C  
ATOM   3573  O   ILE D  94      53.336  60.441  35.521  1.00 59.87           O  
ATOM   3574  CB  ILE D  94      55.288  59.337  38.018  1.00 46.43           C  
ATOM   3575  CG1 ILE D  94      56.152  58.186  38.543  1.00 46.52           C  
ATOM   3576  CG2 ILE D  94      53.874  59.251  38.567  1.00 45.64           C  
ATOM   3577  CD1 ILE D  94      55.703  56.819  38.058  1.00 49.07           C  
ATOM   3578  N   ASP D  95      55.052  61.757  36.196  1.00 47.86           N  
ATOM   3579  CA  ASP D  95      54.419  63.003  35.787  1.00 57.91           C  
ATOM   3580  C   ASP D  95      54.018  62.955  34.314  1.00 47.97           C  
ATOM   3581  O   ASP D  95      52.936  63.415  33.950  1.00 60.39           O  
ATOM   3582  CB  ASP D  95      55.357  64.193  36.019  1.00 54.02           C  
ATOM   3583  CG  ASP D  95      55.436  64.595  37.475  1.00 71.48           C  
ATOM   3584  OD1 ASP D  95      54.512  64.252  38.239  1.00 75.52           O  
ATOM   3585  OD2 ASP D  95      56.424  65.267  37.849  1.00 84.63           O  
ATOM   3586  N   GLU D  96      54.881  62.391  33.482  1.00 40.60           N  
ATOM   3587  CA  GLU D  96      54.620  62.321  32.042  1.00 54.36           C  
ATOM   3588  C   GLU D  96      53.522  61.321  31.676  1.00 41.76           C  
ATOM   3589  O   GLU D  96      52.747  61.548  30.744  1.00 41.00           O  
ATOM   3590  CB  GLU D  96      55.912  62.058  31.260  1.00 41.97           C  
ATOM   3591  CG  GLU D  96      56.963  63.141  31.482  1.00 73.48           C  
ATOM   3592  CD  GLU D  96      58.036  63.175  30.407  1.00 85.75           C  
ATOM   3593  OE1 GLU D  96      58.109  64.185  29.675  1.00 67.73           O  
ATOM   3594  OE2 GLU D  96      58.818  62.205  30.300  1.00 66.43           O  
ATOM   3595  N   ILE D  97      53.443  60.213  32.420  1.00 38.47           N  
ATOM   3596  CA  ILE D  97      52.307  59.307  32.279  1.00 35.61           C  
ATOM   3597  C   ILE D  97      51.012  60.070  32.589  1.00 45.14           C  
ATOM   3598  O   ILE D  97      50.040  60.046  31.804  1.00 51.83           O  
ATOM   3599  CB  ILE D  97      52.434  58.092  33.219  1.00 40.86           C  
ATOM   3600  CG1 ILE D  97      53.685  57.280  32.876  1.00 36.14           C  
ATOM   3601  CG2 ILE D  97      51.200  57.218  33.132  1.00 43.48           C  
ATOM   3602  CD1 ILE D  97      53.926  56.108  33.801  1.00 40.55           C  
ATOM   3603  N   VAL D  98      51.021  60.770  33.718  1.00 40.81           N  
ATOM   3604  CA  VAL D  98      49.874  61.581  34.127  1.00 35.17           C  
ATOM   3605  C   VAL D  98      49.444  62.564  33.042  1.00 34.92           C  
ATOM   3606  O   VAL D  98      48.274  62.608  32.664  1.00 45.48           O  
ATOM   3607  CB  VAL D  98      50.155  62.368  35.425  1.00 37.11           C  
ATOM   3608  CG1 VAL D  98      49.004  63.314  35.738  1.00 25.16           C  
ATOM   3609  CG2 VAL D  98      50.395  61.419  36.584  1.00 35.34           C  
ATOM   3610  N   GLU D  99      50.394  63.348  32.536  1.00 50.83           N  
ATOM   3611  CA  GLU D  99      50.071  64.357  31.532  1.00 55.34           C  
ATOM   3612  C   GLU D  99      49.630  63.765  30.199  1.00 57.76           C  
ATOM   3613  O   GLU D  99      48.828  64.372  29.490  1.00 56.11           O  
ATOM   3614  CB  GLU D  99      51.230  65.333  31.332  1.00 55.58           C  
ATOM   3615  CG  GLU D  99      51.241  66.460  32.349  1.00 79.70           C  
ATOM   3616  CD  GLU D  99      49.912  67.194  32.424  1.00 73.13           C  
ATOM   3617  OE1 GLU D  99      49.372  67.557  31.358  1.00 69.42           O  
ATOM   3618  OE2 GLU D  99      49.406  67.402  33.549  1.00 64.86           O  
ATOM   3619  N   GLU D 100      50.151  62.590  29.859  1.00 38.91           N  
ATOM   3620  CA  GLU D 100      49.664  61.873  28.688  1.00 42.00           C  
ATOM   3621  C   GLU D 100      48.171  61.603  28.877  1.00 45.20           C  
ATOM   3622  O   GLU D 100      47.339  61.936  28.012  1.00 36.81           O  
ATOM   3623  CB  GLU D 100      50.426  60.557  28.517  1.00 53.48           C  
ATOM   3624  CG  GLU D 100      50.149  59.844  27.201  1.00 49.07           C  
ATOM   3625  CD  GLU D 100      50.771  58.457  27.135  1.00 76.56           C  
ATOM   3626  OE1 GLU D 100      51.174  57.933  28.195  1.00 65.77           O  
ATOM   3627  OE2 GLU D 100      50.853  57.890  26.022  1.00 72.29           O  
ATOM   3628  N   ALA D 101      47.841  61.018  30.029  1.00 47.16           N  
ATOM   3629  CA  ALA D 101      46.451  60.726  30.379  1.00 44.06           C  
ATOM   3630  C   ALA D 101      45.551  61.961  30.305  1.00 43.95           C  
ATOM   3631  O   ALA D 101      44.467  61.914  29.722  1.00 42.83           O  
ATOM   3632  CB  ALA D 101      46.372  60.106  31.765  1.00 45.36           C  
ATOM   3633  N   LYS D 102      46.004  63.060  30.908  1.00 36.50           N  
ATOM   3634  CA  LYS D 102      45.233  64.304  30.940  1.00 38.51           C  
ATOM   3635  C   LYS D 102      45.028  64.897  29.548  1.00 47.05           C  
ATOM   3636  O   LYS D 102      43.959  65.435  29.246  1.00 43.62           O  
ATOM   3637  CB  LYS D 102      45.904  65.338  31.848  1.00 43.47           C  
ATOM   3638  CG  LYS D 102      45.713  65.077  33.327  1.00 34.47           C  
ATOM   3639  CD  LYS D 102      46.421  66.123  34.164  1.00 46.08           C  
ATOM   3640  CE  LYS D 102      46.235  65.855  35.648  1.00 47.22           C  
ATOM   3641  NZ  LYS D 102      47.067  66.758  36.490  1.00 45.42           N  
ATOM   3642  N   LYS D 103      46.060  64.804  28.717  1.00 45.26           N  
ATOM   3643  CA  LYS D 103      45.983  65.261  27.333  1.00 51.83           C  
ATOM   3644  C   LYS D 103      44.885  64.502  26.594  1.00 43.21           C  
ATOM   3645  O   LYS D 103      43.954  65.100  26.019  1.00 42.57           O  
ATOM   3646  CB  LYS D 103      47.329  65.053  26.632  1.00 59.45           C  
ATOM   3647  CG  LYS D 103      47.337  65.425  25.154  1.00 56.89           C  
ATOM   3648  CD  LYS D 103      47.013  66.899  24.942  1.00 68.93           C  
ATOM   3649  CE  LYS D 103      47.174  67.304  23.483  1.00 87.65           C  
ATOM   3650  NZ  LYS D 103      46.596  68.650  23.209  1.00 82.39           N  
ATOM   3651  N   ARG D 104      44.992  63.173  26.626  1.00 38.59           N  
ATOM   3652  CA  ARG D 104      44.008  62.331  25.953  1.00 53.15           C  
ATOM   3653  C   ARG D 104      42.593  62.551  26.492  1.00 46.50           C  
ATOM   3654  O   ARG D 104      41.630  62.545  25.729  1.00 40.83           O  
ATOM   3655  CB  ARG D 104      44.393  60.854  26.045  1.00 54.85           C  
ATOM   3656  CG  ARG D 104      45.612  60.478  25.216  1.00 45.11           C  
ATOM   3657  CD  ARG D 104      45.996  59.024  25.444  1.00 73.98           C  
ATOM   3658  NE  ARG D 104      46.254  58.752  26.855  1.00 67.27           N  
ATOM   3659  CZ  ARG D 104      46.497  57.545  27.352  1.00 68.25           C  
ATOM   3660  NH1 ARG D 104      46.516  56.488  26.552  1.00 85.79           N  
ATOM   3661  NH2 ARG D 104      46.719  57.394  28.651  1.00 64.32           N  
ATOM   3662  N   LEU D 105      42.474  62.755  27.798  1.00 38.69           N  
ATOM   3663  CA  LEU D 105      41.176  63.014  28.411  1.00 37.42           C  
ATOM   3664  C   LEU D 105      40.581  64.342  27.955  1.00 46.44           C  
ATOM   3665  O   LEU D 105      39.375  64.440  27.736  1.00 56.08           O  
ATOM   3666  CB  LEU D 105      41.280  62.985  29.937  1.00 34.87           C  
ATOM   3667  CG  LEU D 105      41.035  61.631  30.604  1.00 45.46           C  
ATOM   3668  CD1 LEU D 105      41.180  61.724  32.115  1.00 37.32           C  
ATOM   3669  CD2 LEU D 105      39.661  61.098  30.229  1.00 39.58           C  
ATOM   3670  N   GLU D 106      41.428  65.363  27.826  1.00 52.81           N  
ATOM   3671  CA  GLU D 106      40.993  66.677  27.356  1.00 48.33           C  
ATOM   3672  C   GLU D 106      40.460  66.573  25.930  1.00 60.03           C  
ATOM   3673  O   GLU D 106      39.359  67.056  25.622  1.00 58.13           O  
ATOM   3674  CB  GLU D 106      42.147  67.683  27.420  1.00 53.39           C  
ATOM   3675  CG  GLU D 106      41.734  69.125  27.168  1.00 72.19           C  
ATOM   3676  CD  GLU D 106      42.894  70.095  27.282  1.00 77.08           C  
ATOM   3677  OE1 GLU D 106      43.850  69.796  28.029  1.00 68.68           O  
ATOM   3678  OE2 GLU D 106      42.851  71.155  26.621  1.00 87.87           O  
ATOM   3679  N   GLU D 107      41.242  65.928  25.065  1.00 48.19           N  
ATOM   3680  CA  GLU D 107      40.818  65.714  23.682  1.00 56.42           C  
ATOM   3681  C   GLU D 107      39.506  64.926  23.610  1.00 59.99           C  
ATOM   3682  O   GLU D 107      38.592  65.281  22.856  1.00 58.85           O  
ATOM   3683  CB  GLU D 107      41.901  64.985  22.889  1.00 62.15           C  
ATOM   3684  CG  GLU D 107      43.246  65.692  22.856  1.00 59.53           C  
ATOM   3685  CD  GLU D 107      44.267  64.953  22.012  1.00 86.21           C  
ATOM   3686  OE1 GLU D 107      43.911  64.524  20.894  1.00101.33           O  
ATOM   3687  OE2 GLU D 107      45.420  64.796  22.470  1.00 73.21           O  
ATOM   3688  N   LEU D 108      39.429  63.860  24.404  1.00 52.17           N  
ATOM   3689  CA  LEU D 108      38.232  63.028  24.493  1.00 39.78           C  
ATOM   3690  C   LEU D 108      37.001  63.841  24.858  1.00 41.48           C  
ATOM   3691  O   LEU D 108      35.996  63.799  24.152  1.00 50.92           O  
ATOM   3692  CB  LEU D 108      38.427  61.921  25.527  1.00 49.44           C  
ATOM   3693  CG  LEU D 108      38.503  60.491  24.994  1.00 52.60           C  
ATOM   3694  CD1 LEU D 108      38.409  59.496  26.142  1.00 56.18           C  
ATOM   3695  CD2 LEU D 108      37.413  60.239  23.963  1.00 41.60           C  
ATOM   3696  N   ALA D 109      37.085  64.574  25.964  1.00 38.07           N  
ATOM   3697  CA  ALA D 109      35.974  65.400  26.430  1.00 43.62           C  
ATOM   3698  C   ALA D 109      35.574  66.428  25.374  1.00 42.21           C  
ATOM   3699  O   ALA D 109      34.390  66.727  25.205  1.00 44.88           O  
ATOM   3700  CB  ALA D 109      36.338  66.093  27.741  1.00 48.07           C  
ATOM   3701  N   GLU D 110      36.564  66.967  24.669  1.00 50.87           N  
ATOM   3702  CA  GLU D 110      36.303  67.933  23.598  1.00 64.73           C  
ATOM   3703  C   GLU D 110      35.464  67.323  22.461  1.00 65.48           C  
ATOM   3704  O   GLU D 110      34.361  67.808  22.139  1.00 67.95           O  
ATOM   3705  CB  GLU D 110      37.627  68.501  23.069  1.00 68.93           C  
ATOM   3706  CG  GLU D 110      37.527  69.203  21.726  1.00 84.68           C  
ATOM   3707  CD  GLU D 110      38.189  68.413  20.610  1.00104.81           C  
ATOM   3708  OE1 GLU D 110      39.185  67.708  20.881  1.00 97.04           O  
ATOM   3709  OE2 GLU D 110      37.710  68.487  19.459  1.00 96.74           O  
ATOM   3710  N   ARG D 111      35.986  66.250  21.867  1.00 56.83           N  
ATOM   3711  CA  ARG D 111      35.289  65.565  20.778  1.00 73.26           C  
ATOM   3712  C   ARG D 111      33.892  65.134  21.222  1.00 59.09           C  
ATOM   3713  O   ARG D 111      32.920  65.233  20.464  1.00 54.47           O  
ATOM   3714  CB  ARG D 111      36.099  64.360  20.280  1.00 66.60           C  
ATOM   3715  CG  ARG D 111      37.434  64.729  19.633  1.00 76.45           C  
ATOM   3716  CD  ARG D 111      38.151  63.521  19.035  1.00 54.54           C  
ATOM   3717  NE  ARG D 111      38.609  62.583  20.057  1.00 93.03           N  
ATOM   3718  CZ  ARG D 111      39.427  61.564  19.820  1.00 87.42           C  
ATOM   3719  NH1 ARG D 111      39.888  61.349  18.596  1.00 93.88           N  
ATOM   3720  NH2 ARG D 111      39.789  60.761  20.811  1.00 69.79           N  
ATOM   3721  N   SER D 112      33.804  64.688  22.473  1.00 43.09           N  
ATOM   3722  CA  SER D 112      32.541  64.270  23.061  1.00 48.55           C  
ATOM   3723  C   SER D 112      31.529  65.411  23.101  1.00 43.87           C  
ATOM   3724  O   SER D 112      30.403  65.251  22.637  1.00 49.15           O  
ATOM   3725  CB  SER D 112      32.761  63.706  24.464  1.00 42.30           C  
ATOM   3726  OG  SER D 112      31.542  63.225  24.998  1.00 59.97           O  
ATOM   3727  N   ARG D 113      31.931  66.554  23.652  1.00 64.79           N  
ATOM   3728  CA  ARG D 113      31.057  67.724  23.712  1.00 66.56           C  
ATOM   3729  C   ARG D 113      30.596  68.129  22.320  1.00 66.77           C  
ATOM   3730  O   ARG D 113      29.423  68.446  22.116  1.00 67.11           O  
ATOM   3731  CB  ARG D 113      31.761  68.903  24.387  1.00 68.66           C  
ATOM   3732  CG  ARG D 113      31.670  68.897  25.897  1.00 85.32           C  
ATOM   3733  CD  ARG D 113      32.122  70.217  26.494  1.00 83.89           C  
ATOM   3734  NE  ARG D 113      33.499  70.547  26.139  1.00 95.46           N  
ATOM   3735  CZ  ARG D 113      34.564  70.166  26.838  1.00 91.27           C  
ATOM   3736  NH1 ARG D 113      34.412  69.434  27.933  1.00 75.07           N  
ATOM   3737  NH2 ARG D 113      35.780  70.518  26.443  1.00 77.04           N  
ATOM   3738  N   GLN D 114      31.517  68.106  21.359  1.00 63.48           N  
ATOM   3739  CA  GLN D 114      31.169  68.443  19.979  1.00 62.96           C  
ATOM   3740  C   GLN D 114      30.094  67.510  19.396  1.00 59.06           C  
ATOM   3741  O   GLN D 114      29.052  67.973  18.914  1.00 61.93           O  
ATOM   3742  CB  GLN D 114      32.424  68.470  19.101  1.00 71.53           C  
ATOM   3743  CG  GLN D 114      33.381  69.594  19.474  1.00 92.90           C  
ATOM   3744  CD  GLN D 114      34.650  69.596  18.651  1.00107.56           C  
ATOM   3745  OE1 GLN D 114      35.037  68.576  18.081  1.00 95.82           O  
ATOM   3746  NE2 GLN D 114      35.311  70.746  18.592  1.00 71.98           N  
ATOM   3747  N   GLU D 115      30.340  66.202  19.459  1.00 62.46           N  
ATOM   3748  CA  GLU D 115      29.378  65.211  18.964  1.00 53.63           C  
ATOM   3749  C   GLU D 115      28.005  65.375  19.631  1.00 62.86           C  
ATOM   3750  O   GLU D 115      26.955  65.415  18.970  1.00 62.11           O  
ATOM   3751  CB  GLU D 115      29.912  63.797  19.206  1.00 47.69           C  
ATOM   3752  CG  GLU D 115      28.958  62.696  18.797  1.00 63.03           C  
ATOM   3753  CD  GLU D 115      28.722  62.667  17.303  1.00 72.11           C  
ATOM   3754  OE1 GLU D 115      29.646  63.053  16.550  1.00 81.70           O  
ATOM   3755  OE2 GLU D 115      27.613  62.265  16.887  1.00 89.43           O  
ATOM   3756  N   ASN D 116      28.040  65.485  20.956  1.00 43.84           N  
ATOM   3757  CA  ASN D 116      26.847  65.720  21.759  1.00 44.94           C  
ATOM   3758  C   ASN D 116      26.029  66.911  21.250  1.00 53.18           C  
ATOM   3759  O   ASN D 116      24.828  66.785  20.959  1.00 50.30           O  
ATOM   3760  CB  ASN D 116      27.257  65.932  23.221  1.00 41.47           C  
ATOM   3761  CG  ASN D 116      26.069  66.134  24.144  1.00 52.55           C  
ATOM   3762  OD1 ASN D 116      25.859  67.227  24.679  1.00 62.80           O  
ATOM   3763  ND2 ASN D 116      25.283  65.081  24.341  1.00 51.30           N  
ATOM   3764  N   LYS D 117      26.692  68.056  21.128  1.00 66.16           N  
ATOM   3765  CA  LYS D 117      26.041  69.257  20.616  1.00 64.70           C  
ATOM   3766  C   LYS D 117      25.473  69.040  19.218  1.00 62.61           C  
ATOM   3767  O   LYS D 117      24.399  69.549  18.907  1.00 67.01           O  
ATOM   3768  CB  LYS D 117      26.990  70.465  20.635  1.00 72.26           C  
ATOM   3769  CG  LYS D 117      27.216  71.109  19.265  1.00 74.06           C  
ATOM   3770  CD  LYS D 117      27.648  72.565  19.367  1.00 77.48           C  
ATOM   3771  CE  LYS D 117      26.488  73.453  19.794  1.00 84.16           C  
ATOM   3772  NZ  LYS D 117      26.776  74.895  19.561  1.00 87.92           N  
ATOM   3773  N   LYS D 118      26.178  68.277  18.380  1.00 69.95           N  
ATOM   3774  CA  LYS D 118      25.678  68.000  17.037  1.00 62.80           C  
ATOM   3775  C   LYS D 118      24.360  67.249  17.100  1.00 67.19           C  
ATOM   3776  O   LYS D 118      23.403  67.607  16.412  1.00 73.29           O  
ATOM   3777  CB  LYS D 118      26.674  67.186  16.216  1.00 60.52           C  
ATOM   3778  CG  LYS D 118      26.145  66.851  14.828  1.00 50.13           C  
ATOM   3779  CD  LYS D 118      27.107  65.990  14.040  1.00 67.17           C  
ATOM   3780  CE  LYS D 118      27.361  64.681  14.752  1.00 87.54           C  
ATOM   3781  NZ  LYS D 118      28.398  63.874  14.055  1.00103.22           N  
ATOM   3782  N   ILE D 119      24.312  66.204  17.921  1.00 46.60           N  
ATOM   3783  CA  ILE D 119      23.082  65.435  18.074  1.00 38.92           C  
ATOM   3784  C   ILE D 119      21.938  66.320  18.570  1.00 40.68           C  
ATOM   3785  O   ILE D 119      20.845  66.319  17.988  1.00 43.94           O  
ATOM   3786  CB  ILE D 119      23.257  64.238  19.024  1.00 38.79           C  
ATOM   3787  CG1 ILE D 119      24.331  63.288  18.492  1.00 37.41           C  
ATOM   3788  CG2 ILE D 119      21.941  63.503  19.194  1.00 42.21           C  
ATOM   3789  CD1 ILE D 119      24.637  62.135  19.421  1.00 44.79           C  
ATOM   3790  N   ILE D 120      22.195  67.087  19.631  1.00 47.63           N  
ATOM   3791  CA  ILE D 120      21.182  68.008  20.153  1.00 48.05           C  
ATOM   3792  C   ILE D 120      20.640  68.952  19.072  1.00 49.92           C  
ATOM   3793  O   ILE D 120      19.433  69.036  18.864  1.00 51.00           O  
ATOM   3794  CB  ILE D 120      21.697  68.843  21.351  1.00 48.47           C  
ATOM   3795  CG1 ILE D 120      21.999  67.942  22.548  1.00 47.94           C  
ATOM   3796  CG2 ILE D 120      20.678  69.902  21.745  1.00 48.59           C  
ATOM   3797  CD1 ILE D 120      22.497  68.704  23.765  1.00 58.30           C  
ATOM   3798  N   ASP D 121      21.545  69.642  18.379  1.00 52.56           N  
ATOM   3799  CA  ASP D 121      21.163  70.606  17.351  1.00 63.08           C  
ATOM   3800  C   ASP D 121      20.385  69.966  16.204  1.00 71.18           C  
ATOM   3801  O   ASP D 121      19.394  70.526  15.740  1.00 64.23           O  
ATOM   3802  CB  ASP D 121      22.402  71.320  16.800  1.00 70.83           C  
ATOM   3803  CG  ASP D 121      23.145  72.100  17.866  1.00 83.51           C  
ATOM   3804  OD1 ASP D 121      22.494  72.588  18.814  1.00 66.69           O  
ATOM   3805  OD2 ASP D 121      24.383  72.228  17.748  1.00 80.39           O  
ATOM   3806  N   ARG D 122      20.838  68.806  15.740  1.00 73.01           N  
ATOM   3807  CA  ARG D 122      20.156  68.115  14.650  1.00 63.19           C  
ATOM   3808  C   ARG D 122      18.758  67.679  15.070  1.00 68.65           C  
ATOM   3809  O   ARG D 122      17.821  67.705  14.268  1.00 71.38           O  
ATOM   3810  CB  ARG D 122      20.971  66.908  14.182  1.00 70.35           C  
ATOM   3811  CG  ARG D 122      20.298  66.064  13.110  1.00 73.62           C  
ATOM   3812  CD  ARG D 122      21.072  64.777  12.891  1.00 84.53           C  
ATOM   3813  NE  ARG D 122      21.423  64.156  14.164  1.00 96.37           N  
ATOM   3814  CZ  ARG D 122      22.090  63.013  14.286  1.00109.45           C  
ATOM   3815  NH1 ARG D 122      22.483  62.347  13.207  1.00120.43           N  
ATOM   3816  NH2 ARG D 122      22.361  62.535  15.491  1.00 86.29           N  
ATOM   3817  N   ALA D 123      18.620  67.290  16.338  1.00 62.08           N  
ATOM   3818  CA  ALA D 123      17.344  66.815  16.861  1.00 64.70           C  
ATOM   3819  C   ALA D 123      16.298  67.917  16.965  1.00 60.65           C  
ATOM   3820  O   ALA D 123      15.111  67.686  16.744  1.00 71.55           O  
ATOM   3821  CB  ALA D 123      17.539  66.139  18.211  1.00 68.23           C  
ATOM   3822  N   LYS D 124      16.743  69.135  17.295  1.00 58.76           N  
ATOM   3823  CA  LYS D 124      15.803  70.225  17.500  1.00 56.40           C  
ATOM   3824  C   LYS D 124      15.116  70.625  16.193  1.00 72.22           C  
ATOM   3825  O   LYS D 124      14.158  71.395  16.213  1.00 81.63           O  
ATOM   3826  CB  LYS D 124      16.478  71.430  18.170  1.00 48.37           C  
ATOM   3827  CG  LYS D 124      17.180  71.118  19.491  1.00 58.67           C  
ATOM   3828  CD  LYS D 124      16.413  71.677  20.682  1.00 58.31           C  
ATOM   3829  CE  LYS D 124      17.183  72.801  21.375  1.00 51.64           C  
ATOM   3830  NZ  LYS D 124      18.390  73.224  20.608  1.00 50.52           N  
ATOM   3831  N   TYR D 125      15.619  70.083  15.071  1.00 73.81           N  
ATOM   3832  CA  TYR D 125      14.974  70.123  13.748  1.00 74.70           C  
ATOM   3833  C   TYR D 125      14.072  71.318  13.472  1.00 77.46           C  
ATOM   3834  O   TYR D 125      12.882  71.146  13.204  1.00 80.55           O  
ATOM   3835  CB  TYR D 125      14.181  68.836  13.498  1.00 54.45           C  
ATOM   3836  CG  TYR D 125      14.836  67.902  12.508  1.00 68.80           C  
ATOM   3837  CD1 TYR D 125      15.556  68.398  11.425  1.00 87.44           C  
ATOM   3838  CD2 TYR D 125      14.736  66.525  12.656  1.00 70.08           C  
ATOM   3839  CE1 TYR D 125      16.161  67.544  10.508  1.00 80.47           C  
ATOM   3840  CE2 TYR D 125      15.336  65.660  11.748  1.00 83.20           C  
ATOM   3841  CZ  TYR D 125      16.049  66.173  10.674  1.00 93.56           C  
ATOM   3842  OH  TYR D 125      16.650  65.314   9.767  1.00 84.11           O  
TER    3843      TYR D 125                                                      
ATOM   3844  N   MET E   3      54.686  72.825  29.676  1.00 42.94           N  
ATOM   3845  CA  MET E   3      53.943  74.035  29.340  1.00 59.91           C  
ATOM   3846  C   MET E   3      52.476  73.728  29.076  1.00 56.32           C  
ATOM   3847  O   MET E   3      51.600  74.493  29.467  1.00 42.74           O  
ATOM   3848  CB  MET E   3      54.562  74.735  28.131  1.00 52.31           C  
ATOM   3849  CG  MET E   3      53.920  76.074  27.795  1.00 67.65           C  
ATOM   3850  SD  MET E   3      53.811  77.189  29.214  1.00 84.45           S  
ATOM   3851  CE  MET E   3      53.447  78.755  28.423  1.00 42.13           C  
ATOM   3852  N   GLU E   4      52.208  72.613  28.399  1.00 52.38           N  
ATOM   3853  CA  GLU E   4      50.846  72.118  28.287  1.00 58.22           C  
ATOM   3854  C   GLU E   4      50.408  71.689  29.681  1.00 55.95           C  
ATOM   3855  O   GLU E   4      49.260  71.905  30.081  1.00 46.46           O  
ATOM   3856  CB  GLU E   4      50.773  70.932  27.326  1.00 63.28           C  
ATOM   3857  CG  GLU E   4      51.006  71.289  25.869  1.00 63.09           C  
ATOM   3858  CD  GLU E   4      50.738  70.121  24.938  1.00 82.08           C  
ATOM   3859  OE1 GLU E   4      49.553  69.769  24.752  1.00 70.76           O  
ATOM   3860  OE2 GLU E   4      51.714  69.556  24.397  1.00 72.47           O  
ATOM   3861  N   LYS E   5      51.342  71.083  30.405  1.00 42.61           N  
ATOM   3862  CA  LYS E   5      51.149  70.700  31.797  1.00 45.73           C  
ATOM   3863  C   LYS E   5      50.733  71.913  32.627  1.00 45.84           C  
ATOM   3864  O   LYS E   5      49.744  71.875  33.369  1.00 45.97           O  
ATOM   3865  CB  LYS E   5      52.451  70.113  32.346  1.00 39.29           C  
ATOM   3866  CG  LYS E   5      52.362  69.588  33.764  1.00 34.13           C  
ATOM   3867  CD  LYS E   5      53.706  69.035  34.214  1.00 53.58           C  
ATOM   3868  CE  LYS E   5      53.588  68.248  35.509  1.00 43.70           C  
ATOM   3869  NZ  LYS E   5      52.982  69.060  36.595  1.00 45.84           N  
ATOM   3870  N   ALA E   6      51.498  72.993  32.482  1.00 41.84           N  
ATOM   3871  CA  ALA E   6      51.265  74.225  33.224  1.00 34.97           C  
ATOM   3872  C   ALA E   6      49.920  74.840  32.866  1.00 34.33           C  
ATOM   3873  O   ALA E   6      49.200  75.329  33.735  1.00 39.39           O  
ATOM   3874  CB  ALA E   6      52.385  75.222  32.958  1.00 38.46           C  
ATOM   3875  N   ALA E   7      49.591  74.824  31.579  1.00 33.10           N  
ATOM   3876  CA  ALA E   7      48.322  75.371  31.113  1.00 40.07           C  
ATOM   3877  C   ALA E   7      47.140  74.616  31.726  1.00 39.64           C  
ATOM   3878  O   ALA E   7      46.209  75.227  32.278  1.00 39.87           O  
ATOM   3879  CB  ALA E   7      48.256  75.329  29.591  1.00 31.49           C  
ATOM   3880  N   ARG E   8      47.181  73.288  31.624  1.00 37.12           N  
ATOM   3881  CA  ARG E   8      46.153  72.445  32.234  1.00 42.47           C  
ATOM   3882  C   ARG E   8      46.048  72.704  33.733  1.00 40.17           C  
ATOM   3883  O   ARG E   8      44.949  72.713  34.299  1.00 48.66           O  
ATOM   3884  CB  ARG E   8      46.425  70.961  31.966  1.00 35.54           C  
ATOM   3885  CG  ARG E   8      45.902  70.480  30.627  1.00 39.67           C  
ATOM   3886  CD  ARG E   8      46.062  68.984  30.455  1.00 39.94           C  
ATOM   3887  NE  ARG E   8      47.434  68.607  30.125  1.00 56.65           N  
ATOM   3888  CZ  ARG E   8      47.919  68.563  28.888  1.00 54.14           C  
ATOM   3889  NH1 ARG E   8      47.145  68.881  27.859  1.00 64.47           N  
ATOM   3890  NH2 ARG E   8      49.179  68.202  28.679  1.00 61.96           N  
ATOM   3891  N   ALA E   9      47.197  72.928  34.366  1.00 38.25           N  
ATOM   3892  CA  ALA E   9      47.245  73.227  35.792  1.00 34.31           C  
ATOM   3893  C   ALA E   9      46.512  74.531  36.098  1.00 33.48           C  
ATOM   3894  O   ALA E   9      45.792  74.632  37.094  1.00 31.85           O  
ATOM   3895  CB  ALA E   9      48.685  73.306  36.260  1.00 22.96           C  
ATOM   3896  N   ALA E  10      46.709  75.526  35.238  1.00 29.21           N  
ATOM   3897  CA  ALA E  10      46.028  76.810  35.368  1.00 38.52           C  
ATOM   3898  C   ALA E  10      44.512  76.631  35.277  1.00 48.98           C  
ATOM   3899  O   ALA E  10      43.749  77.158  36.111  1.00 39.89           O  
ATOM   3900  CB  ALA E  10      46.509  77.770  34.289  1.00 33.08           C  
ATOM   3901  N   LYS E  11      44.083  75.895  34.253  1.00 42.84           N  
ATOM   3902  CA  LYS E  11      42.664  75.585  34.086  1.00 41.81           C  
ATOM   3903  C   LYS E  11      42.106  74.954  35.359  1.00 46.45           C  
ATOM   3904  O   LYS E  11      41.047  75.355  35.861  1.00 42.98           O  
ATOM   3905  CB  LYS E  11      42.446  74.648  32.893  1.00 47.72           C  
ATOM   3906  CG  LYS E  11      40.988  74.303  32.631  1.00 37.69           C  
ATOM   3907  CD  LYS E  11      40.823  73.442  31.385  1.00 40.90           C  
ATOM   3908  CE  LYS E  11      41.488  72.081  31.544  1.00 54.11           C  
ATOM   3909  NZ  LYS E  11      41.257  71.202  30.360  1.00 51.65           N  
ATOM   3910  N   GLU E  12      42.841  73.984  35.895  1.00 42.80           N  
ATOM   3911  CA  GLU E  12      42.396  73.290  37.098  1.00 41.70           C  
ATOM   3912  C   GLU E  12      42.303  74.195  38.318  1.00 40.40           C  
ATOM   3913  O   GLU E  12      41.371  74.068  39.109  1.00 42.08           O  
ATOM   3914  CB  GLU E  12      43.270  72.073  37.395  1.00 33.67           C  
ATOM   3915  CG  GLU E  12      43.036  70.923  36.444  1.00 58.51           C  
ATOM   3916  CD  GLU E  12      41.573  70.515  36.366  1.00 76.02           C  
ATOM   3917  OE1 GLU E  12      40.870  70.566  37.401  1.00 72.09           O  
ATOM   3918  OE2 GLU E  12      41.127  70.144  35.259  1.00 54.59           O  
ATOM   3919  N   LEU E  13      43.262  75.107  38.471  1.00 35.36           N  
ATOM   3920  CA  LEU E  13      43.214  76.071  39.568  1.00 27.32           C  
ATOM   3921  C   LEU E  13      41.968  76.945  39.469  1.00 26.99           C  
ATOM   3922  O   LEU E  13      41.251  77.137  40.461  1.00 28.48           O  
ATOM   3923  CB  LEU E  13      44.479  76.932  39.596  1.00 42.31           C  
ATOM   3924  CG  LEU E  13      45.761  76.212  40.021  1.00 34.94           C  
ATOM   3925  CD1 LEU E  13      46.990  77.089  39.813  1.00 28.19           C  
ATOM   3926  CD2 LEU E  13      45.654  75.765  41.469  1.00 34.68           C  
ATOM   3927  N   SER E  14      41.703  77.464  38.266  1.00 28.69           N  
ATOM   3928  CA  SER E  14      40.479  78.233  38.038  1.00 33.05           C  
ATOM   3929  C   SER E  14      39.227  77.445  38.419  1.00 35.18           C  
ATOM   3930  O   SER E  14      38.360  77.953  39.135  1.00 34.67           O  
ATOM   3931  CB  SER E  14      40.374  78.690  36.582  1.00 35.29           C  
ATOM   3932  OG  SER E  14      41.341  79.680  36.285  1.00 49.99           O  
ATOM   3933  N   ARG E  15      39.139  76.201  37.950  1.00 34.06           N  
ATOM   3934  CA  ARG E  15      37.982  75.361  38.263  1.00 38.67           C  
ATOM   3935  C   ARG E  15      37.857  75.047  39.763  1.00 42.58           C  
ATOM   3936  O   ARG E  15      36.753  74.867  40.275  1.00 40.74           O  
ATOM   3937  CB  ARG E  15      37.999  74.072  37.433  1.00 30.96           C  
ATOM   3938  CG  ARG E  15      37.867  74.303  35.935  1.00 42.64           C  
ATOM   3939  CD  ARG E  15      37.883  72.997  35.162  1.00 42.44           C  
ATOM   3940  NE  ARG E  15      36.700  72.186  35.437  1.00 64.63           N  
ATOM   3941  CZ  ARG E  15      35.582  72.233  34.721  1.00 62.66           C  
ATOM   3942  NH1 ARG E  15      35.493  73.049  33.680  1.00 63.49           N  
ATOM   3943  NH2 ARG E  15      34.554  71.459  35.042  1.00 66.88           N  
ATOM   3944  N   GLU E  16      38.983  74.991  40.463  1.00 33.48           N  
ATOM   3945  CA  GLU E  16      38.976  74.765  41.905  1.00 48.22           C  
ATOM   3946  C   GLU E  16      38.344  75.966  42.610  1.00 47.62           C  
ATOM   3947  O   GLU E  16      37.388  75.830  43.408  1.00 52.81           O  
ATOM   3948  CB  GLU E  16      40.412  74.574  42.384  1.00 46.90           C  
ATOM   3949  CG  GLU E  16      40.554  74.100  43.815  1.00 53.24           C  
ATOM   3950  CD  GLU E  16      41.956  73.604  44.112  1.00 64.74           C  
ATOM   3951  OE1 GLU E  16      42.729  73.396  43.152  1.00 77.63           O  
ATOM   3952  OE2 GLU E  16      42.286  73.424  45.302  1.00 56.39           O  
ATOM   3953  N   SER E  17      38.890  77.142  42.300  1.00 31.52           N  
ATOM   3954  CA  SER E  17      38.349  78.406  42.800  1.00 37.41           C  
ATOM   3955  C   SER E  17      36.830  78.450  42.582  1.00 41.20           C  
ATOM   3956  O   SER E  17      36.034  78.712  43.512  1.00 43.85           O  
ATOM   3957  CB  SER E  17      39.040  79.577  42.087  1.00 37.32           C  
ATOM   3958  OG  SER E  17      38.535  80.830  42.517  1.00 43.95           O  
ATOM   3959  N   ALA E  18      36.438  78.137  41.349  1.00 31.24           N  
ATOM   3960  CA  ALA E  18      35.031  78.097  40.976  1.00 33.46           C  
ATOM   3961  C   ALA E  18      34.213  77.119  41.826  1.00 43.56           C  
ATOM   3962  O   ALA E  18      33.078  77.423  42.195  1.00 31.26           O  
ATOM   3963  CB  ALA E  18      34.885  77.770  39.496  1.00 33.09           C  
ATOM   3964  N   ARG E  19      34.776  75.948  42.123  1.00 25.24           N  
ATOM   3965  CA  ARG E  19      34.079  74.963  42.954  1.00 32.43           C  
ATOM   3966  C   ARG E  19      33.796  75.510  44.349  1.00 37.01           C  
ATOM   3967  O   ARG E  19      32.681  75.359  44.877  1.00 39.18           O  
ATOM   3968  CB  ARG E  19      34.869  73.654  43.046  1.00 28.62           C  
ATOM   3969  CG  ARG E  19      34.760  72.778  41.809  1.00 37.81           C  
ATOM   3970  CD  ARG E  19      35.306  71.375  42.048  1.00 33.39           C  
ATOM   3971  NE  ARG E  19      36.746  71.358  42.294  1.00 38.83           N  
ATOM   3972  CZ  ARG E  19      37.669  71.325  41.336  1.00 44.47           C  
ATOM   3973  NH1 ARG E  19      37.303  71.315  40.063  1.00 60.84           N  
ATOM   3974  NH2 ARG E  19      38.957  71.308  41.649  1.00 60.84           N  
ATOM   3975  N   ALA E  20      34.800  76.156  44.941  1.00 26.44           N  
ATOM   3976  CA  ALA E  20      34.589  76.820  46.227  1.00 32.19           C  
ATOM   3977  C   ALA E  20      33.440  77.833  46.139  1.00 31.28           C  
ATOM   3978  O   ALA E  20      32.558  77.887  47.016  1.00 29.84           O  
ATOM   3979  CB  ALA E  20      35.864  77.497  46.690  1.00 20.16           C  
ATOM   3980  N   ALA E  21      33.454  78.625  45.069  1.00 23.20           N  
ATOM   3981  CA  ALA E  21      32.397  79.606  44.830  1.00 33.58           C  
ATOM   3982  C   ALA E  21      31.000  78.976  44.783  1.00 36.98           C  
ATOM   3983  O   ALA E  21      30.059  79.479  45.403  1.00 34.17           O  
ATOM   3984  CB  ALA E  21      32.669  80.360  43.543  1.00 28.61           C  
ATOM   3985  N   LYS E  22      30.878  77.885  44.032  1.00 32.80           N  
ATOM   3986  CA  LYS E  22      29.607  77.188  43.860  1.00 37.24           C  
ATOM   3987  C   LYS E  22      29.105  76.639  45.188  1.00 41.12           C  
ATOM   3988  O   LYS E  22      27.910  76.710  45.483  1.00 44.83           O  
ATOM   3989  CB  LYS E  22      29.760  76.054  42.843  1.00 37.90           C  
ATOM   3990  CG  LYS E  22      28.522  75.194  42.656  1.00 39.61           C  
ATOM   3991  CD  LYS E  22      27.438  75.936  41.892  1.00 62.03           C  
ATOM   3992  CE  LYS E  22      26.291  75.010  41.501  1.00 56.83           C  
ATOM   3993  NZ  LYS E  22      25.633  74.398  42.684  1.00 63.61           N  
ATOM   3994  N   GLU E  23      30.016  76.096  45.992  1.00 52.93           N  
ATOM   3995  CA  GLU E  23      29.633  75.568  47.301  1.00 56.67           C  
ATOM   3996  C   GLU E  23      29.113  76.679  48.221  1.00 59.05           C  
ATOM   3997  O   GLU E  23      28.064  76.528  48.882  1.00 56.47           O  
ATOM   3998  CB  GLU E  23      30.799  74.802  47.931  1.00 60.25           C  
ATOM   3999  CG  GLU E  23      31.142  73.525  47.168  1.00 77.12           C  
ATOM   4000  CD  GLU E  23      32.535  72.999  47.469  1.00110.74           C  
ATOM   4001  OE1 GLU E  23      33.213  73.564  48.354  1.00108.95           O  
ATOM   4002  OE2 GLU E  23      32.955  72.021  46.812  1.00 84.23           O  
ATOM   4003  N   LEU E  24      29.835  77.802  48.238  1.00 42.55           N  
ATOM   4004  CA  LEU E  24      29.361  78.991  48.944  1.00 41.93           C  
ATOM   4005  C   LEU E  24      27.947  79.355  48.499  1.00 49.12           C  
ATOM   4006  O   LEU E  24      27.051  79.545  49.328  1.00 53.33           O  
ATOM   4007  CB  LEU E  24      30.288  80.183  48.704  1.00 49.84           C  
ATOM   4008  CG  LEU E  24      31.438  80.417  49.683  1.00 65.62           C  
ATOM   4009  CD1 LEU E  24      31.905  81.861  49.585  1.00 66.00           C  
ATOM   4010  CD2 LEU E  24      31.029  80.077  51.111  1.00 64.43           C  
ATOM   4011  N   ALA E  25      27.755  79.431  47.185  1.00 39.54           N  
ATOM   4012  CA  ALA E  25      26.463  79.791  46.609  1.00 44.44           C  
ATOM   4013  C   ALA E  25      25.337  78.856  47.057  1.00 48.37           C  
ATOM   4014  O   ALA E  25      24.229  79.309  47.354  1.00 56.26           O  
ATOM   4015  CB  ALA E  25      26.555  79.826  45.091  1.00 47.89           C  
ATOM   4016  N   ASP E  26      25.621  77.556  47.101  1.00 43.43           N  
ATOM   4017  CA  ASP E  26      24.634  76.582  47.564  1.00 49.61           C  
ATOM   4018  C   ASP E  26      24.257  76.854  49.018  1.00 48.04           C  
ATOM   4019  O   ASP E  26      23.064  76.895  49.370  1.00 53.44           O  
ATOM   4020  CB  ASP E  26      25.157  75.151  47.405  1.00 47.78           C  
ATOM   4021  CG  ASP E  26      25.424  74.784  45.957  1.00 60.98           C  
ATOM   4022  OD1 ASP E  26      24.840  75.427  45.058  1.00 58.74           O  
ATOM   4023  OD2 ASP E  26      26.213  73.845  45.718  1.00 64.44           O  
ATOM   4024  N   SER E  27      25.274  77.048  49.857  1.00 57.84           N  
ATOM   4025  CA  SER E  27      25.026  77.375  51.261  1.00 72.56           C  
ATOM   4026  C   SER E  27      24.121  78.598  51.402  1.00 70.55           C  
ATOM   4027  O   SER E  27      23.145  78.576  52.159  1.00 74.74           O  
ATOM   4028  CB  SER E  27      26.336  77.597  52.018  1.00 69.58           C  
ATOM   4029  OG  SER E  27      26.998  76.370  52.265  1.00 79.43           O  
ATOM   4030  N   ASN E  28      24.437  79.656  50.657  1.00 42.81           N  
ATOM   4031  CA  ASN E  28      23.625  80.868  50.684  1.00 54.19           C  
ATOM   4032  C   ASN E  28      22.202  80.642  50.175  1.00 65.48           C  
ATOM   4033  O   ASN E  28      21.264  81.307  50.624  1.00 59.12           O  
ATOM   4034  CB  ASN E  28      24.299  81.986  49.892  1.00 54.01           C  
ATOM   4035  CG  ASN E  28      25.564  82.486  50.557  1.00 57.53           C  
ATOM   4036  OD1 ASN E  28      25.730  82.363  51.770  1.00 44.64           O  
ATOM   4037  ND2 ASN E  28      26.458  83.062  49.763  1.00 56.35           N  
ATOM   4038  N   ALA E  29      22.044  79.710  49.242  1.00 54.81           N  
ATOM   4039  CA  ALA E  29      20.721  79.364  48.732  1.00 52.54           C  
ATOM   4040  C   ALA E  29      19.877  78.761  49.848  1.00 65.57           C  
ATOM   4041  O   ALA E  29      18.767  79.239  50.147  1.00 64.01           O  
ATOM   4042  CB  ALA E  29      20.837  78.387  47.570  1.00 53.95           C  
ATOM   4043  N   LYS E  30      20.408  77.705  50.465  1.00 56.92           N  
ATOM   4044  CA  LYS E  30      19.706  77.061  51.575  1.00 59.23           C  
ATOM   4045  C   LYS E  30      19.433  78.051  52.704  1.00 55.87           C  
ATOM   4046  O   LYS E  30      18.419  77.951  53.393  1.00 63.41           O  
ATOM   4047  CB  LYS E  30      20.479  75.853  52.111  1.00 47.93           C  
ATOM   4048  CG  LYS E  30      20.511  74.643  51.183  1.00 59.61           C  
ATOM   4049  CD  LYS E  30      21.257  73.486  51.839  1.00 86.20           C  
ATOM   4050  CE  LYS E  30      21.667  72.419  50.828  1.00 83.60           C  
ATOM   4051  NZ  LYS E  30      20.545  71.540  50.381  1.00 72.95           N  
ATOM   4052  N   ALA E  31      20.340  79.008  52.880  1.00 44.11           N  
ATOM   4053  CA  ALA E  31      20.145  80.068  53.862  1.00 55.90           C  
ATOM   4054  C   ALA E  31      18.958  80.957  53.483  1.00 62.42           C  
ATOM   4055  O   ALA E  31      18.186  81.370  54.349  1.00 53.46           O  
ATOM   4056  CB  ALA E  31      21.414  80.894  54.011  1.00 51.13           C  
ATOM   4057  N   ALA E  32      18.813  81.242  52.191  1.00 61.45           N  
ATOM   4058  CA  ALA E  32      17.676  82.020  51.706  1.00 67.57           C  
ATOM   4059  C   ALA E  32      16.382  81.273  51.992  1.00 64.97           C  
ATOM   4060  O   ALA E  32      15.375  81.875  52.366  1.00 67.71           O  
ATOM   4061  CB  ALA E  32      17.811  82.293  50.220  1.00 64.53           C  
ATOM   4062  N   GLU E  33      16.414  79.953  51.818  1.00 65.27           N  
ATOM   4063  CA  GLU E  33      15.248  79.130  52.142  1.00 59.32           C  
ATOM   4064  C   GLU E  33      14.918  79.154  53.637  1.00 75.62           C  
ATOM   4065  O   GLU E  33      13.756  79.288  54.023  1.00 86.69           O  
ATOM   4066  CB  GLU E  33      15.441  77.685  51.675  1.00 63.25           C  
ATOM   4067  CG  GLU E  33      14.232  76.799  51.942  1.00 65.76           C  
ATOM   4068  CD  GLU E  33      14.410  75.380  51.437  1.00 94.37           C  
ATOM   4069  OE1 GLU E  33      15.542  74.849  51.506  1.00 94.82           O  
ATOM   4070  OE2 GLU E  33      13.411  74.797  50.967  1.00 81.12           O  
ATOM   4071  N   ASP E  34      15.947  79.030  54.473  1.00 72.39           N  
ATOM   4072  CA  ASP E  34      15.766  79.002  55.925  1.00 64.20           C  
ATOM   4073  C   ASP E  34      15.250  80.329  56.474  1.00 72.27           C  
ATOM   4074  O   ASP E  34      14.457  80.356  57.417  1.00 83.61           O  
ATOM   4075  CB  ASP E  34      17.082  78.649  56.629  1.00 80.29           C  
ATOM   4076  CG  ASP E  34      17.618  77.287  56.229  1.00 80.65           C  
ATOM   4077  OD1 ASP E  34      16.813  76.411  55.848  1.00 73.83           O  
ATOM   4078  OD2 ASP E  34      18.851  77.092  56.296  1.00 87.19           O  
ATOM   4079  N   LEU E  35      15.716  81.424  55.889  1.00 70.08           N  
ATOM   4080  CA  LEU E  35      15.356  82.752  56.366  1.00 78.57           C  
ATOM   4081  C   LEU E  35      13.914  83.122  56.028  1.00 80.37           C  
ATOM   4082  O   LEU E  35      13.329  83.999  56.659  1.00 77.56           O  
ATOM   4083  CB  LEU E  35      16.318  83.800  55.802  1.00 79.29           C  
ATOM   4084  CG  LEU E  35      17.500  84.236  56.672  1.00 76.03           C  
ATOM   4085  CD1 LEU E  35      18.353  83.049  57.071  1.00 80.72           C  
ATOM   4086  CD2 LEU E  35      18.342  85.268  55.940  1.00 64.97           C  
ATOM   4087  N   MET E  36      13.340  82.455  55.027  1.00 81.66           N  
ATOM   4088  CA  MET E  36      11.962  82.725  54.627  1.00 78.30           C  
ATOM   4089  C   MET E  36      10.971  81.799  55.320  1.00 93.06           C  
ATOM   4090  O   MET E  36      10.105  81.215  54.669  1.00102.33           O  
ATOM   4091  CB  MET E  36      11.798  82.585  53.111  1.00 80.12           C  
ATOM   4092  CG  MET E  36      12.393  83.721  52.300  1.00 88.78           C  
ATOM   4093  SD  MET E  36      11.889  83.658  50.568  1.00126.43           S  
ATOM   4094  CE  MET E  36      10.124  83.938  50.706  1.00 91.22           C  
ATOM   4095  N   ARG E  37      11.100  81.658  56.635  1.00 91.04           N  
ATOM   4096  CA  ARG E  37      10.198  80.797  57.396  1.00 78.70           C  
ATOM   4097  C   ARG E  37       9.836  81.408  58.746  1.00 63.84           C  
ATOM   4098  O   ARG E  37      10.672  82.031  59.402  1.00 65.44           O  
ATOM   4099  CB  ARG E  37      10.807  79.404  57.592  1.00 83.21           C  
ATOM   4100  CG  ARG E  37      11.017  78.625  56.301  1.00 70.07           C  
ATOM   4101  CD  ARG E  37      11.525  77.221  56.562  1.00 71.38           C  
ATOM   4102  NE  ARG E  37      11.848  76.536  55.314  1.00 84.75           N  
ATOM   4103  CZ  ARG E  37      10.959  75.898  54.562  1.00 99.48           C  
ATOM   4104  NH1 ARG E  37       9.685  75.855  54.927  1.00 95.68           N  
ATOM   4105  NH2 ARG E  37      11.342  75.304  53.438  1.00 87.06           N  
ATOM   4106  N   LEU E  51      15.509  93.173  57.424  1.00 86.81           N  
ATOM   4107  CA  LEU E  51      15.169  92.274  58.521  1.00110.53           C  
ATOM   4108  C   LEU E  51      15.653  90.864  58.218  1.00102.84           C  
ATOM   4109  O   LEU E  51      15.762  90.023  59.108  1.00 93.36           O  
ATOM   4110  CB  LEU E  51      13.655  92.275  58.763  1.00 95.18           C  
ATOM   4111  CG  LEU E  51      12.755  91.721  57.651  1.00 81.52           C  
ATOM   4112  CD1 LEU E  51      12.376  90.262  57.908  1.00 72.61           C  
ATOM   4113  CD2 LEU E  51      11.509  92.575  57.483  1.00 98.98           C  
ATOM   4114  N   MET E  52      15.947  90.628  56.945  1.00 92.66           N  
ATOM   4115  CA  MET E  52      16.303  89.314  56.440  1.00 61.88           C  
ATOM   4116  C   MET E  52      16.981  89.550  55.102  1.00 74.45           C  
ATOM   4117  O   MET E  52      17.777  88.740  54.632  1.00 66.41           O  
ATOM   4118  CB  MET E  52      15.039  88.471  56.265  1.00 61.03           C  
ATOM   4119  CG  MET E  52      15.263  87.084  55.702  1.00 57.57           C  
ATOM   4120  SD  MET E  52      15.114  86.977  53.909  1.00 80.84           S  
ATOM   4121  CE  MET E  52      13.365  87.289  53.694  1.00 57.62           C  
ATOM   4122  N   ALA E  53      16.650  90.689  54.501  1.00 82.03           N  
ATOM   4123  CA  ALA E  53      17.252  91.132  53.255  1.00 74.76           C  
ATOM   4124  C   ALA E  53      18.691  91.555  53.495  1.00 65.64           C  
ATOM   4125  O   ALA E  53      19.555  91.381  52.636  1.00 79.34           O  
ATOM   4126  CB  ALA E  53      16.461  92.290  52.689  1.00 83.43           C  
ATOM   4127  N   GLU E  54      18.946  92.109  54.675  1.00 62.86           N  
ATOM   4128  CA  GLU E  54      20.275  92.595  55.010  1.00 71.77           C  
ATOM   4129  C   GLU E  54      21.244  91.430  55.171  1.00 83.08           C  
ATOM   4130  O   GLU E  54      22.405  91.515  54.763  1.00 78.71           O  
ATOM   4131  CB  GLU E  54      20.225  93.444  56.281  1.00 56.16           C  
ATOM   4132  CG  GLU E  54      21.130  94.665  56.253  1.00 71.56           C  
ATOM   4133  CD  GLU E  54      20.613  95.776  55.346  1.00 95.93           C  
ATOM   4134  OE1 GLU E  54      19.684  95.535  54.544  1.00104.44           O  
ATOM   4135  OE2 GLU E  54      21.137  96.905  55.445  1.00102.64           O  
ATOM   4136  N   ALA E  55      20.754  90.342  55.757  1.00 76.41           N  
ATOM   4137  CA  ALA E  55      21.538  89.121  55.890  1.00 61.79           C  
ATOM   4138  C   ALA E  55      21.942  88.587  54.519  1.00 68.07           C  
ATOM   4139  O   ALA E  55      23.097  88.220  54.300  1.00 65.05           O  
ATOM   4140  CB  ALA E  55      20.751  88.068  56.655  1.00 61.91           C  
ATOM   4141  N   ILE E  56      20.984  88.550  53.598  1.00 56.84           N  
ATOM   4142  CA  ILE E  56      21.234  88.026  52.260  1.00 56.68           C  
ATOM   4143  C   ILE E  56      22.218  88.901  51.485  1.00 61.60           C  
ATOM   4144  O   ILE E  56      23.165  88.393  50.874  1.00 63.96           O  
ATOM   4145  CB  ILE E  56      19.925  87.867  51.470  1.00 54.81           C  
ATOM   4146  CG1 ILE E  56      18.987  86.903  52.202  1.00 60.42           C  
ATOM   4147  CG2 ILE E  56      20.209  87.369  50.067  1.00 59.49           C  
ATOM   4148  CD1 ILE E  56      17.716  86.592  51.450  1.00 53.05           C  
ATOM   4149  N   ARG E  57      21.992  90.212  51.523  1.00 64.96           N  
ATOM   4150  CA  ARG E  57      22.904  91.179  50.915  1.00 61.69           C  
ATOM   4151  C   ARG E  57      24.321  90.979  51.441  1.00 57.28           C  
ATOM   4152  O   ARG E  57      25.292  90.944  50.676  1.00 73.78           O  
ATOM   4153  CB  ARG E  57      22.434  92.606  51.213  1.00 72.63           C  
ATOM   4154  CG  ARG E  57      21.679  93.287  50.075  1.00 81.55           C  
ATOM   4155  CD  ARG E  57      22.639  93.741  48.983  1.00100.99           C  
ATOM   4156  NE  ARG E  57      21.960  94.399  47.870  1.00102.85           N  
ATOM   4157  CZ  ARG E  57      22.590  94.937  46.829  1.00112.07           C  
ATOM   4158  NH1 ARG E  57      23.915  94.897  46.763  1.00109.87           N  
ATOM   4159  NH2 ARG E  57      21.898  95.515  45.856  1.00 92.14           N  
ATOM   4160  N   GLU E  58      24.421  90.830  52.760  1.00 61.20           N  
ATOM   4161  CA  GLU E  58      25.702  90.635  53.429  1.00 67.01           C  
ATOM   4162  C   GLU E  58      26.405  89.368  52.934  1.00 64.51           C  
ATOM   4163  O   GLU E  58      27.595  89.398  52.582  1.00 59.27           O  
ATOM   4164  CB  GLU E  58      25.492  90.575  54.943  1.00 64.94           C  
ATOM   4165  CG  GLU E  58      26.764  90.726  55.751  1.00 87.82           C  
ATOM   4166  CD  GLU E  58      26.499  90.915  57.232  1.00101.75           C  
ATOM   4167  OE1 GLU E  58      25.408  91.405  57.597  1.00 97.15           O  
ATOM   4168  OE2 GLU E  58      27.391  90.568  58.032  1.00100.74           O  
ATOM   4169  N   LEU E  59      25.662  88.265  52.909  1.00 47.61           N  
ATOM   4170  CA  LEU E  59      26.171  87.000  52.388  1.00 40.08           C  
ATOM   4171  C   LEU E  59      26.718  87.182  50.979  1.00 45.57           C  
ATOM   4172  O   LEU E  59      27.797  86.683  50.650  1.00 47.66           O  
ATOM   4173  CB  LEU E  59      25.075  85.934  52.388  1.00 29.37           C  
ATOM   4174  CG  LEU E  59      24.706  85.354  53.753  1.00 47.17           C  
ATOM   4175  CD1 LEU E  59      23.643  84.271  53.624  1.00 63.47           C  
ATOM   4176  CD2 LEU E  59      25.949  84.816  54.442  1.00 33.96           C  
ATOM   4177  N   GLN E  60      25.968  87.909  50.152  1.00 52.15           N  
ATOM   4178  CA  GLN E  60      26.403  88.209  48.791  1.00 54.81           C  
ATOM   4179  C   GLN E  60      27.741  88.951  48.776  1.00 50.64           C  
ATOM   4180  O   GLN E  60      28.647  88.601  48.008  1.00 45.78           O  
ATOM   4181  CB  GLN E  60      25.332  89.016  48.049  1.00 55.04           C  
ATOM   4182  CG  GLN E  60      24.076  88.212  47.724  1.00 62.43           C  
ATOM   4183  CD  GLN E  60      22.960  89.058  47.134  1.00 73.46           C  
ATOM   4184  OE1 GLN E  60      22.851  90.251  47.419  1.00 75.21           O  
ATOM   4185  NE2 GLN E  60      22.121  88.439  46.309  1.00 65.51           N  
ATOM   4186  N   LYS E  61      27.866  89.963  49.632  1.00 44.79           N  
ATOM   4187  CA  LYS E  61      29.113  90.723  49.731  1.00 43.68           C  
ATOM   4188  C   LYS E  61      30.297  89.807  50.062  1.00 47.53           C  
ATOM   4189  O   LYS E  61      31.342  89.839  49.388  1.00 46.51           O  
ATOM   4190  CB  LYS E  61      28.987  91.847  50.767  1.00 50.61           C  
ATOM   4191  CG  LYS E  61      30.072  92.913  50.663  1.00 78.47           C  
ATOM   4192  CD  LYS E  61      29.687  94.181  51.414  1.00 84.48           C  
ATOM   4193  CE  LYS E  61      30.689  95.297  51.163  1.00 84.65           C  
ATOM   4194  NZ  LYS E  61      30.283  96.583  51.796  1.00 58.38           N  
ATOM   4195  N   GLN E  62      30.119  88.973  51.084  1.00 52.11           N  
ATOM   4196  CA  GLN E  62      31.169  88.041  51.489  1.00 44.63           C  
ATOM   4197  C   GLN E  62      31.561  87.091  50.356  1.00 45.84           C  
ATOM   4198  O   GLN E  62      32.752  86.837  50.127  1.00 43.10           O  
ATOM   4199  CB  GLN E  62      30.744  87.251  52.726  1.00 42.65           C  
ATOM   4200  CG  GLN E  62      31.843  86.373  53.303  1.00 40.11           C  
ATOM   4201  CD  GLN E  62      31.573  84.896  53.097  1.00 46.44           C  
ATOM   4202  OE1 GLN E  62      30.439  84.438  53.233  1.00 50.94           O  
ATOM   4203  NE2 GLN E  62      32.614  84.145  52.761  1.00 42.40           N  
ATOM   4204  N   ALA E  63      30.556  86.580  49.645  1.00 38.37           N  
ATOM   4205  CA  ALA E  63      30.795  85.734  48.478  1.00 35.96           C  
ATOM   4206  C   ALA E  63      31.683  86.445  47.459  1.00 43.15           C  
ATOM   4207  O   ALA E  63      32.688  85.884  46.992  1.00 42.10           O  
ATOM   4208  CB  ALA E  63      29.476  85.331  47.837  1.00 30.13           C  
ATOM   4209  N   ALA E  64      31.308  87.679  47.127  1.00 47.87           N  
ATOM   4210  CA  ALA E  64      32.075  88.492  46.185  1.00 50.89           C  
ATOM   4211  C   ALA E  64      33.533  88.605  46.615  1.00 57.72           C  
ATOM   4212  O   ALA E  64      34.449  88.393  45.811  1.00 61.62           O  
ATOM   4213  CB  ALA E  64      31.461  89.875  46.051  1.00 42.38           C  
ATOM   4214  N   GLU E  65      33.747  88.930  47.888  1.00 54.05           N  
ATOM   4215  CA  GLU E  65      35.110  89.071  48.405  1.00 67.00           C  
ATOM   4216  C   GLU E  65      35.931  87.771  48.320  1.00 57.78           C  
ATOM   4217  O   GLU E  65      37.112  87.793  47.935  1.00 54.62           O  
ATOM   4218  CB  GLU E  65      35.092  89.640  49.828  1.00 70.63           C  
ATOM   4219  CG  GLU E  65      34.556  91.068  49.895  1.00 73.95           C  
ATOM   4220  CD  GLU E  65      34.584  91.649  51.296  1.00100.15           C  
ATOM   4221  OE1 GLU E  65      35.669  91.660  51.915  1.00106.60           O  
ATOM   4222  OE2 GLU E  65      33.521  92.098  51.776  1.00102.11           O  
ATOM   4223  N   SER E  66      35.301  86.646  48.658  1.00 44.67           N  
ATOM   4224  CA  SER E  66      35.963  85.343  48.556  1.00 40.20           C  
ATOM   4225  C   SER E  66      36.409  85.061  47.124  1.00 37.09           C  
ATOM   4226  O   SER E  66      37.574  84.684  46.877  1.00 44.99           O  
ATOM   4227  CB  SER E  66      35.038  84.221  49.038  1.00 41.71           C  
ATOM   4228  OG  SER E  66      34.701  84.387  50.402  1.00 48.62           O  
ATOM   4229  N   ILE E  67      35.480  85.249  46.187  1.00 48.13           N  
ATOM   4230  CA  ILE E  67      35.787  85.051  44.772  1.00 60.47           C  
ATOM   4231  C   ILE E  67      36.959  85.936  44.361  1.00 48.30           C  
ATOM   4232  O   ILE E  67      37.869  85.485  43.665  1.00 46.34           O  
ATOM   4233  CB  ILE E  67      34.578  85.344  43.861  1.00 69.09           C  
ATOM   4234  CG1 ILE E  67      33.405  84.431  44.222  1.00 76.01           C  
ATOM   4235  CG2 ILE E  67      34.954  85.159  42.401  1.00 48.14           C  
ATOM   4236  CD1 ILE E  67      32.166  84.646  43.374  1.00 70.47           C  
ATOM   4237  N   ALA E  68      36.940  87.189  44.810  1.00 34.25           N  
ATOM   4238  CA  ALA E  68      38.042  88.110  44.543  1.00 46.73           C  
ATOM   4239  C   ALA E  68      39.394  87.544  45.004  1.00 48.29           C  
ATOM   4240  O   ALA E  68      40.368  87.527  44.236  1.00 47.96           O  
ATOM   4241  CB  ALA E  68      37.776  89.461  45.200  1.00 37.96           C  
ATOM   4242  N   ASP E  69      39.448  87.082  46.254  1.00 37.93           N  
ATOM   4243  CA  ASP E  69      40.682  86.516  46.810  1.00 43.07           C  
ATOM   4244  C   ASP E  69      41.216  85.341  45.981  1.00 34.25           C  
ATOM   4245  O   ASP E  69      42.368  85.360  45.487  1.00 42.42           O  
ATOM   4246  CB  ASP E  69      40.468  86.073  48.265  1.00 43.10           C  
ATOM   4247  CG  ASP E  69      40.246  87.241  49.209  1.00 52.09           C  
ATOM   4248  OD1 ASP E  69      40.799  88.333  48.949  1.00 49.73           O  
ATOM   4249  OD2 ASP E  69      39.519  87.064  50.210  1.00 51.94           O  
ATOM   4250  N   SER E  70      40.372  84.322  45.818  1.00 29.67           N  
ATOM   4251  CA  SER E  70      40.796  83.123  45.099  1.00 39.05           C  
ATOM   4252  C   SER E  70      41.209  83.455  43.661  1.00 38.98           C  
ATOM   4253  O   SER E  70      42.159  82.875  43.129  1.00 33.03           O  
ATOM   4254  CB  SER E  70      39.713  82.036  45.142  1.00 45.91           C  
ATOM   4255  OG  SER E  70      38.523  82.448  44.492  1.00 45.44           O  
ATOM   4256  N   GLN E  71      40.518  84.414  43.055  1.00 39.08           N  
ATOM   4257  CA  GLN E  71      40.864  84.864  41.708  1.00 45.90           C  
ATOM   4258  C   GLN E  71      42.255  85.484  41.655  1.00 37.74           C  
ATOM   4259  O   GLN E  71      43.035  85.188  40.745  1.00 36.11           O  
ATOM   4260  CB  GLN E  71      39.833  85.862  41.186  1.00 38.73           C  
ATOM   4261  CG  GLN E  71      38.597  85.217  40.585  1.00 49.40           C  
ATOM   4262  CD  GLN E  71      37.572  86.238  40.132  1.00 59.84           C  
ATOM   4263  OE1 GLN E  71      37.653  87.415  40.486  1.00 59.05           O  
ATOM   4264  NE2 GLN E  71      36.605  85.794  39.336  1.00 55.65           N  
ATOM   4265  N   ARG E  72      42.557  86.349  42.623  1.00 32.62           N  
ATOM   4266  CA  ARG E  72      43.880  86.968  42.700  1.00 36.22           C  
ATOM   4267  C   ARG E  72      44.967  85.900  42.763  1.00 43.25           C  
ATOM   4268  O   ARG E  72      45.959  85.931  42.002  1.00 36.53           O  
ATOM   4269  CB  ARG E  72      43.977  87.889  43.918  1.00 46.63           C  
ATOM   4270  CG  ARG E  72      45.275  88.677  43.991  1.00 65.52           C  
ATOM   4271  CD  ARG E  72      45.284  89.629  45.173  1.00 79.59           C  
ATOM   4272  NE  ARG E  72      45.085  88.925  46.437  1.00 95.40           N  
ATOM   4273  CZ  ARG E  72      44.626  89.497  47.546  1.00 94.82           C  
ATOM   4274  NH1 ARG E  72      44.311  90.784  47.545  1.00 62.94           N  
ATOM   4275  NH2 ARG E  72      44.476  88.782  48.655  1.00 91.95           N  
ATOM   4276  N   LEU E  73      44.769  84.937  43.665  1.00 33.45           N  
ATOM   4277  CA  LEU E  73      45.726  83.839  43.774  1.00 30.70           C  
ATOM   4278  C   LEU E  73      45.900  83.057  42.462  1.00 36.83           C  
ATOM   4279  O   LEU E  73      47.032  82.761  42.051  1.00 35.40           O  
ATOM   4280  CB  LEU E  73      45.358  82.904  44.924  1.00 47.11           C  
ATOM   4281  CG  LEU E  73      46.062  83.226  46.243  1.00 68.74           C  
ATOM   4282  CD1 LEU E  73      45.402  84.396  46.966  1.00 67.40           C  
ATOM   4283  CD2 LEU E  73      46.098  81.995  47.121  1.00 69.08           C  
ATOM   4284  N   VAL E  74      44.786  82.747  41.802  1.00 44.59           N  
ATOM   4285  CA  VAL E  74      44.828  82.081  40.498  1.00 32.66           C  
ATOM   4286  C   VAL E  74      45.665  82.858  39.480  1.00 35.46           C  
ATOM   4287  O   VAL E  74      46.563  82.293  38.851  1.00 33.13           O  
ATOM   4288  CB  VAL E  74      43.408  81.835  39.935  1.00 42.04           C  
ATOM   4289  CG1 VAL E  74      43.465  81.421  38.473  1.00 26.55           C  
ATOM   4290  CG2 VAL E  74      42.694  80.781  40.759  1.00 34.33           C  
ATOM   4291  N   VAL E  75      45.373  84.152  39.329  1.00 26.74           N  
ATOM   4292  CA  VAL E  75      46.124  85.017  38.416  1.00 29.51           C  
ATOM   4293  C   VAL E  75      47.628  84.948  38.673  1.00 34.38           C  
ATOM   4294  O   VAL E  75      48.432  84.725  37.747  1.00 41.15           O  
ATOM   4295  CB  VAL E  75      45.649  86.487  38.505  1.00 33.89           C  
ATOM   4296  CG1 VAL E  75      46.781  87.450  38.162  1.00 53.99           C  
ATOM   4297  CG2 VAL E  75      44.459  86.713  37.593  1.00 51.13           C  
ATOM   4298  N   GLU E  76      48.008  85.113  39.939  1.00 30.17           N  
ATOM   4299  CA  GLU E  76      49.426  85.094  40.284  1.00 38.37           C  
ATOM   4300  C   GLU E  76      50.097  83.749  39.985  1.00 40.87           C  
ATOM   4301  O   GLU E  76      51.224  83.708  39.466  1.00 34.04           O  
ATOM   4302  CB  GLU E  76      49.626  85.519  41.735  1.00 35.23           C  
ATOM   4303  CG  GLU E  76      49.357  87.001  41.944  1.00 53.87           C  
ATOM   4304  CD  GLU E  76      48.777  87.309  43.306  1.00 77.66           C  
ATOM   4305  OE1 GLU E  76      48.739  86.396  44.161  1.00 76.92           O  
ATOM   4306  OE2 GLU E  76      48.349  88.465  43.514  1.00 82.00           O  
ATOM   4307  N   ALA E  77      49.393  82.658  40.285  1.00 29.89           N  
ATOM   4308  CA  ALA E  77      49.890  81.325  39.958  1.00 27.49           C  
ATOM   4309  C   ALA E  77      50.101  81.175  38.454  1.00 37.88           C  
ATOM   4310  O   ALA E  77      51.096  80.601  38.018  1.00 37.46           O  
ATOM   4311  CB  ALA E  77      48.934  80.257  40.466  1.00 32.08           C  
ATOM   4312  N   ILE E  78      49.160  81.692  37.669  1.00 36.18           N  
ATOM   4313  CA  ILE E  78      49.241  81.620  36.210  1.00 37.42           C  
ATOM   4314  C   ILE E  78      50.485  82.332  35.679  1.00 36.42           C  
ATOM   4315  O   ILE E  78      51.265  81.765  34.890  1.00 40.40           O  
ATOM   4316  CB  ILE E  78      47.978  82.220  35.552  1.00 47.26           C  
ATOM   4317  CG1 ILE E  78      46.783  81.287  35.750  1.00 41.71           C  
ATOM   4318  CG2 ILE E  78      48.204  82.459  34.077  1.00 36.45           C  
ATOM   4319  CD1 ILE E  78      45.469  81.851  35.261  1.00 50.21           C  
ATOM   4320  N   ILE E  79      50.674  83.573  36.125  1.00 28.03           N  
ATOM   4321  CA  ILE E  79      51.859  84.332  35.733  1.00 29.03           C  
ATOM   4322  C   ILE E  79      53.138  83.559  36.078  1.00 37.87           C  
ATOM   4323  O   ILE E  79      54.008  83.318  35.210  1.00 48.42           O  
ATOM   4324  CB  ILE E  79      51.900  85.693  36.443  1.00 38.02           C  
ATOM   4325  CG1 ILE E  79      50.660  86.513  36.084  1.00 41.61           C  
ATOM   4326  CG2 ILE E  79      53.143  86.448  36.059  1.00 37.60           C  
ATOM   4327  CD1 ILE E  79      50.484  87.765  36.894  1.00 34.14           C  
ATOM   4328  N   ARG E  80      53.230  83.156  37.341  1.00 34.27           N  
ATOM   4329  CA  ARG E  80      54.405  82.440  37.834  1.00 37.93           C  
ATOM   4330  C   ARG E  80      54.698  81.194  37.005  1.00 45.31           C  
ATOM   4331  O   ARG E  80      55.853  80.894  36.701  1.00 47.38           O  
ATOM   4332  CB  ARG E  80      54.232  82.063  39.308  1.00 44.90           C  
ATOM   4333  CG  ARG E  80      55.524  81.602  39.974  1.00 59.79           C  
ATOM   4334  CD  ARG E  80      55.574  82.004  41.433  1.00 74.78           C  
ATOM   4335  NE  ARG E  80      56.808  81.591  42.089  1.00 60.88           N  
ATOM   4336  CZ  ARG E  80      57.033  81.751  43.385  1.00 74.84           C  
ATOM   4337  NH1 ARG E  80      56.106  82.310  44.154  1.00 63.42           N  
ATOM   4338  NH2 ARG E  80      58.179  81.351  43.914  1.00 82.52           N  
ATOM   4339  N   LEU E  81      53.639  80.477  36.633  1.00 29.84           N  
ATOM   4340  CA  LEU E  81      53.777  79.256  35.847  1.00 38.76           C  
ATOM   4341  C   LEU E  81      54.341  79.544  34.467  1.00 36.91           C  
ATOM   4342  O   LEU E  81      55.316  78.908  34.039  1.00 45.51           O  
ATOM   4343  CB  LEU E  81      52.430  78.543  35.715  1.00 43.14           C  
ATOM   4344  CG  LEU E  81      51.978  77.727  36.925  1.00 43.09           C  
ATOM   4345  CD1 LEU E  81      50.546  77.274  36.744  1.00 43.38           C  
ATOM   4346  CD2 LEU E  81      52.902  76.532  37.140  1.00 55.48           C  
ATOM   4347  N   ALA E  82      53.720  80.500  33.780  1.00 38.40           N  
ATOM   4348  CA  ALA E  82      54.143  80.877  32.433  1.00 55.73           C  
ATOM   4349  C   ALA E  82      55.626  81.228  32.413  1.00 48.62           C  
ATOM   4350  O   ALA E  82      56.395  80.725  31.579  1.00 53.05           O  
ATOM   4351  CB  ALA E  82      53.313  82.045  31.926  1.00 48.16           C  
ATOM   4352  N   GLU E  83      56.028  82.085  33.350  1.00 50.66           N  
ATOM   4353  CA  GLU E  83      57.431  82.469  33.453  1.00 60.70           C  
ATOM   4354  C   GLU E  83      58.355  81.312  33.781  1.00 58.82           C  
ATOM   4355  O   GLU E  83      59.370  81.130  33.122  1.00 58.60           O  
ATOM   4356  CB  GLU E  83      57.605  83.555  34.499  1.00 53.46           C  
ATOM   4357  CG  GLU E  83      57.291  84.918  33.958  1.00 79.50           C  
ATOM   4358  CD  GLU E  83      56.696  85.828  34.995  1.00100.38           C  
ATOM   4359  OE1 GLU E  83      55.992  85.313  35.889  1.00100.73           O  
ATOM   4360  OE2 GLU E  83      56.930  87.054  34.913  1.00 92.39           O  
ATOM   4361  N   ALA E  84      58.009  80.551  34.813  1.00 47.12           N  
ATOM   4362  CA  ALA E  84      58.816  79.413  35.238  1.00 43.43           C  
ATOM   4363  C   ALA E  84      59.095  78.465  34.075  1.00 58.34           C  
ATOM   4364  O   ALA E  84      60.233  78.038  33.874  1.00 51.62           O  
ATOM   4365  CB  ALA E  84      58.131  78.675  36.371  1.00 35.92           C
[truncated: 108,541 more chars]
