# Supplementary material for: Design of complicated all-α protein structures
Source: Nat Struct Mol Biol. 2024 Jan 4;31(2):275–82. doi: 10.1038/s41594-023-01147-9 (PMC11377298; doi:10.1038/s41594-023-01147-9)
Supplement: Supplementary file 8 — Statistical source data. [file 41594_2023_1147_MOESM8_ESM.zip › ED_Fig1/6ds9.pdb]

HEADER    DE NOVO PROTEIN                         13-JUN-18   6DS9              
TITLE     ELONGATED VERSION OF A DE NOVO DESIGNED THREE HELIX BUNDLE STRUCTURE  
TITLE    2 (GRA3D)                                                              
COMPND    MOL_ID: 1;                                                            
COMPND   2 MOLECULE: DE NOVO DESIGNED THREE HELIX BUNDLE GRA3D;                 
COMPND   3 CHAIN: A;                                                            
COMPND   4 ENGINEERED: YES                                                      
SOURCE    MOL_ID: 1;                                                            
SOURCE   2 ORGANISM_SCIENTIFIC: SYNTHETIC CONSTRUCT;                            
SOURCE   3 ORGANISM_TAXID: 32630;                                               
SOURCE   4 EXPRESSION_SYSTEM: ESCHERICHIA COLI;                                 
SOURCE   5 EXPRESSION_SYSTEM_TAXID: 469008;                                     
SOURCE   6 EXPRESSION_SYSTEM_STRAIN: BL21(DE3)                                  
KEYWDS    THREE HELIX BUNDLE, DE NOVO PROTEIN, DE NOVO SCAFFOLD                 
EXPDTA    X-RAY DIFFRACTION                                                     
AUTHOR    K.J.KOEBKE,L.R.RUCKTHONG,J.L.MEAGHER,J.A.STUCKEY,V.L.PECORARO         
REVDAT   3   18-DEC-19 6DS9    1       REMARK                                   
REVDAT   2   17-OCT-18 6DS9    1       JRNL                                     
REVDAT   1   03-OCT-18 6DS9    0                                                
JRNL        AUTH   K.J.KOEBKE,L.RUCKTHONG,J.L.MEAGHER,E.MATHIEU,J.HARLAND,      
JRNL        AUTH 2 A.DEB,N.LEHNERT,C.POLICAR,C.TARD,J.E.PENNER-HAHN,            
JRNL        AUTH 3 J.A.STUCKEY,V.L.PECORARO                                     
JRNL        TITL   CLARIFYING THE COPPER COORDINATION ENVIRONMENT IN A DE NOVO  
JRNL        TITL 2 DESIGNED RED COPPER PROTEIN.                                 
JRNL        REF    INORG CHEM                    V.  57 12291 2018              
JRNL        REFN                   ISSN 1520-510X                               
JRNL        PMID   30226758                                                     
JRNL        DOI    10.1021/ACS.INORGCHEM.8B01989                                
REMARK   2                                                                      
REMARK   2 RESOLUTION.    1.34 ANGSTROMS.                                       
REMARK   3                                                                      
REMARK   3 REFINEMENT.                                                          
REMARK   3   PROGRAM     : BUSTER 2.10.3                                        
REMARK   3   AUTHORS     : BRICOGNE,BLANC,BRANDL,FLENSBURG,KELLER,              
REMARK   3               : PACIOREK,ROVERSI,SHARFF,SMART,VONRHEIN,              
REMARK   3               : WOMACK,MATTHEWS,TEN EYCK,TRONRUD                     
REMARK   3                                                                      
REMARK   3  DATA USED IN REFINEMENT.                                            
REMARK   3   RESOLUTION RANGE HIGH (ANGSTROMS) : 1.34                           
REMARK   3   RESOLUTION RANGE LOW  (ANGSTROMS) : 9.23                           
REMARK   3   DATA CUTOFF            (SIGMA(F)) : 0.000                          
REMARK   3   COMPLETENESS FOR RANGE        (%) : 95.5                           
REMARK   3   NUMBER OF REFLECTIONS             : 18658                          
REMARK   3                                                                      
REMARK   3  FIT TO DATA USED IN REFINEMENT.                                     
REMARK   3   CROSS-VALIDATION METHOD           : THROUGHOUT                     
REMARK   3   FREE R VALUE TEST SET SELECTION   : RANDOM                         
REMARK   3   R VALUE     (WORKING + TEST SET)  : 0.180                          
REMARK   3   R VALUE            (WORKING SET)  : 0.180                          
REMARK   3   FREE R VALUE                      : 0.186                          
REMARK   3   FREE R VALUE TEST SET SIZE   (%)  : 4.750                          
REMARK   3   FREE R VALUE TEST SET COUNT       : 886                            
REMARK   3   ESTIMATED ERROR OF FREE R VALUE   : NULL                           
REMARK   3                                                                      
REMARK   3  FIT IN THE HIGHEST RESOLUTION BIN.                                  
REMARK   3   TOTAL NUMBER OF BINS USED               : 9                        
REMARK   3   BIN RESOLUTION RANGE HIGH   (ANGSTROMS) : 1.34                     
REMARK   3   BIN RESOLUTION RANGE LOW    (ANGSTROMS) : 1.43                     
REMARK   3   BIN COMPLETENESS (WORKING+TEST)     (%) : 73.40                    
REMARK   3   REFLECTIONS IN BIN (WORKING + TEST SET) : 2332                     
REMARK   3   BIN R VALUE        (WORKING + TEST SET) : 0.1882                   
REMARK   3   REFLECTIONS IN BIN        (WORKING SET) : 2209                     
REMARK   3   BIN R VALUE               (WORKING SET) : 0.1863                   
REMARK   3   BIN FREE R VALUE                        : 0.2234                   
REMARK   3   BIN FREE R VALUE TEST SET SIZE      (%) : 5.27                     
REMARK   3   BIN FREE R VALUE TEST SET COUNT         : 123                      
REMARK   3   ESTIMATED ERROR OF BIN FREE R VALUE     : 0.000                    
REMARK   3                                                                      
REMARK   3  NUMBER OF NON-HYDROGEN ATOMS USED IN REFINEMENT.                    
REMARK   3   PROTEIN ATOMS            : 720                                     
REMARK   3   NUCLEIC ACID ATOMS       : 0                                       
REMARK   3   HETEROGEN ATOMS          : 25                                      
REMARK   3   SOLVENT ATOMS            : 43                                      
REMARK   3                                                                      
REMARK   3  B VALUES.                                                           
REMARK   3   FROM WILSON PLOT           (A**2) : 15.97                          
REMARK   3   MEAN B VALUE      (OVERALL, A**2) : 25.51                          
REMARK   3   OVERALL ANISOTROPIC B VALUE.                                       
REMARK   3    B11 (A**2) : -0.75830                                             
REMARK   3    B22 (A**2) : -0.75830                                             
REMARK   3    B33 (A**2) : 1.51650                                              
REMARK   3    B12 (A**2) : 0.00000                                              
REMARK   3    B13 (A**2) : 0.00000                                              
REMARK   3    B23 (A**2) : 0.00000                                              
REMARK   3                                                                      
REMARK   3  ESTIMATED COORDINATE ERROR.                                         
REMARK   3   ESD FROM LUZZATI PLOT                    (A) : 0.150               
REMARK   3   DPI (BLOW EQ-10) BASED ON R VALUE        (A) : 0.055               
REMARK   3   DPI (BLOW EQ-9) BASED ON FREE R VALUE    (A) : 0.052               
REMARK   3   DPI (CRUICKSHANK) BASED ON R VALUE       (A) : 0.064               
REMARK   3   DPI (CRUICKSHANK) BASED ON FREE R VALUE  (A) : 0.053               
REMARK   3                                                                      
REMARK   3   REFERENCES: BLOW, D. (2002) ACTA CRYST D58, 792-797                
REMARK   3               CRUICKSHANK, D.W.J. (1999) ACTA CRYST D55, 583-601     
REMARK   3                                                                      
REMARK   3 CORRELATION COEFFICIENTS.                                            
REMARK   3   CORRELATION COEFFICIENT FO-FC      : 0.960                         
REMARK   3   CORRELATION COEFFICIENT FO-FC FREE : 0.966                         
REMARK   3                                                                      
REMARK   3   NUMBER OF GEOMETRIC FUNCTION TERMS DEFINED : 15                    
REMARK   3   TERM                          COUNT    WEIGHT   FUNCTION.          
REMARK   3    BOND LENGTHS              : 1596   ; 2.000  ; HARMONIC            
REMARK   3    BOND ANGLES               : 2880   ; 2.000  ; HARMONIC            
REMARK   3    TORSION ANGLES            : 470    ; 2.000  ; SINUSOIDAL          
REMARK   3    TRIGONAL CARBON PLANES    : NULL   ; NULL   ; NULL                
REMARK   3    GENERAL PLANES            : 262    ; 5.000  ; HARMONIC            
REMARK   3    ISOTROPIC THERMAL FACTORS : 1596   ; 20.000 ; HARMONIC            
REMARK   3    BAD NON-BONDED CONTACTS   : 3      ; 5.000  ; SEMIHARMONIC        
REMARK   3    IMPROPER TORSIONS         : NULL   ; NULL   ; NULL                
REMARK   3    PSEUDOROTATION ANGLES     : NULL   ; NULL   ; NULL                
REMARK   3    CHIRAL IMPROPER TORSION   : 102    ; 5.000  ; SEMIHARMONIC        
REMARK   3    SUM OF OCCUPANCIES        : NULL   ; NULL   ; NULL                
REMARK   3    UTILITY DISTANCES         : 4      ; 1.000  ; HARMONIC            
REMARK   3    UTILITY ANGLES            : NULL   ; NULL   ; NULL                
REMARK   3    UTILITY TORSION           : NULL   ; NULL   ; NULL                
REMARK   3    IDEAL-DIST CONTACT TERM   : 1838   ; 4.000  ; SEMIHARMONIC        
REMARK   3                                                                      
REMARK   3   RMS DEVIATIONS FROM IDEAL VALUES.                                  
REMARK   3    BOND LENGTHS                       (A) : 0.010                    
REMARK   3    BOND ANGLES                  (DEGREES) : 0.92                     
REMARK   3    PEPTIDE OMEGA TORSION ANGLES (DEGREES) : 2.91                     
REMARK   3    OTHER TORSION ANGLES         (DEGREES) : 3.01                     
REMARK   3                                                                      
REMARK   3  TLS DETAILS                                                         
REMARK   3   NUMBER OF TLS GROUPS  : 6                                          
REMARK   3                                                                      
REMARK   3   TLS GROUP : 1                                                      
REMARK   3    SELECTION: {A|2 - 5}                                              
REMARK   3    ORIGIN FOR THE GROUP (A):   14.0377   -9.7243  -12.1183           
REMARK   3    T TENSOR                                                          
REMARK   3     T11:    0.0226 T22:   -0.0022                                    
REMARK   3     T33:   -0.0845 T12:   -0.0307                                    
REMARK   3     T13:   -0.0665 T23:    0.0449                                    
REMARK   3    L TENSOR                                                          
REMARK   3     L11:    1.8199 L22:    8.5958                                    
REMARK   3     L33:    2.0367 L12:   -4.0574                                    
REMARK   3     L13:   -1.1200 L23:   -2.6455                                    
REMARK   3    S TENSOR                                                          
REMARK   3     S11:    0.0573 S12:    0.3088 S13:   -0.0651                     
REMARK   3     S21:   -0.6708 S22:   -0.0534 S23:    0.4641                     
REMARK   3     S31:    0.0462 S32:   -0.0583 S33:   -0.0039                     
REMARK   3                                                                      
REMARK   3   TLS GROUP : 2                                                      
REMARK   3    SELECTION: {A|6 - 18}                                             
REMARK   3    ORIGIN FOR THE GROUP (A):   17.7359   -9.3061    0.1328           
REMARK   3    T TENSOR                                                          
REMARK   3     T11:   -0.0057 T22:   -0.0097                                    
REMARK   3     T33:   -0.0051 T12:    0.0086                                    
REMARK   3     T13:    0.0105 T23:    0.0102                                    
REMARK   3    L TENSOR                                                          
REMARK   3     L11:    0.9585 L22:    0.8431                                    
REMARK   3     L33:    2.2925 L12:    0.4458                                    
REMARK   3     L13:    0.2907 L23:   -0.1107                                    
REMARK   3    S TENSOR                                                          
REMARK   3     S11:    0.0445 S12:   -0.0094 S13:    0.0321                     
REMARK   3     S21:    0.0147 S22:    0.0829 S23:    0.0238                     
REMARK   3     S31:   -0.0574 S32:   -0.1643 S33:   -0.1274                     
REMARK   3                                                                      
REMARK   3   TLS GROUP : 3                                                      
REMARK   3    SELECTION: {A|19 - 31}                                            
REMARK   3    ORIGIN FOR THE GROUP (A):   19.8284   -7.0319   17.9719           
REMARK   3    T TENSOR                                                          
REMARK   3     T11:    0.0149 T22:    0.0026                                    
REMARK   3     T33:   -0.0148 T12:    0.0038                                    
REMARK   3     T13:    0.0124 T23:   -0.0016                                    
REMARK   3    L TENSOR                                                          
REMARK   3     L11:    0.9123 L22:    1.3249                                    
REMARK   3     L33:    0.0121 L12:    1.4107                                    
REMARK   3     L13:    0.6117 L23:   -0.1855                                    
REMARK   3    S TENSOR                                                          
REMARK   3     S11:    0.1134 S12:   -0.0150 S13:   -0.1194                     
REMARK   3     S21:    0.0989 S22:   -0.0540 S23:   -0.0854                     
REMARK   3     S31:   -0.2165 S32:   -0.0727 S33:   -0.0594                     
REMARK   3                                                                      
REMARK   3   TLS GROUP : 4                                                      
REMARK   3    SELECTION: {A|32 - 66}                                            
REMARK   3    ORIGIN FOR THE GROUP (A):   24.3518   -2.0620    1.8448           
REMARK   3    T TENSOR                                                          
REMARK   3     T11:    0.0404 T22:   -0.0320                                    
REMARK   3     T33:   -0.0307 T12:   -0.0082                                    
REMARK   3     T13:    0.0088 T23:    0.0050                                    
REMARK   3    L TENSOR                                                          
REMARK   3     L11:    0.5520 L22:    0.1411                                    
REMARK   3     L33:    3.3482 L12:    0.0628                                    
REMARK   3     L13:    0.9463 L23:   -0.7870                                    
REMARK   3    S TENSOR                                                          
REMARK   3     S11:    0.0305 S12:   -0.0150 S13:    0.0589                     
REMARK   3     S21:   -0.0098 S22:    0.1052 S23:    0.0079                     
REMARK   3     S31:   -0.3316 S32:    0.0327 S33:   -0.1358                     
REMARK   3                                                                      
REMARK   3   TLS GROUP : 5                                                      
REMARK   3    SELECTION: {A|67 - 87}                                            
REMARK   3    ORIGIN FOR THE GROUP (A):   17.3638    1.6210    1.7841           
REMARK   3    T TENSOR                                                          
REMARK   3     T11:    0.0822 T22:   -0.1166                                    
REMARK   3     T33:   -0.0369 T12:    0.0795                                    
REMARK   3     T13:    0.0813 T23:    0.0302                                    
REMARK   3    L TENSOR                                                          
REMARK   3     L11:    1.6932 L22:    1.0468                                    
REMARK   3     L33:    9.5080 L12:    1.3953                                    
REMARK   3     L13:    2.9087 L23:   -0.1162                                    
REMARK   3    S TENSOR                                                          
REMARK   3     S11:    0.0166 S12:    0.1027 S13:    0.1033                     
REMARK   3     S21:    0.1541 S22:    0.2262 S23:    0.2934                     
REMARK   3     S31:   -0.8899 S32:   -0.1884 S33:   -0.2428                     
REMARK   3                                                                      
REMARK   3   TLS GROUP : 6                                                      
REMARK   3    SELECTION: {A|88 - 94}                                            
REMARK   3    ORIGIN FOR THE GROUP (A):   27.0721    4.5668   21.5816           
REMARK   3    T TENSOR                                                          
REMARK   3     T11:    0.0321 T22:   -0.0255                                    
REMARK   3     T33:   -0.0142 T12:   -0.0468                                    
REMARK   3     T13:   -0.0159 T23:   -0.0393                                    
REMARK   3    L TENSOR                                                          
REMARK   3     L11:    2.6899 L22:    2.9428                                    
REMARK   3     L33:    0.0017 L12:    3.3251                                    
REMARK   3     L13:   -3.6011 L23:    1.2786                                    
REMARK   3    S TENSOR                                                          
REMARK   3     S11:    0.0937 S12:   -0.1752 S13:    0.0620                     
REMARK   3     S21:    0.0249 S22:    0.0063 S23:   -0.2746                     
REMARK   3     S31:    0.0738 S32:   -0.1874 S33:   -0.1000                     
REMARK   3                                                                      
REMARK   3  OTHER REFINEMENT REMARKS: NULL                                      
REMARK   4                                                                      
REMARK   4 6DS9 COMPLIES WITH FORMAT V. 3.30, 13-JUL-11                         
REMARK 100                                                                      
REMARK 100 THIS ENTRY HAS BEEN PROCESSED BY RCSB ON 19-JUN-18.                  
REMARK 100 THE DEPOSITION ID IS D_1000234811.                                   
REMARK 200                                                                      
REMARK 200 EXPERIMENTAL DETAILS                                                 
REMARK 200  EXPERIMENT TYPE                : X-RAY DIFFRACTION                  
REMARK 200  DATE OF DATA COLLECTION        : 17-DEC-15                          
REMARK 200  TEMPERATURE           (KELVIN) : 100                                
REMARK 200  PH                             : 7.0                                
REMARK 200  NUMBER OF CRYSTALS USED        : 1                                  
REMARK 200                                                                      
REMARK 200  SYNCHROTRON              (Y/N) : Y                                  
REMARK 200  RADIATION SOURCE               : APS                                
REMARK 200  BEAMLINE                       : 21-ID-G                            
REMARK 200  X-RAY GENERATOR MODEL          : NULL                               
REMARK 200  MONOCHROMATIC OR LAUE    (M/L) : M                                  
REMARK 200  WAVELENGTH OR RANGE        (A) : 0.97856                            
REMARK 200  MONOCHROMATOR                  : NULL                               
REMARK 200  OPTICS                         : NULL                               
REMARK 200                                                                      
REMARK 200  DETECTOR TYPE                  : CCD                                
REMARK 200  DETECTOR MANUFACTURER          : MARMOSAIC 300 MM CCD               
REMARK 200  INTENSITY-INTEGRATION SOFTWARE : HKL-2000                           
REMARK 200  DATA SCALING SOFTWARE          : HKL-2000                           
REMARK 200                                                                      
REMARK 200  NUMBER OF UNIQUE REFLECTIONS   : 19532                              
REMARK 200  RESOLUTION RANGE HIGH      (A) : 1.340                              
REMARK 200  RESOLUTION RANGE LOW       (A) : 50.000                             
REMARK 200  REJECTION CRITERIA  (SIGMA(I)) : NULL                               
REMARK 200                                                                      
REMARK 200 OVERALL.                                                             
REMARK 200  COMPLETENESS FOR RANGE     (%) : 98.8                               
REMARK 200  DATA REDUNDANCY                : 5.500                              
REMARK 200  R MERGE                    (I) : 0.03300                            
REMARK 200  R SYM                      (I) : NULL                               
REMARK 200  <I/SIGMA(I)> FOR THE DATA SET  : 16.2000                            
REMARK 200                                                                      
REMARK 200 IN THE HIGHEST RESOLUTION SHELL.                                     
REMARK 200  HIGHEST RESOLUTION SHELL, RANGE HIGH (A) : 1.34                     
REMARK 200  HIGHEST RESOLUTION SHELL, RANGE LOW  (A) : 1.36                     
REMARK 200  COMPLETENESS FOR SHELL     (%) : 82.1                               
REMARK 200  DATA REDUNDANCY IN SHELL       : 3.60                               
REMARK 200  R MERGE FOR SHELL          (I) : 0.32400                            
REMARK 200  R SYM FOR SHELL            (I) : NULL                               
REMARK 200  <I/SIGMA(I)> FOR SHELL         : NULL                               
REMARK 200                                                                      
REMARK 200 DIFFRACTION PROTOCOL: SINGLE WAVELENGTH                              
REMARK 200 METHOD USED TO DETERMINE THE STRUCTURE: SAD                          
REMARK 200 SOFTWARE USED: MOLREP, AUTOSOL                                       
REMARK 200 STARTING MODEL: NULL                                                 
REMARK 200                                                                      
REMARK 200 REMARK: NULL                                                         
REMARK 280                                                                      
REMARK 280 CRYSTAL                                                              
REMARK 280 SOLVENT CONTENT, VS   (%): 44.47                                     
REMARK 280 MATTHEWS COEFFICIENT, VM (ANGSTROMS**3/DA): 2.22                     
REMARK 280                                                                      
REMARK 280 CRYSTALLIZATION CONDITIONS: 2.1 M DISODIUM DL MALATE 200 MM SODIUM   
REMARK 280  THIOSULFATE, PH 7.0, VAPOR DIFFUSION, SITTING DROP, TEMPERATURE     
REMARK 280  293K                                                                
REMARK 290                                                                      
REMARK 290 CRYSTALLOGRAPHIC SYMMETRY                                            
REMARK 290 SYMMETRY OPERATORS FOR SPACE GROUP: H 3                              
REMARK 290                                                                      
REMARK 290      SYMOP   SYMMETRY                                                
REMARK 290     NNNMMM   OPERATOR                                                
REMARK 290       1555   X,Y,Z                                                   
REMARK 290       2555   -Y,X-Y,Z                                                
REMARK 290       3555   -X+Y,-X,Z                                               
REMARK 290       4555   X+2/3,Y+1/3,Z+1/3                                       
REMARK 290       5555   -Y+2/3,X-Y+1/3,Z+1/3                                    
REMARK 290       6555   -X+Y+2/3,-X+1/3,Z+1/3                                   
REMARK 290       7555   X+1/3,Y+2/3,Z+2/3                                       
REMARK 290       8555   -Y+1/3,X-Y+2/3,Z+2/3                                    
REMARK 290       9555   -X+Y+1/3,-X+2/3,Z+2/3                                   
REMARK 290                                                                      
REMARK 290     WHERE NNN -> OPERATOR NUMBER                                     
REMARK 290           MMM -> TRANSLATION VECTOR                                  
REMARK 290                                                                      
REMARK 290 CRYSTALLOGRAPHIC SYMMETRY TRANSFORMATIONS                            
REMARK 290 THE FOLLOWING TRANSFORMATIONS OPERATE ON THE ATOM/HETATM             
REMARK 290 RECORDS IN THIS ENTRY TO PRODUCE CRYSTALLOGRAPHICALLY                
REMARK 290 RELATED MOLECULES.                                                   
REMARK 290   SMTRY1   1  1.000000  0.000000  0.000000        0.00000            
REMARK 290   SMTRY2   1  0.000000  1.000000  0.000000        0.00000            
REMARK 290   SMTRY3   1  0.000000  0.000000  1.000000        0.00000            
REMARK 290   SMTRY1   2 -0.500000 -0.866025  0.000000        0.00000            
REMARK 290   SMTRY2   2  0.866025 -0.500000  0.000000        0.00000            
REMARK 290   SMTRY3   2  0.000000  0.000000  1.000000        0.00000            
REMARK 290   SMTRY1   3 -0.500000  0.866025  0.000000        0.00000            
REMARK 290   SMTRY2   3 -0.866025 -0.500000  0.000000        0.00000            
REMARK 290   SMTRY3   3  0.000000  0.000000  1.000000        0.00000            
REMARK 290   SMTRY1   4  1.000000  0.000000  0.000000       23.19800            
REMARK 290   SMTRY2   4  0.000000  1.000000  0.000000       13.39337            
REMARK 290   SMTRY3   4  0.000000  0.000000  1.000000       36.43433            
REMARK 290   SMTRY1   5 -0.500000 -0.866025  0.000000       23.19800            
REMARK 290   SMTRY2   5  0.866025 -0.500000  0.000000       13.39337            
REMARK 290   SMTRY3   5  0.000000  0.000000  1.000000       36.43433            
REMARK 290   SMTRY1   6 -0.500000  0.866025  0.000000       23.19800            
REMARK 290   SMTRY2   6 -0.866025 -0.500000  0.000000       13.39337            
REMARK 290   SMTRY3   6  0.000000  0.000000  1.000000       36.43433            
REMARK 290   SMTRY1   7  1.000000  0.000000  0.000000        0.00000            
REMARK 290   SMTRY2   7  0.000000  1.000000  0.000000       26.78674            
REMARK 290   SMTRY3   7  0.000000  0.000000  1.000000       72.86867            
REMARK 290   SMTRY1   8 -0.500000 -0.866025  0.000000        0.00000            
REMARK 290   SMTRY2   8  0.866025 -0.500000  0.000000       26.78674            
REMARK 290   SMTRY3   8  0.000000  0.000000  1.000000       72.86867            
REMARK 290   SMTRY1   9 -0.500000  0.866025  0.000000        0.00000            
REMARK 290   SMTRY2   9 -0.866025 -0.500000  0.000000       26.78674            
REMARK 290   SMTRY3   9  0.000000  0.000000  1.000000       72.86867            
REMARK 290                                                                      
REMARK 290 REMARK: NULL                                                         
REMARK 300                                                                      
REMARK 300 BIOMOLECULE: 1                                                       
REMARK 300 SEE REMARK 350 FOR THE AUTHOR PROVIDED AND/OR PROGRAM                
REMARK 300 GENERATED ASSEMBLY INFORMATION FOR THE STRUCTURE IN                  
REMARK 300 THIS ENTRY. THE REMARK MAY ALSO PROVIDE INFORMATION ON               
REMARK 300 BURIED SURFACE AREA.                                                 
REMARK 350                                                                      
REMARK 350 COORDINATES FOR A COMPLETE MULTIMER REPRESENTING THE KNOWN           
REMARK 350 BIOLOGICALLY SIGNIFICANT OLIGOMERIZATION STATE OF THE                
REMARK 350 MOLECULE CAN BE GENERATED BY APPLYING BIOMT TRANSFORMATIONS          
REMARK 350 GIVEN BELOW.  BOTH NON-CRYSTALLOGRAPHIC AND                          
REMARK 350 CRYSTALLOGRAPHIC OPERATIONS ARE GIVEN.                               
REMARK 350                                                                      
REMARK 350 BIOMOLECULE: 1                                                       
REMARK 350 AUTHOR DETERMINED BIOLOGICAL UNIT: MONOMERIC                         
REMARK 350 APPLY THE FOLLOWING TO CHAINS: A                                     
REMARK 350   BIOMT1   1  1.000000  0.000000  0.000000        0.00000            
REMARK 350   BIOMT2   1  0.000000  1.000000  0.000000        0.00000            
REMARK 350   BIOMT3   1  0.000000  0.000000  1.000000        0.00000            
REMARK 375                                                                      
REMARK 375 SPECIAL POSITION                                                     
REMARK 375 THE FOLLOWING ATOMS ARE FOUND TO BE WITHIN 0.15 ANGSTROMS            
REMARK 375 OF A SYMMETRY RELATED ATOM AND ARE ASSUMED TO BE ON SPECIAL          
REMARK 375 POSITIONS.                                                           
REMARK 375                                                                      
REMARK 375 ATOM RES CSSEQI                                                      
REMARK 375 ZN    ZN A 101  LIES ON A SPECIAL POSITION.                          
REMARK 375 ZN    ZN A 102  LIES ON A SPECIAL POSITION.                          
REMARK 375 S    SCN A 104  LIES ON A SPECIAL POSITION.                          
REMARK 375 C    SCN A 104  LIES ON A SPECIAL POSITION.                          
REMARK 375 N    SCN A 104  LIES ON A SPECIAL POSITION.                          
REMARK 375      HOH A 231  LIES ON A SPECIAL POSITION.                          
REMARK 375      HOH A 233  LIES ON A SPECIAL POSITION.                          
REMARK 620                                                                      
REMARK 620 METAL COORDINATION                                                   
REMARK 620 (M=MODEL NUMBER; RES=RESIDUE NAME; C=CHAIN IDENTIFIER;               
REMARK 620 SSEQ=SEQUENCE NUMBER; I=INSERTION CODE):                             
REMARK 620                                                                      
REMARK 620 COORDINATION ANGLES FOR:  M RES CSSEQI METAL                         
REMARK 620                              ZN A 101  ZN                            
REMARK 620 N RES CSSEQI ATOM                                                    
REMARK 620 1 GLU A   6   OE2                                                    
REMARK 620 2 HOH A 233   O   117.4                                              
REMARK 620 3 GLU A   6   OE2   0.0 117.4                                        
REMARK 620 4 HOH A 233   O   117.4   0.0 117.4                                  
REMARK 620 N                    1     2     3                                   
REMARK 620                                                                      
REMARK 620 COORDINATION ANGLES FOR:  M RES CSSEQI METAL                         
REMARK 620                              ZN A 102  ZN                            
REMARK 620 N RES CSSEQI ATOM                                                    
REMARK 620 1 SCN A 103   N                                                      
REMARK 620 2 SCN A 104   N   126.0                                              
REMARK 620 3 SCN A 103   N    88.9 126.0                                        
REMARK 620 4 SCN A 104   N   126.0   0.0 126.0                                  
REMARK 620 N                    1     2     3                                   
REMARK 800                                                                      
REMARK 800 SITE                                                                 
REMARK 800 SITE_IDENTIFIER: AC1                                                 
REMARK 800 EVIDENCE_CODE: SOFTWARE                                              
REMARK 800 SITE_DESCRIPTION: binding site for residue ZN A 101                  
REMARK 800                                                                      
REMARK 800 SITE_IDENTIFIER: AC2                                                 
REMARK 800 EVIDENCE_CODE: SOFTWARE                                              
REMARK 800 SITE_DESCRIPTION: binding site for residue ZN A 102                  
REMARK 800                                                                      
REMARK 800 SITE_IDENTIFIER: AC3                                                 
REMARK 800 EVIDENCE_CODE: SOFTWARE                                              
REMARK 800 SITE_DESCRIPTION: binding site for residue SCN A 103                 
REMARK 800                                                                      
REMARK 800 SITE_IDENTIFIER: AC4                                                 
REMARK 800 EVIDENCE_CODE: SOFTWARE                                              
REMARK 800 SITE_DESCRIPTION: binding site for residue SCN A 104                 
REMARK 800                                                                      
REMARK 800 SITE_IDENTIFIER: AC5                                                 
REMARK 800 EVIDENCE_CODE: SOFTWARE                                              
REMARK 800 SITE_DESCRIPTION: binding site for residue CL A 105                  
REMARK 800                                                                      
REMARK 800 SITE_IDENTIFIER: AC6                                                 
REMARK 800 EVIDENCE_CODE: SOFTWARE                                              
REMARK 800 SITE_DESCRIPTION: binding site for residue EDO A 106                 
REMARK 800                                                                      
REMARK 800 SITE_IDENTIFIER: AC7                                                 
REMARK 800 EVIDENCE_CODE: SOFTWARE                                              
REMARK 800 SITE_DESCRIPTION: binding site for residue EDO A 107                 
REMARK 800                                                                      
REMARK 800 SITE_IDENTIFIER: AC8                                                 
REMARK 800 EVIDENCE_CODE: SOFTWARE                                              
REMARK 800 SITE_DESCRIPTION: binding site for residue EDO A 108                 
REMARK 800                                                                      
REMARK 800 SITE_IDENTIFIER: AC9                                                 
REMARK 800 EVIDENCE_CODE: SOFTWARE                                              
REMARK 800 SITE_DESCRIPTION: binding site for residue EDO A 109                 
DBREF  6DS9 A    2    94  PDB    6DS9     6DS9             2     94             
SEQRES   1 A   93  GLY SER TRP ALA GLU PHE LYS GLN ARG LEU ALA ALA ILE          
SEQRES   2 A   93  LYS THR ARG LEU ALA ALA ILE LYS THR ARG LEU GLN ALA          
SEQRES   3 A   93  LEU GLY GLY SER GLU ALA GLU LEU ALA ALA PHE GLU LYS          
SEQRES   4 A   93  GLU ILE ALA ALA PHE GLU SER GLU ILE ALA ALA PHE GLU          
SEQRES   5 A   93  SER GLU LEU GLN ALA TYR LYS GLY LYS GLY ASN PRO GLU          
SEQRES   6 A   93  VAL GLU ALA LEU ARG LYS GLU ALA ALA ALA ILE ARG ASP          
SEQRES   7 A   93  GLU ALA ALA ALA ILE ARG ASP GLU LEU GLN ALA TYR ARG          
SEQRES   8 A   93  HIS ASN                                                      
HET     ZN  A 101       1                                                       
HET     ZN  A 102       1                                                       
HET    SCN  A 103       3                                                       
HET    SCN  A 104       3                                                       
HET     CL  A 105       1                                                       
HET    EDO  A 106      10                                                       
HET    EDO  A 107      10                                                       
HET    EDO  A 108      10                                                       
HET    EDO  A 109      10                                                       
HETNAM      ZN ZINC ION                                                         
HETNAM     SCN THIOCYANATE ION                                                  
HETNAM      CL CHLORIDE ION                                                     
HETNAM     EDO 1,2-ETHANEDIOL                                                   
HETSYN     EDO ETHYLENE GLYCOL                                                  
FORMUL   2   ZN    2(ZN 2+)                                                     
FORMUL   4  SCN    2(C N S 1-)                                                  
FORMUL   6   CL    CL 1-                                                        
FORMUL   7  EDO    4(C2 H6 O2)                                                  
FORMUL  11  HOH   *43(H2 O)                                                     
HELIX    1 AA1 SER A    3  GLN A   26  1                                  24    
HELIX    2 AA2 SER A   31  ALA A   33  5                                   3    
HELIX    3 AA3 GLU A   34  GLY A   61  1                                  28    
HELIX    4 AA4 LYS A   62  GLY A   63  5                                   2    
HELIX    5 AA5 ASN A   64  GLU A   66  5                                   3    
HELIX    6 AA6 VAL A   67  HIS A   93  1                                  27    
LINK         OE2 GLU A   6                ZN    ZN A 101     1555   1555  2.02  
LINK        ZN    ZN A 101                 O   HOH A 233     1555   1555  2.16  
LINK        ZN    ZN A 102                 N   SCN A 103     1555   1555  2.05  
LINK        ZN    ZN A 102                 N   SCN A 104     1555   1555  1.93  
LINK         OE2 GLU A   6                ZN    ZN A 101     1555   2545  2.02  
LINK        ZN    ZN A 101                 O   HOH A 233     1555   2545  2.16  
LINK        ZN    ZN A 102                 N   SCN A 103     1555   2545  2.05  
LINK        ZN    ZN A 102                 N   SCN A 104     1555   2545  1.93  
SITE     1 AC1  2 GLU A   6  HOH A 233                                          
SITE     1 AC2  2 SCN A 103  SCN A 104                                          
SITE     1 AC3  5 ARG A  24  PHE A  38   ZN A 102  SCN A 104                    
SITE     2 AC3  5 HOH A 235                                                     
SITE     1 AC4  3 ALA A  27   ZN A 102  SCN A 103                               
SITE     1 AC5  1 ARG A  24                                                     
SITE     1 AC6  6 GLN A   9  ARG A  10  ALA A  13  ILE A  14                    
SITE     2 AC6  6 GLU A  48  HOH A 231                                          
SITE     1 AC7  3 SER A  47  ALA A  51  EDO A 108                               
SITE     1 AC8  5 SER A  31  ALA A  51  SER A  54  EDO A 107                    
SITE     2 AC8  5 HOH A 220                                                     
SITE     1 AC9  5 LEU A  28  GLY A  29  LYS A  60  PRO A  65                    
SITE     2 AC9  5 GLU A  68                                                     
CRYST1   46.396   46.396  109.303  90.00  90.00 120.00 H 3           9          
ORIGX1      1.000000  0.000000  0.000000        0.00000                         
ORIGX2      0.000000  1.000000  0.000000        0.00000                         
ORIGX3      0.000000  0.000000  1.000000        0.00000                         
SCALE1      0.021554  0.012444  0.000000        0.00000                         
SCALE2      0.000000  0.024888  0.000000        0.00000                         
SCALE3      0.000000  0.000000  0.009149        0.00000                         
ATOM      1  N   GLY A   2      21.563 -10.160 -14.893  1.00 46.41           N  
ANISOU    1  N   GLY A   2     6706   5977   4950     82    546   1178       N  
ATOM      2  CA  GLY A   2      20.523 -10.147 -13.870  1.00 43.64           C  
ANISOU    2  CA  GLY A   2     6223   5722   4635    -82    259    947       C  
ATOM      3  C   GLY A   2      19.122 -10.316 -14.426  1.00 40.35           C  
ANISOU    3  C   GLY A   2     6009   5303   4019    -53     53    791       C  
ATOM      4  O   GLY A   2      18.926 -10.363 -15.639  1.00 43.63           O  
ANISOU    4  O   GLY A   2     6713   5647   4218     97     65    821       O  
ATOM      5  HA2 GLY A   2      20.707 -10.953 -13.162  1.00 42.53           H  
ANISOU    5  HA2 GLY A   2     5999   5639   4523   -130    256    894       H  
ATOM      6  HA3 GLY A   2      20.564  -9.202 -13.330  1.00 49.57           H  
ANISOU    6  HA3 GLY A   2     6806   6469   5561   -163    195    953       H  
ATOM      7  N   SER A   3      18.122 -10.417 -13.528  1.00 28.61           N  
ANISOU    7  N   SER A   3     4382   3866   2623   -169   -145    641       N  
ATOM      8  CA  SER A   3      16.720 -10.580 -13.936  1.00 26.59           C  
ANISOU    8  CA  SER A   3     4214   3581   2308   -170   -378    523       C  
ATOM      9  C   SER A   3      15.820 -10.041 -12.847  1.00 22.87           C  
ANISOU    9  C   SER A   3     3517   3131   2041   -262   -482    482       C  
ATOM     10  O   SER A   3      16.258  -9.909 -11.702  1.00 18.80           O  
ANISOU   10  O   SER A   3     2856   2647   1640   -302   -393    494       O  
ATOM     11  CB  SER A   3      16.389 -12.050 -14.214  1.00 32.09           C  
ANISOU   11  CB  SER A   3     5036   4236   2921   -160   -453    418       C  
ATOM     12  OG  SER A   3      16.262 -12.819 -13.016  1.00 27.50           O  
ANISOU   12  OG  SER A   3     4248   3687   2514   -244   -404    364       O  
ATOM     13  H   SER A   3      18.269 -10.391 -12.524  1.00 11.60           H  
ANISOU   13  H   SER A   3     2031   1736    639   -240   -142    591       H  
ATOM     14  HA  SER A   3      16.523 -10.006 -14.840  1.00 34.39           H  
ANISOU   14  HA  SER A   3     5353   4532   3182    -90   -424    556       H  
ATOM     15  HB2 SER A   3      15.444 -12.096 -14.755  1.00 39.29           H  
ANISOU   15  HB2 SER A   3     6029   5088   3811   -154   -673    342       H  
ATOM     16  HB3 SER A   3      17.180 -12.478 -14.828  1.00 39.62           H  
ANISOU   16  HB3 SER A   3     6179   5164   3709    -70   -319    470       H  
ATOM     17  HG  SER A   3      15.763 -13.657 -13.205  1.00 20.93           H  
ANISOU   17  HG  SER A   3     3466   2799   1688   -255   -489    287       H  
ATOM     18  N   TRP A   4      14.540  -9.787 -13.162  1.00 21.75           N  
ANISOU   18  N   TRP A   4     3367   2950   1947   -266   -678    447       N  
ATOM     19  CA  TRP A   4      13.608  -9.289 -12.146  1.00 22.17           C  
ANISOU   19  CA  TRP A   4     3223   2987   2212   -305   -711    471       C  
ATOM     20  C   TRP A   4      13.497 -10.291 -10.991  1.00 19.60           C  
ANISOU   20  C   TRP A   4     2764   2640   2041   -318   -620    439       C  
ATOM     21  O   TRP A   4      13.570  -9.904  -9.833  1.00 17.62           O  
ANISOU   21  O   TRP A   4     2445   2386   1864   -283   -504    479       O  
ATOM     22  CB  TRP A   4      12.220  -9.045 -12.773  1.00 27.86           C  
ANISOU   22  CB  TRP A   4     3909   3650   3026   -297   -937    482       C  
ATOM     23  CG  TRP A   4      11.262  -8.318 -11.880  1.00 33.18           C  
ANISOU   23  CG  TRP A   4     4400   4286   3922   -291   -904    586       C  
ATOM     24  CD1 TRP A   4      10.336  -8.870 -11.046  1.00 38.23           C  
ANISOU   24  CD1 TRP A   4     4842   4833   4851   -286   -881    641       C  
ATOM     25  CD2 TRP A   4      11.201  -6.906 -11.667  1.00 34.52           C  
ANISOU   25  CD2 TRP A   4     4593   4473   4051   -252   -821    683       C  
ATOM     26  NE1 TRP A   4       9.663  -7.883 -10.368  1.00 41.26           N  
ANISOU   26  NE1 TRP A   4     5150   5172   5353   -219   -778    789       N  
ATOM     27  CE2 TRP A   4      10.191  -6.667 -10.711  1.00 41.90           C  
ANISOU   27  CE2 TRP A   4     5382   5326   5213   -208   -753    800       C  
ATOM     28  CE3 TRP A   4      11.946  -5.824 -12.141  1.00 36.46           C  
ANISOU   28  CE3 TRP A   4     4974   4763   4115   -233   -752    704       C  
ATOM     29  CZ2 TRP A   4       9.832  -5.378 -10.311  1.00 43.42           C  
ANISOU   29  CZ2 TRP A   4     5608   5491   5400   -144   -651    923       C  
ATOM     30  CZ3 TRP A   4      11.581  -4.549 -11.757  1.00 40.06           C  
ANISOU   30  CZ3 TRP A   4     5430   5193   4600   -200   -674    804       C  
ATOM     31  CH2 TRP A   4      10.548  -4.334 -10.839  1.00 42.17           C  
ANISOU   31  CH2 TRP A   4     5597   5389   5037   -156   -630    904       C  
ATOM     32  H   TRP A   4      14.141  -9.919 -14.087  1.00 22.04           H  
ANISOU   32  H   TRP A   4     3540   2950   1885   -222   -813    418       H  
ATOM     33  HA  TRP A   4      13.975  -8.344 -11.749  1.00  6.99           H  
ANISOU   33  HA  TRP A   4     1116    903    638   -377   -402    319       H  
ATOM     34  HB2 TRP A   4      12.341  -8.449 -13.677  1.00 34.31           H  
ANISOU   34  HB2 TRP A   4     4866   4484   3686   -249   -998    495       H  
ATOM     35  HB3 TRP A   4      11.775 -10.006 -13.024  1.00 32.60           H  
ANISOU   35  HB3 TRP A   4     4491   4195   3701   -322  -1068    417       H  
ATOM     36  HD1 TRP A   4      10.115  -9.934 -10.984  1.00 43.98           H  
ANISOU   36  HD1 TRP A   4     5491   5505   5716   -315   -921    595       H  
ATOM     37  HE1 TRP A   4       8.868  -8.023  -9.753  1.00 57.66           H  
ANISOU   37  HE1 TRP A   4     7087   7154   7665   -169   -709    898       H  
ATOM     38  HE3 TRP A   4      12.712  -5.973 -12.900  1.00 32.82           H  
ANISOU   38  HE3 TRP A   4     4627   4333   3508   -225   -746    666       H  
ATOM     39  HZ2 TRP A   4       9.035  -5.209  -9.588  1.00 59.65           H  
ANISOU   39  HZ2 TRP A   4     7586   7459   7620    -68   -555   1050       H  
ATOM     40  HZ3 TRP A   4      12.099  -3.710 -12.213  1.00 42.07           H  
ANISOU   40  HZ3 TRP A   4     5775   5460   4751   -187   -615    827       H  
ATOM     41  HH2 TRP A   4      10.307  -3.317 -10.532  1.00 53.34           H  
ANISOU   41  HH2 TRP A   4     7060   6767   6439   -110   -542    991       H  
ATOM     42  N   ALA A   5      13.356 -11.576 -11.315  1.00 17.11           N  
ANISOU   42  N   ALA A   5     2462   2288   1750   -338   -665    367       N  
ATOM     43  CA  ALA A   5      13.194 -12.591 -10.285  1.00 15.84           C  
ANISOU   43  CA  ALA A   5     2174   2087   1758   -322   -532    354       C  
ATOM     44  C   ALA A   5      14.422 -12.644  -9.389  1.00 14.34           C  
ANISOU   44  C   ALA A   5     2015   1987   1445   -269   -321    363       C  
ATOM     45  O   ALA A   5      14.286 -12.779  -8.165  1.00 14.20           O  
ANISOU   45  O   ALA A   5     1926   1945   1523   -182   -187    390       O  
ATOM     46  CB  ALA A   5      12.933 -13.955 -10.922  1.00 17.46           C  
ANISOU   46  CB  ALA A   5     2413   2211   2009   -366   -622    264       C  
ATOM     47  H   ALA A   5      13.341 -11.933 -12.266  1.00 11.80           H  
ANISOU   47  H   ALA A   5     1913   1593    977   -344   -784    318       H  
ATOM     48  HA  ALA A   5      12.333 -12.337  -9.669  1.00  5.31           H  
ANISOU   48  HA  ALA A   5      690    625    705   -275   -317    282       H  
ATOM     49  HB1 ALA A   5      12.803 -14.694 -10.133  1.00  5.36           H  
ANISOU   49  HB1 ALA A   5      780    589    668   -289   -339    245       H  
ATOM     50  HB2 ALA A   5      12.031 -13.898 -11.530  1.00 24.70           H  
ANISOU   50  HB2 ALA A   5     3298   3039   3049   -407   -843    246       H  
ATOM     51  HB3 ALA A   5      13.785 -14.222 -11.545  1.00  7.16           H  
ANISOU   51  HB3 ALA A   5     1248    844    628   -366   -463    211       H  
ATOM     52  N   GLU A   6      15.602 -12.555  -9.961  1.00 14.34           N  
ANISOU   52  N   GLU A   6     1859   1959   1630   -219    -51    183       N  
ATOM     53  CA  GLU A   6      16.827 -12.591  -9.171  1.00 12.68           C  
ANISOU   53  CA  GLU A   6     1666   1686   1464   -176    -21    118       C  
ATOM     54  C   GLU A   6      16.957 -11.366  -8.304  1.00 12.35           C  
ANISOU   54  C   GLU A   6     1599   1636   1458   -117     13    141       C  
ATOM     55  O   GLU A   6      17.350 -11.465  -7.131  1.00 11.69           O  
ANISOU   55  O   GLU A   6     1511   1521   1410    -85     21    119       O  
ATOM     56  CB  GLU A   6      18.046 -12.712 -10.074  1.00 13.96           C  
ANISOU   56  CB  GLU A   6     1862   1829   1613   -186      5     46       C  
ATOM     57  CG  GLU A   6      19.348 -12.488  -9.323  1.00 13.96           C  
ANISOU   57  CG  GLU A   6     1857   1791   1656   -139     39    -12       C  
ATOM     58  CD  GLU A   6      20.612 -12.862 -10.052  1.00 15.32           C  
ANISOU   58  CD  GLU A   6     2043   1961   1815   -141     65    -93       C  
ATOM     59  OE1 GLU A   6      20.545 -13.575 -11.086  1.00 18.71           O  
ANISOU   59  OE1 GLU A   6     2503   2403   2204   -174     57   -122       O  
ATOM     60  OE2 GLU A   6      21.686 -12.432  -9.587  1.00 14.30           O  
ANISOU   60  OE2 GLU A   6     1892   1827   1713   -111     96   -130       O  
ATOM     61  H   GLU A   6      15.749 -12.471 -10.962  1.00 22.33           H  
ANISOU   61  H   GLU A   6     2890   2986   2610   -247    -51    176       H  
ATOM     62  HA  GLU A   6      16.806 -13.451  -8.506  1.00 12.52           H  
ANISOU   62  HA  GLU A   6     1656   1642   1457   -181    -41    101       H  
ATOM     63  HB2 GLU A   6      18.053 -13.701 -10.527  1.00 18.56           H  
ANISOU   63  HB2 GLU A   6     2474   2403   2173   -217    -16     14       H  
ATOM     64  HB3 GLU A   6      17.987 -11.951 -10.850  1.00 15.29           H  
ANISOU   64  HB3 GLU A   6     2028   2026   1756   -199     20     69       H  
ATOM     65  HG2 GLU A   6      19.452 -11.427  -9.103  1.00 12.38           H  
ANISOU   65  HG2 GLU A   6     1642   1597   1467   -122     63     13       H  
ATOM     66  HG3 GLU A   6      19.323 -13.057  -8.395  1.00 15.57           H  
ANISOU   66  HG3 GLU A   6     2061   1968   1888   -119     21    -19       H  
ATOM     67  N   PHE A   7      16.602 -10.187  -8.824  1.00 12.39           N  
ANISOU   67  N   PHE A   7     1594   1662   1450   -100     28    187       N  
ATOM     68  CA  PHE A   7      16.708  -8.991  -7.971  1.00 12.51           C  
ANISOU   68  CA  PHE A   7     1606   1650   1496    -41     59    203       C  
ATOM     69  C   PHE A   7      15.685  -9.035  -6.865  1.00 12.97           C  
ANISOU   69  C   PHE A   7     1626   1733   1570     -2     50    242       C  
ATOM     70  O   PHE A   7      15.980  -8.578  -5.743  1.00 13.20           O  
ANISOU   70  O   PHE A   7     1659   1730   1627     40     75    224       O  
ATOM     71  CB  PHE A   7      16.515  -7.701  -8.791  1.00 14.73           C  
ANISOU   71  CB  PHE A   7     1907   1932   1759    -27     70    249       C  
ATOM     72  CG  PHE A   7      17.607  -7.475  -9.811  1.00 14.72           C  
ANISOU   72  CG  PHE A   7     1946   1916   1733    -76     88    214       C  
ATOM     73  CD1 PHE A   7      18.945  -7.563  -9.454  1.00 17.27           C  
ANISOU   73  CD1 PHE A   7     2282   2209   2073    -91    118    143       C  
ATOM     74  CD2 PHE A   7      17.299  -7.053 -11.097  1.00 16.56           C  
ANISOU   74  CD2 PHE A   7     2197   2176   1920   -109     76    256       C  
ATOM     75  CE1 PHE A   7      19.947  -7.270 -10.382  1.00 17.80           C  
ANISOU   75  CE1 PHE A   7     2372   2283   2109   -141    142    112       C  
ATOM     76  CE2 PHE A   7      18.298  -6.751 -12.010  1.00 20.62           C  
ANISOU   76  CE2 PHE A   7     2746   2687   2400   -163     99    227       C  
ATOM     77  CZ  PHE A   7      19.611  -6.863 -11.651  1.00 18.89           C  
ANISOU   77  CZ  PHE A   7     2533   2448   2197   -181    135    154       C  
ATOM     78  H   PHE A   7      16.264 -10.027  -9.767  1.00 17.39           H  
ANISOU   78  H   PHE A   7     2232   2324   2051   -126     17    213       H  
ATOM     79  HA  PHE A   7      17.684  -8.965  -7.489  1.00 10.17           H  
ANISOU   79  HA  PHE A   7     1326   1316   1220    -36     79    154       H  
ATOM     80  HB2 PHE A   7      15.563  -7.761  -9.316  1.00 21.72           H  
ANISOU   80  HB2 PHE A   7     2770   2862   2621    -29     44    301       H  
ATOM     81  HB3 PHE A   7      16.512  -6.849  -8.113  1.00 18.18           H  
ANISOU   81  HB3 PHE A   7     2353   2337   2217     21     90    259       H  
ATOM     82  HD1 PHE A   7      19.238  -7.822  -8.438  1.00 16.51           H  
ANISOU   82  HD1 PHE A   7     2174   2091   2009    -66    123    114       H  
ATOM     83  HD2 PHE A   7      16.258  -6.966 -11.402  1.00 22.87           H  
ANISOU   83  HD2 PHE A   7     2978   3008   2704    -96     47    316       H  
ATOM     84  HE1 PHE A   7      20.993  -7.341 -10.094  1.00 20.98           H  
ANISOU   84  HE1 PHE A   7     2769   2678   2522   -152    166     59       H  
ATOM     85  HE2 PHE A   7      18.020  -6.510 -13.032  1.00 33.54           H  
ANISOU   85  HE2 PHE A   7     4400   4350   3992   -197     86    263       H  
ATOM     86  HZ  PHE A   7      20.392  -6.671 -12.385  1.00 28.35           H  
ANISOU   86  HZ  PHE A   7     3747   3662   3363   -229    157    130       H  
ATOM     87  N   LYS A   8      14.462  -9.560  -7.108  1.00 14.20           N  
ANISOU   87  N   LYS A   8     1739   1955   1701    -21     17    294       N  
ATOM     88  CA  LYS A   8      13.491  -9.699  -6.013  1.00 14.40           C  
ANISOU   88  CA  LYS A   8     1714   2026   1732      6     14    328       C  
ATOM     89  C   LYS A   8      13.999 -10.679  -4.949  1.00 14.93           C  
ANISOU   89  C   LYS A   8     1796   2062   1814    -21     10    284       C  
ATOM     90  O   LYS A   8      13.847 -10.423  -3.748  1.00 13.67           O  
ANISOU   90  O   LYS A   8     1621   1905   1669     15     30    285       O  
ATOM     91  CB  LYS A   8      12.152 -10.226  -6.535  1.00 18.02           C  
ANISOU   91  CB  LYS A   8     2113   2581   2152    -33    -26    393       C  
ATOM     92  CG  LYS A   8      11.310  -9.165  -7.269  1.00 32.22           C  
ANISOU   92  CG  LYS A   8     3871   4434   3936     20    -28    459       C  
ATOM     93  CD  LYS A   8       9.805  -9.502  -7.264  0.50 48.16           C  
ANISOU   93  CD  LYS A   8     5795   6581   5923      6    -61    532       C  
ATOM     94  CE  LYS A   8       9.105  -9.509  -5.918  0.50 58.00           C  
ANISOU   94  CE  LYS A   8     6975   7885   7178     48    -37    547       C  
ATOM     95  NZ  LYS A   8       9.379  -8.284  -5.120  0.50 62.42           N  
ANISOU   95  NZ  LYS A   8     7550   8394   7774    166     17    527       N  
ATOM     96  H   LYS A   8      14.132  -9.861  -8.019  1.00 21.19           H  
ANISOU   96  H   LYS A   8     2622   2871   2558    -59     -7    313       H  
ATOM     97  HA  LYS A   8      13.327  -8.732  -5.540  1.00 19.20           H  
ANISOU   97  HA  LYS A   8     2313   2628   2355     71     42    342       H  
ATOM     98  HB2 LYS A   8      12.335 -11.044  -7.230  1.00 24.34           H  
ANISOU   98  HB2 LYS A   8     2939   3379   2932   -100    -55    379       H  
ATOM     99  HB3 LYS A   8      11.584 -10.600  -5.685  1.00 27.26           H  
ANISOU   99  HB3 LYS A   8     3246   3791   3321    -36    -28    409       H  
ATOM    100  HG2 LYS A   8      11.449  -8.192  -6.800  1.00 36.02           H  
ANISOU  100  HG2 LYS A   8     4361   4884   4442     96      4    458       H  
ATOM    101  HG3 LYS A   8      11.627  -9.116  -8.310  1.00 37.04           H  
ANISOU  101  HG3 LYS A   8     4514   5031   4529    -12    -43    459       H  
ATOM    102  HD2 LYS A   8       9.288  -8.751  -7.856  0.50 51.53           H  
ANISOU  102  HD2 LYS A   8     6194   7044   6340     52    -68    580       H  
ATOM    103  HD3 LYS A   8       9.667 -10.484  -7.714  0.50 46.93           H  
ANISOU  103  HD3 LYS A   8     5643   6451   5738    -83    -97    533       H  
ATOM    104  HE2 LYS A   8       8.031  -9.552  -6.091  0.50 62.70           H  
ANISOU  104  HE2 LYS A   8     7491   8587   7747     46    -57    605       H  
ATOM    105  HE3 LYS A   8       9.412 -10.378  -5.338  0.50 54.28           H  
ANISOU  105  HE3 LYS A   8     6524   7394   6705    -11    -42    516       H  
ATOM    106  HZ1 LYS A   8       8.717  -8.219  -4.354  0.50 65.39           H  
ANISOU  106  HZ1 LYS A   8     7869   8831   8146    201     34    544       H  
ATOM    107  HZ2 LYS A   8      10.317  -8.321  -4.733  0.50 57.15           H  
ANISOU  107  HZ2 LYS A   8     6944   7644   7128    158     36    475       H  
ATOM    108  HZ3 LYS A   8       9.292  -7.460  -5.706  0.50 64.50           H  
ANISOU  108  HZ3 LYS A   8     7821   8644   8042    221     19    550       H  
ATOM    109  N   GLN A   9      14.688 -11.752  -5.380  1.00 12.01           N  
ANISOU  109  N   GLN A   9     1468   1656   1441    -78    -16    241       N  
ATOM    110  CA  GLN A   9      15.202 -12.725  -4.418  1.00 12.16           C  
ANISOU  110  CA  GLN A   9     1512   1633   1474    -96    -32    206       C  
ATOM    111  C   GLN A   9      16.313 -12.105  -3.566  1.00 12.15           C  
ANISOU  111  C   GLN A   9     1527   1579   1509    -44      2    160       C  
ATOM    112  O   GLN A   9      16.330 -12.274  -2.332  1.00 11.98           O  
ANISOU  112  O   GLN A   9     1504   1552   1498    -34      1    160       O  
ATOM    113  CB  GLN A   9      15.744 -13.957  -5.180  1.00 12.89           C  
ANISOU  113  CB  GLN A   9     1656   1685   1555   -148    -67    164       C  
ATOM    114  CG  GLN A   9      15.968 -15.194  -4.310  1.00 11.95           C  
ANISOU  114  CG  GLN A   9     1578   1520   1444   -174   -104    146       C  
ATOM    115  CD  GLN A   9      17.132 -15.106  -3.371  1.00 12.12           C  
ANISOU  115  CD  GLN A   9     1614   1486   1504   -122    -91    100       C  
ATOM    116  OE1 GLN A   9      18.241 -14.634  -3.741  1.00 12.52           O  
ANISOU  116  OE1 GLN A   9     1668   1511   1577    -81    -63     48       O  
ATOM    117  NE2 GLN A   9      16.966 -15.654  -2.180  1.00 12.48           N  
ANISOU  117  NE2 GLN A   9     1671   1518   1552   -133   -115    117       N  
ATOM    118  H   GLN A   9      14.887 -11.964  -6.353  1.00 13.89           H  
ANISOU  118  H   GLN A   9     1724   1890   1663   -106    -27    231       H  
ATOM    119  HA  GLN A   9      14.399 -13.054  -3.761  1.00 12.63           H  
ANISOU  119  HA  GLN A   9     1546   1732   1522   -114    -45    242       H  
ATOM    120  HB2 GLN A   9      15.024 -14.236  -5.948  1.00 15.91           H  
ANISOU  120  HB2 GLN A   9     2035   2105   1907   -192    -89    192       H  
ATOM    121  HB3 GLN A   9      16.691 -13.693  -5.648  1.00  6.90           H  
ANISOU  121  HB3 GLN A   9      918    893    810   -125    -48    118       H  
ATOM    122  HG2 GLN A   9      15.060 -15.388  -3.742  1.00 13.65           H  
ANISOU  122  HG2 GLN A   9     1770   1774   1641   -204   -120    194       H  
ATOM    123  HG3 GLN A   9      16.171 -16.023  -4.983  1.00 13.80           H  
ANISOU  123  HG3 GLN A   9     1856   1723   1665   -207   -131    119       H  
ATOM    124 HE21 GLN A   9      16.089 -16.091  -1.915  1.00 12.90           H  
ANISOU  124 HE21 GLN A   9     1721   1599   1581   -178   -137    159       H  
ATOM    125 HE22 GLN A   9      17.725 -15.612  -1.509  1.00  9.50           H  
ANISOU  125 HE22 GLN A   9     1303   1109   1198   -101   -112     91       H  
ATOM    126  N   ARG A  10      17.252 -11.399  -4.216  1.00 11.26           N  
ANISOU  126  N   ARG A  10     1432   1437   1408    -24     28    124       N  
ATOM    127  CA  ARG A  10      18.360 -10.842  -3.451  1.00 11.17           C  
ANISOU  127  CA  ARG A  10     1434   1386   1424      6     54     81       C  
ATOM    128  C   ARG A  10      17.907  -9.659  -2.602  1.00 11.08           C  
ANISOU  128  C   ARG A  10     1414   1378   1416     47     85    108       C  
ATOM    129  O   ARG A  10      18.425  -9.465  -1.488  1.00 11.41           O  
ANISOU  129  O   ARG A  10     1466   1398   1470     61     95     83       O  
ATOM    130  CB  ARG A  10      19.518 -10.505  -4.409  1.00 11.10           C  
ANISOU  130  CB  ARG A  10     1440   1360   1416     -2     73     36       C  
ATOM    131  CG  ARG A  10      20.139 -11.828  -4.935  1.00 12.28           C  
ANISOU  131  CG  ARG A  10     1600   1500   1565    -22     47    -11       C  
ATOM    132  CD  ARG A  10      21.013 -11.654  -6.170  1.00 13.19           C  
ANISOU  132  CD  ARG A  10     1720   1627   1666    -37     71    -54       C  
ATOM    133  NE  ARG A  10      22.108 -10.736  -5.883  1.00 11.49           N  
ANISOU  133  NE  ARG A  10     1490   1412   1462    -28    105    -83       N  
ATOM    134  CZ  ARG A  10      22.654  -9.899  -6.768  1.00 11.06           C  
ANISOU  134  CZ  ARG A  10     1437   1380   1386    -56    139    -92       C  
ATOM    135  NH1 ARG A  10      22.323  -9.965  -8.060  1.00 12.19           N  
ANISOU  135  NH1 ARG A  10     1592   1547   1492    -87    144    -82       N  
ATOM    136  NH2 ARG A  10      23.562  -9.013  -6.374  1.00 12.40           N  
ANISOU  136  NH2 ARG A  10     1599   1551   1563    -66    166   -109       N  
ATOM    137  H   ARG A  10      17.268 -11.221  -5.215  1.00  3.63           H  
ANISOU  137  H   ARG A  10      445    485    450    -19      9     80       H  
ATOM    138  HA  ARG A  10      18.743 -11.601  -2.769  1.00  3.00           H  
ANISOU  138  HA  ARG A  10      380    380    380      0      0      0       H  
ATOM    139  HB2 ARG A  10      19.157  -9.921  -5.254  1.00  5.49           H  
ANISOU  139  HB2 ARG A  10      732    666    689    -10     85     60       H  
ATOM    140  HB3 ARG A  10      20.289  -9.957  -3.869  1.00  3.20           H  
ANISOU  140  HB3 ARG A  10      419    380    415      4     37      4       H  
ATOM    141  HG2 ARG A  10      20.760 -12.256  -4.150  1.00  5.88           H  
ANISOU  141  HG2 ARG A  10      790    668    776     -5     37    -40       H  
ATOM    142  HG3 ARG A  10      19.347 -12.529  -5.196  1.00  5.24           H  
ANISOU  142  HG3 ARG A  10      716    617    659    -43     20     12       H  
ATOM    143  HD2 ARG A  10      21.424 -12.615  -6.475  1.00 10.19           H  
ANISOU  143  HD2 ARG A  10     1350   1239   1285    -37     55    -95       H  
ATOM    144  HD3 ARG A  10      20.370 -11.242  -6.946  1.00  7.41           H  
ANISOU  144  HD3 ARG A  10      992    916    908    -58     76    -20       H  
ATOM    145  HE  ARG A  10      22.360 -10.619  -4.908  1.00  3.41           H  
ANISOU  145  HE  ARG A  10      438    396    460    -31     68    -36       H  
ATOM    146 HH11 ARG A  10      21.629 -10.611  -8.420  1.00  8.89           H  
ANISOU  146 HH11 ARG A  10     1182   1132   1062    -91    121    -69       H  
ATOM    147 HH12 ARG A  10      22.791  -9.357  -8.723  1.00 10.43           H  
ANISOU  147 HH12 ARG A  10     1373   1345   1247   -115    169    -88       H  
ATOM    148 HH21 ARG A  10      23.851  -8.994  -5.402  1.00  8.27           H  
ANISOU  148 HH21 ARG A  10     1068   1014   1062    -49    160   -119       H  
ATOM    149 HH22 ARG A  10      24.060  -8.442  -7.047  1.00 11.98           H  
ANISOU  149 HH22 ARG A  10     1548   1518   1487    -99    191   -117       H  
ATOM    150  N   LEU A  11      16.878  -8.909  -3.035  1.00 11.26           N  
ANISOU  150  N   LEU A  11     1422   1432   1425     71     97    157       N  
ATOM    151  CA  LEU A  11      16.297  -7.896  -2.167  1.00 12.01           C  
ANISOU  151  CA  LEU A  11     1513   1530   1522    128    127    178       C  
ATOM    152  C   LEU A  11      15.637  -8.569  -0.962  1.00 12.00           C  
ANISOU  152  C   LEU A  11     1478   1570   1512    128    121    189       C  
ATOM    153  O   LEU A  11      15.743  -8.056   0.173  1.00 11.85           O  
ANISOU  153  O   LEU A  11     1472   1538   1494    160    147    171       O  
ATOM    154  CB  LEU A  11      15.287  -7.085  -2.972  1.00 13.45           C  
ANISOU  154  CB  LEU A  11     1678   1741   1691    170    134    233       C  
ATOM    155  CG  LEU A  11      14.554  -5.958  -2.204  1.00 15.93           C  
ANISOU  155  CG  LEU A  11     1990   2056   2006    256    168    253       C  
ATOM    156  CD1 LEU A  11      15.521  -4.987  -1.623  1.00 18.85           C  
ANISOU  156  CD1 LEU A  11     2433   2340   2389    275    199    206       C  
ATOM    157  CD2 LEU A  11      13.542  -5.240  -3.130  1.00 21.83           C  
ANISOU  157  CD2 LEU A  11     2716   2836   2743    311    162    315       C  
ATOM    158  H   LEU A  11      16.459  -8.974  -3.958  1.00  6.80           H  
ANISOU  158  H   LEU A  11      848    890    846     58     86    182       H  
ATOM    159  HA  LEU A  11      17.086  -7.233  -1.816  1.00  6.15           H  
ANISOU  159  HA  LEU A  11      807    741    791    139    149    145       H  
ATOM    160  HB2 LEU A  11      15.801  -6.628  -3.816  1.00 15.43           H  
ANISOU  160  HB2 LEU A  11     1961   1960   1941    159    135    228       H  
ATOM    161  HB3 LEU A  11      14.523  -7.766  -3.344  1.00 13.44           H  
ANISOU  161  HB3 LEU A  11     1634   1797   1674    149    109    266       H  
ATOM    162  HG  LEU A  11      13.984  -6.391  -1.385  1.00 20.18           H  
ANISOU  162  HG  LEU A  11     2489   2641   2537    264    171    259       H  
ATOM    163 HD11 LEU A  11      14.982  -4.092  -1.315  1.00 27.69           H  
ANISOU  163 HD11 LEU A  11     3569   3447   3507    343    223    220       H  
ATOM    164 HD12 LEU A  11      16.002  -5.435  -0.755  1.00 17.49           H  
ANISOU  164 HD12 LEU A  11     2263   2163   2220    251    202    171       H  
ATOM    165 HD13 LEU A  11      16.266  -4.734  -2.376  1.00 20.95           H  
ANISOU  165 HD13 LEU A  11     2736   2565   2657    242    194    195       H  
ATOM    166 HD21 LEU A  11      12.988  -4.506  -2.547  1.00 30.45           H  
ANISOU  166 HD21 LEU A  11     3803   3929   3837    387    187    325       H  
ATOM    167 HD22 LEU A  11      14.085  -4.743  -3.933  1.00 27.72           H  
ANISOU  167 HD22 LEU A  11     3509   3534   3491    299    158    315       H  
ATOM    168 HD23 LEU A  11      12.856  -5.977  -3.546  1.00 25.14           H  
ANISOU  168 HD23 LEU A  11     3078   3327   3147    284    135    350       H  
ATOM    169  N   ALA A  12      14.954  -9.694  -1.175  1.00 11.53           N  
ANISOU  169  N   ALA A  12     1385   1561   1436     83     86    219       N  
ATOM    170  CA  ALA A  12      14.351 -10.396  -0.035  1.00 11.18           C  
ANISOU  170  CA  ALA A  12     1314   1560   1373     62     77    236       C  
ATOM    171  C   ALA A  12      15.436 -10.871   0.936  1.00 11.90           C  
ANISOU  171  C   ALA A  12     1449   1595   1478     43     67    190       C  
ATOM    172  O   ALA A  12      15.256 -10.809   2.156  1.00 11.70           O  
ANISOU  172  O   ALA A  12     1420   1588   1438     49     80    191       O  
ATOM    173  CB  ALA A  12      13.548 -11.582  -0.541  1.00 12.42           C  
ANISOU  173  CB  ALA A  12     1443   1771   1504     -9     32    277       C  
ATOM    174  H   ALA A  12      14.788 -10.116  -2.083  1.00  6.83           H  
ANISOU  174  H   ALA A  12      784    978    832     53     63    232       H  
ATOM    175  HA  ALA A  12      13.677  -9.725   0.495  1.00 12.67           H  
ANISOU  175  HA  ALA A  12     1473   1790   1552    105    107    255       H  
ATOM    176  HB1 ALA A  12      12.979 -11.998   0.289  1.00 15.86           H  
ANISOU  176  HB1 ALA A  12     1857   2252   1919    -32     28    299       H  
ATOM    177  HB2 ALA A  12      12.868 -11.248  -1.324  1.00 15.99           H  
ANISOU  177  HB2 ALA A  12     1862   2268   1946      0     32    309       H  
ATOM    178  HB3 ALA A  12      14.224 -12.339  -0.932  1.00  8.08           H  
ANISOU  178  HB3 ALA A  12      935   1173    963    -47      2    251       H  
ATOM    179  N   ALA A  13      16.607 -11.274   0.415  1.00 11.15           N  
ANISOU  179  N   ALA A  13     1392   1438   1405     27     46    148       N  
ATOM    180  CA  ALA A  13      17.705 -11.650   1.311  1.00 10.83           C  
ANISOU  180  CA  ALA A  13     1382   1352   1379     22     31    108       C  
ATOM    181  C   ALA A  13      18.183 -10.466   2.145  1.00 11.13           C  
ANISOU  181  C   ALA A  13     1430   1377   1420     57     71     83       C  
ATOM    182  O   ALA A  13      18.471 -10.611   3.335  1.00 11.40           O  
ANISOU  182  O   ALA A  13     1477   1409   1446     51     64     74       O  
ATOM    183  CB  ALA A  13      18.891 -12.212   0.505  1.00 11.46           C  
ANISOU  183  CB  ALA A  13     1485   1386   1484     16      7     63       C  
ATOM    184  H   ALA A  13      16.809 -11.368  -0.575  1.00  3.44           H  
ANISOU  184  H   ALA A  13      389    463    457     27     26     80       H  
ATOM    185  HA  ALA A  13      17.355 -12.412   2.002  1.00  6.27           H  
ANISOU  185  HA  ALA A  13      808    788    788     -5      6    127       H  
ATOM    186  HB1 ALA A  13      19.567 -12.723   1.188  1.00  4.72           H  
ANISOU  186  HB1 ALA A  13      646    508    639     15    -16     43       H  
ATOM    187  HB2 ALA A  13      18.521 -12.915  -0.238  1.00  3.32           H  
ANISOU  187  HB2 ALA A  13      425    398    437     -8    -14     32       H  
ATOM    188  HB3 ALA A  13      19.416 -11.393   0.014  1.00  3.00           H  
ANISOU  188  HB3 ALA A  13      380    380    380      0      0      0       H  
ATOM    189  N   ILE A  14      18.240  -9.275   1.547  1.00 10.32           N  
ANISOU  189  N   ILE A  14     1334   1262   1324     88    109     76       N  
ATOM    190  CA  ILE A  14      18.609  -8.063   2.285  1.00 11.12           C  
ANISOU  190  CA  ILE A  14     1466   1338   1422    115    146     51       C  
ATOM    191  C   ILE A  14      17.543  -7.762   3.342  1.00 11.89           C  
ANISOU  191  C   ILE A  14     1554   1473   1493    146    171     73       C  
ATOM    192  O   ILE A  14      17.898  -7.379   4.475  1.00 11.47           O  
ANISOU  192  O   ILE A  14     1528   1406   1424    148    187     45       O  
ATOM    193  CB  ILE A  14      18.790  -6.905   1.241  1.00 11.40           C  
ANISOU  193  CB  ILE A  14     1527   1340   1465    134    174     49       C  
ATOM    194  CG1 ILE A  14      20.167  -7.100   0.544  1.00 11.98           C  
ANISOU  194  CG1 ILE A  14     1609   1389   1553     90    159     12       C  
ATOM    195  CG2 ILE A  14      18.700  -5.512   1.912  1.00 13.39           C  
ANISOU  195  CG2 ILE A  14     1829   1553   1706    173    215     36       C  
ATOM    196  CD1 ILE A  14      20.347  -6.238  -0.754  1.00 13.15           C  
ANISOU  196  CD1 ILE A  14     1779   1518   1698     83    178     20       C  
ATOM    197  H   ILE A  14      18.065  -9.137   0.557  1.00  3.58           H  
ANISOU  197  H   ILE A  14      467    427    465     64     86     64       H  
ATOM    198  HA  ILE A  14      19.559  -8.209   2.793  1.00  4.33           H  
ANISOU  198  HA  ILE A  14      622    456    567     94    134     19       H  
ATOM    199  HB  ILE A  14      18.012  -6.954   0.481  1.00  5.38           H  
ANISOU  199  HB  ILE A  14      743    601    700    149    172     84       H  
ATOM    200 HG12 ILE A  14      20.956  -6.822   1.241  1.00  5.71           H  
ANISOU  200 HG12 ILE A  14      833    578    760     76    162    -20       H  
ATOM    201 HG13 ILE A  14      20.272  -8.148   0.270  1.00  3.47           H  
ANISOU  201 HG13 ILE A  14      478    387    452     27     84     23       H  
ATOM    202 HG21 ILE A  14      18.981  -4.747   1.190  1.00 13.72           H  
ANISOU  202 HG21 ILE A  14     1904   1559   1752    174    226     36       H  
ATOM    203 HG22 ILE A  14      17.676  -5.323   2.230  1.00 12.69           H  
ANISOU  203 HG22 ILE A  14     1726   1490   1605    218    231     61       H  
ATOM    204 HG23 ILE A  14      19.373  -5.484   2.767  1.00 13.36           H  
ANISOU  204 HG23 ILE A  14     1846   1535   1697    151    214      3       H  
ATOM    205 HD11 ILE A  14      21.216  -6.605  -1.299  1.00  7.69           H  
ANISOU  205 HD11 ILE A  14     1078    833   1012     49    169     -6       H  
ATOM    206 HD12 ILE A  14      19.454  -6.333  -1.369  1.00  7.27           H  
ANISOU  206 HD12 ILE A  14     1021    792    949    102    175     57       H  
ATOM    207 HD13 ILE A  14      20.504  -5.196  -0.478  1.00 11.38           H  
ANISOU  207 HD13 ILE A  14     1597   1257   1468     90    201     14       H  
ATOM    208  N   LYS A  15      16.253  -7.955   3.036  1.00 11.20           N  
ANISOU  208  N   LYS A  15     1420   1443   1391    167    177    119       N  
ATOM    209  CA  LYS A  15      15.223  -7.745   4.054  1.00 11.59           C  
ANISOU  209  CA  LYS A  15     1442   1553   1409    197    207    137       C  
ATOM    210  C   LYS A  15      15.393  -8.703   5.222  1.00 12.36           C  
ANISOU  210  C   LYS A  15     1539   1676   1481    142    185    134       C  
ATOM    211  O   LYS A  15      15.210  -8.309   6.385  1.00 12.16           O  
ANISOU  211  O   LYS A  15     1524   1672   1425    157    216    118       O  
ATOM    212  CB  LYS A  15      13.833  -7.908   3.454  1.00 14.95           C  
ANISOU  212  CB  LYS A  15     1797   2062   1820    219    210    193       C  
ATOM    213  CG  LYS A  15      13.481  -6.765   2.501  1.00 17.26           C  
ANISOU  213  CG  LYS A  15     2092   2337   2130    294    234    206       C  
ATOM    214  CD  LYS A  15      12.084  -7.011   1.888  1.00 23.03           C  
ANISOU  214  CD  LYS A  15     2734   3171   2843    314    226    270       C  
ATOM    215  CE  LYS A  15      11.660  -5.879   0.995  0.50 25.84           C  
ANISOU  215  CE  LYS A  15     3091   3512   3213    400    241    292       C  
ATOM    216  NZ  LYS A  15      10.307  -6.126   0.414  0.50 42.60           N  
ANISOU  216  NZ  LYS A  15     5115   5754   5317    420    226    360       N  
ATOM    217  H   LYS A  15      15.910  -8.241   2.124  1.00  9.05           H  
ANISOU  217  H   LYS A  15     1126   1188   1126    159    162    144       H  
ATOM    218  HA  LYS A  15      15.302  -6.729   4.437  1.00 12.86           H  
ANISOU  218  HA  LYS A  15     1634   1686   1566    245    245    112       H  
ATOM    219  HB2 LYS A  15      13.770  -8.842   2.899  1.00 15.44           H  
ANISOU  219  HB2 LYS A  15     1840   2143   1885    165    171    216       H  
ATOM    220  HB3 LYS A  15      13.099  -7.904   4.258  1.00 22.39           H  
ANISOU  220  HB3 LYS A  15     2706   3068   2734    234    234    205       H  
ATOM    221  HG2 LYS A  15      13.446  -5.831   3.061  1.00 27.45           H  
ANISOU  221  HG2 LYS A  15     3410   3603   3416    354    273    183       H  
ATOM    222  HG3 LYS A  15      14.209  -6.695   1.696  1.00 19.37           H  
ANISOU  222  HG3 LYS A  15     2394   2548   2419    273    216    195       H  
ATOM    223  HD2 LYS A  15      12.113  -7.922   1.292  1.00 29.03           H  
ANISOU  223  HD2 LYS A  15     3478   3948   3602    246    186    289       H  
ATOM    224  HD3 LYS A  15      11.351  -7.109   2.688  1.00 31.52           H  
ANISOU  224  HD3 LYS A  15     3764   4320   3894    330    248    281       H  
ATOM    225  HE2 LYS A  15      11.618  -4.958   1.576  0.50 32.38           H  
ANISOU  225  HE2 LYS A  15     3950   4312   4043    473    281    270       H  
ATOM    226  HE3 LYS A  15      12.370  -5.777   0.177  0.50 24.07           H  
ANISOU  226  HE3 LYS A  15     2914   3225   3008    374    221    285       H  
ATOM    227  HZ1 LYS A  15       9.652  -5.429   0.755  0.50 48.18           H  
ANISOU  227  HZ1 LYS A  15     5793   6496   6018    504    258    369       H  
ATOM    228  HZ2 LYS A  15      10.351  -6.068  -0.598  0.50 42.40           H  
ANISOU  228  HZ2 LYS A  15     5095   5715   5301    410    200    383       H  
ATOM    229  HZ3 LYS A  15       9.964  -7.046   0.672  0.50 42.76           H  
ANISOU  229  HZ3 LYS A  15     5088   5840   5317    357    209    376       H  
ATOM    230  N   THR A  16      15.748  -9.979   4.972  1.00 10.81           N  
ANISOU  230  N   THR A  16     1343   1473   1293     78    129    148       N  
ATOM    231  CA  THR A  16      15.972 -10.912   6.063  1.00 11.20           C  
ANISOU  231  CA  THR A  16     1407   1530   1317     25     97    153       C  
ATOM    232  C   THR A  16      17.117 -10.427   6.951  1.00 11.69           C  
ANISOU  232  C   THR A  16     1516   1544   1383     32    100    105       C  
ATOM    233  O   THR A  16      17.043 -10.533   8.179  1.00 12.20           O  
ANISOU  233  O   THR A  16     1593   1634   1408     11    103    106       O  
ATOM    234  CB  THR A  16      16.272 -12.297   5.529  1.00 12.74           C  
ANISOU  234  CB  THR A  16     1617   1698   1527    -31     30    171       C  
ATOM    235  OG1 THR A  16      15.237 -12.712   4.660  1.00 12.56           O  
ANISOU  235  OG1 THR A  16     1557   1720   1495    -53     23    213       O  
ATOM    236  CG2 THR A  16      16.439 -13.320   6.635  1.00 13.36           C  
ANISOU  236  CG2 THR A  16     1724   1773   1577    -87    -15    189       C  
ATOM    237  H   THR A  16      15.873 -10.372   4.045  1.00  9.42           H  
ANISOU  237  H   THR A  16     1163   1281   1136     64    105    155       H  
ATOM    238  HA  THR A  16      15.071 -10.974   6.671  1.00 12.82           H  
ANISOU  238  HA  THR A  16     1584   1801   1486     16    115    180       H  
ATOM    239  HB  THR A  16      17.191 -12.221   4.956  1.00  5.51           H  
ANISOU  239  HB  THR A  16      722    727    645    -14     19    138       H  
ATOM    240  HG1 THR A  16      15.547 -13.478   4.108  1.00 12.60           H  
ANISOU  240  HG1 THR A  16     1585   1690   1513    -82    -17    213       H  
ATOM    241 HG21 THR A  16      16.247 -14.317   6.242  1.00 16.25           H  
ANISOU  241 HG21 THR A  16     2103   2127   1943   -129    -59    215       H  
ATOM    242 HG22 THR A  16      17.475 -13.273   6.964  1.00 11.06           H  
ANISOU  242 HG22 THR A  16     1464   1434   1304    -73    -31    157       H  
ATOM    243 HG23 THR A  16      15.769 -13.109   7.466  1.00 13.74           H  
ANISOU  243 HG23 THR A  16     1755   1879   1585    -99     10    209       H  
ATOM    244  N   ARG A  17      18.184  -9.896   6.336  1.00 10.79           N  
ANISOU  244  N   ARG A  17     1425   1370   1305     52    100     66       N  
ATOM    245  CA AARG A  17      19.327  -9.401   7.086  0.35 11.26           C  
ANISOU  245  CA AARG A  17     1521   1394   1362     45     98     22       C  
ATOM    246  CA BARG A  17      19.303  -9.445   7.164  0.35 10.55           C  
ANISOU  246  CA BARG A  17     1432   1307   1270     43     97     23       C  
ATOM    247  CA CARG A  17      19.323  -9.382   7.045  0.30 11.20           C  
ANISOU  247  CA CARG A  17     1513   1386   1356     46     99     22       C  
ATOM    248  C   ARG A  17      18.918  -8.209   7.969  1.00 11.86           C  
ANISOU  248  C   ARG A  17     1625   1481   1403     70    154      2       C  
ATOM    249  O   ARG A  17      19.388  -8.103   9.118  1.00 12.69           O  
ANISOU  249  O   ARG A  17     1758   1586   1475     45    149    -20       O  
ATOM    250  CB AARG A  17      20.451  -9.023   6.114  0.35 11.71           C  
ANISOU  250  CB AARG A  17     1585   1406   1459     49     92    -12       C  
ATOM    251  CB BARG A  17      20.570  -9.189   6.351  0.35  8.93           C  
ANISOU  251  CB BARG A  17     1234   1055   1103     43     83    -13       C  
ATOM    252  CB CARG A  17      20.365  -8.950   5.999  0.30 12.13           C  
ANISOU  252  CB CARG A  17     1637   1459   1513     53     96    -10       C  
ATOM    253  CG AARG A  17      20.982 -10.237   5.354  0.35 10.61           C  
ANISOU  253  CG AARG A  17     1424   1257   1350     36     41     -7       C  
ATOM    254  CG BARG A  17      21.747  -8.667   7.179  0.35  9.39           C  
ANISOU  254  CG BARG A  17     1319   1096   1152     21     76    -53       C  
ATOM    255  CG CARG A  17      21.636  -8.410   6.581  0.30 27.70           C  
ANISOU  255  CG CARG A  17     3634   3407   3483     32     90    -54       C  
ATOM    256  CD AARG A  17      21.606  -9.912   4.003  0.35 21.49           C  
ANISOU  256  CD AARG A  17     2791   2616   2757     45     52    -31       C  
ATOM    257  CD BARG A  17      23.057  -8.771   6.429  0.35  9.90           C  
ANISOU  257  CD BARG A  17     1366   1146   1251      8     51    -82       C  
ATOM    258  CD CARG A  17      22.257  -9.334   7.565  0.30 43.53           C  
ANISOU  258  CD CARG A  17     5636   5426   5478      4     37    -53       C  
ATOM    259  NE AARG A  17      23.025  -9.704   4.202  0.35 22.16           N  
ANISOU  259  NE AARG A  17     2873   2693   2854     32     40    -73       N  
ATOM    260  NE BARG A  17      23.489 -10.157   6.209  0.35 10.08           N  
ANISOU  260  NE BARG A  17     1358   1174   1296     12     -6    -73       N  
ATOM    261  NE CARG A  17      23.475  -8.739   8.064  0.30 55.79           N  
ANISOU  261  NE CARG A  17     7201   6972   7024    -22     28    -92       N  
ATOM    262  CZ AARG A  17      24.018 -10.481   3.773  0.35 29.97           C  
ANISOU  262  CZ AARG A  17     3836   3686   3867     36      6    -97       C  
ATOM    263  CZ BARG A  17      24.095 -10.940   7.101  0.35 31.78           C  
ANISOU  263  CZ BARG A  17     4105   3930   4041      4    -59    -70       C  
ATOM    264  CZ CARG A  17      24.284  -9.314   8.934  0.30 72.17           C  
ANISOU  264  CZ CARG A  17     9270   9063   9088    -45    -23    -95       C  
ATOM    265  NH1AARG A  17      23.773 -11.513   2.979  0.35 28.27           N  
ANISOU  265  NH1AARG A  17     3612   3462   3667     52    -17    -90       N  
ATOM    266  NH1BARG A  17      24.302 -10.515   8.342  0.35 21.12           N  
ANISOU  266  NH1BARG A  17     2775   2593   2656    -22    -64    -74       N  
ATOM    267  NH1CARG A  17      24.017 -10.532   9.399  0.30 62.79           N  
ANISOU  267  NH1CARG A  17     8077   7884   7897    -42    -73    -60       N  
ATOM    268  NH2AARG A  17      25.267 -10.188   4.076  0.35  5.59           N  
ANISOU  268  NH2AARG A  17      729    613    783     24     -4   -132       N  
ATOM    269  NH2BARG A  17      24.451 -12.172   6.774  0.35 27.07           N  
ANISOU  269  NH2BARG A  17     3494   3320   3470     24   -112    -63       N  
ATOM    270  NH2CARG A  17      25.381  -8.697   9.324  0.30 60.23           N  
ANISOU  270  NH2CARG A  17     7761   7560   7566    -77    -33   -129       N  
ATOM    271  H  AARG A  17      18.256  -9.782   5.330  0.35  6.44           H  
ANISOU  271  H  AARG A  17      867    803    779     64    101     65       H  
ATOM    272  H  BARG A  17      18.310  -9.783   5.335  0.35  6.26           H  
ANISOU  272  H  BARG A  17      844    777    756     63    100     63       H  
ATOM    273  H  CARG A  17      18.270  -9.835   5.326  0.30  6.16           H  
ANISOU  273  H  CARG A  17      830    767    743     62     98     65       H  
ATOM    274  HA AARG A  17      19.696 -10.192   7.737  0.35  7.63           H  
ANISOU  274  HA AARG A  17     1067    938    894     15     58     28       H  
ATOM    275  HA BARG A  17      19.557 -10.230   7.876  0.35  6.40           H  
ANISOU  275  HA BARG A  17      911    788    731     12     59     33       H  
ATOM    276  HA CARG A  17      19.715 -10.195   7.655  0.30  7.95           H  
ANISOU  276  HA CARG A  17     1107    977    937     16     57     28       H  
ATOM    277  HB2AARG A  17      20.084  -8.284   5.405  0.35  5.46           H  
ANISOU  277  HB2AARG A  17      795    605    674     73    125    -11       H  
ATOM    278  HB2BARG A  17      20.869 -10.120   5.873  0.35  3.28           H  
ANISOU  278  HB2BARG A  17      472    382    393     15     34      6       H  
ATOM    279  HB2CARG A  17      20.629  -9.816   5.392  0.30  7.06           H  
ANISOU  279  HB2CARG A  17      977    812    892     43     62     -3       H  
ATOM    280  HB3AARG A  17      21.279  -8.604   6.685  0.35  8.43           H  
ANISOU  280  HB3AARG A  17     1190    976   1037     35     90    -42       H  
ATOM    281  HB3BARG A  17      20.347  -8.442   5.590  0.35  3.60           H  
ANISOU  281  HB3BARG A  17      548    387    433     34     94     19       H  
ATOM    282  HB3CARG A  17      19.948  -8.173   5.363  0.30  7.74           H  
ANISOU  282  HB3CARG A  17     1084    895    961     78    131     -9       H  
ATOM    283  HG2AARG A  17      21.759 -10.690   5.967  0.35  7.14           H  
ANISOU  283  HG2AARG A  17      989    811    911     23      6    -21       H  
ATOM    284  HG2BARG A  17      21.591  -7.616   7.416  0.35  7.82           H  
ANISOU  284  HG2BARG A  17     1150    886    936     29    116    -71       H  
ATOM    285  HG2CARG A  17      22.361  -8.288   5.778  0.30 25.59           H  
ANISOU  285  HG2CARG A  17     3358   3125   3240     27     85    -71       H  
ATOM    286  HG3AARG A  17      20.190 -10.968   5.216  0.35  6.79           H  
ANISOU  286  HG3AARG A  17      930    789    859     30     25     26       H  
ATOM    287  HG3BARG A  17      21.821  -9.254   8.093  0.35  6.61           H  
ANISOU  287  HG3BARG A  17      970    760    780      2     46    -44       H  
ATOM    288  HG3CARG A  17      21.455  -7.461   7.083  0.30 28.78           H  
ANISOU  288  HG3CARG A  17     3803   3535   3597     37    125    -68       H  
ATOM    289  HD2AARG A  17      21.375 -10.703   3.293  0.35 18.36           H  
ANISOU  289  HD2AARG A  17     2383   2221   2372     45     31    -19       H  
ATOM    290  HD2BARG A  17      22.914  -8.339   5.440  0.35  3.99           H  
ANISOU  290  HD2BARG A  17      594    413    510      8     71    -56       H  
ATOM    291  HD2CARG A  17      21.611  -9.480   8.429  0.30 44.60           H  
ANISOU  291  HD2CARG A  17     5784   5582   5581     -3     40    -35       H  
ATOM    292  HD3AARG A  17      21.219  -8.965   3.634  0.35 19.74           H  
ANISOU  292  HD3AARG A  17     2578   2391   2530     56     91    -28       H  
ATOM    293  HD3BARG A  17      23.833  -8.218   6.956  0.35  8.39           H  
ANISOU  293  HD3BARG A  17     1188    952   1047    -15     50   -109       H  
ATOM    294  HD3CARG A  17      22.491 -10.280   7.078  0.30 42.07           H  
ANISOU  294  HD3CARG A  17     5430   5238   5317      7     -1    -42       H  
ATOM    295  HE AARG A  17      23.268  -8.961   4.850  0.35 18.75           H  
ANISOU  295  HE AARG A  17     2459   2259   2406     21     55    -86       H  
ATOM    296  HE BARG A  17      23.353 -10.529   5.275  0.35  3.32           H  
ANISOU  296  HE BARG A  17      441    389    432     12    -12    -21       H  
ATOM    297  HE CARG A  17      23.706  -7.801   7.750  0.30 55.72           H  
ANISOU  297  HE CARG A  17     7209   6947   7014    -26     60   -114       H  
ATOM    298 HH11AARG A  17      22.848 -11.740   2.640  0.35 25.76           H  
ANISOU  298 HH11AARG A  17     3305   3141   3343     50    -13    -63       H  
ATOM    299 HH11BARG A  17      24.052  -9.582   8.649  0.35 20.56           H  
ANISOU  299 HH11BARG A  17     2727   2524   2562    -35    -25    -86       H  
ATOM    300 HH11CARG A  17      23.200 -11.057   9.104  0.30 61.22           H  
ANISOU  300 HH11CARG A  17     7877   7681   7701    -32    -71    -32       H  
ATOM    301 HH12AARG A  17      24.561 -12.015   2.585  0.35 28.03           H  
ANISOU  301 HH12AARG A  17     3564   3433   3654     66    -36   -117       H  
ATOM    302 HH12BARG A  17      24.757 -11.130   9.009  0.35 21.44           H  
ANISOU  302 HH12BARG A  17     2815   2641   2690    -30   -111    -66       H  
ATOM    303 HH12CARG A  17      24.647 -10.972  10.060  0.30 64.54           H  
ANISOU  303 HH12CARG A  17     8297   8114   8110    -56   -119    -58       H  
ATOM    304 HH21AARG A  17      25.438  -9.409   4.701  0.35  3.91           H  
ANISOU  304 HH21AARG A  17      502    439    546     -1      9    -99       H  
ATOM    305 HH21BARG A  17      24.295 -12.527   5.836  0.35 24.62           H  
ANISOU  305 HH21BARG A  17     3176   2999   3181     41   -108    -66       H  
ATOM    306 HH21CARG A  17      25.557  -7.741   9.033  0.30 59.87           H  
ANISOU  306 HH21CARG A  17     7733   7501   7515    -92      3   -153       H  
ATOM    307 HH22AARG A  17      26.035 -10.736   3.705  0.35  3.91           H  
ANISOU  307 HH22AARG A  17      458    449    580     28    -30   -116       H  
ATOM    308 HH22BARG A  17      24.904 -12.758   7.467  0.35 28.38           H  
ANISOU  308 HH22BARG A  17     3663   3486   3632     24   -158    -56       H  
ATOM    309 HH22CARG A  17      25.978  -9.117  10.023  0.30 61.41           H  
ANISOU  309 HH22CARG A  17     7901   7729   7704    -94    -77   -127       H  
ATOM    310  N   LEU A  18      18.064  -7.321   7.470  1.00 11.04           N  
ANISOU  310  N   LEU A  18     1516   1381   1299    123    204      7       N  
ATOM    311  CA  LEU A  18      17.624  -6.208   8.346  1.00 11.99           C  
ANISOU  311  CA  LEU A  18     1673   1503   1382    165    261    -21       C  
ATOM    312  C   LEU A  18      16.818  -6.779   9.537  1.00 12.81           C  
ANISOU  312  C   LEU A  18     1750   1686   1433    151    272     -4       C  
ATOM    313  O   LEU A  18      16.996  -6.355  10.686  1.00 12.81           O  
ANISOU  313  O   LEU A  18     1790   1688   1387    143    295    -38       O  
ATOM    314  CB  LEU A  18      16.762  -5.226   7.529  1.00 12.80           C  
ANISOU  314  CB  LEU A  18     1772   1594   1497    245    307    -12       C  
ATOM    315  CG  LEU A  18      16.147  -4.092   8.392  1.00 18.30           C  
ANISOU  315  CG  LEU A  18     2511   2288   2156    315    371    -45       C  
ATOM    316  CD1 LEU A  18      17.222  -3.193   8.909  1.00 22.42           C  
ANISOU  316  CD1 LEU A  18     3131   2721   2666    292    379   -104       C  
ATOM    317  CD2 LEU A  18      15.091  -3.309   7.599  1.00 26.53           C  
ANISOU  317  CD2 LEU A  18     3534   3333   3212    416    408    -22       C  
ATOM    318  H   LEU A  18      17.682  -7.322   6.530  1.00 10.13           H  
ANISOU  318  H   LEU A  18     1378   1268   1205    143    206     27       H  
ATOM    319  HA  LEU A  18      18.497  -5.680   8.727  1.00 15.48           H  
ANISOU  319  HA  LEU A  18     2165   1898   1818    146    261    -60       H  
ATOM    320  HB2 LEU A  18      17.376  -4.772   6.752  1.00 19.94           H  
ANISOU  320  HB2 LEU A  18     2706   2440   2430    243    299    -22       H  
ATOM    321  HB3 LEU A  18      15.947  -5.786   7.073  1.00 20.92           H  
ANISOU  321  HB3 LEU A  18     2741   2678   2530    256    300     30       H  
ATOM    322  HG  LEU A  18      15.625  -4.508   9.252  1.00 31.11           H  
ANISOU  322  HG  LEU A  18     4104   3976   3741    309    384    -41       H  
ATOM    323 HD11 LEU A  18      16.759  -2.289   9.303  1.00 39.65           H  
ANISOU  323 HD11 LEU A  18     5358   4881   4825    352    425   -131       H  
ATOM    324 HD12 LEU A  18      17.762  -3.698   9.708  1.00 31.85           H  
ANISOU  324 HD12 LEU A  18     4330   3934   3837    233    357   -118       H  
ATOM    325 HD13 LEU A  18      17.903  -2.936   8.100  1.00 29.35           H  
ANISOU  325 HD13 LEU A  18     4033   3544   3576    271    358   -105       H  
ATOM    326 HD21 LEU A  18      14.374  -2.889   8.302  1.00 44.60           H  
ANISOU  326 HD21 LEU A  18     5820   5656   5469    474    453    -37       H  
ATOM    327 HD22 LEU A  18      15.578  -2.499   7.058  1.00 38.13           H  
ANISOU  327 HD22 LEU A  18     5066   4720   4703    434    410    -38       H  
ATOM    328 HD23 LEU A  18      14.581  -3.971   6.901  1.00 32.46           H  
ANISOU  328 HD23 LEU A  18     4216   4138   3980    411    386     25       H  
ATOM    329  N   ALA A  19      15.978  -7.793   9.279  1.00 11.77           N  
ANISOU  329  N   ALA A  19     1570   1630   1271     97    187    -52       N  
ATOM    330  CA  ALA A  19      15.189  -8.381  10.373  1.00 11.19           C  
ANISOU  330  CA  ALA A  19     1456   1561   1235    169    171    -20       C  
ATOM    331  C   ALA A  19      16.124  -9.050  11.397  1.00 12.46           C  
ANISOU  331  C   ALA A  19     1569   1726   1438    170    172    -55       C  
ATOM    332  O   ALA A  19      15.867  -8.995  12.602  1.00 12.22           O  
ANISOU  332  O   ALA A  19     1536   1693   1415    203    161    -34       O  
ATOM    333  CB  ALA A  19      14.229  -9.417   9.821  1.00 12.84           C  
ANISOU  333  CB  ALA A  19     1626   1790   1460    182    151     10       C  
ATOM    334  H   ALA A  19      15.816  -8.203   8.364  1.00 10.70           H  
ANISOU  334  H   ALA A  19     1432   1508   1127     58    188    -57       H  
ATOM    335  HA  ALA A  19      14.614  -7.604  10.874  1.00 10.42           H  
ANISOU  335  HA  ALA A  19     1389   1444   1125    205    168     11       H  
ATOM    336  HB1 ALA A  19      13.555  -9.733  10.615  1.00  7.57           H  
ANISOU  336  HB1 ALA A  19      934   1129    813    234    136     40       H  
ATOM    337  HB2 ALA A  19      13.659  -8.977   9.004  1.00 12.04           H  
ANISOU  337  HB2 ALA A  19     1562   1679   1335    164    143     41       H  
ATOM    338  HB3 ALA A  19      14.794 -10.275   9.460  1.00  7.28           H  
ANISOU  338  HB3 ALA A  19      885   1103    779    151    157    -28       H  
ATOM    339  N   ALA A  20      17.238  -9.620  10.932  1.00 11.22           N  
ANISOU  339  N   ALA A  20     1377   1571   1316    119    184   -110       N  
ATOM    340  CA  ALA A  20      18.208 -10.285  11.831  1.00 11.87           C  
ANISOU  340  CA  ALA A  20     1402   1639   1470    107    168   -136       C  
ATOM    341  C   ALA A  20      18.922  -9.264  12.686  1.00 12.29           C  
ANISOU  341  C   ALA A  20     1506   1663   1499     98    172   -128       C  
ATOM    342  O   ALA A  20      19.126  -9.496  13.889  1.00 12.71           O  
ANISOU  342  O   ALA A  20     1546   1703   1582     98    142   -106       O  
ATOM    343  CB  ALA A  20      19.218 -11.063  11.005  1.00 13.52           C  
ANISOU  343  CB  ALA A  20     1550   1842   1744     55    188   -205       C  
ATOM    344  H   ALA A  20      17.487  -9.650   9.949  1.00  8.01           H  
ANISOU  344  H   ALA A  20      975   1170    897     80    203   -138       H  
ATOM    345  HA  ALA A  20      17.693 -10.957  12.511  1.00  4.16           H  
ANISOU  345  HA  ALA A  20      447    628    505     72     50    -69       H  
ATOM    346  HB1 ALA A  20      19.486 -11.960  11.560  1.00 11.22           H  
ANISOU  346  HB1 ALA A  20     1190   1540   1533     57    157   -212       H  
ATOM    347  HB2 ALA A  20      18.810 -11.312  10.028  1.00  8.02           H  
ANISOU  347  HB2 ALA A  20      855   1165   1027     42    207   -221       H  
ATOM    348  HB3 ALA A  20      20.111 -10.456  10.863  1.00  8.73           H  
ANISOU  348  HB3 ALA A  20      966   1219   1133     21    213   -234       H  
ATOM    349  N   ILE A  21      19.304  -8.110  12.095  1.00 11.88           N  
ANISOU  349  N   ILE A  21     1521   1602   1390     78    200   -139       N  
ATOM    350  CA  ILE A  21      19.912  -7.064  12.919  1.00 11.36           C  
ANISOU  350  CA  ILE A  21     1514   1508   1294     73    199   -124       C  
ATOM    351  C   ILE A  21      18.931  -6.646  14.030  1.00 13.15           C  
ANISOU  351  C   ILE A  21     1777   1732   1489    121    189    -79       C  
ATOM    352  O   ILE A  21      19.332  -6.439  15.185  1.00 13.32           O  
ANISOU  352  O   ILE A  21     1820   1733   1509    109    179    -65       O  
ATOM    353  CB  ILE A  21      20.287  -5.857  12.032  1.00 14.79           C  
ANISOU  353  CB  ILE A  21     2016   1940   1665     46    218   -135       C  
ATOM    354  CG1 ILE A  21      21.521  -6.206  11.197  1.00 15.34           C  
ANISOU  354  CG1 ILE A  21     2052   2014   1765    -19    241   -191       C  
ATOM    355  CG2 ILE A  21      20.508  -4.551  12.844  1.00 15.71           C  
ANISOU  355  CG2 ILE A  21     2210   2026   1731     59    210   -106       C  
ATOM    356  CD1 ILE A  21      21.736  -5.307   9.977  1.00 18.20           C  
ANISOU  356  CD1 ILE A  21     2468   2392   2053    -70    257   -208       C  
ATOM    357  H   ILE A  21      19.210  -7.903  11.105  1.00 10.09           H  
ANISOU  357  H   ILE A  21     1310   1388   1135     57    217   -154       H  
ATOM    358  HA  ILE A  21      20.820  -7.447  13.383  1.00  6.44           H  
ANISOU  358  HA  ILE A  21      860    866    720     45    189   -137       H  
ATOM    359  HB  ILE A  21      19.465  -5.665  11.344  1.00 12.71           H  
ANISOU  359  HB  ILE A  21     1768   1691   1371     56    218   -123       H  
ATOM    360 HG12 ILE A  21      22.404  -6.113  11.827  1.00 15.45           H  
ANISOU  360 HG12 ILE A  21     2061   2002   1808    -32    235   -193       H  
ATOM    361 HG13 ILE A  21      21.440  -7.229  10.834  1.00 13.87           H  
ANISOU  361 HG13 ILE A  21     1802   1840   1629    -26    249   -218       H  
ATOM    362 HG21 ILE A  21      20.613  -3.729  12.139  1.00 15.78           H  
ANISOU  362 HG21 ILE A  21     2263   2037   1697     41    211   -108       H  
ATOM    363 HG22 ILE A  21      19.665  -4.333  13.497  1.00  8.93           H  
ANISOU  363 HG22 ILE A  21     1369   1163    862    100    207    -81       H  
ATOM    364 HG23 ILE A  21      21.428  -4.631  13.418  1.00 15.34           H  
ANISOU  364 HG23 ILE A  21     2160   1962   1708     36    206   -111       H  
ATOM    365 HD11 ILE A  21      22.631  -5.638   9.452  1.00 20.14           H  
ANISOU  365 HD11 ILE A  21     2683   2645   2324   -122    284   -258       H  
ATOM    366 HD12 ILE A  21      20.871  -5.391   9.322  1.00 21.12           H  
ANISOU  366 HD12 ILE A  21     2846   2781   2397    -71    254   -197       H  
ATOM    367 HD13 ILE A  21      21.856  -4.273  10.296  1.00 15.46           H  
ANISOU  367 HD13 ILE A  21     2181   2031   1661    -63    241   -181       H  
ATOM    368  N   LYS A  22      17.646  -6.456  13.682  1.00 13.08           N  
ANISOU  368  N   LYS A  22     1777   1737   1455    164    194    -58       N  
ATOM    369  CA  LYS A  22      16.629  -6.046  14.662  1.00 12.30           C  
ANISOU  369  CA  LYS A  22     1702   1633   1338    209    201    -30       C  
ATOM    370  C   LYS A  22      16.511  -7.105  15.769  1.00 13.26           C  
ANISOU  370  C   LYS A  22     1777   1775   1488    202    183    -21       C  
ATOM    371  O   LYS A  22      16.527  -6.758  16.960  1.00 13.46           O  
ANISOU  371  O   LYS A  22     1835   1791   1490    189    190    -15       O  
ATOM    372  CB  LYS A  22      15.280  -5.806  13.969  1.00 13.65           C  
ANISOU  372  CB  LYS A  22     1871   1807   1509    255    205     -5       C  
ATOM    373  CG  LYS A  22      15.271  -4.535  13.092  1.00 15.24           C  
ANISOU  373  CG  LYS A  22     2128   1977   1687    248    203      0       C  
ATOM    374  CD  LYS A  22      13.937  -4.428  12.389  1.00 18.13           C  
ANISOU  374  CD  LYS A  22     2482   2331   2077    278    188     39       C  
ATOM    375  CE  LYS A  22      13.839  -3.167  11.578  1.00 20.10           C  
ANISOU  375  CE  LYS A  22     2780   2538   2319    258    164     56       C  
ATOM    376  NZ  LYS A  22      12.613  -3.200  10.730  1.00 26.74           N  
ANISOU  376  NZ  LYS A  22     3603   3358   3199    266    130    109       N  
ATOM    377  H   LYS A  22      17.291  -6.571  12.738  1.00  8.30           H  
ANISOU  377  H   LYS A  22     1164   1143    846    163    196    -59       H  
ATOM    378  HA  LYS A  22      16.942  -5.109  15.119  1.00 12.14           H  
ANISOU  378  HA  LYS A  22     1735   1589   1289    205    214    -33       H  
ATOM    379  HB2 LYS A  22      15.023  -6.657  13.341  1.00 10.44           H  
ANISOU  379  HB2 LYS A  22     1422   1421   1122    252    191      1       H  
ATOM    380  HB3 LYS A  22      14.517  -5.662  14.730  1.00 12.70           H  
ANISOU  380  HB3 LYS A  22     1751   1683   1391    288    217      6       H  
ATOM    381  HG2 LYS A  22      15.399  -3.657  13.724  1.00 17.50           H  
ANISOU  381  HG2 LYS A  22     2454   2236   1958    258    215     -5       H  
ATOM    382  HG3 LYS A  22      16.061  -4.584  12.344  1.00 14.98           H  
ANISOU  382  HG3 LYS A  22     2102   1951   1640    203    196    -16       H  
ATOM    383  HD2 LYS A  22      13.817  -5.280  11.722  1.00 16.75           H  
ANISOU  383  HD2 LYS A  22     2276   2180   1909    261    175     47       H  
ATOM    384  HD3 LYS A  22      13.141  -4.417  13.132  1.00 19.96           H  
ANISOU  384  HD3 LYS A  22     2698   2555   2331    324    202     49       H  
ATOM    385  HE2 LYS A  22      13.774  -2.308  12.245  1.00 26.53           H  
ANISOU  385  HE2 LYS A  22     3619   3321   3138    284    175     49       H  
ATOM    386  HE3 LYS A  22      14.709  -3.081  10.928  1.00 23.07           H  
ANISOU  386  HE3 LYS A  22     3177   2927   2660    203    154     41       H  
ATOM    387  HZ1 LYS A  22      12.510  -2.332  10.217  1.00 32.40           H  
ANISOU  387  HZ1 LYS A  22     4350   4040   3922    244    100    128       H  
ATOM    388  HZ2 LYS A  22      12.671  -3.968  10.069  1.00 29.63           H  
ANISOU  388  HZ2 LYS A  22     3954   3752   3553    234    120    116       H  
ATOM    389  HZ3 LYS A  22      11.794  -3.332  11.315  1.00 33.52           H  
ANISOU  389  HZ3 LYS A  22     4435   4206   4097    318    143    122       H  
ATOM    390  N   THR A  23      16.445  -8.394  15.425  1.00 11.55           N  
ANISOU  390  N   THR A  23     1487   1584   1318    197    153    -20       N  
ATOM    391  CA  THR A  23      16.366  -9.412  16.472  1.00 11.62           C  
ANISOU  391  CA  THR A  23     1447   1610   1357    176    113     -3       C  
ATOM    392  C   THR A  23      17.570  -9.357  17.371  1.00 12.47           C  
ANISOU  392  C   THR A  23     1567   1688   1483    112     89     -6       C  
ATOM    393  O   THR A  23      17.449  -9.515  18.610  1.00 13.03           O  
ANISOU  393  O   THR A  23     1649   1762   1539     74     65     18       O  
ATOM    394  CB  THR A  23      16.311 -10.803  15.817  1.00 12.76           C  
ANISOU  394  CB  THR A  23     1506   1777   1567    177     73     -6       C  
ATOM    395  OG1 THR A  23      15.217 -10.850  14.902  1.00 12.48           O  
ANISOU  395  OG1 THR A  23     1469   1763   1511    226     90      7       O  
ATOM    396  CG2 THR A  23      16.141 -11.913  16.873  1.00 13.10           C  
ANISOU  396  CG2 THR A  23     1490   1839   1648    150      9     21       C  
ATOM    397  H   THR A  23      16.439  -8.744  14.473  1.00  4.54           H  
ANISOU  397  H   THR A  23      583    678    466    170     96      2       H  
ATOM    398  HA  THR A  23      15.467  -9.264  17.069  1.00  4.44           H  
ANISOU  398  HA  THR A  23      557    694    437    182     81     34       H  
ATOM    399  HB  THR A  23      17.240 -10.981  15.277  1.00  3.65           H  
ANISOU  399  HB  THR A  23      418    562    407     78      7     -8       H  
ATOM    400  HG1 THR A  23      15.253 -11.691  14.376  1.00  3.92           H  
ANISOU  400  HG1 THR A  23      446    650    395    133     16     26       H  
ATOM    401 HG21 THR A  23      15.960 -12.867  16.384  1.00  3.71           H  
ANISOU  401 HG21 THR A  23      404    597    410     72      1     13       H  
ATOM    402 HG22 THR A  23      17.038 -12.000  17.482  1.00  6.77           H  
ANISOU  402 HG22 THR A  23      682   1011    877     97    -20     19       H  
ATOM    403 HG23 THR A  23      15.296 -11.681  17.520  1.00  6.54           H  
ANISOU  403 HG23 THR A  23      684   1031    770    165     17     45       H  
ATOM    404  N   ARG A  24      18.754  -9.211  16.787  1.00 12.35           N  
ANISOU  404  N   ARG A  24     1547   1641   1503     84     90    -31       N  
ATOM    405  CA  ARG A  24      19.981  -9.226  17.571  1.00 12.62           C  
ANISOU  405  CA  ARG A  24     1584   1633   1577     17     56    -22       C  
ATOM    406  C   ARG A  24      20.185  -7.978  18.404  1.00 14.00           C  
ANISOU  406  C   ARG A  24     1860   1786   1674     -1     79     -4       C  
ATOM    407  O   ARG A  24      20.977  -8.049  19.368  1.00 15.36           O  
ANISOU  407  O   ARG A  24     2046   1923   1866    -71     39     24       O  
ATOM    408  CB  ARG A  24      21.189  -9.466  16.658  1.00 13.08           C  
ANISOU  408  CB  ARG A  24     1597   1662   1712     -6     58    -60       C  
ATOM    409  CG  ARG A  24      21.199 -10.933  16.137  1.00 14.26           C  
ANISOU  409  CG  ARG A  24     1631   1818   1968     -9     25    -85       C  
ATOM    410  CD  ARG A  24      22.203 -11.213  15.046  1.00 14.46           C  
ANISOU  410  CD  ARG A  24     1601   1820   2073    -29     54   -148       C  
ATOM    411  NE  ARG A  24      23.472 -10.636  15.462  1.00 13.25           N  
ANISOU  411  NE  ARG A  24     1467   1613   1954    -76     49   -144       N  
ATOM    412  CZ  ARG A  24      24.308 -10.001  14.655  1.00 13.06           C  
ANISOU  412  CZ  ARG A  24     1461   1576   1923    -92    100   -187       C  
ATOM    413  NH1 ARG A  24      24.087  -9.975  13.345  1.00 15.08           N  
ANISOU  413  NH1 ARG A  24     1711   1870   2148    -80    159   -245       N  
ATOM    414  NH2 ARG A  24      25.353  -9.359  15.153  1.00 14.44           N  
ANISOU  414  NH2 ARG A  24     1668   1704   2114   -130     88   -166       N  
ATOM    415  H   ARG A  24      18.890  -9.092  15.789  1.00  3.81           H  
ANISOU  415  H   ARG A  24      472    534    442     65     52    -21       H  
ATOM    416  HA  ARG A  24      19.947 -10.071  18.257  1.00  4.63           H  
ANISOU  416  HA  ARG A  24      527    623    609    -15      5     -1       H  
ATOM    417  HB2 ARG A  24      21.140  -8.805  15.795  1.00  4.52           H  
ANISOU  417  HB2 ARG A  24      546    588    583     18    104    -85       H  
ATOM    418  HB3 ARG A  24      22.094  -9.275  17.232  1.00 12.63           H  
ANISOU  418  HB3 ARG A  24     1551   1565   1683    -52     35    -46       H  
ATOM    419  HG2 ARG A  24      21.429 -11.592  16.973  1.00 10.91           H  
ANISOU  419  HG2 ARG A  24     1166   1375   1606    -46    -35    -58       H  
ATOM    420  HG3 ARG A  24      20.214 -11.177  15.741  1.00 10.01           H  
ANISOU  420  HG3 ARG A  24     1088   1320   1396     33     37    -85       H  
ATOM    421  HD2 ARG A  24      22.322 -12.288  14.920  1.00 13.65           H  
ANISOU  421  HD2 ARG A  24     1411   1709   2067    -39     23   -167       H  
ATOM    422  HD3 ARG A  24      21.817 -10.751  14.139  1.00  7.69           H  
ANISOU  422  HD3 ARG A  24      778    991   1150     -4    105   -172       H  
ATOM    423  HE  ARG A  24      23.664 -10.585  16.454  1.00 10.44           H  
ANISOU  423  HE  ARG A  24     1127   1233   1609   -103      4    -99       H  
ATOM    424 HH11 ARG A  24      23.289 -10.419  12.906  1.00 15.86           H  
ANISOU  424 HH11 ARG A  24     1795   2002   2230    -55    167   -254       H  
ATOM    425 HH12 ARG A  24      24.757  -9.518  12.738  1.00 15.67           H  
ANISOU  425 HH12 ARG A  24     1798   1939   2215   -105    197   -280       H  
ATOM    426 HH21 ARG A  24      25.547  -9.408  16.148  1.00 17.95           H  
ANISOU  426 HH21 ARG A  24     2121   2117   2582   -155     38   -117       H  
ATOM    427 HH22 ARG A  24      26.047  -8.945  14.540  1.00 20.34           H  
ANISOU  427 HH22 ARG A  24     2420   2443   2864   -147    124   -199       H  
ATOM    428  N   LEU A  25      19.435  -6.889  18.190  1.00 13.41           N  
ANISOU  428  N   LEU A  25     1853   1723   1520     48    132    -12       N  
ATOM    429  CA  LEU A  25      19.491  -5.771  19.156  1.00 14.95           C  
ANISOU  429  CA  LEU A  25     2141   1895   1646     29    155     -1       C  
ATOM    430  C   LEU A  25      19.060  -6.243  20.527  1.00 17.41           C  
ANISOU  430  C   LEU A  25     2459   2217   1938    -21    139     21       C  
ATOM    431  O   LEU A  25      19.496  -5.669  21.528  1.00 17.06           O  
ANISOU  431  O   LEU A  25     2486   2147   1849    -80    140     35       O  
ATOM    432  CB  LEU A  25      18.562  -4.650  18.713  1.00 15.45           C  
ANISOU  432  CB  LEU A  25     2253   1961   1657     96    209    -19       C  
ATOM    433  CG  LEU A  25      18.993  -3.870  17.506  1.00 16.56           C  
ANISOU  433  CG  LEU A  25     2414   2087   1791    120    215    -32       C  
ATOM    434  CD1 LEU A  25      17.885  -2.967  17.015  1.00 17.28           C  
ANISOU  434  CD1 LEU A  25     2531   2174   1861    179    244    -39       C  
ATOM    435  CD2 LEU A  25      20.199  -2.969  17.849  1.00 22.67           C  
ANISOU  435  CD2 LEU A  25     3258   2822   2533     78    208    -26       C  
ATOM    436  H   LEU A  25      18.828  -6.737  17.391  1.00  9.43           H  
ANISOU  436  H   LEU A  25     1342   1237   1006     95    156    -25       H  
ATOM    437  HA  LEU A  25      20.514  -5.409  19.235  1.00 16.92           H  
ANISOU  437  HA  LEU A  25     2419   2112   1899     -8    142      6       H  
ATOM    438  HB2 LEU A  25      17.570  -5.057  18.529  1.00 16.00           H  
ANISOU  438  HB2 LEU A  25     2285   2057   1736    134    219    -22       H  
ATOM    439  HB3 LEU A  25      18.507  -3.934  19.531  1.00 18.18           H  
ANISOU  439  HB3 LEU A  25     2659   2289   1958     82    230    -20       H  
ATOM    440  HG  LEU A  25      19.285  -4.540  16.700  1.00 12.41           H  
ANISOU  440  HG  LEU A  25     1837   1575   1302    114    200    -39       H  
ATOM    441 HD11 LEU A  25      18.205  -2.473  16.098  1.00 20.32           H  
ANISOU  441 HD11 LEU A  25     2930   2551   2240    180    234    -41       H  
ATOM    442 HD12 LEU A  25      16.998  -3.569  16.825  1.00 17.72           H  
ANISOU  442 HD12 LEU A  25     2541   2252   1941    208    247    -35       H  
ATOM    443 HD13 LEU A  25      17.662  -2.223  17.778  1.00 21.89           H  
ANISOU  443 HD13 LEU A  25     3163   2736   2417    185    266    -43       H  
ATOM    444 HD21 LEU A  25      20.575  -2.511  16.936  1.00 24.30           H  
ANISOU  444 HD21 LEU A  25     3473   3026   2734     85    206    -34       H  
ATOM    445 HD22 LEU A  25      19.859  -2.193  18.531  1.00 26.72           H  
ANISOU  445 HD22 LEU A  25     3829   3318   3004     86    229    -24       H  
ATOM    446 HD23 LEU A  25      20.985  -3.531  18.350  1.00 24.24           H  
ANISOU  446 HD23 LEU A  25     3443   3011   2758     29    183    -12       H  
ATOM    447  N   GLN A  26      18.252  -7.322  20.601  1.00 14.55           N  
ANISOU  447  N   GLN A  26     2027   1896   1605    -11    116     27       N  
ATOM    448  CA  GLN A  26      17.783  -7.862  21.885  1.00 15.72           C  
ANISOU  448  CA  GLN A  26     2178   2069   1727    -77     92     50       C  
ATOM    449  C   GLN A  26      18.910  -8.544  22.670  1.00 18.73           C  
ANISOU  449  C   GLN A  26     2546   2419   2153   -189      6     91       C  
ATOM    450  O   GLN A  26      18.743  -8.780  23.884  1.00 20.27           O  
ANISOU  450  O   GLN A  26     2770   2625   2308   -282    -24    118       O  
ATOM    451  CB  GLN A  26      16.657  -8.850  21.638  1.00 16.25           C  
ANISOU  451  CB  GLN A  26     2169   2190   1816    -36     78     53       C  
ATOM    452  CG  GLN A  26      15.464  -8.260  20.883  1.00 16.80           C  
ANISOU  452  CG  GLN A  26     2242   2278   1862     66    149     28       C  
ATOM    453  CD  GLN A  26      14.433  -9.292  20.562  1.00 18.94           C  
ANISOU  453  CD  GLN A  26     2438   2598   2162    106    125     44       C  
ATOM    454  OE1 GLN A  26      14.720 -10.420  20.102  1.00 23.26           O  
ANISOU  454  OE1 GLN A  26     2914   3157   2766     99     60     62       O  
ATOM    455  NE2 GLN A  26      13.194  -8.922  20.700  1.00 16.41           N  
ANISOU  455  NE2 GLN A  26     2124   2298   1812    153    178     37       N  
ATOM    456  H   GLN A  26      17.920  -7.847  19.799  1.00 13.60           H  
ANISOU  456  H   GLN A  26     1851   1795   1520     31    110     20       H  
ATOM    457  HA  GLN A  26      17.389  -7.050  22.493  1.00 24.12           H  
ANISOU  457  HA  GLN A  26     3308   3132   2725    -84    142     37       H  
ATOM    458  HB2 GLN A  26      17.049  -9.693  21.074  1.00 13.22           H  
ANISOU  458  HB2 GLN A  26     1718   1805   1500    -33     27     62       H  
ATOM    459  HB3 GLN A  26      16.288  -9.202  22.601  1.00 22.88           H  
ANISOU  459  HB3 GLN A  26     3013   3054   2627    -93     60     68       H  
ATOM    460  HG2 GLN A  26      15.028  -7.497  21.523  1.00 21.84           H  
ANISOU  460  HG2 GLN A  26     2934   2914   2451     62    200     12       H  
ATOM    461  HG3 GLN A  26      15.772  -7.817  19.938  1.00 15.01           H  
ANISOU  461  HG3 GLN A  26     2021   2030   1653    109    163     16       H  
ATOM    462 HE21 GLN A  26      12.997  -7.961  20.948  1.00 22.72           H  
ANISOU  462 HE21 GLN A  26     2974   3077   2583    166    234     13       H  
ATOM    463 HE22 GLN A  26      12.436  -9.553  20.464  1.00 18.38           H  
ANISOU  463 HE22 GLN A  26     2326   2578   2078    184    163     53       H  
ATOM    464  N   ALA A  27      20.056  -8.828  22.038  1.00 19.92           N  
ANISOU  464  N   ALA A  27     2654   2526   2388   -197    -36     97       N  
ATOM    465  CA  ALA A  27      21.197  -9.397  22.780  1.00 22.73           C  
ANISOU  465  CA  ALA A  27     2991   2830   2815   -308   -127    144       C  
ATOM    466  C   ALA A  27      21.986  -8.290  23.498  1.00 28.60           C  
ANISOU  466  C   ALA A  27     3844   3524   3498   -372   -113    168       C  
ATOM    467  O   ALA A  27      22.860  -8.616  24.312  1.00 29.31           O  
ANISOU  467  O   ALA A  27     3940   3563   3634   -484   -194    224       O  
ATOM    468  CB  ALA A  27      22.118 -10.140  21.828  1.00 24.11           C  
ANISOU  468  CB  ALA A  27     3064   2967   3128   -291   -168    131       C  
ATOM    469  H   ALA A  27      20.231  -8.731  21.044  1.00 20.30           H  
ANISOU  469  H   ALA A  27     2676   2570   2466   -139    -13     70       H  
ATOM    470  HA  ALA A  27      20.848 -10.113  23.523  1.00 29.85           H  
ANISOU  470  HA  ALA A  27     3869   3749   3723   -369   -182    173       H  
ATOM    471  HB1 ALA A  27      22.933 -10.581  22.401  1.00 29.21           H  
ANISOU  471  HB1 ALA A  27     3685   3564   3850   -374   -243    170       H  
ATOM    472  HB2 ALA A  27      21.552 -10.923  21.324  1.00 19.70           H  
ANISOU  472  HB2 ALA A  27     2434   2442   2609   -250   -177    112       H  
ATOM    473  HB3 ALA A  27      22.517  -9.439  21.097  1.00 26.53           H  
ANISOU  473  HB3 ALA A  27     3397   3261   3424   -246   -115    102       H  
ATOM    474  N   LEU A  28      21.681  -7.004  23.246  1.00 25.24           N  
ANISOU  474  N   LEU A  28     3506   3107   2979   -310    -25    135       N  
ATOM    475  CA  LEU A  28      22.442  -5.891  23.833  1.00 26.46           C  
ANISOU  475  CA  LEU A  28     3768   3213   3071   -361    -11    157       C  
ATOM    476  C   LEU A  28      21.812  -5.336  25.111  1.00 36.68           C  
ANISOU  476  C   LEU A  28     5163   4521   4254   -428     22    162       C  
ATOM    477  O   LEU A  28      20.591  -5.247  25.226  1.00 31.00           O  
ANISOU  477  O   LEU A  28     4444   3852   3481   -385     83    120       O  
ATOM    478  CB  LEU A  28      22.552  -4.777  22.812  1.00 25.56           C  
ANISOU  478  CB  LEU A  28     3690   3095   2927   -265     53    118       C  
ATOM    479  CG  LEU A  28      23.107  -5.174  21.436  1.00 27.66           C  
ANISOU  479  CG  LEU A  28     3872   3359   3279   -210     44     96       C  
ATOM    480  CD1 LEU A  28      23.074  -3.983  20.508  1.00 26.69           C  
ANISOU  480  CD1 LEU A  28     3799   3241   3101   -138     99     64       C  
ATOM    481  CD2 LEU A  28      24.533  -5.727  21.553  1.00 34.51           C  
ANISOU  481  CD2 LEU A  28     4697   4168   4247   -284    -26    134       C  
ATOM    482  H   LEU A  28      20.933  -6.678  22.643  1.00 29.39           H  
ANISOU  482  H   LEU A  28     4028   3665   3473   -229     32     98       H  
ATOM    483  HA  LEU A  28      23.452  -6.219  24.074  1.00 38.44           H  
ANISOU  483  HA  LEU A  28     5272   4683   4650   -430    -76    200       H  
ATOM    484  HB2 LEU A  28      21.556  -4.364  22.663  1.00 31.87           H  
ANISOU  484  HB2 LEU A  28     4507   3929   3675   -206    110     83       H  
ATOM    485  HB3 LEU A  28      23.206  -4.005  23.216  1.00 35.39           H  
ANISOU  485  HB3 LEU A  28     5011   4301   4132   -303     53    139       H  
ATOM    486  HG  LEU A  28      22.480  -5.947  20.994  1.00 27.37           H  
ANISOU  486  HG  LEU A  28     3763   3357   3279   -174     44     76       H  
ATOM    487 HD11 LEU A  28      23.034  -4.349  19.484  1.00 26.41           H  
ANISOU  487 HD11 LEU A  28     3703   3226   3107    -98    106     37       H  
ATOM    488 HD12 LEU A  28      22.192  -3.378  20.710  1.00 28.45           H  
ANISOU  488 HD12 LEU A  28     4067   3482   3260   -102    140     48       H  
ATOM    489 HD13 LEU A  28      23.974  -3.387  20.656  1.00 32.12           H  
ANISOU  489 HD13 LEU A  28     4535   3891   3777   -170     86     85       H  
ATOM    490 HD21 LEU A  28      24.966  -5.841  20.562  1.00 34.65           H  
ANISOU  490 HD21 LEU A  28     4664   4184   4318   -247    -14    105       H  
ATOM    491 HD22 LEU A  28      25.133  -5.040  22.147  1.00 40.50           H  
ANISOU  491 HD22 LEU A  28     5532   4888   4968   -331    -37    168       H  
ATOM    492 HD23 LEU A  28      24.498  -6.700  22.040  1.00 38.33           H  
ANISOU  492 HD23 LEU A  28     5124   4646   4793   -332    -79    156       H  
ATOM    493  N   GLY A  29      22.660  -4.929  26.046  1.00 44.89           N  
ANISOU  493  N   GLY A  29     6287   5510   5259   -540    -13    211       N  
ATOM    494  CA  GLY A  29      22.209  -4.407  27.331  1.00 51.43           C  
ANISOU  494  CA  GLY A  29     7223   6346   5972   -635     22    212       C  
ATOM    495  C   GLY A  29      23.262  -4.457  28.419  1.00 63.68           C  
ANISOU  495  C   GLY A  29     8849   7837   7510   -804    -60    294       C  
ATOM    496  O   GLY A  29      23.425  -3.492  29.170  1.00 62.54           O  
ANISOU  496  O   GLY A  29     8830   7668   7264   -868    -21    298       O  
ATOM    497  H   GLY A  29      23.669  -4.930  25.933  1.00 51.12           H  
ANISOU  497  H   GLY A  29     7075   6251   6098   -572    -62    249       H  
ATOM    498  HA2 GLY A  29      21.885  -3.377  27.202  1.00 58.58           H  
ANISOU  498  HA2 GLY A  29     8191   7253   6815   -577    100    169       H  
ATOM    499  HA3 GLY A  29      21.361  -4.993  27.683  1.00 58.99           H  
ANISOU  499  HA3 GLY A  29     8148   7351   6913   -654     30    195       H  
ATOM    500  N   GLY A  30      23.959  -5.590  28.501  1.00 68.21           N  
ANISOU  500  N   GLY A  30     9343   8379   8194   -880   -178    361       N  
ATOM    501  CA  GLY A  30      24.994  -5.846  29.497  1.00 72.75           C  
ANISOU  501  CA  GLY A  30     9967   8882   8793  -1058   -289    460       C  
ATOM    502  C   GLY A  30      26.163  -4.880  29.512  1.00 76.30           C  
ANISOU  502  C   GLY A  30    10503   9252   9235  -1079   -297    506       C  
ATOM    503  O   GLY A  30      26.679  -4.574  30.590  1.00 76.52           O  
ANISOU  503  O   GLY A  30    10639   9230   9205  -1234   -345    577       O  
ATOM    504  H   GLY A  30      23.820  -6.381  27.880  1.00 66.95           H  
ANISOU  504  H   GLY A  30     9079   8238   8122   -826   -207    351       H  
ATOM    505  HA2 GLY A  30      24.540  -5.828  30.486  1.00 86.69           H  
ANISOU  505  HA2 GLY A  30    11802  10669  10467  -1169   -287    472       H  
ATOM    506  HA3 GLY A  30      25.396  -6.845  29.332  1.00 79.04           H  
ANISOU  506  HA3 GLY A  30    10665   9655   9712  -1088   -383    500       H  
ATOM    507  N   SER A  31      26.604  -4.401  28.332  1.00 71.73           N  
ANISOU  507  N   SER A  31     9885   8661   8710   -938   -257    471       N  
ATOM    508  CA  SER A  31      27.741  -3.481  28.269  1.00 71.30           C  
ANISOU  508  CA  SER A  31     9907   8536   8649   -951   -270    518       C  
ATOM    509  C   SER A  31      27.839  -2.742  26.917  1.00 60.16           C  
ANISOU  509  C   SER A  31     8468   7146   7245   -786   -196    453       C  
ATOM    510  O   SER A  31      27.500  -3.283  25.868  1.00 57.90           O  
ANISOU  510  O   SER A  31     8068   6900   7031   -683   -173    396       O  
ATOM    511  CB  SER A  31      29.036  -4.237  28.554  1.00 81.71           C  
ANISOU  511  CB  SER A  31    11172   9760  10113  -1066   -404    621       C  
ATOM    512  OG  SER A  31      30.171  -3.605  27.991  1.00 91.29           O  
ANISOU  512  OG  SER A  31    12398  10912  11376  -1029   -413    650       O  
ATOM    513  H   SER A  31      26.210  -4.641  27.428  1.00 70.91           H  
ANISOU  513  H   SER A  31     9700   8596   8648   -826   -221    416       H  
ATOM    514  HA  SER A  31      27.621  -2.726  29.045  1.00 84.24           H  
ANISOU  514  HA  SER A  31    11667  10168  10173  -1013   -243    531       H  
ATOM    515  HB2 SER A  31      29.178  -4.284  29.633  1.00 94.21           H  
ANISOU  515  HB2 SER A  31    12831  11311  11655  -1208   -459    687       H  
ATOM    516  HB3 SER A  31      28.947  -5.248  28.161  1.00 83.12           H  
ANISOU  516  HB3 SER A  31    11228   9946  10406  -1047   -444    609       H  
ATOM    517  HG  SER A  31      30.473  -4.108  27.189  1.00 92.40           H  
ANISOU  517  HG  SER A  31    12431  11047  11629   -968   -423    627       H  
ATOM    518  N   GLU A  32      28.350  -1.512  26.970  1.00 46.91           N  
ANISOU  518  N   GLU A  32     6356   6137   5333   -333     99   -337       N  
ATOM    519  CA  GLU A  32      28.505  -0.626  25.814  1.00 44.45           C  
ANISOU  519  CA  GLU A  32     6197   5697   4995   -328    113   -355       C  
ATOM    520  C   GLU A  32      29.621  -1.050  24.834  1.00 29.64           C  
ANISOU  520  C   GLU A  32     4266   3809   3185   -471     95   -344       C  
ATOM    521  O   GLU A  32      29.504  -0.801  23.641  1.00 22.79           O  
ANISOU  521  O   GLU A  32     3441   2889   2330   -450    100   -336       O  
ATOM    522  CB  GLU A  32      28.818   0.801  26.309  0.50 50.25           C  
ANISOU  522  CB  GLU A  32     7184   6295   5613   -342    124   -409       C  
ATOM    523  CG  GLU A  32      27.631   1.469  26.979  0.50 72.96           C  
ANISOU  523  CG  GLU A  32    10166   9161   8392   -144    148   -430       C  
ATOM    524  CD  GLU A  32      27.850   2.896  27.437  0.50 96.23           C  
ANISOU  524  CD  GLU A  32    13412  11945  11206   -130    146   -490       C  
ATOM    525  OE1 GLU A  32      29.022   3.319  27.567  0.50 92.86           O  
ANISOU  525  OE1 GLU A  32    13099  11428  10756   -319    119   -510       O  
ATOM    526  OE2 GLU A  32      26.838   3.591  27.681  0.50 91.00           O  
ANISOU  526  OE2 GLU A  32    12876  11253  10446     75    166   -513       O  
ATOM    527  H   GLU A  32      28.673  -1.100  27.840  1.00 46.65           H  
ANISOU  527  H   GLU A  32     6388   6087   5251   -367    103   -365       H  
ATOM    528  HA  GLU A  32      27.567  -0.590  25.264  1.00 44.48           H  
ANISOU  528  HA  GLU A  32     6194   5710   4997   -205    125   -335       H  
ATOM    529  HB2 GLU A  32      29.629   0.757  27.035  0.50 59.03           H  
ANISOU  529  HB2 GLU A  32     8298   7417   6715   -462    111   -422       H  
ATOM    530  HB3 GLU A  32      29.132   1.415  25.468  0.50 61.66           H  
ANISOU  530  HB3 GLU A  32     8746   7643   7038   -380    122   -417       H  
ATOM    531  HG2 GLU A  32      26.800   1.478  26.275  0.50 76.69           H  
ANISOU  531  HG2 GLU A  32    10620   9647   8870    -21    162   -408       H  
ATOM    532  HG3 GLU A  32      27.357   0.889  27.859  0.50 75.18           H  
ANISOU  532  HG3 GLU A  32    10328   9554   8684   -119    149   -418       H  
ATOM    533  N   ALA A  33      30.703  -1.667  25.315  1.00 22.11           N  
ANISOU  533  N   ALA A  33     3217   2918   2264   -607     74   -342       N  
ATOM    534  CA  ALA A  33      31.858  -2.016  24.471  1.00 21.45           C  
ANISOU  534  CA  ALA A  33     3075   2859   2215   -727     60   -331       C  
ATOM    535  C   ALA A  33      31.501  -2.969  23.360  1.00 19.33           C  
ANISOU  535  C   ALA A  33     2686   2634   2026   -657     47   -303       C  
ATOM    536  O   ALA A  33      32.126  -2.928  22.307  1.00 18.31           O  
ANISOU  536  O   ALA A  33     2556   2499   1902   -704     46   -299       O  
ATOM    537  CB  ALA A  33      32.962  -2.633  25.322  1.00 22.42           C  
ANISOU  537  CB  ALA A  33     3091   3077   2349   -849     40   -327       C  
ATOM    538  H   ALA A  33      30.815  -1.933  26.289  1.00 27.92           H  
ANISOU  538  H   ALA A  33     3908   3703   2996   -630     67   -346       H  
ATOM    539  HA  ALA A  33      32.252  -1.106  24.019  1.00 36.38           H  
ANISOU  539  HA  ALA A  33     5096   4675   4051   -785     68   -343       H  
ATOM    540  HB1 ALA A  33      33.861  -2.731  24.716  1.00 26.48           H  
ANISOU  540  HB1 ALA A  33     3573   3625   2864   -930     34   -317       H  
ATOM    541  HB2 ALA A  33      33.163  -1.985  26.174  1.00 34.62           H  
ANISOU  541  HB2 ALA A  33     4726   4592   3836   -903     45   -345       H  
ATOM    542  HB3 ALA A  33      32.637  -3.614  25.666  1.00 22.06           H  
ANISOU  542  HB3 ALA A  33     2919   3101   2361   -799     22   -312       H  
ATOM    543  N   GLU A  34      30.482  -3.779  23.547  1.00 18.56           N  
ANISOU  543  N   GLU A  34     2495   2582   1976   -553     31   -278       N  
ATOM    544  CA  GLU A  34      30.064  -4.728  22.531  1.00 17.33           C  
ANISOU  544  CA  GLU A  34     2246   2454   1883   -496      3   -246       C  
ATOM    545  C   GLU A  34      29.384  -4.068  21.322  1.00 18.79           C  
ANISOU  545  C   GLU A  34     2518   2567   2055   -425     28   -240       C  
ATOM    546  O   GLU A  34      29.234  -4.720  20.286  1.00 17.82           O  
ANISOU  546  O   GLU A  34     2341   2453   1976   -398      7   -218       O  
ATOM    547  CB  GLU A  34      29.117  -5.776  23.154  1.00 19.49           C  
ANISOU  547  CB  GLU A  34     2407   2806   2192   -436    -38   -204       C  
ATOM    548  CG  GLU A  34      29.849  -6.789  24.035  1.00 23.17           C  
ANISOU  548  CG  GLU A  34     2768   3343   2692   -507    -84   -199       C  
ATOM    549  CD  GLU A  34      30.019  -6.409  25.492  0.50 36.07           C  
ANISOU  549  CD  GLU A  34     4406   5010   4288   -550    -69   -215       C  
ATOM    550  OE1 GLU A  34      29.913  -5.201  25.801  0.50 21.52           O  
ANISOU  550  OE1 GLU A  34     2679   3115   2383   -541    -19   -246       O  
ATOM    551  OE2 GLU A  34      30.261  -7.315  26.325  0.50 26.99           O  
ANISOU  551  OE2 GLU A  34     3159   3930   3166   -590   -113   -198       O  
ATOM    552  H   GLU A  34      29.930  -3.819  24.398  1.00 20.39           H  
ANISOU  552  H   GLU A  34     2714   2840   2194   -513     30   -275       H  
ATOM    553  HA  GLU A  34      30.949  -5.250  22.179  1.00 12.63           H  
ANISOU  553  HA  GLU A  34     1597   1888   1313   -553    -14   -250       H  
ATOM    554  HB2 GLU A  34      28.342  -5.284  23.739  1.00 17.09           H  
ANISOU  554  HB2 GLU A  34     2135   2510   1850   -382    -19   -198       H  
ATOM    555  HB3 GLU A  34      28.650  -6.340  22.348  1.00 11.66           H  
ANISOU  555  HB3 GLU A  34     1380   1819   1233   -396    -64   -174       H  
ATOM    556  HG2 GLU A  34      29.285  -7.721  24.014  1.00 16.99           H  
ANISOU  556  HG2 GLU A  34     1913   2601   1942   -479   -134   -161       H  
ATOM    557  HG3 GLU A  34      30.842  -6.968  23.627  1.00 17.17           H  
ANISOU  557  HG3 GLU A  34     1999   2581   1945   -558    -88   -218       H  
ATOM    558  N   LEU A  35      28.981  -2.795  21.434  1.00 17.60           N  
ANISOU  558  N   LEU A  35     2514   2337   1836   -387     66   -261       N  
ATOM    559  CA  LEU A  35      28.293  -2.136  20.344  1.00 18.82           C  
ANISOU  559  CA  LEU A  35     2758   2421   1973   -309     87   -253       C  
ATOM    560  C   LEU A  35      29.228  -1.804  19.184  1.00 17.16           C  
ANISOU  560  C   LEU A  35     2597   2158   1765   -399     89   -264       C  
ATOM    561  O   LEU A  35      28.764  -1.760  18.050  1.00 15.61           O  
ANISOU  561  O   LEU A  35     2411   1934   1585   -348     93   -247       O  
ATOM    562  CB  LEU A  35      27.579  -0.863  20.811  1.00 21.63           C  
ANISOU  562  CB  LEU A  35     3280   2699   2238   -217    119   -274       C  
ATOM    563  CG  LEU A  35      26.237  -1.086  21.559  1.00 28.85           C  
ANISOU  563  CG  LEU A  35     4136   3698   3127    -66    127   -246       C  
ATOM    564  CD1 LEU A  35      26.305  -2.188  22.630  1.00 30.52           C  
ANISOU  564  CD1 LEU A  35     4184   4035   3379   -108     99   -225       C  
ATOM    565  CD2 LEU A  35      25.763   0.211  22.198  1.00 42.53           C  
ANISOU  565  CD2 LEU A  35     6053   5358   4747     42    158   -283       C  
ATOM    566  H   LEU A  35      29.118  -2.205  22.247  1.00 22.93           H  
ANISOU  566  H   LEU A  35     3259   2989   2463   -405     79   -284       H  
ATOM    567  HA  LEU A  35      27.522  -2.802  19.959  1.00 17.80           H  
ANISOU  567  HA  LEU A  35     2544   2340   1880   -240     74   -216       H  
ATOM    568  HB2 LEU A  35      28.222  -0.297  21.480  1.00 35.02           H  
ANISOU  568  HB2 LEU A  35     5065   4351   3888   -285    121   -307       H  
ATOM    569  HB3 LEU A  35      27.343  -0.259  19.937  1.00 31.63           H  
ANISOU  569  HB3 LEU A  35     4638   3895   3485   -182    131   -274       H  
ATOM    570  HG  LEU A  35      25.490  -1.397  20.832  1.00 30.09           H  
ANISOU  570  HG  LEU A  35     4238   3890   3306      4    125   -206       H  
ATOM    571 HD11 LEU A  35      25.355  -2.201  23.164  1.00 37.26           H  
ANISOU  571 HD11 LEU A  35     5003   4961   4194     -6    105   -200       H  
ATOM    572 HD12 LEU A  35      26.464  -3.155  22.156  1.00 27.49           H  
ANISOU  572 HD12 LEU A  35     3685   3697   3064   -155     67   -195       H  
ATOM    573 HD13 LEU A  35      27.110  -1.966  23.329  1.00 36.42           H  
ANISOU  573 HD13 LEU A  35     4970   4757   4110   -189     99   -260       H  
ATOM    574 HD21 LEU A  35      24.675   0.218  22.223  1.00 50.59           H  
ANISOU  574 HD21 LEU A  35     7042   6442   5737    184    172   -253       H  
ATOM    575 HD22 LEU A  35      26.156   0.276  23.212  1.00 49.27           H  
ANISOU  575 HD22 LEU A  35     6923   6221   5575      1    155   -308       H  
ATOM    576 HD23 LEU A  35      26.127   1.052  21.611  1.00 51.61           H  
ANISOU  576 HD23 LEU A  35     7356   6388   5864     18    164   -309       H  
ATOM    577  N   ALA A  36      30.549  -1.614  19.399  1.00 17.90           N  
ANISOU  577  N   ALA A  36     2703   2261   1836   -539     83   -284       N  
ATOM    578  CA  ALA A  36      31.449  -1.255  18.298  1.00 17.96           C  
ANISOU  578  CA  ALA A  36     2743   2258   1825   -634     83   -282       C  
ATOM    579  C   ALA A  36      31.438  -2.274  17.132  1.00 15.74           C  
ANISOU  579  C   ALA A  36     2332   2041   1610   -589     71   -262       C  
ATOM    580  O   ALA A  36      31.376  -1.867  15.972  1.00 16.05           O  
ANISOU  580  O   ALA A  36     2418   2041   1638   -587     80   -254       O  
ATOM    581  CB  ALA A  36      32.885  -1.089  18.835  1.00 20.93           C  
ANISOU  581  CB  ALA A  36     3106   2694   2154   -799     72   -287       C  
ATOM    582  H   ALA A  36      31.006  -1.690  20.302  1.00 23.76           H  
ANISOU  582  H   ALA A  36     3430   3034   2565   -593     78   -295       H  
ATOM    583  HA  ALA A  36      31.136  -0.293  17.894  1.00 28.25           H  
ANISOU  583  HA  ALA A  36     4184   3468   3082   -626     94   -287       H  
ATOM    584  HB1 ALA A  36      33.530  -0.762  18.020  1.00 31.78           H  
ANISOU  584  HB1 ALA A  36     4498   4081   3497   -876     70   -276       H  
ATOM    585  HB2 ALA A  36      32.882  -0.342  19.627  1.00 35.42           H  
ANISOU  585  HB2 ALA A  36     5055   4470   3935   -839     74   -302       H  
ATOM    586  HB3 ALA A  36      33.237  -2.042  19.224  1.00 24.20           H  
ANISOU  586  HB3 ALA A  36     3385   3202   2609   -798     61   -283       H  
ATOM    587  N   ALA A  37      31.544  -3.565  17.451  1.00 14.60           N  
ANISOU  587  N   ALA A  37     2042   1984   1522   -559     45   -255       N  
ATOM    588  CA  ALA A  37      31.557  -4.575  16.415  1.00 14.09           C  
ANISOU  588  CA  ALA A  37     1886   1963   1504   -507     20   -242       C  
ATOM    589  C   ALA A  37      30.235  -4.581  15.687  1.00 13.42           C  
ANISOU  589  C   ALA A  37     1836   1816   1446   -408     19   -218       C  
ATOM    590  O   ALA A  37      30.216  -4.774  14.471  1.00 13.69           O  
ANISOU  590  O   ALA A  37     1866   1845   1493   -385     15   -211       O  
ATOM    591  CB  ALA A  37      31.861  -5.935  17.017  1.00 13.64           C  
ANISOU  591  CB  ALA A  37     1709   1986   1488   -486    -24   -239       C  
ATOM    592  H   ALA A  37      31.618  -3.918  18.400  1.00 10.61           H  
ANISOU  592  H   ALA A  37     1495   1512   1025   -567     34   -258       H  
ATOM    593  HA  ALA A  37      32.338  -4.343  15.693  1.00  8.90           H  
ANISOU  593  HA  ALA A  37     1229   1332    819   -557     30   -247       H  
ATOM    594  HB1 ALA A  37      31.872  -6.678  16.221  1.00  4.90           H  
ANISOU  594  HB1 ALA A  37      580    874    409   -314     77   -120       H  
ATOM    595  HB2 ALA A  37      32.835  -5.897  17.502  1.00  6.37           H  
ANISOU  595  HB2 ALA A  37      770   1118    532   -486     44   -196       H  
ATOM    596  HB3 ALA A  37      31.091  -6.182  17.746  1.00  4.90           H  
ANISOU  596  HB3 ALA A  37      606    850    407   -326     78   -113       H  
ATOM    597  N  APHE A  38      29.103  -4.359  16.412  0.50 12.55           N  
ANISOU  597  N  APHE A  38     1753   1679   1335   -345     24   -201       N  
ATOM    598  N  CPHE A  38      29.136  -4.367  16.398  0.50 12.69           N  
ANISOU  598  N  CPHE A  38     1771   1698   1354   -347     24   -202       N  
ATOM    599  CA APHE A  38      27.775  -4.367  15.768  0.25  9.67           C  
ANISOU  599  CA APHE A  38     1402   1291    981   -248     23   -162       C  
ATOM    600  CA CPHE A  38      27.828  -4.379  15.749  0.50 10.13           C  
ANISOU  600  CA CPHE A  38     1459   1349   1040   -252     23   -164       C  
ATOM    601  C  APHE A  38      27.611  -3.152  14.849  0.50 13.94           C  
ANISOU  601  C  APHE A  38     2065   1748   1483   -233     64   -170       C  
ATOM    602  C  CPHE A  38      27.702  -3.178  14.803  0.50 14.13           C  
ANISOU  602  C  CPHE A  38     2087   1773   1509   -240     63   -172       C  
ATOM    603  O  APHE A  38      27.013  -3.268  13.781  0.50 14.47           O  
ANISOU  603  O  APHE A  38     2130   1801   1566   -185     61   -143       O  
ATOM    604  O  CPHE A  38      27.242  -3.332  13.674  0.50 14.48           O  
ANISOU  604  O  CPHE A  38     2127   1804   1572   -202     59   -148       O  
ATOM    605  CB APHE A  38      26.632  -4.427  16.811  0.25 10.44           C  
ANISOU  605  CB APHE A  38     1474   1429   1063   -177     19   -130       C  
ATOM    606  CB CPHE A  38      26.734  -4.357  16.811  0.50 10.98           C  
ANISOU  606  CB CPHE A  38     1550   1492   1130   -183     22   -135       C  
ATOM    607  CG APHE A  38      25.268  -4.865  16.300  0.25 11.32           C  
ANISOU  607  CG APHE A  38     1539   1583   1180    -92     -2    -64       C  
ATOM    608  CG CPHE A  38      25.432  -5.036  16.476  0.50 11.54           C  
ANISOU  608  CG CPHE A  38     1552   1618   1213   -108     -9    -68       C  
ATOM    609  CD1APHE A  38      25.149  -5.855  15.332  0.25 10.99           C  
ANISOU  609  CD1APHE A  38     1441   1553   1181   -107    -51    -31       C  
ATOM    610  CD1CPHE A  38      25.045  -5.253  15.154  0.50 12.30           C  
ANISOU  610  CD1CPHE A  38     1651   1693   1329    -86    -21    -39       C  
ATOM    611  CD2APHE A  38      24.106  -4.341  16.836  0.25 15.24           C  
ANISOU  611  CD2APHE A  38     2043   2124   1624      3     21    -29       C  
ATOM    612  CD2CPHE A  38      24.631  -5.529  17.473  0.50 11.67           C  
ANISOU  612  CD2CPHE A  38     1492   1726   1216    -78    -35    -24       C  
ATOM    613  CE1APHE A  38      23.899  -6.275  14.885  0.25 11.89           C  
ANISOU  613  CE1APHE A  38     1513   1716   1287    -57    -81     44       C  
ATOM    614  CE1CPHE A  38      23.834  -5.879  14.871  0.50 12.67           C  
ANISOU  614  CE1CPHE A  38     1636   1804   1374    -40    -59     37       C  
ATOM    615  CE2APHE A  38      22.856  -4.772  16.384  0.25 17.73           C  
ANISOU  615  CE2APHE A  38     2292   2518   1927     67     -2     50       C  
ATOM    616  CE2CPHE A  38      23.414  -6.129  17.181  0.50 13.43           C  
ANISOU  616  CE2CPHE A  38     1643   2029   1430    -33    -73     58       C  
ATOM    617  CZ APHE A  38      22.764  -5.742  15.427  0.25 13.61           C  
ANISOU  617  CZ APHE A  38     1718   2002   1452     21    -56     90       C  
ATOM    618  CZ CPHE A  38      23.021  -6.286  15.894  0.50 11.38           C  
ANISOU  618  CZ CPHE A  38     1396   1743   1185    -19    -86     90       C  
ATOM    619  H  APHE A  38      29.075  -4.189  17.412  0.50  5.25           H  
ANISOU  619  H  APHE A  38      792    757    446   -328     69   -135       H  
ATOM    620  H  CPHE A  38      29.122  -4.177  17.395  0.50  5.25           H  
ANISOU  620  H  CPHE A  38      793    758    446   -330     71   -135       H  
ATOM    621  HA APHE A  38      27.742  -5.254  15.140  0.25  3.84           H  
ANISOU  621  HA APHE A  38      531    540    389   -156     37    -38       H  
ATOM    622  HA CPHE A  38      27.742  -5.296  15.169  0.50  3.83           H  
ANISOU  622  HA CPHE A  38      528    540    389   -154     36    -37       H  
ATOM    623  HB2APHE A  38      26.919  -5.130  17.591  0.25  3.94           H  
ANISOU  623  HB2APHE A  38      511    596    389   -168     35    -45       H  
ATOM    624  HB2CPHE A  38      27.102  -4.858  17.705  0.50  4.05           H  
ANISOU  624  HB2CPHE A  38      541    606    392   -191     45    -53       H  
ATOM    625  HB3APHE A  38      26.514  -3.435  17.244  0.25  7.48           H  
ANISOU  625  HB3APHE A  38     1188   1015    640   -154     56   -151       H  
ATOM    626  HB3CPHE A  38      26.503  -3.321  17.055  0.50  5.51           H  
ANISOU  626  HB3CPHE A  38      929    739    427   -151     60   -130       H  
ATOM    627  HD1APHE A  38      26.028  -6.305  14.880  0.25  3.31           H  
ANISOU  627  HD1APHE A  38      420    455    380    -55      1     -2       H  
ATOM    628  HD1CPHE A  38      25.635  -4.917  14.306  0.50  3.40           H  
ANISOU  628  HD1CPHE A  38      474    437    381    -73     10     -8       H  
ATOM    629  HD2APHE A  38      24.168  -3.591  17.623  0.25 16.13           H  
ANISOU  629  HD2APHE A  38     2215   2223   1692     30     54    -59       H  
ATOM    630  HD2CPHE A  38      24.914  -5.357  18.508  0.50  6.98           H  
ANISOU  630  HD2CPHE A  38      895   1153    605    -93    -25    -47       H  
ATOM    631  HE1APHE A  38      23.826  -7.041  14.116  0.25  3.36           H  
ANISOU  631  HE1APHE A  38      399    489    388    -45    -12     29       H  
ATOM    632  HE1CPHE A  38      23.521  -6.017  13.838  0.50  3.27           H  
ANISOU  632  HE1CPHE A  38      386    473    383    -24     -5     17       H  
ATOM    633  HE2APHE A  38      21.939  -4.369  16.802  0.25 20.84           H  
ANISOU  633  HE2APHE A  38     2675   2979   2265    154     18     85       H  
ATOM    634  HE2CPHE A  38      22.771  -6.476  17.989  0.50  9.65           H  
ANISOU  634  HE2CPHE A  38     1095   1646    926    -20    -96    103       H  
ATOM    635  HZ APHE A  38      21.791  -6.085  15.083  0.25 10.73           H  
ANISOU  635  HZ APHE A  38     1304   1704   1069     51    -82    161       H  
ATOM    636  HZ CPHE A  38      22.082  -6.788  15.668  0.50  5.81           H  
ANISOU  636  HZ CPHE A  38      632   1105    471     -3   -119    161       H  
ATOM    637  N   GLU A  39      28.162  -1.994  15.231  1.00 14.49           N  
ANISOU  637  N   GLU A  39     2254   1756   1497   -284     92   -204       N  
ATOM    638  CA  GLU A  39      28.138  -0.809  14.375  1.00 15.47           C  
ANISOU  638  CA  GLU A  39     2522   1783   1572   -291    115   -210       C  
ATOM    639  C   GLU A  39      28.958  -1.037  13.118  1.00 15.81           C  
ANISOU  639  C   GLU A  39     2527   1845   1633   -371    107   -207       C  
ATOM    640  O   GLU A  39      28.519  -0.667  12.016  1.00 15.60           O  
ANISOU  640  O   GLU A  39     2549   1774   1604   -338    114   -191       O  
ATOM    641  CB  GLU A  39      28.744   0.385  15.117  1.00 18.53           C  
ANISOU  641  CB  GLU A  39     3069   2092   1880   -366    123   -244       C  
ATOM    642  CG  GLU A  39      27.889   0.875  16.264  1.00 21.61           C  
ANISOU  642  CG  GLU A  39     3541   2445   2225   -261    135   -256       C  
ATOM    643  CD  GLU A  39      28.714   1.676  17.256  1.00 27.32           C  
ANISOU  643  CD  GLU A  39     4396   3108   2875   -361    128   -293       C  
ATOM    644  OE1 GLU A  39      29.611   2.406  16.790  1.00 28.44           O  
ANISOU  644  OE1 GLU A  39     4653   3186   2969   -495    112   -299       O  
ATOM    645  OE2 GLU A  39      28.501   1.562  18.487  1.00 27.81           O  
ANISOU  645  OE2 GLU A  39     4449   3198   2920   -323    131   -308       O  
ATOM    646  H  AGLU A  39      28.625  -1.856  16.124  0.50 15.76           H  
ANISOU  646  H  AGLU A  39     2425   1925   1637   -330     93   -224       H  
ATOM    647  H  CGLU A  39      28.561  -1.844  16.152  0.50 15.74           H  
ANISOU  647  H  CGLU A  39     2424   1921   1633   -324     93   -223       H  
ATOM    648  HA  GLU A  39      27.113  -0.573  14.094  1.00 20.84           H  
ANISOU  648  HA  GLU A  39     3235   2437   2247   -189    125   -190       H  
ATOM    649  HB2 GLU A  39      29.724   0.106  15.500  1.00 28.61           H  
ANISOU  649  HB2 GLU A  39     4297   3416   3157   -472    111   -255       H  
ATOM    650  HB3 GLU A  39      28.850   1.213  14.417  1.00 32.33           H  
ANISOU  650  HB3 GLU A  39     4934   3762   3587   -394    125   -244       H  
ATOM    651  HG2 GLU A  39      27.123   1.538  15.864  1.00 37.93           H  
ANISOU  651  HG2 GLU A  39     5707   4446   4256   -167    148   -250       H  
ATOM    652  HG3 GLU A  39      27.414   0.047  16.786  1.00 30.61           H  
ANISOU  652  HG3 GLU A  39     4557   3669   3405   -203    133   -241       H  
ATOM    653  N   LYS A  40      30.129  -1.691  13.239  1.00 15.61           N  
ANISOU  653  N   LYS A  40     2406   1906   1619   -462     91   -219       N  
ATOM    654  CA ALYS A  40      30.973  -1.979  12.061  0.50 14.95           C  
ANISOU  654  CA ALYS A  40     2267   1881   1534   -517     85   -215       C  
ATOM    655  CA BLYS A  40      30.954  -1.957  12.045  0.50 14.90           C  
ANISOU  655  CA BLYS A  40     2263   1872   1527   -517     86   -215       C  
ATOM    656  C   LYS A  40      30.234  -2.917  11.127  1.00 15.55           C  
ANISOU  656  C   LYS A  40     2270   1969   1667   -415     71   -198       C  
ATOM    657  O   LYS A  40      30.272  -2.768   9.898  1.00 14.79           O  
ANISOU  657  O   LYS A  40     2186   1868   1565   -416     76   -189       O  
ATOM    658  CB ALYS A  40      32.316  -2.612  12.470  0.50 17.71           C  
ANISOU  658  CB ALYS A  40     2506   2354   1868   -597     72   -227       C  
ATOM    659  CB BLYS A  40      32.316  -2.528  12.428  0.50 17.56           C  
ANISOU  659  CB BLYS A  40     2496   2331   1845   -602     74   -226       C  
ATOM    660  CG ALYS A  40      33.313  -1.613  13.044  0.50 38.53           C  
ANISOU  660  CG ALYS A  40     5211   5005   4423   -748     79   -228       C  
ATOM    661  CG BLYS A  40      33.212  -1.479  13.057  0.50 26.67           C  
ANISOU  661  CG BLYS A  40     3729   3486   2919   -747     81   -228       C  
ATOM    662  CD ALYS A  40      34.696  -2.242  13.168  0.50 45.44           C  
ANISOU  662  CD ALYS A  40     5950   6049   5267   -824     70   -224       C  
ATOM    663  CD BLYS A  40      34.513  -2.092  13.492  0.50 29.19           C  
ANISOU  663  CD BLYS A  40     3920   3958   3211   -825     70   -227       C  
ATOM    664  CE ALYS A  40      35.683  -1.378  13.920  0.50 59.77           C  
ANISOU  664  CE ALYS A  40     7814   7903   6993   -995     67   -210       C  
ATOM    665  CE BLYS A  40      35.243  -1.228  14.488  0.50 42.56           C  
ANISOU  665  CE BLYS A  40     5685   5657   4830   -975     67   -221       C  
ATOM    666  NZ ALYS A  40      35.384  -1.300  15.375  0.50 51.08           N  
ANISOU  666  NZ ALYS A  40     6758   6744   5906   -997     64   -228       N  
ATOM    667  NZ BLYS A  40      36.395  -1.949  15.069  0.50 45.57           N  
ANISOU  667  NZ BLYS A  40     5920   6207   5189  -1032     59   -213       N  
ATOM    668  H  ALYS A  40      30.519  -2.007  14.120  0.50 16.73           H  
ANISOU  668  H  ALYS A  40     2506   2089   1763   -491     84   -230       H  
ATOM    669  H  BLYS A  40      30.524  -2.020  14.114  0.50 16.77           H  
ANISOU  669  H  BLYS A  40     2509   2095   1767   -490     83   -230       H  
ATOM    670  HA ALYS A  40      31.176  -1.053  11.525  0.50 20.70           H  
ANISOU  670  HA ALYS A  40     3087   2562   2215   -574     96   -211       H  
ATOM    671  HA BLYS A  40      31.119  -1.026  11.504  0.50 20.63           H  
ANISOU  671  HA BLYS A  40     3083   2548   2207   -570     97   -211       H  
ATOM    672  HB2ALYS A  40      32.141  -3.381  13.220  0.50 15.55           H  
ANISOU  672  HB2ALYS A  40     2168   2109   1631   -552     57   -233       H  
ATOM    673  HB2BLYS A  40      32.174  -3.340  13.140  0.50 15.60           H  
ANISOU  673  HB2BLYS A  40     2177   2115   1635   -556     58   -232       H  
ATOM    674  HB3ALYS A  40      32.776  -3.059  11.590  0.50 17.53           H  
ANISOU  674  HB3ALYS A  40     2419   2397   1844   -594     67   -224       H  
ATOM    675  HB3BLYS A  40      32.813  -2.899  11.533  0.50 17.73           H  
ANISOU  675  HB3BLYS A  40     2457   2418   1861   -606     70   -222       H  
ATOM    676  HG2ALYS A  40      33.389  -0.755  12.377  0.50 43.21           H  
ANISOU  676  HG2ALYS A  40     5894   5553   4972   -805     84   -217       H  
ATOM    677  HG2BLYS A  40      33.431  -0.708  12.320  0.50 33.33           H  
ANISOU  677  HG2BLYS A  40     4646   4303   3716   -812     84   -215       H  
ATOM    678  HG3ALYS A  40      32.981  -1.294  14.030  0.50 39.13           H  
ANISOU  678  HG3ALYS A  40     5346   5025   4495   -748     81   -238       H  
ATOM    679  HG3BLYS A  40      32.714  -1.041  13.920  0.50 28.85           H  
ANISOU  679  HG3BLYS A  40     4085   3687   3191   -735     84   -237       H  
ATOM    680  HD2ALYS A  40      34.607  -3.195  13.687  0.50 42.09           H  
ANISOU  680  HD2ALYS A  40     5438   5664   4889   -752     58   -235       H  
ATOM    681  HD2BLYS A  40      34.322  -3.061  13.950  0.50 26.52           H  
ANISOU  681  HD2BLYS A  40     3496   3655   2926   -746     59   -238       H  
ATOM    682  HD3ALYS A  40      35.095  -2.407  12.168  0.50 47.48           H  
ANISOU  682  HD3ALYS A  40     6160   6375   5508   -825     71   -214       H  
ATOM    683  HD3BLYS A  40      35.155  -2.215  12.621  0.50 32.54           H  
ANISOU  683  HD3BLYS A  40     4288   4470   3606   -855     70   -214       H  
ATOM    684  HE2ALYS A  40      36.682  -1.795  13.804  0.50 60.65           H  
ANISOU  684  HE2ALYS A  40     7811   8164   7068  -1046     62   -195       H  
ATOM    685  HE2BLYS A  40      35.616  -0.336  13.987  0.50 47.96           H  
ANISOU  685  HE2BLYS A  40     6453   6323   5446  -1079     64   -202       H  
ATOM    686  HE3ALYS A  40      35.651  -0.367  13.515  0.50 63.00           H  
ANISOU  686  HE3ALYS A  40     8345   8243   7350  -1073     65   -196       H  
ATOM    687  HE3BLYS A  40      34.573  -0.954  15.301  0.50 41.44           H  
ANISOU  687  HE3BLYS A  40     5622   5418   4704   -941     69   -237       H  
ATOM    688  HZ1ALYS A  40      36.182  -0.912  15.867  0.50 56.24           H  
ANISOU  688  HZ1ALYS A  40     7423   7449   6499  -1117     56   -215       H  
ATOM    689  HZ1BLYS A  40      36.907  -1.333  15.692  0.50 51.54           H  
ANISOU  689  HZ1BLYS A  40     6725   6972   5886  -1149     53   -202       H  
ATOM    690  HZ2ALYS A  40      34.584  -0.698  15.539  0.50 50.61           H  
ANISOU  690  HZ2ALYS A  40     6819   6559   5850   -963     68   -238       H  
ATOM    691  HZ2BLYS A  40      36.067  -2.753  15.595  0.50 40.69           H  
ANISOU  691  HZ2BLYS A  40     5237   5594   4628   -943     54   -230       H  
ATOM    692  HZ3ALYS A  40      35.186  -2.224  15.746  0.50 45.41           H  
ANISOU  692  HZ3ALYS A  40     5944   6064   5244   -913     60   -239       H  
ATOM    693  HZ3BLYS A  40      37.016  -2.267  14.332  0.50 45.98           H  
ANISOU  693  HZ3BLYS A  40     5886   6369   5216  -1040     58   -199       H  
ATOM    694  N   GLU A  41      29.550  -3.916  11.693  1.00 13.67           N  
ANISOU  694  N   GLU A  41     1962   1752   1478   -339     44   -187       N  
ATOM    695  CA  GLU A  41      28.772  -4.880  10.901  1.00 12.79           C  
ANISOU  695  CA  GLU A  41     1803   1647   1411   -261     11   -160       C  
ATOM    696  C   GLU A  41      27.619  -4.174  10.180  1.00 13.03           C  
ANISOU  696  C   GLU A  41     1903   1611   1436   -209     32   -127       C  
ATOM    697  O   GLU A  41      27.383  -4.433   8.990  1.00 13.28           O  
ANISOU  697  O   GLU A  41     1931   1635   1479   -188     23   -110       O  
ATOM    698  CB  GLU A  41      28.237  -5.968  11.823  1.00 12.05           C  
ANISOU  698  CB  GLU A  41     1641   1586   1351   -224    -37   -140       C  
ATOM    699  CG  GLU A  41      27.255  -6.901  11.171  1.00 12.49           C  
ANISOU  699  CG  GLU A  41     1672   1639   1434   -169    -89    -94       C  
ATOM    700  CD  GLU A  41      26.558  -7.755  12.197  1.00 14.07           C  
ANISOU  700  CD  GLU A  41     1822   1876   1649   -159   -144    -55       C  
ATOM    701  OE1 GLU A  41      27.008  -7.860  13.357  1.00 13.87           O  
ANISOU  701  OE1 GLU A  41     1766   1882   1624   -186   -146    -74       O  
ATOM    702  OE2 GLU A  41      25.544  -8.367  11.803  1.00 16.22           O  
ANISOU  702  OE2 GLU A  41     2083   2155   1926   -137   -193      4       O  
ATOM    703  H   GLU A  41      29.537  -4.096  12.691  1.00  5.26           H  
ANISOU  703  H   GLU A  41      842    705    453   -318     69   -129       H  
ATOM    704  HA  GLU A  41      29.416  -5.341  10.153  1.00  4.02           H  
ANISOU  704  HA  GLU A  41      582    554    394   -187     52    -49       H  
ATOM    705  HB2 GLU A  41      29.076  -6.567  12.175  1.00  3.64           H  
ANISOU  705  HB2 GLU A  41      477    518    387   -116     26    -30       H  
ATOM    706  HB3 GLU A  41      27.734  -5.508  12.671  1.00  3.60           H  
ANISOU  706  HB3 GLU A  41      505    479    384   -111     24    -21       H  
ATOM    707  HG2 GLU A  41      26.473  -6.350  10.652  1.00  3.10           H  
ANISOU  707  HG2 GLU A  41      406    392    380    -18     -1      1       H  
ATOM    708  HG3 GLU A  41      27.782  -7.557  10.480  1.00  3.07           H  
ANISOU  708  HG3 GLU A  41      395    393    380    -14     -1      1       H  
ATOM    709  N   ILE A  42      26.899  -3.257  10.837  1.00 12.76           N  
ANISOU  709  N   ILE A  42     1940   1533   1374   -175     61   -117       N  
ATOM    710  CA  ILE A  42      25.815  -2.549  10.163  1.00 12.26           C  
ANISOU  710  CA  ILE A  42     1945   1421   1293   -102     83    -83       C  
ATOM    711  C   ILE A  42      26.379  -1.626   9.059  1.00 13.83           C  
ANISOU  711  C   ILE A  42     2236   1553   1465   -152    106   -100       C  
ATOM    712  O   ILE A  42      25.785  -1.550   7.980  1.00 13.63           O  
ANISOU  712  O   ILE A  42     2223   1509   1447   -114    108    -71       O  
ATOM    713  CB  ILE A  42      24.928  -1.763  11.160  1.00 15.10           C  
ANISOU  713  CB  ILE A  42     2368   1764   1607    -18    108    -73       C  
ATOM    714  CG1 ILE A  42      24.237  -2.726  12.148  1.00 14.46           C  
ANISOU  714  CG1 ILE A  42     2171   1780   1542     25     80    -38       C  
ATOM    715  CG2 ILE A  42      23.882  -0.940  10.428  1.00 17.06           C  
ANISOU  715  CG2 ILE A  42     2695   1969   1819     80    133    -39       C  
ATOM    716  CD1 ILE A  42      23.648  -1.987  13.409  1.00 18.11           C  
ANISOU  716  CD1 ILE A  42     2682   2257   1943    107    109    -41       C  
ATOM    717  H   ILE A  42      27.055  -2.981  11.801  1.00  4.63           H  
ANISOU  717  H   ILE A  42      864    488    405   -183     78    -52       H  
ATOM    718  HA  ILE A  42      25.166  -3.277   9.679  1.00  4.00           H  
ANISOU  718  HA  ILE A  42      747    389    385    -57     41     -6       H  
ATOM    719  HB  ILE A  42      25.565  -1.084  11.725  1.00 15.62           H  
ANISOU  719  HB  ILE A  42     2511   1785   1640    -60    123   -112       H  
ATOM    720 HG12 ILE A  42      23.393  -3.180  11.631  1.00 11.30           H  
ANISOU  720 HG12 ILE A  42     1720   1422   1151     70     63     15       H  
ATOM    721 HG13 ILE A  42      24.908  -3.514  12.482  1.00  5.96           H  
ANISOU  721 HG13 ILE A  42     1029    735    499    -39     52    -53       H  
ATOM    722 HG21 ILE A  42      23.079  -0.652  11.104  1.00 23.11           H  
ANISOU  722 HG21 ILE A  42     3473   2761   2548    173    145    -21       H  
ATOM    723 HG22 ILE A  42      24.343  -0.039  10.025  1.00 18.22           H  
ANISOU  723 HG22 ILE A  42     2955   2031   1936     49    149    -67       H  
ATOM    724 HG23 ILE A  42      23.485  -1.546   9.616  1.00 15.57           H  
ANISOU  724 HG23 ILE A  42     2441   1815   1662     88    116     -2       H  
ATOM    725 HD11 ILE A  42      23.459  -2.722  14.191  1.00 16.99           H  
ANISOU  725 HD11 ILE A  42     2448   2194   1814    103     85    -22       H  
ATOM    726 HD12 ILE A  42      24.365  -1.246  13.758  1.00 22.52           H  
ANISOU  726 HD12 ILE A  42     3337   2746   2475     69    128    -91       H  
ATOM    727 HD13 ILE A  42      22.713  -1.505  13.134  1.00 19.25           H  
ANISOU  727 HD13 ILE A  42     2857   2408   2050    205    127     -9       H  
ATOM    728  N   ALA A  43      27.557  -1.011   9.286  1.00 14.48           N  
ANISOU  728  N   ALA A  43     2373   1617   1511   -256    114   -138       N  
ATOM    729  CA  ALA A  43      28.137  -0.196   8.203  1.00 14.77           C  
ANISOU  729  CA  ALA A  43     2489   1613   1511   -332    122   -140       C  
ATOM    730  C   ALA A  43      28.483  -1.108   7.011  1.00 15.77           C  
ANISOU  730  C   ALA A  43     2506   1815   1673   -341    109   -131       C  
ATOM    731  O   ALA A  43      28.333  -0.685   5.843  1.00 15.68           O  
ANISOU  731  O   ALA A  43     2534   1775   1649   -349    116   -114       O  
ATOM    732  CB  ALA A  43      29.386   0.536   8.709  1.00 17.68           C  
ANISOU  732  CB  ALA A  43     2922   1979   1816   -472    119   -164       C  
ATOM    733  H   ALA A  43      28.091  -1.040  10.148  1.00 14.82           H  
ANISOU  733  H   ALA A  43     2409   1680   1544   -298    111   -159       H  
ATOM    734  HA  ALA A  43      27.414   0.549   7.875  1.00 18.80           H  
ANISOU  734  HA  ALA A  43     3096   2047   2000   -282    133   -125       H  
ATOM    735  HB1 ALA A  43      29.798   1.133   7.897  1.00 28.24           H  
ANISOU  735  HB1 ALA A  43     4316   3298   3117   -544    117   -154       H  
ATOM    736  HB2 ALA A  43      29.105   1.180   9.540  1.00 27.51           H  
ANISOU  736  HB2 ALA A  43     4267   3155   3029   -459    122   -174       H  
ATOM    737  HB3 ALA A  43      30.118  -0.199   9.040  1.00 20.41           H  
ANISOU  737  HB3 ALA A  43     3163   2416   2177   -512    111   -175       H  
ATOM    738  N   ALA A  44      28.974  -2.347   7.276  1.00 13.52           N  
ANISOU  738  N   ALA A  44     2095   1621   1420   -333     87   -144       N  
ATOM    739  CA  ALA A  44      29.236  -3.256   6.154  1.00 13.23           C  
ANISOU  739  CA  ALA A  44     1981   1644   1401   -311     67   -143       C  
ATOM    740  C   ALA A  44      27.917  -3.602   5.424  1.00 13.26           C  
ANISOU  740  C   ALA A  44     1997   1597   1443   -225     54   -106       C  
ATOM    741  O   ALA A  44      27.887  -3.677   4.185  1.00 12.66           O  
ANISOU  741  O   ALA A  44     1922   1524   1364   -220     52    -97       O  
ATOM    742  CB  ALA A  44      29.922  -4.514   6.658  1.00 13.52           C  
ANISOU  742  CB  ALA A  44     1916   1767   1453   -291     34   -167       C  
ATOM    743  H   ALA A  44      29.198  -2.712   8.196  1.00  6.66           H  
ANISOU  743  H   ALA A  44     1191    780    560   -337     78   -157       H  
ATOM    744  HA  ALA A  44      29.905  -2.774   5.443  1.00 11.20           H  
ANISOU  744  HA  ALA A  44     1737   1412   1107   -369     81   -148       H  
ATOM    745  HB1 ALA A  44      30.246  -5.104   5.802  1.00  7.76           H  
ANISOU  745  HB1 ALA A  44     1148   1081    718   -264     19   -174       H  
ATOM    746  HB2 ALA A  44      30.783  -4.233   7.264  1.00  8.65           H  
ANISOU  746  HB2 ALA A  44     1284   1197    806   -351     46   -185       H  
ATOM    747  HB3 ALA A  44      29.219  -5.093   7.254  1.00  4.01           H  
ANISOU  747  HB3 ALA A  44      611    522    391   -181     50    -39       H  
ATOM    748  N   PHE A  45      26.800  -3.784   6.155  1.00 11.92           N  
ANISOU  748  N   PHE A  45     1831   1401   1298   -164     44    -76       N  
ATOM    749  CA  PHE A  45      25.515  -4.041   5.546  1.00 11.15           C  
ANISOU  749  CA  PHE A  45     1734   1286   1218   -100     28    -22       C  
ATOM    750  C   PHE A  45      25.091  -2.852   4.696  1.00 12.52           C  
ANISOU  750  C   PHE A  45     1992   1401   1366    -90     68     -4       C  
ATOM    751  O   PHE A  45      24.624  -3.028   3.559  1.00 12.33           O  
ANISOU  751  O   PHE A  45     1964   1370   1349    -73     60     26       O  
ATOM    752  CB  PHE A  45      24.488  -4.334   6.659  1.00 11.73           C  
ANISOU  752  CB  PHE A  45     1777   1384   1296    -48     12     19       C  
ATOM    753  CG  PHE A  45      23.096  -4.649   6.170  1.00 11.19           C  
ANISOU  753  CG  PHE A  45     1685   1340   1226      6    -10     96       C  
ATOM    754  CD1 PHE A  45      22.892  -5.567   5.145  1.00 11.69           C  
ANISOU  754  CD1 PHE A  45     1724   1411   1306    -10    -60    125       C  
ATOM    755  CD2 PHE A  45      21.984  -4.130   6.828  1.00 11.43           C  
ANISOU  755  CD2 PHE A  45     1712   1406   1224     76     10    147       C  
ATOM    756  CE1 PHE A  45      21.610  -5.911   4.750  1.00 12.37           C  
ANISOU  756  CE1 PHE A  45     1785   1536   1380     15    -91    212       C  
ATOM    757  CE2 PHE A  45      20.709  -4.510   6.475  1.00 13.19           C  
ANISOU  757  CE2 PHE A  45     1886   1697   1430    116    -17    236       C  
ATOM    758  CZ  PHE A  45      20.508  -5.416   5.449  1.00 12.33           C  
ANISOU  758  CZ  PHE A  45     1751   1593   1340     71    -71    274       C  
ATOM    759  H   PHE A  45      26.782  -3.773   7.170  1.00  4.05           H  
ANISOU  759  H   PHE A  45      728    425    385   -126     43    -16       H  
ATOM    760  HA  PHE A  45      25.614  -4.916   4.906  1.00  3.53           H  
ANISOU  760  HA  PHE A  45      572    391    380    -46     -1      0       H  
ATOM    761  HB2 PHE A  45      24.832  -5.179   7.254  1.00  3.30           H  
ANISOU  761  HB2 PHE A  45      489    385    380    -23     -6      1       H  
ATOM    762  HB3 PHE A  45      24.409  -3.457   7.299  1.00  4.02           H  
ANISOU  762  HB3 PHE A  45      764    382    383    -27     33     -2       H  
ATOM    763  HD1 PHE A  45      23.737  -6.012   4.625  1.00  3.30           H  
ANISOU  763  HD1 PHE A  45      486    383    385    -17    -22      4       H  
ATOM    764  HD2 PHE A  45      22.121  -3.458   7.674  1.00  4.39           H  
ANISOU  764  HD2 PHE A  45      789    476    401    100     44     45       H  
ATOM    765  HE1 PHE A  45      21.465  -6.619   3.935  1.00  3.44           H  
ANISOU  765  HE1 PHE A  45      502    398    409    -47    -59     23       H  
ATOM    766  HE2 PHE A  45      19.852  -4.072   6.985  1.00  8.09           H  
ANISOU  766  HE2 PHE A  45     1223   1107    742    186      3    280       H  
ATOM    767  HZ  PHE A  45      19.496  -5.640   5.120  1.00  5.61           H  
ANISOU  767  HZ  PHE A  45      794    788    551     63    -55    247       H  
ATOM    768  N   GLU A  46      25.319  -1.609   5.175  1.00 13.32           N  
ANISOU  768  N   GLU A  46     2187   1446   1427   -107    104    -24       N  
ATOM    769  CA  GLU A  46      24.958  -0.450   4.340  1.00 12.96           C  
ANISOU  769  CA  GLU A  46     2251   1326   1348    -96    129     -8       C  
ATOM    770  C   GLU A  46      25.757  -0.474   3.041  1.00 13.76           C  
ANISOU  770  C   GLU A  46     2342   1438   1449   -178    125    -17       C  
ATOM    771  O   GLU A  46      25.204  -0.151   1.971  1.00 14.20           O  
ANISOU  771  O   GLU A  46     2430   1464   1502   -156    130     14       O  
ATOM    772  CB  GLU A  46      25.261   0.832   5.108  1.00 15.84           C  
ANISOU  772  CB  GLU A  46     2755   1608   1654   -117    148    -35       C  
ATOM    773  CG  GLU A  46      24.338   1.061   6.294  1.00 18.17           C  
ANISOU  773  CG  GLU A  46     3081   1893   1929     -4    159    -27       C  
ATOM    774  CD  GLU A  46      24.816   2.187   7.183  1.00 22.50           C  
ANISOU  774  CD  GLU A  46     3785   2352   2411    -29    166    -67       C  
ATOM    775  OE1 GLU A  46      24.923   1.970   8.413  1.00 25.86           O  
ANISOU  775  OE1 GLU A  46     4190   2805   2830    -16    166    -88       O  
ATOM    776  OE2 GLU A  46      25.125   3.270   6.638  1.00 26.22           O  
ANISOU  776  OE2 GLU A  46     4411   2722   2831    -76    162    -74       O  
ATOM    777  H   GLU A  46      25.731  -1.399   6.078  1.00 10.04           H  
ANISOU  777  H   GLU A  46     1787   1029    998   -129    110    -49       H  
ATOM    778  HA  GLU A  46      23.895  -0.477   4.105  1.00  9.65           H  
ANISOU  778  HA  GLU A  46     1827    906    933    -15    132     34       H  
ATOM    779  HB2 GLU A  46      26.285   0.806   5.478  1.00 18.15           H  
ANISOU  779  HB2 GLU A  46     3040   1918   1937   -208    141    -67       H  
ATOM    780  HB3 GLU A  46      25.140   1.677   4.433  1.00 25.96           H  
ANISOU  780  HB3 GLU A  46     4134   2823   2905   -123    155    -25       H  
ATOM    781  HG2 GLU A  46      23.352   1.336   5.922  1.00 25.15           H  
ANISOU  781  HG2 GLU A  46     3989   2766   2801     91    170     10       H  
ATOM    782  HG3 GLU A  46      24.255   0.160   6.898  1.00 19.41           H  
ANISOU  782  HG3 GLU A  46     3132   2124   2119      8    148    -23       H  
ATOM    783  N   SER A  47      27.060  -0.817   3.104  1.00 13.89           N  
ANISOU  783  N   SER A  47     2307   1515   1454   -267    117    -54       N  
ATOM    784  CA ASER A  47      27.870  -0.893   1.882  0.50 13.51           C  
ANISOU  784  CA ASER A  47     2227   1520   1387   -333    114    -60       C  
ATOM    785  CA BSER A  47      27.899  -0.908   1.907  0.50 14.13           C  
ANISOU  785  CA BSER A  47     2304   1600   1465   -335    114    -61       C  
ATOM    786  C   SER A  47      27.342  -1.966   0.949  1.00 13.77           C  
ANISOU  786  C   SER A  47     2186   1586   1458   -264     95    -45       C  
ATOM    787  O   SER A  47      27.319  -1.782  -0.270  1.00 14.65           O  
ANISOU  787  O   SER A  47     2308   1701   1558   -278     98    -30       O  
ATOM    788  CB ASER A  47      29.325  -1.179   2.207  0.50 14.59           C  
ANISOU  788  CB ASER A  47     2295   1761   1488   -418    109    -93       C  
ATOM    789  CB BSER A  47      29.332  -1.250   2.296  0.50 17.76           C  
ANISOU  789  CB BSER A  47     2690   2165   1891   -414    108    -95       C  
ATOM    790  OG ASER A  47      29.894  -0.086   2.902  0.50 15.99           O  
ANISOU  790  OG ASER A  47     2557   1908   1611   -520    116    -96       O  
ATOM    791  OG BSER A  47      30.194  -1.256   1.172  0.50 25.52           O  
ANISOU  791  OG BSER A  47     3628   3238   2831   -473    109    -95       O  
ATOM    792  H  ASER A  47      27.565  -1.027   3.959  0.50 12.75           H  
ANISOU  792  H  ASER A  47     2137   1399   1307   -291    113    -77       H  
ATOM    793  H  BSER A  47      27.553  -1.021   3.968  0.50 12.80           H  
ANISOU  793  H  BSER A  47     2145   1404   1314   -290    113    -77       H  
ATOM    794  HA ASER A  47      27.821   0.061   1.359  0.50 15.90           H  
ANISOU  794  HA ASER A  47     2613   1770   1657   -375    125    -45       H  
ATOM    795  HA BSER A  47      27.902   0.052   1.393  0.50 16.55           H  
ANISOU  795  HA BSER A  47     2693   1858   1738   -380    124    -47       H  
ATOM    796  HB2ASER A  47      29.395  -2.072   2.826  0.50 10.99           H  
ANISOU  796  HB2ASER A  47     1771   1346   1060   -372     96   -110       H  
ATOM    797  HB2BSER A  47      29.688  -0.506   3.008  0.50 20.86           H  
ANISOU  797  HB2BSER A  47     3142   2532   2251   -479    115   -100       H  
ATOM    798  HB3ASER A  47      29.872  -1.329   1.277  0.50 17.04           H  
ANISOU  798  HB3ASER A  47     2563   2138   1773   -448    108    -93       H  
ATOM    799  HB3BSER A  47      29.359  -2.238   2.750  0.50 13.44           H  
ANISOU  799  HB3BSER A  47     2069   1661   1375   -361     93   -110       H  
ATOM    800  HG ASER A  47      29.990  -0.309   3.865  0.50 20.99           H  
ANISOU  800  HG ASER A  47     3176   2546   2254   -510    114   -111       H  
ATOM    801  HG BSER A  47      30.818  -2.026   1.229  0.50 28.46           H  
ANISOU  801  HG BSER A  47     3914   3704   3197   -457    100   -115       H  
ATOM    802  N   GLU A  48      26.968  -3.116   1.477  1.00 12.66           N  
ANISOU  802  N   GLU A  48     1983   1470   1356   -200     65    -46       N  
ATOM    803  CA  GLU A  48      26.362  -4.210   0.703  1.00 12.14           C  
ANISOU  803  CA  GLU A  48     1881   1416   1316   -144     26    -24       C  
ATOM    804  C   GLU A  48      25.081  -3.731  -0.025  1.00 12.57           C  
ANISOU  804  C   GLU A  48     1981   1417   1380   -115     34     36       C  
ATOM    805  O   GLU A  48      24.870  -4.030  -1.209  1.00 12.52           O  
ANISOU  805  O   GLU A  48     1973   1412   1372   -110     20     52       O  
ATOM    806  CB  GLU A  48      26.068  -5.366   1.669  1.00 12.33           C  
ANISOU  806  CB  GLU A  48     1862   1456   1367   -104    -23    -22       C  
ATOM    807  CG  GLU A  48      25.118  -6.432   1.162  1.00 12.75           C  
ANISOU  807  CG  GLU A  48     1911   1496   1435    -66    -85     23       C  
ATOM    808  CD  GLU A  48      24.724  -7.427   2.244  1.00 12.62           C  
ANISOU  808  CD  GLU A  48     1870   1492   1435    -54   -145     43       C  
ATOM    809  OE1 GLU A  48      25.318  -7.431   3.339  1.00 12.94           O  
ANISOU  809  OE1 GLU A  48     1883   1553   1479    -62   -137      9       O  
ATOM    810  OE2 GLU A  48      23.777  -8.208   1.990  1.00 13.82           O  
ANISOU  810  OE2 GLU A  48     2029   1634   1586    -50   -209    102       O  
ATOM    811  H   GLU A  48      27.109  -3.336   2.458  1.00  4.38           H  
ANISOU  811  H   GLU A  48      837    440    386   -165     54    -20       H  
ATOM    812  HA  GLU A  48      27.072  -4.558  -0.045  1.00  4.06           H  
ANISOU  812  HA  GLU A  48      737    423    381   -125     21     -7       H  
ATOM    813  HB2 GLU A  48      27.010  -5.860   1.905  1.00  3.59           H  
ANISOU  813  HB2 GLU A  48      584    398    380    -61     -6      2       H  
ATOM    814  HB3 GLU A  48      25.628  -4.971   2.582  1.00  3.66           H  
ANISOU  814  HB3 GLU A  48      618    392    380    -52     -4      1       H  
ATOM    815  HG2 GLU A  48      24.190  -5.986   0.809  1.00  3.61           H  
ANISOU  815  HG2 GLU A  48      600    385    386    -33    -36      5       H  
ATOM    816  HG3 GLU A  48      25.598  -6.984   0.355  1.00  3.62           H  
ANISOU  816  HG3 GLU A  48      601    384    389    -29    -46      6       H  
ATOM    817  N   ILE A  49      24.226  -2.972   0.680  1.00 12.60           N  
ANISOU  817  N   ILE A  49     2024   1381   1382    -83     57     69       N  
ATOM    818  CA  ILE A  49      22.989  -2.492   0.056  1.00 12.48           C  
ANISOU  818  CA  ILE A  49     2041   1339   1362    -34     68    132       C  
ATOM    819  C   ILE A  49      23.289  -1.420  -0.978  1.00 13.95           C  
ANISOU  819  C   ILE A  49     2301   1475   1524    -68    100    127       C  
ATOM    820  O   ILE A  49      22.724  -1.452  -2.072  1.00 13.26           O  
ANISOU  820  O   ILE A  49     2214   1385   1439    -57     95    166       O  
ATOM    821  CB  ILE A  49      22.020  -1.954   1.112  1.00 12.89           C  
ANISOU  821  CB  ILE A  49     2113   1390   1397     41     86    168       C  
ATOM    822  CG1 ILE A  49      21.721  -3.039   2.165  1.00 12.19           C  
ANISOU  822  CG1 ILE A  49     1940   1369   1325     55     47    185       C  
ATOM    823  CG2 ILE A  49      20.708  -1.503   0.412  1.00 14.54           C  
ANISOU  823  CG2 ILE A  49     2337   1603   1585    113     97    245       C  
ATOM    824  CD1 ILE A  49      21.083  -2.386   3.430  1.00 14.31           C  
ANISOU  824  CD1 ILE A  49     2222   1656   1561    130     74    201       C  
ATOM    825  H   ILE A  49      24.395  -2.641   1.624  1.00  4.43           H  
ANISOU  825  H   ILE A  49      910    387    385    -61     50     -6       H  
ATOM    826  HA  ILE A  49      22.500  -3.323  -0.450  1.00  4.20           H  
ANISOU  826  HA  ILE A  49      834    380    381    -12     21     -1       H  
ATOM    827  HB  ILE A  49      22.473  -1.095   1.606  1.00  9.32           H  
ANISOU  827  HB  ILE A  49     1726    892    922     35    114    133       H  
ATOM    828 HG12 ILE A  49      20.984  -3.721   1.746  1.00  4.42           H  
ANISOU  828 HG12 ILE A  49      791    456    432     54     24     62       H  
ATOM    829 HG13 ILE A  49      22.598  -3.608   2.465  1.00  3.98           H  
ANISOU  829 HG13 ILE A  49      750    380    381     11     21      1       H  
ATOM    830 HG21 ILE A  49      19.898  -1.434   1.134  1.00 14.19           H  
ANISOU  830 HG21 ILE A  49     2272   1602   1519    183    102    284       H  
ATOM    831 HG22 ILE A  49      20.856  -0.529  -0.047  1.00  9.87           H  
ANISOU  831 HG22 ILE A  49     1827    950    972    117    126    233       H  
ATOM    832 HG23 ILE A  49      20.449  -2.239  -0.347  1.00  5.87           H  
ANISOU  832 HG23 ILE A  49     1124    565    543     87     70    174       H  
ATOM    833 HD11 ILE A  49      20.739  -3.177   4.092  1.00  7.93           H  
ANISOU  833 HD11 ILE A  49     1343    912    759    133     42    228       H  
ATOM    834 HD12 ILE A  49      21.842  -1.791   3.935  1.00  9.02           H  
ANISOU  834 HD12 ILE A  49     1608    939    882    110     98    145       H  
ATOM    835 HD13 ILE A  49      20.241  -1.750   3.165  1.00 11.20           H  
ANISOU  835 HD13 ILE A  49     1857   1264   1136    199     97    244       H  
ATOM    836  N   ALA A  50      24.217  -0.515  -0.676  1.00 13.40           N  
ANISOU  836  N   ALA A  50     2297   1371   1425   -127    122     84       N  
ATOM    837  CA  ALA A  50      24.593   0.507  -1.665  1.00 14.26           C  
ANISOU  837  CA  ALA A  50     2485   1433   1498   -189    136     86       C  
ATOM    838  C   ALA A  50      25.162  -0.131  -2.959  1.00 14.75           C  
ANISOU  838  C   ALA A  50     2477   1562   1566   -240    124     82       C  
ATOM    839  O   ALA A  50      24.868   0.339  -4.085  1.00 15.36           O  
ANISOU  839  O   ALA A  50     2590   1616   1632   -256    129    111       O  
ATOM    840  CB  ALA A  50      25.631   1.454  -1.058  1.00 16.69           C  
ANISOU  840  CB  ALA A  50     2877   1707   1756   -282    141     51       C  
ATOM    841  H   ALA A  50      24.700  -0.445   0.215  1.00 10.55           H  
ANISOU  841  H   ALA A  50     1940   1012   1057   -145    124     54       H  
ATOM    842  HA  ALA A  50      23.712   1.090  -1.930  1.00 16.62           H  
ANISOU  842  HA  ALA A  50     2845   1680   1790   -134    146    123       H  
ATOM    843  HB1 ALA A  50      25.891   2.214  -1.793  1.00 27.09           H  
ANISOU  843  HB1 ALA A  50     4263   2991   3039   -344    140     62       H  
ATOM    844  HB2 ALA A  50      25.206   1.923  -0.172  1.00 21.65           H  
ANISOU  844  HB2 ALA A  50     3574   2280   2374   -235    147     49       H  
ATOM    845  HB3 ALA A  50      26.516   0.880  -0.787  1.00 18.49           H  
ANISOU  845  HB3 ALA A  50     3032   2008   1985   -333    134     20       H  
ATOM    846  N   ALA A  51      25.920  -1.248  -2.813  1.00 13.37           N  
ANISOU  846  N   ALA A  51     2207   1472   1401   -248    105     45       N  
ATOM    847  CA  ALA A  51      26.433  -1.956  -4.001  1.00 13.54           C  
ANISOU  847  CA  ALA A  51     2169   1566   1411   -260     91     32       C  
ATOM    848  C   ALA A  51      25.262  -2.552  -4.786  1.00 13.25           C  
ANISOU  848  C   ALA A  51     2131   1497   1405   -198     70     76       C  
ATOM    849  O   ALA A  51      25.354  -2.655  -6.015  1.00 13.28           O  
ANISOU  849  O   ALA A  51     2129   1524   1393   -212     66     82       O  
ATOM    850  CB  ALA A  51      27.411  -3.029  -3.570  1.00 14.88           C  
ANISOU  850  CB  ALA A  51     2258   1826   1570   -244     70    -18       C  
ATOM    851  H   ALA A  51      26.194  -1.653  -1.923  1.00  9.35           H  
ANISOU  851  H   ALA A  51     1668    983    901   -238     98     22       H  
ATOM    852  HA  ALA A  51      26.959  -1.253  -4.645  1.00 12.77           H  
ANISOU  852  HA  ALA A  51     2090   1484   1276   -326    106     33       H  
ATOM    853  HB1 ALA A  51      27.724  -3.593  -4.447  1.00 10.59           H  
ANISOU  853  HB1 ALA A  51     1681   1336   1008   -226     57    -31       H  
ATOM    854  HB2 ALA A  51      28.275  -2.550  -3.112  1.00 14.82           H  
ANISOU  854  HB2 ALA A  51     2240   1860   1530   -302     86    -39       H  
ATOM    855  HB3 ALA A  51      26.932  -3.692  -2.852  1.00  6.93           H  
ANISOU  855  HB3 ALA A  51     1241    796    597   -193     48    -17       H  
ATOM    856  N   PHE A  52      24.205  -3.007  -4.103  1.00 11.75           N  
ANISOU  856  N   PHE A  52     1940   1275   1248   -139     50    111       N  
ATOM    857  CA  PHE A  52      23.028  -3.536  -4.776  1.00 11.26           C  
ANISOU  857  CA  PHE A  52     1875   1203   1201   -104     21    173       C  
ATOM    858  C   PHE A  52      22.258  -2.408  -5.495  1.00 12.69           C  
ANISOU  858  C   PHE A  52     2105   1344   1372   -101     56    226       C  
ATOM    859  O   PHE A  52      21.856  -2.577  -6.648  1.00 13.24           O  
ANISOU  859  O   PHE A  52     2175   1416   1438   -110     45    259       O  
ATOM    860  CB  PHE A  52      22.135  -4.243  -3.744  1.00 12.57           C  
ANISOU  860  CB  PHE A  52     2014   1379   1385    -64    -15    214       C  
ATOM    861  CG  PHE A  52      21.013  -5.024  -4.352  1.00 12.33           C  
ANISOU  861  CG  PHE A  52     1971   1363   1351    -57    -67    291       C  
ATOM    862  CD1 PHE A  52      21.263  -6.096  -5.203  1.00 14.30           C  
ANISOU  862  CD1 PHE A  52     2231   1610   1591    -79   -125    278       C  
ATOM    863  CD2 PHE A  52      19.701  -4.732  -4.036  1.00 13.86           C  
ANISOU  863  CD2 PHE A  52     2146   1585   1535    -27    -65    380       C  
ATOM    864  CE1 PHE A  52      20.210  -6.868  -5.716  1.00 15.79           C  
ANISOU  864  CE1 PHE A  52     2430   1806   1765    -97   -190    358       C  
ATOM    865  CE2 PHE A  52      18.652  -5.488  -4.562  1.00 15.09           C  
ANISOU  865  CE2 PHE A  52     2281   1780   1673    -47   -122    469       C  
ATOM    866  CZ  PHE A  52      18.913  -6.568  -5.372  1.00 14.63           C  
ANISOU  866  CZ  PHE A  52     2249   1700   1609    -96   -190    459       C  
ATOM    867  H   PHE A  52      24.155  -3.050  -3.091  1.00  4.49           H  
ANISOU  867  H   PHE A  52      928    396    381    -95     24     -4       H  
ATOM    868  HA  PHE A  52      23.330  -4.251  -5.539  1.00  4.38           H  
ANISOU  868  HA  PHE A  52      886    397    381    -92    -26      5       H  
ATOM    869  HB2 PHE A  52      22.744  -4.944  -3.176  1.00  4.07           H  
ANISOU  869  HB2 PHE A  52      773    388    384    -55    -42      6       H  
ATOM    870  HB3 PHE A  52      21.705  -3.501  -3.074  1.00  4.56           H  
ANISOU  870  HB3 PHE A  52      886    424    425    -27      4     43       H  
ATOM    871  HD1 PHE A  52      22.286  -6.372  -5.449  1.00  6.77           H  
ANISOU  871  HD1 PHE A  52     1285    656    631    -79   -126    209       H  
ATOM    872  HD2 PHE A  52      19.472  -3.904  -3.368  1.00  7.44           H  
ANISOU  872  HD2 PHE A  52     1326    779    723     13    -21    369       H  
ATOM    873  HE1 PHE A  52      20.420  -7.702  -6.383  1.00  7.83           H  
ANISOU  873  HE1 PHE A  52     1456    778    740   -112   -244    344       H  
ATOM    874  HE2 PHE A  52      17.624  -5.236  -4.309  1.00 12.25           H  
ANISOU  874  HE2 PHE A  52     1888   1475   1292    -22   -119    550       H  
ATOM    875  HZ  PHE A  52      18.093  -7.128  -5.816  1.00  7.65           H  
ANISOU  875  HZ  PHE A  52     1289    858    761   -142   -227    420       H  
ATOM    876  N   GLU A  53      22.154  -1.231  -4.875  1.00 12.80           N  
ANISOU  876  N   GLU A  53     2177   1314   1373    -88     94    228       N  
ATOM    877  CA  GLU A  53      21.526  -0.078  -5.569  1.00 12.84           C  
ANISOU  877  CA  GLU A  53     2256   1266   1357    -72    121    272       C  
ATOM    878  C   GLU A  53      22.318   0.232  -6.836  1.00 14.60           C  
ANISOU  878  C   GLU A  53     2498   1486   1565   -157    124    252       C  
ATOM    879  O   GLU A  53      21.731   0.546  -7.878  1.00 14.81           O  
ANISOU  879  O   GLU A  53     2543   1497   1586   -154    127    298       O  
ATOM    880  CB  GLU A  53      21.556   1.144  -4.645  1.00 14.20           C  
ANISOU  880  CB  GLU A  53     2529   1368   1498    -43    147    258       C  
ATOM    881  CG  GLU A  53      20.583   1.051  -3.480  1.00 15.09           C  
ANISOU  881  CG  GLU A  53     2627   1499   1607     68    153    287       C  
ATOM    882  CD  GLU A  53      20.855   2.027  -2.370  1.00 19.20           C  
ANISOU  882  CD  GLU A  53     3253   1953   2090    100    171    250       C  
ATOM    883  OE1 GLU A  53      21.035   3.226  -2.669  1.00 23.59           O  
ANISOU  883  OE1 GLU A  53     3946   2414   2604     92    180    241       O  
ATOM    884  OE2 GLU A  53      20.919   1.598  -1.197  1.00 20.77           O  
ANISOU  884  OE2 GLU A  53     3410   2186   2295    126    169    229       O  
ATOM    885  H   GLU A  53      22.479  -1.046  -3.932  1.00  8.18           H  
ANISOU  885  H   GLU A  53     1601    721    785    -84    102    201       H  
ATOM    886  HA  GLU A  53      20.494  -0.303  -5.832  1.00  9.02           H  
ANISOU  886  HA  GLU A  53     1750    800    877    -20    114    331       H  
ATOM    887  HB2 GLU A  53      22.556   1.278  -4.238  1.00 16.05           H  
ANISOU  887  HB2 GLU A  53     2779   1595   1724   -107    147    206       H  
ATOM    888  HB3 GLU A  53      21.282   2.023  -5.226  1.00 22.42           H  
ANISOU  888  HB3 GLU A  53     3647   2356   2515    -36    158    281       H  
ATOM    889  HG2 GLU A  53      19.579   1.254  -3.850  1.00 18.27           H  
ANISOU  889  HG2 GLU A  53     3031   1914   1996    137    159    347       H  
ATOM    890  HG3 GLU A  53      20.620   0.048  -3.057  1.00 11.78           H  
ANISOU  890  HG3 GLU A  53     2122   1139   1213     60    132    284       H  
ATOM    891  N   SER A  54      23.667   0.205  -6.749  1.00 14.31           N  
ANISOU  891  N   SER A  54     2446   1482   1510   -236    123    192       N  
ATOM    892  CA  SER A  54      24.493   0.466  -7.940  1.00 15.05           C  
ANISOU  892  CA  SER A  54     2533   1615   1570   -322    124    181       C  
ATOM    893  C   SER A  54      24.292  -0.581  -9.048  1.00 14.23           C  
ANISOU  893  C   SER A  54     2360   1569   1478   -298    106    188       C  
ATOM    894  O   SER A  54      24.226  -0.246 -10.241  1.00 14.81           O  
ANISOU  894  O   SER A  54     2445   1650   1534   -335    110    212       O  
ATOM    895  CB  SER A  54      25.950   0.472  -7.527  1.00 16.64           C  
ANISOU  895  CB  SER A  54     2700   1891   1732   -401    125    128       C  
ATOM    896  OG  SER A  54      26.231   1.597  -6.713  1.00 23.65           O  
ANISOU  896  OG  SER A  54     3681   2715   2591   -459    131    128       O  
ATOM    897  H   SER A  54      24.186   0.030  -5.894  1.00 16.41           H  
ANISOU  897  H   SER A  54     2697   1763   1775   -243    122    158       H  
ATOM    898  HA  SER A  54      24.236   1.441  -8.352  1.00 19.43           H  
ANISOU  898  HA  SER A  54     3164   2114   2106   -349    133    210       H  
ATOM    899  HB2 SER A  54      26.170  -0.433  -6.963  1.00 16.81           H  
ANISOU  899  HB2 SER A  54     2660   1957   1771   -359    115     98       H  
ATOM    900  HB3 SER A  54      26.568   0.498  -8.423  1.00 21.53           H  
ANISOU  900  HB3 SER A  54     3288   2576   2316   -458    124    124       H  
ATOM    901  HG  SER A  54      25.821   2.424  -7.079  1.00 31.35           H  
ANISOU  901  HG  SER A  54     4740   3621   3552   -475    132    158       H  
ATOM    902  N   GLU A  55      24.199  -1.850  -8.679  1.00 13.22           N  
ANISOU  902  N   GLU A  55     2177   1475   1372   -242     78    168       N  
ATOM    903  CA  GLU A  55      23.952  -2.925  -9.633  1.00 13.17           C  
ANISOU  903  CA  GLU A  55     2142   1498   1363   -214     43    173       C  
ATOM    904  C   GLU A  55      22.584  -2.730 -10.301  1.00 13.83           C  
ANISOU  904  C   GLU A  55     2256   1533   1466   -202     37    253       C  
ATOM    905  O   GLU A  55      22.431  -2.882 -11.523  1.00 13.77           O  
ANISOU  905  O   GLU A  55     2251   1538   1442   -220     28    271       O  
ATOM    906  CB  GLU A  55      24.005  -4.252  -8.872  1.00 13.42           C  
ANISOU  906  CB  GLU A  55     2149   1544   1407   -160     -4    145       C  
ATOM    907  CG  GLU A  55      23.787  -5.470  -9.746  1.00 13.44           C  
ANISOU  907  CG  GLU A  55     2163   1552   1391   -128    -61    143       C  
ATOM    908  CD  GLU A  55      23.790  -6.775  -8.983  1.00 13.23           C  
ANISOU  908  CD  GLU A  55     2149   1514   1365    -80   -128    121       C  
ATOM    909  OE1 GLU A  55      24.178  -6.774  -7.794  1.00 15.43           O  
ANISOU  909  OE1 GLU A  55     2403   1802   1660    -70   -121     95       O  
ATOM    910  OE2 GLU A  55      23.370  -7.798  -9.567  1.00 15.27           O  
ANISOU  910  OE2 GLU A  55     2456   1744   1602    -61   -197    135       O  
ATOM    911  H   GLU A  55      24.299  -2.164  -7.719  1.00  5.95           H  
ANISOU  911  H   GLU A  55     1213    562    485   -205     56    102       H  
ATOM    912  HA  GLU A  55      24.725  -2.925 -10.400  1.00 11.90           H  
ANISOU  912  HA  GLU A  55     1961   1392   1167   -242     49    144       H  
ATOM    913  HB2 GLU A  55      24.987  -4.345  -8.411  1.00  9.79           H  
ANISOU  913  HB2 GLU A  55     1661   1128    929   -161      4     91       H  
ATOM    914  HB3 GLU A  55      23.232  -4.258  -8.106  1.00  5.66           H  
ANISOU  914  HB3 GLU A  55     1133    536    481   -134    -21    119       H  
ATOM    915  HG2 GLU A  55      22.821  -5.407 -10.244  1.00  6.39           H  
ANISOU  915  HG2 GLU A  55     1281    628    520   -139    -74    186       H  
ATOM    916  HG3 GLU A  55      24.582  -5.520 -10.488  1.00 12.64           H  
ANISOU  916  HG3 GLU A  55     2049   1502   1252   -127    -52    102       H  
ATOM    917  N   LEU A  56      21.582  -2.330  -9.515  1.00 13.66           N  
ANISOU  917  N   LEU A  56     2252   1472   1467   -167     45    306       N  
ATOM    918  CA  LEU A  56      20.258  -2.065 -10.075  1.00 13.48           C  
ANISOU  918  CA  LEU A  56     2241   1435   1446   -144     43    395       C  
ATOM    919  C   LEU A  56      20.309  -0.893 -11.023  1.00 14.73           C  
ANISOU  919  C   LEU A  56     2446   1561   1588   -174     79    410       C  
ATOM    920  O   LEU A  56      19.684  -0.942 -12.072  1.00 16.16           O  
ANISOU  920  O   LEU A  56     2626   1751   1765   -184     71    463       O  
ATOM    921  CB  LEU A  56      19.251  -1.797  -8.978  1.00 14.23           C  
ANISOU  921  CB  LEU A  56     2331   1531   1546    -78     51    449       C  
ATOM    922  CG  LEU A  56      18.925  -2.978  -8.070  1.00 14.76           C  
ANISOU  922  CG  LEU A  56     2346   1641   1620    -64      2    463       C  
ATOM    923  CD1 LEU A  56      18.178  -2.500  -6.858  1.00 15.21           C  
ANISOU  923  CD1 LEU A  56     2388   1723   1669      5     23    504       C  
ATOM    924  CD2 LEU A  56      18.089  -4.039  -8.802  1.00 17.65           C  
ANISOU  924  CD2 LEU A  56     2688   2046   1974    -94    -61    536       C  
ATOM    925  H   LEU A  56      21.655  -2.193  -8.512  1.00  8.19           H  
ANISOU  925  H   LEU A  56     1559    771    782   -147     52    292       H  
ATOM    926  HA  LEU A  56      19.940  -2.932 -10.652  1.00  9.26           H  
ANISOU  926  HA  LEU A  56     1687    921    909   -154      5    417       H  
ATOM    927  HB2 LEU A  56      19.626  -0.992  -8.349  1.00 11.56           H  
ANISOU  927  HB2 LEU A  56     2029   1160   1203    -62     83    418       H  
ATOM    928  HB3 LEU A  56      18.316  -1.484  -9.441  1.00 13.10           H  
ANISOU  928  HB3 LEU A  56     2188   1397   1390    -54     56    520       H  
ATOM    929  HG  LEU A  56      19.840  -3.466  -7.742  1.00  7.10           H  
ANISOU  929  HG  LEU A  56     1316    694    689    -79    -17    309       H  
ATOM    930 HD11 LEU A  56      17.835  -3.364  -6.290  1.00 10.99           H  
ANISOU  930 HD11 LEU A  56     1809   1233   1133      1    -18    530       H  
ATOM    931 HD12 LEU A  56      18.843  -1.895  -6.246  1.00  7.91           H  
ANISOU  931 HD12 LEU A  56     1460    778    767     19     53    392       H  
ATOM    932 HD13 LEU A  56      17.326  -1.905  -7.184  1.00 13.90           H  
ANISOU  932 HD13 LEU A  56     2227   1573   1482     46     43    568       H  
ATOM    933 HD21 LEU A  56      18.303  -5.006  -8.350  1.00 10.46           H  
ANISOU  933 HD21 LEU A  56     1767   1142   1064   -111   -111    518       H  
ATOM    934 HD22 LEU A  56      17.033  -3.815  -8.661  1.00 14.57           H  
ANISOU  934 HD22 LEU A  56     2271   1697   1567    -68    -59    620       H  
ATOM    935 HD23 LEU A  56      18.321  -4.071  -9.865  1.00 11.53           H  
ANISOU  935 HD23 LEU A  56     1933   1253   1194   -125    -64    526       H  
ATOM    936  N   GLN A  57      21.040   0.163 -10.682  1.00 14.49           N  
ANISOU  936  N   GLN A  57     2469   1493   1543   -201    110    372       N  
ATOM    937  CA  GLN A  57      21.168   1.318 -11.605  1.00 16.51           C  
ANISOU  937  CA  GLN A  57     2793   1709   1773   -251    128    392       C  
ATOM    938  C   GLN A  57      21.835   0.854 -12.908  1.00 16.75           C  
ANISOU  938  C   GLN A  57     2776   1800   1789   -325    117    374       C  
ATOM    939  O   GLN A  57      21.463   1.329 -13.991  1.00 15.98           O  
ANISOU  939  O   GLN A  57     2701   1690   1680   -353    120    417       O  
ATOM    940  CB  GLN A  57      21.993   2.410 -10.930  1.00 20.56           C  
ANISOU  940  CB  GLN A  57     3389   2167   2254   -298    140    354       C  
ATOM    941  CG  GLN A  57      21.205   3.197  -9.881  1.00 25.86           C  
ANISOU  941  CG  GLN A  57     4151   2755   2919   -206    151    376       C  
ATOM    942  CD  GLN A  57      20.136   4.079 -10.491  0.50 27.78           C  
ANISOU  942  CD  GLN A  57     4476   2937   3144   -142    158    444       C  
ATOM    943  OE1 GLN A  57      18.988   3.666 -10.654  0.50 19.51           O  
ANISOU  943  OE1 GLN A  57     3374   1929   2110    -50    164    503       O  
ATOM    944  NE2 GLN A  57      20.477   5.317 -10.820  0.50 42.50           N  
ANISOU  944  NE2 GLN A  57     6477   4709   4963   -191    150    444       N  
ATOM    945  H   GLN A  57      21.525   0.264  -9.796  1.00 15.44           H  
ANISOU  945  H   GLN A  57     2597   1607   1663   -199    115    335       H  
ATOM    946  HA  GLN A  57      20.178   1.694 -11.856  1.00 22.75           H  
ANISOU  946  HA  GLN A  57     3610   2471   2565   -202    133    451       H  
ATOM    947  HB2 GLN A  57      22.866   1.978 -10.444  1.00 20.87           H  
ANISOU  947  HB2 GLN A  57     3387   2250   2290   -333    136    304       H  
ATOM    948  HB3 GLN A  57      22.317   3.119 -11.690  1.00 29.23           H  
ANISOU  948  HB3 GLN A  57     4536   3247   3325   -366    139    364       H  
ATOM    949  HG2 GLN A  57      20.699   2.495  -9.220  1.00 29.34           H  
ANISOU  949  HG2 GLN A  57     4534   3231   3385   -136    152    382       H  
ATOM    950  HG3 GLN A  57      21.889   3.821  -9.308  1.00 34.48           H  
ANISOU  950  HG3 GLN A  57     5313   3804   3984   -249    149    342       H  
ATOM    951 HE21 GLN A  57      21.424   5.649 -10.666  0.50 45.75           H  
ANISOU  951 HE21 GLN A  57     6931   5101   5352   -285    138    407       H  
ATOM    952 HE22 GLN A  57      19.787   5.937 -11.232  0.50 46.87           H  
ANISOU  952 HE22 GLN A  57     7098   5214   5498   -138    151    488       H  
ATOM    953  N   ALA A  58      22.858  -0.010 -12.841  1.00 15.33           N  
ANISOU  953  N   ALA A  58     2533   1695   1598   -348    105    310       N  
ATOM    954  CA  ALA A  58      23.495  -0.523 -14.072  1.00 16.67           C  
ANISOU  954  CA  ALA A  58     2656   1945   1734   -387     95    288       C  
ATOM    955  C   ALA A  58      22.504  -1.352 -14.897  1.00 17.07           C  
ANISOU  955  C   ALA A  58     2699   1985   1801   -346     68    329       C  
ATOM    956  O   ALA A  58      22.518  -1.277 -16.143  1.00 15.89           O  
ANISOU  956  O   ALA A  58     2545   1864   1627   -382     67    344       O  
ATOM    957  CB  ALA A  58      24.739  -1.332 -13.753  1.00 18.19           C  
ANISOU  957  CB  ALA A  58     2783   2234   1893   -379     86    212       C  
ATOM    958  H   ALA A  58      23.268  -0.357 -11.980  1.00 17.26           H  
ANISOU  958  H   ALA A  58     2758   1953   1847   -330    101    274       H  
ATOM    959  HA  ALA A  58      23.837   0.302 -14.688  1.00 22.16           H  
ANISOU  959  HA  ALA A  58     3370   2650   2401   -454    108    300       H  
ATOM    960  HB1 ALA A  58      25.144  -1.739 -14.678  1.00 22.68           H  
ANISOU  960  HB1 ALA A  58     3319   2872   2426   -384     79    195       H  
ATOM    961  HB2 ALA A  58      25.469  -0.673 -13.286  1.00 24.28           H  
ANISOU  961  HB2 ALA A  58     3555   3030   2642   -431    103    195       H  
ATOM    962  HB3 ALA A  58      24.477  -2.141 -13.073  1.00 18.84           H  
ANISOU  962  HB3 ALA A  58     2858   2299   2001   -318     66    196       H  
ATOM    963  N   TYR A  59      21.606  -2.112 -14.236  1.00 15.34           N  
ANISOU  963  N   TYR A  59     2480   1734   1614   -287     40    357       N  
ATOM    964  CA  TYR A  59      20.577  -2.816 -14.983  1.00 15.13           C  
ANISOU  964  CA  TYR A  59     2459   1701   1590   -277      3    417       C  
ATOM    965  C   TYR A  59      19.596  -1.838 -15.601  1.00 16.44           C  
ANISOU  965  C   TYR A  59     2645   1841   1763   -293     28    503       C  
ATOM    966  O   TYR A  59      19.220  -2.008 -16.775  1.00 17.20           O  
ANISOU  966  O   TYR A  59     2742   1949   1843   -323     14    540       O  
ATOM    967  CB  TYR A  59      19.878  -3.786 -14.017  1.00 15.78           C  
ANISOU  967  CB  TYR A  59     2536   1772   1687   -238    -44    444       C  
ATOM    968  CG  TYR A  59      18.919  -4.687 -14.747  1.00 17.71           C  
ANISOU  968  CG  TYR A  59     2796   2017   1914   -257   -105    512       C  
ATOM    969  CD1 TYR A  59      19.371  -5.819 -15.411  1.00 20.80           C  
ANISOU  969  CD1 TYR A  59     3226   2406   2271   -264   -164    468       C  
ATOM    970  CD2 TYR A  59      17.553  -4.440 -14.727  1.00 19.31           C  
ANISOU  970  CD2 TYR A  59     2984   2233   2119   -265   -112    626       C  
ATOM    971  CE1 TYR A  59      18.479  -6.689 -16.041  1.00 24.40           C  
ANISOU  971  CE1 TYR A  59     3726   2847   2698   -300   -237    535       C  
ATOM    972  CE2 TYR A  59      16.644  -5.325 -15.322  1.00 21.45           C  
ANISOU  972  CE2 TYR A  59     3270   2521   2361   -309   -181    706       C  
ATOM    973  CZ  TYR A  59      17.117  -6.432 -15.997  1.00 27.53           C  
ANISOU  973  CZ  TYR A  59     4099   3263   3099   -339   -247    660       C  
ATOM    974  OH  TYR A  59      16.219  -7.293 -16.592  1.00 33.55           O  
ANISOU  974  OH  TYR A  59     4903   4026   3819   -402   -330    743       O  
ATOM    975  H   TYR A  59      21.587  -2.254 -13.232  1.00 12.72           H  
ANISOU  975  H   TYR A  59     2145   1389   1299   -258     38    345       H  
ATOM    976  HA  TYR A  59      21.033  -3.403 -15.779  1.00 12.84           H  
ANISOU  976  HA  TYR A  59     2167   1440   1272   -289    -18    385       H  
ATOM    977  HB2 TYR A  59      20.627  -4.412 -13.533  1.00 14.06           H  
ANISOU  977  HB2 TYR A  59     2314   1564   1464   -221    -63    380       H  
ATOM    978  HB3 TYR A  59      19.317  -3.226 -13.271  1.00 13.94           H  
ANISOU  978  HB3 TYR A  59     2297   1527   1473   -216    -23    483       H  
ATOM    979  HD1 TYR A  59      20.437  -6.038 -15.430  1.00 18.85           H  
ANISOU  979  HD1 TYR A  59     2982   2173   2009   -238   -157    382       H  
ATOM    980  HD2 TYR A  59      17.177  -3.567 -14.196  1.00 15.83           H  
ANISOU  980  HD2 TYR A  59     2524   1799   1693   -233    -68    657       H  
ATOM    981  HE1 TYR A  59      18.858  -7.576 -16.546  1.00 29.66           H  
ANISOU  981  HE1 TYR A  59     4450   3495   3326   -296   -291    493       H  
ATOM    982  HE2 TYR A  59      15.578  -5.104 -15.304  1.00 24.82           H  
ANISOU  982  HE2 TYR A  59     3666   2987   2777   -319   -185    806       H  
ATOM    983  HH  TYR A  59      16.650  -8.149 -16.854  1.00 37.93           H  
ANISOU  983  HH  TYR A  59     5524   4544   4345   -407   -387    696       H  
ATOM    984  N   LYS A  60      19.247  -0.744 -14.896  1.00 15.47           N  
ANISOU  984  N   LYS A  60     2547   1679   1651   -265     64    530       N  
ATOM    985  CA  LYS A  60      18.416   0.314 -15.494  1.00 17.12           C  
ANISOU  985  CA  LYS A  60     2793   1858   1853   -257     88    605       C  
ATOM    986  C   LYS A  60      19.113   0.835 -16.747  1.00 17.64           C  
ANISOU  986  C   LYS A  60     2880   1924   1899   -337     97    586       C  
ATOM    987  O   LYS A  60      18.470   1.128 -17.779  1.00 18.27           O  
ANISOU  987  O   LYS A  60     2967   2003   1971   -355     97    647       O  
ATOM    988  CB  LYS A  60      18.218   1.467 -14.483  1.00 20.78           C  
ANISOU  988  CB  LYS A  60     3319   2264   2312   -196    119    611       C  
ATOM    989  CG  LYS A  60      17.008   2.359 -14.778  1.00 26.46           C  
ANISOU  989  CG  LYS A  60     4080   2961   3013   -125    135    701       C  
ATOM    990  CD  LYS A  60      16.950   3.567 -13.831  1.00 32.92           C  
ANISOU  990  CD  LYS A  60     5000   3702   3806    -44    159    690       C  
ATOM    991  CE  LYS A  60      16.369   3.216 -12.477  1.00 35.74           C  
ANISOU  991  CE  LYS A  60     5321   4097   4160     62    165    700       C  
ATOM    992  NZ  LYS A  60      16.227   4.425 -11.617  1.00 46.16           N  
ANISOU  992  NZ  LYS A  60     6762   5337   5440    165    185    688       N  
ATOM    993  H   LYS A  60      19.514  -0.582 -13.930  1.00 15.21           H  
ANISOU  993  H   LYS A  60     2520   1633   1626   -241     74    502       H  
ATOM    994  HA  LYS A  60      17.448  -0.090 -15.779  1.00 20.36           H  
ANISOU  994  HA  LYS A  60     3178   2295   2263   -236     71    674       H  
ATOM    995  HB2 LYS A  60      18.080   1.056 -13.484  1.00 20.32           H  
ANISOU  995  HB2 LYS A  60     3237   2219   2263   -150    115    600       H  
ATOM    996  HB3 LYS A  60      19.097   2.108 -14.499  1.00 28.26           H  
ANISOU  996  HB3 LYS A  60     4314   3176   3248   -244    130    563       H  
ATOM    997  HG2 LYS A  60      17.053   2.707 -15.808  1.00 32.77           H  
ANISOU  997  HG2 LYS A  60     4898   3748   3804   -173    136    720       H  
ATOM    998  HG3 LYS A  60      16.109   1.767 -14.616  1.00 30.54           H  
ANISOU  998  HG3 LYS A  60     4537   3536   3529    -78    125    760       H  
ATOM    999  HD2 LYS A  60      17.956   3.953 -13.674  1.00 38.81           H  
ANISOU  999  HD2 LYS A  60     5800   4398   4549   -109    157    626       H  
ATOM   1000  HD3 LYS A  60      16.322   4.337 -14.277  1.00 41.52           H  
ANISOU 1000  HD3 LYS A  60     6143   4761   4871      3    167    742       H  
ATOM   1001  HE2 LYS A  60      15.380   2.782 -12.613  1.00 39.11           H  
ANISOU 1001  HE2 LYS A  60     5680   4599   4580    112    160    774       H  
ATOM   1002  HE3 LYS A  60      17.022   2.507 -11.971  1.00 35.11           H  
ANISOU 1002  HE3 LYS A  60     5199   4036   4104     17    153    647       H  
ATOM   1003  HZ1 LYS A  60      15.922   4.152 -10.688  1.00 48.87           H  
ANISOU 1003  HZ1 LYS A  60     7073   5717   5778    234    190    688       H  
ATOM   1004  HZ2 LYS A  60      17.117   4.907 -11.544  1.00 47.09           H  
ANISOU 1004  HZ2 LYS A  60     6957   5380   5555    102    181    630       H  
ATOM   1005  HZ3 LYS A  60      15.541   5.057 -12.017  1.00 52.85           H  
ANISOU 1005  HZ3 LYS A  60     7654   6170   6258    233    193    739       H  
ATOM   1006  N   GLY A  61      20.429   0.996 -16.666  1.00 16.40           N  
ANISOU 1006  N   GLY A  61     2723   1783   1723   -394    104    509       N  
ATOM   1007  CA  GLY A  61      21.306   1.476 -17.733  1.00 18.14           C  
ANISOU 1007  CA  GLY A  61     2945   2042   1907   -487    109    490       C  
ATOM   1008  C   GLY A  61      21.343   0.600 -18.973  1.00 18.82           C  
ANISOU 1008  C   GLY A  61     2978   2198   1976   -505     92    488       C  
ATOM   1009  O   GLY A  61      21.968   0.999 -19.954  1.00 18.17           O  
ANISOU 1009  O   GLY A  61     2884   2167   1854   -579     98    482       O  
ATOM   1010  H   GLY A  61      20.954   0.837 -15.813  1.00 18.08           H  
ANISOU 1010  H   GLY A  61     2929   2000   1939   -382    106    464       H  
ATOM   1011  HA2 GLY A  61      20.974   2.471 -18.021  1.00 25.74           H  
ANISOU 1011  HA2 GLY A  61     3965   2952   2861   -511    118    532       H  
ATOM   1012  HA3 GLY A  61      22.324   1.558 -17.356  1.00 27.43           H  
ANISOU 1012  HA3 GLY A  61     4108   3254   3059   -525    113    437       H  
ATOM   1013  N   LYS A  62      20.699  -0.600 -18.944  1.00 18.01           N  
ANISOU 1013  N   LYS A  62     2852   2100   1890   -448     63    496       N  
ATOM   1014  CA  LYS A  62      20.539  -1.437 -20.131  1.00 19.00           C  
ANISOU 1014  CA  LYS A  62     2964   2265   1990   -460     35    502       C  
ATOM   1015  C   LYS A  62      19.176  -1.183 -20.764  1.00 23.74           C  
ANISOU 1015  C   LYS A  62     3584   2829   2608   -471     28    605       C  
ATOM   1016  O   LYS A  62      18.836  -1.886 -21.724  1.00 24.64           O  
ANISOU 1016  O   LYS A  62     3699   2964   2700   -491     -4    626       O  
ATOM   1017  CB  LYS A  62      20.710  -2.931 -19.798  1.00 21.83           C  
ANISOU 1017  CB  LYS A  62     3321   2638   2335   -405    -14    453       C  
ATOM   1018  CG  LYS A  62      22.131  -3.283 -19.406  1.00 26.75           C  
ANISOU 1018  CG  LYS A  62     3915   3327   2923   -376     -7    351       C  
ATOM   1019  CD  LYS A  62      22.218  -4.736 -18.923  0.50 27.68           C  
ANISOU 1019  CD  LYS A  62     4059   3432   3024   -301    -65    303       C  
ATOM   1020  CE  LYS A  62      23.514  -5.059 -18.223  0.50 44.84           C  
ANISOU 1020  CE  LYS A  62     6199   5672   5167   -247    -56    211       C  
ATOM   1021  NZ  LYS A  62      24.581  -5.409 -19.189  0.50 65.23           N  
ANISOU 1021  NZ  LYS A  62     8753   8368   7665   -212    -53    144       N  
ATOM   1022  H   LYS A  62      20.331  -1.048 -18.114  1.00 19.44           H  
ANISOU 1022  H   LYS A  62     3033   2260   2093   -400     51    498       H  
ATOM   1023  HA  LYS A  62      21.297  -1.192 -20.874  1.00 26.41           H  
ANISOU 1023  HA  LYS A  62     3885   3257   2893   -501     47    471       H  
ATOM   1024  HB2 LYS A  62      20.046  -3.199 -18.978  1.00 21.04           H  
ANISOU 1024  HB2 LYS A  62     3232   2498   2264   -377    -31    484       H  
ATOM   1025  HB3 LYS A  62      20.469  -3.529 -20.675  1.00 26.95           H  
ANISOU 1025  HB3 LYS A  62     3987   3297   2958   -412    -44    463       H  
ATOM   1026  HG2 LYS A  62      22.783  -3.170 -20.270  1.00 32.53           H  
ANISOU 1026  HG2 LYS A  62     4625   4127   3609   -397      4    323       H  
ATOM   1027  HG3 LYS A  62      22.454  -2.627 -18.599  1.00 29.45           H  
ANISOU 1027  HG3 LYS A  62     4243   3663   3284   -386     22    342       H  
ATOM   1028  HD2 LYS A  62      21.408  -4.930 -18.222  0.50 24.85           H  
ANISOU 1028  HD2 LYS A  62     3723   3015   2705   -295    -87    348       H  
ATOM   1029  HD3 LYS A  62      22.130  -5.399 -19.782  0.50 31.00           H  
ANISOU 1029  HD3 LYS A  62     4512   3861   3407   -288    -99    296       H  
ATOM   1030  HE2 LYS A  62      23.846  -4.199 -17.643  0.50 44.64           H  
ANISOU 1030  HE2 LYS A  62     6138   5661   5162   -282    -14    213       H  
ATOM   1031  HE3 LYS A  62      23.359  -5.914 -17.567  0.50 44.71           H  
ANISOU 1031  HE3 LYS A  62     6214   5617   5157   -197    -98    193       H  
ATOM   1032  HZ1 LYS A  62      25.489  -5.365 -18.738  0.50 66.00           H  
ANISOU 1032  HZ1 LYS A  62     8804   8538   7734   -188    -34     96       H  
ATOM   1033  HZ2 LYS A  62      24.433  -6.350 -19.538  0.50 66.50           H  
ANISOU 1033  HZ2 LYS A  62     8964   8507   7794   -156   -100    123       H  
ATOM   1034  HZ3 LYS A  62      24.557  -4.762 -19.970  0.50 65.46           H  
ANISOU 1034  HZ3 LYS A  62     8762   8428   7683   -268    -27    172       H  
ATOM   1035  N   GLY A  63      18.431  -0.188 -20.275  1.00 20.06           N  
ANISOU 1035  N   GLY A  63     3139   2317   2167   -452     54    669       N  
ATOM   1036  CA  GLY A  63      17.129   0.189 -20.826  1.00 20.74           C  
ANISOU 1036  CA  GLY A  63     3231   2392   2257   -444     54    777       C  
ATOM   1037  C   GLY A  63      15.993  -0.445 -20.061  1.00 24.18           C  
ANISOU 1037  C   GLY A  63     3641   2846   2700   -388     30    846       C  
ATOM   1038  O   GLY A  63      15.051  -0.933 -20.685  1.00 26.35           O  
ANISOU 1038  O   GLY A  63     3895   3158   2959   -409      0    930       O  
ATOM   1039  H   GLY A  63      18.680   0.413 -19.497  1.00 26.04           H  
ANISOU 1039  H   GLY A  63     3914   3045   2934   -432     74    651       H  
ATOM   1040  HA2 GLY A  63      17.013   1.270 -20.791  1.00 26.21           H  
ANISOU 1040  HA2 GLY A  63     3958   3050   2951   -435     81    800       H  
ATOM   1041  HA3 GLY A  63      17.049  -0.115 -21.869  1.00 26.36           H  
ANISOU 1041  HA3 GLY A  63     3935   3129   2953   -490     39    794       H  
ATOM   1042  N   ASN A  64      16.061  -0.468 -18.698  1.00 21.12           N  
ANISOU 1042  N   ASN A  64     3250   2448   2328   -327     36    820       N  
ATOM   1043  CA  ASN A  64      15.051  -1.132 -17.860  1.00 21.12           C  
ANISOU 1043  CA  ASN A  64     3210   2493   2322   -284      8    890       C  
ATOM   1044  C   ASN A  64      14.611  -0.190 -16.713  1.00 22.00           C  
ANISOU 1044  C   ASN A  64     3325   2600   2435   -184     49    914       C  
ATOM   1045  O   ASN A  64      14.971  -0.434 -15.541  1.00 22.04           O  
ANISOU 1045  O   ASN A  64     3324   2598   2451   -149     48    865       O  
ATOM   1046  CB  ASN A  64      15.646  -2.465 -17.285  1.00 22.81           C  
ANISOU 1046  CB  ASN A  64     3419   2709   2540   -308    -44    825       C  
ATOM   1047  CG  ASN A  64      16.163  -3.403 -18.345  1.00 24.30           C  
ANISOU 1047  CG  ASN A  64     3634   2890   2708   -372    -90    784       C  
ATOM   1048  OD1 ASN A  64      17.373  -3.699 -18.449  1.00 25.59           O  
ANISOU 1048  OD1 ASN A  64     3818   3037   2869   -372    -89    678       O  
ATOM   1049  ND2 ASN A  64      15.258  -3.884 -19.201  1.00 23.89           N  
ANISOU 1049  ND2 ASN A  64     3586   2863   2627   -421   -134    872       N  
ATOM   1050  H   ASN A  64      16.795  -0.023 -18.158  1.00 25.44           H  
ANISOU 1050  H   ASN A  64     3818   2964   2883   -316     59    759       H  
ATOM   1051  HA  ASN A  64      14.165  -1.388 -18.439  1.00 26.40           H  
ANISOU 1051  HA  ASN A  64     3856   3205   2971   -304    -14    977       H  
ATOM   1052  HB2 ASN A  64      16.491  -2.226 -16.639  1.00 20.79           H  
ANISOU 1052  HB2 ASN A  64     3174   2425   2301   -285    -21    746       H  
ATOM   1053  HB3 ASN A  64      14.881  -2.984 -16.710  1.00 26.82           H  
ANISOU 1053  HB3 ASN A  64     3899   3255   3036   -297    -76    887       H  
ATOM   1054 HD21 ASN A  64      15.549  -4.522 -19.935  1.00 30.99           H  
ANISOU 1054 HD21 ASN A  64     4519   3751   3504   -459   -170    846       H  
ATOM   1055 HD22 ASN A  64      14.280  -3.626 -19.114  1.00 30.42           H  
ANISOU 1055 HD22 ASN A  64     4382   3728   3446   -419   -133    967       H  
ATOM   1056  N   PRO A  65      13.746   0.803 -16.990  1.00 24.15           N  
ANISOU 1056  N   PRO A  65     3608   2883   2685   -122     80    994       N  
ATOM   1057  CA  PRO A  65      13.336   1.760 -15.947  1.00 27.47           C  
ANISOU 1057  CA  PRO A  65     4058   3292   3085      5    117   1008       C  
ATOM   1058  C   PRO A  65      12.550   1.156 -14.788  1.00 28.56           C  
ANISOU 1058  C   PRO A  65     4119   3530   3201     76    105   1061       C  
ATOM   1059  O   PRO A  65      12.557   1.714 -13.690  1.00 25.49           O  
ANISOU 1059  O   PRO A  65     3757   3128   2798    177    131   1035       O  
ATOM   1060  CB  PRO A  65      12.453   2.765 -16.696  1.00 33.09           C  
ANISOU 1060  CB  PRO A  65     4797   4012   3761     71    140   1095       C  
ATOM   1061  CG  PRO A  65      12.842   2.636 -18.114  1.00 36.84           C  
ANISOU 1061  CG  PRO A  65     5282   4460   4254    -48    126   1091       C  
ATOM   1062  CD  PRO A  65      13.239   1.219 -18.322  1.00 28.61           C  
ANISOU 1062  CD  PRO A  65     4178   3457   3234   -154     83   1062       C  
ATOM   1063  HA  PRO A  65      14.200   2.293 -15.556  1.00 38.62           H  
ANISOU 1063  HA  PRO A  65     5537   4624   4512      5    134    926       H  
ATOM   1064  HB2 PRO A  65      11.399   2.529 -16.560  1.00 47.52           H  
ANISOU 1064  HB2 PRO A  65     6556   5945   5555    128    137   1191       H  
ATOM   1065  HB3 PRO A  65      12.677   3.764 -16.326  1.00 48.75           H  
ANISOU 1065  HB3 PRO A  65     6868   5921   5733    141    166   1062       H  
ATOM   1066  HG2 PRO A  65      12.005   2.905 -18.755  1.00 50.49           H  
ANISOU 1066  HG2 PRO A  65     6993   6233   5959    -24    129   1178       H  
ATOM   1067  HG3 PRO A  65      13.688   3.289 -18.318  1.00 45.50           H  
ANISOU 1067  HG3 PRO A  65     6454   5469   5363    -80    138   1023       H  
ATOM   1068  HD2 PRO A  65      12.375   0.619 -18.604  1.00 37.20           H  
ANISOU 1068  HD2 PRO A  65     5209   4625   4301   -168     57   1148       H  
ATOM   1069  HD3 PRO A  65      14.018   1.181 -19.080  1.00 35.23           H  
ANISOU 1069  HD3 PRO A  65     5044   4254   4087   -231     79   1007       H  
ATOM   1070  N   GLU A  66      11.866   0.048 -15.044  1.00 29.50           N  
ANISOU 1070  N   GLU A  66     4152   3752   3304     15     57   1142       N  
ATOM   1071  CA  GLU A  66      11.035  -0.637 -14.044  1.00 32.80           C  
ANISOU 1071  CA  GLU A  66     4483   4297   3684     46     29   1219       C  
ATOM   1072  C   GLU A  66      11.769  -0.981 -12.728  1.00 28.90           C  
ANISOU 1072  C   GLU A  66     3998   3766   3216     63     25   1129       C  
ATOM   1073  O   GLU A  66      11.113  -1.050 -11.684  1.00 27.74           O  
ANISOU 1073  O   GLU A  66     3789   3719   3030    135     25   1182       O  
ATOM   1074  CB  GLU A  66      10.440  -1.935 -14.634  1.00 36.89           C  
ANISOU 1074  CB  GLU A  66     4939   4901   4175    -82    -50   1311       C  
ATOM   1075  CG  GLU A  66      11.435  -3.004 -15.080  1.00 45.19           C  
ANISOU 1075  CG  GLU A  66     6050   5856   5266   -206   -108   1220       C  
ATOM   1076  CD  GLU A  66      11.933  -2.927 -16.512  0.50 44.45           C  
ANISOU 1076  CD  GLU A  66     6013   5685   5190   -272   -107   1181       C  
ATOM   1077  OE1 GLU A  66      11.807  -1.851 -17.142  0.50 26.55           O  
ANISOU 1077  OE1 GLU A  66     3757   3403   2927   -229    -51   1195       O  
ATOM   1078  OE2 GLU A  66      12.471  -3.949 -16.994  0.50 36.65           O  
ANISOU 1078  OE2 GLU A  66     5069   4651   4204   -360   -167   1135       O  
ATOM   1079  H   GLU A  66      11.796  -0.359 -15.970  1.00 40.95           H  
ANISOU 1079  H   GLU A  66     5596   5209   4756    -63     32   1167       H  
ATOM   1080  HA  GLU A  66      10.200   0.014 -13.790  1.00 48.68           H  
ANISOU 1080  HA  GLU A  66     6462   6386   5649    151     59   1293       H  
ATOM   1081  HB2 GLU A  66       9.810  -2.390 -13.872  1.00 50.42           H  
ANISOU 1081  HB2 GLU A  66     6586   6721   5849    -72    -77   1380       H  
ATOM   1082  HB3 GLU A  66       9.821  -1.673 -15.492  1.00 48.80           H  
ANISOU 1082  HB3 GLU A  66     6431   6454   5658    -92    -46   1388       H  
ATOM   1083  HG2 GLU A  66      12.319  -2.994 -14.446  1.00 43.56           H  
ANISOU 1083  HG2 GLU A  66     5876   5579   5094   -184    -93   1118       H  
ATOM   1084  HG3 GLU A  66      10.947  -3.972 -14.979  1.00 49.71           H  
ANISOU 1084  HG3 GLU A  66     6594   6488   5804   -278   -177   1286       H  
ATOM   1085  N   VAL A  67      13.100  -1.187 -12.749  1.00 21.54           N  
ANISOU 1085  N   VAL A  67     2755   2810   2619    -72    -41   1028       N  
ATOM   1086  CA AVAL A  67      13.878  -1.546 -11.586  0.50 18.66           C  
ANISOU 1086  CA AVAL A  67     2416   2397   2277     22     18    854       C  
ATOM   1087  CA BVAL A  67      13.810  -1.586 -11.504  0.50 18.87           C  
ANISOU 1087  CA BVAL A  67     2438   2419   2311     35     19    862       C  
ATOM   1088  C   VAL A  67      13.939  -0.429 -10.514  1.00 22.93           C  
ANISOU 1088  C   VAL A  67     3074   2802   2835    172    116    883       C  
ATOM   1089  O   VAL A  67      14.382  -0.666  -9.382  1.00 20.40           O  
ANISOU 1089  O   VAL A  67     2772   2435   2545    261    172    780       O  
ATOM   1090  CB AVAL A  67      15.285  -1.936 -12.086  0.50 18.83           C  
ANISOU 1090  CB AVAL A  67     2440   2528   2186   -112      1    594       C  
ATOM   1091  CB BVAL A  67      15.204  -2.282 -11.679  0.50 19.19           C  
ANISOU 1091  CB BVAL A  67     2476   2548   2267    -50     -2    581       C  
ATOM   1092  CG1AVAL A  67      16.162  -0.710 -12.369  0.50 19.32           C  
ANISOU 1092  CG1AVAL A  67     2594   2632   2116   -259     52    542       C  
ATOM   1093  CG1BVAL A  67      15.052  -3.689 -12.253  0.50 17.34           C  
ANISOU 1093  CG1BVAL A  67     2200   2370   2019    -78   -124    514       C  
ATOM   1094  CG2AVAL A  67      15.948  -2.850 -11.091  0.50 15.37           C  
ANISOU 1094  CG2AVAL A  67     1990   2079   1771     12     -3    408       C  
ATOM   1095  CG2BVAL A  67      16.178  -1.440 -12.511  0.50 19.82           C  
ANISOU 1095  CG2BVAL A  67     2587   2749   2194   -237     22    481       C  
ATOM   1096  H  AVAL A  67      13.646  -1.118 -13.602  0.50 23.61           H  
ANISOU 1096  H  AVAL A  67     3039   3131   2802   -229    -72    956       H  
ATOM   1097  H  BVAL A  67      13.687  -1.126 -13.574  0.50 23.53           H  
ANISOU 1097  H  BVAL A  67     3030   3120   2791   -228    -70    948       H  
ATOM   1098  HA AVAL A  67      13.429  -2.414 -11.107  0.50 11.18           H  
ANISOU 1098  HA AVAL A  67     1410   1457   1383     78    -14    878       H  
ATOM   1099  HA BVAL A  67      13.199  -2.320 -10.983  0.50 12.79           H  
ANISOU 1099  HA BVAL A  67     1605   1655   1600    104     -6    921       H  
ATOM   1100  HB AVAL A  67      15.200  -2.504 -13.012  0.50 14.31           H  
ANISOU 1100  HB AVAL A  67     1821   2046   1572   -206    -69    574       H  
ATOM   1101  HB BVAL A  67      15.661  -2.407 -10.699  0.50  6.55           H  
ANISOU 1101  HB BVAL A  67      856    908    724     47     37    426       H  
ATOM   1102 HG11AVAL A  67      16.981  -1.015 -13.019  0.50 21.04           H  
ANISOU 1102 HG11AVAL A  67     2745   3034   2213   -391     32    385       H  
ATOM   1103 HG11BVAL A  67      16.032  -4.163 -12.284  0.50 11.73           H  
ANISOU 1103 HG11BVAL A  67     1491   1730   1236    -53   -146    290       H  
ATOM   1104 HG12AVAL A  67      15.566   0.059 -12.859  0.50 25.02           H  
ANISOU 1104 HG12AVAL A  67     3393   3283   2830   -312     32    706       H  
ATOM   1105 HG12BVAL A  67      14.390  -4.267 -11.610  0.50 10.48           H  
ANISOU 1105 HG12BVAL A  67     1341   1422   1218    -12   -164    603       H  
ATOM   1106 HG13AVAL A  67      16.571  -0.330 -11.434  0.50 16.85           H  
ANISOU 1106 HG13AVAL A  67     2347   2249   1806   -192    111    496       H  
ATOM   1107 HG13BVAL A  67      14.637  -3.622 -13.258  0.50 13.30           H  
ANISOU 1107 HG13BVAL A  67     1665   1915   1472   -196   -165    600       H  
ATOM   1108 HG21AVAL A  67      16.891  -3.188 -11.518  0.50 10.65           H  
ANISOU 1108 HG21AVAL A  67     1358   1615   1072    -30    -27    212       H  
ATOM   1109 HG21BVAL A  67      17.192  -1.757 -12.274  0.50 15.86           H  
ANISOU 1109 HG21BVAL A  67     2046   2362   1616   -241     38    280       H  
ATOM   1110 HG22AVAL A  67      16.142  -2.307 -10.168  0.50  5.01           H  
ANISOU 1110 HG22AVAL A  67      617    707    579     85     69    255       H  
ATOM   1111 HG22BVAL A  67      15.985  -1.630 -13.565  0.50 21.12           H  
ANISOU 1111 HG22BVAL A  67     2711   3002   2309   -356    -33    507       H  
ATOM   1112 HG23AVAL A  67      15.304  -3.708 -10.904  0.50  6.36           H  
ANISOU 1112 HG23AVAL A  67      802    893    721     49    -57    405       H  
ATOM   1113 HG23BVAL A  67      16.056  -0.381 -12.291  0.50 20.19           H  
ANISOU 1113 HG23BVAL A  67     2743   2702   2228   -258     62    584       H  
ATOM   1114  N   GLU A  68      13.504   0.791 -10.852  1.00 22.06           N  
ANISOU 1114  N   GLU A  68     3091   2602   2690    209    114   1018       N  
ATOM   1115  CA  GLU A  68      13.539   1.861  -9.854  1.00 25.18           C  
ANISOU 1115  CA  GLU A  68     3683   2817   3067    381    177   1030       C  
ATOM   1116  C   GLU A  68      12.775   1.445  -8.603  1.00 25.44           C  
ANISOU 1116  C   GLU A  68     3597   2872   3197    639    252   1070       C  
ATOM   1117  O   GLU A  68      13.187   1.805  -7.513  1.00 23.66           O  
ANISOU 1117  O   GLU A  68     3489   2539   2962    735    327    988       O  
ATOM   1118  CB  GLU A  68      12.937   3.156 -10.452  1.00 33.15           C  
ANISOU 1118  CB  GLU A  68     4909   3680   4008    460    104   1187       C  
ATOM   1119  CG  GLU A  68      12.688   4.284  -9.462  1.00 63.06           C  
ANISOU 1119  CG  GLU A  68     8969   7236   7755    736    130   1211       C  
ATOM   1120  CD  GLU A  68      13.903   4.799  -8.730  1.00 39.80           C  
ANISOU 1120  CD  GLU A  68     6286   4132   4705    592    168   1066       C  
ATOM   1121  OE1 GLU A  68      15.036   4.410  -9.093  1.00 25.11           O  
ANISOU 1121  OE1 GLU A  68     4377   2388   2775    258    169    948       O  
ATOM   1122  OE2 GLU A  68      13.727   5.596  -7.782  1.00 38.32           O  
ANISOU 1122  OE2 GLU A  68     6347   3736   4475    821    194   1064       O  
ATOM   1123  H   GLU A  68      13.190   1.090 -11.770  1.00 26.63           H  
ANISOU 1123  H   GLU A  68     3684   3200   3234    128     54   1108       H  
ATOM   1124  HA  GLU A  68      14.577   2.035  -9.576  1.00 28.96           H  
ANISOU 1124  HA  GLU A  68     4263   3264   3476    258    203    894       H  
ATOM   1125  HB2 GLU A  68      13.632   3.539 -11.197  1.00 55.11           H  
ANISOU 1125  HB2 GLU A  68     7822   6435   6682    216     45   1152       H  
ATOM   1126  HB3 GLU A  68      11.983   2.920 -10.921  1.00 56.14           H  
ANISOU 1126  HB3 GLU A  68     7675   6684   6970    554     66   1319       H  
ATOM   1127  HG2 GLU A  68      12.248   5.124  -9.997  1.00 82.51           H  
ANISOU 1127  HG2 GLU A  68    11620   9574  10155    816     36   1316       H  
ATOM   1128  HG3 GLU A  68      12.004   3.952  -8.685  1.00 64.83           H  
ANISOU 1128  HG3 GLU A  68     9042   7533   8059    981    201   1236       H  
ATOM   1129  N   ALA A  69      11.676   0.698  -8.758  1.00 24.50           N  
ANISOU 1129  N   ALA A  69     3247   2926   3136    703    225   1204       N  
ATOM   1130  CA  ALA A  69      10.898   0.274  -7.590  1.00 27.11           C  
ANISOU 1130  CA  ALA A  69     3428   3372   3500    877    288   1261       C  
ATOM   1131  C   ALA A  69      11.768  -0.520  -6.621  1.00 23.25           C  
ANISOU 1131  C   ALA A  69     2965   2830   3038    782    318   1098       C  
ATOM   1132  O   ALA A  69      11.702  -0.320  -5.415  1.00 22.20           O  
ANISOU 1132  O   ALA A  69     2853   2674   2906    918    401   1071       O  
ATOM   1133  CB  ALA A  69       9.716  -0.573  -8.021  1.00 32.13           C  
ANISOU 1133  CB  ALA A  69     3801   4276   4130    821    221   1443       C  
ATOM   1134  H   ALA A  69      11.288   0.400  -9.648  1.00 35.18           H  
ANISOU 1134  H   ALA A  69     4512   4370   4485    609    158   1286       H  
ATOM   1135  HA  ALA A  69      10.523   1.150  -7.064  1.00 46.97           H  
ANISOU 1135  HA  ALA A  69     6013   5841   5991   1108    345   1294       H  
ATOM   1136  HB1 ALA A  69       9.174  -0.899  -7.135  1.00 45.96           H  
ANISOU 1136  HB1 ALA A  69     5429   6166   5866    895    262   1490       H  
ATOM   1137  HB2 ALA A  69       9.064   0.026  -8.655  1.00 56.32           H  
ANISOU 1137  HB2 ALA A  69     6825   7402   7170    920    197   1565       H  
ATOM   1138  HB3 ALA A  69      10.080  -1.437  -8.574  1.00 35.88           H  
ANISOU 1138  HB3 ALA A  69     4267   4754   4611    599    144   1404       H  
ATOM   1139  N   LEU A  70      12.640  -1.381  -7.156  1.00 19.28           N  
ANISOU 1139  N   LEU A  70     2478   2310   2538    575    241    971       N  
ATOM   1140  CA  LEU A  70      13.512  -2.215  -6.302  1.00 16.97           C  
ANISOU 1140  CA  LEU A  70     2225   1965   2258    529    226    803       C  
ATOM   1141  C   LEU A  70      14.646  -1.375  -5.690  1.00 18.47           C  
ANISOU 1141  C   LEU A  70     2560   2040   2419    563    316    652       C  
ATOM   1142  O   LEU A  70      14.983  -1.550  -4.516  1.00 17.53           O  
ANISOU 1142  O   LEU A  70     2478   1867   2314    614    357    584       O  
ATOM   1143  CB  LEU A  70      14.093  -3.379  -7.097  1.00 16.40           C  
ANISOU 1143  CB  LEU A  70     2150   1921   2161    388     89    684       C  
ATOM   1144  CG  LEU A  70      13.070  -4.250  -7.801  1.00 19.92           C  
ANISOU 1144  CG  LEU A  70     2525   2450   2592    282    -34    836       C  
ATOM   1145  CD1 LEU A  70      13.759  -5.409  -8.542  1.00 19.31           C  
ANISOU 1145  CD1 LEU A  70     2537   2339   2459    189   -194    671       C  
ATOM   1146  CD2 LEU A  70      12.005  -4.792  -6.819  1.00 22.25           C  
ANISOU 1146  CD2 LEU A  70     2757   2814   2883    264    -62   1007       C  
ATOM   1147  H   LEU A  70      12.785  -1.506  -8.153  1.00  9.84           H  
ANISOU 1147  H   LEU A  70     1203   1201   1335    421    217    848       H  
ATOM   1148  HA  LEU A  70      12.933  -2.620  -5.473  1.00  7.74           H  
ANISOU 1148  HA  LEU A  70      866    991   1082    429    331    625       H  
ATOM   1149  HB2 LEU A  70      14.764  -2.979  -7.856  1.00  4.67           H  
ANISOU 1149  HB2 LEU A  70      510    631    633    181    182    252       H  
ATOM   1150  HB3 LEU A  70      14.653  -4.018  -6.415  1.00  4.48           H  
ANISOU 1150  HB3 LEU A  70      516    592    594    170    171    213       H  
ATOM   1151  HG  LEU A  70      12.547  -3.668  -8.558  1.00 10.93           H  
ANISOU 1151  HG  LEU A  70     1327   1376   1449    265     -9    952       H  
ATOM   1152 HD11 LEU A  70      13.020  -5.936  -9.144  1.00 15.41           H  
ANISOU 1152 HD11 LEU A  70     2035   1887   1933     78   -289    793       H  
ATOM   1153 HD12 LEU A  70      14.547  -5.009  -9.178  1.00  6.23           H  
ANISOU 1153 HD12 LEU A  70      790    771    807    111    -80    364       H  
ATOM   1154 HD13 LEU A  70      14.188  -6.088  -7.806  1.00  8.27           H  
ANISOU 1154 HD13 LEU A  70     1187    891   1065    186   -223    489       H  
ATOM   1155 HD21 LEU A  70      11.452  -5.592  -7.310  1.00 23.63           H  
ANISOU 1155 HD21 LEU A  70     2923   3048   3007    119   -188   1101       H  
ATOM   1156 HD22 LEU A  70      12.507  -5.172  -5.930  1.00 11.69           H  
ANISOU 1156 HD22 LEU A  70     1497   1392   1553    286    -76    907       H  
ATOM   1157 HD23 LEU A  70      11.322  -3.988  -6.551  1.00 20.82           H  
ANISOU 1157 HD23 LEU A  70     2471   2727   2712    364     43   1133       H  
ATOM   1158  N   ARG A  71      15.194  -0.393  -6.450  1.00 16.30           N  
ANISOU 1158  N   ARG A  71     2391   1733   2071    490    335    623       N  
ATOM   1159  CA  ARG A  71      16.224   0.469  -5.922  1.00 16.38           C  
ANISOU 1159  CA  ARG A  71     2571   1660   1993    437    395    518       C  
ATOM   1160  C   ARG A  71      15.677   1.310  -4.764  1.00 20.25           C  
ANISOU 1160  C   ARG A  71     3213   1986   2496    624    482    595       C  
ATOM   1161  O   ARG A  71      16.386   1.516  -3.778  1.00 18.05           O  
ANISOU 1161  O   ARG A  71     3040   1638   2179    609    535    502       O  
ATOM   1162  CB  ARG A  71      16.797   1.399  -7.025  1.00 17.82           C  
ANISOU 1162  CB  ARG A  71     2880   1859   2032    235    359    516       C  
ATOM   1163  CG  ARG A  71      18.054   2.172  -6.588  1.00 21.50           C  
ANISOU 1163  CG  ARG A  71     3523   2317   2330     52    387    410       C  
ATOM   1164  CD  ARG A  71      18.183   3.517  -7.303  1.00 35.55           C  
ANISOU 1164  CD  ARG A  71     5585   3991   3931   -149    330    504       C  
ATOM   1165  NE  ARG A  71      17.068   4.429  -7.025  1.00 41.22           N  
ANISOU 1165  NE  ARG A  71     6561   4408   4692     85    314    667       N  
ATOM   1166  CZ  ARG A  71      16.915   5.165  -5.923  1.00 65.85           C  
ANISOU 1166  CZ  ARG A  71     9944   7292   7785    249    353    683       C  
ATOM   1167  NH1 ARG A  71      17.811   5.109  -4.943  1.00 51.48           N  
ANISOU 1167  NH1 ARG A  71     8169   5484   5906    150    416    572       N  
ATOM   1168  NH2 ARG A  71      15.857   5.957  -5.789  1.00 76.81           N  
ANISOU 1168  NH2 ARG A  71    11550   8448   9185    545    322    801       N  
ATOM   1169  H   ARG A  71      14.943  -0.201  -7.415  1.00  7.30           H  
ANISOU 1169  H   ARG A  71     1080    779    913    372    335    452       H  
ATOM   1170  HA  ARG A  71      17.041  -0.141  -5.539  1.00  5.30           H  
ANISOU 1170  HA  ARG A  71      922    517    573    272    324    163       H  
ATOM   1171  HB2 ARG A  71      17.069   0.789  -7.886  1.00  7.79           H  
ANISOU 1171  HB2 ARG A  71     1422    763    775    138    293    376       H  
ATOM   1172  HB3 ARG A  71      16.024   2.109  -7.312  1.00 20.91           H  
ANISOU 1172  HB3 ARG A  71     3380   2139   2426    310    346    654       H  
ATOM   1173  HG2 ARG A  71      18.053   2.357  -5.516  1.00 20.17           H  
ANISOU 1173  HG2 ARG A  71     3443   2031   2190    158    443    402       H  
ATOM   1174  HG3 ARG A  71      18.929   1.579  -6.852  1.00 19.44           H  
ANISOU 1174  HG3 ARG A  71     3113   2266   2008    -73    372    270       H  
ATOM   1175  HD2 ARG A  71      19.128   3.996  -7.051  1.00 44.81           H  
ANISOU 1175  HD2 ARG A  71     6883   5204   4940   -358    330    440       H  
ATOM   1176  HD3 ARG A  71      18.156   3.314  -8.371  1.00 40.32           H  
ANISOU 1176  HD3 ARG A  71     6089   4726   4504   -271    275    518       H  
ATOM   1177  HE  ARG A  71      16.368   4.514  -7.753  1.00 51.27           H  
ANISOU 1177  HE  ARG A  71     7814   5664   6001    145    262    765       H  
ATOM   1178 HH11 ARG A  71      18.633   4.516  -4.986  1.00 47.34           H  
ANISOU 1178 HH11 ARG A  71     7467   5163   5357    -27    432    470       H  
ATOM   1179 HH12 ARG A  71      17.669   5.670  -4.109  1.00 60.66           H  
ANISOU 1179 HH12 ARG A  71     9551   6458   7039    271    445    583       H  
ATOM   1180 HH21 ARG A  71      15.165   6.024  -6.528  1.00 79.79           H  
ANISOU 1180 HH21 ARG A  71    11884   8834   9598    633    264    894       H  
ATOM   1181 HH22 ARG A  71      15.740   6.516  -4.950  1.00 82.00           H  
ANISOU 1181 HH22 ARG A  71    12425   8928   9803    703    349    792       H  
ATOM   1182  N   LYS A  72      14.443   1.857  -4.905  1.00 20.95           N  
ANISOU 1182  N   LYS A  72     3317   2035   2610    820    491    754       N  
ATOM   1183  CA  LYS A  72      13.844   2.670  -3.832  1.00 24.47           C  
ANISOU 1183  CA  LYS A  72     3901   2364   3032   1084    571    797       C  
ATOM   1184  C   LYS A  72      13.719   1.845  -2.556  1.00 24.36           C  
ANISOU 1184  C   LYS A  72     3734   2446   3077   1139    645    753       C  
ATOM   1185  O   LYS A  72      14.008   2.329  -1.452  1.00 23.07           O  
ANISOU 1185  O   LYS A  72     3725   2169   2870   1221    722    689       O  
ATOM   1186  CB  LYS A  72      12.436   3.183  -4.225  1.00 37.92           C  
ANISOU 1186  CB  LYS A  72     5550   4125   4734   1368    556    957       C  
ATOM   1187  CG  LYS A  72      12.426   4.340  -5.198  0.50 68.92           C  
ANISOU 1187  CG  LYS A  72     9753   7861   8570   1397    460   1015       C  
ATOM   1188  CD  LYS A  72      11.100   5.088  -5.143  0.50 95.65           C  
ANISOU 1188  CD  LYS A  72    13163  11261  11921   1825    445   1132       C  
ATOM   1189  CE  LYS A  72      11.034   6.245  -6.108  0.50121.53           C  
ANISOU 1189  CE  LYS A  72    16788  14292  15095   1883    295   1201       C  
ATOM   1190  NZ  LYS A  72      12.096   7.255  -5.851  0.50137.75           N  
ANISOU 1190  NZ  LYS A  72    19362  15971  17004   1735    237   1112       N  
ATOM   1191  H   LYS A  72      13.865   1.767  -5.735  1.00 20.50           H  
ANISOU 1191  H   LYS A  72     3175   2045   2570    823    440    844       H  
ATOM   1192  HA  LYS A  72      14.484   3.527  -3.626  1.00 36.19           H  
ANISOU 1192  HA  LYS A  72     5654   3671   4426   1045    576    744       H  
ATOM   1193  HB2 LYS A  72      11.875   2.366  -4.676  1.00 47.33           H  
ANISOU 1193  HB2 LYS A  72     6483   5517   5985   1321    527   1031       H  
ATOM   1194  HB3 LYS A  72      11.926   3.510  -3.320  1.00 61.56           H  
ANISOU 1194  HB3 LYS A  72     8562   7122   7704   1606    626    961       H  
ATOM   1195  HG2 LYS A  72      13.233   5.027  -4.949  0.50 72.50           H  
ANISOU 1195  HG2 LYS A  72    10506   8106   8934   1304    450    941       H  
ATOM   1196  HG3 LYS A  72      12.548   3.950  -6.206  0.50 64.57           H  
ANISOU 1196  HG3 LYS A  72     9099   7392   8041   1202    393   1051       H  
ATOM   1197  HD2 LYS A  72      10.296   4.396  -5.391  0.50 92.14           H  
ANISOU 1197  HD2 LYS A  72    12387  11086  11537   1876    454   1222       H  
ATOM   1198  HD3 LYS A  72      10.953   5.482  -4.139  0.50101.75           H  
ANISOU 1198  HD3 LYS A  72    14037  11973  12652   2053    516   1078       H  
ATOM   1199  HE2 LYS A  72      11.162   5.868  -7.121  0.50108.16           H  
ANISOU 1199  HE2 LYS A  72    14985  12679  13433   1643    229   1257       H  
ATOM   1200  HE3 LYS A  72      10.067   6.737  -6.010  0.50137.50           H  
ANISOU 1200  HE3 LYS A  72    18817  16342  17086   2261    273   1267       H  
ATOM   1201  HZ1 LYS A  72      11.821   8.151  -6.239  0.50154.46           H  
ANISOU 1201  HZ1 LYS A  72    21784  17882  19021   1872    118   1167       H  
ATOM   1202  HZ2 LYS A  72      12.252   7.357  -4.853  0.50139.10           H  
ANISOU 1202  HZ2 LYS A  72    19609  16086  17159   1847    319   1033       H  
ATOM   1203  HZ3 LYS A  72      12.961   6.962  -6.292  0.50121.60           H  
ANISOU 1203  HZ3 LYS A  72    17313  13943  14946   1368    219   1076       H  
ATOM   1204  N   GLU A  73      13.261   0.600  -2.701  1.00 19.82           N  
ANISOU 1204  N   GLU A  73     2895   2064   2572   1062    598    798       N  
ATOM   1205  CA  GLU A  73      13.102  -0.270  -1.545  1.00 19.09           C  
ANISOU 1205  CA  GLU A  73     2693   2060   2501   1043    619    783       C  
ATOM   1206  C   GLU A  73      14.459  -0.572  -0.888  1.00 20.09           C  
ANISOU 1206  C   GLU A  73     2949   2050   2633    911    611    611       C  
ATOM   1207  O   GLU A  73      14.567  -0.500   0.339  1.00 19.90           O  
ANISOU 1207  O   GLU A  73     2979   1990   2593    952    677    576       O  
ATOM   1208  CB  GLU A  73      12.394  -1.569  -1.917  1.00 20.73           C  
ANISOU 1208  CB  GLU A  73     2686   2460   2728    907    509    885       C  
ATOM   1209  CG  GLU A  73      12.028  -2.409  -0.711  1.00 23.99           C  
ANISOU 1209  CG  GLU A  73     3022   2983   3112    835    495    917       C  
ATOM   1210  CD  GLU A  73      10.737  -3.192  -0.817  0.50 40.23           C  
ANISOU 1210  CD  GLU A  73     4858   5334   5094    723    422   1112       C  
ATOM   1211  OE1 GLU A  73      10.487  -3.790  -1.888  0.50 34.13           O  
ANISOU 1211  OE1 GLU A  73     4043   4604   4320    583    297   1186       O  
ATOM   1212  OE2 GLU A  73       9.987  -3.232   0.185  0.50 43.83           O  
ANISOU 1212  OE2 GLU A  73     5181   6013   5459    739    484   1195       O  
ATOM   1213  H   GLU A  73      12.980   0.182  -3.582  1.00 18.62           H  
ANISOU 1213  H   GLU A  73     2638   1997   2440    987    529    855       H  
ATOM   1214  HA  GLU A  73      12.484   0.246  -0.811  1.00 25.51           H  
ANISOU 1214  HA  GLU A  73     3501   2914   3276   1217    705    827       H  
ATOM   1215  HB2 GLU A  73      11.479  -1.327  -2.455  1.00 25.69           H  
ANISOU 1215  HB2 GLU A  73     3197   3227   3336    980    512   1015       H  
ATOM   1216  HB3 GLU A  73      13.053  -2.158  -2.552  1.00  8.11           H  
ANISOU 1216  HB3 GLU A  73     1024    988   1069    584    511    613       H  
ATOM   1217  HG2 GLU A  73      12.828  -3.130  -0.550  1.00 15.66           H  
ANISOU 1217  HG2 GLU A  73     2058   1810   2081    705    407    817       H  
ATOM   1218  HG3 GLU A  73      11.943  -1.766   0.164  1.00 29.99           H  
ANISOU 1218  HG3 GLU A  73     3811   3741   3844    969    610    897       H  
ATOM   1219  N   ALA A  74      15.491  -0.898  -1.685  1.00 16.59           N  
ANISOU 1219  N   ALA A  74     2533   1582   2187    763    531    499       N  
ATOM   1220  CA  ALA A  74      16.820  -1.139  -1.137  1.00 15.28           C  
ANISOU 1220  CA  ALA A  74     2439   1376   1992    673    515    329       C  
ATOM   1221  C   ALA A  74      17.345   0.110  -0.409  1.00 17.99           C  
ANISOU 1221  C   ALA A  74     2981   1601   2253    676    627    300       C  
ATOM   1222  O   ALA A  74      17.833   0.004   0.716  1.00 16.95           O  
ANISOU 1222  O   ALA A  74     2906   1425   2108    662    659    237       O  
ATOM   1223  CB  ALA A  74      17.779  -1.533  -2.248  1.00 14.21           C  
ANISOU 1223  CB  ALA A  74     2246   1342   1810    561    425    200       C  
ATOM   1224  H   ALA A  74      15.426  -1.000  -2.693  1.00  6.39           H  
ANISOU 1224  H   ALA A  74     1036    660    731    429    480    313       H  
ATOM   1225  HA  ALA A  74      16.771  -1.959  -0.422  1.00  5.52           H  
ANISOU 1225  HA  ALA A  74      958    538    603    302    359    187       H  
ATOM   1226  HB1 ALA A  74      18.768  -1.695  -1.824  1.00  4.60           H  
ANISOU 1226  HB1 ALA A  74      809    458    479    183    207     88       H  
ATOM   1227  HB2 ALA A  74      17.420  -2.447  -2.719  1.00  4.51           H  
ANISOU 1227  HB2 ALA A  74      738    485    490    194    198    107       H  
ATOM   1228  HB3 ALA A  74      17.818  -0.728  -2.980  1.00  5.23           H  
ANISOU 1228  HB3 ALA A  74      942    493    551    252    310    139       H  
ATOM   1229  N   ALA A  75      17.210   1.301  -0.994  1.00 17.13           N  
ANISOU 1229  N   ALA A  75     3034   1409   2067    680    662    357       N  
ATOM   1230  CA  ALA A  75      17.688   2.501  -0.312  1.00 18.91           C  
ANISOU 1230  CA  ALA A  75     3555   1462   2168    654    725    339       C  
ATOM   1231  C   ALA A  75      16.948   2.755   0.991  1.00 21.80           C  
ANISOU 1231  C   ALA A  75     4002   1723   2557    871    819    373       C  
ATOM   1232  O   ALA A  75      17.562   3.233   1.951  1.00 21.79           O  
ANISOU 1232  O   ALA A  75     4200   1608   2472    816    867    314       O  
ATOM   1233  CB  ALA A  75      17.522   3.713  -1.235  1.00 22.55           C  
ANISOU 1233  CB  ALA A  75     4265   1792   2514    625    685    415       C  
ATOM   1234  H   ALA A  75      16.795   1.455  -1.907  1.00  7.82           H  
ANISOU 1234  H   ALA A  75     1651    599    723    527    660    274       H  
ATOM   1235  HA  ALA A  75      18.745   2.395  -0.077  1.00  8.54           H  
ANISOU 1235  HA  ALA A  75     2101    475    669    405    706    166       H  
ATOM   1236  HB1 ALA A  75      17.874   4.603  -0.717  1.00 35.80           H  
ANISOU 1236  HB1 ALA A  75     6234   3300   4068    586    700    406       H  
ATOM   1237  HB2 ALA A  75      18.109   3.552  -2.138  1.00 21.99           H  
ANISOU 1237  HB2 ALA A  75     4125   1835   2395    426    623    386       H  
ATOM   1238  HB3 ALA A  75      16.469   3.824  -1.491  1.00 30.21           H  
ANISOU 1238  HB3 ALA A  75     5198   2735   3545    833    687    507       H  
ATOM   1239  N   ALA A  76      15.637   2.427   1.060  1.00 20.98           N  
ANISOU 1239  N   ALA A  76     3726   1713   2534   1096    847    468       N  
ATOM   1240  CA  ALA A  76      14.877   2.608   2.311  1.00 24.73           C  
ANISOU 1240  CA  ALA A  76     4207   2202   2987   1308    951    486       C  
ATOM   1241  C   ALA A  76      15.414   1.658   3.401  1.00 22.17           C  
ANISOU 1241  C   ALA A  76     3784   1939   2700   1151    961    421       C  
ATOM   1242  O   ALA A  76      15.504   2.044   4.573  1.00 22.51           O  
ANISOU 1242  O   ALA A  76     3959   1913   2680   1202   1046    378       O  
ATOM   1243  CB  ALA A  76      13.401   2.346   2.073  1.00 29.89           C  
ANISOU 1243  CB  ALA A  76     4604   3086   3666   1530    968    609       C  
ATOM   1244  H   ALA A  76      15.090   2.055   0.290  1.00 18.60           H  
ANISOU 1244  H   ALA A  76     3267   1517   2284   1120    803    534       H  
ATOM   1245  HA  ALA A  76      14.989   3.634   2.660  1.00 40.51           H  
ANISOU 1245  HA  ALA A  76     6478   4025   4888   1414    993    459       H  
ATOM   1246  HB1 ALA A  76      12.853   2.548   2.992  1.00 48.84           H  
ANISOU 1246  HB1 ALA A  76     6986   5561   6012   1697   1054    608       H  
ATOM   1247  HB2 ALA A  76      13.048   3.001   1.277  1.00 50.96           H  
ANISOU 1247  HB2 ALA A  76     7347   5706   6310   1656    941    656       H  
ATOM   1248  HB3 ALA A  76      13.266   1.304   1.786  1.00 31.17           H  
ANISOU 1248  HB3 ALA A  76     4541   3405   3897   1383    908    650       H  
ATOM   1249  N   ILE A  77      15.798   0.440   3.020  1.00 18.14           N  
ANISOU 1249  N   ILE A  77     3090   1530   2272    972    852    404       N  
ATOM   1250  CA  ILE A  77      16.374  -0.506   3.966  1.00 16.42           C  
ANISOU 1250  CA  ILE A  77     2836   1326   2078    837    802    340       C  
ATOM   1251  C   ILE A  77      17.722   0.021   4.455  1.00 19.24           C  
ANISOU 1251  C   ILE A  77     3381   1557   2374    732    824    217       C  
ATOM   1252  O   ILE A  77      17.997  -0.050   5.671  1.00 18.11           O  
ANISOU 1252  O   ILE A  77     3308   1371   2202    692    860    185       O  
ATOM   1253  CB  ILE A  77      16.500  -1.902   3.330  1.00 16.73           C  
ANISOU 1253  CB  ILE A  77     2726   1445   2185    724    626    332       C  
ATOM   1254  CG1 ILE A  77      15.101  -2.487   3.047  1.00 18.38           C  
ANISOU 1254  CG1 ILE A  77     2769   1810   2404    737    587    490       C  
ATOM   1255  CG2 ILE A  77      17.282  -2.835   4.259  1.00 14.83           C  
ANISOU 1255  CG2 ILE A  77     2529   1157   1949    617    518    244       C  
ATOM   1256  CD1 ILE A  77      15.083  -3.639   2.116  1.00 18.46           C  
ANISOU 1256  CD1 ILE A  77     2719   1849   2445    625    399    503       C  
ATOM   1257  H   ILE A  77      15.727   0.093   2.069  1.00  8.43           H  
ANISOU 1257  H   ILE A  77     1649    704    852    641    773    391       H  
ATOM   1258  HA  ILE A  77      15.714  -0.597   4.828  1.00  8.59           H  
ANISOU 1258  HA  ILE A  77     1702    680    882    630    814    388       H  
ATOM   1259  HB  ILE A  77      17.046  -1.820   2.392  1.00  6.15           H  
ANISOU 1259  HB  ILE A  77     1154    533    651    344    458    203       H  
ATOM   1260 HG12 ILE A  77      14.688  -2.841   3.991  1.00  7.05           H  
ANISOU 1260 HG12 ILE A  77     1170    689    818    494    588    368       H  
ATOM   1261 HG13 ILE A  77      14.440  -1.727   2.635  1.00  7.83           H  
ANISOU 1261 HG13 ILE A  77     1305    783    889    610    686    453       H  
ATOM   1262 HG21 ILE A  77      17.075  -3.874   4.012  1.00  5.21           H  
ANISOU 1262 HG21 ILE A  77      970    477    534    239    301    122       H  
ATOM   1263 HG22 ILE A  77      18.349  -2.657   4.137  1.00  5.51           H  
ANISOU 1263 HG22 ILE A  77     1080    463    551    241    346    119       H  
ATOM   1264 HG23 ILE A  77      16.992  -2.640   5.290  1.00  6.28           H  
ANISOU 1264 HG23 ILE A  77     1225    506    656    327    483    187       H  
ATOM   1265 HD11 ILE A  77      14.060  -3.785   1.770  1.00  8.23           H  
ANISOU 1265 HD11 ILE A  77     1224    824   1077    523    438    509       H  
ATOM   1266 HD12 ILE A  77      15.736  -3.428   1.271  1.00  5.46           H  
ANISOU 1266 HD12 ILE A  77      896    558    620    303    352    207       H  
ATOM   1267 HD13 ILE A  77      15.417  -4.534   2.638  1.00  5.21           H  
ANISOU 1267 HD13 ILE A  77      859    536    586    273    314    180       H  
ATOM   1268  N   ARG A  78      18.555   0.566   3.545  1.00 17.37           N  
ANISOU 1268  N   ARG A  78     3218   1301   2080    646    800    162       N  
ATOM   1269  CA  ARG A  78      19.848   1.120   3.946  1.00 17.37           C  
ANISOU 1269  CA  ARG A  78     3373   1269   1959    476    811     71       C  
ATOM   1270  C   ARG A  78      19.637   2.257   4.929  1.00 21.10           C  
ANISOU 1270  C   ARG A  78     4136   1549   2330    509    924    106       C  
ATOM   1271  O   ARG A  78      20.351   2.346   5.929  1.00 20.91           O  
ANISOU 1271  O   ARG A  78     4217   1491   2238    393    946     56       O  
ATOM   1272  CB  ARG A  78      20.643   1.595   2.725  1.00 17.15           C  
ANISOU 1272  CB  ARG A  78     3359   1337   1820    317    762     33       C  
ATOM   1273  CG  ARG A  78      22.005   2.178   3.095  1.00 19.10           C  
ANISOU 1273  CG  ARG A  78     3729   1655   1872     62    761    -38       C  
ATOM   1274  CD  ARG A  78      22.896   2.323   1.890  1.00 18.86           C  
ANISOU 1274  CD  ARG A  78     3596   1878   1693   -149    695    -92       C  
ATOM   1275  NE  ARG A  78      22.281   3.048   0.772  1.00 20.61           N  
ANISOU 1275  NE  ARG A  78     3942   2011   1877   -178    683      1       N  
ATOM   1276  CZ  ARG A  78      22.204   4.377   0.665  0.50 22.86           C  
ANISOU 1276  CZ  ARG A  78     4598   2095   1993   -324    683     95       C  
ATOM   1277  NH1 ARG A  78      22.699   5.161   1.618  0.50 42.79           N  
ANISOU 1277  NH1 ARG A  78     7424   4478   4356   -475    704    109       N  
ATOM   1278  NH2 ARG A  78      21.628   4.930  -0.397  0.50 33.08           N  
ANISOU 1278  NH2 ARG A  78     6011   3299   3259   -328    634    181       N  
ATOM   1279  H   ARG A  78      18.364   0.626   2.550  1.00  7.62           H  
ANISOU 1279  H   ARG A  78     1687    506    703    406    650    202       H  
ATOM   1280  HA  ARG A  78      20.428   0.344   4.443  1.00  7.16           H  
ANISOU 1280  HA  ARG A  78     1666    422    633    233    570    103       H  
ATOM   1281  HB2 ARG A  78      20.806   0.754   2.053  1.00  6.68           H  
ANISOU 1281  HB2 ARG A  78     1542    409    588    184    491     78       H  
ATOM   1282  HB3 ARG A  78      20.077   2.374   2.216  1.00  8.73           H  
ANISOU 1282  HB3 ARG A  78     2233    423    661    282    722    110       H  
ATOM   1283  HG2 ARG A  78      21.884   3.162   3.544  1.00 17.49           H  
ANISOU 1283  HG2 ARG A  78     3805   1270   1571     14    814     17       H  
ATOM   1284  HG3 ARG A  78      22.498   1.500   3.790  1.00  7.64           H  
ANISOU 1284  HG3 ARG A  78     1931    380    593     16    575      6       H  
ATOM   1285  HD2 ARG A  78      23.836   2.796   2.169  1.00 20.99           H  
ANISOU 1285  HD2 ARG A  78     3940   2256   1778   -375    691   -123       H  
ATOM   1286  HD3 ARG A  78      23.104   1.321   1.517  1.00  7.30           H  
ANISOU 1286  HD3 ARG A  78     1748    463    563   -106    492    -59       H  
ATOM   1287  HE  ARG A  78      21.890   2.483   0.027  1.00 14.61           H  
ANISOU 1287  HE  ARG A  78     3007   1330   1215    -81    652     -5       H  
ATOM   1288 HH11 ARG A  78      23.148   4.799   2.452  0.50 38.86           H  
ANISOU 1288 HH11 ARG A  78     6852   4044   3867   -491    737     54       H  
ATOM   1289 HH12 ARG A  78      22.627   6.169   1.515  0.50 57.78           H  
ANISOU 1289 HH12 ARG A  78     9673   6180   6102   -587    672    180       H  
ATOM   1290 HH21 ARG A  78      21.236   4.356  -1.135  0.50 31.10           H  
ANISOU 1290 HH21 ARG A  78     5544   3153   3120   -233    616    179       H  
ATOM   1291 HH22 ARG A  78      21.565   5.941  -0.474  0.50 50.76           H  
ANISOU 1291 HH22 ARG A  78     8591   5343   5353   -429    597    254       H  
ATOM   1292  N   ASP A  79      18.625   3.120   4.674  1.00 21.38           N  
ANISOU 1292  N   ASP A  79     4323   1457   2342    701    982    184       N  
ATOM   1293  CA  ASP A  79      18.342   4.220   5.613  1.00 25.57           C  
ANISOU 1293  CA  ASP A  79     5192   1776   2747    819   1070    187       C  
ATOM   1294  C   ASP A  79      17.925   3.713   6.995  1.00 25.15           C  
ANISOU 1294  C   ASP A  79     5045   1779   2734    913   1158    167       C  
ATOM   1295  O   ASP A  79      18.341   4.274   8.026  1.00 24.44           O  
ANISOU 1295  O   ASP A  79     5207   1552   2529    863   1214    121       O  
ATOM   1296  CB  ASP A  79      17.236   5.135   5.047  1.00 33.18           C  
ANISOU 1296  CB  ASP A  79     6320   2619   3669   1119   1084    252       C  
ATOM   1297  CG  ASP A  79      17.685   6.073   3.939  0.50 32.17           C  
ANISOU 1297  CG  ASP A  79     6485   2319   3418    994    979    283       C  
ATOM   1298  OD1 ASP A  79      18.912   6.259   3.775  0.50 30.22           O  
ANISOU 1298  OD1 ASP A  79     6371   2055   3056    636    920    253       O  
ATOM   1299  OD2 ASP A  79      16.808   6.630   3.245  0.50 35.76           O  
ANISOU 1299  OD2 ASP A  79     7034   2691   3861   1236    942    346       O  
ATOM   1300  H   ASP A  79      18.027   3.090   3.854  1.00 15.11           H  
ANISOU 1300  H   ASP A  79     3444    702   1596    796    957    236       H  
ATOM   1301  HA  ASP A  79      19.247   4.808   5.756  1.00 35.97           H  
ANISOU 1301  HA  ASP A  79     6746   2986   3933    621   1048    155       H  
ATOM   1302  HB2 ASP A  79      16.424   4.525   4.654  1.00 45.44           H  
ANISOU 1302  HB2 ASP A  79     7588   4342   5335   1260   1087    301       H  
ATOM   1303  HB3 ASP A  79      16.856   5.760   5.854  1.00 63.10           H  
ANISOU 1303  HB3 ASP A  79    10320   6283   7371   1299   1150    231       H  
ATOM   1304  N   GLU A  80      17.141   2.636   7.040  1.00 23.00           N  
ANISOU 1304  N   GLU A  80     4434   1716   2589    992   1152    210       N  
ATOM   1305  CA  GLU A  80      16.704   2.079   8.330  1.00 22.32           C  
ANISOU 1305  CA  GLU A  80     4244   1735   2502   1007   1212    210       C  
ATOM   1306  C   GLU A  80      17.937   1.519   9.075  1.00 22.61           C  
ANISOU 1306  C   GLU A  80     4326   1719   2545    737   1150    143       C  
ATOM   1307  O   GLU A  80      18.084   1.730  10.274  1.00 22.27           O  
ANISOU 1307  O   GLU A  80     4409   1626   2428    695   1218    114       O  
ATOM   1308  CB  GLU A  80      15.630   1.004   8.080  1.00 24.81           C  
ANISOU 1308  CB  GLU A  80     4213   2316   2898   1044   1169    304       C  
ATOM   1309  CG  GLU A  80      14.768   0.643   9.263  0.50 41.06           C  
ANISOU 1309  CG  GLU A  80     6137   4580   4882   1070   1243    343       C  
ATOM   1310  CD  GLU A  80      13.539  -0.186   8.933  1.00 26.57           C  
ANISOU 1310  CD  GLU A  80     3973   3080   3042   1069   1201    471       C  
ATOM   1311  OE1 GLU A  80      13.109  -0.217   7.757  0.50 25.31           O  
ANISOU 1311  OE1 GLU A  80     3701   2983   2934   1147   1152    534       O  
ATOM   1312  OE2 GLU A  80      12.969  -0.763   9.876  0.50 30.44           O  
ANISOU 1312  OE2 GLU A  80     4320   3804   3441    955   1215    522       O  
ATOM   1313  H   GLU A  80      16.796   2.145   6.222  1.00 18.73           H  
ANISOU 1313  H   GLU A  80     3709   1280   2126   1009   1095    253       H  
ATOM   1314  HA  GLU A  80      16.261   2.866   8.939  1.00 38.19           H  
ANISOU 1314  HA  GLU A  80     6408   3689   4412   1173   1316    195       H  
ATOM   1315  HB2 GLU A  80      14.968   1.378   7.299  1.00 33.10           H  
ANISOU 1315  HB2 GLU A  80     5209   3419   3949   1208   1185    353       H  
ATOM   1316  HB3 GLU A  80      16.121   0.094   7.738  1.00 16.32           H  
ANISOU 1316  HB3 GLU A  80     3040   1258   1901    872   1046    302       H  
ATOM   1317  HG2 GLU A  80      15.372   0.075   9.969  0.50 35.90           H  
ANISOU 1317  HG2 GLU A  80     5518   3883   4240    873   1192    315       H  
ATOM   1318  HG3 GLU A  80      14.418   1.563   9.728  0.50 55.53           H  
ANISOU 1318  HG3 GLU A  80     8090   6392   6615   1272   1369    307       H  
ATOM   1319  N   ALA A  81      18.822   0.803   8.377  1.00 18.95           N  
ANISOU 1319  N   ALA A  81     3755   1295   2150    581   1016    108       N  
ATOM   1320  CA  ALA A  81      20.034   0.246   8.977  1.00 18.02           C  
ANISOU 1320  CA  ALA A  81     3644   1183   2021    390    929     32       C  
ATOM   1321  C   ALA A  81      20.932   1.393   9.510  1.00 20.33           C  
ANISOU 1321  C   ALA A  81     4208   1361   2155    260   1007     -9       C  
ATOM   1322  O   ALA A  81      21.397   1.329  10.653  1.00 20.80           O  
ANISOU 1322  O   ALA A  81     4353   1387   2163    148   1020    -32       O  
ATOM   1323  CB  ALA A  81      20.790  -0.586   7.946  1.00 17.36           C  
ANISOU 1323  CB  ALA A  81     3387   1216   1994    345    771    -32       C  
ATOM   1324  H   ALA A  81      18.717   0.582   7.392  1.00  9.06           H  
ANISOU 1324  H   ALA A  81     2172    475    795    412    862    198       H  
ATOM   1325  HA  ALA A  81      19.764  -0.402   9.810  1.00  8.57           H  
ANISOU 1325  HA  ALA A  81     2108    412    736    235    784    107       H  
ATOM   1326  HB1 ALA A  81      21.666  -1.029   8.416  1.00  6.97           H  
ANISOU 1326  HB1 ALA A  81     1670    391    589    117    519     47       H  
ATOM   1327  HB2 ALA A  81      20.132  -1.371   7.575  1.00  6.80           H  
ANISOU 1327  HB2 ALA A  81     1553    416    615    206    525     92       H  
ATOM   1328  HB3 ALA A  81      21.095   0.060   7.125  1.00  7.61           H  
ANISOU 1328  HB3 ALA A  81     1845    401    646    175    624     75       H  
ATOM   1329  N   ALA A  82      21.133   2.446   8.715  1.00 20.53           N  
ANISOU 1329  N   ALA A  82     4408   1314   2077    237   1038     -2       N  
ATOM   1330  CA  ALA A  82      21.959   3.570   9.152  1.00 22.79           C  
ANISOU 1330  CA  ALA A  82     5030   1472   2155     40   1072    -15       C  
ATOM   1331  C   ALA A  82      21.392   4.244  10.380  1.00 26.66           C  
ANISOU 1331  C   ALA A  82     5807   1756   2568    137   1185     -5       C  
ATOM   1332  O   ALA A  82      22.160   4.676  11.263  1.00 27.61           O  
ANISOU 1332  O   ALA A  82     6153   1797   2541    -69   1198    -24       O  
ATOM   1333  CB  ALA A  82      22.068   4.590   8.025  1.00 26.33           C  
ANISOU 1333  CB  ALA A  82     5691   1841   2472    -26   1043     19       C  
ATOM   1334  H   ALA A  82      20.753   2.537   7.778  1.00 11.19           H  
ANISOU 1334  H   ALA A  82     3042    405    803    254   1010     90       H  
ATOM   1335  HA  ALA A  82      22.958   3.218   9.402  1.00 19.62           H  
ANISOU 1335  HA  ALA A  82     4550   1198   1707   -155   1015    -56       H  
ATOM   1336  HB1 ALA A  82      22.681   5.425   8.360  1.00 45.54           H  
ANISOU 1336  HB1 ALA A  82     8426   4165   4711   -226   1039     26       H  
ATOM   1337  HB2 ALA A  82      22.529   4.113   7.161  1.00 26.78           H  
ANISOU 1337  HB2 ALA A  82     5526   2090   2558   -115    971      0       H  
ATOM   1338  HB3 ALA A  82      21.070   4.940   7.767  1.00 35.59           H  
ANISOU 1338  HB3 ALA A  82     6945   2888   3690    207   1082     56       H  
ATOM   1339  N   ALA A  83      20.053   4.334  10.463  1.00 25.80           N  
ANISOU 1339  N   ALA A  83     5675   1603   2525    453   1266     19       N  
ATOM   1340  CA  ALA A  83      19.416   4.957  11.642  1.00 33.98           C  
ANISOU 1340  CA  ALA A  83     6945   2511   3455    619   1388     -5       C  
ATOM   1341  C   ALA A  83      19.682   4.116  12.921  1.00 28.27           C  
ANISOU 1341  C   ALA A  83     6074   1902   2766    467   1413    -24       C  
ATOM   1342  O   ALA A  83      19.940   4.674  13.993  1.00 28.62           O  
ANISOU 1342  O   ALA A  83     6388   1819   2669    400   1480    -60       O  
ATOM   1343  CB  ALA A  83      17.923   5.111  11.405  1.00 41.49           C  
ANISOU 1343  CB  ALA A  83     7788   3536   4439   1020   1466     13       C  
ATOM   1344  H   ALA A  83      19.402   4.011   9.755  1.00 30.59           H  
ANISOU 1344  H   ALA A  83     6096   2295   3231    600   1252     50       H  
ATOM   1345  HA  ALA A  83      19.837   5.950  11.795  1.00 60.83           H  
ANISOU 1345  HA  ALA A  83    10728   5697   6688    559   1391    -24       H  
ATOM   1346  HB1 ALA A  83      17.461   5.516  12.305  1.00 71.70           H  
ANISOU 1346  HB1 ALA A  83    11747   7331   8164   1174   1562    -29       H  
ATOM   1347  HB2 ALA A  83      17.767   5.792  10.570  1.00 68.45           H  
ANISOU 1347  HB2 ALA A  83    11364   6830   7814   1138   1431     27       H  
ATOM   1348  HB3 ALA A  83      17.496   4.137  11.173  1.00 48.59           H  
ANISOU 1348  HB3 ALA A  83     8327   4659   5475   1025   1445     54       H  
ATOM   1349  N   ILE A  84      19.655   2.798  12.807  1.00 23.13           N  
ANISOU 1349  N   ILE A  84     5055   1457   2278    393   1331      3       N  
ATOM   1350  CA  ILE A  84      19.946   1.923  13.930  1.00 21.93           C  
ANISOU 1350  CA  ILE A  84     4801   1383   2149    220   1294      1       C  
ATOM   1351  C   ILE A  84      21.420   2.086  14.355  1.00 25.62           C  
ANISOU 1351  C   ILE A  84     5424   1772   2537    -52   1229    -39       C  
ATOM   1352  O   ILE A  84      21.678   2.200  15.558  1.00 25.89           O  
ANISOU 1352  O   ILE A  84     5598   1756   2484   -181   1270    -48       O  
ATOM   1353  CB  ILE A  84      19.606   0.441  13.575  1.00 21.27           C  
ANISOU 1353  CB  ILE A  84     4382   1476   2223    192   1149     48       C  
ATOM   1354  CG1 ILE A  84      18.081   0.252  13.383  1.00 21.43           C  
ANISOU 1354  CG1 ILE A  84     4223   1663   2258    376   1216    119       C  
ATOM   1355  CG2 ILE A  84      20.165  -0.518  14.627  1.00 19.00           C  
ANISOU 1355  CG2 ILE A  84     4066   1208   1945    -24   1029     48       C  
ATOM   1356  CD1 ILE A  84      17.620  -1.134  12.751  1.00 20.48           C  
ANISOU 1356  CD1 ILE A  84     3837   1695   2250    306   1039    196       C  
ATOM   1357  H   ILE A  84      19.440   2.311  11.943  1.00 18.04           H  
ANISOU 1357  H   ILE A  84     4217    903   1733    441   1267     29       H  
ATOM   1358  HA  ILE A  84      19.322   2.210  14.776  1.00 28.11           H  
ANISOU 1358  HA  ILE A  84     5657   2169   2855    293   1401     -1       H  
ATOM   1359  HB  ILE A  84      20.093   0.197  12.633  1.00 10.34           H  
ANISOU 1359  HB  ILE A  84     2733    389    807    143   1003     61       H  
ATOM   1360 HG12 ILE A  84      17.608   0.321  14.362  1.00 28.74           H  
ANISOU 1360 HG12 ILE A  84     5164   2657   3098    365   1298    127       H  
ATOM   1361 HG13 ILE A  84      17.689   1.041  12.744  1.00 26.76           H  
ANISOU 1361 HG13 ILE A  84     4949   2309   2910    564   1298    114       H  
ATOM   1362 HG21 ILE A  84      19.776  -1.519  14.454  1.00  9.67           H  
ANISOU 1362 HG21 ILE A  84     2564    380    731     -7    875     -3       H  
ATOM   1363 HG22 ILE A  84      21.251  -0.550  14.570  1.00 10.32           H  
ANISOU 1363 HG22 ILE A  84     2815    383    722    -93    912    -35       H  
ATOM   1364 HG23 ILE A  84      19.859  -0.171  15.613  1.00 18.72           H  
ANISOU 1364 HG23 ILE A  84     4129   1163   1820    -61   1131     54       H  
ATOM   1365 HD11 ILE A  84      16.579  -1.048  12.441  1.00 24.24           H  
ANISOU 1365 HD11 ILE A  84     4182   2323   2704    427   1101    257       H  
ATOM   1366 HD12 ILE A  84      18.249  -1.361  11.892  1.00  8.99           H  
ANISOU 1366 HD12 ILE A  84     2197    416    803    257    876    124       H  
ATOM   1367 HD13 ILE A  84      17.711  -1.920  13.500  1.00 19.71           H  
ANISOU 1367 HD13 ILE A  84     3721   1628   2141    136    944    220       H  
ATOM   1368  N   ARG A  85      22.366   2.116  13.404  1.00 23.49           N  
ANISOU 1368  N   ARG A  85     5112   1548   2266   -156   1132    -59       N  
ATOM   1369  CA  ARG A  85      23.788   2.279  13.719  1.00 23.72           C  
ANISOU 1369  CA  ARG A  85     5215   1629   2169   -430   1065    -89       C  
ATOM   1370  C   ARG A  85      24.045   3.601  14.427  1.00 31.87           C  
ANISOU 1370  C   ARG A  85     6665   2469   2975   -586   1168    -74       C  
ATOM   1371  O   ARG A  85      24.765   3.618  15.424  1.00 29.78           O  
ANISOU 1371  O   ARG A  85     6498   2209   2608   -803   1157    -74       O  
ATOM   1372  CB  ARG A  85      24.631   2.219  12.449  1.00 22.62           C  
ANISOU 1372  CB  ARG A  85     4918   1675   2000   -504    966   -120       C  
ATOM   1373  CG  ARG A  85      26.139   2.358  12.688  1.00 30.09           C  
ANISOU 1373  CG  ARG A  85     5848   2824   2762   -800    891   -149       C  
ATOM   1374  CD  ARG A  85      26.915   2.182  11.399  1.00 25.81           C  
ANISOU 1374  CD  ARG A  85     5058   2590   2157   -851    800   -200       C  
ATOM   1375  NE  ARG A  85      26.396   3.068  10.359  1.00 30.13           N  
ANISOU 1375  NE  ARG A  85     5767   3032   2648   -855    858   -156       N  
ATOM   1376  CZ  ARG A  85      26.659   4.371  10.245  0.50 65.95           C  
ANISOU 1376  CZ  ARG A  85    10659   7461   6939  -1115    893    -90       C  
ATOM   1377  NH1 ARG A  85      27.468   4.975  11.112  0.50 71.28           N  
ANISOU 1377  NH1 ARG A  85    11560   8140   7382  -1430    892    -57       N  
ATOM   1378  NH2 ARG A  85      26.119   5.079   9.260  0.50 63.11           N  
ANISOU 1378  NH2 ARG A  85    10472   6969   6538  -1086    902    -47       N  
ATOM   1379  H   ARG A  85      22.172   2.028  12.411  1.00 14.92           H  
ANISOU 1379  H   ARG A  85     3917    512   1240    -66   1100    -55       H  
ATOM   1380  HA  ARG A  85      24.105   1.470  14.376  1.00 16.91           H  
ANISOU 1380  HA  ARG A  85     4227    839   1358   -488    992   -101       H  
ATOM   1381  HB2 ARG A  85      24.459   1.260  11.964  1.00 10.84           H  
ANISOU 1381  HB2 ARG A  85     3047    425    648   -348    845   -110       H  
ATOM   1382  HB3 ARG A  85      24.307   3.029  11.798  1.00 25.12           H  
ANISOU 1382  HB3 ARG A  85     5388   1903   2255   -480   1020    -95       H  
ATOM   1383  HG2 ARG A  85      26.368   3.345  13.084  1.00 39.72           H  
ANISOU 1383  HG2 ARG A  85     7361   3929   3802   -989    955   -109       H  
ATOM   1384  HG3 ARG A  85      26.462   1.588  13.387  1.00 25.50           H  
ANISOU 1384  HG3 ARG A  85     5138   2314   2237   -799    823   -175       H  
ATOM   1385  HD2 ARG A  85      27.975   2.367  11.560  1.00 39.16           H  
ANISOU 1385  HD2 ARG A  85     6708   4504   3668  -1079    755   -216       H  
ATOM   1386  HD3 ARG A  85      26.775   1.160  11.050  1.00 22.94           H  
ANISOU 1386  HD3 ARG A  85     4436   2327   1952   -651    717   -258       H  
ATOM   1387  HE  ARG A  85      25.759   2.652   9.688  1.00 31.24           H  
ANISOU 1387  HE  ARG A  85     5775   3158   2937   -653    850   -167       H  
ATOM   1388 HH11 ARG A  85      27.916   4.490  11.881  0.50 66.24           H  
ANISOU 1388 HH11 ARG A  85    10804   7605   6758  -1472    876    -81       H  
ATOM   1389 HH12 ARG A  85      27.661   5.965  10.998  0.50 81.44           H  
ANISOU 1389 HH12 ARG A  85    13175   9316   8450  -1660    890      2       H  
ATOM   1390 HH21 ARG A  85      25.495   4.637   8.593  0.50 53.13           H  
ANISOU 1390 HH21 ARG A  85     9034   5711   5440   -865    901    -62       H  
ATOM   1391 HH22 ARG A  85      26.323   6.069   9.170  0.50 76.17           H  
ANISOU 1391 HH22 ARG A  85    12459   8501   7980  -1299    891      9       H  
ATOM   1392  N   ASP A  86      23.413   4.668  13.959  1.00 36.72           N  
ANISOU 1392  N   ASP A  86     7562   2889   3499   -460   1246    -60       N  
ATOM   1393  CA  ASP A  86      23.570   5.996  14.586  1.00 47.74           C  
ANISOU 1393  CA  ASP A  86     9483   4017   4641   -572   1306    -55       C  
ATOM   1394  C   ASP A  86      23.172   5.965  16.079  1.00 48.12           C  
ANISOU 1394  C   ASP A  86     9655   3972   4656   -520   1409    -85       C  
ATOM   1395  O   ASP A  86      23.851   6.586  16.908  1.00 43.43           O  
ANISOU 1395  O   ASP A  86     9397   3247   3855   -771   1415    -82       O  
ATOM   1396  CB  ASP A  86      22.732   7.051  13.838  1.00 58.26           C  
ANISOU 1396  CB  ASP A  86    11139   5104   5891   -324   1332    -51       C  
ATOM   1397  CG  ASP A  86      23.277   7.480  12.483  0.50 46.60           C  
ANISOU 1397  CG  ASP A  86     9725   3647   4334   -496   1216     -4       C  
ATOM   1398  OD1 ASP A  86      24.494   7.313  12.248  0.50 42.97           O  
ANISOU 1398  OD1 ASP A  86     9165   3388   3773   -882   1129     20       O  
ATOM   1399  OD2 ASP A  86      22.489   8.005  11.668  0.50 42.54           O  
ANISOU 1399  OD2 ASP A  86     9349   2985   3828   -251   1205      8       O  
ATOM   1400  H   ASP A  86      22.807   4.661  13.145  1.00 41.85           H  
ANISOU 1400  H   ASP A  86     8127   3542   4230   -279   1248    -52       H  
ATOM   1401  HA  ASP A  86      24.619   6.286  14.547  1.00 68.79           H  
ANISOU 1401  HA  ASP A  86    12255   6729   7154   -889   1236    -33       H  
ATOM   1402  HB2 ASP A  86      21.729   6.659  13.679  1.00 73.39           H  
ANISOU 1402  HB2 ASP A  86    12848   7074   7962     -8   1390    -66       H  
ATOM   1403  HB3 ASP A  86      22.674   7.947  14.455  1.00 95.26           H  
ANISOU 1403  HB3 ASP A  86    16260   9546  10389   -327   1365    -67       H  
ATOM   1404  N   GLU A  87      22.097   5.232  16.421  1.00 47.85           N  
ANISOU 1404  N   GLU A  87     9349   4043   4789   -248   1481   -103       N  
ATOM   1405  CA  GLU A  87      21.622   5.132  17.812  1.00 51.96           C  
ANISOU 1405  CA  GLU A  87     9930   4559   5255   -215   1586   -133       C  
ATOM   1406  C   GLU A  87      22.594   4.302  18.694  1.00 39.70           C  
ANISOU 1406  C   GLU A  87     8246   3113   3726   -562   1502   -106       C  
ATOM   1407  O   GLU A  87      22.801   4.655  19.854  1.00 36.31           O  
ANISOU 1407  O   GLU A  87     8050   2595   3152   -703   1562   -122       O  
ATOM   1408  CB  GLU A  87      20.206   4.554  17.861  1.00 55.91           C  
ANISOU 1408  CB  GLU A  87    10127   5250   5867    100   1669   -140       C  
ATOM   1409  CG  GLU A  87      19.138   5.463  17.269  0.50 77.59           C  
ANISOU 1409  CG  GLU A  87    13009   7929   8542    513   1765   -182       C  
ATOM   1410  CD  GLU A  87      18.729   6.676  18.085  0.50 82.16           C  
ANISOU 1410  CD  GLU A  87    14035   8309   8872    738   1891   -281       C  
ATOM   1411  OE1 GLU A  87      19.172   6.809  19.249  0.50 65.79           O  
ANISOU 1411  OE1 GLU A  87    12159   6167   6672    547   1937   -316       O  
ATOM   1412  OE2 GLU A  87      17.952   7.499  17.552  0.50 64.92           O  
ANISOU 1412  OE2 GLU A  87    12029   6031   6606   1135   1928   -332       O  
ATOM   1413  H   GLU A  87      21.533   4.712  15.756  1.00 53.71           H  
ANISOU 1413  H   GLU A  87     9829   4902   5676    -81   1465    -90       H  
ATOM   1414  HA  GLU A  87      21.581   6.134  18.236  1.00 84.78           H  
ANISOU 1414  HA  GLU A  87    14477   8511   9224   -178   1654   -172       H  
ATOM   1415  HB2 GLU A  87      20.191   3.631  17.285  1.00 55.60           H  
ANISOU 1415  HB2 GLU A  87     9766   5367   5993     64   1577    -94       H  
ATOM   1416  HB3 GLU A  87      19.942   4.345  18.896  1.00 74.27           H  
ANISOU 1416  HB3 GLU A  87    12441   7642   8136     60   1733   -157       H  
ATOM   1417  HG2 GLU A  87      19.495   5.840  16.313  0.50 81.60           H  
ANISOU 1417  HG2 GLU A  87    13620   8318   9068    509   1692   -162       H  
ATOM   1418  HG3 GLU A  87      18.240   4.869  17.106  0.50 81.52           H  
ANISOU 1418  HG3 GLU A  87    13184   8661   9130    682   1796   -161       H  
ATOM   1419  N   LEU A  88      23.171   3.214  18.177  1.00 23.94           N  
ANISOU 1419  N   LEU A  88     3403   3187   2508   -627    -56   -263       N  
ATOM   1420  CA  LEU A  88      24.177   2.424  18.917  1.00 21.76           C  
ANISOU 1420  CA  LEU A  88     3164   2790   2312   -640    -28   -315       C  
ATOM   1421  C   LEU A  88      25.458   3.226  19.209  1.00 24.91           C  
ANISOU 1421  C   LEU A  88     3560   3035   2868   -574    -57   -318       C  
ATOM   1422  O   LEU A  88      25.970   3.189  20.337  1.00 24.36           O  
ANISOU 1422  O   LEU A  88     3482   2920   2854   -538   -109   -339       O  
ATOM   1423  CB  LEU A  88      24.558   1.189  18.104  1.00 20.36           C  
ANISOU 1423  CB  LEU A  88     3006   2599   2133   -776    103   -331       C  
ATOM   1424  CG  LEU A  88      23.443   0.201  17.855  1.00 23.30           C  
ANISOU 1424  CG  LEU A  88     3373   3139   2342   -868    202   -374       C  
ATOM   1425  CD1 LEU A  88      23.936  -0.892  16.944  1.00 25.19           C  
ANISOU 1425  CD1 LEU A  88     3606   3351   2613  -1056    412   -404       C  
ATOM   1426  CD2 LEU A  88      22.897  -0.321  19.177  1.00 20.97           C  
ANISOU 1426  CD2 LEU A  88     3104   2856   2008   -794    180   -427       C  
ATOM   1427  H   LEU A  88      22.983   2.884  17.236  1.00 21.93           H  
ANISOU 1427  H   LEU A  88     3152   3004   2176   -712    -17   -240       H  
ATOM   1428  HA  LEU A  88      23.767   2.123  19.879  1.00 15.85           H  
ANISOU 1428  HA  LEU A  88     2424   2065   1532   -618    -57   -347       H  
ATOM   1429  HB2 LEU A  88      24.927   1.516  17.133  1.00 16.53           H  
ANISOU 1429  HB2 LEU A  88     2530   2082   1668   -840    140   -316       H  
ATOM   1430  HB3 LEU A  88      25.352   0.661  18.630  1.00 16.31           H  
ANISOU 1430  HB3 LEU A  88     2495   1970   1734   -768    123   -338       H  
ATOM   1431  HG  LEU A  88      22.616   0.690  17.347  1.00 18.20           H  
ANISOU 1431  HG  LEU A  88     2705   2626   1585   -876    162   -357       H  
ATOM   1432 HD11 LEU A  88      23.140  -1.620  16.793  1.00 25.48           H  
ANISOU 1432 HD11 LEU A  88     3631   3528   2523  -1132    525   -459       H  
ATOM   1433 HD12 LEU A  88      24.222  -0.453  15.990  1.00 25.63           H  
ANISOU 1433 HD12 LEU A  88     3668   3400   2669  -1147    425   -384       H  
ATOM   1434 HD13 LEU A  88      24.801  -1.368  17.404  1.00 24.53           H  
ANISOU 1434 HD13 LEU A  88     3519   3108   2691  -1040    456   -400       H  
ATOM   1435 HD21 LEU A  88      22.303  -1.214  18.987  1.00 17.34           H  
ANISOU 1435 HD21 LEU A  88     2651   2485   1454   -864    306   -489       H  
ATOM   1436 HD22 LEU A  88      23.724  -0.556  19.843  1.00 18.44           H  
ANISOU 1436 HD22 LEU A  88     2799   2413   1796   -758    159   -402       H  
ATOM   1437 HD23 LEU A  88      22.268   0.444  19.627  1.00 13.55           H  
ANISOU 1437 HD23 LEU A  88     2160   1955   1031   -726     77   -435       H  
ATOM   1438  N   GLN A  89      25.977   3.965  18.205  1.00 22.13           N  
ANISOU 1438  N   GLN A  89     3224   2615   2570   -574    -19   -309       N  
ATOM   1439  CA  GLN A  89      27.182   4.796  18.352  1.00 23.15           C  
ANISOU 1439  CA  GLN A  89     3359   2590   2845   -509      0   -365       C  
ATOM   1440  C   GLN A  89      27.005   5.779  19.502  1.00 29.60           C  
ANISOU 1440  C   GLN A  89     4118   3448   3679   -414    -29   -384       C  
ATOM   1441  O   GLN A  89      27.892   5.920  20.366  1.00 28.99           O  
ANISOU 1441  O   GLN A  89     4016   3322   3678   -396    -42   -448       O  
ATOM   1442  CB  GLN A  89      27.454   5.598  17.046  1.00 25.27           C  
ANISOU 1442  CB  GLN A  89     3687   2785   3130   -524     73   -367       C  
ATOM   1443  CG  GLN A  89      27.975   4.810  15.863  0.50 32.81           C  
ANISOU 1443  CG  GLN A  89     4720   3642   4104   -698    153   -402       C  
ATOM   1444  CD  GLN A  89      28.115   5.680  14.637  0.50 49.27           C  
ANISOU 1444  CD  GLN A  89     6901   5665   6155   -745    212   -399       C  
ATOM   1445  OE1 GLN A  89      27.235   5.738  13.771  0.50 41.01           O  
ANISOU 1445  OE1 GLN A  89     5877   4764   4942   -831    189   -288       O  
ATOM   1446  NE2 GLN A  89      29.231   6.393  14.541  0.50 42.82           N  
ANISOU 1446  NE2 GLN A  89     6149   4637   5485   -694    289   -523       N  
ATOM   1447  H   GLN A  89      25.575   3.995  17.274  1.00 17.72           H  
ANISOU 1447  H   GLN A  89     2681   2109   1943   -631      9   -274       H  
ATOM   1448  HA  GLN A  89      28.047   4.170  18.565  1.00 17.22           H  
ANISOU 1448  HA  GLN A  89     2610   1740   2193   -540      7   -406       H  
ATOM   1449  HB2 GLN A  89      26.529   6.080  16.734  1.00 25.36           H  
ANISOU 1449  HB2 GLN A  89     3681   2907   3049   -499     51   -282       H  
ATOM   1450  HB3 GLN A  89      28.199   6.362  17.266  1.00 20.76           H  
ANISOU 1450  HB3 GLN A  89     3121   2109   2657   -452    112   -435       H  
ATOM   1451  HG2 GLN A  89      28.976   4.463  16.108  0.50 30.87           H  
ANISOU 1451  HG2 GLN A  89     4478   3240   4012   -714    190   -488       H  
ATOM   1452  HG3 GLN A  89      27.321   3.970  15.639  0.50 33.04           H  
ANISOU 1452  HG3 GLN A  89     4734   3783   4036   -796    157   -358       H  
ATOM   1453 HE21 GLN A  89      29.938   6.352  15.268  0.50 37.82           H  
ANISOU 1453 HE21 GLN A  89     5477   3913   4979   -627    295   -612       H  
ATOM   1454 HE22 GLN A  89      29.373   6.995  13.736  0.50 48.15           H  
ANISOU 1454 HE22 GLN A  89     6913   5246   6136   -725    345   -534       H  
ATOM   1455  N   ALA A  90      25.831   6.438  19.522  1.00 27.34           N  
ANISOU 1455  N   ALA A  90     3792   3260   3337   -383    -24   -328       N  
ATOM   1456  CA  ALA A  90      25.491   7.446  20.530  1.00 28.50           C  
ANISOU 1456  CA  ALA A  90     3864   3422   3543   -350     23   -359       C  
ATOM   1457  C   ALA A  90      25.436   6.854  21.938  1.00 32.80           C  
ANISOU 1457  C   ALA A  90     4409   4011   4041   -433    -35   -419       C  
ATOM   1458  O   ALA A  90      25.933   7.470  22.896  1.00 33.85           O  
ANISOU 1458  O   ALA A  90     4503   4141   4218   -473     13   -490       O  
ATOM   1459  CB  ALA A  90      24.149   8.080  20.194  1.00 32.23           C  
ANISOU 1459  CB  ALA A  90     4266   3948   4031   -320     49   -271       C  
ATOM   1460  H   ALA A  90      25.099   6.302  18.832  1.00 21.07           H  
ANISOU 1460  H   ALA A  90     3000   2529   2477   -398    -37   -264       H  
ATOM   1461  HA  ALA A  90      26.248   8.229  20.520  1.00 29.50           H  
ANISOU 1461  HA  ALA A  90     3975   3480   3752   -308    108   -407       H  
ATOM   1462  HB1 ALA A  90      23.913   8.832  20.946  1.00 39.15           H  
ANISOU 1462  HB1 ALA A  90     5073   4802   5000   -326    131   -307       H  
ATOM   1463  HB2 ALA A  90      24.213   8.543  19.211  1.00 39.23           H  
ANISOU 1463  HB2 ALA A  90     5155   4815   4936   -266     75   -198       H  
ATOM   1464  HB3 ALA A  90      23.384   7.305  20.190  1.00 32.87           H  
ANISOU 1464  HB3 ALA A  90     4360   4104   4026   -363    -25   -253       H  
ATOM   1465  N   TYR A  91      24.840   5.661  22.064  1.00 27.27           N  
ANISOU 1465  N   TYR A  91     3760   3364   3236   -481   -117   -399       N  
ATOM   1466  CA  TYR A  91      24.714   4.973  23.331  1.00 28.41           C  
ANISOU 1466  CA  TYR A  91     3946   3539   3309   -567   -176   -440       C  
ATOM   1467  C   TYR A  91      26.071   4.492  23.830  1.00 34.50           C  
ANISOU 1467  C   TYR A  91     4727   4278   4105   -576   -246   -423       C  
ATOM   1468  O   TYR A  91      26.381   4.699  25.006  1.00 34.67           O  
ANISOU 1468  O   TYR A  91     4743   4337   4094   -658   -290   -450       O  
ATOM   1469  CB  TYR A  91      23.729   3.780  23.226  0.50 29.50           C  
ANISOU 1469  CB  TYR A  91     4151   3727   3333   -597   -196   -443       C  
ATOM   1470  CG  TYR A  91      23.058   3.519  24.549  0.50 37.42           C  
ANISOU 1470  CG  TYR A  91     5218   4740   4259   -701   -215   -523       C  
ATOM   1471  CD1 TYR A  91      23.681   2.749  25.523  0.50 43.08           C  
ANISOU 1471  CD1 TYR A  91     6008   5452   4909   -763   -287   -507       C  
ATOM   1472  CD2 TYR A  91      21.901   4.202  24.908  0.50 39.13           C  
ANISOU 1472  CD2 TYR A  91     5416   4948   4504   -764   -157   -611       C  
ATOM   1473  CE1 TYR A  91      23.136   2.611  26.795  0.50 51.70           C  
ANISOU 1473  CE1 TYR A  91     7192   6546   5904   -906   -305   -586       C  
ATOM   1474  CE2 TYR A  91      21.344   4.068  26.176  0.50 41.56           C  
ANISOU 1474  CE2 TYR A  91     5808   5223   4762   -920   -144   -729       C  
ATOM   1475  CZ  TYR A  91      21.986   3.300  27.129  0.50 56.70           C  
ANISOU 1475  CZ  TYR A  91     7834   7152   6558  -1005   -221   -720       C  
ATOM   1476  OH  TYR A  91      21.439   3.142  28.376  0.50 67.14           O  
ANISOU 1476  OH  TYR A  91     9277   8438   7796  -1202   -210   -839       O  
ATOM   1477  H   TYR A  91      24.441   5.152  21.282  1.00 20.37           H  
ANISOU 1477  H   TYR A  91     2907   2518   2316   -475   -124   -360       H  
ATOM   1478  HA  TYR A  91      24.321   5.673  24.067  1.00 32.36           H  
ANISOU 1478  HA  TYR A  91     4419   4048   3828   -625   -138   -491       H  
ATOM   1479  HB2 TYR A  91      22.946   4.010  22.505  0.50 22.29           H  
ANISOU 1479  HB2 TYR A  91     3209   2848   2412   -572   -163   -436       H  
ATOM   1480  HB3 TYR A  91      24.265   2.880  22.928  0.50 24.71           H  
ANISOU 1480  HB3 TYR A  91     3572   3104   2711   -589   -208   -407       H  
ATOM   1481  HD1 TYR A  91      24.621   2.252  25.289  0.50 46.50           H  
ANISOU 1481  HD1 TYR A  91     6424   5866   5376   -713   -329   -425       H  
ATOM   1482  HD2 TYR A  91      21.414   4.847  24.178  0.50 35.97           H  
ANISOU 1482  HD2 TYR A  91     4934   4550   4184   -705   -115   -587       H  
ATOM   1483  HE1 TYR A  91      23.639   1.993  27.537  0.50 65.00           H  
ANISOU 1483  HE1 TYR A  91     8941   8240   7518   -959   -381   -540       H  
ATOM   1484  HE2 TYR A  91      20.422   4.591  26.425  0.50 46.02           H  
ANISOU 1484  HE2 TYR A  91     6349   5739   5397   -992    -72   -821       H  
ATOM   1485  HH  TYR A  91      21.132   4.019  28.725  0.50 72.74           H  
ANISOU 1485  HH  TYR A  91     9941   9113   8585  -1311   -137   -915       H  
ATOM   1486  N   ARG A  92      26.907   3.912  22.944  1.00 30.69           N  
ANISOU 1486  N   ARG A  92     4243   3719   3698   -523   -247   -381       N  
ATOM   1487  CA  ARG A  92      28.232   3.417  23.329  1.00 31.91           C  
ANISOU 1487  CA  ARG A  92     4368   3804   3952   -519   -316   -352       C  
ATOM   1488  C   ARG A  92      29.117   4.523  23.947  1.00 37.19           C  
ANISOU 1488  C   ARG A  92     4973   4487   4671   -516   -327   -421       C  
ATOM   1489  O   ARG A  92      29.875   4.237  24.882  1.00 38.26           O  
ANISOU 1489  O   ARG A  92     5067   4658   4811   -556   -437   -389       O  
ATOM   1490  CB  ARG A  92      28.946   2.782  22.119  0.50 24.73           C  
ANISOU 1490  CB  ARG A  92     3452   2750   3194   -499   -250   -338       C  
ATOM   1491  CG  ARG A  92      30.332   2.222  22.456  0.50 35.09           C  
ANISOU 1491  CG  ARG A  92     4695   3938   4698   -491   -310   -303       C  
ATOM   1492  CD  ARG A  92      30.853   1.293  21.386  0.50 32.40           C  
ANISOU 1492  CD  ARG A  92     4341   3412   4558   -534   -194   -294       C  
ATOM   1493  NE  ARG A  92      30.947   1.962  20.087  0.50 20.26           N  
ANISOU 1493  NE  ARG A  92     2857   1783   3059   -569    -66   -408       N  
ATOM   1494  CZ  ARG A  92      31.988   2.661  19.642  0.50 37.09           C  
ANISOU 1494  CZ  ARG A  92     4986   3754   5351   -554    -25   -523       C  
ATOM   1495  NH1 ARG A  92      33.069   2.825  20.404  0.50 38.21           N  
ANISOU 1495  NH1 ARG A  92     5044   3829   5645   -494   -111   -552       N  
ATOM   1496  NH2 ARG A  92      31.957   3.210  18.435  0.50 24.08           N  
ANISOU 1496  NH2 ARG A  92     3427   2020   3703   -609    100   -619       N  
ATOM   1497  H   ARG A  92      26.684   3.768  21.964  1.00 25.45           H  
ANISOU 1497  H   ARG A  92     3591   3034   3046   -504   -196   -369       H  
ATOM   1498  HA  ARG A  92      28.089   2.640  24.078  1.00 42.98           H  
ANISOU 1498  HA  ARG A  92     5790   5242   5297   -557   -386   -298       H  
ATOM   1499  HB2 ARG A  92      28.333   1.971  21.732  0.50 23.84           H  
ANISOU 1499  HB2 ARG A  92     3370   2654   3036   -535   -204   -304       H  
ATOM   1500  HB3 ARG A  92      29.076   3.544  21.352  0.50 20.15           H  
ANISOU 1500  HB3 ARG A  92     2880   2126   2649   -478   -181   -397       H  
ATOM   1501  HG2 ARG A  92      31.042   3.043  22.537  0.50 34.62           H  
ANISOU 1501  HG2 ARG A  92     4602   3848   4702   -460   -320   -375       H  
ATOM   1502  HG3 ARG A  92      30.285   1.678  23.398  0.50 41.66           H  
ANISOU 1502  HG3 ARG A  92     5514   4833   5484   -502   -408   -221       H  
ATOM   1503  HD2 ARG A  92      31.819   0.886  21.679  0.50 40.65           H  
ANISOU 1503  HD2 ARG A  92     5311   4342   5791   -523   -236   -258       H  
ATOM   1504  HD3 ARG A  92      30.155   0.467  21.267  0.50 31.23           H  
ANISOU 1504  HD3 ARG A  92     4216   3305   4344   -577   -139   -241       H  
ATOM   1505  HE  ARG A  92      30.147   1.859  19.473  0.50 18.70           H  
ANISOU 1505  HE  ARG A  92     2709   1650   2748   -618      1   -403       H  
ATOM   1506 HH11 ARG A  92      33.145   2.444  21.340  0.50 45.53           H  
ANISOU 1506 HH11 ARG A  92     5905   4836   6557   -468   -228   -460       H  
ATOM   1507 HH12 ARG A  92      33.845   3.374  20.048  0.50 36.81           H  
ANISOU 1507 HH12 ARG A  92     4870   3524   5592   -481    -59   -676       H  
ATOM   1508 HH21 ARG A  92      31.143   3.098  17.839  0.50 19.96           H  
ANISOU 1508 HH21 ARG A  92     2956   1578   3050   -668    146   -582       H  
ATOM   1509 HH22 ARG A  92      32.747   3.751  18.098  0.50 24.41           H  
ANISOU 1509 HH22 ARG A  92     3491   1920   3865   -600    151   -734       H  
ATOM   1510  N   HIS A  93      29.005   5.776  23.446  0.50 31.60           N  
ANISOU 1510  N   HIS A  93     4246   3766   3993   -478   -200   -509       N  
ATOM   1511  CA  HIS A  93      29.790   6.922  23.928  0.50 32.96           C  
ANISOU 1511  CA  HIS A  93     4350   3959   4214   -484   -119   -621       C  
ATOM   1512  C   HIS A  93      29.080   7.763  25.018  0.50 40.15           C  
ANISOU 1512  C   HIS A  93     5217   5000   5037   -604    -38   -672       C  
ATOM   1513  O   HIS A  93      29.675   8.734  25.481  0.50 40.19           O  
ANISOU 1513  O   HIS A  93     5148   5051   5071   -651     90   -787       O  
ATOM   1514  CB  HIS A  93      30.129   7.839  22.744  0.50 31.69           C  
ANISOU 1514  CB  HIS A  93     4201   3677   4162   -381     46   -704       C  
ATOM   1515  CG  HIS A  93      31.047   7.213  21.748  0.50 33.43           C  
ANISOU 1515  CG  HIS A  93     4471   3730   4502   -336     22   -724       C  
ATOM   1516  ND1 HIS A  93      30.567   6.506  20.659  0.50 33.42           N  
ANISOU 1516  ND1 HIS A  93     4545   3656   4498   -348     14   -647       N  
ATOM   1517  CD2 HIS A  93      32.398   7.205  21.711  0.50 34.95           C  
ANISOU 1517  CD2 HIS A  93     4637   3805   4837   -317     29   -835       C  
ATOM   1518  CE1 HIS A  93      31.634   6.136  19.970  0.50 32.43           C  
ANISOU 1518  CE1 HIS A  93     4447   3346   4528   -361     47   -722       C  
ATOM   1519  NE2 HIS A  93      32.761   6.512  20.584  0.50 33.47           N  
ANISOU 1519  NE2 HIS A  93     4518   3427   4773   -327     46   -837       N  
ATOM   1520  H   HIS A  93      28.368   6.022  22.695  0.50 27.19           H  
ANISOU 1520  H   HIS A  93     3713   3191   3428   -446   -135   -500       H  
ATOM   1521  HA  HIS A  93      30.734   6.573  24.343  0.50 43.88           H  
ANISOU 1521  HA  HIS A  93     5698   5338   5635   -497   -201   -628       H  
ATOM   1522  HB2 HIS A  93      29.212   8.121  22.229  0.50 28.52           H  
ANISOU 1522  HB2 HIS A  93     3823   3281   3732   -359    100   -655       H  
ATOM   1523  HB3 HIS A  93      30.629   8.734  23.113  0.50 35.63           H  
ANISOU 1523  HB3 HIS A  93     4649   4195   4695   -382    157   -812       H  
ATOM   1524  HD1 HIS A  93      29.597   6.311  20.437  0.50 25.95           H  
ANISOU 1524  HD1 HIS A  93     3620   2783   3456   -364      0   -567       H  
ATOM   1525  HD2 HIS A  93      33.065   7.654  22.444  0.50 41.79           H  
ANISOU 1525  HD2 HIS A  93     5433   4723   5722   -320     35   -920       H  
ATOM   1526  HE1 HIS A  93      31.595   5.636  19.004  0.50 25.20           H  
ANISOU 1526  HE1 HIS A  93     3593   2331   3650   -418     89   -710       H  
ATOM   1527  N   ASN A  94      27.834   7.404  25.422  0.50 39.53           N  
ANISOU 1527  N   ASN A  94     5181   4968   4872   -682    -69   -621       N  
ATOM   1528  CA  ASN A  94      27.030   8.125  26.424  0.50 93.69           C  
ANISOU 1528  CA  ASN A  94    12008  11892  11698   -854     44   -695       C  
ATOM   1529  C   ASN A  94      26.671   9.532  25.938  0.50121.60           C  
ANISOU 1529  C   ASN A  94    15448  15370  15385   -814    299   -759       C  
ATOM   1530  O   ASN A  94      26.318   9.720  24.776  0.50 81.82           O  
ANISOU 1530  O   ASN A  94    10409  10250  10428   -652    330   -690       O  
ATOM   1531  CB  ASN A  94      27.729   8.216  27.793  0.50105.49           C  
ANISOU 1531  CB  ASN A  94    13477  13514  13090  -1059     12   -757       C  
ATOM   1532  CG  ASN A  94      28.270   6.910  28.320  0.50137.88           C  
ANISOU 1532  CG  ASN A  94    17647  17671  17068  -1081   -249   -644       C  
ATOM   1533  OD1 ASN A  94      27.548   6.123  28.936  0.50132.61           O  
ANISOU 1533  OD1 ASN A  94    17080  17023  16283  -1183   -347   -597       O  
ATOM   1534  ND2 ASN A  94      29.560   6.658  28.125  0.50135.19           N  
ANISOU 1534  ND2 ASN A  94    17250  17339  16776   -988   -352   -603       N  
ATOM   1535  H   ASN A  94      27.339   6.592  25.070  0.50 41.98           H  
ANISOU 1535  H   ASN A  94     5549   5256   5146   -649   -148   -553       H  
ATOM   1536  HA  ASN A  94      26.097   7.582  26.570  0.50 87.74           H  
ANISOU 1536  HA  ASN A  94    11313  11131  10892   -895     -8   -665       H  
ATOM   1537  HB2 ASN A  94      28.538   8.943  27.748  0.50107.32           H  
ANISOU 1537  HB2 ASN A  94    13629  13773  13375  -1047    115   -829       H  
ATOM   1538  HB3 ASN A  94      26.990   8.559  28.516  0.50111.23           H  
ANISOU 1538  HB3 ASN A  94    14207  14269  13786  -1238    103   -818       H  
ATOM   1539 HD21 ASN A  94      29.959   5.790  28.467  0.50141.88           H  
ANISOU 1539 HD21 ASN A  94    18116  18209  17583   -992   -523   -498       H  
ATOM   1540 HD22 ASN A  94      30.153   7.331  27.651  0.50130.39           H  
ANISOU 1540 HD22 ASN A  94    16577  16701  16263   -915   -250   -679       H  
TER    1541      ASN A  94                                                      
HETATM 1542 ZN    ZN A 101      23.198 -13.394 -10.517  0.22  9.86          ZN2+
HETATM 1543 ZN    ZN A 102      23.198 -13.393  19.996  0.20 31.61          ZN2+
HETATM 1544  S   SCN A 103      24.885  -9.210  18.569  0.66 31.26           S  
HETATM 1545  C   SCN A 103      24.252 -10.847  18.735  0.66 29.63           C  
HETATM 1546  N   SCN A 103      23.831 -11.858  18.789  0.66 29.40           N  
HETATM 1547  S   SCN A 104      23.198 -13.394  24.852  0.18 44.08           S  
HETATM 1548  C   SCN A 104      23.198 -13.394  23.051  0.18 42.10           C  
HETATM 1549  N   SCN A 104      23.198 -13.393  21.924  0.18 40.19           N  
HETATM 1550 CL    CL A 105      22.740 -12.913  12.087  0.33 23.42          CL  
HETATM 1551  C1  EDO A 106      20.675 -15.846  -0.650  1.00 18.13           C  
HETATM 1552  O1  EDO A 106      19.251 -15.672  -0.520  1.00 13.85           O  
HETATM 1553  C2  EDO A 106      21.297 -14.912  -1.740  1.00 20.43           C  
HETATM 1554  O2  EDO A 106      20.755 -15.066  -3.058  1.00 14.48           O  
HETATM 1555  H11 EDO A 106      21.194 -15.734   0.301  1.00 13.14           H  
HETATM 1556  H12 EDO A 106      20.796 -16.884  -0.956  1.00 17.17           H  
HETATM 1557  HO1 EDO A 106      18.977 -16.227   0.257  1.00 11.94           H  
HETATM 1558  H21 EDO A 106      21.082 -13.874  -1.495  1.00 19.71           H  
HETATM 1559  H22 EDO A 106      22.381 -15.009  -1.739  1.00 19.01           H  
HETATM 1560  HO2 EDO A 106      19.935 -15.622  -2.982  1.00 12.37           H  
HETATM 1561  C1  EDO A 107      30.537  -0.571  -1.867  1.00 41.62           C  
HETATM 1562  O1  EDO A 107      29.182  -0.157  -1.693  1.00 37.17           O  
HETATM 1563  C2  EDO A 107      30.681  -2.108  -1.704  1.00 42.34           C  
HETATM 1564  O2  EDO A 107      30.997  -2.698  -2.963  1.00 43.95           O  
HETATM 1565  H11 EDO A 107      30.951  -0.241  -2.819  1.00 41.40           H  
HETATM 1566  H12 EDO A 107      31.087  -0.047  -1.087  1.00 40.86           H  
HETATM 1567  HO1 EDO A 107      29.024  -0.071  -0.716  1.00 35.47           H  
HETATM 1568  H21 EDO A 107      31.525  -2.355  -1.061  1.00 41.88           H  
HETATM 1569  H22 EDO A 107      29.792  -2.541  -1.248  1.00 42.05           H  
HETATM 1570  HO2 EDO A 107      31.160  -3.664  -2.802  1.00 43.15           H  
HETATM 1571  C1  EDO A 108      29.639   0.901  -5.731  1.00 48.77           C  
HETATM 1572  O1  EDO A 108      28.589   0.904  -4.771  1.00 49.76           O  
HETATM 1573  C2  EDO A 108      29.524  -0.336  -6.667  1.00 47.69           C  
HETATM 1574  O2  EDO A 108      29.789  -1.536  -5.957  1.00 45.88           O  
HETATM 1575  H11 EDO A 108      29.686   1.826  -6.303  1.00 48.61           H  
HETATM 1576  H12 EDO A 108      30.551   0.850  -5.137  1.00 48.84           H  
HETATM 1577  HO1 EDO A 108      28.851   1.538  -4.053  1.00 49.11           H  
HETATM 1578  H21 EDO A 108      28.508  -0.458  -7.037  1.00 47.31           H  
HETATM 1579  H22 EDO A 108      30.165  -0.222  -7.540  1.00 47.47           H  
HETATM 1580  HO2 EDO A 108      30.461  -2.046  -6.482  1.00 43.69           H  
HETATM 1581  C1  EDO A 109      12.309   5.216 -13.394  1.00 25.52           C  
HETATM 1582  O1  EDO A 109      13.423   4.376 -13.739  1.00 25.99           O  
HETATM 1583  C2  EDO A 109      12.824   6.565 -12.880  1.00 27.25           C  
HETATM 1584  O2  EDO A 109      13.868   6.406 -11.940  1.00 28.23           O  
HETATM 1585  H11 EDO A 109      11.610   5.348 -14.218  1.00 19.18           H  
HETATM 1586  H12 EDO A 109      11.780   4.680 -12.608  1.00 19.18           H  
HETATM 1587  HO1 EDO A 109      13.212   3.459 -13.424  1.00 19.18           H  
HETATM 1588  H21 EDO A 109      13.270   7.142 -13.689  1.00 19.18           H  
HETATM 1589  H22 EDO A 109      12.009   7.163 -12.475  1.00 19.18           H  
HETATM 1590  HO2 EDO A 109      13.924   7.249 -11.418  1.00 19.18           H  
HETATM 1591  O   HOH A 201      20.501   4.586  -4.851  1.00 30.75           O  
HETATM 1592  O   HOH A 202      21.481   5.116  30.154  1.00 46.69           O  
HETATM 1593  O   HOH A 203      10.760  -9.780  20.060  1.00 15.47           O  
HETATM 1594  O   HOH A 204      18.929 -13.799 -13.232  1.00 28.82           O  
HETATM 1595  O   HOH A 205      13.845   0.433  12.128  1.00 33.01           O  
HETATM 1596  O   HOH A 206      25.271   2.984  -4.609  1.00 35.33           O  
HETATM 1597  O   HOH A 207      23.144  -7.790 -12.260  1.00 24.78           O  
HETATM 1598  O   HOH A 208      29.341   1.693   5.031  1.00 34.70           O  
HETATM 1599  O   HOH A 209      25.407  -4.912  25.319  1.00 35.50           O  
HETATM 1600  O   HOH A 210      23.660   0.218 -21.954  1.00 19.02           O  
HETATM 1601  O   HOH A 211      24.871  -1.174 -17.544  1.00 16.85           O  
HETATM 1602  O   HOH A 212      32.440  -1.956   8.372  1.00 33.62           O  
HETATM 1603  O   HOH A 213      10.536  -2.900  12.558  1.00 28.42           O  
HETATM 1604  O   HOH A 214      12.982  -6.729   6.940  1.00 22.81           O  
HETATM 1605  O   HOH A 215      31.741  -3.567   1.393  1.00 34.62           O  
HETATM 1606  O   HOH A 216      13.882   5.046  -0.764  1.00 33.60           O  
HETATM 1607  O   HOH A 217      29.955  -5.129   2.956  1.00 14.33           O  
HETATM 1608  O   HOH A 218      31.869  -6.670  13.213  1.00 13.69           O  
HETATM 1609  O   HOH A 219      24.237   4.558   4.290  1.00 32.07           O  
HETATM 1610  O   HOH A 220      12.139 -14.353  -7.208  1.00 18.56           O  
HETATM 1611  O   HOH A 221      12.621  -5.711   9.411  1.00 21.93           O  
HETATM 1612  O   HOH A 222      34.979  -4.163  16.156  1.00 21.89           O  
HETATM 1613  O   HOH A 223      17.081   8.851  19.913  1.00 30.96           O  
HETATM 1614  O   HOH A 224      13.548   3.929   5.531  1.00 32.84           O  
HETATM 1615  O   HOH A 225      13.299  -6.359 -15.651  1.00 41.09           O  
HETATM 1616  O   HOH A 226       9.362   0.821  -4.129  1.00 39.89           O  
HETATM 1617  O   HOH A 227      11.649  -8.858  -2.669  1.00 40.83           O  
HETATM 1618  O   HOH A 228      16.418  -3.460 -22.344  1.00 36.87           O  
HETATM 1619  O   HOH A 229      15.639   2.446  11.879  1.00 42.12           O  
HETATM 1620  O   HOH A 230      23.566  -5.044 -13.294  1.00 30.14           O  
HETATM 1621  O   HOH A 231      23.198 -13.394  -3.755  0.30 34.83           O  
HETATM 1622  O   HOH A 232      18.076  -5.743 -20.604  1.00 40.30           O  
HETATM 1623  O   HOH A 233      23.198 -13.393 -12.675  0.33 23.77           O  
HETATM 1624  O   HOH A 234      10.819  10.104  -5.195  1.00 90.34           O  
HETATM 1625  O   HOH A 235      17.540 -12.126  20.540  1.00 42.67           O  
HETATM 1626  O   HOH A 236      32.539   1.121  25.982  1.00 27.54           O  
HETATM 1627  O   HOH A 237      12.032  -0.198   4.503  1.00 44.17           O  
HETATM 1628  O   HOH A 238      27.561   3.092   2.254  1.00 39.65           O  
HETATM 1629  O   HOH A 239       9.885  -5.611  13.041  1.00 39.07           O  
HETATM 1630  O   HOH A 240      32.344  -4.061   4.054  1.00 29.89           O  
HETATM 1631  O   HOH A 241      10.738  -8.304   6.207  1.00 32.00           O  
HETATM 1632  O   HOH A 242      11.492  -7.920  11.186  1.00 33.40           O  
HETATM 1633  O   HOH A 243      12.241  -4.397   5.135  1.00 35.90           O  
CONECT   60 1542                                                                
CONECT 1542   60 1623                                                           
CONECT 1543 1546 1549                                                           
CONECT 1544 1545                                                                
CONECT 1545 1544 1546                                                           
CONECT 1546 1543 1545                                                           
CONECT 1547 1548                                                                
CONECT 1548 1547 1549                                                           
CONECT 1549 1543 1548                                                           
CONECT 1551 1552 1553 1555 1556                                                 
CONECT 1552 1551 1557                                                           
CONECT 1553 1551 1554 1558 1559                                                 
CONECT 1554 1553 1560                                                           
CONECT 1555 1551                                                                
CONECT 1556 1551                                                                
CONECT 1557 1552                                                                
CONECT 1558 1553                                                                
CONECT 1559 1553                                                                
CONECT 1560 1554                                                                
CONECT 1561 1562 1563 1565 1566                                                 
CONECT 1562 1561 1567                                                           
CONECT 1563 1561 1564 1568 1569                                                 
CONECT 1564 1563 1570                                                           
CONECT 1565 1561                                                                
CONECT 1566 1561                                                                
CONECT 1567 1562                                                                
CONECT 1568 1563                                                                
CONECT 1569 1563                                                                
CONECT 1570 1564                                                                
CONECT 1571 1572 1573 1575 1576                                                 
CONECT 1572 1571 1577                                                           
CONECT 1573 1571 1574 1578 1579                                                 
CONECT 1574 1573 1580                                                           
CONECT 1575 1571                                                                
CONECT 1576 1571                                                                
CONECT 1577 1572                                                                
CONECT 1578 1573                                                                
CONECT 1579 1573                                                                
CONECT 1580 1574                                                                
CONECT 1581 1582 1583 1585 1586                                                 
CONECT 1582 1581 1587                                                           
CONECT 1583 1581 1584 1588 1589                                                 
CONECT 1584 1583 1590                                                           
CONECT 1585 1581                                                                
CONECT 1586 1581                                                                
CONECT 1587 1582                                                                
CONECT 1588 1583                                                                
CONECT 1589 1583                                                                
CONECT 1590 1584                                                                
CONECT 1623 1542                                                                
MASTER      401    0    9    6    0    0   13    6  788    1   50    8          
END                                                                             
