# Supplementary material for: Design of complicated all-α protein structures
Source: Nat Struct Mol Biol. 2024 Jan 4;31(2):275–82. doi: 10.1038/s41594-023-01147-9 (PMC11377298; doi:10.1038/s41594-023-01147-9)
Supplement: Supplementary file 8 — Statistical source data. [file 41594_2023_1147_MOESM8_ESM.zip › ED_Fig1/1p68.pdb]

HEADER    DE NOVO PROTEIN                         29-APR-03   1P68              
TITLE     SOLUTION STRUCTURE OF S-824, A DE NOVO DESIGNED FOUR HELIX BUNDLE     
COMPND    MOL_ID: 1;                                                            
COMPND   2 MOLECULE: DE NOVO DESIGNED PROTEIN S-824;                            
COMPND   3 CHAIN: A;                                                            
COMPND   4 ENGINEERED: YES                                                      
SOURCE    MOL_ID: 1;                                                            
SOURCE   2 ORGANISM_SCIENTIFIC: ESCHERICHIA COLI;                               
SOURCE   3 ORGANISM_TAXID: 562;                                                 
SOURCE   4 EXPRESSION_SYSTEM: ESCHERICHIA COLI BL21(DE3);                       
SOURCE   5 EXPRESSION_SYSTEM_TAXID: 469008;                                     
SOURCE   6 EXPRESSION_SYSTEM_STRAIN: BL21(DE3);                                 
SOURCE   7 EXPRESSION_SYSTEM_VECTOR_TYPE: PLASMID;                              
SOURCE   8 EXPRESSION_SYSTEM_PLASMID: PET3A                                     
KEYWDS    PROTEIN, FOUR HELIX BUNDLE, DE NOVO DESIGN, DE NOVO PROTEIN           
EXPDTA    SOLUTION NMR                                                          
NUMMDL    15                                                                    
AUTHOR    Y.WEI,S.KIM,D.FELA,J.BAUM,M.H.HECHT                                   
REVDAT   3   23-FEB-22 1P68    1       REMARK                                   
REVDAT   2   24-FEB-09 1P68    1       VERSN                                    
REVDAT   1   11-NOV-03 1P68    0                                                
JRNL        AUTH   Y.WEI,S.KIM,D.FELA,J.BAUM,M.H.HECHT                          
JRNL        TITL   SOLUTION STRUCTURE OF A DE NOVO PROTEIN FROM A DESIGNED      
JRNL        TITL 2 COMBINATORIAL LIBRARY.                                       
JRNL        REF    PROC.NATL.ACAD.SCI.USA        V. 100 13270 2003              
JRNL        REFN                   ISSN 0027-8424                               
JRNL        PMID   14593201                                                     
JRNL        DOI    10.1073/PNAS.1835644100                                      
REMARK   2                                                                      
REMARK   2 RESOLUTION. NOT APPLICABLE.                                          
REMARK   3                                                                      
REMARK   3 REFINEMENT.                                                          
REMARK   3   PROGRAM     : CNS 1.1, CNS 1.1                                     
REMARK   3   AUTHORS     : BRUNGER (CNS), BRUNGER (CNS)                         
REMARK   3                                                                      
REMARK   3  OTHER REFINEMENT REMARKS: NULL                                      
REMARK   4                                                                      
REMARK   4 1P68 COMPLIES WITH FORMAT V. 3.15, 01-DEC-08                         
REMARK 100                                                                      
REMARK 100 THIS ENTRY HAS BEEN PROCESSED BY RCSB ON 30-APR-03.                  
REMARK 100 THE DEPOSITION ID IS D_1000019058.                                   
REMARK 210                                                                      
REMARK 210 EXPERIMENTAL DETAILS                                                 
REMARK 210  EXPERIMENT TYPE                : NMR                                
REMARK 210  TEMPERATURE           (KELVIN) : 298                                
REMARK 210  PH                             : 4.0                                
REMARK 210  IONIC STRENGTH                 : 50MM                               
REMARK 210  PRESSURE                       : 1 ATM                              
REMARK 210  SAMPLE CONTENTS                : 50MM ACETATE BUFFER                
REMARK 210                                                                      
REMARK 210  NMR EXPERIMENTS CONDUCTED      : 3D_13C-SEPARATED_NOESY; 3D_15N     
REMARK 210                                   -SEPARATED_NOESY; HNHA             
REMARK 210  SPECTROMETER FIELD STRENGTH    : 600 MHZ                            
REMARK 210  SPECTROMETER MODEL             : INOVA                              
REMARK 210  SPECTROMETER MANUFACTURER      : VARIAN                             
REMARK 210                                                                      
REMARK 210  STRUCTURE DETERMINATION.                                            
REMARK 210   SOFTWARE USED                 : NULL                               
REMARK 210   METHOD USED                   : SIMULATED ANNEALING                
REMARK 210                                                                      
REMARK 210 CONFORMERS, NUMBER CALCULATED   : 100                                
REMARK 210 CONFORMERS, NUMBER SUBMITTED    : 15                                 
REMARK 210 CONFORMERS, SELECTION CRITERIA  : BACK CALCULATED DATA AGREE WITH    
REMARK 210                                   EXPERIMENTAL NOESY SPECTRUM        
REMARK 210                                                                      
REMARK 210 BEST REPRESENTATIVE CONFORMER IN THIS ENSEMBLE : 7                   
REMARK 210                                                                      
REMARK 210 REMARK: THIS STRUCTURE WAS DETERMINED USING STANDARD 3D              
REMARK 210  HETERONUCLEAR TECHNIQUES.                                           
REMARK 215                                                                      
REMARK 215 NMR STUDY                                                            
REMARK 215 THE COORDINATES IN THIS ENTRY WERE GENERATED FROM SOLUTION           
REMARK 215 NMR DATA.  PROTEIN DATA BANK CONVENTIONS REQUIRE THAT                
REMARK 215 CRYST1 AND SCALE RECORDS BE INCLUDED, BUT THE VALUES ON              
REMARK 215 THESE RECORDS ARE MEANINGLESS.                                       
REMARK 300                                                                      
REMARK 300 BIOMOLECULE: 1                                                       
REMARK 300 SEE REMARK 350 FOR THE AUTHOR PROVIDED AND/OR PROGRAM                
REMARK 300 GENERATED ASSEMBLY INFORMATION FOR THE STRUCTURE IN                  
REMARK 300 THIS ENTRY. THE REMARK MAY ALSO PROVIDE INFORMATION ON               
REMARK 300 BURIED SURFACE AREA.                                                 
REMARK 350                                                                      
REMARK 350 COORDINATES FOR A COMPLETE MULTIMER REPRESENTING THE KNOWN           
REMARK 350 BIOLOGICALLY SIGNIFICANT OLIGOMERIZATION STATE OF THE                
REMARK 350 MOLECULE CAN BE GENERATED BY APPLYING BIOMT TRANSFORMATIONS          
REMARK 350 GIVEN BELOW.  BOTH NON-CRYSTALLOGRAPHIC AND                          
REMARK 350 CRYSTALLOGRAPHIC OPERATIONS ARE GIVEN.                               
REMARK 350                                                                      
REMARK 350 BIOMOLECULE: 1                                                       
REMARK 350 AUTHOR DETERMINED BIOLOGICAL UNIT: MONOMERIC                         
REMARK 350 APPLY THE FOLLOWING TO CHAINS: A                                     
REMARK 350   BIOMT1   1  1.000000  0.000000  0.000000        0.00000            
REMARK 350   BIOMT2   1  0.000000  1.000000  0.000000        0.00000            
REMARK 350   BIOMT3   1  0.000000  0.000000  1.000000        0.00000            
REMARK 500                                                                      
REMARK 500 GEOMETRY AND STEREOCHEMISTRY                                         
REMARK 500 SUBTOPIC: CLOSE CONTACTS                                             
REMARK 500                                                                      
REMARK 500 THE FOLLOWING ATOMS ARE IN CLOSE CONTACT.                            
REMARK 500                                                                      
REMARK 500  ATM1  RES C  SSEQI   ATM2  RES C  SSEQI           DISTANCE          
REMARK 500   O    VAL A    82     H    GLU A    86              1.36            
REMARK 500   O    ILE A    85     H    ILE A    89              1.60            
REMARK 500                                                                      
REMARK 500 REMARK: NULL                                                         
REMARK 500                                                                      
REMARK 500 GEOMETRY AND STEREOCHEMISTRY                                         
REMARK 500 SUBTOPIC: TORSION ANGLES                                             
REMARK 500                                                                      
REMARK 500 TORSION ANGLES OUTSIDE THE EXPECTED RAMACHANDRAN REGIONS:            
REMARK 500 (M=MODEL NUMBER; RES=RESIDUE NAME; C=CHAIN IDENTIFIER;               
REMARK 500 SSEQ=SEQUENCE NUMBER; I=INSERTION CODE).                             
REMARK 500                                                                      
REMARK 500 STANDARD TABLE:                                                      
REMARK 500 FORMAT:(10X,I3,1X,A3,1X,A1,I4,A1,4X,F7.2,3X,F7.2)                    
REMARK 500                                                                      
REMARK 500 EXPECTED VALUES: GJ KLEYWEGT AND TA JONES (1996). PHI/PSI-           
REMARK 500 CHOLOGY: RAMACHANDRAN REVISITED. STRUCTURE 4, 1395 - 1400            
REMARK 500                                                                      
REMARK 500  M RES CSSEQI        PSI       PHI                                   
REMARK 500  1 ASN A  22       19.93   -152.97                                   
REMARK 500  1 HIS A  24      -52.42   -178.44                                   
REMARK 500  1 HIS A  74       34.51   -155.38                                   
REMARK 500  1 LEU A  75       90.34    -51.23                                   
REMARK 500  1 GLN A  76       68.30    -65.64                                   
REMARK 500  1 THR A  81      -74.16    -69.03                                   
REMARK 500  2 TYR A   2       40.88    -96.96                                   
REMARK 500  2 ASN A  22       10.84   -146.50                                   
REMARK 500  2 HIS A  24      -51.78   -179.13                                   
REMARK 500  2 VAL A  33      -60.25    -90.01                                   
REMARK 500  2 HIS A  74       32.31   -154.97                                   
REMARK 500  2 LEU A  75       88.31    -52.67                                   
REMARK 500  2 GLN A  76       69.70    -67.97                                   
REMARK 500  2 THR A  81      -74.41    -67.45                                   
REMARK 500  2 LEU A  99      -67.20    -96.10                                   
REMARK 500  3 HIS A  24       58.67    179.56                                   
REMARK 500  3 HIS A  74       28.72   -153.82                                   
REMARK 500  3 LEU A  75       85.30    -49.38                                   
REMARK 500  3 THR A  81      -74.23    -69.93                                   
REMARK 500  4 HIS A  24       47.18    179.04                                   
REMARK 500  4 HIS A  74       26.97   -147.19                                   
REMARK 500  4 LEU A  75       91.95    -49.50                                   
REMARK 500  4 GLN A  76       68.23    -64.54                                   
REMARK 500  4 THR A  81      -74.64    -69.69                                   
REMARK 500  5 ASN A  22       12.63   -146.01                                   
REMARK 500  5 HIS A  24      -51.18   -178.32                                   
REMARK 500  5 HIS A  74       30.08   -156.33                                   
REMARK 500  5 LEU A  75       85.25    -50.70                                   
REMARK 500  5 THR A  81      -73.26    -68.67                                   
REMARK 500  5 LEU A  99      -63.02   -100.81                                   
REMARK 500  5 HIS A 101       33.63    -96.59                                   
REMARK 500  6 HIS A  24      -52.65   -175.97                                   
REMARK 500  6 HIS A  74       36.49   -150.92                                   
REMARK 500  6 LEU A  75       85.35    -67.46                                   
REMARK 500  6 GLN A  76       65.75    -68.03                                   
REMARK 500  7 HIS A  24      -48.66   -175.20                                   
REMARK 500  7 HIS A  74       32.71   -152.15                                   
REMARK 500  7 LEU A  75       83.28    -54.65                                   
REMARK 500  7 THR A  81      -74.40    -69.93                                   
REMARK 500  8 ASN A  22      -20.12   -145.41                                   
REMARK 500  8 HIS A  24      -53.13   -178.86                                   
REMARK 500  8 SER A  53     -168.32    -64.59                                   
REMARK 500  8 LEU A  75       92.08    -51.92                                   
REMARK 500  8 GLN A  76       69.14    -64.30                                   
REMARK 500  8 THR A  81      -74.56    -68.02                                   
REMARK 500  9 TYR A   2       54.61    -99.32                                   
REMARK 500  9 HIS A  24       57.60    179.39                                   
REMARK 500  9 HIS A  74       32.03   -150.90                                   
REMARK 500  9 LEU A  75       82.76    -50.27                                   
REMARK 500  9 THR A  81      -74.15    -69.55                                   
REMARK 500                                                                      
REMARK 500 THIS ENTRY HAS      90 RAMACHANDRAN OUTLIERS.                        
REMARK 500                                                                      
REMARK 500 REMARK: NULL                                                         
REMARK 900                                                                      
REMARK 900 RELATED ENTRIES                                                      
REMARK 900 RELATED ID: 5687   RELATED DB: BMRB                                  
REMARK 900 CHEMICAL SHIFT ASSIGNMENT OF S-824                                   
DBREF  1P68 A    1   102  PDB    1P68     1P68             1    102             
SEQRES   1 A  102  MET TYR GLY LYS LEU ASN ASP LEU LEU GLU ASP LEU GLN          
SEQRES   2 A  102  GLU VAL LEU LYS ASN LEU HIS LYS ASN TRP HIS GLY GLY          
SEQRES   3 A  102  LYS ASP ASN LEU HIS ASP VAL ASP ASN HIS LEU GLN ASN          
SEQRES   4 A  102  VAL ILE GLU ASP ILE HIS ASP PHE MET GLN GLY GLY GLY          
SEQRES   5 A  102  SER GLY GLY LYS LEU GLN GLU MET MET LYS GLU PHE GLN          
SEQRES   6 A  102  GLN VAL LEU ASP GLU LEU ASN ASN HIS LEU GLN GLY GLY          
SEQRES   7 A  102  LYS HIS THR VAL HIS HIS ILE GLU GLN ASN ILE LYS GLU          
SEQRES   8 A  102  ILE PHE HIS HIS LEU GLU GLU LEU VAL HIS ARG                  
HELIX    1   1 LYS A    4  LYS A   21  1                                  18    
HELIX    2   2 LEU A   30  ASP A   46  1                                  17    
HELIX    3   3 GLY A   55  MET A   60  1                                   6    
HELIX    4   4 MET A   60  ASN A   73  1                                  14    
HELIX    5   5 GLY A   78  LYS A   90  1                                  13    
HELIX    6   6 GLU A   91  HIS A  101  1                                  11    
CRYST1    1.000    1.000    1.000  90.00  90.00  90.00 P 1           1          
ORIGX1      1.000000  0.000000  0.000000        0.00000                         
ORIGX2      0.000000  1.000000  0.000000        0.00000                         
ORIGX3      0.000000  0.000000  1.000000        0.00000                         
SCALE1      1.000000  0.000000  0.000000        0.00000                         
SCALE2      0.000000  1.000000  0.000000        0.00000                         
SCALE3      0.000000  0.000000  1.000000        0.00000                         
MODEL        1                                                                  
ATOM      1  N   MET A   1      -2.148 -21.849   4.969  1.00  0.00           N  
ATOM      2  CA  MET A   1      -0.875 -21.418   5.604  1.00  0.00           C  
ATOM      3  C   MET A   1      -0.602 -19.940   5.344  1.00  0.00           C  
ATOM      4  O   MET A   1      -0.331 -19.177   6.272  1.00  0.00           O  
ATOM      5  CB  MET A   1       0.263 -22.274   5.044  1.00  0.00           C  
ATOM      6  CG  MET A   1       0.116 -23.755   5.352  1.00  0.00           C  
ATOM      7  SD  MET A   1       1.435 -24.749   4.629  1.00  0.00           S  
ATOM      8  CE  MET A   1       1.250 -24.344   2.895  1.00  0.00           C  
ATOM      9  H1  MET A   1      -2.419 -22.761   5.389  1.00  0.00           H  
ATOM     10  H2  MET A   1      -1.976 -21.942   3.947  1.00  0.00           H  
ATOM     11  H3  MET A   1      -2.863 -21.120   5.166  1.00  0.00           H  
ATOM     12  HA  MET A   1      -0.951 -21.580   6.669  1.00  0.00           H  
ATOM     13  HB2 MET A   1       0.296 -22.152   3.971  1.00  0.00           H  
ATOM     14  HB3 MET A   1       1.197 -21.931   5.466  1.00  0.00           H  
ATOM     15  HG2 MET A   1       0.132 -23.889   6.424  1.00  0.00           H  
ATOM     16  HG3 MET A   1      -0.830 -24.098   4.962  1.00  0.00           H  
ATOM     17  HE1 MET A   1       1.223 -25.254   2.313  1.00  0.00           H  
ATOM     18  HE2 MET A   1       2.086 -23.738   2.576  1.00  0.00           H  
ATOM     19  HE3 MET A   1       0.332 -23.796   2.748  1.00  0.00           H  
ATOM     20  N   TYR A   2      -0.678 -19.540   4.078  1.00  0.00           N  
ATOM     21  CA  TYR A   2      -0.442 -18.151   3.701  1.00  0.00           C  
ATOM     22  C   TYR A   2      -1.437 -17.228   4.395  1.00  0.00           C  
ATOM     23  O   TYR A   2      -2.649 -17.379   4.240  1.00  0.00           O  
ATOM     24  CB  TYR A   2      -0.547 -17.985   2.183  1.00  0.00           C  
ATOM     25  CG  TYR A   2       0.263 -18.995   1.405  1.00  0.00           C  
ATOM     26  CD1 TYR A   2       1.616 -18.792   1.165  1.00  0.00           C  
ATOM     27  CD2 TYR A   2      -0.324 -20.153   0.910  1.00  0.00           C  
ATOM     28  CE1 TYR A   2       2.360 -19.712   0.453  1.00  0.00           C  
ATOM     29  CE2 TYR A   2       0.414 -21.079   0.197  1.00  0.00           C  
ATOM     30  CZ  TYR A   2       1.755 -20.854  -0.028  1.00  0.00           C  
ATOM     31  OH  TYR A   2       2.494 -21.773  -0.737  1.00  0.00           O  
ATOM     32  H   TYR A   2      -0.901 -20.194   3.383  1.00  0.00           H  
ATOM     33  HA  TYR A   2       0.557 -17.887   4.016  1.00  0.00           H  
ATOM     34  HB2 TYR A   2      -1.580 -18.090   1.888  1.00  0.00           H  
ATOM     35  HB3 TYR A   2      -0.199 -16.998   1.911  1.00  0.00           H  
ATOM     36  HD1 TYR A   2       2.087 -17.897   1.544  1.00  0.00           H  
ATOM     37  HD2 TYR A   2      -1.376 -20.326   1.088  1.00  0.00           H  
ATOM     38  HE1 TYR A   2       3.411 -19.537   0.277  1.00  0.00           H  
ATOM     39  HE2 TYR A   2      -0.061 -21.972  -0.180  1.00  0.00           H  
ATOM     40  HH  TYR A   2       3.058 -21.315  -1.364  1.00  0.00           H  
ATOM     41  N   GLY A   3      -0.920 -16.273   5.161  1.00  0.00           N  
ATOM     42  CA  GLY A   3      -1.783 -15.345   5.865  1.00  0.00           C  
ATOM     43  C   GLY A   3      -1.011 -14.325   6.674  1.00  0.00           C  
ATOM     44  O   GLY A   3      -1.396 -13.158   6.743  1.00  0.00           O  
ATOM     45  H   GLY A   3       0.053 -16.200   5.249  1.00  0.00           H  
ATOM     46  HA2 GLY A   3      -2.394 -14.824   5.145  1.00  0.00           H  
ATOM     47  HA3 GLY A   3      -2.427 -15.902   6.530  1.00  0.00           H  
ATOM     48  N   LYS A   4       0.082 -14.760   7.291  1.00  0.00           N  
ATOM     49  CA  LYS A   4       0.902 -13.865   8.099  1.00  0.00           C  
ATOM     50  C   LYS A   4       1.499 -12.757   7.259  1.00  0.00           C  
ATOM     51  O   LYS A   4       1.912 -11.726   7.791  1.00  0.00           O  
ATOM     52  CB  LYS A   4       2.012 -14.638   8.811  1.00  0.00           C  
ATOM     53  CG  LYS A   4       2.705 -13.841   9.905  1.00  0.00           C  
ATOM     54  CD  LYS A   4       1.810 -13.666  11.121  1.00  0.00           C  
ATOM     55  CE  LYS A   4       2.442 -12.741  12.148  1.00  0.00           C  
ATOM     56  NZ  LYS A   4       1.735 -12.798  13.458  1.00  0.00           N  
ATOM     57  H   LYS A   4       0.342 -15.701   7.202  1.00  0.00           H  
ATOM     58  HA  LYS A   4       0.258 -13.406   8.833  1.00  0.00           H  
ATOM     59  HB2 LYS A   4       1.591 -15.527   9.255  1.00  0.00           H  
ATOM     60  HB3 LYS A   4       2.755 -14.926   8.082  1.00  0.00           H  
ATOM     61  HG2 LYS A   4       3.602 -14.362  10.204  1.00  0.00           H  
ATOM     62  HG3 LYS A   4       2.965 -12.867   9.517  1.00  0.00           H  
ATOM     63  HD2 LYS A   4       0.868 -13.245  10.804  1.00  0.00           H  
ATOM     64  HD3 LYS A   4       1.641 -14.632  11.574  1.00  0.00           H  
ATOM     65  HE2 LYS A   4       3.471 -13.034  12.292  1.00  0.00           H  
ATOM     66  HE3 LYS A   4       2.407 -11.729  11.773  1.00  0.00           H  
ATOM     67  HZ1 LYS A   4       2.108 -12.067  14.097  1.00  0.00           H  
ATOM     68  HZ2 LYS A   4       1.872 -13.730  13.898  1.00  0.00           H  
ATOM     69  HZ3 LYS A   4       0.717 -12.638  13.321  1.00  0.00           H  
ATOM     70  N   LEU A   5       1.513 -12.939   5.942  1.00  0.00           N  
ATOM     71  CA  LEU A   5       2.030 -11.902   5.067  1.00  0.00           C  
ATOM     72  C   LEU A   5       1.326 -10.588   5.385  1.00  0.00           C  
ATOM     73  O   LEU A   5       1.853  -9.506   5.129  1.00  0.00           O  
ATOM     74  CB  LEU A   5       1.826 -12.270   3.595  1.00  0.00           C  
ATOM     75  CG  LEU A   5       2.929 -11.781   2.652  1.00  0.00           C  
ATOM     76  CD1 LEU A   5       3.274 -10.329   2.942  1.00  0.00           C  
ATOM     77  CD2 LEU A   5       4.166 -12.660   2.783  1.00  0.00           C  
ATOM     78  H   LEU A   5       1.149 -13.763   5.557  1.00  0.00           H  
ATOM     79  HA  LEU A   5       3.086 -11.792   5.265  1.00  0.00           H  
ATOM     80  HB2 LEU A   5       1.765 -13.346   3.520  1.00  0.00           H  
ATOM     81  HB3 LEU A   5       0.889 -11.848   3.265  1.00  0.00           H  
ATOM     82  HG  LEU A   5       2.578 -11.843   1.632  1.00  0.00           H  
ATOM     83 HD11 LEU A   5       2.370  -9.740   2.954  1.00  0.00           H  
ATOM     84 HD12 LEU A   5       3.938  -9.958   2.177  1.00  0.00           H  
ATOM     85 HD13 LEU A   5       3.760 -10.263   3.905  1.00  0.00           H  
ATOM     86 HD21 LEU A   5       3.886 -13.615   3.201  1.00  0.00           H  
ATOM     87 HD22 LEU A   5       4.882 -12.178   3.433  1.00  0.00           H  
ATOM     88 HD23 LEU A   5       4.608 -12.808   1.809  1.00  0.00           H  
ATOM     89  N   ASN A   6       0.128 -10.701   5.967  1.00  0.00           N  
ATOM     90  CA  ASN A   6      -0.647  -9.536   6.343  1.00  0.00           C  
ATOM     91  C   ASN A   6       0.103  -8.693   7.365  1.00  0.00           C  
ATOM     92  O   ASN A   6       0.090  -7.464   7.299  1.00  0.00           O  
ATOM     93  CB  ASN A   6      -2.009  -9.946   6.897  1.00  0.00           C  
ATOM     94  CG  ASN A   6      -1.897 -10.842   8.114  1.00  0.00           C  
ATOM     95  OD1 ASN A   6      -0.833 -11.392   8.399  1.00  0.00           O  
ATOM     96  ND2 ASN A   6      -2.999 -10.995   8.841  1.00  0.00           N  
ATOM     97  H   ASN A   6      -0.236 -11.593   6.152  1.00  0.00           H  
ATOM     98  HA  ASN A   6      -0.793  -8.957   5.459  1.00  0.00           H  
ATOM     99  HB2 ASN A   6      -2.554  -9.056   7.176  1.00  0.00           H  
ATOM    100  HB3 ASN A   6      -2.558 -10.473   6.130  1.00  0.00           H  
ATOM    101 HD21 ASN A   6      -3.810 -10.526   8.553  1.00  0.00           H  
ATOM    102 HD22 ASN A   6      -2.955 -11.569   9.634  1.00  0.00           H  
ATOM    103  N   ASP A   7       0.769  -9.360   8.306  1.00  0.00           N  
ATOM    104  CA  ASP A   7       1.537  -8.663   9.334  1.00  0.00           C  
ATOM    105  C   ASP A   7       2.459  -7.631   8.693  1.00  0.00           C  
ATOM    106  O   ASP A   7       2.768  -6.598   9.288  1.00  0.00           O  
ATOM    107  CB  ASP A   7       2.355  -9.659  10.157  1.00  0.00           C  
ATOM    108  CG  ASP A   7       2.664  -9.144  11.550  1.00  0.00           C  
ATOM    109  OD1 ASP A   7       3.705  -8.475  11.718  1.00  0.00           O  
ATOM    110  OD2 ASP A   7       1.865  -9.410  12.472  1.00  0.00           O  
ATOM    111  H   ASP A   7       0.751 -10.340   8.304  1.00  0.00           H  
ATOM    112  HA  ASP A   7       0.841  -8.154   9.983  1.00  0.00           H  
ATOM    113  HB2 ASP A   7       1.802 -10.581  10.251  1.00  0.00           H  
ATOM    114  HB3 ASP A   7       3.289  -9.854   9.650  1.00  0.00           H  
ATOM    115  N   LEU A   8       2.882  -7.919   7.467  1.00  0.00           N  
ATOM    116  CA  LEU A   8       3.755  -7.023   6.724  1.00  0.00           C  
ATOM    117  C   LEU A   8       2.929  -6.002   5.950  1.00  0.00           C  
ATOM    118  O   LEU A   8       3.377  -4.880   5.709  1.00  0.00           O  
ATOM    119  CB  LEU A   8       4.643  -7.824   5.764  1.00  0.00           C  
ATOM    120  CG  LEU A   8       5.487  -6.993   4.790  1.00  0.00           C  
ATOM    121  CD1 LEU A   8       4.646  -6.529   3.610  1.00  0.00           C  
ATOM    122  CD2 LEU A   8       6.119  -5.803   5.501  1.00  0.00           C  
ATOM    123  H   LEU A   8       2.591  -8.755   7.046  1.00  0.00           H  
ATOM    124  HA  LEU A   8       4.380  -6.503   7.434  1.00  0.00           H  
ATOM    125  HB2 LEU A   8       5.311  -8.433   6.354  1.00  0.00           H  
ATOM    126  HB3 LEU A   8       4.009  -8.477   5.185  1.00  0.00           H  
ATOM    127  HG  LEU A   8       6.284  -7.610   4.404  1.00  0.00           H  
ATOM    128 HD11 LEU A   8       4.315  -5.516   3.780  1.00  0.00           H  
ATOM    129 HD12 LEU A   8       3.788  -7.176   3.504  1.00  0.00           H  
ATOM    130 HD13 LEU A   8       5.239  -6.568   2.708  1.00  0.00           H  
ATOM    131 HD21 LEU A   8       6.092  -5.964   6.569  1.00  0.00           H  
ATOM    132 HD22 LEU A   8       5.570  -4.905   5.258  1.00  0.00           H  
ATOM    133 HD23 LEU A   8       7.144  -5.695   5.180  1.00  0.00           H  
ATOM    134  N   LEU A   9       1.718  -6.397   5.564  1.00  0.00           N  
ATOM    135  CA  LEU A   9       0.829  -5.514   4.820  1.00  0.00           C  
ATOM    136  C   LEU A   9       0.369  -4.352   5.698  1.00  0.00           C  
ATOM    137  O   LEU A   9       0.190  -3.231   5.224  1.00  0.00           O  
ATOM    138  CB  LEU A   9      -0.386  -6.291   4.312  1.00  0.00           C  
ATOM    139  CG  LEU A   9      -0.229  -6.902   2.920  1.00  0.00           C  
ATOM    140  CD1 LEU A   9      -1.374  -7.860   2.628  1.00  0.00           C  
ATOM    141  CD2 LEU A   9      -0.162  -5.809   1.863  1.00  0.00           C  
ATOM    142  H   LEU A   9       1.413  -7.303   5.787  1.00  0.00           H  
ATOM    143  HA  LEU A   9       1.378  -5.127   3.972  1.00  0.00           H  
ATOM    144  HB2 LEU A   9      -0.595  -7.086   5.011  1.00  0.00           H  
ATOM    145  HB3 LEU A   9      -1.233  -5.621   4.292  1.00  0.00           H  
ATOM    146  HG  LEU A   9       0.693  -7.463   2.882  1.00  0.00           H  
ATOM    147 HD11 LEU A   9      -1.660  -8.367   3.537  1.00  0.00           H  
ATOM    148 HD12 LEU A   9      -1.056  -8.588   1.895  1.00  0.00           H  
ATOM    149 HD13 LEU A   9      -2.217  -7.307   2.243  1.00  0.00           H  
ATOM    150 HD21 LEU A   9      -0.627  -6.159   0.954  1.00  0.00           H  
ATOM    151 HD22 LEU A   9       0.871  -5.560   1.667  1.00  0.00           H  
ATOM    152 HD23 LEU A   9      -0.682  -4.932   2.219  1.00  0.00           H  
ATOM    153  N   GLU A  10       0.171  -4.636   6.982  1.00  0.00           N  
ATOM    154  CA  GLU A  10      -0.278  -3.627   7.938  1.00  0.00           C  
ATOM    155  C   GLU A  10       0.595  -2.375   7.888  1.00  0.00           C  
ATOM    156  O   GLU A  10       0.086  -1.255   7.836  1.00  0.00           O  
ATOM    157  CB  GLU A  10      -0.278  -4.208   9.354  1.00  0.00           C  
ATOM    158  CG  GLU A  10      -1.600  -4.036  10.084  1.00  0.00           C  
ATOM    159  CD  GLU A  10      -2.028  -5.291  10.819  1.00  0.00           C  
ATOM    160  OE1 GLU A  10      -2.524  -6.227  10.156  1.00  0.00           O  
ATOM    161  OE2 GLU A  10      -1.867  -5.339  12.056  1.00  0.00           O  
ATOM    162  H   GLU A  10       0.327  -5.551   7.296  1.00  0.00           H  
ATOM    163  HA  GLU A  10      -1.289  -3.354   7.676  1.00  0.00           H  
ATOM    164  HB2 GLU A  10      -0.058  -5.264   9.296  1.00  0.00           H  
ATOM    165  HB3 GLU A  10       0.494  -3.722   9.932  1.00  0.00           H  
ATOM    166  HG2 GLU A  10      -1.499  -3.235  10.801  1.00  0.00           H  
ATOM    167  HG3 GLU A  10      -2.363  -3.780   9.364  1.00  0.00           H  
ATOM    168  N   ASP A  11       1.910  -2.570   7.909  1.00  0.00           N  
ATOM    169  CA  ASP A  11       2.852  -1.454   7.870  1.00  0.00           C  
ATOM    170  C   ASP A  11       2.508  -0.478   6.747  1.00  0.00           C  
ATOM    171  O   ASP A  11       2.490   0.735   6.949  1.00  0.00           O  
ATOM    172  CB  ASP A  11       4.280  -1.975   7.690  1.00  0.00           C  
ATOM    173  CG  ASP A  11       5.276  -1.246   8.570  1.00  0.00           C  
ATOM    174  OD1 ASP A  11       5.271   0.003   8.564  1.00  0.00           O  
ATOM    175  OD2 ASP A  11       6.061  -1.924   9.267  1.00  0.00           O  
ATOM    176  H   ASP A  11       2.256  -3.486   7.954  1.00  0.00           H  
ATOM    177  HA  ASP A  11       2.786  -0.933   8.814  1.00  0.00           H  
ATOM    178  HB2 ASP A  11       4.308  -3.024   7.940  1.00  0.00           H  
ATOM    179  HB3 ASP A  11       4.576  -1.846   6.659  1.00  0.00           H  
ATOM    180  N   LEU A  12       2.238  -1.020   5.565  1.00  0.00           N  
ATOM    181  CA  LEU A  12       1.895  -0.211   4.404  1.00  0.00           C  
ATOM    182  C   LEU A  12       0.706   0.694   4.708  1.00  0.00           C  
ATOM    183  O   LEU A  12       0.797   1.914   4.604  1.00  0.00           O  
ATOM    184  CB  LEU A  12       1.610  -1.123   3.188  1.00  0.00           C  
ATOM    185  CG  LEU A  12       0.229  -0.983   2.512  1.00  0.00           C  
ATOM    186  CD1 LEU A  12       0.376  -0.906   1.000  1.00  0.00           C  
ATOM    187  CD2 LEU A  12      -0.675  -2.147   2.890  1.00  0.00           C  
ATOM    188  H   LEU A  12       2.270  -1.988   5.471  1.00  0.00           H  
ATOM    189  HA  LEU A  12       2.749   0.409   4.179  1.00  0.00           H  
ATOM    190  HB2 LEU A  12       2.365  -0.926   2.444  1.00  0.00           H  
ATOM    191  HB3 LEU A  12       1.719  -2.148   3.513  1.00  0.00           H  
ATOM    192  HG  LEU A  12      -0.243  -0.071   2.839  1.00  0.00           H  
ATOM    193 HD11 LEU A  12      -0.414  -1.476   0.532  1.00  0.00           H  
ATOM    194 HD12 LEU A  12       1.333  -1.313   0.709  1.00  0.00           H  
ATOM    195 HD13 LEU A  12       0.310   0.124   0.685  1.00  0.00           H  
ATOM    196 HD21 LEU A  12      -0.076  -3.030   3.054  1.00  0.00           H  
ATOM    197 HD22 LEU A  12      -1.376  -2.333   2.089  1.00  0.00           H  
ATOM    198 HD23 LEU A  12      -1.218  -1.907   3.792  1.00  0.00           H  
ATOM    199  N   GLN A  13      -0.411   0.085   5.079  1.00  0.00           N  
ATOM    200  CA  GLN A  13      -1.623   0.837   5.384  1.00  0.00           C  
ATOM    201  C   GLN A  13      -1.366   1.894   6.454  1.00  0.00           C  
ATOM    202  O   GLN A  13      -1.904   3.000   6.386  1.00  0.00           O  
ATOM    203  CB  GLN A  13      -2.738  -0.109   5.836  1.00  0.00           C  
ATOM    204  CG  GLN A  13      -4.068   0.587   6.073  1.00  0.00           C  
ATOM    205  CD  GLN A  13      -5.083  -0.312   6.752  1.00  0.00           C  
ATOM    206  OE1 GLN A  13      -5.191  -1.497   6.434  1.00  0.00           O  
ATOM    207  NE2 GLN A  13      -5.835   0.248   7.693  1.00  0.00           N  
ATOM    208  H   GLN A  13      -0.421  -0.894   5.144  1.00  0.00           H  
ATOM    209  HA  GLN A  13      -1.932   1.335   4.473  1.00  0.00           H  
ATOM    210  HB2 GLN A  13      -2.882  -0.865   5.078  1.00  0.00           H  
ATOM    211  HB3 GLN A  13      -2.437  -0.587   6.756  1.00  0.00           H  
ATOM    212  HG2 GLN A  13      -3.901   1.451   6.698  1.00  0.00           H  
ATOM    213  HG3 GLN A  13      -4.469   0.904   5.122  1.00  0.00           H  
ATOM    214 HE21 GLN A  13      -5.695   1.197   7.893  1.00  0.00           H  
ATOM    215 HE22 GLN A  13      -6.499  -0.311   8.148  1.00  0.00           H  
ATOM    216  N   GLU A  14      -0.535   1.554   7.432  1.00  0.00           N  
ATOM    217  CA  GLU A  14      -0.203   2.485   8.504  1.00  0.00           C  
ATOM    218  C   GLU A  14       0.786   3.525   8.007  1.00  0.00           C  
ATOM    219  O   GLU A  14       0.835   4.645   8.517  1.00  0.00           O  
ATOM    220  CB  GLU A  14       0.379   1.734   9.704  1.00  0.00           C  
ATOM    221  CG  GLU A  14      -0.625   0.833  10.405  1.00  0.00           C  
ATOM    222  CD  GLU A  14      -0.108   0.301  11.726  1.00  0.00           C  
ATOM    223  OE1 GLU A  14       1.006  -0.265  11.743  1.00  0.00           O  
ATOM    224  OE2 GLU A  14      -0.816   0.449  12.745  1.00  0.00           O  
ATOM    225  H   GLU A  14      -0.128   0.663   7.428  1.00  0.00           H  
ATOM    226  HA  GLU A  14      -1.109   2.989   8.805  1.00  0.00           H  
ATOM    227  HB2 GLU A  14       1.203   1.124   9.367  1.00  0.00           H  
ATOM    228  HB3 GLU A  14       0.746   2.454  10.421  1.00  0.00           H  
ATOM    229  HG2 GLU A  14      -1.527   1.397  10.590  1.00  0.00           H  
ATOM    230  HG3 GLU A  14      -0.850  -0.003   9.759  1.00  0.00           H  
ATOM    231  N   VAL A  15       1.565   3.153   6.999  1.00  0.00           N  
ATOM    232  CA  VAL A  15       2.538   4.062   6.428  1.00  0.00           C  
ATOM    233  C   VAL A  15       1.836   5.179   5.666  1.00  0.00           C  
ATOM    234  O   VAL A  15       2.360   6.286   5.542  1.00  0.00           O  
ATOM    235  CB  VAL A  15       3.543   3.313   5.517  1.00  0.00           C  
ATOM    236  CG1 VAL A  15       3.097   3.249   4.056  1.00  0.00           C  
ATOM    237  CG2 VAL A  15       4.913   3.949   5.634  1.00  0.00           C  
ATOM    238  H   VAL A  15       1.474   2.251   6.628  1.00  0.00           H  
ATOM    239  HA  VAL A  15       3.091   4.502   7.246  1.00  0.00           H  
ATOM    240  HB  VAL A  15       3.621   2.300   5.876  1.00  0.00           H  
ATOM    241 HG11 VAL A  15       3.934   3.479   3.415  1.00  0.00           H  
ATOM    242 HG12 VAL A  15       2.305   3.957   3.878  1.00  0.00           H  
ATOM    243 HG13 VAL A  15       2.744   2.255   3.833  1.00  0.00           H  
ATOM    244 HG21 VAL A  15       4.916   4.902   5.121  1.00  0.00           H  
ATOM    245 HG22 VAL A  15       5.647   3.294   5.190  1.00  0.00           H  
ATOM    246 HG23 VAL A  15       5.148   4.099   6.676  1.00  0.00           H  
ATOM    247  N   LEU A  16       0.639   4.882   5.167  1.00  0.00           N  
ATOM    248  CA  LEU A  16      -0.141   5.863   4.432  1.00  0.00           C  
ATOM    249  C   LEU A  16      -0.491   7.040   5.335  1.00  0.00           C  
ATOM    250  O   LEU A  16      -0.440   8.192   4.909  1.00  0.00           O  
ATOM    251  CB  LEU A  16      -1.419   5.232   3.870  1.00  0.00           C  
ATOM    252  CG  LEU A  16      -1.260   4.508   2.528  1.00  0.00           C  
ATOM    253  CD1 LEU A  16      -0.498   5.368   1.537  1.00  0.00           C  
ATOM    254  CD2 LEU A  16      -0.553   3.179   2.721  1.00  0.00           C  
ATOM    255  H   LEU A  16       0.269   3.984   5.305  1.00  0.00           H  
ATOM    256  HA  LEU A  16       0.465   6.221   3.615  1.00  0.00           H  
ATOM    257  HB2 LEU A  16      -1.792   4.523   4.595  1.00  0.00           H  
ATOM    258  HB3 LEU A  16      -2.155   6.012   3.746  1.00  0.00           H  
ATOM    259  HG  LEU A  16      -2.238   4.310   2.115  1.00  0.00           H  
ATOM    260 HD11 LEU A  16       0.540   5.420   1.831  1.00  0.00           H  
ATOM    261 HD12 LEU A  16      -0.919   6.360   1.525  1.00  0.00           H  
ATOM    262 HD13 LEU A  16      -0.570   4.932   0.551  1.00  0.00           H  
ATOM    263 HD21 LEU A  16      -0.996   2.656   3.552  1.00  0.00           H  
ATOM    264 HD22 LEU A  16       0.493   3.355   2.923  1.00  0.00           H  
ATOM    265 HD23 LEU A  16      -0.653   2.585   1.825  1.00  0.00           H  
ATOM    266  N   LYS A  17      -0.836   6.741   6.591  1.00  0.00           N  
ATOM    267  CA  LYS A  17      -1.185   7.778   7.563  1.00  0.00           C  
ATOM    268  C   LYS A  17      -0.243   8.970   7.435  1.00  0.00           C  
ATOM    269  O   LYS A  17      -0.665  10.124   7.509  1.00  0.00           O  
ATOM    270  CB  LYS A  17      -1.129   7.219   8.987  1.00  0.00           C  
ATOM    271  CG  LYS A  17      -1.527   8.230  10.052  1.00  0.00           C  
ATOM    272  CD  LYS A  17      -0.322   8.721  10.841  1.00  0.00           C  
ATOM    273  CE  LYS A  17      -0.171  10.231  10.749  1.00  0.00           C  
ATOM    274  NZ  LYS A  17       1.224  10.668  11.030  1.00  0.00           N  
ATOM    275  H   LYS A  17      -0.848   5.802   6.871  1.00  0.00           H  
ATOM    276  HA  LYS A  17      -2.192   8.105   7.352  1.00  0.00           H  
ATOM    277  HB2 LYS A  17      -1.798   6.373   9.055  1.00  0.00           H  
ATOM    278  HB3 LYS A  17      -0.122   6.887   9.192  1.00  0.00           H  
ATOM    279  HG2 LYS A  17      -2.000   9.074   9.573  1.00  0.00           H  
ATOM    280  HG3 LYS A  17      -2.226   7.763  10.732  1.00  0.00           H  
ATOM    281  HD2 LYS A  17      -0.447   8.445  11.877  1.00  0.00           H  
ATOM    282  HD3 LYS A  17       0.570   8.254  10.447  1.00  0.00           H  
ATOM    283  HE2 LYS A  17      -0.443  10.547   9.752  1.00  0.00           H  
ATOM    284  HE3 LYS A  17      -0.835  10.691  11.465  1.00  0.00           H  
ATOM    285  HZ1 LYS A  17       1.320  10.938  12.030  1.00  0.00           H  
ATOM    286  HZ2 LYS A  17       1.469  11.487  10.438  1.00  0.00           H  
ATOM    287  HZ3 LYS A  17       1.889   9.895  10.826  1.00  0.00           H  
ATOM    288  N   ASN A  18       1.033   8.675   7.215  1.00  0.00           N  
ATOM    289  CA  ASN A  18       2.039   9.719   7.044  1.00  0.00           C  
ATOM    290  C   ASN A  18       1.826  10.417   5.708  1.00  0.00           C  
ATOM    291  O   ASN A  18       1.822  11.644   5.619  1.00  0.00           O  
ATOM    292  CB  ASN A  18       3.447   9.119   7.094  1.00  0.00           C  
ATOM    293  CG  ASN A  18       4.238   9.597   8.295  1.00  0.00           C  
ATOM    294  OD1 ASN A  18       4.182  10.771   8.663  1.00  0.00           O  
ATOM    295  ND2 ASN A  18       4.982   8.688   8.914  1.00  0.00           N  
ATOM    296  H   ASN A  18       1.299   7.730   7.149  1.00  0.00           H  
ATOM    297  HA  ASN A  18       1.924  10.439   7.841  1.00  0.00           H  
ATOM    298  HB2 ASN A  18       3.370   8.043   7.143  1.00  0.00           H  
ATOM    299  HB3 ASN A  18       3.985   9.394   6.196  1.00  0.00           H  
ATOM    300 HD21 ASN A  18       4.979   7.772   8.566  1.00  0.00           H  
ATOM    301 HD22 ASN A  18       5.504   8.971   9.694  1.00  0.00           H  
ATOM    302  N   LEU A  19       1.644   9.604   4.677  1.00  0.00           N  
ATOM    303  CA  LEU A  19       1.421  10.087   3.323  1.00  0.00           C  
ATOM    304  C   LEU A  19       0.358  11.189   3.291  1.00  0.00           C  
ATOM    305  O   LEU A  19       0.500  12.178   2.574  1.00  0.00           O  
ATOM    306  CB  LEU A  19       1.028   8.891   2.436  1.00  0.00           C  
ATOM    307  CG  LEU A  19      -0.190   9.072   1.524  1.00  0.00           C  
ATOM    308  CD1 LEU A  19      -0.033   8.240   0.261  1.00  0.00           C  
ATOM    309  CD2 LEU A  19      -1.461   8.678   2.249  1.00  0.00           C  
ATOM    310  H   LEU A  19       1.657   8.637   4.834  1.00  0.00           H  
ATOM    311  HA  LEU A  19       2.353  10.496   2.963  1.00  0.00           H  
ATOM    312  HB2 LEU A  19       1.875   8.646   1.816  1.00  0.00           H  
ATOM    313  HB3 LEU A  19       0.834   8.051   3.085  1.00  0.00           H  
ATOM    314  HG  LEU A  19      -0.274  10.108   1.237  1.00  0.00           H  
ATOM    315 HD11 LEU A  19       0.499   8.808  -0.480  1.00  0.00           H  
ATOM    316 HD12 LEU A  19      -1.008   7.977  -0.121  1.00  0.00           H  
ATOM    317 HD13 LEU A  19       0.518   7.341   0.488  1.00  0.00           H  
ATOM    318 HD21 LEU A  19      -1.246   7.895   2.958  1.00  0.00           H  
ATOM    319 HD22 LEU A  19      -2.183   8.322   1.531  1.00  0.00           H  
ATOM    320 HD23 LEU A  19      -1.860   9.536   2.768  1.00  0.00           H  
ATOM    321  N   HIS A  20      -0.703  11.011   4.071  1.00  0.00           N  
ATOM    322  CA  HIS A  20      -1.792  11.986   4.129  1.00  0.00           C  
ATOM    323  C   HIS A  20      -1.279  13.398   4.413  1.00  0.00           C  
ATOM    324  O   HIS A  20      -1.800  14.376   3.877  1.00  0.00           O  
ATOM    325  CB  HIS A  20      -2.795  11.607   5.228  1.00  0.00           C  
ATOM    326  CG  HIS A  20      -3.622  10.388   4.955  1.00  0.00           C  
ATOM    327  ND1 HIS A  20      -4.935  10.450   4.535  1.00  0.00           N  
ATOM    328  CD2 HIS A  20      -3.338   9.072   5.098  1.00  0.00           C  
ATOM    329  CE1 HIS A  20      -5.422   9.226   4.437  1.00  0.00           C  
ATOM    330  NE2 HIS A  20      -4.472   8.372   4.771  1.00  0.00           N  
ATOM    331  H   HIS A  20      -0.760  10.201   4.621  1.00  0.00           H  
ATOM    332  HA  HIS A  20      -2.293  11.987   3.176  1.00  0.00           H  
ATOM    333  HB2 HIS A  20      -2.253  11.429   6.144  1.00  0.00           H  
ATOM    334  HB3 HIS A  20      -3.471  12.437   5.379  1.00  0.00           H  
ATOM    335  HD1 HIS A  20      -5.433  11.268   4.338  1.00  0.00           H  
ATOM    336  HD2 HIS A  20      -2.399   8.653   5.423  1.00  0.00           H  
ATOM    337  HE1 HIS A  20      -6.425   8.967   4.134  1.00  0.00           H  
ATOM    338  HE2 HIS A  20      -4.595   7.406   4.881  1.00  0.00           H  
ATOM    339  N   LYS A  21      -0.290  13.499   5.291  1.00  0.00           N  
ATOM    340  CA  LYS A  21       0.254  14.796   5.686  1.00  0.00           C  
ATOM    341  C   LYS A  21       1.360  15.292   4.762  1.00  0.00           C  
ATOM    342  O   LYS A  21       1.972  16.325   5.035  1.00  0.00           O  
ATOM    343  CB  LYS A  21       0.785  14.719   7.116  1.00  0.00           C  
ATOM    344  CG  LYS A  21      -0.105  13.917   8.045  1.00  0.00           C  
ATOM    345  CD  LYS A  21      -1.455  14.594   8.241  1.00  0.00           C  
ATOM    346  CE  LYS A  21      -2.415  14.279   7.102  1.00  0.00           C  
ATOM    347  NZ  LYS A  21      -3.831  14.247   7.561  1.00  0.00           N  
ATOM    348  H   LYS A  21       0.061  12.686   5.710  1.00  0.00           H  
ATOM    349  HA  LYS A  21      -0.554  15.509   5.662  1.00  0.00           H  
ATOM    350  HB2 LYS A  21       1.762  14.258   7.101  1.00  0.00           H  
ATOM    351  HB3 LYS A  21       0.874  15.720   7.511  1.00  0.00           H  
ATOM    352  HG2 LYS A  21      -0.259  12.935   7.619  1.00  0.00           H  
ATOM    353  HG3 LYS A  21       0.385  13.822   9.003  1.00  0.00           H  
ATOM    354  HD2 LYS A  21      -1.888  14.250   9.167  1.00  0.00           H  
ATOM    355  HD3 LYS A  21      -1.305  15.663   8.287  1.00  0.00           H  
ATOM    356  HE2 LYS A  21      -2.313  15.034   6.334  1.00  0.00           H  
ATOM    357  HE3 LYS A  21      -2.158  13.317   6.692  1.00  0.00           H  
ATOM    358  HZ1 LYS A  21      -3.937  14.808   8.430  1.00  0.00           H  
ATOM    359  HZ2 LYS A  21      -4.121  13.268   7.756  1.00  0.00           H  
ATOM    360  HZ3 LYS A  21      -4.454  14.641   6.828  1.00  0.00           H  
ATOM    361  N   ASN A  22       1.631  14.576   3.678  1.00  0.00           N  
ATOM    362  CA  ASN A  22       2.683  15.005   2.767  1.00  0.00           C  
ATOM    363  C   ASN A  22       2.456  14.527   1.338  1.00  0.00           C  
ATOM    364  O   ASN A  22       3.391  14.494   0.538  1.00  0.00           O  
ATOM    365  CB  ASN A  22       4.043  14.526   3.274  1.00  0.00           C  
ATOM    366  CG  ASN A  22       4.617  15.459   4.323  1.00  0.00           C  
ATOM    367  OD1 ASN A  22       4.753  16.660   4.093  1.00  0.00           O  
ATOM    368  ND2 ASN A  22       4.953  14.912   5.485  1.00  0.00           N  
ATOM    369  H   ASN A  22       1.128  13.755   3.495  1.00  0.00           H  
ATOM    370  HA  ASN A  22       2.685  16.085   2.765  1.00  0.00           H  
ATOM    371  HB2 ASN A  22       3.934  13.544   3.710  1.00  0.00           H  
ATOM    372  HB3 ASN A  22       4.733  14.474   2.445  1.00  0.00           H  
ATOM    373 HD21 ASN A  22       4.814  13.949   5.601  1.00  0.00           H  
ATOM    374 HD22 ASN A  22       5.325  15.494   6.180  1.00  0.00           H  
ATOM    375  N   TRP A  23       1.219  14.171   1.002  1.00  0.00           N  
ATOM    376  CA  TRP A  23       0.921  13.721  -0.351  1.00  0.00           C  
ATOM    377  C   TRP A  23       0.652  14.914  -1.269  1.00  0.00           C  
ATOM    378  O   TRP A  23       0.948  14.870  -2.462  1.00  0.00           O  
ATOM    379  CB  TRP A  23      -0.256  12.736  -0.349  1.00  0.00           C  
ATOM    380  CG  TRP A  23      -1.586  13.355  -0.623  1.00  0.00           C  
ATOM    381  CD1 TRP A  23      -2.591  13.547   0.261  1.00  0.00           C  
ATOM    382  CD2 TRP A  23      -2.055  13.833  -1.874  1.00  0.00           C  
ATOM    383  NE1 TRP A  23      -3.659  14.143  -0.351  1.00  0.00           N  
ATOM    384  CE2 TRP A  23      -3.355  14.330  -1.676  1.00  0.00           C  
ATOM    385  CE3 TRP A  23      -1.493  13.895  -3.140  1.00  0.00           C  
ATOM    386  CZ2 TRP A  23      -4.101  14.885  -2.711  1.00  0.00           C  
ATOM    387  CZ3 TRP A  23      -2.226  14.436  -4.163  1.00  0.00           C  
ATOM    388  CH2 TRP A  23      -3.521  14.928  -3.951  1.00  0.00           C  
ATOM    389  H   TRP A  23       0.497  14.218   1.669  1.00  0.00           H  
ATOM    390  HA  TRP A  23       1.796  13.210  -0.718  1.00  0.00           H  
ATOM    391  HB2 TRP A  23      -0.085  11.989  -1.105  1.00  0.00           H  
ATOM    392  HB3 TRP A  23      -0.308  12.253   0.614  1.00  0.00           H  
ATOM    393  HD1 TRP A  23      -2.543  13.265   1.289  1.00  0.00           H  
ATOM    394  HE1 TRP A  23      -4.498  14.393   0.090  1.00  0.00           H  
ATOM    395  HE3 TRP A  23      -0.499  13.526  -3.327  1.00  0.00           H  
ATOM    396  HZ2 TRP A  23      -5.098  15.266  -2.558  1.00  0.00           H  
ATOM    397  HZ3 TRP A  23      -1.802  14.475  -5.146  1.00  0.00           H  
ATOM    398  HH2 TRP A  23      -4.061  15.345  -4.787  1.00  0.00           H  
ATOM    399  N   HIS A  24       0.104  15.982  -0.699  1.00  0.00           N  
ATOM    400  CA  HIS A  24      -0.193  17.192  -1.460  1.00  0.00           C  
ATOM    401  C   HIS A  24      -0.779  18.266  -0.550  1.00  0.00           C  
ATOM    402  O   HIS A  24      -0.296  19.398  -0.514  1.00  0.00           O  
ATOM    403  CB  HIS A  24      -1.168  16.883  -2.600  1.00  0.00           C  
ATOM    404  CG  HIS A  24      -1.587  18.092  -3.380  1.00  0.00           C  
ATOM    405  ND1 HIS A  24      -0.733  18.780  -4.218  1.00  0.00           N  
ATOM    406  CD2 HIS A  24      -2.776  18.736  -3.446  1.00  0.00           C  
ATOM    407  CE1 HIS A  24      -1.380  19.795  -4.764  1.00  0.00           C  
ATOM    408  NE2 HIS A  24      -2.620  19.789  -4.313  1.00  0.00           N  
ATOM    409  H   HIS A  24      -0.099  15.960   0.260  1.00  0.00           H  
ATOM    410  HA  HIS A  24       0.733  17.557  -1.878  1.00  0.00           H  
ATOM    411  HB2 HIS A  24      -0.699  16.195  -3.285  1.00  0.00           H  
ATOM    412  HB3 HIS A  24      -2.056  16.426  -2.190  1.00  0.00           H  
ATOM    413  HD1 HIS A  24       0.206  18.559  -4.387  1.00  0.00           H  
ATOM    414  HD2 HIS A  24      -3.680  18.471  -2.915  1.00  0.00           H  
ATOM    415  HE1 HIS A  24      -0.965  20.506  -5.463  1.00  0.00           H  
ATOM    416  HE2 HIS A  24      -3.330  20.400  -4.602  1.00  0.00           H  
ATOM    417  N   GLY A  25      -1.819  17.897   0.187  1.00  0.00           N  
ATOM    418  CA  GLY A  25      -2.458  18.830   1.095  1.00  0.00           C  
ATOM    419  C   GLY A  25      -2.697  18.215   2.458  1.00  0.00           C  
ATOM    420  O   GLY A  25      -1.863  18.337   3.357  1.00  0.00           O  
ATOM    421  H   GLY A  25      -2.153  16.978   0.117  1.00  0.00           H  
ATOM    422  HA2 GLY A  25      -1.828  19.700   1.207  1.00  0.00           H  
ATOM    423  HA3 GLY A  25      -3.407  19.133   0.677  1.00  0.00           H  
ATOM    424  N   GLY A  26      -3.831  17.542   2.608  1.00  0.00           N  
ATOM    425  CA  GLY A  26      -4.153  16.905   3.861  1.00  0.00           C  
ATOM    426  C   GLY A  26      -4.708  15.514   3.652  1.00  0.00           C  
ATOM    427  O   GLY A  26      -4.305  14.807   2.728  1.00  0.00           O  
ATOM    428  H   GLY A  26      -4.453  17.469   1.859  1.00  0.00           H  
ATOM    429  HA2 GLY A  26      -3.258  16.839   4.463  1.00  0.00           H  
ATOM    430  HA3 GLY A  26      -4.886  17.500   4.383  1.00  0.00           H  
ATOM    431  N   LYS A  27      -5.635  15.125   4.508  1.00  0.00           N  
ATOM    432  CA  LYS A  27      -6.256  13.809   4.417  1.00  0.00           C  
ATOM    433  C   LYS A  27      -7.557  13.862   3.616  1.00  0.00           C  
ATOM    434  O   LYS A  27      -8.028  12.841   3.119  1.00  0.00           O  
ATOM    435  CB  LYS A  27      -6.520  13.246   5.815  1.00  0.00           C  
ATOM    436  CG  LYS A  27      -7.321  11.953   5.808  1.00  0.00           C  
ATOM    437  CD  LYS A  27      -6.721  10.918   6.747  1.00  0.00           C  
ATOM    438  CE  LYS A  27      -7.351  10.987   8.128  1.00  0.00           C  
ATOM    439  NZ  LYS A  27      -6.343  10.807   9.209  1.00  0.00           N  
ATOM    440  H   LYS A  27      -5.913  15.740   5.214  1.00  0.00           H  
ATOM    441  HA  LYS A  27      -5.565  13.158   3.905  1.00  0.00           H  
ATOM    442  HB2 LYS A  27      -5.572  13.056   6.296  1.00  0.00           H  
ATOM    443  HB3 LYS A  27      -7.065  13.980   6.389  1.00  0.00           H  
ATOM    444  HG2 LYS A  27      -8.332  12.166   6.124  1.00  0.00           H  
ATOM    445  HG3 LYS A  27      -7.331  11.554   4.803  1.00  0.00           H  
ATOM    446  HD2 LYS A  27      -6.886   9.934   6.336  1.00  0.00           H  
ATOM    447  HD3 LYS A  27      -5.659  11.100   6.836  1.00  0.00           H  
ATOM    448  HE2 LYS A  27      -7.824  11.950   8.247  1.00  0.00           H  
ATOM    449  HE3 LYS A  27      -8.095  10.208   8.209  1.00  0.00           H  
ATOM    450  HZ1 LYS A  27      -6.031  11.734   9.565  1.00  0.00           H  
ATOM    451  HZ2 LYS A  27      -5.516  10.293   8.845  1.00  0.00           H  
ATOM    452  HZ3 LYS A  27      -6.754  10.266   9.996  1.00  0.00           H  
ATOM    453  N   ASP A  28      -8.141  15.050   3.507  1.00  0.00           N  
ATOM    454  CA  ASP A  28      -9.396  15.221   2.780  1.00  0.00           C  
ATOM    455  C   ASP A  28      -9.314  14.633   1.373  1.00  0.00           C  
ATOM    456  O   ASP A  28     -10.150  13.818   0.985  1.00  0.00           O  
ATOM    457  CB  ASP A  28      -9.765  16.704   2.704  1.00  0.00           C  
ATOM    458  CG  ASP A  28     -10.278  17.240   4.026  1.00  0.00           C  
ATOM    459  OD1 ASP A  28     -10.892  16.460   4.786  1.00  0.00           O  
ATOM    460  OD2 ASP A  28     -10.066  18.439   4.303  1.00  0.00           O  
ATOM    461  H   ASP A  28      -7.727  15.829   3.933  1.00  0.00           H  
ATOM    462  HA  ASP A  28     -10.164  14.698   3.326  1.00  0.00           H  
ATOM    463  HB2 ASP A  28      -8.891  17.272   2.421  1.00  0.00           H  
ATOM    464  HB3 ASP A  28     -10.534  16.839   1.958  1.00  0.00           H  
ATOM    465  N   ASN A  29      -8.311  15.054   0.612  1.00  0.00           N  
ATOM    466  CA  ASN A  29      -8.136  14.568  -0.752  1.00  0.00           C  
ATOM    467  C   ASN A  29      -7.484  13.190  -0.770  1.00  0.00           C  
ATOM    468  O   ASN A  29      -7.699  12.408  -1.697  1.00  0.00           O  
ATOM    469  CB  ASN A  29      -7.299  15.556  -1.565  1.00  0.00           C  
ATOM    470  CG  ASN A  29      -7.994  16.891  -1.744  1.00  0.00           C  
ATOM    471  OD1 ASN A  29      -8.737  17.093  -2.705  1.00  0.00           O  
ATOM    472  ND2 ASN A  29      -7.754  17.811  -0.818  1.00  0.00           N  
ATOM    473  H   ASN A  29      -7.677  15.709   0.973  1.00  0.00           H  
ATOM    474  HA  ASN A  29      -9.116  14.488  -1.199  1.00  0.00           H  
ATOM    475  HB2 ASN A  29      -6.361  15.725  -1.059  1.00  0.00           H  
ATOM    476  HB3 ASN A  29      -7.107  15.136  -2.542  1.00  0.00           H  
ATOM    477 HD21 ASN A  29      -7.152  17.580  -0.081  1.00  0.00           H  
ATOM    478 HD22 ASN A  29      -8.190  18.684  -0.909  1.00  0.00           H  
ATOM    479  N   LEU A  30      -6.698  12.887   0.258  1.00  0.00           N  
ATOM    480  CA  LEU A  30      -6.038  11.592   0.345  1.00  0.00           C  
ATOM    481  C   LEU A  30      -7.044  10.521   0.743  1.00  0.00           C  
ATOM    482  O   LEU A  30      -6.902   9.356   0.379  1.00  0.00           O  
ATOM    483  CB  LEU A  30      -4.891  11.639   1.357  1.00  0.00           C  
ATOM    484  CG  LEU A  30      -3.844  10.516   1.244  1.00  0.00           C  
ATOM    485  CD1 LEU A  30      -4.429   9.196   1.708  1.00  0.00           C  
ATOM    486  CD2 LEU A  30      -3.304  10.381  -0.178  1.00  0.00           C  
ATOM    487  H   LEU A  30      -6.569  13.542   0.977  1.00  0.00           H  
ATOM    488  HA  LEU A  30      -5.642  11.355  -0.631  1.00  0.00           H  
ATOM    489  HB2 LEU A  30      -4.389  12.585   1.249  1.00  0.00           H  
ATOM    490  HB3 LEU A  30      -5.319  11.596   2.348  1.00  0.00           H  
ATOM    491  HG  LEU A  30      -3.014  10.751   1.892  1.00  0.00           H  
ATOM    492 HD11 LEU A  30      -4.383   8.477   0.904  1.00  0.00           H  
ATOM    493 HD12 LEU A  30      -5.455   9.338   2.004  1.00  0.00           H  
ATOM    494 HD13 LEU A  30      -3.865   8.827   2.550  1.00  0.00           H  
ATOM    495 HD21 LEU A  30      -4.122  10.231  -0.862  1.00  0.00           H  
ATOM    496 HD22 LEU A  30      -2.629   9.533  -0.230  1.00  0.00           H  
ATOM    497 HD23 LEU A  30      -2.769  11.275  -0.448  1.00  0.00           H  
ATOM    498  N   HIS A  31      -8.067  10.925   1.493  1.00  0.00           N  
ATOM    499  CA  HIS A  31      -9.100   9.997   1.939  1.00  0.00           C  
ATOM    500  C   HIS A  31      -9.615   9.164   0.771  1.00  0.00           C  
ATOM    501  O   HIS A  31      -9.882   7.974   0.918  1.00  0.00           O  
ATOM    502  CB  HIS A  31     -10.255  10.758   2.595  1.00  0.00           C  
ATOM    503  CG  HIS A  31     -10.662  10.199   3.923  1.00  0.00           C  
ATOM    504  ND1 HIS A  31     -10.520  10.892   5.107  1.00  0.00           N  
ATOM    505  CD2 HIS A  31     -11.214   9.007   4.252  1.00  0.00           C  
ATOM    506  CE1 HIS A  31     -10.964  10.151   6.106  1.00  0.00           C  
ATOM    507  NE2 HIS A  31     -11.391   9.003   5.614  1.00  0.00           N  
ATOM    508  H   HIS A  31      -8.131  11.869   1.752  1.00  0.00           H  
ATOM    509  HA  HIS A  31      -8.656   9.334   2.666  1.00  0.00           H  
ATOM    510  HB2 HIS A  31      -9.961  11.785   2.744  1.00  0.00           H  
ATOM    511  HB3 HIS A  31     -11.116  10.728   1.942  1.00  0.00           H  
ATOM    512  HD1 HIS A  31     -10.147  11.793   5.201  1.00  0.00           H  
ATOM    513  HD2 HIS A  31     -11.468   8.208   3.568  1.00  0.00           H  
ATOM    514  HE1 HIS A  31     -10.978  10.436   7.147  1.00  0.00           H  
ATOM    515  HE2 HIS A  31     -11.693   8.237   6.145  1.00  0.00           H  
ATOM    516  N   ASP A  32      -9.741   9.797  -0.391  1.00  0.00           N  
ATOM    517  CA  ASP A  32     -10.211   9.105  -1.585  1.00  0.00           C  
ATOM    518  C   ASP A  32      -9.109   8.223  -2.167  1.00  0.00           C  
ATOM    519  O   ASP A  32      -9.383   7.254  -2.875  1.00  0.00           O  
ATOM    520  CB  ASP A  32     -10.686  10.113  -2.632  1.00  0.00           C  
ATOM    521  CG  ASP A  32     -12.134  10.517  -2.430  1.00  0.00           C  
ATOM    522  OD1 ASP A  32     -13.022   9.664  -2.637  1.00  0.00           O  
ATOM    523  OD2 ASP A  32     -12.379  11.686  -2.065  1.00  0.00           O  
ATOM    524  H   ASP A  32      -9.502  10.748  -0.449  1.00  0.00           H  
ATOM    525  HA  ASP A  32     -11.040   8.478  -1.297  1.00  0.00           H  
ATOM    526  HB2 ASP A  32     -10.073  11.001  -2.573  1.00  0.00           H  
ATOM    527  HB3 ASP A  32     -10.587   9.676  -3.615  1.00  0.00           H  
ATOM    528  N   VAL A  33      -7.865   8.568  -1.858  1.00  0.00           N  
ATOM    529  CA  VAL A  33      -6.715   7.817  -2.337  1.00  0.00           C  
ATOM    530  C   VAL A  33      -6.386   6.667  -1.391  1.00  0.00           C  
ATOM    531  O   VAL A  33      -6.392   5.506  -1.797  1.00  0.00           O  
ATOM    532  CB  VAL A  33      -5.499   8.751  -2.521  1.00  0.00           C  
ATOM    533  CG1 VAL A  33      -4.196   8.118  -2.059  1.00  0.00           C  
ATOM    534  CG2 VAL A  33      -5.383   9.161  -3.970  1.00  0.00           C  
ATOM    535  H   VAL A  33      -7.715   9.349  -1.289  1.00  0.00           H  
ATOM    536  HA  VAL A  33      -6.970   7.404  -3.303  1.00  0.00           H  
ATOM    537  HB  VAL A  33      -5.670   9.638  -1.936  1.00  0.00           H  
ATOM    538 HG11 VAL A  33      -4.068   7.169  -2.553  1.00  0.00           H  
ATOM    539 HG12 VAL A  33      -4.224   7.970  -0.991  1.00  0.00           H  
ATOM    540 HG13 VAL A  33      -3.371   8.770  -2.314  1.00  0.00           H  
ATOM    541 HG21 VAL A  33      -4.699   9.991  -4.054  1.00  0.00           H  
ATOM    542 HG22 VAL A  33      -6.355   9.451  -4.339  1.00  0.00           H  
ATOM    543 HG23 VAL A  33      -5.012   8.324  -4.545  1.00  0.00           H  
ATOM    544  N   ASP A  34      -6.120   6.981  -0.124  1.00  0.00           N  
ATOM    545  CA  ASP A  34      -5.820   5.939   0.848  1.00  0.00           C  
ATOM    546  C   ASP A  34      -7.003   4.977   0.937  1.00  0.00           C  
ATOM    547  O   ASP A  34      -6.836   3.809   1.285  1.00  0.00           O  
ATOM    548  CB  ASP A  34      -5.480   6.540   2.219  1.00  0.00           C  
ATOM    549  CG  ASP A  34      -5.762   5.593   3.374  1.00  0.00           C  
ATOM    550  OD1 ASP A  34      -4.950   4.672   3.598  1.00  0.00           O  
ATOM    551  OD2 ASP A  34      -6.796   5.775   4.052  1.00  0.00           O  
ATOM    552  H   ASP A  34      -6.144   7.919   0.160  1.00  0.00           H  
ATOM    553  HA  ASP A  34      -4.963   5.392   0.482  1.00  0.00           H  
ATOM    554  HB2 ASP A  34      -4.425   6.787   2.239  1.00  0.00           H  
ATOM    555  HB3 ASP A  34      -6.058   7.440   2.365  1.00  0.00           H  
ATOM    556  N   ASN A  35      -8.194   5.465   0.578  1.00  0.00           N  
ATOM    557  CA  ASN A  35      -9.382   4.622   0.579  1.00  0.00           C  
ATOM    558  C   ASN A  35      -9.119   3.424  -0.315  1.00  0.00           C  
ATOM    559  O   ASN A  35      -9.395   2.283   0.050  1.00  0.00           O  
ATOM    560  CB  ASN A  35     -10.606   5.396   0.081  1.00  0.00           C  
ATOM    561  CG  ASN A  35     -11.563   5.750   1.202  1.00  0.00           C  
ATOM    562  OD1 ASN A  35     -11.169   6.336   2.210  1.00  0.00           O  
ATOM    563  ND2 ASN A  35     -12.830   5.389   1.033  1.00  0.00           N  
ATOM    564  H   ASN A  35      -8.267   6.396   0.279  1.00  0.00           H  
ATOM    565  HA  ASN A  35      -9.556   4.281   1.590  1.00  0.00           H  
ATOM    566  HB2 ASN A  35     -10.279   6.309  -0.392  1.00  0.00           H  
ATOM    567  HB3 ASN A  35     -11.135   4.792  -0.642  1.00  0.00           H  
ATOM    568 HD21 ASN A  35     -13.072   4.922   0.206  1.00  0.00           H  
ATOM    569 HD22 ASN A  35     -13.471   5.605   1.743  1.00  0.00           H  
ATOM    570  N   HIS A  36      -8.533   3.701  -1.478  1.00  0.00           N  
ATOM    571  CA  HIS A  36      -8.171   2.656  -2.420  1.00  0.00           C  
ATOM    572  C   HIS A  36      -7.235   1.682  -1.725  1.00  0.00           C  
ATOM    573  O   HIS A  36      -7.450   0.471  -1.740  1.00  0.00           O  
ATOM    574  CB  HIS A  36      -7.492   3.264  -3.651  1.00  0.00           C  
ATOM    575  CG  HIS A  36      -8.357   3.266  -4.873  1.00  0.00           C  
ATOM    576  ND1 HIS A  36      -8.711   2.117  -5.548  1.00  0.00           N  
ATOM    577  CD2 HIS A  36      -8.942   4.288  -5.542  1.00  0.00           C  
ATOM    578  CE1 HIS A  36      -9.476   2.433  -6.579  1.00  0.00           C  
ATOM    579  NE2 HIS A  36      -9.632   3.743  -6.597  1.00  0.00           N  
ATOM    580  H   HIS A  36      -8.309   4.632  -1.690  1.00  0.00           H  
ATOM    581  HA  HIS A  36      -9.069   2.135  -2.718  1.00  0.00           H  
ATOM    582  HB2 HIS A  36      -7.221   4.289  -3.436  1.00  0.00           H  
ATOM    583  HB3 HIS A  36      -6.598   2.701  -3.876  1.00  0.00           H  
ATOM    584  HD1 HIS A  36      -8.442   1.206  -5.309  1.00  0.00           H  
ATOM    585  HD2 HIS A  36      -8.878   5.338  -5.291  1.00  0.00           H  
ATOM    586  HE1 HIS A  36      -9.902   1.736  -7.285  1.00  0.00           H  
ATOM    587  HE2 HIS A  36     -10.242   4.230  -7.189  1.00  0.00           H  
ATOM    588  N   LEU A  37      -6.209   2.235  -1.086  1.00  0.00           N  
ATOM    589  CA  LEU A  37      -5.245   1.429  -0.347  1.00  0.00           C  
ATOM    590  C   LEU A  37      -5.949   0.597   0.724  1.00  0.00           C  
ATOM    591  O   LEU A  37      -5.980  -0.631   0.656  1.00  0.00           O  
ATOM    592  CB  LEU A  37      -4.205   2.333   0.319  1.00  0.00           C  
ATOM    593  CG  LEU A  37      -2.898   1.654   0.746  1.00  0.00           C  
ATOM    594  CD1 LEU A  37      -3.094   0.165   1.000  1.00  0.00           C  
ATOM    595  CD2 LEU A  37      -1.821   1.878  -0.302  1.00  0.00           C  
ATOM    596  H   LEU A  37      -6.108   3.218  -1.102  1.00  0.00           H  
ATOM    597  HA  LEU A  37      -4.751   0.768  -1.042  1.00  0.00           H  
ATOM    598  HB2 LEU A  37      -3.960   3.127  -0.367  1.00  0.00           H  
ATOM    599  HB3 LEU A  37      -4.655   2.772   1.197  1.00  0.00           H  
ATOM    600  HG  LEU A  37      -2.566   2.103   1.669  1.00  0.00           H  
ATOM    601 HD11 LEU A  37      -3.779   0.027   1.823  1.00  0.00           H  
ATOM    602 HD12 LEU A  37      -2.144  -0.287   1.245  1.00  0.00           H  
ATOM    603 HD13 LEU A  37      -3.497  -0.302   0.114  1.00  0.00           H  
ATOM    604 HD21 LEU A  37      -2.282   1.989  -1.272  1.00  0.00           H  
ATOM    605 HD22 LEU A  37      -1.151   1.031  -0.317  1.00  0.00           H  
ATOM    606 HD23 LEU A  37      -1.266   2.772  -0.063  1.00  0.00           H  
ATOM    607  N   GLN A  38      -6.502   1.285   1.719  1.00  0.00           N  
ATOM    608  CA  GLN A  38      -7.203   0.635   2.823  1.00  0.00           C  
ATOM    609  C   GLN A  38      -8.170  -0.434   2.325  1.00  0.00           C  
ATOM    610  O   GLN A  38      -8.259  -1.516   2.901  1.00  0.00           O  
ATOM    611  CB  GLN A  38      -7.964   1.675   3.648  1.00  0.00           C  
ATOM    612  CG  GLN A  38      -7.964   1.384   5.141  1.00  0.00           C  
ATOM    613  CD  GLN A  38      -7.558   2.587   5.969  1.00  0.00           C  
ATOM    614  OE1 GLN A  38      -6.401   3.008   5.949  1.00  0.00           O  
ATOM    615  NE2 GLN A  38      -8.510   3.148   6.705  1.00  0.00           N  
ATOM    616  H   GLN A  38      -6.430   2.260   1.713  1.00  0.00           H  
ATOM    617  HA  GLN A  38      -6.463   0.166   3.454  1.00  0.00           H  
ATOM    618  HB2 GLN A  38      -7.511   2.643   3.491  1.00  0.00           H  
ATOM    619  HB3 GLN A  38      -8.989   1.706   3.310  1.00  0.00           H  
ATOM    620  HG2 GLN A  38      -8.958   1.084   5.436  1.00  0.00           H  
ATOM    621  HG3 GLN A  38      -7.272   0.579   5.338  1.00  0.00           H  
ATOM    622 HE21 GLN A  38      -9.409   2.759   6.673  1.00  0.00           H  
ATOM    623 HE22 GLN A  38      -8.275   3.927   7.251  1.00  0.00           H  
ATOM    624  N   ASN A  39      -8.890  -0.129   1.252  1.00  0.00           N  
ATOM    625  CA  ASN A  39      -9.843  -1.081   0.689  1.00  0.00           C  
ATOM    626  C   ASN A  39      -9.115  -2.268   0.074  1.00  0.00           C  
ATOM    627  O   ASN A  39      -9.661  -3.368  -0.013  1.00  0.00           O  
ATOM    628  CB  ASN A  39     -10.725  -0.404  -0.362  1.00  0.00           C  
ATOM    629  CG  ASN A  39     -12.133  -0.966  -0.386  1.00  0.00           C  
ATOM    630  OD1 ASN A  39     -12.332  -2.163  -0.589  1.00  0.00           O  
ATOM    631  ND2 ASN A  39     -13.119  -0.101  -0.175  1.00  0.00           N  
ATOM    632  H   ASN A  39      -8.775   0.751   0.830  1.00  0.00           H  
ATOM    633  HA  ASN A  39     -10.468  -1.442   1.495  1.00  0.00           H  
ATOM    634  HB2 ASN A  39     -10.786   0.651  -0.147  1.00  0.00           H  
ATOM    635  HB3 ASN A  39     -10.285  -0.545  -1.338  1.00  0.00           H  
ATOM    636 HD21 ASN A  39     -12.885   0.838  -0.020  1.00  0.00           H  
ATOM    637 HD22 ASN A  39     -14.039  -0.437  -0.184  1.00  0.00           H  
ATOM    638  N   VAL A  40      -7.875  -2.041  -0.342  1.00  0.00           N  
ATOM    639  CA  VAL A  40      -7.068  -3.093  -0.936  1.00  0.00           C  
ATOM    640  C   VAL A  40      -6.522  -4.023   0.144  1.00  0.00           C  
ATOM    641  O   VAL A  40      -6.447  -5.234  -0.052  1.00  0.00           O  
ATOM    642  CB  VAL A  40      -5.907  -2.501  -1.764  1.00  0.00           C  
ATOM    643  CG1 VAL A  40      -4.919  -3.579  -2.192  1.00  0.00           C  
ATOM    644  CG2 VAL A  40      -6.455  -1.765  -2.976  1.00  0.00           C  
ATOM    645  H   VAL A  40      -7.490  -1.145  -0.240  1.00  0.00           H  
ATOM    646  HA  VAL A  40      -7.702  -3.664  -1.600  1.00  0.00           H  
ATOM    647  HB  VAL A  40      -5.380  -1.789  -1.148  1.00  0.00           H  
ATOM    648 HG11 VAL A  40      -4.759  -3.519  -3.258  1.00  0.00           H  
ATOM    649 HG12 VAL A  40      -5.314  -4.553  -1.942  1.00  0.00           H  
ATOM    650 HG13 VAL A  40      -3.981  -3.429  -1.680  1.00  0.00           H  
ATOM    651 HG21 VAL A  40      -6.445  -2.426  -3.830  1.00  0.00           H  
ATOM    652 HG22 VAL A  40      -5.840  -0.901  -3.182  1.00  0.00           H  
ATOM    653 HG23 VAL A  40      -7.468  -1.450  -2.779  1.00  0.00           H  
ATOM    654  N   ILE A  41      -6.149  -3.452   1.289  1.00  0.00           N  
ATOM    655  CA  ILE A  41      -5.618  -4.245   2.395  1.00  0.00           C  
ATOM    656  C   ILE A  41      -6.509  -5.455   2.667  1.00  0.00           C  
ATOM    657  O   ILE A  41      -6.023  -6.545   2.970  1.00  0.00           O  
ATOM    658  CB  ILE A  41      -5.464  -3.398   3.683  1.00  0.00           C  
ATOM    659  CG1 ILE A  41      -4.310  -3.932   4.531  1.00  0.00           C  
ATOM    660  CG2 ILE A  41      -6.754  -3.377   4.495  1.00  0.00           C  
ATOM    661  CD1 ILE A  41      -2.973  -3.905   3.820  1.00  0.00           C  
ATOM    662  H   ILE A  41      -6.238  -2.482   1.394  1.00  0.00           H  
ATOM    663  HA  ILE A  41      -4.639  -4.597   2.105  1.00  0.00           H  
ATOM    664  HB  ILE A  41      -5.240  -2.383   3.390  1.00  0.00           H  
ATOM    665 HG12 ILE A  41      -4.221  -3.333   5.425  1.00  0.00           H  
ATOM    666 HG13 ILE A  41      -4.518  -4.955   4.807  1.00  0.00           H  
ATOM    667 HG21 ILE A  41      -6.810  -4.267   5.105  1.00  0.00           H  
ATOM    668 HG22 ILE A  41      -7.600  -3.346   3.827  1.00  0.00           H  
ATOM    669 HG23 ILE A  41      -6.766  -2.504   5.131  1.00  0.00           H  
ATOM    670 HD11 ILE A  41      -2.967  -3.103   3.097  1.00  0.00           H  
ATOM    671 HD12 ILE A  41      -2.814  -4.846   3.316  1.00  0.00           H  
ATOM    672 HD13 ILE A  41      -2.186  -3.745   4.542  1.00  0.00           H  
ATOM    673  N   GLU A  42      -7.817  -5.255   2.533  1.00  0.00           N  
ATOM    674  CA  GLU A  42      -8.781  -6.328   2.738  1.00  0.00           C  
ATOM    675  C   GLU A  42      -8.769  -7.261   1.543  1.00  0.00           C  
ATOM    676  O   GLU A  42      -8.808  -8.481   1.693  1.00  0.00           O  
ATOM    677  CB  GLU A  42     -10.181  -5.750   2.951  1.00  0.00           C  
ATOM    678  CG  GLU A  42     -10.237  -4.685   4.032  1.00  0.00           C  
ATOM    679  CD  GLU A  42      -9.947  -5.238   5.413  1.00  0.00           C  
ATOM    680  OE1 GLU A  42      -8.755  -5.417   5.742  1.00  0.00           O  
ATOM    681  OE2 GLU A  42     -10.910  -5.492   6.166  1.00  0.00           O  
ATOM    682  H   GLU A  42      -8.141  -4.367   2.272  1.00  0.00           H  
ATOM    683  HA  GLU A  42      -8.484  -6.888   3.612  1.00  0.00           H  
ATOM    684  HB2 GLU A  42     -10.520  -5.308   2.025  1.00  0.00           H  
ATOM    685  HB3 GLU A  42     -10.852  -6.550   3.228  1.00  0.00           H  
ATOM    686  HG2 GLU A  42      -9.505  -3.924   3.804  1.00  0.00           H  
ATOM    687  HG3 GLU A  42     -11.224  -4.245   4.035  1.00  0.00           H  
ATOM    688  N   ASP A  43      -8.688  -6.679   0.353  1.00  0.00           N  
ATOM    689  CA  ASP A  43      -8.637  -7.467  -0.866  1.00  0.00           C  
ATOM    690  C   ASP A  43      -7.406  -8.363  -0.836  1.00  0.00           C  
ATOM    691  O   ASP A  43      -7.409  -9.463  -1.386  1.00  0.00           O  
ATOM    692  CB  ASP A  43      -8.605  -6.559  -2.096  1.00  0.00           C  
ATOM    693  CG  ASP A  43      -9.987  -6.083  -2.499  1.00  0.00           C  
ATOM    694  OD1 ASP A  43     -10.708  -6.852  -3.170  1.00  0.00           O  
ATOM    695  OD2 ASP A  43     -10.349  -4.941  -2.144  1.00  0.00           O  
ATOM    696  H   ASP A  43      -8.641  -5.701   0.298  1.00  0.00           H  
ATOM    697  HA  ASP A  43      -9.520  -8.088  -0.898  1.00  0.00           H  
ATOM    698  HB2 ASP A  43      -7.996  -5.694  -1.882  1.00  0.00           H  
ATOM    699  HB3 ASP A  43      -8.175  -7.101  -2.925  1.00  0.00           H  
ATOM    700  N   ILE A  44      -6.360  -7.885  -0.162  1.00  0.00           N  
ATOM    701  CA  ILE A  44      -5.127  -8.644  -0.028  1.00  0.00           C  
ATOM    702  C   ILE A  44      -5.221  -9.578   1.173  1.00  0.00           C  
ATOM    703  O   ILE A  44      -4.809 -10.736   1.110  1.00  0.00           O  
ATOM    704  CB  ILE A  44      -3.895  -7.730   0.144  1.00  0.00           C  
ATOM    705  CG1 ILE A  44      -3.945  -6.553  -0.830  1.00  0.00           C  
ATOM    706  CG2 ILE A  44      -2.615  -8.522  -0.063  1.00  0.00           C  
ATOM    707  CD1 ILE A  44      -3.331  -5.288  -0.273  1.00  0.00           C  
ATOM    708  H   ILE A  44      -6.429  -7.007   0.269  1.00  0.00           H  
ATOM    709  HA  ILE A  44      -4.999  -9.231  -0.924  1.00  0.00           H  
ATOM    710  HB  ILE A  44      -3.894  -7.353   1.157  1.00  0.00           H  
ATOM    711 HG12 ILE A  44      -3.404  -6.816  -1.727  1.00  0.00           H  
ATOM    712 HG13 ILE A  44      -4.972  -6.342  -1.085  1.00  0.00           H  
ATOM    713 HG21 ILE A  44      -2.617  -9.387   0.583  1.00  0.00           H  
ATOM    714 HG22 ILE A  44      -1.765  -7.899   0.169  1.00  0.00           H  
ATOM    715 HG23 ILE A  44      -2.557  -8.842  -1.093  1.00  0.00           H  
ATOM    716 HD11 ILE A  44      -2.756  -5.526   0.611  1.00  0.00           H  
ATOM    717 HD12 ILE A  44      -4.113  -4.589  -0.016  1.00  0.00           H  
ATOM    718 HD13 ILE A  44      -2.682  -4.845  -1.014  1.00  0.00           H  
ATOM    719  N   HIS A  45      -5.778  -9.064   2.267  1.00  0.00           N  
ATOM    720  CA  HIS A  45      -5.940  -9.851   3.483  1.00  0.00           C  
ATOM    721  C   HIS A  45      -6.857 -11.037   3.225  1.00  0.00           C  
ATOM    722  O   HIS A  45      -6.568 -12.160   3.637  1.00  0.00           O  
ATOM    723  CB  HIS A  45      -6.498  -8.983   4.611  1.00  0.00           C  
ATOM    724  CG  HIS A  45      -5.469  -8.095   5.233  1.00  0.00           C  
ATOM    725  ND1 HIS A  45      -5.667  -7.426   6.423  1.00  0.00           N  
ATOM    726  CD2 HIS A  45      -4.221  -7.771   4.823  1.00  0.00           C  
ATOM    727  CE1 HIS A  45      -4.584  -6.727   6.717  1.00  0.00           C  
ATOM    728  NE2 HIS A  45      -3.692  -6.921   5.763  1.00  0.00           N  
ATOM    729  H   HIS A  45      -6.095  -8.137   2.252  1.00  0.00           H  
ATOM    730  HA  HIS A  45      -4.966 -10.219   3.770  1.00  0.00           H  
ATOM    731  HB2 HIS A  45      -7.286  -8.358   4.220  1.00  0.00           H  
ATOM    732  HB3 HIS A  45      -6.901  -9.623   5.383  1.00  0.00           H  
ATOM    733  HD1 HIS A  45      -6.480  -7.457   6.969  1.00  0.00           H  
ATOM    734  HD2 HIS A  45      -3.733  -8.119   3.923  1.00  0.00           H  
ATOM    735  HE1 HIS A  45      -4.452  -6.105   7.590  1.00  0.00           H  
ATOM    736  HE2 HIS A  45      -2.836  -6.450   5.687  1.00  0.00           H  
ATOM    737  N   ASP A  46      -7.955 -10.786   2.519  1.00  0.00           N  
ATOM    738  CA  ASP A  46      -8.897 -11.844   2.185  1.00  0.00           C  
ATOM    739  C   ASP A  46      -8.316 -12.737   1.092  1.00  0.00           C  
ATOM    740  O   ASP A  46      -8.846 -13.810   0.803  1.00  0.00           O  
ATOM    741  CB  ASP A  46     -10.230 -11.250   1.726  1.00  0.00           C  
ATOM    742  CG  ASP A  46     -11.167 -10.967   2.884  1.00  0.00           C  
ATOM    743  OD1 ASP A  46     -10.678 -10.840   4.026  1.00  0.00           O  
ATOM    744  OD2 ASP A  46     -12.390 -10.873   2.648  1.00  0.00           O  
ATOM    745  H   ASP A  46      -8.126  -9.873   2.199  1.00  0.00           H  
ATOM    746  HA  ASP A  46      -9.060 -12.437   3.073  1.00  0.00           H  
ATOM    747  HB2 ASP A  46     -10.044 -10.323   1.204  1.00  0.00           H  
ATOM    748  HB3 ASP A  46     -10.714 -11.945   1.055  1.00  0.00           H  
ATOM    749  N   PHE A  47      -7.216 -12.283   0.491  1.00  0.00           N  
ATOM    750  CA  PHE A  47      -6.552 -13.036  -0.568  1.00  0.00           C  
ATOM    751  C   PHE A  47      -5.582 -14.055   0.020  1.00  0.00           C  
ATOM    752  O   PHE A  47      -5.488 -15.186  -0.454  1.00  0.00           O  
ATOM    753  CB  PHE A  47      -5.808 -12.077  -1.516  1.00  0.00           C  
ATOM    754  CG  PHE A  47      -4.329 -12.353  -1.655  1.00  0.00           C  
ATOM    755  CD1 PHE A  47      -3.879 -13.533  -2.223  1.00  0.00           C  
ATOM    756  CD2 PHE A  47      -3.395 -11.432  -1.214  1.00  0.00           C  
ATOM    757  CE1 PHE A  47      -2.527 -13.788  -2.347  1.00  0.00           C  
ATOM    758  CE2 PHE A  47      -2.042 -11.679  -1.335  1.00  0.00           C  
ATOM    759  CZ  PHE A  47      -1.607 -12.859  -1.903  1.00  0.00           C  
ATOM    760  H   PHE A  47      -6.841 -11.419   0.771  1.00  0.00           H  
ATOM    761  HA  PHE A  47      -7.312 -13.562  -1.126  1.00  0.00           H  
ATOM    762  HB2 PHE A  47      -6.247 -12.147  -2.500  1.00  0.00           H  
ATOM    763  HB3 PHE A  47      -5.923 -11.068  -1.150  1.00  0.00           H  
ATOM    764  HD1 PHE A  47      -4.598 -14.259  -2.566  1.00  0.00           H  
ATOM    765  HD2 PHE A  47      -3.731 -10.513  -0.770  1.00  0.00           H  
ATOM    766  HE1 PHE A  47      -2.190 -14.711  -2.792  1.00  0.00           H  
ATOM    767  HE2 PHE A  47      -1.326 -10.950  -0.987  1.00  0.00           H  
ATOM    768  HZ  PHE A  47      -0.550 -13.054  -1.999  1.00  0.00           H  
ATOM    769  N   MET A  48      -4.846 -13.633   1.041  1.00  0.00           N  
ATOM    770  CA  MET A  48      -3.860 -14.490   1.691  1.00  0.00           C  
ATOM    771  C   MET A  48      -4.413 -15.885   1.970  1.00  0.00           C  
ATOM    772  O   MET A  48      -3.659 -16.857   2.030  1.00  0.00           O  
ATOM    773  CB  MET A  48      -3.388 -13.844   2.994  1.00  0.00           C  
ATOM    774  CG  MET A  48      -1.884 -13.635   3.057  1.00  0.00           C  
ATOM    775  SD  MET A  48      -1.298 -12.436   1.845  1.00  0.00           S  
ATOM    776  CE  MET A  48      -1.423 -10.918   2.786  1.00  0.00           C  
ATOM    777  H   MET A  48      -4.959 -12.713   1.359  1.00  0.00           H  
ATOM    778  HA  MET A  48      -3.016 -14.581   1.025  1.00  0.00           H  
ATOM    779  HB2 MET A  48      -3.867 -12.881   3.099  1.00  0.00           H  
ATOM    780  HB3 MET A  48      -3.679 -14.473   3.822  1.00  0.00           H  
ATOM    781  HG2 MET A  48      -1.623 -13.284   4.044  1.00  0.00           H  
ATOM    782  HG3 MET A  48      -1.395 -14.581   2.873  1.00  0.00           H  
ATOM    783  HE1 MET A  48      -1.661 -11.150   3.814  1.00  0.00           H  
ATOM    784  HE2 MET A  48      -2.201 -10.297   2.368  1.00  0.00           H  
ATOM    785  HE3 MET A  48      -0.481 -10.390   2.745  1.00  0.00           H  
ATOM    786  N   GLN A  49      -5.727 -15.985   2.147  1.00  0.00           N  
ATOM    787  CA  GLN A  49      -6.353 -17.272   2.426  1.00  0.00           C  
ATOM    788  C   GLN A  49      -6.895 -17.924   1.158  1.00  0.00           C  
ATOM    789  O   GLN A  49      -7.746 -18.811   1.220  1.00  0.00           O  
ATOM    790  CB  GLN A  49      -7.473 -17.109   3.458  1.00  0.00           C  
ATOM    791  CG  GLN A  49      -7.130 -17.684   4.822  1.00  0.00           C  
ATOM    792  CD  GLN A  49      -8.172 -18.666   5.321  1.00  0.00           C  
ATOM    793  OE1 GLN A  49      -9.104 -18.291   6.034  1.00  0.00           O  
ATOM    794  NE2 GLN A  49      -8.020 -19.932   4.950  1.00  0.00           N  
ATOM    795  H   GLN A  49      -6.283 -15.180   2.095  1.00  0.00           H  
ATOM    796  HA  GLN A  49      -5.593 -17.916   2.835  1.00  0.00           H  
ATOM    797  HB2 GLN A  49      -7.684 -16.056   3.576  1.00  0.00           H  
ATOM    798  HB3 GLN A  49      -8.360 -17.606   3.093  1.00  0.00           H  
ATOM    799  HG2 GLN A  49      -6.181 -18.194   4.755  1.00  0.00           H  
ATOM    800  HG3 GLN A  49      -7.052 -16.872   5.531  1.00  0.00           H  
ATOM    801 HE21 GLN A  49      -7.254 -20.158   4.382  1.00  0.00           H  
ATOM    802 HE22 GLN A  49      -8.679 -20.588   5.259  1.00  0.00           H  
ATOM    803  N   GLY A  50      -6.390 -17.490   0.012  1.00  0.00           N  
ATOM    804  CA  GLY A  50      -6.828 -18.055  -1.250  1.00  0.00           C  
ATOM    805  C   GLY A  50      -8.197 -17.564  -1.679  1.00  0.00           C  
ATOM    806  O   GLY A  50      -8.949 -18.289  -2.330  1.00  0.00           O  
ATOM    807  H   GLY A  50      -5.707 -16.784   0.022  1.00  0.00           H  
ATOM    808  HA2 GLY A  50      -6.110 -17.790  -2.016  1.00  0.00           H  
ATOM    809  HA3 GLY A  50      -6.856 -19.131  -1.158  1.00  0.00           H  
ATOM    810  N   GLY A  51      -8.508 -16.317  -1.341  1.00  0.00           N  
ATOM    811  CA  GLY A  51      -9.778 -15.732  -1.731  1.00  0.00           C  
ATOM    812  C   GLY A  51      -9.612 -14.944  -3.009  1.00  0.00           C  
ATOM    813  O   GLY A  51     -10.148 -13.847  -3.163  1.00  0.00           O  
ATOM    814  H   GLY A  51      -7.858 -15.780  -0.848  1.00  0.00           H  
ATOM    815  HA2 GLY A  51     -10.502 -16.520  -1.885  1.00  0.00           H  
ATOM    816  HA3 GLY A  51     -10.125 -15.073  -0.950  1.00  0.00           H  
ATOM    817  N   GLY A  52      -8.825 -15.515  -3.908  1.00  0.00           N  
ATOM    818  CA  GLY A  52      -8.523 -14.884  -5.176  1.00  0.00           C  
ATOM    819  C   GLY A  52      -7.024 -14.721  -5.360  1.00  0.00           C  
ATOM    820  O   GLY A  52      -6.571 -13.883  -6.140  1.00  0.00           O  
ATOM    821  H   GLY A  52      -8.421 -16.379  -3.694  1.00  0.00           H  
ATOM    822  HA2 GLY A  52      -8.916 -15.494  -5.977  1.00  0.00           H  
ATOM    823  HA3 GLY A  52      -8.990 -13.911  -5.208  1.00  0.00           H  
ATOM    824  N   SER A  53      -6.255 -15.527  -4.623  1.00  0.00           N  
ATOM    825  CA  SER A  53      -4.803 -15.484  -4.677  1.00  0.00           C  
ATOM    826  C   SER A  53      -4.288 -15.813  -6.072  1.00  0.00           C  
ATOM    827  O   SER A  53      -5.025 -16.317  -6.919  1.00  0.00           O  
ATOM    828  CB  SER A  53      -4.216 -16.463  -3.652  1.00  0.00           C  
ATOM    829  OG  SER A  53      -4.300 -17.799  -4.119  1.00  0.00           O  
ATOM    830  H   SER A  53      -6.678 -16.165  -4.019  1.00  0.00           H  
ATOM    831  HA  SER A  53      -4.492 -14.484  -4.423  1.00  0.00           H  
ATOM    832  HB2 SER A  53      -3.179 -16.223  -3.478  1.00  0.00           H  
ATOM    833  HB3 SER A  53      -4.766 -16.386  -2.721  1.00  0.00           H  
ATOM    834  HG  SER A  53      -3.444 -18.225  -4.027  1.00  0.00           H  
ATOM    835  N   GLY A  54      -3.013 -15.522  -6.294  1.00  0.00           N  
ATOM    836  CA  GLY A  54      -2.397 -15.785  -7.582  1.00  0.00           C  
ATOM    837  C   GLY A  54      -3.190 -15.214  -8.744  1.00  0.00           C  
ATOM    838  O   GLY A  54      -3.488 -15.923  -9.705  1.00  0.00           O  
ATOM    839  H   GLY A  54      -2.483 -15.123  -5.573  1.00  0.00           H  
ATOM    840  HA2 GLY A  54      -1.409 -15.349  -7.591  1.00  0.00           H  
ATOM    841  HA3 GLY A  54      -2.308 -16.853  -7.714  1.00  0.00           H  
ATOM    842  N   GLY A  55      -3.531 -13.930  -8.660  1.00  0.00           N  
ATOM    843  CA  GLY A  55      -4.288 -13.302  -9.728  1.00  0.00           C  
ATOM    844  C   GLY A  55      -4.763 -11.901  -9.381  1.00  0.00           C  
ATOM    845  O   GLY A  55      -4.849 -11.040 -10.254  1.00  0.00           O  
ATOM    846  H   GLY A  55      -3.266 -13.410  -7.874  1.00  0.00           H  
ATOM    847  HA2 GLY A  55      -3.663 -13.246 -10.608  1.00  0.00           H  
ATOM    848  HA3 GLY A  55      -5.148 -13.915  -9.950  1.00  0.00           H  
ATOM    849  N   LYS A  56      -5.082 -11.672  -8.111  1.00  0.00           N  
ATOM    850  CA  LYS A  56      -5.560 -10.363  -7.674  1.00  0.00           C  
ATOM    851  C   LYS A  56      -4.410  -9.447  -7.280  1.00  0.00           C  
ATOM    852  O   LYS A  56      -4.534  -8.227  -7.349  1.00  0.00           O  
ATOM    853  CB  LYS A  56      -6.547 -10.504  -6.508  1.00  0.00           C  
ATOM    854  CG  LYS A  56      -5.980 -11.216  -5.282  1.00  0.00           C  
ATOM    855  CD  LYS A  56      -5.095 -10.311  -4.426  1.00  0.00           C  
ATOM    856  CE  LYS A  56      -5.708  -8.936  -4.205  1.00  0.00           C  
ATOM    857  NZ  LYS A  56      -4.950  -8.145  -3.195  1.00  0.00           N  
ATOM    858  H   LYS A  56      -5.002 -12.398  -7.458  1.00  0.00           H  
ATOM    859  HA  LYS A  56      -6.073  -9.909  -8.507  1.00  0.00           H  
ATOM    860  HB2 LYS A  56      -6.873  -9.520  -6.210  1.00  0.00           H  
ATOM    861  HB3 LYS A  56      -7.405 -11.063  -6.852  1.00  0.00           H  
ATOM    862  HG2 LYS A  56      -6.802 -11.565  -4.676  1.00  0.00           H  
ATOM    863  HG3 LYS A  56      -5.395 -12.062  -5.612  1.00  0.00           H  
ATOM    864  HD2 LYS A  56      -4.952 -10.779  -3.465  1.00  0.00           H  
ATOM    865  HD3 LYS A  56      -4.140 -10.196  -4.911  1.00  0.00           H  
ATOM    866  HE2 LYS A  56      -5.703  -8.400  -5.142  1.00  0.00           H  
ATOM    867  HE3 LYS A  56      -6.725  -9.058  -3.866  1.00  0.00           H  
ATOM    868  HZ1 LYS A  56      -4.290  -8.762  -2.681  1.00  0.00           H  
ATOM    869  HZ2 LYS A  56      -5.607  -7.714  -2.514  1.00  0.00           H  
ATOM    870  HZ3 LYS A  56      -4.410  -7.391  -3.665  1.00  0.00           H  
ATOM    871  N   LEU A  57      -3.293 -10.029  -6.866  1.00  0.00           N  
ATOM    872  CA  LEU A  57      -2.143  -9.233  -6.462  1.00  0.00           C  
ATOM    873  C   LEU A  57      -1.492  -8.543  -7.655  1.00  0.00           C  
ATOM    874  O   LEU A  57      -0.604  -7.717  -7.483  1.00  0.00           O  
ATOM    875  CB  LEU A  57      -1.114 -10.094  -5.734  1.00  0.00           C  
ATOM    876  CG  LEU A  57      -0.014  -9.313  -5.014  1.00  0.00           C  
ATOM    877  CD1 LEU A  57      -0.580  -8.590  -3.802  1.00  0.00           C  
ATOM    878  CD2 LEU A  57       1.119 -10.243  -4.604  1.00  0.00           C  
ATOM    879  H   LEU A  57      -3.241 -11.007  -6.827  1.00  0.00           H  
ATOM    880  HA  LEU A  57      -2.498  -8.473  -5.782  1.00  0.00           H  
ATOM    881  HB2 LEU A  57      -1.634 -10.696  -5.006  1.00  0.00           H  
ATOM    882  HB3 LEU A  57      -0.648 -10.746  -6.454  1.00  0.00           H  
ATOM    883  HG  LEU A  57       0.390  -8.570  -5.686  1.00  0.00           H  
ATOM    884 HD11 LEU A  57      -0.407  -9.182  -2.916  1.00  0.00           H  
ATOM    885 HD12 LEU A  57      -1.642  -8.444  -3.934  1.00  0.00           H  
ATOM    886 HD13 LEU A  57      -0.095  -7.631  -3.695  1.00  0.00           H  
ATOM    887 HD21 LEU A  57       0.997 -11.199  -5.092  1.00  0.00           H  
ATOM    888 HD22 LEU A  57       1.103 -10.380  -3.533  1.00  0.00           H  
ATOM    889 HD23 LEU A  57       2.063  -9.808  -4.897  1.00  0.00           H  
ATOM    890  N   GLN A  58      -1.927  -8.877  -8.865  1.00  0.00           N  
ATOM    891  CA  GLN A  58      -1.364  -8.258 -10.057  1.00  0.00           C  
ATOM    892  C   GLN A  58      -2.080  -6.951 -10.382  1.00  0.00           C  
ATOM    893  O   GLN A  58      -1.442  -5.919 -10.593  1.00  0.00           O  
ATOM    894  CB  GLN A  58      -1.421  -9.221 -11.250  1.00  0.00           C  
ATOM    895  CG  GLN A  58      -2.801  -9.352 -11.877  1.00  0.00           C  
ATOM    896  CD  GLN A  58      -2.872 -10.466 -12.904  1.00  0.00           C  
ATOM    897  OE1 GLN A  58      -3.096 -11.627 -12.563  1.00  0.00           O  
ATOM    898  NE2 GLN A  58      -2.681 -10.116 -14.171  1.00  0.00           N  
ATOM    899  H   GLN A  58      -2.638  -9.544  -8.960  1.00  0.00           H  
ATOM    900  HA  GLN A  58      -0.334  -8.029  -9.839  1.00  0.00           H  
ATOM    901  HB2 GLN A  58      -0.738  -8.873 -12.010  1.00  0.00           H  
ATOM    902  HB3 GLN A  58      -1.107 -10.201 -10.920  1.00  0.00           H  
ATOM    903  HG2 GLN A  58      -3.517  -9.556 -11.098  1.00  0.00           H  
ATOM    904  HG3 GLN A  58      -3.051  -8.419 -12.361  1.00  0.00           H  
ATOM    905 HE21 GLN A  58      -2.508  -9.172 -14.369  1.00  0.00           H  
ATOM    906 HE22 GLN A  58      -2.722 -10.816 -14.855  1.00  0.00           H  
ATOM    907  N   GLU A  59      -3.407  -6.999 -10.415  1.00  0.00           N  
ATOM    908  CA  GLU A  59      -4.204  -5.816 -10.707  1.00  0.00           C  
ATOM    909  C   GLU A  59      -4.476  -5.030  -9.432  1.00  0.00           C  
ATOM    910  O   GLU A  59      -4.538  -3.800  -9.449  1.00  0.00           O  
ATOM    911  CB  GLU A  59      -5.524  -6.210 -11.372  1.00  0.00           C  
ATOM    912  CG  GLU A  59      -5.346  -6.907 -12.711  1.00  0.00           C  
ATOM    913  CD  GLU A  59      -6.226  -6.319 -13.797  1.00  0.00           C  
ATOM    914  OE1 GLU A  59      -7.393  -5.988 -13.503  1.00  0.00           O  
ATOM    915  OE2 GLU A  59      -5.746  -6.189 -14.944  1.00  0.00           O  
ATOM    916  H   GLU A  59      -3.860  -7.848 -10.232  1.00  0.00           H  
ATOM    917  HA  GLU A  59      -3.639  -5.194 -11.384  1.00  0.00           H  
ATOM    918  HB2 GLU A  59      -6.061  -6.877 -10.712  1.00  0.00           H  
ATOM    919  HB3 GLU A  59      -6.115  -5.320 -11.528  1.00  0.00           H  
ATOM    920  HG2 GLU A  59      -4.315  -6.817 -13.017  1.00  0.00           H  
ATOM    921  HG3 GLU A  59      -5.594  -7.952 -12.594  1.00  0.00           H  
ATOM    922  N   MET A  60      -4.629  -5.747  -8.324  1.00  0.00           N  
ATOM    923  CA  MET A  60      -4.883  -5.111  -7.041  1.00  0.00           C  
ATOM    924  C   MET A  60      -3.616  -4.459  -6.508  1.00  0.00           C  
ATOM    925  O   MET A  60      -3.679  -3.461  -5.790  1.00  0.00           O  
ATOM    926  CB  MET A  60      -5.416  -6.123  -6.026  1.00  0.00           C  
ATOM    927  CG  MET A  60      -6.059  -5.481  -4.808  1.00  0.00           C  
ATOM    928  SD  MET A  60      -7.840  -5.260  -4.994  1.00  0.00           S  
ATOM    929  CE  MET A  60      -8.354  -6.928  -5.400  1.00  0.00           C  
ATOM    930  H   MET A  60      -4.562  -6.724  -8.372  1.00  0.00           H  
ATOM    931  HA  MET A  60      -5.628  -4.345  -7.195  1.00  0.00           H  
ATOM    932  HB2 MET A  60      -6.152  -6.747  -6.510  1.00  0.00           H  
ATOM    933  HB3 MET A  60      -4.598  -6.743  -5.689  1.00  0.00           H  
ATOM    934  HG2 MET A  60      -5.875  -6.107  -3.947  1.00  0.00           H  
ATOM    935  HG3 MET A  60      -5.606  -4.513  -4.651  1.00  0.00           H  
ATOM    936  HE1 MET A  60      -9.128  -7.242  -4.716  1.00  0.00           H  
ATOM    937  HE2 MET A  60      -7.509  -7.595  -5.319  1.00  0.00           H  
ATOM    938  HE3 MET A  60      -8.735  -6.951  -6.411  1.00  0.00           H  
ATOM    939  N   MET A  61      -2.458  -5.018  -6.863  1.00  0.00           N  
ATOM    940  CA  MET A  61      -1.187  -4.459  -6.409  1.00  0.00           C  
ATOM    941  C   MET A  61      -1.084  -2.991  -6.814  1.00  0.00           C  
ATOM    942  O   MET A  61      -0.792  -2.125  -5.989  1.00  0.00           O  
ATOM    943  CB  MET A  61      -0.008  -5.251  -6.989  1.00  0.00           C  
ATOM    944  CG  MET A  61       1.279  -4.450  -7.142  1.00  0.00           C  
ATOM    945  SD  MET A  61       2.647  -5.447  -7.763  1.00  0.00           S  
ATOM    946  CE  MET A  61       2.559  -6.862  -6.670  1.00  0.00           C  
ATOM    947  H   MET A  61      -2.459  -5.817  -7.446  1.00  0.00           H  
ATOM    948  HA  MET A  61      -1.165  -4.528  -5.329  1.00  0.00           H  
ATOM    949  HB2 MET A  61       0.197  -6.088  -6.339  1.00  0.00           H  
ATOM    950  HB3 MET A  61      -0.289  -5.624  -7.963  1.00  0.00           H  
ATOM    951  HG2 MET A  61       1.102  -3.638  -7.831  1.00  0.00           H  
ATOM    952  HG3 MET A  61       1.554  -4.048  -6.178  1.00  0.00           H  
ATOM    953  HE1 MET A  61       3.557  -7.197  -6.433  1.00  0.00           H  
ATOM    954  HE2 MET A  61       2.018  -7.660  -7.157  1.00  0.00           H  
ATOM    955  HE3 MET A  61       2.046  -6.583  -5.760  1.00  0.00           H  
ATOM    956  N   LYS A  62      -1.332  -2.721  -8.091  1.00  0.00           N  
ATOM    957  CA  LYS A  62      -1.273  -1.361  -8.607  1.00  0.00           C  
ATOM    958  C   LYS A  62      -2.266  -0.460  -7.877  1.00  0.00           C  
ATOM    959  O   LYS A  62      -2.123   0.762  -7.877  1.00  0.00           O  
ATOM    960  CB  LYS A  62      -1.558  -1.350 -10.111  1.00  0.00           C  
ATOM    961  CG  LYS A  62      -0.304  -1.270 -10.966  1.00  0.00           C  
ATOM    962  CD  LYS A  62      -0.510  -0.378 -12.179  1.00  0.00           C  
ATOM    963  CE  LYS A  62       0.690  -0.418 -13.111  1.00  0.00           C  
ATOM    964  NZ  LYS A  62       1.896   0.198 -12.491  1.00  0.00           N  
ATOM    965  H   LYS A  62      -1.565  -3.455  -8.700  1.00  0.00           H  
ATOM    966  HA  LYS A  62      -0.274  -0.986  -8.438  1.00  0.00           H  
ATOM    967  HB2 LYS A  62      -2.088  -2.255 -10.371  1.00  0.00           H  
ATOM    968  HB3 LYS A  62      -2.181  -0.499 -10.343  1.00  0.00           H  
ATOM    969  HG2 LYS A  62       0.501  -0.868 -10.370  1.00  0.00           H  
ATOM    970  HG3 LYS A  62      -0.045  -2.264 -11.301  1.00  0.00           H  
ATOM    971  HD2 LYS A  62      -1.383  -0.715 -12.718  1.00  0.00           H  
ATOM    972  HD3 LYS A  62      -0.661   0.638 -11.844  1.00  0.00           H  
ATOM    973  HE2 LYS A  62       0.907  -1.448 -13.354  1.00  0.00           H  
ATOM    974  HE3 LYS A  62       0.445   0.120 -14.015  1.00  0.00           H  
ATOM    975  HZ1 LYS A  62       2.754  -0.299 -12.809  1.00  0.00           H  
ATOM    976  HZ2 LYS A  62       1.838   0.136 -11.455  1.00  0.00           H  
ATOM    977  HZ3 LYS A  62       1.966   1.199 -12.763  1.00  0.00           H  
ATOM    978  N   GLU A  63      -3.273  -1.071  -7.256  1.00  0.00           N  
ATOM    979  CA  GLU A  63      -4.284  -0.319  -6.524  1.00  0.00           C  
ATOM    980  C   GLU A  63      -3.712   0.253  -5.232  1.00  0.00           C  
ATOM    981  O   GLU A  63      -4.103   1.337  -4.799  1.00  0.00           O  
ATOM    982  CB  GLU A  63      -5.486  -1.206  -6.209  1.00  0.00           C  
ATOM    983  CG  GLU A  63      -6.812  -0.468  -6.272  1.00  0.00           C  
ATOM    984  CD  GLU A  63      -7.849  -1.199  -7.104  1.00  0.00           C  
ATOM    985  OE1 GLU A  63      -8.026  -2.418  -6.894  1.00  0.00           O  
ATOM    986  OE2 GLU A  63      -8.483  -0.553  -7.964  1.00  0.00           O  
ATOM    987  H   GLU A  63      -3.336  -2.048  -7.289  1.00  0.00           H  
ATOM    988  HA  GLU A  63      -4.606   0.497  -7.151  1.00  0.00           H  
ATOM    989  HB2 GLU A  63      -5.516  -2.021  -6.917  1.00  0.00           H  
ATOM    990  HB3 GLU A  63      -5.371  -1.608  -5.214  1.00  0.00           H  
ATOM    991  HG2 GLU A  63      -7.193  -0.353  -5.269  1.00  0.00           H  
ATOM    992  HG3 GLU A  63      -6.644   0.506  -6.706  1.00  0.00           H  
ATOM    993  N   PHE A  64      -2.779  -0.472  -4.622  1.00  0.00           N  
ATOM    994  CA  PHE A  64      -2.156  -0.020  -3.389  1.00  0.00           C  
ATOM    995  C   PHE A  64      -1.005   0.930  -3.702  1.00  0.00           C  
ATOM    996  O   PHE A  64      -0.658   1.793  -2.895  1.00  0.00           O  
ATOM    997  CB  PHE A  64      -1.694  -1.223  -2.549  1.00  0.00           C  
ATOM    998  CG  PHE A  64      -0.389  -1.838  -2.972  1.00  0.00           C  
ATOM    999  CD1 PHE A  64       0.807  -1.151  -2.839  1.00  0.00           C  
ATOM   1000  CD2 PHE A  64      -0.365  -3.121  -3.491  1.00  0.00           C  
ATOM   1001  CE1 PHE A  64       2.000  -1.733  -3.220  1.00  0.00           C  
ATOM   1002  CE2 PHE A  64       0.823  -3.707  -3.874  1.00  0.00           C  
ATOM   1003  CZ  PHE A  64       2.007  -3.012  -3.739  1.00  0.00           C  
ATOM   1004  H   PHE A  64      -2.497  -1.324  -5.015  1.00  0.00           H  
ATOM   1005  HA  PHE A  64      -2.903   0.526  -2.831  1.00  0.00           H  
ATOM   1006  HB2 PHE A  64      -1.592  -0.917  -1.521  1.00  0.00           H  
ATOM   1007  HB3 PHE A  64      -2.448  -1.997  -2.613  1.00  0.00           H  
ATOM   1008  HD1 PHE A  64       0.804  -0.150  -2.434  1.00  0.00           H  
ATOM   1009  HD2 PHE A  64      -1.292  -3.666  -3.595  1.00  0.00           H  
ATOM   1010  HE1 PHE A  64       2.927  -1.190  -3.113  1.00  0.00           H  
ATOM   1011  HE2 PHE A  64       0.826  -4.707  -4.280  1.00  0.00           H  
ATOM   1012  HZ  PHE A  64       2.935  -3.468  -4.037  1.00  0.00           H  
ATOM   1013  N   GLN A  65      -0.433   0.776  -4.893  1.00  0.00           N  
ATOM   1014  CA  GLN A  65       0.660   1.629  -5.336  1.00  0.00           C  
ATOM   1015  C   GLN A  65       0.114   2.935  -5.903  1.00  0.00           C  
ATOM   1016  O   GLN A  65       0.716   3.996  -5.737  1.00  0.00           O  
ATOM   1017  CB  GLN A  65       1.506   0.911  -6.391  1.00  0.00           C  
ATOM   1018  CG  GLN A  65       2.911   1.474  -6.530  1.00  0.00           C  
ATOM   1019  CD  GLN A  65       3.173   2.057  -7.904  1.00  0.00           C  
ATOM   1020  OE1 GLN A  65       3.242   3.274  -8.072  1.00  0.00           O  
ATOM   1021  NE2 GLN A  65       3.320   1.188  -8.898  1.00  0.00           N  
ATOM   1022  H   GLN A  65      -0.768   0.080  -5.495  1.00  0.00           H  
ATOM   1023  HA  GLN A  65       1.278   1.850  -4.479  1.00  0.00           H  
ATOM   1024  HB2 GLN A  65       1.582  -0.133  -6.124  1.00  0.00           H  
ATOM   1025  HB3 GLN A  65       1.011   0.993  -7.348  1.00  0.00           H  
ATOM   1026  HG2 GLN A  65       3.049   2.251  -5.793  1.00  0.00           H  
ATOM   1027  HG3 GLN A  65       3.622   0.679  -6.350  1.00  0.00           H  
ATOM   1028 HE21 GLN A  65       3.252   0.233  -8.691  1.00  0.00           H  
ATOM   1029 HE22 GLN A  65       3.490   1.538  -9.797  1.00  0.00           H  
ATOM   1030  N   GLN A  66      -1.039   2.849  -6.568  1.00  0.00           N  
ATOM   1031  CA  GLN A  66      -1.678   4.025  -7.154  1.00  0.00           C  
ATOM   1032  C   GLN A  66      -1.889   5.099  -6.095  1.00  0.00           C  
ATOM   1033  O   GLN A  66      -1.822   6.294  -6.382  1.00  0.00           O  
ATOM   1034  CB  GLN A  66      -3.017   3.645  -7.792  1.00  0.00           C  
ATOM   1035  CG  GLN A  66      -3.017   3.744  -9.309  1.00  0.00           C  
ATOM   1036  CD  GLN A  66      -2.245   2.618  -9.967  1.00  0.00           C  
ATOM   1037  OE1 GLN A  66      -2.828   1.635 -10.426  1.00  0.00           O  
ATOM   1038  NE2 GLN A  66      -0.925   2.756 -10.018  1.00  0.00           N  
ATOM   1039  H   GLN A  66      -1.472   1.975  -6.660  1.00  0.00           H  
ATOM   1040  HA  GLN A  66      -1.021   4.413  -7.918  1.00  0.00           H  
ATOM   1041  HB2 GLN A  66      -3.258   2.629  -7.519  1.00  0.00           H  
ATOM   1042  HB3 GLN A  66      -3.785   4.301  -7.411  1.00  0.00           H  
ATOM   1043  HG2 GLN A  66      -4.038   3.711  -9.658  1.00  0.00           H  
ATOM   1044  HG3 GLN A  66      -2.569   4.684  -9.595  1.00  0.00           H  
ATOM   1045 HE21 GLN A  66      -0.529   3.565  -9.633  1.00  0.00           H  
ATOM   1046 HE22 GLN A  66      -0.401   2.042 -10.438  1.00  0.00           H  
ATOM   1047  N   VAL A  67      -2.127   4.660  -4.864  1.00  0.00           N  
ATOM   1048  CA  VAL A  67      -2.330   5.573  -3.747  1.00  0.00           C  
ATOM   1049  C   VAL A  67      -1.107   6.465  -3.574  1.00  0.00           C  
ATOM   1050  O   VAL A  67      -1.224   7.660  -3.302  1.00  0.00           O  
ATOM   1051  CB  VAL A  67      -2.601   4.781  -2.449  1.00  0.00           C  
ATOM   1052  CG1 VAL A  67      -2.722   5.703  -1.243  1.00  0.00           C  
ATOM   1053  CG2 VAL A  67      -3.853   3.930  -2.609  1.00  0.00           C  
ATOM   1054  H   VAL A  67      -2.156   3.694  -4.701  1.00  0.00           H  
ATOM   1055  HA  VAL A  67      -3.190   6.192  -3.968  1.00  0.00           H  
ATOM   1056  HB  VAL A  67      -1.767   4.117  -2.280  1.00  0.00           H  
ATOM   1057 HG11 VAL A  67      -3.766   5.883  -1.032  1.00  0.00           H  
ATOM   1058 HG12 VAL A  67      -2.231   6.641  -1.451  1.00  0.00           H  
ATOM   1059 HG13 VAL A  67      -2.258   5.237  -0.386  1.00  0.00           H  
ATOM   1060 HG21 VAL A  67      -4.590   4.233  -1.881  1.00  0.00           H  
ATOM   1061 HG22 VAL A  67      -3.602   2.891  -2.457  1.00  0.00           H  
ATOM   1062 HG23 VAL A  67      -4.255   4.061  -3.604  1.00  0.00           H  
ATOM   1063  N   LEU A  68       0.064   5.874  -3.766  1.00  0.00           N  
ATOM   1064  CA  LEU A  68       1.320   6.603  -3.669  1.00  0.00           C  
ATOM   1065  C   LEU A  68       1.563   7.410  -4.945  1.00  0.00           C  
ATOM   1066  O   LEU A  68       2.519   8.177  -5.032  1.00  0.00           O  
ATOM   1067  CB  LEU A  68       2.461   5.629  -3.415  1.00  0.00           C  
ATOM   1068  CG  LEU A  68       2.804   5.450  -1.937  1.00  0.00           C  
ATOM   1069  CD1 LEU A  68       2.119   4.216  -1.363  1.00  0.00           C  
ATOM   1070  CD2 LEU A  68       4.313   5.364  -1.754  1.00  0.00           C  
ATOM   1071  H   LEU A  68       0.084   4.923  -4.003  1.00  0.00           H  
ATOM   1072  HA  LEU A  68       1.259   7.287  -2.828  1.00  0.00           H  
ATOM   1073  HB2 LEU A  68       2.187   4.666  -3.824  1.00  0.00           H  
ATOM   1074  HB3 LEU A  68       3.339   5.987  -3.928  1.00  0.00           H  
ATOM   1075  HG  LEU A  68       2.442   6.313  -1.387  1.00  0.00           H  
ATOM   1076 HD11 LEU A  68       2.854   3.590  -0.880  1.00  0.00           H  
ATOM   1077 HD12 LEU A  68       1.641   3.663  -2.158  1.00  0.00           H  
ATOM   1078 HD13 LEU A  68       1.375   4.519  -0.638  1.00  0.00           H  
ATOM   1079 HD21 LEU A  68       4.793   5.324  -2.721  1.00  0.00           H  
ATOM   1080 HD22 LEU A  68       4.558   4.473  -1.194  1.00  0.00           H  
ATOM   1081 HD23 LEU A  68       4.660   6.232  -1.216  1.00  0.00           H  
ATOM   1082  N   ASP A  69       0.670   7.245  -5.927  1.00  0.00           N  
ATOM   1083  CA  ASP A  69       0.766   7.974  -7.185  1.00  0.00           C  
ATOM   1084  C   ASP A  69       0.299   9.406  -6.971  1.00  0.00           C  
ATOM   1085  O   ASP A  69       1.047  10.355  -7.199  1.00  0.00           O  
ATOM   1086  CB  ASP A  69      -0.080   7.297  -8.265  1.00  0.00           C  
ATOM   1087  CG  ASP A  69       0.595   7.312  -9.622  1.00  0.00           C  
ATOM   1088  OD1 ASP A  69       1.212   8.342  -9.967  1.00  0.00           O  
ATOM   1089  OD2 ASP A  69       0.507   6.294 -10.341  1.00  0.00           O  
ATOM   1090  H   ASP A  69      -0.078   6.634  -5.793  1.00  0.00           H  
ATOM   1091  HA  ASP A  69       1.802   7.982  -7.492  1.00  0.00           H  
ATOM   1092  HB2 ASP A  69      -0.257   6.269  -7.984  1.00  0.00           H  
ATOM   1093  HB3 ASP A  69      -1.027   7.811  -8.348  1.00  0.00           H  
ATOM   1094  N   GLU A  70      -0.935   9.553  -6.484  1.00  0.00           N  
ATOM   1095  CA  GLU A  70      -1.483  10.875  -6.187  1.00  0.00           C  
ATOM   1096  C   GLU A  70      -0.524  11.602  -5.261  1.00  0.00           C  
ATOM   1097  O   GLU A  70      -0.332  12.814  -5.343  1.00  0.00           O  
ATOM   1098  CB  GLU A  70      -2.843  10.736  -5.491  1.00  0.00           C  
ATOM   1099  CG  GLU A  70      -3.796  11.897  -5.734  1.00  0.00           C  
ATOM   1100  CD  GLU A  70      -3.869  12.309  -7.192  1.00  0.00           C  
ATOM   1101  OE1 GLU A  70      -3.031  13.132  -7.619  1.00  0.00           O  
ATOM   1102  OE2 GLU A  70      -4.763  11.809  -7.906  1.00  0.00           O  
ATOM   1103  H   GLU A  70      -1.474   8.754  -6.287  1.00  0.00           H  
ATOM   1104  HA  GLU A  70      -1.591  11.425  -7.109  1.00  0.00           H  
ATOM   1105  HB2 GLU A  70      -3.320   9.831  -5.832  1.00  0.00           H  
ATOM   1106  HB3 GLU A  70      -2.677  10.662  -4.420  1.00  0.00           H  
ATOM   1107  HG2 GLU A  70      -4.783  11.606  -5.409  1.00  0.00           H  
ATOM   1108  HG3 GLU A  70      -3.466  12.741  -5.149  1.00  0.00           H  
ATOM   1109  N   LEU A  71       0.055  10.812  -4.375  1.00  0.00           N  
ATOM   1110  CA  LEU A  71       0.995  11.277  -3.376  1.00  0.00           C  
ATOM   1111  C   LEU A  71       2.366  11.592  -3.976  1.00  0.00           C  
ATOM   1112  O   LEU A  71       2.772  12.751  -4.041  1.00  0.00           O  
ATOM   1113  CB  LEU A  71       1.097  10.185  -2.319  1.00  0.00           C  
ATOM   1114  CG  LEU A  71       2.310  10.234  -1.397  1.00  0.00           C  
ATOM   1115  CD1 LEU A  71       1.906  10.713  -0.017  1.00  0.00           C  
ATOM   1116  CD2 LEU A  71       2.936   8.857  -1.309  1.00  0.00           C  
ATOM   1117  H   LEU A  71      -0.170   9.858  -4.386  1.00  0.00           H  
ATOM   1118  HA  LEU A  71       0.597  12.167  -2.923  1.00  0.00           H  
ATOM   1119  HB2 LEU A  71       0.208  10.231  -1.708  1.00  0.00           H  
ATOM   1120  HB3 LEU A  71       1.103   9.233  -2.829  1.00  0.00           H  
ATOM   1121  HG  LEU A  71       3.042  10.917  -1.797  1.00  0.00           H  
ATOM   1122 HD11 LEU A  71       2.308  10.041   0.726  1.00  0.00           H  
ATOM   1123 HD12 LEU A  71       0.831  10.723   0.053  1.00  0.00           H  
ATOM   1124 HD13 LEU A  71       2.290  11.706   0.147  1.00  0.00           H  
ATOM   1125 HD21 LEU A  71       3.571   8.691  -2.165  1.00  0.00           H  
ATOM   1126 HD22 LEU A  71       2.154   8.113  -1.292  1.00  0.00           H  
ATOM   1127 HD23 LEU A  71       3.517   8.785  -0.404  1.00  0.00           H  
ATOM   1128  N   ASN A  72       3.080  10.552  -4.397  1.00  0.00           N  
ATOM   1129  CA  ASN A  72       4.413  10.716  -4.976  1.00  0.00           C  
ATOM   1130  C   ASN A  72       4.423  11.776  -6.074  1.00  0.00           C  
ATOM   1131  O   ASN A  72       5.455  12.392  -6.342  1.00  0.00           O  
ATOM   1132  CB  ASN A  72       4.917   9.385  -5.536  1.00  0.00           C  
ATOM   1133  CG  ASN A  72       6.407   9.404  -5.815  1.00  0.00           C  
ATOM   1134  OD1 ASN A  72       7.077  10.416  -5.605  1.00  0.00           O  
ATOM   1135  ND2 ASN A  72       6.935   8.283  -6.292  1.00  0.00           N  
ATOM   1136  H   ASN A  72       2.708   9.651  -4.306  1.00  0.00           H  
ATOM   1137  HA  ASN A  72       5.075  11.034  -4.186  1.00  0.00           H  
ATOM   1138  HB2 ASN A  72       4.713   8.601  -4.822  1.00  0.00           H  
ATOM   1139  HB3 ASN A  72       4.399   9.169  -6.458  1.00  0.00           H  
ATOM   1140 HD21 ASN A  72       6.341   7.517  -6.435  1.00  0.00           H  
ATOM   1141 HD22 ASN A  72       7.896   8.268  -6.482  1.00  0.00           H  
ATOM   1142  N   ASN A  73       3.276  11.986  -6.707  1.00  0.00           N  
ATOM   1143  CA  ASN A  73       3.170  12.975  -7.773  1.00  0.00           C  
ATOM   1144  C   ASN A  73       2.849  14.364  -7.217  1.00  0.00           C  
ATOM   1145  O   ASN A  73       2.580  15.294  -7.977  1.00  0.00           O  
ATOM   1146  CB  ASN A  73       2.096  12.556  -8.780  1.00  0.00           C  
ATOM   1147  CG  ASN A  73       2.383  13.067 -10.178  1.00  0.00           C  
ATOM   1148  OD1 ASN A  73       2.720  12.295 -11.076  1.00  0.00           O  
ATOM   1149  ND2 ASN A  73       2.251  14.374 -10.370  1.00  0.00           N  
ATOM   1150  H   ASN A  73       2.484  11.468  -6.454  1.00  0.00           H  
ATOM   1151  HA  ASN A  73       4.123  13.017  -8.279  1.00  0.00           H  
ATOM   1152  HB2 ASN A  73       2.047  11.479  -8.815  1.00  0.00           H  
ATOM   1153  HB3 ASN A  73       1.141  12.947  -8.463  1.00  0.00           H  
ATOM   1154 HD21 ASN A  73       1.980  14.928  -9.610  1.00  0.00           H  
ATOM   1155 HD22 ASN A  73       2.432  14.731 -11.265  1.00  0.00           H  
ATOM   1156  N   HIS A  74       2.876  14.503  -5.892  1.00  0.00           N  
ATOM   1157  CA  HIS A  74       2.584  15.785  -5.260  1.00  0.00           C  
ATOM   1158  C   HIS A  74       3.227  15.897  -3.887  1.00  0.00           C  
ATOM   1159  O   HIS A  74       2.675  16.538  -2.994  1.00  0.00           O  
ATOM   1160  CB  HIS A  74       1.073  15.994  -5.152  1.00  0.00           C  
ATOM   1161  CG  HIS A  74       0.464  16.580  -6.388  1.00  0.00           C  
ATOM   1162  ND1 HIS A  74       1.115  17.496  -7.188  1.00  0.00           N  
ATOM   1163  CD2 HIS A  74      -0.746  16.377  -6.963  1.00  0.00           C  
ATOM   1164  CE1 HIS A  74       0.333  17.830  -8.199  1.00  0.00           C  
ATOM   1165  NE2 HIS A  74      -0.801  17.164  -8.085  1.00  0.00           N  
ATOM   1166  H   HIS A  74       3.093  13.730  -5.330  1.00  0.00           H  
ATOM   1167  HA  HIS A  74       2.997  16.566  -5.881  1.00  0.00           H  
ATOM   1168  HB2 HIS A  74       0.597  15.043  -4.965  1.00  0.00           H  
ATOM   1169  HB3 HIS A  74       0.869  16.663  -4.330  1.00  0.00           H  
ATOM   1170  HD1 HIS A  74       2.016  17.850  -7.036  1.00  0.00           H  
ATOM   1171  HD2 HIS A  74      -1.523  15.718  -6.604  1.00  0.00           H  
ATOM   1172  HE1 HIS A  74       0.581  18.529  -8.984  1.00  0.00           H  
ATOM   1173  HE2 HIS A  74      -1.521  17.158  -8.750  1.00  0.00           H  
ATOM   1174  N   LEU A  75       4.412  15.306  -3.729  1.00  0.00           N  
ATOM   1175  CA  LEU A  75       5.136  15.389  -2.463  1.00  0.00           C  
ATOM   1176  C   LEU A  75       5.227  16.850  -2.042  1.00  0.00           C  
ATOM   1177  O   LEU A  75       6.151  17.561  -2.433  1.00  0.00           O  
ATOM   1178  CB  LEU A  75       6.544  14.810  -2.613  1.00  0.00           C  
ATOM   1179  CG  LEU A  75       6.830  13.563  -1.779  1.00  0.00           C  
ATOM   1180  CD1 LEU A  75       6.311  13.733  -0.360  1.00  0.00           C  
ATOM   1181  CD2 LEU A  75       6.217  12.337  -2.432  1.00  0.00           C  
ATOM   1182  H   LEU A  75       4.817  14.830  -4.484  1.00  0.00           H  
ATOM   1183  HA  LEU A  75       4.590  14.829  -1.711  1.00  0.00           H  
ATOM   1184  HB2 LEU A  75       6.697  14.565  -3.653  1.00  0.00           H  
ATOM   1185  HB3 LEU A  75       7.254  15.573  -2.333  1.00  0.00           H  
ATOM   1186  HG  LEU A  75       7.898  13.415  -1.728  1.00  0.00           H  
ATOM   1187 HD11 LEU A  75       6.490  14.746  -0.029  1.00  0.00           H  
ATOM   1188 HD12 LEU A  75       6.821  13.044   0.298  1.00  0.00           H  
ATOM   1189 HD13 LEU A  75       5.250  13.531  -0.339  1.00  0.00           H  
ATOM   1190 HD21 LEU A  75       6.563  11.449  -1.924  1.00  0.00           H  
ATOM   1191 HD22 LEU A  75       6.510  12.296  -3.469  1.00  0.00           H  
ATOM   1192 HD23 LEU A  75       5.140  12.394  -2.364  1.00  0.00           H  
ATOM   1193  N   GLN A  76       4.240  17.296  -1.283  1.00  0.00           N  
ATOM   1194  CA  GLN A  76       4.182  18.681  -0.848  1.00  0.00           C  
ATOM   1195  C   GLN A  76       5.336  19.022   0.093  1.00  0.00           C  
ATOM   1196  O   GLN A  76       5.130  19.267   1.282  1.00  0.00           O  
ATOM   1197  CB  GLN A  76       2.844  18.967  -0.163  1.00  0.00           C  
ATOM   1198  CG  GLN A  76       2.631  18.171   1.116  1.00  0.00           C  
ATOM   1199  CD  GLN A  76       2.262  19.049   2.296  1.00  0.00           C  
ATOM   1200  OE1 GLN A  76       1.338  18.741   3.047  1.00  0.00           O  
ATOM   1201  NE2 GLN A  76       2.986  20.150   2.463  1.00  0.00           N  
ATOM   1202  H   GLN A  76       3.521  16.685  -1.033  1.00  0.00           H  
ATOM   1203  HA  GLN A  76       4.256  19.295  -1.736  1.00  0.00           H  
ATOM   1204  HB2 GLN A  76       2.794  20.018   0.080  1.00  0.00           H  
ATOM   1205  HB3 GLN A  76       2.044  18.726  -0.848  1.00  0.00           H  
ATOM   1206  HG2 GLN A  76       1.836  17.459   0.953  1.00  0.00           H  
ATOM   1207  HG3 GLN A  76       3.544  17.641   1.350  1.00  0.00           H  
ATOM   1208 HE21 GLN A  76       3.707  20.331   1.825  1.00  0.00           H  
ATOM   1209 HE22 GLN A  76       2.769  20.736   3.218  1.00  0.00           H  
ATOM   1210  N   GLY A  77       6.549  19.039  -0.447  1.00  0.00           N  
ATOM   1211  CA  GLY A  77       7.718  19.354   0.355  1.00  0.00           C  
ATOM   1212  C   GLY A  77       7.880  18.424   1.541  1.00  0.00           C  
ATOM   1213  O   GLY A  77       8.422  18.814   2.575  1.00  0.00           O  
ATOM   1214  H   GLY A  77       6.652  18.838  -1.400  1.00  0.00           H  
ATOM   1215  HA2 GLY A  77       8.597  19.283  -0.268  1.00  0.00           H  
ATOM   1216  HA3 GLY A  77       7.629  20.368   0.717  1.00  0.00           H  
ATOM   1217  N   GLY A  78       7.412  17.190   1.392  1.00  0.00           N  
ATOM   1218  CA  GLY A  78       7.520  16.221   2.466  1.00  0.00           C  
ATOM   1219  C   GLY A  78       7.949  14.854   1.972  1.00  0.00           C  
ATOM   1220  O   GLY A  78       7.367  13.838   2.351  1.00  0.00           O  
ATOM   1221  H   GLY A  78       6.990  16.934   0.544  1.00  0.00           H  
ATOM   1222  HA2 GLY A  78       8.244  16.575   3.185  1.00  0.00           H  
ATOM   1223  HA3 GLY A  78       6.561  16.130   2.951  1.00  0.00           H  
ATOM   1224  N   LYS A  79       8.969  14.832   1.121  1.00  0.00           N  
ATOM   1225  CA  LYS A  79       9.481  13.583   0.566  1.00  0.00           C  
ATOM   1226  C   LYS A  79       9.804  12.581   1.668  1.00  0.00           C  
ATOM   1227  O   LYS A  79       9.563  11.384   1.520  1.00  0.00           O  
ATOM   1228  CB  LYS A  79      10.731  13.850  -0.274  1.00  0.00           C  
ATOM   1229  CG  LYS A  79      10.438  14.538  -1.599  1.00  0.00           C  
ATOM   1230  CD  LYS A  79      11.264  15.804  -1.765  1.00  0.00           C  
ATOM   1231  CE  LYS A  79      10.896  16.848  -0.723  1.00  0.00           C  
ATOM   1232  NZ  LYS A  79      11.498  18.175  -1.032  1.00  0.00           N  
ATOM   1233  H   LYS A  79       9.387  15.677   0.857  1.00  0.00           H  
ATOM   1234  HA  LYS A  79       8.717  13.164  -0.068  1.00  0.00           H  
ATOM   1235  HB2 LYS A  79      11.403  14.477   0.294  1.00  0.00           H  
ATOM   1236  HB3 LYS A  79      11.219  12.910  -0.481  1.00  0.00           H  
ATOM   1237  HG2 LYS A  79      10.672  13.859  -2.405  1.00  0.00           H  
ATOM   1238  HG3 LYS A  79       9.389  14.795  -1.635  1.00  0.00           H  
ATOM   1239  HD2 LYS A  79      12.310  15.557  -1.660  1.00  0.00           H  
ATOM   1240  HD3 LYS A  79      11.085  16.212  -2.749  1.00  0.00           H  
ATOM   1241  HE2 LYS A  79       9.822  16.949  -0.695  1.00  0.00           H  
ATOM   1242  HE3 LYS A  79      11.252  16.516   0.241  1.00  0.00           H  
ATOM   1243  HZ1 LYS A  79      12.471  18.055  -1.379  1.00  0.00           H  
ATOM   1244  HZ2 LYS A  79      11.517  18.767  -0.177  1.00  0.00           H  
ATOM   1245  HZ3 LYS A  79      10.938  18.660  -1.762  1.00  0.00           H  
ATOM   1246  N   HIS A  80      10.355  13.079   2.770  1.00  0.00           N  
ATOM   1247  CA  HIS A  80      10.722  12.229   3.900  1.00  0.00           C  
ATOM   1248  C   HIS A  80       9.576  11.308   4.304  1.00  0.00           C  
ATOM   1249  O   HIS A  80       9.801  10.183   4.750  1.00  0.00           O  
ATOM   1250  CB  HIS A  80      11.148  13.088   5.093  1.00  0.00           C  
ATOM   1251  CG  HIS A  80      12.217  12.461   5.933  1.00  0.00           C  
ATOM   1252  ND1 HIS A  80      12.372  11.097   6.061  1.00  0.00           N  
ATOM   1253  CD2 HIS A  80      13.189  13.021   6.691  1.00  0.00           C  
ATOM   1254  CE1 HIS A  80      13.392  10.845   6.862  1.00  0.00           C  
ATOM   1255  NE2 HIS A  80      13.905  11.995   7.257  1.00  0.00           N  
ATOM   1256  H   HIS A  80      10.523  14.042   2.822  1.00  0.00           H  
ATOM   1257  HA  HIS A  80      11.558  11.619   3.592  1.00  0.00           H  
ATOM   1258  HB2 HIS A  80      11.523  14.033   4.730  1.00  0.00           H  
ATOM   1259  HB3 HIS A  80      10.290  13.267   5.723  1.00  0.00           H  
ATOM   1260  HD1 HIS A  80      11.816  10.415   5.629  1.00  0.00           H  
ATOM   1261  HD2 HIS A  80      13.368  14.079   6.826  1.00  0.00           H  
ATOM   1262  HE1 HIS A  80      13.746   9.865   7.145  1.00  0.00           H  
ATOM   1263  HE2 HIS A  80      14.608  12.097   7.932  1.00  0.00           H  
ATOM   1264  N   THR A  81       8.348  11.782   4.136  1.00  0.00           N  
ATOM   1265  CA  THR A  81       7.178  10.986   4.474  1.00  0.00           C  
ATOM   1266  C   THR A  81       7.051   9.830   3.502  1.00  0.00           C  
ATOM   1267  O   THR A  81       7.342   8.684   3.841  1.00  0.00           O  
ATOM   1268  CB  THR A  81       5.918  11.859   4.442  1.00  0.00           C  
ATOM   1269  OG1 THR A  81       5.739  12.516   5.684  1.00  0.00           O  
ATOM   1270  CG2 THR A  81       4.635  11.102   4.141  1.00  0.00           C  
ATOM   1271  H   THR A  81       8.225  12.681   3.765  1.00  0.00           H  
ATOM   1272  HA  THR A  81       7.312  10.591   5.468  1.00  0.00           H  
ATOM   1273  HB  THR A  81       6.043  12.610   3.677  1.00  0.00           H  
ATOM   1274  HG1 THR A  81       6.542  12.989   5.915  1.00  0.00           H  
ATOM   1275 HG21 THR A  81       3.831  11.505   4.742  1.00  0.00           H  
ATOM   1276 HG22 THR A  81       4.767  10.052   4.372  1.00  0.00           H  
ATOM   1277 HG23 THR A  81       4.391  11.215   3.091  1.00  0.00           H  
ATOM   1278  N   VAL A  82       6.627  10.146   2.286  1.00  0.00           N  
ATOM   1279  CA  VAL A  82       6.466   9.139   1.249  1.00  0.00           C  
ATOM   1280  C   VAL A  82       7.708   8.273   1.137  1.00  0.00           C  
ATOM   1281  O   VAL A  82       7.601   7.070   0.955  1.00  0.00           O  
ATOM   1282  CB  VAL A  82       6.176   9.773  -0.120  1.00  0.00           C  
ATOM   1283  CG1 VAL A  82       5.834   8.700  -1.143  1.00  0.00           C  
ATOM   1284  CG2 VAL A  82       5.052  10.785   0.001  1.00  0.00           C  
ATOM   1285  H   VAL A  82       6.424  11.083   2.082  1.00  0.00           H  
ATOM   1286  HA  VAL A  82       5.624   8.509   1.519  1.00  0.00           H  
ATOM   1287  HB  VAL A  82       7.065  10.289  -0.451  1.00  0.00           H  
ATOM   1288 HG11 VAL A  82       6.735   8.189  -1.444  1.00  0.00           H  
ATOM   1289 HG12 VAL A  82       5.373   9.156  -2.006  1.00  0.00           H  
ATOM   1290 HG13 VAL A  82       5.148   7.990  -0.705  1.00  0.00           H  
ATOM   1291 HG21 VAL A  82       4.704  11.054  -0.982  1.00  0.00           H  
ATOM   1292 HG22 VAL A  82       5.413  11.664   0.510  1.00  0.00           H  
ATOM   1293 HG23 VAL A  82       4.241  10.352   0.565  1.00  0.00           H  
ATOM   1294  N   HIS A  83       8.889   8.877   1.262  1.00  0.00           N  
ATOM   1295  CA  HIS A  83      10.128   8.110   1.183  1.00  0.00           C  
ATOM   1296  C   HIS A  83      10.031   6.894   2.094  1.00  0.00           C  
ATOM   1297  O   HIS A  83      10.435   5.791   1.728  1.00  0.00           O  
ATOM   1298  CB  HIS A  83      11.332   8.969   1.581  1.00  0.00           C  
ATOM   1299  CG  HIS A  83      12.207   9.344   0.425  1.00  0.00           C  
ATOM   1300  ND1 HIS A  83      11.898  10.358  -0.457  1.00  0.00           N  
ATOM   1301  CD2 HIS A  83      13.391   8.835   0.009  1.00  0.00           C  
ATOM   1302  CE1 HIS A  83      12.853  10.456  -1.365  1.00  0.00           C  
ATOM   1303  NE2 HIS A  83      13.771   9.543  -1.104  1.00  0.00           N  
ATOM   1304  H   HIS A  83       8.928   9.845   1.424  1.00  0.00           H  
ATOM   1305  HA  HIS A  83      10.247   7.776   0.162  1.00  0.00           H  
ATOM   1306  HB2 HIS A  83      10.982   9.879   2.042  1.00  0.00           H  
ATOM   1307  HB3 HIS A  83      11.937   8.423   2.291  1.00  0.00           H  
ATOM   1308  HD1 HIS A  83      11.098  10.922  -0.423  1.00  0.00           H  
ATOM   1309  HD2 HIS A  83      13.935   8.022   0.468  1.00  0.00           H  
ATOM   1310  HE1 HIS A  83      12.880  11.162  -2.182  1.00  0.00           H  
ATOM   1311  HE2 HIS A  83      14.549   9.347  -1.666  1.00  0.00           H  
ATOM   1312  N   HIS A  84       9.467   7.110   3.278  1.00  0.00           N  
ATOM   1313  CA  HIS A  84       9.285   6.039   4.245  1.00  0.00           C  
ATOM   1314  C   HIS A  84       8.111   5.146   3.847  1.00  0.00           C  
ATOM   1315  O   HIS A  84       8.085   3.959   4.169  1.00  0.00           O  
ATOM   1316  CB  HIS A  84       9.056   6.618   5.643  1.00  0.00           C  
ATOM   1317  CG  HIS A  84       9.857   5.939   6.709  1.00  0.00           C  
ATOM   1318  ND1 HIS A  84       9.969   4.568   6.810  1.00  0.00           N  
ATOM   1319  CD2 HIS A  84      10.590   6.450   7.727  1.00  0.00           C  
ATOM   1320  CE1 HIS A  84      10.735   4.266   7.844  1.00  0.00           C  
ATOM   1321  NE2 HIS A  84      11.125   5.388   8.416  1.00  0.00           N  
ATOM   1322  H   HIS A  84       9.150   8.014   3.499  1.00  0.00           H  
ATOM   1323  HA  HIS A  84      10.185   5.443   4.253  1.00  0.00           H  
ATOM   1324  HB2 HIS A  84       9.327   7.663   5.640  1.00  0.00           H  
ATOM   1325  HB3 HIS A  84       8.011   6.522   5.899  1.00  0.00           H  
ATOM   1326  HD1 HIS A  84       9.549   3.914   6.213  1.00  0.00           H  
ATOM   1327  HD2 HIS A  84      10.726   7.498   7.957  1.00  0.00           H  
ATOM   1328  HE1 HIS A  84      10.997   3.267   8.165  1.00  0.00           H  
ATOM   1329  HE2 HIS A  84      11.635   5.450   9.250  1.00  0.00           H  
ATOM   1330  N   ILE A  85       7.135   5.730   3.151  1.00  0.00           N  
ATOM   1331  CA  ILE A  85       5.955   4.984   2.720  1.00  0.00           C  
ATOM   1332  C   ILE A  85       6.204   4.267   1.393  1.00  0.00           C  
ATOM   1333  O   ILE A  85       5.688   3.176   1.169  1.00  0.00           O  
ATOM   1334  CB  ILE A  85       4.670   5.879   2.656  1.00  0.00           C  
ATOM   1335  CG1 ILE A  85       4.219   6.183   1.227  1.00  0.00           C  
ATOM   1336  CG2 ILE A  85       4.853   7.171   3.426  1.00  0.00           C  
ATOM   1337  CD1 ILE A  85       2.718   6.365   1.108  1.00  0.00           C  
ATOM   1338  H   ILE A  85       7.211   6.679   2.928  1.00  0.00           H  
ATOM   1339  HA  ILE A  85       5.782   4.225   3.467  1.00  0.00           H  
ATOM   1340  HB  ILE A  85       3.883   5.346   3.145  1.00  0.00           H  
ATOM   1341 HG12 ILE A  85       4.692   7.092   0.893  1.00  0.00           H  
ATOM   1342 HG13 ILE A  85       4.505   5.372   0.581  1.00  0.00           H  
ATOM   1343 HG21 ILE A  85       4.025   7.832   3.215  1.00  0.00           H  
ATOM   1344 HG22 ILE A  85       5.771   7.639   3.126  1.00  0.00           H  
ATOM   1345 HG23 ILE A  85       4.885   6.958   4.483  1.00  0.00           H  
ATOM   1346 HD11 ILE A  85       2.501   7.141   0.391  1.00  0.00           H  
ATOM   1347 HD12 ILE A  85       2.309   6.641   2.070  1.00  0.00           H  
ATOM   1348 HD13 ILE A  85       2.267   5.440   0.784  1.00  0.00           H  
ATOM   1349  N   GLU A  86       7.010   4.872   0.525  1.00  0.00           N  
ATOM   1350  CA  GLU A  86       7.334   4.271  -0.765  1.00  0.00           C  
ATOM   1351  C   GLU A  86       8.313   3.124  -0.569  1.00  0.00           C  
ATOM   1352  O   GLU A  86       8.148   2.053  -1.147  1.00  0.00           O  
ATOM   1353  CB  GLU A  86       7.914   5.316  -1.725  1.00  0.00           C  
ATOM   1354  CG  GLU A  86       9.014   6.167  -1.118  1.00  0.00           C  
ATOM   1355  CD  GLU A  86      10.322   6.071  -1.882  1.00  0.00           C  
ATOM   1356  OE1 GLU A  86      10.487   5.107  -2.660  1.00  0.00           O  
ATOM   1357  OE2 GLU A  86      11.181   6.959  -1.700  1.00  0.00           O  
ATOM   1358  H   GLU A  86       7.404   5.734   0.762  1.00  0.00           H  
ATOM   1359  HA  GLU A  86       6.421   3.873  -1.186  1.00  0.00           H  
ATOM   1360  HB2 GLU A  86       8.316   4.811  -2.588  1.00  0.00           H  
ATOM   1361  HB3 GLU A  86       7.120   5.974  -2.042  1.00  0.00           H  
ATOM   1362  HG2 GLU A  86       8.691   7.198  -1.118  1.00  0.00           H  
ATOM   1363  HG3 GLU A  86       9.182   5.845  -0.103  1.00  0.00           H  
ATOM   1364  N   GLN A  87       9.314   3.337   0.281  1.00  0.00           N  
ATOM   1365  CA  GLN A  87      10.283   2.293   0.572  1.00  0.00           C  
ATOM   1366  C   GLN A  87       9.566   1.116   1.219  1.00  0.00           C  
ATOM   1367  O   GLN A  87       9.970  -0.036   1.074  1.00  0.00           O  
ATOM   1368  CB  GLN A  87      11.383   2.815   1.500  1.00  0.00           C  
ATOM   1369  CG  GLN A  87      12.663   3.196   0.774  1.00  0.00           C  
ATOM   1370  CD  GLN A  87      12.423   4.170  -0.362  1.00  0.00           C  
ATOM   1371  OE1 GLN A  87      12.332   5.379  -0.150  1.00  0.00           O  
ATOM   1372  NE2 GLN A  87      12.317   3.647  -1.578  1.00  0.00           N  
ATOM   1373  H   GLN A  87       9.383   4.200   0.740  1.00  0.00           H  
ATOM   1374  HA  GLN A  87      10.722   1.969  -0.360  1.00  0.00           H  
ATOM   1375  HB2 GLN A  87      11.016   3.687   2.019  1.00  0.00           H  
ATOM   1376  HB3 GLN A  87      11.621   2.050   2.225  1.00  0.00           H  
ATOM   1377  HG2 GLN A  87      13.340   3.653   1.481  1.00  0.00           H  
ATOM   1378  HG3 GLN A  87      13.115   2.301   0.373  1.00  0.00           H  
ATOM   1379 HE21 GLN A  87      12.400   2.675  -1.673  1.00  0.00           H  
ATOM   1380 HE22 GLN A  87      12.160   4.254  -2.331  1.00  0.00           H  
ATOM   1381  N   ASN A  88       8.481   1.430   1.925  1.00  0.00           N  
ATOM   1382  CA  ASN A  88       7.672   0.423   2.591  1.00  0.00           C  
ATOM   1383  C   ASN A  88       6.687  -0.203   1.610  1.00  0.00           C  
ATOM   1384  O   ASN A  88       6.676  -1.417   1.417  1.00  0.00           O  
ATOM   1385  CB  ASN A  88       6.916   1.047   3.767  1.00  0.00           C  
ATOM   1386  CG  ASN A  88       7.671   0.915   5.075  1.00  0.00           C  
ATOM   1387  OD1 ASN A  88       7.178   0.317   6.032  1.00  0.00           O  
ATOM   1388  ND2 ASN A  88       8.874   1.475   5.124  1.00  0.00           N  
ATOM   1389  H   ASN A  88       8.212   2.370   1.989  1.00  0.00           H  
ATOM   1390  HA  ASN A  88       8.334  -0.345   2.963  1.00  0.00           H  
ATOM   1391  HB2 ASN A  88       6.757   2.098   3.570  1.00  0.00           H  
ATOM   1392  HB3 ASN A  88       5.959   0.557   3.872  1.00  0.00           H  
ATOM   1393 HD21 ASN A  88       9.202   1.936   4.324  1.00  0.00           H  
ATOM   1394 HD22 ASN A  88       9.384   1.405   5.958  1.00  0.00           H  
ATOM   1395  N   ILE A  89       5.857   0.636   0.991  1.00  0.00           N  
ATOM   1396  CA  ILE A  89       4.864   0.159   0.035  1.00  0.00           C  
ATOM   1397  C   ILE A  89       5.523  -0.477  -1.175  1.00  0.00           C  
ATOM   1398  O   ILE A  89       5.184  -1.596  -1.558  1.00  0.00           O  
ATOM   1399  CB  ILE A  89       3.900   1.286  -0.418  1.00  0.00           C  
ATOM   1400  CG1 ILE A  89       2.511   1.016   0.141  1.00  0.00           C  
ATOM   1401  CG2 ILE A  89       3.836   1.410  -1.940  1.00  0.00           C  
ATOM   1402  CD1 ILE A  89       1.922   2.185   0.909  1.00  0.00           C  
ATOM   1403  H   ILE A  89       5.911   1.594   1.187  1.00  0.00           H  
ATOM   1404  HA  ILE A  89       4.279  -0.598   0.536  1.00  0.00           H  
ATOM   1405  HB  ILE A  89       4.259   2.221  -0.022  1.00  0.00           H  
ATOM   1406 HG12 ILE A  89       1.845   0.778  -0.677  1.00  0.00           H  
ATOM   1407 HG13 ILE A  89       2.567   0.166   0.810  1.00  0.00           H  
ATOM   1408 HG21 ILE A  89       4.792   1.739  -2.318  1.00  0.00           H  
ATOM   1409 HG22 ILE A  89       3.076   2.127  -2.211  1.00  0.00           H  
ATOM   1410 HG23 ILE A  89       3.590   0.450  -2.370  1.00  0.00           H  
ATOM   1411 HD11 ILE A  89       1.567   1.843   1.869  1.00  0.00           H  
ATOM   1412 HD12 ILE A  89       1.097   2.606   0.351  1.00  0.00           H  
ATOM   1413 HD13 ILE A  89       2.679   2.944   1.056  1.00  0.00           H  
ATOM   1414  N   LYS A  90       6.463   0.229  -1.782  1.00  0.00           N  
ATOM   1415  CA  LYS A  90       7.141  -0.310  -2.945  1.00  0.00           C  
ATOM   1416  C   LYS A  90       7.829  -1.619  -2.580  1.00  0.00           C  
ATOM   1417  O   LYS A  90       7.999  -2.499  -3.421  1.00  0.00           O  
ATOM   1418  CB  LYS A  90       8.149   0.692  -3.512  1.00  0.00           C  
ATOM   1419  CG  LYS A  90       7.547   2.055  -3.814  1.00  0.00           C  
ATOM   1420  CD  LYS A  90       6.708   2.029  -5.083  1.00  0.00           C  
ATOM   1421  CE  LYS A  90       7.188   3.062  -6.091  1.00  0.00           C  
ATOM   1422  NZ  LYS A  90       8.546   2.742  -6.611  1.00  0.00           N  
ATOM   1423  H   LYS A  90       6.702   1.117  -1.445  1.00  0.00           H  
ATOM   1424  HA  LYS A  90       6.380  -0.515  -3.683  1.00  0.00           H  
ATOM   1425  HB2 LYS A  90       8.949   0.824  -2.800  1.00  0.00           H  
ATOM   1426  HB3 LYS A  90       8.558   0.293  -4.429  1.00  0.00           H  
ATOM   1427  HG2 LYS A  90       6.919   2.351  -2.987  1.00  0.00           H  
ATOM   1428  HG3 LYS A  90       8.347   2.772  -3.935  1.00  0.00           H  
ATOM   1429  HD2 LYS A  90       6.776   1.049  -5.529  1.00  0.00           H  
ATOM   1430  HD3 LYS A  90       5.680   2.240  -4.827  1.00  0.00           H  
ATOM   1431  HE2 LYS A  90       6.493   3.090  -6.917  1.00  0.00           H  
ATOM   1432  HE3 LYS A  90       7.215   4.030  -5.611  1.00  0.00           H  
ATOM   1433  HZ1 LYS A  90       9.273   3.138  -5.981  1.00  0.00           H  
ATOM   1434  HZ2 LYS A  90       8.670   3.147  -7.561  1.00  0.00           H  
ATOM   1435  HZ3 LYS A  90       8.674   1.711  -6.666  1.00  0.00           H  
ATOM   1436  N   GLU A  91       8.194  -1.748  -1.307  1.00  0.00           N  
ATOM   1437  CA  GLU A  91       8.828  -2.961  -0.810  1.00  0.00           C  
ATOM   1438  C   GLU A  91       7.768  -3.938  -0.299  1.00  0.00           C  
ATOM   1439  O   GLU A  91       8.084  -5.051   0.119  1.00  0.00           O  
ATOM   1440  CB  GLU A  91       9.818  -2.631   0.308  1.00  0.00           C  
ATOM   1441  CG  GLU A  91      10.546  -3.850   0.855  1.00  0.00           C  
ATOM   1442  CD  GLU A  91      11.666  -3.481   1.808  1.00  0.00           C  
ATOM   1443  OE1 GLU A  91      12.406  -2.519   1.512  1.00  0.00           O  
ATOM   1444  OE2 GLU A  91      11.803  -4.154   2.851  1.00  0.00           O  
ATOM   1445  H   GLU A  91       8.010  -1.017  -0.681  1.00  0.00           H  
ATOM   1446  HA  GLU A  91       9.359  -3.419  -1.631  1.00  0.00           H  
ATOM   1447  HB2 GLU A  91      10.554  -1.939  -0.071  1.00  0.00           H  
ATOM   1448  HB3 GLU A  91       9.282  -2.165   1.121  1.00  0.00           H  
ATOM   1449  HG2 GLU A  91       9.838  -4.471   1.379  1.00  0.00           H  
ATOM   1450  HG3 GLU A  91      10.965  -4.403   0.027  1.00  0.00           H  
ATOM   1451  N   ILE A  92       6.503  -3.512  -0.349  1.00  0.00           N  
ATOM   1452  CA  ILE A  92       5.393  -4.338   0.089  1.00  0.00           C  
ATOM   1453  C   ILE A  92       5.066  -5.357  -0.989  1.00  0.00           C  
ATOM   1454  O   ILE A  92       4.917  -6.546  -0.713  1.00  0.00           O  
ATOM   1455  CB  ILE A  92       4.148  -3.475   0.435  1.00  0.00           C  
ATOM   1456  CG1 ILE A  92       3.883  -3.519   1.940  1.00  0.00           C  
ATOM   1457  CG2 ILE A  92       2.911  -3.919  -0.331  1.00  0.00           C  
ATOM   1458  CD1 ILE A  92       5.081  -3.126   2.774  1.00  0.00           C  
ATOM   1459  H   ILE A  92       6.312  -2.627  -0.703  1.00  0.00           H  
ATOM   1460  HA  ILE A  92       5.701  -4.855   0.982  1.00  0.00           H  
ATOM   1461  HB  ILE A  92       4.362  -2.458   0.155  1.00  0.00           H  
ATOM   1462 HG12 ILE A  92       3.077  -2.841   2.178  1.00  0.00           H  
ATOM   1463 HG13 ILE A  92       3.597  -4.523   2.219  1.00  0.00           H  
ATOM   1464 HG21 ILE A  92       2.677  -4.941  -0.074  1.00  0.00           H  
ATOM   1465 HG22 ILE A  92       3.097  -3.846  -1.392  1.00  0.00           H  
ATOM   1466 HG23 ILE A  92       2.078  -3.283  -0.068  1.00  0.00           H  
ATOM   1467 HD11 ILE A  92       5.988  -3.361   2.235  1.00  0.00           H  
ATOM   1468 HD12 ILE A  92       5.066  -3.670   3.707  1.00  0.00           H  
ATOM   1469 HD13 ILE A  92       5.047  -2.065   2.974  1.00  0.00           H  
ATOM   1470  N   PHE A  93       4.987  -4.881  -2.227  1.00  0.00           N  
ATOM   1471  CA  PHE A  93       4.704  -5.747  -3.360  1.00  0.00           C  
ATOM   1472  C   PHE A  93       5.672  -6.934  -3.380  1.00  0.00           C  
ATOM   1473  O   PHE A  93       5.351  -8.003  -3.895  1.00  0.00           O  
ATOM   1474  CB  PHE A  93       4.818  -4.954  -4.667  1.00  0.00           C  
ATOM   1475  CG  PHE A  93       6.153  -5.112  -5.331  1.00  0.00           C  
ATOM   1476  CD1 PHE A  93       7.309  -4.837  -4.628  1.00  0.00           C  
ATOM   1477  CD2 PHE A  93       6.254  -5.562  -6.634  1.00  0.00           C  
ATOM   1478  CE1 PHE A  93       8.544  -5.004  -5.207  1.00  0.00           C  
ATOM   1479  CE2 PHE A  93       7.490  -5.734  -7.225  1.00  0.00           C  
ATOM   1480  CZ  PHE A  93       8.640  -5.456  -6.509  1.00  0.00           C  
ATOM   1481  H   PHE A  93       5.139  -3.921  -2.383  1.00  0.00           H  
ATOM   1482  HA  PHE A  93       3.695  -6.116  -3.256  1.00  0.00           H  
ATOM   1483  HB2 PHE A  93       4.057  -5.292  -5.354  1.00  0.00           H  
ATOM   1484  HB3 PHE A  93       4.673  -3.905  -4.458  1.00  0.00           H  
ATOM   1485  HD1 PHE A  93       7.235  -4.483  -3.608  1.00  0.00           H  
ATOM   1486  HD2 PHE A  93       5.355  -5.780  -7.193  1.00  0.00           H  
ATOM   1487  HE1 PHE A  93       9.434  -4.794  -4.638  1.00  0.00           H  
ATOM   1488  HE2 PHE A  93       7.558  -6.089  -8.240  1.00  0.00           H  
ATOM   1489  HZ  PHE A  93       9.609  -5.589  -6.968  1.00  0.00           H  
ATOM   1490  N   HIS A  94       6.866  -6.726  -2.821  1.00  0.00           N  
ATOM   1491  CA  HIS A  94       7.882  -7.768  -2.781  1.00  0.00           C  
ATOM   1492  C   HIS A  94       7.404  -8.912  -1.914  1.00  0.00           C  
ATOM   1493  O   HIS A  94       7.174 -10.018  -2.398  1.00  0.00           O  
ATOM   1494  CB  HIS A  94       9.205  -7.210  -2.248  1.00  0.00           C  
ATOM   1495  CG  HIS A  94      10.393  -7.599  -3.072  1.00  0.00           C  
ATOM   1496  ND1 HIS A  94      10.392  -8.675  -3.935  1.00  0.00           N  
ATOM   1497  CD2 HIS A  94      11.626  -7.047  -3.165  1.00  0.00           C  
ATOM   1498  CE1 HIS A  94      11.573  -8.768  -4.521  1.00  0.00           C  
ATOM   1499  NE2 HIS A  94      12.338  -7.792  -4.071  1.00  0.00           N  
ATOM   1500  H   HIS A  94       7.065  -5.850  -2.429  1.00  0.00           H  
ATOM   1501  HA  HIS A  94       8.028  -8.130  -3.788  1.00  0.00           H  
ATOM   1502  HB2 HIS A  94       9.151  -6.132  -2.231  1.00  0.00           H  
ATOM   1503  HB3 HIS A  94       9.362  -7.573  -1.243  1.00  0.00           H  
ATOM   1504  HD1 HIS A  94       9.638  -9.280  -4.095  1.00  0.00           H  
ATOM   1505  HD2 HIS A  94      11.983  -6.180  -2.625  1.00  0.00           H  
ATOM   1506  HE1 HIS A  94      11.862  -9.516  -5.245  1.00  0.00           H  
ATOM   1507  HE2 HIS A  94      13.288  -7.674  -4.284  1.00  0.00           H  
ATOM   1508  N   HIS A  95       7.219  -8.629  -0.632  1.00  0.00           N  
ATOM   1509  CA  HIS A  95       6.728  -9.631   0.296  1.00  0.00           C  
ATOM   1510  C   HIS A  95       5.337 -10.101  -0.130  1.00  0.00           C  
ATOM   1511  O   HIS A  95       4.824 -11.095   0.385  1.00  0.00           O  
ATOM   1512  CB  HIS A  95       6.682  -9.063   1.717  1.00  0.00           C  
ATOM   1513  CG  HIS A  95       7.422  -9.896   2.718  1.00  0.00           C  
ATOM   1514  ND1 HIS A  95       8.619 -10.521   2.440  1.00  0.00           N  
ATOM   1515  CD2 HIS A  95       7.128 -10.204   4.003  1.00  0.00           C  
ATOM   1516  CE1 HIS A  95       9.029 -11.178   3.510  1.00  0.00           C  
ATOM   1517  NE2 HIS A  95       8.142 -11.002   4.472  1.00  0.00           N  
ATOM   1518  H   HIS A  95       7.393  -7.720  -0.310  1.00  0.00           H  
ATOM   1519  HA  HIS A  95       7.405 -10.471   0.271  1.00  0.00           H  
ATOM   1520  HB2 HIS A  95       7.123  -8.078   1.717  1.00  0.00           H  
ATOM   1521  HB3 HIS A  95       5.654  -8.991   2.038  1.00  0.00           H  
ATOM   1522  HD1 HIS A  95       9.097 -10.488   1.585  1.00  0.00           H  
ATOM   1523  HD2 HIS A  95       6.258  -9.882   4.557  1.00  0.00           H  
ATOM   1524  HE1 HIS A  95       9.936 -11.760   3.585  1.00  0.00           H  
ATOM   1525  HE2 HIS A  95       8.245 -11.307   5.398  1.00  0.00           H  
ATOM   1526  N   LEU A  96       4.731  -9.382  -1.079  1.00  0.00           N  
ATOM   1527  CA  LEU A  96       3.405  -9.735  -1.572  1.00  0.00           C  
ATOM   1528  C   LEU A  96       3.509 -10.698  -2.741  1.00  0.00           C  
ATOM   1529  O   LEU A  96       3.101 -11.855  -2.646  1.00  0.00           O  
ATOM   1530  CB  LEU A  96       2.650  -8.477  -1.991  1.00  0.00           C  
ATOM   1531  CG  LEU A  96       2.164  -7.613  -0.836  1.00  0.00           C  
ATOM   1532  CD1 LEU A  96       1.283  -6.485  -1.347  1.00  0.00           C  
ATOM   1533  CD2 LEU A  96       1.416  -8.449   0.189  1.00  0.00           C  
ATOM   1534  H   LEU A  96       5.189  -8.595  -1.463  1.00  0.00           H  
ATOM   1535  HA  LEU A  96       2.870 -10.217  -0.769  1.00  0.00           H  
ATOM   1536  HB2 LEU A  96       3.308  -7.877  -2.606  1.00  0.00           H  
ATOM   1537  HB3 LEU A  96       1.796  -8.768  -2.581  1.00  0.00           H  
ATOM   1538  HG  LEU A  96       3.023  -7.182  -0.350  1.00  0.00           H  
ATOM   1539 HD11 LEU A  96       1.868  -5.823  -1.967  1.00  0.00           H  
ATOM   1540 HD12 LEU A  96       0.883  -5.934  -0.508  1.00  0.00           H  
ATOM   1541 HD13 LEU A  96       0.469  -6.898  -1.926  1.00  0.00           H  
ATOM   1542 HD21 LEU A  96       0.610  -8.978  -0.299  1.00  0.00           H  
ATOM   1543 HD22 LEU A  96       1.014  -7.801   0.956  1.00  0.00           H  
ATOM   1544 HD23 LEU A  96       2.094  -9.160   0.638  1.00  0.00           H  
ATOM   1545  N   GLU A  97       4.076 -10.219  -3.839  1.00  0.00           N  
ATOM   1546  CA  GLU A  97       4.255 -11.047  -5.019  1.00  0.00           C  
ATOM   1547  C   GLU A  97       5.208 -12.196  -4.715  1.00  0.00           C  
ATOM   1548  O   GLU A  97       5.293 -13.161  -5.475  1.00  0.00           O  
ATOM   1549  CB  GLU A  97       4.789 -10.211  -6.184  1.00  0.00           C  
ATOM   1550  CG  GLU A  97       4.689 -10.911  -7.529  1.00  0.00           C  
ATOM   1551  CD  GLU A  97       4.913  -9.967  -8.694  1.00  0.00           C  
ATOM   1552  OE1 GLU A  97       3.944  -9.296  -9.109  1.00  0.00           O  
ATOM   1553  OE2 GLU A  97       6.057  -9.898  -9.191  1.00  0.00           O  
ATOM   1554  H   GLU A  97       4.397  -9.293  -3.850  1.00  0.00           H  
ATOM   1555  HA  GLU A  97       3.291 -11.455  -5.287  1.00  0.00           H  
ATOM   1556  HB2 GLU A  97       4.226  -9.291  -6.238  1.00  0.00           H  
ATOM   1557  HB3 GLU A  97       5.827  -9.978  -5.998  1.00  0.00           H  
ATOM   1558  HG2 GLU A  97       5.434 -11.691  -7.571  1.00  0.00           H  
ATOM   1559  HG3 GLU A  97       3.706 -11.348  -7.622  1.00  0.00           H  
ATOM   1560  N   GLU A  98       5.920 -12.092  -3.591  1.00  0.00           N  
ATOM   1561  CA  GLU A  98       6.857 -13.137  -3.191  1.00  0.00           C  
ATOM   1562  C   GLU A  98       6.126 -14.261  -2.464  1.00  0.00           C  
ATOM   1563  O   GLU A  98       6.582 -15.404  -2.447  1.00  0.00           O  
ATOM   1564  CB  GLU A  98       7.957 -12.562  -2.297  1.00  0.00           C  
ATOM   1565  CG  GLU A  98       9.013 -13.578  -1.898  1.00  0.00           C  
ATOM   1566  CD  GLU A  98       9.642 -13.267  -0.555  1.00  0.00           C  
ATOM   1567  OE1 GLU A  98       8.900 -12.885   0.375  1.00  0.00           O  
ATOM   1568  OE2 GLU A  98      10.877 -13.406  -0.431  1.00  0.00           O  
ATOM   1569  H   GLU A  98       5.805 -11.299  -3.013  1.00  0.00           H  
ATOM   1570  HA  GLU A  98       7.306 -13.538  -4.087  1.00  0.00           H  
ATOM   1571  HB2 GLU A  98       8.447 -11.756  -2.824  1.00  0.00           H  
ATOM   1572  HB3 GLU A  98       7.506 -12.170  -1.397  1.00  0.00           H  
ATOM   1573  HG2 GLU A  98       8.554 -14.554  -1.846  1.00  0.00           H  
ATOM   1574  HG3 GLU A  98       9.789 -13.585  -2.650  1.00  0.00           H  
ATOM   1575  N   LEU A  99       4.982 -13.930  -1.870  1.00  0.00           N  
ATOM   1576  CA  LEU A  99       4.184 -14.912  -1.147  1.00  0.00           C  
ATOM   1577  C   LEU A  99       3.533 -15.894  -2.112  1.00  0.00           C  
ATOM   1578  O   LEU A  99       3.793 -17.096  -2.059  1.00  0.00           O  
ATOM   1579  CB  LEU A  99       3.106 -14.215  -0.315  1.00  0.00           C  
ATOM   1580  CG  LEU A  99       2.340 -15.129   0.642  1.00  0.00           C  
ATOM   1581  CD1 LEU A  99       3.262 -15.653   1.731  1.00  0.00           C  
ATOM   1582  CD2 LEU A  99       1.156 -14.392   1.248  1.00  0.00           C  
ATOM   1583  H   LEU A  99       4.667 -13.004  -1.921  1.00  0.00           H  
ATOM   1584  HA  LEU A  99       4.843 -15.455  -0.486  1.00  0.00           H  
ATOM   1585  HB2 LEU A  99       3.576 -13.434   0.264  1.00  0.00           H  
ATOM   1586  HB3 LEU A  99       2.396 -13.761  -0.990  1.00  0.00           H  
ATOM   1587  HG  LEU A  99       1.960 -15.977   0.091  1.00  0.00           H  
ATOM   1588 HD11 LEU A  99       2.728 -15.692   2.669  1.00  0.00           H  
ATOM   1589 HD12 LEU A  99       4.113 -14.996   1.829  1.00  0.00           H  
ATOM   1590 HD13 LEU A  99       3.603 -16.644   1.468  1.00  0.00           H  
ATOM   1591 HD21 LEU A  99       1.343 -13.328   1.225  1.00  0.00           H  
ATOM   1592 HD22 LEU A  99       1.018 -14.710   2.271  1.00  0.00           H  
ATOM   1593 HD23 LEU A  99       0.264 -14.613   0.680  1.00  0.00           H  
ATOM   1594  N   VAL A 100       2.687 -15.375  -2.995  1.00  0.00           N  
ATOM   1595  CA  VAL A 100       2.001 -16.214  -3.971  1.00  0.00           C  
ATOM   1596  C   VAL A 100       2.988 -16.833  -4.954  1.00  0.00           C  
ATOM   1597  O   VAL A 100       2.775 -17.940  -5.449  1.00  0.00           O  
ATOM   1598  CB  VAL A 100       0.943 -15.418  -4.757  1.00  0.00           C  
ATOM   1599  CG1 VAL A 100       0.117 -16.346  -5.638  1.00  0.00           C  
ATOM   1600  CG2 VAL A 100       0.051 -14.638  -3.805  1.00  0.00           C  
ATOM   1601  H   VAL A 100       2.518 -14.406  -2.989  1.00  0.00           H  
ATOM   1602  HA  VAL A 100       1.498 -17.006  -3.434  1.00  0.00           H  
ATOM   1603  HB  VAL A 100       1.454 -14.713  -5.396  1.00  0.00           H  
ATOM   1604 HG11 VAL A 100       0.186 -16.021  -6.665  1.00  0.00           H  
ATOM   1605 HG12 VAL A 100      -0.916 -16.321  -5.321  1.00  0.00           H  
ATOM   1606 HG13 VAL A 100       0.495 -17.354  -5.553  1.00  0.00           H  
ATOM   1607 HG21 VAL A 100       0.595 -13.790  -3.416  1.00  0.00           H  
ATOM   1608 HG22 VAL A 100      -0.251 -15.278  -2.988  1.00  0.00           H  
ATOM   1609 HG23 VAL A 100      -0.826 -14.292  -4.334  1.00  0.00           H  
ATOM   1610  N   HIS A 101       4.067 -16.112  -5.234  1.00  0.00           N  
ATOM   1611  CA  HIS A 101       5.088 -16.590  -6.160  1.00  0.00           C  
ATOM   1612  C   HIS A 101       6.287 -17.158  -5.406  1.00  0.00           C  
ATOM   1613  O   HIS A 101       7.425 -17.060  -5.866  1.00  0.00           O  
ATOM   1614  CB  HIS A 101       5.540 -15.455  -7.081  1.00  0.00           C  
ATOM   1615  CG  HIS A 101       5.731 -15.881  -8.503  1.00  0.00           C  
ATOM   1616  ND1 HIS A 101       6.260 -17.104  -8.859  1.00  0.00           N  
ATOM   1617  CD2 HIS A 101       5.457 -15.239  -9.665  1.00  0.00           C  
ATOM   1618  CE1 HIS A 101       6.305 -17.196 -10.176  1.00  0.00           C  
ATOM   1619  NE2 HIS A 101       5.823 -16.078 -10.688  1.00  0.00           N  
ATOM   1620  H   HIS A 101       4.180 -15.237  -4.808  1.00  0.00           H  
ATOM   1621  HA  HIS A 101       4.650 -17.374  -6.759  1.00  0.00           H  
ATOM   1622  HB2 HIS A 101       4.800 -14.671  -7.065  1.00  0.00           H  
ATOM   1623  HB3 HIS A 101       6.480 -15.062  -6.721  1.00  0.00           H  
ATOM   1624  HD1 HIS A 101       6.559 -17.800  -8.238  1.00  0.00           H  
ATOM   1625  HD2 HIS A 101       5.029 -14.252  -9.766  1.00  0.00           H  
ATOM   1626  HE1 HIS A 101       6.671 -18.042 -10.739  1.00  0.00           H  
ATOM   1627  HE2 HIS A 101       5.665 -15.915 -11.642  1.00  0.00           H  
ATOM   1628  N   ARG A 102       6.024 -17.752  -4.247  1.00  0.00           N  
ATOM   1629  CA  ARG A 102       7.083 -18.337  -3.432  1.00  0.00           C  
ATOM   1630  C   ARG A 102       7.319 -19.796  -3.811  1.00  0.00           C  
ATOM   1631  O   ARG A 102       8.218 -20.053  -4.638  1.00  0.00           O  
ATOM   1632  CB  ARG A 102       6.731 -18.234  -1.947  1.00  0.00           C  
ATOM   1633  CG  ARG A 102       7.920 -17.894  -1.061  1.00  0.00           C  
ATOM   1634  CD  ARG A 102       8.284 -19.051  -0.144  1.00  0.00           C  
ATOM   1635  NE  ARG A 102       9.461 -18.754   0.670  1.00  0.00           N  
ATOM   1636  CZ  ARG A 102      10.710 -18.798   0.213  1.00  0.00           C  
ATOM   1637  NH1 ARG A 102      10.951 -19.127  -1.051  1.00  0.00           N  
ATOM   1638  NH2 ARG A 102      11.721 -18.514   1.021  1.00  0.00           N  
ATOM   1639  OXT ARG A 102       6.602 -20.668  -3.277  1.00  0.00           O  
ATOM   1640  H   ARG A 102       5.097 -17.800  -3.933  1.00  0.00           H  
ATOM   1641  HA  ARG A 102       7.989 -17.779  -3.617  1.00  0.00           H  
ATOM   1642  HB2 ARG A 102       5.983 -17.466  -1.819  1.00  0.00           H  
ATOM   1643  HB3 ARG A 102       6.322 -19.179  -1.619  1.00  0.00           H  
ATOM   1644  HG2 ARG A 102       8.768 -17.664  -1.688  1.00  0.00           H  
ATOM   1645  HG3 ARG A 102       7.672 -17.033  -0.458  1.00  0.00           H  
ATOM   1646  HD2 ARG A 102       7.449 -19.254   0.509  1.00  0.00           H  
ATOM   1647  HD3 ARG A 102       8.488 -19.923  -0.749  1.00  0.00           H  
ATOM   1648  HE  ARG A 102       9.312 -18.509   1.607  1.00  0.00           H  
ATOM   1649 HH11 ARG A 102      10.192 -19.343  -1.665  1.00  0.00           H  
ATOM   1650 HH12 ARG A 102      11.891 -19.156  -1.389  1.00  0.00           H  
ATOM   1651 HH21 ARG A 102      11.546 -18.266   1.974  1.00  0.00           H  
ATOM   1652 HH22 ARG A 102      12.660 -18.547   0.678  1.00  0.00           H  
TER    1653      ARG A 102                                                      
ENDMDL                                                                          
MODEL        2                                                                  
ATOM      1  N   MET A   1       1.401 -21.238   5.500  1.00  0.00           N  
ATOM      2  CA  MET A   1       0.357 -20.180   5.505  1.00  0.00           C  
ATOM      3  C   MET A   1       0.886 -18.880   4.907  1.00  0.00           C  
ATOM      4  O   MET A   1       1.734 -18.213   5.499  1.00  0.00           O  
ATOM      5  CB  MET A   1      -0.100 -19.952   6.947  1.00  0.00           C  
ATOM      6  CG  MET A   1      -1.600 -19.754   7.087  1.00  0.00           C  
ATOM      7  SD  MET A   1      -2.098 -19.392   8.782  1.00  0.00           S  
ATOM      8  CE  MET A   1      -1.624 -20.911   9.605  1.00  0.00           C  
ATOM      9  H1  MET A   1       0.937 -22.144   5.707  1.00  0.00           H  
ATOM     10  H2  MET A   1       2.098 -20.996   6.234  1.00  0.00           H  
ATOM     11  H3  MET A   1       1.839 -21.247   4.557  1.00  0.00           H  
ATOM     12  HA  MET A   1      -0.482 -20.522   4.916  1.00  0.00           H  
ATOM     13  HB2 MET A   1       0.185 -20.808   7.541  1.00  0.00           H  
ATOM     14  HB3 MET A   1       0.396 -19.074   7.336  1.00  0.00           H  
ATOM     15  HG2 MET A   1      -1.900 -18.931   6.456  1.00  0.00           H  
ATOM     16  HG3 MET A   1      -2.099 -20.655   6.763  1.00  0.00           H  
ATOM     17  HE1 MET A   1      -0.751 -20.733  10.214  1.00  0.00           H  
ATOM     18  HE2 MET A   1      -1.400 -21.666   8.866  1.00  0.00           H  
ATOM     19  HE3 MET A   1      -2.436 -21.249  10.231  1.00  0.00           H  
ATOM     20  N   TYR A   2       0.378 -18.525   3.731  1.00  0.00           N  
ATOM     21  CA  TYR A   2       0.800 -17.304   3.053  1.00  0.00           C  
ATOM     22  C   TYR A   2      -0.176 -16.164   3.331  1.00  0.00           C  
ATOM     23  O   TYR A   2      -0.510 -15.387   2.435  1.00  0.00           O  
ATOM     24  CB  TYR A   2       0.910 -17.545   1.545  1.00  0.00           C  
ATOM     25  CG  TYR A   2       2.015 -18.504   1.165  1.00  0.00           C  
ATOM     26  CD1 TYR A   2       1.776 -19.870   1.083  1.00  0.00           C  
ATOM     27  CD2 TYR A   2       3.296 -18.044   0.890  1.00  0.00           C  
ATOM     28  CE1 TYR A   2       2.783 -20.751   0.737  1.00  0.00           C  
ATOM     29  CE2 TYR A   2       4.308 -18.918   0.543  1.00  0.00           C  
ATOM     30  CZ  TYR A   2       4.047 -20.271   0.468  1.00  0.00           C  
ATOM     31  OH  TYR A   2       5.052 -21.144   0.123  1.00  0.00           O  
ATOM     32  H   TYR A   2      -0.296 -19.097   3.308  1.00  0.00           H  
ATOM     33  HA  TYR A   2       1.772 -17.031   3.436  1.00  0.00           H  
ATOM     34  HB2 TYR A   2      -0.022 -17.952   1.184  1.00  0.00           H  
ATOM     35  HB3 TYR A   2       1.101 -16.604   1.050  1.00  0.00           H  
ATOM     36  HD1 TYR A   2       0.785 -20.244   1.294  1.00  0.00           H  
ATOM     37  HD2 TYR A   2       3.499 -16.985   0.951  1.00  0.00           H  
ATOM     38  HE1 TYR A   2       2.578 -21.809   0.678  1.00  0.00           H  
ATOM     39  HE2 TYR A   2       5.298 -18.541   0.332  1.00  0.00           H  
ATOM     40  HH  TYR A   2       5.613 -20.741  -0.544  1.00  0.00           H  
ATOM     41  N   GLY A   3      -0.632 -16.073   4.575  1.00  0.00           N  
ATOM     42  CA  GLY A   3      -1.567 -15.027   4.947  1.00  0.00           C  
ATOM     43  C   GLY A   3      -1.019 -14.099   6.014  1.00  0.00           C  
ATOM     44  O   GLY A   3      -1.454 -12.954   6.128  1.00  0.00           O  
ATOM     45  H   GLY A   3      -0.333 -16.722   5.246  1.00  0.00           H  
ATOM     46  HA2 GLY A   3      -1.802 -14.443   4.071  1.00  0.00           H  
ATOM     47  HA3 GLY A   3      -2.474 -15.484   5.316  1.00  0.00           H  
ATOM     48  N   LYS A   4      -0.065 -14.590   6.801  1.00  0.00           N  
ATOM     49  CA  LYS A   4       0.531 -13.785   7.861  1.00  0.00           C  
ATOM     50  C   LYS A   4       1.269 -12.589   7.293  1.00  0.00           C  
ATOM     51  O   LYS A   4       1.553 -11.634   8.016  1.00  0.00           O  
ATOM     52  CB  LYS A   4       1.472 -14.632   8.719  1.00  0.00           C  
ATOM     53  CG  LYS A   4       1.940 -13.930   9.983  1.00  0.00           C  
ATOM     54  CD  LYS A   4       0.850 -13.900  11.042  1.00  0.00           C  
ATOM     55  CE  LYS A   4       1.135 -12.853  12.106  1.00  0.00           C  
ATOM     56  NZ  LYS A   4       2.178 -13.308  13.067  1.00  0.00           N  
ATOM     57  H   LYS A   4       0.242 -15.510   6.666  1.00  0.00           H  
ATOM     58  HA  LYS A   4      -0.271 -13.408   8.476  1.00  0.00           H  
ATOM     59  HB2 LYS A   4       0.961 -15.540   9.005  1.00  0.00           H  
ATOM     60  HB3 LYS A   4       2.342 -14.887   8.132  1.00  0.00           H  
ATOM     61  HG2 LYS A   4       2.796 -14.455  10.379  1.00  0.00           H  
ATOM     62  HG3 LYS A   4       2.219 -12.915   9.739  1.00  0.00           H  
ATOM     63  HD2 LYS A   4      -0.093 -13.668  10.568  1.00  0.00           H  
ATOM     64  HD3 LYS A   4       0.790 -14.871  11.511  1.00  0.00           H  
ATOM     65  HE2 LYS A   4       1.476 -11.950  11.622  1.00  0.00           H  
ATOM     66  HE3 LYS A   4       0.223 -12.649  12.647  1.00  0.00           H  
ATOM     67  HZ1 LYS A   4       1.857 -14.164  13.564  1.00  0.00           H  
ATOM     68  HZ2 LYS A   4       2.365 -12.564  13.770  1.00  0.00           H  
ATOM     69  HZ3 LYS A   4       3.061 -13.523  12.563  1.00  0.00           H  
ATOM     70  N   LEU A   5       1.546 -12.611   5.993  1.00  0.00           N  
ATOM     71  CA  LEU A   5       2.209 -11.482   5.367  1.00  0.00           C  
ATOM     72  C   LEU A   5       1.417 -10.213   5.667  1.00  0.00           C  
ATOM     73  O   LEU A   5       1.953  -9.104   5.627  1.00  0.00           O  
ATOM     74  CB  LEU A   5       2.335 -11.691   3.856  1.00  0.00           C  
ATOM     75  CG  LEU A   5       3.735 -11.444   3.286  1.00  0.00           C  
ATOM     76  CD1 LEU A   5       4.244 -10.069   3.688  1.00  0.00           C  
ATOM     77  CD2 LEU A   5       4.700 -12.524   3.751  1.00  0.00           C  
ATOM     78  H   LEU A   5       1.276 -13.379   5.449  1.00  0.00           H  
ATOM     79  HA  LEU A   5       3.195 -11.392   5.799  1.00  0.00           H  
ATOM     80  HB2 LEU A   5       2.050 -12.708   3.629  1.00  0.00           H  
ATOM     81  HB3 LEU A   5       1.645 -11.024   3.359  1.00  0.00           H  
ATOM     82  HG  LEU A   5       3.689 -11.476   2.208  1.00  0.00           H  
ATOM     83 HD11 LEU A   5       4.031  -9.361   2.900  1.00  0.00           H  
ATOM     84 HD12 LEU A   5       5.310 -10.114   3.853  1.00  0.00           H  
ATOM     85 HD13 LEU A   5       3.755  -9.755   4.595  1.00  0.00           H  
ATOM     86 HD21 LEU A   5       5.299 -12.147   4.568  1.00  0.00           H  
ATOM     87 HD22 LEU A   5       5.345 -12.807   2.933  1.00  0.00           H  
ATOM     88 HD23 LEU A   5       4.141 -13.388   4.083  1.00  0.00           H  
ATOM     89  N   ASN A   6       0.132 -10.392   5.989  1.00  0.00           N  
ATOM     90  CA  ASN A   6      -0.734  -9.275   6.317  1.00  0.00           C  
ATOM     91  C   ASN A   6      -0.130  -8.438   7.435  1.00  0.00           C  
ATOM     92  O   ASN A   6      -0.094  -7.210   7.353  1.00  0.00           O  
ATOM     93  CB  ASN A   6      -2.121  -9.762   6.721  1.00  0.00           C  
ATOM     94  CG  ASN A   6      -2.072 -10.854   7.771  1.00  0.00           C  
ATOM     95  OD1 ASN A   6      -0.997 -11.316   8.153  1.00  0.00           O  
ATOM     96  ND2 ASN A   6      -3.239 -11.273   8.245  1.00  0.00           N  
ATOM     97  H   ASN A   6      -0.236 -11.299   6.012  1.00  0.00           H  
ATOM     98  HA  ASN A   6      -0.822  -8.671   5.440  1.00  0.00           H  
ATOM     99  HB2 ASN A   6      -2.679  -8.929   7.120  1.00  0.00           H  
ATOM    100  HB3 ASN A   6      -2.627 -10.145   5.848  1.00  0.00           H  
ATOM    101 HD21 ASN A   6      -4.056 -10.860   7.894  1.00  0.00           H  
ATOM    102 HD22 ASN A   6      -3.237 -11.978   8.925  1.00  0.00           H  
ATOM    103  N   ASP A   7       0.366  -9.110   8.472  1.00  0.00           N  
ATOM    104  CA  ASP A   7       0.992  -8.420   9.593  1.00  0.00           C  
ATOM    105  C   ASP A   7       2.026  -7.433   9.070  1.00  0.00           C  
ATOM    106  O   ASP A   7       2.224  -6.355   9.633  1.00  0.00           O  
ATOM    107  CB  ASP A   7       1.653  -9.425  10.539  1.00  0.00           C  
ATOM    108  CG  ASP A   7       1.540  -9.011  11.993  1.00  0.00           C  
ATOM    109  OD1 ASP A   7       0.465  -9.230  12.590  1.00  0.00           O  
ATOM    110  OD2 ASP A   7       2.525  -8.467  12.535  1.00  0.00           O  
ATOM    111  H   ASP A   7       0.323 -10.089   8.475  1.00  0.00           H  
ATOM    112  HA  ASP A   7       0.225  -7.878  10.126  1.00  0.00           H  
ATOM    113  HB2 ASP A   7       1.179 -10.387  10.420  1.00  0.00           H  
ATOM    114  HB3 ASP A   7       2.700  -9.510  10.289  1.00  0.00           H  
ATOM    115  N   LEU A   8       2.666  -7.808   7.966  1.00  0.00           N  
ATOM    116  CA  LEU A   8       3.664  -6.962   7.329  1.00  0.00           C  
ATOM    117  C   LEU A   8       2.993  -6.018   6.342  1.00  0.00           C  
ATOM    118  O   LEU A   8       3.456  -4.898   6.126  1.00  0.00           O  
ATOM    119  CB  LEU A   8       4.718  -7.818   6.620  1.00  0.00           C  
ATOM    120  CG  LEU A   8       5.718  -7.050   5.745  1.00  0.00           C  
ATOM    121  CD1 LEU A   8       5.102  -6.703   4.397  1.00  0.00           C  
ATOM    122  CD2 LEU A   8       6.203  -5.793   6.457  1.00  0.00           C  
ATOM    123  H   LEU A   8       2.446  -8.675   7.561  1.00  0.00           H  
ATOM    124  HA  LEU A   8       4.143  -6.374   8.097  1.00  0.00           H  
ATOM    125  HB2 LEU A   8       5.273  -8.360   7.371  1.00  0.00           H  
ATOM    126  HB3 LEU A   8       4.205  -8.533   5.994  1.00  0.00           H  
ATOM    127  HG  LEU A   8       6.577  -7.680   5.561  1.00  0.00           H  
ATOM    128 HD11 LEU A   8       5.689  -7.147   3.608  1.00  0.00           H  
ATOM    129 HD12 LEU A   8       5.084  -5.630   4.273  1.00  0.00           H  
ATOM    130 HD13 LEU A   8       4.092  -7.086   4.352  1.00  0.00           H  
ATOM    131 HD21 LEU A   8       7.268  -5.687   6.314  1.00  0.00           H  
ATOM    132 HD22 LEU A   8       5.987  -5.871   7.512  1.00  0.00           H  
ATOM    133 HD23 LEU A   8       5.696  -4.931   6.049  1.00  0.00           H  
ATOM    134  N   LEU A   9       1.884  -6.465   5.755  1.00  0.00           N  
ATOM    135  CA  LEU A   9       1.149  -5.641   4.810  1.00  0.00           C  
ATOM    136  C   LEU A   9       0.566  -4.432   5.537  1.00  0.00           C  
ATOM    137  O   LEU A   9       0.536  -3.323   5.008  1.00  0.00           O  
ATOM    138  CB  LEU A   9       0.029  -6.445   4.150  1.00  0.00           C  
ATOM    139  CG  LEU A   9      -0.082  -6.288   2.632  1.00  0.00           C  
ATOM    140  CD1 LEU A   9      -1.301  -7.030   2.107  1.00  0.00           C  
ATOM    141  CD2 LEU A   9      -0.141  -4.818   2.241  1.00  0.00           C  
ATOM    142  H   LEU A   9       1.545  -7.363   5.974  1.00  0.00           H  
ATOM    143  HA  LEU A   9       1.839  -5.306   4.048  1.00  0.00           H  
ATOM    144  HB2 LEU A   9       0.190  -7.490   4.370  1.00  0.00           H  
ATOM    145  HB3 LEU A   9      -0.909  -6.143   4.589  1.00  0.00           H  
ATOM    146  HG  LEU A   9       0.794  -6.721   2.170  1.00  0.00           H  
ATOM    147 HD11 LEU A   9      -2.065  -6.319   1.827  1.00  0.00           H  
ATOM    148 HD12 LEU A   9      -1.685  -7.685   2.876  1.00  0.00           H  
ATOM    149 HD13 LEU A   9      -1.022  -7.615   1.245  1.00  0.00           H  
ATOM    150 HD21 LEU A   9       0.612  -4.613   1.494  1.00  0.00           H  
ATOM    151 HD22 LEU A   9       0.039  -4.206   3.110  1.00  0.00           H  
ATOM    152 HD23 LEU A   9      -1.117  -4.590   1.838  1.00  0.00           H  
ATOM    153  N   GLU A  10       0.109  -4.664   6.766  1.00  0.00           N  
ATOM    154  CA  GLU A  10      -0.476  -3.609   7.590  1.00  0.00           C  
ATOM    155  C   GLU A  10       0.434  -2.384   7.648  1.00  0.00           C  
ATOM    156  O   GLU A  10      -0.039  -1.249   7.585  1.00  0.00           O  
ATOM    157  CB  GLU A  10      -0.744  -4.130   9.004  1.00  0.00           C  
ATOM    158  CG  GLU A  10      -2.180  -3.932   9.462  1.00  0.00           C  
ATOM    159  CD  GLU A  10      -2.490  -4.679  10.744  1.00  0.00           C  
ATOM    160  OE1 GLU A  10      -1.605  -4.744  11.622  1.00  0.00           O  
ATOM    161  OE2 GLU A  10      -3.618  -5.200  10.870  1.00  0.00           O  
ATOM    162  H   GLU A  10       0.168  -5.572   7.131  1.00  0.00           H  
ATOM    163  HA  GLU A  10      -1.414  -3.323   7.139  1.00  0.00           H  
ATOM    164  HB2 GLU A  10      -0.523  -5.186   9.033  1.00  0.00           H  
ATOM    165  HB3 GLU A  10      -0.094  -3.616   9.696  1.00  0.00           H  
ATOM    166  HG2 GLU A  10      -2.350  -2.879   9.627  1.00  0.00           H  
ATOM    167  HG3 GLU A  10      -2.844  -4.286   8.686  1.00  0.00           H  
ATOM    168  N   ASP A  11       1.740  -2.619   7.765  1.00  0.00           N  
ATOM    169  CA  ASP A  11       2.711  -1.527   7.826  1.00  0.00           C  
ATOM    170  C   ASP A  11       2.432  -0.503   6.731  1.00  0.00           C  
ATOM    171  O   ASP A  11       2.482   0.705   6.963  1.00  0.00           O  
ATOM    172  CB  ASP A  11       4.134  -2.071   7.684  1.00  0.00           C  
ATOM    173  CG  ASP A  11       4.791  -2.327   9.026  1.00  0.00           C  
ATOM    174  OD1 ASP A  11       4.571  -3.415   9.598  1.00  0.00           O  
ATOM    175  OD2 ASP A  11       5.527  -1.437   9.505  1.00  0.00           O  
ATOM    176  H   ASP A  11       2.058  -3.544   7.808  1.00  0.00           H  
ATOM    177  HA  ASP A  11       2.611  -1.046   8.788  1.00  0.00           H  
ATOM    178  HB2 ASP A  11       4.104  -3.001   7.136  1.00  0.00           H  
ATOM    179  HB3 ASP A  11       4.734  -1.356   7.140  1.00  0.00           H  
ATOM    180  N   LEU A  12       2.121  -1.003   5.540  1.00  0.00           N  
ATOM    181  CA  LEU A  12       1.813  -0.149   4.402  1.00  0.00           C  
ATOM    182  C   LEU A  12       0.650   0.776   4.736  1.00  0.00           C  
ATOM    183  O   LEU A  12       0.787   1.997   4.722  1.00  0.00           O  
ATOM    184  CB  LEU A  12       1.491  -1.012   3.163  1.00  0.00           C  
ATOM    185  CG  LEU A  12       0.207  -0.653   2.386  1.00  0.00           C  
ATOM    186  CD1 LEU A  12       0.434  -0.771   0.886  1.00  0.00           C  
ATOM    187  CD2 LEU A  12      -0.952  -1.543   2.816  1.00  0.00           C  
ATOM    188  H   LEU A  12       2.092  -1.973   5.428  1.00  0.00           H  
ATOM    189  HA  LEU A  12       2.686   0.450   4.195  1.00  0.00           H  
ATOM    190  HB2 LEU A  12       2.323  -0.936   2.480  1.00  0.00           H  
ATOM    191  HB3 LEU A  12       1.410  -2.040   3.483  1.00  0.00           H  
ATOM    192  HG  LEU A  12      -0.062   0.371   2.595  1.00  0.00           H  
ATOM    193 HD11 LEU A  12      -0.311  -1.424   0.458  1.00  0.00           H  
ATOM    194 HD12 LEU A  12       1.417  -1.175   0.700  1.00  0.00           H  
ATOM    195 HD13 LEU A  12       0.355   0.208   0.436  1.00  0.00           H  
ATOM    196 HD21 LEU A  12      -1.437  -1.952   1.942  1.00  0.00           H  
ATOM    197 HD22 LEU A  12      -1.664  -0.961   3.380  1.00  0.00           H  
ATOM    198 HD23 LEU A  12      -0.579  -2.348   3.430  1.00  0.00           H  
ATOM    199  N   GLN A  13      -0.498   0.184   5.034  1.00  0.00           N  
ATOM    200  CA  GLN A  13      -1.690   0.955   5.361  1.00  0.00           C  
ATOM    201  C   GLN A  13      -1.391   1.998   6.434  1.00  0.00           C  
ATOM    202  O   GLN A  13      -1.890   3.122   6.376  1.00  0.00           O  
ATOM    203  CB  GLN A  13      -2.816   0.030   5.824  1.00  0.00           C  
ATOM    204  CG  GLN A  13      -4.146   0.741   6.025  1.00  0.00           C  
ATOM    205  CD  GLN A  13      -4.505   0.905   7.488  1.00  0.00           C  
ATOM    206  OE1 GLN A  13      -3.747   1.485   8.265  1.00  0.00           O  
ATOM    207  NE2 GLN A  13      -5.668   0.392   7.873  1.00  0.00           N  
ATOM    208  H   GLN A  13      -0.546  -0.795   5.032  1.00  0.00           H  
ATOM    209  HA  GLN A  13      -2.000   1.465   4.456  1.00  0.00           H  
ATOM    210  HB2 GLN A  13      -2.956  -0.746   5.086  1.00  0.00           H  
ATOM    211  HB3 GLN A  13      -2.530  -0.424   6.761  1.00  0.00           H  
ATOM    212  HG2 GLN A  13      -4.087   1.720   5.573  1.00  0.00           H  
ATOM    213  HG3 GLN A  13      -4.922   0.168   5.540  1.00  0.00           H  
ATOM    214 HE21 GLN A  13      -6.221  -0.057   7.200  1.00  0.00           H  
ATOM    215 HE22 GLN A  13      -5.925   0.484   8.814  1.00  0.00           H  
ATOM    216  N   GLU A  14      -0.562   1.626   7.403  1.00  0.00           N  
ATOM    217  CA  GLU A  14      -0.186   2.539   8.474  1.00  0.00           C  
ATOM    218  C   GLU A  14       0.803   3.564   7.951  1.00  0.00           C  
ATOM    219  O   GLU A  14       0.826   4.709   8.402  1.00  0.00           O  
ATOM    220  CB  GLU A  14       0.416   1.770   9.652  1.00  0.00           C  
ATOM    221  CG  GLU A  14      -0.546   1.590  10.816  1.00  0.00           C  
ATOM    222  CD  GLU A  14      -0.250   2.530  11.968  1.00  0.00           C  
ATOM    223  OE1 GLU A  14      -0.509   3.743  11.826  1.00  0.00           O  
ATOM    224  OE2 GLU A  14       0.240   2.052  13.013  1.00  0.00           O  
ATOM    225  H   GLU A  14      -0.183   0.722   7.389  1.00  0.00           H  
ATOM    226  HA  GLU A  14      -1.074   3.057   8.802  1.00  0.00           H  
ATOM    227  HB2 GLU A  14       0.721   0.792   9.311  1.00  0.00           H  
ATOM    228  HB3 GLU A  14       1.284   2.303  10.012  1.00  0.00           H  
ATOM    229  HG2 GLU A  14      -1.551   1.777  10.468  1.00  0.00           H  
ATOM    230  HG3 GLU A  14      -0.473   0.573  11.172  1.00  0.00           H  
ATOM    231  N   VAL A  15       1.605   3.150   6.979  1.00  0.00           N  
ATOM    232  CA  VAL A  15       2.576   4.043   6.379  1.00  0.00           C  
ATOM    233  C   VAL A  15       1.856   5.172   5.651  1.00  0.00           C  
ATOM    234  O   VAL A  15       2.361   6.291   5.559  1.00  0.00           O  
ATOM    235  CB  VAL A  15       3.539   3.280   5.433  1.00  0.00           C  
ATOM    236  CG1 VAL A  15       3.069   3.270   3.977  1.00  0.00           C  
ATOM    237  CG2 VAL A  15       4.934   3.861   5.542  1.00  0.00           C  
ATOM    238  H   VAL A  15       1.530   2.230   6.649  1.00  0.00           H  
ATOM    239  HA  VAL A  15       3.162   4.473   7.180  1.00  0.00           H  
ATOM    240  HB  VAL A  15       3.586   2.254   5.768  1.00  0.00           H  
ATOM    241 HG11 VAL A  15       3.921   3.401   3.327  1.00  0.00           H  
ATOM    242 HG12 VAL A  15       2.365   4.068   3.810  1.00  0.00           H  
ATOM    243 HG13 VAL A  15       2.599   2.325   3.758  1.00  0.00           H  
ATOM    244 HG21 VAL A  15       5.202   3.952   6.583  1.00  0.00           H  
ATOM    245 HG22 VAL A  15       4.956   4.839   5.076  1.00  0.00           H  
ATOM    246 HG23 VAL A  15       5.632   3.204   5.046  1.00  0.00           H  
ATOM    247  N   LEU A  16       0.657   4.869   5.154  1.00  0.00           N  
ATOM    248  CA  LEU A  16      -0.148   5.859   4.456  1.00  0.00           C  
ATOM    249  C   LEU A  16      -0.533   6.987   5.408  1.00  0.00           C  
ATOM    250  O   LEU A  16      -0.728   8.127   4.989  1.00  0.00           O  
ATOM    251  CB  LEU A  16      -1.406   5.213   3.871  1.00  0.00           C  
ATOM    252  CG  LEU A  16      -1.215   4.508   2.526  1.00  0.00           C  
ATOM    253  CD1 LEU A  16      -0.488   5.409   1.543  1.00  0.00           C  
ATOM    254  CD2 LEU A  16      -0.455   3.209   2.712  1.00  0.00           C  
ATOM    255  H   LEU A  16       0.304   3.961   5.270  1.00  0.00           H  
ATOM    256  HA  LEU A  16       0.448   6.265   3.655  1.00  0.00           H  
ATOM    257  HB2 LEU A  16      -1.778   4.491   4.583  1.00  0.00           H  
ATOM    258  HB3 LEU A  16      -2.153   5.984   3.743  1.00  0.00           H  
ATOM    259  HG  LEU A  16      -2.183   4.272   2.108  1.00  0.00           H  
ATOM    260 HD11 LEU A  16      -0.939   6.387   1.556  1.00  0.00           H  
ATOM    261 HD12 LEU A  16      -0.558   4.991   0.549  1.00  0.00           H  
ATOM    262 HD13 LEU A  16       0.551   5.487   1.827  1.00  0.00           H  
ATOM    263 HD21 LEU A  16       0.562   3.426   3.004  1.00  0.00           H  
ATOM    264 HD22 LEU A  16      -0.454   2.655   1.785  1.00  0.00           H  
ATOM    265 HD23 LEU A  16      -0.931   2.622   3.481  1.00  0.00           H  
ATOM    266  N   LYS A  17      -0.632   6.662   6.700  1.00  0.00           N  
ATOM    267  CA  LYS A  17      -0.980   7.654   7.714  1.00  0.00           C  
ATOM    268  C   LYS A  17      -0.115   8.895   7.548  1.00  0.00           C  
ATOM    269  O   LYS A  17      -0.594  10.024   7.654  1.00  0.00           O  
ATOM    270  CB  LYS A  17      -0.803   7.075   9.119  1.00  0.00           C  
ATOM    271  CG  LYS A  17      -1.064   8.085  10.227  1.00  0.00           C  
ATOM    272  CD  LYS A  17       0.174   8.317  11.082  1.00  0.00           C  
ATOM    273  CE  LYS A  17       0.469   9.800  11.247  1.00  0.00           C  
ATOM    274  NZ  LYS A  17       1.486  10.051  12.305  1.00  0.00           N  
ATOM    275  H   LYS A  17      -0.458   5.738   6.976  1.00  0.00           H  
ATOM    276  HA  LYS A  17      -2.014   7.931   7.572  1.00  0.00           H  
ATOM    277  HB2 LYS A  17      -1.489   6.249   9.244  1.00  0.00           H  
ATOM    278  HB3 LYS A  17       0.208   6.711   9.220  1.00  0.00           H  
ATOM    279  HG2 LYS A  17      -1.360   9.023   9.780  1.00  0.00           H  
ATOM    280  HG3 LYS A  17      -1.862   7.717  10.856  1.00  0.00           H  
ATOM    281  HD2 LYS A  17       0.012   7.883  12.057  1.00  0.00           H  
ATOM    282  HD3 LYS A  17       1.021   7.840  10.612  1.00  0.00           H  
ATOM    283  HE2 LYS A  17       0.838  10.186  10.308  1.00  0.00           H  
ATOM    284  HE3 LYS A  17      -0.447  10.309  11.509  1.00  0.00           H  
ATOM    285  HZ1 LYS A  17       1.250  10.919  12.827  1.00  0.00           H  
ATOM    286  HZ2 LYS A  17       2.427  10.162  11.877  1.00  0.00           H  
ATOM    287  HZ3 LYS A  17       1.511   9.254  12.972  1.00  0.00           H  
ATOM    288  N   ASN A  18       1.160   8.669   7.267  1.00  0.00           N  
ATOM    289  CA  ASN A  18       2.099   9.764   7.058  1.00  0.00           C  
ATOM    290  C   ASN A  18       1.819  10.435   5.720  1.00  0.00           C  
ATOM    291  O   ASN A  18       1.775  11.661   5.617  1.00  0.00           O  
ATOM    292  CB  ASN A  18       3.537   9.243   7.085  1.00  0.00           C  
ATOM    293  CG  ASN A  18       4.074   9.093   8.495  1.00  0.00           C  
ATOM    294  OD1 ASN A  18       4.541   8.023   8.883  1.00  0.00           O  
ATOM    295  ND2 ASN A  18       4.006  10.169   9.270  1.00  0.00           N  
ATOM    296  H   ASN A  18       1.473   7.739   7.181  1.00  0.00           H  
ATOM    297  HA  ASN A  18       1.962  10.484   7.851  1.00  0.00           H  
ATOM    298  HB2 ASN A  18       3.573   8.276   6.601  1.00  0.00           H  
ATOM    299  HB3 ASN A  18       4.173   9.931   6.547  1.00  0.00           H  
ATOM    300 HD21 ASN A  18       3.620  10.988   8.894  1.00  0.00           H  
ATOM    301 HD22 ASN A  18       4.345  10.101  10.187  1.00  0.00           H  
ATOM    302  N   LEU A  19       1.630   9.604   4.701  1.00  0.00           N  
ATOM    303  CA  LEU A  19       1.350  10.068   3.346  1.00  0.00           C  
ATOM    304  C   LEU A  19       0.321  11.201   3.340  1.00  0.00           C  
ATOM    305  O   LEU A  19       0.523  12.233   2.703  1.00  0.00           O  
ATOM    306  CB  LEU A  19       0.866   8.875   2.507  1.00  0.00           C  
ATOM    307  CG  LEU A  19      -0.303   9.134   1.551  1.00  0.00           C  
ATOM    308  CD1 LEU A  19      -0.078   8.431   0.221  1.00  0.00           C  
ATOM    309  CD2 LEU A  19      -1.599   8.666   2.178  1.00  0.00           C  
ATOM    310  H   LEU A  19       1.679   8.641   4.866  1.00  0.00           H  
ATOM    311  HA  LEU A  19       2.273  10.438   2.927  1.00  0.00           H  
ATOM    312  HB2 LEU A  19       1.699   8.515   1.926  1.00  0.00           H  
ATOM    313  HB3 LEU A  19       0.567   8.094   3.189  1.00  0.00           H  
ATOM    314  HG  LEU A  19      -0.386  10.192   1.359  1.00  0.00           H  
ATOM    315 HD11 LEU A  19      -0.427   9.061  -0.580  1.00  0.00           H  
ATOM    316 HD12 LEU A  19      -0.622   7.501   0.207  1.00  0.00           H  
ATOM    317 HD13 LEU A  19       0.974   8.234   0.094  1.00  0.00           H  
ATOM    318 HD21 LEU A  19      -2.258   8.314   1.401  1.00  0.00           H  
ATOM    319 HD22 LEU A  19      -2.060   9.487   2.705  1.00  0.00           H  
ATOM    320 HD23 LEU A  19      -1.396   7.862   2.869  1.00  0.00           H  
ATOM    321  N   HIS A  20      -0.783  10.990   4.043  1.00  0.00           N  
ATOM    322  CA  HIS A  20      -1.858  11.978   4.116  1.00  0.00           C  
ATOM    323  C   HIS A  20      -1.327  13.387   4.372  1.00  0.00           C  
ATOM    324  O   HIS A  20      -1.849  14.362   3.832  1.00  0.00           O  
ATOM    325  CB  HIS A  20      -2.841  11.601   5.227  1.00  0.00           C  
ATOM    326  CG  HIS A  20      -3.407  10.227   5.106  1.00  0.00           C  
ATOM    327  ND1 HIS A  20      -3.040   9.200   5.940  1.00  0.00           N  
ATOM    328  CD2 HIS A  20      -4.321   9.711   4.258  1.00  0.00           C  
ATOM    329  CE1 HIS A  20      -3.703   8.106   5.612  1.00  0.00           C  
ATOM    330  NE2 HIS A  20      -4.489   8.390   4.592  1.00  0.00           N  
ATOM    331  H   HIS A  20      -0.887  10.142   4.522  1.00  0.00           H  
ATOM    332  HA  HIS A  20      -2.376  11.974   3.172  1.00  0.00           H  
ATOM    333  HB2 HIS A  20      -2.331  11.653   6.180  1.00  0.00           H  
ATOM    334  HB3 HIS A  20      -3.662  12.302   5.226  1.00  0.00           H  
ATOM    335  HD1 HIS A  20      -2.397   9.268   6.670  1.00  0.00           H  
ATOM    336  HD2 HIS A  20      -4.826  10.242   3.470  1.00  0.00           H  
ATOM    337  HE1 HIS A  20      -3.617   7.145   6.096  1.00  0.00           H  
ATOM    338  HE2 HIS A  20      -5.163   7.789   4.213  1.00  0.00           H  
ATOM    339  N   LYS A  21      -0.319  13.493   5.226  1.00  0.00           N  
ATOM    340  CA  LYS A  21       0.244  14.794   5.585  1.00  0.00           C  
ATOM    341  C   LYS A  21       1.403  15.210   4.686  1.00  0.00           C  
ATOM    342  O   LYS A  21       2.054  16.223   4.947  1.00  0.00           O  
ATOM    343  CB  LYS A  21       0.707  14.769   7.038  1.00  0.00           C  
ATOM    344  CG  LYS A  21      -0.241  14.017   7.952  1.00  0.00           C  
ATOM    345  CD  LYS A  21      -1.558  14.763   8.121  1.00  0.00           C  
ATOM    346  CE  LYS A  21      -2.508  14.519   6.953  1.00  0.00           C  
ATOM    347  NZ  LYS A  21      -3.934  14.622   7.368  1.00  0.00           N  
ATOM    348  H   LYS A  21       0.036  12.682   5.651  1.00  0.00           H  
ATOM    349  HA  LYS A  21      -0.542  15.526   5.488  1.00  0.00           H  
ATOM    350  HB2 LYS A  21       1.676  14.293   7.088  1.00  0.00           H  
ATOM    351  HB3 LYS A  21       0.792  15.784   7.397  1.00  0.00           H  
ATOM    352  HG2 LYS A  21      -0.435  13.044   7.523  1.00  0.00           H  
ATOM    353  HG3 LYS A  21       0.226  13.899   8.918  1.00  0.00           H  
ATOM    354  HD2 LYS A  21      -2.034  14.430   9.031  1.00  0.00           H  
ATOM    355  HD3 LYS A  21      -1.353  15.822   8.189  1.00  0.00           H  
ATOM    356  HE2 LYS A  21      -2.315  15.251   6.180  1.00  0.00           H  
ATOM    357  HE3 LYS A  21      -2.328  13.532   6.562  1.00  0.00           H  
ATOM    358  HZ1 LYS A  21      -4.528  14.864   6.549  1.00  0.00           H  
ATOM    359  HZ2 LYS A  21      -4.043  15.362   8.091  1.00  0.00           H  
ATOM    360  HZ3 LYS A  21      -4.258  13.716   7.764  1.00  0.00           H  
ATOM    361  N   ASN A  22       1.673  14.447   3.636  1.00  0.00           N  
ATOM    362  CA  ASN A  22       2.770  14.785   2.739  1.00  0.00           C  
ATOM    363  C   ASN A  22       2.475  14.398   1.293  1.00  0.00           C  
ATOM    364  O   ASN A  22       3.369  14.434   0.447  1.00  0.00           O  
ATOM    365  CB  ASN A  22       4.060  14.108   3.202  1.00  0.00           C  
ATOM    366  CG  ASN A  22       4.381  14.404   4.654  1.00  0.00           C  
ATOM    367  OD1 ASN A  22       5.289  15.179   4.956  1.00  0.00           O  
ATOM    368  ND2 ASN A  22       3.635  13.787   5.564  1.00  0.00           N  
ATOM    369  H   ASN A  22       1.134  13.646   3.465  1.00  0.00           H  
ATOM    370  HA  ASN A  22       2.908  15.854   2.784  1.00  0.00           H  
ATOM    371  HB2 ASN A  22       3.958  13.041   3.085  1.00  0.00           H  
ATOM    372  HB3 ASN A  22       4.881  14.456   2.592  1.00  0.00           H  
ATOM    373 HD21 ASN A  22       2.929  13.184   5.252  1.00  0.00           H  
ATOM    374 HD22 ASN A  22       3.823  13.960   6.510  1.00  0.00           H  
ATOM    375  N   TRP A  23       1.231  14.031   0.998  1.00  0.00           N  
ATOM    376  CA  TRP A  23       0.872  13.652  -0.360  1.00  0.00           C  
ATOM    377  C   TRP A  23       0.595  14.889  -1.213  1.00  0.00           C  
ATOM    378  O   TRP A  23       0.914  14.917  -2.399  1.00  0.00           O  
ATOM    379  CB  TRP A  23      -0.322  12.687  -0.354  1.00  0.00           C  
ATOM    380  CG  TRP A  23      -1.640  13.310  -0.675  1.00  0.00           C  
ATOM    381  CD1 TRP A  23      -2.677  13.498   0.175  1.00  0.00           C  
ATOM    382  CD2 TRP A  23      -2.065  13.793  -1.942  1.00  0.00           C  
ATOM    383  NE1 TRP A  23      -3.723  14.099  -0.474  1.00  0.00           N  
ATOM    384  CE2 TRP A  23      -3.371  14.289  -1.787  1.00  0.00           C  
ATOM    385  CE3 TRP A  23      -1.460  13.863  -3.189  1.00  0.00           C  
ATOM    386  CZ2 TRP A  23      -4.082  14.847  -2.847  1.00  0.00           C  
ATOM    387  CZ3 TRP A  23      -2.157  14.408  -4.236  1.00  0.00           C  
ATOM    388  CH2 TRP A  23      -3.460  14.897  -4.066  1.00  0.00           C  
ATOM    389  H   TRP A  23       0.544  14.017   1.701  1.00  0.00           H  
ATOM    390  HA  TRP A  23       1.723  13.142  -0.783  1.00  0.00           H  
ATOM    391  HB2 TRP A  23      -0.146  11.914  -1.082  1.00  0.00           H  
ATOM    392  HB3 TRP A  23      -0.399  12.235   0.625  1.00  0.00           H  
ATOM    393  HD1 TRP A  23      -2.663  13.215   1.205  1.00  0.00           H  
ATOM    394  HE1 TRP A  23      -4.576  14.345  -0.061  1.00  0.00           H  
ATOM    395  HE3 TRP A  23      -0.459  13.497  -3.343  1.00  0.00           H  
ATOM    396  HZ2 TRP A  23      -5.085  15.226  -2.729  1.00  0.00           H  
ATOM    397  HZ3 TRP A  23      -1.696  14.456  -5.205  1.00  0.00           H  
ATOM    398  HH2 TRP A  23      -3.971  15.317  -4.919  1.00  0.00           H  
ATOM    399  N   HIS A  24       0.014  15.914  -0.597  1.00  0.00           N  
ATOM    400  CA  HIS A  24      -0.293  17.156  -1.301  1.00  0.00           C  
ATOM    401  C   HIS A  24      -0.934  18.167  -0.357  1.00  0.00           C  
ATOM    402  O   HIS A  24      -0.490  19.310  -0.256  1.00  0.00           O  
ATOM    403  CB  HIS A  24      -1.223  16.883  -2.485  1.00  0.00           C  
ATOM    404  CG  HIS A  24      -1.611  18.115  -3.243  1.00  0.00           C  
ATOM    405  ND1 HIS A  24      -0.720  18.847  -3.998  1.00  0.00           N  
ATOM    406  CD2 HIS A  24      -2.805  18.744  -3.357  1.00  0.00           C  
ATOM    407  CE1 HIS A  24      -1.348  19.873  -4.545  1.00  0.00           C  
ATOM    408  NE2 HIS A  24      -2.614  19.833  -4.172  1.00  0.00           N  
ATOM    409  H   HIS A  24      -0.208  15.837   0.355  1.00  0.00           H  
ATOM    410  HA  HIS A  24       0.635  17.565  -1.671  1.00  0.00           H  
ATOM    411  HB2 HIS A  24      -0.729  16.214  -3.173  1.00  0.00           H  
ATOM    412  HB3 HIS A  24      -2.126  16.415  -2.123  1.00  0.00           H  
ATOM    413  HD1 HIS A  24       0.231  18.645  -4.117  1.00  0.00           H  
ATOM    414  HD2 HIS A  24      -3.734  18.445  -2.894  1.00  0.00           H  
ATOM    415  HE1 HIS A  24      -0.902  20.617  -5.189  1.00  0.00           H  
ATOM    416  HE2 HIS A  24      -3.278  20.532  -4.350  1.00  0.00           H  
ATOM    417  N   GLY A  25      -1.977  17.731   0.336  1.00  0.00           N  
ATOM    418  CA  GLY A  25      -2.667  18.601   1.272  1.00  0.00           C  
ATOM    419  C   GLY A  25      -2.945  17.903   2.586  1.00  0.00           C  
ATOM    420  O   GLY A  25      -2.096  17.878   3.476  1.00  0.00           O  
ATOM    421  H   GLY A  25      -2.281  16.807   0.215  1.00  0.00           H  
ATOM    422  HA2 GLY A  25      -2.056  19.472   1.458  1.00  0.00           H  
ATOM    423  HA3 GLY A  25      -3.604  18.914   0.835  1.00  0.00           H  
ATOM    424  N   GLY A  26      -4.132  17.320   2.702  1.00  0.00           N  
ATOM    425  CA  GLY A  26      -4.493  16.611   3.902  1.00  0.00           C  
ATOM    426  C   GLY A  26      -5.012  15.228   3.589  1.00  0.00           C  
ATOM    427  O   GLY A  26      -4.594  14.604   2.613  1.00  0.00           O  
ATOM    428  H   GLY A  26      -4.767  17.357   1.961  1.00  0.00           H  
ATOM    429  HA2 GLY A  26      -3.625  16.528   4.539  1.00  0.00           H  
ATOM    430  HA3 GLY A  26      -5.262  17.165   4.421  1.00  0.00           H  
ATOM    431  N   LYS A  27      -5.928  14.755   4.408  1.00  0.00           N  
ATOM    432  CA  LYS A  27      -6.517  13.438   4.213  1.00  0.00           C  
ATOM    433  C   LYS A  27      -7.820  13.520   3.421  1.00  0.00           C  
ATOM    434  O   LYS A  27      -8.311  12.512   2.917  1.00  0.00           O  
ATOM    435  CB  LYS A  27      -6.761  12.753   5.555  1.00  0.00           C  
ATOM    436  CG  LYS A  27      -7.121  11.283   5.418  1.00  0.00           C  
ATOM    437  CD  LYS A  27      -8.160  10.863   6.445  1.00  0.00           C  
ATOM    438  CE  LYS A  27      -7.520  10.135   7.617  1.00  0.00           C  
ATOM    439  NZ  LYS A  27      -8.532   9.678   8.609  1.00  0.00           N  
ATOM    440  H   LYS A  27      -6.222  15.310   5.155  1.00  0.00           H  
ATOM    441  HA  LYS A  27      -5.811  12.848   3.648  1.00  0.00           H  
ATOM    442  HB2 LYS A  27      -5.863  12.828   6.152  1.00  0.00           H  
ATOM    443  HB3 LYS A  27      -7.568  13.255   6.066  1.00  0.00           H  
ATOM    444  HG2 LYS A  27      -7.519  11.113   4.428  1.00  0.00           H  
ATOM    445  HG3 LYS A  27      -6.230  10.690   5.556  1.00  0.00           H  
ATOM    446  HD2 LYS A  27      -8.665  11.744   6.814  1.00  0.00           H  
ATOM    447  HD3 LYS A  27      -8.876  10.208   5.973  1.00  0.00           H  
ATOM    448  HE2 LYS A  27      -6.985   9.276   7.241  1.00  0.00           H  
ATOM    449  HE3 LYS A  27      -6.827  10.805   8.105  1.00  0.00           H  
ATOM    450  HZ1 LYS A  27      -8.263   8.748   8.989  1.00  0.00           H  
ATOM    451  HZ2 LYS A  27      -9.465   9.598   8.158  1.00  0.00           H  
ATOM    452  HZ3 LYS A  27      -8.595  10.357   9.394  1.00  0.00           H  
ATOM    453  N   ASP A  28      -8.381  14.721   3.317  1.00  0.00           N  
ATOM    454  CA  ASP A  28      -9.630  14.916   2.587  1.00  0.00           C  
ATOM    455  C   ASP A  28      -9.511  14.409   1.154  1.00  0.00           C  
ATOM    456  O   ASP A  28     -10.330  13.614   0.696  1.00  0.00           O  
ATOM    457  CB  ASP A  28     -10.024  16.393   2.588  1.00  0.00           C  
ATOM    458  CG  ASP A  28     -11.526  16.592   2.531  1.00  0.00           C  
ATOM    459  OD1 ASP A  28     -12.118  16.340   1.461  1.00  0.00           O  
ATOM    460  OD2 ASP A  28     -12.110  16.999   3.557  1.00  0.00           O  
ATOM    461  H   ASP A  28      -7.952  15.492   3.742  1.00  0.00           H  
ATOM    462  HA  ASP A  28     -10.397  14.347   3.091  1.00  0.00           H  
ATOM    463  HB2 ASP A  28      -9.652  16.859   3.488  1.00  0.00           H  
ATOM    464  HB3 ASP A  28      -9.583  16.878   1.729  1.00  0.00           H  
ATOM    465  N   ASN A  29      -8.480  14.869   0.455  1.00  0.00           N  
ATOM    466  CA  ASN A  29      -8.251  14.457  -0.924  1.00  0.00           C  
ATOM    467  C   ASN A  29      -7.540  13.111  -0.970  1.00  0.00           C  
ATOM    468  O   ASN A  29      -7.716  12.339  -1.913  1.00  0.00           O  
ATOM    469  CB  ASN A  29      -7.429  15.513  -1.667  1.00  0.00           C  
ATOM    470  CG  ASN A  29      -7.873  16.929  -1.351  1.00  0.00           C  
ATOM    471  OD1 ASN A  29      -7.050  17.836  -1.230  1.00  0.00           O  
ATOM    472  ND2 ASN A  29      -9.180  17.126  -1.216  1.00  0.00           N  
ATOM    473  H   ASN A  29      -7.859  15.498   0.877  1.00  0.00           H  
ATOM    474  HA  ASN A  29      -9.214  14.354  -1.405  1.00  0.00           H  
ATOM    475  HB2 ASN A  29      -6.392  15.413  -1.385  1.00  0.00           H  
ATOM    476  HB3 ASN A  29      -7.525  15.353  -2.731  1.00  0.00           H  
ATOM    477 HD21 ASN A  29      -9.778  16.359  -1.326  1.00  0.00           H  
ATOM    478 HD22 ASN A  29      -9.492  18.032  -1.010  1.00  0.00           H  
ATOM    479  N   LEU A  30      -6.754  12.825   0.061  1.00  0.00           N  
ATOM    480  CA  LEU A  30      -6.042  11.560   0.139  1.00  0.00           C  
ATOM    481  C   LEU A  30      -7.037  10.439   0.397  1.00  0.00           C  
ATOM    482  O   LEU A  30      -6.848   9.312  -0.054  1.00  0.00           O  
ATOM    483  CB  LEU A  30      -4.996  11.608   1.257  1.00  0.00           C  
ATOM    484  CG  LEU A  30      -3.924  10.505   1.234  1.00  0.00           C  
ATOM    485  CD1 LEU A  30      -4.563   9.136   1.384  1.00  0.00           C  
ATOM    486  CD2 LEU A  30      -3.074  10.561  -0.035  1.00  0.00           C  
ATOM    487  H   LEU A  30      -6.665  13.470   0.795  1.00  0.00           H  
ATOM    488  HA  LEU A  30      -5.551  11.389  -0.808  1.00  0.00           H  
ATOM    489  HB2 LEU A  30      -4.501  12.562   1.212  1.00  0.00           H  
ATOM    490  HB3 LEU A  30      -5.517  11.544   2.199  1.00  0.00           H  
ATOM    491  HG  LEU A  30      -3.268  10.650   2.077  1.00  0.00           H  
ATOM    492 HD11 LEU A  30      -5.577   9.246   1.731  1.00  0.00           H  
ATOM    493 HD12 LEU A  30      -4.007   8.556   2.100  1.00  0.00           H  
ATOM    494 HD13 LEU A  30      -4.560   8.632   0.432  1.00  0.00           H  
ATOM    495 HD21 LEU A  30      -2.131  11.042   0.185  1.00  0.00           H  
ATOM    496 HD22 LEU A  30      -3.595  11.121  -0.796  1.00  0.00           H  
ATOM    497 HD23 LEU A  30      -2.884   9.555  -0.391  1.00  0.00           H  
ATOM    498  N   HIS A  31      -8.103  10.761   1.128  1.00  0.00           N  
ATOM    499  CA  HIS A  31      -9.140   9.789   1.453  1.00  0.00           C  
ATOM    500  C   HIS A  31      -9.517   8.961   0.230  1.00  0.00           C  
ATOM    501  O   HIS A  31      -9.460   7.734   0.261  1.00  0.00           O  
ATOM    502  CB  HIS A  31     -10.378  10.500   2.007  1.00  0.00           C  
ATOM    503  CG  HIS A  31     -10.668  10.172   3.440  1.00  0.00           C  
ATOM    504  ND1 HIS A  31     -11.150  11.099   4.340  1.00  0.00           N  
ATOM    505  CD2 HIS A  31     -10.543   9.012   4.127  1.00  0.00           C  
ATOM    506  CE1 HIS A  31     -11.307  10.523   5.519  1.00  0.00           C  
ATOM    507  NE2 HIS A  31     -10.947   9.257   5.416  1.00  0.00           N  
ATOM    508  H   HIS A  31      -8.196  11.681   1.456  1.00  0.00           H  
ATOM    509  HA  HIS A  31      -8.747   9.128   2.212  1.00  0.00           H  
ATOM    510  HB2 HIS A  31     -10.232  11.567   1.936  1.00  0.00           H  
ATOM    511  HB3 HIS A  31     -11.241  10.220   1.420  1.00  0.00           H  
ATOM    512  HD1 HIS A  31     -11.347  12.039   4.145  1.00  0.00           H  
ATOM    513  HD2 HIS A  31     -10.191   8.068   3.734  1.00  0.00           H  
ATOM    514  HE1 HIS A  31     -11.669  11.006   6.415  1.00  0.00           H  
ATOM    515  HE2 HIS A  31     -11.049   8.582   6.119  1.00  0.00           H  
ATOM    516  N   ASP A  32      -9.895   9.640  -0.847  1.00  0.00           N  
ATOM    517  CA  ASP A  32     -10.274   8.955  -2.077  1.00  0.00           C  
ATOM    518  C   ASP A  32      -9.114   8.131  -2.627  1.00  0.00           C  
ATOM    519  O   ASP A  32      -9.313   7.206  -3.414  1.00  0.00           O  
ATOM    520  CB  ASP A  32     -10.748   9.966  -3.125  1.00  0.00           C  
ATOM    521  CG  ASP A  32     -12.199   9.761  -3.511  1.00  0.00           C  
ATOM    522  OD1 ASP A  32     -12.480   8.824  -4.288  1.00  0.00           O  
ATOM    523  OD2 ASP A  32     -13.056  10.537  -3.036  1.00  0.00           O  
ATOM    524  H   ASP A  32      -9.915  10.622  -0.817  1.00  0.00           H  
ATOM    525  HA  ASP A  32     -11.084   8.285  -1.841  1.00  0.00           H  
ATOM    526  HB2 ASP A  32     -10.640  10.965  -2.725  1.00  0.00           H  
ATOM    527  HB3 ASP A  32     -10.141   9.871  -4.012  1.00  0.00           H  
ATOM    528  N   VAL A  33      -7.903   8.471  -2.206  1.00  0.00           N  
ATOM    529  CA  VAL A  33      -6.711   7.766  -2.648  1.00  0.00           C  
ATOM    530  C   VAL A  33      -6.396   6.601  -1.715  1.00  0.00           C  
ATOM    531  O   VAL A  33      -6.384   5.448  -2.142  1.00  0.00           O  
ATOM    532  CB  VAL A  33      -5.513   8.735  -2.753  1.00  0.00           C  
ATOM    533  CG1 VAL A  33      -4.212   8.112  -2.275  1.00  0.00           C  
ATOM    534  CG2 VAL A  33      -5.361   9.207  -4.180  1.00  0.00           C  
ATOM    535  H   VAL A  33      -7.808   9.215  -1.577  1.00  0.00           H  
ATOM    536  HA  VAL A  33      -6.909   7.370  -3.634  1.00  0.00           H  
ATOM    537  HB  VAL A  33      -5.724   9.593  -2.137  1.00  0.00           H  
ATOM    538 HG11 VAL A  33      -3.398   8.802  -2.453  1.00  0.00           H  
ATOM    539 HG12 VAL A  33      -4.035   7.199  -2.820  1.00  0.00           H  
ATOM    540 HG13 VAL A  33      -4.277   7.896  -1.222  1.00  0.00           H  
ATOM    541 HG21 VAL A  33      -6.283   9.662  -4.508  1.00  0.00           H  
ATOM    542 HG22 VAL A  33      -5.132   8.358  -4.808  1.00  0.00           H  
ATOM    543 HG23 VAL A  33      -4.559   9.929  -4.235  1.00  0.00           H  
ATOM    544  N   ASP A  34      -6.159   6.895  -0.439  1.00  0.00           N  
ATOM    545  CA  ASP A  34      -5.868   5.842   0.522  1.00  0.00           C  
ATOM    546  C   ASP A  34      -7.071   4.914   0.643  1.00  0.00           C  
ATOM    547  O   ASP A  34      -6.918   3.733   0.957  1.00  0.00           O  
ATOM    548  CB  ASP A  34      -5.466   6.424   1.885  1.00  0.00           C  
ATOM    549  CG  ASP A  34      -5.695   5.459   3.035  1.00  0.00           C  
ATOM    550  OD1 ASP A  34      -4.977   4.440   3.108  1.00  0.00           O  
ATOM    551  OD2 ASP A  34      -6.593   5.723   3.862  1.00  0.00           O  
ATOM    552  H   ASP A  34      -6.195   7.827  -0.142  1.00  0.00           H  
ATOM    553  HA  ASP A  34      -5.038   5.270   0.130  1.00  0.00           H  
ATOM    554  HB2 ASP A  34      -4.410   6.673   1.862  1.00  0.00           H  
ATOM    555  HB3 ASP A  34      -6.038   7.320   2.070  1.00  0.00           H  
ATOM    556  N   ASN A  35      -8.271   5.431   0.347  1.00  0.00           N  
ATOM    557  CA  ASN A  35      -9.467   4.598   0.388  1.00  0.00           C  
ATOM    558  C   ASN A  35      -9.224   3.394  -0.506  1.00  0.00           C  
ATOM    559  O   ASN A  35      -9.595   2.267  -0.179  1.00  0.00           O  
ATOM    560  CB  ASN A  35     -10.701   5.375  -0.081  1.00  0.00           C  
ATOM    561  CG  ASN A  35     -11.928   4.494  -0.217  1.00  0.00           C  
ATOM    562  OD1 ASN A  35     -11.926   3.520  -0.970  1.00  0.00           O  
ATOM    563  ND2 ASN A  35     -12.985   4.834   0.511  1.00  0.00           N  
ATOM    564  H   ASN A  35      -8.343   6.369   0.067  1.00  0.00           H  
ATOM    565  HA  ASN A  35      -9.611   4.262   1.405  1.00  0.00           H  
ATOM    566  HB2 ASN A  35     -10.920   6.153   0.634  1.00  0.00           H  
ATOM    567  HB3 ASN A  35     -10.493   5.824  -1.042  1.00  0.00           H  
ATOM    568 HD21 ASN A  35     -12.915   5.623   1.089  1.00  0.00           H  
ATOM    569 HD22 ASN A  35     -13.792   4.280   0.442  1.00  0.00           H  
ATOM    570  N   HIS A  36      -8.541   3.651  -1.619  1.00  0.00           N  
ATOM    571  CA  HIS A  36      -8.172   2.604  -2.549  1.00  0.00           C  
ATOM    572  C   HIS A  36      -7.180   1.690  -1.853  1.00  0.00           C  
ATOM    573  O   HIS A  36      -7.346   0.471  -1.830  1.00  0.00           O  
ATOM    574  CB  HIS A  36      -7.550   3.210  -3.812  1.00  0.00           C  
ATOM    575  CG  HIS A  36      -8.379   3.014  -5.042  1.00  0.00           C  
ATOM    576  ND1 HIS A  36      -9.207   1.927  -5.228  1.00  0.00           N  
ATOM    577  CD2 HIS A  36      -8.508   3.777  -6.154  1.00  0.00           C  
ATOM    578  CE1 HIS A  36      -9.807   2.029  -6.401  1.00  0.00           C  
ATOM    579  NE2 HIS A  36      -9.401   3.143  -6.981  1.00  0.00           N  
ATOM    580  H   HIS A  36      -8.243   4.568  -1.794  1.00  0.00           H  
ATOM    581  HA  HIS A  36      -9.059   2.045  -2.809  1.00  0.00           H  
ATOM    582  HB2 HIS A  36      -7.419   4.273  -3.665  1.00  0.00           H  
ATOM    583  HB3 HIS A  36      -6.585   2.755  -3.983  1.00  0.00           H  
ATOM    584  HD1 HIS A  36      -9.335   1.190  -4.596  1.00  0.00           H  
ATOM    585  HD2 HIS A  36      -8.001   4.712  -6.352  1.00  0.00           H  
ATOM    586  HE1 HIS A  36     -10.512   1.323  -6.814  1.00  0.00           H  
ATOM    587  HE2 HIS A  36      -9.758   3.507  -7.818  1.00  0.00           H  
ATOM    588  N   LEU A  37      -6.159   2.307  -1.257  1.00  0.00           N  
ATOM    589  CA  LEU A  37      -5.136   1.569  -0.519  1.00  0.00           C  
ATOM    590  C   LEU A  37      -5.773   0.658   0.528  1.00  0.00           C  
ATOM    591  O   LEU A  37      -5.713  -0.566   0.423  1.00  0.00           O  
ATOM    592  CB  LEU A  37      -4.181   2.541   0.181  1.00  0.00           C  
ATOM    593  CG  LEU A  37      -2.819   1.966   0.587  1.00  0.00           C  
ATOM    594  CD1 LEU A  37      -2.886   0.459   0.801  1.00  0.00           C  
ATOM    595  CD2 LEU A  37      -1.769   2.309  -0.456  1.00  0.00           C  
ATOM    596  H   LEU A  37      -6.102   3.292  -1.305  1.00  0.00           H  
ATOM    597  HA  LEU A  37      -4.580   0.969  -1.221  1.00  0.00           H  
ATOM    598  HB2 LEU A  37      -4.009   3.376  -0.475  1.00  0.00           H  
ATOM    599  HB3 LEU A  37      -4.667   2.906   1.073  1.00  0.00           H  
ATOM    600  HG  LEU A  37      -2.521   2.415   1.521  1.00  0.00           H  
ATOM    601 HD11 LEU A  37      -3.564   0.240   1.612  1.00  0.00           H  
ATOM    602 HD12 LEU A  37      -1.901   0.086   1.043  1.00  0.00           H  
ATOM    603 HD13 LEU A  37      -3.238  -0.017  -0.102  1.00  0.00           H  
ATOM    604 HD21 LEU A  37      -2.235   2.361  -1.431  1.00  0.00           H  
ATOM    605 HD22 LEU A  37      -1.004   1.546  -0.464  1.00  0.00           H  
ATOM    606 HD23 LEU A  37      -1.323   3.264  -0.220  1.00  0.00           H  
ATOM    607  N   GLN A  38      -6.374   1.271   1.545  1.00  0.00           N  
ATOM    608  CA  GLN A  38      -7.019   0.530   2.627  1.00  0.00           C  
ATOM    609  C   GLN A  38      -7.895  -0.595   2.082  1.00  0.00           C  
ATOM    610  O   GLN A  38      -7.881  -1.711   2.601  1.00  0.00           O  
ATOM    611  CB  GLN A  38      -7.862   1.474   3.486  1.00  0.00           C  
ATOM    612  CG  GLN A  38      -8.021   1.011   4.925  1.00  0.00           C  
ATOM    613  CD  GLN A  38      -8.777   2.011   5.779  1.00  0.00           C  
ATOM    614  OE1 GLN A  38      -9.767   2.596   5.341  1.00  0.00           O  
ATOM    615  NE2 GLN A  38      -8.312   2.211   7.007  1.00  0.00           N  
ATOM    616  H   GLN A  38      -6.378   2.249   1.572  1.00  0.00           H  
ATOM    617  HA  GLN A  38      -6.242   0.099   3.240  1.00  0.00           H  
ATOM    618  HB2 GLN A  38      -7.395   2.447   3.493  1.00  0.00           H  
ATOM    619  HB3 GLN A  38      -8.846   1.560   3.047  1.00  0.00           H  
ATOM    620  HG2 GLN A  38      -8.562   0.076   4.932  1.00  0.00           H  
ATOM    621  HG3 GLN A  38      -7.041   0.862   5.354  1.00  0.00           H  
ATOM    622 HE21 GLN A  38      -7.519   1.709   7.289  1.00  0.00           H  
ATOM    623 HE22 GLN A  38      -8.782   2.852   7.581  1.00  0.00           H  
ATOM    624  N   ASN A  39      -8.649  -0.295   1.033  1.00  0.00           N  
ATOM    625  CA  ASN A  39      -9.526  -1.287   0.419  1.00  0.00           C  
ATOM    626  C   ASN A  39      -8.714  -2.437  -0.168  1.00  0.00           C  
ATOM    627  O   ASN A  39      -9.217  -3.549  -0.322  1.00  0.00           O  
ATOM    628  CB  ASN A  39     -10.383  -0.641  -0.672  1.00  0.00           C  
ATOM    629  CG  ASN A  39     -11.439  -1.586  -1.210  1.00  0.00           C  
ATOM    630  OD1 ASN A  39     -11.802  -2.565  -0.559  1.00  0.00           O  
ATOM    631  ND2 ASN A  39     -11.939  -1.295  -2.406  1.00  0.00           N  
ATOM    632  H   ASN A  39      -8.614   0.612   0.662  1.00  0.00           H  
ATOM    633  HA  ASN A  39     -10.174  -1.680   1.190  1.00  0.00           H  
ATOM    634  HB2 ASN A  39     -10.878   0.228  -0.265  1.00  0.00           H  
ATOM    635  HB3 ASN A  39      -9.745  -0.338  -1.489  1.00  0.00           H  
ATOM    636 HD21 ASN A  39     -11.601  -0.499  -2.867  1.00  0.00           H  
ATOM    637 HD22 ASN A  39     -12.623  -1.889  -2.779  1.00  0.00           H  
ATOM    638  N   VAL A  40      -7.453  -2.165  -0.488  1.00  0.00           N  
ATOM    639  CA  VAL A  40      -6.573  -3.179  -1.048  1.00  0.00           C  
ATOM    640  C   VAL A  40      -6.210  -4.219   0.006  1.00  0.00           C  
ATOM    641  O   VAL A  40      -6.422  -5.414  -0.189  1.00  0.00           O  
ATOM    642  CB  VAL A  40      -5.276  -2.556  -1.605  1.00  0.00           C  
ATOM    643  CG1 VAL A  40      -4.390  -3.618  -2.240  1.00  0.00           C  
ATOM    644  CG2 VAL A  40      -5.598  -1.455  -2.605  1.00  0.00           C  
ATOM    645  H   VAL A  40      -7.104  -1.260  -0.340  1.00  0.00           H  
ATOM    646  HA  VAL A  40      -7.094  -3.666  -1.860  1.00  0.00           H  
ATOM    647  HB  VAL A  40      -4.732  -2.115  -0.783  1.00  0.00           H  
ATOM    648 HG11 VAL A  40      -4.867  -4.583  -2.154  1.00  0.00           H  
ATOM    649 HG12 VAL A  40      -3.438  -3.641  -1.731  1.00  0.00           H  
ATOM    650 HG13 VAL A  40      -4.235  -3.384  -3.283  1.00  0.00           H  
ATOM    651 HG21 VAL A  40      -4.978  -1.572  -3.481  1.00  0.00           H  
ATOM    652 HG22 VAL A  40      -5.405  -0.494  -2.155  1.00  0.00           H  
ATOM    653 HG23 VAL A  40      -6.638  -1.518  -2.888  1.00  0.00           H  
ATOM    654  N   ILE A  41      -5.654  -3.753   1.121  1.00  0.00           N  
ATOM    655  CA  ILE A  41      -5.247  -4.637   2.210  1.00  0.00           C  
ATOM    656  C   ILE A  41      -6.309  -5.696   2.515  1.00  0.00           C  
ATOM    657  O   ILE A  41      -5.983  -6.853   2.775  1.00  0.00           O  
ATOM    658  CB  ILE A  41      -4.915  -3.834   3.491  1.00  0.00           C  
ATOM    659  CG1 ILE A  41      -3.796  -4.528   4.270  1.00  0.00           C  
ATOM    660  CG2 ILE A  41      -6.148  -3.645   4.369  1.00  0.00           C  
ATOM    661  CD1 ILE A  41      -2.523  -3.715   4.351  1.00  0.00           C  
ATOM    662  H   ILE A  41      -5.509  -2.787   1.212  1.00  0.00           H  
ATOM    663  HA  ILE A  41      -4.346  -5.142   1.894  1.00  0.00           H  
ATOM    664  HB  ILE A  41      -4.572  -2.856   3.190  1.00  0.00           H  
ATOM    665 HG12 ILE A  41      -4.131  -4.722   5.278  1.00  0.00           H  
ATOM    666 HG13 ILE A  41      -3.561  -5.465   3.788  1.00  0.00           H  
ATOM    667 HG21 ILE A  41      -6.991  -3.372   3.752  1.00  0.00           H  
ATOM    668 HG22 ILE A  41      -5.961  -2.864   5.090  1.00  0.00           H  
ATOM    669 HG23 ILE A  41      -6.365  -4.568   4.887  1.00  0.00           H  
ATOM    670 HD11 ILE A  41      -1.866  -4.148   5.090  1.00  0.00           H  
ATOM    671 HD12 ILE A  41      -2.762  -2.700   4.631  1.00  0.00           H  
ATOM    672 HD13 ILE A  41      -2.033  -3.718   3.388  1.00  0.00           H  
ATOM    673  N   GLU A  42      -7.577  -5.299   2.475  1.00  0.00           N  
ATOM    674  CA  GLU A  42      -8.672  -6.227   2.744  1.00  0.00           C  
ATOM    675  C   GLU A  42      -8.822  -7.215   1.600  1.00  0.00           C  
ATOM    676  O   GLU A  42      -9.183  -8.373   1.810  1.00  0.00           O  
ATOM    677  CB  GLU A  42      -9.981  -5.464   2.977  1.00  0.00           C  
ATOM    678  CG  GLU A  42     -10.534  -4.781   1.735  1.00  0.00           C  
ATOM    679  CD  GLU A  42     -12.048  -4.704   1.740  1.00  0.00           C  
ATOM    680  OE1 GLU A  42     -12.615  -4.215   2.740  1.00  0.00           O  
ATOM    681  OE2 GLU A  42     -12.668  -5.131   0.743  1.00  0.00           O  
ATOM    682  H   GLU A  42      -7.782  -4.366   2.257  1.00  0.00           H  
ATOM    683  HA  GLU A  42      -8.422  -6.785   3.634  1.00  0.00           H  
ATOM    684  HB2 GLU A  42     -10.726  -6.153   3.342  1.00  0.00           H  
ATOM    685  HB3 GLU A  42      -9.810  -4.703   3.726  1.00  0.00           H  
ATOM    686  HG2 GLU A  42     -10.139  -3.778   1.686  1.00  0.00           H  
ATOM    687  HG3 GLU A  42     -10.220  -5.333   0.862  1.00  0.00           H  
ATOM    688  N   ASP A  43      -8.520  -6.763   0.392  1.00  0.00           N  
ATOM    689  CA  ASP A  43      -8.600  -7.624  -0.772  1.00  0.00           C  
ATOM    690  C   ASP A  43      -7.372  -8.516  -0.833  1.00  0.00           C  
ATOM    691  O   ASP A  43      -7.423  -9.618  -1.363  1.00  0.00           O  
ATOM    692  CB  ASP A  43      -8.726  -6.798  -2.053  1.00  0.00           C  
ATOM    693  CG  ASP A  43     -10.163  -6.675  -2.523  1.00  0.00           C  
ATOM    694  OD1 ASP A  43     -10.900  -5.835  -1.966  1.00  0.00           O  
ATOM    695  OD2 ASP A  43     -10.550  -7.419  -3.448  1.00  0.00           O  
ATOM    696  H   ASP A  43      -8.220  -5.836   0.286  1.00  0.00           H  
ATOM    697  HA  ASP A  43      -9.472  -8.250  -0.661  1.00  0.00           H  
ATOM    698  HB2 ASP A  43      -8.340  -5.805  -1.874  1.00  0.00           H  
ATOM    699  HB3 ASP A  43      -8.149  -7.268  -2.837  1.00  0.00           H  
ATOM    700  N   ILE A  44      -6.271  -8.040  -0.262  1.00  0.00           N  
ATOM    701  CA  ILE A  44      -5.042  -8.813  -0.227  1.00  0.00           C  
ATOM    702  C   ILE A  44      -5.031  -9.726   0.996  1.00  0.00           C  
ATOM    703  O   ILE A  44      -4.385 -10.772   0.997  1.00  0.00           O  
ATOM    704  CB  ILE A  44      -3.798  -7.903  -0.206  1.00  0.00           C  
ATOM    705  CG1 ILE A  44      -3.894  -6.855  -1.315  1.00  0.00           C  
ATOM    706  CG2 ILE A  44      -2.531  -8.728  -0.365  1.00  0.00           C  
ATOM    707  CD1 ILE A  44      -2.671  -5.972  -1.424  1.00  0.00           C  
ATOM    708  H   ILE A  44      -6.294  -7.157   0.163  1.00  0.00           H  
ATOM    709  HA  ILE A  44      -5.005  -9.422  -1.120  1.00  0.00           H  
ATOM    710  HB  ILE A  44      -3.758  -7.405   0.752  1.00  0.00           H  
ATOM    711 HG12 ILE A  44      -4.024  -7.356  -2.263  1.00  0.00           H  
ATOM    712 HG13 ILE A  44      -4.745  -6.223  -1.129  1.00  0.00           H  
ATOM    713 HG21 ILE A  44      -2.349  -9.289   0.539  1.00  0.00           H  
ATOM    714 HG22 ILE A  44      -1.697  -8.067  -0.555  1.00  0.00           H  
ATOM    715 HG23 ILE A  44      -2.647  -9.408  -1.196  1.00  0.00           H  
ATOM    716 HD11 ILE A  44      -2.692  -5.444  -2.365  1.00  0.00           H  
ATOM    717 HD12 ILE A  44      -1.781  -6.582  -1.373  1.00  0.00           H  
ATOM    718 HD13 ILE A  44      -2.668  -5.261  -0.611  1.00  0.00           H  
ATOM    719  N   HIS A  45      -5.764  -9.318   2.035  1.00  0.00           N  
ATOM    720  CA  HIS A  45      -5.856 -10.093   3.268  1.00  0.00           C  
ATOM    721  C   HIS A  45      -6.805 -11.262   3.101  1.00  0.00           C  
ATOM    722  O   HIS A  45      -6.420 -12.417   3.282  1.00  0.00           O  
ATOM    723  CB  HIS A  45      -6.320  -9.209   4.422  1.00  0.00           C  
ATOM    724  CG  HIS A  45      -5.231  -8.342   4.946  1.00  0.00           C  
ATOM    725  ND1 HIS A  45      -5.254  -7.756   6.193  1.00  0.00           N  
ATOM    726  CD2 HIS A  45      -4.069  -7.974   4.373  1.00  0.00           C  
ATOM    727  CE1 HIS A  45      -4.144  -7.062   6.365  1.00  0.00           C  
ATOM    728  NE2 HIS A  45      -3.405  -7.177   5.276  1.00  0.00           N  
ATOM    729  H   HIS A  45      -6.260  -8.475   1.967  1.00  0.00           H  
ATOM    730  HA  HIS A  45      -4.871 -10.474   3.493  1.00  0.00           H  
ATOM    731  HB2 HIS A  45      -7.125  -8.573   4.083  1.00  0.00           H  
ATOM    732  HB3 HIS A  45      -6.673  -9.833   5.230  1.00  0.00           H  
ATOM    733  HD1 HIS A  45      -5.974  -7.837   6.852  1.00  0.00           H  
ATOM    734  HD2 HIS A  45      -3.730  -8.259   3.383  1.00  0.00           H  
ATOM    735  HE1 HIS A  45      -3.882  -6.496   7.247  1.00  0.00           H  
ATOM    736  HE2 HIS A  45      -2.605  -6.651   5.082  1.00  0.00           H  
ATOM    737  N   ASP A  46      -8.047 -10.966   2.736  1.00  0.00           N  
ATOM    738  CA  ASP A  46      -9.030 -12.015   2.529  1.00  0.00           C  
ATOM    739  C   ASP A  46      -8.561 -12.928   1.412  1.00  0.00           C  
ATOM    740  O   ASP A  46      -8.921 -14.104   1.359  1.00  0.00           O  
ATOM    741  CB  ASP A  46     -10.397 -11.417   2.191  1.00  0.00           C  
ATOM    742  CG  ASP A  46     -11.284 -11.277   3.412  1.00  0.00           C  
ATOM    743  OD1 ASP A  46     -11.882 -12.290   3.831  1.00  0.00           O  
ATOM    744  OD2 ASP A  46     -11.381 -10.153   3.950  1.00  0.00           O  
ATOM    745  H   ASP A  46      -8.301 -10.027   2.584  1.00  0.00           H  
ATOM    746  HA  ASP A  46      -9.104 -12.590   3.441  1.00  0.00           H  
ATOM    747  HB2 ASP A  46     -10.257 -10.439   1.756  1.00  0.00           H  
ATOM    748  HB3 ASP A  46     -10.895 -12.056   1.477  1.00  0.00           H  
ATOM    749  N   PHE A  47      -7.736 -12.379   0.524  1.00  0.00           N  
ATOM    750  CA  PHE A  47      -7.200 -13.158  -0.585  1.00  0.00           C  
ATOM    751  C   PHE A  47      -5.898 -13.843  -0.182  1.00  0.00           C  
ATOM    752  O   PHE A  47      -5.557 -14.905  -0.702  1.00  0.00           O  
ATOM    753  CB  PHE A  47      -6.993 -12.284  -1.821  1.00  0.00           C  
ATOM    754  CG  PHE A  47      -8.283 -11.901  -2.500  1.00  0.00           C  
ATOM    755  CD1 PHE A  47      -9.344 -11.384  -1.770  1.00  0.00           C  
ATOM    756  CD2 PHE A  47      -8.437 -12.061  -3.869  1.00  0.00           C  
ATOM    757  CE1 PHE A  47     -10.528 -11.034  -2.391  1.00  0.00           C  
ATOM    758  CE2 PHE A  47      -9.619 -11.711  -4.495  1.00  0.00           C  
ATOM    759  CZ  PHE A  47     -10.666 -11.198  -3.755  1.00  0.00           C  
ATOM    760  H   PHE A  47      -7.466 -11.429   0.633  1.00  0.00           H  
ATOM    761  HA  PHE A  47      -7.926 -13.923  -0.820  1.00  0.00           H  
ATOM    762  HB2 PHE A  47      -6.478 -11.380  -1.535  1.00  0.00           H  
ATOM    763  HB3 PHE A  47      -6.389 -12.824  -2.535  1.00  0.00           H  
ATOM    764  HD1 PHE A  47      -9.241 -11.252  -0.705  1.00  0.00           H  
ATOM    765  HD2 PHE A  47      -7.624 -12.463  -4.450  1.00  0.00           H  
ATOM    766  HE1 PHE A  47     -11.346 -10.634  -1.810  1.00  0.00           H  
ATOM    767  HE2 PHE A  47      -9.724 -11.840  -5.562  1.00  0.00           H  
ATOM    768  HZ  PHE A  47     -11.590 -10.924  -4.243  1.00  0.00           H  
ATOM    769  N   MET A  48      -5.180 -13.233   0.761  1.00  0.00           N  
ATOM    770  CA  MET A  48      -3.920 -13.788   1.250  1.00  0.00           C  
ATOM    771  C   MET A  48      -4.088 -15.260   1.615  1.00  0.00           C  
ATOM    772  O   MET A  48      -3.141 -16.043   1.546  1.00  0.00           O  
ATOM    773  CB  MET A  48      -3.434 -13.004   2.472  1.00  0.00           C  
ATOM    774  CG  MET A  48      -2.027 -12.453   2.321  1.00  0.00           C  
ATOM    775  SD  MET A  48      -1.561 -11.357   3.675  1.00  0.00           S  
ATOM    776  CE  MET A  48      -0.608 -10.122   2.796  1.00  0.00           C  
ATOM    777  H   MET A  48      -5.509 -12.393   1.144  1.00  0.00           H  
ATOM    778  HA  MET A  48      -3.184 -13.702   0.462  1.00  0.00           H  
ATOM    779  HB2 MET A  48      -4.106 -12.176   2.645  1.00  0.00           H  
ATOM    780  HB3 MET A  48      -3.452 -13.654   3.334  1.00  0.00           H  
ATOM    781  HG2 MET A  48      -1.331 -13.278   2.292  1.00  0.00           H  
ATOM    782  HG3 MET A  48      -1.967 -11.902   1.394  1.00  0.00           H  
ATOM    783  HE1 MET A  48       0.106 -10.612   2.150  1.00  0.00           H  
ATOM    784  HE2 MET A  48      -0.082  -9.500   3.506  1.00  0.00           H  
ATOM    785  HE3 MET A  48      -1.271  -9.510   2.202  1.00  0.00           H  
ATOM    786  N   GLN A  49      -5.305 -15.624   2.006  1.00  0.00           N  
ATOM    787  CA  GLN A  49      -5.610 -16.996   2.387  1.00  0.00           C  
ATOM    788  C   GLN A  49      -5.809 -17.875   1.157  1.00  0.00           C  
ATOM    789  O   GLN A  49      -5.540 -19.076   1.191  1.00  0.00           O  
ATOM    790  CB  GLN A  49      -6.860 -17.029   3.272  1.00  0.00           C  
ATOM    791  CG  GLN A  49      -6.570 -17.390   4.720  1.00  0.00           C  
ATOM    792  CD  GLN A  49      -7.636 -18.283   5.324  1.00  0.00           C  
ATOM    793  OE1 GLN A  49      -8.222 -19.121   4.637  1.00  0.00           O  
ATOM    794  NE2 GLN A  49      -7.893 -18.108   6.615  1.00  0.00           N  
ATOM    795  H   GLN A  49      -6.017 -14.951   2.041  1.00  0.00           H  
ATOM    796  HA  GLN A  49      -4.772 -17.374   2.949  1.00  0.00           H  
ATOM    797  HB2 GLN A  49      -7.328 -16.053   3.254  1.00  0.00           H  
ATOM    798  HB3 GLN A  49      -7.553 -17.757   2.874  1.00  0.00           H  
ATOM    799  HG2 GLN A  49      -5.623 -17.906   4.765  1.00  0.00           H  
ATOM    800  HG3 GLN A  49      -6.512 -16.480   5.299  1.00  0.00           H  
ATOM    801 HE21 GLN A  49      -7.389 -17.422   7.099  1.00  0.00           H  
ATOM    802 HE22 GLN A  49      -8.578 -18.672   7.031  1.00  0.00           H  
ATOM    803  N   GLY A  50      -6.280 -17.272   0.071  1.00  0.00           N  
ATOM    804  CA  GLY A  50      -6.502 -18.019  -1.152  1.00  0.00           C  
ATOM    805  C   GLY A  50      -7.883 -17.794  -1.739  1.00  0.00           C  
ATOM    806  O   GLY A  50      -8.177 -18.265  -2.838  1.00  0.00           O  
ATOM    807  H   GLY A  50      -6.475 -16.312   0.100  1.00  0.00           H  
ATOM    808  HA2 GLY A  50      -5.762 -17.721  -1.881  1.00  0.00           H  
ATOM    809  HA3 GLY A  50      -6.380 -19.072  -0.944  1.00  0.00           H  
ATOM    810  N   GLY A  51      -8.736 -17.070  -1.014  1.00  0.00           N  
ATOM    811  CA  GLY A  51     -10.079 -16.799  -1.500  1.00  0.00           C  
ATOM    812  C   GLY A  51     -10.079 -16.302  -2.933  1.00  0.00           C  
ATOM    813  O   GLY A  51     -11.029 -16.534  -3.681  1.00  0.00           O  
ATOM    814  H   GLY A  51      -8.451 -16.714  -0.147  1.00  0.00           H  
ATOM    815  HA2 GLY A  51     -10.660 -17.707  -1.443  1.00  0.00           H  
ATOM    816  HA3 GLY A  51     -10.534 -16.051  -0.870  1.00  0.00           H  
ATOM    817  N   GLY A  52      -9.002 -15.623  -3.312  1.00  0.00           N  
ATOM    818  CA  GLY A  52      -8.883 -15.104  -4.661  1.00  0.00           C  
ATOM    819  C   GLY A  52      -7.439 -14.856  -5.057  1.00  0.00           C  
ATOM    820  O   GLY A  52      -7.162 -14.058  -5.951  1.00  0.00           O  
ATOM    821  H   GLY A  52      -8.279 -15.476  -2.668  1.00  0.00           H  
ATOM    822  HA2 GLY A  52      -9.318 -15.814  -5.348  1.00  0.00           H  
ATOM    823  HA3 GLY A  52      -9.428 -14.174  -4.728  1.00  0.00           H  
ATOM    824  N   SER A  53      -6.517 -15.546  -4.389  1.00  0.00           N  
ATOM    825  CA  SER A  53      -5.097 -15.401  -4.673  1.00  0.00           C  
ATOM    826  C   SER A  53      -4.800 -15.776  -6.120  1.00  0.00           C  
ATOM    827  O   SER A  53      -5.632 -16.379  -6.799  1.00  0.00           O  
ATOM    828  CB  SER A  53      -4.273 -16.272  -3.720  1.00  0.00           C  
ATOM    829  OG  SER A  53      -4.210 -17.612  -4.178  1.00  0.00           O  
ATOM    830  H   SER A  53      -6.797 -16.167  -3.691  1.00  0.00           H  
ATOM    831  HA  SER A  53      -4.832 -14.365  -4.521  1.00  0.00           H  
ATOM    832  HB2 SER A  53      -3.269 -15.881  -3.655  1.00  0.00           H  
ATOM    833  HB3 SER A  53      -4.727 -16.260  -2.738  1.00  0.00           H  
ATOM    834  HG  SER A  53      -5.080 -18.013  -4.116  1.00  0.00           H  
ATOM    835  N   GLY A  54      -3.615 -15.409  -6.590  1.00  0.00           N  
ATOM    836  CA  GLY A  54      -3.239 -15.711  -7.959  1.00  0.00           C  
ATOM    837  C   GLY A  54      -4.088 -14.956  -8.960  1.00  0.00           C  
ATOM    838  O   GLY A  54      -4.648 -15.546  -9.883  1.00  0.00           O  
ATOM    839  H   GLY A  54      -2.995 -14.926  -6.006  1.00  0.00           H  
ATOM    840  HA2 GLY A  54      -2.204 -15.441  -8.105  1.00  0.00           H  
ATOM    841  HA3 GLY A  54      -3.354 -16.771  -8.130  1.00  0.00           H  
ATOM    842  N   GLY A  55      -4.184 -13.645  -8.770  1.00  0.00           N  
ATOM    843  CA  GLY A  55      -4.973 -12.818  -9.663  1.00  0.00           C  
ATOM    844  C   GLY A  55      -5.330 -11.479  -9.047  1.00  0.00           C  
ATOM    845  O   GLY A  55      -5.590 -10.512  -9.761  1.00  0.00           O  
ATOM    846  H   GLY A  55      -3.714 -13.235  -8.015  1.00  0.00           H  
ATOM    847  HA2 GLY A  55      -4.410 -12.647 -10.569  1.00  0.00           H  
ATOM    848  HA3 GLY A  55      -5.885 -13.343  -9.911  1.00  0.00           H  
ATOM    849  N   LYS A  56      -5.343 -11.421  -7.719  1.00  0.00           N  
ATOM    850  CA  LYS A  56      -5.669 -10.185  -7.016  1.00  0.00           C  
ATOM    851  C   LYS A  56      -4.443  -9.292  -6.878  1.00  0.00           C  
ATOM    852  O   LYS A  56      -4.524  -8.082  -7.072  1.00  0.00           O  
ATOM    853  CB  LYS A  56      -6.243 -10.492  -5.631  1.00  0.00           C  
ATOM    854  CG  LYS A  56      -5.314 -11.315  -4.749  1.00  0.00           C  
ATOM    855  CD  LYS A  56      -4.565 -10.445  -3.752  1.00  0.00           C  
ATOM    856  CE  LYS A  56      -3.792 -11.291  -2.750  1.00  0.00           C  
ATOM    857  NZ  LYS A  56      -2.323 -11.069  -2.849  1.00  0.00           N  
ATOM    858  H   LYS A  56      -5.130 -12.225  -7.199  1.00  0.00           H  
ATOM    859  HA  LYS A  56      -6.411  -9.659  -7.596  1.00  0.00           H  
ATOM    860  HB2 LYS A  56      -6.451  -9.559  -5.127  1.00  0.00           H  
ATOM    861  HB3 LYS A  56      -7.167 -11.037  -5.752  1.00  0.00           H  
ATOM    862  HG2 LYS A  56      -5.899 -12.038  -4.205  1.00  0.00           H  
ATOM    863  HG3 LYS A  56      -4.600 -11.826  -5.375  1.00  0.00           H  
ATOM    864  HD2 LYS A  56      -3.871  -9.815  -4.286  1.00  0.00           H  
ATOM    865  HD3 LYS A  56      -5.275  -9.832  -3.219  1.00  0.00           H  
ATOM    866  HE2 LYS A  56      -4.118 -11.033  -1.753  1.00  0.00           H  
ATOM    867  HE3 LYS A  56      -4.003 -12.334  -2.937  1.00  0.00           H  
ATOM    868  HZ1 LYS A  56      -1.894 -11.790  -3.463  1.00  0.00           H  
ATOM    869  HZ2 LYS A  56      -1.887 -11.129  -1.907  1.00  0.00           H  
ATOM    870  HZ3 LYS A  56      -2.130 -10.129  -3.249  1.00  0.00           H  
ATOM    871  N   LEU A  57      -3.310  -9.890  -6.533  1.00  0.00           N  
ATOM    872  CA  LEU A  57      -2.080  -9.132  -6.357  1.00  0.00           C  
ATOM    873  C   LEU A  57      -1.596  -8.507  -7.663  1.00  0.00           C  
ATOM    874  O   LEU A  57      -0.679  -7.697  -7.652  1.00  0.00           O  
ATOM    875  CB  LEU A  57      -0.982 -10.016  -5.770  1.00  0.00           C  
ATOM    876  CG  LEU A  57       0.168  -9.261  -5.103  1.00  0.00           C  
ATOM    877  CD1 LEU A  57      -0.320  -8.526  -3.863  1.00  0.00           C  
ATOM    878  CD2 LEU A  57       1.295 -10.217  -4.749  1.00  0.00           C  
ATOM    879  H   LEU A  57      -3.302 -10.858  -6.386  1.00  0.00           H  
ATOM    880  HA  LEU A  57      -2.289  -8.337  -5.659  1.00  0.00           H  
ATOM    881  HB2 LEU A  57      -1.431 -10.667  -5.035  1.00  0.00           H  
ATOM    882  HB3 LEU A  57      -0.574 -10.621  -6.562  1.00  0.00           H  
ATOM    883  HG  LEU A  57       0.556  -8.527  -5.794  1.00  0.00           H  
ATOM    884 HD11 LEU A  57       0.150  -7.555  -3.813  1.00  0.00           H  
ATOM    885 HD12 LEU A  57      -0.062  -9.096  -2.982  1.00  0.00           H  
ATOM    886 HD13 LEU A  57      -1.392  -8.405  -3.913  1.00  0.00           H  
ATOM    887 HD21 LEU A  57       1.213 -11.110  -5.351  1.00  0.00           H  
ATOM    888 HD22 LEU A  57       1.229 -10.479  -3.703  1.00  0.00           H  
ATOM    889 HD23 LEU A  57       2.245  -9.740  -4.940  1.00  0.00           H  
ATOM    890  N   GLN A  58      -2.201  -8.873  -8.787  1.00  0.00           N  
ATOM    891  CA  GLN A  58      -1.786  -8.303 -10.062  1.00  0.00           C  
ATOM    892  C   GLN A  58      -2.513  -6.989 -10.330  1.00  0.00           C  
ATOM    893  O   GLN A  58      -1.886  -5.977 -10.644  1.00  0.00           O  
ATOM    894  CB  GLN A  58      -2.008  -9.290 -11.214  1.00  0.00           C  
ATOM    895  CG  GLN A  58      -3.382  -9.936 -11.223  1.00  0.00           C  
ATOM    896  CD  GLN A  58      -3.648 -10.716 -12.497  1.00  0.00           C  
ATOM    897  OE1 GLN A  58      -3.568 -11.944 -12.515  1.00  0.00           O  
ATOM    898  NE2 GLN A  58      -3.964 -10.003 -13.572  1.00  0.00           N  
ATOM    899  H   GLN A  58      -2.929  -9.527  -8.760  1.00  0.00           H  
ATOM    900  HA  GLN A  58      -0.733  -8.088  -9.983  1.00  0.00           H  
ATOM    901  HB2 GLN A  58      -1.875  -8.767 -12.149  1.00  0.00           H  
ATOM    902  HB3 GLN A  58      -1.268 -10.075 -11.144  1.00  0.00           H  
ATOM    903  HG2 GLN A  58      -3.454 -10.611 -10.385  1.00  0.00           H  
ATOM    904  HG3 GLN A  58      -4.131  -9.164 -11.130  1.00  0.00           H  
ATOM    905 HE21 GLN A  58      -4.007  -9.027 -13.484  1.00  0.00           H  
ATOM    906 HE22 GLN A  58      -4.140 -10.481 -14.409  1.00  0.00           H  
ATOM    907  N   GLU A  59      -3.833  -7.007 -10.197  1.00  0.00           N  
ATOM    908  CA  GLU A  59      -4.635  -5.812 -10.416  1.00  0.00           C  
ATOM    909  C   GLU A  59      -4.741  -4.996  -9.135  1.00  0.00           C  
ATOM    910  O   GLU A  59      -4.834  -3.769  -9.173  1.00  0.00           O  
ATOM    911  CB  GLU A  59      -6.031  -6.190 -10.915  1.00  0.00           C  
ATOM    912  CG  GLU A  59      -6.065  -6.584 -12.383  1.00  0.00           C  
ATOM    913  CD  GLU A  59      -7.227  -7.501 -12.713  1.00  0.00           C  
ATOM    914  OE1 GLU A  59      -8.369  -7.004 -12.806  1.00  0.00           O  
ATOM    915  OE2 GLU A  59      -6.993  -8.717 -12.878  1.00  0.00           O  
ATOM    916  H   GLU A  59      -4.278  -7.839  -9.935  1.00  0.00           H  
ATOM    917  HA  GLU A  59      -4.141  -5.214 -11.167  1.00  0.00           H  
ATOM    918  HB2 GLU A  59      -6.397  -7.022 -10.332  1.00  0.00           H  
ATOM    919  HB3 GLU A  59      -6.691  -5.346 -10.776  1.00  0.00           H  
ATOM    920  HG2 GLU A  59      -6.153  -5.689 -12.981  1.00  0.00           H  
ATOM    921  HG3 GLU A  59      -5.144  -7.089 -12.628  1.00  0.00           H  
ATOM    922  N   MET A  60      -4.728  -5.687  -8.000  1.00  0.00           N  
ATOM    923  CA  MET A  60      -4.824  -5.024  -6.708  1.00  0.00           C  
ATOM    924  C   MET A  60      -3.488  -4.410  -6.306  1.00  0.00           C  
ATOM    925  O   MET A  60      -3.453  -3.418  -5.578  1.00  0.00           O  
ATOM    926  CB  MET A  60      -5.297  -6.004  -5.632  1.00  0.00           C  
ATOM    927  CG  MET A  60      -6.045  -5.337  -4.489  1.00  0.00           C  
ATOM    928  SD  MET A  60      -7.831  -5.341  -4.731  1.00  0.00           S  
ATOM    929  CE  MET A  60      -7.996  -4.144  -6.053  1.00  0.00           C  
ATOM    930  H   MET A  60      -4.653  -6.664  -8.034  1.00  0.00           H  
ATOM    931  HA  MET A  60      -5.552  -4.232  -6.800  1.00  0.00           H  
ATOM    932  HB2 MET A  60      -5.955  -6.729  -6.086  1.00  0.00           H  
ATOM    933  HB3 MET A  60      -4.439  -6.515  -5.223  1.00  0.00           H  
ATOM    934  HG2 MET A  60      -5.819  -5.864  -3.573  1.00  0.00           H  
ATOM    935  HG3 MET A  60      -5.709  -4.314  -4.407  1.00  0.00           H  
ATOM    936  HE1 MET A  60      -7.198  -3.420  -5.986  1.00  0.00           H  
ATOM    937  HE2 MET A  60      -8.948  -3.639  -5.964  1.00  0.00           H  
ATOM    938  HE3 MET A  60      -7.945  -4.649  -7.006  1.00  0.00           H  
ATOM    939  N   MET A  61      -2.384  -4.991  -6.783  1.00  0.00           N  
ATOM    940  CA  MET A  61      -1.064  -4.458  -6.450  1.00  0.00           C  
ATOM    941  C   MET A  61      -0.949  -3.012  -6.922  1.00  0.00           C  
ATOM    942  O   MET A  61      -0.409  -2.158  -6.218  1.00  0.00           O  
ATOM    943  CB  MET A  61       0.046  -5.308  -7.076  1.00  0.00           C  
ATOM    944  CG  MET A  61       1.408  -4.624  -7.129  1.00  0.00           C  
ATOM    945  SD  MET A  61       1.933  -4.239  -8.810  1.00  0.00           S  
ATOM    946  CE  MET A  61       3.658  -3.841  -8.544  1.00  0.00           C  
ATOM    947  H   MET A  61      -2.458  -5.783  -7.368  1.00  0.00           H  
ATOM    948  HA  MET A  61      -0.963  -4.486  -5.374  1.00  0.00           H  
ATOM    949  HB2 MET A  61       0.154  -6.212  -6.496  1.00  0.00           H  
ATOM    950  HB3 MET A  61      -0.241  -5.569  -8.084  1.00  0.00           H  
ATOM    951  HG2 MET A  61       1.359  -3.705  -6.565  1.00  0.00           H  
ATOM    952  HG3 MET A  61       2.140  -5.279  -6.679  1.00  0.00           H  
ATOM    953  HE1 MET A  61       4.278  -4.548  -9.076  1.00  0.00           H  
ATOM    954  HE2 MET A  61       3.881  -3.892  -7.488  1.00  0.00           H  
ATOM    955  HE3 MET A  61       3.858  -2.843  -8.906  1.00  0.00           H  
ATOM    956  N   LYS A  62      -1.464  -2.745  -8.118  1.00  0.00           N  
ATOM    957  CA  LYS A  62      -1.424  -1.403  -8.682  1.00  0.00           C  
ATOM    958  C   LYS A  62      -2.380  -0.469  -7.945  1.00  0.00           C  
ATOM    959  O   LYS A  62      -2.289   0.751  -8.074  1.00  0.00           O  
ATOM    960  CB  LYS A  62      -1.779  -1.444 -10.171  1.00  0.00           C  
ATOM    961  CG  LYS A  62      -1.570  -0.117 -10.881  1.00  0.00           C  
ATOM    962  CD  LYS A  62      -2.003  -0.191 -12.337  1.00  0.00           C  
ATOM    963  CE  LYS A  62      -2.591   1.129 -12.812  1.00  0.00           C  
ATOM    964  NZ  LYS A  62      -4.022   1.269 -12.428  1.00  0.00           N  
ATOM    965  H   LYS A  62      -1.886  -3.469  -8.632  1.00  0.00           H  
ATOM    966  HA  LYS A  62      -0.418  -1.029  -8.573  1.00  0.00           H  
ATOM    967  HB2 LYS A  62      -1.164  -2.188 -10.655  1.00  0.00           H  
ATOM    968  HB3 LYS A  62      -2.817  -1.724 -10.274  1.00  0.00           H  
ATOM    969  HG2 LYS A  62      -2.150   0.644 -10.383  1.00  0.00           H  
ATOM    970  HG3 LYS A  62      -0.522   0.140 -10.840  1.00  0.00           H  
ATOM    971  HD2 LYS A  62      -1.145  -0.432 -12.946  1.00  0.00           H  
ATOM    972  HD3 LYS A  62      -2.749  -0.965 -12.441  1.00  0.00           H  
ATOM    973  HE2 LYS A  62      -2.028   1.937 -12.370  1.00  0.00           H  
ATOM    974  HE3 LYS A  62      -2.507   1.179 -13.887  1.00  0.00           H  
ATOM    975  HZ1 LYS A  62      -4.512   0.357 -12.530  1.00  0.00           H  
ATOM    976  HZ2 LYS A  62      -4.489   1.970 -13.039  1.00  0.00           H  
ATOM    977  HZ3 LYS A  62      -4.098   1.584 -11.439  1.00  0.00           H  
ATOM    978  N   GLU A  63      -3.299  -1.048  -7.174  1.00  0.00           N  
ATOM    979  CA  GLU A  63      -4.270  -0.259  -6.424  1.00  0.00           C  
ATOM    980  C   GLU A  63      -3.665   0.279  -5.129  1.00  0.00           C  
ATOM    981  O   GLU A  63      -4.104   1.309  -4.615  1.00  0.00           O  
ATOM    982  CB  GLU A  63      -5.513  -1.095  -6.116  1.00  0.00           C  
ATOM    983  CG  GLU A  63      -6.686  -0.271  -5.609  1.00  0.00           C  
ATOM    984  CD  GLU A  63      -7.949  -0.490  -6.420  1.00  0.00           C  
ATOM    985  OE1 GLU A  63      -8.081   0.135  -7.493  1.00  0.00           O  
ATOM    986  OE2 GLU A  63      -8.804  -1.288  -5.982  1.00  0.00           O  
ATOM    987  H   GLU A  63      -3.329  -2.025  -7.111  1.00  0.00           H  
ATOM    988  HA  GLU A  63      -4.558   0.578  -7.043  1.00  0.00           H  
ATOM    989  HB2 GLU A  63      -5.821  -1.605  -7.017  1.00  0.00           H  
ATOM    990  HB3 GLU A  63      -5.264  -1.828  -5.365  1.00  0.00           H  
ATOM    991  HG2 GLU A  63      -6.884  -0.543  -4.583  1.00  0.00           H  
ATOM    992  HG3 GLU A  63      -6.421   0.775  -5.658  1.00  0.00           H  
ATOM    993  N   PHE A  64      -2.653  -0.411  -4.605  1.00  0.00           N  
ATOM    994  CA  PHE A  64      -2.001   0.023  -3.378  1.00  0.00           C  
ATOM    995  C   PHE A  64      -0.889   1.015  -3.700  1.00  0.00           C  
ATOM    996  O   PHE A  64      -0.629   1.946  -2.938  1.00  0.00           O  
ATOM    997  CB  PHE A  64      -1.461  -1.189  -2.588  1.00  0.00           C  
ATOM    998  CG  PHE A  64      -0.163  -1.752  -3.105  1.00  0.00           C  
ATOM    999  CD1 PHE A  64       1.010  -1.013  -3.055  1.00  0.00           C  
ATOM   1000  CD2 PHE A  64      -0.124  -3.027  -3.642  1.00  0.00           C  
ATOM   1001  CE1 PHE A  64       2.194  -1.538  -3.533  1.00  0.00           C  
ATOM   1002  CE2 PHE A  64       1.058  -3.554  -4.124  1.00  0.00           C  
ATOM   1003  CZ  PHE A  64       2.216  -2.809  -4.070  1.00  0.00           C  
ATOM   1004  H   PHE A  64      -2.335  -1.220  -5.057  1.00  0.00           H  
ATOM   1005  HA  PHE A  64      -2.742   0.531  -2.778  1.00  0.00           H  
ATOM   1006  HB2 PHE A  64      -1.306  -0.901  -1.561  1.00  0.00           H  
ATOM   1007  HB3 PHE A  64      -2.196  -1.985  -2.623  1.00  0.00           H  
ATOM   1008  HD1 PHE A  64       0.995  -0.020  -2.633  1.00  0.00           H  
ATOM   1009  HD2 PHE A  64      -1.029  -3.613  -3.684  1.00  0.00           H  
ATOM   1010  HE1 PHE A  64       3.101  -0.953  -3.491  1.00  0.00           H  
ATOM   1011  HE2 PHE A  64       1.074  -4.550  -4.541  1.00  0.00           H  
ATOM   1012  HZ  PHE A  64       3.139  -3.218  -4.448  1.00  0.00           H  
ATOM   1013  N   GLN A  65      -0.244   0.808  -4.843  1.00  0.00           N  
ATOM   1014  CA  GLN A  65       0.837   1.681  -5.285  1.00  0.00           C  
ATOM   1015  C   GLN A  65       0.280   2.963  -5.897  1.00  0.00           C  
ATOM   1016  O   GLN A  65       0.858   4.039  -5.737  1.00  0.00           O  
ATOM   1017  CB  GLN A  65       1.722   0.957  -6.300  1.00  0.00           C  
ATOM   1018  CG  GLN A  65       3.136   1.508  -6.378  1.00  0.00           C  
ATOM   1019  CD  GLN A  65       3.806   1.208  -7.704  1.00  0.00           C  
ATOM   1020  OE1 GLN A  65       3.493   1.821  -8.725  1.00  0.00           O  
ATOM   1021  NE2 GLN A  65       4.736   0.259  -7.696  1.00  0.00           N  
ATOM   1022  H   GLN A  65      -0.503   0.051  -5.405  1.00  0.00           H  
ATOM   1023  HA  GLN A  65       1.431   1.937  -4.419  1.00  0.00           H  
ATOM   1024  HB2 GLN A  65       1.780  -0.087  -6.030  1.00  0.00           H  
ATOM   1025  HB3 GLN A  65       1.271   1.043  -7.278  1.00  0.00           H  
ATOM   1026  HG2 GLN A  65       3.099   2.579  -6.246  1.00  0.00           H  
ATOM   1027  HG3 GLN A  65       3.725   1.069  -5.585  1.00  0.00           H  
ATOM   1028 HE21 GLN A  65       4.934  -0.188  -6.846  1.00  0.00           H  
ATOM   1029 HE22 GLN A  65       5.185   0.044  -8.540  1.00  0.00           H  
ATOM   1030  N   GLN A  66      -0.850   2.845  -6.594  1.00  0.00           N  
ATOM   1031  CA  GLN A  66      -1.484   4.001  -7.223  1.00  0.00           C  
ATOM   1032  C   GLN A  66      -1.718   5.104  -6.198  1.00  0.00           C  
ATOM   1033  O   GLN A  66      -1.633   6.291  -6.514  1.00  0.00           O  
ATOM   1034  CB  GLN A  66      -2.809   3.598  -7.874  1.00  0.00           C  
ATOM   1035  CG  GLN A  66      -3.541   4.756  -8.534  1.00  0.00           C  
ATOM   1036  CD  GLN A  66      -2.728   5.404  -9.638  1.00  0.00           C  
ATOM   1037  OE1 GLN A  66      -1.810   4.797 -10.187  1.00  0.00           O  
ATOM   1038  NE2 GLN A  66      -3.065   6.645  -9.969  1.00  0.00           N  
ATOM   1039  H   GLN A  66      -1.266   1.963  -6.683  1.00  0.00           H  
ATOM   1040  HA  GLN A  66      -0.815   4.371  -7.986  1.00  0.00           H  
ATOM   1041  HB2 GLN A  66      -2.614   2.850  -8.627  1.00  0.00           H  
ATOM   1042  HB3 GLN A  66      -3.455   3.177  -7.118  1.00  0.00           H  
ATOM   1043  HG2 GLN A  66      -4.464   4.389  -8.956  1.00  0.00           H  
ATOM   1044  HG3 GLN A  66      -3.760   5.502  -7.783  1.00  0.00           H  
ATOM   1045 HE21 GLN A  66      -3.807   7.068  -9.489  1.00  0.00           H  
ATOM   1046 HE22 GLN A  66      -2.556   7.090 -10.680  1.00  0.00           H  
ATOM   1047  N   VAL A  67      -1.997   4.700  -4.963  1.00  0.00           N  
ATOM   1048  CA  VAL A  67      -2.228   5.643  -3.878  1.00  0.00           C  
ATOM   1049  C   VAL A  67      -1.001   6.526  -3.677  1.00  0.00           C  
ATOM   1050  O   VAL A  67      -1.115   7.731  -3.449  1.00  0.00           O  
ATOM   1051  CB  VAL A  67      -2.558   4.884  -2.574  1.00  0.00           C  
ATOM   1052  CG1 VAL A  67      -2.657   5.825  -1.380  1.00  0.00           C  
ATOM   1053  CG2 VAL A  67      -3.844   4.090  -2.748  1.00  0.00           C  
ATOM   1054  H   VAL A  67      -2.039   3.736  -4.774  1.00  0.00           H  
ATOM   1055  HA  VAL A  67      -3.072   6.268  -4.143  1.00  0.00           H  
ATOM   1056  HB  VAL A  67      -1.759   4.184  -2.381  1.00  0.00           H  
ATOM   1057 HG11 VAL A  67      -3.696   5.972  -1.123  1.00  0.00           H  
ATOM   1058 HG12 VAL A  67      -2.211   6.776  -1.627  1.00  0.00           H  
ATOM   1059 HG13 VAL A  67      -2.138   5.393  -0.537  1.00  0.00           H  
ATOM   1060 HG21 VAL A  67      -3.628   3.035  -2.676  1.00  0.00           H  
ATOM   1061 HG22 VAL A  67      -4.273   4.305  -3.716  1.00  0.00           H  
ATOM   1062 HG23 VAL A  67      -4.545   4.367  -1.976  1.00  0.00           H  
ATOM   1063  N   LEU A  68       0.172   5.917  -3.792  1.00  0.00           N  
ATOM   1064  CA  LEU A  68       1.430   6.638  -3.654  1.00  0.00           C  
ATOM   1065  C   LEU A  68       1.719   7.453  -4.917  1.00  0.00           C  
ATOM   1066  O   LEU A  68       2.669   8.232  -4.958  1.00  0.00           O  
ATOM   1067  CB  LEU A  68       2.555   5.653  -3.374  1.00  0.00           C  
ATOM   1068  CG  LEU A  68       2.883   5.495  -1.890  1.00  0.00           C  
ATOM   1069  CD1 LEU A  68       2.180   4.275  -1.304  1.00  0.00           C  
ATOM   1070  CD2 LEU A  68       4.391   5.402  -1.694  1.00  0.00           C  
ATOM   1071  H   LEU A  68       0.193   4.958  -3.994  1.00  0.00           H  
ATOM   1072  HA  LEU A  68       1.351   7.316  -2.809  1.00  0.00           H  
ATOM   1073  HB2 LEU A  68       2.273   4.688  -3.770  1.00  0.00           H  
ATOM   1074  HB3 LEU A  68       3.443   5.991  -3.885  1.00  0.00           H  
ATOM   1075  HG  LEU A  68       2.523   6.369  -1.356  1.00  0.00           H  
ATOM   1076 HD11 LEU A  68       1.423   4.596  -0.600  1.00  0.00           H  
ATOM   1077 HD12 LEU A  68       2.901   3.654  -0.794  1.00  0.00           H  
ATOM   1078 HD13 LEU A  68       1.714   3.708  -2.096  1.00  0.00           H  
ATOM   1079 HD21 LEU A  68       4.877   5.355  -2.657  1.00  0.00           H  
ATOM   1080 HD22 LEU A  68       4.627   4.512  -1.129  1.00  0.00           H  
ATOM   1081 HD23 LEU A  68       4.738   6.271  -1.158  1.00  0.00           H  
ATOM   1082  N   ASP A  69       0.876   7.285  -5.940  1.00  0.00           N  
ATOM   1083  CA  ASP A  69       1.023   8.025  -7.188  1.00  0.00           C  
ATOM   1084  C   ASP A  69       0.546   9.456  -6.980  1.00  0.00           C  
ATOM   1085  O   ASP A  69       1.304  10.408  -7.166  1.00  0.00           O  
ATOM   1086  CB  ASP A  69       0.220   7.357  -8.308  1.00  0.00           C  
ATOM   1087  CG  ASP A  69       0.897   7.485  -9.658  1.00  0.00           C  
ATOM   1088  OD1 ASP A  69       1.223   8.623 -10.055  1.00  0.00           O  
ATOM   1089  OD2 ASP A  69       1.102   6.445 -10.320  1.00  0.00           O  
ATOM   1090  H   ASP A  69       0.128   6.662  -5.846  1.00  0.00           H  
ATOM   1091  HA  ASP A  69       2.070   8.035  -7.453  1.00  0.00           H  
ATOM   1092  HB2 ASP A  69       0.103   6.308  -8.083  1.00  0.00           H  
ATOM   1093  HB3 ASP A  69      -0.754   7.820  -8.369  1.00  0.00           H  
ATOM   1094  N   GLU A  70      -0.707   9.595  -6.545  1.00  0.00           N  
ATOM   1095  CA  GLU A  70      -1.275  10.910  -6.254  1.00  0.00           C  
ATOM   1096  C   GLU A  70      -0.356  11.633  -5.287  1.00  0.00           C  
ATOM   1097  O   GLU A  70      -0.146  12.843  -5.364  1.00  0.00           O  
ATOM   1098  CB  GLU A  70      -2.653  10.751  -5.600  1.00  0.00           C  
ATOM   1099  CG  GLU A  70      -3.592  11.915  -5.846  1.00  0.00           C  
ATOM   1100  CD  GLU A  70      -4.381  11.770  -7.133  1.00  0.00           C  
ATOM   1101  OE1 GLU A  70      -3.793  11.324  -8.141  1.00  0.00           O  
ATOM   1102  OE2 GLU A  70      -5.585  12.099  -7.133  1.00  0.00           O  
ATOM   1103  H   GLU A  70      -1.250   8.793  -6.381  1.00  0.00           H  
ATOM   1104  HA  GLU A  70      -1.359  11.471  -7.172  1.00  0.00           H  
ATOM   1105  HB2 GLU A  70      -3.118   9.855  -5.980  1.00  0.00           H  
ATOM   1106  HB3 GLU A  70      -2.518  10.651  -4.527  1.00  0.00           H  
ATOM   1107  HG2 GLU A  70      -4.286  11.975  -5.019  1.00  0.00           H  
ATOM   1108  HG3 GLU A  70      -3.013  12.824  -5.895  1.00  0.00           H  
ATOM   1109  N   LEU A  71       0.171  10.840  -4.370  1.00  0.00           N  
ATOM   1110  CA  LEU A  71       1.067  11.297  -3.330  1.00  0.00           C  
ATOM   1111  C   LEU A  71       2.449  11.644  -3.882  1.00  0.00           C  
ATOM   1112  O   LEU A  71       2.854  12.806  -3.876  1.00  0.00           O  
ATOM   1113  CB  LEU A  71       1.150  10.182  -2.295  1.00  0.00           C  
ATOM   1114  CG  LEU A  71       2.326  10.232  -1.330  1.00  0.00           C  
ATOM   1115  CD1 LEU A  71       1.861  10.684   0.041  1.00  0.00           C  
ATOM   1116  CD2 LEU A  71       2.972   8.863  -1.247  1.00  0.00           C  
ATOM   1117  H   LEU A  71      -0.065   9.889  -4.390  1.00  0.00           H  
ATOM   1118  HA  LEU A  71       0.641  12.169  -2.870  1.00  0.00           H  
ATOM   1119  HB2 LEU A  71       0.241  10.199  -1.718  1.00  0.00           H  
ATOM   1120  HB3 LEU A  71       1.193   9.243  -2.826  1.00  0.00           H  
ATOM   1121  HG  LEU A  71       3.060  10.935  -1.690  1.00  0.00           H  
ATOM   1122 HD11 LEU A  71       0.784  10.716   0.059  1.00  0.00           H  
ATOM   1123 HD12 LEU A  71       2.254  11.666   0.249  1.00  0.00           H  
ATOM   1124 HD13 LEU A  71       2.211   9.987   0.787  1.00  0.00           H  
ATOM   1125 HD21 LEU A  71       3.633   8.725  -2.089  1.00  0.00           H  
ATOM   1126 HD22 LEU A  71       2.205   8.107  -1.269  1.00  0.00           H  
ATOM   1127 HD23 LEU A  71       3.530   8.782  -0.329  1.00  0.00           H  
ATOM   1128  N   ASN A  72       3.172  10.630  -4.345  1.00  0.00           N  
ATOM   1129  CA  ASN A  72       4.513  10.827  -4.890  1.00  0.00           C  
ATOM   1130  C   ASN A  72       4.532  11.930  -5.944  1.00  0.00           C  
ATOM   1131  O   ASN A  72       5.560  12.568  -6.167  1.00  0.00           O  
ATOM   1132  CB  ASN A  72       5.038   9.522  -5.493  1.00  0.00           C  
ATOM   1133  CG  ASN A  72       6.517   9.590  -5.818  1.00  0.00           C  
ATOM   1134  OD1 ASN A  72       7.304  10.159  -5.063  1.00  0.00           O  
ATOM   1135  ND2 ASN A  72       6.901   9.008  -6.948  1.00  0.00           N  
ATOM   1136  H   ASN A  72       2.798   9.726  -4.315  1.00  0.00           H  
ATOM   1137  HA  ASN A  72       5.159  11.118  -4.077  1.00  0.00           H  
ATOM   1138  HB2 ASN A  72       4.880   8.718  -4.789  1.00  0.00           H  
ATOM   1139  HB3 ASN A  72       4.496   9.310  -6.403  1.00  0.00           H  
ATOM   1140 HD21 ASN A  72       6.219   8.573  -7.501  1.00  0.00           H  
ATOM   1141 HD22 ASN A  72       7.852   9.036  -7.184  1.00  0.00           H  
ATOM   1142  N   ASN A  73       3.391  12.152  -6.586  1.00  0.00           N  
ATOM   1143  CA  ASN A  73       3.285  13.181  -7.613  1.00  0.00           C  
ATOM   1144  C   ASN A  73       2.917  14.536  -7.008  1.00  0.00           C  
ATOM   1145  O   ASN A  73       2.613  15.482  -7.735  1.00  0.00           O  
ATOM   1146  CB  ASN A  73       2.245  12.779  -8.660  1.00  0.00           C  
ATOM   1147  CG  ASN A  73       2.490  13.440 -10.002  1.00  0.00           C  
ATOM   1148  OD1 ASN A  73       3.217  14.430 -10.097  1.00  0.00           O  
ATOM   1149  ND2 ASN A  73       1.883  12.895 -11.050  1.00  0.00           N  
ATOM   1150  H   ASN A  73       2.602  11.614  -6.366  1.00  0.00           H  
ATOM   1151  HA  ASN A  73       4.248  13.267  -8.093  1.00  0.00           H  
ATOM   1152  HB2 ASN A  73       2.275  11.709  -8.796  1.00  0.00           H  
ATOM   1153  HB3 ASN A  73       1.263  13.066  -8.312  1.00  0.00           H  
ATOM   1154 HD21 ASN A  73       1.318  12.109 -10.900  1.00  0.00           H  
ATOM   1155 HD22 ASN A  73       2.024  13.302 -11.931  1.00  0.00           H  
ATOM   1156  N   HIS A  74       2.941  14.629  -5.679  1.00  0.00           N  
ATOM   1157  CA  HIS A  74       2.603  15.876  -5.001  1.00  0.00           C  
ATOM   1158  C   HIS A  74       3.253  15.966  -3.628  1.00  0.00           C  
ATOM   1159  O   HIS A  74       2.702  16.585  -2.720  1.00  0.00           O  
ATOM   1160  CB  HIS A  74       1.087  16.019  -4.877  1.00  0.00           C  
ATOM   1161  CG  HIS A  74       0.419  16.439  -6.149  1.00  0.00           C  
ATOM   1162  ND1 HIS A  74       0.496  17.720  -6.652  1.00  0.00           N  
ATOM   1163  CD2 HIS A  74      -0.340  15.738  -7.024  1.00  0.00           C  
ATOM   1164  CE1 HIS A  74      -0.188  17.791  -7.780  1.00  0.00           C  
ATOM   1165  NE2 HIS A  74      -0.704  16.601  -8.029  1.00  0.00           N  
ATOM   1166  H   HIS A  74       3.186  13.845  -5.144  1.00  0.00           H  
ATOM   1167  HA  HIS A  74       2.980  16.693  -5.598  1.00  0.00           H  
ATOM   1168  HB2 HIS A  74       0.665  15.070  -4.580  1.00  0.00           H  
ATOM   1169  HB3 HIS A  74       0.864  16.760  -4.123  1.00  0.00           H  
ATOM   1170  HD1 HIS A  74       0.979  18.469  -6.242  1.00  0.00           H  
ATOM   1171  HD2 HIS A  74      -0.610  14.694  -6.947  1.00  0.00           H  
ATOM   1172  HE1 HIS A  74      -0.303  18.671  -8.395  1.00  0.00           H  
ATOM   1173  HE2 HIS A  74      -1.175  16.351  -8.851  1.00  0.00           H  
ATOM   1174  N   LEU A  75       4.441  15.378  -3.489  1.00  0.00           N  
ATOM   1175  CA  LEU A  75       5.174  15.438  -2.226  1.00  0.00           C  
ATOM   1176  C   LEU A  75       5.294  16.892  -1.792  1.00  0.00           C  
ATOM   1177  O   LEU A  75       6.253  17.577  -2.147  1.00  0.00           O  
ATOM   1178  CB  LEU A  75       6.573  14.843  -2.396  1.00  0.00           C  
ATOM   1179  CG  LEU A  75       6.862  13.578  -1.590  1.00  0.00           C  
ATOM   1180  CD1 LEU A  75       6.274  13.672  -0.190  1.00  0.00           C  
ATOM   1181  CD2 LEU A  75       6.329  12.355  -2.314  1.00  0.00           C  
ATOM   1182  H   LEU A  75       4.844  14.919  -4.256  1.00  0.00           H  
ATOM   1183  HA  LEU A  75       4.625  14.877  -1.475  1.00  0.00           H  
ATOM   1184  HB2 LEU A  75       6.714  14.616  -3.442  1.00  0.00           H  
ATOM   1185  HB3 LEU A  75       7.293  15.595  -2.111  1.00  0.00           H  
ATOM   1186  HG  LEU A  75       7.929  13.465  -1.492  1.00  0.00           H  
ATOM   1187 HD11 LEU A  75       5.225  13.418  -0.223  1.00  0.00           H  
ATOM   1188 HD12 LEU A  75       6.389  14.680   0.181  1.00  0.00           H  
ATOM   1189 HD13 LEU A  75       6.791  12.986   0.464  1.00  0.00           H  
ATOM   1190 HD21 LEU A  75       6.614  12.403  -3.354  1.00  0.00           H  
ATOM   1191 HD22 LEU A  75       5.253  12.331  -2.235  1.00  0.00           H  
ATOM   1192 HD23 LEU A  75       6.745  11.466  -1.868  1.00  0.00           H  
ATOM   1193  N   GLN A  76       4.303  17.366  -1.058  1.00  0.00           N  
ATOM   1194  CA  GLN A  76       4.285  18.749  -0.614  1.00  0.00           C  
ATOM   1195  C   GLN A  76       5.392  19.016   0.404  1.00  0.00           C  
ATOM   1196  O   GLN A  76       5.128  19.229   1.587  1.00  0.00           O  
ATOM   1197  CB  GLN A  76       2.917  19.104  -0.020  1.00  0.00           C  
ATOM   1198  CG  GLN A  76       2.173  20.183  -0.796  1.00  0.00           C  
ATOM   1199  CD  GLN A  76       3.054  21.365  -1.156  1.00  0.00           C  
ATOM   1200  OE1 GLN A  76       4.088  21.598  -0.529  1.00  0.00           O  
ATOM   1201  NE2 GLN A  76       2.648  22.118  -2.172  1.00  0.00           N  
ATOM   1202  H   GLN A  76       3.558  16.777  -0.830  1.00  0.00           H  
ATOM   1203  HA  GLN A  76       4.455  19.362  -1.490  1.00  0.00           H  
ATOM   1204  HB2 GLN A  76       2.304  18.216  -0.006  1.00  0.00           H  
ATOM   1205  HB3 GLN A  76       3.052  19.451   0.994  1.00  0.00           H  
ATOM   1206  HG2 GLN A  76       1.788  19.751  -1.708  1.00  0.00           H  
ATOM   1207  HG3 GLN A  76       1.351  20.538  -0.193  1.00  0.00           H  
ATOM   1208 HE21 GLN A  76       1.815  21.873  -2.626  1.00  0.00           H  
ATOM   1209 HE22 GLN A  76       3.199  22.887  -2.427  1.00  0.00           H  
ATOM   1210  N   GLY A  77       6.633  18.999  -0.067  1.00  0.00           N  
ATOM   1211  CA  GLY A  77       7.763  19.239   0.812  1.00  0.00           C  
ATOM   1212  C   GLY A  77       7.863  18.214   1.925  1.00  0.00           C  
ATOM   1213  O   GLY A  77       8.485  18.468   2.956  1.00  0.00           O  
ATOM   1214  H   GLY A  77       6.783  18.821  -1.019  1.00  0.00           H  
ATOM   1215  HA2 GLY A  77       8.671  19.209   0.227  1.00  0.00           H  
ATOM   1216  HA3 GLY A  77       7.661  20.221   1.250  1.00  0.00           H  
ATOM   1217  N   GLY A  78       7.250  17.052   1.716  1.00  0.00           N  
ATOM   1218  CA  GLY A  78       7.287  16.003   2.718  1.00  0.00           C  
ATOM   1219  C   GLY A  78       7.885  14.717   2.183  1.00  0.00           C  
ATOM   1220  O   GLY A  78       7.410  13.625   2.494  1.00  0.00           O  
ATOM   1221  H   GLY A  78       6.771  16.904   0.875  1.00  0.00           H  
ATOM   1222  HA2 GLY A  78       7.877  16.340   3.558  1.00  0.00           H  
ATOM   1223  HA3 GLY A  78       6.280  15.805   3.055  1.00  0.00           H  
ATOM   1224  N   LYS A  79       8.929  14.849   1.370  1.00  0.00           N  
ATOM   1225  CA  LYS A  79       9.600  13.695   0.778  1.00  0.00           C  
ATOM   1226  C   LYS A  79       9.929  12.640   1.830  1.00  0.00           C  
ATOM   1227  O   LYS A  79       9.789  11.443   1.588  1.00  0.00           O  
ATOM   1228  CB  LYS A  79      10.885  14.139   0.075  1.00  0.00           C  
ATOM   1229  CG  LYS A  79      10.706  14.413  -1.410  1.00  0.00           C  
ATOM   1230  CD  LYS A  79      11.508  13.438  -2.260  1.00  0.00           C  
ATOM   1231  CE  LYS A  79      11.095  11.999  -1.996  1.00  0.00           C  
ATOM   1232  NZ  LYS A  79      11.263  11.143  -3.203  1.00  0.00           N  
ATOM   1233  H   LYS A  79       9.257  15.748   1.160  1.00  0.00           H  
ATOM   1234  HA  LYS A  79       8.934  13.261   0.050  1.00  0.00           H  
ATOM   1235  HB2 LYS A  79      11.243  15.043   0.544  1.00  0.00           H  
ATOM   1236  HB3 LYS A  79      11.630  13.365   0.190  1.00  0.00           H  
ATOM   1237  HG2 LYS A  79       9.662  14.317  -1.662  1.00  0.00           H  
ATOM   1238  HG3 LYS A  79      11.037  15.418  -1.623  1.00  0.00           H  
ATOM   1239  HD2 LYS A  79      11.342  13.664  -3.302  1.00  0.00           H  
ATOM   1240  HD3 LYS A  79      12.557  13.552  -2.027  1.00  0.00           H  
ATOM   1241  HE2 LYS A  79      11.706  11.603  -1.199  1.00  0.00           H  
ATOM   1242  HE3 LYS A  79      10.058  11.985  -1.696  1.00  0.00           H  
ATOM   1243  HZ1 LYS A  79      12.213  11.275  -3.606  1.00  0.00           H  
ATOM   1244  HZ2 LYS A  79      10.556  11.398  -3.923  1.00  0.00           H  
ATOM   1245  HZ3 LYS A  79      11.140  10.142  -2.951  1.00  0.00           H  
ATOM   1246  N   HIS A  80      10.373  13.095   2.993  1.00  0.00           N  
ATOM   1247  CA  HIS A  80      10.737  12.193   4.082  1.00  0.00           C  
ATOM   1248  C   HIS A  80       9.588  11.257   4.443  1.00  0.00           C  
ATOM   1249  O   HIS A  80       9.812  10.104   4.811  1.00  0.00           O  
ATOM   1250  CB  HIS A  80      11.170  12.991   5.314  1.00  0.00           C  
ATOM   1251  CG  HIS A  80      12.654  13.149   5.433  1.00  0.00           C  
ATOM   1252  ND1 HIS A  80      13.249  14.021   6.321  1.00  0.00           N  
ATOM   1253  CD2 HIS A  80      13.668  12.542   4.772  1.00  0.00           C  
ATOM   1254  CE1 HIS A  80      14.562  13.942   6.201  1.00  0.00           C  
ATOM   1255  NE2 HIS A  80      14.841  13.052   5.268  1.00  0.00           N  
ATOM   1256  H   HIS A  80      10.466  14.061   3.120  1.00  0.00           H  
ATOM   1257  HA  HIS A  80      11.568  11.594   3.742  1.00  0.00           H  
ATOM   1258  HB2 HIS A  80      10.735  13.978   5.266  1.00  0.00           H  
ATOM   1259  HB3 HIS A  80      10.816  12.490   6.203  1.00  0.00           H  
ATOM   1260  HD1 HIS A  80      12.777  14.610   6.947  1.00  0.00           H  
ATOM   1261  HD2 HIS A  80      13.569  11.794   3.998  1.00  0.00           H  
ATOM   1262  HE1 HIS A  80      15.283  14.509   6.770  1.00  0.00           H  
ATOM   1263  HE2 HIS A  80      15.741  12.733   5.042  1.00  0.00           H  
ATOM   1264  N   THR A  81       8.362  11.749   4.326  1.00  0.00           N  
ATOM   1265  CA  THR A  81       7.195  10.938   4.631  1.00  0.00           C  
ATOM   1266  C   THR A  81       7.069   9.825   3.610  1.00  0.00           C  
ATOM   1267  O   THR A  81       7.370   8.669   3.896  1.00  0.00           O  
ATOM   1268  CB  THR A  81       5.934  11.809   4.645  1.00  0.00           C  
ATOM   1269  OG1 THR A  81       5.767  12.419   5.912  1.00  0.00           O  
ATOM   1270  CG2 THR A  81       4.654  11.057   4.328  1.00  0.00           C  
ATOM   1271  H   THR A  81       8.239  12.670   4.016  1.00  0.00           H  
ATOM   1272  HA  THR A  81       7.335  10.499   5.606  1.00  0.00           H  
ATOM   1273  HB  THR A  81       6.047  12.590   3.906  1.00  0.00           H  
ATOM   1274  HG1 THR A  81       5.762  11.743   6.594  1.00  0.00           H  
ATOM   1275 HG21 THR A  81       4.777  10.009   4.577  1.00  0.00           H  
ATOM   1276 HG22 THR A  81       4.433  11.155   3.272  1.00  0.00           H  
ATOM   1277 HG23 THR A  81       3.841  11.473   4.906  1.00  0.00           H  
ATOM   1278  N   VAL A  82       6.638  10.195   2.413  1.00  0.00           N  
ATOM   1279  CA  VAL A  82       6.477   9.239   1.328  1.00  0.00           C  
ATOM   1280  C   VAL A  82       7.735   8.412   1.138  1.00  0.00           C  
ATOM   1281  O   VAL A  82       7.652   7.212   0.921  1.00  0.00           O  
ATOM   1282  CB  VAL A  82       6.141   9.939   0.005  1.00  0.00           C  
ATOM   1283  CG1 VAL A  82       5.855   8.917  -1.088  1.00  0.00           C  
ATOM   1284  CG2 VAL A  82       4.964  10.877   0.194  1.00  0.00           C  
ATOM   1285  H   VAL A  82       6.432  11.140   2.254  1.00  0.00           H  
ATOM   1286  HA  VAL A  82       5.655   8.575   1.582  1.00  0.00           H  
ATOM   1287  HB  VAL A  82       6.997  10.525  -0.294  1.00  0.00           H  
ATOM   1288 HG11 VAL A  82       5.329   9.396  -1.902  1.00  0.00           H  
ATOM   1289 HG12 VAL A  82       5.243   8.120  -0.689  1.00  0.00           H  
ATOM   1290 HG13 VAL A  82       6.786   8.509  -1.452  1.00  0.00           H  
ATOM   1291 HG21 VAL A  82       5.262  11.707   0.816  1.00  0.00           H  
ATOM   1292 HG22 VAL A  82       4.157  10.345   0.672  1.00  0.00           H  
ATOM   1293 HG23 VAL A  82       4.638  11.244  -0.765  1.00  0.00           H  
ATOM   1294  N   HIS A  83       8.903   9.044   1.234  1.00  0.00           N  
ATOM   1295  CA  HIS A  83      10.155   8.315   1.076  1.00  0.00           C  
ATOM   1296  C   HIS A  83      10.136   7.078   1.963  1.00  0.00           C  
ATOM   1297  O   HIS A  83      10.557   5.996   1.557  1.00  0.00           O  
ATOM   1298  CB  HIS A  83      11.351   9.202   1.427  1.00  0.00           C  
ATOM   1299  CG  HIS A  83      12.676   8.550   1.179  1.00  0.00           C  
ATOM   1300  ND1 HIS A  83      13.416   7.948   2.173  1.00  0.00           N  
ATOM   1301  CD2 HIS A  83      13.396   8.412   0.040  1.00  0.00           C  
ATOM   1302  CE1 HIS A  83      14.535   7.467   1.658  1.00  0.00           C  
ATOM   1303  NE2 HIS A  83      14.545   7.735   0.365  1.00  0.00           N  
ATOM   1304  H   HIS A  83       8.925  10.007   1.424  1.00  0.00           H  
ATOM   1305  HA  HIS A  83      10.230   8.003   0.043  1.00  0.00           H  
ATOM   1306  HB2 HIS A  83      11.310  10.100   0.829  1.00  0.00           H  
ATOM   1307  HB3 HIS A  83      11.300   9.469   2.472  1.00  0.00           H  
ATOM   1308  HD1 HIS A  83      13.162   7.883   3.118  1.00  0.00           H  
ATOM   1309  HD2 HIS A  83      13.116   8.768  -0.942  1.00  0.00           H  
ATOM   1310  HE1 HIS A  83      15.307   6.944   2.201  1.00  0.00           H  
ATOM   1311  HE2 HIS A  83      15.302   7.577  -0.237  1.00  0.00           H  
ATOM   1312  N   HIS A  84       9.615   7.249   3.173  1.00  0.00           N  
ATOM   1313  CA  HIS A  84       9.503   6.152   4.122  1.00  0.00           C  
ATOM   1314  C   HIS A  84       8.338   5.236   3.751  1.00  0.00           C  
ATOM   1315  O   HIS A  84       8.354   4.044   4.057  1.00  0.00           O  
ATOM   1316  CB  HIS A  84       9.320   6.691   5.542  1.00  0.00           C  
ATOM   1317  CG  HIS A  84      10.182   6.006   6.556  1.00  0.00           C  
ATOM   1318  ND1 HIS A  84      11.477   6.396   6.830  1.00  0.00           N  
ATOM   1319  CD2 HIS A  84       9.931   4.950   7.367  1.00  0.00           C  
ATOM   1320  CE1 HIS A  84      11.984   5.610   7.763  1.00  0.00           C  
ATOM   1321  NE2 HIS A  84      11.065   4.726   8.106  1.00  0.00           N  
ATOM   1322  H   HIS A  84       9.279   8.136   3.427  1.00  0.00           H  
ATOM   1323  HA  HIS A  84      10.419   5.583   4.076  1.00  0.00           H  
ATOM   1324  HB2 HIS A  84       9.564   7.742   5.555  1.00  0.00           H  
ATOM   1325  HB3 HIS A  84       8.290   6.562   5.839  1.00  0.00           H  
ATOM   1326  HD1 HIS A  84      11.954   7.137   6.402  1.00  0.00           H  
ATOM   1327  HD2 HIS A  84       9.007   4.391   7.423  1.00  0.00           H  
ATOM   1328  HE1 HIS A  84      12.979   5.680   8.177  1.00  0.00           H  
ATOM   1329  HE2 HIS A  84      11.156   4.067   8.825  1.00  0.00           H  
ATOM   1330  N   ILE A  85       7.321   5.803   3.098  1.00  0.00           N  
ATOM   1331  CA  ILE A  85       6.148   5.025   2.700  1.00  0.00           C  
ATOM   1332  C   ILE A  85       6.382   4.330   1.357  1.00  0.00           C  
ATOM   1333  O   ILE A  85       5.893   3.226   1.135  1.00  0.00           O  
ATOM   1334  CB  ILE A  85       4.830   5.877   2.684  1.00  0.00           C  
ATOM   1335  CG1 ILE A  85       4.324   6.178   1.271  1.00  0.00           C  
ATOM   1336  CG2 ILE A  85       4.991   7.167   3.459  1.00  0.00           C  
ATOM   1337  CD1 ILE A  85       2.819   6.386   1.207  1.00  0.00           C  
ATOM   1338  H   ILE A  85       7.362   6.756   2.885  1.00  0.00           H  
ATOM   1339  HA  ILE A  85       6.025   4.253   3.443  1.00  0.00           H  
ATOM   1340  HB  ILE A  85       4.079   5.312   3.191  1.00  0.00           H  
ATOM   1341 HG12 ILE A  85       4.800   7.075   0.908  1.00  0.00           H  
ATOM   1342 HG13 ILE A  85       4.569   5.356   0.624  1.00  0.00           H  
ATOM   1343 HG21 ILE A  85       4.146   7.809   3.260  1.00  0.00           H  
ATOM   1344 HG22 ILE A  85       5.894   7.656   3.154  1.00  0.00           H  
ATOM   1345 HG23 ILE A  85       5.037   6.948   4.515  1.00  0.00           H  
ATOM   1346 HD11 ILE A  85       2.339   5.470   0.896  1.00  0.00           H  
ATOM   1347 HD12 ILE A  85       2.590   7.169   0.500  1.00  0.00           H  
ATOM   1348 HD13 ILE A  85       2.450   6.667   2.184  1.00  0.00           H  
ATOM   1349  N   GLU A  86       7.147   4.967   0.475  1.00  0.00           N  
ATOM   1350  CA  GLU A  86       7.456   4.385  -0.827  1.00  0.00           C  
ATOM   1351  C   GLU A  86       8.474   3.266  -0.662  1.00  0.00           C  
ATOM   1352  O   GLU A  86       8.293   2.171  -1.190  1.00  0.00           O  
ATOM   1353  CB  GLU A  86       7.976   5.450  -1.801  1.00  0.00           C  
ATOM   1354  CG  GLU A  86       9.020   6.379  -1.209  1.00  0.00           C  
ATOM   1355  CD  GLU A  86      10.289   6.437  -2.039  1.00  0.00           C  
ATOM   1356  OE1 GLU A  86      10.234   6.085  -3.236  1.00  0.00           O  
ATOM   1357  OE2 GLU A  86      11.338   6.836  -1.491  1.00  0.00           O  
ATOM   1358  H   GLU A  86       7.527   5.836   0.711  1.00  0.00           H  
ATOM   1359  HA  GLU A  86       6.544   3.957  -1.225  1.00  0.00           H  
ATOM   1360  HB2 GLU A  86       8.411   4.957  -2.655  1.00  0.00           H  
ATOM   1361  HB3 GLU A  86       7.144   6.052  -2.132  1.00  0.00           H  
ATOM   1362  HG2 GLU A  86       8.603   7.375  -1.150  1.00  0.00           H  
ATOM   1363  HG3 GLU A  86       9.269   6.037  -0.218  1.00  0.00           H  
ATOM   1364  N   GLN A  87       9.529   3.527   0.110  1.00  0.00           N  
ATOM   1365  CA  GLN A  87      10.539   2.511   0.367  1.00  0.00           C  
ATOM   1366  C   GLN A  87       9.872   1.302   1.008  1.00  0.00           C  
ATOM   1367  O   GLN A  87      10.301   0.163   0.825  1.00  0.00           O  
ATOM   1368  CB  GLN A  87      11.635   3.056   1.287  1.00  0.00           C  
ATOM   1369  CG  GLN A  87      12.930   3.391   0.564  1.00  0.00           C  
ATOM   1370  CD  GLN A  87      12.775   4.543  -0.408  1.00  0.00           C  
ATOM   1371  OE1 GLN A  87      13.000   5.700  -0.057  1.00  0.00           O  
ATOM   1372  NE2 GLN A  87      12.387   4.229  -1.639  1.00  0.00           N  
ATOM   1373  H   GLN A  87       9.611   4.405   0.536  1.00  0.00           H  
ATOM   1374  HA  GLN A  87      10.972   2.218  -0.578  1.00  0.00           H  
ATOM   1375  HB2 GLN A  87      11.274   3.953   1.765  1.00  0.00           H  
ATOM   1376  HB3 GLN A  87      11.853   2.318   2.045  1.00  0.00           H  
ATOM   1377  HG2 GLN A  87      13.676   3.658   1.297  1.00  0.00           H  
ATOM   1378  HG3 GLN A  87      13.258   2.519   0.018  1.00  0.00           H  
ATOM   1379 HE21 GLN A  87      12.225   3.285  -1.848  1.00  0.00           H  
ATOM   1380 HE22 GLN A  87      12.280   4.954  -2.289  1.00  0.00           H  
ATOM   1381  N   ASN A  88       8.804   1.574   1.752  1.00  0.00           N  
ATOM   1382  CA  ASN A  88       8.042   0.534   2.419  1.00  0.00           C  
ATOM   1383  C   ASN A  88       7.046  -0.097   1.451  1.00  0.00           C  
ATOM   1384  O   ASN A  88       7.185  -1.258   1.074  1.00  0.00           O  
ATOM   1385  CB  ASN A  88       7.302   1.115   3.628  1.00  0.00           C  
ATOM   1386  CG  ASN A  88       8.070   0.924   4.921  1.00  0.00           C  
ATOM   1387  OD1 ASN A  88       7.746   0.050   5.725  1.00  0.00           O  
ATOM   1388  ND2 ASN A  88       9.093   1.743   5.129  1.00  0.00           N  
ATOM   1389  H   ASN A  88       8.513   2.505   1.844  1.00  0.00           H  
ATOM   1390  HA  ASN A  88       8.733  -0.224   2.756  1.00  0.00           H  
ATOM   1391  HB2 ASN A  88       7.149   2.174   3.475  1.00  0.00           H  
ATOM   1392  HB3 ASN A  88       6.342   0.627   3.723  1.00  0.00           H  
ATOM   1393 HD21 ASN A  88       9.294   2.416   4.445  1.00  0.00           H  
ATOM   1394 HD22 ASN A  88       9.607   1.641   5.957  1.00  0.00           H  
ATOM   1395  N   ILE A  89       6.040   0.680   1.051  1.00  0.00           N  
ATOM   1396  CA  ILE A  89       5.018   0.193   0.130  1.00  0.00           C  
ATOM   1397  C   ILE A  89       5.637  -0.450  -1.097  1.00  0.00           C  
ATOM   1398  O   ILE A  89       5.218  -1.528  -1.518  1.00  0.00           O  
ATOM   1399  CB  ILE A  89       4.042   1.316  -0.303  1.00  0.00           C  
ATOM   1400  CG1 ILE A  89       2.663   1.044   0.280  1.00  0.00           C  
ATOM   1401  CG2 ILE A  89       3.950   1.435  -1.824  1.00  0.00           C  
ATOM   1402  CD1 ILE A  89       2.082   2.222   1.037  1.00  0.00           C  
ATOM   1403  H   ILE A  89       5.984   1.598   1.385  1.00  0.00           H  
ATOM   1404  HA  ILE A  89       4.448  -0.558   0.655  1.00  0.00           H  
ATOM   1405  HB  ILE A  89       4.406   2.252   0.083  1.00  0.00           H  
ATOM   1406 HG12 ILE A  89       1.988   0.791  -0.524  1.00  0.00           H  
ATOM   1407 HG13 ILE A  89       2.734   0.206   0.962  1.00  0.00           H  
ATOM   1408 HG21 ILE A  89       3.224   2.191  -2.084  1.00  0.00           H  
ATOM   1409 HG22 ILE A  89       3.642   0.486  -2.242  1.00  0.00           H  
ATOM   1410 HG23 ILE A  89       4.915   1.709  -2.225  1.00  0.00           H  
ATOM   1411 HD11 ILE A  89       2.839   2.983   1.161  1.00  0.00           H  
ATOM   1412 HD12 ILE A  89       1.742   1.893   2.007  1.00  0.00           H  
ATOM   1413 HD13 ILE A  89       1.250   2.632   0.483  1.00  0.00           H  
ATOM   1414  N   LYS A  90       6.630   0.204  -1.676  1.00  0.00           N  
ATOM   1415  CA  LYS A  90       7.272  -0.345  -2.851  1.00  0.00           C  
ATOM   1416  C   LYS A  90       7.930  -1.673  -2.504  1.00  0.00           C  
ATOM   1417  O   LYS A  90       8.023  -2.570  -3.339  1.00  0.00           O  
ATOM   1418  CB  LYS A  90       8.299   0.628  -3.434  1.00  0.00           C  
ATOM   1419  CG  LYS A  90       7.709   1.971  -3.832  1.00  0.00           C  
ATOM   1420  CD  LYS A  90       7.378   2.016  -5.316  1.00  0.00           C  
ATOM   1421  CE  LYS A  90       8.636   2.011  -6.171  1.00  0.00           C  
ATOM   1422  NZ  LYS A  90       8.736   3.231  -7.019  1.00  0.00           N  
ATOM   1423  H   LYS A  90       6.931   1.062  -1.307  1.00  0.00           H  
ATOM   1424  HA  LYS A  90       6.493  -0.525  -3.576  1.00  0.00           H  
ATOM   1425  HB2 LYS A  90       9.073   0.800  -2.700  1.00  0.00           H  
ATOM   1426  HB3 LYS A  90       8.742   0.180  -4.312  1.00  0.00           H  
ATOM   1427  HG2 LYS A  90       6.804   2.138  -3.266  1.00  0.00           H  
ATOM   1428  HG3 LYS A  90       8.425   2.748  -3.608  1.00  0.00           H  
ATOM   1429  HD2 LYS A  90       6.782   1.152  -5.567  1.00  0.00           H  
ATOM   1430  HD3 LYS A  90       6.816   2.916  -5.521  1.00  0.00           H  
ATOM   1431  HE2 LYS A  90       9.498   1.964  -5.522  1.00  0.00           H  
ATOM   1432  HE3 LYS A  90       8.618   1.140  -6.809  1.00  0.00           H  
ATOM   1433  HZ1 LYS A  90       8.373   3.033  -7.974  1.00  0.00           H  
ATOM   1434  HZ2 LYS A  90       9.728   3.534  -7.094  1.00  0.00           H  
ATOM   1435  HZ3 LYS A  90       8.180   4.004  -6.601  1.00  0.00           H  
ATOM   1436  N   GLU A  91       8.362  -1.796  -1.252  1.00  0.00           N  
ATOM   1437  CA  GLU A  91       8.981  -3.022  -0.771  1.00  0.00           C  
ATOM   1438  C   GLU A  91       7.921  -3.956  -0.183  1.00  0.00           C  
ATOM   1439  O   GLU A  91       8.227  -5.073   0.235  1.00  0.00           O  
ATOM   1440  CB  GLU A  91      10.045  -2.708   0.282  1.00  0.00           C  
ATOM   1441  CG  GLU A  91      11.001  -3.861   0.542  1.00  0.00           C  
ATOM   1442  CD  GLU A  91      11.858  -3.643   1.773  1.00  0.00           C  
ATOM   1443  OE1 GLU A  91      11.977  -2.481   2.215  1.00  0.00           O  
ATOM   1444  OE2 GLU A  91      12.409  -4.634   2.297  1.00  0.00           O  
ATOM   1445  H   GLU A  91       8.241  -1.048  -0.630  1.00  0.00           H  
ATOM   1446  HA  GLU A  91       9.449  -3.511  -1.613  1.00  0.00           H  
ATOM   1447  HB2 GLU A  91      10.623  -1.858  -0.049  1.00  0.00           H  
ATOM   1448  HB3 GLU A  91       9.554  -2.460   1.212  1.00  0.00           H  
ATOM   1449  HG2 GLU A  91      10.425  -4.765   0.678  1.00  0.00           H  
ATOM   1450  HG3 GLU A  91      11.649  -3.974  -0.315  1.00  0.00           H  
ATOM   1451  N   ILE A  92       6.670  -3.490  -0.165  1.00  0.00           N  
ATOM   1452  CA  ILE A  92       5.563  -4.272   0.355  1.00  0.00           C  
ATOM   1453  C   ILE A  92       5.132  -5.296  -0.681  1.00  0.00           C  
ATOM   1454  O   ILE A  92       4.758  -6.418  -0.346  1.00  0.00           O  
ATOM   1455  CB  ILE A  92       4.377  -3.360   0.765  1.00  0.00           C  
ATOM   1456  CG1 ILE A  92       4.393  -3.124   2.278  1.00  0.00           C  
ATOM   1457  CG2 ILE A  92       3.039  -3.950   0.342  1.00  0.00           C  
ATOM   1458  CD1 ILE A  92       5.748  -2.715   2.816  1.00  0.00           C  
ATOM   1459  H   ILE A  92       6.487  -2.603  -0.521  1.00  0.00           H  
ATOM   1460  HA  ILE A  92       5.908  -4.785   1.235  1.00  0.00           H  
ATOM   1461  HB  ILE A  92       4.494  -2.414   0.265  1.00  0.00           H  
ATOM   1462 HG12 ILE A  92       3.692  -2.341   2.520  1.00  0.00           H  
ATOM   1463 HG13 ILE A  92       4.097  -4.034   2.780  1.00  0.00           H  
ATOM   1464 HG21 ILE A  92       2.995  -4.987   0.638  1.00  0.00           H  
ATOM   1465 HG22 ILE A  92       2.936  -3.874  -0.730  1.00  0.00           H  
ATOM   1466 HG23 ILE A  92       2.239  -3.404   0.821  1.00  0.00           H  
ATOM   1467 HD11 ILE A  92       6.521  -3.046   2.137  1.00  0.00           H  
ATOM   1468 HD12 ILE A  92       5.901  -3.168   3.784  1.00  0.00           H  
ATOM   1469 HD13 ILE A  92       5.786  -1.641   2.910  1.00  0.00           H  
ATOM   1470  N   PHE A  93       5.207  -4.902  -1.947  1.00  0.00           N  
ATOM   1471  CA  PHE A  93       4.842  -5.789  -3.040  1.00  0.00           C  
ATOM   1472  C   PHE A  93       5.805  -6.977  -3.111  1.00  0.00           C  
ATOM   1473  O   PHE A  93       5.429  -8.070  -3.531  1.00  0.00           O  
ATOM   1474  CB  PHE A  93       4.859  -5.020  -4.366  1.00  0.00           C  
ATOM   1475  CG  PHE A  93       6.088  -5.286  -5.183  1.00  0.00           C  
ATOM   1476  CD1 PHE A  93       7.334  -4.972  -4.678  1.00  0.00           C  
ATOM   1477  CD2 PHE A  93       6.000  -5.875  -6.432  1.00  0.00           C  
ATOM   1478  CE1 PHE A  93       8.476  -5.238  -5.401  1.00  0.00           C  
ATOM   1479  CE2 PHE A  93       7.139  -6.140  -7.165  1.00  0.00           C  
ATOM   1480  CZ  PHE A  93       8.380  -5.823  -6.648  1.00  0.00           C  
ATOM   1481  H   PHE A  93       5.528  -3.994  -2.152  1.00  0.00           H  
ATOM   1482  HA  PHE A  93       3.843  -6.153  -2.856  1.00  0.00           H  
ATOM   1483  HB2 PHE A  93       3.998  -5.303  -4.953  1.00  0.00           H  
ATOM   1484  HB3 PHE A  93       4.821  -3.962  -4.159  1.00  0.00           H  
ATOM   1485  HD1 PHE A  93       7.409  -4.514  -3.700  1.00  0.00           H  
ATOM   1486  HD2 PHE A  93       5.030  -6.122  -6.835  1.00  0.00           H  
ATOM   1487  HE1 PHE A  93       9.441  -4.993  -4.989  1.00  0.00           H  
ATOM   1488  HE2 PHE A  93       7.059  -6.600  -8.136  1.00  0.00           H  
ATOM   1489  HZ  PHE A  93       9.275  -6.033  -7.218  1.00  0.00           H  
ATOM   1490  N   HIS A  94       7.055  -6.742  -2.709  1.00  0.00           N  
ATOM   1491  CA  HIS A  94       8.080  -7.780  -2.740  1.00  0.00           C  
ATOM   1492  C   HIS A  94       7.669  -8.952  -1.870  1.00  0.00           C  
ATOM   1493  O   HIS A  94       7.564 -10.085  -2.340  1.00  0.00           O  
ATOM   1494  CB  HIS A  94       9.423  -7.216  -2.271  1.00  0.00           C  
ATOM   1495  CG  HIS A  94      10.501  -7.297  -3.306  1.00  0.00           C  
ATOM   1496  ND1 HIS A  94      10.527  -8.263  -4.290  1.00  0.00           N  
ATOM   1497  CD2 HIS A  94      11.597  -6.527  -3.510  1.00  0.00           C  
ATOM   1498  CE1 HIS A  94      11.592  -8.085  -5.053  1.00  0.00           C  
ATOM   1499  NE2 HIS A  94      12.256  -7.037  -4.601  1.00  0.00           N  
ATOM   1500  H   HIS A  94       7.294  -5.847  -2.393  1.00  0.00           H  
ATOM   1501  HA  HIS A  94       8.178  -8.120  -3.761  1.00  0.00           H  
ATOM   1502  HB2 HIS A  94       9.296  -6.177  -2.007  1.00  0.00           H  
ATOM   1503  HB3 HIS A  94       9.754  -7.764  -1.401  1.00  0.00           H  
ATOM   1504  HD1 HIS A  94       9.864  -8.974  -4.413  1.00  0.00           H  
ATOM   1505  HD2 HIS A  94      11.895  -5.670  -2.924  1.00  0.00           H  
ATOM   1506  HE1 HIS A  94      11.869  -8.691  -5.902  1.00  0.00           H  
ATOM   1507  HE2 HIS A  94      13.131  -6.741  -4.926  1.00  0.00           H  
ATOM   1508  N   HIS A  95       7.416  -8.666  -0.602  1.00  0.00           N  
ATOM   1509  CA  HIS A  95       6.990  -9.691   0.331  1.00  0.00           C  
ATOM   1510  C   HIS A  95       5.574 -10.155   0.001  1.00  0.00           C  
ATOM   1511  O   HIS A  95       5.094 -11.146   0.551  1.00  0.00           O  
ATOM   1512  CB  HIS A  95       7.054  -9.159   1.765  1.00  0.00           C  
ATOM   1513  CG  HIS A  95       8.086  -9.837   2.610  1.00  0.00           C  
ATOM   1514  ND1 HIS A  95       7.822 -10.960   3.367  1.00  0.00           N  
ATOM   1515  CD2 HIS A  95       9.392  -9.547   2.816  1.00  0.00           C  
ATOM   1516  CE1 HIS A  95       8.920 -11.329   4.001  1.00  0.00           C  
ATOM   1517  NE2 HIS A  95       9.887 -10.489   3.683  1.00  0.00           N  
ATOM   1518  H   HIS A  95       7.503  -7.741  -0.293  1.00  0.00           H  
ATOM   1519  HA  HIS A  95       7.664 -10.529   0.237  1.00  0.00           H  
ATOM   1520  HB2 HIS A  95       7.287  -8.104   1.740  1.00  0.00           H  
ATOM   1521  HB3 HIS A  95       6.092  -9.297   2.237  1.00  0.00           H  
ATOM   1522  HD1 HIS A  95       6.957 -11.418   3.428  1.00  0.00           H  
ATOM   1523  HD2 HIS A  95       9.943  -8.726   2.379  1.00  0.00           H  
ATOM   1524  HE1 HIS A  95       9.011 -12.175   4.666  1.00  0.00           H  
ATOM   1525  HE2 HIS A  95      10.827 -10.584   3.944  1.00  0.00           H  
ATOM   1526  N   LEU A  96       4.906  -9.436  -0.906  1.00  0.00           N  
ATOM   1527  CA  LEU A  96       3.548  -9.790  -1.304  1.00  0.00           C  
ATOM   1528  C   LEU A  96       3.573 -10.754  -2.475  1.00  0.00           C  
ATOM   1529  O   LEU A  96       3.008 -11.846  -2.403  1.00  0.00           O  
ATOM   1530  CB  LEU A  96       2.757  -8.532  -1.647  1.00  0.00           C  
ATOM   1531  CG  LEU A  96       2.238  -7.771  -0.434  1.00  0.00           C  
ATOM   1532  CD1 LEU A  96       1.626  -6.447  -0.856  1.00  0.00           C  
ATOM   1533  CD2 LEU A  96       1.223  -8.599   0.336  1.00  0.00           C  
ATOM   1534  H   LEU A  96       5.339  -8.654  -1.324  1.00  0.00           H  
ATOM   1535  HA  LEU A  96       3.080 -10.285  -0.467  1.00  0.00           H  
ATOM   1536  HB2 LEU A  96       3.399  -7.869  -2.213  1.00  0.00           H  
ATOM   1537  HB3 LEU A  96       1.914  -8.808  -2.262  1.00  0.00           H  
ATOM   1538  HG  LEU A  96       3.070  -7.568   0.222  1.00  0.00           H  
ATOM   1539 HD11 LEU A  96       1.239  -5.936   0.012  1.00  0.00           H  
ATOM   1540 HD12 LEU A  96       0.821  -6.632  -1.553  1.00  0.00           H  
ATOM   1541 HD13 LEU A  96       2.379  -5.838  -1.330  1.00  0.00           H  
ATOM   1542 HD21 LEU A  96       1.281  -8.349   1.387  1.00  0.00           H  
ATOM   1543 HD22 LEU A  96       1.435  -9.649   0.201  1.00  0.00           H  
ATOM   1544 HD23 LEU A  96       0.232  -8.381  -0.031  1.00  0.00           H  
ATOM   1545  N   GLU A  97       4.263 -10.366  -3.538  1.00  0.00           N  
ATOM   1546  CA  GLU A  97       4.393 -11.228  -4.700  1.00  0.00           C  
ATOM   1547  C   GLU A  97       5.138 -12.499  -4.304  1.00  0.00           C  
ATOM   1548  O   GLU A  97       5.151 -13.481  -5.044  1.00  0.00           O  
ATOM   1549  CB  GLU A  97       5.136 -10.507  -5.826  1.00  0.00           C  
ATOM   1550  CG  GLU A  97       4.217  -9.769  -6.787  1.00  0.00           C  
ATOM   1551  CD  GLU A  97       4.631  -9.936  -8.235  1.00  0.00           C  
ATOM   1552  OE1 GLU A  97       4.664 -11.089  -8.715  1.00  0.00           O  
ATOM   1553  OE2 GLU A  97       4.923  -8.914  -8.890  1.00  0.00           O  
ATOM   1554  H   GLU A  97       4.718  -9.499  -3.528  1.00  0.00           H  
ATOM   1555  HA  GLU A  97       3.400 -11.495  -5.036  1.00  0.00           H  
ATOM   1556  HB2 GLU A  97       5.816  -9.791  -5.391  1.00  0.00           H  
ATOM   1557  HB3 GLU A  97       5.702 -11.233  -6.390  1.00  0.00           H  
ATOM   1558  HG2 GLU A  97       3.213 -10.151  -6.669  1.00  0.00           H  
ATOM   1559  HG3 GLU A  97       4.231  -8.717  -6.542  1.00  0.00           H  
ATOM   1560  N   GLU A  98       5.751 -12.474  -3.117  1.00  0.00           N  
ATOM   1561  CA  GLU A  98       6.487 -13.625  -2.611  1.00  0.00           C  
ATOM   1562  C   GLU A  98       5.535 -14.652  -1.996  1.00  0.00           C  
ATOM   1563  O   GLU A  98       5.965 -15.707  -1.534  1.00  0.00           O  
ATOM   1564  CB  GLU A  98       7.521 -13.179  -1.575  1.00  0.00           C  
ATOM   1565  CG  GLU A  98       8.943 -13.150  -2.110  1.00  0.00           C  
ATOM   1566  CD  GLU A  98       9.824 -14.215  -1.488  1.00  0.00           C  
ATOM   1567  OE1 GLU A  98       9.810 -15.361  -1.984  1.00  0.00           O  
ATOM   1568  OE2 GLU A  98      10.529 -13.904  -0.504  1.00  0.00           O  
ATOM   1569  H   GLU A  98       5.698 -11.661  -2.563  1.00  0.00           H  
ATOM   1570  HA  GLU A  98       6.999 -14.081  -3.445  1.00  0.00           H  
ATOM   1571  HB2 GLU A  98       7.267 -12.186  -1.234  1.00  0.00           H  
ATOM   1572  HB3 GLU A  98       7.489 -13.857  -0.735  1.00  0.00           H  
ATOM   1573  HG2 GLU A  98       8.917 -13.306  -3.177  1.00  0.00           H  
ATOM   1574  HG3 GLU A  98       9.373 -12.181  -1.899  1.00  0.00           H  
ATOM   1575  N   LEU A  99       4.240 -14.339  -1.992  1.00  0.00           N  
ATOM   1576  CA  LEU A  99       3.236 -15.240  -1.437  1.00  0.00           C  
ATOM   1577  C   LEU A  99       2.608 -16.082  -2.535  1.00  0.00           C  
ATOM   1578  O   LEU A  99       2.790 -17.298  -2.587  1.00  0.00           O  
ATOM   1579  CB  LEU A  99       2.147 -14.441  -0.725  1.00  0.00           C  
ATOM   1580  CG  LEU A  99       2.647 -13.551   0.406  1.00  0.00           C  
ATOM   1581  CD1 LEU A  99       1.850 -12.255   0.447  1.00  0.00           C  
ATOM   1582  CD2 LEU A  99       2.553 -14.282   1.736  1.00  0.00           C  
ATOM   1583  H   LEU A  99       3.952 -13.483  -2.372  1.00  0.00           H  
ATOM   1584  HA  LEU A  99       3.722 -15.891  -0.727  1.00  0.00           H  
ATOM   1585  HB2 LEU A  99       1.652 -13.816  -1.454  1.00  0.00           H  
ATOM   1586  HB3 LEU A  99       1.427 -15.134  -0.318  1.00  0.00           H  
ATOM   1587  HG  LEU A  99       3.685 -13.309   0.224  1.00  0.00           H  
ATOM   1588 HD11 LEU A  99       2.445 -11.480   0.902  1.00  0.00           H  
ATOM   1589 HD12 LEU A  99       0.951 -12.404   1.026  1.00  0.00           H  
ATOM   1590 HD13 LEU A  99       1.585 -11.963  -0.559  1.00  0.00           H  
ATOM   1591 HD21 LEU A  99       1.639 -14.000   2.237  1.00  0.00           H  
ATOM   1592 HD22 LEU A  99       3.398 -14.018   2.351  1.00  0.00           H  
ATOM   1593 HD23 LEU A  99       2.554 -15.348   1.563  1.00  0.00           H  
ATOM   1594  N   VAL A 100       1.866 -15.420  -3.412  1.00  0.00           N  
ATOM   1595  CA  VAL A 100       1.205 -16.094  -4.516  1.00  0.00           C  
ATOM   1596  C   VAL A 100       2.221 -16.794  -5.415  1.00  0.00           C  
ATOM   1597  O   VAL A 100       1.908 -17.791  -6.065  1.00  0.00           O  
ATOM   1598  CB  VAL A 100       0.381 -15.098  -5.352  1.00  0.00           C  
ATOM   1599  CG1 VAL A 100      -0.399 -15.821  -6.440  1.00  0.00           C  
ATOM   1600  CG2 VAL A 100      -0.555 -14.301  -4.455  1.00  0.00           C  
ATOM   1601  H   VAL A 100       1.762 -14.449  -3.313  1.00  0.00           H  
ATOM   1602  HA  VAL A 100       0.531 -16.833  -4.104  1.00  0.00           H  
ATOM   1603  HB  VAL A 100       1.064 -14.405  -5.827  1.00  0.00           H  
ATOM   1604 HG11 VAL A 100       0.086 -16.755  -6.673  1.00  0.00           H  
ATOM   1605 HG12 VAL A 100      -0.436 -15.204  -7.325  1.00  0.00           H  
ATOM   1606 HG13 VAL A 100      -1.404 -16.014  -6.093  1.00  0.00           H  
ATOM   1607 HG21 VAL A 100      -0.497 -13.254  -4.714  1.00  0.00           H  
ATOM   1608 HG22 VAL A 100      -0.265 -14.433  -3.422  1.00  0.00           H  
ATOM   1609 HG23 VAL A 100      -1.568 -14.649  -4.590  1.00  0.00           H  
ATOM   1610  N   HIS A 101       3.441 -16.267  -5.442  1.00  0.00           N  
ATOM   1611  CA  HIS A 101       4.499 -16.844  -6.258  1.00  0.00           C  
ATOM   1612  C   HIS A 101       5.234 -17.949  -5.504  1.00  0.00           C  
ATOM   1613  O   HIS A 101       5.689 -18.922  -6.105  1.00  0.00           O  
ATOM   1614  CB  HIS A 101       5.487 -15.762  -6.698  1.00  0.00           C  
ATOM   1615  CG  HIS A 101       6.122 -16.038  -8.026  1.00  0.00           C  
ATOM   1616  ND1 HIS A 101       7.195 -16.888  -8.187  1.00  0.00           N  
ATOM   1617  CD2 HIS A 101       5.827 -15.570  -9.263  1.00  0.00           C  
ATOM   1618  CE1 HIS A 101       7.532 -16.931  -9.464  1.00  0.00           C  
ATOM   1619  NE2 HIS A 101       6.717 -16.140 -10.137  1.00  0.00           N  
ATOM   1620  H   HIS A 101       3.632 -15.472  -4.901  1.00  0.00           H  
ATOM   1621  HA  HIS A 101       4.040 -17.273  -7.136  1.00  0.00           H  
ATOM   1622  HB2 HIS A 101       4.967 -14.819  -6.770  1.00  0.00           H  
ATOM   1623  HB3 HIS A 101       6.274 -15.681  -5.962  1.00  0.00           H  
ATOM   1624  HD1 HIS A 101       7.642 -17.387  -7.472  1.00  0.00           H  
ATOM   1625  HD2 HIS A 101       5.036 -14.876  -9.515  1.00  0.00           H  
ATOM   1626  HE1 HIS A 101       8.338 -17.515  -9.885  1.00  0.00           H  
ATOM   1627  HE2 HIS A 101       6.801 -15.922 -11.089  1.00  0.00           H  
ATOM   1628  N   ARG A 102       5.350 -17.800  -4.185  1.00  0.00           N  
ATOM   1629  CA  ARG A 102       6.034 -18.802  -3.371  1.00  0.00           C  
ATOM   1630  C   ARG A 102       5.041 -19.802  -2.789  1.00  0.00           C  
ATOM   1631  O   ARG A 102       5.246 -21.019  -2.982  1.00  0.00           O  
ATOM   1632  CB  ARG A 102       6.822 -18.132  -2.246  1.00  0.00           C  
ATOM   1633  CG  ARG A 102       7.976 -18.975  -1.726  1.00  0.00           C  
ATOM   1634  CD  ARG A 102       8.713 -18.272  -0.597  1.00  0.00           C  
ATOM   1635  NE  ARG A 102       7.919 -18.225   0.629  1.00  0.00           N  
ATOM   1636  CZ  ARG A 102       8.107 -17.337   1.604  1.00  0.00           C  
ATOM   1637  NH1 ARG A 102       9.066 -16.425   1.505  1.00  0.00           N  
ATOM   1638  NH2 ARG A 102       7.335 -17.363   2.680  1.00  0.00           N  
ATOM   1639  OXT ARG A 102       4.067 -19.361  -2.144  1.00  0.00           O  
ATOM   1640  H   ARG A 102       4.967 -17.003  -3.750  1.00  0.00           H  
ATOM   1641  HA  ARG A 102       6.722 -19.332  -4.013  1.00  0.00           H  
ATOM   1642  HB2 ARG A 102       7.223 -17.198  -2.609  1.00  0.00           H  
ATOM   1643  HB3 ARG A 102       6.153 -17.932  -1.423  1.00  0.00           H  
ATOM   1644  HG2 ARG A 102       7.587 -19.913  -1.359  1.00  0.00           H  
ATOM   1645  HG3 ARG A 102       8.668 -19.161  -2.534  1.00  0.00           H  
ATOM   1646  HD2 ARG A 102       9.633 -18.803  -0.399  1.00  0.00           H  
ATOM   1647  HD3 ARG A 102       8.939 -17.263  -0.907  1.00  0.00           H  
ATOM   1648  HE  ARG A 102       7.206 -18.889   0.731  1.00  0.00           H  
ATOM   1649 HH11 ARG A 102       9.654 -16.400   0.696  1.00  0.00           H  
ATOM   1650 HH12 ARG A 102       9.202 -15.761   2.241  1.00  0.00           H  
ATOM   1651 HH21 ARG A 102       6.612 -18.049   2.761  1.00  0.00           H  
ATOM   1652 HH22 ARG A 102       7.476 -16.696   3.412  1.00  0.00           H  
TER    1653      ARG A 102                                                      
ENDMDL                                                                          
MODEL        3                                                                  
ATOM      1  N   MET A   1       0.844 -22.069   6.608  1.00  0.00           N  
ATOM      2  CA  MET A   1      -0.236 -21.452   5.793  1.00  0.00           C  
ATOM      3  C   MET A   1       0.138 -20.038   5.364  1.00  0.00           C  
ATOM      4  O   MET A   1       0.901 -19.352   6.046  1.00  0.00           O  
ATOM      5  CB  MET A   1      -1.520 -21.429   6.624  1.00  0.00           C  
ATOM      6  CG  MET A   1      -2.783 -21.601   5.796  1.00  0.00           C  
ATOM      7  SD  MET A   1      -4.267 -21.079   6.676  1.00  0.00           S  
ATOM      8  CE  MET A   1      -5.296 -22.533   6.498  1.00  0.00           C  
ATOM      9  H1  MET A   1       0.471 -22.953   7.011  1.00  0.00           H  
ATOM     10  H2  MET A   1       1.100 -21.394   7.357  1.00  0.00           H  
ATOM     11  H3  MET A   1       1.649 -22.256   5.979  1.00  0.00           H  
ATOM     12  HA  MET A   1      -0.391 -22.058   4.913  1.00  0.00           H  
ATOM     13  HB2 MET A   1      -1.480 -22.226   7.351  1.00  0.00           H  
ATOM     14  HB3 MET A   1      -1.583 -20.484   7.143  1.00  0.00           H  
ATOM     15  HG2 MET A   1      -2.690 -21.012   4.896  1.00  0.00           H  
ATOM     16  HG3 MET A   1      -2.886 -22.644   5.533  1.00  0.00           H  
ATOM     17  HE1 MET A   1      -5.272 -22.868   5.471  1.00  0.00           H  
ATOM     18  HE2 MET A   1      -6.313 -22.291   6.773  1.00  0.00           H  
ATOM     19  HE3 MET A   1      -4.927 -23.317   7.140  1.00  0.00           H  
ATOM     20  N   TYR A   2      -0.405 -19.606   4.231  1.00  0.00           N  
ATOM     21  CA  TYR A   2      -0.129 -18.271   3.712  1.00  0.00           C  
ATOM     22  C   TYR A   2      -1.160 -17.269   4.215  1.00  0.00           C  
ATOM     23  O   TYR A   2      -2.334 -17.336   3.851  1.00  0.00           O  
ATOM     24  CB  TYR A   2      -0.120 -18.287   2.182  1.00  0.00           C  
ATOM     25  CG  TYR A   2       0.983 -19.137   1.594  1.00  0.00           C  
ATOM     26  CD1 TYR A   2       2.317 -18.788   1.760  1.00  0.00           C  
ATOM     27  CD2 TYR A   2       0.691 -20.288   0.875  1.00  0.00           C  
ATOM     28  CE1 TYR A   2       3.330 -19.562   1.226  1.00  0.00           C  
ATOM     29  CE2 TYR A   2       1.697 -21.069   0.338  1.00  0.00           C  
ATOM     30  CZ  TYR A   2       3.014 -20.702   0.517  1.00  0.00           C  
ATOM     31  OH  TYR A   2       4.019 -21.476  -0.016  1.00  0.00           O  
ATOM     32  H   TYR A   2      -1.006 -20.198   3.732  1.00  0.00           H  
ATOM     33  HA  TYR A   2       0.847 -17.974   4.065  1.00  0.00           H  
ATOM     34  HB2 TYR A   2      -1.063 -18.676   1.826  1.00  0.00           H  
ATOM     35  HB3 TYR A   2       0.007 -17.278   1.819  1.00  0.00           H  
ATOM     36  HD1 TYR A   2       2.561 -17.894   2.316  1.00  0.00           H  
ATOM     37  HD2 TYR A   2      -0.342 -20.573   0.736  1.00  0.00           H  
ATOM     38  HE1 TYR A   2       4.361 -19.274   1.367  1.00  0.00           H  
ATOM     39  HE2 TYR A   2       1.449 -21.961  -0.218  1.00  0.00           H  
ATOM     40  HH  TYR A   2       3.757 -21.787  -0.885  1.00  0.00           H  
ATOM     41  N   GLY A   3      -0.714 -16.340   5.054  1.00  0.00           N  
ATOM     42  CA  GLY A   3      -1.614 -15.337   5.590  1.00  0.00           C  
ATOM     43  C   GLY A   3      -0.897 -14.301   6.431  1.00  0.00           C  
ATOM     44  O   GLY A   3      -1.248 -13.122   6.402  1.00  0.00           O  
ATOM     45  H   GLY A   3       0.232 -16.335   5.308  1.00  0.00           H  
ATOM     46  HA2 GLY A   3      -2.101 -14.837   4.770  1.00  0.00           H  
ATOM     47  HA3 GLY A   3      -2.361 -15.825   6.198  1.00  0.00           H  
ATOM     48  N   LYS A   4       0.112 -14.737   7.177  1.00  0.00           N  
ATOM     49  CA  LYS A   4       0.881 -13.829   8.025  1.00  0.00           C  
ATOM     50  C   LYS A   4       1.457 -12.686   7.222  1.00  0.00           C  
ATOM     51  O   LYS A   4       1.790 -11.640   7.779  1.00  0.00           O  
ATOM     52  CB  LYS A   4       2.008 -14.573   8.737  1.00  0.00           C  
ATOM     53  CG  LYS A   4       2.673 -13.760   9.834  1.00  0.00           C  
ATOM     54  CD  LYS A   4       1.719 -13.495  10.987  1.00  0.00           C  
ATOM     55  CE  LYS A   4       2.382 -12.677  12.082  1.00  0.00           C  
ATOM     56  NZ  LYS A   4       1.421 -12.310  13.159  1.00  0.00           N  
ATOM     57  H   LYS A   4       0.346 -15.687   7.155  1.00  0.00           H  
ATOM     58  HA  LYS A   4       0.209 -13.408   8.757  1.00  0.00           H  
ATOM     59  HB2 LYS A   4       1.611 -15.476   9.174  1.00  0.00           H  
ATOM     60  HB3 LYS A   4       2.762 -14.835   8.007  1.00  0.00           H  
ATOM     61  HG2 LYS A   4       3.528 -14.305  10.206  1.00  0.00           H  
ATOM     62  HG3 LYS A   4       2.997 -12.815   9.421  1.00  0.00           H  
ATOM     63  HD2 LYS A   4       0.863 -12.952  10.614  1.00  0.00           H  
ATOM     64  HD3 LYS A   4       1.397 -14.440  11.399  1.00  0.00           H  
ATOM     65  HE2 LYS A   4       3.186 -13.257  12.512  1.00  0.00           H  
ATOM     66  HE3 LYS A   4       2.784 -11.774  11.647  1.00  0.00           H  
ATOM     67  HZ1 LYS A   4       0.914 -11.439  12.904  1.00  0.00           H  
ATOM     68  HZ2 LYS A   4       1.929 -12.153  14.053  1.00  0.00           H  
ATOM     69  HZ3 LYS A   4       0.729 -13.074  13.296  1.00  0.00           H  
ATOM     70  N   LEU A   5       1.547 -12.863   5.911  1.00  0.00           N  
ATOM     71  CA  LEU A   5       2.054 -11.806   5.060  1.00  0.00           C  
ATOM     72  C   LEU A   5       1.331 -10.503   5.388  1.00  0.00           C  
ATOM     73  O   LEU A   5       1.852  -9.412   5.154  1.00  0.00           O  
ATOM     74  CB  LEU A   5       1.871 -12.162   3.586  1.00  0.00           C  
ATOM     75  CG  LEU A   5       2.993 -11.676   2.671  1.00  0.00           C  
ATOM     76  CD1 LEU A   5       3.239 -10.193   2.895  1.00  0.00           C  
ATOM     77  CD2 LEU A   5       4.269 -12.469   2.921  1.00  0.00           C  
ATOM     78  H   LEU A   5       1.250 -13.705   5.510  1.00  0.00           H  
ATOM     79  HA  LEU A   5       3.107 -11.684   5.269  1.00  0.00           H  
ATOM     80  HB2 LEU A   5       1.803 -13.237   3.502  1.00  0.00           H  
ATOM     81  HB3 LEU A   5       0.943 -11.730   3.243  1.00  0.00           H  
ATOM     82  HG  LEU A   5       2.701 -11.819   1.641  1.00  0.00           H  
ATOM     83 HD11 LEU A   5       3.800  -9.791   2.065  1.00  0.00           H  
ATOM     84 HD12 LEU A   5       3.798 -10.058   3.810  1.00  0.00           H  
ATOM     85 HD13 LEU A   5       2.292  -9.680   2.973  1.00  0.00           H  
ATOM     86 HD21 LEU A   5       4.388 -13.211   2.145  1.00  0.00           H  
ATOM     87 HD22 LEU A   5       4.206 -12.958   3.881  1.00  0.00           H  
ATOM     88 HD23 LEU A   5       5.117 -11.801   2.912  1.00  0.00           H  
ATOM     89  N   ASN A   6       0.126 -10.632   5.956  1.00  0.00           N  
ATOM     90  CA  ASN A   6      -0.659  -9.475   6.340  1.00  0.00           C  
ATOM     91  C   ASN A   6       0.107  -8.608   7.329  1.00  0.00           C  
ATOM     92  O   ASN A   6       0.120  -7.383   7.214  1.00  0.00           O  
ATOM     93  CB  ASN A   6      -1.995  -9.896   6.945  1.00  0.00           C  
ATOM     94  CG  ASN A   6      -1.846 -10.994   7.979  1.00  0.00           C  
ATOM     95  OD1 ASN A   6      -0.734 -11.422   8.291  1.00  0.00           O  
ATOM     96  ND2 ASN A   6      -2.968 -11.457   8.517  1.00  0.00           N  
ATOM     97  H   ASN A   6      -0.233 -11.528   6.125  1.00  0.00           H  
ATOM     98  HA  ASN A   6      -0.844  -8.910   5.454  1.00  0.00           H  
ATOM     99  HB2 ASN A   6      -2.447  -9.038   7.419  1.00  0.00           H  
ATOM    100  HB3 ASN A   6      -2.642 -10.249   6.157  1.00  0.00           H  
ATOM    101 HD21 ASN A   6      -3.818 -11.070   8.220  1.00  0.00           H  
ATOM    102 HD22 ASN A   6      -2.901 -12.168   9.189  1.00  0.00           H  
ATOM    103  N   ASP A   7       0.761  -9.251   8.296  1.00  0.00           N  
ATOM    104  CA  ASP A   7       1.546  -8.530   9.294  1.00  0.00           C  
ATOM    105  C   ASP A   7       2.460  -7.526   8.603  1.00  0.00           C  
ATOM    106  O   ASP A   7       2.767  -6.463   9.144  1.00  0.00           O  
ATOM    107  CB  ASP A   7       2.374  -9.506  10.132  1.00  0.00           C  
ATOM    108  CG  ASP A   7       2.780  -8.918  11.469  1.00  0.00           C  
ATOM    109  OD1 ASP A   7       3.023  -7.695  11.531  1.00  0.00           O  
ATOM    110  OD2 ASP A   7       2.856  -9.682  12.456  1.00  0.00           O  
ATOM    111  H   ASP A   7       0.723 -10.230   8.333  1.00  0.00           H  
ATOM    112  HA  ASP A   7       0.862  -7.997   9.938  1.00  0.00           H  
ATOM    113  HB2 ASP A   7       1.794 -10.398  10.314  1.00  0.00           H  
ATOM    114  HB3 ASP A   7       3.269  -9.768   9.588  1.00  0.00           H  
ATOM    115  N   LEU A   8       2.872  -7.874   7.387  1.00  0.00           N  
ATOM    116  CA  LEU A   8       3.729  -7.014   6.589  1.00  0.00           C  
ATOM    117  C   LEU A   8       2.887  -5.980   5.854  1.00  0.00           C  
ATOM    118  O   LEU A   8       3.305  -4.837   5.670  1.00  0.00           O  
ATOM    119  CB  LEU A   8       4.522  -7.850   5.579  1.00  0.00           C  
ATOM    120  CG  LEU A   8       5.664  -7.120   4.864  1.00  0.00           C  
ATOM    121  CD1 LEU A   8       5.134  -5.993   3.992  1.00  0.00           C  
ATOM    122  CD2 LEU A   8       6.672  -6.589   5.871  1.00  0.00           C  
ATOM    123  H   LEU A   8       2.576  -8.731   7.012  1.00  0.00           H  
ATOM    124  HA  LEU A   8       4.415  -6.508   7.251  1.00  0.00           H  
ATOM    125  HB2 LEU A   8       4.937  -8.700   6.100  1.00  0.00           H  
ATOM    126  HB3 LEU A   8       3.834  -8.212   4.829  1.00  0.00           H  
ATOM    127  HG  LEU A   8       6.171  -7.818   4.219  1.00  0.00           H  
ATOM    128 HD11 LEU A   8       4.110  -6.200   3.718  1.00  0.00           H  
ATOM    129 HD12 LEU A   8       5.736  -5.916   3.099  1.00  0.00           H  
ATOM    130 HD13 LEU A   8       5.179  -5.062   4.538  1.00  0.00           H  
ATOM    131 HD21 LEU A   8       7.007  -7.396   6.507  1.00  0.00           H  
ATOM    132 HD22 LEU A   8       6.209  -5.824   6.476  1.00  0.00           H  
ATOM    133 HD23 LEU A   8       7.519  -6.170   5.347  1.00  0.00           H  
ATOM    134  N   LEU A   9       1.695  -6.393   5.432  1.00  0.00           N  
ATOM    135  CA  LEU A   9       0.795  -5.505   4.714  1.00  0.00           C  
ATOM    136  C   LEU A   9       0.392  -4.319   5.587  1.00  0.00           C  
ATOM    137  O   LEU A   9       0.309  -3.184   5.119  1.00  0.00           O  
ATOM    138  CB  LEU A   9      -0.456  -6.262   4.265  1.00  0.00           C  
ATOM    139  CG  LEU A   9      -0.384  -6.857   2.859  1.00  0.00           C  
ATOM    140  CD1 LEU A   9      -1.487  -7.885   2.660  1.00  0.00           C  
ATOM    141  CD2 LEU A   9      -0.481  -5.759   1.812  1.00  0.00           C  
ATOM    142  H   LEU A   9       1.414  -7.319   5.609  1.00  0.00           H  
ATOM    143  HA  LEU A   9       1.321  -5.145   3.838  1.00  0.00           H  
ATOM    144  HB2 LEU A   9      -0.634  -7.065   4.965  1.00  0.00           H  
ATOM    145  HB3 LEU A   9      -1.295  -5.584   4.302  1.00  0.00           H  
ATOM    146  HG  LEU A   9       0.565  -7.357   2.735  1.00  0.00           H  
ATOM    147 HD11 LEU A   9      -1.379  -8.674   3.390  1.00  0.00           H  
ATOM    148 HD12 LEU A   9      -1.415  -8.302   1.666  1.00  0.00           H  
ATOM    149 HD13 LEU A   9      -2.449  -7.409   2.783  1.00  0.00           H  
ATOM    150 HD21 LEU A   9      -0.730  -6.195   0.856  1.00  0.00           H  
ATOM    151 HD22 LEU A   9       0.467  -5.247   1.738  1.00  0.00           H  
ATOM    152 HD23 LEU A   9      -1.248  -5.056   2.097  1.00  0.00           H  
ATOM    153  N   GLU A  10       0.131  -4.597   6.863  1.00  0.00           N  
ATOM    154  CA  GLU A  10      -0.277  -3.566   7.816  1.00  0.00           C  
ATOM    155  C   GLU A  10       0.644  -2.350   7.760  1.00  0.00           C  
ATOM    156  O   GLU A  10       0.180  -1.209   7.770  1.00  0.00           O  
ATOM    157  CB  GLU A  10      -0.297  -4.137   9.234  1.00  0.00           C  
ATOM    158  CG  GLU A  10      -1.306  -3.460  10.149  1.00  0.00           C  
ATOM    159  CD  GLU A  10      -0.860  -3.446  11.597  1.00  0.00           C  
ATOM    160  OE1 GLU A  10      -0.059  -4.324  11.982  1.00  0.00           O  
ATOM    161  OE2 GLU A  10      -1.311  -2.556  12.349  1.00  0.00           O  
ATOM    162  H   GLU A  10       0.211  -5.523   7.172  1.00  0.00           H  
ATOM    163  HA  GLU A  10      -1.277  -3.254   7.552  1.00  0.00           H  
ATOM    164  HB2 GLU A  10      -0.539  -5.188   9.183  1.00  0.00           H  
ATOM    165  HB3 GLU A  10       0.684  -4.023   9.669  1.00  0.00           H  
ATOM    166  HG2 GLU A  10      -1.443  -2.441   9.820  1.00  0.00           H  
ATOM    167  HG3 GLU A  10      -2.245  -3.989  10.082  1.00  0.00           H  
ATOM    168  N   ASP A  11       1.948  -2.600   7.707  1.00  0.00           N  
ATOM    169  CA  ASP A  11       2.932  -1.521   7.654  1.00  0.00           C  
ATOM    170  C   ASP A  11       2.576  -0.505   6.571  1.00  0.00           C  
ATOM    171  O   ASP A  11       2.619   0.703   6.799  1.00  0.00           O  
ATOM    172  CB  ASP A  11       4.328  -2.089   7.397  1.00  0.00           C  
ATOM    173  CG  ASP A  11       5.075  -2.392   8.680  1.00  0.00           C  
ATOM    174  OD1 ASP A  11       4.940  -3.523   9.193  1.00  0.00           O  
ATOM    175  OD2 ASP A  11       5.794  -1.498   9.175  1.00  0.00           O  
ATOM    176  H   ASP A  11       2.257  -3.530   7.705  1.00  0.00           H  
ATOM    177  HA  ASP A  11       2.927  -1.021   8.612  1.00  0.00           H  
ATOM    178  HB2 ASP A  11       4.239  -3.003   6.830  1.00  0.00           H  
ATOM    179  HB3 ASP A  11       4.902  -1.372   6.828  1.00  0.00           H  
ATOM    180  N   LEU A  12       2.222  -1.009   5.395  1.00  0.00           N  
ATOM    181  CA  LEU A  12       1.856  -0.163   4.268  1.00  0.00           C  
ATOM    182  C   LEU A  12       0.709   0.766   4.642  1.00  0.00           C  
ATOM    183  O   LEU A  12       0.847   1.986   4.614  1.00  0.00           O  
ATOM    184  CB  LEU A  12       1.485  -1.040   3.051  1.00  0.00           C  
ATOM    185  CG  LEU A  12       0.128  -0.765   2.371  1.00  0.00           C  
ATOM    186  CD1 LEU A  12       0.278  -0.745   0.856  1.00  0.00           C  
ATOM    187  CD2 LEU A  12      -0.902  -1.810   2.780  1.00  0.00           C  
ATOM    188  H   LEU A  12       2.205  -1.975   5.281  1.00  0.00           H  
ATOM    189  HA  LEU A  12       2.718   0.435   4.016  1.00  0.00           H  
ATOM    190  HB2 LEU A  12       2.258  -0.917   2.310  1.00  0.00           H  
ATOM    191  HB3 LEU A  12       1.492  -2.071   3.373  1.00  0.00           H  
ATOM    192  HG  LEU A  12      -0.239   0.204   2.676  1.00  0.00           H  
ATOM    193 HD11 LEU A  12       1.227  -1.184   0.583  1.00  0.00           H  
ATOM    194 HD12 LEU A  12       0.239   0.275   0.505  1.00  0.00           H  
ATOM    195 HD13 LEU A  12      -0.523  -1.311   0.406  1.00  0.00           H  
ATOM    196 HD21 LEU A  12      -0.394  -2.695   3.132  1.00  0.00           H  
ATOM    197 HD22 LEU A  12      -1.514  -2.065   1.928  1.00  0.00           H  
ATOM    198 HD23 LEU A  12      -1.526  -1.415   3.567  1.00  0.00           H  
ATOM    199  N   GLN A  13      -0.424   0.174   4.986  1.00  0.00           N  
ATOM    200  CA  GLN A  13      -1.607   0.944   5.349  1.00  0.00           C  
ATOM    201  C   GLN A  13      -1.289   1.987   6.418  1.00  0.00           C  
ATOM    202  O   GLN A  13      -1.786   3.111   6.367  1.00  0.00           O  
ATOM    203  CB  GLN A  13      -2.718   0.013   5.839  1.00  0.00           C  
ATOM    204  CG  GLN A  13      -4.100   0.646   5.809  1.00  0.00           C  
ATOM    205  CD  GLN A  13      -4.295   1.676   6.904  1.00  0.00           C  
ATOM    206  OE1 GLN A  13      -4.247   1.353   8.092  1.00  0.00           O  
ATOM    207  NE2 GLN A  13      -4.516   2.924   6.511  1.00  0.00           N  
ATOM    208  H   GLN A  13      -0.467  -0.805   4.988  1.00  0.00           H  
ATOM    209  HA  GLN A  13      -1.943   1.456   4.456  1.00  0.00           H  
ATOM    210  HB2 GLN A  13      -2.735  -0.868   5.214  1.00  0.00           H  
ATOM    211  HB3 GLN A  13      -2.503  -0.281   6.856  1.00  0.00           H  
ATOM    212  HG2 GLN A  13      -4.240   1.130   4.854  1.00  0.00           H  
ATOM    213  HG3 GLN A  13      -4.840  -0.131   5.930  1.00  0.00           H  
ATOM    214 HE21 GLN A  13      -4.540   3.109   5.549  1.00  0.00           H  
ATOM    215 HE22 GLN A  13      -4.645   3.611   7.199  1.00  0.00           H  
ATOM    216  N   GLU A  14      -0.448   1.614   7.379  1.00  0.00           N  
ATOM    217  CA  GLU A  14      -0.061   2.531   8.445  1.00  0.00           C  
ATOM    218  C   GLU A  14       0.936   3.548   7.920  1.00  0.00           C  
ATOM    219  O   GLU A  14       0.995   4.679   8.401  1.00  0.00           O  
ATOM    220  CB  GLU A  14       0.537   1.762   9.625  1.00  0.00           C  
ATOM    221  CG  GLU A  14       0.067   2.266  10.979  1.00  0.00           C  
ATOM    222  CD  GLU A  14       0.192   1.218  12.067  1.00  0.00           C  
ATOM    223  OE1 GLU A  14       1.331   0.791  12.352  1.00  0.00           O  
ATOM    224  OE2 GLU A  14      -0.848   0.825  12.636  1.00  0.00           O  
ATOM    225  H   GLU A  14      -0.072   0.710   7.364  1.00  0.00           H  
ATOM    226  HA  GLU A  14      -0.943   3.059   8.772  1.00  0.00           H  
ATOM    227  HB2 GLU A  14       0.263   0.721   9.537  1.00  0.00           H  
ATOM    228  HB3 GLU A  14       1.613   1.845   9.588  1.00  0.00           H  
ATOM    229  HG2 GLU A  14       0.663   3.123  11.256  1.00  0.00           H  
ATOM    230  HG3 GLU A  14      -0.970   2.560  10.900  1.00  0.00           H  
ATOM    231  N   VAL A  15       1.705   3.145   6.918  1.00  0.00           N  
ATOM    232  CA  VAL A  15       2.678   4.037   6.323  1.00  0.00           C  
ATOM    233  C   VAL A  15       1.967   5.167   5.587  1.00  0.00           C  
ATOM    234  O   VAL A  15       2.495   6.272   5.462  1.00  0.00           O  
ATOM    235  CB  VAL A  15       3.645   3.275   5.383  1.00  0.00           C  
ATOM    236  CG1 VAL A  15       3.175   3.256   3.928  1.00  0.00           C  
ATOM    237  CG2 VAL A  15       5.036   3.866   5.494  1.00  0.00           C  
ATOM    238  H   VAL A  15       1.605   2.237   6.566  1.00  0.00           H  
ATOM    239  HA  VAL A  15       3.260   4.466   7.127  1.00  0.00           H  
ATOM    240  HB  VAL A  15       3.698   2.253   5.722  1.00  0.00           H  
ATOM    241 HG11 VAL A  15       2.432   4.020   3.769  1.00  0.00           H  
ATOM    242 HG12 VAL A  15       2.751   2.292   3.700  1.00  0.00           H  
ATOM    243 HG13 VAL A  15       4.018   3.436   3.278  1.00  0.00           H  
ATOM    244 HG21 VAL A  15       5.295   3.971   6.535  1.00  0.00           H  
ATOM    245 HG22 VAL A  15       5.056   4.838   5.016  1.00  0.00           H  
ATOM    246 HG23 VAL A  15       5.741   3.207   5.011  1.00  0.00           H  
ATOM    247  N   LEU A  16       0.750   4.885   5.123  1.00  0.00           N  
ATOM    248  CA  LEU A  16      -0.044   5.883   4.424  1.00  0.00           C  
ATOM    249  C   LEU A  16      -0.393   7.022   5.376  1.00  0.00           C  
ATOM    250  O   LEU A  16      -0.543   8.170   4.957  1.00  0.00           O  
ATOM    251  CB  LEU A  16      -1.324   5.262   3.855  1.00  0.00           C  
ATOM    252  CG  LEU A  16      -1.170   4.547   2.508  1.00  0.00           C  
ATOM    253  CD1 LEU A  16      -0.413   5.410   1.515  1.00  0.00           C  
ATOM    254  CD2 LEU A  16      -0.468   3.216   2.691  1.00  0.00           C  
ATOM    255  H   LEU A  16       0.376   3.991   5.267  1.00  0.00           H  
ATOM    256  HA  LEU A  16       0.552   6.274   3.615  1.00  0.00           H  
ATOM    257  HB2 LEU A  16      -1.700   4.549   4.574  1.00  0.00           H  
ATOM    258  HB3 LEU A  16      -2.056   6.046   3.738  1.00  0.00           H  
ATOM    259  HG  LEU A  16      -2.151   4.352   2.098  1.00  0.00           H  
ATOM    260 HD11 LEU A  16      -0.422   4.935   0.544  1.00  0.00           H  
ATOM    261 HD12 LEU A  16       0.608   5.527   1.845  1.00  0.00           H  
ATOM    262 HD13 LEU A  16      -0.885   6.378   1.447  1.00  0.00           H  
ATOM    263 HD21 LEU A  16      -0.916   2.686   3.516  1.00  0.00           H  
ATOM    264 HD22 LEU A  16       0.577   3.387   2.898  1.00  0.00           H  
ATOM    265 HD23 LEU A  16      -0.567   2.628   1.790  1.00  0.00           H  
ATOM    266  N   LYS A  17      -0.506   6.697   6.666  1.00  0.00           N  
ATOM    267  CA  LYS A  17      -0.821   7.698   7.682  1.00  0.00           C  
ATOM    268  C   LYS A  17       0.062   8.922   7.500  1.00  0.00           C  
ATOM    269  O   LYS A  17      -0.391  10.061   7.628  1.00  0.00           O  
ATOM    270  CB  LYS A  17      -0.629   7.120   9.084  1.00  0.00           C  
ATOM    271  CG  LYS A  17      -0.964   8.104  10.195  1.00  0.00           C  
ATOM    272  CD  LYS A  17       0.136   8.169  11.244  1.00  0.00           C  
ATOM    273  CE  LYS A  17       0.784   9.544  11.290  1.00  0.00           C  
ATOM    274  NZ  LYS A  17      -0.181  10.599  11.704  1.00  0.00           N  
ATOM    275  H   LYS A  17      -0.366   5.767   6.940  1.00  0.00           H  
ATOM    276  HA  LYS A  17      -1.851   7.988   7.558  1.00  0.00           H  
ATOM    277  HB2 LYS A  17      -1.264   6.253   9.195  1.00  0.00           H  
ATOM    278  HB3 LYS A  17       0.402   6.818   9.198  1.00  0.00           H  
ATOM    279  HG2 LYS A  17      -1.095   9.086   9.764  1.00  0.00           H  
ATOM    280  HG3 LYS A  17      -1.884   7.793  10.670  1.00  0.00           H  
ATOM    281  HD2 LYS A  17      -0.290   7.952  12.212  1.00  0.00           H  
ATOM    282  HD3 LYS A  17       0.891   7.433  11.008  1.00  0.00           H  
ATOM    283  HE2 LYS A  17       1.602   9.519  11.994  1.00  0.00           H  
ATOM    284  HE3 LYS A  17       1.165   9.781  10.306  1.00  0.00           H  
ATOM    285  HZ1 LYS A  17      -0.778  10.253  12.482  1.00  0.00           H  
ATOM    286  HZ2 LYS A  17      -0.792  10.860  10.904  1.00  0.00           H  
ATOM    287  HZ3 LYS A  17       0.332  11.446  12.024  1.00  0.00           H  
ATOM    288  N   ASN A  18       1.323   8.671   7.180  1.00  0.00           N  
ATOM    289  CA  ASN A  18       2.284   9.746   6.950  1.00  0.00           C  
ATOM    290  C   ASN A  18       2.009  10.415   5.610  1.00  0.00           C  
ATOM    291  O   ASN A  18       1.998  11.641   5.499  1.00  0.00           O  
ATOM    292  CB  ASN A  18       3.713   9.197   6.968  1.00  0.00           C  
ATOM    293  CG  ASN A  18       4.385   9.371   8.316  1.00  0.00           C  
ATOM    294  OD1 ASN A  18       4.194   8.565   9.227  1.00  0.00           O  
ATOM    295  ND2 ASN A  18       5.177  10.428   8.450  1.00  0.00           N  
ATOM    296  H   ASN A  18       1.612   7.734   7.081  1.00  0.00           H  
ATOM    297  HA  ASN A  18       2.171  10.476   7.739  1.00  0.00           H  
ATOM    298  HB2 ASN A  18       3.691   8.143   6.732  1.00  0.00           H  
ATOM    299  HB3 ASN A  18       4.301   9.715   6.224  1.00  0.00           H  
ATOM    300 HD21 ASN A  18       5.282  11.027   7.681  1.00  0.00           H  
ATOM    301 HD22 ASN A  18       5.623  10.567   9.311  1.00  0.00           H  
ATOM    302  N   LEU A  19       1.789   9.586   4.598  1.00  0.00           N  
ATOM    303  CA  LEU A  19       1.513  10.053   3.245  1.00  0.00           C  
ATOM    304  C   LEU A  19       0.464  11.165   3.236  1.00  0.00           C  
ATOM    305  O   LEU A  19       0.605  12.156   2.523  1.00  0.00           O  
ATOM    306  CB  LEU A  19       1.068   8.856   2.389  1.00  0.00           C  
ATOM    307  CG  LEU A  19      -0.128   9.076   1.457  1.00  0.00           C  
ATOM    308  CD1 LEU A  19       0.030   8.253   0.189  1.00  0.00           C  
ATOM    309  CD2 LEU A  19      -1.418   8.706   2.161  1.00  0.00           C  
ATOM    310  H   LEU A  19       1.815   8.621   4.766  1.00  0.00           H  
ATOM    311  HA  LEU A  19       2.433  10.445   2.839  1.00  0.00           H  
ATOM    312  HB2 LEU A  19       1.906   8.550   1.788  1.00  0.00           H  
ATOM    313  HB3 LEU A  19       0.819   8.049   3.060  1.00  0.00           H  
ATOM    314  HG  LEU A  19      -0.181  10.117   1.180  1.00  0.00           H  
ATOM    315 HD11 LEU A  19       0.541   8.836  -0.559  1.00  0.00           H  
ATOM    316 HD12 LEU A  19      -0.944   7.969  -0.181  1.00  0.00           H  
ATOM    317 HD13 LEU A  19       0.605   7.365   0.405  1.00  0.00           H  
ATOM    318 HD21 LEU A  19      -1.823   9.578   2.652  1.00  0.00           H  
ATOM    319 HD22 LEU A  19      -1.222   7.937   2.891  1.00  0.00           H  
ATOM    320 HD23 LEU A  19      -2.125   8.340   1.433  1.00  0.00           H  
ATOM    321  N   HIS A  20      -0.588  10.992   4.028  1.00  0.00           N  
ATOM    322  CA  HIS A  20      -1.663  11.979   4.105  1.00  0.00           C  
ATOM    323  C   HIS A  20      -1.120  13.392   4.302  1.00  0.00           C  
ATOM    324  O   HIS A  20      -1.639  14.353   3.734  1.00  0.00           O  
ATOM    325  CB  HIS A  20      -2.606  11.646   5.265  1.00  0.00           C  
ATOM    326  CG  HIS A  20      -3.244  10.301   5.178  1.00  0.00           C  
ATOM    327  ND1 HIS A  20      -3.014   9.308   6.100  1.00  0.00           N  
ATOM    328  CD2 HIS A  20      -4.116   9.790   4.286  1.00  0.00           C  
ATOM    329  CE1 HIS A  20      -3.716   8.237   5.777  1.00  0.00           C  
ATOM    330  NE2 HIS A  20      -4.395   8.504   4.679  1.00  0.00           N  
ATOM    331  H   HIS A  20      -0.648  10.178   4.571  1.00  0.00           H  
ATOM    332  HA  HIS A  20      -2.216  11.944   3.180  1.00  0.00           H  
ATOM    333  HB2 HIS A  20      -2.048  11.679   6.190  1.00  0.00           H  
ATOM    334  HB3 HIS A  20      -3.393  12.386   5.301  1.00  0.00           H  
ATOM    335  HD1 HIS A  20      -2.430   9.382   6.880  1.00  0.00           H  
ATOM    336  HD2 HIS A  20      -4.528  10.304   3.435  1.00  0.00           H  
ATOM    337  HE1 HIS A  20      -3.735   7.304   6.322  1.00  0.00           H  
ATOM    338  HE2 HIS A  20      -4.920   7.854   4.166  1.00  0.00           H  
ATOM    339  N   LYS A  21      -0.103  13.512   5.145  1.00  0.00           N  
ATOM    340  CA  LYS A  21       0.482  14.813   5.465  1.00  0.00           C  
ATOM    341  C   LYS A  21       1.610  15.213   4.518  1.00  0.00           C  
ATOM    342  O   LYS A  21       2.266  16.232   4.736  1.00  0.00           O  
ATOM    343  CB  LYS A  21       1.000  14.797   6.900  1.00  0.00           C  
ATOM    344  CG  LYS A  21       0.066  14.088   7.859  1.00  0.00           C  
ATOM    345  CD  LYS A  21      -1.239  14.856   8.033  1.00  0.00           C  
ATOM    346  CE  LYS A  21      -2.223  14.563   6.906  1.00  0.00           C  
ATOM    347  NZ  LYS A  21      -3.636  14.631   7.372  1.00  0.00           N  
ATOM    348  H   LYS A  21       0.243  12.709   5.591  1.00  0.00           H  
ATOM    349  HA  LYS A  21      -0.301  15.550   5.391  1.00  0.00           H  
ATOM    350  HB2 LYS A  21       1.956  14.294   6.922  1.00  0.00           H  
ATOM    351  HB3 LYS A  21       1.127  15.815   7.238  1.00  0.00           H  
ATOM    352  HG2 LYS A  21      -0.150  13.103   7.468  1.00  0.00           H  
ATOM    353  HG3 LYS A  21       0.554  13.997   8.819  1.00  0.00           H  
ATOM    354  HD2 LYS A  21      -1.689  14.572   8.971  1.00  0.00           H  
ATOM    355  HD3 LYS A  21      -1.022  15.914   8.041  1.00  0.00           H  
ATOM    356  HE2 LYS A  21      -2.082  15.286   6.114  1.00  0.00           H  
ATOM    357  HE3 LYS A  21      -2.028  13.575   6.524  1.00  0.00           H  
ATOM    358  HZ1 LYS A  21      -4.204  13.902   6.896  1.00  0.00           H  
ATOM    359  HZ2 LYS A  21      -4.039  15.564   7.157  1.00  0.00           H  
ATOM    360  HZ3 LYS A  21      -3.681  14.475   8.400  1.00  0.00           H  
ATOM    361  N   ASN A  22       1.847  14.427   3.477  1.00  0.00           N  
ATOM    362  CA  ASN A  22       2.913  14.748   2.536  1.00  0.00           C  
ATOM    363  C   ASN A  22       2.528  14.428   1.095  1.00  0.00           C  
ATOM    364  O   ASN A  22       3.352  14.555   0.193  1.00  0.00           O  
ATOM    365  CB  ASN A  22       4.187  13.993   2.905  1.00  0.00           C  
ATOM    366  CG  ASN A  22       4.834  14.528   4.168  1.00  0.00           C  
ATOM    367  OD1 ASN A  22       4.186  14.659   5.206  1.00  0.00           O  
ATOM    368  ND2 ASN A  22       6.123  14.839   4.086  1.00  0.00           N  
ATOM    369  H   ASN A  22       1.305  13.622   3.342  1.00  0.00           H  
ATOM    370  HA  ASN A  22       3.106  15.807   2.612  1.00  0.00           H  
ATOM    371  HB2 ASN A  22       3.945  12.955   3.059  1.00  0.00           H  
ATOM    372  HB3 ASN A  22       4.895  14.076   2.094  1.00  0.00           H  
ATOM    373 HD21 ASN A  22       6.577  14.706   3.227  1.00  0.00           H  
ATOM    374 HD22 ASN A  22       6.567  15.188   4.886  1.00  0.00           H  
ATOM    375  N   TRP A  23       1.285  14.018   0.868  1.00  0.00           N  
ATOM    376  CA  TRP A  23       0.845  13.696  -0.481  1.00  0.00           C  
ATOM    377  C   TRP A  23       0.475  14.967  -1.248  1.00  0.00           C  
ATOM    378  O   TRP A  23       0.967  15.193  -2.349  1.00  0.00           O  
ATOM    379  CB  TRP A  23      -0.321  12.698  -0.439  1.00  0.00           C  
ATOM    380  CG  TRP A  23      -1.655  13.297  -0.723  1.00  0.00           C  
ATOM    381  CD1 TRP A  23      -2.658  13.509   0.160  1.00  0.00           C  
ATOM    382  CD2 TRP A  23      -2.126  13.749  -1.984  1.00  0.00           C  
ATOM    383  NE1 TRP A  23      -3.729  14.087  -0.466  1.00  0.00           N  
ATOM    384  CE2 TRP A  23      -3.429  14.241  -1.796  1.00  0.00           C  
ATOM    385  CE3 TRP A  23      -1.563  13.786  -3.251  1.00  0.00           C  
ATOM    386  CZ2 TRP A  23      -4.179  14.767  -2.844  1.00  0.00           C  
ATOM    387  CZ3 TRP A  23      -2.299  14.302  -4.289  1.00  0.00           C  
ATOM    388  CH2 TRP A  23      -3.598  14.788  -4.085  1.00  0.00           C  
ATOM    389  H   TRP A  23       0.656  13.931   1.615  1.00  0.00           H  
ATOM    390  HA  TRP A  23       1.678  13.230  -0.987  1.00  0.00           H  
ATOM    391  HB2 TRP A  23      -0.147  11.928  -1.171  1.00  0.00           H  
ATOM    392  HB3 TRP A  23      -0.361  12.246   0.543  1.00  0.00           H  
ATOM    393  HD1 TRP A  23      -2.604  13.255   1.197  1.00  0.00           H  
ATOM    394  HE1 TRP A  23      -4.568  14.343  -0.027  1.00  0.00           H  
ATOM    395  HE3 TRP A  23      -0.565  13.422  -3.426  1.00  0.00           H  
ATOM    396  HZ2 TRP A  23      -5.178  15.144  -2.701  1.00  0.00           H  
ATOM    397  HZ3 TRP A  23      -1.873  14.328  -5.275  1.00  0.00           H  
ATOM    398  HH2 TRP A  23      -4.141  15.184  -4.931  1.00  0.00           H  
ATOM    399  N   HIS A  24      -0.382  15.794  -0.652  1.00  0.00           N  
ATOM    400  CA  HIS A  24      -0.801  17.049  -1.277  1.00  0.00           C  
ATOM    401  C   HIS A  24      -1.791  17.795  -0.388  1.00  0.00           C  
ATOM    402  O   HIS A  24      -2.920  18.074  -0.793  1.00  0.00           O  
ATOM    403  CB  HIS A  24      -1.424  16.799  -2.650  1.00  0.00           C  
ATOM    404  CG  HIS A  24      -1.559  18.041  -3.472  1.00  0.00           C  
ATOM    405  ND1 HIS A  24      -1.879  18.028  -4.813  1.00  0.00           N  
ATOM    406  CD2 HIS A  24      -1.415  19.344  -3.133  1.00  0.00           C  
ATOM    407  CE1 HIS A  24      -1.924  19.270  -5.265  1.00  0.00           C  
ATOM    408  NE2 HIS A  24      -1.647  20.086  -4.265  1.00  0.00           N  
ATOM    409  H   HIS A  24      -0.734  15.561   0.233  1.00  0.00           H  
ATOM    410  HA  HIS A  24       0.079  17.662  -1.399  1.00  0.00           H  
ATOM    411  HB2 HIS A  24      -0.810  16.103  -3.198  1.00  0.00           H  
ATOM    412  HB3 HIS A  24      -2.408  16.379  -2.519  1.00  0.00           H  
ATOM    413  HD1 HIS A  24      -2.047  17.229  -5.354  1.00  0.00           H  
ATOM    414  HD2 HIS A  24      -1.162  19.728  -2.154  1.00  0.00           H  
ATOM    415  HE1 HIS A  24      -2.151  19.566  -6.278  1.00  0.00           H  
ATOM    416  HE2 HIS A  24      -1.693  21.064  -4.305  1.00  0.00           H  
ATOM    417  N   GLY A  25      -1.362  18.111   0.826  1.00  0.00           N  
ATOM    418  CA  GLY A  25      -2.219  18.819   1.758  1.00  0.00           C  
ATOM    419  C   GLY A  25      -2.523  17.994   2.990  1.00  0.00           C  
ATOM    420  O   GLY A  25      -1.675  17.845   3.870  1.00  0.00           O  
ATOM    421  H   GLY A  25      -0.455  17.859   1.093  1.00  0.00           H  
ATOM    422  HA2 GLY A  25      -1.730  19.733   2.059  1.00  0.00           H  
ATOM    423  HA3 GLY A  25      -3.147  19.065   1.264  1.00  0.00           H  
ATOM    424  N   GLY A  26      -3.733  17.449   3.054  1.00  0.00           N  
ATOM    425  CA  GLY A  26      -4.117  16.636   4.182  1.00  0.00           C  
ATOM    426  C   GLY A  26      -4.686  15.304   3.751  1.00  0.00           C  
ATOM    427  O   GLY A  26      -4.265  14.734   2.743  1.00  0.00           O  
ATOM    428  H   GLY A  26      -4.369  17.592   2.326  1.00  0.00           H  
ATOM    429  HA2 GLY A  26      -3.250  16.464   4.802  1.00  0.00           H  
ATOM    430  HA3 GLY A  26      -4.862  17.165   4.757  1.00  0.00           H  
ATOM    431  N   LYS A  27      -5.641  14.810   4.516  1.00  0.00           N  
ATOM    432  CA  LYS A  27      -6.278  13.532   4.220  1.00  0.00           C  
ATOM    433  C   LYS A  27      -7.558  13.710   3.405  1.00  0.00           C  
ATOM    434  O   LYS A  27      -8.099  12.744   2.876  1.00  0.00           O  
ATOM    435  CB  LYS A  27      -6.588  12.781   5.514  1.00  0.00           C  
ATOM    436  CG  LYS A  27      -7.018  11.342   5.288  1.00  0.00           C  
ATOM    437  CD  LYS A  27      -7.974  10.870   6.371  1.00  0.00           C  
ATOM    438  CE  LYS A  27      -7.225  10.393   7.603  1.00  0.00           C  
ATOM    439  NZ  LYS A  27      -7.150  11.447   8.652  1.00  0.00           N  
ATOM    440  H   LYS A  27      -5.927  15.319   5.298  1.00  0.00           H  
ATOM    441  HA  LYS A  27      -5.582  12.947   3.641  1.00  0.00           H  
ATOM    442  HB2 LYS A  27      -5.704  12.777   6.135  1.00  0.00           H  
ATOM    443  HB3 LYS A  27      -7.382  13.295   6.035  1.00  0.00           H  
ATOM    444  HG2 LYS A  27      -7.509  11.271   4.329  1.00  0.00           H  
ATOM    445  HG3 LYS A  27      -6.143  10.712   5.293  1.00  0.00           H  
ATOM    446  HD2 LYS A  27      -8.621  11.688   6.649  1.00  0.00           H  
ATOM    447  HD3 LYS A  27      -8.567  10.054   5.982  1.00  0.00           H  
ATOM    448  HE2 LYS A  27      -7.734   9.531   8.008  1.00  0.00           H  
ATOM    449  HE3 LYS A  27      -6.222  10.114   7.314  1.00  0.00           H  
ATOM    450  HZ1 LYS A  27      -8.109  11.723   8.949  1.00  0.00           H  
ATOM    451  HZ2 LYS A  27      -6.660  12.286   8.282  1.00  0.00           H  
ATOM    452  HZ3 LYS A  27      -6.631  11.093   9.480  1.00  0.00           H  
ATOM    453  N   ASP A  28      -8.053  14.940   3.318  1.00  0.00           N  
ATOM    454  CA  ASP A  28      -9.284  15.211   2.577  1.00  0.00           C  
ATOM    455  C   ASP A  28      -9.258  14.584   1.185  1.00  0.00           C  
ATOM    456  O   ASP A  28     -10.074  13.717   0.875  1.00  0.00           O  
ATOM    457  CB  ASP A  28      -9.532  16.719   2.471  1.00  0.00           C  
ATOM    458  CG  ASP A  28      -8.259  17.507   2.225  1.00  0.00           C  
ATOM    459  OD1 ASP A  28      -7.252  16.895   1.811  1.00  0.00           O  
ATOM    460  OD2 ASP A  28      -8.270  18.736   2.448  1.00  0.00           O  
ATOM    461  H   ASP A  28      -7.594  15.677   3.769  1.00  0.00           H  
ATOM    462  HA  ASP A  28     -10.095  14.763   3.129  1.00  0.00           H  
ATOM    463  HB2 ASP A  28     -10.211  16.909   1.652  1.00  0.00           H  
ATOM    464  HB3 ASP A  28      -9.978  17.069   3.390  1.00  0.00           H  
ATOM    465  N   ASN A  29      -8.324  15.020   0.351  1.00  0.00           N  
ATOM    466  CA  ASN A  29      -8.212  14.488  -1.001  1.00  0.00           C  
ATOM    467  C   ASN A  29      -7.545  13.119  -0.988  1.00  0.00           C  
ATOM    468  O   ASN A  29      -7.807  12.284  -1.854  1.00  0.00           O  
ATOM    469  CB  ASN A  29      -7.431  15.451  -1.895  1.00  0.00           C  
ATOM    470  CG  ASN A  29      -8.246  16.668  -2.287  1.00  0.00           C  
ATOM    471  OD1 ASN A  29      -9.287  16.552  -2.934  1.00  0.00           O  
ATOM    472  ND2 ASN A  29      -7.775  17.847  -1.895  1.00  0.00           N  
ATOM    473  H   ASN A  29      -7.698  15.711   0.649  1.00  0.00           H  
ATOM    474  HA  ASN A  29      -9.213  14.376  -1.395  1.00  0.00           H  
ATOM    475  HB2 ASN A  29      -6.549  15.785  -1.371  1.00  0.00           H  
ATOM    476  HB3 ASN A  29      -7.135  14.934  -2.797  1.00  0.00           H  
ATOM    477 HD21 ASN A  29      -6.940  17.864  -1.382  1.00  0.00           H  
ATOM    478 HD22 ASN A  29      -8.282  18.651  -2.134  1.00  0.00           H  
ATOM    479  N   LEU A  30      -6.700  12.881   0.011  1.00  0.00           N  
ATOM    480  CA  LEU A  30      -6.025  11.598   0.136  1.00  0.00           C  
ATOM    481  C   LEU A  30      -7.041  10.523   0.486  1.00  0.00           C  
ATOM    482  O   LEU A  30      -6.888   9.365   0.108  1.00  0.00           O  
ATOM    483  CB  LEU A  30      -4.939  11.660   1.214  1.00  0.00           C  
ATOM    484  CG  LEU A  30      -3.851  10.576   1.133  1.00  0.00           C  
ATOM    485  CD1 LEU A  30      -4.453   9.205   1.390  1.00  0.00           C  
ATOM    486  CD2 LEU A  30      -3.127  10.597  -0.212  1.00  0.00           C  
ATOM    487  H   LEU A  30      -6.541  13.574   0.685  1.00  0.00           H  
ATOM    488  HA  LEU A  30      -5.571  11.361  -0.815  1.00  0.00           H  
ATOM    489  HB2 LEU A  30      -4.467  12.624   1.161  1.00  0.00           H  
ATOM    490  HB3 LEU A  30      -5.423  11.575   2.176  1.00  0.00           H  
ATOM    491  HG  LEU A  30      -3.121  10.762   1.906  1.00  0.00           H  
ATOM    492 HD11 LEU A  30      -4.469   8.642   0.473  1.00  0.00           H  
ATOM    493 HD12 LEU A  30      -5.458   9.316   1.765  1.00  0.00           H  
ATOM    494 HD13 LEU A  30      -3.859   8.683   2.121  1.00  0.00           H  
ATOM    495 HD21 LEU A  30      -3.519  11.393  -0.824  1.00  0.00           H  
ATOM    496 HD22 LEU A  30      -3.269   9.650  -0.715  1.00  0.00           H  
ATOM    497 HD23 LEU A  30      -2.068  10.754  -0.049  1.00  0.00           H  
ATOM    498  N   HIS A  31      -8.086  10.920   1.215  1.00  0.00           N  
ATOM    499  CA  HIS A  31      -9.136   9.992   1.620  1.00  0.00           C  
ATOM    500  C   HIS A  31      -9.560   9.112   0.452  1.00  0.00           C  
ATOM    501  O   HIS A  31      -9.464   7.890   0.521  1.00  0.00           O  
ATOM    502  CB  HIS A  31     -10.344  10.757   2.162  1.00  0.00           C  
ATOM    503  CG  HIS A  31     -11.032  10.063   3.297  1.00  0.00           C  
ATOM    504  ND1 HIS A  31     -12.009   9.109   3.114  1.00  0.00           N  
ATOM    505  CD2 HIS A  31     -10.877  10.187   4.637  1.00  0.00           C  
ATOM    506  CE1 HIS A  31     -12.428   8.678   4.291  1.00  0.00           C  
ATOM    507  NE2 HIS A  31     -11.757   9.316   5.231  1.00  0.00           N  
ATOM    508  H   HIS A  31      -8.153  11.863   1.485  1.00  0.00           H  
ATOM    509  HA  HIS A  31      -8.737   9.363   2.402  1.00  0.00           H  
ATOM    510  HB2 HIS A  31     -10.021  11.725   2.513  1.00  0.00           H  
ATOM    511  HB3 HIS A  31     -11.063  10.890   1.368  1.00  0.00           H  
ATOM    512  HD1 HIS A  31     -12.348   8.795   2.250  1.00  0.00           H  
ATOM    513  HD2 HIS A  31     -10.190  10.849   5.143  1.00  0.00           H  
ATOM    514  HE1 HIS A  31     -13.189   7.930   4.455  1.00  0.00           H  
ATOM    515  HE2 HIS A  31     -11.943   9.264   6.192  1.00  0.00           H  
ATOM    516  N   ASP A  32     -10.018   9.744  -0.622  1.00  0.00           N  
ATOM    517  CA  ASP A  32     -10.448   9.010  -1.807  1.00  0.00           C  
ATOM    518  C   ASP A  32      -9.315   8.150  -2.359  1.00  0.00           C  
ATOM    519  O   ASP A  32      -9.552   7.175  -3.071  1.00  0.00           O  
ATOM    520  CB  ASP A  32     -10.946   9.980  -2.882  1.00  0.00           C  
ATOM    521  CG  ASP A  32     -12.458  10.078  -2.917  1.00  0.00           C  
ATOM    522  OD1 ASP A  32     -13.124   9.028  -2.797  1.00  0.00           O  
ATOM    523  OD2 ASP A  32     -12.977  11.204  -3.065  1.00  0.00           O  
ATOM    524  H   ASP A  32     -10.063  10.725  -0.622  1.00  0.00           H  
ATOM    525  HA  ASP A  32     -11.256   8.363  -1.516  1.00  0.00           H  
ATOM    526  HB2 ASP A  32     -10.545  10.964  -2.684  1.00  0.00           H  
ATOM    527  HB3 ASP A  32     -10.602   9.645  -3.850  1.00  0.00           H  
ATOM    528  N   VAL A  33      -8.087   8.517  -2.020  1.00  0.00           N  
ATOM    529  CA  VAL A  33      -6.916   7.784  -2.471  1.00  0.00           C  
ATOM    530  C   VAL A  33      -6.597   6.639  -1.517  1.00  0.00           C  
ATOM    531  O   VAL A  33      -6.693   5.471  -1.889  1.00  0.00           O  
ATOM    532  CB  VAL A  33      -5.709   8.733  -2.613  1.00  0.00           C  
ATOM    533  CG1 VAL A  33      -4.400   8.057  -2.247  1.00  0.00           C  
ATOM    534  CG2 VAL A  33      -5.639   9.262  -4.027  1.00  0.00           C  
ATOM    535  H   VAL A  33      -7.964   9.302  -1.449  1.00  0.00           H  
ATOM    536  HA  VAL A  33      -7.136   7.371  -3.446  1.00  0.00           H  
ATOM    537  HB  VAL A  33      -5.862   9.566  -1.949  1.00  0.00           H  
ATOM    538 HG11 VAL A  33      -3.574   8.688  -2.549  1.00  0.00           H  
ATOM    539 HG12 VAL A  33      -4.332   7.111  -2.756  1.00  0.00           H  
ATOM    540 HG13 VAL A  33      -4.358   7.897  -1.184  1.00  0.00           H  
ATOM    541 HG21 VAL A  33      -5.487   8.434  -4.706  1.00  0.00           H  
ATOM    542 HG22 VAL A  33      -4.815   9.956  -4.109  1.00  0.00           H  
ATOM    543 HG23 VAL A  33      -6.562   9.763  -4.269  1.00  0.00           H  
ATOM    544  N   ASP A  34      -6.234   6.970  -0.281  1.00  0.00           N  
ATOM    545  CA  ASP A  34      -5.927   5.942   0.702  1.00  0.00           C  
ATOM    546  C   ASP A  34      -7.146   5.047   0.904  1.00  0.00           C  
ATOM    547  O   ASP A  34      -7.015   3.899   1.322  1.00  0.00           O  
ATOM    548  CB  ASP A  34      -5.454   6.559   2.027  1.00  0.00           C  
ATOM    549  CG  ASP A  34      -5.648   5.634   3.216  1.00  0.00           C  
ATOM    550  OD1 ASP A  34      -5.240   4.457   3.125  1.00  0.00           O  
ATOM    551  OD2 ASP A  34      -6.206   6.088   4.237  1.00  0.00           O  
ATOM    552  H   ASP A  34      -6.185   7.914  -0.026  1.00  0.00           H  
ATOM    553  HA  ASP A  34      -5.129   5.338   0.295  1.00  0.00           H  
ATOM    554  HB2 ASP A  34      -4.395   6.788   1.947  1.00  0.00           H  
ATOM    555  HB3 ASP A  34      -6.001   7.471   2.208  1.00  0.00           H  
ATOM    556  N   ASN A  35      -8.337   5.557   0.563  1.00  0.00           N  
ATOM    557  CA  ASN A  35      -9.547   4.753   0.675  1.00  0.00           C  
ATOM    558  C   ASN A  35      -9.380   3.533  -0.210  1.00  0.00           C  
ATOM    559  O   ASN A  35      -9.728   2.415   0.169  1.00  0.00           O  
ATOM    560  CB  ASN A  35     -10.786   5.547   0.252  1.00  0.00           C  
ATOM    561  CG  ASN A  35     -11.443   6.264   1.416  1.00  0.00           C  
ATOM    562  OD1 ASN A  35     -10.765   6.766   2.313  1.00  0.00           O  
ATOM    563  ND2 ASN A  35     -12.769   6.315   1.407  1.00  0.00           N  
ATOM    564  H   ASN A  35      -8.394   6.468   0.203  1.00  0.00           H  
ATOM    565  HA  ASN A  35      -9.649   4.437   1.703  1.00  0.00           H  
ATOM    566  HB2 ASN A  35     -10.502   6.281  -0.487  1.00  0.00           H  
ATOM    567  HB3 ASN A  35     -11.507   4.869  -0.181  1.00  0.00           H  
ATOM    568 HD21 ASN A  35     -13.243   5.893   0.660  1.00  0.00           H  
ATOM    569 HD22 ASN A  35     -13.220   6.772   2.147  1.00  0.00           H  
ATOM    570  N   HIS A  36      -8.789   3.763  -1.379  1.00  0.00           N  
ATOM    571  CA  HIS A  36      -8.505   2.693  -2.315  1.00  0.00           C  
ATOM    572  C   HIS A  36      -7.515   1.745  -1.661  1.00  0.00           C  
ATOM    573  O   HIS A  36      -7.752   0.543  -1.567  1.00  0.00           O  
ATOM    574  CB  HIS A  36      -7.927   3.262  -3.615  1.00  0.00           C  
ATOM    575  CG  HIS A  36      -8.880   3.202  -4.768  1.00  0.00           C  
ATOM    576  ND1 HIS A  36      -9.173   2.038  -5.446  1.00  0.00           N  
ATOM    577  CD2 HIS A  36      -9.611   4.175  -5.364  1.00  0.00           C  
ATOM    578  CE1 HIS A  36     -10.040   2.296  -6.409  1.00  0.00           C  
ATOM    579  NE2 HIS A  36     -10.323   3.585  -6.379  1.00  0.00           N  
ATOM    580  H   HIS A  36      -8.504   4.675  -1.598  1.00  0.00           H  
ATOM    581  HA  HIS A  36      -9.422   2.163  -2.524  1.00  0.00           H  
ATOM    582  HB2 HIS A  36      -7.660   4.298  -3.459  1.00  0.00           H  
ATOM    583  HB3 HIS A  36      -7.042   2.703  -3.884  1.00  0.00           H  
ATOM    584  HD1 HIS A  36      -8.799   1.153  -5.252  1.00  0.00           H  
ATOM    585  HD2 HIS A  36      -9.631   5.221  -5.090  1.00  0.00           H  
ATOM    586  HE1 HIS A  36     -10.451   1.575  -7.100  1.00  0.00           H  
ATOM    587  HE2 HIS A  36     -11.012   4.025  -6.921  1.00  0.00           H  
ATOM    588  N   LEU A  37      -6.413   2.314  -1.176  1.00  0.00           N  
ATOM    589  CA  LEU A  37      -5.388   1.535  -0.488  1.00  0.00           C  
ATOM    590  C   LEU A  37      -5.997   0.743   0.667  1.00  0.00           C  
ATOM    591  O   LEU A  37      -6.046  -0.486   0.637  1.00  0.00           O  
ATOM    592  CB  LEU A  37      -4.297   2.462   0.054  1.00  0.00           C  
ATOM    593  CG  LEU A  37      -2.957   1.801   0.402  1.00  0.00           C  
ATOM    594  CD1 LEU A  37      -3.126   0.321   0.723  1.00  0.00           C  
ATOM    595  CD2 LEU A  37      -1.968   1.991  -0.736  1.00  0.00           C  
ATOM    596  H   LEU A  37      -6.297   3.292  -1.267  1.00  0.00           H  
ATOM    597  HA  LEU A  37      -4.951   0.848  -1.198  1.00  0.00           H  
ATOM    598  HB2 LEU A  37      -4.111   3.225  -0.684  1.00  0.00           H  
ATOM    599  HB3 LEU A  37      -4.674   2.939   0.946  1.00  0.00           H  
ATOM    600  HG  LEU A  37      -2.554   2.283   1.278  1.00  0.00           H  
ATOM    601 HD11 LEU A  37      -3.734   0.212   1.610  1.00  0.00           H  
ATOM    602 HD12 LEU A  37      -2.157  -0.123   0.895  1.00  0.00           H  
ATOM    603 HD13 LEU A  37      -3.608  -0.175  -0.106  1.00  0.00           H  
ATOM    604 HD21 LEU A  37      -1.293   2.798  -0.495  1.00  0.00           H  
ATOM    605 HD22 LEU A  37      -2.504   2.229  -1.643  1.00  0.00           H  
ATOM    606 HD23 LEU A  37      -1.405   1.081  -0.879  1.00  0.00           H  
ATOM    607  N   GLN A  38      -6.457   1.465   1.687  1.00  0.00           N  
ATOM    608  CA  GLN A  38      -7.064   0.848   2.863  1.00  0.00           C  
ATOM    609  C   GLN A  38      -8.091  -0.206   2.464  1.00  0.00           C  
ATOM    610  O   GLN A  38      -8.133  -1.292   3.038  1.00  0.00           O  
ATOM    611  CB  GLN A  38      -7.724   1.915   3.740  1.00  0.00           C  
ATOM    612  CG  GLN A  38      -7.483   1.717   5.228  1.00  0.00           C  
ATOM    613  CD  GLN A  38      -7.886   2.926   6.048  1.00  0.00           C  
ATOM    614  OE1 GLN A  38      -7.093   3.845   6.253  1.00  0.00           O  
ATOM    615  NE2 GLN A  38      -9.127   2.931   6.525  1.00  0.00           N  
ATOM    616  H   GLN A  38      -6.383   2.441   1.649  1.00  0.00           H  
ATOM    617  HA  GLN A  38      -6.277   0.369   3.428  1.00  0.00           H  
ATOM    618  HB2 GLN A  38      -7.335   2.884   3.461  1.00  0.00           H  
ATOM    619  HB3 GLN A  38      -8.789   1.901   3.564  1.00  0.00           H  
ATOM    620  HG2 GLN A  38      -8.057   0.866   5.562  1.00  0.00           H  
ATOM    621  HG3 GLN A  38      -6.431   1.526   5.386  1.00  0.00           H  
ATOM    622 HE21 GLN A  38      -9.702   2.165   6.322  1.00  0.00           H  
ATOM    623 HE22 GLN A  38      -9.414   3.701   7.059  1.00  0.00           H  
ATOM    624  N   ASN A  39      -8.915   0.118   1.474  1.00  0.00           N  
ATOM    625  CA  ASN A  39      -9.934  -0.813   1.004  1.00  0.00           C  
ATOM    626  C   ASN A  39      -9.288  -2.023   0.342  1.00  0.00           C  
ATOM    627  O   ASN A  39      -9.874  -3.103   0.304  1.00  0.00           O  
ATOM    628  CB  ASN A  39     -10.885  -0.125   0.023  1.00  0.00           C  
ATOM    629  CG  ASN A  39     -11.862   0.802   0.718  1.00  0.00           C  
ATOM    630  OD1 ASN A  39     -11.912   0.862   1.946  1.00  0.00           O  
ATOM    631  ND2 ASN A  39     -12.647   1.531  -0.067  1.00  0.00           N  
ATOM    632  H   ASN A  39      -8.834   0.997   1.049  1.00  0.00           H  
ATOM    633  HA  ASN A  39     -10.495  -1.153   1.863  1.00  0.00           H  
ATOM    634  HB2 ASN A  39     -10.308   0.454  -0.683  1.00  0.00           H  
ATOM    635  HB3 ASN A  39     -11.447  -0.877  -0.511  1.00  0.00           H  
ATOM    636 HD21 ASN A  39     -12.551   1.431  -1.037  1.00  0.00           H  
ATOM    637 HD22 ASN A  39     -13.288   2.140   0.356  1.00  0.00           H  
ATOM    638  N   VAL A  40      -8.075  -1.843  -0.167  1.00  0.00           N  
ATOM    639  CA  VAL A  40      -7.364  -2.937  -0.805  1.00  0.00           C  
ATOM    640  C   VAL A  40      -6.828  -3.898   0.248  1.00  0.00           C  
ATOM    641  O   VAL A  40      -6.872  -5.112   0.066  1.00  0.00           O  
ATOM    642  CB  VAL A  40      -6.201  -2.428  -1.689  1.00  0.00           C  
ATOM    643  CG1 VAL A  40      -5.380  -3.586  -2.248  1.00  0.00           C  
ATOM    644  CG2 VAL A  40      -6.732  -1.558  -2.820  1.00  0.00           C  
ATOM    645  H   VAL A  40      -7.646  -0.963  -0.103  1.00  0.00           H  
ATOM    646  HA  VAL A  40      -8.066  -3.463  -1.434  1.00  0.00           H  
ATOM    647  HB  VAL A  40      -5.552  -1.824  -1.077  1.00  0.00           H  
ATOM    648 HG11 VAL A  40      -4.329  -3.383  -2.105  1.00  0.00           H  
ATOM    649 HG12 VAL A  40      -5.583  -3.695  -3.303  1.00  0.00           H  
ATOM    650 HG13 VAL A  40      -5.643  -4.499  -1.736  1.00  0.00           H  
ATOM    651 HG21 VAL A  40      -7.790  -1.391  -2.681  1.00  0.00           H  
ATOM    652 HG22 VAL A  40      -6.566  -2.054  -3.765  1.00  0.00           H  
ATOM    653 HG23 VAL A  40      -6.215  -0.609  -2.816  1.00  0.00           H  
ATOM    654  N   ILE A  41      -6.329  -3.347   1.354  1.00  0.00           N  
ATOM    655  CA  ILE A  41      -5.789  -4.161   2.440  1.00  0.00           C  
ATOM    656  C   ILE A  41      -6.688  -5.363   2.729  1.00  0.00           C  
ATOM    657  O   ILE A  41      -6.205  -6.449   3.049  1.00  0.00           O  
ATOM    658  CB  ILE A  41      -5.585  -3.331   3.731  1.00  0.00           C  
ATOM    659  CG1 ILE A  41      -4.492  -3.959   4.594  1.00  0.00           C  
ATOM    660  CG2 ILE A  41      -6.882  -3.204   4.524  1.00  0.00           C  
ATOM    661  CD1 ILE A  41      -3.120  -3.921   3.956  1.00  0.00           C  
ATOM    662  H   ILE A  41      -6.327  -2.371   1.443  1.00  0.00           H  
ATOM    663  HA  ILE A  41      -4.821  -4.526   2.122  1.00  0.00           H  
ATOM    664  HB  ILE A  41      -5.274  -2.338   3.444  1.00  0.00           H  
ATOM    665 HG12 ILE A  41      -4.434  -3.430   5.533  1.00  0.00           H  
ATOM    666 HG13 ILE A  41      -4.742  -4.992   4.784  1.00  0.00           H  
ATOM    667 HG21 ILE A  41      -6.942  -4.007   5.244  1.00  0.00           H  
ATOM    668 HG22 ILE A  41      -7.722  -3.260   3.852  1.00  0.00           H  
ATOM    669 HG23 ILE A  41      -6.896  -2.256   5.040  1.00  0.00           H  
ATOM    670 HD11 ILE A  41      -2.365  -3.895   4.727  1.00  0.00           H  
ATOM    671 HD12 ILE A  41      -3.036  -3.039   3.338  1.00  0.00           H  
ATOM    672 HD13 ILE A  41      -2.983  -4.802   3.346  1.00  0.00           H  
ATOM    673  N   GLU A  42      -7.996  -5.163   2.595  1.00  0.00           N  
ATOM    674  CA  GLU A  42      -8.956  -6.235   2.821  1.00  0.00           C  
ATOM    675  C   GLU A  42      -8.958  -7.194   1.643  1.00  0.00           C  
ATOM    676  O   GLU A  42      -9.011  -8.411   1.823  1.00  0.00           O  
ATOM    677  CB  GLU A  42     -10.357  -5.659   3.074  1.00  0.00           C  
ATOM    678  CG  GLU A  42     -11.221  -5.539   1.825  1.00  0.00           C  
ATOM    679  CD  GLU A  42     -12.553  -4.871   2.101  1.00  0.00           C  
ATOM    680  OE1 GLU A  42     -12.666  -4.172   3.131  1.00  0.00           O  
ATOM    681  OE2 GLU A  42     -13.486  -5.047   1.289  1.00  0.00           O  
ATOM    682  H   GLU A  42      -8.322  -4.277   2.322  1.00  0.00           H  
ATOM    683  HA  GLU A  42      -8.635  -6.786   3.695  1.00  0.00           H  
ATOM    684  HB2 GLU A  42     -10.872  -6.294   3.778  1.00  0.00           H  
ATOM    685  HB3 GLU A  42     -10.253  -4.672   3.504  1.00  0.00           H  
ATOM    686  HG2 GLU A  42     -10.690  -4.955   1.090  1.00  0.00           H  
ATOM    687  HG3 GLU A  42     -11.405  -6.529   1.434  1.00  0.00           H  
ATOM    688  N   ASP A  43      -8.881  -6.647   0.435  1.00  0.00           N  
ATOM    689  CA  ASP A  43      -8.853  -7.478  -0.754  1.00  0.00           C  
ATOM    690  C   ASP A  43      -7.613  -8.363  -0.726  1.00  0.00           C  
ATOM    691  O   ASP A  43      -7.637  -9.487  -1.220  1.00  0.00           O  
ATOM    692  CB  ASP A  43      -8.924  -6.624  -2.034  1.00  0.00           C  
ATOM    693  CG  ASP A  43      -7.621  -5.931  -2.403  1.00  0.00           C  
ATOM    694  OD1 ASP A  43      -6.542  -6.496  -2.144  1.00  0.00           O  
ATOM    695  OD2 ASP A  43      -7.687  -4.821  -2.968  1.00  0.00           O  
ATOM    696  H   ASP A  43      -8.825  -5.673   0.346  1.00  0.00           H  
ATOM    697  HA  ASP A  43      -9.722  -8.120  -0.716  1.00  0.00           H  
ATOM    698  HB2 ASP A  43      -9.210  -7.256  -2.859  1.00  0.00           H  
ATOM    699  HB3 ASP A  43      -9.681  -5.864  -1.900  1.00  0.00           H  
ATOM    700  N   ILE A  44      -6.540  -7.857  -0.109  1.00  0.00           N  
ATOM    701  CA  ILE A  44      -5.302  -8.617   0.019  1.00  0.00           C  
ATOM    702  C   ILE A  44      -5.353  -9.489   1.269  1.00  0.00           C  
ATOM    703  O   ILE A  44      -4.925 -10.641   1.256  1.00  0.00           O  
ATOM    704  CB  ILE A  44      -4.047  -7.717   0.094  1.00  0.00           C  
ATOM    705  CG1 ILE A  44      -4.224  -6.444  -0.735  1.00  0.00           C  
ATOM    706  CG2 ILE A  44      -2.827  -8.484  -0.386  1.00  0.00           C  
ATOM    707  CD1 ILE A  44      -3.035  -5.512  -0.667  1.00  0.00           C  
ATOM    708  H   ILE A  44      -6.595  -6.964   0.289  1.00  0.00           H  
ATOM    709  HA  ILE A  44      -5.211  -9.252  -0.849  1.00  0.00           H  
ATOM    710  HB  ILE A  44      -3.888  -7.449   1.128  1.00  0.00           H  
ATOM    711 HG12 ILE A  44      -4.373  -6.714  -1.770  1.00  0.00           H  
ATOM    712 HG13 ILE A  44      -5.086  -5.907  -0.379  1.00  0.00           H  
ATOM    713 HG21 ILE A  44      -2.750  -9.416   0.154  1.00  0.00           H  
ATOM    714 HG22 ILE A  44      -1.940  -7.893  -0.212  1.00  0.00           H  
ATOM    715 HG23 ILE A  44      -2.924  -8.685  -1.444  1.00  0.00           H  
ATOM    716 HD11 ILE A  44      -2.547  -5.619   0.291  1.00  0.00           H  
ATOM    717 HD12 ILE A  44      -3.369  -4.492  -0.789  1.00  0.00           H  
ATOM    718 HD13 ILE A  44      -2.337  -5.759  -1.454  1.00  0.00           H  
ATOM    719  N   HIS A  45      -5.892  -8.935   2.354  1.00  0.00           N  
ATOM    720  CA  HIS A  45      -6.004  -9.674   3.607  1.00  0.00           C  
ATOM    721  C   HIS A  45      -6.840 -10.929   3.410  1.00  0.00           C  
ATOM    722  O   HIS A  45      -6.504 -11.998   3.918  1.00  0.00           O  
ATOM    723  CB  HIS A  45      -6.611  -8.793   4.697  1.00  0.00           C  
ATOM    724  CG  HIS A  45      -5.599  -7.914   5.355  1.00  0.00           C  
ATOM    725  ND1 HIS A  45      -5.838  -7.218   6.519  1.00  0.00           N  
ATOM    726  CD2 HIS A  45      -4.327  -7.627   4.998  1.00  0.00           C  
ATOM    727  CE1 HIS A  45      -4.753  -6.538   6.853  1.00  0.00           C  
ATOM    728  NE2 HIS A  45      -3.822  -6.772   5.945  1.00  0.00           N  
ATOM    729  H   HIS A  45      -6.226  -8.014   2.307  1.00  0.00           H  
ATOM    730  HA  HIS A  45      -5.009  -9.966   3.906  1.00  0.00           H  
ATOM    731  HB2 HIS A  45      -7.373  -8.163   4.263  1.00  0.00           H  
ATOM    732  HB3 HIS A  45      -7.055  -9.420   5.456  1.00  0.00           H  
ATOM    733  HD1 HIS A  45      -6.676  -7.218   7.027  1.00  0.00           H  
ATOM    734  HD2 HIS A  45      -3.808  -8.005   4.126  1.00  0.00           H  
ATOM    735  HE1 HIS A  45      -4.646  -5.903   7.720  1.00  0.00           H  
ATOM    736  HE2 HIS A  45      -2.891  -6.470   6.002  1.00  0.00           H  
ATOM    737  N   ASP A  46      -7.917 -10.800   2.646  1.00  0.00           N  
ATOM    738  CA  ASP A  46      -8.777 -11.937   2.356  1.00  0.00           C  
ATOM    739  C   ASP A  46      -8.191 -12.748   1.202  1.00  0.00           C  
ATOM    740  O   ASP A  46      -8.652 -13.851   0.904  1.00  0.00           O  
ATOM    741  CB  ASP A  46     -10.189 -11.464   2.004  1.00  0.00           C  
ATOM    742  CG  ASP A  46     -11.231 -12.543   2.222  1.00  0.00           C  
ATOM    743  OD1 ASP A  46     -10.965 -13.709   1.862  1.00  0.00           O  
ATOM    744  OD2 ASP A  46     -12.314 -12.223   2.756  1.00  0.00           O  
ATOM    745  H   ASP A  46      -8.125  -9.927   2.249  1.00  0.00           H  
ATOM    746  HA  ASP A  46      -8.819 -12.560   3.238  1.00  0.00           H  
ATOM    747  HB2 ASP A  46     -10.442 -10.615   2.621  1.00  0.00           H  
ATOM    748  HB3 ASP A  46     -10.214 -11.170   0.965  1.00  0.00           H  
ATOM    749  N   PHE A  47      -7.171 -12.186   0.556  1.00  0.00           N  
ATOM    750  CA  PHE A  47      -6.512 -12.846  -0.573  1.00  0.00           C  
ATOM    751  C   PHE A  47      -5.386 -13.761  -0.096  1.00  0.00           C  
ATOM    752  O   PHE A  47      -5.159 -14.828  -0.666  1.00  0.00           O  
ATOM    753  CB  PHE A  47      -5.984 -11.788  -1.556  1.00  0.00           C  
ATOM    754  CG  PHE A  47      -4.546 -11.958  -1.991  1.00  0.00           C  
ATOM    755  CD1 PHE A  47      -3.502 -11.742  -1.104  1.00  0.00           C  
ATOM    756  CD2 PHE A  47      -4.246 -12.318  -3.293  1.00  0.00           C  
ATOM    757  CE1 PHE A  47      -2.189 -11.882  -1.509  1.00  0.00           C  
ATOM    758  CE2 PHE A  47      -2.933 -12.462  -3.703  1.00  0.00           C  
ATOM    759  CZ  PHE A  47      -1.904 -12.243  -2.809  1.00  0.00           C  
ATOM    760  H   PHE A  47      -6.854 -11.297   0.846  1.00  0.00           H  
ATOM    761  HA  PHE A  47      -7.254 -13.447  -1.076  1.00  0.00           H  
ATOM    762  HB2 PHE A  47      -6.594 -11.807  -2.445  1.00  0.00           H  
ATOM    763  HB3 PHE A  47      -6.072 -10.820  -1.094  1.00  0.00           H  
ATOM    764  HD1 PHE A  47      -3.719 -11.464  -0.088  1.00  0.00           H  
ATOM    765  HD2 PHE A  47      -5.049 -12.492  -3.992  1.00  0.00           H  
ATOM    766  HE1 PHE A  47      -1.385 -11.710  -0.808  1.00  0.00           H  
ATOM    767  HE2 PHE A  47      -2.714 -12.744  -4.722  1.00  0.00           H  
ATOM    768  HZ  PHE A  47      -0.879 -12.352  -3.129  1.00  0.00           H  
ATOM    769  N   MET A  48      -4.681 -13.333   0.944  1.00  0.00           N  
ATOM    770  CA  MET A  48      -3.573 -14.109   1.492  1.00  0.00           C  
ATOM    771  C   MET A  48      -3.976 -15.564   1.724  1.00  0.00           C  
ATOM    772  O   MET A  48      -3.140 -16.466   1.671  1.00  0.00           O  
ATOM    773  CB  MET A  48      -3.093 -13.484   2.803  1.00  0.00           C  
ATOM    774  CG  MET A  48      -4.078 -13.647   3.953  1.00  0.00           C  
ATOM    775  SD  MET A  48      -3.912 -12.354   5.197  1.00  0.00           S  
ATOM    776  CE  MET A  48      -5.001 -12.974   6.477  1.00  0.00           C  
ATOM    777  H   MET A  48      -4.906 -12.470   1.351  1.00  0.00           H  
ATOM    778  HA  MET A  48      -2.765 -14.082   0.776  1.00  0.00           H  
ATOM    779  HB2 MET A  48      -2.159 -13.946   3.088  1.00  0.00           H  
ATOM    780  HB3 MET A  48      -2.928 -12.429   2.646  1.00  0.00           H  
ATOM    781  HG2 MET A  48      -5.080 -13.618   3.555  1.00  0.00           H  
ATOM    782  HG3 MET A  48      -3.907 -14.604   4.423  1.00  0.00           H  
ATOM    783  HE1 MET A  48      -5.889 -13.388   6.024  1.00  0.00           H  
ATOM    784  HE2 MET A  48      -5.276 -12.165   7.138  1.00  0.00           H  
ATOM    785  HE3 MET A  48      -4.492 -13.741   7.041  1.00  0.00           H  
ATOM    786  N   GLN A  49      -5.260 -15.782   1.986  1.00  0.00           N  
ATOM    787  CA  GLN A  49      -5.771 -17.126   2.232  1.00  0.00           C  
ATOM    788  C   GLN A  49      -5.971 -17.894   0.930  1.00  0.00           C  
ATOM    789  O   GLN A  49      -6.008 -19.125   0.926  1.00  0.00           O  
ATOM    790  CB  GLN A  49      -7.088 -17.057   3.007  1.00  0.00           C  
ATOM    791  CG  GLN A  49      -7.344 -18.270   3.886  1.00  0.00           C  
ATOM    792  CD  GLN A  49      -8.626 -18.995   3.523  1.00  0.00           C  
ATOM    793  OE1 GLN A  49      -9.524 -18.421   2.908  1.00  0.00           O  
ATOM    794  NE2 GLN A  49      -8.717 -20.264   3.903  1.00  0.00           N  
ATOM    795  H   GLN A  49      -5.878 -15.023   2.019  1.00  0.00           H  
ATOM    796  HA  GLN A  49      -5.041 -17.648   2.829  1.00  0.00           H  
ATOM    797  HB2 GLN A  49      -7.077 -16.179   3.636  1.00  0.00           H  
ATOM    798  HB3 GLN A  49      -7.902 -16.971   2.301  1.00  0.00           H  
ATOM    799  HG2 GLN A  49      -6.518 -18.957   3.778  1.00  0.00           H  
ATOM    800  HG3 GLN A  49      -7.409 -17.946   4.914  1.00  0.00           H  
ATOM    801 HE21 GLN A  49      -7.962 -20.656   4.391  1.00  0.00           H  
ATOM    802 HE22 GLN A  49      -9.535 -20.756   3.682  1.00  0.00           H  
ATOM    803  N   GLY A  50      -6.097 -17.166  -0.173  1.00  0.00           N  
ATOM    804  CA  GLY A  50      -6.287 -17.806  -1.462  1.00  0.00           C  
ATOM    805  C   GLY A  50      -7.616 -17.458  -2.108  1.00  0.00           C  
ATOM    806  O   GLY A  50      -7.865 -17.832  -3.255  1.00  0.00           O  
ATOM    807  H   GLY A  50      -6.056 -16.188  -0.112  1.00  0.00           H  
ATOM    808  HA2 GLY A  50      -5.490 -17.498  -2.123  1.00  0.00           H  
ATOM    809  HA3 GLY A  50      -6.235 -18.876  -1.330  1.00  0.00           H  
ATOM    810  N   GLY A  51      -8.473 -16.739  -1.382  1.00  0.00           N  
ATOM    811  CA  GLY A  51      -9.767 -16.357  -1.928  1.00  0.00           C  
ATOM    812  C   GLY A  51      -9.646 -15.761  -3.318  1.00  0.00           C  
ATOM    813  O   GLY A  51     -10.561 -15.867  -4.134  1.00  0.00           O  
ATOM    814  H   GLY A  51      -8.225 -16.462  -0.476  1.00  0.00           H  
ATOM    815  HA2 GLY A  51     -10.399 -17.232  -1.975  1.00  0.00           H  
ATOM    816  HA3 GLY A  51     -10.222 -15.629  -1.273  1.00  0.00           H  
ATOM    817  N   GLY A  52      -8.502 -15.143  -3.582  1.00  0.00           N  
ATOM    818  CA  GLY A  52      -8.250 -14.540  -4.875  1.00  0.00           C  
ATOM    819  C   GLY A  52      -6.766 -14.425  -5.155  1.00  0.00           C  
ATOM    820  O   GLY A  52      -6.326 -13.535  -5.885  1.00  0.00           O  
ATOM    821  H   GLY A  52      -7.811 -15.101  -2.888  1.00  0.00           H  
ATOM    822  HA2 GLY A  52      -8.708 -15.148  -5.643  1.00  0.00           H  
ATOM    823  HA3 GLY A  52      -8.689 -13.554  -4.897  1.00  0.00           H  
ATOM    824  N   SER A  53      -5.992 -15.327  -4.558  1.00  0.00           N  
ATOM    825  CA  SER A  53      -4.545 -15.333  -4.723  1.00  0.00           C  
ATOM    826  C   SER A  53      -4.145 -15.847  -6.101  1.00  0.00           C  
ATOM    827  O   SER A  53      -4.823 -16.693  -6.684  1.00  0.00           O  
ATOM    828  CB  SER A  53      -3.892 -16.189  -3.634  1.00  0.00           C  
ATOM    829  OG  SER A  53      -4.006 -17.570  -3.932  1.00  0.00           O  
ATOM    830  H   SER A  53      -6.406 -16.003  -3.985  1.00  0.00           H  
ATOM    831  HA  SER A  53      -4.199 -14.319  -4.623  1.00  0.00           H  
ATOM    832  HB2 SER A  53      -2.845 -15.936  -3.559  1.00  0.00           H  
ATOM    833  HB3 SER A  53      -4.376 -15.995  -2.685  1.00  0.00           H  
ATOM    834  HG  SER A  53      -3.343 -17.813  -4.581  1.00  0.00           H  
ATOM    835  N   GLY A  54      -3.035 -15.326  -6.610  1.00  0.00           N  
ATOM    836  CA  GLY A  54      -2.549 -15.736  -7.914  1.00  0.00           C  
ATOM    837  C   GLY A  54      -3.367 -15.159  -9.053  1.00  0.00           C  
ATOM    838  O   GLY A  54      -3.833 -15.895  -9.922  1.00  0.00           O  
ATOM    839  H   GLY A  54      -2.539 -14.658  -6.093  1.00  0.00           H  
ATOM    840  HA2 GLY A  54      -1.525 -15.412  -8.021  1.00  0.00           H  
ATOM    841  HA3 GLY A  54      -2.581 -16.815  -7.974  1.00  0.00           H  
ATOM    842  N   GLY A  55      -3.541 -13.840  -9.055  1.00  0.00           N  
ATOM    843  CA  GLY A  55      -4.305 -13.202 -10.111  1.00  0.00           C  
ATOM    844  C   GLY A  55      -4.757 -11.797  -9.759  1.00  0.00           C  
ATOM    845  O   GLY A  55      -4.825 -10.929 -10.629  1.00  0.00           O  
ATOM    846  H   GLY A  55      -3.144 -13.299  -8.340  1.00  0.00           H  
ATOM    847  HA2 GLY A  55      -3.694 -13.156 -11.000  1.00  0.00           H  
ATOM    848  HA3 GLY A  55      -5.177 -13.805 -10.319  1.00  0.00           H  
ATOM    849  N   LYS A  56      -5.079 -11.568  -8.490  1.00  0.00           N  
ATOM    850  CA  LYS A  56      -5.537 -10.252  -8.050  1.00  0.00           C  
ATOM    851  C   LYS A  56      -4.375  -9.356  -7.647  1.00  0.00           C  
ATOM    852  O   LYS A  56      -4.388  -8.160  -7.920  1.00  0.00           O  
ATOM    853  CB  LYS A  56      -6.520 -10.389  -6.885  1.00  0.00           C  
ATOM    854  CG  LYS A  56      -5.874 -10.849  -5.587  1.00  0.00           C  
ATOM    855  CD  LYS A  56      -5.436  -9.670  -4.733  1.00  0.00           C  
ATOM    856  CE  LYS A  56      -6.555  -9.205  -3.820  1.00  0.00           C  
ATOM    857  NZ  LYS A  56      -7.840  -9.032  -4.554  1.00  0.00           N  
ATOM    858  H   LYS A  56      -5.016 -12.299  -7.837  1.00  0.00           H  
ATOM    859  HA  LYS A  56      -6.043  -9.785  -8.878  1.00  0.00           H  
ATOM    860  HB2 LYS A  56      -6.985  -9.430  -6.709  1.00  0.00           H  
ATOM    861  HB3 LYS A  56      -7.282 -11.104  -7.156  1.00  0.00           H  
ATOM    862  HG2 LYS A  56      -6.591 -11.435  -5.030  1.00  0.00           H  
ATOM    863  HG3 LYS A  56      -5.012 -11.455  -5.819  1.00  0.00           H  
ATOM    864  HD2 LYS A  56      -4.593  -9.968  -4.126  1.00  0.00           H  
ATOM    865  HD3 LYS A  56      -5.148  -8.854  -5.378  1.00  0.00           H  
ATOM    866  HE2 LYS A  56      -6.692  -9.939  -3.044  1.00  0.00           H  
ATOM    867  HE3 LYS A  56      -6.271  -8.262  -3.378  1.00  0.00           H  
ATOM    868  HZ1 LYS A  56      -8.102  -9.918  -5.030  1.00  0.00           H  
ATOM    869  HZ2 LYS A  56      -7.745  -8.282  -5.268  1.00  0.00           H  
ATOM    870  HZ3 LYS A  56      -8.596  -8.770  -3.892  1.00  0.00           H  
ATOM    871  N   LEU A  57      -3.378  -9.929  -6.992  1.00  0.00           N  
ATOM    872  CA  LEU A  57      -2.228  -9.152  -6.552  1.00  0.00           C  
ATOM    873  C   LEU A  57      -1.493  -8.508  -7.726  1.00  0.00           C  
ATOM    874  O   LEU A  57      -0.628  -7.666  -7.521  1.00  0.00           O  
ATOM    875  CB  LEU A  57      -1.265 -10.020  -5.746  1.00  0.00           C  
ATOM    876  CG  LEU A  57       0.018  -9.319  -5.303  1.00  0.00           C  
ATOM    877  CD1 LEU A  57      -0.309  -8.068  -4.503  1.00  0.00           C  
ATOM    878  CD2 LEU A  57       0.885 -10.264  -4.487  1.00  0.00           C  
ATOM    879  H   LEU A  57      -3.417 -10.887  -6.793  1.00  0.00           H  
ATOM    880  HA  LEU A  57      -2.597  -8.366  -5.912  1.00  0.00           H  
ATOM    881  HB2 LEU A  57      -1.783 -10.365  -4.864  1.00  0.00           H  
ATOM    882  HB3 LEU A  57      -0.995 -10.875  -6.344  1.00  0.00           H  
ATOM    883  HG  LEU A  57       0.577  -9.020  -6.177  1.00  0.00           H  
ATOM    884 HD11 LEU A  57       0.590  -7.485  -4.364  1.00  0.00           H  
ATOM    885 HD12 LEU A  57      -0.707  -8.350  -3.540  1.00  0.00           H  
ATOM    886 HD13 LEU A  57      -1.041  -7.480  -5.038  1.00  0.00           H  
ATOM    887 HD21 LEU A  57       1.922 -10.004  -4.624  1.00  0.00           H  
ATOM    888 HD22 LEU A  57       0.721 -11.279  -4.819  1.00  0.00           H  
ATOM    889 HD23 LEU A  57       0.626 -10.181  -3.442  1.00  0.00           H  
ATOM    890  N   GLN A  58      -1.828  -8.898  -8.953  1.00  0.00           N  
ATOM    891  CA  GLN A  58      -1.173  -8.322 -10.120  1.00  0.00           C  
ATOM    892  C   GLN A  58      -1.861  -7.027 -10.545  1.00  0.00           C  
ATOM    893  O   GLN A  58      -1.207  -6.005 -10.750  1.00  0.00           O  
ATOM    894  CB  GLN A  58      -1.137  -9.328 -11.279  1.00  0.00           C  
ATOM    895  CG  GLN A  58      -2.445  -9.438 -12.047  1.00  0.00           C  
ATOM    896  CD  GLN A  58      -2.429 -10.561 -13.067  1.00  0.00           C  
ATOM    897  OE1 GLN A  58      -2.510 -10.321 -14.272  1.00  0.00           O  
ATOM    898  NE2 GLN A  58      -2.325 -11.794 -12.588  1.00  0.00           N  
ATOM    899  H   GLN A  58      -2.522  -9.577  -9.076  1.00  0.00           H  
ATOM    900  HA  GLN A  58      -0.162  -8.083  -9.831  1.00  0.00           H  
ATOM    901  HB2 GLN A  58      -0.364  -9.031 -11.971  1.00  0.00           H  
ATOM    902  HB3 GLN A  58      -0.896 -10.304 -10.882  1.00  0.00           H  
ATOM    903  HG2 GLN A  58      -3.245  -9.621 -11.348  1.00  0.00           H  
ATOM    904  HG3 GLN A  58      -2.624  -8.505 -12.563  1.00  0.00           H  
ATOM    905 HE21 GLN A  58      -2.265 -11.910 -11.617  1.00  0.00           H  
ATOM    906 HE22 GLN A  58      -2.312 -12.539 -13.225  1.00  0.00           H  
ATOM    907  N   GLU A  59      -3.182  -7.074 -10.667  1.00  0.00           N  
ATOM    908  CA  GLU A  59      -3.953  -5.898 -11.049  1.00  0.00           C  
ATOM    909  C   GLU A  59      -4.322  -5.083  -9.815  1.00  0.00           C  
ATOM    910  O   GLU A  59      -4.479  -3.865  -9.885  1.00  0.00           O  
ATOM    911  CB  GLU A  59      -5.217  -6.307 -11.808  1.00  0.00           C  
ATOM    912  CG  GLU A  59      -4.945  -6.796 -13.221  1.00  0.00           C  
ATOM    913  CD  GLU A  59      -5.882  -6.182 -14.243  1.00  0.00           C  
ATOM    914  OE1 GLU A  59      -7.090  -6.497 -14.204  1.00  0.00           O  
ATOM    915  OE2 GLU A  59      -5.408  -5.386 -15.081  1.00  0.00           O  
ATOM    916  H   GLU A  59      -3.651  -7.914 -10.482  1.00  0.00           H  
ATOM    917  HA  GLU A  59      -3.334  -5.288 -11.690  1.00  0.00           H  
ATOM    918  HB2 GLU A  59      -5.708  -7.099 -11.264  1.00  0.00           H  
ATOM    919  HB3 GLU A  59      -5.879  -5.456 -11.865  1.00  0.00           H  
ATOM    920  HG2 GLU A  59      -3.930  -6.542 -13.489  1.00  0.00           H  
ATOM    921  HG3 GLU A  59      -5.063  -7.870 -13.245  1.00  0.00           H  
ATOM    922  N   MET A  60      -4.455  -5.771  -8.686  1.00  0.00           N  
ATOM    923  CA  MET A  60      -4.802  -5.120  -7.431  1.00  0.00           C  
ATOM    924  C   MET A  60      -3.595  -4.409  -6.836  1.00  0.00           C  
ATOM    925  O   MET A  60      -3.736  -3.358  -6.211  1.00  0.00           O  
ATOM    926  CB  MET A  60      -5.349  -6.140  -6.432  1.00  0.00           C  
ATOM    927  CG  MET A  60      -6.219  -5.523  -5.350  1.00  0.00           C  
ATOM    928  SD  MET A  60      -7.979  -5.654  -5.723  1.00  0.00           S  
ATOM    929  CE  MET A  60      -8.045  -4.868  -7.330  1.00  0.00           C  
ATOM    930  H   MET A  60      -4.316  -6.740  -8.697  1.00  0.00           H  
ATOM    931  HA  MET A  60      -5.569  -4.389  -7.639  1.00  0.00           H  
ATOM    932  HB2 MET A  60      -5.939  -6.870  -6.966  1.00  0.00           H  
ATOM    933  HB3 MET A  60      -4.519  -6.640  -5.954  1.00  0.00           H  
ATOM    934  HG2 MET A  60      -6.023  -6.030  -4.416  1.00  0.00           H  
ATOM    935  HG3 MET A  60      -5.961  -4.478  -5.253  1.00  0.00           H  
ATOM    936  HE1 MET A  60      -9.073  -4.662  -7.588  1.00  0.00           H  
ATOM    937  HE2 MET A  60      -7.613  -5.525  -8.071  1.00  0.00           H  
ATOM    938  HE3 MET A  60      -7.488  -3.943  -7.302  1.00  0.00           H  
ATOM    939  N   MET A  61      -2.403  -4.975  -7.032  1.00  0.00           N  
ATOM    940  CA  MET A  61      -1.190  -4.355  -6.499  1.00  0.00           C  
ATOM    941  C   MET A  61      -1.091  -2.903  -6.955  1.00  0.00           C  
ATOM    942  O   MET A  61      -0.725  -2.018  -6.183  1.00  0.00           O  
ATOM    943  CB  MET A  61       0.063  -5.108  -6.949  1.00  0.00           C  
ATOM    944  CG  MET A  61       0.162  -5.266  -8.456  1.00  0.00           C  
ATOM    945  SD  MET A  61       1.211  -4.010  -9.215  1.00  0.00           S  
ATOM    946  CE  MET A  61       2.228  -5.022 -10.288  1.00  0.00           C  
ATOM    947  H   MET A  61      -2.340  -5.820  -7.544  1.00  0.00           H  
ATOM    948  HA  MET A  61      -1.250  -4.384  -5.417  1.00  0.00           H  
ATOM    949  HB2 MET A  61       0.932  -4.567  -6.608  1.00  0.00           H  
ATOM    950  HB3 MET A  61       0.062  -6.088  -6.501  1.00  0.00           H  
ATOM    951  HG2 MET A  61       0.574  -6.239  -8.678  1.00  0.00           H  
ATOM    952  HG3 MET A  61      -0.828  -5.189  -8.874  1.00  0.00           H  
ATOM    953  HE1 MET A  61       1.715  -5.947 -10.503  1.00  0.00           H  
ATOM    954  HE2 MET A  61       3.165  -5.237  -9.796  1.00  0.00           H  
ATOM    955  HE3 MET A  61       2.418  -4.492 -11.209  1.00  0.00           H  
ATOM    956  N   LYS A  62      -1.425  -2.667  -8.220  1.00  0.00           N  
ATOM    957  CA  LYS A  62      -1.375  -1.323  -8.780  1.00  0.00           C  
ATOM    958  C   LYS A  62      -2.260  -0.367  -7.984  1.00  0.00           C  
ATOM    959  O   LYS A  62      -2.041   0.844  -7.989  1.00  0.00           O  
ATOM    960  CB  LYS A  62      -1.814  -1.342 -10.247  1.00  0.00           C  
ATOM    961  CG  LYS A  62      -0.665  -1.530 -11.223  1.00  0.00           C  
ATOM    962  CD  LYS A  62      -0.113  -0.196 -11.698  1.00  0.00           C  
ATOM    963  CE  LYS A  62       1.238  -0.363 -12.377  1.00  0.00           C  
ATOM    964  NZ  LYS A  62       1.835   0.948 -12.754  1.00  0.00           N  
ATOM    965  H   LYS A  62      -1.711  -3.413  -8.790  1.00  0.00           H  
ATOM    966  HA  LYS A  62      -0.353  -0.978  -8.725  1.00  0.00           H  
ATOM    967  HB2 LYS A  62      -2.516  -2.150 -10.389  1.00  0.00           H  
ATOM    968  HB3 LYS A  62      -2.304  -0.407 -10.476  1.00  0.00           H  
ATOM    969  HG2 LYS A  62       0.124  -2.081 -10.734  1.00  0.00           H  
ATOM    970  HG3 LYS A  62      -1.020  -2.087 -12.078  1.00  0.00           H  
ATOM    971  HD2 LYS A  62      -0.806   0.241 -12.400  1.00  0.00           H  
ATOM    972  HD3 LYS A  62       0.001   0.459 -10.846  1.00  0.00           H  
ATOM    973  HE2 LYS A  62       1.906  -0.871 -11.700  1.00  0.00           H  
ATOM    974  HE3 LYS A  62       1.106  -0.959 -13.268  1.00  0.00           H  
ATOM    975  HZ1 LYS A  62       2.868   0.919 -12.630  1.00  0.00           H  
ATOM    976  HZ2 LYS A  62       1.448   1.705 -12.153  1.00  0.00           H  
ATOM    977  HZ3 LYS A  62       1.621   1.166 -13.748  1.00  0.00           H  
ATOM    978  N   GLU A  63      -3.261  -0.917  -7.303  1.00  0.00           N  
ATOM    979  CA  GLU A  63      -4.177  -0.106  -6.509  1.00  0.00           C  
ATOM    980  C   GLU A  63      -3.480   0.491  -5.292  1.00  0.00           C  
ATOM    981  O   GLU A  63      -3.681   1.662  -4.967  1.00  0.00           O  
ATOM    982  CB  GLU A  63      -5.385  -0.932  -6.065  1.00  0.00           C  
ATOM    983  CG  GLU A  63      -6.711  -0.252  -6.352  1.00  0.00           C  
ATOM    984  CD  GLU A  63      -7.679  -1.146  -7.101  1.00  0.00           C  
ATOM    985  OE1 GLU A  63      -7.242  -1.838  -8.044  1.00  0.00           O  
ATOM    986  OE2 GLU A  63      -8.876  -1.154  -6.744  1.00  0.00           O  
ATOM    987  H   GLU A  63      -3.390  -1.889  -7.340  1.00  0.00           H  
ATOM    988  HA  GLU A  63      -4.523   0.701  -7.136  1.00  0.00           H  
ATOM    989  HB2 GLU A  63      -5.370  -1.881  -6.579  1.00  0.00           H  
ATOM    990  HB3 GLU A  63      -5.320  -1.107  -5.001  1.00  0.00           H  
ATOM    991  HG2 GLU A  63      -7.161   0.038  -5.416  1.00  0.00           H  
ATOM    992  HG3 GLU A  63      -6.521   0.630  -6.949  1.00  0.00           H  
ATOM    993  N   PHE A  64      -2.664  -0.312  -4.616  1.00  0.00           N  
ATOM    994  CA  PHE A  64      -1.950   0.158  -3.438  1.00  0.00           C  
ATOM    995  C   PHE A  64      -0.872   1.159  -3.834  1.00  0.00           C  
ATOM    996  O   PHE A  64      -0.535   2.062  -3.068  1.00  0.00           O  
ATOM    997  CB  PHE A  64      -1.353  -1.028  -2.659  1.00  0.00           C  
ATOM    998  CG  PHE A  64      -0.128  -1.645  -3.282  1.00  0.00           C  
ATOM    999  CD1 PHE A  64       1.058  -0.934  -3.395  1.00  0.00           C  
ATOM   1000  CD2 PHE A  64      -0.169  -2.947  -3.748  1.00  0.00           C  
ATOM   1001  CE1 PHE A  64       2.175  -1.511  -3.966  1.00  0.00           C  
ATOM   1002  CE2 PHE A  64       0.944  -3.529  -4.319  1.00  0.00           C  
ATOM   1003  CZ  PHE A  64       2.117  -2.811  -4.429  1.00  0.00           C  
ATOM   1004  H   PHE A  64      -2.537  -1.236  -4.917  1.00  0.00           H  
ATOM   1005  HA  PHE A  64      -2.666   0.666  -2.809  1.00  0.00           H  
ATOM   1006  HB2 PHE A  64      -1.086  -0.701  -1.667  1.00  0.00           H  
ATOM   1007  HB3 PHE A  64      -2.103  -1.805  -2.586  1.00  0.00           H  
ATOM   1008  HD1 PHE A  64       1.107   0.082  -3.032  1.00  0.00           H  
ATOM   1009  HD2 PHE A  64      -1.086  -3.511  -3.663  1.00  0.00           H  
ATOM   1010  HE1 PHE A  64       3.092  -0.948  -4.050  1.00  0.00           H  
ATOM   1011  HE2 PHE A  64       0.897  -4.546  -4.677  1.00  0.00           H  
ATOM   1012  HZ  PHE A  64       2.987  -3.264  -4.878  1.00  0.00           H  
ATOM   1013  N   GLN A  65      -0.343   0.996  -5.039  1.00  0.00           N  
ATOM   1014  CA  GLN A  65       0.688   1.890  -5.549  1.00  0.00           C  
ATOM   1015  C   GLN A  65       0.058   3.154  -6.127  1.00  0.00           C  
ATOM   1016  O   GLN A  65       0.656   4.230  -6.095  1.00  0.00           O  
ATOM   1017  CB  GLN A  65       1.525   1.185  -6.617  1.00  0.00           C  
ATOM   1018  CG  GLN A  65       2.816   1.912  -6.957  1.00  0.00           C  
ATOM   1019  CD  GLN A  65       3.840   1.006  -7.612  1.00  0.00           C  
ATOM   1020  OE1 GLN A  65       4.043  -0.132  -7.188  1.00  0.00           O  
ATOM   1021  NE2 GLN A  65       4.494   1.509  -8.653  1.00  0.00           N  
ATOM   1022  H   GLN A  65      -0.663   0.263  -5.604  1.00  0.00           H  
ATOM   1023  HA  GLN A  65       1.329   2.164  -4.721  1.00  0.00           H  
ATOM   1024  HB2 GLN A  65       1.776   0.195  -6.265  1.00  0.00           H  
ATOM   1025  HB3 GLN A  65       0.938   1.097  -7.520  1.00  0.00           H  
ATOM   1026  HG2 GLN A  65       2.590   2.722  -7.633  1.00  0.00           H  
ATOM   1027  HG3 GLN A  65       3.238   2.311  -6.047  1.00  0.00           H  
ATOM   1028 HE21 GLN A  65       4.281   2.423  -8.936  1.00  0.00           H  
ATOM   1029 HE22 GLN A  65       5.162   0.946  -9.096  1.00  0.00           H  
ATOM   1030  N   GLN A  66      -1.158   3.015  -6.655  1.00  0.00           N  
ATOM   1031  CA  GLN A  66      -1.876   4.144  -7.240  1.00  0.00           C  
ATOM   1032  C   GLN A  66      -2.002   5.281  -6.231  1.00  0.00           C  
ATOM   1033  O   GLN A  66      -1.832   6.451  -6.574  1.00  0.00           O  
ATOM   1034  CB  GLN A  66      -3.264   3.707  -7.715  1.00  0.00           C  
ATOM   1035  CG  GLN A  66      -3.588   4.150  -9.133  1.00  0.00           C  
ATOM   1036  CD  GLN A  66      -3.196   3.118 -10.171  1.00  0.00           C  
ATOM   1037  OE1 GLN A  66      -3.999   2.747 -11.029  1.00  0.00           O  
ATOM   1038  NE2 GLN A  66      -1.956   2.647 -10.100  1.00  0.00           N  
ATOM   1039  H   GLN A  66      -1.583   2.132  -6.648  1.00  0.00           H  
ATOM   1040  HA  GLN A  66      -1.307   4.494  -8.088  1.00  0.00           H  
ATOM   1041  HB2 GLN A  66      -3.322   2.629  -7.677  1.00  0.00           H  
ATOM   1042  HB3 GLN A  66      -4.009   4.121  -7.053  1.00  0.00           H  
ATOM   1043  HG2 GLN A  66      -4.651   4.327  -9.207  1.00  0.00           H  
ATOM   1044  HG3 GLN A  66      -3.056   5.067  -9.340  1.00  0.00           H  
ATOM   1045 HE21 GLN A  66      -1.372   2.988  -9.391  1.00  0.00           H  
ATOM   1046 HE22 GLN A  66      -1.676   1.979 -10.759  1.00  0.00           H  
ATOM   1047  N   VAL A  67      -2.288   4.925  -4.982  1.00  0.00           N  
ATOM   1048  CA  VAL A  67      -2.420   5.913  -3.917  1.00  0.00           C  
ATOM   1049  C   VAL A  67      -1.149   6.749  -3.820  1.00  0.00           C  
ATOM   1050  O   VAL A  67      -1.197   7.979  -3.814  1.00  0.00           O  
ATOM   1051  CB  VAL A  67      -2.704   5.216  -2.566  1.00  0.00           C  
ATOM   1052  CG1 VAL A  67      -2.407   6.127  -1.377  1.00  0.00           C  
ATOM   1053  CG2 VAL A  67      -4.142   4.722  -2.527  1.00  0.00           C  
ATOM   1054  H   VAL A  67      -2.401   3.972  -4.767  1.00  0.00           H  
ATOM   1055  HA  VAL A  67      -3.252   6.565  -4.158  1.00  0.00           H  
ATOM   1056  HB  VAL A  67      -2.057   4.355  -2.493  1.00  0.00           H  
ATOM   1057 HG11 VAL A  67      -1.535   5.762  -0.856  1.00  0.00           H  
ATOM   1058 HG12 VAL A  67      -3.252   6.130  -0.706  1.00  0.00           H  
ATOM   1059 HG13 VAL A  67      -2.222   7.131  -1.726  1.00  0.00           H  
ATOM   1060 HG21 VAL A  67      -4.569   4.932  -1.557  1.00  0.00           H  
ATOM   1061 HG22 VAL A  67      -4.162   3.657  -2.705  1.00  0.00           H  
ATOM   1062 HG23 VAL A  67      -4.718   5.224  -3.289  1.00  0.00           H  
ATOM   1063  N   LEU A  68      -0.014   6.068  -3.762  1.00  0.00           N  
ATOM   1064  CA  LEU A  68       1.276   6.734  -3.686  1.00  0.00           C  
ATOM   1065  C   LEU A  68       1.528   7.564  -4.944  1.00  0.00           C  
ATOM   1066  O   LEU A  68       2.387   8.441  -4.952  1.00  0.00           O  
ATOM   1067  CB  LEU A  68       2.376   5.703  -3.482  1.00  0.00           C  
ATOM   1068  CG  LEU A  68       2.762   5.497  -2.017  1.00  0.00           C  
ATOM   1069  CD1 LEU A  68       2.106   4.244  -1.451  1.00  0.00           C  
ATOM   1070  CD2 LEU A  68       4.277   5.428  -1.875  1.00  0.00           C  
ATOM   1071  H   LEU A  68      -0.044   5.088  -3.784  1.00  0.00           H  
ATOM   1072  HA  LEU A  68       1.269   7.399  -2.830  1.00  0.00           H  
ATOM   1073  HB2 LEU A  68       2.040   4.758  -3.888  1.00  0.00           H  
ATOM   1074  HB3 LEU A  68       3.252   6.022  -4.024  1.00  0.00           H  
ATOM   1075  HG  LEU A  68       2.404   6.345  -1.442  1.00  0.00           H  
ATOM   1076 HD11 LEU A  68       1.378   4.524  -0.698  1.00  0.00           H  
ATOM   1077 HD12 LEU A  68       2.861   3.617  -1.001  1.00  0.00           H  
ATOM   1078 HD13 LEU A  68       1.612   3.701  -2.243  1.00  0.00           H  
ATOM   1079 HD21 LEU A  68       4.626   6.292  -1.330  1.00  0.00           H  
ATOM   1080 HD22 LEU A  68       4.733   5.414  -2.853  1.00  0.00           H  
ATOM   1081 HD23 LEU A  68       4.549   4.531  -1.338  1.00  0.00           H  
ATOM   1082  N   ASP A  69       0.759   7.298  -6.002  1.00  0.00           N  
ATOM   1083  CA  ASP A  69       0.891   8.046  -7.248  1.00  0.00           C  
ATOM   1084  C   ASP A  69       0.486   9.498  -7.017  1.00  0.00           C  
ATOM   1085  O   ASP A  69       1.299  10.411  -7.160  1.00  0.00           O  
ATOM   1086  CB  ASP A  69       0.024   7.423  -8.343  1.00  0.00           C  
ATOM   1087  CG  ASP A  69       0.680   7.491  -9.708  1.00  0.00           C  
ATOM   1088  OD1 ASP A  69       1.346   8.507  -9.997  1.00  0.00           O  
ATOM   1089  OD2 ASP A  69       0.527   6.528 -10.488  1.00  0.00           O  
ATOM   1090  H   ASP A  69       0.077   6.598  -5.937  1.00  0.00           H  
ATOM   1091  HA  ASP A  69       1.927   8.012  -7.550  1.00  0.00           H  
ATOM   1092  HB2 ASP A  69      -0.159   6.386  -8.103  1.00  0.00           H  
ATOM   1093  HB3 ASP A  69      -0.919   7.949  -8.390  1.00  0.00           H  
ATOM   1094  N   GLU A  70      -0.771   9.698  -6.622  1.00  0.00           N  
ATOM   1095  CA  GLU A  70      -1.282  11.036  -6.326  1.00  0.00           C  
ATOM   1096  C   GLU A  70      -0.338  11.735  -5.362  1.00  0.00           C  
ATOM   1097  O   GLU A  70      -0.119  12.944  -5.428  1.00  0.00           O  
ATOM   1098  CB  GLU A  70      -2.664  10.930  -5.668  1.00  0.00           C  
ATOM   1099  CG  GLU A  70      -3.558  12.129  -5.910  1.00  0.00           C  
ATOM   1100  CD  GLU A  70      -4.627  11.862  -6.952  1.00  0.00           C  
ATOM   1101  OE1 GLU A  70      -5.713  11.372  -6.577  1.00  0.00           O  
ATOM   1102  OE2 GLU A  70      -4.378  12.144  -8.144  1.00  0.00           O  
ATOM   1103  H   GLU A  70      -1.362   8.924  -6.500  1.00  0.00           H  
ATOM   1104  HA  GLU A  70      -1.353  11.598  -7.244  1.00  0.00           H  
ATOM   1105  HB2 GLU A  70      -3.165  10.052  -6.046  1.00  0.00           H  
ATOM   1106  HB3 GLU A  70      -2.530  10.824  -4.595  1.00  0.00           H  
ATOM   1107  HG2 GLU A  70      -4.042  12.387  -4.978  1.00  0.00           H  
ATOM   1108  HG3 GLU A  70      -2.949  12.955  -6.241  1.00  0.00           H  
ATOM   1109  N   LEU A  71       0.192  10.930  -4.459  1.00  0.00           N  
ATOM   1110  CA  LEU A  71       1.102  11.370  -3.421  1.00  0.00           C  
ATOM   1111  C   LEU A  71       2.473  11.757  -3.976  1.00  0.00           C  
ATOM   1112  O   LEU A  71       2.847  12.929  -3.963  1.00  0.00           O  
ATOM   1113  CB  LEU A  71       1.214  10.227  -2.419  1.00  0.00           C  
ATOM   1114  CG  LEU A  71       2.393  10.272  -1.457  1.00  0.00           C  
ATOM   1115  CD1 LEU A  71       1.939  10.747  -0.090  1.00  0.00           C  
ATOM   1116  CD2 LEU A  71       3.013   8.893  -1.353  1.00  0.00           C  
ATOM   1117  H   LEU A  71      -0.054   9.982  -4.482  1.00  0.00           H  
ATOM   1118  HA  LEU A  71       0.669  12.222  -2.930  1.00  0.00           H  
ATOM   1119  HB2 LEU A  71       0.305  10.208  -1.838  1.00  0.00           H  
ATOM   1120  HB3 LEU A  71       1.273   9.306  -2.978  1.00  0.00           H  
ATOM   1121  HG  LEU A  71       3.139  10.958  -1.829  1.00  0.00           H  
ATOM   1122 HD11 LEU A  71       2.338  10.088   0.669  1.00  0.00           H  
ATOM   1123 HD12 LEU A  71       0.862  10.728  -0.049  1.00  0.00           H  
ATOM   1124 HD13 LEU A  71       2.290  11.751   0.079  1.00  0.00           H  
ATOM   1125 HD21 LEU A  71       3.604   8.831  -0.453  1.00  0.00           H  
ATOM   1126 HD22 LEU A  71       3.637   8.711  -2.214  1.00  0.00           H  
ATOM   1127 HD23 LEU A  71       2.229   8.155  -1.317  1.00  0.00           H  
ATOM   1128  N   ASN A  72       3.222  10.768  -4.446  1.00  0.00           N  
ATOM   1129  CA  ASN A  72       4.558  11.007  -4.988  1.00  0.00           C  
ATOM   1130  C   ASN A  72       4.552  12.133  -6.019  1.00  0.00           C  
ATOM   1131  O   ASN A  72       5.567  12.796  -6.232  1.00  0.00           O  
ATOM   1132  CB  ASN A  72       5.116   9.728  -5.619  1.00  0.00           C  
ATOM   1133  CG  ASN A  72       6.193   9.086  -4.765  1.00  0.00           C  
ATOM   1134  OD1 ASN A  72       7.049   9.772  -4.206  1.00  0.00           O  
ATOM   1135  ND2 ASN A  72       6.156   7.763  -4.661  1.00  0.00           N  
ATOM   1136  H   ASN A  72       2.873   9.853  -4.419  1.00  0.00           H  
ATOM   1137  HA  ASN A  72       5.197  11.297  -4.169  1.00  0.00           H  
ATOM   1138  HB2 ASN A  72       4.316   9.017  -5.748  1.00  0.00           H  
ATOM   1139  HB3 ASN A  72       5.542   9.962  -6.584  1.00  0.00           H  
ATOM   1140 HD21 ASN A  72       5.446   7.281  -5.133  1.00  0.00           H  
ATOM   1141 HD22 ASN A  72       6.840   7.322  -4.115  1.00  0.00           H  
ATOM   1142  N   ASN A  73       3.408  12.342  -6.659  1.00  0.00           N  
ATOM   1143  CA  ASN A  73       3.283  13.384  -7.668  1.00  0.00           C  
ATOM   1144  C   ASN A  73       2.873  14.719  -7.047  1.00  0.00           C  
ATOM   1145  O   ASN A  73       2.543  15.663  -7.766  1.00  0.00           O  
ATOM   1146  CB  ASN A  73       2.260  12.972  -8.729  1.00  0.00           C  
ATOM   1147  CG  ASN A  73       2.205  13.948  -9.887  1.00  0.00           C  
ATOM   1148  OD1 ASN A  73       1.430  14.904  -9.873  1.00  0.00           O  
ATOM   1149  ND2 ASN A  73       3.030  13.711 -10.901  1.00  0.00           N  
ATOM   1150  H   ASN A  73       2.632  11.780  -6.452  1.00  0.00           H  
ATOM   1151  HA  ASN A  73       4.246  13.503  -8.140  1.00  0.00           H  
ATOM   1152  HB2 ASN A  73       2.524  11.999  -9.115  1.00  0.00           H  
ATOM   1153  HB3 ASN A  73       1.281  12.922  -8.277  1.00  0.00           H  
ATOM   1154 HD21 ASN A  73       3.620  12.931 -10.844  1.00  0.00           H  
ATOM   1155 HD22 ASN A  73       3.016  14.327 -11.663  1.00  0.00           H  
ATOM   1156  N   HIS A  74       2.888  14.803  -5.717  1.00  0.00           N  
ATOM   1157  CA  HIS A  74       2.505  16.038  -5.040  1.00  0.00           C  
ATOM   1158  C   HIS A  74       3.159  16.171  -3.674  1.00  0.00           C  
ATOM   1159  O   HIS A  74       2.611  16.834  -2.797  1.00  0.00           O  
ATOM   1160  CB  HIS A  74       0.985  16.115  -4.900  1.00  0.00           C  
ATOM   1161  CG  HIS A  74       0.281  16.453  -6.177  1.00  0.00           C  
ATOM   1162  ND1 HIS A  74       0.303  17.712  -6.739  1.00  0.00           N  
ATOM   1163  CD2 HIS A  74      -0.471  15.687  -7.004  1.00  0.00           C  
ATOM   1164  CE1 HIS A  74      -0.405  17.706  -7.856  1.00  0.00           C  
ATOM   1165  NE2 HIS A  74      -0.884  16.490  -8.038  1.00  0.00           N  
ATOM   1166  H   HIS A  74       3.152  14.021  -5.184  1.00  0.00           H  
ATOM   1167  HA  HIS A  74       2.839  16.869  -5.644  1.00  0.00           H  
ATOM   1168  HB2 HIS A  74       0.613  15.161  -4.559  1.00  0.00           H  
ATOM   1169  HB3 HIS A  74       0.737  16.873  -4.172  1.00  0.00           H  
ATOM   1170  HD1 HIS A  74       0.767  18.494  -6.374  1.00  0.00           H  
ATOM   1171  HD2 HIS A  74      -0.703  14.639  -6.874  1.00  0.00           H  
ATOM   1172  HE1 HIS A  74      -0.563  18.552  -8.508  1.00  0.00           H  
ATOM   1173  HE2 HIS A  74      -1.386  16.192  -8.826  1.00  0.00           H  
ATOM   1174  N   LEU A  75       4.342  15.579  -3.503  1.00  0.00           N  
ATOM   1175  CA  LEU A  75       5.064  15.691  -2.235  1.00  0.00           C  
ATOM   1176  C   LEU A  75       5.117  17.155  -1.828  1.00  0.00           C  
ATOM   1177  O   LEU A  75       6.065  17.871  -2.151  1.00  0.00           O  
ATOM   1178  CB  LEU A  75       6.482  15.147  -2.372  1.00  0.00           C  
ATOM   1179  CG  LEU A  75       6.758  13.847  -1.622  1.00  0.00           C  
ATOM   1180  CD1 LEU A  75       6.140  13.879  -0.232  1.00  0.00           C  
ATOM   1181  CD2 LEU A  75       6.243  12.655  -2.412  1.00  0.00           C  
ATOM   1182  H   LEU A  75       4.748  15.084  -4.246  1.00  0.00           H  
ATOM   1183  HA  LEU A  75       4.528  15.124  -1.481  1.00  0.00           H  
ATOM   1184  HB2 LEU A  75       6.681  14.984  -3.420  1.00  0.00           H  
ATOM   1185  HB3 LEU A  75       7.166  15.898  -2.006  1.00  0.00           H  
ATOM   1186  HG  LEU A  75       7.821  13.737  -1.507  1.00  0.00           H  
ATOM   1187 HD11 LEU A  75       5.163  13.420  -0.266  1.00  0.00           H  
ATOM   1188 HD12 LEU A  75       6.045  14.903   0.098  1.00  0.00           H  
ATOM   1189 HD13 LEU A  75       6.769  13.335   0.456  1.00  0.00           H  
ATOM   1190 HD21 LEU A  75       6.644  11.745  -1.991  1.00  0.00           H  
ATOM   1191 HD22 LEU A  75       6.554  12.745  -3.442  1.00  0.00           H  
ATOM   1192 HD23 LEU A  75       5.165  12.630  -2.361  1.00  0.00           H  
ATOM   1193  N   GLN A  76       4.068  17.601  -1.164  1.00  0.00           N  
ATOM   1194  CA  GLN A  76       3.956  18.990  -0.758  1.00  0.00           C  
ATOM   1195  C   GLN A  76       4.723  19.274   0.531  1.00  0.00           C  
ATOM   1196  O   GLN A  76       5.313  20.342   0.689  1.00  0.00           O  
ATOM   1197  CB  GLN A  76       2.483  19.365  -0.576  1.00  0.00           C  
ATOM   1198  CG  GLN A  76       1.875  20.050  -1.789  1.00  0.00           C  
ATOM   1199  CD  GLN A  76       2.318  21.494  -1.927  1.00  0.00           C  
ATOM   1200  OE1 GLN A  76       2.216  22.279  -0.985  1.00  0.00           O  
ATOM   1201  NE2 GLN A  76       2.812  21.850  -3.107  1.00  0.00           N  
ATOM   1202  H   GLN A  76       3.336  16.982  -0.971  1.00  0.00           H  
ATOM   1203  HA  GLN A  76       4.366  19.588  -1.560  1.00  0.00           H  
ATOM   1204  HB2 GLN A  76       1.918  18.467  -0.375  1.00  0.00           H  
ATOM   1205  HB3 GLN A  76       2.393  20.032   0.270  1.00  0.00           H  
ATOM   1206  HG2 GLN A  76       2.171  19.512  -2.677  1.00  0.00           H  
ATOM   1207  HG3 GLN A  76       0.799  20.026  -1.697  1.00  0.00           H  
ATOM   1208 HE21 GLN A  76       2.863  21.171  -3.811  1.00  0.00           H  
ATOM   1209 HE22 GLN A  76       3.107  22.777  -3.224  1.00  0.00           H  
ATOM   1210  N   GLY A  77       4.694  18.320   1.455  1.00  0.00           N  
ATOM   1211  CA  GLY A  77       5.373  18.499   2.726  1.00  0.00           C  
ATOM   1212  C   GLY A  77       6.848  18.156   2.669  1.00  0.00           C  
ATOM   1213  O   GLY A  77       7.698  18.993   2.975  1.00  0.00           O  
ATOM   1214  H   GLY A  77       4.197  17.494   1.279  1.00  0.00           H  
ATOM   1215  HA2 GLY A  77       5.270  19.530   3.032  1.00  0.00           H  
ATOM   1216  HA3 GLY A  77       4.899  17.871   3.464  1.00  0.00           H  
ATOM   1217  N   GLY A  78       7.154  16.923   2.286  1.00  0.00           N  
ATOM   1218  CA  GLY A  78       8.534  16.495   2.207  1.00  0.00           C  
ATOM   1219  C   GLY A  78       8.659  15.023   1.880  1.00  0.00           C  
ATOM   1220  O   GLY A  78       8.138  14.171   2.600  1.00  0.00           O  
ATOM   1221  H   GLY A  78       6.438  16.297   2.057  1.00  0.00           H  
ATOM   1222  HA2 GLY A  78       9.036  17.068   1.441  1.00  0.00           H  
ATOM   1223  HA3 GLY A  78       9.015  16.684   3.156  1.00  0.00           H  
ATOM   1224  N   LYS A  79       9.346  14.728   0.783  1.00  0.00           N  
ATOM   1225  CA  LYS A  79       9.545  13.352   0.338  1.00  0.00           C  
ATOM   1226  C   LYS A  79       9.883  12.422   1.498  1.00  0.00           C  
ATOM   1227  O   LYS A  79       9.553  11.241   1.464  1.00  0.00           O  
ATOM   1228  CB  LYS A  79      10.656  13.290  -0.713  1.00  0.00           C  
ATOM   1229  CG  LYS A  79      10.401  14.182  -1.919  1.00  0.00           C  
ATOM   1230  CD  LYS A  79      11.572  15.117  -2.179  1.00  0.00           C  
ATOM   1231  CE  LYS A  79      11.752  16.112  -1.045  1.00  0.00           C  
ATOM   1232  NZ  LYS A  79      12.943  16.981  -1.250  1.00  0.00           N  
ATOM   1233  H   LYS A  79       9.726  15.459   0.255  1.00  0.00           H  
ATOM   1234  HA  LYS A  79       8.625  13.015  -0.111  1.00  0.00           H  
ATOM   1235  HB2 LYS A  79      11.585  13.595  -0.254  1.00  0.00           H  
ATOM   1236  HB3 LYS A  79      10.752  12.272  -1.059  1.00  0.00           H  
ATOM   1237  HG2 LYS A  79      10.252  13.560  -2.789  1.00  0.00           H  
ATOM   1238  HG3 LYS A  79       9.514  14.771  -1.739  1.00  0.00           H  
ATOM   1239  HD2 LYS A  79      12.474  14.532  -2.278  1.00  0.00           H  
ATOM   1240  HD3 LYS A  79      11.390  15.659  -3.096  1.00  0.00           H  
ATOM   1241  HE2 LYS A  79      10.870  16.733  -0.983  1.00  0.00           H  
ATOM   1242  HE3 LYS A  79      11.871  15.566  -0.119  1.00  0.00           H  
ATOM   1243  HZ1 LYS A  79      13.069  17.180  -2.264  1.00  0.00           H  
ATOM   1244  HZ2 LYS A  79      13.797  16.508  -0.892  1.00  0.00           H  
ATOM   1245  HZ3 LYS A  79      12.820  17.881  -0.743  1.00  0.00           H  
ATOM   1246  N   HIS A  80      10.542  12.958   2.522  1.00  0.00           N  
ATOM   1247  CA  HIS A  80      10.923  12.162   3.690  1.00  0.00           C  
ATOM   1248  C   HIS A  80       9.787  11.245   4.134  1.00  0.00           C  
ATOM   1249  O   HIS A  80      10.022  10.122   4.579  1.00  0.00           O  
ATOM   1250  CB  HIS A  80      11.346  13.074   4.843  1.00  0.00           C  
ATOM   1251  CG  HIS A  80      12.225  12.398   5.849  1.00  0.00           C  
ATOM   1252  ND1 HIS A  80      13.114  11.397   5.520  1.00  0.00           N  
ATOM   1253  CD2 HIS A  80      12.349  12.585   7.184  1.00  0.00           C  
ATOM   1254  CE1 HIS A  80      13.747  10.997   6.609  1.00  0.00           C  
ATOM   1255  NE2 HIS A  80      13.301  11.703   7.632  1.00  0.00           N  
ATOM   1256  H   HIS A  80      10.781  13.907   2.493  1.00  0.00           H  
ATOM   1257  HA  HIS A  80      11.761  11.547   3.402  1.00  0.00           H  
ATOM   1258  HB2 HIS A  80      11.886  13.919   4.445  1.00  0.00           H  
ATOM   1259  HB3 HIS A  80      10.462  13.427   5.355  1.00  0.00           H  
ATOM   1260  HD1 HIS A  80      13.260  11.032   4.622  1.00  0.00           H  
ATOM   1261  HD2 HIS A  80      11.800  13.296   7.786  1.00  0.00           H  
ATOM   1262  HE1 HIS A  80      14.501  10.225   6.654  1.00  0.00           H  
ATOM   1263  HE2 HIS A  80      13.532  11.542   8.571  1.00  0.00           H  
ATOM   1264  N   THR A  81       8.556  11.722   3.993  1.00  0.00           N  
ATOM   1265  CA  THR A  81       7.391  10.932   4.359  1.00  0.00           C  
ATOM   1266  C   THR A  81       7.228   9.786   3.376  1.00  0.00           C  
ATOM   1267  O   THR A  81       7.524   8.634   3.692  1.00  0.00           O  
ATOM   1268  CB  THR A  81       6.136  11.812   4.368  1.00  0.00           C  
ATOM   1269  OG1 THR A  81       6.019  12.503   5.598  1.00  0.00           O  
ATOM   1270  CG2 THR A  81       4.840  11.051   4.146  1.00  0.00           C  
ATOM   1271  H   THR A  81       8.428  12.617   3.616  1.00  0.00           H  
ATOM   1272  HA  THR A  81       7.551  10.525   5.344  1.00  0.00           H  
ATOM   1273  HB  THR A  81       6.226  12.542   3.578  1.00  0.00           H  
ATOM   1274  HG1 THR A  81       6.703  13.174   5.655  1.00  0.00           H  
ATOM   1275 HG21 THR A  81       4.982  10.007   4.398  1.00  0.00           H  
ATOM   1276 HG22 THR A  81       4.550  11.136   3.105  1.00  0.00           H  
ATOM   1277 HG23 THR A  81       4.064  11.472   4.772  1.00  0.00           H  
ATOM   1278  N   VAL A  82       6.769  10.121   2.177  1.00  0.00           N  
ATOM   1279  CA  VAL A  82       6.570   9.133   1.128  1.00  0.00           C  
ATOM   1280  C   VAL A  82       7.793   8.245   0.974  1.00  0.00           C  
ATOM   1281  O   VAL A  82       7.661   7.050   0.759  1.00  0.00           O  
ATOM   1282  CB  VAL A  82       6.265   9.796  -0.225  1.00  0.00           C  
ATOM   1283  CG1 VAL A  82       5.906   8.748  -1.268  1.00  0.00           C  
ATOM   1284  CG2 VAL A  82       5.150  10.815  -0.073  1.00  0.00           C  
ATOM   1285  H   VAL A  82       6.565  11.061   1.993  1.00  0.00           H  
ATOM   1286  HA  VAL A  82       5.720   8.513   1.405  1.00  0.00           H  
ATOM   1287  HB  VAL A  82       7.154  10.314  -0.558  1.00  0.00           H  
ATOM   1288 HG11 VAL A  82       6.803   8.255  -1.609  1.00  0.00           H  
ATOM   1289 HG12 VAL A  82       5.415   9.223  -2.105  1.00  0.00           H  
ATOM   1290 HG13 VAL A  82       5.239   8.019  -0.832  1.00  0.00           H  
ATOM   1291 HG21 VAL A  82       4.314  10.360   0.434  1.00  0.00           H  
ATOM   1292 HG22 VAL A  82       4.839  11.155  -1.048  1.00  0.00           H  
ATOM   1293 HG23 VAL A  82       5.506  11.653   0.503  1.00  0.00           H  
ATOM   1294  N   HIS A  83       8.988   8.822   1.098  1.00  0.00           N  
ATOM   1295  CA  HIS A  83      10.209   8.036   0.977  1.00  0.00           C  
ATOM   1296  C   HIS A  83      10.121   6.819   1.885  1.00  0.00           C  
ATOM   1297  O   HIS A  83      10.498   5.713   1.503  1.00  0.00           O  
ATOM   1298  CB  HIS A  83      11.439   8.874   1.336  1.00  0.00           C  
ATOM   1299  CG  HIS A  83      12.642   8.556   0.504  1.00  0.00           C  
ATOM   1300  ND1 HIS A  83      13.760   7.923   1.007  1.00  0.00           N  
ATOM   1301  CD2 HIS A  83      12.900   8.785  -0.805  1.00  0.00           C  
ATOM   1302  CE1 HIS A  83      14.652   7.778   0.044  1.00  0.00           C  
ATOM   1303  NE2 HIS A  83      14.155   8.292  -1.066  1.00  0.00           N  
ATOM   1304  H   HIS A  83       9.049   9.783   1.286  1.00  0.00           H  
ATOM   1305  HA  HIS A  83      10.289   7.703  -0.048  1.00  0.00           H  
ATOM   1306  HB2 HIS A  83      11.208   9.918   1.195  1.00  0.00           H  
ATOM   1307  HB3 HIS A  83      11.693   8.702   2.371  1.00  0.00           H  
ATOM   1308  HD1 HIS A  83      13.881   7.625   1.933  1.00  0.00           H  
ATOM   1309  HD2 HIS A  83      12.241   9.268  -1.513  1.00  0.00           H  
ATOM   1310  HE1 HIS A  83      15.623   7.316   0.145  1.00  0.00           H  
ATOM   1311  HE2 HIS A  83      14.645   8.400  -1.907  1.00  0.00           H  
ATOM   1312  N   HIS A  84       9.595   7.036   3.085  1.00  0.00           N  
ATOM   1313  CA  HIS A  84       9.424   5.961   4.050  1.00  0.00           C  
ATOM   1314  C   HIS A  84       8.230   5.088   3.676  1.00  0.00           C  
ATOM   1315  O   HIS A  84       8.191   3.902   3.999  1.00  0.00           O  
ATOM   1316  CB  HIS A  84       9.235   6.534   5.456  1.00  0.00           C  
ATOM   1317  CG  HIS A  84       9.496   5.542   6.546  1.00  0.00           C  
ATOM   1318  ND1 HIS A  84      10.739   5.354   7.112  1.00  0.00           N  
ATOM   1319  CD2 HIS A  84       8.663   4.680   7.178  1.00  0.00           C  
ATOM   1320  CE1 HIS A  84      10.661   4.420   8.043  1.00  0.00           C  
ATOM   1321  NE2 HIS A  84       9.412   3.996   8.104  1.00  0.00           N  
ATOM   1322  H   HIS A  84       9.296   7.942   3.320  1.00  0.00           H  
ATOM   1323  HA  HIS A  84      10.318   5.355   4.033  1.00  0.00           H  
ATOM   1324  HB2 HIS A  84       9.913   7.363   5.594  1.00  0.00           H  
ATOM   1325  HB3 HIS A  84       8.219   6.885   5.560  1.00  0.00           H  
ATOM   1326  HD1 HIS A  84      11.558   5.833   6.865  1.00  0.00           H  
ATOM   1327  HD2 HIS A  84       7.606   4.555   6.989  1.00  0.00           H  
ATOM   1328  HE1 HIS A  84      11.478   4.066   8.654  1.00  0.00           H  
ATOM   1329  HE2 HIS A  84       9.060   3.370   8.769  1.00  0.00           H  
ATOM   1330  N   ILE A  85       7.251   5.686   2.994  1.00  0.00           N  
ATOM   1331  CA  ILE A  85       6.056   4.956   2.585  1.00  0.00           C  
ATOM   1332  C   ILE A  85       6.278   4.236   1.254  1.00  0.00           C  
ATOM   1333  O   ILE A  85       5.753   3.147   1.042  1.00  0.00           O  
ATOM   1334  CB  ILE A  85       4.781   5.867   2.545  1.00  0.00           C  
ATOM   1335  CG1 ILE A  85       4.308   6.185   1.124  1.00  0.00           C  
ATOM   1336  CG2 ILE A  85       4.993   7.151   3.320  1.00  0.00           C  
ATOM   1337  CD1 ILE A  85       2.801   6.349   1.028  1.00  0.00           C  
ATOM   1338  H   ILE A  85       7.339   6.633   2.767  1.00  0.00           H  
ATOM   1339  HA  ILE A  85       5.887   4.198   3.334  1.00  0.00           H  
ATOM   1340  HB  ILE A  85       3.996   5.341   3.044  1.00  0.00           H  
ATOM   1341 HG12 ILE A  85       4.764   7.106   0.797  1.00  0.00           H  
ATOM   1342 HG13 ILE A  85       4.596   5.388   0.463  1.00  0.00           H  
ATOM   1343 HG21 ILE A  85       5.060   6.928   4.374  1.00  0.00           H  
ATOM   1344 HG22 ILE A  85       4.159   7.815   3.143  1.00  0.00           H  
ATOM   1345 HG23 ILE A  85       5.901   7.621   2.993  1.00  0.00           H  
ATOM   1346 HD11 ILE A  85       2.359   5.429   0.678  1.00  0.00           H  
ATOM   1347 HD12 ILE A  85       2.565   7.144   0.339  1.00  0.00           H  
ATOM   1348 HD13 ILE A  85       2.399   6.587   2.003  1.00  0.00           H  
ATOM   1349  N   GLU A  86       7.075   4.834   0.373  1.00  0.00           N  
ATOM   1350  CA  GLU A  86       7.378   4.226  -0.918  1.00  0.00           C  
ATOM   1351  C   GLU A  86       8.370   3.090  -0.729  1.00  0.00           C  
ATOM   1352  O   GLU A  86       8.180   1.997  -1.258  1.00  0.00           O  
ATOM   1353  CB  GLU A  86       7.926   5.267  -1.902  1.00  0.00           C  
ATOM   1354  CG  GLU A  86       9.028   6.141  -1.331  1.00  0.00           C  
ATOM   1355  CD  GLU A  86      10.320   6.051  -2.121  1.00  0.00           C  
ATOM   1356  OE1 GLU A  86      10.479   5.082  -2.893  1.00  0.00           O  
ATOM   1357  OE2 GLU A  86      11.172   6.951  -1.970  1.00  0.00           O  
ATOM   1358  H   GLU A  86       7.481   5.693   0.603  1.00  0.00           H  
ATOM   1359  HA  GLU A  86       6.459   3.813  -1.316  1.00  0.00           H  
ATOM   1360  HB2 GLU A  86       8.317   4.756  -2.766  1.00  0.00           H  
ATOM   1361  HB3 GLU A  86       7.117   5.910  -2.211  1.00  0.00           H  
ATOM   1362  HG2 GLU A  86       8.692   7.168  -1.338  1.00  0.00           H  
ATOM   1363  HG3 GLU A  86       9.222   5.838  -0.315  1.00  0.00           H  
ATOM   1364  N   GLN A  87       9.413   3.334   0.063  1.00  0.00           N  
ATOM   1365  CA  GLN A  87      10.398   2.299   0.341  1.00  0.00           C  
ATOM   1366  C   GLN A  87       9.698   1.118   0.999  1.00  0.00           C  
ATOM   1367  O   GLN A  87      10.106  -0.031   0.844  1.00  0.00           O  
ATOM   1368  CB  GLN A  87      11.506   2.828   1.256  1.00  0.00           C  
ATOM   1369  CG  GLN A  87      12.765   3.245   0.513  1.00  0.00           C  
ATOM   1370  CD  GLN A  87      12.482   4.206  -0.625  1.00  0.00           C  
ATOM   1371  OE1 GLN A  87      12.376   5.415  -0.420  1.00  0.00           O  
ATOM   1372  NE2 GLN A  87      12.358   3.671  -1.834  1.00  0.00           N  
ATOM   1373  H   GLN A  87       9.504   4.211   0.489  1.00  0.00           H  
ATOM   1374  HA  GLN A  87      10.826   1.979  -0.597  1.00  0.00           H  
ATOM   1375  HB2 GLN A  87      11.133   3.683   1.797  1.00  0.00           H  
ATOM   1376  HB3 GLN A  87      11.772   2.056   1.963  1.00  0.00           H  
ATOM   1377  HG2 GLN A  87      13.436   3.725   1.210  1.00  0.00           H  
ATOM   1378  HG3 GLN A  87      13.238   2.362   0.110  1.00  0.00           H  
ATOM   1379 HE21 GLN A  87      12.454   2.699  -1.921  1.00  0.00           H  
ATOM   1380 HE22 GLN A  87      12.174   4.269  -2.588  1.00  0.00           H  
ATOM   1381  N   ASN A  88       8.625   1.424   1.724  1.00  0.00           N  
ATOM   1382  CA  ASN A  88       7.833   0.411   2.401  1.00  0.00           C  
ATOM   1383  C   ASN A  88       6.833  -0.217   1.435  1.00  0.00           C  
ATOM   1384  O   ASN A  88       6.901  -1.411   1.146  1.00  0.00           O  
ATOM   1385  CB  ASN A  88       7.094   1.027   3.593  1.00  0.00           C  
ATOM   1386  CG  ASN A  88       7.861   0.874   4.891  1.00  0.00           C  
ATOM   1387  OD1 ASN A  88       7.414   0.192   5.813  1.00  0.00           O  
ATOM   1388  ND2 ASN A  88       9.025   1.510   4.970  1.00  0.00           N  
ATOM   1389  H   ASN A  88       8.351   2.362   1.794  1.00  0.00           H  
ATOM   1390  HA  ASN A  88       8.504  -0.355   2.759  1.00  0.00           H  
ATOM   1391  HB2 ASN A  88       6.943   2.082   3.409  1.00  0.00           H  
ATOM   1392  HB3 ASN A  88       6.134   0.546   3.702  1.00  0.00           H  
ATOM   1393 HD21 ASN A  88       9.319   2.035   4.196  1.00  0.00           H  
ATOM   1394 HD22 ASN A  88       9.542   1.428   5.798  1.00  0.00           H  
ATOM   1395  N   ILE A  89       5.902   0.598   0.937  1.00  0.00           N  
ATOM   1396  CA  ILE A  89       4.885   0.119   0.008  1.00  0.00           C  
ATOM   1397  C   ILE A  89       5.510  -0.558  -1.200  1.00  0.00           C  
ATOM   1398  O   ILE A  89       5.049  -1.614  -1.635  1.00  0.00           O  
ATOM   1399  CB  ILE A  89       3.936   1.256  -0.460  1.00  0.00           C  
ATOM   1400  CG1 ILE A  89       2.540   1.012   0.092  1.00  0.00           C  
ATOM   1401  CG2 ILE A  89       3.883   1.367  -1.982  1.00  0.00           C  
ATOM   1402  CD1 ILE A  89       1.952   2.210   0.817  1.00  0.00           C  
ATOM   1403  H   ILE A  89       5.899   1.540   1.206  1.00  0.00           H  
ATOM   1404  HA  ILE A  89       4.292  -0.614   0.535  1.00  0.00           H  
ATOM   1405  HB  ILE A  89       4.305   2.189  -0.074  1.00  0.00           H  
ATOM   1406 HG12 ILE A  89       1.881   0.754  -0.725  1.00  0.00           H  
ATOM   1407 HG13 ILE A  89       2.582   0.184   0.788  1.00  0.00           H  
ATOM   1408 HG21 ILE A  89       3.174   2.134  -2.261  1.00  0.00           H  
ATOM   1409 HG22 ILE A  89       3.569   0.422  -2.402  1.00  0.00           H  
ATOM   1410 HG23 ILE A  89       4.860   1.624  -2.359  1.00  0.00           H  
ATOM   1411 HD11 ILE A  89       1.613   1.908   1.796  1.00  0.00           H  
ATOM   1412 HD12 ILE A  89       1.116   2.600   0.253  1.00  0.00           H  
ATOM   1413 HD13 ILE A  89       2.705   2.981   0.919  1.00  0.00           H  
ATOM   1414  N   LYS A  90       6.552   0.046  -1.747  1.00  0.00           N  
ATOM   1415  CA  LYS A  90       7.203  -0.532  -2.906  1.00  0.00           C  
ATOM   1416  C   LYS A  90       7.805  -1.884  -2.549  1.00  0.00           C  
ATOM   1417  O   LYS A  90       7.898  -2.774  -3.392  1.00  0.00           O  
ATOM   1418  CB  LYS A  90       8.276   0.404  -3.465  1.00  0.00           C  
ATOM   1419  CG  LYS A  90       7.734   1.747  -3.928  1.00  0.00           C  
ATOM   1420  CD  LYS A  90       7.288   1.698  -5.380  1.00  0.00           C  
ATOM   1421  CE  LYS A  90       6.855   3.068  -5.877  1.00  0.00           C  
ATOM   1422  NZ  LYS A  90       5.518   3.454  -5.348  1.00  0.00           N  
ATOM   1423  H   LYS A  90       6.883   0.888  -1.370  1.00  0.00           H  
ATOM   1424  HA  LYS A  90       6.435  -0.681  -3.648  1.00  0.00           H  
ATOM   1425  HB2 LYS A  90       9.017   0.582  -2.701  1.00  0.00           H  
ATOM   1426  HB3 LYS A  90       8.751  -0.076  -4.308  1.00  0.00           H  
ATOM   1427  HG2 LYS A  90       6.889   2.015  -3.311  1.00  0.00           H
[truncated: 1,627,210 more chars]
