# Supplementary material for: Design of complicated all-α protein structures
Source: Nat Struct Mol Biol. 2024 Jan 4;31(2):275–82. doi: 10.1038/s41594-023-01147-9 (PMC11377298; doi:10.1038/s41594-023-01147-9)
Supplement: Supplementary file 8 — Statistical source data. [file 41594_2023_1147_MOESM8_ESM.zip › ED_Fig1/2a3d.pdb]

HEADER    THREE-HELIX BUNDLE                      01-APR-99   2A3D              
TITLE     SOLUTION STRUCTURE OF A DE NOVO DESIGNED SINGLE CHAIN THREE-HELIX     
TITLE    2 BUNDLE (A3D)                                                         
CAVEAT     2A3D    ILE A 14 HAS WRONG CHIRALITY AT ATOM CB ILE A 35 HAS WRONG   
CAVEAT   2 2A3D    CHIRALITY AT ATOM CB                                         
COMPND    MOL_ID: 1;                                                            
COMPND   2 MOLECULE: PROTEIN (DE NOVO THREE-HELIX BUNDLE);                      
COMPND   3 CHAIN: A;                                                            
COMPND   4 ENGINEERED: YES                                                      
SOURCE    MOL_ID: 1;                                                            
SOURCE   2 ORGANISM_SCIENTIFIC: SYNTHETIC CONSTRUCT;                            
SOURCE   3 ORGANISM_TAXID: 32630;                                               
SOURCE   4 STRAIN: BL21(DE3);                                                   
SOURCE   5 CELLULAR_LOCATION: CYTOPLASM;                                        
SOURCE   6 EXPRESSION_SYSTEM: ESCHERICHIA COLI BL21(DE3);                       
SOURCE   7 EXPRESSION_SYSTEM_TAXID: 469008;                                     
SOURCE   8 EXPRESSION_SYSTEM_STRAIN: BL21(DE3);                                 
SOURCE   9 EXPRESSION_SYSTEM_VECTOR: ESCHERICHIA COLI;                          
SOURCE  10 EXPRESSION_SYSTEM_PLASMID: PET-16B;                                  
SOURCE  11 EXPRESSION_SYSTEM_GENE: A3D;                                         
SOURCE  12 OTHER_DETAILS: SYNTHETIC GENE                                        
KEYWDS    THREE-HELIX BUNDLE                                                    
EXPDTA    SOLUTION NMR                                                          
AUTHOR    S.T.R.WALSH,H.CHENG,J.W.BRYSON,H.RODER,W.F.DEGRADO                    
REVDAT   4   06-NOV-19 2A3D    1       CAVEAT REMARK                            
REVDAT   3   24-FEB-09 2A3D    1       VERSN                                    
REVDAT   2   01-APR-03 2A3D    1       JRNL                                     
REVDAT   1   05-MAY-99 2A3D    0                                                
JRNL        AUTH   S.T.WALSH,H.CHENG,J.W.BRYSON,H.RODER,W.F.DEGRADO             
JRNL        TITL   SOLUTION STRUCTURE AND DYNAMICS OF A DE NOVO DESIGNED        
JRNL        TITL 2 THREE-HELIX BUNDLE PROTEIN.                                  
JRNL        REF    PROC.NATL.ACAD.SCI.USA        V.  96  5486 1999              
JRNL        REFN                   ISSN 0027-8424                               
JRNL        PMID   10318910                                                     
JRNL        DOI    10.1073/PNAS.96.10.5486                                      
REMARK   2                                                                      
REMARK   2 RESOLUTION. NOT APPLICABLE.                                          
REMARK   3                                                                      
REMARK   3 REFINEMENT.                                                          
REMARK   3   PROGRAM     : X-PLOR 3.851                                         
REMARK   3   AUTHORS     : BRUNGER                                              
REMARK   3                                                                      
REMARK   3  OTHER REFINEMENT REMARKS: REFINEMENT DETAILS CAN BE FOUND IN THE    
REMARK   3  PNAS CITATION                                                       
REMARK   4                                                                      
REMARK   4 2A3D COMPLIES WITH FORMAT V. 3.30, 13-JUL-11                         
REMARK 100                                                                      
REMARK 100 THIS ENTRY HAS BEEN PROCESSED BY RCSB ON 05-APR-99.                  
REMARK 100 THE DEPOSITION ID IS D_1000000779.                                   
REMARK 210                                                                      
REMARK 210 EXPERIMENTAL DETAILS                                                 
REMARK 210  EXPERIMENT TYPE                : NMR                                
REMARK 210  TEMPERATURE           (KELVIN) : 303                                
REMARK 210  PH                             : 5.0                                
REMARK 210  IONIC STRENGTH                 : 50 MM SODIUM ACETATE               
REMARK 210  PRESSURE                       : 1 ATM                              
REMARK 210  SAMPLE CONTENTS                : 92% WATER/8% D2O AND 99.9% D2O     
REMARK 210                                                                      
REMARK 210  NMR EXPERIMENTS CONDUCTED      : TRIPLE RESONANCE                   
REMARK 210  SPECTROMETER FIELD STRENGTH    : 600 MHZ; 750 MHZ                   
REMARK 210  SPECTROMETER MODEL             : DMX; INOVA                         
REMARK 210  SPECTROMETER MANUFACTURER      : BRUKER; VARIAN                     
REMARK 210                                                                      
REMARK 210  STRUCTURE DETERMINATION.                                            
REMARK 210   SOFTWARE USED                 : FELIX                              
REMARK 210   METHOD USED                   : SIMULATED ANNEALING                
REMARK 210                                                                      
REMARK 210 CONFORMERS, NUMBER CALCULATED   : 60                                 
REMARK 210 CONFORMERS, NUMBER SUBMITTED    : 1                                  
REMARK 210 CONFORMERS, SELECTION CRITERIA  : LEAST RESTRAINT VIOLATION          
REMARK 210                                                                      
REMARK 210 BEST REPRESENTATIVE CONFORMER IN THIS ENSEMBLE : NULL                
REMARK 210                                                                      
REMARK 210 REMARK: LOWEST ENERGY. THE STRUCTURE WAS DETERMINED USING TRIPLE-    
REMARK 210  RESONANCE NMR SPECTROSCOPY ON 15N, 13C LABELED A3D                  
REMARK 215                                                                      
REMARK 215 NMR STUDY                                                            
REMARK 215 THE COORDINATES IN THIS ENTRY WERE GENERATED FROM SOLUTION           
REMARK 215 NMR DATA.  PROTEIN DATA BANK CONVENTIONS REQUIRE THAT                
REMARK 215 CRYST1 AND SCALE RECORDS BE INCLUDED, BUT THE VALUES ON              
REMARK 215 THESE RECORDS ARE MEANINGLESS.                                       
REMARK 300                                                                      
REMARK 300 BIOMOLECULE: 1                                                       
REMARK 300 SEE REMARK 350 FOR THE AUTHOR PROVIDED AND/OR PROGRAM                
REMARK 300 GENERATED ASSEMBLY INFORMATION FOR THE STRUCTURE IN                  
REMARK 300 THIS ENTRY. THE REMARK MAY ALSO PROVIDE INFORMATION ON               
REMARK 300 BURIED SURFACE AREA.                                                 
REMARK 350                                                                      
REMARK 350 COORDINATES FOR A COMPLETE MULTIMER REPRESENTING THE KNOWN           
REMARK 350 BIOLOGICALLY SIGNIFICANT OLIGOMERIZATION STATE OF THE                
REMARK 350 MOLECULE CAN BE GENERATED BY APPLYING BIOMT TRANSFORMATIONS          
REMARK 350 GIVEN BELOW.  BOTH NON-CRYSTALLOGRAPHIC AND                          
REMARK 350 CRYSTALLOGRAPHIC OPERATIONS ARE GIVEN.                               
REMARK 350                                                                      
REMARK 350 BIOMOLECULE: 1                                                       
REMARK 350 AUTHOR DETERMINED BIOLOGICAL UNIT: MONOMERIC                         
REMARK 350 APPLY THE FOLLOWING TO CHAINS: A                                     
REMARK 350   BIOMT1   1  1.000000  0.000000  0.000000        0.00000            
REMARK 350   BIOMT2   1  0.000000  1.000000  0.000000        0.00000            
REMARK 350   BIOMT3   1  0.000000  0.000000  1.000000        0.00000            
REMARK 500                                                                      
REMARK 500 GEOMETRY AND STEREOCHEMISTRY                                         
REMARK 500 SUBTOPIC: TORSION ANGLES                                             
REMARK 500                                                                      
REMARK 500 TORSION ANGLES OUTSIDE THE EXPECTED RAMACHANDRAN REGIONS:            
REMARK 500 (M=MODEL NUMBER; RES=RESIDUE NAME; C=CHAIN IDENTIFIER;               
REMARK 500 SSEQ=SEQUENCE NUMBER; I=INSERTION CODE).                             
REMARK 500                                                                      
REMARK 500 STANDARD TABLE:                                                      
REMARK 500 FORMAT:(10X,I3,1X,A3,1X,A1,I4,A1,4X,F7.2,3X,F7.2)                    
REMARK 500                                                                      
REMARK 500 EXPECTED VALUES: GJ KLEYWEGT AND TA JONES (1996). PHI/PSI-           
REMARK 500 CHOLOGY: RAMACHANDRAN REVISITED. STRUCTURE 4, 1395 - 1400            
REMARK 500                                                                      
REMARK 500  M RES CSSEQI        PSI       PHI                                   
REMARK 500    ALA A  20      -74.62    -97.65                                   
REMARK 500    SER A  24      -82.73     47.07                                   
REMARK 500    GLU A  27      -73.80    -95.52                                   
REMARK 500    LYS A  46     -158.87   -158.89                                   
REMARK 500    LYS A  48       54.26    169.73                                   
REMARK 500    HIS A  72       53.56   -144.77                                   
REMARK 500                                                                      
REMARK 500 REMARK: NULL                                                         
REMARK 500                                                                      
REMARK 500 GEOMETRY AND STEREOCHEMISTRY                                         
REMARK 500 SUBTOPIC: PLANAR GROUPS                                              
REMARK 500                                                                      
REMARK 500 PLANAR GROUPS IN THE FOLLOWING RESIDUES HAVE A TOTAL                 
REMARK 500 RMS DISTANCE OF ALL ATOMS FROM THE BEST-FIT PLANE                    
REMARK 500 BY MORE THAN AN EXPECTED VALUE OF 6*RMSD, WITH AN                    
REMARK 500 RMSD 0.02 ANGSTROMS, OR AT LEAST ONE ATOM HAS                        
REMARK 500 AN RMSD GREATER THAN THIS VALUE                                      
REMARK 500 (M=MODEL NUMBER; RES=RESIDUE NAME; C=CHAIN IDENTIFIER;               
REMARK 500 SSEQ=SEQUENCE NUMBER; I=INSERTION CODE).                             
REMARK 500                                                                      
REMARK 500  M RES CSSEQI        RMS     TYPE                                    
REMARK 500    ARG A  10         0.30    SIDE CHAIN                              
REMARK 500    ARG A  17         0.29    SIDE CHAIN                              
REMARK 500    ARG A  57         0.30    SIDE CHAIN                              
REMARK 500    ARG A  64         0.22    SIDE CHAIN                              
REMARK 500    ARG A  71         0.22    SIDE CHAIN                              
REMARK 500                                                                      
REMARK 500 REMARK: NULL                                                         
DBREF  2A3D A    1    73  PDB    2A3D     2A3D             1     73             
SEQRES   1 A   73  MET GLY SER TRP ALA GLU PHE LYS GLN ARG LEU ALA ALA          
SEQRES   2 A   73  ILE LYS THR ARG LEU GLN ALA LEU GLY GLY SER GLU ALA          
SEQRES   3 A   73  GLU LEU ALA ALA PHE GLU LYS GLU ILE ALA ALA PHE GLU          
SEQRES   4 A   73  SER GLU LEU GLN ALA TYR LYS GLY LYS GLY ASN PRO GLU          
SEQRES   5 A   73  VAL GLU ALA LEU ARG LYS GLU ALA ALA ALA ILE ARG ASP          
SEQRES   6 A   73  GLU LEU GLN ALA TYR ARG HIS ASN                              
HELIX    1   1 GLY A    2  ALA A   20  1                                  19    
HELIX    2   2 SER A   24  ALA A   26  5                                   3    
HELIX    3   3 LEU A   28  ALA A   44  1                                  17    
HELIX    4   4 VAL A   53  TYR A   70  5                                  18    
CRYST1    1.000    1.000    1.000  90.00  90.00  90.00 P 1           1          
ORIGX1      1.000000  0.000000  0.000000        0.00000                         
ORIGX2      0.000000  1.000000  0.000000        0.00000                         
ORIGX3      0.000000  0.000000  1.000000        0.00000                         
SCALE1      1.000000  0.000000  0.000000        0.00000                         
SCALE2      0.000000  1.000000  0.000000        0.00000                         
SCALE3      0.000000  0.000000  1.000000        0.00000                         
ATOM      1  N   MET A   1      55.881   8.038  16.840  1.00  0.00           N  
ATOM      2  CA  MET A   1      56.203   9.492  16.942  1.00  0.00           C  
ATOM      3  C   MET A   1      56.556  10.053  15.560  1.00  0.00           C  
ATOM      4  O   MET A   1      56.095   9.567  14.547  1.00  0.00           O  
ATOM      5  CB  MET A   1      57.407   9.574  17.888  1.00  0.00           C  
ATOM      6  CG  MET A   1      58.621   8.894  17.248  1.00  0.00           C  
ATOM      7  SD  MET A   1      59.537   7.982  18.515  1.00  0.00           S  
ATOM      8  CE  MET A   1      61.170   8.676  18.160  1.00  0.00           C  
ATOM      9  H1  MET A   1      56.492   7.595  16.126  1.00  0.00           H  
ATOM     10  H2  MET A   1      56.037   7.580  17.760  1.00  0.00           H  
ATOM     11  H3  MET A   1      54.884   7.924  16.561  1.00  0.00           H  
ATOM     12  HA  MET A   1      55.369  10.032  17.363  1.00  0.00           H  
ATOM     13  HB2 MET A   1      57.638  10.610  18.086  1.00  0.00           H  
ATOM     14  HB3 MET A   1      57.166   9.077  18.816  1.00  0.00           H  
ATOM     15  HG2 MET A   1      58.290   8.211  16.481  1.00  0.00           H  
ATOM     16  HG3 MET A   1      59.263   9.644  16.809  1.00  0.00           H  
ATOM     17  HE1 MET A   1      61.114   9.756  18.178  1.00  0.00           H  
ATOM     18  HE2 MET A   1      61.874   8.343  18.905  1.00  0.00           H  
ATOM     19  HE3 MET A   1      61.498   8.344  17.184  1.00  0.00           H  
ATOM     20  N   GLY A   2      57.369  11.073  15.512  1.00  0.00           N  
ATOM     21  CA  GLY A   2      57.749  11.663  14.196  1.00  0.00           C  
ATOM     22  C   GLY A   2      58.308  10.568  13.285  1.00  0.00           C  
ATOM     23  O   GLY A   2      58.266  10.673  12.075  1.00  0.00           O  
ATOM     24  H   GLY A   2      57.730  11.452  16.340  1.00  0.00           H  
ATOM     25  HA2 GLY A   2      56.878  12.105  13.735  1.00  0.00           H  
ATOM     26  HA3 GLY A   2      58.500  12.424  14.347  1.00  0.00           H  
ATOM     27  N   SER A   3      58.831   9.517  13.855  1.00  0.00           N  
ATOM     28  CA  SER A   3      59.391   8.417  13.018  1.00  0.00           C  
ATOM     29  C   SER A   3      58.303   7.847  12.104  1.00  0.00           C  
ATOM     30  O   SER A   3      58.435   7.837  10.897  1.00  0.00           O  
ATOM     31  CB  SER A   3      59.862   7.359  14.015  1.00  0.00           C  
ATOM     32  OG  SER A   3      60.422   7.997  15.154  1.00  0.00           O  
ATOM     33  H   SER A   3      58.855   9.450  14.833  1.00  0.00           H  
ATOM     34  HA  SER A   3      60.225   8.773  12.436  1.00  0.00           H  
ATOM     35  HB2 SER A   3      59.023   6.751  14.319  1.00  0.00           H  
ATOM     36  HB3 SER A   3      60.609   6.733  13.550  1.00  0.00           H  
ATOM     37  HG  SER A   3      61.281   8.346  14.905  1.00  0.00           H  
ATOM     38  N   TRP A   4      57.228   7.374  12.672  1.00  0.00           N  
ATOM     39  CA  TRP A   4      56.131   6.807  11.835  1.00  0.00           C  
ATOM     40  C   TRP A   4      55.463   7.911  11.006  1.00  0.00           C  
ATOM     41  O   TRP A   4      54.683   7.640  10.116  1.00  0.00           O  
ATOM     42  CB  TRP A   4      55.138   6.215  12.835  1.00  0.00           C  
ATOM     43  CG  TRP A   4      53.963   5.655  12.100  1.00  0.00           C  
ATOM     44  CD1 TRP A   4      52.821   6.330  11.830  1.00  0.00           C  
ATOM     45  CD2 TRP A   4      53.794   4.321  11.538  1.00  0.00           C  
ATOM     46  NE1 TRP A   4      51.958   5.498  11.137  1.00  0.00           N  
ATOM     47  CE2 TRP A   4      52.507   4.249  10.930  1.00  0.00           C  
ATOM     48  CE3 TRP A   4      54.623   3.170  11.493  1.00  0.00           C  
ATOM     49  CZ2 TRP A   4      52.056   3.076  10.299  1.00  0.00           C  
ATOM     50  CZ3 TRP A   4      54.173   1.986  10.859  1.00  0.00           C  
ATOM     51  CH2 TRP A   4      52.892   1.941  10.263  1.00  0.00           C  
ATOM     52  H   TRP A   4      57.140   7.392  13.648  1.00  0.00           H  
ATOM     53  HA  TRP A   4      56.511   6.030  11.192  1.00  0.00           H  
ATOM     54  HB2 TRP A   4      55.619   5.429  13.398  1.00  0.00           H  
ATOM     55  HB3 TRP A   4      54.804   6.989  13.511  1.00  0.00           H  
ATOM     56  HD1 TRP A   4      52.617   7.353  12.110  1.00  0.00           H  
ATOM     57  HE1 TRP A   4      51.063   5.747  10.823  1.00  0.00           H  
ATOM     58  HE3 TRP A   4      55.603   3.197  11.947  1.00  0.00           H  
ATOM     59  HZ2 TRP A   4      51.076   3.044   9.845  1.00  0.00           H  
ATOM     60  HZ3 TRP A   4      54.812   1.116  10.830  1.00  0.00           H  
ATOM     61  HH2 TRP A   4      52.553   1.036   9.780  1.00  0.00           H  
ATOM     62  N   ALA A   5      55.759   9.153  11.288  1.00  0.00           N  
ATOM     63  CA  ALA A   5      55.134  10.261  10.511  1.00  0.00           C  
ATOM     64  C   ALA A   5      55.687  10.286   9.083  1.00  0.00           C  
ATOM     65  O   ALA A   5      54.957  10.467   8.128  1.00  0.00           O  
ATOM     66  CB  ALA A   5      55.523  11.536  11.259  1.00  0.00           C  
ATOM     67  H   ALA A   5      56.388   9.357  12.010  1.00  0.00           H  
ATOM     68  HA  ALA A   5      54.062  10.155  10.498  1.00  0.00           H  
ATOM     69  HB1 ALA A   5      55.946  11.276  12.219  1.00  0.00           H  
ATOM     70  HB2 ALA A   5      56.252  12.085  10.681  1.00  0.00           H  
ATOM     71  HB3 ALA A   5      54.646  12.149  11.406  1.00  0.00           H  
ATOM     72  N   GLU A   6      56.971  10.107   8.929  1.00  0.00           N  
ATOM     73  CA  GLU A   6      57.568  10.122   7.562  1.00  0.00           C  
ATOM     74  C   GLU A   6      57.289   8.798   6.845  1.00  0.00           C  
ATOM     75  O   GLU A   6      57.137   8.754   5.640  1.00  0.00           O  
ATOM     76  CB  GLU A   6      59.069  10.303   7.789  1.00  0.00           C  
ATOM     77  CG  GLU A   6      59.687  11.013   6.581  1.00  0.00           C  
ATOM     78  CD  GLU A   6      59.814  12.508   6.879  1.00  0.00           C  
ATOM     79  OE1 GLU A   6      60.515  12.848   7.818  1.00  0.00           O  
ATOM     80  OE2 GLU A   6      59.209  13.288   6.162  1.00  0.00           O  
ATOM     81  H   GLU A   6      57.542   9.963   9.712  1.00  0.00           H  
ATOM     82  HA  GLU A   6      57.180  10.950   6.991  1.00  0.00           H  
ATOM     83  HB2 GLU A   6      59.230  10.897   8.676  1.00  0.00           H  
ATOM     84  HB3 GLU A   6      59.533   9.336   7.913  1.00  0.00           H  
ATOM     85  HG2 GLU A   6      60.665  10.601   6.383  1.00  0.00           H  
ATOM     86  HG3 GLU A   6      59.054  10.870   5.717  1.00  0.00           H  
ATOM     87  N   PHE A   7      57.221   7.718   7.575  1.00  0.00           N  
ATOM     88  CA  PHE A   7      56.952   6.399   6.932  1.00  0.00           C  
ATOM     89  C   PHE A   7      55.552   6.387   6.313  1.00  0.00           C  
ATOM     90  O   PHE A   7      55.295   5.695   5.348  1.00  0.00           O  
ATOM     91  CB  PHE A   7      57.048   5.380   8.067  1.00  0.00           C  
ATOM     92  CG  PHE A   7      58.390   4.690   8.012  1.00  0.00           C  
ATOM     93  CD1 PHE A   7      59.529   5.318   8.564  1.00  0.00           C  
ATOM     94  CD2 PHE A   7      58.507   3.418   7.409  1.00  0.00           C  
ATOM     95  CE1 PHE A   7      60.785   4.674   8.513  1.00  0.00           C  
ATOM     96  CE2 PHE A   7      59.763   2.774   7.357  1.00  0.00           C  
ATOM     97  CZ  PHE A   7      60.903   3.401   7.909  1.00  0.00           C  
ATOM     98  H   PHE A   7      57.347   7.774   8.545  1.00  0.00           H  
ATOM     99  HA  PHE A   7      57.698   6.186   6.183  1.00  0.00           H  
ATOM    100  HB2 PHE A   7      56.941   5.885   9.015  1.00  0.00           H  
ATOM    101  HB3 PHE A   7      56.262   4.647   7.960  1.00  0.00           H  
ATOM    102  HD1 PHE A   7      59.440   6.291   9.025  1.00  0.00           H  
ATOM    103  HD2 PHE A   7      57.636   2.939   6.987  1.00  0.00           H  
ATOM    104  HE1 PHE A   7      61.656   5.154   8.934  1.00  0.00           H  
ATOM    105  HE2 PHE A   7      59.853   1.801   6.896  1.00  0.00           H  
ATOM    106  HZ  PHE A   7      61.863   2.909   7.870  1.00  0.00           H  
ATOM    107  N   LYS A   8      54.644   7.148   6.860  1.00  0.00           N  
ATOM    108  CA  LYS A   8      53.261   7.179   6.301  1.00  0.00           C  
ATOM    109  C   LYS A   8      53.236   7.985   5.000  1.00  0.00           C  
ATOM    110  O   LYS A   8      52.484   7.693   4.091  1.00  0.00           O  
ATOM    111  CB  LYS A   8      52.414   7.864   7.374  1.00  0.00           C  
ATOM    112  CG  LYS A   8      50.959   7.934   6.907  1.00  0.00           C  
ATOM    113  CD  LYS A   8      50.298   9.187   7.483  1.00  0.00           C  
ATOM    114  CE  LYS A   8      48.784   8.979   7.554  1.00  0.00           C  
ATOM    115  NZ  LYS A   8      48.266   9.504   6.259  1.00  0.00           N  
ATOM    116  H   LYS A   8      54.870   7.699   7.638  1.00  0.00           H  
ATOM    117  HA  LYS A   8      52.900   6.177   6.131  1.00  0.00           H  
ATOM    118  HB2 LYS A   8      52.471   7.299   8.292  1.00  0.00           H  
ATOM    119  HB3 LYS A   8      52.787   8.864   7.542  1.00  0.00           H  
ATOM    120  HG2 LYS A   8      50.928   7.975   5.828  1.00  0.00           H  
ATOM    121  HG3 LYS A   8      50.428   7.057   7.249  1.00  0.00           H  
ATOM    122  HD2 LYS A   8      50.682   9.373   8.475  1.00  0.00           H  
ATOM    123  HD3 LYS A   8      50.516  10.034   6.849  1.00  0.00           H  
ATOM    124  HE2 LYS A   8      48.553   7.928   7.653  1.00  0.00           H  
ATOM    125  HE3 LYS A   8      48.366   9.536   8.379  1.00  0.00           H  
ATOM    126  HZ1 LYS A   8      48.594  10.481   6.125  1.00  0.00           H  
ATOM    127  HZ2 LYS A   8      48.617   8.913   5.479  1.00  0.00           H  
ATOM    128  HZ3 LYS A   8      47.225   9.484   6.269  1.00  0.00           H  
ATOM    129  N   GLN A   9      54.053   8.999   4.902  1.00  0.00           N  
ATOM    130  CA  GLN A   9      54.074   9.821   3.658  1.00  0.00           C  
ATOM    131  C   GLN A   9      54.693   9.021   2.508  1.00  0.00           C  
ATOM    132  O   GLN A   9      54.452   9.293   1.349  1.00  0.00           O  
ATOM    133  CB  GLN A   9      54.941  11.033   3.997  1.00  0.00           C  
ATOM    134  CG  GLN A   9      54.094  12.305   3.921  1.00  0.00           C  
ATOM    135  CD  GLN A   9      54.615  13.328   4.932  1.00  0.00           C  
ATOM    136  OE1 GLN A   9      55.775  13.306   5.292  1.00  0.00           O  
ATOM    137  NE2 GLN A   9      53.801  14.229   5.409  1.00  0.00           N  
ATOM    138  H   GLN A   9      54.652   9.219   5.645  1.00  0.00           H  
ATOM    139  HA  GLN A   9      53.077  10.141   3.400  1.00  0.00           H  
ATOM    140  HB2 GLN A   9      55.337  10.924   4.996  1.00  0.00           H  
ATOM    141  HB3 GLN A   9      55.756  11.101   3.292  1.00  0.00           H  
ATOM    142  HG2 GLN A   9      54.155  12.719   2.926  1.00  0.00           H  
ATOM    143  HG3 GLN A   9      53.065  12.066   4.148  1.00  0.00           H  
ATOM    144 HE21 GLN A   9      52.865  14.246   5.119  1.00  0.00           H  
ATOM    145 HE22 GLN A   9      54.125  14.889   6.057  1.00  0.00           H  
ATOM    146  N   ARG A  10      55.490   8.035   2.820  1.00  0.00           N  
ATOM    147  CA  ARG A  10      56.124   7.219   1.744  1.00  0.00           C  
ATOM    148  C   ARG A  10      55.108   6.234   1.160  1.00  0.00           C  
ATOM    149  O   ARG A  10      55.005   6.074  -0.039  1.00  0.00           O  
ATOM    150  CB  ARG A  10      57.262   6.468   2.435  1.00  0.00           C  
ATOM    151  CG  ARG A  10      58.599   6.900   1.829  1.00  0.00           C  
ATOM    152  CD  ARG A  10      59.330   7.821   2.808  1.00  0.00           C  
ATOM    153  NE  ARG A  10      60.765   7.731   2.417  1.00  0.00           N  
ATOM    154  CZ  ARG A  10      61.685   7.603   3.334  1.00  0.00           C  
ATOM    155  NH1 ARG A  10      61.831   6.466   3.957  1.00  0.00           N  
ATOM    156  NH2 ARG A  10      62.459   8.612   3.626  1.00  0.00           N  
ATOM    157  H   ARG A  10      55.672   7.831   3.761  1.00  0.00           H  
ATOM    158  HA  ARG A  10      56.520   7.857   0.970  1.00  0.00           H  
ATOM    159  HB2 ARG A  10      57.255   6.694   3.491  1.00  0.00           H  
ATOM    160  HB3 ARG A  10      57.130   5.405   2.294  1.00  0.00           H  
ATOM    161  HG2 ARG A  10      59.205   6.028   1.635  1.00  0.00           H  
ATOM    162  HG3 ARG A  10      58.421   7.427   0.903  1.00  0.00           H  
ATOM    163  HD2 ARG A  10      58.975   8.836   2.704  1.00  0.00           H  
ATOM    164  HD3 ARG A  10      59.194   7.476   3.822  1.00  0.00           H  
ATOM    165  HE  ARG A  10      61.018   7.767   1.470  1.00  0.00           H  
ATOM    166 HH11 ARG A  10      61.238   5.693   3.733  1.00  0.00           H  
ATOM    167 HH12 ARG A  10      62.536   6.368   4.660  1.00  0.00           H  
ATOM    168 HH21 ARG A  10      62.348   9.483   3.148  1.00  0.00           H  
ATOM    169 HH22 ARG A  10      63.164   8.514   4.328  1.00  0.00           H  
ATOM    170  N   LEU A  11      54.355   5.576   1.999  1.00  0.00           N  
ATOM    171  CA  LEU A  11      53.344   4.602   1.492  1.00  0.00           C  
ATOM    172  C   LEU A  11      52.363   5.306   0.549  1.00  0.00           C  
ATOM    173  O   LEU A  11      51.837   4.715  -0.374  1.00  0.00           O  
ATOM    174  CB  LEU A  11      52.628   4.096   2.751  1.00  0.00           C  
ATOM    175  CG  LEU A  11      53.113   2.681   3.122  1.00  0.00           C  
ATOM    176  CD1 LEU A  11      52.494   1.660   2.169  1.00  0.00           C  
ATOM    177  CD2 LEU A  11      54.642   2.591   3.034  1.00  0.00           C  
ATOM    178  H   LEU A  11      54.455   5.721   2.963  1.00  0.00           H  
ATOM    179  HA  LEU A  11      53.829   3.781   0.989  1.00  0.00           H  
ATOM    180  HB2 LEU A  11      52.832   4.768   3.571  1.00  0.00           H  
ATOM    181  HB3 LEU A  11      51.564   4.070   2.568  1.00  0.00           H  
ATOM    182  HG  LEU A  11      52.804   2.455   4.132  1.00  0.00           H  
ATOM    183 HD11 LEU A  11      51.623   2.090   1.698  1.00  0.00           H  
ATOM    184 HD12 LEU A  11      53.216   1.389   1.414  1.00  0.00           H  
ATOM    185 HD13 LEU A  11      52.205   0.780   2.724  1.00  0.00           H  
ATOM    186 HD21 LEU A  11      55.056   3.580   2.910  1.00  0.00           H  
ATOM    187 HD22 LEU A  11      55.030   2.148   3.939  1.00  0.00           H  
ATOM    188 HD23 LEU A  11      54.918   1.977   2.187  1.00  0.00           H  
ATOM    189  N   ALA A  12      52.119   6.569   0.766  1.00  0.00           N  
ATOM    190  CA  ALA A  12      51.180   7.308  -0.125  1.00  0.00           C  
ATOM    191  C   ALA A  12      51.895   7.707  -1.418  1.00  0.00           C  
ATOM    192  O   ALA A  12      51.288   7.836  -2.463  1.00  0.00           O  
ATOM    193  CB  ALA A  12      50.770   8.548   0.670  1.00  0.00           C  
ATOM    194  H   ALA A  12      52.556   7.032   1.511  1.00  0.00           H  
ATOM    195  HA  ALA A  12      50.312   6.706  -0.345  1.00  0.00           H  
ATOM    196  HB1 ALA A  12      51.651   9.026   1.071  1.00  0.00           H  
ATOM    197  HB2 ALA A  12      50.252   9.238   0.019  1.00  0.00           H  
ATOM    198  HB3 ALA A  12      50.117   8.257   1.479  1.00  0.00           H  
ATOM    199  N   ALA A  13      53.185   7.898  -1.355  1.00  0.00           N  
ATOM    200  CA  ALA A  13      53.944   8.284  -2.578  1.00  0.00           C  
ATOM    201  C   ALA A  13      53.894   7.152  -3.608  1.00  0.00           C  
ATOM    202  O   ALA A  13      53.899   7.385  -4.800  1.00  0.00           O  
ATOM    203  CB  ALA A  13      55.377   8.513  -2.101  1.00  0.00           C  
ATOM    204  H   ALA A  13      53.655   7.785  -0.503  1.00  0.00           H  
ATOM    205  HA  ALA A  13      53.545   9.194  -2.998  1.00  0.00           H  
ATOM    206  HB1 ALA A  13      55.362   9.004  -1.139  1.00  0.00           H  
ATOM    207  HB2 ALA A  13      55.883   7.563  -2.012  1.00  0.00           H  
ATOM    208  HB3 ALA A  13      55.899   9.134  -2.813  1.00  0.00           H  
ATOM    209  N   ILE A  14      53.842   5.928  -3.157  1.00  0.00           N  
ATOM    210  CA  ILE A  14      53.787   4.786  -4.114  1.00  0.00           C  
ATOM    211  C   ILE A  14      52.355   4.585  -4.622  1.00  0.00           C  
ATOM    212  O   ILE A  14      52.119   3.834  -5.543  1.00  0.00           O  
ATOM    213  CB  ILE A  14      54.246   3.564  -3.314  1.00  0.00           C  
ATOM    214  CG1 ILE A  14      55.675   3.782  -2.813  1.00  0.00           C  
ATOM    215  CG2 ILE A  14      53.315   3.352  -2.119  1.00  0.00           C  
ATOM    216  CD1 ILE A  14      56.123   2.561  -2.003  1.00  0.00           C  
ATOM    217  H   ILE A  14      53.835   5.759  -2.193  1.00  0.00           H  
ATOM    218  HA  ILE A  14      54.459   4.956  -4.940  1.00  0.00           H  
ATOM    219  HB  ILE A  14      54.218   2.691  -3.948  1.00  0.00           H  
ATOM    220 HG12 ILE A  14      56.335   3.916  -3.657  1.00  0.00           H  
ATOM    221 HG13 ILE A  14      55.707   4.661  -2.186  1.00  0.00           H  
ATOM    222 HG21 ILE A  14      52.353   3.796  -2.327  1.00  0.00           H  
ATOM    223 HG22 ILE A  14      53.192   2.294  -1.943  1.00  0.00           H  
ATOM    224 HG23 ILE A  14      53.742   3.816  -1.243  1.00  0.00           H  
ATOM    225 HD11 ILE A  14      55.414   1.757  -2.141  1.00  0.00           H  
ATOM    226 HD12 ILE A  14      57.097   2.242  -2.341  1.00  0.00           H  
ATOM    227 HD13 ILE A  14      56.172   2.821  -0.956  1.00  0.00           H  
ATOM    228  N   LYS A  15      51.393   5.241  -4.029  1.00  0.00           N  
ATOM    229  CA  LYS A  15      49.986   5.067  -4.492  1.00  0.00           C  
ATOM    230  C   LYS A  15      49.739   5.851  -5.785  1.00  0.00           C  
ATOM    231  O   LYS A  15      48.944   5.460  -6.616  1.00  0.00           O  
ATOM    232  CB  LYS A  15      49.123   5.620  -3.359  1.00  0.00           C  
ATOM    233  CG  LYS A  15      47.801   4.852  -3.306  1.00  0.00           C  
ATOM    234  CD  LYS A  15      47.536   4.396  -1.871  1.00  0.00           C  
ATOM    235  CE  LYS A  15      48.294   3.095  -1.601  1.00  0.00           C  
ATOM    236  NZ  LYS A  15      48.522   3.084  -0.129  1.00  0.00           N  
ATOM    237  H   LYS A  15      51.592   5.841  -3.280  1.00  0.00           H  
ATOM    238  HA  LYS A  15      49.768   4.023  -4.642  1.00  0.00           H  
ATOM    239  HB2 LYS A  15      49.644   5.505  -2.420  1.00  0.00           H  
ATOM    240  HB3 LYS A  15      48.925   6.667  -3.536  1.00  0.00           H  
ATOM    241  HG2 LYS A  15      46.998   5.495  -3.635  1.00  0.00           H  
ATOM    242  HG3 LYS A  15      47.860   3.990  -3.953  1.00  0.00           H  
ATOM    243  HD2 LYS A  15      47.873   5.158  -1.184  1.00  0.00           H  
ATOM    244  HD3 LYS A  15      46.478   4.232  -1.736  1.00  0.00           H  
ATOM    245  HE2 LYS A  15      47.697   2.245  -1.896  1.00  0.00           H  
ATOM    246  HE3 LYS A  15      49.237   3.093  -2.128  1.00  0.00           H  
ATOM    247  HZ1 LYS A  15      47.639   3.340   0.360  1.00  0.00           H  
ATOM    248  HZ2 LYS A  15      48.821   2.134   0.169  1.00  0.00           H  
ATOM    249  HZ3 LYS A  15      49.264   3.771   0.113  1.00  0.00           H  
ATOM    250  N   THR A  16      50.407   6.957  -5.960  1.00  0.00           N  
ATOM    251  CA  THR A  16      50.196   7.763  -7.200  1.00  0.00           C  
ATOM    252  C   THR A  16      51.080   7.245  -8.340  1.00  0.00           C  
ATOM    253  O   THR A  16      50.621   7.020  -9.444  1.00  0.00           O  
ATOM    254  CB  THR A  16      50.600   9.188  -6.816  1.00  0.00           C  
ATOM    255  OG1 THR A  16      50.086   9.492  -5.527  1.00  0.00           O  
ATOM    256  CG2 THR A  16      50.034  10.174  -7.839  1.00  0.00           C  
ATOM    257  H   THR A  16      51.040   7.262  -5.277  1.00  0.00           H  
ATOM    258  HA  THR A  16      49.158   7.742  -7.490  1.00  0.00           H  
ATOM    259  HB  THR A  16      51.676   9.267  -6.804  1.00  0.00           H  
ATOM    260  HG1 THR A  16      49.129   9.534  -5.592  1.00  0.00           H  
ATOM    261 HG21 THR A  16      49.901   9.673  -8.787  1.00  0.00           H  
ATOM    262 HG22 THR A  16      49.082  10.547  -7.492  1.00  0.00           H  
ATOM    263 HG23 THR A  16      50.720  10.999  -7.962  1.00  0.00           H  
ATOM    264  N   ARG A  17      52.345   7.058  -8.083  1.00  0.00           N  
ATOM    265  CA  ARG A  17      53.259   6.562  -9.154  1.00  0.00           C  
ATOM    266  C   ARG A  17      52.737   5.242  -9.729  1.00  0.00           C  
ATOM    267  O   ARG A  17      52.629   5.072 -10.931  1.00  0.00           O  
ATOM    268  CB  ARG A  17      54.605   6.353  -8.459  1.00  0.00           C  
ATOM    269  CG  ARG A  17      55.470   7.603  -8.640  1.00  0.00           C  
ATOM    270  CD  ARG A  17      54.858   8.767  -7.857  1.00  0.00           C  
ATOM    271  NE  ARG A  17      56.018   9.622  -7.479  1.00  0.00           N  
ATOM    272  CZ  ARG A  17      55.825  10.857  -7.102  1.00  0.00           C  
ATOM    273  NH1 ARG A  17      55.176  11.108  -5.997  1.00  0.00           N  
ATOM    274  NH2 ARG A  17      56.281  11.840  -7.828  1.00  0.00           N  
ATOM    275  H   ARG A  17      52.695   7.246  -7.187  1.00  0.00           H  
ATOM    276  HA  ARG A  17      53.359   7.299  -9.934  1.00  0.00           H  
ATOM    277  HB2 ARG A  17      54.443   6.177  -7.405  1.00  0.00           H  
ATOM    278  HB3 ARG A  17      55.107   5.502  -8.893  1.00  0.00           H  
ATOM    279  HG2 ARG A  17      56.466   7.407  -8.273  1.00  0.00           H  
ATOM    280  HG3 ARG A  17      55.516   7.859  -9.688  1.00  0.00           H  
ATOM    281  HD2 ARG A  17      54.171   9.320  -8.481  1.00  0.00           H  
ATOM    282  HD3 ARG A  17      54.355   8.403  -6.973  1.00  0.00           H  
ATOM    283  HE  ARG A  17      56.927   9.257  -7.514  1.00  0.00           H  
ATOM    284 HH11 ARG A  17      54.827  10.354  -5.440  1.00  0.00           H  
ATOM    285 HH12 ARG A  17      55.029  12.054  -5.708  1.00  0.00           H  
ATOM    286 HH21 ARG A  17      56.779  11.648  -8.674  1.00  0.00           H  
ATOM    287 HH22 ARG A  17      56.134  12.786  -7.539  1.00  0.00           H  
ATOM    288  N   LEU A  18      52.409   4.306  -8.883  1.00  0.00           N  
ATOM    289  CA  LEU A  18      51.892   3.005  -9.386  1.00  0.00           C  
ATOM    290  C   LEU A  18      50.493   3.177  -9.985  1.00  0.00           C  
ATOM    291  O   LEU A  18      49.958   2.274 -10.598  1.00  0.00           O  
ATOM    292  CB  LEU A  18      51.857   2.086  -8.167  1.00  0.00           C  
ATOM    293  CG  LEU A  18      52.745   0.868  -8.428  1.00  0.00           C  
ATOM    294  CD1 LEU A  18      54.174   1.321  -8.732  1.00  0.00           C  
ATOM    295  CD2 LEU A  18      52.749  -0.036  -7.196  1.00  0.00           C  
ATOM    296  H   LEU A  18      52.500   4.460  -7.920  1.00  0.00           H  
ATOM    297  HA  LEU A  18      52.564   2.602 -10.125  1.00  0.00           H  
ATOM    298  HB2 LEU A  18      52.224   2.618  -7.306  1.00  0.00           H  
ATOM    299  HB3 LEU A  18      50.843   1.762  -7.987  1.00  0.00           H  
ATOM    300  HG  LEU A  18      52.359   0.326  -9.272  1.00  0.00           H  
ATOM    301 HD11 LEU A  18      54.225   2.398  -8.699  1.00  0.00           H  
ATOM    302 HD12 LEU A  18      54.848   0.904  -7.999  1.00  0.00           H  
ATOM    303 HD13 LEU A  18      54.457   0.978  -9.715  1.00  0.00           H  
ATOM    304 HD21 LEU A  18      51.733  -0.271  -6.919  1.00  0.00           H  
ATOM    305 HD22 LEU A  18      53.283  -0.948  -7.419  1.00  0.00           H  
ATOM    306 HD23 LEU A  18      53.236   0.474  -6.378  1.00  0.00           H  
ATOM    307  N   GLN A  19      49.897   4.329  -9.829  1.00  0.00           N  
ATOM    308  CA  GLN A  19      48.545   4.545 -10.412  1.00  0.00           C  
ATOM    309  C   GLN A  19      48.657   4.635 -11.937  1.00  0.00           C  
ATOM    310  O   GLN A  19      47.694   4.445 -12.654  1.00  0.00           O  
ATOM    311  CB  GLN A  19      48.062   5.872  -9.826  1.00  0.00           C  
ATOM    312  CG  GLN A  19      46.532   5.882  -9.777  1.00  0.00           C  
ATOM    313  CD  GLN A  19      46.057   7.052  -8.913  1.00  0.00           C  
ATOM    314  OE1 GLN A  19      46.783   7.530  -8.064  1.00  0.00           O  
ATOM    315  NE2 GLN A  19      44.859   7.536  -9.095  1.00  0.00           N  
ATOM    316  H   GLN A  19      50.341   5.053  -9.341  1.00  0.00           H  
ATOM    317  HA  GLN A  19      47.877   3.747 -10.127  1.00  0.00           H  
ATOM    318  HB2 GLN A  19      48.455   5.990  -8.827  1.00  0.00           H  
ATOM    319  HB3 GLN A  19      48.406   6.686 -10.447  1.00  0.00           H  
ATOM    320  HG2 GLN A  19      46.141   5.990 -10.777  1.00  0.00           H  
ATOM    321  HG3 GLN A  19      46.180   4.953  -9.351  1.00  0.00           H  
ATOM    322 HE21 GLN A  19      44.273   7.151  -9.780  1.00  0.00           H  
ATOM    323 HE22 GLN A  19      44.545   8.286  -8.547  1.00  0.00           H  
ATOM    324  N   ALA A  20      49.832   4.923 -12.438  1.00  0.00           N  
ATOM    325  CA  ALA A  20      50.012   5.023 -13.915  1.00  0.00           C  
ATOM    326  C   ALA A  20      50.578   3.712 -14.472  1.00  0.00           C  
ATOM    327  O   ALA A  20      49.875   2.943 -15.096  1.00  0.00           O  
ATOM    328  CB  ALA A  20      51.008   6.166 -14.115  1.00  0.00           C  
ATOM    329  H   ALA A  20      50.596   5.071 -11.843  1.00  0.00           H  
ATOM    330  HA  ALA A  20      49.076   5.263 -14.393  1.00  0.00           H  
ATOM    331  HB1 ALA A  20      51.602   6.287 -13.221  1.00  0.00           H  
ATOM    332  HB2 ALA A  20      51.655   5.937 -14.949  1.00  0.00           H  
ATOM    333  HB3 ALA A  20      50.471   7.081 -14.316  1.00  0.00           H  
ATOM    334  N   LEU A  21      51.848   3.454 -14.257  1.00  0.00           N  
ATOM    335  CA  LEU A  21      52.468   2.202 -14.772  1.00  0.00           C  
ATOM    336  C   LEU A  21      52.395   2.147 -16.299  1.00  0.00           C  
ATOM    337  O   LEU A  21      52.689   1.135 -16.904  1.00  0.00           O  
ATOM    338  CB  LEU A  21      51.697   1.059 -14.108  1.00  0.00           C  
ATOM    339  CG  LEU A  21      51.711   1.280 -12.590  1.00  0.00           C  
ATOM    340  CD1 LEU A  21      50.983   0.137 -11.887  1.00  0.00           C  
ATOM    341  CD2 LEU A  21      53.160   1.342 -12.097  1.00  0.00           C  
ATOM    342  H   LEU A  21      52.398   4.082 -13.762  1.00  0.00           H  
ATOM    343  HA  LEU A  21      53.503   2.161 -14.462  1.00  0.00           H  
ATOM    344  HB2 LEU A  21      50.679   1.046 -14.465  1.00  0.00           H  
ATOM    345  HB3 LEU A  21      52.173   0.118 -14.340  1.00  0.00           H  
ATOM    346  HG  LEU A  21      51.218   2.213 -12.363  1.00  0.00           H  
ATOM    347 HD11 LEU A  21      51.064  -0.761 -12.480  1.00  0.00           H  
ATOM    348 HD12 LEU A  21      51.431  -0.031 -10.919  1.00  0.00           H  
ATOM    349 HD13 LEU A  21      49.943   0.395 -11.761  1.00  0.00           H  
ATOM    350 HD21 LEU A  21      53.820   0.980 -12.872  1.00  0.00           H  
ATOM    351 HD22 LEU A  21      53.416   2.362 -11.855  1.00  0.00           H  
ATOM    352 HD23 LEU A  21      53.266   0.725 -11.217  1.00  0.00           H  
ATOM    353  N   GLY A  22      52.069   3.244 -16.934  1.00  0.00           N  
ATOM    354  CA  GLY A  22      52.058   3.253 -18.417  1.00  0.00           C  
ATOM    355  C   GLY A  22      53.522   3.235 -18.834  1.00  0.00           C  
ATOM    356  O   GLY A  22      53.913   2.606 -19.796  1.00  0.00           O  
ATOM    357  H   GLY A  22      51.887   4.067 -16.441  1.00  0.00           H  
ATOM    358  HA2 GLY A  22      51.552   2.376 -18.793  1.00  0.00           H  
ATOM    359  HA3 GLY A  22      51.577   4.149 -18.782  1.00  0.00           H  
ATOM    360  N   GLY A  23      54.339   3.900 -18.059  1.00  0.00           N  
ATOM    361  CA  GLY A  23      55.794   3.916 -18.323  1.00  0.00           C  
ATOM    362  C   GLY A  23      56.379   2.657 -17.688  1.00  0.00           C  
ATOM    363  O   GLY A  23      57.276   2.037 -18.217  1.00  0.00           O  
ATOM    364  H   GLY A  23      53.989   4.367 -17.272  1.00  0.00           H  
ATOM    365  HA2 GLY A  23      55.978   3.920 -19.386  1.00  0.00           H  
ATOM    366  HA3 GLY A  23      56.229   4.791 -17.865  1.00  0.00           H  
ATOM    367  N   SER A  24      55.834   2.285 -16.556  1.00  0.00           N  
ATOM    368  CA  SER A  24      56.276   1.058 -15.823  1.00  0.00           C  
ATOM    369  C   SER A  24      57.803   0.965 -15.702  1.00  0.00           C  
ATOM    370  O   SER A  24      58.371   1.310 -14.686  1.00  0.00           O  
ATOM    371  CB  SER A  24      55.716  -0.114 -16.633  1.00  0.00           C  
ATOM    372  OG  SER A  24      56.334  -0.158 -17.911  1.00  0.00           O  
ATOM    373  H   SER A  24      55.099   2.818 -16.187  1.00  0.00           H  
ATOM    374  HA  SER A  24      55.835   1.052 -14.843  1.00  0.00           H  
ATOM    375  HB2 SER A  24      55.909  -1.038 -16.109  1.00  0.00           H  
ATOM    376  HB3 SER A  24      54.650   0.014 -16.755  1.00  0.00           H  
ATOM    377  HG  SER A  24      56.016  -0.940 -18.368  1.00  0.00           H  
ATOM    378  N   GLU A  25      58.457   0.477 -16.722  1.00  0.00           N  
ATOM    379  CA  GLU A  25      59.951   0.322 -16.696  1.00  0.00           C  
ATOM    380  C   GLU A  25      60.643   1.489 -15.974  1.00  0.00           C  
ATOM    381  O   GLU A  25      61.535   1.289 -15.176  1.00  0.00           O  
ATOM    382  CB  GLU A  25      60.362   0.296 -18.169  1.00  0.00           C  
ATOM    383  CG  GLU A  25      61.728  -0.380 -18.305  1.00  0.00           C  
ATOM    384  CD  GLU A  25      62.052  -0.580 -19.787  1.00  0.00           C  
ATOM    385  OE1 GLU A  25      61.122  -0.740 -20.560  1.00  0.00           O  
ATOM    386  OE2 GLU A  25      63.225  -0.570 -20.122  1.00  0.00           O  
ATOM    387  H   GLU A  25      57.958   0.193 -17.512  1.00  0.00           H  
ATOM    388  HA  GLU A  25      60.220  -0.612 -16.232  1.00  0.00           H  
ATOM    389  HB2 GLU A  25      59.629  -0.257 -18.737  1.00  0.00           H  
ATOM    390  HB3 GLU A  25      60.422   1.307 -18.544  1.00  0.00           H  
ATOM    391  HG2 GLU A  25      62.485   0.242 -17.852  1.00  0.00           H  
ATOM    392  HG3 GLU A  25      61.706  -1.339 -17.809  1.00  0.00           H  
ATOM    393  N   ALA A  26      60.246   2.701 -16.246  1.00  0.00           N  
ATOM    394  CA  ALA A  26      60.894   3.864 -15.565  1.00  0.00           C  
ATOM    395  C   ALA A  26      60.084   4.298 -14.335  1.00  0.00           C  
ATOM    396  O   ALA A  26      60.483   5.179 -13.598  1.00  0.00           O  
ATOM    397  CB  ALA A  26      60.906   4.976 -16.614  1.00  0.00           C  
ATOM    398  H   ALA A  26      59.524   2.849 -16.893  1.00  0.00           H  
ATOM    399  HA  ALA A  26      61.905   3.618 -15.282  1.00  0.00           H  
ATOM    400  HB1 ALA A  26      60.975   4.540 -17.600  1.00  0.00           H  
ATOM    401  HB2 ALA A  26      59.995   5.551 -16.538  1.00  0.00           H  
ATOM    402  HB3 ALA A  26      61.755   5.621 -16.445  1.00  0.00           H  
ATOM    403  N   GLU A  27      58.945   3.701 -14.118  1.00  0.00           N  
ATOM    404  CA  GLU A  27      58.099   4.086 -12.952  1.00  0.00           C  
ATOM    405  C   GLU A  27      58.351   3.164 -11.751  1.00  0.00           C  
ATOM    406  O   GLU A  27      58.971   3.540 -10.764  1.00  0.00           O  
ATOM    407  CB  GLU A  27      56.669   3.909 -13.463  1.00  0.00           C  
ATOM    408  CG  GLU A  27      56.051   5.279 -13.751  1.00  0.00           C  
ATOM    409  CD  GLU A  27      55.967   6.086 -12.455  1.00  0.00           C  
ATOM    410  OE1 GLU A  27      56.000   5.479 -11.398  1.00  0.00           O  
ATOM    411  OE2 GLU A  27      55.870   7.300 -12.541  1.00  0.00           O  
ATOM    412  H   GLU A  27      58.635   3.005 -14.728  1.00  0.00           H  
ATOM    413  HA  GLU A  27      58.268   5.116 -12.684  1.00  0.00           H  
ATOM    414  HB2 GLU A  27      56.683   3.326 -14.371  1.00  0.00           H  
ATOM    415  HB3 GLU A  27      56.081   3.395 -12.719  1.00  0.00           H  
ATOM    416  HG2 GLU A  27      56.666   5.806 -14.465  1.00  0.00           H  
ATOM    417  HG3 GLU A  27      55.060   5.147 -14.159  1.00  0.00           H  
ATOM    418  N   LEU A  28      57.864   1.956 -11.813  1.00  0.00           N  
ATOM    419  CA  LEU A  28      58.060   1.034 -10.666  1.00  0.00           C  
ATOM    420  C   LEU A  28      59.445   0.372 -10.700  1.00  0.00           C  
ATOM    421  O   LEU A  28      59.704  -0.570  -9.977  1.00  0.00           O  
ATOM    422  CB  LEU A  28      56.934   0.007 -10.757  1.00  0.00           C  
ATOM    423  CG  LEU A  28      57.102  -0.857 -12.001  1.00  0.00           C  
ATOM    424  CD1 LEU A  28      56.937  -2.322 -11.610  1.00  0.00           C  
ATOM    425  CD2 LEU A  28      56.026  -0.486 -13.018  1.00  0.00           C  
ATOM    426  H   LEU A  28      57.361   1.667 -12.601  1.00  0.00           H  
ATOM    427  HA  LEU A  28      57.953   1.590  -9.748  1.00  0.00           H  
ATOM    428  HB2 LEU A  28      56.954  -0.622  -9.879  1.00  0.00           H  
ATOM    429  HB3 LEU A  28      55.987   0.522 -10.806  1.00  0.00           H  
ATOM    430  HG  LEU A  28      58.081  -0.699 -12.428  1.00  0.00           H  
ATOM    431 HD11 LEU A  28      56.087  -2.422 -10.950  1.00  0.00           H  
ATOM    432 HD12 LEU A  28      56.776  -2.915 -12.495  1.00  0.00           H  
ATOM    433 HD13 LEU A  28      57.828  -2.659 -11.104  1.00  0.00           H  
ATOM    434 HD21 LEU A  28      55.838   0.575 -12.973  1.00  0.00           H  
ATOM    435 HD22 LEU A  28      56.359  -0.752 -14.010  1.00  0.00           H  
ATOM    436 HD23 LEU A  28      55.119  -1.019 -12.787  1.00  0.00           H  
ATOM    437  N   ALA A  29      60.359   0.884 -11.482  1.00  0.00           N  
ATOM    438  CA  ALA A  29      61.727   0.306 -11.472  1.00  0.00           C  
ATOM    439  C   ALA A  29      62.385   0.789 -10.182  1.00  0.00           C  
ATOM    440  O   ALA A  29      62.945   0.026  -9.411  1.00  0.00           O  
ATOM    441  CB  ALA A  29      62.431   0.887 -12.699  1.00  0.00           C  
ATOM    442  H   ALA A  29      60.162   1.667 -12.030  1.00  0.00           H  
ATOM    443  HA  ALA A  29      61.695  -0.772 -11.516  1.00  0.00           H  
ATOM    444  HB1 ALA A  29      61.881   1.746 -13.055  1.00  0.00           H  
ATOM    445  HB2 ALA A  29      63.433   1.187 -12.431  1.00  0.00           H  
ATOM    446  HB3 ALA A  29      62.475   0.140 -13.477  1.00  0.00           H  
ATOM    447  N   ALA A  30      62.263   2.064  -9.923  1.00  0.00           N  
ATOM    448  CA  ALA A  30      62.817   2.624  -8.669  1.00  0.00           C  
ATOM    449  C   ALA A  30      62.013   2.059  -7.501  1.00  0.00           C  
ATOM    450  O   ALA A  30      62.509   1.922  -6.401  1.00  0.00           O  
ATOM    451  CB  ALA A  30      62.624   4.136  -8.782  1.00  0.00           C  
ATOM    452  H   ALA A  30      61.773   2.643 -10.542  1.00  0.00           H  
ATOM    453  HA  ALA A  30      63.863   2.382  -8.569  1.00  0.00           H  
ATOM    454  HB1 ALA A  30      61.594   4.350  -9.026  1.00  0.00           H  
ATOM    455  HB2 ALA A  30      62.876   4.603  -7.842  1.00  0.00           H  
ATOM    456  HB3 ALA A  30      63.266   4.523  -9.560  1.00  0.00           H  
ATOM    457  N   PHE A  31      60.770   1.701  -7.742  1.00  0.00           N  
ATOM    458  CA  PHE A  31      59.938   1.108  -6.646  1.00  0.00           C  
ATOM    459  C   PHE A  31      60.719  -0.015  -5.959  1.00  0.00           C  
ATOM    460  O   PHE A  31      60.916  -0.010  -4.763  1.00  0.00           O  
ATOM    461  CB  PHE A  31      58.721   0.515  -7.348  1.00  0.00           C  
ATOM    462  CG  PHE A  31      57.466   1.246  -6.954  1.00  0.00           C  
ATOM    463  CD1 PHE A  31      57.162   2.493  -7.543  1.00  0.00           C  
ATOM    464  CD2 PHE A  31      56.579   0.668  -6.020  1.00  0.00           C  
ATOM    465  CE1 PHE A  31      55.967   3.161  -7.199  1.00  0.00           C  
ATOM    466  CE2 PHE A  31      55.389   1.339  -5.671  1.00  0.00           C  
ATOM    467  CZ  PHE A  31      55.082   2.583  -6.263  1.00  0.00           C  
ATOM    468  H   PHE A  31      60.396   1.801  -8.642  1.00  0.00           H  
ATOM    469  HA  PHE A  31      59.635   1.862  -5.937  1.00  0.00           H  
ATOM    470  HB2 PHE A  31      58.855   0.596  -8.406  1.00  0.00           H  
ATOM    471  HB3 PHE A  31      58.626  -0.527  -7.080  1.00  0.00           H  
ATOM    472  HD1 PHE A  31      57.841   2.934  -8.257  1.00  0.00           H  
ATOM    473  HD2 PHE A  31      56.816  -0.284  -5.568  1.00  0.00           H  
ATOM    474  HE1 PHE A  31      55.733   4.115  -7.648  1.00  0.00           H  
ATOM    475  HE2 PHE A  31      54.710   0.898  -4.955  1.00  0.00           H  
ATOM    476  HZ  PHE A  31      54.166   3.086  -6.008  1.00  0.00           H  
ATOM    477  N   GLU A  32      61.166  -0.981  -6.723  1.00  0.00           N  
ATOM    478  CA  GLU A  32      61.940  -2.113  -6.133  1.00  0.00           C  
ATOM    479  C   GLU A  32      63.057  -1.570  -5.244  1.00  0.00           C  
ATOM    480  O   GLU A  32      63.296  -2.062  -4.160  1.00  0.00           O  
ATOM    481  CB  GLU A  32      62.524  -2.865  -7.329  1.00  0.00           C  
ATOM    482  CG  GLU A  32      61.664  -4.094  -7.628  1.00  0.00           C  
ATOM    483  CD  GLU A  32      62.127  -5.264  -6.757  1.00  0.00           C  
ATOM    484  OE1 GLU A  32      63.327  -5.443  -6.628  1.00  0.00           O  
ATOM    485  OE2 GLU A  32      61.273  -5.962  -6.235  1.00  0.00           O  
ATOM    486  H   GLU A  32      60.994  -0.959  -7.688  1.00  0.00           H  
ATOM    487  HA  GLU A  32      61.289  -2.762  -5.569  1.00  0.00           H  
ATOM    488  HB2 GLU A  32      62.536  -2.215  -8.192  1.00  0.00           H  
ATOM    489  HB3 GLU A  32      63.532  -3.177  -7.100  1.00  0.00           H  
ATOM    490  HG2 GLU A  32      60.630  -3.871  -7.412  1.00  0.00           H  
ATOM    491  HG3 GLU A  32      61.765  -4.359  -8.670  1.00  0.00           H  
ATOM    492  N   LYS A  33      63.735  -0.547  -5.688  1.00  0.00           N  
ATOM    493  CA  LYS A  33      64.824   0.030  -4.849  1.00  0.00           C  
ATOM    494  C   LYS A  33      64.238   0.583  -3.542  1.00  0.00           C  
ATOM    495  O   LYS A  33      64.944   0.803  -2.577  1.00  0.00           O  
ATOM    496  CB  LYS A  33      65.421   1.157  -5.692  1.00  0.00           C  
ATOM    497  CG  LYS A  33      66.792   0.728  -6.219  1.00  0.00           C  
ATOM    498  CD  LYS A  33      67.562   1.959  -6.701  1.00  0.00           C  
ATOM    499  CE  LYS A  33      68.468   2.467  -5.577  1.00  0.00           C  
ATOM    500  NZ  LYS A  33      69.855   2.258  -6.082  1.00  0.00           N  
ATOM    501  H   LYS A  33      63.523  -0.154  -6.560  1.00  0.00           H  
ATOM    502  HA  LYS A  33      65.576  -0.715  -4.641  1.00  0.00           H  
ATOM    503  HB2 LYS A  33      64.766   1.370  -6.524  1.00  0.00           H  
ATOM    504  HB3 LYS A  33      65.530   2.043  -5.083  1.00  0.00           H  
ATOM    505  HG2 LYS A  33      67.346   0.244  -5.428  1.00  0.00           H  
ATOM    506  HG3 LYS A  33      66.662   0.040  -7.041  1.00  0.00           H  
ATOM    507  HD2 LYS A  33      68.165   1.694  -7.557  1.00  0.00           H  
ATOM    508  HD3 LYS A  33      66.864   2.735  -6.978  1.00  0.00           H  
ATOM    509  HE2 LYS A  33      68.289   3.515  -5.394  1.00  0.00           H  
ATOM    510  HE3 LYS A  33      68.306   1.894  -4.676  1.00  0.00           H  
ATOM    511  HZ1 LYS A  33      69.903   2.530  -7.085  1.00  0.00           H  
ATOM    512  HZ2 LYS A  33      70.516   2.842  -5.532  1.00  0.00           H  
ATOM    513  HZ3 LYS A  33      70.115   1.257  -5.980  1.00  0.00           H  
ATOM    514  N   GLU A  34      62.949   0.809  -3.506  1.00  0.00           N  
ATOM    515  CA  GLU A  34      62.315   1.347  -2.267  1.00  0.00           C  
ATOM    516  C   GLU A  34      62.066   0.219  -1.261  1.00  0.00           C  
ATOM    517  O   GLU A  34      62.701   0.155  -0.228  1.00  0.00           O  
ATOM    518  CB  GLU A  34      60.991   1.952  -2.733  1.00  0.00           C  
ATOM    519  CG  GLU A  34      60.872   3.383  -2.206  1.00  0.00           C  
ATOM    520  CD  GLU A  34      61.549   4.344  -3.185  1.00  0.00           C  
ATOM    521  OE1 GLU A  34      62.410   3.897  -3.923  1.00  0.00           O  
ATOM    522  OE2 GLU A  34      61.193   5.511  -3.179  1.00  0.00           O  
ATOM    523  H   GLU A  34      62.398   0.624  -4.293  1.00  0.00           H  
ATOM    524  HA  GLU A  34      62.935   2.113  -1.829  1.00  0.00           H  
ATOM    525  HB2 GLU A  34      60.959   1.961  -3.812  1.00  0.00           H  
ATOM    526  HB3 GLU A  34      60.172   1.359  -2.353  1.00  0.00           H  
ATOM    527  HG2 GLU A  34      59.828   3.644  -2.108  1.00  0.00           H  
ATOM    528  HG3 GLU A  34      61.353   3.453  -1.242  1.00  0.00           H  
ATOM    529  N   ILE A  35      61.137  -0.661  -1.554  1.00  0.00           N  
ATOM    530  CA  ILE A  35      60.830  -1.797  -0.601  1.00  0.00           C  
ATOM    531  C   ILE A  35      62.129  -2.406  -0.054  1.00  0.00           C  
ATOM    532  O   ILE A  35      62.165  -2.926   1.044  1.00  0.00           O  
ATOM    533  CB  ILE A  35      60.011  -2.896  -1.344  1.00  0.00           C  
ATOM    534  CG1 ILE A  35      58.675  -3.081  -0.622  1.00  0.00           C  
ATOM    535  CG2 ILE A  35      59.724  -2.556  -2.815  1.00  0.00           C  
ATOM    536  CD1 ILE A  35      57.869  -1.782  -0.695  1.00  0.00           C  
ATOM    537  H   ILE A  35      60.639  -0.564  -2.385  1.00  0.00           H  
ATOM    538  HA  ILE A  35      60.244  -1.417   0.222  1.00  0.00           H  
ATOM    539  HB  ILE A  35      60.560  -3.825  -1.303  1.00  0.00           H  
ATOM    540 HG12 ILE A  35      58.118  -3.877  -1.094  1.00  0.00           H  
ATOM    541 HG13 ILE A  35      58.857  -3.333   0.413  1.00  0.00           H  
ATOM    542 HG21 ILE A  35      60.653  -2.374  -3.332  1.00  0.00           H  
ATOM    543 HG22 ILE A  35      59.207  -3.382  -3.281  1.00  0.00           H  
ATOM    544 HG23 ILE A  35      59.104  -1.672  -2.866  1.00  0.00           H  
ATOM    545 HD11 ILE A  35      58.545  -0.939  -0.704  1.00  0.00           H  
ATOM    546 HD12 ILE A  35      57.276  -1.777  -1.598  1.00  0.00           H  
ATOM    547 HD13 ILE A  35      57.219  -1.713   0.164  1.00  0.00           H  
ATOM    548  N   ALA A  36      63.201  -2.333  -0.797  1.00  0.00           N  
ATOM    549  CA  ALA A  36      64.488  -2.892  -0.293  1.00  0.00           C  
ATOM    550  C   ALA A  36      64.947  -2.079   0.919  1.00  0.00           C  
ATOM    551  O   ALA A  36      65.306  -2.620   1.949  1.00  0.00           O  
ATOM    552  CB  ALA A  36      65.474  -2.738  -1.452  1.00  0.00           C  
ATOM    553  H   ALA A  36      63.162  -1.901  -1.676  1.00  0.00           H  
ATOM    554  HA  ALA A  36      64.376  -3.933  -0.033  1.00  0.00           H  
ATOM    555  HB1 ALA A  36      65.398  -1.740  -1.859  1.00  0.00           H  
ATOM    556  HB2 ALA A  36      66.479  -2.906  -1.095  1.00  0.00           H  
ATOM    557  HB3 ALA A  36      65.241  -3.459  -2.222  1.00  0.00           H  
ATOM    558  N   ALA A  37      64.918  -0.779   0.808  1.00  0.00           N  
ATOM    559  CA  ALA A  37      65.331   0.075   1.956  1.00  0.00           C  
ATOM    560  C   ALA A  37      64.228   0.097   3.024  1.00  0.00           C  
ATOM    561  O   ALA A  37      64.382   0.692   4.072  1.00  0.00           O  
ATOM    562  CB  ALA A  37      65.530   1.470   1.361  1.00  0.00           C  
ATOM    563  H   ALA A  37      64.612  -0.364  -0.026  1.00  0.00           H  
ATOM    564  HA  ALA A  37      66.257  -0.281   2.378  1.00  0.00           H  
ATOM    565  HB1 ALA A  37      66.283   1.427   0.588  1.00  0.00           H  
ATOM    566  HB2 ALA A  37      64.599   1.817   0.939  1.00  0.00           H  
ATOM    567  HB3 ALA A  37      65.850   2.150   2.137  1.00  0.00           H  
ATOM    568  N   PHE A  38      63.116  -0.548   2.770  1.00  0.00           N  
ATOM    569  CA  PHE A  38      62.015  -0.562   3.774  1.00  0.00           C  
ATOM    570  C   PHE A  38      62.313  -1.597   4.860  1.00  0.00           C  
ATOM    571  O   PHE A  38      61.803  -1.522   5.957  1.00  0.00           O  
ATOM    572  CB  PHE A  38      60.767  -0.961   2.987  1.00  0.00           C  
ATOM    573  CG  PHE A  38      59.869   0.240   2.819  1.00  0.00           C  
ATOM    574  CD1 PHE A  38      60.380   1.433   2.261  1.00  0.00           C  
ATOM    575  CD2 PHE A  38      58.516   0.169   3.217  1.00  0.00           C  
ATOM    576  CE1 PHE A  38      59.538   2.556   2.101  1.00  0.00           C  
ATOM    577  CE2 PHE A  38      57.673   1.291   3.057  1.00  0.00           C  
ATOM    578  CZ  PHE A  38      58.184   2.485   2.500  1.00  0.00           C  
ATOM    579  H   PHE A  38      63.005  -1.024   1.924  1.00  0.00           H  
ATOM    580  HA  PHE A  38      61.882   0.416   4.207  1.00  0.00           H  
ATOM    581  HB2 PHE A  38      61.057  -1.329   2.015  1.00  0.00           H  
ATOM    582  HB3 PHE A  38      60.236  -1.735   3.521  1.00  0.00           H  
ATOM    583  HD1 PHE A  38      61.415   1.487   1.957  1.00  0.00           H  
ATOM    584  HD2 PHE A  38      58.125  -0.743   3.643  1.00  0.00           H  
ATOM    585  HE1 PHE A  38      59.929   3.468   1.675  1.00  0.00           H  
ATOM    586  HE2 PHE A  38      56.639   1.236   3.361  1.00  0.00           H  
ATOM    587  HZ  PHE A  38      57.539   3.342   2.377  1.00  0.00           H  
ATOM    588  N   GLU A  39      63.138  -2.561   4.563  1.00  0.00           N  
ATOM    589  CA  GLU A  39      63.469  -3.595   5.583  1.00  0.00           C  
ATOM    590  C   GLU A  39      64.719  -3.175   6.360  1.00  0.00           C  
ATOM    591  O   GLU A  39      64.726  -3.142   7.576  1.00  0.00           O  
ATOM    592  CB  GLU A  39      63.734  -4.873   4.785  1.00  0.00           C  
ATOM    593  CG  GLU A  39      63.793  -6.068   5.739  1.00  0.00           C  
ATOM    594  CD  GLU A  39      63.515  -7.356   4.961  1.00  0.00           C  
ATOM    595  OE1 GLU A  39      62.402  -7.509   4.485  1.00  0.00           O  
ATOM    596  OE2 GLU A  39      64.420  -8.167   4.855  1.00  0.00           O  
ATOM    597  H   GLU A  39      63.542  -2.605   3.671  1.00  0.00           H  
ATOM    598  HA  GLU A  39      62.639  -3.744   6.254  1.00  0.00           H  
ATOM    599  HB2 GLU A  39      62.938  -5.021   4.070  1.00  0.00           H  
ATOM    600  HB3 GLU A  39      64.675  -4.782   4.262  1.00  0.00           H  
ATOM    601  HG2 GLU A  39      64.774  -6.123   6.187  1.00  0.00           H  
ATOM    602  HG3 GLU A  39      63.049  -5.947   6.513  1.00  0.00           H  
ATOM    603  N   SER A  40      65.776  -2.850   5.667  1.00  0.00           N  
ATOM    604  CA  SER A  40      67.023  -2.428   6.367  1.00  0.00           C  
ATOM    605  C   SER A  40      66.754  -1.193   7.233  1.00  0.00           C  
ATOM    606  O   SER A  40      67.381  -0.988   8.254  1.00  0.00           O  
ATOM    607  CB  SER A  40      68.011  -2.094   5.249  1.00  0.00           C  
ATOM    608  OG  SER A  40      68.434  -3.293   4.617  1.00  0.00           O  
ATOM    609  H   SER A  40      65.748  -2.881   4.686  1.00  0.00           H  
ATOM    610  HA  SER A  40      67.409  -3.235   6.970  1.00  0.00           H  
ATOM    611  HB2 SER A  40      67.529  -1.454   4.523  1.00  0.00           H  
ATOM    612  HB3 SER A  40      68.867  -1.584   5.665  1.00  0.00           H  
ATOM    613  HG  SER A  40      67.832  -3.474   3.891  1.00  0.00           H  
ATOM    614  N   GLU A  41      65.826  -0.368   6.833  1.00  0.00           N  
ATOM    615  CA  GLU A  41      65.518   0.855   7.630  1.00  0.00           C  
ATOM    616  C   GLU A  41      64.465   0.546   8.699  1.00  0.00           C  
ATOM    617  O   GLU A  41      64.482   1.108   9.775  1.00  0.00           O  
ATOM    618  CB  GLU A  41      64.973   1.861   6.615  1.00  0.00           C  
ATOM    619  CG  GLU A  41      65.177   3.282   7.145  1.00  0.00           C  
ATOM    620  CD  GLU A  41      63.908   4.103   6.905  1.00  0.00           C  
ATOM    621  OE1 GLU A  41      63.221   3.825   5.936  1.00  0.00           O  
ATOM    622  OE2 GLU A  41      63.646   4.996   7.694  1.00  0.00           O  
ATOM    623  H   GLU A  41      65.332  -0.550   6.006  1.00  0.00           H  
ATOM    624  HA  GLU A  41      66.415   1.242   8.086  1.00  0.00           H  
ATOM    625  HB2 GLU A  41      65.499   1.748   5.678  1.00  0.00           H  
ATOM    626  HB3 GLU A  41      63.920   1.682   6.460  1.00  0.00           H  
ATOM    627  HG2 GLU A  41      65.387   3.245   8.204  1.00  0.00           H  
ATOM    628  HG3 GLU A  41      66.006   3.743   6.629  1.00  0.00           H  
ATOM    629  N   LEU A  42      63.551  -0.344   8.410  1.00  0.00           N  
ATOM    630  CA  LEU A  42      62.491  -0.696   9.408  1.00  0.00           C  
ATOM    631  C   LEU A  42      63.099  -0.923  10.795  1.00  0.00           C  
ATOM    632  O   LEU A  42      62.479  -0.656  11.806  1.00  0.00           O  
ATOM    633  CB  LEU A  42      61.867  -1.990   8.880  1.00  0.00           C  
ATOM    634  CG  LEU A  42      60.362  -1.795   8.651  1.00  0.00           C  
ATOM    635  CD1 LEU A  42      60.111  -0.567   7.768  1.00  0.00           C  
ATOM    636  CD2 LEU A  42      59.789  -3.037   7.965  1.00  0.00           C  
ATOM    637  H   LEU A  42      63.561  -0.785   7.535  1.00  0.00           H  
ATOM    638  HA  LEU A  42      61.743   0.080   9.449  1.00  0.00           H  
ATOM    639  HB2 LEU A  42      62.338  -2.260   7.946  1.00  0.00           H  
ATOM    640  HB3 LEU A  42      62.020  -2.780   9.599  1.00  0.00           H  
ATOM    641  HG  LEU A  42      59.873  -1.657   9.603  1.00  0.00           H  
ATOM    642 HD11 LEU A  42      61.052  -0.087   7.542  1.00  0.00           H  
ATOM    643 HD12 LEU A  42      59.635  -0.876   6.849  1.00  0.00           H  
ATOM    644 HD13 LEU A  42      59.470   0.127   8.290  1.00  0.00           H  
ATOM    645 HD21 LEU A  42      60.370  -3.259   7.082  1.00  0.00           H  
ATOM    646 HD22 LEU A  42      59.832  -3.875   8.645  1.00  0.00           H  
ATOM    647 HD23 LEU A  42      58.763  -2.852   7.684  1.00  0.00           H  
ATOM    648  N   GLN A  43      64.307  -1.409  10.854  1.00  0.00           N  
ATOM    649  CA  GLN A  43      64.947  -1.646  12.179  1.00  0.00           C  
ATOM    650  C   GLN A  43      65.815  -0.447  12.571  1.00  0.00           C  
ATOM    651  O   GLN A  43      66.006  -0.161  13.736  1.00  0.00           O  
ATOM    652  CB  GLN A  43      65.811  -2.891  11.985  1.00  0.00           C  
ATOM    653  CG  GLN A  43      65.203  -4.060  12.762  1.00  0.00           C  
ATOM    654  CD  GLN A  43      65.572  -5.376  12.076  1.00  0.00           C  
ATOM    655  OE1 GLN A  43      65.168  -5.626  10.957  1.00  0.00           O  
ATOM    656  NE2 GLN A  43      66.329  -6.234  12.702  1.00  0.00           N  
ATOM    657  H   GLN A  43      64.794  -1.616  10.029  1.00  0.00           H  
ATOM    658  HA  GLN A  43      64.198  -1.831  12.932  1.00  0.00           H  
ATOM    659  HB2 GLN A  43      65.854  -3.140  10.935  1.00  0.00           H  
ATOM    660  HB3 GLN A  43      66.809  -2.697  12.350  1.00  0.00           H  
ATOM    661  HG2 GLN A  43      65.587  -4.060  13.771  1.00  0.00           H  
ATOM    662  HG3 GLN A  43      64.128  -3.955  12.786  1.00  0.00           H  
ATOM    663 HE21 GLN A  43      66.656  -6.033  13.604  1.00  0.00           H  
ATOM    664 HE22 GLN A  43      66.572  -7.080  12.271  1.00  0.00           H  
ATOM    665  N   ALA A  44      66.349   0.249  11.606  1.00  0.00           N  
ATOM    666  CA  ALA A  44      67.214   1.422  11.923  1.00  0.00           C  
ATOM    667  C   ALA A  44      66.415   2.731  11.882  1.00  0.00           C  
ATOM    668  O   ALA A  44      66.976   3.805  11.961  1.00  0.00           O  
ATOM    669  CB  ALA A  44      68.283   1.422  10.833  1.00  0.00           C  
ATOM    670  H   ALA A  44      66.188  -0.002  10.673  1.00  0.00           H  
ATOM    671  HA  ALA A  44      67.678   1.296  12.888  1.00  0.00           H  
ATOM    672  HB1 ALA A  44      68.409   0.419  10.453  1.00  0.00           H  
ATOM    673  HB2 ALA A  44      67.977   2.075  10.029  1.00  0.00           H  
ATOM    674  HB3 ALA A  44      69.218   1.771  11.245  1.00  0.00           H  
ATOM    675  N   TYR A  45      65.116   2.661  11.753  1.00  0.00           N  
ATOM    676  CA  TYR A  45      64.317   3.921  11.702  1.00  0.00           C  
ATOM    677  C   TYR A  45      64.120   4.497  13.115  1.00  0.00           C  
ATOM    678  O   TYR A  45      63.758   5.645  13.281  1.00  0.00           O  
ATOM    679  CB  TYR A  45      62.982   3.535  11.026  1.00  0.00           C  
ATOM    680  CG  TYR A  45      61.944   3.094  12.038  1.00  0.00           C  
ATOM    681  CD1 TYR A  45      62.150   1.930  12.812  1.00  0.00           C  
ATOM    682  CD2 TYR A  45      60.764   3.852  12.202  1.00  0.00           C  
ATOM    683  CE1 TYR A  45      61.173   1.526  13.751  1.00  0.00           C  
ATOM    684  CE2 TYR A  45      59.788   3.449  13.139  1.00  0.00           C  
ATOM    685  CZ  TYR A  45      59.992   2.287  13.913  1.00  0.00           C  
ATOM    686  OH  TYR A  45      59.037   1.894  14.829  1.00  0.00           O  
ATOM    687  H   TYR A  45      64.673   1.791  11.684  1.00  0.00           H  
ATOM    688  HA  TYR A  45      64.828   4.645  11.090  1.00  0.00           H  
ATOM    689  HB2 TYR A  45      62.604   4.389  10.485  1.00  0.00           H  
ATOM    690  HB3 TYR A  45      63.160   2.730  10.330  1.00  0.00           H  
ATOM    691  HD1 TYR A  45      63.053   1.350  12.687  1.00  0.00           H  
ATOM    692  HD2 TYR A  45      60.608   4.742  11.609  1.00  0.00           H  
ATOM    693  HE1 TYR A  45      61.329   0.637  14.344  1.00  0.00           H  
ATOM    694  HE2 TYR A  45      58.886   4.030  13.263  1.00  0.00           H  
ATOM    695  HH  TYR A  45      58.182   2.198  14.515  1.00  0.00           H  
ATOM    696  N   LYS A  46      64.360   3.711  14.129  1.00  0.00           N  
ATOM    697  CA  LYS A  46      64.194   4.215  15.520  1.00  0.00           C  
ATOM    698  C   LYS A  46      65.008   3.336  16.463  1.00  0.00           C  
ATOM    699  O   LYS A  46      65.917   2.647  16.043  1.00  0.00           O  
ATOM    700  CB  LYS A  46      62.698   4.084  15.813  1.00  0.00           C  
ATOM    701  CG  LYS A  46      62.231   5.277  16.650  1.00  0.00           C  
ATOM    702  CD  LYS A  46      60.821   5.007  17.179  1.00  0.00           C  
ATOM    703  CE  LYS A  46      60.888   4.689  18.674  1.00  0.00           C  
ATOM    704  NZ  LYS A  46      59.931   3.564  18.869  1.00  0.00           N  
ATOM    705  H   LYS A  46      64.657   2.785  13.979  1.00  0.00           H  
ATOM    706  HA  LYS A  46      64.503   5.246  15.594  1.00  0.00           H  
ATOM    707  HB2 LYS A  46      62.151   4.063  14.882  1.00  0.00           H  
ATOM    708  HB3 LYS A  46      62.516   3.169  16.357  1.00  0.00           H  
ATOM    709  HG2 LYS A  46      62.906   5.421  17.481  1.00  0.00           H  
ATOM    710  HG3 LYS A  46      62.221   6.166  16.036  1.00  0.00           H  
ATOM    711  HD2 LYS A  46      60.205   5.880  17.024  1.00  0.00           H  
ATOM    712  HD3 LYS A  46      60.394   4.167  16.651  1.00  0.00           H  
ATOM    713  HE2 LYS A  46      61.887   4.384  18.949  1.00  0.00           H  
ATOM    714  HE3 LYS A  46      60.582   5.547  19.254  1.00  0.00           H  
ATOM    715  HZ1 LYS A  46      59.075   3.733  18.304  1.00  0.00           H  
ATOM    716  HZ2 LYS A  46      60.377   2.673  18.567  1.00  0.00           H  
ATOM    717  HZ3 LYS A  46      59.672   3.499  19.874  1.00  0.00           H  
ATOM    718  N   GLY A  47      64.689   3.325  17.730  1.00  0.00           N  
ATOM    719  CA  GLY A  47      65.454   2.453  18.667  1.00  0.00           C  
ATOM    720  C   GLY A  47      65.424   1.026  18.116  1.00  0.00           C  
ATOM    721  O   GLY A  47      66.442   0.380  17.977  1.00  0.00           O  
ATOM    722  H   GLY A  47      63.945   3.871  18.058  1.00  0.00           H  
ATOM    723  HA2 GLY A  47      66.476   2.798  18.735  1.00  0.00           H  
ATOM    724  HA3 GLY A  47      64.995   2.477  19.645  1.00  0.00           H  
ATOM    725  N   LYS A  48      64.248   0.557  17.778  1.00  0.00           N  
ATOM    726  CA  LYS A  48      64.080  -0.816  17.201  1.00  0.00           C  
ATOM    727  C   LYS A  48      62.591  -1.160  17.154  1.00  0.00           C  
ATOM    728  O   LYS A  48      62.158  -2.169  17.673  1.00  0.00           O  
ATOM    729  CB  LYS A  48      64.823  -1.788  18.127  1.00  0.00           C  
ATOM    730  CG  LYS A  48      64.435  -1.540  19.590  1.00  0.00           C  
ATOM    731  CD  LYS A  48      65.594  -1.957  20.498  1.00  0.00           C  
ATOM    732  CE  LYS A  48      65.156  -3.125  21.384  1.00  0.00           C  
ATOM    733  NZ  LYS A  48      66.426  -3.694  21.918  1.00  0.00           N  
ATOM    734  H   LYS A  48      63.458   1.126  17.891  1.00  0.00           H  
ATOM    735  HA  LYS A  48      64.503  -0.856  16.209  1.00  0.00           H  
ATOM    736  HB2 LYS A  48      64.562  -2.801  17.858  1.00  0.00           H  
ATOM    737  HB3 LYS A  48      65.884  -1.652  18.005  1.00  0.00           H  
ATOM    738  HG2 LYS A  48      64.221  -0.494  19.742  1.00  0.00           H  
ATOM    739  HG3 LYS A  48      63.560  -2.125  19.834  1.00  0.00           H  
ATOM    740  HD2 LYS A  48      66.435  -2.260  19.892  1.00  0.00           H  
ATOM    741  HD3 LYS A  48      65.882  -1.122  21.120  1.00  0.00           H  
ATOM    742  HE2 LYS A  48      64.533  -2.772  22.192  1.00  0.00           H  
ATOM    743  HE3 LYS A  48      64.630  -3.864  20.798  1.00  0.00           H  
ATOM    744  HZ1 LYS A  48      67.099  -3.834  21.138  1.00  0.00           H  
ATOM    745  HZ2 LYS A  48      66.833  -3.037  22.615  1.00  0.00           H  
ATOM    746  HZ3 LYS A  48      66.232  -4.608  22.374  1.00  0.00           H  
ATOM    747  N   GLY A  49      61.803  -0.319  16.540  1.00  0.00           N  
ATOM    748  CA  GLY A  49      60.339  -0.586  16.464  1.00  0.00           C  
ATOM    749  C   GLY A  49      60.090  -1.910  15.743  1.00  0.00           C  
ATOM    750  O   GLY A  49      59.978  -1.959  14.534  1.00  0.00           O  
ATOM    751  H   GLY A  49      62.175   0.493  16.132  1.00  0.00           H  
ATOM    752  HA2 GLY A  49      59.933  -0.639  17.463  1.00  0.00           H  
ATOM    753  HA3 GLY A  49      59.857   0.213  15.924  1.00  0.00           H  
ATOM    754  N   ASN A  50      59.998  -2.985  16.477  1.00  0.00           N  
ATOM    755  CA  ASN A  50      59.759  -4.308  15.834  1.00  0.00           C  
ATOM    756  C   ASN A  50      58.255  -4.554  15.653  1.00  0.00           C  
ATOM    757  O   ASN A  50      57.825  -4.915  14.577  1.00  0.00           O  
ATOM    758  CB  ASN A  50      60.356  -5.331  16.800  1.00  0.00           C  
ATOM    759  CG  ASN A  50      61.702  -5.817  16.261  1.00  0.00           C  
ATOM    760  OD1 ASN A  50      61.772  -6.386  15.189  1.00  0.00           O  
ATOM    761  ND2 ASN A  50      62.783  -5.617  16.965  1.00  0.00           N  
ATOM    762  H   ASN A  50      60.093  -2.923  17.450  1.00  0.00           H  
ATOM    763  HA  ASN A  50      60.266  -4.361  14.884  1.00  0.00           H  
ATOM    764  HB2 ASN A  50      60.499  -4.872  17.767  1.00  0.00           H  
ATOM    765  HB3 ASN A  50      59.682  -6.170  16.896  1.00  0.00           H  
ATOM    766 HD21 ASN A  50      62.726  -5.158  17.829  1.00  0.00           H  
ATOM    767 HD22 ASN A  50      63.650  -5.926  16.630  1.00  0.00           H  
ATOM    768  N   PRO A  51      57.497  -4.347  16.703  1.00  0.00           N  
ATOM    769  CA  PRO A  51      56.034  -4.549  16.621  1.00  0.00           C  
ATOM    770  C   PRO A  51      55.378  -3.326  15.972  1.00  0.00           C  
ATOM    771  O   PRO A  51      54.498  -3.441  15.135  1.00  0.00           O  
ATOM    772  CB  PRO A  51      55.608  -4.687  18.078  1.00  0.00           C  
ATOM    773  CG  PRO A  51      56.655  -3.965  18.872  1.00  0.00           C  
ATOM    774  CD  PRO A  51      57.917  -3.913  18.042  1.00  0.00           C  
ATOM    775  HA  PRO A  51      55.800  -5.450  16.079  1.00  0.00           H  
ATOM    776  HB2 PRO A  51      54.642  -4.228  18.230  1.00  0.00           H  
ATOM    777  HB3 PRO A  51      55.577  -5.729  18.361  1.00  0.00           H  
ATOM    778  HG2 PRO A  51      56.321  -2.962  19.090  1.00  0.00           H  
ATOM    779  HG3 PRO A  51      56.846  -4.495  19.793  1.00  0.00           H  
ATOM    780  HD2 PRO A  51      58.295  -2.904  18.009  1.00  0.00           H  
ATOM    781  HD3 PRO A  51      58.661  -4.585  18.443  1.00  0.00           H  
ATOM    782  N   GLU A  52      55.808  -2.152  16.352  1.00  0.00           N  
ATOM    783  CA  GLU A  52      55.225  -0.912  15.768  1.00  0.00           C  
ATOM    784  C   GLU A  52      55.264  -0.974  14.240  1.00  0.00           C  
ATOM    785  O   GLU A  52      54.240  -1.023  13.588  1.00  0.00           O  
ATOM    786  CB  GLU A  52      56.113   0.222  16.282  1.00  0.00           C  
ATOM    787  CG  GLU A  52      55.766   0.519  17.742  1.00  0.00           C  
ATOM    788  CD  GLU A  52      55.786   2.031  17.974  1.00  0.00           C  
ATOM    789  OE1 GLU A  52      54.754   2.653  17.782  1.00  0.00           O  
ATOM    790  OE2 GLU A  52      56.833   2.541  18.338  1.00  0.00           O  
ATOM    791  H   GLU A  52      56.519  -2.088  17.024  1.00  0.00           H  
ATOM    792  HA  GLU A  52      54.214  -0.771  16.114  1.00  0.00           H  
ATOM    793  HB2 GLU A  52      57.150  -0.073  16.211  1.00  0.00           H  
ATOM    794  HB3 GLU A  52      55.949   1.107  15.685  1.00  0.00           H  
ATOM    795  HG2 GLU A  52      54.781   0.133  17.964  1.00  0.00           H  
ATOM    796  HG3 GLU A  52      56.491   0.046  18.388  1.00  0.00           H  
ATOM    797  N   VAL A  53      56.434  -0.969  13.657  1.00  0.00           N  
ATOM    798  CA  VAL A  53      56.512  -1.026  12.169  1.00  0.00           C  
ATOM    799  C   VAL A  53      56.146  -2.431  11.664  1.00  0.00           C  
ATOM    800  O   VAL A  53      56.015  -2.655  10.477  1.00  0.00           O  
ATOM    801  CB  VAL A  53      57.964  -0.657  11.827  1.00  0.00           C  
ATOM    802  CG1 VAL A  53      58.902  -1.841  12.095  1.00  0.00           C  
ATOM    803  CG2 VAL A  53      58.045  -0.264  10.351  1.00  0.00           C  
ATOM    804  H   VAL A  53      57.254  -0.927  14.194  1.00  0.00           H  
ATOM    805  HA  VAL A  53      55.843  -0.297  11.736  1.00  0.00           H  
ATOM    806  HB  VAL A  53      58.269   0.182  12.435  1.00  0.00           H  
ATOM    807 HG11 VAL A  53      58.504  -2.441  12.900  1.00  0.00           H  
ATOM    808 HG12 VAL A  53      58.984  -2.444  11.203  1.00  0.00           H  
ATOM    809 HG13 VAL A  53      59.879  -1.471  12.371  1.00  0.00           H  
ATOM    810 HG21 VAL A  53      57.219   0.387  10.106  1.00  0.00           H  
ATOM    811 HG22 VAL A  53      58.976   0.252  10.167  1.00  0.00           H  
ATOM    812 HG23 VAL A  53      57.998  -1.152   9.739  1.00  0.00           H  
ATOM    813  N   GLU A  54      55.973  -3.379  12.552  1.00  0.00           N  
ATOM    814  CA  GLU A  54      55.609  -4.757  12.109  1.00  0.00           C  
ATOM    815  C   GLU A  54      54.406  -4.699  11.170  1.00  0.00           C  
ATOM    816  O   GLU A  54      54.405  -5.290  10.109  1.00  0.00           O  
ATOM    817  CB  GLU A  54      55.246  -5.507  13.388  1.00  0.00           C  
ATOM    818  CG  GLU A  54      55.765  -6.943  13.304  1.00  0.00           C  
ATOM    819  CD  GLU A  54      56.350  -7.355  14.656  1.00  0.00           C  
ATOM    820  OE1 GLU A  54      55.575  -7.571  15.573  1.00  0.00           O  
ATOM    821  OE2 GLU A  54      57.563  -7.449  14.751  1.00  0.00           O  
ATOM    822  H   GLU A  54      56.077  -3.185  13.506  1.00  0.00           H  
ATOM    823  HA  GLU A  54      56.446  -5.234  11.625  1.00  0.00           H  
ATOM    824  HB2 GLU A  54      55.695  -5.011  14.231  1.00  0.00           H  
ATOM    825  HB3 GLU A  54      54.173  -5.518  13.507  1.00  0.00           H  
ATOM    826  HG2 GLU A  54      54.951  -7.605  13.047  1.00  0.00           H  
ATOM    827  HG3 GLU A  54      56.532  -7.005  12.546  1.00  0.00           H  
ATOM    828  N   ALA A  55      53.383  -3.980  11.548  1.00  0.00           N  
ATOM    829  CA  ALA A  55      52.186  -3.877  10.664  1.00  0.00           C  
ATOM    830  C   ALA A  55      52.617  -3.438   9.264  1.00  0.00           C  
ATOM    831  O   ALA A  55      52.046  -3.843   8.271  1.00  0.00           O  
ATOM    832  CB  ALA A  55      51.299  -2.815  11.310  1.00  0.00           C  
ATOM    833  H   ALA A  55      53.406  -3.503  12.404  1.00  0.00           H  
ATOM    834  HA  ALA A  55      51.665  -4.820  10.622  1.00  0.00           H  
ATOM    835  HB1 ALA A  55      51.859  -2.295  12.072  1.00  0.00           H  
ATOM    836  HB2 ALA A  55      50.974  -2.113  10.557  1.00  0.00           H  
ATOM    837  HB3 ALA A  55      50.438  -3.290  11.755  1.00  0.00           H  
ATOM    838  N   LEU A  56      53.632  -2.620   9.179  1.00  0.00           N  
ATOM    839  CA  LEU A  56      54.110  -2.167   7.843  1.00  0.00           C  
ATOM    840  C   LEU A  56      54.863  -3.299   7.134  1.00  0.00           C  
ATOM    841  O   LEU A  56      55.260  -3.169   5.994  1.00  0.00           O  
ATOM    842  CB  LEU A  56      55.046  -0.990   8.123  1.00  0.00           C  
ATOM    843  CG  LEU A  56      54.516   0.259   7.412  1.00  0.00           C  
ATOM    844  CD1 LEU A  56      55.474   1.428   7.641  1.00  0.00           C  
ATOM    845  CD2 LEU A  56      54.412  -0.015   5.913  1.00  0.00           C  
ATOM    846  H   LEU A  56      54.084  -2.313   9.992  1.00  0.00           H  
ATOM    847  HA  LEU A  56      53.278  -1.837   7.241  1.00  0.00           H  
ATOM    848  HB2 LEU A  56      55.090  -0.808   9.187  1.00  0.00           H  
ATOM    849  HB3 LEU A  56      56.035  -1.221   7.756  1.00  0.00           H  
ATOM    850  HG  LEU A  56      53.541   0.510   7.802  1.00  0.00           H  
ATOM    851 HD11 LEU A  56      56.048   1.254   8.538  1.00  0.00           H  
ATOM    852 HD12 LEU A  56      56.142   1.515   6.796  1.00  0.00           H  
ATOM    853 HD13 LEU A  56      54.907   2.341   7.746  1.00  0.00           H  
ATOM    854 HD21 LEU A  56      54.924  -0.937   5.680  1.00  0.00           H  
ATOM    855 HD22 LEU A  56      53.372  -0.100   5.635  1.00  0.00           H  
ATOM    856 HD23 LEU A  56      54.866   0.798   5.366  1.00  0.00           H  
ATOM    857  N   ARG A  57      55.058  -4.412   7.792  1.00  0.00           N  
ATOM    858  CA  ARG A  57      55.772  -5.543   7.139  1.00  0.00           C  
ATOM    859  C   ARG A  57      54.769  -6.403   6.368  1.00  0.00           C  
ATOM    860  O   ARG A  57      55.117  -7.095   5.432  1.00  0.00           O  
ATOM    861  CB  ARG A  57      56.396  -6.338   8.287  1.00  0.00           C  
ATOM    862  CG  ARG A  57      57.253  -7.470   7.717  1.00  0.00           C  
ATOM    863  CD  ARG A  57      57.701  -8.393   8.852  1.00  0.00           C  
ATOM    864  NE  ARG A  57      58.420  -9.509   8.176  1.00  0.00           N  
ATOM    865  CZ  ARG A  57      59.725  -9.548   8.190  1.00  0.00           C  
ATOM    866  NH1 ARG A  57      60.411  -8.681   7.497  1.00  0.00           N  
ATOM    867  NH2 ARG A  57      60.343 -10.455   8.895  1.00  0.00           N  
ATOM    868  H   ARG A  57      54.729  -4.508   8.709  1.00  0.00           H  
ATOM    869  HA  ARG A  57      56.542  -5.176   6.480  1.00  0.00           H  
ATOM    870  HB2 ARG A  57      57.014  -5.684   8.884  1.00  0.00           H  
ATOM    871  HB3 ARG A  57      55.613  -6.755   8.903  1.00  0.00           H  
ATOM    872  HG2 ARG A  57      56.674  -8.035   7.001  1.00  0.00           H  
ATOM    873  HG3 ARG A  57      58.121  -7.053   7.228  1.00  0.00           H  
ATOM    874  HD2 ARG A  57      58.367  -7.868   9.522  1.00  0.00           H  
ATOM    875  HD3 ARG A  57      56.844  -8.770   9.391  1.00  0.00           H  
ATOM    876  HE  ARG A  57      57.914 -10.214   7.721  1.00  0.00           H  
ATOM    877 HH11 ARG A  57      59.937  -7.986   6.956  1.00  0.00           H  
ATOM    878 HH12 ARG A  57      61.410  -8.711   7.508  1.00  0.00           H  
ATOM    879 HH21 ARG A  57      59.818 -11.120   9.425  1.00  0.00           H  
ATOM    880 HH22 ARG A  57      61.343 -10.484   8.906  1.00  0.00           H  
ATOM    881  N   LYS A  58      53.521  -6.358   6.753  1.00  0.00           N  
ATOM    882  CA  LYS A  58      52.491  -7.165   6.040  1.00  0.00           C  
ATOM    883  C   LYS A  58      51.944  -6.373   4.851  1.00  0.00           C  
ATOM    884  O   LYS A  58      51.710  -6.911   3.787  1.00  0.00           O  
ATOM    885  CB  LYS A  58      51.393  -7.408   7.076  1.00  0.00           C  
ATOM    886  CG  LYS A  58      51.231  -8.912   7.310  1.00  0.00           C  
ATOM    887  CD  LYS A  58      51.677  -9.257   8.733  1.00  0.00           C  
ATOM    888  CE  LYS A  58      51.118 -10.627   9.124  1.00  0.00           C  
ATOM    889  NZ  LYS A  58      51.996 -11.610   8.429  1.00  0.00           N  
ATOM    890  H   LYS A  58      53.261  -5.789   7.509  1.00  0.00           H  
ATOM    891  HA  LYS A  58      52.907  -8.105   5.712  1.00  0.00           H  
ATOM    892  HB2 LYS A  58      51.662  -6.927   8.005  1.00  0.00           H  
ATOM    893  HB3 LYS A  58      50.461  -6.998   6.715  1.00  0.00           H  
ATOM    894  HG2 LYS A  58      50.195  -9.187   7.181  1.00  0.00           H  
ATOM    895  HG3 LYS A  58      51.839  -9.455   6.601  1.00  0.00           H  
ATOM    896  HD2 LYS A  58      52.756  -9.283   8.776  1.00  0.00           H  
ATOM    897  HD3 LYS A  58      51.307  -8.508   9.418  1.00  0.00           H  
ATOM    898  HE2 LYS A  58      51.175 -10.763  10.194  1.00  0.00           H  
ATOM    899  HE3 LYS A  58      50.098 -10.727   8.785  1.00  0.00           H  
ATOM    900  HZ1 LYS A  58      52.099 -11.336   7.430  1.00  0.00           H  
ATOM    901  HZ2 LYS A  58      52.930 -11.624   8.883  1.00  0.00           H  
ATOM    902  HZ3 LYS A  58      51.570 -12.557   8.487  1.00  0.00           H  
ATOM    903  N   GLU A  59      51.746  -5.094   5.023  1.00  0.00           N  
ATOM    904  CA  GLU A  59      51.221  -4.263   3.902  1.00  0.00           C  
ATOM    905  C   GLU A  59      52.297  -4.102   2.825  1.00  0.00           C  
ATOM    906  O   GLU A  59      52.051  -4.303   1.653  1.00  0.00           O  
ATOM    907  CB  GLU A  59      50.887  -2.911   4.534  1.00  0.00           C  
ATOM    908  CG  GLU A  59      49.908  -2.154   3.633  1.00  0.00           C  
ATOM    909  CD  GLU A  59      48.980  -1.297   4.496  1.00  0.00           C  
ATOM    910  OE1 GLU A  59      48.022  -1.841   5.021  1.00  0.00           O  
ATOM    911  OE2 GLU A  59      49.242  -0.112   4.617  1.00  0.00           O  
ATOM    912  H   GLU A  59      51.946  -4.679   5.888  1.00  0.00           H  
ATOM    913  HA  GLU A  59      50.331  -4.707   3.486  1.00  0.00           H  
ATOM    914  HB2 GLU A  59      50.437  -3.068   5.503  1.00  0.00           H  
ATOM    915  HB3 GLU A  59      51.792  -2.333   4.646  1.00  0.00           H  
ATOM    916  HG2 GLU A  59      50.460  -1.519   2.956  1.00  0.00           H  
ATOM    917  HG3 GLU A  59      49.321  -2.861   3.065  1.00  0.00           H  
ATOM    918  N   ALA A  60      53.490  -3.747   3.217  1.00  0.00           N  
ATOM    919  CA  ALA A  60      54.586  -3.578   2.220  1.00  0.00           C  
ATOM    920  C   ALA A  60      54.786  -4.882   1.442  1.00  0.00           C  
ATOM    921  O   ALA A  60      55.292  -4.887   0.338  1.00  0.00           O  
ATOM    922  CB  ALA A  60      55.828  -3.248   3.048  1.00  0.00           C  
ATOM    923  H   ALA A  60      53.667  -3.594   4.168  1.00  0.00           H  
ATOM    924  HA  ALA A  60      54.364  -2.765   1.545  1.00  0.00           H  
ATOM    925  HB1 ALA A  60      55.836  -3.852   3.943  1.00  0.00           H  
ATOM    926  HB2 ALA A  60      56.714  -3.454   2.466  1.00  0.00           H  
ATOM    927  HB3 ALA A  60      55.811  -2.202   3.320  1.00  0.00           H  
ATOM    928  N   ALA A  61      54.388  -5.989   2.010  1.00  0.00           N  
ATOM    929  CA  ALA A  61      54.550  -7.290   1.301  1.00  0.00           C  
ATOM    930  C   ALA A  61      53.700  -7.297   0.028  1.00  0.00           C  
ATOM    931  O   ALA A  61      54.190  -7.538  -1.057  1.00  0.00           O  
ATOM    932  CB  ALA A  61      54.051  -8.346   2.288  1.00  0.00           C  
ATOM    933  H   ALA A  61      53.978  -5.963   2.900  1.00  0.00           H  
ATOM    934  HA  ALA A  61      55.587  -7.466   1.065  1.00  0.00           H  
ATOM    935  HB1 ALA A  61      54.574  -8.238   3.226  1.00  0.00           H  
ATOM    936  HB2 ALA A  61      52.991  -8.216   2.449  1.00  0.00           H  
ATOM    937  HB3 ALA A  61      54.235  -9.332   1.885  1.00  0.00           H  
ATOM    938  N   ALA A  62      52.429  -7.027   0.153  1.00  0.00           N  
ATOM    939  CA  ALA A  62      51.548  -7.010  -1.050  1.00  0.00           C  
ATOM    940  C   ALA A  62      51.982  -5.890  -2.003  1.00  0.00           C  
ATOM    941  O   ALA A  62      51.650  -5.894  -3.172  1.00  0.00           O  
ATOM    942  CB  ALA A  62      50.144  -6.742  -0.508  1.00  0.00           C  
ATOM    943  H   ALA A  62      52.055  -6.831   1.037  1.00  0.00           H  
ATOM    944  HA  ALA A  62      51.575  -7.964  -1.551  1.00  0.00           H  
ATOM    945  HB1 ALA A  62      49.909  -7.468   0.257  1.00  0.00           H  
ATOM    946  HB2 ALA A  62      50.104  -5.749  -0.086  1.00  0.00           H  
ATOM    947  HB3 ALA A  62      49.427  -6.821  -1.312  1.00  0.00           H  
ATOM    948  N   ILE A  63      52.723  -4.933  -1.512  1.00  0.00           N  
ATOM    949  CA  ILE A  63      53.182  -3.814  -2.384  1.00  0.00           C  
ATOM    950  C   ILE A  63      54.298  -4.293  -3.321  1.00  0.00           C  
ATOM    951  O   ILE A  63      54.621  -3.642  -4.293  1.00  0.00           O  
ATOM    952  CB  ILE A  63      53.696  -2.749  -1.408  1.00  0.00           C  
ATOM    953  CG1 ILE A  63      52.516  -2.177  -0.620  1.00  0.00           C  
ATOM    954  CG2 ILE A  63      54.385  -1.616  -2.176  1.00  0.00           C  
ATOM    955  CD1 ILE A  63      53.022  -1.117   0.361  1.00  0.00           C  
ATOM    956  H   ILE A  63      52.980  -4.950  -0.567  1.00  0.00           H  
ATOM    957  HA  ILE A  63      52.360  -3.422  -2.956  1.00  0.00           H  
ATOM    958  HB  ILE A  63      54.400  -3.198  -0.724  1.00  0.00           H  
ATOM    959 HG12 ILE A  63      51.811  -1.727  -1.303  1.00  0.00           H  
ATOM    960 HG13 ILE A  63      52.030  -2.971  -0.073  1.00  0.00           H  
ATOM    961 HG21 ILE A  63      53.710  -1.223  -2.920  1.00  0.00           H  
ATOM    962 HG22 ILE A  63      54.657  -0.830  -1.486  1.00  0.00           H  
ATOM    963 HG23 ILE A  63      55.273  -1.995  -2.658  1.00  0.00           H  
ATOM    964 HD11 ILE A  63      54.102  -1.109   0.359  1.00  0.00           H  
ATOM    965 HD12 ILE A  63      52.654  -0.146   0.063  1.00  0.00           H  
ATOM    966 HD13 ILE A  63      52.666  -1.347   1.355  1.00  0.00           H  
ATOM    967  N   ARG A  64      54.889  -5.424  -3.039  1.00  0.00           N  
ATOM    968  CA  ARG A  64      55.982  -5.933  -3.919  1.00  0.00           C  
ATOM    969  C   ARG A  64      55.411  -6.795  -5.051  1.00  0.00           C  
ATOM    970  O   ARG A  64      55.692  -6.574  -6.212  1.00  0.00           O  
ATOM    971  CB  ARG A  64      56.866  -6.776  -3.000  1.00  0.00           C  
ATOM    972  CG  ARG A  64      58.125  -5.987  -2.638  1.00  0.00           C  
ATOM    973  CD  ARG A  64      59.344  -6.646  -3.286  1.00  0.00           C  
ATOM    974  NE  ARG A  64      59.982  -7.432  -2.192  1.00  0.00           N  
ATOM    975  CZ  ARG A  64      59.704  -8.699  -2.051  1.00  0.00           C  
ATOM    976  NH1 ARG A  64      59.695  -9.485  -3.093  1.00  0.00           N  
ATOM    977  NH2 ARG A  64      59.436  -9.181  -0.868  1.00  0.00           N  
ATOM    978  H   ARG A  64      54.616  -5.939  -2.252  1.00  0.00           H  
ATOM    979  HA  ARG A  64      56.551  -5.112  -4.323  1.00  0.00           H  
ATOM    980  HB2 ARG A  64      56.321  -7.018  -2.100  1.00  0.00           H  
ATOM    981  HB3 ARG A  64      57.145  -7.687  -3.507  1.00  0.00           H  
ATOM    982  HG2 ARG A  64      58.030  -4.973  -2.996  1.00  0.00           H  
ATOM    983  HG3 ARG A  64      58.248  -5.979  -1.565  1.00  0.00           H  
ATOM    984  HD2 ARG A  64      59.036  -7.300  -4.088  1.00  0.00           H  
ATOM    985  HD3 ARG A  64      60.026  -5.894  -3.655  1.00  0.00           H  
ATOM    986  HE  ARG A  64      60.609  -6.997  -1.578  1.00  0.00           H  
ATOM    987 HH11 ARG A  64      59.901  -9.116  -3.999  1.00  0.00           H  
ATOM    988 HH12 ARG A  64      59.482 -10.456  -2.985  1.00  0.00           H  
ATOM    989 HH21 ARG A  64      59.443  -8.579  -0.070  1.00  0.00           H  
ATOM    990 HH22 ARG A  64      59.222 -10.152  -0.761  1.00  0.00           H  
ATOM    991  N   ASP A  65      54.617  -7.777  -4.723  1.00  0.00           N  
ATOM    992  CA  ASP A  65      54.037  -8.653  -5.785  1.00  0.00           C  
ATOM    993  C   ASP A  65      53.207  -7.819  -6.764  1.00  0.00           C  
ATOM    994  O   ASP A  65      53.445  -7.819  -7.959  1.00  0.00           O  
ATOM    995  CB  ASP A  65      53.148  -9.648  -5.038  1.00  0.00           C  
ATOM    996  CG  ASP A  65      54.016 -10.533  -4.140  1.00  0.00           C  
ATOM    997  OD1 ASP A  65      54.684  -9.991  -3.275  1.00  0.00           O  
ATOM    998  OD2 ASP A  65      53.997 -11.737  -4.333  1.00  0.00           O  
ATOM    999  H   ASP A  65      54.404  -7.941  -3.781  1.00  0.00           H  
ATOM   1000  HA  ASP A  65      54.820  -9.180  -6.307  1.00  0.00           H  
ATOM   1001  HB2 ASP A  65      52.435  -9.109  -4.431  1.00  0.00           H  
ATOM   1002  HB3 ASP A  65      52.621 -10.265  -5.750  1.00  0.00           H  
ATOM   1003  N   GLU A  66      52.236  -7.103  -6.270  1.00  0.00           N  
ATOM   1004  CA  GLU A  66      51.396  -6.266  -7.173  1.00  0.00           C  
ATOM   1005  C   GLU A  66      52.293  -5.370  -8.030  1.00  0.00           C  
ATOM   1006  O   GLU A  66      51.917  -4.936  -9.102  1.00  0.00           O  
ATOM   1007  CB  GLU A  66      50.528  -5.424  -6.239  1.00  0.00           C  
ATOM   1008  CG  GLU A  66      49.069  -5.504  -6.691  1.00  0.00           C  
ATOM   1009  CD  GLU A  66      48.433  -6.781  -6.138  1.00  0.00           C  
ATOM   1010  OE1 GLU A  66      48.929  -7.284  -5.143  1.00  0.00           O  
ATOM   1011  OE2 GLU A  66      47.461  -7.235  -6.719  1.00  0.00           O  
ATOM   1012  H   GLU A  66      52.061  -7.113  -5.306  1.00  0.00           H  
ATOM   1013  HA  GLU A  66      50.774  -6.889  -7.797  1.00  0.00           H  
ATOM   1014  HB2 GLU A  66      50.614  -5.800  -5.230  1.00  0.00           H  
ATOM   1015  HB3 GLU A  66      50.858  -4.396  -6.270  1.00  0.00           H  
ATOM   1016  HG2 GLU A  66      48.530  -4.645  -6.321  1.00  0.00           H  
ATOM   1017  HG3 GLU A  66      49.027  -5.519  -7.770  1.00  0.00           H  
ATOM   1018  N   LEU A  67      53.479  -5.090  -7.562  1.00  0.00           N  
ATOM   1019  CA  LEU A  67      54.400  -4.224  -8.345  1.00  0.00           C  
ATOM   1020  C   LEU A  67      55.079  -5.045  -9.457  1.00  0.00           C  
ATOM   1021  O   LEU A  67      55.620  -4.500 -10.398  1.00  0.00           O  
ATOM   1022  CB  LEU A  67      55.380  -3.664  -7.288  1.00  0.00           C  
ATOM   1023  CG  LEU A  67      56.840  -4.006  -7.595  1.00  0.00           C  
ATOM   1024  CD1 LEU A  67      57.309  -3.184  -8.794  1.00  0.00           C  
ATOM   1025  CD2 LEU A  67      57.694  -3.660  -6.378  1.00  0.00           C  
ATOM   1026  H   LEU A  67      53.763  -5.449  -6.695  1.00  0.00           H  
ATOM   1027  HA  LEU A  67      53.852  -3.415  -8.782  1.00  0.00           H  
ATOM   1028  HB2 LEU A  67      55.274  -2.590  -7.246  1.00  0.00           H  
ATOM   1029  HB3 LEU A  67      55.123  -4.079  -6.328  1.00  0.00           H  
ATOM   1030  HG  LEU A  67      56.930  -5.059  -7.817  1.00  0.00           H  
ATOM   1031 HD11 LEU A  67      56.527  -2.500  -9.088  1.00  0.00           H  
ATOM   1032 HD12 LEU A  67      58.193  -2.626  -8.525  1.00  0.00           H  
ATOM   1033 HD13 LEU A  67      57.537  -3.845  -9.616  1.00  0.00           H  
ATOM   1034 HD21 LEU A  67      57.164  -2.949  -5.761  1.00  0.00           H  
ATOM   1035 HD22 LEU A  67      57.888  -4.556  -5.809  1.00  0.00           H  
ATOM   1036 HD23 LEU A  67      58.627  -3.229  -6.705  1.00  0.00           H  
ATOM   1037  N   GLN A  68      55.042  -6.347  -9.363  1.00  0.00           N  
ATOM   1038  CA  GLN A  68      55.677  -7.184 -10.421  1.00  0.00           C  
ATOM   1039  C   GLN A  68      54.856  -7.117 -11.715  1.00  0.00           C  
ATOM   1040  O   GLN A  68      55.372  -7.312 -12.798  1.00  0.00           O  
ATOM   1041  CB  GLN A  68      55.676  -8.606  -9.858  1.00  0.00           C  
ATOM   1042  CG  GLN A  68      57.110  -9.135  -9.809  1.00  0.00           C  
ATOM   1043  CD  GLN A  68      57.401  -9.940 -11.078  1.00  0.00           C  
ATOM   1044  OE1 GLN A  68      56.605  -9.957 -11.996  1.00  0.00           O  
ATOM   1045  NE2 GLN A  68      58.515 -10.614 -11.168  1.00  0.00           N  
ATOM   1046  H   GLN A  68      54.594  -6.773  -8.604  1.00  0.00           H  
ATOM   1047  HA  GLN A  68      56.689  -6.860 -10.601  1.00  0.00           H  
ATOM   1048  HB2 GLN A  68      55.264  -8.597  -8.860  1.00  0.00           H  
ATOM   1049  HB3 GLN A  68      55.077  -9.244 -10.490  1.00  0.00           H  
ATOM   1050  HG2 GLN A  68      57.799  -8.306  -9.744  1.00  0.00           H  
ATOM   1051  HG3 GLN A  68      57.230  -9.771  -8.945  1.00  0.00           H  
ATOM   1052 HE21 GLN A  68      59.157 -10.600 -10.428  1.00  0.00           H  
ATOM   1053 HE22 GLN A  68      58.710 -11.133 -11.976  1.00  0.00           H  
ATOM   1054  N   ALA A  69      53.582  -6.843 -11.614  1.00  0.00           N  
ATOM   1055  CA  ALA A  69      52.735  -6.765 -12.845  1.00  0.00           C  
ATOM   1056  C   ALA A  69      52.828  -5.367 -13.471  1.00  0.00           C  
ATOM   1057  O   ALA A  69      52.862  -5.212 -14.675  1.00  0.00           O  
ATOM   1058  CB  ALA A  69      51.311  -7.041 -12.361  1.00  0.00           C  
ATOM   1059  H   ALA A  69      53.182  -6.688 -10.733  1.00  0.00           H  
ATOM   1060  HA  ALA A  69      53.035  -7.517 -13.557  1.00  0.00           H  
ATOM   1061  HB1 ALA A  69      51.097  -6.424 -11.502  1.00  0.00           H  
ATOM   1062  HB2 ALA A  69      50.611  -6.813 -13.152  1.00  0.00           H  
ATOM   1063  HB3 ALA A  69      51.219  -8.082 -12.088  1.00  0.00           H  
ATOM   1064  N   TYR A  70      52.876  -4.353 -12.653  1.00  0.00           N  
ATOM   1065  CA  TYR A  70      52.973  -2.950 -13.174  1.00  0.00           C  
ATOM   1066  C   TYR A  70      54.190  -2.806 -14.092  1.00  0.00           C  
ATOM   1067  O   TYR A  70      54.268  -1.895 -14.893  1.00  0.00           O  
ATOM   1068  CB  TYR A  70      53.123  -2.089 -11.916  1.00  0.00           C  
ATOM   1069  CG  TYR A  70      52.011  -2.396 -10.918  1.00  0.00           C  
ATOM   1070  CD1 TYR A  70      50.825  -3.058 -11.326  1.00  0.00           C  
ATOM   1071  CD2 TYR A  70      52.169  -2.022  -9.568  1.00  0.00           C  
ATOM   1072  CE1 TYR A  70      49.812  -3.340 -10.384  1.00  0.00           C  
ATOM   1073  CE2 TYR A  70      51.156  -2.305  -8.626  1.00  0.00           C  
ATOM   1074  CZ  TYR A  70      49.977  -2.964  -9.034  1.00  0.00           C  
ATOM   1075  OH  TYR A  70      48.987  -3.241  -8.114  1.00  0.00           O  
ATOM   1076  H   TYR A  70      52.853  -4.511 -11.687  1.00  0.00           H  
ATOM   1077  HA  TYR A  70      52.076  -2.660 -13.702  1.00  0.00           H  
ATOM   1078  HB2 TYR A  70      54.079  -2.293 -11.456  1.00  0.00           H  
ATOM   1079  HB3 TYR A  70      53.077  -1.050 -12.192  1.00  0.00           H  
ATOM   1080  HD1 TYR A  70      50.697  -3.346 -12.359  1.00  0.00           H  
ATOM   1081  HD2 TYR A  70      53.070  -1.518  -9.253  1.00  0.00           H  
ATOM   1082  HE1 TYR A  70      48.912  -3.846 -10.696  1.00  0.00           H  
ATOM   1083  HE2 TYR A  70      51.286  -2.018  -7.593  1.00  0.00           H  
ATOM   1084  HH  TYR A  70      48.160  -2.893  -8.455  1.00  0.00           H  
ATOM   1085  N   ARG A  71      55.138  -3.695 -13.987  1.00  0.00           N  
ATOM   1086  CA  ARG A  71      56.343  -3.603 -14.860  1.00  0.00           C  
ATOM   1087  C   ARG A  71      55.925  -3.521 -16.332  1.00  0.00           C  
ATOM   1088  O   ARG A  71      56.600  -2.922 -17.146  1.00  0.00           O  
ATOM   1089  CB  ARG A  71      57.122  -4.892 -14.597  1.00  0.00           C  
ATOM   1090  CG  ARG A  71      58.560  -4.552 -14.199  1.00  0.00           C  
ATOM   1091  CD  ARG A  71      59.530  -5.166 -15.211  1.00  0.00           C  
ATOM   1092  NE  ARG A  71      60.752  -4.318 -15.131  1.00  0.00           N  
ATOM   1093  CZ  ARG A  71      61.852  -4.702 -15.719  1.00  0.00           C  
ATOM   1094  NH1 ARG A  71      62.257  -5.937 -15.604  1.00  0.00           N  
ATOM   1095  NH2 ARG A  71      62.547  -3.850 -16.422  1.00  0.00           N  
ATOM   1096  H   ARG A  71      55.058  -4.424 -13.337  1.00  0.00           H  
ATOM   1097  HA  ARG A  71      56.940  -2.748 -14.589  1.00  0.00           H  
ATOM   1098  HB2 ARG A  71      56.649  -5.442 -13.797  1.00  0.00           H  
ATOM   1099  HB3 ARG A  71      57.131  -5.497 -15.492  1.00  0.00           H  
ATOM   1100  HG2 ARG A  71      58.687  -3.479 -14.185  1.00  0.00           H  
ATOM   1101  HG3 ARG A  71      58.766  -4.951 -13.216  1.00  0.00           H  
ATOM   1102  HD2 ARG A  71      59.761  -6.185 -14.938  1.00  0.00           H  
ATOM   1103  HD3 ARG A  71      59.110  -5.128 -16.205  1.00  0.00           H  
ATOM   1104  HE  ARG A  71      60.730  -3.472 -14.637  1.00  0.00           H  
ATOM   1105 HH11 ARG A  71      61.725  -6.589 -15.065  1.00  0.00           H  
ATOM   1106 HH12 ARG A  71      63.100  -6.230 -16.055  1.00  0.00           H  
ATOM   1107 HH21 ARG A  71      62.236  -2.903 -16.510  1.00  0.00           H  
ATOM   1108 HH22 ARG A  71      63.390  -4.143 -16.873  1.00  0.00           H  
ATOM   1109  N   HIS A  72      54.817  -4.118 -16.681  1.00  0.00           N  
ATOM   1110  CA  HIS A  72      54.361  -4.074 -18.102  1.00  0.00           C  
ATOM   1111  C   HIS A  72      52.832  -4.003 -18.170  1.00  0.00           C  
ATOM   1112  O   HIS A  72      52.194  -4.800 -18.827  1.00  0.00           O  
ATOM   1113  CB  HIS A  72      54.864  -5.380 -18.718  1.00  0.00           C  
ATOM   1114  CG  HIS A  72      54.265  -6.544 -17.978  1.00  0.00           C  
ATOM   1115  ND1 HIS A  72      54.906  -7.151 -16.909  1.00  0.00           N  
ATOM   1116  CD2 HIS A  72      53.083  -7.225 -18.142  1.00  0.00           C  
ATOM   1117  CE1 HIS A  72      54.114  -8.148 -16.474  1.00  0.00           C  
ATOM   1118  NE2 HIS A  72      52.990  -8.237 -17.191  1.00  0.00           N  
ATOM   1119  H   HIS A  72      54.286  -4.597 -16.011  1.00  0.00           H  
ATOM   1120  HA  HIS A  72      54.801  -3.232 -18.613  1.00  0.00           H  
ATOM   1121  HB2 HIS A  72      54.572  -5.424 -19.756  1.00  0.00           H  
ATOM   1122  HB3 HIS A  72      55.941  -5.422 -18.644  1.00  0.00           H  
ATOM   1123  HD1 HIS A  72      55.777  -6.899 -16.538  1.00  0.00           H  
ATOM   1124  HD2 HIS A  72      52.339  -7.007 -18.893  1.00  0.00           H  
ATOM   1125  HE1 HIS A  72      54.357  -8.798 -15.647  1.00  0.00           H  
ATOM   1126  N   ASN A  73      52.240  -3.056 -17.496  1.00  0.00           N  
ATOM   1127  CA  ASN A  73      50.754  -2.938 -17.526  1.00  0.00           C  
ATOM   1128  C   ASN A  73      50.333  -1.766 -18.417  1.00  0.00           C  
ATOM   1129  O   ASN A  73      49.248  -1.249 -18.209  1.00  0.00           O  
ATOM   1130  CB  ASN A  73      50.349  -2.680 -16.075  1.00  0.00           C  
ATOM   1131  CG  ASN A  73      49.378  -3.770 -15.614  1.00  0.00           C  
ATOM   1132  OD1 ASN A  73      48.229  -3.495 -15.329  1.00  0.00           O  
ATOM   1133  ND2 ASN A  73      49.794  -5.004 -15.527  1.00  0.00           N  
ATOM   1134  OXT ASN A  73      51.103  -1.408 -19.294  1.00  0.00           O  
ATOM   1135  H   ASN A  73      52.772  -2.421 -16.972  1.00  0.00           H  
ATOM   1136  HA  ASN A  73      50.310  -3.857 -17.875  1.00  0.00           H  
ATOM   1137  HB2 ASN A  73      51.228  -2.694 -15.449  1.00  0.00           H  
ATOM   1138  HB3 ASN A  73      49.869  -1.716 -16.001  1.00  0.00           H  
ATOM   1139 HD21 ASN A  73      50.721  -5.225 -15.756  1.00  0.00           H  
ATOM   1140 HD22 ASN A  73      49.180  -5.708 -15.232  1.00  0.00           H  
TER    1141      ASN A  73                                                      
MASTER      108    0    0    4    0    0    0    6  572    1    0    6          
END                                                                             
