# Supplementary material for: Design of complicated all-α protein structures
Source: Nat Struct Mol Biol. 2024 Jan 4;31(2):275–82. doi: 10.1038/s41594-023-01147-9 (PMC11377298; doi:10.1038/s41594-023-01147-9)
Supplement: Supplementary file 8 — Statistical source data. [file 41594_2023_1147_MOESM8_ESM.zip › ED_Fig1/1lq7.pdb]

HEADER    DE NOVO PROTEIN                         09-MAY-02   1LQ7              
TITLE     DE NOVO DESIGNED PROTEIN MODEL OF RADICAL ENZYMES                     
COMPND    MOL_ID: 1;                                                            
COMPND   2 MOLECULE: ALPHA3W;                                                   
COMPND   3 CHAIN: A;                                                            
COMPND   4 ENGINEERED: YES;                                                     
COMPND   5 OTHER_DETAILS: PROTEIN MODEL FOR TRYPTOPHANYL RADICAL                
SOURCE    MOL_ID: 1;                                                            
SOURCE   2 EXPRESSION_SYSTEM: ESCHERICHIA COLI;                                 
SOURCE   3 EXPRESSION_SYSTEM_TAXID: 562;                                        
SOURCE   4 EXPRESSION_SYSTEM_STRAIN: DH5ALPHA;                                  
SOURCE   5 EXPRESSION_SYSTEM_VECTOR_TYPE: PLASMID;                              
SOURCE   6 EXPRESSION_SYSTEM_PLASMID: PET32;                                    
SOURCE   7 OTHER_DETAILS: DE NOVO DESIGN/SYNTHETIC GENE: GENE GENERATED USING   
SOURCE   8 OVERLAPPING PCR METHOD FROM SYNTHETIC OLIGOS                         
KEYWDS    THREE HELIX BUNDLE, DE NOVO PROTEIN                                   
EXPDTA    SOLUTION NMR                                                          
NUMMDL    16                                                                    
AUTHOR    Q.-H.DAI,C.TOMMOS,E.J.FUENTES,M.BLOMBERG,P.L.DUTTON,A.J.WAND          
REVDAT   4   23-FEB-22 1LQ7    1       REMARK                                   
REVDAT   3   24-FEB-09 1LQ7    1       VERSN                                    
REVDAT   2   18-DEC-02 1LQ7    1       JRNL                                     
REVDAT   1   05-JUN-02 1LQ7    0                                                
JRNL        AUTH   Q.-H.DAI,C.TOMMOS,E.J.FUENTES,M.BLOMBERG,P.L.DUTTON,A.J.WAND 
JRNL        TITL   STRUCTURE OF A DE NOVO DESIGNED PROTEIN MODEL OF RADICAL     
JRNL        TITL 2 ENZYMES                                                      
JRNL        REF    J.AM.CHEM.SOC.                V. 124 10952 2002              
JRNL        REFN                   ISSN 0002-7863                               
JRNL        PMID   12224922                                                     
JRNL        DOI    10.1021/JA0264201                                            
REMARK   1                                                                      
REMARK   1 REFERENCE 1                                                          
REMARK   1  AUTH   C.TOMMOS,J.J.SKALICKY,D.L.PILLOUD,A.J.WAND,P.L.DUTTON        
REMARK   1  TITL   DE NOVO PROTEINS AS MODELS OF RADICAL ENZYMES                
REMARK   1  REF    BIOCHEMISTRY                  V.  38  9495 1999              
REMARK   1  REFN                   ISSN 0006-2960                               
REMARK   1  DOI    10.1021/BI990609G                                            
REMARK   2                                                                      
REMARK   2 RESOLUTION. NOT APPLICABLE.                                          
REMARK   3                                                                      
REMARK   3 REFINEMENT.                                                          
REMARK   3   PROGRAM     : DYANA 1.5                                            
REMARK   3   AUTHORS     : GNTERT, C. MUMENTHALER, K. WUTHRICH                  
REMARK   3                                                                      
REMARK   3  OTHER REFINEMENT REMARKS: 1130 NOES, 43 PHI RESTRAINTS              
REMARK   4                                                                      
REMARK   4 1LQ7 COMPLIES WITH FORMAT V. 3.15, 01-DEC-08                         
REMARK 100                                                                      
REMARK 100 THIS ENTRY HAS BEEN PROCESSED BY RCSB ON 10-MAY-02.                  
REMARK 100 THE DEPOSITION ID IS D_1000016177.                                   
REMARK 210                                                                      
REMARK 210 EXPERIMENTAL DETAILS                                                 
REMARK 210  EXPERIMENT TYPE                : NMR                                
REMARK 210  TEMPERATURE           (KELVIN) : 301; 301                           
REMARK 210  PH                             : 5.5; 5.5                           
REMARK 210  IONIC STRENGTH                 : 70 MM; 70 MM                       
REMARK 210  PRESSURE                       : AMBIENT; AMBIENT                   
REMARK 210  SAMPLE CONTENTS                : 0.85 MM U-15N,13C-A3W, 20 MM       
REMARK 210                                   ACETATE, 50 MM KCL; 0.85 MM U-     
REMARK 210                                   15N,13C-A3W, 20 MM ACETATE, 50     
REMARK 210                                   MM KCL                             
REMARK 210                                                                      
REMARK 210  NMR EXPERIMENTS CONDUCTED      : 3D_13C-SEPARATED_NOESY; 4D_13C     
REMARK 210                                   -SEPARATED_NOESY; HNHA             
REMARK 210  SPECTROMETER FIELD STRENGTH    : 750 MHZ                            
REMARK 210  SPECTROMETER MODEL             : INOVA                              
REMARK 210  SPECTROMETER MANUFACTURER      : VARIAN                             
REMARK 210                                                                      
REMARK 210  STRUCTURE DETERMINATION.                                            
REMARK 210   SOFTWARE USED                 : NULL                               
REMARK 210   METHOD USED                   : TORSION ANGLE DYNAMICS             
REMARK 210                                                                      
REMARK 210 CONFORMERS, NUMBER CALCULATED   : 30                                 
REMARK 210 CONFORMERS, NUMBER SUBMITTED    : 16                                 
REMARK 210 CONFORMERS, SELECTION CRITERIA  : LOWEST REFINEMENT FUNCTION         
REMARK 210                                   PENALTY, BEST CHEMICAL SHIFT       
REMARK 210                                   AGREEMENT                          
REMARK 210                                                                      
REMARK 210 BEST REPRESENTATIVE CONFORMER IN THIS ENSEMBLE : 16                  
REMARK 210                                                                      
REMARK 210 REMARK: NULL                                                         
REMARK 215                                                                      
REMARK 215 NMR STUDY                                                            
REMARK 215 THE COORDINATES IN THIS ENTRY WERE GENERATED FROM SOLUTION           
REMARK 215 NMR DATA.  PROTEIN DATA BANK CONVENTIONS REQUIRE THAT                
REMARK 215 CRYST1 AND SCALE RECORDS BE INCLUDED, BUT THE VALUES ON              
REMARK 215 THESE RECORDS ARE MEANINGLESS.                                       
REMARK 300                                                                      
REMARK 300 BIOMOLECULE: 1                                                       
REMARK 300 SEE REMARK 350 FOR THE AUTHOR PROVIDED AND/OR PROGRAM                
REMARK 300 GENERATED ASSEMBLY INFORMATION FOR THE STRUCTURE IN                  
REMARK 300 THIS ENTRY. THE REMARK MAY ALSO PROVIDE INFORMATION ON               
REMARK 300 BURIED SURFACE AREA.                                                 
REMARK 350                                                                      
REMARK 350 COORDINATES FOR A COMPLETE MULTIMER REPRESENTING THE KNOWN           
REMARK 350 BIOLOGICALLY SIGNIFICANT OLIGOMERIZATION STATE OF THE                
REMARK 350 MOLECULE CAN BE GENERATED BY APPLYING BIOMT TRANSFORMATIONS          
REMARK 350 GIVEN BELOW.  BOTH NON-CRYSTALLOGRAPHIC AND                          
REMARK 350 CRYSTALLOGRAPHIC OPERATIONS ARE GIVEN.                               
REMARK 350                                                                      
REMARK 350 BIOMOLECULE: 1                                                       
REMARK 350 AUTHOR DETERMINED BIOLOGICAL UNIT: MONOMERIC                         
REMARK 350 APPLY THE FOLLOWING TO CHAINS: A                                     
REMARK 350   BIOMT1   1  1.000000  0.000000  0.000000        0.00000            
REMARK 350   BIOMT2   1  0.000000  1.000000  0.000000        0.00000            
REMARK 350   BIOMT3   1  0.000000  0.000000  1.000000        0.00000            
REMARK 500                                                                      
REMARK 500 GEOMETRY AND STEREOCHEMISTRY                                         
REMARK 500 SUBTOPIC: CLOSE CONTACTS                                             
REMARK 500                                                                      
REMARK 500 THE FOLLOWING ATOMS ARE IN CLOSE CONTACT.                            
REMARK 500                                                                      
REMARK 500  ATM1  RES C  SSEQI   ATM2  RES C  SSEQI           DISTANCE          
REMARK 500   O    ILE A    27     H    LYS A    31              1.44            
REMARK 500   O    LEU A    60     H    ILE A    64              1.54            
REMARK 500   O    GLU A    61     H    LYS A    65              1.56            
REMARK 500   O    VAL A     4     H    GLU A     8              1.58            
REMARK 500                                                                      
REMARK 500 REMARK: NULL                                                         
REMARK 500                                                                      
REMARK 500 GEOMETRY AND STEREOCHEMISTRY                                         
REMARK 500 SUBTOPIC: TORSION ANGLES                                             
REMARK 500                                                                      
REMARK 500 TORSION ANGLES OUTSIDE THE EXPECTED RAMACHANDRAN REGIONS:            
REMARK 500 (M=MODEL NUMBER; RES=RESIDUE NAME; C=CHAIN IDENTIFIER;               
REMARK 500 SSEQ=SEQUENCE NUMBER; I=INSERTION CODE).                             
REMARK 500                                                                      
REMARK 500 STANDARD TABLE:                                                      
REMARK 500 FORMAT:(10X,I3,1X,A3,1X,A1,I4,A1,4X,F7.2,3X,F7.2)                    
REMARK 500                                                                      
REMARK 500 EXPECTED VALUES: GJ KLEYWEGT AND TA JONES (1996). PHI/PSI-           
REMARK 500 CHOLOGY: RAMACHANDRAN REVISITED. STRUCTURE 4, 1395 - 1400            
REMARK 500                                                                      
REMARK 500  M RES CSSEQI        PSI       PHI                                   
REMARK 500  1 ARG A   3      -59.28     69.36                                   
REMARK 500  1 GLU A   8      -32.96    -36.59                                   
REMARK 500  1 ARG A  26      -34.82    177.46                                   
REMARK 500  1 GLU A  29      -73.68    -47.21                                   
REMARK 500  1 LEU A  44       99.99    -43.48                                   
REMARK 500  1 LYS A  51      -31.79    -37.58                                   
REMARK 500  1 LEU A  60      -70.12    -74.74                                   
REMARK 500  2 ARG A   3      -57.54   -127.90                                   
REMARK 500  2 GLU A   8      -32.38    -37.43                                   
REMARK 500  2 ARG A  26      -84.82    -62.10                                   
REMARK 500  2 LEU A  44      102.96    -41.65                                   
REMARK 500  2 GLU A  49       34.54    -90.38                                   
REMARK 500  2 LYS A  51      -31.71    -37.44                                   
REMARK 500  2 LEU A  60      -71.69    -73.52                                   
REMARK 500  3 SER A   2       78.66   -100.61                                   
REMARK 500  3 ARG A   3      -66.38   -148.08                                   
REMARK 500  3 GLU A   8      -33.15    -35.73                                   
REMARK 500  3 ARG A  26      -81.71    -63.35                                   
REMARK 500  3 LEU A  44       99.58    -41.28                                   
REMARK 500  3 GLU A  49       33.29    -91.95                                   
REMARK 500  3 LYS A  51      -31.57    -37.88                                   
REMARK 500  3 LEU A  60      -72.42    -68.85                                   
REMARK 500  4 SER A   2      -53.67    179.48                                   
REMARK 500  4 GLU A   8      -33.23    -36.49                                   
REMARK 500  4 ARG A  26      -77.51   -102.76                                   
REMARK 500  4 GLU A  29      -73.95    -44.43                                   
REMARK 500  4 LEU A  44      105.72    -41.70                                   
REMARK 500  4 GLU A  49       34.12    -92.89                                   
REMARK 500  4 LYS A  51      -32.33    -37.29                                   
REMARK 500  4 LEU A  60      -74.11    -72.07                                   
REMARK 500  5 SER A   2       68.71   -178.62                                   
REMARK 500  5 ARG A   3      -58.64   -146.90                                   
REMARK 500  5 GLU A   8      -33.85    -36.81                                   
REMARK 500  5 ARG A  26      -69.76   -143.68                                   
REMARK 500  5 GLU A  29      -74.53    -46.35                                   
REMARK 500  5 LEU A  44      101.55    -41.28                                   
REMARK 500  5 GLU A  49       34.12    -90.58                                   
REMARK 500  5 LYS A  51      -31.19    -37.95                                   
REMARK 500  5 VAL A  53      -71.67    -41.39                                   
REMARK 500  5 GLU A  54      -70.29    -38.13                                   
REMARK 500  5 LEU A  60      -72.57    -73.20                                   
REMARK 500  6 SER A   2      -61.08     71.31                                   
REMARK 500  6 ARG A   3      -61.52    -98.04                                   
REMARK 500  6 GLU A   8      -31.73    -37.81                                   
REMARK 500  6 ARG A  26      -84.36   -166.28                                   
REMARK 500  6 LEU A  44       99.25    -43.30                                   
REMARK 500  6 GLU A  49       36.37    -94.38                                   
REMARK 500  6 LYS A  51      -31.13    -37.84                                   
REMARK 500  6 VAL A  53      -70.60    -41.92                                   
REMARK 500  6 LEU A  60      -72.27    -78.76                                   
REMARK 500                                                                      
REMARK 500 THIS ENTRY HAS     140 RAMACHANDRAN OUTLIERS.                        
REMARK 500                                                                      
REMARK 500 REMARK: NULL                                                         
REMARK 999                                                                      
REMARK 999 SEQUENCE                                                             
REMARK 999 AN APPROPRIATE SEQUENCE DATABASE REFERENCE                           
REMARK 999 WAS NOT AVAILABLE AT THE TIME OF PROCESSING.                         
DBREF  1LQ7 A    1    67  PDB    1LQ7     1LQ7             1     67             
SEQRES   1 A   67  GLY SER ARG VAL LYS ALA LEU GLU GLU LYS VAL LYS ALA          
SEQRES   2 A   67  LEU GLU GLU LYS VAL LYS ALA LEU GLY GLY GLY GLY ARG          
SEQRES   3 A   67  ILE GLU GLU LEU LYS LYS LYS TRP GLU GLU LEU LYS LYS          
SEQRES   4 A   67  LYS ILE GLU GLU LEU GLY GLY GLY GLY GLU VAL LYS LYS          
SEQRES   5 A   67  VAL GLU GLU GLU VAL LYS LYS LEU GLU GLU GLU ILE LYS          
SEQRES   6 A   67  LYS LEU                                                      
HELIX    1   1 ARG A    3  LEU A   21  1                                  19    
HELIX    2   2 ARG A   26  LEU A   44  1                                  19    
HELIX    3   3 GLU A   49  LEU A   67  1                                  19    
CRYST1    1.000    1.000    1.000  90.00  90.00  90.00 P 1           1          
ORIGX1      1.000000  0.000000  0.000000        0.00000                         
ORIGX2      0.000000  1.000000  0.000000        0.00000                         
ORIGX3      0.000000  0.000000  1.000000        0.00000                         
SCALE1      1.000000  0.000000  0.000000        0.00000                         
SCALE2      0.000000  1.000000  0.000000        0.00000                         
SCALE3      0.000000  0.000000  1.000000        0.00000                         
MODEL        1                                                                  
ATOM      1  N   GLY A   1      -9.007 -15.511  -4.646  1.00  0.00           N  
ATOM      2  CA  GLY A   1      -8.202 -15.036  -3.535  1.00  0.00           C  
ATOM      3  C   GLY A   1      -6.864 -14.478  -4.026  1.00  0.00           C  
ATOM      4  O   GLY A   1      -5.815 -15.074  -3.791  1.00  0.00           O  
ATOM      5  H   GLY A   1      -8.733 -16.397  -5.019  1.00  0.00           H  
ATOM      6  HA2 GLY A   1      -8.744 -14.263  -2.991  1.00  0.00           H  
ATOM      7  HA3 GLY A   1      -8.024 -15.853  -2.834  1.00  0.00           H  
ATOM      8  N   SER A   2      -6.946 -13.339  -4.698  1.00  0.00           N  
ATOM      9  CA  SER A   2      -5.756 -12.694  -5.224  1.00  0.00           C  
ATOM     10  C   SER A   2      -5.207 -11.695  -4.203  1.00  0.00           C  
ATOM     11  O   SER A   2      -3.995 -11.604  -4.007  1.00  0.00           O  
ATOM     12  CB  SER A   2      -6.051 -11.989  -6.549  1.00  0.00           C  
ATOM     13  OG  SER A   2      -5.662 -12.776  -7.672  1.00  0.00           O  
ATOM     14  H   SER A   2      -7.804 -12.860  -4.884  1.00  0.00           H  
ATOM     15  HA  SER A   2      -5.041 -13.500  -5.393  1.00  0.00           H  
ATOM     16  HB2 SER A   2      -7.118 -11.769  -6.613  1.00  0.00           H  
ATOM     17  HB3 SER A   2      -5.528 -11.033  -6.577  1.00  0.00           H  
ATOM     18  HG  SER A   2      -5.792 -12.256  -8.516  1.00  0.00           H  
ATOM     19  N   ARG A   3      -6.124 -10.971  -3.579  1.00  0.00           N  
ATOM     20  CA  ARG A   3      -5.747  -9.983  -2.583  1.00  0.00           C  
ATOM     21  C   ARG A   3      -5.037  -8.803  -3.248  1.00  0.00           C  
ATOM     22  O   ARG A   3      -5.491  -7.663  -3.149  1.00  0.00           O  
ATOM     23  CB  ARG A   3      -4.826 -10.592  -1.523  1.00  0.00           C  
ATOM     24  CG  ARG A   3      -5.559 -10.758  -0.190  1.00  0.00           C  
ATOM     25  CD  ARG A   3      -5.959 -12.217   0.038  1.00  0.00           C  
ATOM     26  NE  ARG A   3      -7.097 -12.288   0.980  1.00  0.00           N  
ATOM     27  CZ  ARG A   3      -7.570 -13.428   1.502  1.00  0.00           C  
ATOM     28  NH1 ARG A   3      -7.006 -14.599   1.177  1.00  0.00           N  
ATOM     29  NH2 ARG A   3      -8.609 -13.396   2.349  1.00  0.00           N  
ATOM     30  H   ARG A   3      -7.108 -11.052  -3.743  1.00  0.00           H  
ATOM     31  HA  ARG A   3      -6.689  -9.670  -2.130  1.00  0.00           H  
ATOM     32  HB2 ARG A   3      -4.463 -11.561  -1.866  1.00  0.00           H  
ATOM     33  HB3 ARG A   3      -3.953  -9.955  -1.386  1.00  0.00           H  
ATOM     34  HG2 ARG A   3      -4.918 -10.421   0.625  1.00  0.00           H  
ATOM     35  HG3 ARG A   3      -6.448 -10.127  -0.178  1.00  0.00           H  
ATOM     36  HD2 ARG A   3      -6.230 -12.680  -0.910  1.00  0.00           H  
ATOM     37  HD3 ARG A   3      -5.112 -12.776   0.435  1.00  0.00           H  
ATOM     38  HE  ARG A   3      -7.542 -11.432   1.243  1.00  0.00           H  
ATOM     39 HH11 ARG A   3      -6.232 -14.622   0.545  1.00  0.00           H  
ATOM     40 HH12 ARG A   3      -7.359 -15.450   1.567  1.00  0.00           H  
ATOM     41 HH21 ARG A   3      -9.031 -12.523   2.591  1.00  0.00           H  
ATOM     42 HH22 ARG A   3      -8.962 -14.248   2.738  1.00  0.00           H  
ATOM     43  N   VAL A   4      -3.933  -9.115  -3.912  1.00  0.00           N  
ATOM     44  CA  VAL A   4      -3.156  -8.094  -4.594  1.00  0.00           C  
ATOM     45  C   VAL A   4      -4.067  -7.316  -5.546  1.00  0.00           C  
ATOM     46  O   VAL A   4      -3.850  -6.130  -5.786  1.00  0.00           O  
ATOM     47  CB  VAL A   4      -1.958  -8.733  -5.301  1.00  0.00           C  
ATOM     48  CG1 VAL A   4      -2.355 -10.056  -5.962  1.00  0.00           C  
ATOM     49  CG2 VAL A   4      -1.348  -7.772  -6.321  1.00  0.00           C  
ATOM     50  H   VAL A   4      -3.571 -10.043  -3.988  1.00  0.00           H  
ATOM     51  HA  VAL A   4      -2.774  -7.411  -3.836  1.00  0.00           H  
ATOM     52  HB  VAL A   4      -1.201  -8.949  -4.547  1.00  0.00           H  
ATOM     53 HG11 VAL A   4      -3.441 -10.111  -6.041  1.00  0.00           H  
ATOM     54 HG12 VAL A   4      -1.915 -10.110  -6.957  1.00  0.00           H  
ATOM     55 HG13 VAL A   4      -1.992 -10.887  -5.358  1.00  0.00           H  
ATOM     56 HG21 VAL A   4      -0.343  -8.106  -6.579  1.00  0.00           H  
ATOM     57 HG22 VAL A   4      -1.966  -7.754  -7.219  1.00  0.00           H  
ATOM     58 HG23 VAL A   4      -1.299  -6.770  -5.893  1.00  0.00           H  
ATOM     59  N   LYS A   5      -5.066  -8.016  -6.061  1.00  0.00           N  
ATOM     60  CA  LYS A   5      -6.011  -7.405  -6.981  1.00  0.00           C  
ATOM     61  C   LYS A   5      -6.755  -6.276  -6.267  1.00  0.00           C  
ATOM     62  O   LYS A   5      -6.691  -5.121  -6.688  1.00  0.00           O  
ATOM     63  CB  LYS A   5      -6.935  -8.467  -7.582  1.00  0.00           C  
ATOM     64  CG  LYS A   5      -7.983  -7.827  -8.495  1.00  0.00           C  
ATOM     65  CD  LYS A   5      -7.456  -7.690  -9.924  1.00  0.00           C  
ATOM     66  CE  LYS A   5      -8.598  -7.422 -10.907  1.00  0.00           C  
ATOM     67  NZ  LYS A   5      -8.368  -6.153 -11.633  1.00  0.00           N  
ATOM     68  H   LYS A   5      -5.235  -8.981  -5.860  1.00  0.00           H  
ATOM     69  HA  LYS A   5      -5.436  -6.977  -7.802  1.00  0.00           H  
ATOM     70  HB2 LYS A   5      -6.347  -9.189  -8.149  1.00  0.00           H  
ATOM     71  HB3 LYS A   5      -7.431  -9.016  -6.783  1.00  0.00           H  
ATOM     72  HG2 LYS A   5      -8.890  -8.433  -8.495  1.00  0.00           H  
ATOM     73  HG3 LYS A   5      -8.256  -6.845  -8.109  1.00  0.00           H  
ATOM     74  HD2 LYS A   5      -6.731  -6.878  -9.972  1.00  0.00           H  
ATOM     75  HD3 LYS A   5      -6.932  -8.602 -10.211  1.00  0.00           H  
ATOM     76  HE2 LYS A   5      -8.675  -8.245 -11.617  1.00  0.00           H  
ATOM     77  HE3 LYS A   5      -9.544  -7.373 -10.370  1.00  0.00           H  
ATOM     78  HZ1 LYS A   5      -8.303  -5.400 -10.978  1.00  0.00           H  
ATOM     79  HZ2 LYS A   5      -7.516  -6.217 -12.155  1.00  0.00           H  
ATOM     80  HZ3 LYS A   5      -9.130  -5.985 -12.260  1.00  0.00           H  
ATOM     81  N   ALA A   6      -7.443  -6.647  -5.197  1.00  0.00           N  
ATOM     82  CA  ALA A   6      -8.198  -5.679  -4.419  1.00  0.00           C  
ATOM     83  C   ALA A   6      -7.238  -4.638  -3.838  1.00  0.00           C  
ATOM     84  O   ALA A   6      -7.669  -3.585  -3.371  1.00  0.00           O  
ATOM     85  CB  ALA A   6      -8.996  -6.406  -3.335  1.00  0.00           C  
ATOM     86  H   ALA A   6      -7.489  -7.587  -4.861  1.00  0.00           H  
ATOM     87  HA  ALA A   6      -8.895  -5.182  -5.095  1.00  0.00           H  
ATOM     88  HB1 ALA A   6      -8.583  -6.163  -2.356  1.00  0.00           H  
ATOM     89  HB2 ALA A   6     -10.038  -6.089  -3.378  1.00  0.00           H  
ATOM     90  HB3 ALA A   6      -8.936  -7.481  -3.498  1.00  0.00           H  
ATOM     91  N   LEU A   7      -5.957  -4.970  -3.888  1.00  0.00           N  
ATOM     92  CA  LEU A   7      -4.933  -4.076  -3.371  1.00  0.00           C  
ATOM     93  C   LEU A   7      -4.545  -3.071  -4.458  1.00  0.00           C  
ATOM     94  O   LEU A   7      -4.553  -1.864  -4.224  1.00  0.00           O  
ATOM     95  CB  LEU A   7      -3.750  -4.877  -2.824  1.00  0.00           C  
ATOM     96  CG  LEU A   7      -3.600  -4.894  -1.302  1.00  0.00           C  
ATOM     97  CD1 LEU A   7      -3.641  -3.475  -0.730  1.00  0.00           C  
ATOM     98  CD2 LEU A   7      -4.648  -5.802  -0.658  1.00  0.00           C  
ATOM     99  H   LEU A   7      -5.615  -5.828  -4.270  1.00  0.00           H  
ATOM    100  HA  LEU A   7      -5.367  -3.530  -2.535  1.00  0.00           H  
ATOM    101  HB2 LEU A   7      -3.841  -5.906  -3.172  1.00  0.00           H  
ATOM    102  HB3 LEU A   7      -2.833  -4.474  -3.255  1.00  0.00           H  
ATOM    103  HG  LEU A   7      -2.621  -5.310  -1.060  1.00  0.00           H  
ATOM    104 HD11 LEU A   7      -3.150  -3.461   0.242  1.00  0.00           H  
ATOM    105 HD12 LEU A   7      -3.126  -2.795  -1.408  1.00  0.00           H  
ATOM    106 HD13 LEU A   7      -4.678  -3.159  -0.619  1.00  0.00           H  
ATOM    107 HD21 LEU A   7      -4.481  -5.845   0.418  1.00  0.00           H  
ATOM    108 HD22 LEU A   7      -5.644  -5.405  -0.855  1.00  0.00           H  
ATOM    109 HD23 LEU A   7      -4.568  -6.806  -1.078  1.00  0.00           H  
ATOM    110  N   GLU A   8      -4.214  -3.606  -5.625  1.00  0.00           N  
ATOM    111  CA  GLU A   8      -3.823  -2.772  -6.748  1.00  0.00           C  
ATOM    112  C   GLU A   8      -4.646  -1.482  -6.762  1.00  0.00           C  
ATOM    113  O   GLU A   8      -4.153  -0.431  -7.168  1.00  0.00           O  
ATOM    114  CB  GLU A   8      -3.968  -3.528  -8.070  1.00  0.00           C  
ATOM    115  CG  GLU A   8      -3.345  -2.740  -9.224  1.00  0.00           C  
ATOM    116  CD  GLU A   8      -4.254  -2.760 -10.455  1.00  0.00           C  
ATOM    117  OE1 GLU A   8      -5.362  -2.193 -10.351  1.00  0.00           O  
ATOM    118  OE2 GLU A   8      -3.818  -3.342 -11.472  1.00  0.00           O  
ATOM    119  H   GLU A   8      -4.210  -4.590  -5.808  1.00  0.00           H  
ATOM    120  HA  GLU A   8      -2.772  -2.538  -6.582  1.00  0.00           H  
ATOM    121  HB2 GLU A   8      -3.487  -4.504  -7.989  1.00  0.00           H  
ATOM    122  HB3 GLU A   8      -5.023  -3.710  -8.276  1.00  0.00           H  
ATOM    123  HG2 GLU A   8      -3.171  -1.710  -8.912  1.00  0.00           H  
ATOM    124  HG3 GLU A   8      -2.374  -3.165  -9.477  1.00  0.00           H  
ATOM    125  N   GLU A   9      -5.887  -1.605  -6.313  1.00  0.00           N  
ATOM    126  CA  GLU A   9      -6.783  -0.461  -6.269  1.00  0.00           C  
ATOM    127  C   GLU A   9      -6.307   0.546  -5.221  1.00  0.00           C  
ATOM    128  O   GLU A   9      -6.128   1.725  -5.525  1.00  0.00           O  
ATOM    129  CB  GLU A   9      -8.221  -0.902  -5.991  1.00  0.00           C  
ATOM    130  CG  GLU A   9      -9.219  -0.046  -6.772  1.00  0.00           C  
ATOM    131  CD  GLU A   9      -9.402   1.323  -6.113  1.00  0.00           C  
ATOM    132  OE1 GLU A   9      -8.590   2.219  -6.432  1.00  0.00           O  
ATOM    133  OE2 GLU A   9     -10.349   1.442  -5.306  1.00  0.00           O  
ATOM    134  H   GLU A   9      -6.280  -2.462  -5.984  1.00  0.00           H  
ATOM    135  HA  GLU A   9      -6.732  -0.015  -7.262  1.00  0.00           H  
ATOM    136  HB2 GLU A   9      -8.343  -1.951  -6.264  1.00  0.00           H  
ATOM    137  HB3 GLU A   9      -8.429  -0.826  -4.923  1.00  0.00           H  
ATOM    138  HG2 GLU A   9      -8.869   0.084  -7.796  1.00  0.00           H  
ATOM    139  HG3 GLU A   9     -10.179  -0.558  -6.827  1.00  0.00           H  
ATOM    140  N   LYS A  10      -6.114   0.046  -4.010  1.00  0.00           N  
ATOM    141  CA  LYS A  10      -5.661   0.889  -2.915  1.00  0.00           C  
ATOM    142  C   LYS A  10      -4.313   1.512  -3.282  1.00  0.00           C  
ATOM    143  O   LYS A  10      -4.156   2.731  -3.236  1.00  0.00           O  
ATOM    144  CB  LYS A  10      -5.638   0.099  -1.606  1.00  0.00           C  
ATOM    145  CG  LYS A  10      -5.827   1.025  -0.403  1.00  0.00           C  
ATOM    146  CD  LYS A  10      -7.267   1.539  -0.326  1.00  0.00           C  
ATOM    147  CE  LYS A  10      -7.825   1.394   1.090  1.00  0.00           C  
ATOM    148  NZ  LYS A  10      -7.913  -0.034   1.471  1.00  0.00           N  
ATOM    149  H   LYS A  10      -6.262  -0.913  -3.771  1.00  0.00           H  
ATOM    150  HA  LYS A  10      -6.391   1.689  -2.796  1.00  0.00           H  
ATOM    151  HB2 LYS A  10      -6.425  -0.655  -1.616  1.00  0.00           H  
ATOM    152  HB3 LYS A  10      -4.690  -0.433  -1.514  1.00  0.00           H  
ATOM    153  HG2 LYS A  10      -5.578   0.492   0.515  1.00  0.00           H  
ATOM    154  HG3 LYS A  10      -5.140   1.869  -0.477  1.00  0.00           H  
ATOM    155  HD2 LYS A  10      -7.300   2.585  -0.630  1.00  0.00           H  
ATOM    156  HD3 LYS A  10      -7.892   0.983  -1.027  1.00  0.00           H  
ATOM    157  HE2 LYS A  10      -7.187   1.926   1.796  1.00  0.00           H  
ATOM    158  HE3 LYS A  10      -8.813   1.853   1.146  1.00  0.00           H  
ATOM    159  HZ1 LYS A  10      -6.992  -0.415   1.545  1.00  0.00           H  
ATOM    160  HZ2 LYS A  10      -8.380  -0.116   2.350  1.00  0.00           H  
ATOM    161  HZ3 LYS A  10      -8.426  -0.534   0.772  1.00  0.00           H  
ATOM    162  N   VAL A  11      -3.373   0.647  -3.637  1.00  0.00           N  
ATOM    163  CA  VAL A  11      -2.044   1.098  -4.011  1.00  0.00           C  
ATOM    164  C   VAL A  11      -2.162   2.209  -5.055  1.00  0.00           C  
ATOM    165  O   VAL A  11      -1.671   3.318  -4.846  1.00  0.00           O  
ATOM    166  CB  VAL A  11      -1.206  -0.088  -4.491  1.00  0.00           C  
ATOM    167  CG1 VAL A  11       0.273   0.293  -4.598  1.00  0.00           C  
ATOM    168  CG2 VAL A  11      -1.395  -1.300  -3.576  1.00  0.00           C  
ATOM    169  H   VAL A  11      -3.510  -0.343  -3.672  1.00  0.00           H  
ATOM    170  HA  VAL A  11      -1.572   1.506  -3.117  1.00  0.00           H  
ATOM    171  HB  VAL A  11      -1.553  -0.363  -5.487  1.00  0.00           H  
ATOM    172 HG11 VAL A  11       0.380   1.146  -5.267  1.00  0.00           H  
ATOM    173 HG12 VAL A  11       0.652   0.556  -3.611  1.00  0.00           H  
ATOM    174 HG13 VAL A  11       0.838  -0.552  -4.992  1.00  0.00           H  
ATOM    175 HG21 VAL A  11      -0.526  -1.954  -3.655  1.00  0.00           H  
ATOM    176 HG22 VAL A  11      -1.503  -0.963  -2.545  1.00  0.00           H  
ATOM    177 HG23 VAL A  11      -2.289  -1.846  -3.877  1.00  0.00           H  
ATOM    178  N   LYS A  12      -2.815   1.874  -6.158  1.00  0.00           N  
ATOM    179  CA  LYS A  12      -3.004   2.831  -7.236  1.00  0.00           C  
ATOM    180  C   LYS A  12      -3.517   4.151  -6.657  1.00  0.00           C  
ATOM    181  O   LYS A  12      -3.159   5.224  -7.138  1.00  0.00           O  
ATOM    182  CB  LYS A  12      -3.907   2.242  -8.321  1.00  0.00           C  
ATOM    183  CG  LYS A  12      -4.589   3.350  -9.127  1.00  0.00           C  
ATOM    184  CD  LYS A  12      -4.651   2.989 -10.612  1.00  0.00           C  
ATOM    185  CE  LYS A  12      -3.386   3.446 -11.341  1.00  0.00           C  
ATOM    186  NZ  LYS A  12      -3.698   3.820 -12.738  1.00  0.00           N  
ATOM    187  H   LYS A  12      -3.211   0.971  -6.320  1.00  0.00           H  
ATOM    188  HA  LYS A  12      -2.029   3.008  -7.690  1.00  0.00           H  
ATOM    189  HB2 LYS A  12      -3.318   1.613  -8.989  1.00  0.00           H  
ATOM    190  HB3 LYS A  12      -4.662   1.602  -7.865  1.00  0.00           H  
ATOM    191  HG2 LYS A  12      -5.597   3.512  -8.747  1.00  0.00           H  
ATOM    192  HG3 LYS A  12      -4.045   4.285  -8.999  1.00  0.00           H  
ATOM    193  HD2 LYS A  12      -4.770   1.911 -10.725  1.00  0.00           H  
ATOM    194  HD3 LYS A  12      -5.525   3.455 -11.067  1.00  0.00           H  
ATOM    195  HE2 LYS A  12      -2.947   4.297 -10.820  1.00  0.00           H  
ATOM    196  HE3 LYS A  12      -2.644   2.648 -11.330  1.00  0.00           H  
ATOM    197  HZ1 LYS A  12      -4.659   4.090 -12.804  1.00  0.00           H  
ATOM    198  HZ2 LYS A  12      -3.117   4.585 -13.016  1.00  0.00           H  
ATOM    199  HZ3 LYS A  12      -3.530   3.038 -13.338  1.00  0.00           H  
ATOM    200  N   ALA A  13      -4.349   4.026  -5.633  1.00  0.00           N  
ATOM    201  CA  ALA A  13      -4.915   5.197  -4.984  1.00  0.00           C  
ATOM    202  C   ALA A  13      -3.856   5.838  -4.084  1.00  0.00           C  
ATOM    203  O   ALA A  13      -3.859   7.051  -3.884  1.00  0.00           O  
ATOM    204  CB  ALA A  13      -6.172   4.792  -4.210  1.00  0.00           C  
ATOM    205  H   ALA A  13      -4.635   3.150  -5.248  1.00  0.00           H  
ATOM    206  HA  ALA A  13      -5.195   5.906  -5.763  1.00  0.00           H  
ATOM    207  HB1 ALA A  13      -6.910   5.593  -4.273  1.00  0.00           H  
ATOM    208  HB2 ALA A  13      -6.587   3.881  -4.640  1.00  0.00           H  
ATOM    209  HB3 ALA A  13      -5.915   4.618  -3.166  1.00  0.00           H  
ATOM    210  N   LEU A  14      -2.977   4.993  -3.565  1.00  0.00           N  
ATOM    211  CA  LEU A  14      -1.916   5.462  -2.690  1.00  0.00           C  
ATOM    212  C   LEU A  14      -0.761   5.997  -3.540  1.00  0.00           C  
ATOM    213  O   LEU A  14       0.283   6.372  -3.008  1.00  0.00           O  
ATOM    214  CB  LEU A  14      -1.501   4.361  -1.713  1.00  0.00           C  
ATOM    215  CG  LEU A  14      -2.486   4.063  -0.581  1.00  0.00           C  
ATOM    216  CD1 LEU A  14      -1.756   3.535   0.656  1.00  0.00           C  
ATOM    217  CD2 LEU A  14      -3.341   5.291  -0.261  1.00  0.00           C  
ATOM    218  H   LEU A  14      -2.982   4.007  -3.733  1.00  0.00           H  
ATOM    219  HA  LEU A  14      -2.319   6.284  -2.099  1.00  0.00           H  
ATOM    220  HB2 LEU A  14      -1.340   3.443  -2.278  1.00  0.00           H  
ATOM    221  HB3 LEU A  14      -0.543   4.636  -1.272  1.00  0.00           H  
ATOM    222  HG  LEU A  14      -3.164   3.277  -0.915  1.00  0.00           H  
ATOM    223 HD11 LEU A  14      -2.359   3.729   1.543  1.00  0.00           H  
ATOM    224 HD12 LEU A  14      -1.595   2.462   0.552  1.00  0.00           H  
ATOM    225 HD13 LEU A  14      -0.795   4.040   0.753  1.00  0.00           H  
ATOM    226 HD21 LEU A  14      -4.004   5.500  -1.101  1.00  0.00           H  
ATOM    227 HD22 LEU A  14      -3.935   5.098   0.631  1.00  0.00           H  
ATOM    228 HD23 LEU A  14      -2.693   6.150  -0.088  1.00  0.00           H  
ATOM    229  N   GLU A  15      -0.987   6.016  -4.845  1.00  0.00           N  
ATOM    230  CA  GLU A  15       0.021   6.500  -5.773  1.00  0.00           C  
ATOM    231  C   GLU A  15      -0.296   7.933  -6.201  1.00  0.00           C  
ATOM    232  O   GLU A  15       0.558   8.816  -6.108  1.00  0.00           O  
ATOM    233  CB  GLU A  15       0.135   5.577  -6.988  1.00  0.00           C  
ATOM    234  CG  GLU A  15       1.574   5.526  -7.505  1.00  0.00           C  
ATOM    235  CD  GLU A  15       1.694   6.227  -8.861  1.00  0.00           C  
ATOM    236  OE1 GLU A  15       1.001   7.253  -9.033  1.00  0.00           O  
ATOM    237  OE2 GLU A  15       2.478   5.721  -9.693  1.00  0.00           O  
ATOM    238  H   GLU A  15      -1.840   5.709  -5.270  1.00  0.00           H  
ATOM    239  HA  GLU A  15       0.959   6.477  -5.218  1.00  0.00           H  
ATOM    240  HB2 GLU A  15      -0.195   4.573  -6.720  1.00  0.00           H  
ATOM    241  HB3 GLU A  15      -0.527   5.928  -7.780  1.00  0.00           H  
ATOM    242  HG2 GLU A  15       2.240   6.002  -6.785  1.00  0.00           H  
ATOM    243  HG3 GLU A  15       1.894   4.489  -7.598  1.00  0.00           H  
ATOM    244  N   GLU A  16      -1.523   8.124  -6.661  1.00  0.00           N  
ATOM    245  CA  GLU A  16      -1.962   9.436  -7.103  1.00  0.00           C  
ATOM    246  C   GLU A  16      -2.069  10.390  -5.912  1.00  0.00           C  
ATOM    247  O   GLU A  16      -1.752  11.572  -6.029  1.00  0.00           O  
ATOM    248  CB  GLU A  16      -3.293   9.344  -7.852  1.00  0.00           C  
ATOM    249  CG  GLU A  16      -3.396  10.434  -8.923  1.00  0.00           C  
ATOM    250  CD  GLU A  16      -4.852  10.848  -9.145  1.00  0.00           C  
ATOM    251  OE1 GLU A  16      -5.604  10.010  -9.689  1.00  0.00           O  
ATOM    252  OE2 GLU A  16      -5.180  11.993  -8.766  1.00  0.00           O  
ATOM    253  H   GLU A  16      -2.211   7.401  -6.732  1.00  0.00           H  
ATOM    254  HA  GLU A  16      -1.190   9.784  -7.788  1.00  0.00           H  
ATOM    255  HB2 GLU A  16      -3.386   8.363  -8.319  1.00  0.00           H  
ATOM    256  HB3 GLU A  16      -4.119   9.442  -7.149  1.00  0.00           H  
ATOM    257  HG2 GLU A  16      -2.810  11.301  -8.620  1.00  0.00           H  
ATOM    258  HG3 GLU A  16      -2.970  10.071  -9.858  1.00  0.00           H  
ATOM    259  N   LYS A  17      -2.516   9.840  -4.793  1.00  0.00           N  
ATOM    260  CA  LYS A  17      -2.668  10.626  -3.580  1.00  0.00           C  
ATOM    261  C   LYS A  17      -1.285  10.970  -3.024  1.00  0.00           C  
ATOM    262  O   LYS A  17      -0.911  12.140  -2.959  1.00  0.00           O  
ATOM    263  CB  LYS A  17      -3.571   9.902  -2.580  1.00  0.00           C  
ATOM    264  CG  LYS A  17      -5.037  10.289  -2.784  1.00  0.00           C  
ATOM    265  CD  LYS A  17      -5.964   9.354  -2.005  1.00  0.00           C  
ATOM    266  CE  LYS A  17      -6.715  10.113  -0.910  1.00  0.00           C  
ATOM    267  NZ  LYS A  17      -8.118   9.648  -0.824  1.00  0.00           N  
ATOM    268  H   LYS A  17      -2.771   8.876  -4.705  1.00  0.00           H  
ATOM    269  HA  LYS A  17      -3.171  11.554  -3.854  1.00  0.00           H  
ATOM    270  HB2 LYS A  17      -3.457   8.824  -2.696  1.00  0.00           H  
ATOM    271  HB3 LYS A  17      -3.263  10.147  -1.563  1.00  0.00           H  
ATOM    272  HG2 LYS A  17      -5.193  11.317  -2.457  1.00  0.00           H  
ATOM    273  HG3 LYS A  17      -5.283  10.250  -3.845  1.00  0.00           H  
ATOM    274  HD2 LYS A  17      -6.678   8.893  -2.688  1.00  0.00           H  
ATOM    275  HD3 LYS A  17      -5.382   8.547  -1.560  1.00  0.00           H  
ATOM    276  HE2 LYS A  17      -6.217   9.966   0.050  1.00  0.00           H  
ATOM    277  HE3 LYS A  17      -6.692  11.182  -1.119  1.00  0.00           H  
ATOM    278  HZ1 LYS A  17      -8.594   9.869  -1.675  1.00  0.00           H  
ATOM    279  HZ2 LYS A  17      -8.132   8.658  -0.682  1.00  0.00           H  
ATOM    280  HZ3 LYS A  17      -8.574  10.102  -0.059  1.00  0.00           H  
ATOM    281  N   VAL A  18      -0.562   9.930  -2.636  1.00  0.00           N  
ATOM    282  CA  VAL A  18       0.771  10.106  -2.088  1.00  0.00           C  
ATOM    283  C   VAL A  18       1.543  11.109  -2.947  1.00  0.00           C  
ATOM    284  O   VAL A  18       2.264  11.957  -2.423  1.00  0.00           O  
ATOM    285  CB  VAL A  18       1.474   8.753  -1.973  1.00  0.00           C  
ATOM    286  CG1 VAL A  18       2.957   8.931  -1.645  1.00  0.00           C  
ATOM    287  CG2 VAL A  18       0.785   7.864  -0.934  1.00  0.00           C  
ATOM    288  H   VAL A  18      -0.874   8.981  -2.693  1.00  0.00           H  
ATOM    289  HA  VAL A  18       0.662  10.516  -1.083  1.00  0.00           H  
ATOM    290  HB  VAL A  18       1.402   8.255  -2.940  1.00  0.00           H  
ATOM    291 HG11 VAL A  18       3.167   9.987  -1.475  1.00  0.00           H  
ATOM    292 HG12 VAL A  18       3.202   8.363  -0.746  1.00  0.00           H  
ATOM    293 HG13 VAL A  18       3.560   8.570  -2.478  1.00  0.00           H  
ATOM    294 HG21 VAL A  18      -0.294   7.906  -1.079  1.00  0.00           H  
ATOM    295 HG22 VAL A  18       1.128   6.836  -1.053  1.00  0.00           H  
ATOM    296 HG23 VAL A  18       1.033   8.216   0.066  1.00  0.00           H  
ATOM    297  N   LYS A  19       1.365  10.980  -4.254  1.00  0.00           N  
ATOM    298  CA  LYS A  19       2.036  11.865  -5.191  1.00  0.00           C  
ATOM    299  C   LYS A  19       1.354  13.234  -5.172  1.00  0.00           C  
ATOM    300  O   LYS A  19       2.020  14.265  -5.256  1.00  0.00           O  
ATOM    301  CB  LYS A  19       2.094  11.227  -6.581  1.00  0.00           C  
ATOM    302  CG  LYS A  19       3.112  11.944  -7.471  1.00  0.00           C  
ATOM    303  CD  LYS A  19       2.698  11.877  -8.942  1.00  0.00           C  
ATOM    304  CE  LYS A  19       1.803  13.062  -9.314  1.00  0.00           C  
ATOM    305  NZ  LYS A  19       0.410  12.610  -9.531  1.00  0.00           N  
ATOM    306  H   LYS A  19       0.777  10.288  -4.673  1.00  0.00           H  
ATOM    307  HA  LYS A  19       3.063  11.986  -4.848  1.00  0.00           H  
ATOM    308  HB2 LYS A  19       2.362  10.175  -6.492  1.00  0.00           H  
ATOM    309  HB3 LYS A  19       1.109  11.266  -7.045  1.00  0.00           H  
ATOM    310  HG2 LYS A  19       3.201  12.986  -7.161  1.00  0.00           H  
ATOM    311  HG3 LYS A  19       4.095  11.490  -7.344  1.00  0.00           H  
ATOM    312  HD2 LYS A  19       3.586  11.875  -9.574  1.00  0.00           H  
ATOM    313  HD3 LYS A  19       2.169  10.943  -9.132  1.00  0.00           H  
ATOM    314  HE2 LYS A  19       1.830  13.809  -8.522  1.00  0.00           H  
ATOM    315  HE3 LYS A  19       2.180  13.540 -10.217  1.00  0.00           H  
ATOM    316  HZ1 LYS A  19       0.375  11.610  -9.503  1.00  0.00           H  
ATOM    317  HZ2 LYS A  19      -0.177  12.984  -8.812  1.00  0.00           H  
ATOM    318  HZ3 LYS A  19       0.090  12.930 -10.423  1.00  0.00           H  
ATOM    319  N   ALA A  20       0.034  13.201  -5.058  1.00  0.00           N  
ATOM    320  CA  ALA A  20      -0.745  14.427  -5.026  1.00  0.00           C  
ATOM    321  C   ALA A  20      -0.253  15.308  -3.877  1.00  0.00           C  
ATOM    322  O   ALA A  20      -0.127  16.523  -4.032  1.00  0.00           O  
ATOM    323  CB  ALA A  20      -2.232  14.083  -4.901  1.00  0.00           C  
ATOM    324  H   ALA A  20      -0.501  12.358  -4.990  1.00  0.00           H  
ATOM    325  HA  ALA A  20      -0.583  14.948  -5.968  1.00  0.00           H  
ATOM    326  HB1 ALA A  20      -2.373  13.366  -4.094  1.00  0.00           H  
ATOM    327  HB2 ALA A  20      -2.797  14.990  -4.686  1.00  0.00           H  
ATOM    328  HB3 ALA A  20      -2.584  13.651  -5.838  1.00  0.00           H  
ATOM    329  N   LEU A  21       0.012  14.664  -2.750  1.00  0.00           N  
ATOM    330  CA  LEU A  21       0.489  15.375  -1.575  1.00  0.00           C  
ATOM    331  C   LEU A  21       1.645  16.294  -1.974  1.00  0.00           C  
ATOM    332  O   LEU A  21       2.644  15.835  -2.525  1.00  0.00           O  
ATOM    333  CB  LEU A  21       0.842  14.389  -0.459  1.00  0.00           C  
ATOM    334  CG  LEU A  21      -0.009  13.120  -0.391  1.00  0.00           C  
ATOM    335  CD1 LEU A  21       0.252  12.354   0.908  1.00  0.00           C  
ATOM    336  CD2 LEU A  21      -1.494  13.444  -0.576  1.00  0.00           C  
ATOM    337  H   LEU A  21      -0.093  13.676  -2.633  1.00  0.00           H  
ATOM    338  HA  LEU A  21      -0.334  15.992  -1.212  1.00  0.00           H  
ATOM    339  HB2 LEU A  21       1.886  14.098  -0.577  1.00  0.00           H  
ATOM    340  HB3 LEU A  21       0.763  14.909   0.496  1.00  0.00           H  
ATOM    341  HG  LEU A  21       0.283  12.469  -1.214  1.00  0.00           H  
ATOM    342 HD11 LEU A  21      -0.698  12.122   1.390  1.00  0.00           H  
ATOM    343 HD12 LEU A  21       0.781  11.428   0.684  1.00  0.00           H  
ATOM    344 HD13 LEU A  21       0.857  12.967   1.575  1.00  0.00           H  
ATOM    345 HD21 LEU A  21      -1.595  14.365  -1.151  1.00  0.00           H  
ATOM    346 HD22 LEU A  21      -1.979  12.628  -1.110  1.00  0.00           H  
ATOM    347 HD23 LEU A  21      -1.962  13.571   0.400  1.00  0.00           H  
ATOM    348  N   GLY A  22       1.470  17.574  -1.680  1.00  0.00           N  
ATOM    349  CA  GLY A  22       2.488  18.560  -2.002  1.00  0.00           C  
ATOM    350  C   GLY A  22       3.890  18.008  -1.741  1.00  0.00           C  
ATOM    351  O   GLY A  22       4.851  18.408  -2.396  1.00  0.00           O  
ATOM    352  H   GLY A  22       0.654  17.938  -1.231  1.00  0.00           H  
ATOM    353  HA2 GLY A  22       2.397  18.854  -3.047  1.00  0.00           H  
ATOM    354  HA3 GLY A  22       2.329  19.458  -1.403  1.00  0.00           H  
ATOM    355  N   GLY A  23       3.963  17.096  -0.782  1.00  0.00           N  
ATOM    356  CA  GLY A  23       5.232  16.484  -0.427  1.00  0.00           C  
ATOM    357  C   GLY A  23       6.230  17.534   0.062  1.00  0.00           C  
ATOM    358  O   GLY A  23       5.900  18.717   0.149  1.00  0.00           O  
ATOM    359  H   GLY A  23       3.177  16.775  -0.254  1.00  0.00           H  
ATOM    360  HA2 GLY A  23       5.074  15.737   0.352  1.00  0.00           H  
ATOM    361  HA3 GLY A  23       5.642  15.960  -1.291  1.00  0.00           H  
ATOM    362  N   GLY A  24       7.432  17.067   0.367  1.00  0.00           N  
ATOM    363  CA  GLY A  24       8.481  17.952   0.843  1.00  0.00           C  
ATOM    364  C   GLY A  24       8.836  17.646   2.299  1.00  0.00           C  
ATOM    365  O   GLY A  24       9.296  18.524   3.028  1.00  0.00           O  
ATOM    366  H   GLY A  24       7.693  16.105   0.292  1.00  0.00           H  
ATOM    367  HA2 GLY A  24       9.366  17.842   0.218  1.00  0.00           H  
ATOM    368  HA3 GLY A  24       8.155  18.988   0.755  1.00  0.00           H  
ATOM    369  N   GLY A  25       8.610  16.398   2.681  1.00  0.00           N  
ATOM    370  CA  GLY A  25       8.902  15.964   4.036  1.00  0.00           C  
ATOM    371  C   GLY A  25       7.617  15.598   4.783  1.00  0.00           C  
ATOM    372  O   GLY A  25       7.191  16.319   5.683  1.00  0.00           O  
ATOM    373  H   GLY A  25       8.237  15.689   2.082  1.00  0.00           H  
ATOM    374  HA2 GLY A  25       9.570  15.104   4.011  1.00  0.00           H  
ATOM    375  HA3 GLY A  25       9.424  16.758   4.571  1.00  0.00           H  
ATOM    376  N   ARG A  26       7.037  14.477   4.380  1.00  0.00           N  
ATOM    377  CA  ARG A  26       5.810  14.005   5.001  1.00  0.00           C  
ATOM    378  C   ARG A  26       5.322  12.730   4.309  1.00  0.00           C  
ATOM    379  O   ARG A  26       4.767  11.843   4.955  1.00  0.00           O  
ATOM    380  CB  ARG A  26       4.712  15.068   4.927  1.00  0.00           C  
ATOM    381  CG  ARG A  26       4.378  15.608   6.320  1.00  0.00           C  
ATOM    382  CD  ARG A  26       4.177  17.124   6.286  1.00  0.00           C  
ATOM    383  NE  ARG A  26       2.770  17.441   5.954  1.00  0.00           N  
ATOM    384  CZ  ARG A  26       2.227  18.661   6.069  1.00  0.00           C  
ATOM    385  NH1 ARG A  26       2.970  19.686   6.510  1.00  0.00           N  
ATOM    386  NH2 ARG A  26       0.941  18.856   5.745  1.00  0.00           N  
ATOM    387  H   ARG A  26       7.391  13.895   3.649  1.00  0.00           H  
ATOM    388  HA  ARG A  26       6.079  13.810   6.038  1.00  0.00           H  
ATOM    389  HB2 ARG A  26       5.036  15.887   4.284  1.00  0.00           H  
ATOM    390  HB3 ARG A  26       3.818  14.642   4.474  1.00  0.00           H  
ATOM    391  HG2 ARG A  26       3.475  15.126   6.693  1.00  0.00           H  
ATOM    392  HG3 ARG A  26       5.182  15.359   7.012  1.00  0.00           H  
ATOM    393  HD2 ARG A  26       4.437  17.555   7.253  1.00  0.00           H  
ATOM    394  HD3 ARG A  26       4.844  17.572   5.548  1.00  0.00           H  
ATOM    395  HE  ARG A  26       2.188  16.699   5.622  1.00  0.00           H  
ATOM    396 HH11 ARG A  26       3.929  19.540   6.753  1.00  0.00           H  
ATOM    397 HH12 ARG A  26       2.564  20.596   6.596  1.00  0.00           H  
ATOM    398 HH21 ARG A  26       0.388  18.091   5.417  1.00  0.00           H  
ATOM    399 HH22 ARG A  26       0.537  19.766   5.832  1.00  0.00           H  
ATOM    400  N   ILE A  27       5.547  12.680   3.004  1.00  0.00           N  
ATOM    401  CA  ILE A  27       5.136  11.529   2.219  1.00  0.00           C  
ATOM    402  C   ILE A  27       6.286  10.520   2.160  1.00  0.00           C  
ATOM    403  O   ILE A  27       6.057   9.312   2.172  1.00  0.00           O  
ATOM    404  CB  ILE A  27       4.637  11.970   0.841  1.00  0.00           C  
ATOM    405  CG1 ILE A  27       5.334  13.256   0.391  1.00  0.00           C  
ATOM    406  CG2 ILE A  27       3.113  12.111   0.830  1.00  0.00           C  
ATOM    407  CD1 ILE A  27       4.907  13.644  -1.026  1.00  0.00           C  
ATOM    408  H   ILE A  27       5.999  13.406   2.485  1.00  0.00           H  
ATOM    409  HA  ILE A  27       4.295  11.064   2.733  1.00  0.00           H  
ATOM    410  HB  ILE A  27       4.894  11.195   0.120  1.00  0.00           H  
ATOM    411 HG12 ILE A  27       5.095  14.065   1.082  1.00  0.00           H  
ATOM    412 HG13 ILE A  27       6.414  13.118   0.424  1.00  0.00           H  
ATOM    413 HG21 ILE A  27       2.845  13.164   0.911  1.00  0.00           H  
ATOM    414 HG22 ILE A  27       2.718  11.705  -0.102  1.00  0.00           H  
ATOM    415 HG23 ILE A  27       2.692  11.562   1.672  1.00  0.00           H  
ATOM    416 HD11 ILE A  27       4.482  12.775  -1.528  1.00  0.00           H  
ATOM    417 HD12 ILE A  27       4.159  14.435  -0.975  1.00  0.00           H  
ATOM    418 HD13 ILE A  27       5.774  13.999  -1.583  1.00  0.00           H  
ATOM    419  N   GLU A  28       7.497  11.054   2.100  1.00  0.00           N  
ATOM    420  CA  GLU A  28       8.682  10.217   2.041  1.00  0.00           C  
ATOM    421  C   GLU A  28       8.491   8.964   2.899  1.00  0.00           C  
ATOM    422  O   GLU A  28       8.570   7.845   2.396  1.00  0.00           O  
ATOM    423  CB  GLU A  28       9.926  10.994   2.477  1.00  0.00           C  
ATOM    424  CG  GLU A  28      11.191  10.150   2.300  1.00  0.00           C  
ATOM    425  CD  GLU A  28      11.574  10.040   0.823  1.00  0.00           C  
ATOM    426  OE1 GLU A  28      12.130  11.033   0.306  1.00  0.00           O  
ATOM    427  OE2 GLU A  28      11.303   8.965   0.245  1.00  0.00           O  
ATOM    428  H   GLU A  28       7.674  12.039   2.091  1.00  0.00           H  
ATOM    429  HA  GLU A  28       8.786   9.935   0.994  1.00  0.00           H  
ATOM    430  HB2 GLU A  28      10.011  11.909   1.890  1.00  0.00           H  
ATOM    431  HB3 GLU A  28       9.827  11.292   3.520  1.00  0.00           H  
ATOM    432  HG2 GLU A  28      12.012  10.598   2.860  1.00  0.00           H  
ATOM    433  HG3 GLU A  28      11.028   9.155   2.712  1.00  0.00           H  
ATOM    434  N   GLU A  29       8.242   9.196   4.180  1.00  0.00           N  
ATOM    435  CA  GLU A  29       8.039   8.100   5.112  1.00  0.00           C  
ATOM    436  C   GLU A  29       7.064   7.077   4.526  1.00  0.00           C  
ATOM    437  O   GLU A  29       7.471   5.994   4.111  1.00  0.00           O  
ATOM    438  CB  GLU A  29       7.543   8.617   6.464  1.00  0.00           C  
ATOM    439  CG  GLU A  29       7.783   7.583   7.567  1.00  0.00           C  
ATOM    440  CD  GLU A  29       6.464   7.150   8.209  1.00  0.00           C  
ATOM    441  OE1 GLU A  29       5.822   6.245   7.631  1.00  0.00           O  
ATOM    442  OE2 GLU A  29       6.126   7.732   9.262  1.00  0.00           O  
ATOM    443  H   GLU A  29       8.179  10.110   4.581  1.00  0.00           H  
ATOM    444  HA  GLU A  29       9.020   7.644   5.242  1.00  0.00           H  
ATOM    445  HB2 GLU A  29       8.057   9.545   6.714  1.00  0.00           H  
ATOM    446  HB3 GLU A  29       6.480   8.848   6.403  1.00  0.00           H  
ATOM    447  HG2 GLU A  29       8.292   6.714   7.152  1.00  0.00           H  
ATOM    448  HG3 GLU A  29       8.440   8.004   8.328  1.00  0.00           H  
ATOM    449  N   LEU A  30       5.795   7.459   4.509  1.00  0.00           N  
ATOM    450  CA  LEU A  30       4.758   6.589   3.979  1.00  0.00           C  
ATOM    451  C   LEU A  30       5.198   6.051   2.616  1.00  0.00           C  
ATOM    452  O   LEU A  30       4.965   4.886   2.300  1.00  0.00           O  
ATOM    453  CB  LEU A  30       3.412   7.315   3.949  1.00  0.00           C  
ATOM    454  CG  LEU A  30       3.362   8.600   3.122  1.00  0.00           C  
ATOM    455  CD1 LEU A  30       3.341   8.288   1.624  1.00  0.00           C  
ATOM    456  CD2 LEU A  30       2.180   9.477   3.541  1.00  0.00           C  
ATOM    457  H   LEU A  30       5.472   8.343   4.848  1.00  0.00           H  
ATOM    458  HA  LEU A  30       4.656   5.748   4.666  1.00  0.00           H  
ATOM    459  HB2 LEU A  30       2.660   6.627   3.563  1.00  0.00           H  
ATOM    460  HB3 LEU A  30       3.129   7.556   4.974  1.00  0.00           H  
ATOM    461  HG  LEU A  30       4.270   9.170   3.319  1.00  0.00           H  
ATOM    462 HD11 LEU A  30       2.561   8.877   1.141  1.00  0.00           H  
ATOM    463 HD12 LEU A  30       4.308   8.537   1.187  1.00  0.00           H  
ATOM    464 HD13 LEU A  30       3.139   7.227   1.477  1.00  0.00           H  
ATOM    465 HD21 LEU A  30       1.399   8.852   3.975  1.00  0.00           H  
ATOM    466 HD22 LEU A  30       2.512  10.206   4.279  1.00  0.00           H  
ATOM    467 HD23 LEU A  30       1.786   9.997   2.668  1.00  0.00           H  
ATOM    468  N   LYS A  31       5.825   6.927   1.844  1.00  0.00           N  
ATOM    469  CA  LYS A  31       6.298   6.555   0.522  1.00  0.00           C  
ATOM    470  C   LYS A  31       7.308   5.413   0.649  1.00  0.00           C  
ATOM    471  O   LYS A  31       7.387   4.549  -0.224  1.00  0.00           O  
ATOM    472  CB  LYS A  31       6.845   7.780  -0.216  1.00  0.00           C  
ATOM    473  CG  LYS A  31       5.765   8.419  -1.090  1.00  0.00           C  
ATOM    474  CD  LYS A  31       6.356   8.925  -2.409  1.00  0.00           C  
ATOM    475  CE  LYS A  31       6.482   7.789  -3.424  1.00  0.00           C  
ATOM    476  NZ  LYS A  31       7.803   7.832  -4.089  1.00  0.00           N  
ATOM    477  H   LYS A  31       6.010   7.874   2.108  1.00  0.00           H  
ATOM    478  HA  LYS A  31       5.439   6.196  -0.044  1.00  0.00           H  
ATOM    479  HB2 LYS A  31       7.214   8.508   0.505  1.00  0.00           H  
ATOM    480  HB3 LYS A  31       7.693   7.487  -0.835  1.00  0.00           H  
ATOM    481  HG2 LYS A  31       4.980   7.693  -1.295  1.00  0.00           H  
ATOM    482  HG3 LYS A  31       5.301   9.247  -0.554  1.00  0.00           H  
ATOM    483  HD2 LYS A  31       5.722   9.714  -2.815  1.00  0.00           H  
ATOM    484  HD3 LYS A  31       7.335   9.366  -2.226  1.00  0.00           H  
ATOM    485  HE2 LYS A  31       6.351   6.830  -2.924  1.00  0.00           H  
ATOM    486  HE3 LYS A  31       5.690   7.870  -4.170  1.00  0.00           H  
ATOM    487  HZ1 LYS A  31       8.006   8.771  -4.368  1.00  0.00           H  
ATOM    488  HZ2 LYS A  31       8.507   7.515  -3.453  1.00  0.00           H  
ATOM    489  HZ3 LYS A  31       7.791   7.240  -4.895  1.00  0.00           H  
ATOM    490  N   LYS A  32       8.055   5.445   1.743  1.00  0.00           N  
ATOM    491  CA  LYS A  32       9.057   4.423   1.995  1.00  0.00           C  
ATOM    492  C   LYS A  32       8.368   3.062   2.127  1.00  0.00           C  
ATOM    493  O   LYS A  32       8.660   2.140   1.367  1.00  0.00           O  
ATOM    494  CB  LYS A  32       9.912   4.798   3.207  1.00  0.00           C  
ATOM    495  CG  LYS A  32      10.489   6.207   3.054  1.00  0.00           C  
ATOM    496  CD  LYS A  32      11.997   6.212   3.315  1.00  0.00           C  
ATOM    497  CE  LYS A  32      12.780   6.068   2.009  1.00  0.00           C  
ATOM    498  NZ  LYS A  32      14.168   5.633   2.282  1.00  0.00           N  
ATOM    499  H   LYS A  32       7.984   6.151   2.447  1.00  0.00           H  
ATOM    500  HA  LYS A  32       9.718   4.393   1.130  1.00  0.00           H  
ATOM    501  HB2 LYS A  32       9.309   4.745   4.113  1.00  0.00           H  
ATOM    502  HB3 LYS A  32      10.723   4.079   3.321  1.00  0.00           H  
ATOM    503  HG2 LYS A  32      10.289   6.580   2.050  1.00  0.00           H  
ATOM    504  HG3 LYS A  32       9.994   6.884   3.750  1.00  0.00           H  
ATOM    505  HD2 LYS A  32      12.280   7.140   3.812  1.00  0.00           H  
ATOM    506  HD3 LYS A  32      12.255   5.397   3.991  1.00  0.00           H  
ATOM    507  HE2 LYS A  32      12.287   5.344   1.361  1.00  0.00           H  
ATOM    508  HE3 LYS A  32      12.789   7.019   1.476  1.00  0.00           H  
ATOM    509  HZ1 LYS A  32      14.160   4.701   2.645  1.00  0.00           H  
ATOM    510  HZ2 LYS A  32      14.697   5.655   1.434  1.00  0.00           H  
ATOM    511  HZ3 LYS A  32      14.584   6.249   2.952  1.00  0.00           H  
ATOM    512  N   LYS A  33       7.469   2.981   3.096  1.00  0.00           N  
ATOM    513  CA  LYS A  33       6.737   1.749   3.337  1.00  0.00           C  
ATOM    514  C   LYS A  33       5.916   1.397   2.094  1.00  0.00           C  
ATOM    515  O   LYS A  33       5.772   0.224   1.752  1.00  0.00           O  
ATOM    516  CB  LYS A  33       5.902   1.862   4.613  1.00  0.00           C  
ATOM    517  CG  LYS A  33       6.784   2.199   5.818  1.00  0.00           C  
ATOM    518  CD  LYS A  33       6.537   1.222   6.968  1.00  0.00           C  
ATOM    519  CE  LYS A  33       7.748   0.310   7.184  1.00  0.00           C  
ATOM    520  NZ  LYS A  33       8.528   0.755   8.360  1.00  0.00           N  
ATOM    521  H   LYS A  33       7.238   3.736   3.710  1.00  0.00           H  
ATOM    522  HA  LYS A  33       7.471   0.960   3.500  1.00  0.00           H  
ATOM    523  HB2 LYS A  33       5.142   2.633   4.489  1.00  0.00           H  
ATOM    524  HB3 LYS A  33       5.377   0.923   4.794  1.00  0.00           H  
ATOM    525  HG2 LYS A  33       7.834   2.163   5.525  1.00  0.00           H  
ATOM    526  HG3 LYS A  33       6.580   3.216   6.150  1.00  0.00           H  
ATOM    527  HD2 LYS A  33       6.328   1.776   7.883  1.00  0.00           H  
ATOM    528  HD3 LYS A  33       5.655   0.617   6.754  1.00  0.00           H  
ATOM    529  HE2 LYS A  33       7.414  -0.718   7.328  1.00  0.00           H  
ATOM    530  HE3 LYS A  33       8.379   0.319   6.295  1.00  0.00           H  
ATOM    531  HZ1 LYS A  33       7.965   0.676   9.182  1.00  0.00           H  
ATOM    532  HZ2 LYS A  33       9.340   0.180   8.457  1.00  0.00           H  
ATOM    533  HZ3 LYS A  33       8.807   1.707   8.234  1.00  0.00           H  
ATOM    534  N   TRP A  34       5.401   2.435   1.452  1.00  0.00           N  
ATOM    535  CA  TRP A  34       4.597   2.250   0.255  1.00  0.00           C  
ATOM    536  C   TRP A  34       5.450   1.508  -0.776  1.00  0.00           C  
ATOM    537  O   TRP A  34       4.921   0.795  -1.628  1.00  0.00           O  
ATOM    538  CB  TRP A  34       4.067   3.590  -0.261  1.00  0.00           C  
ATOM    539  CG  TRP A  34       4.140   3.743  -1.782  1.00  0.00           C  
ATOM    540  CD1 TRP A  34       5.190   4.120  -2.524  1.00  0.00           C  
ATOM    541  CD2 TRP A  34       3.070   3.507  -2.721  1.00  0.00           C  
ATOM    542  NE1 TRP A  34       4.877   4.143  -3.868  1.00  0.00           N  
ATOM    543  CE2 TRP A  34       3.548   3.759  -3.992  1.00  0.00           C  
ATOM    544  CE3 TRP A  34       1.744   3.094  -2.506  1.00  0.00           C  
ATOM    545  CZ2 TRP A  34       2.764   3.626  -5.145  1.00  0.00           C  
ATOM    546  CZ3 TRP A  34       0.974   2.967  -3.669  1.00  0.00           C  
ATOM    547  CH2 TRP A  34       1.440   3.217  -4.954  1.00  0.00           C  
ATOM    548  H   TRP A  34       5.523   3.386   1.737  1.00  0.00           H  
ATOM    549  HA  TRP A  34       3.730   1.648   0.525  1.00  0.00           H  
ATOM    550  HB2 TRP A  34       3.031   3.705   0.056  1.00  0.00           H  
ATOM    551  HB3 TRP A  34       4.635   4.397   0.203  1.00  0.00           H  
ATOM    552  HD1 TRP A  34       6.168   4.375  -2.117  1.00  0.00           H  
ATOM    553  HE1 TRP A  34       5.550   4.414  -4.682  1.00  0.00           H  
ATOM    554  HE3 TRP A  34       1.344   2.889  -1.513  1.00  0.00           H  
ATOM    555  HZ2 TRP A  34       3.164   3.831  -6.138  1.00  0.00           H  
ATOM    556  HZ3 TRP A  34      -0.063   2.649  -3.558  1.00  0.00           H  
ATOM    557  HH2 TRP A  34       0.776   3.093  -5.810  1.00  0.00           H  
ATOM    558  N   GLU A  35       6.756   1.699  -0.665  1.00  0.00           N  
ATOM    559  CA  GLU A  35       7.687   1.056  -1.577  1.00  0.00           C  
ATOM    560  C   GLU A  35       7.895  -0.407  -1.179  1.00  0.00           C  
ATOM    561  O   GLU A  35       8.043  -1.273  -2.040  1.00  0.00           O  
ATOM    562  CB  GLU A  35       9.020   1.808  -1.620  1.00  0.00           C  
ATOM    563  CG  GLU A  35       9.279   2.384  -3.013  1.00  0.00           C  
ATOM    564  CD  GLU A  35      10.024   1.377  -3.893  1.00  0.00           C  
ATOM    565  OE1 GLU A  35      11.258   1.278  -3.721  1.00  0.00           O  
ATOM    566  OE2 GLU A  35       9.343   0.731  -4.717  1.00  0.00           O  
ATOM    567  H   GLU A  35       7.179   2.280   0.031  1.00  0.00           H  
ATOM    568  HA  GLU A  35       7.215   1.110  -2.558  1.00  0.00           H  
ATOM    569  HB2 GLU A  35       9.012   2.612  -0.885  1.00  0.00           H  
ATOM    570  HB3 GLU A  35       9.830   1.132  -1.344  1.00  0.00           H  
ATOM    571  HG2 GLU A  35       8.333   2.651  -3.482  1.00  0.00           H  
ATOM    572  HG3 GLU A  35       9.863   3.300  -2.928  1.00  0.00           H  
ATOM    573  N   GLU A  36       7.897  -0.638   0.125  1.00  0.00           N  
ATOM    574  CA  GLU A  36       8.084  -1.981   0.647  1.00  0.00           C  
ATOM    575  C   GLU A  36       6.746  -2.721   0.699  1.00  0.00           C  
ATOM    576  O   GLU A  36       6.714  -3.941   0.853  1.00  0.00           O  
ATOM    577  CB  GLU A  36       8.744  -1.946   2.027  1.00  0.00           C  
ATOM    578  CG  GLU A  36       9.584  -0.679   2.202  1.00  0.00           C  
ATOM    579  CD  GLU A  36      10.674  -0.884   3.255  1.00  0.00           C  
ATOM    580  OE1 GLU A  36      10.315  -1.337   4.363  1.00  0.00           O  
ATOM    581  OE2 GLU A  36      11.843  -0.582   2.928  1.00  0.00           O  
ATOM    582  H   GLU A  36       7.776   0.072   0.820  1.00  0.00           H  
ATOM    583  HA  GLU A  36       8.754  -2.475  -0.056  1.00  0.00           H  
ATOM    584  HB2 GLU A  36       7.978  -1.988   2.802  1.00  0.00           H  
ATOM    585  HB3 GLU A  36       9.377  -2.825   2.154  1.00  0.00           H  
ATOM    586  HG2 GLU A  36      10.039  -0.406   1.250  1.00  0.00           H  
ATOM    587  HG3 GLU A  36       8.940   0.151   2.496  1.00  0.00           H  
ATOM    588  N   LEU A  37       5.675  -1.952   0.566  1.00  0.00           N  
ATOM    589  CA  LEU A  37       4.338  -2.519   0.595  1.00  0.00           C  
ATOM    590  C   LEU A  37       3.973  -3.024  -0.803  1.00  0.00           C  
ATOM    591  O   LEU A  37       3.609  -4.188  -0.970  1.00  0.00           O  
ATOM    592  CB  LEU A  37       3.340  -1.510   1.165  1.00  0.00           C  
ATOM    593  CG  LEU A  37       2.022  -1.365   0.401  1.00  0.00           C  
ATOM    594  CD1 LEU A  37       1.213  -2.663   0.452  1.00  0.00           C  
ATOM    595  CD2 LEU A  37       1.219  -0.169   0.915  1.00  0.00           C  
ATOM    596  H   LEU A  37       5.711  -0.960   0.441  1.00  0.00           H  
ATOM    597  HA  LEU A  37       4.359  -3.371   1.276  1.00  0.00           H  
ATOM    598  HB2 LEU A  37       3.112  -1.795   2.192  1.00  0.00           H  
ATOM    599  HB3 LEU A  37       3.823  -0.534   1.205  1.00  0.00           H  
ATOM    600  HG  LEU A  37       2.254  -1.171  -0.646  1.00  0.00           H  
ATOM    601 HD11 LEU A  37       1.123  -2.994   1.486  1.00  0.00           H  
ATOM    602 HD12 LEU A  37       0.220  -2.488   0.037  1.00  0.00           H  
ATOM    603 HD13 LEU A  37       1.721  -3.431  -0.133  1.00  0.00           H  
ATOM    604 HD21 LEU A  37       1.068  -0.267   1.990  1.00  0.00           H  
ATOM    605 HD22 LEU A  37       1.765   0.752   0.708  1.00  0.00           H  
ATOM    606 HD23 LEU A  37       0.252  -0.138   0.414  1.00  0.00           H  
ATOM    607  N   LYS A  38       4.081  -2.125  -1.768  1.00  0.00           N  
ATOM    608  CA  LYS A  38       3.766  -2.464  -3.146  1.00  0.00           C  
ATOM    609  C   LYS A  38       4.583  -3.688  -3.564  1.00  0.00           C  
ATOM    610  O   LYS A  38       4.116  -4.511  -4.349  1.00  0.00           O  
ATOM    611  CB  LYS A  38       3.967  -1.250  -4.056  1.00  0.00           C  
ATOM    612  CG  LYS A  38       3.868  -1.649  -5.530  1.00  0.00           C  
ATOM    613  CD  LYS A  38       4.971  -0.981  -6.353  1.00  0.00           C  
ATOM    614  CE  LYS A  38       4.730   0.525  -6.474  1.00  0.00           C  
ATOM    615  NZ  LYS A  38       3.839   0.818  -7.617  1.00  0.00           N  
ATOM    616  H   LYS A  38       4.378  -1.181  -1.622  1.00  0.00           H  
ATOM    617  HA  LYS A  38       2.709  -2.724  -3.185  1.00  0.00           H  
ATOM    618  HB2 LYS A  38       3.217  -0.493  -3.829  1.00  0.00           H  
ATOM    619  HB3 LYS A  38       4.941  -0.803  -3.861  1.00  0.00           H  
ATOM    620  HG2 LYS A  38       3.943  -2.731  -5.624  1.00  0.00           H  
ATOM    621  HG3 LYS A  38       2.892  -1.361  -5.923  1.00  0.00           H  
ATOM    622  HD2 LYS A  38       5.939  -1.162  -5.886  1.00  0.00           H  
ATOM    623  HD3 LYS A  38       5.009  -1.427  -7.347  1.00  0.00           H  
ATOM    624  HE2 LYS A  38       4.287   0.903  -5.553  1.00  0.00           H  
ATOM    625  HE3 LYS A  38       5.681   1.042  -6.605  1.00  0.00           H  
ATOM    626  HZ1 LYS A  38       3.129   0.115  -7.676  1.00  0.00           H  
ATOM    627  HZ2 LYS A  38       3.411   1.713  -7.487  1.00  0.00           H  
ATOM    628  HZ3 LYS A  38       4.372   0.824  -8.464  1.00  0.00           H  
ATOM    629  N   LYS A  39       5.789  -3.768  -3.021  1.00  0.00           N  
ATOM    630  CA  LYS A  39       6.675  -4.878  -3.329  1.00  0.00           C  
ATOM    631  C   LYS A  39       6.117  -6.159  -2.705  1.00  0.00           C  
ATOM    632  O   LYS A  39       6.420  -7.260  -3.163  1.00  0.00           O  
ATOM    633  CB  LYS A  39       8.107  -4.556  -2.896  1.00  0.00           C  
ATOM    634  CG  LYS A  39       9.124  -5.297  -3.767  1.00  0.00           C  
ATOM    635  CD  LYS A  39      10.237  -5.908  -2.913  1.00  0.00           C  
ATOM    636  CE  LYS A  39      11.539  -5.118  -3.062  1.00  0.00           C  
ATOM    637  NZ  LYS A  39      12.671  -5.872  -2.482  1.00  0.00           N  
ATOM    638  H   LYS A  39       6.162  -3.094  -2.384  1.00  0.00           H  
ATOM    639  HA  LYS A  39       6.687  -4.998  -4.412  1.00  0.00           H  
ATOM    640  HB2 LYS A  39       8.279  -3.483  -2.962  1.00  0.00           H  
ATOM    641  HB3 LYS A  39       8.246  -4.836  -1.851  1.00  0.00           H  
ATOM    642  HG2 LYS A  39       8.621  -6.082  -4.331  1.00  0.00           H  
ATOM    643  HG3 LYS A  39       9.555  -4.608  -4.494  1.00  0.00           H  
ATOM    644  HD2 LYS A  39       9.932  -5.920  -1.867  1.00  0.00           H  
ATOM    645  HD3 LYS A  39      10.400  -6.944  -3.209  1.00  0.00           H  
ATOM    646  HE2 LYS A  39      11.729  -4.915  -4.116  1.00  0.00           H  
ATOM    647  HE3 LYS A  39      11.443  -4.152  -2.565  1.00  0.00           H  
ATOM    648  HZ1 LYS A  39      13.500  -5.314  -2.526  1.00  0.00           H  
ATOM    649  HZ2 LYS A  39      12.471  -6.096  -1.528  1.00  0.00           H  
ATOM    650  HZ3 LYS A  39      12.810  -6.717  -3.000  1.00  0.00           H  
ATOM    651  N   LYS A  40       5.311  -5.973  -1.670  1.00  0.00           N  
ATOM    652  CA  LYS A  40       4.708  -7.100  -0.979  1.00  0.00           C  
ATOM    653  C   LYS A  40       3.481  -7.574  -1.761  1.00  0.00           C  
ATOM    654  O   LYS A  40       3.269  -8.774  -1.920  1.00  0.00           O  
ATOM    655  CB  LYS A  40       4.407  -6.737   0.475  1.00  0.00           C  
ATOM    656  CG  LYS A  40       5.609  -7.035   1.375  1.00  0.00           C  
ATOM    657  CD  LYS A  40       5.515  -6.260   2.691  1.00  0.00           C  
ATOM    658  CE  LYS A  40       6.904  -6.013   3.283  1.00  0.00           C  
ATOM    659  NZ  LYS A  40       6.811  -5.154   4.484  1.00  0.00           N  
ATOM    660  H   LYS A  40       5.070  -5.074  -1.304  1.00  0.00           H  
ATOM    661  HA  LYS A  40       5.442  -7.905  -0.966  1.00  0.00           H  
ATOM    662  HB2 LYS A  40       4.149  -5.680   0.546  1.00  0.00           H  
ATOM    663  HB3 LYS A  40       3.540  -7.299   0.824  1.00  0.00           H  
ATOM    664  HG2 LYS A  40       5.657  -8.104   1.581  1.00  0.00           H  
ATOM    665  HG3 LYS A  40       6.530  -6.768   0.856  1.00  0.00           H  
ATOM    666  HD2 LYS A  40       5.013  -5.308   2.521  1.00  0.00           H  
ATOM    667  HD3 LYS A  40       4.906  -6.818   3.403  1.00  0.00           H  
ATOM    668  HE2 LYS A  40       7.369  -6.964   3.543  1.00  0.00           H  
ATOM    669  HE3 LYS A  40       7.544  -5.539   2.538  1.00  0.00           H  
ATOM    670  HZ1 LYS A  40       7.506  -4.438   4.436  1.00  0.00           H  
ATOM    671  HZ2 LYS A  40       5.904  -4.735   4.524  1.00  0.00           H  
ATOM    672  HZ3 LYS A  40       6.959  -5.709   5.302  1.00  0.00           H  
ATOM    673  N   ILE A  41       2.706  -6.606  -2.228  1.00  0.00           N  
ATOM    674  CA  ILE A  41       1.506  -6.910  -2.989  1.00  0.00           C  
ATOM    675  C   ILE A  41       1.895  -7.646  -4.272  1.00  0.00           C  
ATOM    676  O   ILE A  41       1.050  -8.273  -4.912  1.00  0.00           O  
ATOM    677  CB  ILE A  41       0.690  -5.639  -3.232  1.00  0.00           C  
ATOM    678  CG1 ILE A  41       0.703  -4.735  -1.998  1.00  0.00           C  
ATOM    679  CG2 ILE A  41      -0.734  -5.979  -3.679  1.00  0.00           C  
ATOM    680  CD1 ILE A  41      -0.460  -3.741  -2.034  1.00  0.00           C  
ATOM    681  H   ILE A  41       2.885  -5.632  -2.093  1.00  0.00           H  
ATOM    682  HA  ILE A  41       0.893  -7.576  -2.381  1.00  0.00           H  
ATOM    683  HB  ILE A  41       1.158  -5.082  -4.044  1.00  0.00           H  
ATOM    684 HG12 ILE A  41       0.637  -5.343  -1.095  1.00  0.00           H  
ATOM    685 HG13 ILE A  41       1.647  -4.193  -1.950  1.00  0.00           H  
ATOM    686 HG21 ILE A  41      -1.008  -5.352  -4.527  1.00  0.00           H  
ATOM    687 HG22 ILE A  41      -0.782  -7.027  -3.971  1.00  0.00           H  
ATOM    688 HG23 ILE A  41      -1.425  -5.799  -2.856  1.00  0.00           H  
ATOM    689 HD11 ILE A  41      -0.961  -3.803  -3.000  1.00  0.00           H  
ATOM    690 HD12 ILE A  41      -1.168  -3.980  -1.242  1.00  0.00           H  
ATOM    691 HD13 ILE A  41      -0.079  -2.730  -1.887  1.00  0.00           H  
ATOM    692  N   GLU A  42       3.171  -7.546  -4.612  1.00  0.00           N  
ATOM    693  CA  GLU A  42       3.681  -8.195  -5.807  1.00  0.00           C  
ATOM    694  C   GLU A  42       3.883  -9.691  -5.555  1.00  0.00           C  
ATOM    695  O   GLU A  42       3.358 -10.524  -6.291  1.00  0.00           O  
ATOM    696  CB  GLU A  42       4.981  -7.538  -6.275  1.00  0.00           C  
ATOM    697  CG  GLU A  42       4.742  -6.667  -7.509  1.00  0.00           C  
ATOM    698  CD  GLU A  42       5.199  -7.381  -8.783  1.00  0.00           C  
ATOM    699  OE1 GLU A  42       6.421  -7.359  -9.038  1.00  0.00           O  
ATOM    700  OE2 GLU A  42       4.314  -7.933  -9.471  1.00  0.00           O  
ATOM    701  H   GLU A  42       3.851  -7.034  -4.085  1.00  0.00           H  
ATOM    702  HA  GLU A  42       2.913  -8.048  -6.567  1.00  0.00           H  
ATOM    703  HB2 GLU A  42       5.396  -6.930  -5.471  1.00  0.00           H  
ATOM    704  HB3 GLU A  42       5.719  -8.306  -6.506  1.00  0.00           H  
ATOM    705  HG2 GLU A  42       3.682  -6.421  -7.585  1.00  0.00           H  
ATOM    706  HG3 GLU A  42       5.281  -5.725  -7.404  1.00  0.00           H  
ATOM    707  N   GLU A  43       4.644  -9.985  -4.511  1.00  0.00           N  
ATOM    708  CA  GLU A  43       4.922 -11.365  -4.152  1.00  0.00           C  
ATOM    709  C   GLU A  43       3.663 -12.030  -3.590  1.00  0.00           C  
ATOM    710  O   GLU A  43       3.614 -13.251  -3.445  1.00  0.00           O  
ATOM    711  CB  GLU A  43       6.079 -11.451  -3.155  1.00  0.00           C  
ATOM    712  CG  GLU A  43       7.310 -12.093  -3.798  1.00  0.00           C  
ATOM    713  CD  GLU A  43       8.152 -12.831  -2.754  1.00  0.00           C  
ATOM    714  OE1 GLU A  43       7.637 -13.836  -2.218  1.00  0.00           O  
ATOM    715  OE2 GLU A  43       9.290 -12.372  -2.517  1.00  0.00           O  
ATOM    716  H   GLU A  43       5.067  -9.301  -3.917  1.00  0.00           H  
ATOM    717  HA  GLU A  43       5.215 -11.853  -5.083  1.00  0.00           H  
ATOM    718  HB2 GLU A  43       6.330 -10.453  -2.797  1.00  0.00           H  
ATOM    719  HB3 GLU A  43       5.772 -12.034  -2.286  1.00  0.00           H  
ATOM    720  HG2 GLU A  43       6.996 -12.790  -4.576  1.00  0.00           H  
ATOM    721  HG3 GLU A  43       7.914 -11.327  -4.282  1.00  0.00           H  
ATOM    722  N   LEU A  44       2.676 -11.199  -3.290  1.00  0.00           N  
ATOM    723  CA  LEU A  44       1.423 -11.691  -2.747  1.00  0.00           C  
ATOM    724  C   LEU A  44       0.992 -12.940  -3.520  1.00  0.00           C  
ATOM    725  O   LEU A  44       0.440 -12.836  -4.614  1.00  0.00           O  
ATOM    726  CB  LEU A  44       0.370 -10.581  -2.737  1.00  0.00           C  
ATOM    727  CG  LEU A  44       0.243  -9.789  -1.434  1.00  0.00           C  
ATOM    728  CD1 LEU A  44      -0.914  -8.791  -1.510  1.00  0.00           C  
ATOM    729  CD2 LEU A  44       0.113 -10.728  -0.233  1.00  0.00           C  
ATOM    730  H   LEU A  44       2.725 -10.208  -3.410  1.00  0.00           H  
ATOM    731  HA  LEU A  44       1.603 -11.973  -1.710  1.00  0.00           H  
ATOM    732  HB2 LEU A  44       0.600  -9.882  -3.542  1.00  0.00           H  
ATOM    733  HB3 LEU A  44      -0.600 -11.023  -2.966  1.00  0.00           H  
ATOM    734  HG  LEU A  44       1.157  -9.212  -1.294  1.00  0.00           H  
ATOM    735 HD11 LEU A  44      -1.848  -9.296  -1.258  1.00  0.00           H  
ATOM    736 HD12 LEU A  44      -0.740  -7.978  -0.805  1.00  0.00           H  
ATOM    737 HD13 LEU A  44      -0.982  -8.388  -2.520  1.00  0.00           H  
ATOM    738 HD21 LEU A  44       1.101 -10.927   0.181  1.00  0.00           H  
ATOM    739 HD22 LEU A  44      -0.512 -10.259   0.528  1.00  0.00           H  
ATOM    740 HD23 LEU A  44      -0.344 -11.665  -0.552  1.00  0.00           H  
ATOM    741  N   GLY A  45       1.261 -14.090  -2.921  1.00  0.00           N  
ATOM    742  CA  GLY A  45       0.909 -15.357  -3.540  1.00  0.00           C  
ATOM    743  C   GLY A  45       1.343 -16.534  -2.665  1.00  0.00           C  
ATOM    744  O   GLY A  45       0.509 -17.196  -2.050  1.00  0.00           O  
ATOM    745  H   GLY A  45       1.711 -14.166  -2.031  1.00  0.00           H  
ATOM    746  HA2 GLY A  45      -0.168 -15.398  -3.704  1.00  0.00           H  
ATOM    747  HA3 GLY A  45       1.383 -15.432  -4.518  1.00  0.00           H  
ATOM    748  N   GLY A  46       2.648 -16.760  -2.637  1.00  0.00           N  
ATOM    749  CA  GLY A  46       3.203 -17.845  -1.848  1.00  0.00           C  
ATOM    750  C   GLY A  46       3.113 -17.538  -0.351  1.00  0.00           C  
ATOM    751  O   GLY A  46       4.134 -17.416   0.324  1.00  0.00           O  
ATOM    752  H   GLY A  46       3.321 -16.216  -3.140  1.00  0.00           H  
ATOM    753  HA2 GLY A  46       2.668 -18.769  -2.066  1.00  0.00           H  
ATOM    754  HA3 GLY A  46       4.245 -18.008  -2.126  1.00  0.00           H  
ATOM    755  N   GLY A  47       1.882 -17.421   0.122  1.00  0.00           N  
ATOM    756  CA  GLY A  47       1.644 -17.131   1.526  1.00  0.00           C  
ATOM    757  C   GLY A  47       0.500 -16.128   1.692  1.00  0.00           C  
ATOM    758  O   GLY A  47       0.503 -15.068   1.068  1.00  0.00           O  
ATOM    759  H   GLY A  47       1.056 -17.522  -0.434  1.00  0.00           H  
ATOM    760  HA2 GLY A  47       1.405 -18.052   2.057  1.00  0.00           H  
ATOM    761  HA3 GLY A  47       2.551 -16.729   1.976  1.00  0.00           H  
ATOM    762  N   GLY A  48      -0.452 -16.499   2.537  1.00  0.00           N  
ATOM    763  CA  GLY A  48      -1.599 -15.646   2.793  1.00  0.00           C  
ATOM    764  C   GLY A  48      -1.303 -14.652   3.917  1.00  0.00           C  
ATOM    765  O   GLY A  48      -2.142 -14.427   4.788  1.00  0.00           O  
ATOM    766  H   GLY A  48      -0.447 -17.364   3.039  1.00  0.00           H  
ATOM    767  HA2 GLY A  48      -1.865 -15.105   1.885  1.00  0.00           H  
ATOM    768  HA3 GLY A  48      -2.460 -16.259   3.061  1.00  0.00           H  
ATOM    769  N   GLU A  49      -0.109 -14.083   3.861  1.00  0.00           N  
ATOM    770  CA  GLU A  49       0.309 -13.118   4.864  1.00  0.00           C  
ATOM    771  C   GLU A  49      -0.016 -11.696   4.400  1.00  0.00           C  
ATOM    772  O   GLU A  49       0.669 -10.745   4.774  1.00  0.00           O  
ATOM    773  CB  GLU A  49       1.799 -13.264   5.180  1.00  0.00           C  
ATOM    774  CG  GLU A  49       2.057 -14.504   6.040  1.00  0.00           C  
ATOM    775  CD  GLU A  49       3.531 -14.594   6.442  1.00  0.00           C  
ATOM    776  OE1 GLU A  49       4.371 -14.618   5.516  1.00  0.00           O  
ATOM    777  OE2 GLU A  49       3.784 -14.638   7.665  1.00  0.00           O  
ATOM    778  H   GLU A  49       0.568 -14.272   3.149  1.00  0.00           H  
ATOM    779  HA  GLU A  49      -0.271 -13.358   5.755  1.00  0.00           H  
ATOM    780  HB2 GLU A  49       2.366 -13.337   4.252  1.00  0.00           H  
ATOM    781  HB3 GLU A  49       2.153 -12.376   5.701  1.00  0.00           H  
ATOM    782  HG2 GLU A  49       1.434 -14.466   6.934  1.00  0.00           H  
ATOM    783  HG3 GLU A  49       1.771 -15.400   5.489  1.00  0.00           H  
ATOM    784  N   VAL A  50      -1.061 -11.596   3.593  1.00  0.00           N  
ATOM    785  CA  VAL A  50      -1.486 -10.307   3.074  1.00  0.00           C  
ATOM    786  C   VAL A  50      -1.763  -9.358   4.242  1.00  0.00           C  
ATOM    787  O   VAL A  50      -1.553  -8.151   4.130  1.00  0.00           O  
ATOM    788  CB  VAL A  50      -2.692 -10.485   2.151  1.00  0.00           C  
ATOM    789  CG1 VAL A  50      -3.072  -9.162   1.483  1.00  0.00           C  
ATOM    790  CG2 VAL A  50      -2.426 -11.569   1.104  1.00  0.00           C  
ATOM    791  H   VAL A  50      -1.613 -12.374   3.294  1.00  0.00           H  
ATOM    792  HA  VAL A  50      -0.664  -9.904   2.483  1.00  0.00           H  
ATOM    793  HB  VAL A  50      -3.536 -10.808   2.759  1.00  0.00           H  
ATOM    794 HG11 VAL A  50      -4.022  -8.811   1.887  1.00  0.00           H  
ATOM    795 HG12 VAL A  50      -2.298  -8.420   1.680  1.00  0.00           H  
ATOM    796 HG13 VAL A  50      -3.167  -9.311   0.407  1.00  0.00           H  
ATOM    797 HG21 VAL A  50      -3.243 -12.291   1.113  1.00  0.00           H  
ATOM    798 HG22 VAL A  50      -2.354 -11.113   0.117  1.00  0.00           H  
ATOM    799 HG23 VAL A  50      -1.490 -12.078   1.338  1.00  0.00           H  
ATOM    800  N   LYS A  51      -2.229  -9.939   5.337  1.00  0.00           N  
ATOM    801  CA  LYS A  51      -2.537  -9.161   6.525  1.00  0.00           C  
ATOM    802  C   LYS A  51      -1.496  -8.051   6.686  1.00  0.00           C  
ATOM    803  O   LYS A  51      -1.805  -6.974   7.193  1.00  0.00           O  
ATOM    804  CB  LYS A  51      -2.657 -10.073   7.747  1.00  0.00           C  
ATOM    805  CG  LYS A  51      -4.107 -10.516   7.960  1.00  0.00           C  
ATOM    806  CD  LYS A  51      -4.313 -11.958   7.492  1.00  0.00           C  
ATOM    807  CE  LYS A  51      -5.181 -12.007   6.233  1.00  0.00           C  
ATOM    808  NZ  LYS A  51      -6.420 -12.776   6.487  1.00  0.00           N  
ATOM    809  H   LYS A  51      -2.397 -10.922   5.421  1.00  0.00           H  
ATOM    810  HA  LYS A  51      -3.512  -8.700   6.369  1.00  0.00           H  
ATOM    811  HB2 LYS A  51      -2.021 -10.949   7.617  1.00  0.00           H  
ATOM    812  HB3 LYS A  51      -2.300  -9.549   8.634  1.00  0.00           H  
ATOM    813  HG2 LYS A  51      -4.366 -10.432   9.015  1.00  0.00           H  
ATOM    814  HG3 LYS A  51      -4.777  -9.853   7.413  1.00  0.00           H  
ATOM    815  HD2 LYS A  51      -3.347 -12.421   7.291  1.00  0.00           H  
ATOM    816  HD3 LYS A  51      -4.784 -12.538   8.286  1.00  0.00           H  
ATOM    817  HE2 LYS A  51      -5.432 -10.995   5.917  1.00  0.00           H  
ATOM    818  HE3 LYS A  51      -4.622 -12.467   5.417  1.00  0.00           H  
ATOM    819  HZ1 LYS A  51      -6.185 -13.720   6.717  1.00  0.00           H  
ATOM    820  HZ2 LYS A  51      -6.918 -12.362   7.248  1.00  0.00           H  
ATOM    821  HZ3 LYS A  51      -6.993 -12.765   5.668  1.00  0.00           H  
ATOM    822  N   LYS A  52      -0.283  -8.354   6.245  1.00  0.00           N  
ATOM    823  CA  LYS A  52       0.805  -7.395   6.335  1.00  0.00           C  
ATOM    824  C   LYS A  52       0.575  -6.272   5.320  1.00  0.00           C  
ATOM    825  O   LYS A  52       0.476  -5.104   5.694  1.00  0.00           O  
ATOM    826  CB  LYS A  52       2.154  -8.099   6.176  1.00  0.00           C  
ATOM    827  CG  LYS A  52       2.852  -8.258   7.528  1.00  0.00           C  
ATOM    828  CD  LYS A  52       4.208  -8.949   7.367  1.00  0.00           C  
ATOM    829  CE  LYS A  52       4.251 -10.261   8.153  1.00  0.00           C  
ATOM    830  NZ  LYS A  52       5.508 -10.991   7.873  1.00  0.00           N  
ATOM    831  H   LYS A  52      -0.040  -9.231   5.834  1.00  0.00           H  
ATOM    832  HA  LYS A  52       0.781  -6.966   7.336  1.00  0.00           H  
ATOM    833  HB2 LYS A  52       2.006  -9.079   5.721  1.00  0.00           H  
ATOM    834  HB3 LYS A  52       2.789  -7.528   5.499  1.00  0.00           H  
ATOM    835  HG2 LYS A  52       2.991  -7.279   7.987  1.00  0.00           H  
ATOM    836  HG3 LYS A  52       2.221  -8.839   8.201  1.00  0.00           H  
ATOM    837  HD2 LYS A  52       4.396  -9.146   6.312  1.00  0.00           H  
ATOM    838  HD3 LYS A  52       5.001  -8.286   7.715  1.00  0.00           H  
ATOM    839  HE2 LYS A  52       4.174 -10.056   9.221  1.00  0.00           H  
ATOM    840  HE3 LYS A  52       3.396 -10.881   7.885  1.00  0.00           H  
ATOM    841  HZ1 LYS A  52       5.694 -11.632   8.619  1.00  0.00           H  
ATOM    842  HZ2 LYS A  52       5.415 -11.497   7.015  1.00  0.00           H  
ATOM    843  HZ3 LYS A  52       6.262 -10.340   7.796  1.00  0.00           H  
ATOM    844  N   VAL A  53       0.496  -6.666   4.058  1.00  0.00           N  
ATOM    845  CA  VAL A  53       0.280  -5.707   2.988  1.00  0.00           C  
ATOM    846  C   VAL A  53      -0.797  -4.707   3.415  1.00  0.00           C  
ATOM    847  O   VAL A  53      -0.508  -3.527   3.614  1.00  0.00           O  
ATOM    848  CB  VAL A  53      -0.067  -6.440   1.691  1.00  0.00           C  
ATOM    849  CG1 VAL A  53      -0.975  -5.586   0.803  1.00  0.00           C  
ATOM    850  CG2 VAL A  53       1.199  -6.857   0.941  1.00  0.00           C  
ATOM    851  H   VAL A  53       0.578  -7.618   3.763  1.00  0.00           H  
ATOM    852  HA  VAL A  53       1.215  -5.171   2.832  1.00  0.00           H  
ATOM    853  HB  VAL A  53      -0.613  -7.347   1.954  1.00  0.00           H  
ATOM    854 HG11 VAL A  53      -0.583  -4.570   0.755  1.00  0.00           H  
ATOM    855 HG12 VAL A  53      -1.007  -6.011  -0.200  1.00  0.00           H  
ATOM    856 HG13 VAL A  53      -1.980  -5.567   1.223  1.00  0.00           H  
ATOM    857 HG21 VAL A  53       1.686  -7.674   1.473  1.00  0.00           H  
ATOM    858 HG22 VAL A  53       0.934  -7.186  -0.065  1.00  0.00           H  
ATOM    859 HG23 VAL A  53       1.880  -6.007   0.878  1.00  0.00           H  
ATOM    860  N   GLU A  54      -2.014  -5.214   3.543  1.00  0.00           N  
ATOM    861  CA  GLU A  54      -3.134  -4.380   3.944  1.00  0.00           C  
ATOM    862  C   GLU A  54      -2.701  -3.395   5.031  1.00  0.00           C  
ATOM    863  O   GLU A  54      -2.645  -2.189   4.795  1.00  0.00           O  
ATOM    864  CB  GLU A  54      -4.312  -5.234   4.416  1.00  0.00           C  
ATOM    865  CG  GLU A  54      -4.669  -6.299   3.376  1.00  0.00           C  
ATOM    866  CD  GLU A  54      -6.108  -6.126   2.885  1.00  0.00           C  
ATOM    867  OE1 GLU A  54      -7.004  -6.701   3.540  1.00  0.00           O  
ATOM    868  OE2 GLU A  54      -6.278  -5.423   1.865  1.00  0.00           O  
ATOM    869  H   GLU A  54      -2.239  -6.175   3.380  1.00  0.00           H  
ATOM    870  HA  GLU A  54      -3.425  -3.836   3.045  1.00  0.00           H  
ATOM    871  HB2 GLU A  54      -4.063  -5.714   5.362  1.00  0.00           H  
ATOM    872  HB3 GLU A  54      -5.177  -4.597   4.600  1.00  0.00           H  
ATOM    873  HG2 GLU A  54      -3.982  -6.232   2.533  1.00  0.00           H  
ATOM    874  HG3 GLU A  54      -4.546  -7.292   3.810  1.00  0.00           H  
ATOM    875  N   GLU A  55      -2.405  -3.945   6.199  1.00  0.00           N  
ATOM    876  CA  GLU A  55      -1.979  -3.130   7.324  1.00  0.00           C  
ATOM    877  C   GLU A  55      -0.968  -2.078   6.863  1.00  0.00           C  
ATOM    878  O   GLU A  55      -0.913  -0.981   7.418  1.00  0.00           O  
ATOM    879  CB  GLU A  55      -1.395  -3.999   8.441  1.00  0.00           C  
ATOM    880  CG  GLU A  55      -2.243  -3.899   9.711  1.00  0.00           C  
ATOM    881  CD  GLU A  55      -1.366  -3.984  10.963  1.00  0.00           C  
ATOM    882  OE1 GLU A  55      -0.362  -3.240  11.003  1.00  0.00           O  
ATOM    883  OE2 GLU A  55      -1.719  -4.789  11.850  1.00  0.00           O  
ATOM    884  H   GLU A  55      -2.453  -4.927   6.384  1.00  0.00           H  
ATOM    885  HA  GLU A  55      -2.883  -2.641   7.688  1.00  0.00           H  
ATOM    886  HB2 GLU A  55      -1.347  -5.036   8.112  1.00  0.00           H  
ATOM    887  HB3 GLU A  55      -0.374  -3.684   8.655  1.00  0.00           H  
ATOM    888  HG2 GLU A  55      -2.795  -2.959   9.712  1.00  0.00           H  
ATOM    889  HG3 GLU A  55      -2.979  -4.703   9.725  1.00  0.00           H  
ATOM    890  N   GLU A  56      -0.193  -2.449   5.855  1.00  0.00           N  
ATOM    891  CA  GLU A  56       0.812  -1.550   5.314  1.00  0.00           C  
ATOM    892  C   GLU A  56       0.147  -0.434   4.506  1.00  0.00           C  
ATOM    893  O   GLU A  56       0.544   0.727   4.602  1.00  0.00           O  
ATOM    894  CB  GLU A  56       1.827  -2.313   4.460  1.00  0.00           C  
ATOM    895  CG  GLU A  56       3.251  -1.825   4.734  1.00  0.00           C  
ATOM    896  CD  GLU A  56       3.561  -1.847   6.233  1.00  0.00           C  
ATOM    897  OE1 GLU A  56       3.668  -2.969   6.773  1.00  0.00           O  
ATOM    898  OE2 GLU A  56       3.681  -0.743   6.804  1.00  0.00           O  
ATOM    899  H   GLU A  56      -0.244  -3.343   5.411  1.00  0.00           H  
ATOM    900  HA  GLU A  56       1.320  -1.128   6.181  1.00  0.00           H  
ATOM    901  HB2 GLU A  56       1.758  -3.381   4.675  1.00  0.00           H  
ATOM    902  HB3 GLU A  56       1.591  -2.184   3.405  1.00  0.00           H  
ATOM    903  HG2 GLU A  56       3.965  -2.455   4.203  1.00  0.00           H  
ATOM    904  HG3 GLU A  56       3.372  -0.812   4.350  1.00  0.00           H  
ATOM    905  N   VAL A  57      -0.854  -0.823   3.730  1.00  0.00           N  
ATOM    906  CA  VAL A  57      -1.578   0.130   2.908  1.00  0.00           C  
ATOM    907  C   VAL A  57      -2.439   1.021   3.805  1.00  0.00           C  
ATOM    908  O   VAL A  57      -2.873   2.094   3.388  1.00  0.00           O  
ATOM    909  CB  VAL A  57      -2.389  -0.608   1.842  1.00  0.00           C  
ATOM    910  CG1 VAL A  57      -2.697   0.307   0.655  1.00  0.00           C  
ATOM    911  CG2 VAL A  57      -1.667  -1.877   1.384  1.00  0.00           C  
ATOM    912  H   VAL A  57      -1.170  -1.769   3.659  1.00  0.00           H  
ATOM    913  HA  VAL A  57      -0.840   0.752   2.399  1.00  0.00           H  
ATOM    914  HB  VAL A  57      -3.338  -0.906   2.289  1.00  0.00           H  
ATOM    915 HG11 VAL A  57      -3.424  -0.177   0.002  1.00  0.00           H  
ATOM    916 HG12 VAL A  57      -3.106   1.249   1.019  1.00  0.00           H  
ATOM    917 HG13 VAL A  57      -1.781   0.499   0.098  1.00  0.00           H  
ATOM    918 HG21 VAL A  57      -0.628  -1.840   1.708  1.00  0.00           H  
ATOM    919 HG22 VAL A  57      -2.153  -2.750   1.821  1.00  0.00           H  
ATOM    920 HG23 VAL A  57      -1.707  -1.945   0.297  1.00  0.00           H  
ATOM    921  N   LYS A  58      -2.661   0.544   5.021  1.00  0.00           N  
ATOM    922  CA  LYS A  58      -3.463   1.283   5.981  1.00  0.00           C  
ATOM    923  C   LYS A  58      -2.640   2.446   6.538  1.00  0.00           C  
ATOM    924  O   LYS A  58      -3.067   3.598   6.479  1.00  0.00           O  
ATOM    925  CB  LYS A  58      -4.011   0.345   7.058  1.00  0.00           C  
ATOM    926  CG  LYS A  58      -5.357   0.842   7.586  1.00  0.00           C  
ATOM    927  CD  LYS A  58      -6.480  -0.134   7.232  1.00  0.00           C  
ATOM    928  CE  LYS A  58      -7.038  -0.807   8.488  1.00  0.00           C  
ATOM    929  NZ  LYS A  58      -7.167  -2.266   8.282  1.00  0.00           N  
ATOM    930  H   LYS A  58      -2.304  -0.330   5.352  1.00  0.00           H  
ATOM    931  HA  LYS A  58      -4.320   1.692   5.444  1.00  0.00           H  
ATOM    932  HB2 LYS A  58      -4.125  -0.659   6.647  1.00  0.00           H  
ATOM    933  HB3 LYS A  58      -3.297   0.273   7.879  1.00  0.00           H  
ATOM    934  HG2 LYS A  58      -5.304   0.964   8.667  1.00  0.00           H  
ATOM    935  HG3 LYS A  58      -5.577   1.823   7.165  1.00  0.00           H  
ATOM    936  HD2 LYS A  58      -7.278   0.396   6.713  1.00  0.00           H  
ATOM    937  HD3 LYS A  58      -6.103  -0.894   6.546  1.00  0.00           H  
ATOM    938  HE2 LYS A  58      -6.383  -0.609   9.336  1.00  0.00           H  
ATOM    939  HE3 LYS A  58      -8.012  -0.381   8.732  1.00  0.00           H  
ATOM    940  HZ1 LYS A  58      -8.059  -2.573   8.612  1.00  0.00           H  
ATOM    941  HZ2 LYS A  58      -7.082  -2.474   7.307  1.00  0.00           H  
ATOM    942  HZ3 LYS A  58      -6.444  -2.739   8.788  1.00  0.00           H  
ATOM    943  N   LYS A  59      -1.474   2.103   7.067  1.00  0.00           N  
ATOM    944  CA  LYS A  59      -0.587   3.105   7.635  1.00  0.00           C  
ATOM    945  C   LYS A  59      -0.591   4.348   6.743  1.00  0.00           C  
ATOM    946  O   LYS A  59      -0.405   5.463   7.227  1.00  0.00           O  
ATOM    947  CB  LYS A  59       0.807   2.517   7.864  1.00  0.00           C  
ATOM    948  CG  LYS A  59       1.624   3.398   8.811  1.00  0.00           C  
ATOM    949  CD  LYS A  59       2.954   3.803   8.173  1.00  0.00           C  
ATOM    950  CE  LYS A  59       2.753   4.921   7.149  1.00  0.00           C  
ATOM    951  NZ  LYS A  59       2.718   6.239   7.819  1.00  0.00           N  
ATOM    952  H   LYS A  59      -1.135   1.164   7.111  1.00  0.00           H  
ATOM    953  HA  LYS A  59      -0.986   3.379   8.611  1.00  0.00           H  
ATOM    954  HB2 LYS A  59       0.719   1.513   8.280  1.00  0.00           H  
ATOM    955  HB3 LYS A  59       1.327   2.422   6.911  1.00  0.00           H  
ATOM    956  HG2 LYS A  59       1.053   4.289   9.068  1.00  0.00           H  
ATOM    957  HG3 LYS A  59       1.811   2.861   9.742  1.00  0.00           H  
ATOM    958  HD2 LYS A  59       3.647   4.135   8.948  1.00  0.00           H  
ATOM    959  HD3 LYS A  59       3.408   2.939   7.689  1.00  0.00           H  
ATOM    960  HE2 LYS A  59       3.559   4.900   6.415  1.00  0.00           H  
ATOM    961  HE3 LYS A  59       1.822   4.759   6.604  1.00  0.00           H  
ATOM    962  HZ1 LYS A  59       2.129   6.188   8.625  1.00  0.00           H  
ATOM    963  HZ2 LYS A  59       3.644   6.495   8.100  1.00  0.00           H  
ATOM    964  HZ3 LYS A  59       2.361   6.926   7.187  1.00  0.00           H  
ATOM    965  N   LEU A  60      -0.805   4.114   5.457  1.00  0.00           N  
ATOM    966  CA  LEU A  60      -0.837   5.201   4.493  1.00  0.00           C  
ATOM    967  C   LEU A  60      -2.152   5.969   4.638  1.00  0.00           C  
ATOM    968  O   LEU A  60      -2.162   7.108   5.100  1.00  0.00           O  
ATOM    969  CB  LEU A  60      -0.586   4.671   3.080  1.00  0.00           C  
ATOM    970  CG  LEU A  60       0.877   4.615   2.635  1.00  0.00           C  
ATOM    971  CD1 LEU A  60       1.250   3.209   2.157  1.00  0.00           C  
ATOM    972  CD2 LEU A  60       1.168   5.676   1.572  1.00  0.00           C  
ATOM    973  H   LEU A  60      -0.957   3.203   5.072  1.00  0.00           H  
ATOM    974  HA  LEU A  60      -0.015   5.876   4.735  1.00  0.00           H  
ATOM    975  HB2 LEU A  60      -1.006   3.668   3.009  1.00  0.00           H  
ATOM    976  HB3 LEU A  60      -1.135   5.297   2.377  1.00  0.00           H  
ATOM    977  HG  LEU A  60       1.506   4.840   3.496  1.00  0.00           H  
ATOM    978 HD11 LEU A  60       0.568   2.483   2.598  1.00  0.00           H  
ATOM    979 HD12 LEU A  60       1.178   3.163   1.071  1.00  0.00           H  
ATOM    980 HD13 LEU A  60       2.271   2.982   2.464  1.00  0.00           H  
ATOM    981 HD21 LEU A  60       0.433   5.601   0.771  1.00  0.00           H  
ATOM    982 HD22 LEU A  60       1.112   6.667   2.024  1.00  0.00           H  
ATOM    983 HD23 LEU A  60       2.167   5.518   1.164  1.00  0.00           H  
ATOM    984  N   GLU A  61      -3.230   5.312   4.235  1.00  0.00           N  
ATOM    985  CA  GLU A  61      -4.549   5.919   4.315  1.00  0.00           C  
ATOM    986  C   GLU A  61      -4.659   6.788   5.568  1.00  0.00           C  
ATOM    987  O   GLU A  61      -5.005   7.965   5.483  1.00  0.00           O  
ATOM    988  CB  GLU A  61      -5.645   4.851   4.290  1.00  0.00           C  
ATOM    989  CG  GLU A  61      -5.773   4.230   2.897  1.00  0.00           C  
ATOM    990  CD  GLU A  61      -7.139   4.542   2.282  1.00  0.00           C  
ATOM    991  OE1 GLU A  61      -8.101   4.667   3.069  1.00  0.00           O  
ATOM    992  OE2 GLU A  61      -7.189   4.649   1.037  1.00  0.00           O  
ATOM    993  H   GLU A  61      -3.214   4.385   3.861  1.00  0.00           H  
ATOM    994  HA  GLU A  61      -4.636   6.540   3.424  1.00  0.00           H  
ATOM    995  HB2 GLU A  61      -5.418   4.074   5.019  1.00  0.00           H  
ATOM    996  HB3 GLU A  61      -6.597   5.295   4.583  1.00  0.00           H  
ATOM    997  HG2 GLU A  61      -4.983   4.611   2.250  1.00  0.00           H  
ATOM    998  HG3 GLU A  61      -5.639   3.150   2.963  1.00  0.00           H  
ATOM    999  N   GLU A  62      -4.358   6.174   6.704  1.00  0.00           N  
ATOM   1000  CA  GLU A  62      -4.418   6.878   7.974  1.00  0.00           C  
ATOM   1001  C   GLU A  62      -3.618   8.180   7.897  1.00  0.00           C  
ATOM   1002  O   GLU A  62      -4.181   9.266   8.025  1.00  0.00           O  
ATOM   1003  CB  GLU A  62      -3.915   5.992   9.116  1.00  0.00           C  
ATOM   1004  CG  GLU A  62      -5.077   5.512   9.989  1.00  0.00           C  
ATOM   1005  CD  GLU A  62      -5.691   4.228   9.427  1.00  0.00           C  
ATOM   1006  OE1 GLU A  62      -4.911   3.280   9.193  1.00  0.00           O  
ATOM   1007  OE2 GLU A  62      -6.928   4.223   9.244  1.00  0.00           O  
ATOM   1008  H   GLU A  62      -4.077   5.216   6.764  1.00  0.00           H  
ATOM   1009  HA  GLU A  62      -5.473   7.099   8.132  1.00  0.00           H  
ATOM   1010  HB2 GLU A  62      -3.384   5.132   8.707  1.00  0.00           H  
ATOM   1011  HB3 GLU A  62      -3.202   6.547   9.725  1.00  0.00           H  
ATOM   1012  HG2 GLU A  62      -4.724   5.336  11.005  1.00  0.00           H  
ATOM   1013  HG3 GLU A  62      -5.839   6.290  10.046  1.00  0.00           H  
ATOM   1014  N   GLU A  63      -2.318   8.027   7.691  1.00  0.00           N  
ATOM   1015  CA  GLU A  63      -1.436   9.178   7.596  1.00  0.00           C  
ATOM   1016  C   GLU A  63      -1.893  10.106   6.468  1.00  0.00           C  
ATOM   1017  O   GLU A  63      -2.168  11.282   6.701  1.00  0.00           O  
ATOM   1018  CB  GLU A  63       0.016   8.740   7.393  1.00  0.00           C  
ATOM   1019  CG  GLU A  63       0.962   9.550   8.281  1.00  0.00           C  
ATOM   1020  CD  GLU A  63       2.284   9.828   7.564  1.00  0.00           C  
ATOM   1021  OE1 GLU A  63       2.219  10.408   6.458  1.00  0.00           O  
ATOM   1022  OE2 GLU A  63       3.331   9.455   8.136  1.00  0.00           O  
ATOM   1023  H   GLU A  63      -1.868   7.140   7.588  1.00  0.00           H  
ATOM   1024  HA  GLU A  63      -1.523   9.690   8.555  1.00  0.00           H  
ATOM   1025  HB2 GLU A  63       0.115   7.679   7.621  1.00  0.00           H  
ATOM   1026  HB3 GLU A  63       0.294   8.869   6.347  1.00  0.00           H  
ATOM   1027  HG2 GLU A  63       0.490  10.491   8.559  1.00  0.00           H  
ATOM   1028  HG3 GLU A  63       1.154   9.004   9.205  1.00  0.00           H  
ATOM   1029  N   ILE A  64      -1.959   9.542   5.272  1.00  0.00           N  
ATOM   1030  CA  ILE A  64      -2.377  10.304   4.107  1.00  0.00           C  
ATOM   1031  C   ILE A  64      -3.641  11.095   4.448  1.00  0.00           C  
ATOM   1032  O   ILE A  64      -3.730  12.287   4.156  1.00  0.00           O  
ATOM   1033  CB  ILE A  64      -2.534   9.385   2.894  1.00  0.00           C  
ATOM   1034  CG1 ILE A  64      -1.247   8.603   2.627  1.00  0.00           C  
ATOM   1035  CG2 ILE A  64      -2.990  10.174   1.665  1.00  0.00           C  
ATOM   1036  CD1 ILE A  64      -1.109   8.264   1.142  1.00  0.00           C  
ATOM   1037  H   ILE A  64      -1.733   8.585   5.091  1.00  0.00           H  
ATOM   1038  HA  ILE A  64      -1.579  11.010   3.876  1.00  0.00           H  
ATOM   1039  HB  ILE A  64      -3.314   8.657   3.116  1.00  0.00           H  
ATOM   1040 HG12 ILE A  64      -0.387   9.188   2.953  1.00  0.00           H  
ATOM   1041 HG13 ILE A  64      -1.248   7.684   3.215  1.00  0.00           H  
ATOM   1042 HG21 ILE A  64      -3.674   9.563   1.074  1.00  0.00           H  
ATOM   1043 HG22 ILE A  64      -3.500  11.083   1.985  1.00  0.00           H  
ATOM   1044 HG23 ILE A  64      -2.123  10.438   1.059  1.00  0.00           H  
ATOM   1045 HD11 ILE A  64      -2.095   8.076   0.718  1.00  0.00           H  
ATOM   1046 HD12 ILE A  64      -0.644   9.101   0.621  1.00  0.00           H  
ATOM   1047 HD13 ILE A  64      -0.488   7.376   1.028  1.00  0.00           H  
ATOM   1048  N   LYS A  65      -4.588  10.400   5.061  1.00  0.00           N  
ATOM   1049  CA  LYS A  65      -5.844  11.023   5.445  1.00  0.00           C  
ATOM   1050  C   LYS A  65      -5.558  12.211   6.366  1.00  0.00           C  
ATOM   1051  O   LYS A  65      -6.297  13.194   6.363  1.00  0.00           O  
ATOM   1052  CB  LYS A  65      -6.792   9.987   6.052  1.00  0.00           C  
ATOM   1053  CG  LYS A  65      -8.111  10.634   6.478  1.00  0.00           C  
ATOM   1054  CD  LYS A  65      -8.918   9.696   7.377  1.00  0.00           C  
ATOM   1055  CE  LYS A  65      -8.863  10.153   8.836  1.00  0.00           C  
ATOM   1056  NZ  LYS A  65     -10.227  10.419   9.347  1.00  0.00           N  
ATOM   1057  H   LYS A  65      -4.508   9.431   5.294  1.00  0.00           H  
ATOM   1058  HA  LYS A  65      -6.314  11.397   4.536  1.00  0.00           H  
ATOM   1059  HB2 LYS A  65      -6.987   9.198   5.327  1.00  0.00           H  
ATOM   1060  HB3 LYS A  65      -6.318   9.517   6.915  1.00  0.00           H  
ATOM   1061  HG2 LYS A  65      -7.909  11.566   7.006  1.00  0.00           H  
ATOM   1062  HG3 LYS A  65      -8.696  10.890   5.595  1.00  0.00           H  
ATOM   1063  HD2 LYS A  65      -9.954   9.665   7.041  1.00  0.00           H  
ATOM   1064  HD3 LYS A  65      -8.525   8.683   7.296  1.00  0.00           H  
ATOM   1065  HE2 LYS A  65      -8.383   9.388   9.446  1.00  0.00           H  
ATOM   1066  HE3 LYS A  65      -8.256  11.055   8.918  1.00  0.00           H  
ATOM   1067  HZ1 LYS A  65     -10.643  11.158   8.816  1.00  0.00           H  
ATOM   1068  HZ2 LYS A  65     -10.782   9.592   9.261  1.00  0.00           H  
ATOM   1069  HZ3 LYS A  65     -10.176  10.688  10.309  1.00  0.00           H  
ATOM   1070  N   LYS A  66      -4.485  12.080   7.132  1.00  0.00           N  
ATOM   1071  CA  LYS A  66      -4.093  13.130   8.056  1.00  0.00           C  
ATOM   1072  C   LYS A  66      -3.270  14.180   7.309  1.00  0.00           C  
ATOM   1073  O   LYS A  66      -3.325  15.365   7.635  1.00  0.00           O  
ATOM   1074  CB  LYS A  66      -3.375  12.535   9.270  1.00  0.00           C  
ATOM   1075  CG  LYS A  66      -3.771  13.267  10.554  1.00  0.00           C  
ATOM   1076  CD  LYS A  66      -2.536  13.797  11.286  1.00  0.00           C  
ATOM   1077  CE  LYS A  66      -2.447  13.218  12.700  1.00  0.00           C  
ATOM   1078  NZ  LYS A  66      -1.326  13.836  13.442  1.00  0.00           N  
ATOM   1079  H   LYS A  66      -3.889  11.277   7.128  1.00  0.00           H  
ATOM   1080  HA  LYS A  66      -5.005  13.602   8.421  1.00  0.00           H  
ATOM   1081  HB2 LYS A  66      -3.620  11.477   9.360  1.00  0.00           H  
ATOM   1082  HB3 LYS A  66      -2.296  12.601   9.127  1.00  0.00           H  
ATOM   1083  HG2 LYS A  66      -4.438  14.094  10.314  1.00  0.00           H  
ATOM   1084  HG3 LYS A  66      -4.323  12.591  11.207  1.00  0.00           H  
ATOM   1085  HD2 LYS A  66      -1.638  13.537  10.726  1.00  0.00           H  
ATOM   1086  HD3 LYS A  66      -2.577  14.885  11.336  1.00  0.00           H  
ATOM   1087  HE2 LYS A  66      -3.383  13.393  13.230  1.00  0.00           H  
ATOM   1088  HE3 LYS A  66      -2.306  12.139  12.649  1.00  0.00           H  
ATOM   1089  HZ1 LYS A  66      -1.100  14.720  13.031  1.00  0.00           H  
ATOM   1090  HZ2 LYS A  66      -1.593  13.972  14.397  1.00  0.00           H  
ATOM   1091  HZ3 LYS A  66      -0.528  13.235  13.401  1.00  0.00           H  
ATOM   1092  N   LEU A  67      -2.524  13.708   6.321  1.00  0.00           N  
ATOM   1093  CA  LEU A  67      -1.690  14.592   5.524  1.00  0.00           C  
ATOM   1094  C   LEU A  67      -2.554  15.706   4.932  1.00  0.00           C  
ATOM   1095  O   LEU A  67      -2.044  16.765   4.568  1.00  0.00           O  
ATOM   1096  CB  LEU A  67      -0.913  13.794   4.474  1.00  0.00           C  
ATOM   1097  CG  LEU A  67       0.380  13.131   4.957  1.00  0.00           C  
ATOM   1098  CD1 LEU A  67       0.757  11.951   4.061  1.00  0.00           C  
ATOM   1099  CD2 LEU A  67       1.512  14.154   5.067  1.00  0.00           C  
ATOM   1100  H   LEU A  67      -2.484  12.742   6.063  1.00  0.00           H  
ATOM   1101  HA  LEU A  67      -0.957  15.042   6.194  1.00  0.00           H  
ATOM   1102  HB2 LEU A  67      -1.568  13.020   4.077  1.00  0.00           H  
ATOM   1103  HB3 LEU A  67      -0.669  14.461   3.648  1.00  0.00           H  
ATOM   1104  HG  LEU A  67       0.207  12.733   5.958  1.00  0.00           H  
ATOM   1105 HD11 LEU A  67       0.068  11.898   3.218  1.00  0.00           H  
ATOM   1106 HD12 LEU A  67       1.774  12.087   3.690  1.00  0.00           H  
ATOM   1107 HD13 LEU A  67       0.702  11.026   4.635  1.00  0.00           H  
ATOM   1108 HD21 LEU A  67       2.326  13.732   5.657  1.00  0.00           H  
ATOM   1109 HD22 LEU A  67       1.876  14.401   4.070  1.00  0.00           H  
ATOM   1110 HD23 LEU A  67       1.141  15.056   5.553  1.00  0.00           H  
TER    1111      LEU A  67                                                      
ENDMDL                                                                          
MODEL        2                                                                  
ATOM      1  N   GLY A   1      -8.416 -16.071  -4.974  1.00  0.00           N  
ATOM      2  CA  GLY A   1      -7.133 -15.393  -5.028  1.00  0.00           C  
ATOM      3  C   GLY A   1      -7.303 -13.928  -5.435  1.00  0.00           C  
ATOM      4  O   GLY A   1      -6.800 -13.506  -6.475  1.00  0.00           O  
ATOM      5  H   GLY A   1      -8.674 -16.556  -5.809  1.00  0.00           H  
ATOM      6  HA2 GLY A   1      -6.646 -15.450  -4.054  1.00  0.00           H  
ATOM      7  HA3 GLY A   1      -6.480 -15.898  -5.740  1.00  0.00           H  
ATOM      8  N   SER A   2      -8.014 -13.192  -4.592  1.00  0.00           N  
ATOM      9  CA  SER A   2      -8.256 -11.783  -4.851  1.00  0.00           C  
ATOM     10  C   SER A   2      -7.696 -10.937  -3.706  1.00  0.00           C  
ATOM     11  O   SER A   2      -8.433 -10.544  -2.801  1.00  0.00           O  
ATOM     12  CB  SER A   2      -9.751 -11.506  -5.034  1.00  0.00           C  
ATOM     13  OG  SER A   2     -10.497 -11.808  -3.859  1.00  0.00           O  
ATOM     14  H   SER A   2      -8.419 -13.542  -3.748  1.00  0.00           H  
ATOM     15  HA  SER A   2      -7.731 -11.566  -5.780  1.00  0.00           H  
ATOM     16  HB2 SER A   2      -9.895 -10.459  -5.297  1.00  0.00           H  
ATOM     17  HB3 SER A   2     -10.129 -12.098  -5.868  1.00  0.00           H  
ATOM     18  HG  SER A   2     -10.423 -12.783  -3.647  1.00  0.00           H  
ATOM     19  N   ARG A   3      -6.399 -10.680  -3.783  1.00  0.00           N  
ATOM     20  CA  ARG A   3      -5.732  -9.886  -2.764  1.00  0.00           C  
ATOM     21  C   ARG A   3      -4.946  -8.744  -3.410  1.00  0.00           C  
ATOM     22  O   ARG A   3      -5.175  -7.576  -3.103  1.00  0.00           O  
ATOM     23  CB  ARG A   3      -4.778 -10.748  -1.933  1.00  0.00           C  
ATOM     24  CG  ARG A   3      -5.332 -10.977  -0.526  1.00  0.00           C  
ATOM     25  CD  ARG A   3      -5.735 -12.439  -0.328  1.00  0.00           C  
ATOM     26  NE  ARG A   3      -7.202 -12.583  -0.460  1.00  0.00           N  
ATOM     27  CZ  ARG A   3      -7.824 -13.743  -0.705  1.00  0.00           C  
ATOM     28  NH1 ARG A   3      -7.111 -14.869  -0.845  1.00  0.00           N  
ATOM     29  NH2 ARG A   3      -9.159 -13.779  -0.808  1.00  0.00           N  
ATOM     30  H   ARG A   3      -5.808 -11.002  -4.522  1.00  0.00           H  
ATOM     31  HA  ARG A   3      -6.538  -9.503  -2.137  1.00  0.00           H  
ATOM     32  HB2 ARG A   3      -4.623 -11.706  -2.428  1.00  0.00           H  
ATOM     33  HB3 ARG A   3      -3.805 -10.260  -1.871  1.00  0.00           H  
ATOM     34  HG2 ARG A   3      -4.580 -10.700   0.214  1.00  0.00           H  
ATOM     35  HG3 ARG A   3      -6.195 -10.332  -0.361  1.00  0.00           H  
ATOM     36  HD2 ARG A   3      -5.232 -13.067  -1.064  1.00  0.00           H  
ATOM     37  HD3 ARG A   3      -5.414 -12.784   0.656  1.00  0.00           H  
ATOM     38  HE  ARG A   3      -7.763 -11.761  -0.361  1.00  0.00           H  
ATOM     39 HH11 ARG A   3      -6.114 -14.843  -0.767  1.00  0.00           H  
ATOM     40 HH12 ARG A   3      -7.576 -15.736  -1.027  1.00  0.00           H  
ATOM     41 HH21 ARG A   3      -9.691 -12.938  -0.704  1.00  0.00           H  
ATOM     42 HH22 ARG A   3      -9.624 -14.645  -0.991  1.00  0.00           H  
ATOM     43  N   VAL A   4      -4.036  -9.122  -4.296  1.00  0.00           N  
ATOM     44  CA  VAL A   4      -3.214  -8.144  -4.989  1.00  0.00           C  
ATOM     45  C   VAL A   4      -4.119  -7.114  -5.668  1.00  0.00           C  
ATOM     46  O   VAL A   4      -4.108  -5.939  -5.305  1.00  0.00           O  
ATOM     47  CB  VAL A   4      -2.273  -8.850  -5.966  1.00  0.00           C  
ATOM     48  CG1 VAL A   4      -1.243  -7.873  -6.538  1.00  0.00           C  
ATOM     49  CG2 VAL A   4      -1.585 -10.045  -5.301  1.00  0.00           C  
ATOM     50  H   VAL A   4      -3.855 -10.075  -4.541  1.00  0.00           H  
ATOM     51  HA  VAL A   4      -2.605  -7.637  -4.241  1.00  0.00           H  
ATOM     52  HB  VAL A   4      -2.871  -9.227  -6.795  1.00  0.00           H  
ATOM     53 HG11 VAL A   4      -1.014  -7.110  -5.794  1.00  0.00           H  
ATOM     54 HG12 VAL A   4      -0.331  -8.414  -6.794  1.00  0.00           H  
ATOM     55 HG13 VAL A   4      -1.647  -7.400  -7.432  1.00  0.00           H  
ATOM     56 HG21 VAL A   4      -1.390  -9.813  -4.253  1.00  0.00           H  
ATOM     57 HG22 VAL A   4      -2.233 -10.919  -5.366  1.00  0.00           H  
ATOM     58 HG23 VAL A   4      -0.643 -10.251  -5.809  1.00  0.00           H  
ATOM     59  N   LYS A   5      -4.879  -7.593  -6.641  1.00  0.00           N  
ATOM     60  CA  LYS A   5      -5.788  -6.728  -7.375  1.00  0.00           C  
ATOM     61  C   LYS A   5      -6.568  -5.859  -6.386  1.00  0.00           C  
ATOM     62  O   LYS A   5      -6.499  -4.632  -6.445  1.00  0.00           O  
ATOM     63  CB  LYS A   5      -6.681  -7.554  -8.304  1.00  0.00           C  
ATOM     64  CG  LYS A   5      -7.736  -6.674  -8.976  1.00  0.00           C  
ATOM     65  CD  LYS A   5      -7.307  -6.291 -10.394  1.00  0.00           C  
ATOM     66  CE  LYS A   5      -8.225  -6.932 -11.436  1.00  0.00           C  
ATOM     67  NZ  LYS A   5      -8.644  -5.933 -12.443  1.00  0.00           N  
ATOM     68  H   LYS A   5      -4.882  -8.551  -6.930  1.00  0.00           H  
ATOM     69  HA  LYS A   5      -5.183  -6.078  -8.005  1.00  0.00           H  
ATOM     70  HB2 LYS A   5      -6.070  -8.041  -9.063  1.00  0.00           H  
ATOM     71  HB3 LYS A   5      -7.171  -8.345  -7.735  1.00  0.00           H  
ATOM     72  HG2 LYS A   5      -8.688  -7.203  -9.010  1.00  0.00           H  
ATOM     73  HG3 LYS A   5      -7.893  -5.772  -8.384  1.00  0.00           H  
ATOM     74  HD2 LYS A   5      -7.328  -5.206 -10.504  1.00  0.00           H  
ATOM     75  HD3 LYS A   5      -6.278  -6.608 -10.565  1.00  0.00           H  
ATOM     76  HE2 LYS A   5      -7.706  -7.757 -11.927  1.00  0.00           H  
ATOM     77  HE3 LYS A   5      -9.102  -7.355 -10.946  1.00  0.00           H  
ATOM     78  HZ1 LYS A   5      -8.153  -5.076 -12.287  1.00  0.00           H  
ATOM     79  HZ2 LYS A   5      -8.436  -6.275 -13.359  1.00  0.00           H  
ATOM     80  HZ3 LYS A   5      -9.628  -5.773 -12.363  1.00  0.00           H  
ATOM     81  N   ALA A   6      -7.291  -6.528  -5.501  1.00  0.00           N  
ATOM     82  CA  ALA A   6      -8.082  -5.832  -4.501  1.00  0.00           C  
ATOM     83  C   ALA A   6      -7.210  -4.784  -3.805  1.00  0.00           C  
ATOM     84  O   ALA A   6      -7.723  -3.810  -3.258  1.00  0.00           O  
ATOM     85  CB  ALA A   6      -8.670  -6.847  -3.517  1.00  0.00           C  
ATOM     86  H   ALA A   6      -7.341  -7.527  -5.459  1.00  0.00           H  
ATOM     87  HA  ALA A   6      -8.900  -5.329  -5.015  1.00  0.00           H  
ATOM     88  HB1 ALA A   6      -9.186  -7.632  -4.069  1.00  0.00           H  
ATOM     89  HB2 ALA A   6      -7.867  -7.286  -2.925  1.00  0.00           H  
ATOM     90  HB3 ALA A   6      -9.376  -6.345  -2.855  1.00  0.00           H  
ATOM     91  N   LEU A   7      -5.907  -5.021  -3.850  1.00  0.00           N  
ATOM     92  CA  LEU A   7      -4.960  -4.110  -3.232  1.00  0.00           C  
ATOM     93  C   LEU A   7      -4.608  -2.997  -4.222  1.00  0.00           C  
ATOM     94  O   LEU A   7      -4.782  -1.817  -3.923  1.00  0.00           O  
ATOM     95  CB  LEU A   7      -3.742  -4.876  -2.710  1.00  0.00           C  
ATOM     96  CG  LEU A   7      -3.589  -4.935  -1.189  1.00  0.00           C  
ATOM     97  CD1 LEU A   7      -3.651  -3.535  -0.576  1.00  0.00           C  
ATOM     98  CD2 LEU A   7      -4.624  -5.878  -0.570  1.00  0.00           C  
ATOM     99  H   LEU A   7      -5.498  -5.817  -4.298  1.00  0.00           H  
ATOM    100  HA  LEU A   7      -5.453  -3.661  -2.370  1.00  0.00           H  
ATOM    101  HB2 LEU A   7      -3.789  -5.896  -3.091  1.00  0.00           H  
ATOM    102  HB3 LEU A   7      -2.845  -4.420  -3.128  1.00  0.00           H  
ATOM    103  HG  LEU A   7      -2.604  -5.343  -0.960  1.00  0.00           H  
ATOM    104 HD11 LEU A   7      -3.062  -2.847  -1.183  1.00  0.00           H  
ATOM    105 HD12 LEU A   7      -4.687  -3.197  -0.546  1.00  0.00           H  
ATOM    106 HD13 LEU A   7      -3.247  -3.563   0.436  1.00  0.00           H  
ATOM    107 HD21 LEU A   7      -5.300  -6.236  -1.346  1.00  0.00           H  
ATOM    108 HD22 LEU A   7      -4.114  -6.725  -0.112  1.00  0.00           H  
ATOM    109 HD23 LEU A   7      -5.194  -5.343   0.190  1.00  0.00           H  
ATOM    110  N   GLU A   8      -4.120  -3.413  -5.381  1.00  0.00           N  
ATOM    111  CA  GLU A   8      -3.743  -2.467  -6.417  1.00  0.00           C  
ATOM    112  C   GLU A   8      -4.725  -1.294  -6.448  1.00  0.00           C  
ATOM    113  O   GLU A   8      -4.342  -0.167  -6.760  1.00  0.00           O  
ATOM    114  CB  GLU A   8      -3.664  -3.151  -7.783  1.00  0.00           C  
ATOM    115  CG  GLU A   8      -3.062  -2.214  -8.832  1.00  0.00           C  
ATOM    116  CD  GLU A   8      -3.876  -2.245 -10.127  1.00  0.00           C  
ATOM    117  OE1 GLU A   8      -3.869  -3.312 -10.777  1.00  0.00           O  
ATOM    118  OE2 GLU A   8      -4.488  -1.200 -10.437  1.00  0.00           O  
ATOM    119  H   GLU A   8      -3.982  -4.376  -5.617  1.00  0.00           H  
ATOM    120  HA  GLU A   8      -2.751  -2.112  -6.137  1.00  0.00           H  
ATOM    121  HB2 GLU A   8      -3.060  -4.055  -7.707  1.00  0.00           H  
ATOM    122  HB3 GLU A   8      -4.661  -3.461  -8.097  1.00  0.00           H  
ATOM    123  HG2 GLU A   8      -3.031  -1.197  -8.442  1.00  0.00           H  
ATOM    124  HG3 GLU A   8      -2.033  -2.507  -9.038  1.00  0.00           H  
ATOM    125  N   GLU A   9      -5.971  -1.598  -6.119  1.00  0.00           N  
ATOM    126  CA  GLU A   9      -7.011  -0.583  -6.103  1.00  0.00           C  
ATOM    127  C   GLU A   9      -6.594   0.591  -5.216  1.00  0.00           C  
ATOM    128  O   GLU A   9      -6.535   1.730  -5.675  1.00  0.00           O  
ATOM    129  CB  GLU A   9      -8.346  -1.172  -5.643  1.00  0.00           C  
ATOM    130  CG  GLU A   9      -9.488  -0.723  -6.556  1.00  0.00           C  
ATOM    131  CD  GLU A   9     -10.798  -1.415  -6.177  1.00  0.00           C  
ATOM    132  OE1 GLU A   9     -11.069  -1.491  -4.959  1.00  0.00           O  
ATOM    133  OE2 GLU A   9     -11.500  -1.854  -7.113  1.00  0.00           O  
ATOM    134  H   GLU A   9      -6.275  -2.517  -5.865  1.00  0.00           H  
ATOM    135  HA  GLU A   9      -7.106  -0.251  -7.138  1.00  0.00           H  
ATOM    136  HB2 GLU A   9      -8.285  -2.261  -5.638  1.00  0.00           H  
ATOM    137  HB3 GLU A   9      -8.550  -0.860  -4.619  1.00  0.00           H  
ATOM    138  HG2 GLU A   9      -9.610   0.358  -6.488  1.00  0.00           H  
ATOM    139  HG3 GLU A   9      -9.240  -0.949  -7.593  1.00  0.00           H  
ATOM    140  N   LYS A  10      -6.316   0.273  -3.961  1.00  0.00           N  
ATOM    141  CA  LYS A  10      -5.906   1.288  -3.005  1.00  0.00           C  
ATOM    142  C   LYS A  10      -4.511   1.796  -3.374  1.00  0.00           C  
ATOM    143  O   LYS A  10      -4.308   2.999  -3.540  1.00  0.00           O  
ATOM    144  CB  LYS A  10      -6.005   0.749  -1.576  1.00  0.00           C  
ATOM    145  CG  LYS A  10      -6.330   1.871  -0.589  1.00  0.00           C  
ATOM    146  CD  LYS A  10      -7.841   2.060  -0.450  1.00  0.00           C  
ATOM    147  CE  LYS A  10      -8.276   1.953   1.013  1.00  0.00           C  
ATOM    148  NZ  LYS A  10      -8.984   0.676   1.252  1.00  0.00           N  
ATOM    149  H   LYS A  10      -6.367  -0.657  -3.595  1.00  0.00           H  
ATOM    150  HA  LYS A  10      -6.609   2.116  -3.086  1.00  0.00           H  
ATOM    151  HB2 LYS A  10      -6.777  -0.019  -1.526  1.00  0.00           H  
ATOM    152  HB3 LYS A  10      -5.065   0.274  -1.296  1.00  0.00           H  
ATOM    153  HG2 LYS A  10      -5.898   1.640   0.386  1.00  0.00           H  
ATOM    154  HG3 LYS A  10      -5.873   2.802  -0.926  1.00  0.00           H  
ATOM    155  HD2 LYS A  10      -8.128   3.033  -0.849  1.00  0.00           H  
ATOM    156  HD3 LYS A  10      -8.362   1.307  -1.043  1.00  0.00           H  
ATOM    157  HE2 LYS A  10      -7.404   2.021   1.663  1.00  0.00           H  
ATOM    158  HE3 LYS A  10      -8.928   2.790   1.266  1.00  0.00           H  
ATOM    159  HZ1 LYS A  10      -9.753   0.598   0.620  1.00  0.00           H  
ATOM    160  HZ2 LYS A  10      -8.353  -0.087   1.106  1.00  0.00           H  
ATOM    161  HZ3 LYS A  10      -9.321   0.652   2.193  1.00  0.00           H  
ATOM    162  N   VAL A  11      -3.585   0.856  -3.492  1.00  0.00           N  
ATOM    163  CA  VAL A  11      -2.216   1.195  -3.839  1.00  0.00           C  
ATOM    164  C   VAL A  11      -2.219   2.208  -4.986  1.00  0.00           C  
ATOM    165  O   VAL A  11      -1.653   3.293  -4.862  1.00  0.00           O  
ATOM    166  CB  VAL A  11      -1.429  -0.077  -4.168  1.00  0.00           C  
ATOM    167  CG1 VAL A  11       0.068   0.217  -4.278  1.00  0.00           C  
ATOM    168  CG2 VAL A  11      -1.699  -1.171  -3.133  1.00  0.00           C  
ATOM    169  H   VAL A  11      -3.758  -0.119  -3.356  1.00  0.00           H  
ATOM    170  HA  VAL A  11      -1.759   1.657  -2.964  1.00  0.00           H  
ATOM    171  HB  VAL A  11      -1.771  -0.441  -5.137  1.00  0.00           H  
ATOM    172 HG11 VAL A  11       0.445   0.548  -3.309  1.00  0.00           H  
ATOM    173 HG12 VAL A  11       0.595  -0.687  -4.583  1.00  0.00           H  
ATOM    174 HG13 VAL A  11       0.231   1.001  -5.018  1.00  0.00           H  
ATOM    175 HG21 VAL A  11      -0.870  -1.878  -3.127  1.00  0.00           H  
ATOM    176 HG22 VAL A  11      -1.799  -0.720  -2.146  1.00  0.00           H  
ATOM    177 HG23 VAL A  11      -2.621  -1.694  -3.389  1.00  0.00           H  
ATOM    178  N   LYS A  12      -2.864   1.818  -6.076  1.00  0.00           N  
ATOM    179  CA  LYS A  12      -2.949   2.678  -7.243  1.00  0.00           C  
ATOM    180  C   LYS A  12      -3.405   4.073  -6.811  1.00  0.00           C  
ATOM    181  O   LYS A  12      -2.786   5.073  -7.173  1.00  0.00           O  
ATOM    182  CB  LYS A  12      -3.840   2.044  -8.313  1.00  0.00           C  
ATOM    183  CG  LYS A  12      -4.114   3.027  -9.453  1.00  0.00           C  
ATOM    184  CD  LYS A  12      -3.363   2.616 -10.722  1.00  0.00           C  
ATOM    185  CE  LYS A  12      -4.325   2.463 -11.901  1.00  0.00           C  
ATOM    186  NZ  LYS A  12      -3.642   2.790 -13.173  1.00  0.00           N  
ATOM    187  H   LYS A  12      -3.322   0.934  -6.169  1.00  0.00           H  
ATOM    188  HA  LYS A  12      -1.947   2.757  -7.664  1.00  0.00           H  
ATOM    189  HB2 LYS A  12      -3.361   1.148  -8.707  1.00  0.00           H  
ATOM    190  HB3 LYS A  12      -4.784   1.730  -7.865  1.00  0.00           H  
ATOM    191  HG2 LYS A  12      -5.184   3.066  -9.655  1.00  0.00           H  
ATOM    192  HG3 LYS A  12      -3.808   4.030  -9.154  1.00  0.00           H  
ATOM    193  HD2 LYS A  12      -2.606   3.364 -10.960  1.00  0.00           H  
ATOM    194  HD3 LYS A  12      -2.839   1.676 -10.551  1.00  0.00           H  
ATOM    195  HE2 LYS A  12      -4.705   1.441 -11.938  1.00  0.00           H  
ATOM    196  HE3 LYS A  12      -5.185   3.118 -11.765  1.00  0.00           H  
ATOM    197  HZ1 LYS A  12      -2.863   2.175 -13.301  1.00  0.00           H  
ATOM    198  HZ2 LYS A  12      -4.282   2.679 -13.933  1.00  0.00           H  
ATOM    199  HZ3 LYS A  12      -3.319   3.736 -13.145  1.00  0.00           H  
ATOM    200  N   ALA A  13      -4.484   4.097  -6.043  1.00  0.00           N  
ATOM    201  CA  ALA A  13      -5.031   5.352  -5.558  1.00  0.00           C  
ATOM    202  C   ALA A  13      -3.995   6.046  -4.672  1.00  0.00           C  
ATOM    203  O   ALA A  13      -3.880   7.270  -4.685  1.00  0.00           O  
ATOM    204  CB  ALA A  13      -6.345   5.088  -4.820  1.00  0.00           C  
ATOM    205  H   ALA A  13      -4.983   3.279  -5.753  1.00  0.00           H  
ATOM    206  HA  ALA A  13      -5.235   5.982  -6.424  1.00  0.00           H  
ATOM    207  HB1 ALA A  13      -6.968   4.422  -5.417  1.00  0.00           H  
ATOM    208  HB2 ALA A  13      -6.133   4.621  -3.858  1.00  0.00           H  
ATOM    209  HB3 ALA A  13      -6.868   6.030  -4.660  1.00  0.00           H  
ATOM    210  N   LEU A  14      -3.266   5.232  -3.921  1.00  0.00           N  
ATOM    211  CA  LEU A  14      -2.242   5.752  -3.031  1.00  0.00           C  
ATOM    212  C   LEU A  14      -1.177   6.479  -3.853  1.00  0.00           C  
ATOM    213  O   LEU A  14      -0.672   7.522  -3.439  1.00  0.00           O  
ATOM    214  CB  LEU A  14      -1.682   4.634  -2.148  1.00  0.00           C  
ATOM    215  CG  LEU A  14      -2.654   4.027  -1.135  1.00  0.00           C  
ATOM    216  CD1 LEU A  14      -1.902   3.325  -0.003  1.00  0.00           C  
ATOM    217  CD2 LEU A  14      -3.627   5.084  -0.607  1.00  0.00           C  
ATOM    218  H   LEU A  14      -3.365   4.237  -3.916  1.00  0.00           H  
ATOM    219  HA  LEU A  14      -2.721   6.474  -2.369  1.00  0.00           H  
ATOM    220  HB2 LEU A  14      -1.317   3.836  -2.795  1.00  0.00           H  
ATOM    221  HB3 LEU A  14      -0.820   5.024  -1.606  1.00  0.00           H  
ATOM    222  HG  LEU A  14      -3.249   3.268  -1.645  1.00  0.00           H  
ATOM    223 HD11 LEU A  14      -1.913   2.249  -0.173  1.00  0.00           H  
ATOM    224 HD12 LEU A  14      -0.871   3.678   0.020  1.00  0.00           H  
ATOM    225 HD13 LEU A  14      -2.384   3.549   0.948  1.00  0.00           H  
ATOM    226 HD21 LEU A  14      -4.218   5.480  -1.434  1.00  0.00           H  
ATOM    227 HD22 LEU A  14      -4.291   4.632   0.129  1.00  0.00           H  
ATOM    228 HD23 LEU A  14      -3.065   5.894  -0.142  1.00  0.00           H  
ATOM    229  N   GLU A  15      -0.865   5.899  -5.003  1.00  0.00           N  
ATOM    230  CA  GLU A  15       0.132   6.478  -5.886  1.00  0.00           C  
ATOM    231  C   GLU A  15      -0.245   7.919  -6.240  1.00  0.00           C  
ATOM    232  O   GLU A  15       0.602   8.810  -6.211  1.00  0.00           O  
ATOM    233  CB  GLU A  15       0.303   5.631  -7.149  1.00  0.00           C  
ATOM    234  CG  GLU A  15       1.538   6.069  -7.941  1.00  0.00           C  
ATOM    235  CD  GLU A  15       1.202   7.228  -8.883  1.00  0.00           C  
ATOM    236  OE1 GLU A  15       0.553   6.949  -9.915  1.00  0.00           O  
ATOM    237  OE2 GLU A  15       1.601   8.365  -8.551  1.00  0.00           O  
ATOM    238  H   GLU A  15      -1.280   5.050  -5.331  1.00  0.00           H  
ATOM    239  HA  GLU A  15       1.064   6.468  -5.320  1.00  0.00           H  
ATOM    240  HB2 GLU A  15       0.397   4.580  -6.876  1.00  0.00           H  
ATOM    241  HB3 GLU A  15      -0.584   5.720  -7.775  1.00  0.00           H  
ATOM    242  HG2 GLU A  15       2.326   6.374  -7.252  1.00  0.00           H  
ATOM    243  HG3 GLU A  15       1.924   5.228  -8.515  1.00  0.00           H  
ATOM    244  N   GLU A  16      -1.517   8.101  -6.565  1.00  0.00           N  
ATOM    245  CA  GLU A  16      -2.016   9.418  -6.922  1.00  0.00           C  
ATOM    246  C   GLU A  16      -2.108  10.306  -5.681  1.00  0.00           C  
ATOM    247  O   GLU A  16      -1.629  11.439  -5.686  1.00  0.00           O  
ATOM    248  CB  GLU A  16      -3.370   9.317  -7.628  1.00  0.00           C  
ATOM    249  CG  GLU A  16      -3.224   9.556  -9.131  1.00  0.00           C  
ATOM    250  CD  GLU A  16      -4.353   8.874  -9.908  1.00  0.00           C  
ATOM    251  OE1 GLU A  16      -4.228   7.650 -10.131  1.00  0.00           O  
ATOM    252  OE2 GLU A  16      -5.314   9.590 -10.259  1.00  0.00           O  
ATOM    253  H   GLU A  16      -2.199   7.371  -6.586  1.00  0.00           H  
ATOM    254  HA  GLU A  16      -1.282   9.828  -7.616  1.00  0.00           H  
ATOM    255  HB2 GLU A  16      -3.803   8.333  -7.453  1.00  0.00           H  
ATOM    256  HB3 GLU A  16      -4.059  10.049  -7.205  1.00  0.00           H  
ATOM    257  HG2 GLU A  16      -3.234  10.627  -9.336  1.00  0.00           H  
ATOM    258  HG3 GLU A  16      -2.261   9.176  -9.472  1.00  0.00           H  
ATOM    259  N   LYS A  17      -2.729   9.758  -4.645  1.00  0.00           N  
ATOM    260  CA  LYS A  17      -2.890  10.487  -3.399  1.00  0.00           C  
ATOM    261  C   LYS A  17      -1.513  10.859  -2.847  1.00  0.00           C  
ATOM    262  O   LYS A  17      -1.193  12.038  -2.709  1.00  0.00           O  
ATOM    263  CB  LYS A  17      -3.749   9.686  -2.418  1.00  0.00           C  
ATOM    264  CG  LYS A  17      -5.131  10.322  -2.253  1.00  0.00           C  
ATOM    265  CD  LYS A  17      -6.189   9.260  -1.941  1.00  0.00           C  
ATOM    266  CE  LYS A  17      -6.760   9.455  -0.535  1.00  0.00           C  
ATOM    267  NZ  LYS A  17      -6.853   8.157   0.170  1.00  0.00           N  
ATOM    268  H   LYS A  17      -3.115   8.836  -4.649  1.00  0.00           H  
ATOM    269  HA  LYS A  17      -3.431  11.406  -3.625  1.00  0.00           H  
ATOM    270  HB2 LYS A  17      -3.856   8.661  -2.774  1.00  0.00           H  
ATOM    271  HB3 LYS A  17      -3.251   9.636  -1.450  1.00  0.00           H  
ATOM    272  HG2 LYS A  17      -5.103  11.059  -1.452  1.00  0.00           H  
ATOM    273  HG3 LYS A  17      -5.402  10.853  -3.166  1.00  0.00           H  
ATOM    274  HD2 LYS A  17      -6.993   9.315  -2.675  1.00  0.00           H  
ATOM    275  HD3 LYS A  17      -5.749   8.267  -2.024  1.00  0.00           H  
ATOM    276  HE2 LYS A  17      -6.127  10.138   0.030  1.00  0.00           H  
ATOM    277  HE3 LYS A  17      -7.748   9.913  -0.598  1.00  0.00           H  
ATOM    278  HZ1 LYS A  17      -7.083   8.316   1.130  1.00  0.00           H  
ATOM    279  HZ2 LYS A  17      -7.565   7.597  -0.255  1.00  0.00           H  
ATOM    280  HZ3 LYS A  17      -5.976   7.682   0.111  1.00  0.00           H  
ATOM    281  N   VAL A  18      -0.733   9.830  -2.548  1.00  0.00           N  
ATOM    282  CA  VAL A  18       0.604  10.035  -2.016  1.00  0.00           C  
ATOM    283  C   VAL A  18       1.310  11.125  -2.825  1.00  0.00           C  
ATOM    284  O   VAL A  18       1.994  11.977  -2.260  1.00  0.00           O  
ATOM    285  CB  VAL A  18       1.369   8.710  -2.002  1.00  0.00           C  
ATOM    286  CG1 VAL A  18       2.844   8.933  -1.658  1.00  0.00           C  
ATOM    287  CG2 VAL A  18       0.725   7.714  -1.035  1.00  0.00           C  
ATOM    288  H   VAL A  18      -1.000   8.874  -2.664  1.00  0.00           H  
ATOM    289  HA  VAL A  18       0.499  10.375  -0.985  1.00  0.00           H  
ATOM    290  HB  VAL A  18       1.320   8.284  -3.004  1.00  0.00           H  
ATOM    291 HG11 VAL A  18       3.326   9.483  -2.466  1.00  0.00           H  
ATOM    292 HG12 VAL A  18       2.919   9.504  -0.733  1.00  0.00           H  
ATOM    293 HG13 VAL A  18       3.337   7.969  -1.531  1.00  0.00           H  
ATOM    294 HG21 VAL A  18      -0.323   7.579  -1.299  1.00  0.00           H  
ATOM    295 HG22 VAL A  18       1.243   6.757  -1.101  1.00  0.00           H  
ATOM    296 HG23 VAL A  18       0.798   8.098  -0.018  1.00  0.00           H  
ATOM    297  N   LYS A  19       1.118  11.062  -4.135  1.00  0.00           N  
ATOM    298  CA  LYS A  19       1.728  12.034  -5.026  1.00  0.00           C  
ATOM    299  C   LYS A  19       1.021  13.381  -4.867  1.00  0.00           C  
ATOM    300  O   LYS A  19       1.667  14.427  -4.845  1.00  0.00           O  
ATOM    301  CB  LYS A  19       1.736  11.510  -6.465  1.00  0.00           C  
ATOM    302  CG  LYS A  19       2.703  12.314  -7.335  1.00  0.00           C  
ATOM    303  CD  LYS A  19       1.968  13.421  -8.093  1.00  0.00           C  
ATOM    304  CE  LYS A  19       1.394  12.895  -9.411  1.00  0.00           C  
ATOM    305  NZ  LYS A  19       2.404  12.985 -10.488  1.00  0.00           N  
ATOM    306  H   LYS A  19       0.561  10.366  -4.586  1.00  0.00           H  
ATOM    307  HA  LYS A  19       2.768  12.151  -4.721  1.00  0.00           H  
ATOM    308  HB2 LYS A  19       2.023  10.459  -6.471  1.00  0.00           H  
ATOM    309  HB3 LYS A  19       0.731  11.568  -6.881  1.00  0.00           H  
ATOM    310  HG2 LYS A  19       3.483  12.751  -6.711  1.00  0.00           H  
ATOM    311  HG3 LYS A  19       3.197  11.650  -8.045  1.00  0.00           H  
ATOM    312  HD2 LYS A  19       1.164  13.817  -7.474  1.00  0.00           H  
ATOM    313  HD3 LYS A  19       2.652  14.246  -8.293  1.00  0.00           H  
ATOM    314  HE2 LYS A  19       1.074  11.861  -9.288  1.00  0.00           H  
ATOM    315  HE3 LYS A  19       0.510  13.472  -9.684  1.00  0.00           H  
ATOM    316  HZ1 LYS A  19       2.035  13.524 -11.246  1.00  0.00           H  
ATOM    317  HZ2 LYS A  19       3.229  13.426 -10.136  1.00  0.00           H  
ATOM    318  HZ3 LYS A  19       2.628  12.065 -10.811  1.00  0.00           H  
ATOM    319  N   ALA A  20      -0.298  13.312  -4.758  1.00  0.00           N  
ATOM    320  CA  ALA A  20      -1.099  14.513  -4.601  1.00  0.00           C  
ATOM    321  C   ALA A  20      -0.587  15.309  -3.399  1.00  0.00           C  
ATOM    322  O   ALA A  20      -0.552  16.538  -3.434  1.00  0.00           O  
ATOM    323  CB  ALA A  20      -2.573  14.128  -4.460  1.00  0.00           C  
ATOM    324  H   ALA A  20      -0.816  12.457  -4.776  1.00  0.00           H  
ATOM    325  HA  ALA A  20      -0.978  15.113  -5.503  1.00  0.00           H  
ATOM    326  HB1 ALA A  20      -2.667  13.042  -4.454  1.00  0.00           H  
ATOM    327  HB2 ALA A  20      -2.967  14.531  -3.526  1.00  0.00           H  
ATOM    328  HB3 ALA A  20      -3.138  14.537  -5.298  1.00  0.00           H  
ATOM    329  N   LEU A  21      -0.202  14.576  -2.365  1.00  0.00           N  
ATOM    330  CA  LEU A  21       0.307  15.199  -1.155  1.00  0.00           C  
ATOM    331  C   LEU A  21       1.403  16.202  -1.524  1.00  0.00           C  
ATOM    332  O   LEU A  21       2.274  15.903  -2.339  1.00  0.00           O  
ATOM    333  CB  LEU A  21       0.760  14.135  -0.154  1.00  0.00           C  
ATOM    334  CG  LEU A  21      -0.070  12.849  -0.120  1.00  0.00           C  
ATOM    335  CD1 LEU A  21       0.299  11.990   1.090  1.00  0.00           C  
ATOM    336  CD2 LEU A  21      -1.567  13.162  -0.167  1.00  0.00           C  
ATOM    337  H   LEU A  21      -0.233  13.577  -2.344  1.00  0.00           H  
ATOM    338  HA  LEU A  21      -0.518  15.744  -0.696  1.00  0.00           H  
ATOM    339  HB2 LEU A  21       1.793  13.870  -0.377  1.00  0.00           H  
ATOM    340  HB3 LEU A  21       0.751  14.575   0.843  1.00  0.00           H  
ATOM    341  HG  LEU A  21       0.166  12.268  -1.012  1.00  0.00           H  
ATOM    342 HD11 LEU A  21       0.801  12.607   1.835  1.00  0.00           H  
ATOM    343 HD12 LEU A  21      -0.606  11.564   1.523  1.00  0.00           H  
ATOM    344 HD13 LEU A  21       0.965  11.186   0.776  1.00  0.00           H  
ATOM    345 HD21 LEU A  21      -1.793  13.960   0.539  1.00  0.00           H  
ATOM    346 HD22 LEU A  21      -1.841  13.478  -1.173  1.00  0.00           H  
ATOM    347 HD23 LEU A  21      -2.133  12.269   0.101  1.00  0.00           H  
ATOM    348  N   GLY A  22       1.323  17.371  -0.907  1.00  0.00           N  
ATOM    349  CA  GLY A  22       2.297  18.419  -1.160  1.00  0.00           C  
ATOM    350  C   GLY A  22       3.724  17.877  -1.065  1.00  0.00           C  
ATOM    351  O   GLY A  22       4.650  18.448  -1.638  1.00  0.00           O  
ATOM    352  H   GLY A  22       0.611  17.606  -0.245  1.00  0.00           H  
ATOM    353  HA2 GLY A  22       2.130  18.843  -2.151  1.00  0.00           H  
ATOM    354  HA3 GLY A  22       2.162  19.227  -0.441  1.00  0.00           H  
ATOM    355  N   GLY A  23       3.857  16.779  -0.334  1.00  0.00           N  
ATOM    356  CA  GLY A  23       5.157  16.152  -0.156  1.00  0.00           C  
ATOM    357  C   GLY A  23       6.180  17.154   0.381  1.00  0.00           C  
ATOM    358  O   GLY A  23       5.935  18.361   0.375  1.00  0.00           O  
ATOM    359  H   GLY A  23       3.100  16.320   0.129  1.00  0.00           H  
ATOM    360  HA2 GLY A  23       5.067  15.313   0.534  1.00  0.00           H  
ATOM    361  HA3 GLY A  23       5.503  15.748  -1.107  1.00  0.00           H  
ATOM    362  N   GLY A  24       7.304  16.619   0.833  1.00  0.00           N  
ATOM    363  CA  GLY A  24       8.365  17.452   1.373  1.00  0.00           C  
ATOM    364  C   GLY A  24       8.672  17.077   2.824  1.00  0.00           C  
ATOM    365  O   GLY A  24       8.724  17.945   3.695  1.00  0.00           O  
ATOM    366  H   GLY A  24       7.495  15.638   0.834  1.00  0.00           H  
ATOM    367  HA2 GLY A  24       9.265  17.340   0.767  1.00  0.00           H  
ATOM    368  HA3 GLY A  24       8.073  18.500   1.318  1.00  0.00           H  
ATOM    369  N   GLY A  25       8.867  15.785   3.039  1.00  0.00           N  
ATOM    370  CA  GLY A  25       9.167  15.285   4.371  1.00  0.00           C  
ATOM    371  C   GLY A  25       8.142  14.235   4.805  1.00  0.00           C  
ATOM    372  O   GLY A  25       8.511  13.174   5.306  1.00  0.00           O  
ATOM    373  H   GLY A  25       8.823  15.086   2.325  1.00  0.00           H  
ATOM    374  HA2 GLY A  25      10.166  14.850   4.383  1.00  0.00           H  
ATOM    375  HA3 GLY A  25       9.170  16.112   5.081  1.00  0.00           H  
ATOM    376  N   ARG A  26       6.877  14.568   4.599  1.00  0.00           N  
ATOM    377  CA  ARG A  26       5.797  13.667   4.963  1.00  0.00           C  
ATOM    378  C   ARG A  26       5.900  12.365   4.166  1.00  0.00           C  
ATOM    379  O   ARG A  26       6.467  11.384   4.643  1.00  0.00           O  
ATOM    380  CB  ARG A  26       4.433  14.309   4.704  1.00  0.00           C  
ATOM    381  CG  ARG A  26       3.932  15.053   5.944  1.00  0.00           C  
ATOM    382  CD  ARG A  26       3.896  14.127   7.161  1.00  0.00           C  
ATOM    383  NE  ARG A  26       5.062  14.392   8.034  1.00  0.00           N  
ATOM    384  CZ  ARG A  26       5.318  13.725   9.167  1.00  0.00           C  
ATOM    385  NH1 ARG A  26       4.492  12.752   9.574  1.00  0.00           N  
ATOM    386  NH2 ARG A  26       6.400  14.033   9.895  1.00  0.00           N  
ATOM    387  H   ARG A  26       6.587  15.433   4.191  1.00  0.00           H  
ATOM    388  HA  ARG A  26       5.934  13.486   6.029  1.00  0.00           H  
ATOM    389  HB2 ARG A  26       4.506  15.001   3.865  1.00  0.00           H  
ATOM    390  HB3 ARG A  26       3.713  13.541   4.421  1.00  0.00           H  
ATOM    391  HG2 ARG A  26       4.582  15.904   6.149  1.00  0.00           H  
ATOM    392  HG3 ARG A  26       2.936  15.451   5.755  1.00  0.00           H  
ATOM    393  HD2 ARG A  26       2.972  14.281   7.718  1.00  0.00           H  
ATOM    394  HD3 ARG A  26       3.903  13.086   6.837  1.00  0.00           H  
ATOM    395  HE  ARG A  26       5.698  15.112   7.759  1.00  0.00           H  
ATOM    396 HH11 ARG A  26       3.684  12.523   9.030  1.00  0.00           H  
ATOM    397 HH12 ARG A  26       4.682  12.255  10.421  1.00  0.00           H  
ATOM    398 HH21 ARG A  26       7.016  14.761   9.592  1.00  0.00           H  
ATOM    399 HH22 ARG A  26       6.591  13.537  10.743  1.00  0.00           H  
ATOM    400  N   ILE A  27       5.342  12.399   2.964  1.00  0.00           N  
ATOM    401  CA  ILE A  27       5.364  11.233   2.096  1.00  0.00           C  
ATOM    402  C   ILE A  27       6.786  10.674   2.036  1.00  0.00           C  
ATOM    403  O   ILE A  27       6.980   9.483   1.798  1.00  0.00           O  
ATOM    404  CB  ILE A  27       4.779  11.576   0.724  1.00  0.00           C  
ATOM    405  CG1 ILE A  27       5.530  12.745   0.085  1.00  0.00           C  
ATOM    406  CG2 ILE A  27       3.276  11.845   0.822  1.00  0.00           C  
ATOM    407  CD1 ILE A  27       4.708  13.376  -1.041  1.00  0.00           C  
ATOM    408  H   ILE A  27       4.882  13.201   2.584  1.00  0.00           H  
ATOM    409  HA  ILE A  27       4.715  10.480   2.545  1.00  0.00           H  
ATOM    410  HB  ILE A  27       4.910  10.713   0.073  1.00  0.00           H  
ATOM    411 HG12 ILE A  27       5.754  13.496   0.842  1.00  0.00           H  
ATOM    412 HG13 ILE A  27       6.485  12.396  -0.309  1.00  0.00           H  
ATOM    413 HG21 ILE A  27       2.767  11.370  -0.017  1.00  0.00           H  
ATOM    414 HG22 ILE A  27       2.893  11.438   1.758  1.00  0.00           H  
ATOM    415 HG23 ILE A  27       3.096  12.920   0.793  1.00  0.00           H  
ATOM    416 HD11 ILE A  27       5.376  13.876  -1.742  1.00  0.00           H  
ATOM    417 HD12 ILE A  27       4.149  12.598  -1.563  1.00  0.00           H  
ATOM    418 HD13 ILE A  27       4.013  14.102  -0.620  1.00  0.00           H  
ATOM    419  N   GLU A  28       7.746  11.562   2.256  1.00  0.00           N  
ATOM    420  CA  GLU A  28       9.146  11.172   2.229  1.00  0.00           C  
ATOM    421  C   GLU A  28       9.343   9.849   2.972  1.00  0.00           C  
ATOM    422  O   GLU A  28      10.297   9.120   2.709  1.00  0.00           O  
ATOM    423  CB  GLU A  28      10.032  12.269   2.819  1.00  0.00           C  
ATOM    424  CG  GLU A  28      11.488  12.092   2.383  1.00  0.00           C  
ATOM    425  CD  GLU A  28      12.337  11.530   3.526  1.00  0.00           C  
ATOM    426  OE1 GLU A  28      12.161  12.023   4.660  1.00  0.00           O  
ATOM    427  OE2 GLU A  28      13.143  10.618   3.238  1.00  0.00           O  
ATOM    428  H   GLU A  28       7.581  12.528   2.447  1.00  0.00           H  
ATOM    429  HA  GLU A  28       9.391  11.043   1.174  1.00  0.00           H  
ATOM    430  HB2 GLU A  28       9.670  13.246   2.498  1.00  0.00           H  
ATOM    431  HB3 GLU A  28       9.969  12.248   3.906  1.00  0.00           H  
ATOM    432  HG2 GLU A  28      11.536  11.420   1.526  1.00  0.00           H  
ATOM    433  HG3 GLU A  28      11.895  13.051   2.061  1.00  0.00           H  
ATOM    434  N   GLU A  29       8.424   9.579   3.889  1.00  0.00           N  
ATOM    435  CA  GLU A  29       8.484   8.358   4.673  1.00  0.00           C  
ATOM    436  C   GLU A  29       7.499   7.325   4.122  1.00  0.00           C  
ATOM    437  O   GLU A  29       7.872   6.182   3.864  1.00  0.00           O  
ATOM    438  CB  GLU A  29       8.213   8.642   6.152  1.00  0.00           C  
ATOM    439  CG  GLU A  29       9.284   8.003   7.038  1.00  0.00           C  
ATOM    440  CD  GLU A  29       8.649   7.173   8.155  1.00  0.00           C  
ATOM    441  OE1 GLU A  29       8.298   6.009   7.867  1.00  0.00           O  
ATOM    442  OE2 GLU A  29       8.530   7.722   9.273  1.00  0.00           O  
ATOM    443  H   GLU A  29       7.651  10.178   4.098  1.00  0.00           H  
ATOM    444  HA  GLU A  29       9.505   7.992   4.560  1.00  0.00           H  
ATOM    445  HB2 GLU A  29       8.190   9.718   6.321  1.00  0.00           H  
ATOM    446  HB3 GLU A  29       7.231   8.254   6.426  1.00  0.00           H  
ATOM    447  HG2 GLU A  29       9.932   7.370   6.433  1.00  0.00           H  
ATOM    448  HG3 GLU A  29       9.913   8.782   7.471  1.00  0.00           H  
ATOM    449  N   LEU A  30       6.260   7.764   3.960  1.00  0.00           N  
ATOM    450  CA  LEU A  30       5.217   6.892   3.445  1.00  0.00           C  
ATOM    451  C   LEU A  30       5.675   6.286   2.117  1.00  0.00           C  
ATOM    452  O   LEU A  30       5.636   5.070   1.938  1.00  0.00           O  
ATOM    453  CB  LEU A  30       3.887   7.643   3.354  1.00  0.00           C  
ATOM    454  CG  LEU A  30       3.527   8.203   1.977  1.00  0.00           C  
ATOM    455  CD1 LEU A  30       3.339   7.076   0.958  1.00  0.00           C  
ATOM    456  CD2 LEU A  30       2.299   9.113   2.059  1.00  0.00           C  
ATOM    457  H   LEU A  30       5.964   8.695   4.173  1.00  0.00           H  
ATOM    458  HA  LEU A  30       5.082   6.084   4.165  1.00  0.00           H  
ATOM    459  HB2 LEU A  30       3.091   6.969   3.670  1.00  0.00           H  
ATOM    460  HB3 LEU A  30       3.908   8.467   4.066  1.00  0.00           H  
ATOM    461  HG  LEU A  30       4.358   8.816   1.629  1.00  0.00           H  
ATOM    462 HD11 LEU A  30       4.096   7.161   0.180  1.00  0.00           H  
ATOM    463 HD12 LEU A  30       3.439   6.114   1.460  1.00  0.00           H  
ATOM    464 HD13 LEU A  30       2.347   7.153   0.511  1.00  0.00           H  
ATOM    465 HD21 LEU A  30       1.416   8.511   2.275  1.00  0.00           H  
ATOM    466 HD22 LEU A  30       2.442   9.846   2.853  1.00  0.00           H  
ATOM    467 HD23 LEU A  30       2.164   9.627   1.108  1.00  0.00           H  
ATOM    468  N   LYS A  31       6.098   7.164   1.219  1.00  0.00           N  
ATOM    469  CA  LYS A  31       6.562   6.731  -0.089  1.00  0.00           C  
ATOM    470  C   LYS A  31       7.562   5.586   0.083  1.00  0.00           C  
ATOM    471  O   LYS A  31       7.711   4.748  -0.805  1.00  0.00           O  
ATOM    472  CB  LYS A  31       7.117   7.918  -0.880  1.00  0.00           C  
ATOM    473  CG  LYS A  31       6.092   8.425  -1.897  1.00  0.00           C  
ATOM    474  CD  LYS A  31       6.754   8.716  -3.245  1.00  0.00           C  
ATOM    475  CE  LYS A  31       6.716   7.483  -4.151  1.00  0.00           C  
ATOM    476  NZ  LYS A  31       7.816   7.533  -5.140  1.00  0.00           N  
ATOM    477  H   LYS A  31       6.127   8.152   1.371  1.00  0.00           H  
ATOM    478  HA  LYS A  31       5.697   6.355  -0.635  1.00  0.00           H  
ATOM    479  HB2 LYS A  31       7.385   8.723  -0.196  1.00  0.00           H  
ATOM    480  HB3 LYS A  31       8.030   7.621  -1.396  1.00  0.00           H  
ATOM    481  HG2 LYS A  31       5.304   7.683  -2.026  1.00  0.00           H  
ATOM    482  HG3 LYS A  31       5.617   9.331  -1.519  1.00  0.00           H  
ATOM    483  HD2 LYS A  31       6.245   9.546  -3.733  1.00  0.00           H  
ATOM    484  HD3 LYS A  31       7.788   9.023  -3.088  1.00  0.00           H  
ATOM    485  HE2 LYS A  31       6.802   6.579  -3.549  1.00  0.00           H  
ATOM    486  HE3 LYS A  31       5.757   7.433  -4.667  1.00  0.00           H  
ATOM    487  HZ1 LYS A  31       7.666   6.835  -5.841  1.00  0.00           H  
ATOM    488  HZ2 LYS A  31       7.839   8.436  -5.568  1.00  0.00           H  
ATOM    489  HZ3 LYS A  31       8.687   7.359  -4.680  1.00  0.00           H  
ATOM    490  N   LYS A  32       8.222   5.587   1.233  1.00  0.00           N  
ATOM    491  CA  LYS A  32       9.204   4.558   1.533  1.00  0.00           C  
ATOM    492  C   LYS A  32       8.483   3.235   1.804  1.00  0.00           C  
ATOM    493  O   LYS A  32       8.683   2.257   1.087  1.00  0.00           O  
ATOM    494  CB  LYS A  32      10.118   5.007   2.675  1.00  0.00           C  
ATOM    495  CG  LYS A  32      10.453   6.495   2.557  1.00  0.00           C  
ATOM    496  CD  LYS A  32      11.642   6.861   3.447  1.00  0.00           C  
ATOM    497  CE  LYS A  32      12.906   7.078   2.613  1.00  0.00           C  
ATOM    498  NZ  LYS A  32      14.091   6.543   3.319  1.00  0.00           N  
ATOM    499  H   LYS A  32       8.094   6.272   1.950  1.00  0.00           H  
ATOM    500  HA  LYS A  32       9.829   4.435   0.648  1.00  0.00           H  
ATOM    501  HB2 LYS A  32       9.632   4.815   3.631  1.00  0.00           H  
ATOM    502  HB3 LYS A  32      11.037   4.421   2.661  1.00  0.00           H  
ATOM    503  HG2 LYS A  32      10.683   6.738   1.518  1.00  0.00           H  
ATOM    504  HG3 LYS A  32       9.585   7.090   2.839  1.00  0.00           H  
ATOM    505  HD2 LYS A  32      11.414   7.766   4.010  1.00  0.00           H  
ATOM    506  HD3 LYS A  32      11.814   6.068   4.175  1.00  0.00           H  
ATOM    507  HE2 LYS A  32      12.799   6.586   1.645  1.00  0.00           H  
ATOM    508  HE3 LYS A  32      13.042   8.141   2.416  1.00  0.00           H  
ATOM    509  HZ1 LYS A  32      14.138   5.552   3.189  1.00  0.00           H  
ATOM    510  HZ2 LYS A  32      14.918   6.966   2.950  1.00  0.00           H  
ATOM    511  HZ3 LYS A  32      14.019   6.748   4.295  1.00  0.00           H  
ATOM    512  N   LYS A  33       7.661   3.250   2.843  1.00  0.00           N  
ATOM    513  CA  LYS A  33       6.910   2.063   3.218  1.00  0.00           C  
ATOM    514  C   LYS A  33       6.030   1.630   2.044  1.00  0.00           C  
ATOM    515  O   LYS A  33       5.903   0.438   1.766  1.00  0.00           O  
ATOM    516  CB  LYS A  33       6.131   2.309   4.512  1.00  0.00           C  
ATOM    517  CG  LYS A  33       7.080   2.610   5.674  1.00  0.00           C  
ATOM    518  CD  LYS A  33       6.789   1.700   6.869  1.00  0.00           C  
ATOM    519  CE  LYS A  33       8.085   1.238   7.536  1.00  0.00           C  
ATOM    520  NZ  LYS A  33       7.877  -0.044   8.245  1.00  0.00           N  
ATOM    521  H   LYS A  33       7.504   4.050   3.422  1.00  0.00           H  
ATOM    522  HA  LYS A  33       7.630   1.272   3.422  1.00  0.00           H  
ATOM    523  HB2 LYS A  33       5.444   3.144   4.375  1.00  0.00           H  
ATOM    524  HB3 LYS A  33       5.526   1.434   4.749  1.00  0.00           H  
ATOM    525  HG2 LYS A  33       8.112   2.472   5.351  1.00  0.00           H  
ATOM    526  HG3 LYS A  33       6.976   3.653   5.973  1.00  0.00           H  
ATOM    527  HD2 LYS A  33       6.172   2.232   7.594  1.00  0.00           H  
ATOM    528  HD3 LYS A  33       6.217   0.833   6.539  1.00  0.00           H  
ATOM    529  HE2 LYS A  33       8.867   1.122   6.784  1.00  0.00           H  
ATOM    530  HE3 LYS A  33       8.431   1.997   8.238  1.00  0.00           H  
ATOM    531  HZ1 LYS A  33       7.177   0.075   8.950  1.00  0.00           H  
ATOM    532  HZ2 LYS A  33       7.578  -0.740   7.593  1.00  0.00           H  
ATOM    533  HZ3 LYS A  33       8.734  -0.332   8.672  1.00  0.00           H  
ATOM    534  N   TRP A  34       5.445   2.619   1.387  1.00  0.00           N  
ATOM    535  CA  TRP A  34       4.580   2.355   0.249  1.00  0.00           C  
ATOM    536  C   TRP A  34       5.403   1.616  -0.808  1.00  0.00           C  
ATOM    537  O   TRP A  34       4.856   0.857  -1.606  1.00  0.00           O  
ATOM    538  CB  TRP A  34       3.954   3.648  -0.277  1.00  0.00           C  
ATOM    539  CG  TRP A  34       4.009   3.792  -1.798  1.00  0.00           C  
ATOM    540  CD1 TRP A  34       5.032   4.219  -2.551  1.00  0.00           C  
ATOM    541  CD2 TRP A  34       2.948   3.490  -2.730  1.00  0.00           C  
ATOM    542  NE1 TRP A  34       4.709   4.214  -3.893  1.00  0.00           N  
ATOM    543  CE2 TRP A  34       3.402   3.756  -4.005  1.00  0.00           C  
ATOM    544  CE3 TRP A  34       1.647   3.007  -2.501  1.00  0.00           C  
ATOM    545  CZ2 TRP A  34       2.620   3.570  -5.152  1.00  0.00           C  
ATOM    546  CZ3 TRP A  34       0.878   2.826  -3.657  1.00  0.00           C  
ATOM    547  CH2 TRP A  34       1.321   3.090  -4.948  1.00  0.00           C  
ATOM    548  H   TRP A  34       5.553   3.586   1.620  1.00  0.00           H  
ATOM    549  HA  TRP A  34       3.761   1.723   0.593  1.00  0.00           H  
ATOM    550  HB2 TRP A  34       2.913   3.694   0.045  1.00  0.00           H  
ATOM    551  HB3 TRP A  34       4.465   4.497   0.177  1.00  0.00           H  
ATOM    552  HD1 TRP A  34       5.998   4.531  -2.154  1.00  0.00           H  
ATOM    553  HE1 TRP A  34       5.361   4.513  -4.714  1.00  0.00           H  
ATOM    554  HE3 TRP A  34       1.265   2.789  -1.504  1.00  0.00           H  
ATOM    555  HZ2 TRP A  34       3.003   3.789  -6.149  1.00  0.00           H  
ATOM    556  HZ3 TRP A  34      -0.138   2.454  -3.536  1.00  0.00           H  
ATOM    557  HH2 TRP A  34       0.660   2.924  -5.798  1.00  0.00           H  
ATOM    558  N   GLU A  35       6.704   1.865  -0.779  1.00  0.00           N  
ATOM    559  CA  GLU A  35       7.608   1.233  -1.726  1.00  0.00           C  
ATOM    560  C   GLU A  35       7.903  -0.206  -1.297  1.00  0.00           C  
ATOM    561  O   GLU A  35       8.064  -1.088  -2.139  1.00  0.00           O  
ATOM    562  CB  GLU A  35       8.900   2.039  -1.870  1.00  0.00           C  
ATOM    563  CG  GLU A  35       9.056   2.573  -3.296  1.00  0.00           C  
ATOM    564  CD  GLU A  35       9.573   4.013  -3.287  1.00  0.00           C  
ATOM    565  OE1 GLU A  35      10.252   4.366  -2.300  1.00  0.00           O  
ATOM    566  OE2 GLU A  35       9.279   4.728  -4.270  1.00  0.00           O  
ATOM    567  H   GLU A  35       7.141   2.484  -0.126  1.00  0.00           H  
ATOM    568  HA  GLU A  35       7.077   1.234  -2.677  1.00  0.00           H  
ATOM    569  HB2 GLU A  35       8.897   2.869  -1.165  1.00  0.00           H  
ATOM    570  HB3 GLU A  35       9.755   1.410  -1.620  1.00  0.00           H  
ATOM    571  HG2 GLU A  35       9.745   1.939  -3.853  1.00  0.00           H  
ATOM    572  HG3 GLU A  35       8.096   2.531  -3.811  1.00  0.00           H  
ATOM    573  N   GLU A  36       7.967  -0.398   0.013  1.00  0.00           N  
ATOM    574  CA  GLU A  36       8.241  -1.715   0.563  1.00  0.00           C  
ATOM    575  C   GLU A  36       6.946  -2.520   0.681  1.00  0.00           C  
ATOM    576  O   GLU A  36       6.981  -3.743   0.807  1.00  0.00           O  
ATOM    577  CB  GLU A  36       8.946  -1.607   1.917  1.00  0.00           C  
ATOM    578  CG  GLU A  36       9.761  -0.316   2.010  1.00  0.00           C  
ATOM    579  CD  GLU A  36      11.048  -0.535   2.808  1.00  0.00           C  
ATOM    580  OE1 GLU A  36      11.025  -1.423   3.687  1.00  0.00           O  
ATOM    581  OE2 GLU A  36      12.025   0.189   2.520  1.00  0.00           O  
ATOM    582  H   GLU A  36       7.836   0.324   0.691  1.00  0.00           H  
ATOM    583  HA  GLU A  36       8.911  -2.194  -0.151  1.00  0.00           H  
ATOM    584  HB2 GLU A  36       8.208  -1.634   2.718  1.00  0.00           H  
ATOM    585  HB3 GLU A  36       9.602  -2.466   2.059  1.00  0.00           H  
ATOM    586  HG2 GLU A  36      10.006   0.037   1.008  1.00  0.00           H  
ATOM    587  HG3 GLU A  36       9.163   0.462   2.485  1.00  0.00           H  
ATOM    588  N   LEU A  37       5.834  -1.802   0.639  1.00  0.00           N  
ATOM    589  CA  LEU A  37       4.529  -2.435   0.740  1.00  0.00           C  
ATOM    590  C   LEU A  37       4.130  -2.992  -0.628  1.00  0.00           C  
ATOM    591  O   LEU A  37       3.817  -4.175  -0.754  1.00  0.00           O  
ATOM    592  CB  LEU A  37       3.507  -1.462   1.330  1.00  0.00           C  
ATOM    593  CG  LEU A  37       2.174  -1.357   0.586  1.00  0.00           C  
ATOM    594  CD1 LEU A  37       1.394  -2.671   0.669  1.00  0.00           C  
ATOM    595  CD2 LEU A  37       1.354  -0.171   1.096  1.00  0.00           C  
ATOM    596  H   LEU A  37       5.814  -0.807   0.537  1.00  0.00           H  
ATOM    597  HA  LEU A  37       4.624  -3.267   1.438  1.00  0.00           H  
ATOM    598  HB2 LEU A  37       3.303  -1.760   2.359  1.00  0.00           H  
ATOM    599  HB3 LEU A  37       3.958  -0.470   1.369  1.00  0.00           H  
ATOM    600  HG  LEU A  37       2.384  -1.173  -0.468  1.00  0.00           H  
ATOM    601 HD11 LEU A  37       0.392  -2.525   0.265  1.00  0.00           H  
ATOM    602 HD12 LEU A  37       1.911  -3.437   0.090  1.00  0.00           H  
ATOM    603 HD13 LEU A  37       1.324  -2.986   1.710  1.00  0.00           H  
ATOM    604 HD21 LEU A  37       1.966   0.731   1.073  1.00  0.00           H  
ATOM    605 HD22 LEU A  37       0.480  -0.032   0.458  1.00  0.00           H  
ATOM    606 HD23 LEU A  37       1.030  -0.364   2.118  1.00  0.00           H  
ATOM    607  N   LYS A  38       4.155  -2.112  -1.619  1.00  0.00           N  
ATOM    608  CA  LYS A  38       3.799  -2.502  -2.973  1.00  0.00           C  
ATOM    609  C   LYS A  38       4.631  -3.719  -3.385  1.00  0.00           C  
ATOM    610  O   LYS A  38       4.159  -4.572  -4.134  1.00  0.00           O  
ATOM    611  CB  LYS A  38       3.937  -1.313  -3.926  1.00  0.00           C  
ATOM    612  CG  LYS A  38       3.759  -1.752  -5.381  1.00  0.00           C  
ATOM    613  CD  LYS A  38       4.722  -1.001  -6.302  1.00  0.00           C  
ATOM    614  CE  LYS A  38       4.339   0.476  -6.408  1.00  0.00           C  
ATOM    615  NZ  LYS A  38       3.384   0.686  -7.518  1.00  0.00           N  
ATOM    616  H   LYS A  38       4.411  -1.152  -1.509  1.00  0.00           H  
ATOM    617  HA  LYS A  38       2.748  -2.789  -2.966  1.00  0.00           H  
ATOM    618  HB2 LYS A  38       3.193  -0.555  -3.678  1.00  0.00           H  
ATOM    619  HB3 LYS A  38       4.916  -0.851  -3.799  1.00  0.00           H  
ATOM    620  HG2 LYS A  38       3.933  -2.825  -5.464  1.00  0.00           H  
ATOM    621  HG3 LYS A  38       2.732  -1.571  -5.697  1.00  0.00           H  
ATOM    622  HD2 LYS A  38       5.740  -1.090  -5.922  1.00  0.00           H  
ATOM    623  HD3 LYS A  38       4.712  -1.454  -7.293  1.00  0.00           H  
ATOM    624  HE2 LYS A  38       3.896   0.811  -5.470  1.00  0.00           H  
ATOM    625  HE3 LYS A  38       5.232   1.080  -6.571  1.00  0.00           H  
ATOM    626  HZ1 LYS A  38       3.802   1.273  -8.212  1.00  0.00           H  
ATOM    627  HZ2 LYS A  38       3.147  -0.196  -7.926  1.00  0.00           H  
ATOM    628  HZ3 LYS A  38       2.555   1.124  -7.167  1.00  0.00           H  
ATOM    629  N   LYS A  39       5.854  -3.759  -2.876  1.00  0.00           N  
ATOM    630  CA  LYS A  39       6.755  -4.857  -3.182  1.00  0.00           C  
ATOM    631  C   LYS A  39       6.204  -6.147  -2.572  1.00  0.00           C  
ATOM    632  O   LYS A  39       6.509  -7.241  -3.045  1.00  0.00           O  
ATOM    633  CB  LYS A  39       8.178  -4.522  -2.731  1.00  0.00           C  
ATOM    634  CG  LYS A  39       9.212  -5.241  -3.601  1.00  0.00           C  
ATOM    635  CD  LYS A  39      10.622  -4.717  -3.323  1.00  0.00           C  
ATOM    636  CE  LYS A  39      11.567  -5.046  -4.480  1.00  0.00           C  
ATOM    637  NZ  LYS A  39      12.971  -4.782  -4.095  1.00  0.00           N  
ATOM    638  H   LYS A  39       6.229  -3.060  -2.268  1.00  0.00           H  
ATOM    639  HA  LYS A  39       6.778  -4.969  -4.265  1.00  0.00           H  
ATOM    640  HB2 LYS A  39       8.338  -3.445  -2.786  1.00  0.00           H  
ATOM    641  HB3 LYS A  39       8.311  -4.811  -1.689  1.00  0.00           H  
ATOM    642  HG2 LYS A  39       9.174  -6.313  -3.406  1.00  0.00           H  
ATOM    643  HG3 LYS A  39       8.968  -5.100  -4.654  1.00  0.00           H  
ATOM    644  HD2 LYS A  39      10.590  -3.638  -3.172  1.00  0.00           H  
ATOM    645  HD3 LYS A  39      11.003  -5.157  -2.402  1.00  0.00           H  
ATOM    646  HE2 LYS A  39      11.453  -6.093  -4.764  1.00  0.00           H  
ATOM    647  HE3 LYS A  39      11.305  -4.449  -5.353  1.00  0.00           H  
ATOM    648  HZ1 LYS A  39      12.990  -4.170  -3.304  1.00  0.00           H  
ATOM    649  HZ2 LYS A  39      13.421  -5.643  -3.859  1.00  0.00           H  
ATOM    650  HZ3 LYS A  39      13.452  -4.353  -4.860  1.00  0.00           H  
ATOM    651  N   LYS A  40       5.403  -5.977  -1.530  1.00  0.00           N  
ATOM    652  CA  LYS A  40       4.808  -7.116  -0.851  1.00  0.00           C  
ATOM    653  C   LYS A  40       3.577  -7.581  -1.630  1.00  0.00           C  
ATOM    654  O   LYS A  40       3.365  -8.781  -1.803  1.00  0.00           O  
ATOM    655  CB  LYS A  40       4.517  -6.773   0.612  1.00  0.00           C  
ATOM    656  CG  LYS A  40       5.595  -7.347   1.534  1.00  0.00           C  
ATOM    657  CD  LYS A  40       5.890  -6.393   2.693  1.00  0.00           C  
ATOM    658  CE  LYS A  40       6.672  -7.101   3.800  1.00  0.00           C  
ATOM    659  NZ  LYS A  40       7.687  -6.192   4.381  1.00  0.00           N  
ATOM    660  H   LYS A  40       5.161  -5.084  -1.151  1.00  0.00           H  
ATOM    661  HA  LYS A  40       5.543  -7.920  -0.854  1.00  0.00           H  
ATOM    662  HB2 LYS A  40       4.467  -5.692   0.734  1.00  0.00           H  
ATOM    663  HB3 LYS A  40       3.543  -7.171   0.895  1.00  0.00           H  
ATOM    664  HG2 LYS A  40       5.270  -8.311   1.926  1.00  0.00           H  
ATOM    665  HG3 LYS A  40       6.508  -7.526   0.965  1.00  0.00           H  
ATOM    666  HD2 LYS A  40       6.459  -5.538   2.330  1.00  0.00           H  
ATOM    667  HD3 LYS A  40       4.954  -6.005   3.096  1.00  0.00           H  
ATOM    668  HE2 LYS A  40       5.988  -7.437   4.580  1.00  0.00           H  
ATOM    669  HE3 LYS A  40       7.159  -7.990   3.399  1.00  0.00           H  
ATOM    670  HZ1 LYS A  40       8.593  -6.445   4.042  1.00  0.00           H  
ATOM    671  HZ2 LYS A  40       7.481  -5.251   4.114  1.00  0.00           H  
ATOM    672  HZ3 LYS A  40       7.670  -6.267   5.378  1.00  0.00           H  
ATOM    673  N   ILE A  41       2.796  -6.609  -2.079  1.00  0.00           N  
ATOM    674  CA  ILE A  41       1.592  -6.904  -2.836  1.00  0.00           C  
ATOM    675  C   ILE A  41       1.974  -7.600  -4.144  1.00  0.00           C  
ATOM    676  O   ILE A  41       1.139  -8.242  -4.777  1.00  0.00           O  
ATOM    677  CB  ILE A  41       0.759  -5.637  -3.034  1.00  0.00           C  
ATOM    678  CG1 ILE A  41       0.772  -4.770  -1.774  1.00  0.00           C  
ATOM    679  CG2 ILE A  41      -0.664  -5.981  -3.478  1.00  0.00           C  
ATOM    680  CD1 ILE A  41      -0.400  -3.788  -1.771  1.00  0.00           C  
ATOM    681  H   ILE A  41       2.976  -5.636  -1.934  1.00  0.00           H  
ATOM    682  HA  ILE A  41       0.993  -7.595  -2.241  1.00  0.00           H  
ATOM    683  HB  ILE A  41       1.212  -5.051  -3.833  1.00  0.00           H  
ATOM    684 HG12 ILE A  41       0.721  -5.405  -0.890  1.00  0.00           H  
ATOM    685 HG13 ILE A  41       1.712  -4.220  -1.716  1.00  0.00           H  
ATOM    686 HG21 ILE A  41      -0.698  -7.013  -3.825  1.00  0.00           H  
ATOM    687 HG22 ILE A  41      -1.347  -5.858  -2.637  1.00  0.00           H  
ATOM    688 HG23 ILE A  41      -0.963  -5.314  -4.288  1.00  0.00           H  
ATOM    689 HD11 ILE A  41      -0.028  -2.777  -1.602  1.00  0.00           H  
ATOM    690 HD12 ILE A  41      -0.912  -3.831  -2.732  1.00  0.00           H  
ATOM    691 HD13 ILE A  41      -1.098  -4.055  -0.977  1.00  0.00           H  
ATOM    692  N   GLU A  42       3.238  -7.447  -4.510  1.00  0.00           N  
ATOM    693  CA  GLU A  42       3.743  -8.052  -5.732  1.00  0.00           C  
ATOM    694  C   GLU A  42       3.990  -9.547  -5.521  1.00  0.00           C  
ATOM    695  O   GLU A  42       3.473 -10.377  -6.269  1.00  0.00           O  
ATOM    696  CB  GLU A  42       5.014  -7.348  -6.208  1.00  0.00           C  
ATOM    697  CG  GLU A  42       4.728  -6.463  -7.423  1.00  0.00           C  
ATOM    698  CD  GLU A  42       5.078  -7.185  -8.724  1.00  0.00           C  
ATOM    699  OE1 GLU A  42       6.231  -7.660  -8.816  1.00  0.00           O  
ATOM    700  OE2 GLU A  42       4.187  -7.248  -9.598  1.00  0.00           O  
ATOM    701  H   GLU A  42       3.912  -6.923  -3.990  1.00  0.00           H  
ATOM    702  HA  GLU A  42       2.955  -7.908  -6.472  1.00  0.00           H  
ATOM    703  HB2 GLU A  42       5.423  -6.742  -5.400  1.00  0.00           H  
ATOM    704  HB3 GLU A  42       5.770  -8.089  -6.466  1.00  0.00           H  
ATOM    705  HG2 GLU A  42       3.675  -6.180  -7.432  1.00  0.00           H  
ATOM    706  HG3 GLU A  42       5.304  -5.540  -7.349  1.00  0.00           H  
ATOM    707  N   GLU A  43       4.779  -9.845  -4.500  1.00  0.00           N  
ATOM    708  CA  GLU A  43       5.101 -11.226  -4.182  1.00  0.00           C  
ATOM    709  C   GLU A  43       3.916 -11.902  -3.490  1.00  0.00           C  
ATOM    710  O   GLU A  43       3.933 -13.110  -3.259  1.00  0.00           O  
ATOM    711  CB  GLU A  43       6.361 -11.310  -3.316  1.00  0.00           C  
ATOM    712  CG  GLU A  43       7.365 -12.303  -3.904  1.00  0.00           C  
ATOM    713  CD  GLU A  43       7.819 -13.313  -2.848  1.00  0.00           C  
ATOM    714  OE1 GLU A  43       6.943 -14.063  -2.366  1.00  0.00           O  
ATOM    715  OE2 GLU A  43       9.033 -13.312  -2.546  1.00  0.00           O  
ATOM    716  H   GLU A  43       5.195  -9.164  -3.897  1.00  0.00           H  
ATOM    717  HA  GLU A  43       5.295 -11.707  -5.141  1.00  0.00           H  
ATOM    718  HB2 GLU A  43       6.821 -10.324  -3.241  1.00  0.00           H  
ATOM    719  HB3 GLU A  43       6.092 -11.614  -2.305  1.00  0.00           H  
ATOM    720  HG2 GLU A  43       6.912 -12.829  -4.744  1.00  0.00           H  
ATOM    721  HG3 GLU A  43       8.229 -11.765  -4.294  1.00  0.00           H  
ATOM    722  N   LEU A  44       2.914 -11.093  -3.180  1.00  0.00           N  
ATOM    723  CA  LEU A  44       1.721 -11.598  -2.520  1.00  0.00           C  
ATOM    724  C   LEU A  44       1.325 -12.937  -3.146  1.00  0.00           C  
ATOM    725  O   LEU A  44       0.759 -12.972  -4.238  1.00  0.00           O  
ATOM    726  CB  LEU A  44       0.607 -10.550  -2.552  1.00  0.00           C  
ATOM    727  CG  LEU A  44       0.366  -9.787  -1.247  1.00  0.00           C  
ATOM    728  CD1 LEU A  44      -0.822  -8.832  -1.382  1.00  0.00           C  
ATOM    729  CD2 LEU A  44       0.196 -10.751  -0.072  1.00  0.00           C  
ATOM    730  H   LEU A  44       2.907 -10.112  -3.372  1.00  0.00           H  
ATOM    731  HA  LEU A  44       1.974 -11.767  -1.473  1.00  0.00           H  
ATOM    732  HB2 LEU A  44       0.836  -9.828  -3.336  1.00  0.00           H  
ATOM    733  HB3 LEU A  44      -0.322 -11.045  -2.837  1.00  0.00           H  
ATOM    734  HG  LEU A  44       1.246  -9.178  -1.041  1.00  0.00           H  
ATOM    735 HD11 LEU A  44      -0.733  -8.036  -0.643  1.00  0.00           H  
ATOM    736 HD12 LEU A  44      -0.828  -8.400  -2.383  1.00  0.00           H  
ATOM    737 HD13 LEU A  44      -1.750  -9.381  -1.217  1.00  0.00           H  
ATOM    738 HD21 LEU A  44      -0.218 -11.693  -0.431  1.00  0.00           H  
ATOM    739 HD22 LEU A  44       1.167 -10.934   0.391  1.00  0.00           H  
ATOM    740 HD23 LEU A  44      -0.479 -10.313   0.663  1.00  0.00           H  
ATOM    741  N   GLY A  45       1.639 -14.006  -2.428  1.00  0.00           N  
ATOM    742  CA  GLY A  45       1.323 -15.343  -2.900  1.00  0.00           C  
ATOM    743  C   GLY A  45       2.094 -16.400  -2.107  1.00  0.00           C  
ATOM    744  O   GLY A  45       3.106 -16.094  -1.478  1.00  0.00           O  
ATOM    745  H   GLY A  45       2.100 -13.968  -1.542  1.00  0.00           H  
ATOM    746  HA2 GLY A  45       0.251 -15.521  -2.806  1.00  0.00           H  
ATOM    747  HA3 GLY A  45       1.568 -15.426  -3.959  1.00  0.00           H  
ATOM    748  N   GLY A  46       1.586 -17.623  -2.165  1.00  0.00           N  
ATOM    749  CA  GLY A  46       2.215 -18.727  -1.459  1.00  0.00           C  
ATOM    750  C   GLY A  46       2.650 -18.305  -0.055  1.00  0.00           C  
ATOM    751  O   GLY A  46       3.814 -18.462   0.312  1.00  0.00           O  
ATOM    752  H   GLY A  46       0.763 -17.863  -2.678  1.00  0.00           H  
ATOM    753  HA2 GLY A  46       1.518 -19.563  -1.392  1.00  0.00           H  
ATOM    754  HA3 GLY A  46       3.080 -19.078  -2.022  1.00  0.00           H  
ATOM    755  N   GLY A  47       1.692 -17.777   0.693  1.00  0.00           N  
ATOM    756  CA  GLY A  47       1.962 -17.330   2.050  1.00  0.00           C  
ATOM    757  C   GLY A  47       0.676 -16.879   2.745  1.00  0.00           C  
ATOM    758  O   GLY A  47       0.414 -17.263   3.883  1.00  0.00           O  
ATOM    759  H   GLY A  47       0.748 -17.652   0.388  1.00  0.00           H  
ATOM    760  HA2 GLY A  47       2.422 -18.139   2.617  1.00  0.00           H  
ATOM    761  HA3 GLY A  47       2.677 -16.507   2.030  1.00  0.00           H  
ATOM    762  N   GLY A  48      -0.093 -16.071   2.029  1.00  0.00           N  
ATOM    763  CA  GLY A  48      -1.346 -15.564   2.563  1.00  0.00           C  
ATOM    764  C   GLY A  48      -1.097 -14.604   3.728  1.00  0.00           C  
ATOM    765  O   GLY A  48      -1.972 -14.401   4.568  1.00  0.00           O  
ATOM    766  H   GLY A  48       0.127 -15.764   1.104  1.00  0.00           H  
ATOM    767  HA2 GLY A  48      -1.899 -15.051   1.777  1.00  0.00           H  
ATOM    768  HA3 GLY A  48      -1.965 -16.396   2.899  1.00  0.00           H  
ATOM    769  N   GLU A  49       0.102 -14.039   3.742  1.00  0.00           N  
ATOM    770  CA  GLU A  49       0.478 -13.105   4.790  1.00  0.00           C  
ATOM    771  C   GLU A  49       0.120 -11.675   4.379  1.00  0.00           C  
ATOM    772  O   GLU A  49       0.833 -10.732   4.719  1.00  0.00           O  
ATOM    773  CB  GLU A  49       1.965 -13.225   5.123  1.00  0.00           C  
ATOM    774  CG  GLU A  49       2.196 -14.239   6.244  1.00  0.00           C  
ATOM    775  CD  GLU A  49       3.691 -14.442   6.501  1.00  0.00           C  
ATOM    776  OE1 GLU A  49       4.349 -15.013   5.604  1.00  0.00           O  
ATOM    777  OE2 GLU A  49       4.142 -14.023   7.589  1.00  0.00           O  
ATOM    778  H   GLU A  49       0.808 -14.209   3.055  1.00  0.00           H  
ATOM    779  HA  GLU A  49      -0.109 -13.397   5.661  1.00  0.00           H  
ATOM    780  HB2 GLU A  49       2.518 -13.528   4.234  1.00  0.00           H  
ATOM    781  HB3 GLU A  49       2.354 -12.251   5.423  1.00  0.00           H  
ATOM    782  HG2 GLU A  49       1.711 -13.894   7.158  1.00  0.00           H  
ATOM    783  HG3 GLU A  49       1.737 -15.192   5.980  1.00  0.00           H  
ATOM    784  N   VAL A  50      -0.983 -11.559   3.655  1.00  0.00           N  
ATOM    785  CA  VAL A  50      -1.443 -10.260   3.195  1.00  0.00           C  
ATOM    786  C   VAL A  50      -1.678  -9.350   4.402  1.00  0.00           C  
ATOM    787  O   VAL A  50      -1.472  -8.139   4.321  1.00  0.00           O  
ATOM    788  CB  VAL A  50      -2.687 -10.425   2.319  1.00  0.00           C  
ATOM    789  CG1 VAL A  50      -3.084  -9.095   1.673  1.00  0.00           C  
ATOM    790  CG2 VAL A  50      -2.471 -11.506   1.259  1.00  0.00           C  
ATOM    791  H   VAL A  50      -1.557 -12.331   3.383  1.00  0.00           H  
ATOM    792  HA  VAL A  50      -0.652  -9.830   2.580  1.00  0.00           H  
ATOM    793  HB  VAL A  50      -3.508 -10.745   2.960  1.00  0.00           H  
ATOM    794 HG11 VAL A  50      -4.166  -9.059   1.554  1.00  0.00           H  
ATOM    795 HG12 VAL A  50      -2.761  -8.273   2.311  1.00  0.00           H  
ATOM    796 HG13 VAL A  50      -2.607  -9.010   0.698  1.00  0.00           H  
ATOM    797 HG21 VAL A  50      -3.289 -12.225   1.301  1.00  0.00           H  
ATOM    798 HG22 VAL A  50      -2.441 -11.046   0.271  1.00  0.00           H  
ATOM    799 HG23 VAL A  50      -1.528 -12.019   1.449  1.00  0.00           H  
ATOM    800  N   LYS A  51      -2.107  -9.967   5.493  1.00  0.00           N  
ATOM    801  CA  LYS A  51      -2.372  -9.228   6.716  1.00  0.00           C  
ATOM    802  C   LYS A  51      -1.327  -8.123   6.876  1.00  0.00           C  
ATOM    803  O   LYS A  51      -1.617  -7.063   7.430  1.00  0.00           O  
ATOM    804  CB  LYS A  51      -2.449 -10.179   7.911  1.00  0.00           C  
ATOM    805  CG  LYS A  51      -3.815 -10.090   8.596  1.00  0.00           C  
ATOM    806  CD  LYS A  51      -3.889 -11.035   9.797  1.00  0.00           C  
ATOM    807  CE  LYS A  51      -5.218 -11.794   9.816  1.00  0.00           C  
ATOM    808  NZ  LYS A  51      -6.126 -11.225  10.836  1.00  0.00           N  
ATOM    809  H   LYS A  51      -2.272 -10.952   5.551  1.00  0.00           H  
ATOM    810  HA  LYS A  51      -3.352  -8.762   6.610  1.00  0.00           H  
ATOM    811  HB2 LYS A  51      -2.272 -11.202   7.579  1.00  0.00           H  
ATOM    812  HB3 LYS A  51      -1.663  -9.936   8.626  1.00  0.00           H  
ATOM    813  HG2 LYS A  51      -3.995  -9.065   8.922  1.00  0.00           H  
ATOM    814  HG3 LYS A  51      -4.600 -10.340   7.882  1.00  0.00           H  
ATOM    815  HD2 LYS A  51      -3.062 -11.742   9.759  1.00  0.00           H  
ATOM    816  HD3 LYS A  51      -3.780 -10.465  10.720  1.00  0.00           H  
ATOM    817  HE2 LYS A  51      -5.686 -11.742   8.833  1.00  0.00           H  
ATOM    818  HE3 LYS A  51      -5.038 -12.848  10.027  1.00  0.00           H  
ATOM    819  HZ1 LYS A  51      -6.368 -11.932  11.500  1.00  0.00           H  
ATOM    820  HZ2 LYS A  51      -5.668 -10.470  11.306  1.00  0.00           H  
ATOM    821  HZ3 LYS A  51      -6.956 -10.886  10.392  1.00  0.00           H  
ATOM    822  N   LYS A  52      -0.130  -8.408   6.381  1.00  0.00           N  
ATOM    823  CA  LYS A  52       0.961  -7.451   6.462  1.00  0.00           C  
ATOM    824  C   LYS A  52       0.699  -6.301   5.489  1.00  0.00           C  
ATOM    825  O   LYS A  52       0.614  -5.144   5.898  1.00  0.00           O  
ATOM    826  CB  LYS A  52       2.303  -8.151   6.241  1.00  0.00           C  
ATOM    827  CG  LYS A  52       3.031  -8.374   7.569  1.00  0.00           C  
ATOM    828  CD  LYS A  52       2.344  -9.465   8.393  1.00  0.00           C  
ATOM    829  CE  LYS A  52       3.086  -9.705   9.711  1.00  0.00           C  
ATOM    830  NZ  LYS A  52       2.125  -9.956  10.807  1.00  0.00           N  
ATOM    831  H   LYS A  52       0.098  -9.272   5.932  1.00  0.00           H  
ATOM    832  HA  LYS A  52       0.969  -7.051   7.476  1.00  0.00           H  
ATOM    833  HB2 LYS A  52       2.143  -9.108   5.746  1.00  0.00           H  
ATOM    834  HB3 LYS A  52       2.926  -7.549   5.578  1.00  0.00           H  
ATOM    835  HG2 LYS A  52       4.066  -8.655   7.377  1.00  0.00           H  
ATOM    836  HG3 LYS A  52       3.053  -7.443   8.137  1.00  0.00           H  
ATOM    837  HD2 LYS A  52       1.315  -9.176   8.600  1.00  0.00           H  
ATOM    838  HD3 LYS A  52       2.307 -10.391   7.819  1.00  0.00           H  
ATOM    839  HE2 LYS A  52       3.758 -10.556   9.606  1.00  0.00           H  
ATOM    840  HE3 LYS A  52       3.703  -8.838   9.950  1.00  0.00           H  
ATOM    841  HZ1 LYS A  52       1.211  -9.667  10.523  1.00  0.00           H  
ATOM    842  HZ2 LYS A  52       2.114 -10.932  11.024  1.00  0.00           H  
ATOM    843  HZ3 LYS A  52       2.401  -9.438  11.617  1.00  0.00           H  
ATOM    844  N   VAL A  53       0.577  -6.659   4.219  1.00  0.00           N  
ATOM    845  CA  VAL A  53       0.326  -5.671   3.183  1.00  0.00           C  
ATOM    846  C   VAL A  53      -0.744  -4.691   3.668  1.00  0.00           C  
ATOM    847  O   VAL A  53      -0.457  -3.519   3.902  1.00  0.00           O  
ATOM    848  CB  VAL A  53      -0.049  -6.369   1.875  1.00  0.00           C  
ATOM    849  CG1 VAL A  53      -0.943  -5.473   1.013  1.00  0.00           C  
ATOM    850  CG2 VAL A  53       1.200  -6.800   1.104  1.00  0.00           C  
ATOM    851  H   VAL A  53       0.648  -7.602   3.895  1.00  0.00           H  
ATOM    852  HA  VAL A  53       1.254  -5.124   3.020  1.00  0.00           H  
ATOM    853  HB  VAL A  53      -0.615  -7.267   2.124  1.00  0.00           H  
ATOM    854 HG11 VAL A  53      -0.987  -5.872   0.000  1.00  0.00           H  
ATOM    855 HG12 VAL A  53      -1.946  -5.446   1.437  1.00  0.00           H  
ATOM    856 HG13 VAL A  53      -0.531  -4.465   0.989  1.00  0.00           H  
ATOM    857 HG21 VAL A  53       0.915  -7.131   0.106  1.00  0.00           H  
ATOM    858 HG22 VAL A  53       1.887  -5.957   1.025  1.00  0.00           H  
ATOM    859 HG23 VAL A  53       1.689  -7.618   1.634  1.00  0.00           H  
ATOM    860  N   GLU A  54      -1.956  -5.209   3.804  1.00  0.00           N  
ATOM    861  CA  GLU A  54      -3.071  -4.395   4.256  1.00  0.00           C  
ATOM    862  C   GLU A  54      -2.618  -3.442   5.363  1.00  0.00           C  
ATOM    863  O   GLU A  54      -2.560  -2.230   5.160  1.00  0.00           O  
ATOM    864  CB  GLU A  54      -4.234  -5.270   4.728  1.00  0.00           C  
ATOM    865  CG  GLU A  54      -4.658  -6.254   3.636  1.00  0.00           C  
ATOM    866  CD  GLU A  54      -6.127  -6.053   3.258  1.00  0.00           C  
ATOM    867  OE1 GLU A  54      -6.983  -6.429   4.088  1.00  0.00           O  
ATOM    868  OE2 GLU A  54      -6.361  -5.529   2.148  1.00  0.00           O  
ATOM    869  H   GLU A  54      -2.181  -6.164   3.612  1.00  0.00           H  
ATOM    870  HA  GLU A  54      -3.386  -3.824   3.383  1.00  0.00           H  
ATOM    871  HB2 GLU A  54      -3.940  -5.819   5.623  1.00  0.00           H  
ATOM    872  HB3 GLU A  54      -5.080  -4.640   5.004  1.00  0.00           H  
ATOM    873  HG2 GLU A  54      -4.030  -6.118   2.755  1.00  0.00           H  
ATOM    874  HG3 GLU A  54      -4.504  -7.276   3.983  1.00  0.00           H  
ATOM    875  N   GLU A  55      -2.306  -4.025   6.512  1.00  0.00           N  
ATOM    876  CA  GLU A  55      -1.860  -3.243   7.653  1.00  0.00           C  
ATOM    877  C   GLU A  55      -0.861  -2.175   7.205  1.00  0.00           C  
ATOM    878  O   GLU A  55      -0.778  -1.105   7.808  1.00  0.00           O  
ATOM    879  CB  GLU A  55      -1.252  -4.143   8.731  1.00  0.00           C  
ATOM    880  CG  GLU A  55      -2.186  -4.259   9.937  1.00  0.00           C  
ATOM    881  CD  GLU A  55      -2.075  -3.027  10.837  1.00  0.00           C  
ATOM    882  OE1 GLU A  55      -1.010  -2.883  11.474  1.00  0.00           O  
ATOM    883  OE2 GLU A  55      -3.059  -2.255  10.867  1.00  0.00           O  
ATOM    884  H   GLU A  55      -2.356  -5.012   6.670  1.00  0.00           H  
ATOM    885  HA  GLU A  55      -2.758  -2.769   8.048  1.00  0.00           H  
ATOM    886  HB2 GLU A  55      -1.062  -5.134   8.318  1.00  0.00           H  
ATOM    887  HB3 GLU A  55      -0.292  -3.740   9.047  1.00  0.00           H  
ATOM    888  HG2 GLU A  55      -3.215  -4.373   9.596  1.00  0.00           H  
ATOM    889  HG3 GLU A  55      -1.939  -5.154  10.509  1.00  0.00           H  
ATOM    890  N   GLU A  56      -0.129  -2.501   6.150  1.00  0.00           N  
ATOM    891  CA  GLU A  56       0.861  -1.581   5.614  1.00  0.00           C  
ATOM    892  C   GLU A  56       0.177  -0.469   4.816  1.00  0.00           C  
ATOM    893  O   GLU A  56       0.479   0.708   5.001  1.00  0.00           O  
ATOM    894  CB  GLU A  56       1.887  -2.322   4.753  1.00  0.00           C  
ATOM    895  CG  GLU A  56       3.302  -1.807   5.023  1.00  0.00           C  
ATOM    896  CD  GLU A  56       3.625  -1.847   6.518  1.00  0.00           C  
ATOM    897  OE1 GLU A  56       3.263  -2.864   7.149  1.00  0.00           O  
ATOM    898  OE2 GLU A  56       4.226  -0.862   6.996  1.00  0.00           O  
ATOM    899  H   GLU A  56      -0.203  -3.371   5.664  1.00  0.00           H  
ATOM    900  HA  GLU A  56       1.364  -1.157   6.483  1.00  0.00           H  
ATOM    901  HB2 GLU A  56       1.839  -3.390   4.962  1.00  0.00           H  
ATOM    902  HB3 GLU A  56       1.644  -2.191   3.698  1.00  0.00           H  
ATOM    903  HG2 GLU A  56       4.024  -2.413   4.475  1.00  0.00           H  
ATOM    904  HG3 GLU A  56       3.399  -0.786   4.654  1.00  0.00           H  
ATOM    905  N   VAL A  57      -0.733  -0.883   3.946  1.00  0.00           N  
ATOM    906  CA  VAL A  57      -1.463   0.063   3.119  1.00  0.00           C  
ATOM    907  C   VAL A  57      -2.331   0.952   4.014  1.00  0.00           C  
ATOM    908  O   VAL A  57      -2.631   2.091   3.659  1.00  0.00           O  
ATOM    909  CB  VAL A  57      -2.270  -0.684   2.056  1.00  0.00           C  
ATOM    910  CG1 VAL A  57      -2.638   0.243   0.896  1.00  0.00           C  
ATOM    911  CG2 VAL A  57      -1.509  -1.914   1.555  1.00  0.00           C  
ATOM    912  H   VAL A  57      -0.973  -1.843   3.801  1.00  0.00           H  
ATOM    913  HA  VAL A  57      -0.730   0.689   2.609  1.00  0.00           H  
ATOM    914  HB  VAL A  57      -3.195  -1.028   2.518  1.00  0.00           H  
ATOM    915 HG11 VAL A  57      -2.841   1.243   1.280  1.00  0.00           H  
ATOM    916 HG12 VAL A  57      -1.810   0.286   0.188  1.00  0.00           H  
ATOM    917 HG13 VAL A  57      -3.526  -0.140   0.393  1.00  0.00           H  
ATOM    918 HG21 VAL A  57      -0.481  -1.876   1.914  1.00  0.00           H  
ATOM    919 HG22 VAL A  57      -1.992  -2.816   1.930  1.00  0.00           H  
ATOM    920 HG23 VAL A  57      -1.513  -1.924   0.465  1.00  0.00           H  
ATOM    921  N   LYS A  58      -2.708   0.396   5.156  1.00  0.00           N  
ATOM    922  CA  LYS A  58      -3.536   1.123   6.103  1.00  0.00           C  
ATOM    923  C   LYS A  58      -2.767   2.345   6.612  1.00  0.00           C  
ATOM    924  O   LYS A  58      -3.253   3.471   6.520  1.00  0.00           O  
ATOM    925  CB  LYS A  58      -4.019   0.192   7.217  1.00  0.00           C  
ATOM    926  CG  LYS A  58      -5.382   0.638   7.752  1.00  0.00           C  
ATOM    927  CD  LYS A  58      -6.439  -0.445   7.532  1.00  0.00           C  
ATOM    928  CE  LYS A  58      -6.615  -1.303   8.786  1.00  0.00           C  
ATOM    929  NZ  LYS A  58      -7.704  -2.285   8.593  1.00  0.00           N  
ATOM    930  H   LYS A  58      -2.460  -0.531   5.436  1.00  0.00           H  
ATOM    931  HA  LYS A  58      -4.419   1.470   5.567  1.00  0.00           H  
ATOM    932  HB2 LYS A  58      -4.089  -0.828   6.840  1.00  0.00           H  
ATOM    933  HB3 LYS A  58      -3.292   0.182   8.029  1.00  0.00           H  
ATOM    934  HG2 LYS A  58      -5.302   0.864   8.816  1.00  0.00           H  
ATOM    935  HG3 LYS A  58      -5.688   1.558   7.254  1.00  0.00           H  
ATOM    936  HD2 LYS A  58      -7.390   0.018   7.268  1.00  0.00           H  
ATOM    937  HD3 LYS A  58      -6.148  -1.076   6.693  1.00  0.00           H  
ATOM    938  HE2 LYS A  58      -5.683  -1.822   9.013  1.00  0.00           H  
ATOM    939  HE3 LYS A  58      -6.839  -0.665   9.641  1.00  0.00           H  
ATOM    940  HZ1 LYS A  58      -8.395  -1.902   7.980  1.00  0.00           H  
ATOM    941  HZ2 LYS A  58      -7.331  -3.122   8.194  1.00  0.00           H  
ATOM    942  HZ3 LYS A  58      -8.123  -2.497   9.478  1.00  0.00           H  
ATOM    943  N   LYS A  59      -1.581   2.079   7.139  1.00  0.00           N  
ATOM    944  CA  LYS A  59      -0.740   3.142   7.663  1.00  0.00           C  
ATOM    945  C   LYS A  59      -0.735   4.314   6.680  1.00  0.00           C  
ATOM    946  O   LYS A  59      -0.600   5.468   7.084  1.00  0.00           O  
ATOM    947  CB  LYS A  59       0.654   2.609   7.993  1.00  0.00           C  
ATOM    948  CG  LYS A  59       1.403   3.568   8.922  1.00  0.00           C  
ATOM    949  CD  LYS A  59       2.916   3.453   8.725  1.00  0.00           C  
ATOM    950  CE  LYS A  59       3.521   4.802   8.334  1.00  0.00           C  
ATOM    951  NZ  LYS A  59       4.990   4.783   8.515  1.00  0.00           N  
ATOM    952  H   LYS A  59      -1.194   1.160   7.211  1.00  0.00           H  
ATOM    953  HA  LYS A  59      -1.187   3.480   8.600  1.00  0.00           H  
ATOM    954  HB2 LYS A  59       0.572   1.630   8.465  1.00  0.00           H  
ATOM    955  HB3 LYS A  59       1.222   2.472   7.072  1.00  0.00           H  
ATOM    956  HG2 LYS A  59       1.084   4.592   8.727  1.00  0.00           H  
ATOM    957  HG3 LYS A  59       1.150   3.347   9.958  1.00  0.00           H  
ATOM    958  HD2 LYS A  59       3.379   3.095   9.645  1.00  0.00           H  
ATOM    959  HD3 LYS A  59       3.131   2.716   7.951  1.00  0.00           H  
ATOM    960  HE2 LYS A  59       3.280   5.029   7.296  1.00  0.00           H  
ATOM    961  HE3 LYS A  59       3.085   5.595   8.942  1.00  0.00           H  
ATOM    962  HZ1 LYS A  59       5.338   3.864   8.329  1.00  0.00           H  
ATOM    963  HZ2 LYS A  59       5.413   5.433   7.884  1.00  0.00           H  
ATOM    964  HZ3 LYS A  59       5.214   5.039   9.455  1.00  0.00           H  
ATOM    965  N   LEU A  60      -0.884   3.977   5.407  1.00  0.00           N  
ATOM    966  CA  LEU A  60      -0.897   4.987   4.363  1.00  0.00           C  
ATOM    967  C   LEU A  60      -2.223   5.748   4.411  1.00  0.00           C  
ATOM    968  O   LEU A  60      -2.263   6.909   4.812  1.00  0.00           O  
ATOM    969  CB  LEU A  60      -0.601   4.354   3.001  1.00  0.00           C  
ATOM    970  CG  LEU A  60       0.843   4.465   2.509  1.00  0.00           C  
ATOM    971  CD1 LEU A  60       1.421   3.085   2.190  1.00  0.00           C  
ATOM    972  CD2 LEU A  60       0.945   5.419   1.317  1.00  0.00           C  
ATOM    973  H   LEU A  60      -0.993   3.037   5.086  1.00  0.00           H  
ATOM    974  HA  LEU A  60      -0.089   5.688   4.574  1.00  0.00           H  
ATOM    975  HB2 LEU A  60      -0.868   3.298   3.048  1.00  0.00           H  
ATOM    976  HB3 LEU A  60      -1.253   4.815   2.259  1.00  0.00           H  
ATOM    977  HG  LEU A  60       1.446   4.888   3.313  1.00  0.00           H  
ATOM    978 HD11 LEU A  60       1.044   2.748   1.224  1.00  0.00           H  
ATOM    979 HD12 LEU A  60       2.509   3.146   2.154  1.00  0.00           H  
ATOM    980 HD13 LEU A  60       1.123   2.377   2.963  1.00  0.00           H  
ATOM    981 HD21 LEU A  60       0.963   6.448   1.677  1.00  0.00           H  
ATOM    982 HD22 LEU A  60       1.860   5.211   0.763  1.00  0.00           H  
ATOM    983 HD23 LEU A  60       0.084   5.277   0.664  1.00  0.00           H  
ATOM    984  N   GLU A  61      -3.278   5.061   3.997  1.00  0.00           N  
ATOM    985  CA  GLU A  61      -4.604   5.658   3.989  1.00  0.00           C  
ATOM    986  C   GLU A  61      -4.776   6.585   5.194  1.00  0.00           C  
ATOM    987  O   GLU A  61      -5.142   7.748   5.039  1.00  0.00           O  
ATOM    988  CB  GLU A  61      -5.690   4.580   3.966  1.00  0.00           C  
ATOM    989  CG  GLU A  61      -5.994   4.138   2.533  1.00  0.00           C  
ATOM    990  CD  GLU A  61      -7.421   4.517   2.134  1.00  0.00           C  
ATOM    991  OE1 GLU A  61      -8.305   4.400   3.010  1.00  0.00           O  
ATOM    992  OE2 GLU A  61      -7.596   4.915   0.962  1.00  0.00           O  
ATOM    993  H   GLU A  61      -3.238   4.116   3.672  1.00  0.00           H  
ATOM    994  HA  GLU A  61      -4.655   6.236   3.067  1.00  0.00           H  
ATOM    995  HB2 GLU A  61      -5.368   3.721   4.555  1.00  0.00           H  
ATOM    996  HB3 GLU A  61      -6.597   4.964   4.433  1.00  0.00           H  
ATOM    997  HG2 GLU A  61      -5.285   4.603   1.847  1.00  0.00           H  
ATOM    998  HG3 GLU A  61      -5.862   3.060   2.445  1.00  0.00           H  
ATOM    999  N   GLU A  62      -4.503   6.034   6.368  1.00  0.00           N  
ATOM   1000  CA  GLU A  62      -4.623   6.796   7.598  1.00  0.00           C  
ATOM   1001  C   GLU A  62      -3.809   8.088   7.504  1.00  0.00           C  
ATOM   1002  O   GLU A  62      -4.374   9.181   7.479  1.00  0.00           O  
ATOM   1003  CB  GLU A  62      -4.189   5.961   8.805  1.00  0.00           C  
ATOM   1004  CG  GLU A  62      -5.404   5.421   9.562  1.00  0.00           C  
ATOM   1005  CD  GLU A  62      -5.420   5.927  11.007  1.00  0.00           C  
ATOM   1006  OE1 GLU A  62      -4.456   5.601  11.733  1.00  0.00           O  
ATOM   1007  OE2 GLU A  62      -6.397   6.627  11.351  1.00  0.00           O  
ATOM   1008  H   GLU A  62      -4.205   5.086   6.485  1.00  0.00           H  
ATOM   1009  HA  GLU A  62      -5.684   7.033   7.690  1.00  0.00           H  
ATOM   1010  HB2 GLU A  62      -3.565   5.133   8.473  1.00  0.00           H  
ATOM   1011  HB3 GLU A  62      -3.581   6.571   9.474  1.00  0.00           H  
ATOM   1012  HG2 GLU A  62      -6.319   5.726   9.056  1.00  0.00           H  
ATOM   1013  HG3 GLU A  62      -5.385   4.331   9.556  1.00  0.00           H  
ATOM   1014  N   GLU A  63      -2.496   7.920   7.454  1.00  0.00           N  
ATOM   1015  CA  GLU A  63      -1.598   9.059   7.363  1.00  0.00           C  
ATOM   1016  C   GLU A  63      -2.007   9.965   6.200  1.00  0.00           C  
ATOM   1017  O   GLU A  63      -2.230  11.160   6.388  1.00  0.00           O  
ATOM   1018  CB  GLU A  63      -0.146   8.603   7.219  1.00  0.00           C  
ATOM   1019  CG  GLU A  63       0.780   9.429   8.113  1.00  0.00           C  
ATOM   1020  CD  GLU A  63       1.199   8.634   9.352  1.00  0.00           C  
ATOM   1021  OE1 GLU A  63       0.337   8.475  10.242  1.00  0.00           O  
ATOM   1022  OE2 GLU A  63       2.373   8.204   9.380  1.00  0.00           O  
ATOM   1023  H   GLU A  63      -2.045   7.028   7.476  1.00  0.00           H  
ATOM   1024  HA  GLU A  63      -1.712   9.594   8.306  1.00  0.00           H  
ATOM   1025  HB2 GLU A  63      -0.064   7.547   7.481  1.00  0.00           H  
ATOM   1026  HB3 GLU A  63       0.167   8.697   6.178  1.00  0.00           H  
ATOM   1027  HG2 GLU A  63       1.666   9.725   7.550  1.00  0.00           H  
ATOM   1028  HG3 GLU A  63       0.276  10.345   8.417  1.00  0.00           H  
ATOM   1029  N   ILE A  64      -2.093   9.362   5.024  1.00  0.00           N  
ATOM   1030  CA  ILE A  64      -2.470  10.098   3.830  1.00  0.00           C  
ATOM   1031  C   ILE A  64      -3.700  10.956   4.133  1.00  0.00           C  
ATOM   1032  O   ILE A  64      -3.675  12.172   3.948  1.00  0.00           O  
ATOM   1033  CB  ILE A  64      -2.663   9.144   2.649  1.00  0.00           C  
ATOM   1034  CG1 ILE A  64      -1.360   8.413   2.318  1.00  0.00           C  
ATOM   1035  CG2 ILE A  64      -3.231   9.882   1.435  1.00  0.00           C  
ATOM   1036  CD1 ILE A  64      -1.369   7.903   0.876  1.00  0.00           C  
ATOM   1037  H   ILE A  64      -1.910   8.389   4.880  1.00  0.00           H  
ATOM   1038  HA  ILE A  64      -1.642  10.760   3.578  1.00  0.00           H  
ATOM   1039  HB  ILE A  64      -3.392   8.388   2.937  1.00  0.00           H  
ATOM   1040 HG12 ILE A  64      -0.514   9.084   2.464  1.00  0.00           H  
ATOM   1041 HG13 ILE A  64      -1.224   7.576   3.003  1.00  0.00           H  
ATOM   1042 HG21 ILE A  64      -3.654  10.834   1.754  1.00  0.00           H  
ATOM   1043 HG22 ILE A  64      -2.434  10.062   0.713  1.00  0.00           H  
ATOM   1044 HG23 ILE A  64      -4.008   9.275   0.973  1.00  0.00           H  
ATOM   1045 HD11 ILE A  64      -2.376   7.580   0.611  1.00  0.00           H  
ATOM   1046 HD12 ILE A  64      -1.056   8.703   0.205  1.00  0.00           H  
ATOM   1047 HD13 ILE A  64      -0.682   7.061   0.784  1.00  0.00           H  
ATOM   1048  N   LYS A  65      -4.748  10.290   4.595  1.00  0.00           N  
ATOM   1049  CA  LYS A  65      -5.985  10.976   4.926  1.00  0.00           C  
ATOM   1050  C   LYS A  65      -5.674  12.176   5.823  1.00  0.00           C  
ATOM   1051  O   LYS A  65      -6.450  13.128   5.883  1.00  0.00           O  
ATOM   1052  CB  LYS A  65      -6.994   9.999   5.534  1.00  0.00           C  
ATOM   1053  CG  LYS A  65      -8.383  10.632   5.626  1.00  0.00           C  
ATOM   1054  CD  LYS A  65      -9.367   9.696   6.330  1.00  0.00           C  
ATOM   1055  CE  LYS A  65     -10.642  10.441   6.732  1.00  0.00           C  
ATOM   1056  NZ  LYS A  65     -10.408  11.246   7.951  1.00  0.00           N  
ATOM   1057  H   LYS A  65      -4.760   9.301   4.743  1.00  0.00           H  
ATOM   1058  HA  LYS A  65      -6.414  11.344   3.993  1.00  0.00           H  
ATOM   1059  HB2 LYS A  65      -7.042   9.095   4.926  1.00  0.00           H  
ATOM   1060  HB3 LYS A  65      -6.661   9.697   6.527  1.00  0.00           H  
ATOM   1061  HG2 LYS A  65      -8.322  11.575   6.169  1.00  0.00           H  
ATOM   1062  HG3 LYS A  65      -8.749  10.865   4.625  1.00  0.00           H  
ATOM   1063  HD2 LYS A  65      -9.620   8.866   5.670  1.00  0.00           H  
ATOM   1064  HD3 LYS A  65      -8.898   9.268   7.215  1.00  0.00           H  
ATOM   1065  HE2 LYS A  65     -10.964  11.089   5.917  1.00  0.00           H  
ATOM   1066  HE3 LYS A  65     -11.446   9.727   6.909  1.00  0.00           H  
ATOM   1067  HZ1 LYS A  65     -11.283  11.580   8.303  1.00  0.00           H  
ATOM   1068  HZ2 LYS A  65      -9.964  10.681   8.645  1.00  0.00           H  
ATOM   1069  HZ3 LYS A  65      -9.820  12.025   7.730  1.00  0.00           H  
ATOM   1070  N   LYS A  66      -4.536  12.090   6.498  1.00  0.00           N  
ATOM   1071  CA  LYS A  66      -4.113  13.157   7.389  1.00  0.00           C  
ATOM   1072  C   LYS A  66      -3.148  14.082   6.647  1.00  0.00           C  
ATOM   1073  O   LYS A  66      -3.080  15.276   6.937  1.00  0.00           O  
ATOM   1074  CB  LYS A  66      -3.537  12.577   8.682  1.00  0.00           C  
ATOM   1075  CG  LYS A  66      -4.081  13.317   9.905  1.00  0.00           C  
ATOM   1076  CD  LYS A  66      -2.984  14.144  10.579  1.00  0.00           C  
ATOM   1077  CE  LYS A  66      -2.797  13.723  12.038  1.00  0.00           C  
ATOM   1078  NZ  LYS A  66      -1.672  12.771  12.163  1.00  0.00           N  
ATOM   1079  H   LYS A  66      -3.911  11.312   6.443  1.00  0.00           H  
ATOM   1080  HA  LYS A  66      -5.001  13.727   7.660  1.00  0.00           H  
ATOM   1081  HB2 LYS A  66      -3.785  11.517   8.753  1.00  0.00           H  
ATOM   1082  HB3 LYS A  66      -2.449  12.648   8.664  1.00  0.00           H  
ATOM   1083  HG2 LYS A  66      -4.901  13.969   9.605  1.00  0.00           H  
ATOM   1084  HG3 LYS A  66      -4.489  12.599  10.617  1.00  0.00           H  
ATOM   1085  HD2 LYS A  66      -2.046  14.020  10.038  1.00  0.00           H  
ATOM   1086  HD3 LYS A  66      -3.241  15.202  10.532  1.00  0.00           H  
ATOM   1087  HE2 LYS A  66      -2.609  14.602  12.655  1.00  0.00           H  
ATOM   1088  HE3 LYS A  66      -3.713  13.264  12.410  1.00  0.00           H  
ATOM   1089  HZ1 LYS A  66      -1.940  12.014  12.758  1.00  0.00           H  
ATOM   1090  HZ2 LYS A  66      -1.433  12.416  11.259  1.00  0.00           H  
ATOM   1091  HZ3 LYS A  66      -0.881  13.240  12.557  1.00  0.00           H  
ATOM   1092  N   LEU A  67      -2.426  13.498   5.702  1.00  0.00           N  
ATOM   1093  CA  LEU A  67      -1.468  14.256   4.915  1.00  0.00           C  
ATOM   1094  C   LEU A  67      -2.218  15.231   4.006  1.00  0.00           C  
ATOM   1095  O   LEU A  67      -3.446  15.194   3.930  1.00  0.00           O  
ATOM   1096  CB  LEU A  67      -0.526  13.312   4.163  1.00  0.00           C  
ATOM   1097  CG  LEU A  67       0.310  12.368   5.029  1.00  0.00           C  
ATOM   1098  CD1 LEU A  67       0.578  11.050   4.300  1.00  0.00           C  
ATOM   1099  CD2 LEU A  67       1.604  13.045   5.485  1.00  0.00           C  
ATOM   1100  H   LEU A  67      -2.487  12.526   5.472  1.00  0.00           H  
ATOM   1101  HA  LEU A  67      -0.857  14.832   5.611  1.00  0.00           H  
ATOM   1102  HB2 LEU A  67      -1.121  12.712   3.474  1.00  0.00           H  
ATOM   1103  HB3 LEU A  67       0.151  13.915   3.557  1.00  0.00           H  
ATOM   1104  HG  LEU A  67      -0.262  12.130   5.926  1.00  0.00           H  
ATOM   1105 HD11 LEU A  67       1.641  10.813   4.357  1.00  0.00           H  
ATOM   1106 HD12 LEU A  67       0.003  10.252   4.770  1.00  0.00           H  
ATOM   1107 HD13 LEU A  67       0.282  11.145   3.256  1.00  0.00           H  
ATOM   1108 HD21 LEU A  67       2.435  12.348   5.380  1.00  0.00           H  
ATOM   1109 HD22 LEU A  67       1.789  13.926   4.871  1.00  0.00           H  
ATOM   1110 HD23 LEU A  67       1.510  13.343   6.529  1.00  0.00           H  
TER    1111      LEU A  67                                                      
ENDMDL                                                                          
MODEL        3                                                                  
ATOM      1  N   GLY A   1      -9.744 -13.499  -6.677  1.00  0.00           N  
ATOM      2  CA  GLY A   1      -8.414 -12.915  -6.678  1.00  0.00           C  
ATOM      3  C   GLY A   1      -8.377 -11.634  -5.843  1.00  0.00           C  
ATOM      4  O   GLY A   1      -8.049 -10.564  -6.353  1.00  0.00           O  
ATOM      5  H   GLY A   1     -10.079 -13.786  -5.779  1.00  0.00           H  
ATOM      6  HA2 GLY A   1      -7.697 -13.633  -6.280  1.00  0.00           H  
ATOM      7  HA3 GLY A   1      -8.110 -12.694  -7.701  1.00  0.00           H  
ATOM      8  N   SER A   2      -8.717 -11.785  -4.570  1.00  0.00           N  
ATOM      9  CA  SER A   2      -8.727 -10.653  -3.659  1.00  0.00           C  
ATOM     10  C   SER A   2      -7.458 -10.659  -2.804  1.00  0.00           C  
ATOM     11  O   SER A   2      -7.489 -11.067  -1.644  1.00  0.00           O  
ATOM     12  CB  SER A   2      -9.969 -10.676  -2.766  1.00  0.00           C  
ATOM     13  OG  SER A   2      -9.942  -9.640  -1.788  1.00  0.00           O  
ATOM     14  H   SER A   2      -8.982 -12.658  -4.163  1.00  0.00           H  
ATOM     15  HA  SER A   2      -8.755  -9.769  -4.297  1.00  0.00           H  
ATOM     16  HB2 SER A   2     -10.861 -10.568  -3.384  1.00  0.00           H  
ATOM     17  HB3 SER A   2     -10.040 -11.643  -2.269  1.00  0.00           H  
ATOM     18  HG  SER A   2      -9.715  -8.768  -2.220  1.00  0.00           H  
ATOM     19  N   ARG A   3      -6.372 -10.201  -3.410  1.00  0.00           N  
ATOM     20  CA  ARG A   3      -5.096 -10.149  -2.718  1.00  0.00           C  
ATOM     21  C   ARG A   3      -4.269  -8.964  -3.221  1.00  0.00           C  
ATOM     22  O   ARG A   3      -4.011  -8.020  -2.475  1.00  0.00           O  
ATOM     23  CB  ARG A   3      -4.303 -11.440  -2.927  1.00  0.00           C  
ATOM     24  CG  ARG A   3      -4.138 -12.202  -1.610  1.00  0.00           C  
ATOM     25  CD  ARG A   3      -5.165 -13.330  -1.496  1.00  0.00           C  
ATOM     26  NE  ARG A   3      -4.600 -14.586  -2.038  1.00  0.00           N  
ATOM     27  CZ  ARG A   3      -4.849 -15.052  -3.269  1.00  0.00           C  
ATOM     28  NH1 ARG A   3      -5.657 -14.370  -4.093  1.00  0.00           N  
ATOM     29  NH2 ARG A   3      -4.292 -16.200  -3.676  1.00  0.00           N  
ATOM     30  H   ARG A   3      -6.355  -9.872  -4.354  1.00  0.00           H  
ATOM     31  HA  ARG A   3      -5.354 -10.029  -1.667  1.00  0.00           H  
ATOM     32  HB2 ARG A   3      -4.814 -12.071  -3.654  1.00  0.00           H  
ATOM     33  HB3 ARG A   3      -3.322 -11.208  -3.341  1.00  0.00           H  
ATOM     34  HG2 ARG A   3      -3.131 -12.614  -1.547  1.00  0.00           H  
ATOM     35  HG3 ARG A   3      -4.253 -11.514  -0.771  1.00  0.00           H  
ATOM     36  HD2 ARG A   3      -5.449 -13.470  -0.453  1.00  0.00           H  
ATOM     37  HD3 ARG A   3      -6.071 -13.065  -2.040  1.00  0.00           H  
ATOM     38  HE  ARG A   3      -3.992 -15.120  -1.449  1.00  0.00           H  
ATOM     39 HH11 ARG A   3      -6.073 -13.513  -3.789  1.00  0.00           H  
ATOM     40 HH12 ARG A   3      -5.844 -14.719  -5.011  1.00  0.00           H  
ATOM     41 HH21 ARG A   3      -3.690 -16.709  -3.062  1.00  0.00           H  
ATOM     42 HH22 ARG A   3      -4.479 -16.549  -4.595  1.00  0.00           H  
ATOM     43  N   VAL A   4      -3.874  -9.051  -4.483  1.00  0.00           N  
ATOM     44  CA  VAL A   4      -3.081  -7.999  -5.094  1.00  0.00           C  
ATOM     45  C   VAL A   4      -4.009  -7.027  -5.827  1.00  0.00           C  
ATOM     46  O   VAL A   4      -4.014  -5.831  -5.538  1.00  0.00           O  
ATOM     47  CB  VAL A   4      -2.014  -8.609  -6.006  1.00  0.00           C  
ATOM     48  CG1 VAL A   4      -1.105  -7.526  -6.588  1.00  0.00           C  
ATOM     49  CG2 VAL A   4      -1.198  -9.668  -5.263  1.00  0.00           C  
ATOM     50  H   VAL A   4      -4.088  -9.822  -5.083  1.00  0.00           H  
ATOM     51  HA  VAL A   4      -2.573  -7.463  -4.293  1.00  0.00           H  
ATOM     52  HB  VAL A   4      -2.523  -9.100  -6.836  1.00  0.00           H  
ATOM     53 HG11 VAL A   4      -1.383  -7.336  -7.625  1.00  0.00           H  
ATOM     54 HG12 VAL A   4      -1.217  -6.608  -6.010  1.00  0.00           H  
ATOM     55 HG13 VAL A   4      -0.069  -7.858  -6.545  1.00  0.00           H  
ATOM     56 HG21 VAL A   4      -0.239  -9.804  -5.762  1.00  0.00           H  
ATOM     57 HG22 VAL A   4      -1.031  -9.344  -4.236  1.00  0.00           H  
ATOM     58 HG23 VAL A   4      -1.744 -10.612  -5.260  1.00  0.00           H  
ATOM     59  N   LYS A   5      -4.771  -7.577  -6.761  1.00  0.00           N  
ATOM     60  CA  LYS A   5      -5.701  -6.774  -7.536  1.00  0.00           C  
ATOM     61  C   LYS A   5      -6.553  -5.929  -6.587  1.00  0.00           C  
ATOM     62  O   LYS A   5      -6.530  -4.700  -6.654  1.00  0.00           O  
ATOM     63  CB  LYS A   5      -6.521  -7.660  -8.475  1.00  0.00           C  
ATOM     64  CG  LYS A   5      -7.540  -6.832  -9.260  1.00  0.00           C  
ATOM     65  CD  LYS A   5      -7.193  -6.806 -10.751  1.00  0.00           C  
ATOM     66  CE  LYS A   5      -8.244  -7.556 -11.571  1.00  0.00           C  
ATOM     67  NZ  LYS A   5      -7.596  -8.532 -12.475  1.00  0.00           N  
ATOM     68  H   LYS A   5      -4.760  -8.550  -6.990  1.00  0.00           H  
ATOM     69  HA  LYS A   5      -5.110  -6.103  -8.161  1.00  0.00           H  
ATOM     70  HB2 LYS A   5      -5.856  -8.177  -9.167  1.00  0.00           H  
ATOM     71  HB3 LYS A   5      -7.038  -8.427  -7.897  1.00  0.00           H  
ATOM     72  HG2 LYS A   5      -8.537  -7.250  -9.122  1.00  0.00           H  
ATOM     73  HG3 LYS A   5      -7.564  -5.814  -8.871  1.00  0.00           H  
ATOM     74  HD2 LYS A   5      -7.127  -5.773 -11.094  1.00  0.00           H  
ATOM     75  HD3 LYS A   5      -6.214  -7.257 -10.907  1.00  0.00           H  
ATOM     76  HE2 LYS A   5      -8.935  -8.072 -10.903  1.00  0.00           H  
ATOM     77  HE3 LYS A   5      -8.833  -6.847 -12.154  1.00  0.00           H  
ATOM     78  HZ1 LYS A   5      -7.124  -9.228 -11.931  1.00  0.00           H  
ATOM     79  HZ2 LYS A   5      -8.290  -8.970 -13.045  1.00  0.00           H  
ATOM     80  HZ3 LYS A   5      -6.935  -8.060 -13.057  1.00  0.00           H  
ATOM     81  N   ALA A   6      -7.284  -6.621  -5.725  1.00  0.00           N  
ATOM     82  CA  ALA A   6      -8.142  -5.949  -4.764  1.00  0.00           C  
ATOM     83  C   ALA A   6      -7.328  -4.897  -4.007  1.00  0.00           C  
ATOM     84  O   ALA A   6      -7.888  -3.955  -3.451  1.00  0.00           O  
ATOM     85  CB  ALA A   6      -8.769  -6.984  -3.829  1.00  0.00           C  
ATOM     86  H   ALA A   6      -7.296  -7.619  -5.678  1.00  0.00           H  
ATOM     87  HA  ALA A   6      -8.936  -5.451  -5.319  1.00  0.00           H  
ATOM     88  HB1 ALA A   6      -9.559  -7.519  -4.355  1.00  0.00           H  
ATOM     89  HB2 ALA A   6      -8.006  -7.693  -3.505  1.00  0.00           H  
ATOM     90  HB3 ALA A   6      -9.189  -6.481  -2.958  1.00  0.00           H  
ATOM     91  N   LEU A   7      -6.017  -5.095  -4.011  1.00  0.00           N  
ATOM     92  CA  LEU A   7      -5.121  -4.176  -3.331  1.00  0.00           C  
ATOM     93  C   LEU A   7      -4.769  -3.023  -4.274  1.00  0.00           C  
ATOM     94  O   LEU A   7      -4.946  -1.856  -3.926  1.00  0.00           O  
ATOM     95  CB  LEU A   7      -3.899  -4.921  -2.789  1.00  0.00           C  
ATOM     96  CG  LEU A   7      -3.792  -5.015  -1.266  1.00  0.00           C  
ATOM     97  CD1 LEU A   7      -4.063  -3.659  -0.613  1.00  0.00           C  
ATOM     98  CD2 LEU A   7      -4.711  -6.109  -0.719  1.00  0.00           C  
ATOM     99  H   LEU A   7      -5.569  -5.864  -4.465  1.00  0.00           H  
ATOM    100  HA  LEU A   7      -5.657  -3.769  -2.474  1.00  0.00           H  
ATOM    101  HB2 LEU A   7      -3.905  -5.932  -3.196  1.00  0.00           H  
ATOM    102  HB3 LEU A   7      -3.002  -4.431  -3.166  1.00  0.00           H  
ATOM    103  HG  LEU A   7      -2.770  -5.296  -1.012  1.00  0.00           H  
ATOM    104 HD11 LEU A   7      -3.631  -3.644   0.388  1.00  0.00           H  
ATOM    105 HD12 LEU A   7      -3.615  -2.869  -1.215  1.00  0.00           H  
ATOM    106 HD13 LEU A   7      -5.140  -3.497  -0.545  1.00  0.00           H  
ATOM    107 HD21 LEU A   7      -4.109  -6.898  -0.269  1.00  0.00           H  
ATOM    108 HD22 LEU A   7      -5.374  -5.684   0.034  1.00  0.00           H  
ATOM    109 HD23 LEU A   7      -5.305  -6.526  -1.533  1.00  0.00           H  
ATOM    110  N   GLU A   8      -4.278  -3.389  -5.448  1.00  0.00           N  
ATOM    111  CA  GLU A   8      -3.900  -2.400  -6.443  1.00  0.00           C  
ATOM    112  C   GLU A   8      -4.859  -1.209  -6.398  1.00  0.00           C  
ATOM    113  O   GLU A   8      -4.455  -0.074  -6.648  1.00  0.00           O  
ATOM    114  CB  GLU A   8      -3.859  -3.018  -7.843  1.00  0.00           C  
ATOM    115  CG  GLU A   8      -2.880  -2.266  -8.746  1.00  0.00           C  
ATOM    116  CD  GLU A   8      -2.623  -3.040 -10.041  1.00  0.00           C  
ATOM    117  OE1 GLU A   8      -2.432  -4.271  -9.937  1.00  0.00           O  
ATOM    118  OE2 GLU A   8      -2.623  -2.383 -11.104  1.00  0.00           O  
ATOM    119  H   GLU A   8      -4.137  -4.341  -5.723  1.00  0.00           H  
ATOM    120  HA  GLU A   8      -2.896  -2.079  -6.166  1.00  0.00           H  
ATOM    121  HB2 GLU A   8      -3.564  -4.066  -7.774  1.00  0.00           H  
ATOM    122  HB3 GLU A   8      -4.856  -2.997  -8.283  1.00  0.00           H  
ATOM    123  HG2 GLU A   8      -3.282  -1.280  -8.981  1.00  0.00           H  
ATOM    124  HG3 GLU A   8      -1.939  -2.110  -8.218  1.00  0.00           H  
ATOM    125  N   GLU A   9      -6.109  -1.509  -6.077  1.00  0.00           N  
ATOM    126  CA  GLU A   9      -7.128  -0.476  -5.996  1.00  0.00           C  
ATOM    127  C   GLU A   9      -6.679   0.640  -5.049  1.00  0.00           C  
ATOM    128  O   GLU A   9      -6.636   1.807  -5.436  1.00  0.00           O  
ATOM    129  CB  GLU A   9      -8.470  -1.063  -5.554  1.00  0.00           C  
ATOM    130  CG  GLU A   9      -9.502  -0.979  -6.680  1.00  0.00           C  
ATOM    131  CD  GLU A   9     -10.512   0.140  -6.414  1.00  0.00           C  
ATOM    132  OE1 GLU A   9     -11.470  -0.129  -5.658  1.00  0.00           O  
ATOM    133  OE2 GLU A   9     -10.303   1.238  -6.975  1.00  0.00           O  
ATOM    134  H   GLU A   9      -6.428  -2.434  -5.875  1.00  0.00           H  
ATOM    135  HA  GLU A   9      -7.225  -0.084  -7.009  1.00  0.00           H  
ATOM    136  HB2 GLU A   9      -8.335  -2.103  -5.256  1.00  0.00           H  
ATOM    137  HB3 GLU A   9      -8.836  -0.526  -4.679  1.00  0.00           H  
ATOM    138  HG2 GLU A   9      -8.997  -0.801  -7.629  1.00  0.00           H  
ATOM    139  HG3 GLU A   9     -10.024  -1.932  -6.771  1.00  0.00           H  
ATOM    140  N   LYS A  10      -6.355   0.241  -3.828  1.00  0.00           N  
ATOM    141  CA  LYS A  10      -5.912   1.192  -2.823  1.00  0.00           C  
ATOM    142  C   LYS A  10      -4.508   1.685  -3.179  1.00  0.00           C  
ATOM    143  O   LYS A  10      -4.243   2.886  -3.154  1.00  0.00           O  
ATOM    144  CB  LYS A  10      -6.013   0.580  -1.425  1.00  0.00           C  
ATOM    145  CG  LYS A  10      -6.291   1.657  -0.374  1.00  0.00           C  
ATOM    146  CD  LYS A  10      -7.661   2.302  -0.598  1.00  0.00           C  
ATOM    147  CE  LYS A  10      -7.550   3.827  -0.632  1.00  0.00           C  
ATOM    148  NZ  LYS A  10      -8.863   4.449  -0.349  1.00  0.00           N  
ATOM    149  H   LYS A  10      -6.393  -0.710  -3.522  1.00  0.00           H  
ATOM    150  HA  LYS A  10      -6.594   2.042  -2.854  1.00  0.00           H  
ATOM    151  HB2 LYS A  10      -6.808  -0.164  -1.406  1.00  0.00           H  
ATOM    152  HB3 LYS A  10      -5.085   0.062  -1.183  1.00  0.00           H  
ATOM    153  HG2 LYS A  10      -6.251   1.218   0.623  1.00  0.00           H  
ATOM    154  HG3 LYS A  10      -5.515   2.422  -0.416  1.00  0.00           H  
ATOM    155  HD2 LYS A  10      -8.085   1.944  -1.536  1.00  0.00           H  
ATOM    156  HD3 LYS A  10      -8.343   2.000   0.197  1.00  0.00           H  
ATOM    157  HE2 LYS A  10      -6.818   4.161   0.104  1.00  0.00           H  
ATOM    158  HE3 LYS A  10      -7.191   4.151  -1.609  1.00  0.00           H  
ATOM    159  HZ1 LYS A  10      -9.570   3.995  -0.893  1.00  0.00           H  
ATOM    160  HZ2 LYS A  10      -9.076   4.351   0.623  1.00  0.00           H  
ATOM    161  HZ3 LYS A  10      -8.831   5.419  -0.588  1.00  0.00           H  
ATOM    162  N   VAL A  11      -3.645   0.733  -3.502  1.00  0.00           N  
ATOM    163  CA  VAL A  11      -2.275   1.056  -3.863  1.00  0.00           C  
ATOM    164  C   VAL A  11      -2.279   2.107  -4.975  1.00  0.00           C  
ATOM    165  O   VAL A  11      -1.811   3.227  -4.776  1.00  0.00           O  
ATOM    166  CB  VAL A  11      -1.521  -0.219  -4.248  1.00  0.00           C  
ATOM    167  CG1 VAL A  11      -0.011   0.022  -4.271  1.00  0.00           C  
ATOM    168  CG2 VAL A  11      -1.877  -1.372  -3.307  1.00  0.00           C  
ATOM    169  H   VAL A  11      -3.869  -0.242  -3.521  1.00  0.00           H  
ATOM    170  HA  VAL A  11      -1.794   1.478  -2.981  1.00  0.00           H  
ATOM    171  HB  VAL A  11      -1.831  -0.500  -5.254  1.00  0.00           H  
ATOM    172 HG11 VAL A  11       0.235   0.707  -5.084  1.00  0.00           H  
ATOM    173 HG12 VAL A  11       0.302   0.457  -3.322  1.00  0.00           H  
ATOM    174 HG13 VAL A  11       0.506  -0.924  -4.425  1.00  0.00           H  
ATOM    175 HG21 VAL A  11      -1.069  -2.103  -3.306  1.00  0.00           H  
ATOM    176 HG22 VAL A  11      -2.018  -0.987  -2.296  1.00  0.00           H  
ATOM    177 HG23 VAL A  11      -2.797  -1.847  -3.646  1.00  0.00           H  
ATOM    178  N   LYS A  12      -2.811   1.708  -6.120  1.00  0.00           N  
ATOM    179  CA  LYS A  12      -2.882   2.602  -7.264  1.00  0.00           C  
ATOM    180  C   LYS A  12      -3.250   4.007  -6.785  1.00  0.00           C  
ATOM    181  O   LYS A  12      -2.568   4.978  -7.110  1.00  0.00           O  
ATOM    182  CB  LYS A  12      -3.834   2.043  -8.323  1.00  0.00           C  
ATOM    183  CG  LYS A  12      -4.045   3.049  -9.456  1.00  0.00           C  
ATOM    184  CD  LYS A  12      -3.691   2.432 -10.811  1.00  0.00           C  
ATOM    185  CE  LYS A  12      -4.681   2.875 -11.890  1.00  0.00           C  
ATOM    186  NZ  LYS A  12      -4.408   4.268 -12.304  1.00  0.00           N  
ATOM    187  H   LYS A  12      -3.189   0.796  -6.274  1.00  0.00           H  
ATOM    188  HA  LYS A  12      -1.888   2.639  -7.711  1.00  0.00           H  
ATOM    189  HB2 LYS A  12      -3.430   1.114  -8.727  1.00  0.00           H  
ATOM    190  HB3 LYS A  12      -4.792   1.800  -7.864  1.00  0.00           H  
ATOM    191  HG2 LYS A  12      -5.083   3.381  -9.464  1.00  0.00           H  
ATOM    192  HG3 LYS A  12      -3.430   3.932  -9.283  1.00  0.00           H  
ATOM    193  HD2 LYS A  12      -2.681   2.727 -11.095  1.00  0.00           H  
ATOM    194  HD3 LYS A  12      -3.696   1.345 -10.732  1.00  0.00           H  
ATOM    195  HE2 LYS A  12      -4.609   2.212 -12.752  1.00  0.00           H  
ATOM    196  HE3 LYS A  12      -5.701   2.795 -11.512  1.00  0.00           H  
ATOM    197  HZ1 LYS A  12      -5.129   4.867 -11.955  1.00  0.00           H  
ATOM    198  HZ2 LYS A  12      -3.525   4.560 -11.934  1.00  0.00           H  
ATOM    199  HZ3 LYS A  12      -4.385   4.322 -13.302  1.00  0.00           H  
ATOM    200  N   ALA A  13      -4.330   4.072  -6.019  1.00  0.00           N  
ATOM    201  CA  ALA A  13      -4.799   5.343  -5.493  1.00  0.00           C  
ATOM    202  C   ALA A  13      -3.707   5.959  -4.615  1.00  0.00           C  
ATOM    203  O   ALA A  13      -3.385   7.138  -4.755  1.00  0.00           O  
ATOM    204  CB  ALA A  13      -6.108   5.129  -4.732  1.00  0.00           C  
ATOM    205  H   ALA A  13      -4.880   3.279  -5.760  1.00  0.00           H  
ATOM    206  HA  ALA A  13      -4.988   6.003  -6.339  1.00  0.00           H  
ATOM    207  HB1 ALA A  13      -5.988   4.308  -4.025  1.00  0.00           H  
ATOM    208  HB2 ALA A  13      -6.366   6.038  -4.190  1.00  0.00           H  
ATOM    209  HB3 ALA A  13      -6.903   4.888  -5.436  1.00  0.00           H  
ATOM    210  N   LEU A  14      -3.169   5.134  -3.729  1.00  0.00           N  
ATOM    211  CA  LEU A  14      -2.122   5.584  -2.828  1.00  0.00           C  
ATOM    212  C   LEU A  14      -1.007   6.248  -3.639  1.00  0.00           C  
ATOM    213  O   LEU A  14      -0.358   7.178  -3.165  1.00  0.00           O  
ATOM    214  CB  LEU A  14      -1.637   4.428  -1.950  1.00  0.00           C  
ATOM    215  CG  LEU A  14      -2.588   3.989  -0.834  1.00  0.00           C  
ATOM    216  CD1 LEU A  14      -1.813   3.401   0.345  1.00  0.00           C  
ATOM    217  CD2 LEU A  14      -3.498   5.142  -0.405  1.00  0.00           C  
ATOM    218  H   LEU A  14      -3.437   4.177  -3.621  1.00  0.00           H  
ATOM    219  HA  LEU A  14      -2.558   6.331  -2.165  1.00  0.00           H  
ATOM    220  HB2 LEU A  14      -1.441   3.568  -2.592  1.00  0.00           H  
ATOM    221  HB3 LEU A  14      -0.687   4.713  -1.500  1.00  0.00           H  
ATOM    222  HG  LEU A  14      -3.231   3.200  -1.224  1.00  0.00           H  
ATOM    223 HD11 LEU A  14      -2.242   3.764   1.280  1.00  0.00           H  
ATOM    224 HD12 LEU A  14      -1.877   2.313   0.317  1.00  0.00           H  
ATOM    225 HD13 LEU A  14      -0.768   3.705   0.283  1.00  0.00           H  
ATOM    226 HD21 LEU A  14      -4.048   4.855   0.491  1.00  0.00           H  
ATOM    227 HD22 LEU A  14      -2.893   6.023  -0.193  1.00  0.00           H  
ATOM    228 HD23 LEU A  14      -4.201   5.368  -1.207  1.00  0.00           H  
ATOM    229  N   GLU A  15      -0.820   5.744  -4.850  1.00  0.00           N  
ATOM    230  CA  GLU A  15       0.204   6.277  -5.733  1.00  0.00           C  
ATOM    231  C   GLU A  15      -0.131   7.717  -6.126  1.00  0.00           C  
ATOM    232  O   GLU A  15       0.628   8.638  -5.829  1.00  0.00           O  
ATOM    233  CB  GLU A  15       0.374   5.394  -6.971  1.00  0.00           C  
ATOM    234  CG  GLU A  15       1.745   5.612  -7.615  1.00  0.00           C  
ATOM    235  CD  GLU A  15       1.756   5.113  -9.062  1.00  0.00           C  
ATOM    236  OE1 GLU A  15       1.151   5.808  -9.906  1.00  0.00           O  
ATOM    237  OE2 GLU A  15       2.370   4.048  -9.290  1.00  0.00           O  
ATOM    238  H   GLU A  15      -1.352   4.988  -5.230  1.00  0.00           H  
ATOM    239  HA  GLU A  15       1.126   6.257  -5.151  1.00  0.00           H  
ATOM    240  HB2 GLU A  15       0.261   4.347  -6.694  1.00  0.00           H  
ATOM    241  HB3 GLU A  15      -0.411   5.621  -7.694  1.00  0.00           H  
ATOM    242  HG2 GLU A  15       1.999   6.672  -7.590  1.00  0.00           H  
ATOM    243  HG3 GLU A  15       2.508   5.088  -7.040  1.00  0.00           H  
ATOM    244  N   GLU A  16      -1.268   7.866  -6.790  1.00  0.00           N  
ATOM    245  CA  GLU A  16      -1.713   9.177  -7.228  1.00  0.00           C  
ATOM    246  C   GLU A  16      -1.876  10.110  -6.026  1.00  0.00           C  
ATOM    247  O   GLU A  16      -1.589  11.303  -6.119  1.00  0.00           O  
ATOM    248  CB  GLU A  16      -3.015   9.078  -8.025  1.00  0.00           C  
ATOM    249  CG  GLU A  16      -3.390  10.430  -8.634  1.00  0.00           C  
ATOM    250  CD  GLU A  16      -4.353  10.252  -9.809  1.00  0.00           C  
ATOM    251  OE1 GLU A  16      -5.468   9.745  -9.559  1.00  0.00           O  
ATOM    252  OE2 GLU A  16      -3.954  10.630 -10.932  1.00  0.00           O  
ATOM    253  H   GLU A  16      -1.879   7.110  -7.028  1.00  0.00           H  
ATOM    254  HA  GLU A  16      -0.923   9.549  -7.880  1.00  0.00           H  
ATOM    255  HB2 GLU A  16      -2.905   8.335  -8.816  1.00  0.00           H  
ATOM    256  HB3 GLU A  16      -3.818   8.733  -7.373  1.00  0.00           H  
ATOM    257  HG2 GLU A  16      -3.851  11.060  -7.873  1.00  0.00           H  
ATOM    258  HG3 GLU A  16      -2.490  10.943  -8.971  1.00  0.00           H  
ATOM    259  N   LYS A  17      -2.335   9.533  -4.926  1.00  0.00           N  
ATOM    260  CA  LYS A  17      -2.540  10.298  -3.708  1.00  0.00           C  
ATOM    261  C   LYS A  17      -1.182  10.710  -3.136  1.00  0.00           C  
ATOM    262  O   LYS A  17      -0.851  11.894  -3.105  1.00  0.00           O  
ATOM    263  CB  LYS A  17      -3.410   9.515  -2.723  1.00  0.00           C  
ATOM    264  CG  LYS A  17      -4.863   9.992  -2.775  1.00  0.00           C  
ATOM    265  CD  LYS A  17      -5.129  11.055  -1.709  1.00  0.00           C  
ATOM    266  CE  LYS A  17      -6.527  11.656  -1.871  1.00  0.00           C  
ATOM    267  NZ  LYS A  17      -6.441  13.116  -2.099  1.00  0.00           N  
ATOM    268  H   LYS A  17      -2.566   8.562  -4.859  1.00  0.00           H  
ATOM    269  HA  LYS A  17      -3.089  11.200  -3.977  1.00  0.00           H  
ATOM    270  HB2 LYS A  17      -3.364   8.451  -2.957  1.00  0.00           H  
ATOM    271  HB3 LYS A  17      -3.020   9.635  -1.712  1.00  0.00           H  
ATOM    272  HG2 LYS A  17      -5.079  10.399  -3.763  1.00  0.00           H  
ATOM    273  HG3 LYS A  17      -5.532   9.145  -2.626  1.00  0.00           H  
ATOM    274  HD2 LYS A  17      -5.031  10.614  -0.717  1.00  0.00           H  
ATOM    275  HD3 LYS A  17      -4.380  11.844  -1.782  1.00  0.00           H  
ATOM    276  HE2 LYS A  17      -7.039  11.180  -2.707  1.00  0.00           H  
ATOM    277  HE3 LYS A  17      -7.121  11.456  -0.978  1.00  0.00           H  
ATOM    278  HZ1 LYS A  17      -7.097  13.382  -2.806  1.00  0.00           H  
ATOM    279  HZ2 LYS A  17      -6.652  13.599  -1.250  1.00  0.00           H  
ATOM    280  HZ3 LYS A  17      -5.516  13.353  -2.396  1.00  0.00           H  
ATOM    281  N   VAL A  18      -0.432   9.709  -2.697  1.00  0.00           N  
ATOM    282  CA  VAL A  18       0.882   9.953  -2.128  1.00  0.00           C  
ATOM    283  C   VAL A  18       1.631  10.965  -2.999  1.00  0.00           C  
ATOM    284  O   VAL A  18       2.501  11.685  -2.511  1.00  0.00           O  
ATOM    285  CB  VAL A  18       1.636   8.632  -1.966  1.00  0.00           C  
ATOM    286  CG1 VAL A  18       3.107   8.877  -1.622  1.00  0.00           C  
ATOM    287  CG2 VAL A  18       0.967   7.744  -0.915  1.00  0.00           C  
ATOM    288  H   VAL A  18      -0.708   8.749  -2.726  1.00  0.00           H  
ATOM    289  HA  VAL A  18       0.737  10.382  -1.137  1.00  0.00           H  
ATOM    290  HB  VAL A  18       1.599   8.106  -2.920  1.00  0.00           H  
ATOM    291 HG11 VAL A  18       3.671   9.051  -2.539  1.00  0.00           H  
ATOM    292 HG12 VAL A  18       3.187   9.751  -0.975  1.00  0.00           H  
ATOM    293 HG13 VAL A  18       3.510   8.005  -1.108  1.00  0.00           H  
ATOM    294 HG21 VAL A  18      -0.115   7.797  -1.031  1.00  0.00           H  
ATOM    295 HG22 VAL A  18       1.296   6.713  -1.047  1.00  0.00           H  
ATOM    296 HG23 VAL A  18       1.244   8.090   0.081  1.00  0.00           H  
ATOM    297  N   LYS A  19       1.264  10.988  -4.271  1.00  0.00           N  
ATOM    298  CA  LYS A  19       1.890  11.901  -5.214  1.00  0.00           C  
ATOM    299  C   LYS A  19       1.196  13.262  -5.136  1.00  0.00           C  
ATOM    300  O   LYS A  19       1.856  14.300  -5.135  1.00  0.00           O  
ATOM    301  CB  LYS A  19       1.901  11.295  -6.619  1.00  0.00           C  
ATOM    302  CG  LYS A  19       2.917  12.007  -7.515  1.00  0.00           C  
ATOM    303  CD  LYS A  19       2.315  12.321  -8.885  1.00  0.00           C  
ATOM    304  CE  LYS A  19       3.405  12.430  -9.952  1.00  0.00           C  
ATOM    305  NZ  LYS A  19       3.015  13.405 -10.995  1.00  0.00           N  
ATOM    306  H   LYS A  19       0.556  10.400  -4.660  1.00  0.00           H  
ATOM    307  HA  LYS A  19       2.929  12.024  -4.907  1.00  0.00           H  
ATOM    308  HB2 LYS A  19       2.143  10.234  -6.560  1.00  0.00           H  
ATOM    309  HB3 LYS A  19       0.907  11.371  -7.059  1.00  0.00           H  
ATOM    310  HG2 LYS A  19       3.245  12.930  -7.036  1.00  0.00           H  
ATOM    311  HG3 LYS A  19       3.801  11.380  -7.637  1.00  0.00           H  
ATOM    312  HD2 LYS A  19       1.606  11.540  -9.162  1.00  0.00           H  
ATOM    313  HD3 LYS A  19       1.755  13.255  -8.835  1.00  0.00           H  
ATOM    314  HE2 LYS A  19       4.344  12.738  -9.491  1.00  0.00           H  
ATOM    315  HE3 LYS A  19       3.578  11.454 -10.405  1.00  0.00           H  
ATOM    316  HZ1 LYS A  19       2.287  13.016 -11.560  1.00  0.00           H  
ATOM    317  HZ2 LYS A  19       2.688  14.244 -10.561  1.00  0.00           H  
ATOM    318  HZ3 LYS A  19       3.806  13.613 -11.569  1.00  0.00           H  
ATOM    319  N   ALA A  20      -0.127  13.214  -5.074  1.00  0.00           N  
ATOM    320  CA  ALA A  20      -0.917  14.430  -4.997  1.00  0.00           C  
ATOM    321  C   ALA A  20      -0.445  15.265  -3.805  1.00  0.00           C  
ATOM    322  O   ALA A  20      -0.450  16.494  -3.862  1.00  0.00           O  
ATOM    323  CB  ALA A  20      -2.401  14.070  -4.905  1.00  0.00           C  
ATOM    324  H   ALA A  20      -0.655  12.365  -5.076  1.00  0.00           H  
ATOM    325  HA  ALA A  20      -0.748  14.994  -5.915  1.00  0.00           H  
ATOM    326  HB1 ALA A  20      -2.563  13.085  -5.342  1.00  0.00           H  
ATOM    327  HB2 ALA A  20      -2.708  14.060  -3.860  1.00  0.00           H  
ATOM    328  HB3 ALA A  20      -2.988  14.810  -5.449  1.00  0.00           H  
ATOM    329  N   LEU A  21      -0.047  14.565  -2.753  1.00  0.00           N  
ATOM    330  CA  LEU A  21       0.427  15.226  -1.549  1.00  0.00           C  
ATOM    331  C   LEU A  21       1.550  16.197  -1.915  1.00  0.00           C  
ATOM    332  O   LEU A  21       2.442  15.857  -2.692  1.00  0.00           O  
ATOM    333  CB  LEU A  21       0.826  14.194  -0.493  1.00  0.00           C  
ATOM    334  CG  LEU A  21      -0.029  12.926  -0.437  1.00  0.00           C  
ATOM    335  CD1 LEU A  21       0.273  12.116   0.825  1.00  0.00           C  
ATOM    336  CD2 LEU A  21      -1.517  13.262  -0.560  1.00  0.00           C  
ATOM    337  H   LEU A  21      -0.046  13.565  -2.714  1.00  0.00           H  
ATOM    338  HA  LEU A  21      -0.406  15.799  -1.141  1.00  0.00           H  
ATOM    339  HB2 LEU A  21       1.862  13.903  -0.671  1.00  0.00           H  
ATOM    340  HB3 LEU A  21       0.794  14.674   0.486  1.00  0.00           H  
ATOM    341  HG  LEU A  21       0.232  12.300  -1.290  1.00  0.00           H  
ATOM    342 HD11 LEU A  21       0.995  11.335   0.592  1.00  0.00           H  
ATOM    343 HD12 LEU A  21       0.686  12.776   1.590  1.00  0.00           H  
ATOM    344 HD13 LEU A  21      -0.646  11.663   1.195  1.00  0.00           H  
ATOM    345 HD21 LEU A  21      -1.945  12.712  -1.399  1.00  0.00           H  
ATOM    346 HD22 LEU A  21      -2.031  12.981   0.359  1.00  0.00           H  
ATOM    347 HD23 LEU A  21      -1.634  14.332  -0.730  1.00  0.00           H  
ATOM    348  N   GLY A  22       1.472  17.388  -1.338  1.00  0.00           N  
ATOM    349  CA  GLY A  22       2.472  18.410  -1.594  1.00  0.00           C  
ATOM    350  C   GLY A  22       3.883  17.870  -1.358  1.00  0.00           C  
ATOM    351  O   GLY A  22       4.856  18.410  -1.884  1.00  0.00           O  
ATOM    352  H   GLY A  22       0.745  17.657  -0.707  1.00  0.00           H  
ATOM    353  HA2 GLY A  22       2.381  18.764  -2.621  1.00  0.00           H  
ATOM    354  HA3 GLY A  22       2.294  19.268  -0.945  1.00  0.00           H  
ATOM    355  N   GLY A  23       3.951  16.808  -0.567  1.00  0.00           N  
ATOM    356  CA  GLY A  23       5.227  16.189  -0.255  1.00  0.00           C  
ATOM    357  C   GLY A  23       6.189  17.198   0.375  1.00  0.00           C  
ATOM    358  O   GLY A  23       5.951  18.404   0.320  1.00  0.00           O  
ATOM    359  H   GLY A  23       3.156  16.375  -0.143  1.00  0.00           H  
ATOM    360  HA2 GLY A  23       5.073  15.353   0.428  1.00  0.00           H  
ATOM    361  HA3 GLY A  23       5.669  15.779  -1.164  1.00  0.00           H  
ATOM    362  N   GLY A  24       7.254  16.669   0.959  1.00  0.00           N  
ATOM    363  CA  GLY A  24       8.251  17.509   1.600  1.00  0.00           C  
ATOM    364  C   GLY A  24       8.532  17.036   3.027  1.00  0.00           C  
ATOM    365  O   GLY A  24       8.633  17.848   3.945  1.00  0.00           O  
ATOM    366  H   GLY A  24       7.440  15.687   1.000  1.00  0.00           H  
ATOM    367  HA2 GLY A  24       9.174  17.491   1.019  1.00  0.00           H  
ATOM    368  HA3 GLY A  24       7.905  18.542   1.617  1.00  0.00           H  
ATOM    369  N   GLY A  25       8.652  15.724   3.169  1.00  0.00           N  
ATOM    370  CA  GLY A  25       8.919  15.134   4.469  1.00  0.00           C  
ATOM    371  C   GLY A  25       7.874  14.071   4.814  1.00  0.00           C  
ATOM    372  O   GLY A  25       8.217  12.985   5.281  1.00  0.00           O  
ATOM    373  H   GLY A  25       8.568  15.070   2.417  1.00  0.00           H  
ATOM    374  HA2 GLY A  25       9.913  14.686   4.472  1.00  0.00           H  
ATOM    375  HA3 GLY A  25       8.917  15.912   5.233  1.00  0.00           H  
ATOM    376  N   ARG A  26       6.619  14.419   4.570  1.00  0.00           N  
ATOM    377  CA  ARG A  26       5.522  13.508   4.848  1.00  0.00           C  
ATOM    378  C   ARG A  26       5.637  12.256   3.977  1.00  0.00           C  
ATOM    379  O   ARG A  26       6.131  11.224   4.428  1.00  0.00           O  
ATOM    380  CB  ARG A  26       4.171  14.178   4.590  1.00  0.00           C  
ATOM    381  CG  ARG A  26       3.803  15.126   5.734  1.00  0.00           C  
ATOM    382  CD  ARG A  26       3.502  16.531   5.205  1.00  0.00           C  
ATOM    383  NE  ARG A  26       3.773  17.536   6.257  1.00  0.00           N  
ATOM    384  CZ  ARG A  26       3.451  18.833   6.159  1.00  0.00           C  
ATOM    385  NH1 ARG A  26       2.842  19.290   5.055  1.00  0.00           N  
ATOM    386  NH2 ARG A  26       3.735  19.672   7.164  1.00  0.00           N  
ATOM    387  H   ARG A  26       6.348  15.303   4.190  1.00  0.00           H  
ATOM    388  HA  ARG A  26       5.626  13.261   5.905  1.00  0.00           H  
ATOM    389  HB2 ARG A  26       4.209  14.731   3.652  1.00  0.00           H  
ATOM    390  HB3 ARG A  26       3.398  13.417   4.482  1.00  0.00           H  
ATOM    391  HG2 ARG A  26       2.932  14.741   6.265  1.00  0.00           H  
ATOM    392  HG3 ARG A  26       4.621  15.171   6.452  1.00  0.00           H  
ATOM    393  HD2 ARG A  26       4.115  16.737   4.328  1.00  0.00           H  
ATOM    394  HD3 ARG A  26       2.462  16.595   4.889  1.00  0.00           H  
ATOM    395  HE  ARG A  26       4.226  17.228   7.094  1.00  0.00           H  
ATOM    396 HH11 ARG A  26       2.631  18.663   4.306  1.00  0.00           H  
ATOM    397 HH12 ARG A  26       2.601  20.257   4.982  1.00  0.00           H  
ATOM    398 HH21 ARG A  26       4.189  19.331   7.987  1.00  0.00           H  
ATOM    399 HH22 ARG A  26       3.494  20.640   7.090  1.00  0.00           H  
ATOM    400  N   ILE A  27       5.172  12.388   2.743  1.00  0.00           N  
ATOM    401  CA  ILE A  27       5.216  11.280   1.804  1.00  0.00           C  
ATOM    402  C   ILE A  27       6.638  10.716   1.753  1.00  0.00           C  
ATOM    403  O   ILE A  27       6.840   9.568   1.362  1.00  0.00           O  
ATOM    404  CB  ILE A  27       4.679  11.714   0.438  1.00  0.00           C  
ATOM    405  CG1 ILE A  27       5.576  12.782  -0.190  1.00  0.00           C  
ATOM    406  CG2 ILE A  27       3.224  12.175   0.543  1.00  0.00           C  
ATOM    407  CD1 ILE A  27       4.866  13.478  -1.354  1.00  0.00           C  
ATOM    408  H   ILE A  27       4.771  13.232   2.383  1.00  0.00           H  
ATOM    409  HA  ILE A  27       4.549  10.505   2.181  1.00  0.00           H  
ATOM    410  HB  ILE A  27       4.695  10.849  -0.226  1.00  0.00           H  
ATOM    411 HG12 ILE A  27       5.852  13.519   0.564  1.00  0.00           H  
ATOM    412 HG13 ILE A  27       6.500  12.325  -0.543  1.00  0.00           H  
ATOM    413 HG21 ILE A  27       2.762  11.725   1.422  1.00  0.00           H  
ATOM    414 HG22 ILE A  27       3.193  13.262   0.633  1.00  0.00           H  
ATOM    415 HG23 ILE A  27       2.680  11.869  -0.351  1.00  0.00           H  
ATOM    416 HD11 ILE A  27       5.602  13.999  -1.968  1.00  0.00           H  
ATOM    417 HD12 ILE A  27       4.348  12.734  -1.959  1.00  0.00           H  
ATOM    418 HD13 ILE A  27       4.145  14.196  -0.963  1.00  0.00           H  
ATOM    419  N   GLU A  28       7.585  11.550   2.158  1.00  0.00           N  
ATOM    420  CA  GLU A  28       8.982  11.148   2.164  1.00  0.00           C  
ATOM    421  C   GLU A  28       9.151   9.827   2.917  1.00  0.00           C  
ATOM    422  O   GLU A  28      10.167   9.150   2.771  1.00  0.00           O  
ATOM    423  CB  GLU A  28       9.864  12.242   2.770  1.00  0.00           C  
ATOM    424  CG  GLU A  28      11.333  12.028   2.400  1.00  0.00           C  
ATOM    425  CD  GLU A  28      11.675  12.732   1.086  1.00  0.00           C  
ATOM    426  OE1 GLU A  28      11.393  12.129   0.028  1.00  0.00           O  
ATOM    427  OE2 GLU A  28      12.211  13.859   1.168  1.00  0.00           O  
ATOM    428  H   GLU A  28       7.412  12.482   2.475  1.00  0.00           H  
ATOM    429  HA  GLU A  28       9.250  11.013   1.116  1.00  0.00           H  
ATOM    430  HB2 GLU A  28       9.534  13.218   2.416  1.00  0.00           H  
ATOM    431  HB3 GLU A  28       9.755  12.243   3.855  1.00  0.00           H  
ATOM    432  HG2 GLU A  28      11.972  12.409   3.198  1.00  0.00           H  
ATOM    433  HG3 GLU A  28      11.538  10.962   2.309  1.00  0.00           H  
ATOM    434  N   GLU A  29       8.139   9.500   3.708  1.00  0.00           N  
ATOM    435  CA  GLU A  29       8.163   8.272   4.484  1.00  0.00           C  
ATOM    436  C   GLU A  29       7.165   7.263   3.912  1.00  0.00           C  
ATOM    437  O   GLU A  29       7.423   6.060   3.916  1.00  0.00           O  
ATOM    438  CB  GLU A  29       7.873   8.551   5.961  1.00  0.00           C  
ATOM    439  CG  GLU A  29       9.015   8.049   6.847  1.00  0.00           C  
ATOM    440  CD  GLU A  29       8.477   7.232   8.023  1.00  0.00           C  
ATOM    441  OE1 GLU A  29       8.085   7.869   9.025  1.00  0.00           O  
ATOM    442  OE2 GLU A  29       8.470   5.989   7.895  1.00  0.00           O  
ATOM    443  H   GLU A  29       7.316  10.056   3.821  1.00  0.00           H  
ATOM    444  HA  GLU A  29       9.177   7.886   4.386  1.00  0.00           H  
ATOM    445  HB2 GLU A  29       7.735   9.622   6.112  1.00  0.00           H  
ATOM    446  HB3 GLU A  29       6.943   8.065   6.251  1.00  0.00           H  
ATOM    447  HG2 GLU A  29       9.697   7.438   6.256  1.00  0.00           H  
ATOM    448  HG3 GLU A  29       9.590   8.897   7.221  1.00  0.00           H  
ATOM    449  N   LEU A  30       6.048   7.789   3.433  1.00  0.00           N  
ATOM    450  CA  LEU A  30       5.011   6.949   2.859  1.00  0.00           C  
ATOM    451  C   LEU A  30       5.570   6.220   1.636  1.00  0.00           C  
ATOM    452  O   LEU A  30       5.624   4.991   1.611  1.00  0.00           O  
ATOM    453  CB  LEU A  30       3.757   7.774   2.563  1.00  0.00           C  
ATOM    454  CG  LEU A  30       2.992   8.292   3.782  1.00  0.00           C  
ATOM    455  CD1 LEU A  30       2.884   9.818   3.754  1.00  0.00           C  
ATOM    456  CD2 LEU A  30       1.621   7.623   3.895  1.00  0.00           C  
ATOM    457  H   LEU A  30       5.846   8.768   3.434  1.00  0.00           H  
ATOM    458  HA  LEU A  30       4.739   6.206   3.609  1.00  0.00           H  
ATOM    459  HB2 LEU A  30       4.043   8.627   1.949  1.00  0.00           H  
ATOM    460  HB3 LEU A  30       3.078   7.164   1.966  1.00  0.00           H  
ATOM    461  HG  LEU A  30       3.555   8.026   4.677  1.00  0.00           H  
ATOM    462 HD11 LEU A  30       2.094  10.139   4.433  1.00  0.00           H  
ATOM    463 HD12 LEU A  30       3.833  10.255   4.066  1.00  0.00           H  
ATOM    464 HD13 LEU A  30       2.648  10.146   2.741  1.00  0.00           H  
ATOM    465 HD21 LEU A  30       1.042   8.110   4.681  1.00  0.00           H  
ATOM    466 HD22 LEU A  30       1.093   7.714   2.946  1.00  0.00           H  
ATOM    467 HD23 LEU A  30       1.750   6.569   4.140  1.00  0.00           H  
ATOM    468  N   LYS A  31       5.974   7.008   0.650  1.00  0.00           N  
ATOM    469  CA  LYS A  31       6.528   6.454  -0.573  1.00  0.00           C  
ATOM    470  C   LYS A  31       7.508   5.334  -0.222  1.00  0.00           C  
ATOM    471  O   LYS A  31       7.653   4.371  -0.975  1.00  0.00           O  
ATOM    472  CB  LYS A  31       7.140   7.561  -1.434  1.00  0.00           C  
ATOM    473  CG  LYS A  31       6.075   8.234  -2.302  1.00  0.00           C  
ATOM    474  CD  LYS A  31       6.524   8.307  -3.763  1.00  0.00           C  
ATOM    475  CE  LYS A  31       6.583   6.912  -4.389  1.00  0.00           C  
ATOM    476  NZ  LYS A  31       6.699   7.009  -5.861  1.00  0.00           N  
ATOM    477  H   LYS A  31       5.927   8.007   0.678  1.00  0.00           H  
ATOM    478  HA  LYS A  31       5.701   6.025  -1.141  1.00  0.00           H  
ATOM    479  HB2 LYS A  31       7.616   8.304  -0.794  1.00  0.00           H  
ATOM    480  HB3 LYS A  31       7.921   7.142  -2.070  1.00  0.00           H  
ATOM    481  HG2 LYS A  31       5.140   7.678  -2.233  1.00  0.00           H  
ATOM    482  HG3 LYS A  31       5.878   9.238  -1.928  1.00  0.00           H  
ATOM    483  HD2 LYS A  31       5.835   8.934  -4.328  1.00  0.00           H  
ATOM    484  HD3 LYS A  31       7.505   8.778  -3.823  1.00  0.00           H  
ATOM    485  HE2 LYS A  31       7.434   6.363  -3.988  1.00  0.00           H  
ATOM    486  HE3 LYS A  31       5.688   6.350  -4.124  1.00  0.00           H  
ATOM    487  HZ1 LYS A  31       5.862   7.412  -6.235  1.00  0.00           H  
ATOM    488  HZ2 LYS A  31       7.481   7.586  -6.097  1.00  0.00           H  
ATOM    489  HZ3 LYS A  31       6.828   6.096  -6.247  1.00  0.00           H  
ATOM    490  N   LYS A  32       8.157   5.496   0.922  1.00  0.00           N  
ATOM    491  CA  LYS A  32       9.120   4.510   1.381  1.00  0.00           C  
ATOM    492  C   LYS A  32       8.393   3.200   1.696  1.00  0.00           C  
ATOM    493  O   LYS A  32       8.555   2.210   0.984  1.00  0.00           O  
ATOM    494  CB  LYS A  32       9.931   5.060   2.557  1.00  0.00           C  
ATOM    495  CG  LYS A  32      10.253   6.541   2.355  1.00  0.00           C  
ATOM    496  CD  LYS A  32      11.444   6.967   3.217  1.00  0.00           C  
ATOM    497  CE  LYS A  32      12.468   7.747   2.391  1.00  0.00           C  
ATOM    498  NZ  LYS A  32      13.320   8.576   3.271  1.00  0.00           N  
ATOM    499  H   LYS A  32       8.033   6.281   1.528  1.00  0.00           H  
ATOM    500  HA  LYS A  32       9.819   4.329   0.566  1.00  0.00           H  
ATOM    501  HB2 LYS A  32       9.370   4.929   3.483  1.00  0.00           H  
ATOM    502  HB3 LYS A  32      10.855   4.494   2.663  1.00  0.00           H  
ATOM    503  HG2 LYS A  32      10.475   6.729   1.305  1.00  0.00           H  
ATOM    504  HG3 LYS A  32       9.382   7.145   2.608  1.00  0.00           H  
ATOM    505  HD2 LYS A  32      11.095   7.582   4.046  1.00  0.00           H  
ATOM    506  HD3 LYS A  32      11.916   6.085   3.651  1.00  0.00           H  
ATOM    507  HE2 LYS A  32      13.088   7.055   1.821  1.00  0.00           H  
ATOM    508  HE3 LYS A  32      11.955   8.382   1.669  1.00  0.00           H  
ATOM    509  HZ1 LYS A  32      13.421   8.126   4.159  1.00  0.00           H  
ATOM    510  HZ2 LYS A  32      14.220   8.691   2.853  1.00  0.00           H  
ATOM    511  HZ3 LYS A  32      12.895   9.472   3.400  1.00  0.00           H  
ATOM    512  N   LYS A  33       7.607   3.238   2.761  1.00  0.00           N  
ATOM    513  CA  LYS A  33       6.854   2.067   3.178  1.00  0.00           C  
ATOM    514  C   LYS A  33       6.004   1.570   2.008  1.00  0.00           C  
ATOM    515  O   LYS A  33       5.823   0.366   1.834  1.00  0.00           O  
ATOM    516  CB  LYS A  33       6.046   2.371   4.440  1.00  0.00           C  
ATOM    517  CG  LYS A  33       6.968   2.612   5.637  1.00  0.00           C  
ATOM    518  CD  LYS A  33       6.468   1.864   6.875  1.00  0.00           C  
ATOM    519  CE  LYS A  33       7.606   1.627   7.869  1.00  0.00           C  
ATOM    520  NZ  LYS A  33       7.555   2.621   8.963  1.00  0.00           N  
ATOM    521  H   LYS A  33       7.480   4.048   3.335  1.00  0.00           H  
ATOM    522  HA  LYS A  33       7.575   1.290   3.436  1.00  0.00           H  
ATOM    523  HB2 LYS A  33       5.422   3.249   4.275  1.00  0.00           H  
ATOM    524  HB3 LYS A  33       5.375   1.539   4.656  1.00  0.00           H  
ATOM    525  HG2 LYS A  33       7.979   2.285   5.394  1.00  0.00           H  
ATOM    526  HG3 LYS A  33       7.021   3.680   5.851  1.00  0.00           H  
ATOM    527  HD2 LYS A  33       5.675   2.436   7.354  1.00  0.00           H  
ATOM    528  HD3 LYS A  33       6.037   0.908   6.576  1.00  0.00           H  
ATOM    529  HE2 LYS A  33       7.534   0.620   8.281  1.00  0.00           H  
ATOM    530  HE3 LYS A  33       8.566   1.692   7.355  1.00  0.00           H  
ATOM    531  HZ1 LYS A  33       7.734   2.167   9.836  1.00  0.00           H  
ATOM    532  HZ2 LYS A  33       8.247   3.326   8.806  1.00  0.00           H  
ATOM    533  HZ3 LYS A  33       6.648   3.043   8.988  1.00  0.00           H  
ATOM    534  N   TRP A  34       5.505   2.523   1.234  1.00  0.00           N  
ATOM    535  CA  TRP A  34       4.676   2.197   0.085  1.00  0.00           C  
ATOM    536  C   TRP A  34       5.529   1.394  -0.900  1.00  0.00           C  
ATOM    537  O   TRP A  34       5.018   0.524  -1.602  1.00  0.00           O  
ATOM    538  CB  TRP A  34       4.078   3.461  -0.536  1.00  0.00           C  
ATOM    539  CG  TRP A  34       4.100   3.473  -2.066  1.00  0.00           C  
ATOM    540  CD1 TRP A  34       5.135   3.741  -2.874  1.00  0.00           C  
ATOM    541  CD2 TRP A  34       2.989   3.194  -2.944  1.00  0.00           C  
ATOM    542  NE1 TRP A  34       4.774   3.654  -4.203  1.00  0.00           N  
ATOM    543  CE2 TRP A  34       3.428   3.311  -4.247  1.00  0.00           C  
ATOM    544  CE3 TRP A  34       1.658   2.853  -2.647  1.00  0.00           C  
ATOM    545  CZ2 TRP A  34       2.599   3.105  -5.356  1.00  0.00           C  
ATOM    546  CZ3 TRP A  34       0.842   2.649  -3.767  1.00  0.00           C  
ATOM    547  CH2 TRP A  34       1.269   2.764  -5.084  1.00  0.00           C  
ATOM    548  H   TRP A  34       5.656   3.500   1.381  1.00  0.00           H  
ATOM    549  HA  TRP A  34       3.842   1.590   0.436  1.00  0.00           H  
ATOM    550  HB2 TRP A  34       3.047   3.567  -0.196  1.00  0.00           H  
ATOM    551  HB3 TRP A  34       4.626   4.328  -0.168  1.00  0.00           H  
ATOM    552  HD1 TRP A  34       6.136   3.995  -2.525  1.00  0.00           H  
ATOM    553  HE1 TRP A  34       5.425   3.825  -5.061  1.00  0.00           H  
ATOM    554  HE3 TRP A  34       1.288   2.754  -1.627  1.00  0.00           H  
ATOM    555  HZ2 TRP A  34       2.970   3.204  -6.377  1.00  0.00           H  
ATOM    556  HZ3 TRP A  34      -0.200   2.383  -3.593  1.00  0.00           H  
ATOM    557  HH2 TRP A  34       0.571   2.589  -5.903  1.00  0.00           H  
ATOM    558  N   GLU A  35       6.814   1.715  -0.918  1.00  0.00           N  
ATOM    559  CA  GLU A  35       7.743   1.034  -1.804  1.00  0.00           C  
ATOM    560  C   GLU A  35       8.014  -0.385  -1.301  1.00  0.00           C  
ATOM    561  O   GLU A  35       8.207  -1.304  -2.096  1.00  0.00           O  
ATOM    562  CB  GLU A  35       9.046   1.824  -1.946  1.00  0.00           C  
ATOM    563  CG  GLU A  35       9.244   2.301  -3.385  1.00  0.00           C  
ATOM    564  CD  GLU A  35      10.148   1.342  -4.162  1.00  0.00           C  
ATOM    565  OE1 GLU A  35       9.706   0.192  -4.372  1.00  0.00           O  
ATOM    566  OE2 GLU A  35      11.260   1.781  -4.527  1.00  0.00           O  
ATOM    567  H   GLU A  35       7.223   2.424  -0.344  1.00  0.00           H  
ATOM    568  HA  GLU A  35       7.243   0.994  -2.772  1.00  0.00           H  
ATOM    569  HB2 GLU A  35       9.030   2.681  -1.273  1.00  0.00           H  
ATOM    570  HB3 GLU A  35       9.888   1.200  -1.647  1.00  0.00           H  
ATOM    571  HG2 GLU A  35       8.278   2.380  -3.883  1.00  0.00           H  
ATOM    572  HG3 GLU A  35       9.683   3.299  -3.384  1.00  0.00           H  
ATOM    573  N   GLU A  36       8.022  -0.520   0.018  1.00  0.00           N  
ATOM    574  CA  GLU A  36       8.266  -1.811   0.637  1.00  0.00           C  
ATOM    575  C   GLU A  36       6.959  -2.600   0.753  1.00  0.00           C  
ATOM    576  O   GLU A  36       6.978  -3.812   0.960  1.00  0.00           O  
ATOM    577  CB  GLU A  36       8.929  -1.646   2.005  1.00  0.00           C  
ATOM    578  CG  GLU A  36       9.703  -0.329   2.084  1.00  0.00           C  
ATOM    579  CD  GLU A  36      10.892  -0.448   3.042  1.00  0.00           C  
ATOM    580  OE1 GLU A  36      11.755  -1.309   2.769  1.00  0.00           O  
ATOM    581  OE2 GLU A  36      10.908   0.325   4.023  1.00  0.00           O  
ATOM    582  H   GLU A  36       7.864   0.232   0.657  1.00  0.00           H  
ATOM    583  HA  GLU A  36       8.952  -2.328  -0.033  1.00  0.00           H  
ATOM    584  HB2 GLU A  36       8.170  -1.673   2.787  1.00  0.00           H  
ATOM    585  HB3 GLU A  36       9.605  -2.481   2.189  1.00  0.00           H  
ATOM    586  HG2 GLU A  36      10.058  -0.052   1.092  1.00  0.00           H  
ATOM    587  HG3 GLU A  36       9.040   0.468   2.420  1.00  0.00           H  
ATOM    588  N   LEU A  37       5.856  -1.880   0.612  1.00  0.00           N  
ATOM    589  CA  LEU A  37       4.543  -2.498   0.697  1.00  0.00           C  
ATOM    590  C   LEU A  37       4.161  -3.064  -0.671  1.00  0.00           C  
ATOM    591  O   LEU A  37       3.839  -4.245  -0.790  1.00  0.00           O  
ATOM    592  CB  LEU A  37       3.522  -1.508   1.261  1.00  0.00           C  
ATOM    593  CG  LEU A  37       2.176  -1.446   0.535  1.00  0.00           C  
ATOM    594  CD1 LEU A  37       1.429  -2.776   0.650  1.00  0.00           C  
ATOM    595  CD2 LEU A  37       1.336  -0.271   1.037  1.00  0.00           C  
ATOM    596  H   LEU A  37       5.849  -0.895   0.443  1.00  0.00           H  
ATOM    597  HA  LEU A  37       4.616  -3.324   1.405  1.00  0.00           H  
ATOM    598  HB2 LEU A  37       3.337  -1.762   2.305  1.00  0.00           H  
ATOM    599  HB3 LEU A  37       3.965  -0.513   1.250  1.00  0.00           H  
ATOM    600  HG  LEU A  37       2.368  -1.276  -0.524  1.00  0.00           H  
ATOM    601 HD11 LEU A  37       1.164  -2.954   1.692  1.00  0.00           H  
ATOM    602 HD12 LEU A  37       0.523  -2.738   0.046  1.00  0.00           H  
ATOM    603 HD13 LEU A  37       2.068  -3.584   0.294  1.00  0.00           H  
ATOM    604 HD21 LEU A  37       0.719  -0.597   1.874  1.00  0.00           H  
ATOM    605 HD22 LEU A  37       1.994   0.534   1.364  1.00  0.00           H  
ATOM    606 HD23 LEU A  37       0.695   0.088   0.231  1.00  0.00           H  
ATOM    607  N   LYS A  38       4.208  -2.195  -1.670  1.00  0.00           N  
ATOM    608  CA  LYS A  38       3.871  -2.594  -3.025  1.00  0.00           C  
ATOM    609  C   LYS A  38       4.667  -3.846  -3.398  1.00  0.00           C  
ATOM    610  O   LYS A  38       4.196  -4.678  -4.172  1.00  0.00           O  
ATOM    611  CB  LYS A  38       4.074  -1.426  -3.994  1.00  0.00           C  
ATOM    612  CG  LYS A  38       3.845  -1.868  -5.441  1.00  0.00           C  
ATOM    613  CD  LYS A  38       4.909  -1.278  -6.369  1.00  0.00           C  
ATOM    614  CE  LYS A  38       4.681   0.219  -6.583  1.00  0.00           C  
ATOM    615  NZ  LYS A  38       3.832   0.449  -7.774  1.00  0.00           N  
ATOM    616  H   LYS A  38       4.472  -1.236  -1.565  1.00  0.00           H  
ATOM    617  HA  LYS A  38       2.809  -2.842  -3.039  1.00  0.00           H  
ATOM    618  HB2 LYS A  38       3.388  -0.617  -3.744  1.00  0.00           H  
ATOM    619  HB3 LYS A  38       5.084  -1.032  -3.886  1.00  0.00           H  
ATOM    620  HG2 LYS A  38       3.867  -2.956  -5.501  1.00  0.00           H  
ATOM    621  HG3 LYS A  38       2.855  -1.551  -5.769  1.00  0.00           H  
ATOM    622  HD2 LYS A  38       5.899  -1.442  -5.943  1.00  0.00           H  
ATOM    623  HD3 LYS A  38       4.886  -1.795  -7.329  1.00  0.00           H  
ATOM    624  HE2 LYS A  38       4.206   0.650  -5.702  1.00  0.00           H  
ATOM    625  HE3 LYS A  38       5.638   0.724  -6.709  1.00  0.00           H  
ATOM    626  HZ1 LYS A  38       4.335   0.185  -8.598  1.00  0.00           H  
ATOM    627  HZ2 LYS A  38       3.000  -0.101  -7.701  1.00  0.00           H  
ATOM    628  HZ3 LYS A  38       3.588   1.417  -7.828  1.00  0.00           H  
ATOM    629  N   LYS A  39       5.858  -3.942  -2.828  1.00  0.00           N  
ATOM    630  CA  LYS A  39       6.724  -5.080  -3.089  1.00  0.00           C  
ATOM    631  C   LYS A  39       6.121  -6.332  -2.448  1.00  0.00           C  
ATOM    632  O   LYS A  39       6.399  -7.450  -2.880  1.00  0.00           O  
ATOM    633  CB  LYS A  39       8.153  -4.783  -2.631  1.00  0.00           C  
ATOM    634  CG  LYS A  39       9.154  -5.717  -3.314  1.00  0.00           C  
ATOM    635  CD  LYS A  39      10.046  -4.946  -4.289  1.00  0.00           C  
ATOM    636  CE  LYS A  39      11.055  -5.878  -4.963  1.00  0.00           C  
ATOM    637  NZ  LYS A  39      12.344  -5.182  -5.173  1.00  0.00           N  
ATOM    638  H   LYS A  39       6.234  -3.262  -2.198  1.00  0.00           H  
ATOM    639  HA  LYS A  39       6.755  -5.225  -4.168  1.00  0.00           H  
ATOM    640  HB2 LYS A  39       8.403  -3.747  -2.858  1.00  0.00           H  
ATOM    641  HB3 LYS A  39       8.223  -4.897  -1.549  1.00  0.00           H  
ATOM    642  HG2 LYS A  39       9.770  -6.209  -2.562  1.00  0.00           H  
ATOM    643  HG3 LYS A  39       8.618  -6.501  -3.850  1.00  0.00           H  
ATOM    644  HD2 LYS A  39       9.431  -4.460  -5.046  1.00  0.00           H  
ATOM    645  HD3 LYS A  39      10.576  -4.157  -3.754  1.00  0.00           H  
ATOM    646  HE2 LYS A  39      11.209  -6.764  -4.348  1.00  0.00           H  
ATOM    647  HE3 LYS A  39      10.659  -6.219  -5.920  1.00  0.00           H  
ATOM    648  HZ1 LYS A  39      12.199  -4.193  -5.139  1.00  0.00           H  
ATOM    649  HZ2 LYS A  39      12.988  -5.450  -4.456  1.00  0.00           H  
ATOM    650  HZ3 LYS A  39      12.717  -5.434  -6.066  1.00  0.00           H  
ATOM    651  N   LYS A  40       5.306  -6.102  -1.430  1.00  0.00           N  
ATOM    652  CA  LYS A  40       4.661  -7.198  -0.726  1.00  0.00           C  
ATOM    653  C   LYS A  40       3.430  -7.650  -1.512  1.00  0.00           C  
ATOM    654  O   LYS A  40       3.204  -8.847  -1.688  1.00  0.00           O  
ATOM    655  CB  LYS A  40       4.355  -6.800   0.720  1.00  0.00           C  
ATOM    656  CG  LYS A  40       5.488  -7.223   1.656  1.00  0.00           C  
ATOM    657  CD  LYS A  40       5.492  -6.376   2.931  1.00  0.00           C  
ATOM    658  CE  LYS A  40       6.543  -6.879   3.922  1.00  0.00           C  
ATOM    659  NZ  LYS A  40       6.161  -8.207   4.453  1.00  0.00           N  
ATOM    660  H   LYS A  40       5.084  -5.190  -1.085  1.00  0.00           H  
ATOM    661  HA  LYS A  40       5.369  -8.025  -0.689  1.00  0.00           H  
ATOM    662  HB2 LYS A  40       4.211  -5.721   0.782  1.00  0.00           H  
ATOM    663  HB3 LYS A  40       3.422  -7.264   1.039  1.00  0.00           H  
ATOM    664  HG2 LYS A  40       5.377  -8.276   1.916  1.00  0.00           H  
ATOM    665  HG3 LYS A  40       6.445  -7.120   1.145  1.00  0.00           H  
ATOM    666  HD2 LYS A  40       5.694  -5.335   2.679  1.00  0.00           H  
ATOM    667  HD3 LYS A  40       4.506  -6.406   3.395  1.00  0.00           H  
ATOM    668  HE2 LYS A  40       7.514  -6.945   3.430  1.00  0.00           H  
ATOM    669  HE3 LYS A  40       6.649  -6.169   4.741  1.00  0.00           H  
ATOM    670  HZ1 LYS A  40       6.189  -8.186   5.453  1.00  0.00           H  
ATOM    671  HZ2 LYS A  40       5.235  -8.434   4.149  1.00  0.00           H  
ATOM    672  HZ3 LYS A  40       6.800  -8.898   4.116  1.00  0.00           H  
ATOM    673  N   ILE A  41       2.664  -6.668  -1.966  1.00  0.00           N  
ATOM    674  CA  ILE A  41       1.461  -6.950  -2.731  1.00  0.00           C  
ATOM    675  C   ILE A  41       1.841  -7.662  -4.030  1.00  0.00           C  
ATOM    676  O   ILE A  41       0.996  -8.282  -4.673  1.00  0.00           O  
ATOM    677  CB  ILE A  41       0.650  -5.670  -2.946  1.00  0.00           C  
ATOM    678  CG1 ILE A  41       0.505  -4.887  -1.639  1.00  0.00           C  
ATOM    679  CG2 ILE A  41      -0.706  -5.979  -3.582  1.00  0.00           C  
ATOM    680  CD1 ILE A  41      -0.599  -3.833  -1.752  1.00  0.00           C  
ATOM    681  H   ILE A  41       2.853  -5.697  -1.819  1.00  0.00           H  
ATOM    682  HA  ILE A  41       0.845  -7.624  -2.135  1.00  0.00           H  
ATOM    683  HB  ILE A  41       1.196  -5.034  -3.643  1.00  0.00           H  
ATOM    684 HG12 ILE A  41       0.276  -5.573  -0.824  1.00  0.00           H  
ATOM    685 HG13 ILE A  41       1.449  -4.404  -1.393  1.00  0.00           H  
ATOM    686 HG21 ILE A  41      -0.653  -6.936  -4.102  1.00  0.00           H  
ATOM    687 HG22 ILE A  41      -1.469  -6.030  -2.806  1.00  0.00           H  
ATOM    688 HG23 ILE A  41      -0.962  -5.194  -4.293  1.00  0.00           H  
ATOM    689 HD11 ILE A  41      -0.153  -2.839  -1.748  1.00  0.00           H  
ATOM    690 HD12 ILE A  41      -1.150  -3.981  -2.681  1.00  0.00           H  
ATOM    691 HD13 ILE A  41      -1.280  -3.928  -0.907  1.00  0.00           H  
ATOM    692  N   GLU A  42       3.115  -7.549  -4.377  1.00  0.00           N  
ATOM    693  CA  GLU A  42       3.619  -8.175  -5.588  1.00  0.00           C  
ATOM    694  C   GLU A  42       3.858  -9.667  -5.354  1.00  0.00           C  
ATOM    695  O   GLU A  42       3.348 -10.505  -6.097  1.00  0.00           O  
ATOM    696  CB  GLU A  42       4.896  -7.484  -6.072  1.00  0.00           C  
ATOM    697  CG  GLU A  42       4.615  -6.608  -7.295  1.00  0.00           C  
ATOM    698  CD  GLU A  42       5.191  -7.237  -8.564  1.00  0.00           C  
ATOM    699  OE1 GLU A  42       6.349  -7.701  -8.492  1.00  0.00           O  
ATOM    700  OE2 GLU A  42       4.460  -7.240  -9.578  1.00  0.00           O  
ATOM    701  H   GLU A  42       3.796  -7.043  -3.848  1.00  0.00           H  
ATOM    702  HA  GLU A  42       2.835  -8.037  -6.332  1.00  0.00           H  
ATOM    703  HB2 GLU A  42       5.310  -6.873  -5.269  1.00  0.00           H  
ATOM    704  HB3 GLU A  42       5.646  -8.234  -6.322  1.00  0.00           H  
ATOM    705  HG2 GLU A  42       3.540  -6.469  -7.408  1.00  0.00           H  
ATOM    706  HG3 GLU A  42       5.050  -5.619  -7.144  1.00  0.00           H  
ATOM    707  N   GLU A  43       4.632  -9.955  -4.319  1.00  0.00           N  
ATOM    708  CA  GLU A  43       4.946 -11.333  -3.978  1.00  0.00           C  
ATOM    709  C   GLU A  43       3.742 -12.001  -3.310  1.00  0.00           C  
ATOM    710  O   GLU A  43       3.761 -13.203  -3.047  1.00  0.00           O  
ATOM    711  CB  GLU A  43       6.182 -11.408  -3.080  1.00  0.00           C  
ATOM    712  CG  GLU A  43       7.349 -12.075  -3.810  1.00  0.00           C  
ATOM    713  CD  GLU A  43       7.211 -13.598  -3.789  1.00  0.00           C  
ATOM    714  OE1 GLU A  43       6.200 -14.083  -4.341  1.00  0.00           O  
ATOM    715  OE2 GLU A  43       8.120 -14.244  -3.222  1.00  0.00           O  
ATOM    716  H   GLU A  43       5.043  -9.269  -3.719  1.00  0.00           H  
ATOM    717  HA  GLU A  43       5.163 -11.824  -4.926  1.00  0.00           H  
ATOM    718  HB2 GLU A  43       6.470 -10.404  -2.766  1.00  0.00           H  
ATOM    719  HB3 GLU A  43       5.946 -11.969  -2.175  1.00  0.00           H  
ATOM    720  HG2 GLU A  43       7.387 -11.724  -4.841  1.00  0.00           H  
ATOM    721  HG3 GLU A  43       8.290 -11.785  -3.341  1.00  0.00           H  
ATOM    722  N   LEU A  44       2.723 -11.193  -3.055  1.00  0.00           N  
ATOM    723  CA  LEU A  44       1.513 -11.691  -2.424  1.00  0.00           C  
ATOM    724  C   LEU A  44       1.154 -13.053  -3.022  1.00  0.00           C  
ATOM    725  O   LEU A  44       0.572 -13.126  -4.103  1.00  0.00           O  
ATOM    726  CB  LEU A  44       0.389 -10.658  -2.529  1.00  0.00           C  
ATOM    727  CG  LEU A  44       0.098  -9.853  -1.260  1.00  0.00           C  
ATOM    728  CD1 LEU A  44      -1.056  -8.875  -1.485  1.00  0.00           C  
ATOM    729  CD2 LEU A  44      -0.161 -10.781  -0.071  1.00  0.00           C  
ATOM    730  H   LEU A  44       2.715 -10.216  -3.273  1.00  0.00           H  
ATOM    731  HA  LEU A  44       1.729 -11.825  -1.364  1.00  0.00           H  
ATOM    732  HB2 LEU A  44       0.638  -9.960  -3.329  1.00  0.00           H  
ATOM    733  HB3 LEU A  44      -0.524 -11.173  -2.827  1.00  0.00           H  
ATOM    734  HG  LEU A  44       0.980  -9.261  -1.021  1.00  0.00           H  
ATOM    735 HD11 LEU A  44      -0.957  -8.416  -2.469  1.00  0.00           H  
ATOM    736 HD12 LEU A  44      -2.004  -9.410  -1.429  1.00  0.00           H  
ATOM    737 HD13 LEU A  44      -1.031  -8.100  -0.719  1.00  0.00           H  
ATOM    738 HD21 LEU A  44      -0.781 -11.617  -0.391  1.00  0.00           H  
ATOM    739 HD22 LEU A  44       0.789 -11.156   0.310  1.00  0.00           H  
ATOM    740 HD23 LEU A  44      -0.674 -10.228   0.716  1.00  0.00           H  
ATOM    741  N   GLY A  45       1.516 -14.098  -2.292  1.00  0.00           N  
ATOM    742  CA  GLY A  45       1.238 -15.453  -2.737  1.00  0.00           C  
ATOM    743  C   GLY A  45       1.757 -16.478  -1.726  1.00  0.00           C  
ATOM    744  O   GLY A  45       1.063 -16.818  -0.770  1.00  0.00           O  
ATOM    745  H   GLY A  45       1.988 -14.029  -1.413  1.00  0.00           H  
ATOM    746  HA2 GLY A  45       0.165 -15.583  -2.874  1.00  0.00           H  
ATOM    747  HA3 GLY A  45       1.706 -15.625  -3.707  1.00  0.00           H  
ATOM    748  N   GLY A  46       2.972 -16.943  -1.974  1.00  0.00           N  
ATOM    749  CA  GLY A  46       3.591 -17.924  -1.098  1.00  0.00           C  
ATOM    750  C   GLY A  46       3.817 -17.344   0.300  1.00  0.00           C  
ATOM    751  O   GLY A  46       4.921 -16.913   0.627  1.00  0.00           O  
ATOM    752  H   GLY A  46       3.530 -16.662  -2.755  1.00  0.00           H  
ATOM    753  HA2 GLY A  46       2.959 -18.809  -1.031  1.00  0.00           H  
ATOM    754  HA3 GLY A  46       4.544 -18.244  -1.520  1.00  0.00           H  
ATOM    755  N   GLY A  47       2.752 -17.352   1.088  1.00  0.00           N  
ATOM    756  CA  GLY A  47       2.818 -16.833   2.443  1.00  0.00           C  
ATOM    757  C   GLY A  47       1.419 -16.548   2.991  1.00  0.00           C  
ATOM    758  O   GLY A  47       1.118 -16.877   4.137  1.00  0.00           O  
ATOM    759  H   GLY A  47       1.857 -17.704   0.814  1.00  0.00           H  
ATOM    760  HA2 GLY A  47       3.326 -17.552   3.087  1.00  0.00           H  
ATOM    761  HA3 GLY A  47       3.412 -15.919   2.457  1.00  0.00           H  
ATOM    762  N   GLY A  48       0.600 -15.938   2.146  1.00  0.00           N  
ATOM    763  CA  GLY A  48      -0.760 -15.605   2.531  1.00  0.00           C  
ATOM    764  C   GLY A  48      -0.775 -14.692   3.760  1.00  0.00           C  
ATOM    765  O   GLY A  48      -1.762 -14.648   4.492  1.00  0.00           O  
ATOM    766  H   GLY A  48       0.852 -15.674   1.216  1.00  0.00           H  
ATOM    767  HA2 GLY A  48      -1.267 -15.111   1.702  1.00  0.00           H  
ATOM    768  HA3 GLY A  48      -1.316 -16.519   2.746  1.00  0.00           H  
ATOM    769  N   GLU A  49       0.331 -13.989   3.947  1.00  0.00           N  
ATOM    770  CA  GLU A  49       0.460 -13.081   5.074  1.00  0.00           C  
ATOM    771  C   GLU A  49       0.010 -11.673   4.675  1.00  0.00           C  
ATOM    772  O   GLU A  49       0.550 -10.683   5.166  1.00  0.00           O  
ATOM    773  CB  GLU A  49       1.893 -13.067   5.608  1.00  0.00           C  
ATOM    774  CG  GLU A  49       2.096 -14.160   6.660  1.00  0.00           C  
ATOM    775  CD  GLU A  49       3.583 -14.444   6.876  1.00  0.00           C  
ATOM    776  OE1 GLU A  49       4.106 -15.315   6.148  1.00  0.00           O  
ATOM    777  OE2 GLU A  49       4.165 -13.783   7.764  1.00  0.00           O  
ATOM    778  H   GLU A  49       1.130 -14.032   3.347  1.00  0.00           H  
ATOM    779  HA  GLU A  49      -0.205 -13.477   5.842  1.00  0.00           H  
ATOM    780  HB2 GLU A  49       2.592 -13.215   4.786  1.00  0.00           H  
ATOM    781  HB3 GLU A  49       2.113 -12.093   6.044  1.00  0.00           H  
ATOM    782  HG2 GLU A  49       1.641 -13.852   7.602  1.00  0.00           H  
ATOM    783  HG3 GLU A  49       1.590 -15.072   6.344  1.00  0.00           H  
ATOM    784  N   VAL A  50      -0.974 -11.630   3.789  1.00  0.00           N  
ATOM    785  CA  VAL A  50      -1.503 -10.361   3.319  1.00  0.00           C  
ATOM    786  C   VAL A  50      -1.747  -9.440   4.516  1.00  0.00           C  
ATOM    787  O   VAL A  50      -1.603  -8.223   4.407  1.00  0.00           O  
ATOM    788  CB  VAL A  50      -2.760 -10.596   2.479  1.00  0.00           C  
ATOM    789  CG1 VAL A  50      -3.255  -9.289   1.856  1.00  0.00           C  
ATOM    790  CG2 VAL A  50      -2.510 -11.656   1.404  1.00  0.00           C  
ATOM    791  H   VAL A  50      -1.408 -12.441   3.395  1.00  0.00           H  
ATOM    792  HA  VAL A  50      -0.747  -9.908   2.676  1.00  0.00           H  
ATOM    793  HB  VAL A  50      -3.541 -10.968   3.141  1.00  0.00           H  
ATOM    794 HG11 VAL A  50      -2.405  -8.727   1.467  1.00  0.00           H  
ATOM    795 HG12 VAL A  50      -3.945  -9.513   1.042  1.00  0.00           H  
ATOM    796 HG13 VAL A  50      -3.767  -8.697   2.614  1.00  0.00           H  
ATOM    797 HG21 VAL A  50      -2.657 -11.216   0.418  1.00  0.00           H  
ATOM    798 HG22 VAL A  50      -1.488 -12.025   1.488  1.00  0.00           H  
ATOM    799 HG23 VAL A  50      -3.208 -12.483   1.540  1.00  0.00           H  
ATOM    800  N   LYS A  51      -2.114 -10.056   5.630  1.00  0.00           N  
ATOM    801  CA  LYS A  51      -2.381  -9.307   6.846  1.00  0.00           C  
ATOM    802  C   LYS A  51      -1.380  -8.155   6.960  1.00  0.00           C  
ATOM    803  O   LYS A  51      -1.701  -7.100   7.505  1.00  0.00           O  
ATOM    804  CB  LYS A  51      -2.386 -10.239   8.060  1.00  0.00           C  
ATOM    805  CG  LYS A  51      -3.750 -10.911   8.229  1.00  0.00           C  
ATOM    806  CD  LYS A  51      -4.088 -11.101   9.709  1.00  0.00           C  
ATOM    807  CE  LYS A  51      -5.478 -11.716   9.880  1.00  0.00           C  
ATOM    808  NZ  LYS A  51      -6.499 -10.654  10.024  1.00  0.00           N  
ATOM    809  H   LYS A  51      -2.229 -11.046   5.710  1.00  0.00           H  
ATOM    810  HA  LYS A  51      -3.382  -8.887   6.758  1.00  0.00           H  
ATOM    811  HB2 LYS A  51      -1.614 -11.000   7.942  1.00  0.00           H  
ATOM    812  HB3 LYS A  51      -2.141  -9.673   8.958  1.00  0.00           H  
ATOM    813  HG2 LYS A  51      -4.520 -10.304   7.752  1.00  0.00           H  
ATOM    814  HG3 LYS A  51      -3.749 -11.876   7.725  1.00  0.00           H  
ATOM    815  HD2 LYS A  51      -3.342 -11.746  10.176  1.00  0.00           H  
ATOM    816  HD3 LYS A  51      -4.045 -10.140  10.222  1.00  0.00           H  
ATOM    817  HE2 LYS A  51      -5.715 -12.341   9.019  1.00  0.00           H  
ATOM    818  HE3 LYS A  51      -5.491 -12.363  10.756  1.00  0.00           H  
ATOM    819  HZ1 LYS A  51      -6.111  -9.885  10.531  1.00  0.00           H  
ATOM    820  HZ2 LYS A  51      -6.789 -10.345   9.118  1.00  0.00           H  
ATOM    821  HZ3 LYS A  51      -7.288 -11.016  10.521  1.00  0.00           H  
ATOM    822  N   LYS A  52      -0.186  -8.396   6.438  1.00  0.00           N  
ATOM    823  CA  LYS A  52       0.864  -7.393   6.474  1.00  0.00           C  
ATOM    824  C   LYS A  52       0.554  -6.300   5.449  1.00  0.00           C  
ATOM    825  O   LYS A  52       0.427  -5.129   5.805  1.00  0.00           O  
ATOM    826  CB  LYS A  52       2.235  -8.044   6.283  1.00  0.00           C  
ATOM    827  CG  LYS A  52       2.962  -8.194   7.621  1.00  0.00           C  
ATOM    828  CD  LYS A  52       3.233  -9.667   7.936  1.00  0.00           C  
ATOM    829  CE  LYS A  52       2.869  -9.993   9.386  1.00  0.00           C  
ATOM    830  NZ  LYS A  52       3.982 -10.706  10.052  1.00  0.00           N  
ATOM    831  H   LYS A  52       0.067  -9.258   5.997  1.00  0.00           H  
ATOM    832  HA  LYS A  52       0.855  -6.947   7.469  1.00  0.00           H  
ATOM    833  HB2 LYS A  52       2.116  -9.024   5.819  1.00  0.00           H  
ATOM    834  HB3 LYS A  52       2.837  -7.441   5.604  1.00  0.00           H  
ATOM    835  HG2 LYS A  52       3.904  -7.646   7.591  1.00  0.00           H  
ATOM    836  HG3 LYS A  52       2.362  -7.752   8.417  1.00  0.00           H  
ATOM    837  HD2 LYS A  52       2.655 -10.299   7.262  1.00  0.00           H  
ATOM    838  HD3 LYS A  52       4.285  -9.893   7.762  1.00  0.00           H  
ATOM    839  HE2 LYS A  52       2.645  -9.072   9.927  1.00  0.00           H  
ATOM    840  HE3 LYS A  52       1.969 -10.606   9.414  1.00  0.00           H  
ATOM    841  HZ1 LYS A  52       4.484 -10.070  10.637  1.00  0.00           H  
ATOM    842  HZ2 LYS A  52       3.615 -11.452  10.609  1.00  0.00           H  
ATOM    843  HZ3 LYS A  52       4.599 -11.080   9.359  1.00  0.00           H  
ATOM    844  N   VAL A  53       0.441  -6.722   4.198  1.00  0.00           N  
ATOM    845  CA  VAL A  53       0.149  -5.793   3.119  1.00  0.00           C  
ATOM    846  C   VAL A  53      -0.909  -4.792   3.587  1.00  0.00           C  
ATOM    847  O   VAL A  53      -0.619  -3.608   3.750  1.00  0.00           O  
ATOM    848  CB  VAL A  53      -0.268  -6.563   1.865  1.00  0.00           C  
ATOM    849  CG1 VAL A  53      -1.239  -5.741   1.015  1.00  0.00           C  
ATOM    850  CG2 VAL A  53       0.954  -6.986   1.048  1.00  0.00           C  
ATOM    851  H   VAL A  53       0.546  -7.675   3.918  1.00  0.00           H  
ATOM    852  HA  VAL A  53       1.068  -5.253   2.893  1.00  0.00           H  
ATOM    853  HB  VAL A  53      -0.786  -7.468   2.185  1.00  0.00           H  
ATOM    854 HG11 VAL A  53      -2.201  -5.673   1.525  1.00  0.00           H  
ATOM    855 HG12 VAL A  53      -0.834  -4.740   0.866  1.00  0.00           H  
ATOM    856 HG13 VAL A  53      -1.375  -6.225   0.048  1.00  0.00           H  
ATOM    857 HG21 VAL A  53       1.497  -7.765   1.583  1.00  0.00           H  
ATOM    858 HG22 VAL A  53       0.630  -7.367   0.079  1.00  0.00           H  
ATOM    859 HG23 VAL A  53       1.606  -6.125   0.900  1.00  0.00           H  
ATOM    860  N   GLU A  54      -2.114  -5.305   3.789  1.00  0.00           N  
ATOM    861  CA  GLU A  54      -3.217  -4.471   4.234  1.00  0.00           C  
ATOM    862  C   GLU A  54      -2.743  -3.495   5.313  1.00  0.00           C  
ATOM    863  O   GLU A  54      -2.835  -2.280   5.141  1.00  0.00           O  
ATOM    864  CB  GLU A  54      -4.381  -5.325   4.740  1.00  0.00           C  
ATOM    865  CG  GLU A  54      -4.800  -6.357   3.691  1.00  0.00           C  
ATOM    866  CD  GLU A  54      -6.212  -6.072   3.175  1.00  0.00           C  
ATOM    867  OE1 GLU A  54      -7.077  -5.773   4.027  1.00  0.00           O  
ATOM    868  OE2 GLU A  54      -6.395  -6.160   1.942  1.00  0.00           O  
ATOM    869  H   GLU A  54      -2.341  -6.269   3.654  1.00  0.00           H  
ATOM    870  HA  GLU A  54      -3.537  -3.918   3.350  1.00  0.00           H  
ATOM    871  HB2 GLU A  54      -4.091  -5.832   5.660  1.00  0.00           H  
ATOM    872  HB3 GLU A  54      -5.229  -4.683   4.983  1.00  0.00           H  
ATOM    873  HG2 GLU A  54      -4.096  -6.342   2.860  1.00  0.00           H  
ATOM    874  HG3 GLU A  54      -4.762  -7.356   4.124  1.00  0.00           H  
ATOM    875  N   GLU A  55      -2.246  -4.064   6.402  1.00  0.00           N  
ATOM    876  CA  GLU A  55      -1.757  -3.259   7.509  1.00  0.00           C  
ATOM    877  C   GLU A  55      -0.755  -2.218   7.007  1.00  0.00           C  
ATOM    878  O   GLU A  55      -0.628  -1.142   7.590  1.00  0.00           O  
ATOM    879  CB  GLU A  55      -1.134  -4.140   8.594  1.00  0.00           C  
ATOM    880  CG  GLU A  55      -2.008  -4.164   9.849  1.00  0.00           C  
ATOM    881  CD  GLU A  55      -1.551  -3.105  10.855  1.00  0.00           C  
ATOM    882  OE1 GLU A  55      -2.017  -1.954  10.718  1.00  0.00           O  
ATOM    883  OE2 GLU A  55      -0.748  -3.472  11.739  1.00  0.00           O  
ATOM    884  H   GLU A  55      -2.174  -5.052   6.533  1.00  0.00           H  
ATOM    885  HA  GLU A  55      -2.637  -2.761   7.915  1.00  0.00           H  
ATOM    886  HB2 GLU A  55      -1.008  -5.154   8.215  1.00  0.00           H  
ATOM    887  HB3 GLU A  55      -0.141  -3.768   8.845  1.00  0.00           H  
ATOM    888  HG2 GLU A  55      -3.049  -3.987   9.576  1.00  0.00           H  
ATOM    889  HG3 GLU A  55      -1.963  -5.151  10.310  1.00  0.00           H  
ATOM    890  N   GLU A  56      -0.070  -2.573   5.930  1.00  0.00           N  
ATOM    891  CA  GLU A  56       0.917  -1.682   5.343  1.00  0.00           C  
ATOM    892  C   GLU A  56       0.225  -0.573   4.549  1.00  0.00           C  
ATOM    893  O   GLU A  56       0.566   0.601   4.690  1.00  0.00           O  
ATOM    894  CB  GLU A  56       1.899  -2.457   4.461  1.00  0.00           C  
ATOM    895  CG  GLU A  56       3.346  -2.140   4.842  1.00  0.00           C  
ATOM    896  CD  GLU A  56       3.578  -2.355   6.340  1.00  0.00           C  
ATOM    897  OE1 GLU A  56       3.497  -3.527   6.764  1.00  0.00           O  
ATOM    898  OE2 GLU A  56       3.832  -1.340   7.025  1.00  0.00           O  
ATOM    899  H   GLU A  56      -0.179  -3.450   5.462  1.00  0.00           H  
ATOM    900  HA  GLU A  56       1.458  -1.252   6.186  1.00  0.00           H  
ATOM    901  HB2 GLU A  56       1.718  -3.527   4.562  1.00  0.00           H  
ATOM    902  HB3 GLU A  56       1.730  -2.203   3.414  1.00  0.00           H  
ATOM    903  HG2 GLU A  56       4.024  -2.774   4.272  1.00  0.00           H  
ATOM    904  HG3 GLU A  56       3.578  -1.107   4.579  1.00  0.00           H  
ATOM    905  N   VAL A  57      -0.735  -0.984   3.733  1.00  0.00           N  
ATOM    906  CA  VAL A  57      -1.479  -0.038   2.917  1.00  0.00           C  
ATOM    907  C   VAL A  57      -2.371   0.816   3.819  1.00  0.00           C  
ATOM    908  O   VAL A  57      -2.816   1.891   3.419  1.00  0.00           O  
ATOM    909  CB  VAL A  57      -2.262  -0.784   1.836  1.00  0.00           C  
ATOM    910  CG1 VAL A  57      -2.916   0.195   0.858  1.00  0.00           C  
ATOM    911  CG2 VAL A  57      -1.365  -1.780   1.097  1.00  0.00           C  
ATOM    912  H   VAL A  57      -1.006  -1.940   3.625  1.00  0.00           H  
ATOM    913  HA  VAL A  57      -0.755   0.610   2.424  1.00  0.00           H  
ATOM    914  HB  VAL A  57      -3.055  -1.349   2.324  1.00  0.00           H  
ATOM    915 HG11 VAL A  57      -2.243   0.374   0.019  1.00  0.00           H  
ATOM    916 HG12 VAL A  57      -3.850  -0.229   0.490  1.00  0.00           H  
ATOM    917 HG13 VAL A  57      -3.118   1.136   1.369  1.00  0.00           H  
ATOM    918 HG21 VAL A  57      -0.680  -2.246   1.805  1.00  0.00           H  
ATOM    919 HG22 VAL A  57      -1.981  -2.547   0.628  1.00  0.00           H  
ATOM    920 HG23 VAL A  57      -0.794  -1.255   0.330  1.00  0.00           H  
ATOM    921  N   LYS A  58      -2.606   0.306   5.020  1.00  0.00           N  
ATOM    922  CA  LYS A  58      -3.437   1.010   5.981  1.00  0.00           C  
ATOM    923  C   LYS A  58      -2.673   2.222   6.520  1.00  0.00           C  
ATOM    924  O   LYS A  58      -3.175   3.344   6.480  1.00  0.00           O  
ATOM    925  CB  LYS A  58      -3.920   0.052   7.074  1.00  0.00           C  
ATOM    926  CG  LYS A  58      -5.266   0.504   7.642  1.00  0.00           C  
ATOM    927  CD  LYS A  58      -6.354  -0.536   7.367  1.00  0.00           C  
ATOM    928  CE  LYS A  58      -7.748   0.080   7.505  1.00  0.00           C  
ATOM    929  NZ  LYS A  58      -8.109   0.232   8.932  1.00  0.00           N  
ATOM    930  H   LYS A  58      -2.240  -0.568   5.337  1.00  0.00           H  
ATOM    931  HA  LYS A  58      -4.320   1.366   5.451  1.00  0.00           H  
ATOM    932  HB2 LYS A  58      -4.012  -0.953   6.666  1.00  0.00           H  
ATOM    933  HB3 LYS A  58      -3.180   0.005   7.872  1.00  0.00           H  
ATOM    934  HG2 LYS A  58      -5.175   0.665   8.717  1.00  0.00           H  
ATOM    935  HG3 LYS A  58      -5.550   1.460   7.200  1.00  0.00           H  
ATOM    936  HD2 LYS A  58      -6.230  -0.941   6.363  1.00  0.00           H  
ATOM    937  HD3 LYS A  58      -6.251  -1.368   8.062  1.00  0.00           H  
ATOM    938  HE2 LYS A  58      -7.773   1.052   7.011  1.00  0.00           H  
ATOM    939  HE3 LYS A  58      -8.482  -0.551   7.003  1.00  0.00           H  
ATOM    940  HZ1 LYS A  58      -7.331  -0.032   9.503  1.00  0.00           H  
ATOM    941  HZ2 LYS A  58      -8.349   1.186   9.116  1.00  0.00           H  
ATOM    942  HZ3 LYS A  58      -8.892  -0.354   9.142  1.00  0.00           H  
ATOM    943  N   LYS A  59      -1.472   1.953   7.010  1.00  0.00           N  
ATOM    944  CA  LYS A  59      -0.634   3.008   7.555  1.00  0.00           C  
ATOM    945  C   LYS A  59      -0.710   4.236   6.645  1.00  0.00           C  
ATOM    946  O   LYS A  59      -0.665   5.369   7.121  1.00  0.00           O  
ATOM    947  CB  LYS A  59       0.791   2.498   7.782  1.00  0.00           C  
ATOM    948  CG  LYS A  59       1.616   3.512   8.576  1.00  0.00           C  
ATOM    949  CD  LYS A  59       2.807   4.011   7.755  1.00  0.00           C  
ATOM    950  CE  LYS A  59       3.707   4.923   8.592  1.00  0.00           C  
ATOM    951  NZ  LYS A  59       4.614   5.699   7.719  1.00  0.00           N  
ATOM    952  H   LYS A  59      -1.071   1.038   7.039  1.00  0.00           H  
ATOM    953  HA  LYS A  59      -1.039   3.275   8.531  1.00  0.00           H  
ATOM    954  HB2 LYS A  59       0.760   1.549   8.318  1.00  0.00           H  
ATOM    955  HB3 LYS A  59       1.269   2.305   6.822  1.00  0.00           H  
ATOM    956  HG2 LYS A  59       0.987   4.355   8.861  1.00  0.00           H  
ATOM    957  HG3 LYS A  59       1.973   3.053   9.498  1.00  0.00           H  
ATOM    958  HD2 LYS A  59       3.384   3.161   7.388  1.00  0.00           H  
ATOM    959  HD3 LYS A  59       2.448   4.554   6.879  1.00  0.00           H  
ATOM    960  HE2 LYS A  59       3.094   5.601   9.186  1.00  0.00           H  
ATOM    961  HE3 LYS A  59       4.290   4.325   9.292  1.00  0.00           H  
ATOM    962  HZ1 LYS A  59       5.119   6.365   8.269  1.00  0.00           H  
ATOM    963  HZ2 LYS A  59       5.258   5.079   7.272  1.00  0.00           H  
ATOM    964  HZ3 LYS A  59       4.078   6.181   7.024  1.00  0.00           H  
ATOM    965  N   LEU A  60      -0.822   3.968   5.352  1.00  0.00           N  
ATOM    966  CA  LEU A  60      -0.905   5.036   4.372  1.00  0.00           C  
ATOM    967  C   LEU A  60      -2.242   5.764   4.527  1.00  0.00           C  
ATOM    968  O   LEU A  60      -2.285   6.895   5.009  1.00  0.00           O  
ATOM    969  CB  LEU A  60      -0.662   4.491   2.964  1.00  0.00           C  
ATOM    970  CG  LEU A  60       0.800   4.404   2.521  1.00  0.00           C  
ATOM    971  CD1 LEU A  60       1.205   2.954   2.249  1.00  0.00           C  
ATOM    972  CD2 LEU A  60       1.063   5.308   1.315  1.00  0.00           C  
ATOM    973  H   LEU A  60      -0.858   3.043   4.974  1.00  0.00           H  
ATOM    974  HA  LEU A  60      -0.102   5.741   4.587  1.00  0.00           H  
ATOM    975  HB2 LEU A  60      -1.100   3.495   2.900  1.00  0.00           H  
ATOM    976  HB3 LEU A  60      -1.198   5.121   2.254  1.00  0.00           H  
ATOM    977  HG  LEU A  60       1.426   4.765   3.337  1.00  0.00           H  
ATOM    978 HD11 LEU A  60       0.313   2.358   2.051  1.00  0.00           H  
ATOM    979 HD12 LEU A  60       1.865   2.917   1.383  1.00  0.00           H  
ATOM    980 HD13 LEU A  60       1.725   2.552   3.119  1.00  0.00           H  
ATOM    981 HD21 LEU A  60       0.156   5.390   0.717  1.00  0.00           H  
ATOM    982 HD22 LEU A  60       1.361   6.298   1.662  1.00  0.00           H  
ATOM    983 HD23 LEU A  60       1.861   4.881   0.708  1.00  0.00           H  
ATOM    984  N   GLU A  61      -3.300   5.085   4.109  1.00  0.00           N  
ATOM    985  CA  GLU A  61      -4.635   5.653   4.197  1.00  0.00           C  
ATOM    986  C   GLU A  61      -4.769   6.504   5.461  1.00  0.00           C  
ATOM    987  O   GLU A  61      -5.135   7.677   5.388  1.00  0.00           O  
ATOM    988  CB  GLU A  61      -5.701   4.556   4.160  1.00  0.00           C  
ATOM    989  CG  GLU A  61      -6.038   4.167   2.719  1.00  0.00           C  
ATOM    990  CD  GLU A  61      -7.479   4.548   2.371  1.00  0.00           C  
ATOM    991  OE1 GLU A  61      -7.691   5.741   2.064  1.00  0.00           O  
ATOM    992  OE2 GLU A  61      -8.334   3.638   2.422  1.00  0.00           O  
ATOM    993  H   GLU A  61      -3.256   4.166   3.720  1.00  0.00           H  
ATOM    994  HA  GLU A  61      -4.740   6.282   3.314  1.00  0.00           H  
ATOM    995  HB2 GLU A  61      -5.345   3.680   4.703  1.00  0.00           H  
ATOM    996  HB3 GLU A  61      -6.602   4.901   4.668  1.00  0.00           H  
ATOM    997  HG2 GLU A  61      -5.352   4.664   2.035  1.00  0.00           H  
ATOM    998  HG3 GLU A  61      -5.901   3.094   2.586  1.00  0.00           H  
ATOM    999  N   GLU A  62      -4.464   5.882   6.590  1.00  0.00           N  
ATOM   1000  CA  GLU A  62      -4.546   6.568   7.868  1.00  0.00           C  
ATOM   1001  C   GLU A  62      -3.763   7.882   7.816  1.00  0.00           C  
ATOM   1002  O   GLU A  62      -4.348   8.961   7.898  1.00  0.00           O  
ATOM   1003  CB  GLU A  62      -4.042   5.675   9.004  1.00  0.00           C  
ATOM   1004  CG  GLU A  62      -5.206   5.164   9.856  1.00  0.00           C  
ATOM   1005  CD  GLU A  62      -4.732   4.097  10.846  1.00  0.00           C  
ATOM   1006  OE1 GLU A  62      -3.834   4.428  11.650  1.00  0.00           O  
ATOM   1007  OE2 GLU A  62      -5.279   2.975  10.776  1.00  0.00           O  
ATOM   1008  H   GLU A  62      -4.168   4.928   6.641  1.00  0.00           H  
ATOM   1009  HA  GLU A  62      -5.606   6.775   8.019  1.00  0.00           H  
ATOM   1010  HB2 GLU A  62      -3.491   4.830   8.589  1.00  0.00           H  
ATOM   1011  HB3 GLU A  62      -3.346   6.233   9.630  1.00  0.00           H  
ATOM   1012  HG2 GLU A  62      -5.656   5.994  10.399  1.00  0.00           H  
ATOM   1013  HG3 GLU A  62      -5.978   4.748   9.210  1.00  0.00           H  
ATOM   1014  N   GLU A  63      -2.452   7.747   7.681  1.00  0.00           N  
ATOM   1015  CA  GLU A  63      -1.583   8.911   7.617  1.00  0.00           C  
ATOM   1016  C   GLU A  63      -2.024   9.840   6.485  1.00  0.00           C  
ATOM   1017  O   GLU A  63      -2.325  11.009   6.718  1.00  0.00           O  
ATOM   1018  CB  GLU A  63      -0.120   8.494   7.447  1.00  0.00           C  
ATOM   1019  CG  GLU A  63       0.787   9.280   8.396  1.00  0.00           C  
ATOM   1020  CD  GLU A  63       0.984   8.528   9.714  1.00  0.00           C  
ATOM   1021  OE1 GLU A  63       1.931   7.714   9.768  1.00  0.00           O  
ATOM   1022  OE2 GLU A  63       0.182   8.785  10.639  1.00  0.00           O  
ATOM   1023  H   GLU A  63      -1.984   6.866   7.615  1.00  0.00           H  
ATOM   1024  HA  GLU A  63      -1.702   9.415   8.577  1.00  0.00           H  
ATOM   1025  HB2 GLU A  63      -0.018   7.426   7.641  1.00  0.00           H  
ATOM   1026  HB3 GLU A  63       0.192   8.662   6.417  1.00  0.00           H  
ATOM   1027  HG2 GLU A  63       1.754   9.450   7.922  1.00  0.00           H  
ATOM   1028  HG3 GLU A  63       0.352  10.259   8.593  1.00  0.00           H  
ATOM   1029  N   ILE A  64      -2.046   9.286   5.281  1.00  0.00           N  
ATOM   1030  CA  ILE A  64      -2.444  10.051   4.112  1.00  0.00           C  
ATOM   1031  C   ILE A  64      -3.756  10.779   4.406  1.00  0.00           C  
ATOM   1032  O   ILE A  64      -3.953  11.913   3.971  1.00  0.00           O  
ATOM   1033  CB  ILE A  64      -2.505   9.150   2.878  1.00  0.00           C  
ATOM   1034  CG1 ILE A  64      -1.190   8.391   2.686  1.00  0.00           C  
ATOM   1035  CG2 ILE A  64      -2.891   9.951   1.632  1.00  0.00           C  
ATOM   1036  CD1 ILE A  64      -0.895   8.169   1.201  1.00  0.00           C  
ATOM   1037  H   ILE A  64      -1.798   8.334   5.099  1.00  0.00           H  
ATOM   1038  HA  ILE A  64      -1.669  10.795   3.929  1.00  0.00           H  
ATOM   1039  HB  ILE A  64      -3.285   8.405   3.036  1.00  0.00           H  
ATOM   1040 HG12 ILE A  64      -0.374   8.951   3.142  1.00  0.00           H  
ATOM   1041 HG13 ILE A  64      -1.242   7.430   3.197  1.00  0.00           H  
ATOM   1042 HG21 ILE A  64      -3.515   9.335   0.983  1.00  0.00           H  
ATOM   1043 HG22 ILE A  64      -3.444  10.840   1.930  1.00  0.00           H  
ATOM   1044 HG23 ILE A  64      -1.989  10.245   1.096  1.00  0.00           H  
ATOM   1045 HD11 ILE A  64      -0.370   9.038   0.802  1.00  0.00           H  
ATOM   1046 HD12 ILE A  64      -0.273   7.282   1.082  1.00  0.00           H  
ATOM   1047 HD13 ILE A  64      -1.832   8.031   0.662  1.00  0.00           H  
ATOM   1048  N   LYS A  65      -4.621  10.099   5.146  1.00  0.00           N  
ATOM   1049  CA  LYS A  65      -5.909  10.667   5.504  1.00  0.00           C  
ATOM   1050  C   LYS A  65      -5.693  11.867   6.428  1.00  0.00           C  
ATOM   1051  O   LYS A  65      -6.458  12.829   6.392  1.00  0.00           O  
ATOM   1052  CB  LYS A  65      -6.823   9.592   6.095  1.00  0.00           C  
ATOM   1053  CG  LYS A  65      -7.464   8.749   4.991  1.00  0.00           C  
ATOM   1054  CD  LYS A  65      -8.955   9.062   4.857  1.00  0.00           C  
ATOM   1055  CE  LYS A  65      -9.180  10.292   3.976  1.00  0.00           C  
ATOM   1056  NZ  LYS A  65     -10.621  10.467   3.687  1.00  0.00           N  
ATOM   1057  H   LYS A  65      -4.453   9.178   5.497  1.00  0.00           H  
ATOM   1058  HA  LYS A  65      -6.377  11.019   4.585  1.00  0.00           H  
ATOM   1059  HB2 LYS A  65      -6.250   8.949   6.763  1.00  0.00           H  
ATOM   1060  HB3 LYS A  65      -7.601  10.062   6.697  1.00  0.00           H  
ATOM   1061  HG2 LYS A  65      -6.961   8.942   4.043  1.00  0.00           H  
ATOM   1062  HG3 LYS A  65      -7.329   7.690   5.212  1.00  0.00           H  
ATOM   1063  HD2 LYS A  65      -9.474   8.205   4.429  1.00  0.00           H  
ATOM   1064  HD3 LYS A  65      -9.384   9.234   5.844  1.00  0.00           H  
ATOM   1065  HE2 LYS A  65      -8.793  11.181   4.475  1.00  0.00           H  
ATOM   1066  HE3 LYS A  65      -8.626  10.185   3.043  1.00  0.00           H  
ATOM   1067  HZ1 LYS A  65     -11.004   9.600   3.370  1.00  0.00           H  
ATOM   1068  HZ2 LYS A  65     -11.095  10.757   4.519  1.00  0.00           H  
ATOM   1069  HZ3 LYS A  65     -10.737  11.162   2.977  1.00  0.00           H  
ATOM   1070  N   LYS A  66      -4.647  11.771   7.236  1.00  0.00           N  
ATOM   1071  CA  LYS A  66      -4.320  12.836   8.168  1.00  0.00           C  
ATOM   1072  C   LYS A  66      -3.709  14.010   7.400  1.00  0.00           C  
ATOM   1073  O   LYS A  66      -3.886  15.166   7.782  1.00  0.00           O  
ATOM   1074  CB  LYS A  66      -3.430  12.308   9.295  1.00  0.00           C  
ATOM   1075  CG  LYS A  66      -3.706  13.050  10.605  1.00  0.00           C  
ATOM   1076  CD  LYS A  66      -2.468  13.821  11.069  1.00  0.00           C  
ATOM   1077  CE  LYS A  66      -1.900  13.221  12.357  1.00  0.00           C  
ATOM   1078  NZ  LYS A  66      -1.999  14.193  13.468  1.00  0.00           N  
ATOM   1079  H   LYS A  66      -4.029  10.985   7.259  1.00  0.00           H  
ATOM   1080  HA  LYS A  66      -5.253  13.170   8.623  1.00  0.00           H  
ATOM   1081  HB2 LYS A  66      -3.606  11.242   9.434  1.00  0.00           H  
ATOM   1082  HB3 LYS A  66      -2.382  12.424   9.020  1.00  0.00           H  
ATOM   1083  HG2 LYS A  66      -4.538  13.740  10.467  1.00  0.00           H  
ATOM   1084  HG3 LYS A  66      -4.005  12.338  11.374  1.00  0.00           H  
ATOM   1085  HD2 LYS A  66      -1.708  13.799  10.288  1.00  0.00           H  
ATOM   1086  HD3 LYS A  66      -2.727  14.866  11.234  1.00  0.00           H  
ATOM   1087  HE2 LYS A  66      -2.444  12.311  12.612  1.00  0.00           H  
ATOM   1088  HE3 LYS A  66      -0.858  12.938  12.205  1.00  0.00           H  
ATOM   1089  HZ1 LYS A  66      -2.536  13.796  14.212  1.00  0.00           H  
ATOM   1090  HZ2 LYS A  66      -1.082  14.414  13.800  1.00  0.00           H  
ATOM   1091  HZ3 LYS A  66      -2.445  15.026  13.144  1.00  0.00           H  
ATOM   1092  N   LEU A  67      -3.000  13.673   6.333  1.00  0.00           N  
ATOM   1093  CA  LEU A  67      -2.361  14.685   5.509  1.00  0.00           C  
ATOM   1094  C   LEU A  67      -3.410  15.698   5.048  1.00  0.00           C  
ATOM   1095  O   LEU A  67      -3.711  15.789   3.858  1.00  0.00           O  
ATOM   1096  CB  LEU A  67      -1.590  14.031   4.359  1.00  0.00           C  
ATOM   1097  CG  LEU A  67      -0.170  13.567   4.683  1.00  0.00           C  
ATOM   1098  CD1 LEU A  67       0.191  12.309   3.889  1.00  0.00           C  
ATOM   1099  CD2 LEU A  67       0.840  14.695   4.460  1.00  0.00           C  
ATOM   1100  H   LEU A  67      -2.860  12.731   6.029  1.00  0.00           H  
ATOM   1101  HA  LEU A  67      -1.631  15.201   6.133  1.00  0.00           H  
ATOM   1102  HB2 LEU A  67      -2.162  13.171   4.008  1.00  0.00           H  
ATOM   1103  HB3 LEU A  67      -1.541  14.739   3.532  1.00  0.00           H  
ATOM   1104  HG  LEU A  67      -0.128  13.303   5.740  1.00  0.00           H  
ATOM   1105 HD11 LEU A  67      -0.524  12.176   3.077  1.00  0.00           H  
ATOM   1106 HD12 LEU A  67       1.194  12.415   3.476  1.00  0.00           H  
ATOM   1107 HD13 LEU A  67       0.159  11.442   4.548  1.00  0.00           H  
ATOM   1108 HD21 LEU A  67       1.156  15.095   5.422  1.00  0.00           H  
ATOM   1109 HD22 LEU A  67       1.707  14.306   3.925  1.00  0.00           H  
ATOM   1110 HD23 LEU A  67       0.376  15.486   3.871  1.00  0.00           H  
TER    1111      LEU A  67                                                      
ENDMDL                                                                          
MODEL        4                                                                  
ATOM      1  N   GLY A   1      -8.375 -11.951  -9.416  1.00  0.00           N  
ATOM      2  CA  GLY A   1      -7.577 -11.579  -8.260  1.00  0.00           C  
ATOM      3  C   GLY A   1      -8.217 -12.085  -6.966  1.00  0.00           C  
ATOM      4  O   GLY A   1      -8.978 -13.052  -6.983  1.00  0.00           O  
ATOM      5  H   GLY A   1      -8.296 -11.335 -10.200  1.00  0.00           H  
ATOM      6  HA2 GLY A   1      -6.573 -11.990  -8.359  1.00  0.00           H  
ATOM      7  HA3 GLY A   1      -7.475 -10.494  -8.219  1.00  0.00           H  
ATOM      8  N   SER A   2      -7.885 -11.411  -5.875  1.00  0.00           N  
ATOM      9  CA  SER A   2      -8.417 -11.781  -4.575  1.00  0.00           C  
ATOM     10  C   SER A   2      -7.861 -10.848  -3.497  1.00  0.00           C  
ATOM     11  O   SER A   2      -8.620 -10.247  -2.738  1.00  0.00           O  
ATOM     12  CB  SER A   2      -8.089 -13.237  -4.239  1.00  0.00           C  
ATOM     13  OG  SER A   2      -9.130 -14.124  -4.636  1.00  0.00           O  
ATOM     14  H   SER A   2      -7.265 -10.627  -5.870  1.00  0.00           H  
ATOM     15  HA  SER A   2      -9.497 -11.663  -4.662  1.00  0.00           H  
ATOM     16  HB2 SER A   2      -7.160 -13.522  -4.734  1.00  0.00           H  
ATOM     17  HB3 SER A   2      -7.920 -13.332  -3.167  1.00  0.00           H  
ATOM     18  HG  SER A   2      -9.986 -13.621  -4.746  1.00  0.00           H  
ATOM     19  N   ARG A   3      -6.540 -10.757  -3.464  1.00  0.00           N  
ATOM     20  CA  ARG A   3      -5.872  -9.908  -2.492  1.00  0.00           C  
ATOM     21  C   ARG A   3      -5.135  -8.769  -3.199  1.00  0.00           C  
ATOM     22  O   ARG A   3      -5.426  -7.597  -2.965  1.00  0.00           O  
ATOM     23  CB  ARG A   3      -4.875 -10.709  -1.653  1.00  0.00           C  
ATOM     24  CG  ARG A   3      -5.385 -10.895  -0.223  1.00  0.00           C  
ATOM     25  CD  ARG A   3      -5.961 -12.300  -0.025  1.00  0.00           C  
ATOM     26  NE  ARG A   3      -7.437 -12.233   0.070  1.00  0.00           N  
ATOM     27  CZ  ARG A   3      -8.227 -13.300   0.251  1.00  0.00           C  
ATOM     28  NH1 ARG A   3      -7.687 -14.522   0.356  1.00  0.00           N  
ATOM     29  NH2 ARG A   3      -9.555 -13.144   0.326  1.00  0.00           N  
ATOM     30  H   ARG A   3      -5.928 -11.248  -4.085  1.00  0.00           H  
ATOM     31  HA  ARG A   3      -6.673  -9.524  -1.860  1.00  0.00           H  
ATOM     32  HB2 ARG A   3      -4.707 -11.683  -2.113  1.00  0.00           H  
ATOM     33  HB3 ARG A   3      -3.913 -10.195  -1.635  1.00  0.00           H  
ATOM     34  HG2 ARG A   3      -4.570 -10.730   0.482  1.00  0.00           H  
ATOM     35  HG3 ARG A   3      -6.151 -10.151  -0.006  1.00  0.00           H  
ATOM     36  HD2 ARG A   3      -5.671 -12.941  -0.858  1.00  0.00           H  
ATOM     37  HD3 ARG A   3      -5.550 -12.746   0.879  1.00  0.00           H  
ATOM     38  HE  ARG A   3      -7.871 -11.335  -0.005  1.00  0.00           H  
ATOM     39 HH11 ARG A   3      -6.697 -14.638   0.301  1.00  0.00           H  
ATOM     40 HH12 ARG A   3      -8.278 -15.318   0.492  1.00  0.00           H  
ATOM     41 HH21 ARG A   3      -9.957 -12.232   0.247  1.00  0.00           H  
ATOM     42 HH22 ARG A   3     -10.146 -13.940   0.460  1.00  0.00           H  
ATOM     43  N   VAL A   4      -4.195  -9.153  -4.049  1.00  0.00           N  
ATOM     44  CA  VAL A   4      -3.414  -8.179  -4.793  1.00  0.00           C  
ATOM     45  C   VAL A   4      -4.359  -7.234  -5.537  1.00  0.00           C  
ATOM     46  O   VAL A   4      -4.254  -6.015  -5.407  1.00  0.00           O  
ATOM     47  CB  VAL A   4      -2.430  -8.894  -5.720  1.00  0.00           C  
ATOM     48  CG1 VAL A   4      -1.528  -7.891  -6.441  1.00  0.00           C  
ATOM     49  CG2 VAL A   4      -1.600  -9.924  -4.951  1.00  0.00           C  
ATOM     50  H   VAL A   4      -3.965 -10.108  -4.234  1.00  0.00           H  
ATOM     51  HA  VAL A   4      -2.837  -7.601  -4.070  1.00  0.00           H  
ATOM     52  HB  VAL A   4      -3.009  -9.427  -6.474  1.00  0.00           H  
ATOM     53 HG11 VAL A   4      -1.950  -6.891  -6.348  1.00  0.00           H  
ATOM     54 HG12 VAL A   4      -0.534  -7.909  -5.994  1.00  0.00           H  
ATOM     55 HG13 VAL A   4      -1.457  -8.159  -7.496  1.00  0.00           H  
ATOM     56 HG21 VAL A   4      -2.038 -10.080  -3.964  1.00  0.00           H  
ATOM     57 HG22 VAL A   4      -1.593 -10.866  -5.498  1.00  0.00           H  
ATOM     58 HG23 VAL A   4      -0.579  -9.559  -4.841  1.00  0.00           H  
ATOM     59  N   LYS A   5      -5.262  -7.833  -6.301  1.00  0.00           N  
ATOM     60  CA  LYS A   5      -6.225  -7.060  -7.066  1.00  0.00           C  
ATOM     61  C   LYS A   5      -6.876  -6.018  -6.155  1.00  0.00           C  
ATOM     62  O   LYS A   5      -6.714  -4.817  -6.366  1.00  0.00           O  
ATOM     63  CB  LYS A   5      -7.229  -7.987  -7.755  1.00  0.00           C  
ATOM     64  CG  LYS A   5      -8.267  -7.183  -8.541  1.00  0.00           C  
ATOM     65  CD  LYS A   5      -7.947  -7.187 -10.037  1.00  0.00           C  
ATOM     66  CE  LYS A   5      -8.767  -6.129 -10.776  1.00  0.00           C  
ATOM     67  NZ  LYS A   5      -8.209  -4.780 -10.536  1.00  0.00           N  
ATOM     68  H   LYS A   5      -5.340  -8.824  -6.400  1.00  0.00           H  
ATOM     69  HA  LYS A   5      -5.676  -6.539  -7.850  1.00  0.00           H  
ATOM     70  HB2 LYS A   5      -6.702  -8.663  -8.428  1.00  0.00           H  
ATOM     71  HB3 LYS A   5      -7.729  -8.606  -7.010  1.00  0.00           H  
ATOM     72  HG2 LYS A   5      -9.259  -7.605  -8.375  1.00  0.00           H  
ATOM     73  HG3 LYS A   5      -8.292  -6.157  -8.173  1.00  0.00           H  
ATOM     74  HD2 LYS A   5      -6.885  -6.999 -10.186  1.00  0.00           H  
ATOM     75  HD3 LYS A   5      -8.157  -8.172 -10.454  1.00  0.00           H  
ATOM     76  HE2 LYS A   5      -8.771  -6.343 -11.845  1.00  0.00           H  
ATOM     77  HE3 LYS A   5      -9.804  -6.165 -10.441  1.00  0.00           H  
ATOM     78  HZ1 LYS A   5      -8.465  -4.174 -11.289  1.00  0.00           H  
ATOM     79  HZ2 LYS A   5      -8.573  -4.416  -9.678  1.00  0.00           H  
ATOM     80  HZ3 LYS A   5      -7.212  -4.837 -10.478  1.00  0.00           H  
ATOM     81  N   ALA A   6      -7.598  -6.515  -5.161  1.00  0.00           N  
ATOM     82  CA  ALA A   6      -8.273  -5.641  -4.217  1.00  0.00           C  
ATOM     83  C   ALA A   6      -7.256  -4.679  -3.601  1.00  0.00           C  
ATOM     84  O   ALA A   6      -7.629  -3.641  -3.056  1.00  0.00           O  
ATOM     85  CB  ALA A   6      -8.989  -6.487  -3.162  1.00  0.00           C  
ATOM     86  H   ALA A   6      -7.723  -7.493  -4.996  1.00  0.00           H  
ATOM     87  HA  ALA A   6      -9.016  -5.066  -4.770  1.00  0.00           H  
ATOM     88  HB1 ALA A   6      -9.146  -5.890  -2.263  1.00  0.00           H  
ATOM     89  HB2 ALA A   6      -9.953  -6.816  -3.551  1.00  0.00           H  
ATOM     90  HB3 ALA A   6      -8.380  -7.357  -2.918  1.00  0.00           H  
ATOM     91  N   LEU A   7      -5.991  -5.058  -3.708  1.00  0.00           N  
ATOM     92  CA  LEU A   7      -4.917  -4.241  -3.168  1.00  0.00           C  
ATOM     93  C   LEU A   7      -4.583  -3.125  -4.160  1.00  0.00           C  
ATOM     94  O   LEU A   7      -4.788  -1.947  -3.866  1.00  0.00           O  
ATOM     95  CB  LEU A   7      -3.716  -5.113  -2.797  1.00  0.00           C  
ATOM     96  CG  LEU A   7      -3.439  -5.271  -1.301  1.00  0.00           C  
ATOM     97  CD1 LEU A   7      -3.345  -3.908  -0.613  1.00  0.00           C  
ATOM     98  CD2 LEU A   7      -4.484  -6.175  -0.643  1.00  0.00           C  
ATOM     99  H   LEU A   7      -5.696  -5.904  -4.153  1.00  0.00           H  
ATOM    100  HA  LEU A   7      -5.282  -3.787  -2.247  1.00  0.00           H  
ATOM    101  HB2 LEU A   7      -3.864  -6.103  -3.226  1.00  0.00           H  
ATOM    102  HB3 LEU A   7      -2.827  -4.692  -3.268  1.00  0.00           H  
ATOM    103  HG  LEU A   7      -2.472  -5.759  -1.182  1.00  0.00           H  
ATOM    104 HD11 LEU A   7      -4.348  -3.539  -0.400  1.00  0.00           H  
ATOM    105 HD12 LEU A   7      -2.790  -4.009   0.320  1.00  0.00           H  
ATOM    106 HD13 LEU A   7      -2.830  -3.206  -1.267  1.00  0.00           H  
ATOM    107 HD21 LEU A   7      -4.637  -5.862   0.390  1.00  0.00           H  
ATOM    108 HD22 LEU A   7      -5.424  -6.100  -1.188  1.00  0.00           H  
ATOM    109 HD23 LEU A   7      -4.134  -7.208  -0.661  1.00  0.00           H  
ATOM    110  N   GLU A   8      -4.075  -3.533  -5.313  1.00  0.00           N  
ATOM    111  CA  GLU A   8      -3.711  -2.582  -6.349  1.00  0.00           C  
ATOM    112  C   GLU A   8      -4.707  -1.421  -6.377  1.00  0.00           C  
ATOM    113  O   GLU A   8      -4.336  -0.286  -6.675  1.00  0.00           O  
ATOM    114  CB  GLU A   8      -3.627  -3.265  -7.716  1.00  0.00           C  
ATOM    115  CG  GLU A   8      -2.672  -2.513  -8.646  1.00  0.00           C  
ATOM    116  CD  GLU A   8      -3.420  -1.936  -9.849  1.00  0.00           C  
ATOM    117  OE1 GLU A   8      -4.452  -2.537 -10.218  1.00  0.00           O  
ATOM    118  OE2 GLU A   8      -2.942  -0.906 -10.373  1.00  0.00           O  
ATOM    119  H   GLU A   8      -3.911  -4.492  -5.543  1.00  0.00           H  
ATOM    120  HA  GLU A   8      -2.723  -2.214  -6.071  1.00  0.00           H  
ATOM    121  HB2 GLU A   8      -3.286  -4.292  -7.591  1.00  0.00           H  
ATOM    122  HB3 GLU A   8      -4.619  -3.309  -8.165  1.00  0.00           H  
ATOM    123  HG2 GLU A   8      -2.181  -1.710  -8.098  1.00  0.00           H  
ATOM    124  HG3 GLU A   8      -1.888  -3.189  -8.991  1.00  0.00           H  
ATOM    125  N   GLU A   9      -5.952  -1.744  -6.063  1.00  0.00           N  
ATOM    126  CA  GLU A   9      -7.005  -0.742  -6.048  1.00  0.00           C  
ATOM    127  C   GLU A   9      -6.601   0.440  -5.163  1.00  0.00           C  
ATOM    128  O   GLU A   9      -6.531   1.574  -5.631  1.00  0.00           O  
ATOM    129  CB  GLU A   9      -8.331  -1.346  -5.583  1.00  0.00           C  
ATOM    130  CG  GLU A   9      -9.445  -1.069  -6.595  1.00  0.00           C  
ATOM    131  CD  GLU A   9     -10.338   0.082  -6.125  1.00  0.00           C  
ATOM    132  OE1 GLU A   9     -10.898  -0.051  -5.016  1.00  0.00           O  
ATOM    133  OE2 GLU A   9     -10.440   1.068  -6.886  1.00  0.00           O  
ATOM    134  H   GLU A   9      -6.246  -2.668  -5.821  1.00  0.00           H  
ATOM    135  HA  GLU A   9      -7.105  -0.413  -7.082  1.00  0.00           H  
ATOM    136  HB2 GLU A   9      -8.218  -2.422  -5.448  1.00  0.00           H  
ATOM    137  HB3 GLU A   9      -8.605  -0.931  -4.613  1.00  0.00           H  
ATOM    138  HG2 GLU A   9      -9.009  -0.823  -7.563  1.00  0.00           H  
ATOM    139  HG3 GLU A   9     -10.046  -1.967  -6.735  1.00  0.00           H  
ATOM    140  N   LYS A  10      -6.346   0.132  -3.900  1.00  0.00           N  
ATOM    141  CA  LYS A  10      -5.951   1.154  -2.945  1.00  0.00           C  
ATOM    142  C   LYS A  10      -4.536   1.633  -3.276  1.00  0.00           C  
ATOM    143  O   LYS A  10      -4.310   2.827  -3.464  1.00  0.00           O  
ATOM    144  CB  LYS A  10      -6.108   0.638  -1.514  1.00  0.00           C  
ATOM    145  CG  LYS A  10      -6.475   1.776  -0.558  1.00  0.00           C  
ATOM    146  CD  LYS A  10      -7.863   2.335  -0.881  1.00  0.00           C  
ATOM    147  CE  LYS A  10      -7.798   3.839  -1.156  1.00  0.00           C  
ATOM    148  NZ  LYS A  10      -8.911   4.252  -2.039  1.00  0.00           N  
ATOM    149  H   LYS A  10      -6.405  -0.795  -3.528  1.00  0.00           H  
ATOM    150  HA  LYS A  10      -6.636   1.992  -3.063  1.00  0.00           H  
ATOM    151  HB2 LYS A  10      -6.879  -0.131  -1.482  1.00  0.00           H  
ATOM    152  HB3 LYS A  10      -5.179   0.171  -1.187  1.00  0.00           H  
ATOM    153  HG2 LYS A  10      -6.454   1.415   0.469  1.00  0.00           H  
ATOM    154  HG3 LYS A  10      -5.734   2.572  -0.633  1.00  0.00           H  
ATOM    155  HD2 LYS A  10      -8.274   1.820  -1.748  1.00  0.00           H  
ATOM    156  HD3 LYS A  10      -8.538   2.143  -0.047  1.00  0.00           H  
ATOM    157  HE2 LYS A  10      -7.848   4.389  -0.216  1.00  0.00           H  
ATOM    158  HE3 LYS A  10      -6.845   4.089  -1.622  1.00  0.00           H  
ATOM    159  HZ1 LYS A  10      -9.025   5.244  -1.991  1.00  0.00           H  
ATOM    160  HZ2 LYS A  10      -8.706   3.986  -2.982  1.00  0.00           H  
ATOM    161  HZ3 LYS A  10      -9.756   3.805  -1.744  1.00  0.00           H  
ATOM    162  N   VAL A  11      -3.621   0.677  -3.334  1.00  0.00           N  
ATOM    163  CA  VAL A  11      -2.233   0.987  -3.638  1.00  0.00           C  
ATOM    164  C   VAL A  11      -2.179   1.961  -4.816  1.00  0.00           C  
ATOM    165  O   VAL A  11      -1.497   2.982  -4.752  1.00  0.00           O  
ATOM    166  CB  VAL A  11      -1.453  -0.304  -3.891  1.00  0.00           C  
ATOM    167  CG1 VAL A  11       0.011  -0.004  -4.222  1.00  0.00           C  
ATOM    168  CG2 VAL A  11      -1.561  -1.254  -2.698  1.00  0.00           C  
ATOM    169  H   VAL A  11      -3.813  -0.292  -3.180  1.00  0.00           H  
ATOM    170  HA  VAL A  11      -1.805   1.473  -2.761  1.00  0.00           H  
ATOM    171  HB  VAL A  11      -1.896  -0.799  -4.755  1.00  0.00           H  
ATOM    172 HG11 VAL A  11       0.537   0.282  -3.313  1.00  0.00           H  
ATOM    173 HG12 VAL A  11       0.477  -0.892  -4.649  1.00  0.00           H  
ATOM    174 HG13 VAL A  11       0.060   0.814  -4.942  1.00  0.00           H  
ATOM    175 HG21 VAL A  11      -1.752  -2.266  -3.055  1.00  0.00           H  
ATOM    176 HG22 VAL A  11      -0.627  -1.238  -2.135  1.00  0.00           H  
ATOM    177 HG23 VAL A  11      -2.379  -0.936  -2.052  1.00  0.00           H  
ATOM    178  N   LYS A  12      -2.907   1.610  -5.866  1.00  0.00           N  
ATOM    179  CA  LYS A  12      -2.950   2.440  -7.058  1.00  0.00           C  
ATOM    180  C   LYS A  12      -3.321   3.871  -6.664  1.00  0.00           C  
ATOM    181  O   LYS A  12      -2.649   4.822  -7.062  1.00  0.00           O  
ATOM    182  CB  LYS A  12      -3.886   1.829  -8.104  1.00  0.00           C  
ATOM    183  CG  LYS A  12      -4.099   2.788  -9.276  1.00  0.00           C  
ATOM    184  CD  LYS A  12      -3.444   2.250 -10.551  1.00  0.00           C  
ATOM    185  CE  LYS A  12      -3.991   2.962 -11.790  1.00  0.00           C  
ATOM    186  NZ  LYS A  12      -4.219   1.993 -12.885  1.00  0.00           N  
ATOM    187  H   LYS A  12      -3.459   0.778  -5.911  1.00  0.00           H  
ATOM    188  HA  LYS A  12      -1.949   2.448  -7.487  1.00  0.00           H  
ATOM    189  HB2 LYS A  12      -3.467   0.891  -8.468  1.00  0.00           H  
ATOM    190  HB3 LYS A  12      -4.845   1.592  -7.644  1.00  0.00           H  
ATOM    191  HG2 LYS A  12      -5.167   2.931  -9.444  1.00  0.00           H  
ATOM    192  HG3 LYS A  12      -3.682   3.765  -9.032  1.00  0.00           H  
ATOM    193  HD2 LYS A  12      -2.365   2.389 -10.495  1.00  0.00           H  
ATOM    194  HD3 LYS A  12      -3.625   1.180 -10.632  1.00  0.00           H  
ATOM    195  HE2 LYS A  12      -4.925   3.467 -11.544  1.00  0.00           H  
ATOM    196  HE3 LYS A  12      -3.290   3.730 -12.115  1.00  0.00           H  
ATOM    197  HZ1 LYS A  12      -3.392   1.921 -13.442  1.00  0.00           H  
ATOM    198  HZ2 LYS A  12      -4.439   1.097 -12.497  1.00  0.00           H  
ATOM    199  HZ3 LYS A  12      -4.979   2.306 -13.455  1.00  0.00           H  
ATOM    200  N   ALA A  13      -4.389   3.980  -5.887  1.00  0.00           N  
ATOM    201  CA  ALA A  13      -4.856   5.279  -5.435  1.00  0.00           C  
ATOM    202  C   ALA A  13      -3.750   5.962  -4.627  1.00  0.00           C  
ATOM    203  O   ALA A  13      -3.506   7.157  -4.787  1.00  0.00           O  
ATOM    204  CB  ALA A  13      -6.145   5.107  -4.629  1.00  0.00           C  
ATOM    205  H   ALA A  13      -4.929   3.202  -5.568  1.00  0.00           H  
ATOM    206  HA  ALA A  13      -5.073   5.880  -6.318  1.00  0.00           H  
ATOM    207  HB1 ALA A  13      -6.926   4.704  -5.274  1.00  0.00           H  
ATOM    208  HB2 ALA A  13      -5.966   4.419  -3.802  1.00  0.00           H  
ATOM    209  HB3 ALA A  13      -6.460   6.072  -4.237  1.00  0.00           H  
ATOM    210  N   LEU A  14      -3.110   5.172  -3.777  1.00  0.00           N  
ATOM    211  CA  LEU A  14      -2.037   5.686  -2.943  1.00  0.00           C  
ATOM    212  C   LEU A  14      -0.992   6.370  -3.827  1.00  0.00           C  
ATOM    213  O   LEU A  14      -0.558   7.482  -3.534  1.00  0.00           O  
ATOM    214  CB  LEU A  14      -1.462   4.573  -2.063  1.00  0.00           C  
ATOM    215  CG  LEU A  14      -2.412   3.991  -1.014  1.00  0.00           C  
ATOM    216  CD1 LEU A  14      -1.633   3.292   0.103  1.00  0.00           C  
ATOM    217  CD2 LEU A  14      -3.354   5.067  -0.469  1.00  0.00           C  
ATOM    218  H   LEU A  14      -3.315   4.201  -3.652  1.00  0.00           H  
ATOM    219  HA  LEU A  14      -2.468   6.433  -2.277  1.00  0.00           H  
ATOM    220  HB2 LEU A  14      -1.127   3.763  -2.709  1.00  0.00           H  
ATOM    221  HB3 LEU A  14      -0.580   4.959  -1.552  1.00  0.00           H  
ATOM    222  HG  LEU A  14      -3.031   3.234  -1.495  1.00  0.00           H  
ATOM    223 HD11 LEU A  14      -1.122   2.419  -0.302  1.00  0.00           H  
ATOM    224 HD12 LEU A  14      -0.899   3.981   0.520  1.00  0.00           H  
ATOM    225 HD13 LEU A  14      -2.323   2.979   0.886  1.00  0.00           H  
ATOM    226 HD21 LEU A  14      -4.179   5.214  -1.166  1.00  0.00           H  
ATOM    227 HD22 LEU A  14      -3.746   4.751   0.498  1.00  0.00           H  
ATOM    228 HD23 LEU A  14      -2.807   6.003  -0.351  1.00  0.00           H  
ATOM    229  N   GLU A  15      -0.620   5.676  -4.893  1.00  0.00           N  
ATOM    230  CA  GLU A  15       0.366   6.203  -5.822  1.00  0.00           C  
ATOM    231  C   GLU A  15      -0.012   7.623  -6.247  1.00  0.00           C  
ATOM    232  O   GLU A  15       0.836   8.513  -6.271  1.00  0.00           O  
ATOM    233  CB  GLU A  15       0.515   5.288  -7.039  1.00  0.00           C  
ATOM    234  CG  GLU A  15       1.668   5.748  -7.932  1.00  0.00           C  
ATOM    235  CD  GLU A  15       1.149   6.261  -9.278  1.00  0.00           C  
ATOM    236  OE1 GLU A  15       0.921   5.407 -10.161  1.00  0.00           O  
ATOM    237  OE2 GLU A  15       0.993   7.496  -9.391  1.00  0.00           O  
ATOM    238  H   GLU A  15      -0.977   4.771  -5.124  1.00  0.00           H  
ATOM    239  HA  GLU A  15       1.305   6.219  -5.271  1.00  0.00           H  
ATOM    240  HB2 GLU A  15       0.691   4.263  -6.710  1.00  0.00           H  
ATOM    241  HB3 GLU A  15      -0.413   5.283  -7.612  1.00  0.00           H  
ATOM    242  HG2 GLU A  15       2.230   6.535  -7.431  1.00  0.00           H  
ATOM    243  HG3 GLU A  15       2.358   4.920  -8.098  1.00  0.00           H  
ATOM    244  N   GLU A  16      -1.286   7.791  -6.571  1.00  0.00           N  
ATOM    245  CA  GLU A  16      -1.786   9.089  -6.992  1.00  0.00           C  
ATOM    246  C   GLU A  16      -1.901  10.029  -5.791  1.00  0.00           C  
ATOM    247  O   GLU A  16      -1.303  11.105  -5.781  1.00  0.00           O  
ATOM    248  CB  GLU A  16      -3.129   8.951  -7.712  1.00  0.00           C  
ATOM    249  CG  GLU A  16      -3.349  10.107  -8.689  1.00  0.00           C  
ATOM    250  CD  GLU A  16      -4.707   9.987  -9.384  1.00  0.00           C  
ATOM    251  OE1 GLU A  16      -4.837   9.067 -10.221  1.00  0.00           O  
ATOM    252  OE2 GLU A  16      -5.584  10.818  -9.063  1.00  0.00           O  
ATOM    253  H   GLU A  16      -1.969   7.062  -6.547  1.00  0.00           H  
ATOM    254  HA  GLU A  16      -1.044   9.471  -7.693  1.00  0.00           H  
ATOM    255  HB2 GLU A  16      -3.161   8.004  -8.251  1.00  0.00           H  
ATOM    256  HB3 GLU A  16      -3.937   8.928  -6.980  1.00  0.00           H  
ATOM    257  HG2 GLU A  16      -3.294  11.056  -8.153  1.00  0.00           H  
ATOM    258  HG3 GLU A  16      -2.554  10.115  -9.434  1.00  0.00           H  
ATOM    259  N   LYS A  17      -2.674   9.591  -4.809  1.00  0.00           N  
ATOM    260  CA  LYS A  17      -2.875  10.380  -3.605  1.00  0.00           C  
ATOM    261  C   LYS A  17      -1.515  10.804  -3.045  1.00  0.00           C  
ATOM    262  O   LYS A  17      -1.229  11.996  -2.937  1.00  0.00           O  
ATOM    263  CB  LYS A  17      -3.742   9.617  -2.602  1.00  0.00           C  
ATOM    264  CG  LYS A  17      -4.872  10.500  -2.070  1.00  0.00           C  
ATOM    265  CD  LYS A  17      -6.081   9.657  -1.660  1.00  0.00           C  
ATOM    266  CE  LYS A  17      -6.701  10.182  -0.363  1.00  0.00           C  
ATOM    267  NZ  LYS A  17      -7.755  11.178  -0.660  1.00  0.00           N  
ATOM    268  H   LYS A  17      -3.157   8.715  -4.825  1.00  0.00           H  
ATOM    269  HA  LYS A  17      -3.426  11.276  -3.892  1.00  0.00           H  
ATOM    270  HB2 LYS A  17      -4.162   8.731  -3.079  1.00  0.00           H  
ATOM    271  HB3 LYS A  17      -3.126   9.271  -1.773  1.00  0.00           H  
ATOM    272  HG2 LYS A  17      -4.518  11.075  -1.214  1.00  0.00           H  
ATOM    273  HG3 LYS A  17      -5.168  11.219  -2.835  1.00  0.00           H  
ATOM    274  HD2 LYS A  17      -6.825   9.671  -2.455  1.00  0.00           H  
ATOM    275  HD3 LYS A  17      -5.776   8.620  -1.526  1.00  0.00           H  
ATOM    276  HE2 LYS A  17      -7.125   9.355   0.206  1.00  0.00           H  
ATOM    277  HE3 LYS A  17      -5.929  10.636   0.258  1.00  0.00           H  
ATOM    278  HZ1 LYS A  17      -8.653  10.777  -0.479  1.00  0.00           H  
ATOM    279  HZ2 LYS A  17      -7.627  11.982  -0.079  1.00  0.00           H  
ATOM    280  HZ3 LYS A  17      -7.697  11.449  -1.620  1.00  0.00           H  
ATOM    281  N   VAL A  18      -0.713   9.806  -2.706  1.00  0.00           N  
ATOM    282  CA  VAL A  18       0.608  10.060  -2.160  1.00  0.00           C  
ATOM    283  C   VAL A  18       1.291  11.158  -2.978  1.00  0.00           C  
ATOM    284  O   VAL A  18       2.026  11.979  -2.431  1.00  0.00           O  
ATOM    285  CB  VAL A  18       1.415   8.761  -2.114  1.00  0.00           C  
ATOM    286  CG1 VAL A  18       2.870   9.031  -1.724  1.00  0.00           C  
ATOM    287  CG2 VAL A  18       0.772   7.750  -1.162  1.00  0.00           C  
ATOM    288  H   VAL A  18      -0.954   8.839  -2.798  1.00  0.00           H  
ATOM    289  HA  VAL A  18       0.479  10.414  -1.137  1.00  0.00           H  
ATOM    290  HB  VAL A  18       1.411   8.329  -3.114  1.00  0.00           H  
ATOM    291 HG11 VAL A  18       3.079   8.572  -0.758  1.00  0.00           H  
ATOM    292 HG12 VAL A  18       3.532   8.608  -2.478  1.00  0.00           H  
ATOM    293 HG13 VAL A  18       3.034  10.107  -1.659  1.00  0.00           H  
ATOM    294 HG21 VAL A  18      -0.298   7.688  -1.366  1.00  0.00           H  
ATOM    295 HG22 VAL A  18       1.227   6.770  -1.311  1.00  0.00           H  
ATOM    296 HG23 VAL A  18       0.926   8.070  -0.132  1.00  0.00           H  
ATOM    297  N   LYS A  19       1.022  11.138  -4.276  1.00  0.00           N  
ATOM    298  CA  LYS A  19       1.601  12.122  -5.175  1.00  0.00           C  
ATOM    299  C   LYS A  19       0.834  13.439  -5.045  1.00  0.00           C  
ATOM    300  O   LYS A  19       1.434  14.513  -5.033  1.00  0.00           O  
ATOM    301  CB  LYS A  19       1.651  11.578  -6.604  1.00  0.00           C  
ATOM    302  CG  LYS A  19       2.402  12.536  -7.530  1.00  0.00           C  
ATOM    303  CD  LYS A  19       2.105  12.225  -8.999  1.00  0.00           C  
ATOM    304  CE  LYS A  19       1.131  13.247  -9.589  1.00  0.00           C  
ATOM    305  NZ  LYS A  19       0.186  12.586 -10.517  1.00  0.00           N  
ATOM    306  H   LYS A  19       0.423  10.467  -4.712  1.00  0.00           H  
ATOM    307  HA  LYS A  19       2.630  12.289  -4.858  1.00  0.00           H  
ATOM    308  HB2 LYS A  19       2.139  10.604  -6.610  1.00  0.00           H  
ATOM    309  HB3 LYS A  19       0.637  11.427  -6.975  1.00  0.00           H  
ATOM    310  HG2 LYS A  19       2.115  13.564  -7.307  1.00  0.00           H  
ATOM    311  HG3 LYS A  19       3.474  12.459  -7.347  1.00  0.00           H  
ATOM    312  HD2 LYS A  19       3.033  12.231  -9.570  1.00  0.00           H  
ATOM    313  HD3 LYS A  19       1.684  11.224  -9.084  1.00  0.00           H  
ATOM    314  HE2 LYS A  19       0.579  13.738  -8.787  1.00  0.00           H  
ATOM    315  HE3 LYS A  19       1.685  14.024 -10.116  1.00  0.00           H  
ATOM    316  HZ1 LYS A  19       0.615  11.768 -10.902  1.00  0.00           H  
ATOM    317  HZ2 LYS A  19      -0.641  12.325 -10.020  1.00  0.00           H  
ATOM    318  HZ3 LYS A  19      -0.052  13.217 -11.254  1.00  0.00           H  
ATOM    319  N   ALA A  20      -0.482  13.314  -4.950  1.00  0.00           N  
ATOM    320  CA  ALA A  20      -1.337  14.481  -4.821  1.00  0.00           C  
ATOM    321  C   ALA A  20      -0.891  15.306  -3.612  1.00  0.00           C  
ATOM    322  O   ALA A  20      -1.067  16.522  -3.586  1.00  0.00           O  
ATOM    323  CB  ALA A  20      -2.797  14.035  -4.715  1.00  0.00           C  
ATOM    324  H   ALA A  20      -0.962  12.437  -4.960  1.00  0.00           H  
ATOM    325  HA  ALA A  20      -1.219  15.081  -5.723  1.00  0.00           H  
ATOM    326  HB1 ALA A  20      -3.184  14.290  -3.729  1.00  0.00           H  
ATOM    327  HB2 ALA A  20      -3.388  14.541  -5.479  1.00  0.00           H  
ATOM    328  HB3 ALA A  20      -2.860  12.957  -4.862  1.00  0.00           H  
ATOM    329  N   LEU A  21      -0.321  14.609  -2.639  1.00  0.00           N  
ATOM    330  CA  LEU A  21       0.153  15.260  -1.431  1.00  0.00           C  
ATOM    331  C   LEU A  21       1.254  16.258  -1.793  1.00  0.00           C  
ATOM    332  O   LEU A  21       2.167  15.933  -2.549  1.00  0.00           O  
ATOM    333  CB  LEU A  21       0.583  14.220  -0.394  1.00  0.00           C  
ATOM    334  CG  LEU A  21      -0.237  12.928  -0.360  1.00  0.00           C  
ATOM    335  CD1 LEU A  21       0.089  12.104   0.887  1.00  0.00           C  
ATOM    336  CD2 LEU A  21      -1.734  13.227  -0.474  1.00  0.00           C  
ATOM    337  H   LEU A  21      -0.181  13.619  -2.668  1.00  0.00           H  
ATOM    338  HA  LEU A  21      -0.687  15.811  -1.006  1.00  0.00           H  
ATOM    339  HB2 LEU A  21       1.625  13.960  -0.580  1.00  0.00           H  
ATOM    340  HB3 LEU A  21       0.540  14.681   0.593  1.00  0.00           H  
ATOM    341  HG  LEU A  21       0.038  12.326  -1.225  1.00  0.00           H  
ATOM    342 HD11 LEU A  21       0.747  11.279   0.615  1.00  0.00           H  
ATOM    343 HD12 LEU A  21       0.587  12.739   1.621  1.00  0.00           H  
ATOM    344 HD13 LEU A  21      -0.832  11.709   1.313  1.00  0.00           H  
ATOM    345 HD21 LEU A  21      -1.992  14.050   0.191  1.00  0.00           H  
ATOM    346 HD22 LEU A  21      -1.972  13.501  -1.502  1.00  0.00           H  
ATOM    347 HD23 LEU A  21      -2.303  12.341  -0.193  1.00  0.00           H  
ATOM    348  N   GLY A  22       1.131  17.455  -1.235  1.00  0.00           N  
ATOM    349  CA  GLY A  22       2.105  18.503  -1.489  1.00  0.00           C  
ATOM    350  C   GLY A  22       3.533  17.966  -1.364  1.00  0.00           C  
ATOM    351  O   GLY A  22       4.459  18.511  -1.964  1.00  0.00           O  
ATOM    352  H   GLY A  22       0.385  17.711  -0.620  1.00  0.00           H  
ATOM    353  HA2 GLY A  22       1.952  18.911  -2.489  1.00  0.00           H  
ATOM    354  HA3 GLY A  22       1.957  19.320  -0.785  1.00  0.00           H  
ATOM    355  N   GLY A  23       3.667  16.907  -0.580  1.00  0.00           N  
ATOM    356  CA  GLY A  23       4.965  16.292  -0.368  1.00  0.00           C  
ATOM    357  C   GLY A  23       5.991  17.324   0.106  1.00  0.00           C  
ATOM    358  O   GLY A  23       5.719  18.524   0.094  1.00  0.00           O  
ATOM    359  H   GLY A  23       2.908  16.471  -0.096  1.00  0.00           H  
ATOM    360  HA2 GLY A  23       4.878  15.494   0.370  1.00  0.00           H  
ATOM    361  HA3 GLY A  23       5.310  15.833  -1.295  1.00  0.00           H  
ATOM    362  N   GLY A  24       7.145  16.820   0.515  1.00  0.00           N  
ATOM    363  CA  GLY A  24       8.211  17.683   0.993  1.00  0.00           C  
ATOM    364  C   GLY A  24       8.735  17.208   2.350  1.00  0.00           C  
ATOM    365  O   GLY A  24       8.826  17.993   3.294  1.00  0.00           O  
ATOM    366  H   GLY A  24       7.358  15.843   0.522  1.00  0.00           H  
ATOM    367  HA2 GLY A  24       9.027  17.696   0.269  1.00  0.00           H  
ATOM    368  HA3 GLY A  24       7.845  18.706   1.078  1.00  0.00           H  
ATOM    369  N   GLY A  25       9.064  15.927   2.406  1.00  0.00           N  
ATOM    370  CA  GLY A  25       9.576  15.337   3.632  1.00  0.00           C  
ATOM    371  C   GLY A  25       8.454  14.665   4.426  1.00  0.00           C  
ATOM    372  O   GLY A  25       8.675  14.190   5.539  1.00  0.00           O  
ATOM    373  H   GLY A  25       8.986  15.295   1.634  1.00  0.00           H  
ATOM    374  HA2 GLY A  25      10.347  14.606   3.393  1.00  0.00           H  
ATOM    375  HA3 GLY A  25      10.046  16.109   4.242  1.00  0.00           H  
ATOM    376  N   ARG A  26       7.276  14.644   3.823  1.00  0.00           N  
ATOM    377  CA  ARG A  26       6.120  14.037   4.459  1.00  0.00           C  
ATOM    378  C   ARG A  26       5.841  12.659   3.853  1.00  0.00           C  
ATOM    379  O   ARG A  26       6.167  11.636   4.453  1.00  0.00           O  
ATOM    380  CB  ARG A  26       4.877  14.916   4.301  1.00  0.00           C  
ATOM    381  CG  ARG A  26       4.853  16.027   5.353  1.00  0.00           C  
ATOM    382  CD  ARG A  26       3.902  15.675   6.498  1.00  0.00           C  
ATOM    383  NE  ARG A  26       4.090  16.622   7.620  1.00  0.00           N  
ATOM    384  CZ  ARG A  26       5.075  16.530   8.525  1.00  0.00           C  
ATOM    385  NH1 ARG A  26       5.967  15.534   8.444  1.00  0.00           N  
ATOM    386  NH2 ARG A  26       5.168  17.434   9.509  1.00  0.00           N  
ATOM    387  H   ARG A  26       7.104  15.031   2.917  1.00  0.00           H  
ATOM    388  HA  ARG A  26       6.392  13.954   5.512  1.00  0.00           H  
ATOM    389  HB2 ARG A  26       4.863  15.355   3.303  1.00  0.00           H  
ATOM    390  HB3 ARG A  26       3.980  14.304   4.391  1.00  0.00           H  
ATOM    391  HG2 ARG A  26       5.858  16.182   5.744  1.00  0.00           H  
ATOM    392  HG3 ARG A  26       4.542  16.963   4.891  1.00  0.00           H  
ATOM    393  HD2 ARG A  26       2.870  15.712   6.150  1.00  0.00           H  
ATOM    394  HD3 ARG A  26       4.088  14.656   6.837  1.00  0.00           H  
ATOM    395  HE  ARG A  26       3.441  17.377   7.710  1.00  0.00           H  
ATOM    396 HH11 ARG A  26       5.897  14.858   7.710  1.00  0.00           H  
ATOM    397 HH12 ARG A  26       6.701  15.465   9.118  1.00  0.00           H  
ATOM    398 HH21 ARG A  26       4.502  18.178   9.569  1.00  0.00           H  
ATOM    399 HH22 ARG A  26       5.902  17.365  10.183  1.00  0.00           H  
ATOM    400  N   ILE A  27       5.242  12.679   2.671  1.00  0.00           N  
ATOM    401  CA  ILE A  27       4.917  11.444   1.978  1.00  0.00           C  
ATOM    402  C   ILE A  27       6.139  10.524   1.981  1.00  0.00           C  
ATOM    403  O   ILE A  27       6.006   9.310   2.122  1.00  0.00           O  
ATOM    404  CB  ILE A  27       4.376  11.742   0.578  1.00  0.00           C  
ATOM    405  CG1 ILE A  27       5.320  12.672  -0.188  1.00  0.00           C  
ATOM    406  CG2 ILE A  27       2.953  12.301   0.647  1.00  0.00           C  
ATOM    407  CD1 ILE A  27       4.567  13.450  -1.268  1.00  0.00           C  
ATOM    408  H   ILE A  27       4.980  13.515   2.190  1.00  0.00           H  
ATOM    409  HA  ILE A  27       4.116  10.957   2.534  1.00  0.00           H  
ATOM    410  HB  ILE A  27       4.327  10.805   0.023  1.00  0.00           H  
ATOM    411 HG12 ILE A  27       5.791  13.369   0.505  1.00  0.00           H  
ATOM    412 HG13 ILE A  27       6.119  12.088  -0.645  1.00  0.00           H  
ATOM    413 HG21 ILE A  27       2.423  12.061  -0.275  1.00  0.00           H  
ATOM    414 HG22 ILE A  27       2.429  11.858   1.493  1.00  0.00           H  
ATOM    415 HG23 ILE A  27       2.994  13.384   0.772  1.00  0.00           H  
ATOM    416 HD11 ILE A  27       3.918  14.188  -0.799  1.00  0.00           H  
ATOM    417 HD12 ILE A  27       5.282  13.956  -1.918  1.00  0.00           H  
ATOM    418 HD13 ILE A  27       3.965  12.760  -1.860  1.00  0.00           H  
ATOM    419  N   GLU A  28       7.303  11.139   1.825  1.00  0.00           N  
ATOM    420  CA  GLU A  28       8.548  10.390   1.809  1.00  0.00           C  
ATOM    421  C   GLU A  28       8.437   9.155   2.705  1.00  0.00           C  
ATOM    422  O   GLU A  28       8.529   8.026   2.227  1.00  0.00           O  
ATOM    423  CB  GLU A  28       9.723  11.273   2.233  1.00  0.00           C  
ATOM    424  CG  GLU A  28      11.053  10.539   2.052  1.00  0.00           C  
ATOM    425  CD  GLU A  28      12.083  11.008   3.081  1.00  0.00           C  
ATOM    426  OE1 GLU A  28      12.045  10.468   4.208  1.00  0.00           O  
ATOM    427  OE2 GLU A  28      12.886  11.895   2.718  1.00  0.00           O  
ATOM    428  H   GLU A  28       7.402  12.127   1.711  1.00  0.00           H  
ATOM    429  HA  GLU A  28       8.688  10.084   0.772  1.00  0.00           H  
ATOM    430  HB2 GLU A  28       9.726  12.190   1.643  1.00  0.00           H  
ATOM    431  HB3 GLU A  28       9.605  11.566   3.276  1.00  0.00           H  
ATOM    432  HG2 GLU A  28      10.897   9.464   2.152  1.00  0.00           H  
ATOM    433  HG3 GLU A  28      11.435  10.713   1.046  1.00  0.00           H  
ATOM    434  N   GLU A  29       8.241   9.413   3.990  1.00  0.00           N  
ATOM    435  CA  GLU A  29       8.117   8.337   4.959  1.00  0.00           C  
ATOM    436  C   GLU A  29       7.202   7.237   4.415  1.00  0.00           C  
ATOM    437  O   GLU A  29       7.673   6.168   4.027  1.00  0.00           O  
ATOM    438  CB  GLU A  29       7.606   8.863   6.301  1.00  0.00           C  
ATOM    439  CG  GLU A  29       8.107   7.996   7.458  1.00  0.00           C  
ATOM    440  CD  GLU A  29       6.940   7.343   8.200  1.00  0.00           C  
ATOM    441  OE1 GLU A  29       5.976   8.080   8.502  1.00  0.00           O  
ATOM    442  OE2 GLU A  29       7.037   6.122   8.449  1.00  0.00           O  
ATOM    443  H   GLU A  29       8.168  10.335   4.371  1.00  0.00           H  
ATOM    444  HA  GLU A  29       9.127   7.947   5.089  1.00  0.00           H  
ATOM    445  HB2 GLU A  29       7.936   9.892   6.442  1.00  0.00           H  
ATOM    446  HB3 GLU A  29       6.515   8.876   6.298  1.00  0.00           H  
ATOM    447  HG2 GLU A  29       8.776   7.225   7.075  1.00  0.00           H  
ATOM    448  HG3 GLU A  29       8.687   8.607   8.149  1.00  0.00           H  
ATOM    449  N   LEU A  30       5.912   7.537   4.406  1.00  0.00           N  
ATOM    450  CA  LEU A  30       4.927   6.587   3.917  1.00  0.00           C  
ATOM    451  C   LEU A  30       5.359   6.072   2.543  1.00  0.00           C  
ATOM    452  O   LEU A  30       5.205   4.890   2.242  1.00  0.00           O  
ATOM    453  CB  LEU A  30       3.529   7.210   3.929  1.00  0.00           C  
ATOM    454  CG  LEU A  30       3.328   8.422   3.017  1.00  0.00           C  
ATOM    455  CD1 LEU A  30       3.338   8.009   1.544  1.00  0.00           C  
ATOM    456  CD2 LEU A  30       2.054   9.183   3.390  1.00  0.00           C  
ATOM    457  H   LEU A  30       5.537   8.407   4.723  1.00  0.00           H  
ATOM    458  HA  LEU A  30       4.911   5.746   4.611  1.00  0.00           H  
ATOM    459  HB2 LEU A  30       2.808   6.443   3.645  1.00  0.00           H  
ATOM    460  HB3 LEU A  30       3.294   7.506   4.951  1.00  0.00           H  
ATOM    461  HG  LEU A  30       4.165   9.104   3.166  1.00  0.00           H  
ATOM    462 HD11 LEU A  30       2.433   8.374   1.059  1.00  0.00           H  
ATOM    463 HD12 LEU A  30       4.213   8.435   1.053  1.00  0.00           H  
ATOM    464 HD13 LEU A  30       3.375   6.922   1.472  1.00  0.00           H  
ATOM    465 HD21 LEU A  30       1.578   9.560   2.484  1.00  0.00           H  
ATOM    466 HD22 LEU A  30       1.369   8.513   3.910  1.00  0.00           H  
ATOM    467 HD23 LEU A  30       2.308  10.019   4.042  1.00  0.00           H  
ATOM    468  N   LYS A  31       5.891   6.987   1.745  1.00  0.00           N  
ATOM    469  CA  LYS A  31       6.348   6.640   0.409  1.00  0.00           C  
ATOM    470  C   LYS A  31       7.437   5.571   0.508  1.00  0.00           C  
ATOM    471  O   LYS A  31       7.595   4.755  -0.398  1.00  0.00           O  
ATOM    472  CB  LYS A  31       6.784   7.895  -0.350  1.00  0.00           C  
ATOM    473  CG  LYS A  31       5.668   8.395  -1.270  1.00  0.00           C  
ATOM    474  CD  LYS A  31       6.149   8.479  -2.720  1.00  0.00           C  
ATOM    475  CE  LYS A  31       6.324   7.084  -3.321  1.00  0.00           C  
ATOM    476  NZ  LYS A  31       6.813   7.177  -4.714  1.00  0.00           N  
ATOM    477  H   LYS A  31       6.014   7.946   1.997  1.00  0.00           H  
ATOM    478  HA  LYS A  31       5.497   6.218  -0.127  1.00  0.00           H  
ATOM    479  HB2 LYS A  31       7.054   8.678   0.358  1.00  0.00           H  
ATOM    480  HB3 LYS A  31       7.675   7.677  -0.939  1.00  0.00           H  
ATOM    481  HG2 LYS A  31       4.810   7.725  -1.206  1.00  0.00           H  
ATOM    482  HG3 LYS A  31       5.330   9.377  -0.937  1.00  0.00           H  
ATOM    483  HD2 LYS A  31       5.431   9.047  -3.313  1.00  0.00           H  
ATOM    484  HD3 LYS A  31       7.094   9.019  -2.763  1.00  0.00           H  
ATOM    485  HE2 LYS A  31       7.028   6.508  -2.720  1.00  0.00           H  
ATOM    486  HE3 LYS A  31       5.374   6.549  -3.297  1.00  0.00           H  
ATOM    487  HZ1 LYS A  31       6.366   7.945  -5.174  1.00  0.00           H  
ATOM    488  HZ2 LYS A  31       7.803   7.321  -4.712  1.00  0.00           H  
ATOM    489  HZ3 LYS A  31       6.601   6.328  -5.200  1.00  0.00           H  
ATOM    490  N   LYS A  32       8.162   5.611   1.617  1.00  0.00           N  
ATOM    491  CA  LYS A  32       9.233   4.656   1.846  1.00  0.00           C  
ATOM    492  C   LYS A  32       8.636   3.256   1.998  1.00  0.00           C  
ATOM    493  O   LYS A  32       9.056   2.321   1.318  1.00  0.00           O  
ATOM    494  CB  LYS A  32      10.093   5.091   3.033  1.00  0.00           C  
ATOM    495  CG  LYS A  32      10.568   6.536   2.866  1.00  0.00           C  
ATOM    496  CD  LYS A  32      12.075   6.650   3.110  1.00  0.00           C  
ATOM    497  CE  LYS A  32      12.819   6.962   1.811  1.00  0.00           C  
ATOM    498  NZ  LYS A  32      14.120   7.605   2.100  1.00  0.00           N  
ATOM    499  H   LYS A  32       8.028   6.279   2.349  1.00  0.00           H  
ATOM    500  HA  LYS A  32       9.873   4.665   0.963  1.00  0.00           H  
ATOM    501  HB2 LYS A  32       9.522   4.996   3.956  1.00  0.00           H  
ATOM    502  HB3 LYS A  32      10.955   4.429   3.123  1.00  0.00           H  
ATOM    503  HG2 LYS A  32      10.332   6.886   1.862  1.00  0.00           H  
ATOM    504  HG3 LYS A  32      10.033   7.181   3.564  1.00  0.00           H  
ATOM    505  HD2 LYS A  32      12.269   7.434   3.842  1.00  0.00           H  
ATOM    506  HD3 LYS A  32      12.449   5.719   3.535  1.00  0.00           H  
ATOM    507  HE2 LYS A  32      12.978   6.043   1.247  1.00  0.00           H  
ATOM    508  HE3 LYS A  32      12.212   7.618   1.186  1.00  0.00           H  
ATOM    509  HZ1 LYS A  32      14.845   7.130   1.602  1.00  0.00           H  
ATOM    510  HZ2 LYS A  32      14.089   8.562   1.812  1.00  0.00           H  
ATOM    511  HZ3 LYS A  32      14.304   7.558   3.082  1.00  0.00           H  
ATOM    512  N   LYS A  33       7.667   3.154   2.896  1.00  0.00           N  
ATOM    513  CA  LYS A  33       7.009   1.883   3.147  1.00  0.00           C  
ATOM    514  C   LYS A  33       6.163   1.503   1.930  1.00  0.00           C  
ATOM    515  O   LYS A  33       6.050   0.326   1.592  1.00  0.00           O  
ATOM    516  CB  LYS A  33       6.216   1.939   4.454  1.00  0.00           C  
ATOM    517  CG  LYS A  33       7.146   2.152   5.651  1.00  0.00           C  
ATOM    518  CD  LYS A  33       6.833   1.158   6.771  1.00  0.00           C  
ATOM    519  CE  LYS A  33       7.731   1.400   7.986  1.00  0.00           C  
ATOM    520  NZ  LYS A  33       8.828   0.409   8.027  1.00  0.00           N  
ATOM    521  H   LYS A  33       7.332   3.920   3.446  1.00  0.00           H  
ATOM    522  HA  LYS A  33       7.788   1.132   3.275  1.00  0.00           H  
ATOM    523  HB2 LYS A  33       5.487   2.748   4.408  1.00  0.00           H  
ATOM    524  HB3 LYS A  33       5.657   1.013   4.584  1.00  0.00           H  
ATOM    525  HG2 LYS A  33       8.182   2.034   5.335  1.00  0.00           H  
ATOM    526  HG3 LYS A  33       7.039   3.171   6.022  1.00  0.00           H  
ATOM    527  HD2 LYS A  33       5.787   1.252   7.064  1.00  0.00           H  
ATOM    528  HD3 LYS A  33       6.972   0.140   6.409  1.00  0.00           H  
ATOM    529  HE2 LYS A  33       8.146   2.408   7.944  1.00  0.00           H  
ATOM    530  HE3 LYS A  33       7.141   1.337   8.901  1.00  0.00           H  
ATOM    531  HZ1 LYS A  33       9.605   0.749   7.499  1.00  0.00           H  
ATOM    532  HZ2 LYS A  33       9.107   0.259   8.974  1.00  0.00           H  
ATOM    533  HZ3 LYS A  33       8.511  -0.454   7.632  1.00  0.00           H  
ATOM    534  N   TRP A  34       5.591   2.522   1.306  1.00  0.00           N  
ATOM    535  CA  TRP A  34       4.758   2.310   0.134  1.00  0.00           C  
ATOM    536  C   TRP A  34       5.592   1.563  -0.909  1.00  0.00           C  
ATOM    537  O   TRP A  34       5.045   0.868  -1.764  1.00  0.00           O  
ATOM    538  CB  TRP A  34       4.195   3.633  -0.386  1.00  0.00           C  
ATOM    539  CG  TRP A  34       4.134   3.727  -1.912  1.00  0.00           C  
ATOM    540  CD1 TRP A  34       5.083   4.161  -2.750  1.00  0.00           C  
ATOM    541  CD2 TRP A  34       3.019   3.359  -2.751  1.00  0.00           C  
ATOM    542  NE1 TRP A  34       4.666   4.099  -4.064  1.00  0.00           N  
ATOM    543  CE2 TRP A  34       3.370   3.596  -4.065  1.00  0.00           C  
ATOM    544  CE3 TRP A  34       1.756   2.842  -2.412  1.00  0.00           C  
ATOM    545  CZ2 TRP A  34       2.514   3.346  -5.145  1.00  0.00           C  
ATOM    546  CZ3 TRP A  34       0.912   2.598  -3.502  1.00  0.00           C  
ATOM    547  CH2 TRP A  34       1.250   2.832  -4.831  1.00  0.00           C  
ATOM    548  H   TRP A  34       5.687   3.476   1.588  1.00  0.00           H  
ATOM    549  HA  TRP A  34       3.906   1.699   0.436  1.00  0.00           H  
ATOM    550  HB2 TRP A  34       3.192   3.774   0.017  1.00  0.00           H  
ATOM    551  HB3 TRP A  34       4.808   4.451  -0.007  1.00  0.00           H  
ATOM    552  HD1 TRP A  34       6.064   4.518  -2.435  1.00  0.00           H  
ATOM    553  HE1 TRP A  34       5.245   4.391  -4.940  1.00  0.00           H  
ATOM    554  HE3 TRP A  34       1.455   2.646  -1.384  1.00  0.00           H  
ATOM    555  HZ2 TRP A  34       2.815   3.543  -6.174  1.00  0.00           H  
ATOM    556  HZ3 TRP A  34      -0.080   2.197  -3.295  1.00  0.00           H  
ATOM    557  HH2 TRP A  34       0.535   2.615  -5.624  1.00  0.00           H  
ATOM    558  N   GLU A  35       6.902   1.734  -0.805  1.00  0.00           N  
ATOM    559  CA  GLU A  35       7.817   1.086  -1.729  1.00  0.00           C  
ATOM    560  C   GLU A  35       8.025  -0.378  -1.331  1.00  0.00           C  
ATOM    561  O   GLU A  35       8.125  -1.250  -2.192  1.00  0.00           O  
ATOM    562  CB  GLU A  35       9.151   1.831  -1.794  1.00  0.00           C  
ATOM    563  CG  GLU A  35       9.400   2.389  -3.197  1.00  0.00           C  
ATOM    564  CD  GLU A  35      10.005   3.793  -3.129  1.00  0.00           C  
ATOM    565  OE1 GLU A  35       9.397   4.641  -2.441  1.00  0.00           O  
ATOM    566  OE2 GLU A  35      11.062   3.986  -3.766  1.00  0.00           O  
ATOM    567  H   GLU A  35       7.338   2.301  -0.107  1.00  0.00           H  
ATOM    568  HA  GLU A  35       7.331   1.138  -2.704  1.00  0.00           H  
ATOM    569  HB2 GLU A  35       9.152   2.645  -1.070  1.00  0.00           H  
ATOM    570  HB3 GLU A  35       9.962   1.158  -1.517  1.00  0.00           H  
ATOM    571  HG2 GLU A  35      10.071   1.725  -3.742  1.00  0.00           H  
ATOM    572  HG3 GLU A  35       8.462   2.419  -3.751  1.00  0.00           H  
ATOM    573  N   GLU A  36       8.085  -0.600  -0.026  1.00  0.00           N  
ATOM    574  CA  GLU A  36       8.278  -1.942   0.495  1.00  0.00           C  
ATOM    575  C   GLU A  36       6.947  -2.695   0.534  1.00  0.00           C  
ATOM    576  O   GLU A  36       6.925  -3.924   0.515  1.00  0.00           O  
ATOM    577  CB  GLU A  36       8.926  -1.902   1.882  1.00  0.00           C  
ATOM    578  CG  GLU A  36       9.833  -0.678   2.028  1.00  0.00           C  
ATOM    579  CD  GLU A  36      11.112  -1.033   2.790  1.00  0.00           C  
ATOM    580  OE1 GLU A  36      10.997  -1.808   3.762  1.00  0.00           O  
ATOM    581  OE2 GLU A  36      12.177  -0.519   2.381  1.00  0.00           O  
ATOM    582  H   GLU A  36       8.002   0.116   0.666  1.00  0.00           H  
ATOM    583  HA  GLU A  36       8.959  -2.429  -0.203  1.00  0.00           H  
ATOM    584  HB2 GLU A  36       8.152  -1.880   2.647  1.00  0.00           H  
ATOM    585  HB3 GLU A  36       9.507  -2.811   2.042  1.00  0.00           H  
ATOM    586  HG2 GLU A  36      10.088  -0.291   1.042  1.00  0.00           H  
ATOM    587  HG3 GLU A  36       9.300   0.113   2.555  1.00  0.00           H  
ATOM    588  N   LEU A  37       5.870  -1.925   0.587  1.00  0.00           N  
ATOM    589  CA  LEU A  37       4.538  -2.503   0.628  1.00  0.00           C  
ATOM    590  C   LEU A  37       4.177  -3.040  -0.759  1.00  0.00           C  
ATOM    591  O   LEU A  37       3.885  -4.225  -0.913  1.00  0.00           O  
ATOM    592  CB  LEU A  37       3.531  -1.491   1.178  1.00  0.00           C  
ATOM    593  CG  LEU A  37       2.338  -1.175   0.275  1.00  0.00           C  
ATOM    594  CD1 LEU A  37       1.567  -2.447  -0.082  1.00  0.00           C  
ATOM    595  CD2 LEU A  37       1.433  -0.117   0.912  1.00  0.00           C  
ATOM    596  H   LEU A  37       5.897  -0.925   0.602  1.00  0.00           H  
ATOM    597  HA  LEU A  37       4.567  -3.341   1.325  1.00  0.00           H  
ATOM    598  HB2 LEU A  37       3.152  -1.866   2.129  1.00  0.00           H  
ATOM    599  HB3 LEU A  37       4.059  -0.561   1.389  1.00  0.00           H  
ATOM    600  HG  LEU A  37       2.717  -0.755  -0.657  1.00  0.00           H  
ATOM    601 HD11 LEU A  37       0.563  -2.394   0.338  1.00  0.00           H  
ATOM    602 HD12 LEU A  37       1.502  -2.541  -1.167  1.00  0.00           H  
ATOM    603 HD13 LEU A  37       2.087  -3.314   0.325  1.00  0.00           H  
ATOM    604 HD21 LEU A  37       2.001   0.799   1.069  1.00  0.00           H  
ATOM    605 HD22 LEU A  37       0.590   0.086   0.251  1.00  0.00           H  
ATOM    606 HD23 LEU A  37       1.064  -0.485   1.870  1.00  0.00           H  
ATOM    607  N   LYS A  38       4.207  -2.141  -1.732  1.00  0.00           N  
ATOM    608  CA  LYS A  38       3.886  -2.509  -3.100  1.00  0.00           C  
ATOM    609  C   LYS A  38       4.724  -3.722  -3.508  1.00  0.00           C  
ATOM    610  O   LYS A  38       4.284  -4.543  -4.312  1.00  0.00           O  
ATOM    611  CB  LYS A  38       4.053  -1.305  -4.031  1.00  0.00           C  
ATOM    612  CG  LYS A  38       3.906  -1.722  -5.496  1.00  0.00           C  
ATOM    613  CD  LYS A  38       4.928  -0.999  -6.377  1.00  0.00           C  
ATOM    614  CE  LYS A  38       4.618   0.498  -6.459  1.00  0.00           C  
ATOM    615  NZ  LYS A  38       3.675   0.771  -7.565  1.00  0.00           N  
ATOM    616  H   LYS A  38       4.445  -1.179  -1.597  1.00  0.00           H  
ATOM    617  HA  LYS A  38       2.833  -2.791  -3.125  1.00  0.00           H  
ATOM    618  HB2 LYS A  38       3.309  -0.547  -3.789  1.00  0.00           H  
ATOM    619  HB3 LYS A  38       5.032  -0.853  -3.874  1.00  0.00           H  
ATOM    620  HG2 LYS A  38       4.042  -2.800  -5.587  1.00  0.00           H  
ATOM    621  HG3 LYS A  38       2.898  -1.497  -5.844  1.00  0.00           H  
ATOM    622  HD2 LYS A  38       5.929  -1.145  -5.973  1.00  0.00           H  
ATOM    623  HD3 LYS A  38       4.922  -1.430  -7.378  1.00  0.00           H  
ATOM    624  HE2 LYS A  38       4.191   0.839  -5.516  1.00  0.00           H  
ATOM    625  HE3 LYS A  38       5.541   1.057  -6.613  1.00  0.00           H  
ATOM    626  HZ1 LYS A  38       3.236  -0.081  -7.848  1.00  0.00           H  
ATOM    627  HZ2 LYS A  38       2.978   1.419  -7.258  1.00  0.00           H  
ATOM    628  HZ3 LYS A  38       4.173   1.161  -8.340  1.00  0.00           H  
ATOM    629  N   LYS A  39       5.915  -3.798  -2.933  1.00  0.00           N  
ATOM    630  CA  LYS A  39       6.818  -4.898  -3.227  1.00  0.00           C  
ATOM    631  C   LYS A  39       6.276  -6.180  -2.591  1.00  0.00           C  
ATOM    632  O   LYS A  39       6.522  -7.277  -3.091  1.00  0.00           O  
ATOM    633  CB  LYS A  39       8.244  -4.551  -2.793  1.00  0.00           C  
ATOM    634  CG  LYS A  39       9.272  -5.342  -3.605  1.00  0.00           C  
ATOM    635  CD  LYS A  39       9.749  -4.538  -4.816  1.00  0.00           C  
ATOM    636  CE  LYS A  39      10.987  -5.181  -5.446  1.00  0.00           C  
ATOM    637  NZ  LYS A  39      11.003  -4.950  -6.909  1.00  0.00           N  
ATOM    638  H   LYS A  39       6.265  -3.127  -2.280  1.00  0.00           H  
ATOM    639  HA  LYS A  39       6.834  -5.029  -4.308  1.00  0.00           H  
ATOM    640  HB2 LYS A  39       8.418  -3.482  -2.922  1.00  0.00           H  
ATOM    641  HB3 LYS A  39       8.368  -4.768  -1.732  1.00  0.00           H  
ATOM    642  HG2 LYS A  39      10.124  -5.593  -2.972  1.00  0.00           H  
ATOM    643  HG3 LYS A  39       8.833  -6.282  -3.937  1.00  0.00           H  
ATOM    644  HD2 LYS A  39       8.950  -4.479  -5.556  1.00  0.00           H  
ATOM    645  HD3 LYS A  39       9.979  -3.517  -4.512  1.00  0.00           H  
ATOM    646  HE2 LYS A  39      11.889  -4.765  -4.997  1.00  0.00           H  
ATOM    647  HE3 LYS A  39      10.993  -6.251  -5.242  1.00  0.00           H  
ATOM    648  HZ1 LYS A  39      11.866  -5.281  -7.289  1.00  0.00           H  
ATOM    649  HZ2 LYS A  39      10.241  -5.441  -7.331  1.00  0.00           H  
ATOM    650  HZ3 LYS A  39      10.910  -3.971  -7.093  1.00  0.00           H  
ATOM    651  N   LYS A  40       5.552  -6.000  -1.496  1.00  0.00           N  
ATOM    652  CA  LYS A  40       4.974  -7.128  -0.787  1.00  0.00           C  
ATOM    653  C   LYS A  40       3.741  -7.625  -1.546  1.00  0.00           C  
ATOM    654  O   LYS A  40       3.568  -8.828  -1.735  1.00  0.00           O  
ATOM    655  CB  LYS A  40       4.692  -6.757   0.670  1.00  0.00           C  
ATOM    656  CG  LYS A  40       5.558  -7.581   1.624  1.00  0.00           C  
ATOM    657  CD  LYS A  40       6.152  -6.700   2.726  1.00  0.00           C  
ATOM    658  CE  LYS A  40       7.494  -6.110   2.291  1.00  0.00           C  
ATOM    659  NZ  LYS A  40       8.614  -6.874   2.886  1.00  0.00           N  
ATOM    660  H   LYS A  40       5.358  -5.105  -1.096  1.00  0.00           H  
ATOM    661  HA  LYS A  40       5.719  -7.924  -0.778  1.00  0.00           H  
ATOM    662  HB2 LYS A  40       4.884  -5.696   0.823  1.00  0.00           H  
ATOM    663  HB3 LYS A  40       3.638  -6.925   0.894  1.00  0.00           H  
ATOM    664  HG2 LYS A  40       4.961  -8.375   2.071  1.00  0.00           H  
ATOM    665  HG3 LYS A  40       6.362  -8.063   1.067  1.00  0.00           H  
ATOM    666  HD2 LYS A  40       5.458  -5.896   2.966  1.00  0.00           H  
ATOM    667  HD3 LYS A  40       6.285  -7.289   3.633  1.00  0.00           H  
ATOM    668  HE2 LYS A  40       7.572  -6.128   1.204  1.00  0.00           H  
ATOM    669  HE3 LYS A  40       7.556  -5.066   2.597  1.00  0.00           H  
ATOM    670  HZ1 LYS A  40       8.331  -7.822   3.031  1.00  0.00           H  
ATOM    671  HZ2 LYS A  40       9.399  -6.851   2.268  1.00  0.00           H  
ATOM    672  HZ3 LYS A  40       8.867  -6.465   3.763  1.00  0.00           H  
ATOM    673  N   ILE A  41       2.917  -6.673  -1.959  1.00  0.00           N  
ATOM    674  CA  ILE A  41       1.706  -6.999  -2.692  1.00  0.00           C  
ATOM    675  C   ILE A  41       2.080  -7.703  -3.998  1.00  0.00           C  
ATOM    676  O   ILE A  41       1.238  -8.346  -4.624  1.00  0.00           O  
ATOM    677  CB  ILE A  41       0.848  -5.749  -2.891  1.00  0.00           C  
ATOM    678  CG1 ILE A  41       0.698  -4.972  -1.582  1.00  0.00           C  
ATOM    679  CG2 ILE A  41      -0.508  -6.106  -3.504  1.00  0.00           C  
ATOM    680  CD1 ILE A  41      -0.417  -3.929  -1.688  1.00  0.00           C  
ATOM    681  H   ILE A  41       3.066  -5.697  -1.800  1.00  0.00           H  
ATOM    682  HA  ILE A  41       1.130  -7.691  -2.080  1.00  0.00           H  
ATOM    683  HB  ILE A  41       1.358  -5.093  -3.598  1.00  0.00           H  
ATOM    684 HG12 ILE A  41       0.479  -5.663  -0.768  1.00  0.00           H  
ATOM    685 HG13 ILE A  41       1.639  -4.479  -1.338  1.00  0.00           H  
ATOM    686 HG21 ILE A  41      -0.396  -6.975  -4.152  1.00  0.00           H  
ATOM    687 HG22 ILE A  41      -1.217  -6.334  -2.709  1.00  0.00           H  
ATOM    688 HG23 ILE A  41      -0.876  -5.262  -4.088  1.00  0.00           H  
ATOM    689 HD11 ILE A  41      -0.629  -3.522  -0.698  1.00  0.00           H  
ATOM    690 HD12 ILE A  41      -0.101  -3.124  -2.350  1.00  0.00           H  
ATOM    691 HD13 ILE A  41      -1.316  -4.399  -2.088  1.00  0.00           H  
ATOM    692  N   GLU A  42       3.343  -7.557  -4.372  1.00  0.00           N  
ATOM    693  CA  GLU A  42       3.838  -8.172  -5.592  1.00  0.00           C  
ATOM    694  C   GLU A  42       4.115  -9.659  -5.362  1.00  0.00           C  
ATOM    695  O   GLU A  42       3.611 -10.508  -6.096  1.00  0.00           O  
ATOM    696  CB  GLU A  42       5.089  -7.452  -6.099  1.00  0.00           C  
ATOM    697  CG  GLU A  42       4.767  -6.587  -7.319  1.00  0.00           C  
ATOM    698  CD  GLU A  42       5.041  -7.347  -8.619  1.00  0.00           C  
ATOM    699  OE1 GLU A  42       6.206  -7.299  -9.070  1.00  0.00           O  
ATOM    700  OE2 GLU A  42       4.079  -7.960  -9.131  1.00  0.00           O  
ATOM    701  H   GLU A  42       4.021  -7.033  -3.857  1.00  0.00           H  
ATOM    702  HA  GLU A  42       3.037  -8.054  -6.321  1.00  0.00           H  
ATOM    703  HB2 GLU A  42       5.502  -6.829  -5.306  1.00  0.00           H  
ATOM    704  HB3 GLU A  42       5.854  -8.184  -6.359  1.00  0.00           H  
ATOM    705  HG2 GLU A  42       3.722  -6.281  -7.287  1.00  0.00           H  
ATOM    706  HG3 GLU A  42       5.367  -5.677  -7.292  1.00  0.00           H  
ATOM    707  N   GLU A  43       4.917  -9.928  -4.343  1.00  0.00           N  
ATOM    708  CA  GLU A  43       5.268 -11.298  -4.009  1.00  0.00           C  
ATOM    709  C   GLU A  43       4.088 -11.999  -3.333  1.00  0.00           C  
ATOM    710  O   GLU A  43       4.129 -13.206  -3.098  1.00  0.00           O  
ATOM    711  CB  GLU A  43       6.514 -11.344  -3.121  1.00  0.00           C  
ATOM    712  CG  GLU A  43       7.684 -12.004  -3.852  1.00  0.00           C  
ATOM    713  CD  GLU A  43       8.102 -13.303  -3.159  1.00  0.00           C  
ATOM    714  OE1 GLU A  43       8.933 -13.209  -2.230  1.00  0.00           O  
ATOM    715  OE2 GLU A  43       7.580 -14.360  -3.574  1.00  0.00           O  
ATOM    716  H   GLU A  43       5.323  -9.232  -3.752  1.00  0.00           H  
ATOM    717  HA  GLU A  43       5.490 -11.781  -4.961  1.00  0.00           H  
ATOM    718  HB2 GLU A  43       6.789 -10.332  -2.824  1.00  0.00           H  
ATOM    719  HB3 GLU A  43       6.293 -11.896  -2.207  1.00  0.00           H  
ATOM    720  HG2 GLU A  43       7.402 -12.212  -4.884  1.00  0.00           H  
ATOM    721  HG3 GLU A  43       8.531 -11.318  -3.886  1.00  0.00           H  
ATOM    722  N   LEU A  44       3.062 -11.212  -3.041  1.00  0.00           N  
ATOM    723  CA  LEU A  44       1.873 -11.742  -2.398  1.00  0.00           C  
ATOM    724  C   LEU A  44       1.517 -13.091  -3.025  1.00  0.00           C  
ATOM    725  O   LEU A  44       1.012 -13.144  -4.146  1.00  0.00           O  
ATOM    726  CB  LEU A  44       0.735 -10.720  -2.449  1.00  0.00           C  
ATOM    727  CG  LEU A  44       0.491  -9.921  -1.167  1.00  0.00           C  
ATOM    728  CD1 LEU A  44      -0.697  -8.971  -1.330  1.00  0.00           C  
ATOM    729  CD2 LEU A  44       0.320 -10.852   0.035  1.00  0.00           C  
ATOM    730  H   LEU A  44       3.036 -10.231  -3.235  1.00  0.00           H  
ATOM    731  HA  LEU A  44       2.113 -11.903  -1.346  1.00  0.00           H  
ATOM    732  HB2 LEU A  44       0.941 -10.018  -3.258  1.00  0.00           H  
ATOM    733  HB3 LEU A  44      -0.185 -11.243  -2.709  1.00  0.00           H  
ATOM    734  HG  LEU A  44       1.371  -9.307  -0.975  1.00  0.00           H  
ATOM    735 HD11 LEU A  44      -1.596  -9.444  -0.938  1.00  0.00           H  
ATOM    736 HD12 LEU A  44      -0.502  -8.049  -0.782  1.00  0.00           H  
ATOM    737 HD13 LEU A  44      -0.836  -8.742  -2.386  1.00  0.00           H  
ATOM    738 HD21 LEU A  44       1.295 -11.063   0.473  1.00  0.00           H  
ATOM    739 HD22 LEU A  44      -0.317 -10.373   0.778  1.00  0.00           H  
ATOM    740 HD23 LEU A  44      -0.141 -11.785  -0.292  1.00  0.00           H  
ATOM    741  N   GLY A  45       1.792 -14.148  -2.276  1.00  0.00           N  
ATOM    742  CA  GLY A  45       1.507 -15.493  -2.745  1.00  0.00           C  
ATOM    743  C   GLY A  45       2.054 -16.541  -1.773  1.00  0.00           C  
ATOM    744  O   GLY A  45       3.078 -16.318  -1.128  1.00  0.00           O  
ATOM    745  H   GLY A  45       2.203 -14.096  -1.365  1.00  0.00           H  
ATOM    746  HA2 GLY A  45       0.430 -15.622  -2.857  1.00  0.00           H  
ATOM    747  HA3 GLY A  45       1.949 -15.640  -3.730  1.00  0.00           H  
ATOM    748  N   GLY A  46       1.348 -17.659  -1.698  1.00  0.00           N  
ATOM    749  CA  GLY A  46       1.750 -18.741  -0.816  1.00  0.00           C  
ATOM    750  C   GLY A  46       1.651 -18.317   0.650  1.00  0.00           C  
ATOM    751  O   GLY A  46       0.753 -18.755   1.368  1.00  0.00           O  
ATOM    752  H   GLY A  46       0.517 -17.831  -2.228  1.00  0.00           H  
ATOM    753  HA2 GLY A  46       1.117 -19.610  -0.991  1.00  0.00           H  
ATOM    754  HA3 GLY A  46       2.773 -19.040  -1.045  1.00  0.00           H  
ATOM    755  N   GLY A  47       2.588 -17.471   1.053  1.00  0.00           N  
ATOM    756  CA  GLY A  47       2.618 -16.984   2.422  1.00  0.00           C  
ATOM    757  C   GLY A  47       1.215 -16.615   2.903  1.00  0.00           C  
ATOM    758  O   GLY A  47       0.843 -16.916   4.036  1.00  0.00           O  
ATOM    759  H   GLY A  47       3.316 -17.120   0.464  1.00  0.00           H  
ATOM    760  HA2 GLY A  47       3.042 -17.748   3.074  1.00  0.00           H  
ATOM    761  HA3 GLY A  47       3.271 -16.113   2.486  1.00  0.00           H  
ATOM    762  N   GLY A  48       0.471 -15.966   2.018  1.00  0.00           N  
ATOM    763  CA  GLY A  48      -0.884 -15.552   2.339  1.00  0.00           C  
ATOM    764  C   GLY A  48      -0.908 -14.682   3.598  1.00  0.00           C  
ATOM    765  O   GLY A  48      -1.918 -14.626   4.297  1.00  0.00           O  
ATOM    766  H   GLY A  48       0.781 -15.723   1.099  1.00  0.00           H  
ATOM    767  HA2 GLY A  48      -1.306 -14.997   1.501  1.00  0.00           H  
ATOM    768  HA3 GLY A  48      -1.511 -16.431   2.487  1.00  0.00           H  
ATOM    769  N   GLU A  49       0.216 -14.026   3.847  1.00  0.00           N  
ATOM    770  CA  GLU A  49       0.336 -13.162   5.009  1.00  0.00           C  
ATOM    771  C   GLU A  49      -0.027 -11.723   4.640  1.00  0.00           C  
ATOM    772  O   GLU A  49       0.546 -10.776   5.177  1.00  0.00           O  
ATOM    773  CB  GLU A  49       1.743 -13.237   5.604  1.00  0.00           C  
ATOM    774  CG  GLU A  49       1.830 -14.332   6.669  1.00  0.00           C  
ATOM    775  CD  GLU A  49       1.320 -13.827   8.019  1.00  0.00           C  
ATOM    776  OE1 GLU A  49       1.893 -12.829   8.505  1.00  0.00           O  
ATOM    777  OE2 GLU A  49       0.367 -14.451   8.535  1.00  0.00           O  
ATOM    778  H   GLU A  49       1.032 -14.078   3.272  1.00  0.00           H  
ATOM    779  HA  GLU A  49      -0.380 -13.550   5.734  1.00  0.00           H  
ATOM    780  HB2 GLU A  49       2.466 -13.435   4.813  1.00  0.00           H  
ATOM    781  HB3 GLU A  49       2.008 -12.276   6.045  1.00  0.00           H  
ATOM    782  HG2 GLU A  49       1.245 -15.197   6.354  1.00  0.00           H  
ATOM    783  HG3 GLU A  49       2.863 -14.666   6.769  1.00  0.00           H  
ATOM    784  N   VAL A  50      -0.979 -11.602   3.725  1.00  0.00           N  
ATOM    785  CA  VAL A  50      -1.426 -10.294   3.278  1.00  0.00           C  
ATOM    786  C   VAL A  50      -1.675  -9.400   4.496  1.00  0.00           C  
ATOM    787  O   VAL A  50      -1.462  -8.190   4.437  1.00  0.00           O  
ATOM    788  CB  VAL A  50      -2.657 -10.439   2.382  1.00  0.00           C  
ATOM    789  CG1 VAL A  50      -3.067  -9.089   1.790  1.00  0.00           C  
ATOM    790  CG2 VAL A  50      -2.413 -11.470   1.278  1.00  0.00           C  
ATOM    791  H   VAL A  50      -1.441 -12.376   3.294  1.00  0.00           H  
ATOM    792  HA  VAL A  50      -0.623  -9.858   2.683  1.00  0.00           H  
ATOM    793  HB  VAL A  50      -3.480 -10.798   2.999  1.00  0.00           H  
ATOM    794 HG11 VAL A  50      -4.148  -8.972   1.865  1.00  0.00           H  
ATOM    795 HG12 VAL A  50      -2.577  -8.286   2.341  1.00  0.00           H  
ATOM    796 HG13 VAL A  50      -2.768  -9.046   0.743  1.00  0.00           H  
ATOM    797 HG21 VAL A  50      -2.459 -10.979   0.306  1.00  0.00           H  
ATOM    798 HG22 VAL A  50      -1.428 -11.919   1.412  1.00  0.00           H  
ATOM    799 HG23 VAL A  50      -3.177 -12.246   1.330  1.00  0.00           H  
ATOM    800  N   LYS A  51      -2.122 -10.032   5.571  1.00  0.00           N  
ATOM    801  CA  LYS A  51      -2.403  -9.311   6.800  1.00  0.00           C  
ATOM    802  C   LYS A  51      -1.359  -8.209   6.990  1.00  0.00           C  
ATOM    803  O   LYS A  51      -1.659  -7.152   7.542  1.00  0.00           O  
ATOM    804  CB  LYS A  51      -2.495 -10.279   7.981  1.00  0.00           C  
ATOM    805  CG  LYS A  51      -3.830 -11.028   7.973  1.00  0.00           C  
ATOM    806  CD  LYS A  51      -3.740 -12.301   7.130  1.00  0.00           C  
ATOM    807  CE  LYS A  51      -4.296 -13.504   7.892  1.00  0.00           C  
ATOM    808  NZ  LYS A  51      -3.790 -14.767   7.308  1.00  0.00           N  
ATOM    809  H   LYS A  51      -2.292 -11.017   5.611  1.00  0.00           H  
ATOM    810  HA  LYS A  51      -3.381  -8.845   6.690  1.00  0.00           H  
ATOM    811  HB2 LYS A  51      -1.674 -10.994   7.936  1.00  0.00           H  
ATOM    812  HB3 LYS A  51      -2.387  -9.730   8.916  1.00  0.00           H  
ATOM    813  HG2 LYS A  51      -4.113 -11.284   8.995  1.00  0.00           H  
ATOM    814  HG3 LYS A  51      -4.612 -10.380   7.579  1.00  0.00           H  
ATOM    815  HD2 LYS A  51      -4.296 -12.165   6.201  1.00  0.00           H  
ATOM    816  HD3 LYS A  51      -2.702 -12.487   6.855  1.00  0.00           H  
ATOM    817  HE2 LYS A  51      -4.008 -13.443   8.942  1.00  0.00           H  
ATOM    818  HE3 LYS A  51      -5.386 -13.493   7.860  1.00  0.00           H  
ATOM    819  HZ1 LYS A  51      -3.972 -14.774   6.324  1.00  0.00           H  
ATOM    820  HZ2 LYS A  51      -2.805 -14.836   7.465  1.00  0.00           H  
ATOM    821  HZ3 LYS A  51      -4.252 -15.542   7.738  1.00  0.00           H  
ATOM    822  N   LYS A  52      -0.153  -8.493   6.519  1.00  0.00           N  
ATOM    823  CA  LYS A  52       0.937  -7.539   6.629  1.00  0.00           C  
ATOM    824  C   LYS A  52       0.709  -6.394   5.640  1.00  0.00           C  
ATOM    825  O   LYS A  52       0.614  -5.235   6.039  1.00  0.00           O  
ATOM    826  CB  LYS A  52       2.284  -8.243   6.455  1.00  0.00           C  
ATOM    827  CG  LYS A  52       2.979  -8.440   7.805  1.00  0.00           C  
ATOM    828  CD  LYS A  52       4.184  -7.507   7.942  1.00  0.00           C  
ATOM    829  CE  LYS A  52       3.908  -6.403   8.965  1.00  0.00           C  
ATOM    830  NZ  LYS A  52       3.106  -5.319   8.355  1.00  0.00           N  
ATOM    831  H   LYS A  52       0.083  -9.355   6.070  1.00  0.00           H  
ATOM    832  HA  LYS A  52       0.915  -7.132   7.640  1.00  0.00           H  
ATOM    833  HB2 LYS A  52       2.134  -9.210   5.975  1.00  0.00           H  
ATOM    834  HB3 LYS A  52       2.923  -7.656   5.796  1.00  0.00           H  
ATOM    835  HG2 LYS A  52       2.272  -8.249   8.612  1.00  0.00           H  
ATOM    836  HG3 LYS A  52       3.304  -9.475   7.903  1.00  0.00           H  
ATOM    837  HD2 LYS A  52       5.060  -8.079   8.247  1.00  0.00           H  
ATOM    838  HD3 LYS A  52       4.416  -7.061   6.975  1.00  0.00           H  
ATOM    839  HE2 LYS A  52       3.378  -6.818   9.822  1.00  0.00           H  
ATOM    840  HE3 LYS A  52       4.850  -6.000   9.338  1.00  0.00           H  
ATOM    841  HZ1 LYS A  52       3.645  -4.864   7.647  1.00  0.00           H  
ATOM    842  HZ2 LYS A  52       2.278  -5.705   7.948  1.00  0.00           H  
ATOM    843  HZ3 LYS A  52       2.852  -4.656   9.059  1.00  0.00           H  
ATOM    844  N   VAL A  53       0.629  -6.760   4.370  1.00  0.00           N  
ATOM    845  CA  VAL A  53       0.414  -5.778   3.320  1.00  0.00           C  
ATOM    846  C   VAL A  53      -0.627  -4.758   3.788  1.00  0.00           C  
ATOM    847  O   VAL A  53      -0.316  -3.579   3.952  1.00  0.00           O  
ATOM    848  CB  VAL A  53       0.022  -6.480   2.019  1.00  0.00           C  
ATOM    849  CG1 VAL A  53      -0.889  -5.589   1.170  1.00  0.00           C  
ATOM    850  CG2 VAL A  53       1.261  -6.907   1.230  1.00  0.00           C  
ATOM    851  H   VAL A  53       0.709  -7.705   4.053  1.00  0.00           H  
ATOM    852  HA  VAL A  53       1.360  -5.262   3.154  1.00  0.00           H  
ATOM    853  HB  VAL A  53      -0.537  -7.379   2.278  1.00  0.00           H  
ATOM    854 HG11 VAL A  53      -1.160  -6.116   0.254  1.00  0.00           H  
ATOM    855 HG12 VAL A  53      -1.792  -5.352   1.732  1.00  0.00           H  
ATOM    856 HG13 VAL A  53      -0.364  -4.668   0.917  1.00  0.00           H  
ATOM    857 HG21 VAL A  53       1.709  -6.033   0.756  1.00  0.00           H  
ATOM    858 HG22 VAL A  53       1.983  -7.362   1.909  1.00  0.00           H  
ATOM    859 HG23 VAL A  53       0.974  -7.629   0.466  1.00  0.00           H  
ATOM    860  N   GLU A  54      -1.841  -5.249   3.989  1.00  0.00           N  
ATOM    861  CA  GLU A  54      -2.929  -4.396   4.434  1.00  0.00           C  
ATOM    862  C   GLU A  54      -2.438  -3.427   5.511  1.00  0.00           C  
ATOM    863  O   GLU A  54      -2.433  -2.215   5.305  1.00  0.00           O  
ATOM    864  CB  GLU A  54      -4.107  -5.230   4.942  1.00  0.00           C  
ATOM    865  CG  GLU A  54      -4.533  -6.268   3.902  1.00  0.00           C  
ATOM    866  CD  GLU A  54      -5.965  -6.013   3.426  1.00  0.00           C  
ATOM    867  OE1 GLU A  54      -6.278  -4.828   3.183  1.00  0.00           O  
ATOM    868  OE2 GLU A  54      -6.712  -7.008   3.316  1.00  0.00           O  
ATOM    869  H   GLU A  54      -2.084  -6.209   3.852  1.00  0.00           H  
ATOM    870  HA  GLU A  54      -3.241  -3.839   3.550  1.00  0.00           H  
ATOM    871  HB2 GLU A  54      -3.829  -5.731   5.869  1.00  0.00           H  
ATOM    872  HB3 GLU A  54      -4.948  -4.575   5.173  1.00  0.00           H  
ATOM    873  HG2 GLU A  54      -3.853  -6.237   3.052  1.00  0.00           H  
ATOM    874  HG3 GLU A  54      -4.462  -7.268   4.331  1.00  0.00           H  
ATOM    875  N   GLU A  55      -2.036  -3.999   6.637  1.00  0.00           N  
ATOM    876  CA  GLU A  55      -1.544  -3.200   7.747  1.00  0.00           C  
ATOM    877  C   GLU A  55      -0.560  -2.142   7.245  1.00  0.00           C  
ATOM    878  O   GLU A  55      -0.439  -1.072   7.839  1.00  0.00           O  
ATOM    879  CB  GLU A  55      -0.898  -4.087   8.815  1.00  0.00           C  
ATOM    880  CG  GLU A  55      -1.691  -4.036  10.122  1.00  0.00           C  
ATOM    881  CD  GLU A  55      -0.980  -3.165  11.160  1.00  0.00           C  
ATOM    882  OE1 GLU A  55      -1.243  -1.943  11.153  1.00  0.00           O  
ATOM    883  OE2 GLU A  55      -0.190  -3.741  11.939  1.00  0.00           O  
ATOM    884  H   GLU A  55      -2.044  -4.986   6.796  1.00  0.00           H  
ATOM    885  HA  GLU A  55      -2.425  -2.718   8.170  1.00  0.00           H  
ATOM    886  HB2 GLU A  55      -0.846  -5.114   8.456  1.00  0.00           H  
ATOM    887  HB3 GLU A  55       0.126  -3.759   8.993  1.00  0.00           H  
ATOM    888  HG2 GLU A  55      -2.689  -3.640   9.931  1.00  0.00           H  
ATOM    889  HG3 GLU A  55      -1.818  -5.045  10.514  1.00  0.00           H  
ATOM    890  N   GLU A  56       0.114  -2.477   6.156  1.00  0.00           N  
ATOM    891  CA  GLU A  56       1.083  -1.568   5.566  1.00  0.00           C  
ATOM    892  C   GLU A  56       0.369  -0.471   4.774  1.00  0.00           C  
ATOM    893  O   GLU A  56       0.692   0.708   4.908  1.00  0.00           O  
ATOM    894  CB  GLU A  56       2.078  -2.323   4.683  1.00  0.00           C  
ATOM    895  CG  GLU A  56       3.403  -1.567   4.579  1.00  0.00           C  
ATOM    896  CD  GLU A  56       3.950  -1.224   5.965  1.00  0.00           C  
ATOM    897  OE1 GLU A  56       4.439  -2.162   6.630  1.00  0.00           O  
ATOM    898  OE2 GLU A  56       3.866  -0.031   6.330  1.00  0.00           O  
ATOM    899  H   GLU A  56       0.009  -3.349   5.678  1.00  0.00           H  
ATOM    900  HA  GLU A  56       1.616  -1.127   6.408  1.00  0.00           H  
ATOM    901  HB2 GLU A  56       2.253  -3.318   5.095  1.00  0.00           H  
ATOM    902  HB3 GLU A  56       1.654  -2.462   3.687  1.00  0.00           H  
ATOM    903  HG2 GLU A  56       4.130  -2.172   4.037  1.00  0.00           H  
ATOM    904  HG3 GLU A  56       3.259  -0.652   4.004  1.00  0.00           H  
ATOM    905  N   VAL A  57      -0.590  -0.900   3.965  1.00  0.00           N  
ATOM    906  CA  VAL A  57      -1.353   0.031   3.151  1.00  0.00           C  
ATOM    907  C   VAL A  57      -2.220   0.905   4.060  1.00  0.00           C  
ATOM    908  O   VAL A  57      -2.612   2.007   3.678  1.00  0.00           O  
ATOM    909  CB  VAL A  57      -2.167  -0.734   2.105  1.00  0.00           C  
ATOM    910  CG1 VAL A  57      -2.547   0.175   0.934  1.00  0.00           C  
ATOM    911  CG2 VAL A  57      -1.407  -1.969   1.616  1.00  0.00           C  
ATOM    912  H   VAL A  57      -0.848  -1.860   3.862  1.00  0.00           H  
ATOM    913  HA  VAL A  57      -0.642   0.669   2.626  1.00  0.00           H  
ATOM    914  HB  VAL A  57      -3.088  -1.072   2.578  1.00  0.00           H  
ATOM    915 HG11 VAL A  57      -3.330   0.864   1.248  1.00  0.00           H  
ATOM    916 HG12 VAL A  57      -1.671   0.741   0.614  1.00  0.00           H  
ATOM    917 HG13 VAL A  57      -2.909  -0.434   0.104  1.00  0.00           H  
ATOM    918 HG21 VAL A  57      -0.382  -1.934   1.984  1.00  0.00           H  
ATOM    919 HG22 VAL A  57      -1.898  -2.868   1.991  1.00  0.00           H  
ATOM    920 HG23 VAL A  57      -1.403  -1.986   0.526  1.00  0.00           H  
ATOM    921  N   LYS A  58      -2.495   0.380   5.245  1.00  0.00           N  
ATOM    922  CA  LYS A  58      -3.308   1.100   6.211  1.00  0.00           C  
ATOM    923  C   LYS A  58      -2.555   2.347   6.677  1.00  0.00           C  
ATOM    924  O   LYS A  58      -3.079   3.457   6.598  1.00  0.00           O  
ATOM    925  CB  LYS A  58      -3.728   0.172   7.354  1.00  0.00           C  
ATOM    926  CG  LYS A  58      -5.084   0.588   7.928  1.00  0.00           C  
ATOM    927  CD  LYS A  58      -6.150  -0.470   7.635  1.00  0.00           C  
ATOM    928  CE  LYS A  58      -7.551   0.070   7.924  1.00  0.00           C  
ATOM    929  NZ  LYS A  58      -8.377   0.052   6.696  1.00  0.00           N  
ATOM    930  H   LYS A  58      -2.172  -0.516   5.548  1.00  0.00           H  
ATOM    931  HA  LYS A  58      -4.218   1.415   5.702  1.00  0.00           H  
ATOM    932  HB2 LYS A  58      -3.780  -0.855   6.993  1.00  0.00           H  
ATOM    933  HB3 LYS A  58      -2.973   0.194   8.141  1.00  0.00           H  
ATOM    934  HG2 LYS A  58      -4.998   0.735   9.004  1.00  0.00           H  
ATOM    935  HG3 LYS A  58      -5.387   1.543   7.499  1.00  0.00           H  
ATOM    936  HD2 LYS A  58      -6.084  -0.780   6.592  1.00  0.00           H  
ATOM    937  HD3 LYS A  58      -5.965  -1.356   8.243  1.00  0.00           H  
ATOM    938  HE2 LYS A  58      -8.027  -0.532   8.699  1.00  0.00           H  
ATOM    939  HE3 LYS A  58      -7.483   1.087   8.309  1.00  0.00           H  
ATOM    940  HZ1 LYS A  58      -9.317  -0.200   6.930  1.00  0.00           H  
ATOM    941  HZ2 LYS A  58      -8.371   0.960   6.277  1.00  0.00           H  
ATOM    942  HZ3 LYS A  58      -8.003  -0.615   6.052  1.00  0.00           H  
ATOM    943  N   LYS A  59      -1.339   2.123   7.151  1.00  0.00           N  
ATOM    944  CA  LYS A  59      -0.509   3.215   7.630  1.00  0.00           C  
ATOM    945  C   LYS A  59      -0.614   4.394   6.659  1.00  0.00           C  
ATOM    946  O   LYS A  59      -0.598   5.550   7.076  1.00  0.00           O  
ATOM    947  CB  LYS A  59       0.926   2.736   7.863  1.00  0.00           C  
ATOM    948  CG  LYS A  59       1.742   3.795   8.608  1.00  0.00           C  
ATOM    949  CD  LYS A  59       3.236   3.640   8.315  1.00  0.00           C  
ATOM    950  CE  LYS A  59       3.910   2.750   9.360  1.00  0.00           C  
ATOM    951  NZ  LYS A  59       5.057   3.453   9.979  1.00  0.00           N  
ATOM    952  H   LYS A  59      -0.921   1.217   7.212  1.00  0.00           H  
ATOM    953  HA  LYS A  59      -0.905   3.529   8.597  1.00  0.00           H  
ATOM    954  HB2 LYS A  59       0.915   1.810   8.437  1.00  0.00           H  
ATOM    955  HB3 LYS A  59       1.398   2.514   6.907  1.00  0.00           H  
ATOM    956  HG2 LYS A  59       1.412   4.790   8.311  1.00  0.00           H  
ATOM    957  HG3 LYS A  59       1.567   3.707   9.680  1.00  0.00           H  
ATOM    958  HD2 LYS A  59       3.373   3.209   7.323  1.00  0.00           H  
ATOM    959  HD3 LYS A  59       3.712   4.620   8.306  1.00  0.00           H  
ATOM    960  HE2 LYS A  59       3.190   2.472  10.129  1.00  0.00           H  
ATOM    961  HE3 LYS A  59       4.251   1.825   8.895  1.00  0.00           H  
ATOM    962  HZ1 LYS A  59       5.893   3.234   9.476  1.00  0.00           H  
ATOM    963  HZ2 LYS A  59       4.899   4.440   9.946  1.00  0.00           H  
ATOM    964  HZ3 LYS A  59       5.153   3.161  10.930  1.00  0.00           H  
ATOM    965  N   LEU A  60      -0.719   4.057   5.382  1.00  0.00           N  
ATOM    966  CA  LEU A  60      -0.827   5.073   4.347  1.00  0.00           C  
ATOM    967  C   LEU A  60      -2.212   5.720   4.416  1.00  0.00           C  
ATOM    968  O   LEU A  60      -2.349   6.855   4.870  1.00  0.00           O  
ATOM    969  CB  LEU A  60      -0.493   4.479   2.978  1.00  0.00           C  
ATOM    970  CG  LEU A  60       0.982   4.523   2.569  1.00  0.00           C  
ATOM    971  CD1 LEU A  60       1.487   3.129   2.191  1.00  0.00           C  
ATOM    972  CD2 LEU A  60       1.210   5.539   1.449  1.00  0.00           C  
ATOM    973  H   LEU A  60      -0.732   3.114   5.050  1.00  0.00           H  
ATOM    974  HA  LEU A  60      -0.078   5.836   4.560  1.00  0.00           H  
ATOM    975  HB2 LEU A  60      -0.823   3.441   2.963  1.00  0.00           H  
ATOM    976  HB3 LEU A  60      -1.074   5.009   2.222  1.00  0.00           H  
ATOM    977  HG  LEU A  60       1.564   4.854   3.429  1.00  0.00           H  
ATOM    978 HD11 LEU A  60       1.315   2.956   1.128  1.00  0.00           H  
ATOM    979 HD12 LEU A  60       2.554   3.060   2.402  1.00  0.00           H  
ATOM    980 HD13 LEU A  60       0.951   2.378   2.773  1.00  0.00           H  
ATOM    981 HD21 LEU A  60       1.191   6.547   1.863  1.00  0.00           H  
ATOM    982 HD22 LEU A  60       2.179   5.356   0.985  1.00  0.00           H  
ATOM    983 HD23 LEU A  60       0.425   5.438   0.701  1.00  0.00           H  
ATOM    984  N   GLU A  61      -3.204   4.970   3.959  1.00  0.00           N  
ATOM    985  CA  GLU A  61      -4.572   5.456   3.963  1.00  0.00           C  
ATOM    986  C   GLU A  61      -4.825   6.321   5.199  1.00  0.00           C  
ATOM    987  O   GLU A  61      -5.474   7.363   5.109  1.00  0.00           O  
ATOM    988  CB  GLU A  61      -5.568   4.295   3.895  1.00  0.00           C  
ATOM    989  CG  GLU A  61      -5.892   3.935   2.443  1.00  0.00           C  
ATOM    990  CD  GLU A  61      -7.361   4.216   2.124  1.00  0.00           C  
ATOM    991  OE1 GLU A  61      -7.706   5.416   2.049  1.00  0.00           O  
ATOM    992  OE2 GLU A  61      -8.106   3.226   1.961  1.00  0.00           O  
ATOM    993  H   GLU A  61      -3.084   4.047   3.592  1.00  0.00           H  
ATOM    994  HA  GLU A  61      -4.668   6.061   3.062  1.00  0.00           H  
ATOM    995  HB2 GLU A  61      -5.152   3.426   4.405  1.00  0.00           H  
ATOM    996  HB3 GLU A  61      -6.484   4.564   4.419  1.00  0.00           H  
ATOM    997  HG2 GLU A  61      -5.253   4.509   1.772  1.00  0.00           H  
ATOM    998  HG3 GLU A  61      -5.672   2.882   2.269  1.00  0.00           H  
ATOM    999  N   GLU A  62      -4.300   5.859   6.324  1.00  0.00           N  
ATOM   1000  CA  GLU A  62      -4.459   6.579   7.575  1.00  0.00           C  
ATOM   1001  C   GLU A  62      -3.721   7.918   7.517  1.00  0.00           C  
ATOM   1002  O   GLU A  62      -4.349   8.976   7.510  1.00  0.00           O  
ATOM   1003  CB  GLU A  62      -3.973   5.737   8.757  1.00  0.00           C  
ATOM   1004  CG  GLU A  62      -5.142   5.324   9.654  1.00  0.00           C  
ATOM   1005  CD  GLU A  62      -5.149   6.133  10.953  1.00  0.00           C  
ATOM   1006  OE1 GLU A  62      -5.427   7.348  10.863  1.00  0.00           O  
ATOM   1007  OE2 GLU A  62      -4.878   5.517  12.006  1.00  0.00           O  
ATOM   1008  H   GLU A  62      -3.773   5.011   6.388  1.00  0.00           H  
ATOM   1009  HA  GLU A  62      -5.531   6.750   7.676  1.00  0.00           H  
ATOM   1010  HB2 GLU A  62      -3.461   4.848   8.389  1.00  0.00           H  
ATOM   1011  HB3 GLU A  62      -3.247   6.305   9.339  1.00  0.00           H  
ATOM   1012  HG2 GLU A  62      -6.082   5.473   9.123  1.00  0.00           H  
ATOM   1013  HG3 GLU A  62      -5.071   4.261   9.884  1.00  0.00           H  
ATOM   1014  N   GLU A  63      -2.400   7.828   7.474  1.00  0.00           N  
ATOM   1015  CA  GLU A  63      -1.571   9.019   7.416  1.00  0.00           C  
ATOM   1016  C   GLU A  63      -2.023   9.925   6.268  1.00  0.00           C  
ATOM   1017  O   GLU A  63      -2.243  11.119   6.464  1.00  0.00           O  
ATOM   1018  CB  GLU A  63      -0.093   8.652   7.276  1.00  0.00           C  
ATOM   1019  CG  GLU A  63       0.773   9.491   8.218  1.00  0.00           C  
ATOM   1020  CD  GLU A  63       2.192   9.647   7.667  1.00  0.00           C  
ATOM   1021  OE1 GLU A  63       2.303  10.099   6.507  1.00  0.00           O  
ATOM   1022  OE2 GLU A  63       3.133   9.311   8.418  1.00  0.00           O  
ATOM   1023  H   GLU A  63      -1.898   6.964   7.480  1.00  0.00           H  
ATOM   1024  HA  GLU A  63      -1.724   9.526   8.369  1.00  0.00           H  
ATOM   1025  HB2 GLU A  63       0.045   7.593   7.494  1.00  0.00           H  
ATOM   1026  HB3 GLU A  63       0.228   8.809   6.246  1.00  0.00           H  
ATOM   1027  HG2 GLU A  63       0.322  10.473   8.355  1.00  0.00           H  
ATOM   1028  HG3 GLU A  63       0.811   9.018   9.200  1.00  0.00           H  
ATOM   1029  N   ILE A  64      -2.146   9.322   5.094  1.00  0.00           N  
ATOM   1030  CA  ILE A  64      -2.567  10.058   3.916  1.00  0.00           C  
ATOM   1031  C   ILE A  64      -3.864  10.810   4.225  1.00  0.00           C  
ATOM   1032  O   ILE A  64      -4.045  11.948   3.792  1.00  0.00           O  
ATOM   1033  CB  ILE A  64      -2.672   9.124   2.709  1.00  0.00           C  
ATOM   1034  CG1 ILE A  64      -1.355   8.380   2.476  1.00  0.00           C  
ATOM   1035  CG2 ILE A  64      -3.128   9.887   1.463  1.00  0.00           C  
ATOM   1036  CD1 ILE A  64      -1.177   8.029   0.997  1.00  0.00           C  
ATOM   1037  H   ILE A  64      -1.964   8.350   4.944  1.00  0.00           H  
ATOM   1038  HA  ILE A  64      -1.790  10.789   3.691  1.00  0.00           H  
ATOM   1039  HB  ILE A  64      -3.432   8.373   2.923  1.00  0.00           H  
ATOM   1040 HG12 ILE A  64      -0.520   8.997   2.809  1.00  0.00           H  
ATOM   1041 HG13 ILE A  64      -1.337   7.469   3.074  1.00  0.00           H  
ATOM   1042 HG21 ILE A  64      -2.256  10.274   0.935  1.00  0.00           H  
ATOM   1043 HG22 ILE A  64      -3.680   9.213   0.806  1.00  0.00           H  
ATOM   1044 HG23 ILE A  64      -3.772  10.714   1.759  1.00  0.00           H  
ATOM   1045 HD11 ILE A  64      -0.494   7.185   0.903  1.00  0.00           H  
ATOM   1046 HD12 ILE A  64      -2.144   7.764   0.568  1.00  0.00           H  
ATOM   1047 HD13 ILE A  64      -0.768   8.889   0.466  1.00  0.00           H  
ATOM   1048  N   LYS A  65      -4.732  10.145   4.972  1.00  0.00           N  
ATOM   1049  CA  LYS A  65      -6.007  10.736   5.344  1.00  0.00           C  
ATOM   1050  C   LYS A  65      -5.760  11.915   6.288  1.00  0.00           C  
ATOM   1051  O   LYS A  65      -6.599  12.807   6.406  1.00  0.00           O  
ATOM   1052  CB  LYS A  65      -6.942   9.672   5.921  1.00  0.00           C  
ATOM   1053  CG  LYS A  65      -7.841   9.084   4.832  1.00  0.00           C  
ATOM   1054  CD  LYS A  65      -9.256   8.841   5.360  1.00  0.00           C  
ATOM   1055  CE  LYS A  65      -9.455   7.371   5.737  1.00  0.00           C  
ATOM   1056  NZ  LYS A  65      -9.674   7.235   7.195  1.00  0.00           N  
ATOM   1057  H   LYS A  65      -4.577   9.221   5.321  1.00  0.00           H  
ATOM   1058  HA  LYS A  65      -6.470  11.114   4.433  1.00  0.00           H  
ATOM   1059  HB2 LYS A  65      -6.356   8.877   6.382  1.00  0.00           H  
ATOM   1060  HB3 LYS A  65      -7.557  10.110   6.708  1.00  0.00           H  
ATOM   1061  HG2 LYS A  65      -7.880   9.764   3.981  1.00  0.00           H  
ATOM   1062  HG3 LYS A  65      -7.417   8.147   4.473  1.00  0.00           H  
ATOM   1063  HD2 LYS A  65      -9.436   9.471   6.232  1.00  0.00           H  
ATOM   1064  HD3 LYS A  65      -9.986   9.128   4.604  1.00  0.00           H  
ATOM   1065  HE2 LYS A  65     -10.309   6.964   5.197  1.00  0.00           H  
ATOM   1066  HE3 LYS A  65      -8.583   6.792   5.438  1.00  0.00           H  
ATOM   1067  HZ1 LYS A  65      -9.689   6.266   7.440  1.00  0.00           H  
ATOM   1068  HZ2 LYS A  65      -8.932   7.691   7.687  1.00  0.00           H  
ATOM   1069  HZ3 LYS A  65     -10.547   7.655   7.442  1.00  0.00           H  
ATOM   1070  N   LYS A  66      -4.605  11.882   6.936  1.00  0.00           N  
ATOM   1071  CA  LYS A  66      -4.238  12.937   7.866  1.00  0.00           C  
ATOM   1072  C   LYS A  66      -3.415  13.996   7.130  1.00  0.00           C  
ATOM   1073  O   LYS A  66      -3.475  15.178   7.465  1.00  0.00           O  
ATOM   1074  CB  LYS A  66      -3.532  12.350   9.090  1.00  0.00           C  
ATOM   1075  CG  LYS A  66      -4.158  12.869  10.385  1.00  0.00           C  
ATOM   1076  CD  LYS A  66      -3.339  14.022  10.969  1.00  0.00           C  
ATOM   1077  CE  LYS A  66      -4.119  15.337  10.902  1.00  0.00           C  
ATOM   1078  NZ  LYS A  66      -3.258  16.471  11.308  1.00  0.00           N  
ATOM   1079  H   LYS A  66      -3.928  11.153   6.835  1.00  0.00           H  
ATOM   1080  HA  LYS A  66      -5.161  13.399   8.217  1.00  0.00           H  
ATOM   1081  HB2 LYS A  66      -3.590  11.263   9.063  1.00  0.00           H  
ATOM   1082  HB3 LYS A  66      -2.473  12.612   9.063  1.00  0.00           H  
ATOM   1083  HG2 LYS A  66      -5.177  13.203  10.192  1.00  0.00           H  
ATOM   1084  HG3 LYS A  66      -4.221  12.059  11.112  1.00  0.00           H  
ATOM   1085  HD2 LYS A  66      -3.079  13.801  12.004  1.00  0.00           H  
ATOM   1086  HD3 LYS A  66      -2.403  14.122  10.419  1.00  0.00           H  
ATOM   1087  HE2 LYS A  66      -4.488  15.497   9.889  1.00  0.00           H  
ATOM   1088  HE3 LYS A  66      -4.990  15.283  11.555  1.00  0.00           H  
ATOM   1089  HZ1 LYS A  66      -2.750  16.225  12.134  1.00  0.00           H  
ATOM   1090  HZ2 LYS A  66      -2.615  16.680  10.572  1.00  0.00           H  
ATOM   1091  HZ3 LYS A  66      -3.827  17.272  11.492  1.00  0.00           H  
ATOM   1092  N   LEU A  67      -2.666  13.534   6.139  1.00  0.00           N  
ATOM   1093  CA  LEU A  67      -1.833  14.428   5.352  1.00  0.00           C  
ATOM   1094  C   LEU A  67      -2.711  15.499   4.704  1.00  0.00           C  
ATOM   1095  O   LEU A  67      -2.210  16.526   4.249  1.00  0.00           O  
ATOM   1096  CB  LEU A  67      -0.993  13.633   4.350  1.00  0.00           C  
ATOM   1097  CG  LEU A  67       0.189  12.856   4.934  1.00  0.00           C  
ATOM   1098  CD1 LEU A  67       0.588  11.695   4.019  1.00  0.00           C  
ATOM   1099  CD2 LEU A  67       1.368  13.788   5.223  1.00  0.00           C  
ATOM   1100  H   LEU A  67      -2.623  12.571   5.872  1.00  0.00           H  
ATOM   1101  HA  LEU A  67      -1.140  14.916   6.037  1.00  0.00           H  
ATOM   1102  HB2 LEU A  67      -1.647  12.927   3.837  1.00  0.00           H  
ATOM   1103  HB3 LEU A  67      -0.613  14.323   3.597  1.00  0.00           H  
ATOM   1104  HG  LEU A  67      -0.121  12.425   5.885  1.00  0.00           H  
ATOM   1105 HD11 LEU A  67       0.554  10.762   4.580  1.00  0.00           H  
ATOM   1106 HD12 LEU A  67      -0.105  11.640   3.179  1.00  0.00           H  
ATOM   1107 HD13 LEU A  67       1.599  11.859   3.645  1.00  0.00           H  
ATOM   1108 HD21 LEU A  67       2.206  13.206   5.606  1.00  0.00           H  
ATOM   1109 HD22 LEU A  67       1.666  14.293   4.305  1.00  0.00           H  
ATOM   1110 HD23 LEU A  67       1.071  14.529   5.965  1.00  0.00           H  
TER    1111      LEU A  67                                                      
ENDMDL                                                                          
MODEL        5                                                                  
ATOM      1  N   GLY A   1      -7.690 -14.882  -6.138  1.00  0.00           N  
ATOM      2  CA  GLY A   1      -8.293 -13.913  -7.036  1.00  0.00           C  
ATOM      3  C   GLY A   1      -8.870 -12.729  -6.257  1.00  0.00           C  
ATOM      4  O   GLY A   1      -9.934 -12.215  -6.600  1.00  0.00           O  
ATOM      5  H   GLY A   1      -7.910 -14.757  -5.171  1.00  0.00           H  
ATOM      6  HA2 GLY A   1      -7.548 -13.556  -7.747  1.00  0.00           H  
ATOM      7  HA3 GLY A   1      -9.084 -14.390  -7.616  1.00  0.00           H  
ATOM      8  N   SER A   2      -8.143 -12.330  -5.223  1.00  0.00           N  
ATOM      9  CA  SER A   2      -8.570 -11.217  -4.393  1.00  0.00           C  
ATOM     10  C   SER A   2      -7.532 -10.952  -3.300  1.00  0.00           C  
ATOM     11  O   SER A   2      -7.794 -11.183  -2.120  1.00  0.00           O  
ATOM     12  CB  SER A   2      -9.940 -11.488  -3.768  1.00  0.00           C  
ATOM     13  OG  SER A   2     -10.965 -10.706  -4.373  1.00  0.00           O  
ATOM     14  H   SER A   2      -7.279 -12.754  -4.951  1.00  0.00           H  
ATOM     15  HA  SER A   2      -8.641 -10.364  -5.068  1.00  0.00           H  
ATOM     16  HB2 SER A   2     -10.182 -12.546  -3.872  1.00  0.00           H  
ATOM     17  HB3 SER A   2      -9.901 -11.273  -2.702  1.00  0.00           H  
ATOM     18  HG  SER A   2     -10.856 -10.706  -5.367  1.00  0.00           H  
ATOM     19  N   ARG A   3      -6.375 -10.472  -3.731  1.00  0.00           N  
ATOM     20  CA  ARG A   3      -5.297 -10.173  -2.804  1.00  0.00           C  
ATOM     21  C   ARG A   3      -4.486  -8.974  -3.300  1.00  0.00           C  
ATOM     22  O   ARG A   3      -4.375  -7.965  -2.606  1.00  0.00           O  
ATOM     23  CB  ARG A   3      -4.365 -11.375  -2.637  1.00  0.00           C  
ATOM     24  CG  ARG A   3      -4.493 -11.977  -1.236  1.00  0.00           C  
ATOM     25  CD  ARG A   3      -5.438 -13.181  -1.242  1.00  0.00           C  
ATOM     26  NE  ARG A   3      -4.719 -14.386  -1.712  1.00  0.00           N  
ATOM     27  CZ  ARG A   3      -5.282 -15.597  -1.832  1.00  0.00           C  
ATOM     28  NH1 ARG A   3      -6.572 -15.771  -1.519  1.00  0.00           N  
ATOM     29  NH2 ARG A   3      -4.553 -16.634  -2.267  1.00  0.00           N  
ATOM     30  H   ARG A   3      -6.169 -10.286  -4.691  1.00  0.00           H  
ATOM     31  HA  ARG A   3      -5.795  -9.946  -1.861  1.00  0.00           H  
ATOM     32  HB2 ARG A   3      -4.603 -12.131  -3.385  1.00  0.00           H  
ATOM     33  HB3 ARG A   3      -3.334 -11.068  -2.811  1.00  0.00           H  
ATOM     34  HG2 ARG A   3      -3.511 -12.283  -0.876  1.00  0.00           H  
ATOM     35  HG3 ARG A   3      -4.866 -11.222  -0.544  1.00  0.00           H  
ATOM     36  HD2 ARG A   3      -5.832 -13.350  -0.239  1.00  0.00           H  
ATOM     37  HD3 ARG A   3      -6.291 -12.981  -1.890  1.00  0.00           H  
ATOM     38  HE  ARG A   3      -3.754 -14.292  -1.954  1.00  0.00           H  
ATOM     39 HH11 ARG A   3      -7.117 -14.997  -1.194  1.00  0.00           H  
ATOM     40 HH12 ARG A   3      -6.992 -16.674  -1.608  1.00  0.00           H  
ATOM     41 HH21 ARG A   3      -3.588 -16.505  -2.501  1.00  0.00           H  
ATOM     42 HH22 ARG A   3      -4.972 -17.537  -2.357  1.00  0.00           H  
ATOM     43  N   VAL A   4      -3.941  -9.124  -4.499  1.00  0.00           N  
ATOM     44  CA  VAL A   4      -3.145  -8.066  -5.097  1.00  0.00           C  
ATOM     45  C   VAL A   4      -4.073  -7.053  -5.771  1.00  0.00           C  
ATOM     46  O   VAL A   4      -4.117  -5.889  -5.377  1.00  0.00           O  
ATOM     47  CB  VAL A   4      -2.116  -8.665  -6.057  1.00  0.00           C  
ATOM     48  CG1 VAL A   4      -1.306  -7.566  -6.749  1.00  0.00           C  
ATOM     49  CG2 VAL A   4      -1.195  -9.649  -5.331  1.00  0.00           C  
ATOM     50  H   VAL A   4      -4.037  -9.948  -5.057  1.00  0.00           H  
ATOM     51  HA  VAL A   4      -2.605  -7.566  -4.292  1.00  0.00           H  
ATOM     52  HB  VAL A   4      -2.656  -9.217  -6.827  1.00  0.00           H  
ATOM     53 HG11 VAL A   4      -1.696  -6.590  -6.458  1.00  0.00           H  
ATOM     54 HG12 VAL A   4      -0.260  -7.642  -6.452  1.00  0.00           H  
ATOM     55 HG13 VAL A   4      -1.386  -7.681  -7.830  1.00  0.00           H  
ATOM     56 HG21 VAL A   4      -0.295  -9.809  -5.925  1.00  0.00           H  
ATOM     57 HG22 VAL A   4      -0.922  -9.240  -4.359  1.00  0.00           H  
ATOM     58 HG23 VAL A   4      -1.714 -10.598  -5.194  1.00  0.00           H  
ATOM     59  N   LYS A   5      -4.792  -7.534  -6.774  1.00  0.00           N  
ATOM     60  CA  LYS A   5      -5.716  -6.685  -7.506  1.00  0.00           C  
ATOM     61  C   LYS A   5      -6.490  -5.810  -6.518  1.00  0.00           C  
ATOM     62  O   LYS A   5      -6.329  -4.590  -6.506  1.00  0.00           O  
ATOM     63  CB  LYS A   5      -6.614  -7.529  -8.414  1.00  0.00           C  
ATOM     64  CG  LYS A   5      -6.820  -8.929  -7.834  1.00  0.00           C  
ATOM     65  CD  LYS A   5      -5.872  -9.938  -8.486  1.00  0.00           C  
ATOM     66  CE  LYS A   5      -6.642 -11.140  -9.033  1.00  0.00           C  
ATOM     67  NZ  LYS A   5      -6.312 -11.363 -10.459  1.00  0.00           N  
ATOM     68  H   LYS A   5      -4.751  -8.483  -7.088  1.00  0.00           H  
ATOM     69  HA  LYS A   5      -5.124  -6.037  -8.151  1.00  0.00           H  
ATOM     70  HB2 LYS A   5      -7.579  -7.037  -8.537  1.00  0.00           H  
ATOM     71  HB3 LYS A   5      -6.167  -7.604  -9.405  1.00  0.00           H  
ATOM     72  HG2 LYS A   5      -6.650  -8.910  -6.757  1.00  0.00           H  
ATOM     73  HG3 LYS A   5      -7.852  -9.244  -7.988  1.00  0.00           H  
ATOM     74  HD2 LYS A   5      -5.321  -9.455  -9.294  1.00  0.00           H  
ATOM     75  HD3 LYS A   5      -5.134 -10.274  -7.757  1.00  0.00           H  
ATOM     76  HE2 LYS A   5      -6.397 -12.030  -8.454  1.00  0.00           H  
ATOM     77  HE3 LYS A   5      -7.714 -10.974  -8.924  1.00  0.00           H  
ATOM     78  HZ1 LYS A   5      -5.318 -11.364 -10.575  1.00  0.00           H  
ATOM     79  HZ2 LYS A   5      -6.684 -12.243 -10.754  1.00  0.00           H  
ATOM     80  HZ3 LYS A   5      -6.711 -10.630 -11.011  1.00  0.00           H  
ATOM     81  N   ALA A   6      -7.313  -6.467  -5.714  1.00  0.00           N  
ATOM     82  CA  ALA A   6      -8.112  -5.764  -4.724  1.00  0.00           C  
ATOM     83  C   ALA A   6      -7.239  -4.728  -4.012  1.00  0.00           C  
ATOM     84  O   ALA A   6      -7.741  -3.712  -3.534  1.00  0.00           O  
ATOM     85  CB  ALA A   6      -8.728  -6.774  -3.754  1.00  0.00           C  
ATOM     86  H   ALA A   6      -7.438  -7.458  -5.730  1.00  0.00           H  
ATOM     87  HA  ALA A   6      -8.916  -5.249  -5.252  1.00  0.00           H  
ATOM     88  HB1 ALA A   6      -8.593  -6.423  -2.730  1.00  0.00           H  
ATOM     89  HB2 ALA A   6      -9.792  -6.878  -3.965  1.00  0.00           H  
ATOM     90  HB3 ALA A   6      -8.237  -7.739  -3.874  1.00  0.00           H  
ATOM     91  N   LEU A   7      -5.948  -5.022  -3.965  1.00  0.00           N  
ATOM     92  CA  LEU A   7      -5.001  -4.129  -3.320  1.00  0.00           C  
ATOM     93  C   LEU A   7      -4.625  -3.005  -4.288  1.00  0.00           C  
ATOM     94  O   LEU A   7      -4.801  -1.828  -3.976  1.00  0.00           O  
ATOM     95  CB  LEU A   7      -3.798  -4.914  -2.793  1.00  0.00           C  
ATOM     96  CG  LEU A   7      -3.679  -5.016  -1.271  1.00  0.00           C  
ATOM     97  CD1 LEU A   7      -3.691  -3.629  -0.626  1.00  0.00           C  
ATOM     98  CD2 LEU A   7      -4.766  -5.926  -0.696  1.00  0.00           C  
ATOM     99  H   LEU A   7      -5.548  -5.850  -4.357  1.00  0.00           H  
ATOM    100  HA  LEU A   7      -5.502  -3.689  -2.458  1.00  0.00           H  
ATOM    101  HB2 LEU A   7      -3.840  -5.923  -3.202  1.00  0.00           H  
ATOM    102  HB3 LEU A   7      -2.890  -4.451  -3.178  1.00  0.00           H  
ATOM    103  HG  LEU A   7      -2.719  -5.473  -1.033  1.00  0.00           H  
ATOM    104 HD11 LEU A   7      -4.696  -3.211  -0.682  1.00  0.00           H  
ATOM    105 HD12 LEU A   7      -3.391  -3.711   0.419  1.00  0.00           H  
ATOM    106 HD13 LEU A   7      -2.996  -2.977  -1.153  1.00  0.00           H  
ATOM    107 HD21 LEU A   7      -5.110  -5.524   0.258  1.00  0.00           H  
ATOM    108 HD22 LEU A   7      -5.604  -5.976  -1.391  1.00  0.00           H  
ATOM    109 HD23 LEU A   7      -4.360  -6.926  -0.543  1.00  0.00           H  
ATOM    110  N   GLU A   8      -4.115  -3.407  -5.443  1.00  0.00           N  
ATOM    111  CA  GLU A   8      -3.714  -2.448  -6.458  1.00  0.00           C  
ATOM    112  C   GLU A   8      -4.682  -1.264  -6.482  1.00  0.00           C  
ATOM    113  O   GLU A   8      -4.278  -0.133  -6.745  1.00  0.00           O  
ATOM    114  CB  GLU A   8      -3.624  -3.112  -7.834  1.00  0.00           C  
ATOM    115  CG  GLU A   8      -2.251  -2.878  -8.467  1.00  0.00           C  
ATOM    116  CD  GLU A   8      -2.321  -1.793  -9.542  1.00  0.00           C  
ATOM    117  OE1 GLU A   8      -3.075  -2.007 -10.516  1.00  0.00           O  
ATOM    118  OE2 GLU A   8      -1.620  -0.773  -9.367  1.00  0.00           O  
ATOM    119  H   GLU A   8      -3.976  -4.366  -5.688  1.00  0.00           H  
ATOM    120  HA  GLU A   8      -2.722  -2.110  -6.159  1.00  0.00           H  
ATOM    121  HB2 GLU A   8      -3.806  -4.183  -7.738  1.00  0.00           H  
ATOM    122  HB3 GLU A   8      -4.401  -2.714  -8.485  1.00  0.00           H  
ATOM    123  HG2 GLU A   8      -1.536  -2.587  -7.697  1.00  0.00           H  
ATOM    124  HG3 GLU A   8      -1.886  -3.807  -8.905  1.00  0.00           H  
ATOM    125  N   GLU A   9      -5.942  -1.565  -6.204  1.00  0.00           N  
ATOM    126  CA  GLU A   9      -6.971  -0.539  -6.192  1.00  0.00           C  
ATOM    127  C   GLU A   9      -6.568   0.605  -5.260  1.00  0.00           C  
ATOM    128  O   GLU A   9      -6.501   1.758  -5.681  1.00  0.00           O  
ATOM    129  CB  GLU A   9      -8.325  -1.126  -5.786  1.00  0.00           C  
ATOM    130  CG  GLU A   9      -9.271  -1.200  -6.985  1.00  0.00           C  
ATOM    131  CD  GLU A   9      -9.994   0.131  -7.196  1.00  0.00           C  
ATOM    132  OE1 GLU A   9      -9.320   1.173  -7.049  1.00  0.00           O  
ATOM    133  OE2 GLU A   9     -11.206   0.077  -7.501  1.00  0.00           O  
ATOM    134  H   GLU A   9      -6.263  -2.489  -5.992  1.00  0.00           H  
ATOM    135  HA  GLU A   9      -7.032  -0.177  -7.218  1.00  0.00           H  
ATOM    136  HB2 GLU A   9      -8.183  -2.123  -5.368  1.00  0.00           H  
ATOM    137  HB3 GLU A   9      -8.771  -0.512  -5.004  1.00  0.00           H  
ATOM    138  HG2 GLU A   9      -8.709  -1.458  -7.883  1.00  0.00           H  
ATOM    139  HG3 GLU A   9     -10.002  -1.995  -6.828  1.00  0.00           H  
ATOM    140  N   LYS A  10      -6.310   0.246  -4.011  1.00  0.00           N  
ATOM    141  CA  LYS A  10      -5.915   1.228  -3.016  1.00  0.00           C  
ATOM    142  C   LYS A  10      -4.509   1.738  -3.338  1.00  0.00           C  
ATOM    143  O   LYS A  10      -4.285   2.944  -3.419  1.00  0.00           O  
ATOM    144  CB  LYS A  10      -6.052   0.648  -1.607  1.00  0.00           C  
ATOM    145  CG  LYS A  10      -6.443   1.734  -0.603  1.00  0.00           C  
ATOM    146  CD  LYS A  10      -7.954   1.974  -0.615  1.00  0.00           C  
ATOM    147  CE  LYS A  10      -8.566   1.693   0.758  1.00  0.00           C  
ATOM    148  NZ  LYS A  10      -9.781   0.859   0.624  1.00  0.00           N  
ATOM    149  H   LYS A  10      -6.367  -0.695  -3.677  1.00  0.00           H  
ATOM    150  HA  LYS A  10      -6.611   2.065  -3.088  1.00  0.00           H  
ATOM    151  HB2 LYS A  10      -6.803  -0.142  -1.605  1.00  0.00           H  
ATOM    152  HB3 LYS A  10      -5.109   0.191  -1.304  1.00  0.00           H  
ATOM    153  HG2 LYS A  10      -6.127   1.440   0.399  1.00  0.00           H  
ATOM    154  HG3 LYS A  10      -5.922   2.661  -0.842  1.00  0.00           H  
ATOM    155  HD2 LYS A  10      -8.159   3.005  -0.905  1.00  0.00           H  
ATOM    156  HD3 LYS A  10      -8.421   1.334  -1.364  1.00  0.00           H  
ATOM    157  HE2 LYS A  10      -7.837   1.185   1.390  1.00  0.00           H  
ATOM    158  HE3 LYS A  10      -8.815   2.632   1.252  1.00  0.00           H  
ATOM    159  HZ1 LYS A  10      -9.526  -0.053   0.302  1.00  0.00           H  
ATOM    160  HZ2 LYS A  10     -10.234   0.784   1.512  1.00  0.00           H  
ATOM    161  HZ3 LYS A  10     -10.404   1.282  -0.034  1.00  0.00           H  
ATOM    162  N   VAL A  11      -3.598   0.792  -3.513  1.00  0.00           N  
ATOM    163  CA  VAL A  11      -2.219   1.129  -3.825  1.00  0.00           C  
ATOM    164  C   VAL A  11      -2.194   2.167  -4.948  1.00  0.00           C  
ATOM    165  O   VAL A  11      -1.615   3.240  -4.794  1.00  0.00           O  
ATOM    166  CB  VAL A  11      -1.434  -0.140  -4.165  1.00  0.00           C  
ATOM    167  CG1 VAL A  11       0.062   0.157  -4.281  1.00  0.00           C  
ATOM    168  CG2 VAL A  11      -1.697  -1.240  -3.135  1.00  0.00           C  
ATOM    169  H   VAL A  11      -3.788  -0.188  -3.446  1.00  0.00           H  
ATOM    170  HA  VAL A  11      -1.778   1.570  -2.930  1.00  0.00           H  
ATOM    171  HB  VAL A  11      -1.781  -0.498  -5.134  1.00  0.00           H  
ATOM    172 HG11 VAL A  11       0.586  -0.739  -4.614  1.00  0.00           H  
ATOM    173 HG12 VAL A  11       0.220   0.959  -5.002  1.00  0.00           H  
ATOM    174 HG13 VAL A  11       0.449   0.463  -3.308  1.00  0.00           H  
ATOM    175 HG21 VAL A  11      -0.884  -1.965  -3.162  1.00  0.00           H  
ATOM    176 HG22 VAL A  11      -1.756  -0.799  -2.139  1.00  0.00           H  
ATOM    177 HG23 VAL A  11      -2.638  -1.738  -3.368  1.00  0.00           H  
ATOM    178  N   LYS A  12      -2.830   1.810  -6.055  1.00  0.00           N  
ATOM    179  CA  LYS A  12      -2.889   2.698  -7.204  1.00  0.00           C  
ATOM    180  C   LYS A  12      -3.336   4.087  -6.748  1.00  0.00           C  
ATOM    181  O   LYS A  12      -2.745   5.093  -7.139  1.00  0.00           O  
ATOM    182  CB  LYS A  12      -3.771   2.096  -8.301  1.00  0.00           C  
ATOM    183  CG  LYS A  12      -4.104   3.139  -9.368  1.00  0.00           C  
ATOM    184  CD  LYS A  12      -3.598   2.698 -10.743  1.00  0.00           C  
ATOM    185  CE  LYS A  12      -3.953   3.729 -11.816  1.00  0.00           C  
ATOM    186  NZ  LYS A  12      -2.747   4.476 -12.236  1.00  0.00           N  
ATOM    187  H   LYS A  12      -3.299   0.935  -6.172  1.00  0.00           H  
ATOM    188  HA  LYS A  12      -1.880   2.774  -7.608  1.00  0.00           H  
ATOM    189  HB2 LYS A  12      -3.260   1.250  -8.760  1.00  0.00           H  
ATOM    190  HB3 LYS A  12      -4.692   1.713  -7.861  1.00  0.00           H  
ATOM    191  HG2 LYS A  12      -5.182   3.294  -9.407  1.00  0.00           H  
ATOM    192  HG3 LYS A  12      -3.654   4.095  -9.101  1.00  0.00           H  
ATOM    193  HD2 LYS A  12      -2.517   2.561 -10.709  1.00  0.00           H  
ATOM    194  HD3 LYS A  12      -4.034   1.733 -11.002  1.00  0.00           H  
ATOM    195  HE2 LYS A  12      -4.397   3.229 -12.677  1.00  0.00           H  
ATOM    196  HE3 LYS A  12      -4.701   4.422 -11.429  1.00  0.00           H  
ATOM    197  HZ1 LYS A  12      -3.016   5.248 -12.812  1.00  0.00           H  
ATOM    198  HZ2 LYS A  12      -2.267   4.817 -11.427  1.00  0.00           H  
ATOM    199  HZ3 LYS A  12      -2.142   3.870 -12.752  1.00  0.00           H  
ATOM    200  N   ALA A  13      -4.375   4.100  -5.926  1.00  0.00           N  
ATOM    201  CA  ALA A  13      -4.907   5.350  -5.412  1.00  0.00           C  
ATOM    202  C   ALA A  13      -3.853   6.027  -4.535  1.00  0.00           C  
ATOM    203  O   ALA A  13      -3.701   7.247  -4.570  1.00  0.00           O  
ATOM    204  CB  ALA A  13      -6.209   5.077  -4.654  1.00  0.00           C  
ATOM    205  H   ALA A  13      -4.850   3.278  -5.612  1.00  0.00           H  
ATOM    206  HA  ALA A  13      -5.126   5.993  -6.264  1.00  0.00           H  
ATOM    207  HB1 ALA A  13      -7.048   5.495  -5.211  1.00  0.00           H  
ATOM    208  HB2 ALA A  13      -6.346   4.002  -4.543  1.00  0.00           H  
ATOM    209  HB3 ALA A  13      -6.159   5.542  -3.669  1.00  0.00           H  
ATOM    210  N   LEU A  14      -3.151   5.205  -3.769  1.00  0.00           N  
ATOM    211  CA  LEU A  14      -2.115   5.709  -2.883  1.00  0.00           C  
ATOM    212  C   LEU A  14      -1.064   6.455  -3.708  1.00  0.00           C  
ATOM    213  O   LEU A  14      -0.712   7.590  -3.391  1.00  0.00           O  
ATOM    214  CB  LEU A  14      -1.538   4.575  -2.033  1.00  0.00           C  
ATOM    215  CG  LEU A  14      -2.442   4.046  -0.917  1.00  0.00           C  
ATOM    216  CD1 LEU A  14      -1.614   3.469   0.232  1.00  0.00           C  
ATOM    217  CD2 LEU A  14      -3.412   5.128  -0.439  1.00  0.00           C  
ATOM    218  H   LEU A  14      -3.281   4.214  -3.745  1.00  0.00           H  
ATOM    219  HA  LEU A  14      -2.584   6.417  -2.200  1.00  0.00           H  
ATOM    220  HB2 LEU A  14      -1.285   3.745  -2.692  1.00  0.00           H  
ATOM    221  HB3 LEU A  14      -0.607   4.922  -1.585  1.00  0.00           H  
ATOM    222  HG  LEU A  14      -3.044   3.232  -1.323  1.00  0.00           H  
ATOM    223 HD11 LEU A  14      -2.120   3.665   1.178  1.00  0.00           H  
ATOM    224 HD12 LEU A  14      -1.504   2.393   0.095  1.00  0.00           H  
ATOM    225 HD13 LEU A  14      -0.630   3.937   0.242  1.00  0.00           H  
ATOM    226 HD21 LEU A  14      -4.149   5.327  -1.217  1.00  0.00           H  
ATOM    227 HD22 LEU A  14      -3.920   4.788   0.463  1.00  0.00           H  
ATOM    228 HD23 LEU A  14      -2.859   6.042  -0.220  1.00  0.00           H  
ATOM    229  N   GLU A  15      -0.593   5.787  -4.751  1.00  0.00           N  
ATOM    230  CA  GLU A  15       0.411   6.372  -5.623  1.00  0.00           C  
ATOM    231  C   GLU A  15       0.008   7.795  -6.016  1.00  0.00           C  
ATOM    232  O   GLU A  15       0.794   8.729  -5.868  1.00  0.00           O  
ATOM    233  CB  GLU A  15       0.633   5.504  -6.863  1.00  0.00           C  
ATOM    234  CG  GLU A  15       1.483   6.237  -7.902  1.00  0.00           C  
ATOM    235  CD  GLU A  15       1.624   5.408  -9.180  1.00  0.00           C  
ATOM    236  OE1 GLU A  15       0.663   5.431  -9.980  1.00  0.00           O  
ATOM    237  OE2 GLU A  15       2.689   4.771  -9.328  1.00  0.00           O  
ATOM    238  H   GLU A  15      -0.885   4.864  -5.001  1.00  0.00           H  
ATOM    239  HA  GLU A  15       1.329   6.395  -5.035  1.00  0.00           H  
ATOM    240  HB2 GLU A  15       1.124   4.574  -6.577  1.00  0.00           H  
ATOM    241  HB3 GLU A  15      -0.329   5.234  -7.300  1.00  0.00           H  
ATOM    242  HG2 GLU A  15       1.027   7.199  -8.136  1.00  0.00           H  
ATOM    243  HG3 GLU A  15       2.470   6.445  -7.488  1.00  0.00           H  
ATOM    244  N   GLU A  16      -1.216   7.914  -6.509  1.00  0.00           N  
ATOM    245  CA  GLU A  16      -1.732   9.208  -6.923  1.00  0.00           C  
ATOM    246  C   GLU A  16      -1.862  10.140  -5.716  1.00  0.00           C  
ATOM    247  O   GLU A  16      -1.313  11.240  -5.715  1.00  0.00           O  
ATOM    248  CB  GLU A  16      -3.072   9.057  -7.647  1.00  0.00           C  
ATOM    249  CG  GLU A  16      -3.076   9.837  -8.962  1.00  0.00           C  
ATOM    250  CD  GLU A  16      -4.271   9.441  -9.832  1.00  0.00           C  
ATOM    251  OE1 GLU A  16      -5.403   9.510  -9.307  1.00  0.00           O  
ATOM    252  OE2 GLU A  16      -4.024   9.076 -11.002  1.00  0.00           O  
ATOM    253  H   GLU A  16      -1.849   7.149  -6.626  1.00  0.00           H  
ATOM    254  HA  GLU A  16      -0.994   9.605  -7.620  1.00  0.00           H  
ATOM    255  HB2 GLU A  16      -3.266   8.003  -7.845  1.00  0.00           H  
ATOM    256  HB3 GLU A  16      -3.878   9.414  -7.005  1.00  0.00           H  
ATOM    257  HG2 GLU A  16      -3.113  10.907  -8.755  1.00  0.00           H  
ATOM    258  HG3 GLU A  16      -2.149   9.650  -9.504  1.00  0.00           H  
ATOM    259  N   LYS A  17      -2.591   9.664  -4.718  1.00  0.00           N  
ATOM    260  CA  LYS A  17      -2.800  10.440  -3.508  1.00  0.00           C  
ATOM    261  C   LYS A  17      -1.445  10.864  -2.939  1.00  0.00           C  
ATOM    262  O   LYS A  17      -1.158  12.055  -2.830  1.00  0.00           O  
ATOM    263  CB  LYS A  17      -3.668   9.663  -2.516  1.00  0.00           C  
ATOM    264  CG  LYS A  17      -4.977  10.405  -2.234  1.00  0.00           C  
ATOM    265  CD  LYS A  17      -6.061   9.439  -1.753  1.00  0.00           C  
ATOM    266  CE  LYS A  17      -6.562   8.560  -2.902  1.00  0.00           C  
ATOM    267  NZ  LYS A  17      -7.866   9.051  -3.400  1.00  0.00           N  
ATOM    268  H   LYS A  17      -3.035   8.767  -4.727  1.00  0.00           H  
ATOM    269  HA  LYS A  17      -3.354  11.337  -3.787  1.00  0.00           H  
ATOM    270  HB2 LYS A  17      -3.886   8.672  -2.915  1.00  0.00           H  
ATOM    271  HB3 LYS A  17      -3.120   9.517  -1.584  1.00  0.00           H  
ATOM    272  HG2 LYS A  17      -4.808  11.173  -1.480  1.00  0.00           H  
ATOM    273  HG3 LYS A  17      -5.312  10.913  -3.137  1.00  0.00           H  
ATOM    274  HD2 LYS A  17      -5.666   8.810  -0.955  1.00  0.00           H  
ATOM    275  HD3 LYS A  17      -6.894  10.002  -1.331  1.00  0.00           H  
ATOM    276  HE2 LYS A  17      -5.833   8.560  -3.712  1.00  0.00           H
[truncated: 1,059,562 more chars]
