# Supplementary material for: Design of complicated all-α protein structures
Source: Nat Struct Mol Biol. 2024 Jan 4;31(2):275–82. doi: 10.1038/s41594-023-01147-9 (PMC11377298; doi:10.1038/s41594-023-01147-9)
Supplement: Supplementary file 8 — Statistical source data. [file 41594_2023_1147_MOESM8_ESM.zip › ED_Fig1/5od1.pdb]

HEADER    DE NOVO PROTEIN/HYDROLASE               04-JUL-17   5OD1              
TITLE     STRUCTURE OF THE ENGINEERED METALLOESTERASE MID1SC10 COMPLEXED WITH A 
TITLE    2 PHOSPHONATE TRANSITION STATE ANALOGUE                                
COMPND    MOL_ID: 1;                                                            
COMPND   2 MOLECULE: MID1SC10;                                                  
COMPND   3 CHAIN: A;                                                            
COMPND   4 ENGINEERED: YES                                                      
SOURCE    MOL_ID: 1;                                                            
SOURCE   2 ORGANISM_SCIENTIFIC: SYNTHETIC CONSTRUCT;                            
SOURCE   3 ORGANISM_TAXID: 32630;                                               
SOURCE   4 EXPRESSION_SYSTEM: ESCHERICHIA COLI;                                 
SOURCE   5 EXPRESSION_SYSTEM_TAXID: 562                                         
KEYWDS    DIRECTED EVOLUTION, ENGINEERED METALLOENZYME, DE NOVO PROTEIN-        
KEYWDS   2 HYDROLASE, DE NOVO PROTEIN-HYDROLASE COMPLEX                         
EXPDTA    X-RAY DIFFRACTION                                                     
AUTHOR    P.R.E.MITTL,S.STUDER,D.A.HANSEN,D.HILVERT                             
REVDAT   4   22-APR-20 5OD1    1       REMARK                                   
REVDAT   3   29-MAY-19 5OD1    1       JRNL                                     
REVDAT   2   19-DEC-18 5OD1    1       TITLE                                    
REVDAT   1   12-DEC-18 5OD1    0                                                
JRNL        AUTH   S.STUDER,D.A.HANSEN,Z.L.PIANOWSKI,P.R.E.MITTL,A.DEBON,       
JRNL        AUTH 2 S.L.GUFFY,B.S.DER,B.KUHLMAN,D.HILVERT                        
JRNL        TITL   EVOLUTION OF A HIGHLY ACTIVE AND ENANTIOSPECIFIC             
JRNL        TITL 2 METALLOENZYME FROM SHORT PEPTIDES.                           
JRNL        REF    SCIENCE                       V. 362  1285 2018              
JRNL        REFN                   ESSN 1095-9203                               
JRNL        PMID   30545884                                                     
JRNL        DOI    10.1126/SCIENCE.AAU3744                                      
REMARK   2                                                                      
REMARK   2 RESOLUTION.    1.34 ANGSTROMS.                                       
REMARK   3                                                                      
REMARK   3 REFINEMENT.                                                          
REMARK   3   PROGRAM     : REFMAC 5.8.0158                                      
REMARK   3   AUTHORS     : MURSHUDOV,SKUBAK,LEBEDEV,PANNU,STEINER,              
REMARK   3               : NICHOLLS,WINN,LONG,VAGIN                             
REMARK   3                                                                      
REMARK   3    REFINEMENT TARGET : NULL                                          
REMARK   3                                                                      
REMARK   3  DATA USED IN REFINEMENT.                                            
REMARK   3   RESOLUTION RANGE HIGH (ANGSTROMS) : 1.34                           
REMARK   3   RESOLUTION RANGE LOW  (ANGSTROMS) : 43.00                          
REMARK   3   DATA CUTOFF            (SIGMA(F)) : NULL                           
REMARK   3   COMPLETENESS FOR RANGE        (%) : 99.5                           
REMARK   3   NUMBER OF REFLECTIONS             : 18661                          
REMARK   3                                                                      
REMARK   3  FIT TO DATA USED IN REFINEMENT.                                     
REMARK   3   CROSS-VALIDATION METHOD          : THROUGHOUT                      
REMARK   3   FREE R VALUE TEST SET SELECTION  : RANDOM                          
REMARK   3   R VALUE     (WORKING + TEST SET) : 0.129                           
REMARK   3   R VALUE            (WORKING SET) : 0.126                           
REMARK   3   FREE R VALUE                     : 0.171                           
REMARK   3   FREE R VALUE TEST SET SIZE   (%) : 5.000                           
REMARK   3   FREE R VALUE TEST SET COUNT      : 983                             
REMARK   3                                                                      
REMARK   3  FIT IN THE HIGHEST RESOLUTION BIN.                                  
REMARK   3   TOTAL NUMBER OF BINS USED           : 20                           
REMARK   3   BIN RESOLUTION RANGE HIGH       (A) : 1.34                         
REMARK   3   BIN RESOLUTION RANGE LOW        (A) : 1.37                         
REMARK   3   REFLECTION IN BIN     (WORKING SET) : 1323                         
REMARK   3   BIN COMPLETENESS (WORKING+TEST) (%) : 98.38                        
REMARK   3   BIN R VALUE           (WORKING SET) : 0.3290                       
REMARK   3   BIN FREE R VALUE SET COUNT          : 70                           
REMARK   3   BIN FREE R VALUE                    : 0.3840                       
REMARK   3                                                                      
REMARK   3  NUMBER OF NON-HYDROGEN ATOMS USED IN REFINEMENT.                    
REMARK   3   PROTEIN ATOMS            : 745                                     
REMARK   3   NUCLEIC ACID ATOMS       : 0                                       
REMARK   3   HETEROGEN ATOMS          : 35                                      
REMARK   3   SOLVENT ATOMS            : 97                                      
REMARK   3                                                                      
REMARK   3  B VALUES.                                                           
REMARK   3   FROM WILSON PLOT           (A**2) : NULL                           
REMARK   3   MEAN B VALUE      (OVERALL, A**2) : 26.21                          
REMARK   3   OVERALL ANISOTROPIC B VALUE.                                       
REMARK   3    B11 (A**2) : -1.82000                                             
REMARK   3    B22 (A**2) : 0.32000                                              
REMARK   3    B33 (A**2) : 1.50000                                              
REMARK   3    B12 (A**2) : 0.00000                                              
REMARK   3    B13 (A**2) : 0.00000                                              
REMARK   3    B23 (A**2) : 0.00000                                              
REMARK   3                                                                      
REMARK   3  ESTIMATED OVERALL COORDINATE ERROR.                                 
REMARK   3   ESU BASED ON R VALUE                            (A): 0.051         
REMARK   3   ESU BASED ON FREE R VALUE                       (A): 0.052         
REMARK   3   ESU BASED ON MAXIMUM LIKELIHOOD                 (A): 0.044         
REMARK   3   ESU FOR B VALUES BASED ON MAXIMUM LIKELIHOOD (A**2): 2.619         
REMARK   3                                                                      
REMARK   3 CORRELATION COEFFICIENTS.                                            
REMARK   3   CORRELATION COEFFICIENT FO-FC      : 0.981                         
REMARK   3   CORRELATION COEFFICIENT FO-FC FREE : 0.979                         
REMARK   3                                                                      
REMARK   3  RMS DEVIATIONS FROM IDEAL VALUES        COUNT    RMS    WEIGHT      
REMARK   3   BOND LENGTHS REFINED ATOMS        (A):   840 ; 0.017 ; 0.019       
REMARK   3   BOND LENGTHS OTHERS               (A):   742 ; 0.002 ; 0.020       
REMARK   3   BOND ANGLES REFINED ATOMS   (DEGREES):  1141 ; 1.706 ; 1.943       
REMARK   3   BOND ANGLES OTHERS          (DEGREES):  1726 ; 1.051 ; 2.972       
REMARK   3   TORSION ANGLES, PERIOD 1    (DEGREES):   103 ; 4.847 ; 5.000       
REMARK   3   TORSION ANGLES, PERIOD 2    (DEGREES):    43 ;32.401 ;24.419       
REMARK   3   TORSION ANGLES, PERIOD 3    (DEGREES):   145 ;14.267 ;15.000       
REMARK   3   TORSION ANGLES, PERIOD 4    (DEGREES):     7 ;20.981 ;15.000       
REMARK   3   CHIRAL-CENTER RESTRAINTS       (A**3):   117 ; 0.126 ; 0.200       
REMARK   3   GENERAL PLANES REFINED ATOMS      (A):   962 ; 0.010 ; 0.020       
REMARK   3   GENERAL PLANES OTHERS             (A):   176 ; 0.002 ; 0.020       
REMARK   3   NON-BONDED CONTACTS REFINED ATOMS (A):  NULL ;  NULL ;  NULL       
REMARK   3   NON-BONDED CONTACTS OTHERS        (A):  NULL ;  NULL ;  NULL       
REMARK   3   NON-BONDED TORSION REFINED ATOMS  (A):  NULL ;  NULL ;  NULL       
REMARK   3   NON-BONDED TORSION OTHERS         (A):  NULL ;  NULL ;  NULL       
REMARK   3   H-BOND (X...Y) REFINED ATOMS      (A):  NULL ;  NULL ;  NULL       
REMARK   3   H-BOND (X...Y) OTHERS             (A):  NULL ;  NULL ;  NULL       
REMARK   3   POTENTIAL METAL-ION REFINED ATOMS (A):  NULL ;  NULL ;  NULL       
REMARK   3   POTENTIAL METAL-ION OTHERS        (A):  NULL ;  NULL ;  NULL       
REMARK   3   SYMMETRY VDW REFINED ATOMS        (A):  NULL ;  NULL ;  NULL       
REMARK   3   SYMMETRY VDW OTHERS               (A):  NULL ;  NULL ;  NULL       
REMARK   3   SYMMETRY H-BOND REFINED ATOMS     (A):  NULL ;  NULL ;  NULL       
REMARK   3   SYMMETRY H-BOND OTHERS            (A):  NULL ;  NULL ;  NULL       
REMARK   3   SYMMETRY METAL-ION REFINED ATOMS  (A):  NULL ;  NULL ;  NULL       
REMARK   3   SYMMETRY METAL-ION OTHERS         (A):  NULL ;  NULL ;  NULL       
REMARK   3                                                                      
REMARK   3  ISOTROPIC THERMAL FACTOR RESTRAINTS.     COUNT   RMS    WEIGHT      
REMARK   3   MAIN-CHAIN BOND REFINED ATOMS  (A**2):   400 ; 3.396 ; 2.265       
REMARK   3   MAIN-CHAIN BOND OTHER ATOMS    (A**2):   399 ; 3.348 ; 2.247       
REMARK   3   MAIN-CHAIN ANGLE REFINED ATOMS (A**2):   507 ; 3.939 ; 3.387       
REMARK   3   MAIN-CHAIN ANGLE OTHER ATOMS   (A**2):   508 ; 3.940 ; 3.402       
REMARK   3   SIDE-CHAIN BOND REFINED ATOMS  (A**2):   439 ; 4.958 ; 2.743       
REMARK   3   SIDE-CHAIN BOND OTHER ATOMS    (A**2):   435 ; 4.974 ; 2.739       
REMARK   3   SIDE-CHAIN ANGLE REFINED ATOMS (A**2):  NULL ;  NULL ;  NULL       
REMARK   3   SIDE-CHAIN ANGLE OTHER ATOMS   (A**2):   629 ; 6.398 ; 3.968       
REMARK   3   LONG RANGE B REFINED ATOMS     (A**2):  1051 ; 6.561 ;29.508       
REMARK   3   LONG RANGE B OTHER ATOMS       (A**2):  1028 ; 6.470 ;28.768       
REMARK   3                                                                      
REMARK   3 ANISOTROPIC THERMAL FACTOR RESTRAINTS.    COUNT   RMS   WEIGHT       
REMARK   3   RIGID-BOND RESTRAINTS          (A**2):  1579 ; 2.931 ; 3.000       
REMARK   3   SPHERICITY; FREE ATOMS         (A**2):    48 ;34.689 ; 5.000       
REMARK   3   SPHERICITY; BONDED ATOMS       (A**2):  1613 ;18.548 ; 5.000       
REMARK   3                                                                      
REMARK   3  NCS RESTRAINTS STATISTICS                                           
REMARK   3   NUMBER OF DIFFERENT NCS GROUPS : NULL                              
REMARK   3                                                                      
REMARK   3  TLS DETAILS                                                         
REMARK   3   NUMBER OF TLS GROUPS  : NULL                                       
REMARK   3                                                                      
REMARK   3  BULK SOLVENT MODELLING.                                             
REMARK   3   METHOD USED : NULL                                                 
REMARK   3   PARAMETERS FOR MASK CALCULATION                                    
REMARK   3   VDW PROBE RADIUS   : 1.20                                          
REMARK   3   ION PROBE RADIUS   : 0.80                                          
REMARK   3   SHRINKAGE RADIUS   : 0.80                                          
REMARK   3                                                                      
REMARK   3  OTHER REFINEMENT REMARKS: HYDROGENS HAVE BEEN USED IF PRESENT IN    
REMARK   3  THE INPUT                                                           
REMARK   4                                                                      
REMARK   4 5OD1 COMPLIES WITH FORMAT V. 3.30, 13-JUL-11                         
REMARK 100                                                                      
REMARK 100 THIS ENTRY HAS BEEN PROCESSED BY PDBE ON 04-JUL-17.                  
REMARK 100 THE DEPOSITION ID IS D_1200005529.                                   
REMARK 200                                                                      
REMARK 200 EXPERIMENTAL DETAILS                                                 
REMARK 200  EXPERIMENT TYPE                : X-RAY DIFFRACTION                  
REMARK 200  DATE OF DATA COLLECTION        : 12-MAY-17                          
REMARK 200  TEMPERATURE           (KELVIN) : 100                                
REMARK 200  PH                             : 8.6                                
REMARK 200  NUMBER OF CRYSTALS USED        : 1                                  
REMARK 200                                                                      
REMARK 200  SYNCHROTRON              (Y/N) : Y                                  
REMARK 200  RADIATION SOURCE               : SLS                                
REMARK 200  BEAMLINE                       : X06SA                              
REMARK 200  X-RAY GENERATOR MODEL          : NULL                               
REMARK 200  MONOCHROMATIC OR LAUE    (M/L) : M                                  
REMARK 200  WAVELENGTH OR RANGE        (A) : 1.000030                           
REMARK 200  MONOCHROMATOR                  : NULL                               
REMARK 200  OPTICS                         : NULL                               
REMARK 200                                                                      
REMARK 200  DETECTOR TYPE                  : PIXEL                              
REMARK 200  DETECTOR MANUFACTURER          : DECTRIS EIGER X 16M                
REMARK 200  INTENSITY-INTEGRATION SOFTWARE : XDS                                
REMARK 200  DATA SCALING SOFTWARE          : XSCALE                             
REMARK 200                                                                      
REMARK 200  NUMBER OF UNIQUE REFLECTIONS   : 19644                              
REMARK 200  RESOLUTION RANGE HIGH      (A) : 1.340                              
REMARK 200  RESOLUTION RANGE LOW       (A) : 43.000                             
REMARK 200  REJECTION CRITERIA  (SIGMA(I)) : NULL                               
REMARK 200                                                                      
REMARK 200 OVERALL.                                                             
REMARK 200  COMPLETENESS FOR RANGE     (%) : 99.3                               
REMARK 200  DATA REDUNDANCY                : 6.300                              
REMARK 200  R MERGE                    (I) : 0.04200                            
REMARK 200  R SYM                      (I) : NULL                               
REMARK 200  <I/SIGMA(I)> FOR THE DATA SET  : 12.9100                            
REMARK 200                                                                      
REMARK 200 IN THE HIGHEST RESOLUTION SHELL.                                     
REMARK 200  HIGHEST RESOLUTION SHELL, RANGE HIGH (A) : 1.34                     
REMARK 200  HIGHEST RESOLUTION SHELL, RANGE LOW  (A) : 1.42                     
REMARK 200  COMPLETENESS FOR SHELL     (%) : 98.6                               
REMARK 200  DATA REDUNDANCY IN SHELL       : NULL                               
REMARK 200  R MERGE FOR SHELL          (I) : 0.76100                            
REMARK 200  R SYM FOR SHELL            (I) : NULL                               
REMARK 200  <I/SIGMA(I)> FOR SHELL         : 1.400                              
REMARK 200                                                                      
REMARK 200 DIFFRACTION PROTOCOL: SINGLE WAVELENGTH                              
REMARK 200 METHOD USED TO DETERMINE THE STRUCTURE: NULL                         
REMARK 200 SOFTWARE USED: MOLREP                                                
REMARK 200 STARTING MODEL: NULL                                                 
REMARK 200                                                                      
REMARK 200 REMARK: NULL                                                         
REMARK 280                                                                      
REMARK 280 CRYSTAL                                                              
REMARK 280 SOLVENT CONTENT, VS   (%): 37.38                                     
REMARK 280 MATTHEWS COEFFICIENT, VM (ANGSTROMS**3/DA): 1.96                     
REMARK 280                                                                      
REMARK 280 CRYSTALLIZATION CONDITIONS: 200 MM HEPES PH 8.6, 14% (W/V)           
REMARK 280  POLYETHYLENE GLYCOL 3350, VAPOR DIFFUSION, SITTING DROP,            
REMARK 280  TEMPERATURE 293K                                                    
REMARK 290                                                                      
REMARK 290 CRYSTALLOGRAPHIC SYMMETRY                                            
REMARK 290 SYMMETRY OPERATORS FOR SPACE GROUP: I 2 2 2                          
REMARK 290                                                                      
REMARK 290      SYMOP   SYMMETRY                                                
REMARK 290     NNNMMM   OPERATOR                                                
REMARK 290       1555   X,Y,Z                                                   
REMARK 290       2555   -X,-Y,Z                                                 
REMARK 290       3555   -X,Y,-Z                                                 
REMARK 290       4555   X,-Y,-Z                                                 
REMARK 290       5555   X+1/2,Y+1/2,Z+1/2                                       
REMARK 290       6555   -X+1/2,-Y+1/2,Z+1/2                                     
REMARK 290       7555   -X+1/2,Y+1/2,-Z+1/2                                     
REMARK 290       8555   X+1/2,-Y+1/2,-Z+1/2                                     
REMARK 290                                                                      
REMARK 290     WHERE NNN -> OPERATOR NUMBER                                     
REMARK 290           MMM -> TRANSLATION VECTOR                                  
REMARK 290                                                                      
REMARK 290 CRYSTALLOGRAPHIC SYMMETRY TRANSFORMATIONS                            
REMARK 290 THE FOLLOWING TRANSFORMATIONS OPERATE ON THE ATOM/HETATM             
REMARK 290 RECORDS IN THIS ENTRY TO PRODUCE CRYSTALLOGRAPHICALLY                
REMARK 290 RELATED MOLECULES.                                                   
REMARK 290   SMTRY1   1  1.000000  0.000000  0.000000        0.00000            
REMARK 290   SMTRY2   1  0.000000  1.000000  0.000000        0.00000            
REMARK 290   SMTRY3   1  0.000000  0.000000  1.000000        0.00000            
REMARK 290   SMTRY1   2 -1.000000  0.000000  0.000000        0.00000            
REMARK 290   SMTRY2   2  0.000000 -1.000000  0.000000        0.00000            
REMARK 290   SMTRY3   2  0.000000  0.000000  1.000000        0.00000            
REMARK 290   SMTRY1   3 -1.000000  0.000000  0.000000        0.00000            
REMARK 290   SMTRY2   3  0.000000  1.000000  0.000000        0.00000            
REMARK 290   SMTRY3   3  0.000000  0.000000 -1.000000        0.00000            
REMARK 290   SMTRY1   4  1.000000  0.000000  0.000000        0.00000            
REMARK 290   SMTRY2   4  0.000000 -1.000000  0.000000        0.00000            
REMARK 290   SMTRY3   4  0.000000  0.000000 -1.000000        0.00000            
REMARK 290   SMTRY1   5  1.000000  0.000000  0.000000       16.17450            
REMARK 290   SMTRY2   5  0.000000  1.000000  0.000000       23.43850            
REMARK 290   SMTRY3   5  0.000000  0.000000  1.000000       56.31050            
REMARK 290   SMTRY1   6 -1.000000  0.000000  0.000000       16.17450            
REMARK 290   SMTRY2   6  0.000000 -1.000000  0.000000       23.43850            
REMARK 290   SMTRY3   6  0.000000  0.000000  1.000000       56.31050            
REMARK 290   SMTRY1   7 -1.000000  0.000000  0.000000       16.17450            
REMARK 290   SMTRY2   7  0.000000  1.000000  0.000000       23.43850            
REMARK 290   SMTRY3   7  0.000000  0.000000 -1.000000       56.31050            
REMARK 290   SMTRY1   8  1.000000  0.000000  0.000000       16.17450            
REMARK 290   SMTRY2   8  0.000000 -1.000000  0.000000       23.43850            
REMARK 290   SMTRY3   8  0.000000  0.000000 -1.000000       56.31050            
REMARK 290                                                                      
REMARK 290 REMARK: NULL                                                         
REMARK 300                                                                      
REMARK 300 BIOMOLECULE: 1                                                       
REMARK 300 SEE REMARK 350 FOR THE AUTHOR PROVIDED AND/OR PROGRAM                
REMARK 300 GENERATED ASSEMBLY INFORMATION FOR THE STRUCTURE IN                  
REMARK 300 THIS ENTRY. THE REMARK MAY ALSO PROVIDE INFORMATION ON               
REMARK 300 BURIED SURFACE AREA.                                                 
REMARK 350                                                                      
REMARK 350 COORDINATES FOR A COMPLETE MULTIMER REPRESENTING THE KNOWN           
REMARK 350 BIOLOGICALLY SIGNIFICANT OLIGOMERIZATION STATE OF THE                
REMARK 350 MOLECULE CAN BE GENERATED BY APPLYING BIOMT TRANSFORMATIONS          
REMARK 350 GIVEN BELOW.  BOTH NON-CRYSTALLOGRAPHIC AND                          
REMARK 350 CRYSTALLOGRAPHIC OPERATIONS ARE GIVEN.                               
REMARK 350                                                                      
REMARK 350 BIOMOLECULE: 1                                                       
REMARK 350 AUTHOR DETERMINED BIOLOGICAL UNIT: MONOMERIC                         
REMARK 350 SOFTWARE DETERMINED QUATERNARY STRUCTURE: MONOMERIC                  
REMARK 350 SOFTWARE USED: PISA                                                  
REMARK 350 TOTAL BURIED SURFACE AREA: 190 ANGSTROM**2                           
REMARK 350 SURFACE AREA OF THE COMPLEX: 5990 ANGSTROM**2                        
REMARK 350 CHANGE IN SOLVENT FREE ENERGY: 0.0 KCAL/MOL                          
REMARK 350 APPLY THE FOLLOWING TO CHAINS: A                                     
REMARK 350   BIOMT1   1  1.000000  0.000000  0.000000        0.00000            
REMARK 350   BIOMT2   1  0.000000  1.000000  0.000000        0.00000            
REMARK 350   BIOMT3   1  0.000000  0.000000  1.000000        0.00000            
REMARK 465                                                                      
REMARK 465 MISSING RESIDUES                                                     
REMARK 465 THE FOLLOWING RESIDUES WERE NOT LOCATED IN THE                       
REMARK 465 EXPERIMENT. (M=MODEL NUMBER; RES=RESIDUE NAME; C=CHAIN               
REMARK 465 IDENTIFIER; SSSEQ=SEQUENCE NUMBER; I=INSERTION CODE.)                
REMARK 465                                                                      
REMARK 465   M RES C SSSEQI                                                     
REMARK 465     GLY A    -1                                                      
REMARK 465     SER A     0                                                      
REMARK 465     ASP A    95                                                      
REMARK 500                                                                      
REMARK 500 GEOMETRY AND STEREOCHEMISTRY                                         
REMARK 500 SUBTOPIC: CLOSE CONTACTS IN SAME ASYMMETRIC UNIT                     
REMARK 500                                                                      
REMARK 500 THE FOLLOWING ATOMS ARE IN CLOSE CONTACT.                            
REMARK 500                                                                      
REMARK 500  ATM1  RES C  SSEQI   ATM2  RES C  SSEQI           DISTANCE          
REMARK 500   O    HOH A   234     O    HOH A   265              2.17            
REMARK 500                                                                      
REMARK 500 REMARK: NULL                                                         
REMARK 500                                                                      
REMARK 500 GEOMETRY AND STEREOCHEMISTRY                                         
REMARK 500 SUBTOPIC: CLOSE CONTACTS                                             
REMARK 500                                                                      
REMARK 500 THE FOLLOWING ATOMS THAT ARE RELATED BY CRYSTALLOGRAPHIC             
REMARK 500 SYMMETRY ARE IN CLOSE CONTACT.  AN ATOM LOCATED WITHIN 0.15          
REMARK 500 ANGSTROMS OF A SYMMETRY RELATED ATOM IS ASSUMED TO BE ON A           
REMARK 500 SPECIAL POSITION AND IS, THEREFORE, LISTED IN REMARK 375             
REMARK 500 INSTEAD OF REMARK 500.  ATOMS WITH NON-BLANK ALTERNATE               
REMARK 500 LOCATION INDICATORS ARE NOT INCLUDED IN THE CALCULATIONS.            
REMARK 500                                                                      
REMARK 500 DISTANCE CUTOFF:                                                     
REMARK 500 2.2 ANGSTROMS FOR CONTACTS NOT INVOLVING HYDROGEN ATOMS              
REMARK 500 1.6 ANGSTROMS FOR CONTACTS INVOLVING HYDROGEN ATOMS                  
REMARK 500                                                                      
REMARK 500  ATM1  RES C  SSEQI   ATM2  RES C  SSEQI  SSYMOP   DISTANCE          
REMARK 500   O    HOH A   297     O    HOH A   297     2765     1.09            
REMARK 500   O    HOH A   292     O    HOH A   292     3755     1.45            
REMARK 500                                                                      
REMARK 500 REMARK: NULL                                                         
REMARK 500                                                                      
REMARK 500 GEOMETRY AND STEREOCHEMISTRY                                         
REMARK 500 SUBTOPIC: COVALENT BOND ANGLES                                       
REMARK 500                                                                      
REMARK 500 THE STEREOCHEMICAL PARAMETERS OF THE FOLLOWING RESIDUES              
REMARK 500 HAVE VALUES WHICH DEVIATE FROM EXPECTED VALUES BY MORE               
REMARK 500 THAN 6*RMSD (M=MODEL NUMBER; RES=RESIDUE NAME; C=CHAIN               
REMARK 500 IDENTIFIER; SSEQ=SEQUENCE NUMBER; I=INSERTION CODE).                 
REMARK 500                                                                      
REMARK 500 STANDARD TABLE:                                                      
REMARK 500 FORMAT: (10X,I3,1X,A3,1X,A1,I4,A1,3(1X,A4,2X),12X,F5.1)              
REMARK 500                                                                      
REMARK 500 EXPECTED VALUES PROTEIN: ENGH AND HUBER, 1999                        
REMARK 500 EXPECTED VALUES NUCLEIC ACID: CLOWNEY ET AL 1996                     
REMARK 500                                                                      
REMARK 500  M RES CSSEQI ATM1   ATM2   ATM3                                     
REMARK 500    ARG A  68   NE  -  CZ  -  NH1 ANGL. DEV. =   4.3 DEGREES          
REMARK 500    ARG A  68   NE  -  CZ  -  NH2 ANGL. DEV. =  -4.1 DEGREES          
REMARK 500    ARG A  72   NE  -  CZ  -  NH1 ANGL. DEV. =   4.4 DEGREES          
REMARK 500    ARG A  72   NE  -  CZ  -  NH2 ANGL. DEV. =  -3.9 DEGREES          
REMARK 500                                                                      
REMARK 500 REMARK: NULL                                                         
REMARK 620                                                                      
REMARK 620 METAL COORDINATION                                                   
REMARK 620 (M=MODEL NUMBER; RES=RESIDUE NAME; C=CHAIN IDENTIFIER;               
REMARK 620 SSEQ=SEQUENCE NUMBER; I=INSERTION CODE):                             
REMARK 620                                                                      
REMARK 620 COORDINATION ANGLES FOR:  M RES CSSEQI METAL                         
REMARK 620                              ZN A 101  ZN                            
REMARK 620 N RES CSSEQI ATOM                                                    
REMARK 620 1 HIS A  35   ND1                                                    
REMARK 620 2 HIS A  61   NE2 113.7                                              
REMARK 620 3 HIS A  65   NE2 106.7 101.5                                        
REMARK 620 4 9RQ A 102   O1  109.5 109.2 116.2                                  
REMARK 620 N                    1     2     3                                   
REMARK 800                                                                      
REMARK 800 SITE                                                                 
REMARK 800 SITE_IDENTIFIER: AC1                                                 
REMARK 800 EVIDENCE_CODE: SOFTWARE                                              
REMARK 800 SITE_DESCRIPTION: binding site for residue ZN A 101                  
REMARK 800                                                                      
REMARK 800 SITE_IDENTIFIER: AC2                                                 
REMARK 800 EVIDENCE_CODE: SOFTWARE                                              
REMARK 800 SITE_DESCRIPTION: binding site for residue 9RQ A 102                 
REMARK 800                                                                      
REMARK 800 SITE_IDENTIFIER: AC3                                                 
REMARK 800 EVIDENCE_CODE: SOFTWARE                                              
REMARK 800 SITE_DESCRIPTION: binding site for residue GOL A 103                 
DBREF  5OD1 A   -1    95  PDB    5OD1     5OD1            -1     95             
SEQRES   1 A   97  GLY SER GLY SER PRO LEU ALA GLN GLN ILE LYS ASN THR          
SEQRES   2 A   97  LEU THR PHE ILE GLY GLN ALA ASN ALA ALA GLY ARG MET          
SEQRES   3 A   97  ASP GLU VAL ARG THR LEU GLN GLN ASN LEU HIS PRO LEU          
SEQRES   4 A   97  TRP ALA GLU TYR PHE GLN GLN THR GLU GLY SER GLY GLY          
SEQRES   5 A   97  SER PRO LEU ALA GLN GLN ILE GLN TYR GLY HIS VAL LEU          
SEQRES   6 A   97  ILE HIS GLN ALA ARG ALA ALA GLY ARG MET ASP GLU VAL          
SEQRES   7 A   97  ARG ARG LEU SER GLU ASN THR LEU GLN LEU MET LYS GLU          
SEQRES   8 A   97  TYR PHE GLN GLN SER ASP                                      
HET     ZN  A 101       1                                                       
HET    9RQ  A 102      44                                                       
HET    GOL  A 103       6                                                       
HETNAM      ZN ZINC ION                                                         
HETNAM     9RQ [2-OXIDANYLIDENE-7-[OXIDANYL-[(1~{S})-1-                         
HETNAM   2 9RQ  PHENYLETHYL]PHOSPHORYL]OXY-CHROMEN-4-                           
HETNAM   3 9RQ  YL]METHANESULFONIC ACID                                         
HETNAM     GOL GLYCEROL                                                         
HETSYN     GOL GLYCERIN; PROPANE-1,2,3-TRIOL                                    
FORMUL   2   ZN    ZN 2+                                                        
FORMUL   3  9RQ    C18 H17 O8 P S                                               
FORMUL   4  GOL    C3 H8 O3                                                     
FORMUL   5  HOH   *97(H2 O)                                                     
HELIX    1 AA1 SER A    2  ALA A   21  1                                  20    
HELIX    2 AA2 ARG A   23  GLY A   47  1                                  25    
HELIX    3 AA3 SER A   51  ALA A   70  1                                  20    
HELIX    4 AA4 ARG A   72  GLN A   93  1                                  22    
LINK         ND1 HIS A  35                ZN    ZN A 101     1555   1555  2.04  
LINK         NE2 HIS A  61                ZN    ZN A 101     1555   1555  2.03  
LINK         NE2 HIS A  65                ZN    ZN A 101     1555   1555  2.04  
LINK        ZN    ZN A 101                 O1  9RQ A 102     1555   1555  1.83  
SITE     1 AC1  4 HIS A  35  HIS A  61  HIS A  65  9RQ A 102                    
SITE     1 AC2 14 GLY A   1  ARG A  28  GLN A  31  GLN A  32                    
SITE     2 AC2 14 HIS A  35  HIS A  61  ILE A  64  HIS A  65                    
SITE     3 AC2 14 ARG A  68  MET A  87   ZN A 101  HOH A 201                    
SITE     4 AC2 14 HOH A 206  HOH A 223                                          
SITE     1 AC3  8 SER A   2  TYR A  41  GLN A  44  ARG A  68                    
SITE     2 AC3  8 HOH A 223  HOH A 228  HOH A 234  HOH A 279                    
CRYST1   32.349   46.877  112.621  90.00  90.00  90.00 I 2 2 2       8          
ORIGX1      1.000000  0.000000  0.000000        0.00000                         
ORIGX2      0.000000  1.000000  0.000000        0.00000                         
ORIGX3      0.000000  0.000000  1.000000        0.00000                         
SCALE1      0.030913  0.000000  0.000000        0.00000                         
SCALE2      0.000000  0.021332  0.000000        0.00000                         
SCALE3      0.000000  0.000000  0.008879        0.00000                         
ATOM      1  N   GLY A   1      14.666  16.098  13.279  1.00 66.72           N  
ANISOU    1  N   GLY A   1     9188   8036   8125   1733    -44   -410       N  
ATOM      2  CA  GLY A   1      15.390  15.622  14.512  1.00 62.95           C  
ANISOU    2  CA  GLY A   1     6862   8471   8584    711  -1175  -2011       C  
ATOM      3  C   GLY A   1      15.576  16.753  15.504  1.00 58.10           C  
ANISOU    3  C   GLY A   1     5829   6801   9442   -143  -2042  -1203       C  
ATOM      4  O   GLY A   1      14.987  17.816  15.314  1.00 70.00           O  
ANISOU    4  O   GLY A   1     8570   5032  12992  -1863  -2885   1466       O  
ATOM      5  H   GLY A   1      14.917  15.510  12.496  1.00 65.08           H  
ANISOU    5  H   GLY A   1     8386   8331   8008   1280   -407   -685       H  
ATOM      6  HA2 GLY A   1      14.869  14.917  14.924  1.00 63.65           H  
ANISOU    6  HA2 GLY A   1     7177   8456   8549    943  -1177  -1434       H  
ATOM      7  HA3 GLY A   1      16.260  15.282  14.253  1.00 61.88           H  
ANISOU    7  HA3 GLY A   1     6940   8059   8510    806  -1051  -1394       H  
ATOM      8  N   SER A   2      16.376  16.564  16.560  1.00 45.21           N  
ANISOU    8  N   SER A   2     4523   3036   9617   -472   -881   1299       N  
ATOM      9  CA  SER A   2      16.698  17.730  17.409  1.00 40.58           C  
ANISOU    9  CA  SER A   2     3119   4627   7670   -286    111    803       C  
ATOM     10  C   SER A   2      17.657  18.719  16.662  1.00 32.92           C  
ANISOU   10  C   SER A   2     2981   2762   6763    361    804    172       C  
ATOM     11  O   SER A   2      18.392  18.321  15.692  1.00 32.93           O  
ANISOU   11  O   SER A   2     2755   3563   6193    362    120     55       O  
ATOM     12  CB  SER A   2      17.334  17.307  18.710  1.00 43.02           C  
ANISOU   12  CB  SER A   2     4291   4924   7130    858    823   1152       C  
ATOM     13  OG  SER A   2      18.663  16.829  18.423  1.00 34.36           O  
ANISOU   13  OG  SER A   2     4395   3383   5275    775   1146    424       O  
ATOM     14  H   SER A   2      16.791  15.686  16.838  1.00 45.76           H  
ANISOU   14  H   SER A   2     4275   4220   8889    782   -918   1013       H  
ATOM     15  HA  SER A   2      15.864  18.188  17.638  1.00 41.60           H  
ANISOU   15  HA  SER A   2     3961   4135   7710    229    322    725       H  
ATOM     16  HB2 SER A   2      17.391  18.073  19.302  1.00 42.24           H  
ANISOU   16  HB2 SER A   2     4007   5104   6936    608    762   1060       H  
ATOM     17  HB3 SER A   2      16.804  16.609  19.118  1.00 41.44           H  
ANISOU   17  HB3 SER A   2     4080   4892   6772    606    657    749       H  
ATOM     18  HG  SER A   2      19.049  16.588  19.092  0.00 32.69           H  
ANISOU   18  HG  SER A   2     4140   4140   4140      0      0      0       H  
ATOM     19  N   PRO A   3      17.678  19.989  17.108  1.00 32.63           N  
ANISOU   19  N   PRO A   3     3311   2790   6295    517    840    381       N  
ATOM     20  CA  PRO A   3      18.662  20.936  16.552  1.00 31.80           C  
ANISOU   20  CA  PRO A   3     3541   3106   5433    576    784    838       C  
ATOM     21  C   PRO A   3      20.112  20.443  16.674  1.00 25.26           C  
ANISOU   21  C   PRO A   3     3682   2205   3709    276    444    578       C  
ATOM     22  O   PRO A   3      20.865  20.561  15.750  1.00 23.60           O  
ANISOU   22  O   PRO A   3     3424   2124   3416    216     77    448       O  
ATOM     23  CB  PRO A   3      18.441  22.218  17.372  1.00 41.22           C  
ANISOU   23  CB  PRO A   3     5570   3438   6652   1460   1026    420       C  
ATOM     24  CG  PRO A   3      17.014  22.115  17.812  1.00 48.01           C  
ANISOU   24  CG  PRO A   3     6207   4067   7965    836   1605    670       C  
ATOM     25  CD  PRO A   3      16.723  20.655  18.022  1.00 41.67           C  
ANISOU   25  CD  PRO A   3     5083   3945   6805    737   2019    547       C  
ATOM     26  HA  PRO A   3      18.462  21.118  15.610  1.00 32.11           H  
ANISOU   26  HA  PRO A   3     3895   2990   5316    601    768    584       H  
ATOM     27  HB2 PRO A   3      19.035  22.237  18.139  1.00 40.24           H  
ANISOU   27  HB2 PRO A   3     5139   3577   6570   1022   1209    577       H  
ATOM     28  HB3 PRO A   3      18.575  22.997  16.809  1.00 40.53           H  
ANISOU   28  HB3 PRO A   3     5058   3917   6422   1017   1089    531       H  
ATOM     29  HG2 PRO A   3      16.894  22.606  18.640  1.00 41.49           H  
ANISOU   29  HG2 PRO A   3     5335   3757   6672   1050   1539    488       H  
ATOM     30  HG3 PRO A   3      16.441  22.469  17.115  1.00 41.49           H  
ANISOU   30  HG3 PRO A   3     5335   3757   6672   1050   1539    488       H  
ATOM     31  HD2 PRO A   3      16.883  20.398  18.941  1.00 40.15           H  
ANISOU   31  HD2 PRO A   3     4753   3754   6745    652   1710    390       H  
ATOM     32  HD3 PRO A   3      15.810  20.466  17.755  1.00 41.17           H  
ANISOU   32  HD3 PRO A   3     5165   3678   6800    734   1739    563       H  
ATOM     33  N   LEU A   4      20.428  19.799  17.796  1.00 21.57           N  
ANISOU   33  N   LEU A   4     3024   2418   2752   -107    443    -37       N  
ATOM     34  CA  LEU A   4      21.753  19.267  18.001  1.00 19.94           C  
ANISOU   34  CA  LEU A   4     3294   2037   2245   -369     55    315       C  
ATOM     35  C   LEU A   4      22.095  18.127  17.041  1.00 20.25           C  
ANISOU   35  C   LEU A   4     3106   1675   2912   -245    354    413       C  
ATOM     36  O   LEU A   4      23.170  18.087  16.446  1.00 19.22           O  
ANISOU   36  O   LEU A   4     3107   2191   2002   -217   -118    476       O  
ATOM     37  CB  LEU A   4      21.906  18.941  19.454  1.00 25.22           C  
ANISOU   37  CB  LEU A   4     3958   3209   2414   -346    329    731       C  
ATOM     38  CG  LEU A   4      23.278  18.550  19.889  1.00 26.34           C  
ANISOU   38  CG  LEU A   4     3772   3159   3075    145    273   1236       C  
ATOM     39  CD1 LEU A   4      24.337  19.611  19.548  1.00 24.98           C  
ANISOU   39  CD1 LEU A   4     3355   2710   3427    121    299    773       C  
ATOM     40  CD2 LEU A   4      23.241  18.254  21.391  1.00 23.72           C  
ANISOU   40  CD2 LEU A   4     3836   2404   2770    -29    174    658       C  
ATOM     41  H   LEU A   4      19.788  19.642  18.562  1.00 21.33           H  
ANISOU   41  H   LEU A   4     3097   2367   2641   -104    337    214       H  
ATOM     42  HA  LEU A   4      22.385  19.989  17.804  1.00 20.81           H  
ANISOU   42  HA  LEU A   4     3117   2260   2527   -314    280    417       H  
ATOM     43  HB2 LEU A   4      21.653  19.721  19.973  1.00 24.69           H  
ANISOU   43  HB2 LEU A   4     3673   3104   2601   -239    226    758       H  
ATOM     44  HB3 LEU A   4      21.313  18.204  19.667  1.00 24.29           H  
ANISOU   44  HB3 LEU A   4     3660   3019   2548   -150    238    709       H  
ATOM     45  HG  LEU A   4      23.531  17.727  19.442  1.00 26.42           H  
ANISOU   45  HG  LEU A   4     3737   3312   2988    -34    260    979       H  
ATOM     46 HD11 LEU A   4      24.573  19.529  18.621  1.00 25.39           H  
ANISOU   46 HD11 LEU A   4     3416   2864   3366    138    284    854       H  
ATOM     47 HD12 LEU A   4      25.112  19.468  20.095  1.00 25.05           H  
ANISOU   47 HD12 LEU A   4     3356   2886   3273    157    371    845       H  
ATOM     48 HD13 LEU A   4      23.972  20.483  19.718  1.00 25.09           H  
ANISOU   48 HD13 LEU A   4     3359   2897   3275    280    360    780       H  
ATOM     49 HD21 LEU A   4      22.975  19.049  21.859  1.00 24.10           H  
ANISOU   49 HD21 LEU A   4     3725   2697   2734     89    310    592       H  
ATOM     50 HD22 LEU A   4      24.116  17.983  21.678  1.00 24.48           H  
ANISOU   50 HD22 LEU A   4     3757   2705   2840     -8    282    766       H  
ATOM     51 HD23 LEU A   4      22.610  17.549  21.556  1.00 24.24           H  
ANISOU   51 HD23 LEU A   4     3643   2750   2817    -66    272    796       H  
ATOM     52  N   ALA A   5      21.152  17.221  16.838  1.00 19.98           N  
ANISOU   52  N   ALA A   5     2695   2120   2774   -260     70    529       N  
ATOM     53  CA  ALA A   5      21.331  16.233  15.799  1.00 22.37           C  
ANISOU   53  CA  ALA A   5     2600   2470   3426   -234     15     22       C  
ATOM     54  C   ALA A   5      21.598  16.837  14.440  1.00 22.25           C  
ANISOU   54  C   ALA A   5     2477   2267   3709   -251   -129     33       C  
ATOM     55  O   ALA A   5      22.451  16.340  13.704  1.00 20.62           O  
ANISOU   55  O   ALA A   5     2998   1803   3034   -152   -298    -95       O  
ATOM     56  CB  ALA A   5      20.141  15.305  15.749  1.00 24.74           C  
ANISOU   56  CB  ALA A   5     2503   2411   4484   -152    221    578       C  
ATOM     57  H   ALA A   5      20.291  17.150  17.363  1.00 20.50           H  
ANISOU   57  H   ALA A   5     2657   2167   2966   -245    110    373       H  
ATOM     58  HA  ALA A   5      22.108  15.683  16.031  1.00 22.54           H  
ANISOU   58  HA  ALA A   5     2634   2446   3482   -246     45    210       H  
ATOM     59  HB1 ALA A   5      20.023  14.900  16.611  1.00 24.28           H  
ANISOU   59  HB1 ALA A   5     2533   2601   4092   -156     93    268       H  
ATOM     60  HB2 ALA A   5      20.302  14.627  15.088  1.00 24.92           H  
ANISOU   60  HB2 ALA A   5     2534   2746   4188   -196     97    470       H  
ATOM     61  HB3 ALA A   5      19.359  15.811  15.514  1.00 24.33           H  
ANISOU   61  HB3 ALA A   5     2544   2591   4110    -84    112    382       H  
ATOM     62  N   GLN A   6      20.922  17.951  14.103  1.00 20.24           N  
ANISOU   62  N   GLN A   6     2925   2023   2742    -33     29    -17       N  
ATOM     63  CA  GLN A   6      21.204  18.573  12.782  1.00 22.23           C  
ANISOU   63  CA  GLN A   6     2923   2617   2904   -111   -159    319       C  
ATOM     64  C   GLN A   6      22.588  19.196  12.706  1.00 17.49           C  
ANISOU   64  C   GLN A   6     2915   1488   2242    141   -116     80       C  
ATOM     65  O   GLN A   6      23.235  19.176  11.675  1.00 19.81           O  
ANISOU   65  O   GLN A   6     3225   2202   2097     92   -195    271       O  
ATOM     66  CB  GLN A   6      20.114  19.573  12.404  1.00 25.23           C  
ANISOU   66  CB  GLN A   6     3220   3139   3224    341    -76    640       C  
ATOM     67  CG  GLN A   6      20.180  20.024  10.948  1.00 35.01           C  
ANISOU   67  CG  GLN A   6     5505   4312   3483    738   -415    655       C  
ATOM     68  CD  GLN A   6      20.129  18.874   9.925  1.00 45.89           C  
ANISOU   68  CD  GLN A   6     6534   6632   4267   -371    364  -1076       C  
ATOM     69  OE1 GLN A   6      19.222  18.020   9.971  1.00 65.82           O  
ANISOU   69  OE1 GLN A   6     7636  11121   6248  -3130  -1371  -1880       O  
ATOM     70  NE2 GLN A   6      21.107  18.846   8.999  1.00 40.81           N  
ANISOU   70  NE2 GLN A   6     7121   4466   3918    433    981    565       N  
ATOM     71  H   GLN A   6      20.219  18.412  14.660  1.00 20.63           H  
ANISOU   71  H   GLN A   6     2680   2241   2917    -33     30     55       H  
ATOM     72  HA  GLN A   6      21.181  17.859  12.112  1.00 22.43           H  
ANISOU   72  HA  GLN A   6     2988   2615   2918     21   -102    296       H  
ATOM     73  HB2 GLN A   6      19.247  19.162  12.550  1.00 25.72           H  
ANISOU   73  HB2 GLN A   6     3334   3250   3187    176   -148    561       H  
ATOM     74  HB3 GLN A   6      20.203  20.360  12.964  1.00 26.47           H  
ANISOU   74  HB3 GLN A   6     3520   3343   3191    258   -169    531       H  
ATOM     75  HG2 GLN A   6      19.419  20.599  10.772  1.00 33.60           H  
ANISOU   75  HG2 GLN A   6     4794   4398   3572    450   -183    333       H  
ATOM     76  HG3 GLN A   6      20.999  20.522  10.801  1.00 35.13           H  
ANISOU   76  HG3 GLN A   6     5300   4479   3568    721   -251    289       H  
ATOM     77 HE21 GLN A   6      21.120  18.184   8.427  0.00 40.89           H  
ANISOU   77 HE21 GLN A   6     5179   5179   5179      0      0      0       H  
ATOM     78 HE22 GLN A   6      21.670  19.456   8.972  0.00 40.89           H  
ANISOU   78 HE22 GLN A   6     5179   5179   5179      0      0      0       H  
ATOM     79  N   GLN A   7      23.044  19.770  13.808  1.00 17.78           N  
ANISOU   79  N   GLN A   7     2983   1881   1892    368   -309    375       N  
ATOM     80  CA  GLN A   7      24.365  20.365  13.851  1.00 16.06           C  
ANISOU   80  CA  GLN A   7     2762   1858   1480    197   -219    296       C  
ATOM     81  C   GLN A   7      25.400  19.287  13.628  1.00 15.48           C  
ANISOU   81  C   GLN A   7     2708   1278   1896   -143    -92    203       C  
ATOM     82  O   GLN A   7      26.379  19.458  12.926  1.00 17.08           O  
ANISOU   82  O   GLN A   7     2947   1533   2010   -169     -4     93       O  
ATOM     83  CB  GLN A   7      24.602  21.033  15.212  1.00 16.26           C  
ANISOU   83  CB  GLN A   7     3023   1746   1409    343     57    282       C  
ATOM     84  CG  GLN A   7      23.811  22.315  15.460  1.00 19.17           C  
ANISOU   84  CG  GLN A   7     3045   2036   2203    559   -144     95       C  
ATOM     85  CD  GLN A   7      23.954  22.785  16.899  1.00 17.50           C  
ANISOU   85  CD  GLN A   7     2807   1558   2283    447    111    -29       C  
ATOM     86  OE1 GLN A   7      25.066  23.188  17.347  1.00 20.77           O  
ANISOU   86  OE1 GLN A   7     3207   1923   2758    -33   -159     76       O  
ATOM     87  NE2 GLN A   7      22.880  22.739  17.620  1.00 21.30           N  
ANISOU   87  NE2 GLN A   7     3315   1766   3009   -107    645   -334       N  
ATOM     88  H   GLN A   7      22.521  19.849  14.669  1.00 17.83           H  
ANISOU   88  H   GLN A   7     2903   1828   2041    265   -208    276       H  
ATOM     89  HA  GLN A   7      24.453  21.043  13.149  1.00 16.36           H  
ANISOU   89  HA  GLN A   7     2829   1806   1580    171   -148    303       H  
ATOM     90  HB2 GLN A   7      24.378  20.404  15.915  1.00 16.53           H  
ANISOU   90  HB2 GLN A   7     2933   1833   1515    289      1    367       H  
ATOM     91  HB3 GLN A   7      25.541  21.264  15.279  1.00 16.96           H  
ANISOU   91  HB3 GLN A   7     2992   1872   1579    358    -23    270       H  
ATOM     92  HG2 GLN A   7      24.154  23.014  14.881  1.00 18.91           H  
ANISOU   92  HG2 GLN A   7     2986   2124   2075    508    -56     30       H  
ATOM     93  HG3 GLN A   7      22.874  22.160  15.270  1.00 18.39           H  
ANISOU   93  HG3 GLN A   7     2990   1946   2050    485     14     99       H  
ATOM     94 HE21 GLN A   7      22.895  22.962  18.430  0.00 20.65           H  
ANISOU   94 HE21 GLN A   7     2615   2615   2615      0      0      0       H  
ATOM     95 HE22 GLN A   7      22.145  22.419  17.264  0.00 20.65           H  
ANISOU   95 HE22 GLN A   7     2615   2615   2615      0      0      0       H  
ATOM     96  N   ILE A   8      25.162  18.112  14.238  1.00 15.70           N  
ANISOU   96  N   ILE A   8     2793   1389   1782    -70     56    295       N  
ATOM     97  CA  ILE A   8      26.106  16.977  14.093  1.00 15.99           C  
ANISOU   97  CA  ILE A   8     2718   1639   1717     18   -124    174       C  
ATOM     98  C   ILE A   8      26.098  16.478  12.662  1.00 15.50           C  
ANISOU   98  C   ILE A   8     2572   1251   2067    142    -65   -121       C  
ATOM     99  O   ILE A   8      27.155  16.259  12.087  1.00 16.92           O  
ANISOU   99  O   ILE A   8     2895   1487   2047     38    210   -156       O  
ATOM    100  CB  ILE A   8      25.839  15.863  15.114  1.00 15.75           C  
ANISOU  100  CB  ILE A   8     2444   1723   1817     59    -95    255       C  
ATOM    101  CG1 ILE A   8      26.132  16.326  16.535  1.00 17.00           C  
ANISOU  101  CG1 ILE A   8     2827   1606   2026   -162   -175    362       C  
ATOM    102  CG2 ILE A   8      26.644  14.621  14.755  1.00 18.66           C  
ANISOU  102  CG2 ILE A   8     3086   1746   2256    141     59    233       C  
ATOM    103  CD1 ILE A   8      25.527  15.472  17.601  1.00 17.90           C  
ANISOU  103  CD1 ILE A   8     3039   1279   2483    -81     81    378       C  
ATOM    104  H   ILE A   8      24.369  17.913  14.832  1.00 15.55           H  
ANISOU  104  H   ILE A   8     2622   1483   1802    -50    -28    248       H  
ATOM    105  HA  ILE A   8      27.010  17.306  14.279  1.00 15.95           H  
ANISOU  105  HA  ILE A   8     2637   1591   1830     60    -41    157       H  
ATOM    106  HB  ILE A   8      24.899  15.630  15.060  1.00 16.12           H  
ANISOU  106  HB  ILE A   8     2481   1715   1928      2    -87    256       H  
ATOM    107 HG12 ILE A   8      27.092  16.326  16.668  1.00 17.08           H  
ANISOU  107 HG12 ILE A   8     2764   1641   2081    -77    -57    327       H  
ATOM    108 HG13 ILE A   8      25.788  17.225  16.655  1.00 17.27           H  
ANISOU  108 HG13 ILE A   8     2715   1783   2062    -18    -74    299       H  
ATOM    109 HG21 ILE A   8      26.192  14.133  14.063  1.00 18.27           H  
ANISOU  109 HG21 ILE A   8     2872   1861   2208    149     49    278       H  
ATOM    110 HG22 ILE A   8      26.725  14.058  15.528  1.00 18.15           H  
ANISOU  110 HG22 ILE A   8     2856   1886   2154    113     12    214       H  
ATOM    111 HG23 ILE A   8      27.522  14.879  14.462  1.00 18.23           H  
ANISOU  111 HG23 ILE A   8     2960   1829   2136    172    -46    217       H  
ATOM    112 HD11 ILE A   8      24.622  15.260  17.362  1.00 17.99           H  
ANISOU  112 HD11 ILE A   8     2957   1537   2339     -1     77    383       H  
ATOM    113 HD12 ILE A   8      25.542  15.958  18.428  1.00 17.99           H  
ANISOU  113 HD12 ILE A   8     2890   1563   2381    -48     23    371       H  
ATOM    114 HD13 ILE A   8      26.041  14.666  17.689  1.00 17.80           H  
ANISOU  114 HD13 ILE A   8     2782   1651   2329     90      6    392       H  
ATOM    115  N  ALYS A   9      24.895  16.267  12.112  0.50 16.87           N  
ANISOU  115  N  ALYS A   9     2752   1574   2082   -122   -150   -208       N  
ATOM    116  N  BLYS A   9      24.911  16.288  12.102  0.50 17.33           N  
ANISOU  116  N  BLYS A   9     2707   1734   2144    -37   -112   -237       N  
ATOM    117  CA ALYS A   9      24.759  15.847  10.711  0.50 19.54           C  
ANISOU  117  CA ALYS A   9     3464   1741   2217   -110   -484   -405       C  
ATOM    118  CA BLYS A   9      24.807  15.818  10.731  0.50 20.39           C  
ANISOU  118  CA BLYS A   9     3381   2078   2286     -1   -232   -508       C  
ATOM    119  C  ALYS A   9      25.544  16.764   9.791  0.50 20.58           C  
ANISOU  119  C  ALYS A   9     3318   2472   2029   -104   -362   -317       C  
ATOM    120  C  BLYS A   9      25.446  16.766   9.698  0.50 22.43           C  
ANISOU  120  C  BLYS A   9     3572   2485   2465   -113   -175   -310       C  
ATOM    121  O  ALYS A   9      26.385  16.294   9.019  0.50 20.36           O  
ANISOU  121  O  ALYS A   9     3064   2795   1876    294   -645    -36       O  
ATOM    122  O  BLYS A   9      26.051  16.322   8.706  0.50 22.35           O  
ANISOU  122  O  BLYS A   9     3547   1800   3142   -627    150   -639       O  
ATOM    123  CB ALYS A   9      23.290  15.770  10.256  0.50 22.99           C  
ANISOU  123  CB ALYS A   9     3603   2585   2547   -322   -538   -810       C  
ATOM    124  CB BLYS A   9      23.347  15.544  10.393  0.50 23.88           C  
ANISOU  124  CB BLYS A   9     3276   3327   2470    203    -37   -823       C  
ATOM    125  CG ALYS A   9      22.571  14.537  10.776  0.50 22.67           C  
ANISOU  125  CG ALYS A   9     3952   2469   2192   -486  -1011   -570       C  
ATOM    126  CG BLYS A   9      23.185  14.959   9.025  0.50 28.03           C  
ANISOU  126  CG BLYS A   9     4068   4275   2306    -41    560  -1048       C  
ATOM    127  CD ALYS A   9      21.158  14.413  10.257  0.50 28.88           C  
ANISOU  127  CD ALYS A   9     3429   3353   4191   -661   -598   -198       C  
ATOM    128  CD BLYS A   9      24.036  13.722   8.884  0.50 32.47           C  
ANISOU  128  CD BLYS A   9     4477   4569   3288     93    149   -198       C  
ATOM    129  CE ALYS A   9      21.075  13.336   9.187  0.50 34.49           C  
ANISOU  129  CE ALYS A   9     4930   3725   4450   -257    -62   -478       C  
ATOM    130  CE BLYS A   9      24.902  13.751   7.625  0.50 33.57           C  
ANISOU  130  CE BLYS A   9     5541   3905   3309     87    725  -1641       C  
ATOM    131  NZ ALYS A   9      21.565  13.662   7.811  0.50 44.13           N  
ANISOU  131  NZ ALYS A   9     5779   6267   4721   -781   -381     88       N  
ATOM    132  NZ BLYS A   9      26.238  13.174   7.928  0.50 29.12           N  
ANISOU  132  NZ BLYS A   9     4791   3946   2326  -1426     61   -578       N  
ATOM    133  H  ALYS A   9      24.015  16.368  12.596  0.50 16.93           H  
ANISOU  133  H  ALYS A   9     2740   1581   2110    -57   -161   -225       H  
ATOM    134  H  BLYS A   9      24.022  16.438  12.556  0.50 17.28           H  
ANISOU  134  H  BLYS A   9     2696   1716   2153      0   -124   -249       H  
ATOM    135  HA ALYS A   9      25.139  14.949  10.621  0.50 19.42           H  
ANISOU  135  HA ALYS A   9     3186   1994   2197     50   -367   -477       H  
ATOM    136  HA BLYS A   9      25.279  14.962  10.665  0.50 20.25           H  
ANISOU  136  HA BLYS A   9     3103   2294   2296     89   -146   -464       H  
ATOM    137  HB2ALYS A   9      22.818  16.552  10.584  0.50 22.53           H  
ANISOU  137  HB2ALYS A   9     3610   2538   2411   -258   -618   -678       H  
ATOM    138  HB2BLYS A   9      22.985  14.914  11.036  0.50 24.43           H  
ANISOU  138  HB2BLYS A   9     3454   3316   2511    173     11   -783       H  
ATOM    139  HB3ALYS A   9      23.261  15.748   9.287  0.50 22.56           H  
ANISOU  139  HB3ALYS A   9     3622   2408   2540   -294   -624   -661       H  
ATOM    140  HB3BLYS A   9      22.851  16.377  10.427  0.50 23.61           H  
ANISOU  140  HB3BLYS A   9     3393   3174   2400    106     25   -762       H  
ATOM    141  HG2ALYS A   9      23.065  13.763  10.470  0.50 23.89           H  
ANISOU  141  HG2ALYS A   9     3719   2755   2603   -392   -781   -573       H  
ATOM    142  HG2BLYS A   9      22.258  14.712   8.886  0.50 28.00           H  
ANISOU  142  HG2BLYS A   9     3947   4104   2586    153    394   -774       H  
ATOM    143  HG3ALYS A   9      22.543  14.558  11.744  0.50 22.81           H  
ANISOU  143  HG3ALYS A   9     3719   2717   2230   -457   -779   -565       H  
ATOM    144  HG3BLYS A   9      23.469  15.605   8.360  0.50 28.18           H  
ANISOU  144  HG3BLYS A   9     3901   4143   2661     96    345   -772       H  
ATOM    145  HD2ALYS A   9      20.566  14.169  10.986  0.50 28.51           H  
ANISOU  145  HD2ALYS A   9     3920   3200   3711   -511   -578   -343       H  
ATOM    146  HD2BLYS A   9      24.620  13.644   9.655  0.50 31.45           H  
ANISOU  146  HD2BLYS A   9     4443   4358   3148     71    200   -708       H  
ATOM    147  HD3ALYS A   9      20.882  15.257   9.865  0.50 28.62           H  
ANISOU  147  HD3ALYS A   9     3903   3337   3634   -544   -597   -356       H  
ATOM    148  HD3BLYS A   9      23.438  12.962   8.836  0.50 32.07           H  
ANISOU  148  HD3BLYS A   9     4615   4478   3091    104    356   -700       H  
ATOM    149  HE2ALYS A   9      21.639  12.613   9.488  0.50 34.83           H  
ANISOU  149  HE2ALYS A   9     4638   4194   4401   -321   -308   -252       H  
ATOM    150  HE2BLYS A   9      24.482  13.243   6.913  0.50 32.83           H  
ANISOU  150  HE2BLYS A   9     5099   4117   3254   -329    383  -1036       H  
ATOM    151  HE3ALYS A   9      20.156  13.033   9.115  0.50 35.58           H  
ANISOU  151  HE3ALYS A   9     4926   4156   4436   -344   -235   -275       H  
ATOM    152  HE3BLYS A   9      25.018  14.673   7.355  0.50 33.03           H  
ANISOU  152  HE3BLYS A   9     5094   4309   3147   -286    389  -1071       H  
ATOM    153  HZ1ALYS A   9      21.031  14.363   7.429  0.50 42.56           H  
ANISOU  153  HZ1ALYS A   9     5586   5771   4813   -710    -80   -219       H  
ATOM    154  HZ1BLYS A   9      26.283  12.924   8.854  0.50 28.78           H  
ANISOU  154  HZ1BLYS A   9     4778   3861   2294   -993    220   -663       H  
ATOM    155  HZ2ALYS A   9      21.507  12.885   7.250  0.50 43.04           H  
ANISOU  155  HZ2ALYS A   9     5489   5936   4929   -565   -162    150       H  
ATOM    156  HZ2BLYS A   9      26.925  13.818   7.741  0.50 27.97           H  
ANISOU  156  HZ2BLYS A   9     4433   3695   2499  -1056    290   -687       H  
ATOM    157  HZ3ALYS A   9      22.479  13.952   7.848  0.50 41.84           H  
ANISOU  157  HZ3ALYS A   9     5630   5527   4739   -508   -164    -81       H  
ATOM    158  HZ3BLYS A   9      26.387  12.394   7.388  0.50 30.03           H  
ANISOU  158  HZ3BLYS A   9     4810   4020   2580  -1028    217   -590       H  
ATOM    159  N   ASN A  10      25.308  18.075   9.921  1.00 21.14           N  
ANISOU  159  N   ASN A  10     3172   2601   2256    -38   -311   -420       N  
ATOM    160  CA  ASN A  10      26.008  19.023   9.080  1.00 20.85           C  
ANISOU  160  CA  ASN A  10     3793   2341   1788     -9   -387   -285       C  
ATOM    161  C   ASN A  10      27.521  18.910   9.263  1.00 20.11           C  
ANISOU  161  C   ASN A  10     3671   2006   1960   -199   -182     83       C  
ATOM    162  O   ASN A  10      28.273  18.907   8.281  1.00 21.73           O  
ANISOU  162  O   ASN A  10     3715   2725   1816    -96   -239   -115       O  
ATOM    163  CB  ASN A  10      25.588  20.468   9.414  1.00 19.39           C  
ANISOU  163  CB  ASN A  10     3535   2057   1773    -77   -448     90       C  
ATOM    164  CG  ASN A  10      24.194  20.825   8.932  1.00 23.64           C  
ANISOU  164  CG  ASN A  10     3820   3133   2027    290   -780   -237       C  
ATOM    165  OD1 ASN A  10      23.620  20.141   8.057  1.00 31.17           O  
ANISOU  165  OD1 ASN A  10     4510   4453   2877     29  -1195  -1082       O  
ATOM    166  ND2 ASN A  10      23.691  21.976   9.391  1.00 25.19           N  
ANISOU  166  ND2 ASN A  10     4650   2689   2231    545   -530     33       N  
ATOM    167  H   ASN A  10      24.692  18.480  10.612  1.00 20.89           H  
ANISOU  167  H   ASN A  10     3295   2499   2140    -49   -290   -343       H  
ATOM    168  HA  ASN A  10      25.809  18.851   8.137  1.00 20.59           H  
ANISOU  168  HA  ASN A  10     3600   2357   1862    -84   -479   -301       H  
ATOM    169  HB2 ASN A  10      25.610  20.588  10.375  1.00 20.46           H  
ANISOU  169  HB2 ASN A  10     3577   2392   1803    -10   -477    -54       H  
ATOM    170  HB3 ASN A  10      26.208  21.085   8.993  1.00 19.79           H  
ANISOU  170  HB3 ASN A  10     3426   2325   1765   -114   -394     39       H  
ATOM    171 HD21 ASN A  10      22.793  22.209   9.110  0.00 24.34           H  
ANISOU  171 HD21 ASN A  10     3083   3083   3083      0      0      0       H  
ATOM    172 HD22 ASN A  10      24.211  22.520   9.989  0.00 24.34           H  
ANISOU  172 HD22 ASN A  10     3083   3083   3083      0      0      0       H  
ATOM    173  N   THR A  11      27.996  18.794  10.498  1.00 18.28           N  
ANISOU  173  N   THR A  11     3071   2111   1763   -300     91    149       N  
ATOM    174  CA  THR A  11      29.422  18.775  10.709  1.00 16.95           C  
ANISOU  174  CA  THR A  11     3300   2015   1124   -296    -64    -32       C  
ATOM    175  C   THR A  11      30.053  17.454  10.103  1.00 19.28           C  
ANISOU  175  C   THR A  11     3239   2120   1965   -372     43   -181       C  
ATOM    176  O   THR A  11      31.144  17.468   9.528  1.00 18.94           O  
ANISOU  176  O   THR A  11     3322   2271   1602   -186   -214    292       O  
ATOM    177  CB  THR A  11      29.722  18.909  12.205  1.00 17.55           C  
ANISOU  177  CB  THR A  11     3670   1832   1163   -246   -302     77       C  
ATOM    178  OG1 THR A  11      29.252  20.189  12.689  1.00 20.32           O  
ANISOU  178  OG1 THR A  11     4014   1911   1796     48   -313   -174       O  
ATOM    179  CG2 THR A  11      31.223  18.836  12.433  1.00 20.14           C  
ANISOU  179  CG2 THR A  11     3478   2625   1550   -245   -147    111       C  
ATOM    180  H   THR A  11      27.434  18.721  11.335  1.00 18.36           H  
ANISOU  180  H   THR A  11     3151   2105   1718   -261     95     92       H  
ATOM    181  HA  THR A  11      29.831  19.544  10.260  1.00 17.86           H  
ANISOU  181  HA  THR A  11     3255   2154   1376   -321    -21     82       H  
ATOM    182  HB  THR A  11      29.295  18.190  12.698  1.00 18.12           H  
ANISOU  182  HB  THR A  11     3508   2098   1278   -261   -146    138       H  
ATOM    183  HG1 THR A  11      29.399  20.299  13.450  0.00 20.27           H  
ANISOU  183  HG1 THR A  11     2567   2567   2567      0      0      0       H  
ATOM    184 HG21 THR A  11      31.502  17.921  12.520  1.00 20.06           H  
ANISOU  184 HG21 THR A  11     3498   2598   1526   -248   -173     57       H  
ATOM    185 HG22 THR A  11      31.452  19.301  13.241  1.00 20.27           H  
ANISOU  185 HG22 THR A  11     3504   2445   1753   -217   -211      4       H  
ATOM    186 HG23 THR A  11      31.697  19.241  11.703  1.00 19.70           H  
ANISOU  186 HG23 THR A  11     3460   2419   1605   -224   -134     97       H  
ATOM    187  N   LEU A  12      29.353  16.313  10.259  1.00 18.15           N  
ANISOU  187  N   LEU A  12     3417   1916   1561   -322    -93   -175       N  
ATOM    188  CA  LEU A  12      29.789  15.079   9.573  1.00 21.51           C  
ANISOU  188  CA  LEU A  12     3453   2151   2566   -320   -109   -726       C  
ATOM    189  C   LEU A  12      29.909  15.216   8.062  1.00 24.66           C  
ANISOU  189  C   LEU A  12     3758   2694   2916   -584      4   -467       C  
ATOM    190  O   LEU A  12      30.900  14.752   7.448  1.00 25.22           O  
ANISOU  190  O   LEU A  12     4176   2754   2650   -147    228   -608       O  
ATOM    191  CB  LEU A  12      28.834  13.961   9.929  1.00 23.47           C  
ANISOU  191  CB  LEU A  12     3440   2790   2687   -343   -246   -369       C  
ATOM    192  CG  LEU A  12      28.955  13.397  11.296  1.00 21.29           C  
ANISOU  192  CG  LEU A  12     3383   2258   2447   -289   -115   -556       C  
ATOM    193  CD1 LEU A  12      27.753  12.458  11.518  1.00 23.24           C  
ANISOU  193  CD1 LEU A  12     3783   2016   3031   -507   -715     43       C  
ATOM    194  CD2 LEU A  12      30.305  12.676  11.438  1.00 25.96           C  
ANISOU  194  CD2 LEU A  12     3361   2461   4038   -145    128   -205       C  
ATOM    195  H   LEU A  12      28.530  16.222  10.840  1.00 19.05           H  
ANISOU  195  H   LEU A  12     3217   2086   1934   -324    -88   -289       H  
ATOM    196  HA  LEU A  12      30.680  14.847   9.902  1.00 21.72           H  
ANISOU  196  HA  LEU A  12     3436   2360   2456   -357    -66   -469       H  
ATOM    197  HB2 LEU A  12      27.930  14.296   9.833  1.00 22.67           H  
ANISOU  197  HB2 LEU A  12     3431   2606   2574   -352   -188   -444       H  
ATOM    198  HB3 LEU A  12      28.961  13.230   9.306  1.00 23.56           H  
ANISOU  198  HB3 LEU A  12     3520   2756   2673   -341   -194   -337       H  
ATOM    199  HG  LEU A  12      28.915  14.113  11.949  1.00 21.52           H  
ANISOU  199  HG  LEU A  12     3453   2209   2515   -291   -209   -543       H  
ATOM    200 HD11 LEU A  12      26.949  12.981  11.551  1.00 23.30           H  
ANISOU  200 HD11 LEU A  12     3708   2322   2821   -465   -516   -126       H  
ATOM    201 HD12 LEU A  12      27.869  11.988  12.345  1.00 22.90           H  
ANISOU  201 HD12 LEU A  12     3640   2269   2790   -416   -519    -70       H  
ATOM    202 HD13 LEU A  12      27.706  11.831  10.793  1.00 23.56           H  
ANISOU  202 HD13 LEU A  12     3648   2439   2864   -424   -506    -72       H  
ATOM    203 HD21 LEU A  12      30.512  12.202  10.629  1.00 25.57           H  
ANISOU  203 HD21 LEU A  12     3381   2663   3669   -239   -101   -121       H  
ATOM    204 HD22 LEU A  12      30.245  12.055  12.167  1.00 25.23           H  
ANISOU  204 HD22 LEU A  12     3367   2659   3558   -195    -32   -379       H  
ATOM    205 HD23 LEU A  12      30.989  13.323  11.624  1.00 24.94           H  
ANISOU  205 HD23 LEU A  12     3359   2669   3446   -160     -8   -299       H  
ATOM    206  N   THR A  13      28.913  15.856   7.443  1.00 22.30           N  
ANISOU  206  N   THR A  13     3725   3689   1056   -262    179  -1160       N  
ATOM    207  CA  THR A  13      28.946  16.125   6.042  1.00 23.48           C  
ANISOU  207  CA  THR A  13     3890   4124    906   -356    151  -1492       C  
ATOM    208  C   THR A  13      30.188  16.963   5.671  1.00 24.63           C  
ANISOU  208  C   THR A  13     3923   4241   1193   -630   -101  -1165       C  
ATOM    209  O   THR A  13      30.892  16.656   4.717  1.00 30.15           O  
ANISOU  209  O   THR A  13     5021   5025   1408    137    302  -1170       O  
ATOM    210  CB  THR A  13      27.676  16.876   5.630  1.00 29.66           C  
ANISOU  210  CB  THR A  13     4013   5239   2016    196    192   -825       C  
ATOM    211  OG1 THR A  13      26.537  16.031   5.885  1.00 34.35           O  
ANISOU  211  OG1 THR A  13     4260   5413   3375   -223   -640  -1566       O  
ATOM    212  CG2 THR A  13      27.757  17.273   4.156  1.00 36.33           C  
ANISOU  212  CG2 THR A  13     4757   7225   1820    -31    419  -1101       C  
ATOM    213  H   THR A  13      28.079  16.183   7.912  1.00 22.19           H  
ANISOU  213  H   THR A  13     3462   3593   1376   -280     89  -1002       H  
ATOM    214  HA  THR A  13      28.982  15.280   5.547  1.00 22.24           H  
ANISOU  214  HA  THR A  13     3882   3433   1134   -284    111   -943       H  
ATOM    215  HB  THR A  13      27.593  17.688   6.150  1.00 29.07           H  
ANISOU  215  HB  THR A  13     4117   4992   1933    -83     34   -701       H  
ATOM    216  HG1 THR A  13      26.016  16.168   5.846  0.00 32.74           H  
ANISOU  216  HG1 THR A  13     4146   4146   4146      0      0      0       H  
ATOM    217 HG21 THR A  13      28.204  18.117   4.058  1.00 34.91           H  
ANISOU  217 HG21 THR A  13     4673   6699   1890    335    240   -974       H  
ATOM    218 HG22 THR A  13      26.869  17.359   3.801  1.00 34.55           H  
ANISOU  218 HG22 THR A  13     4749   6427   1951     51    383   -926       H  
ATOM    219 HG23 THR A  13      28.223  16.604   3.648  1.00 33.53           H  
ANISOU  219 HG23 THR A  13     4574   6254   1910     -8     91   -679       H  
ATOM    220  N   PHE A  14      30.458  18.003   6.443  1.00 21.05           N  
ANISOU  220  N   PHE A  14     3791   3268    939   -102   -144   -485       N  
ATOM    221  CA  PHE A  14      31.637  18.827   6.209  1.00 21.12           C  
ANISOU  221  CA  PHE A  14     3634   3178   1211     10   -363    112       C  
ATOM    222  C   PHE A  14      32.936  18.024   6.320  1.00 21.45           C  
ANISOU  222  C   PHE A  14     3784   2937   1426     -8    -27     66       C  
ATOM    223  O   PHE A  14      33.845  18.218   5.526  1.00 23.64           O  
ANISOU  223  O   PHE A  14     4295   3287   1397    -66    252    -12       O  
ATOM    224  CB  PHE A  14      31.669  20.062   7.155  1.00 21.47           C  
ANISOU  224  CB  PHE A  14     3576   3000   1582    104   -350    -55       C  
ATOM    225  CG  PHE A  14      30.431  20.948   7.148  1.00 23.65           C  
ANISOU  225  CG  PHE A  14     3282   3492   2212    -77     23    330       C  
ATOM    226  CD1 PHE A  14      29.636  21.111   6.018  1.00 28.04           C  
ANISOU  226  CD1 PHE A  14     4002   3835   2816    937   -367    557       C  
ATOM    227  CD2 PHE A  14      30.089  21.666   8.316  1.00 24.96           C  
ANISOU  227  CD2 PHE A  14     3818   2784   2881    166    195    273       C  
ATOM    228  CE1 PHE A  14      28.500  21.925   6.052  1.00 32.20           C  
ANISOU  228  CE1 PHE A  14     3934   4764   3534   1038   -338   1089       C  
ATOM    229  CE2 PHE A  14      28.965  22.507   8.353  1.00 30.89           C  
ANISOU  229  CE2 PHE A  14     4175   3374   4185    276    698    982       C  
ATOM    230  CZ  PHE A  14      28.175  22.633   7.218  1.00 34.41           C  
ANISOU  230  CZ  PHE A  14     4417   3747   4911    436    231    528       C  
ATOM    231  H   PHE A  14      29.892  18.284   7.230  1.00 22.00           H  
ANISOU  231  H   PHE A  14     3545   3446   1368   -128     36   -570       H  
ATOM    232  HA  PHE A  14      31.599  19.167   5.292  1.00 21.90           H  
ANISOU  232  HA  PHE A  14     3720   3147   1451     33   -292    406       H  
ATOM    233  HB2 PHE A  14      31.794  19.745   8.063  1.00 22.22           H  
ANISOU  233  HB2 PHE A  14     3510   3120   1810     70   -354    279       H  
ATOM    234  HB3 PHE A  14      32.423  20.618   6.902  1.00 22.13           H  
ANISOU  234  HB3 PHE A  14     3529   3193   1686    105   -315     92       H  
ATOM    235  HD1 PHE A  14      29.829  20.649   5.239  1.00 27.98           H  
ANISOU  235  HD1 PHE A  14     3778   3931   2920    631   -198    458       H  
ATOM    236  HD2 PHE A  14      30.619  21.580   9.075  1.00 25.87           H  
ANISOU  236  HD2 PHE A  14     3704   3159   2965    148    184    434       H  
ATOM    237  HE1 PHE A  14      27.975  22.020   5.291  1.00 30.24           H  
ANISOU  237  HE1 PHE A  14     3887   4202   3398    821   -294    803       H  
ATOM    238  HE2 PHE A  14      28.746  22.966   9.131  1.00 31.12           H  
ANISOU  238  HE2 PHE A  14     4111   3561   4150    238    361    742       H  
ATOM    239  HZ  PHE A  14      27.426  23.183   7.232  1.00 32.51           H  
ANISOU  239  HZ  PHE A  14     4164   3991   4195    367    170    731       H  
ATOM    240  N   ILE A  15      33.039  17.153   7.317  1.00 19.83           N  
ANISOU  240  N   ILE A  15     3711   2625   1195    163     -7   -181       N  
ATOM    241  CA  ILE A  15      34.254  16.324   7.471  1.00 21.78           C  
ANISOU  241  CA  ILE A  15     3870   2493   1912    326    193   -340       C  
ATOM    242  C   ILE A  15      34.450  15.435   6.215  1.00 24.18           C  
ANISOU  242  C   ILE A  15     4133   2951   2102     68    315   -601       C  
ATOM    243  O   ILE A  15      35.547  15.295   5.688  1.00 25.27           O  
ANISOU  243  O   ILE A  15     4098   3325   2177    324    290   -589       O  
ATOM    244  CB  ILE A  15      34.157  15.431   8.718  1.00 21.18           C  
ANISOU  244  CB  ILE A  15     3627   2380   2040    282     18   -216       C  
ATOM    245  CG1 ILE A  15      34.218  16.253   9.979  1.00 19.06           C  
ANISOU  245  CG1 ILE A  15     3264   1701   2274    263     48   -179       C  
ATOM    246  CG2 ILE A  15      35.263  14.340   8.708  1.00 24.29           C  
ANISOU  246  CG2 ILE A  15     3799   2408   3020    372    -10   -125       C  
ATOM    247  CD1 ILE A  15      33.770  15.534  11.231  1.00 20.10           C  
ANISOU  247  CD1 ILE A  15     3553   1504   2579   -418     26    -84       C  
ATOM    248  H   ILE A  15      32.322  16.995   8.010  1.00 20.34           H  
ANISOU  248  H   ILE A  15     3519   2659   1550    153     53   -166       H  
ATOM    249  HA  ILE A  15      35.037  16.905   7.566  1.00 21.91           H  
ANISOU  249  HA  ILE A  15     3816   2697   1812    275    147   -316       H  
ATOM    250  HB  ILE A  15      33.299  14.978   8.694  1.00 21.53           H  
ANISOU  250  HB  ILE A  15     3578   2349   2252    311     56   -217       H  
ATOM    251 HG12 ILE A  15      35.140  16.522  10.118  1.00 19.57           H  
ANISOU  251 HG12 ILE A  15     3268   1871   2296    183     53   -156       H  
ATOM    252 HG13 ILE A  15      33.668  17.042   9.884  1.00 19.06           H  
ANISOU  252 HG13 ILE A  15     3145   1871   2226    299     12   -127       H  
ATOM    253 HG21 ILE A  15      34.965  13.591   8.191  1.00 24.22           H  
ANISOU  253 HG21 ILE A  15     3781   2647   2771    312      4   -174       H  
ATOM    254 HG22 ILE A  15      35.435  14.049   9.605  1.00 23.97           H  
ANISOU  254 HG22 ILE A  15     3718   2465   2923    295     15   -207       H  
ATOM    255 HG23 ILE A  15      36.071  14.703   8.336  1.00 23.76           H  
ANISOU  255 HG23 ILE A  15     3770   2519   2736    356    -46   -198       H  
ATOM    256 HD11 ILE A  15      33.013  14.981  11.026  1.00 19.51           H  
ANISOU  256 HD11 ILE A  15     3179   1743   2489   -202     17   -170       H  
ATOM    257 HD12 ILE A  15      33.526  16.186  11.893  1.00 20.55           H  
ANISOU  257 HD12 ILE A  15     3385   1891   2530   -219     47   -165       H  
ATOM    258 HD13 ILE A  15      34.492  14.993  11.559  1.00 20.51           H  
ANISOU  258 HD13 ILE A  15     3431   1834   2528   -261     95   -192       H  
ATOM    259  N   GLY A  16      33.361  14.856   5.743  1.00 25.15           N  
ANISOU  259  N   GLY A  16     4436   3219   1900    127    177  -1098       N  
ATOM    260  CA  GLY A  16      33.420  14.027   4.551  1.00 31.19           C  
ANISOU  260  CA  GLY A  16     5298   4657   1894   -329    425  -1581       C  
ATOM    261  C   GLY A  16      33.870  14.790   3.313  1.00 31.75           C  
ANISOU  261  C   GLY A  16     4762   5045   2255    243    524   -943       C  
ATOM    262  O   GLY A  16      34.692  14.327   2.550  1.00 33.93           O  
ANISOU  262  O   GLY A  16     4847   5533   2510    -18    498  -1787       O  
ATOM    263  H   GLY A  16      32.439  14.924   6.151  1.00 25.59           H  
ANISOU  263  H   GLY A  16     4297   3432   1992      6    100  -1025       H  
ATOM    264  HA2 GLY A  16      34.037  13.294   4.698  1.00 31.29           H  
ANISOU  264  HA2 GLY A  16     5132   4685   2068   -331    461  -1353       H  
ATOM    265  HA3 GLY A  16      32.541  13.655   4.377  1.00 30.08           H  
ANISOU  265  HA3 GLY A  16     4969   4441   2019     -6    448  -1295       H  
ATOM    266  N   GLN A  17      33.339  16.000   3.174  1.00 29.01           N  
ANISOU  266  N   GLN A  17     4928   5118    975    508    718   -487       N  
ATOM    267  CA  GLN A  17      33.680  16.913   2.079  1.00 29.55           C  
ANISOU  267  CA  GLN A  17     4531   5474   1222    123    599   -319       C  
ATOM    268  C   GLN A  17      35.162  17.301   2.146  1.00 29.24           C  
ANISOU  268  C   GLN A  17     4712   5194   1203    138   -200   -653       C  
ATOM    269  O   GLN A  17      35.830  17.260   1.107  1.00 34.89           O  
ANISOU  269  O   GLN A  17     5163   6140   1953   -358    378   -815       O  
ATOM    270  CB  GLN A  17      32.787  18.149   2.101  1.00 29.01           C  
ANISOU  270  CB  GLN A  17     4296   5347   1377     63    -16    211       C  
ATOM    271  CG  GLN A  17      31.319  17.816   1.796  1.00 34.46           C  
ANISOU  271  CG  GLN A  17     4667   6552   1874    -81   -106     -8       C  
ATOM    272  CD  GLN A  17      30.369  18.997   1.890  1.00 33.16           C  
ANISOU  272  CD  GLN A  17     5538   6352    707     73   -348    451       C  
ATOM    273  OE1 GLN A  17      29.485  19.130   1.017  1.00 42.74           O  
ANISOU  273  OE1 GLN A  17     6435   8474   1329    221   -905    280       O  
ATOM    274  NE2 GLN A  17      30.561  19.877   2.871  1.00 40.95           N  
ANISOU  274  NE2 GLN A  17     5891   7745   1920   1322   -573  -1023       N  
ATOM    275  H   GLN A  17      32.663  16.381   3.820  1.00 28.09           H  
ANISOU  275  H   GLN A  17     3890   5088   1694    405    547   -526       H  
ATOM    276  HA  GLN A  17      33.529  16.450   1.228  1.00 30.45           H  
ANISOU  276  HA  GLN A  17     4565   5111   1891    137    229   -714       H  
ATOM    277  HB2 GLN A  17      32.838  18.557   2.979  1.00 30.88           H  
ANISOU  277  HB2 GLN A  17     4392   5353   1986     13     71   -432       H  
ATOM    278  HB3 GLN A  17      33.097  18.774   1.427  1.00 29.36           H  
ANISOU  278  HB3 GLN A  17     4347   5189   1620    -89    178     78       H  
ATOM    279  HG2 GLN A  17      31.274  17.489   0.884  1.00 34.62           H  
ANISOU  279  HG2 GLN A  17     4751   6128   2273      1   -224   -498       H  
ATOM    280  HG3 GLN A  17      31.000  17.127   2.390  1.00 33.08           H  
ANISOU  280  HG3 GLN A  17     4738   6015   1815     68   -165   -182       H  
ATOM    281 HE21 GLN A  17      30.152  20.703   2.902  0.00 39.57           H  
ANISOU  281 HE21 GLN A  17     5012   5012   5012      0      0      0       H  
ATOM    282 HE22 GLN A  17      31.315  19.903   3.377  0.00 39.57           H  
ANISOU  282 HE22 GLN A  17     5012   5012   5012      0      0      0       H  
ATOM    283  N   ALA A  18      35.672  17.623   3.342  1.00 27.39           N  
ANISOU  283  N   ALA A  18     4279   5139    987    419     82   -543       N  
ATOM    284  CA  ALA A  18      37.099  17.945   3.506  1.00 25.28           C  
ANISOU  284  CA  ALA A  18     4005   4106   1493    342    233    114       C  
ATOM    285  C   ALA A  18      38.018  16.743   3.225  1.00 28.91           C  
ANISOU  285  C   ALA A  18     4479   4173   2330    155    410   -574       C  
ATOM    286  O   ALA A  18      39.102  16.874   2.625  1.00 30.19           O  
ANISOU  286  O   ALA A  18     4959   3975   2536    381    608   -553       O  
ATOM    287  CB  ALA A  18      37.345  18.447   4.906  1.00 23.57           C  
ANISOU  287  CB  ALA A  18     4035   3569   1349    216    767    247       C  
ATOM    288  H   ALA A  18      35.132  17.673   4.195  1.00 27.55           H  
ANISOU  288  H   ALA A  18     3865   4870   1730    334    542   -437       H  
ATOM    289  HA  ALA A  18      37.338  18.661   2.881  1.00 25.30           H  
ANISOU  289  HA  ALA A  18     4119   4020   1471    226    355    -40       H  
ATOM    290  HB1 ALA A  18      36.776  19.203   5.071  1.00 23.53           H  
ANISOU  290  HB1 ALA A  18     3935   3596   1408    204    599    186       H  
ATOM    291  HB2 ALA A  18      38.266  18.706   4.987  1.00 23.96           H  
ANISOU  291  HB2 ALA A  18     4009   3672   1422    256    600    191       H  
ATOM    292  HB3 ALA A  18      37.145  17.745   5.529  1.00 23.13           H  
ANISOU  292  HB3 ALA A  18     3969   3411   1408    176    592    200       H  
ATOM    293  N   ASN A  19      37.603  15.588   3.732  1.00 29.29           N  
ANISOU  293  N   ASN A  19     4357   3918   2853    254    954   -966       N  
ATOM    294  CA  ASN A  19      38.301  14.339   3.447  1.00 31.04           C  
ANISOU  294  CA  ASN A  19     5377   3572   2845    154   1124   -942       C  
ATOM    295  C   ASN A  19      38.372  14.037   1.962  1.00 32.27           C  
ANISOU  295  C   ASN A  19     4897   4290   3073   -253   1280  -1638       C  
ATOM    296  O   ASN A  19      39.439  13.618   1.486  1.00 37.47           O  
ANISOU  296  O   ASN A  19     5211   5214   3811    841   1017  -1653       O  
ATOM    297  CB  ASN A  19      37.675  13.169   4.170  1.00 32.45           C  
ANISOU  297  CB  ASN A  19     4618   4159   3550   -543   1386   -958       C  
ATOM    298  CG  ASN A  19      38.335  12.907   5.496  1.00 37.38           C  
ANISOU  298  CG  ASN A  19     5435   4359   4406  -1057    788   -512       C  
ATOM    299  OD1 ASN A  19      39.578  12.915   5.602  1.00 42.70           O  
ANISOU  299  OD1 ASN A  19     5550   4306   6367   -469   1180      9       O  
ATOM    300  ND2 ASN A  19      37.528  12.641   6.513  1.00 37.16           N  
ANISOU  300  ND2 ASN A  19     6035   3314   4767   -393   1651  -1285       N  
ATOM    301  H   ASN A  19      36.807  15.500   4.346  1.00 28.23           H  
ANISOU  301  H   ASN A  19     4079   3966   2680    161    677   -864       H  
ATOM    302  HA  ASN A  19      39.225  14.445   3.749  1.00 32.57           H  
ANISOU  302  HA  ASN A  19     5215   3976   3182     23   1226  -1035       H  
ATOM    303  HB2 ASN A  19      36.731  13.327   4.317  1.00 31.80           H  
ANISOU  303  HB2 ASN A  19     4568   4001   3511   -403   1109   -832       H  
ATOM    304  HB3 ASN A  19      37.785  12.364   3.639  1.00 32.20           H  
ANISOU  304  HB3 ASN A  19     4865   3853   3516   -423   1142   -728       H  
ATOM    305 HD21 ASN A  19      37.870  12.436   7.391  0.00 35.96           H  
ANISOU  305 HD21 ASN A  19     4555   4555   4555      0      0      0       H  
ATOM    306 HD22 ASN A  19      36.530  12.618   6.365  0.00 35.96           H  
ANISOU  306 HD22 ASN A  19     4555   4555   4555      0      0      0       H  
ATOM    307  N   ALA A  20      37.261  14.258   1.243  1.00 34.80           N  
ANISOU  307  N   ALA A  20     5749   4640   2834   -130    956  -1801       N  
ATOM    308  CA  ALA A  20      37.201  14.024  -0.217  1.00 42.59           C  
ANISOU  308  CA  ALA A  20     6479   6681   3021   -688    775  -2474       C  
ATOM    309  C   ALA A  20      38.221  14.892  -0.986  1.00 42.09           C  
ANISOU  309  C   ALA A  20     6276   6779   2934     33    913  -1918       C  
ATOM    310  O   ALA A  20      38.806  14.454  -1.985  1.00 47.43           O  
ANISOU  310  O   ALA A  20     7420   8031   2568   -278   1222  -2001       O  
ATOM    311  CB  ALA A  20      35.793  14.291  -0.741  1.00 42.14           C  
ANISOU  311  CB  ALA A  20     6319   6742   2948  -1227    556  -2737       C  
ATOM    312  H   ALA A  20      36.392  14.589   1.637  1.00 34.69           H  
ANISOU  312  H   ALA A  20     5131   5068   2980   -344    617  -1752       H  
ATOM    313  HA  ALA A  20      37.413  13.084  -0.395  1.00 41.49           H  
ANISOU  313  HA  ALA A  20     6250   6563   2949   -600    771  -2160       H  
ATOM    314  HB1 ALA A  20      35.165  13.771  -0.234  1.00 41.51           H  
ANISOU  314  HB1 ALA A  20     6228   6598   2943   -826    660  -2512       H  
ATOM    315  HB2 ALA A  20      35.752  14.040  -1.667  1.00 41.45           H  
ANISOU  315  HB2 ALA A  20     6301   6601   2846   -969    619  -2543       H  
ATOM    316  HB3 ALA A  20      35.595  15.225  -0.648  1.00 42.01           H  
ANISOU  316  HB3 ALA A  20     6298   6737   2926  -1004    603  -2501       H  
ATOM    317  N   ALA A  21      38.444  16.109  -0.482  1.00 34.15           N  
ANISOU  317  N   ALA A  21     5077   6446   1453    278    779  -1233       N  
ATOM    318  CA  ALA A  21      39.360  17.032  -1.104  1.00 36.02           C  
ANISOU  318  CA  ALA A  21     5022   6745   1919    303    699   -583       C  
ATOM    319  C   ALA A  21      40.782  16.863  -0.612  1.00 34.31           C  
ANISOU  319  C   ALA A  21     5179   6122   1733    292    485   -373       C  
ATOM    320  O   ALA A  21      41.671  17.558  -1.103  1.00 38.45           O  
ANISOU  320  O   ALA A  21     4877   7045   2684    393    973   -401       O  
ATOM    321  CB  ALA A  21      38.891  18.460  -0.901  1.00 37.93           C  
ANISOU  321  CB  ALA A  21     5448   6541   2421    342    272    102       C  
ATOM    322  H   ALA A  21      37.997  16.482   0.342  1.00 32.02           H  
ANISOU  322  H   ALA A  21     4273   6039   1854    818    683  -1110       H  
ATOM    323  HA  ALA A  21      39.372  16.885  -2.073  1.00 36.14           H  
ANISOU  323  HA  ALA A  21     5187   6462   2082    268    636   -987       H  
ATOM    324  HB1 ALA A  21      37.970  18.526  -1.165  1.00 37.51           H  
ANISOU  324  HB1 ALA A  21     5315   6497   2437    219    413   -178       H  
ATOM    325  HB2 ALA A  21      39.428  19.045  -1.440  1.00 37.39           H  
ANISOU  325  HB2 ALA A  21     5273   6446   2487    170    337   -211       H  
ATOM    326  HB3 ALA A  21      38.983  18.691   0.026  1.00 38.00           H  
ANISOU  326  HB3 ALA A  21     5273   6433   2733    217    260   -438       H  
ATOM    327  N   GLY A  22      41.019  15.972   0.360  1.00 32.35           N  
ANISOU  327  N   GLY A  22     4707   5680   1902    713    843   -689       N  
ATOM    328  CA  GLY A  22      42.354  15.822   0.915  1.00 32.13           C  
ANISOU  328  CA  GLY A  22     4709   4800   2696    929    567   -688       C  
ATOM    329  C   GLY A  22      42.800  17.013   1.795  1.00 29.49           C  
ANISOU  329  C   GLY A  22     3837   4469   2897    633    661   -421       C  
ATOM    330  O   GLY A  22      44.020  17.242   1.973  1.00 31.68           O  
ANISOU  330  O   GLY A  22     3877   5551   2606    182    758   -448       O  
ATOM    331  H   GLY A  22      40.352  15.355   0.784  1.00 32.81           H  
ANISOU  331  H   GLY A  22     4784   5567   2113    614    726   -664       H  
ATOM    332  HA2 GLY A  22      42.383  15.006   1.427  1.00 32.22           H  
ANISOU  332  HA2 GLY A  22     4508   4944   2789    758    674   -544       H  
ATOM    333  HA3 GLY A  22      42.995  15.730   0.192  1.00 32.27           H  
ANISOU  333  HA3 GLY A  22     4306   4982   2972    734    602   -575       H  
ATOM    334  N   ARG A  23      41.847  17.795   2.325  1.00 28.65           N  
ANISOU  334  N   ARG A  23     4182   4417   2283   1008    304   -288       N  
ATOM    335  CA  ARG A  23      42.206  18.980   3.144  1.00 28.91           C  
ANISOU  335  CA  ARG A  23     4884   4262   1838    942    533   -257       C  
ATOM    336  C   ARG A  23      42.313  18.601   4.607  1.00 27.47           C  
ANISOU  336  C   ARG A  23     4172   4543   1720    948    657   -477       C  
ATOM    337  O   ARG A  23      41.372  18.731   5.358  1.00 26.40           O  
ANISOU  337  O   ARG A  23     4236   3652   2142    880    707   -215       O  
ATOM    338  CB  ARG A  23      41.196  20.108   2.951  1.00 32.90           C  
ANISOU  338  CB  ARG A  23     6108   4845   1547   1715    786    137       C  
ATOM    339  CG  ARG A  23      41.321  20.774   1.594  1.00 36.88           C  
ANISOU  339  CG  ARG A  23     6870   5610   1530   2243   1157    347       C  
ATOM    340  CD  ARG A  23      40.583  22.093   1.537  1.00 43.77           C  
ANISOU  340  CD  ARG A  23     7508   6313   2809   2523    300   1326       C  
ATOM    341  NE  ARG A  23      39.145  21.930   1.298  1.00 54.99           N  
ANISOU  341  NE  ARG A  23     7035   8721   5136   1714     41    342       N  
ATOM    342  CZ  ARG A  23      38.575  21.800   0.096  1.00 53.55           C  
ANISOU  342  CZ  ARG A  23     7149   8376   4819   2037    439    357       C  
ATOM    343  NH1 ARG A  23      37.245  21.683   0.001  1.00 57.80           N  
ANISOU  343  NH1 ARG A  23     7064   6992   7905   2931   -148    762       N  
ATOM    344  NH2 ARG A  23      39.308  21.778  -1.017  1.00 59.27           N  
ANISOU  344  NH2 ARG A  23     8630   8011   5875   2125   1781   -282       N  
ATOM    345  H   ARG A  23      40.853  17.647   2.231  1.00 28.75           H  
ANISOU  345  H   ARG A  23     4166   4455   2302    912    476   -289       H  
ATOM    346  HA  ARG A  23      43.076  19.333   2.866  1.00 29.47           H  
ANISOU  346  HA  ARG A  23     4755   4542   1900   1027    522   -214       H  
ATOM    347  HB2 ARG A  23      40.298  19.749   3.024  1.00 33.22           H  
ANISOU  347  HB2 ARG A  23     6044   4908   1670   1643    733     44       H  
ATOM    348  HB3 ARG A  23      41.331  20.780   3.633  1.00 33.26           H  
ANISOU  348  HB3 ARG A  23     5915   4891   1830   1539    744      9       H  
ATOM    349  HG2 ARG A  23      42.256  20.948   1.404  1.00 37.01           H  
ANISOU  349  HG2 ARG A  23     6681   5538   1843   2126    767    456       H  
ATOM    350  HG3 ARG A  23      40.946  20.189   0.917  1.00 37.30           H  
ANISOU  350  HG3 ARG A  23     6706   5578   1887   2084    837    476       H  
ATOM    351  HD2 ARG A  23      40.704  22.551   2.376  1.00 44.90           H  
ANISOU  351  HD2 ARG A  23     7131   6445   3483   2015    502    680       H  
ATOM    352  HD3 ARG A  23      40.964  22.642   0.836  1.00 43.70           H  
ANISOU  352  HD3 ARG A  23     7075   6423   3104   1900    579    906       H  
ATOM    353  HE  ARG A  23      38.580  21.832   2.080  1.00 52.84           H  
ANISOU  353  HE  ARG A  23     7065   7950   5062   2003      6    595       H  
ATOM    354 HH11 ARG A  23      36.757  21.690   0.709  1.00 58.55           H  
ANISOU  354 HH11 ARG A  23     7381   7531   7332   2526   -371    619       H  
ATOM    355 HH12 ARG A  23      36.871  21.586  -0.768  1.00 58.57           H  
ANISOU  355 HH12 ARG A  23     7339   7530   7382   2588    251    675       H  
ATOM    356 HH21 ARG A  23      40.161  21.853  -1.000  1.00 58.28           H  
ANISOU  356 HH21 ARG A  23     8506   8055   5580   2220   1241     17       H  
ATOM    357 HH22 ARG A  23      38.920  21.687  -1.779  1.00 59.52           H  
ANISOU  357 HH22 ARG A  23     8155   8120   6337   2167   1307      1       H  
ATOM    358  N   MET A  24      43.485  18.124   5.007  1.00 28.87           N  
ANISOU  358  N   MET A  24     4016   4703   2249    456    316    301       N  
ATOM    359  CA  MET A  24      43.601  17.451   6.293  1.00 28.13           C  
ANISOU  359  CA  MET A  24     4598   3928   2160    601    407     44       C  
ATOM    360  C   MET A  24      43.535  18.424   7.471  1.00 27.21           C  
ANISOU  360  C   MET A  24     3735   4360   2241   -451    904   -176       C  
ATOM    361  O   MET A  24      43.053  18.056   8.537  1.00 27.92           O  
ANISOU  361  O   MET A  24     3928   4533   2145    658    712    526       O  
ATOM    362  CB  MET A  24      44.845  16.561   6.352  1.00 35.35           C  
ANISOU  362  CB  MET A  24     4700   5324   3404    989    819    429       C  
ATOM    363  CG  MET A  24      44.844  15.434   5.310  1.00 43.52           C  
ANISOU  363  CG  MET A  24     7752   3871   4910   1442   1173    306       C  
ATOM    364  SD  MET A  24      43.424  14.323   5.495  1.00 57.10           S  
ANISOU  364  SD  MET A  24     8691   4870   8132   1048    262  -2240       S  
ATOM    365  CE  MET A  24      42.338  14.862   4.218  1.00 53.39           C  
ANISOU  365  CE  MET A  24     6989   6277   7020    -42   1571  -1153       C  
ATOM    366  H   MET A  24      44.346  18.188   4.482  1.00 28.15           H  
ANISOU  366  H   MET A  24     3959   4511   2225    624    309     68       H  
ATOM    367  HA  MET A  24      42.830  16.858   6.393  1.00 29.99           H  
ANISOU  367  HA  MET A  24     4437   4487   2470    481    536     75       H  
ATOM    368  HB2 MET A  24      45.630  17.109   6.197  1.00 34.47           H  
ANISOU  368  HB2 MET A  24     5182   4559   3355    870    725    315       H  
ATOM    369  HB3 MET A  24      44.896  16.153   7.231  1.00 35.22           H  
ANISOU  369  HB3 MET A  24     5244   4554   3584    935    720    432       H  
ATOM    370  HG2 MET A  24      44.811  15.820   4.421  1.00 41.85           H  
ANISOU  370  HG2 MET A  24     6709   4517   4673   1134    848    111       H  
ATOM    371  HG3 MET A  24      45.653  14.907   5.412  1.00 42.81           H  
ANISOU  371  HG3 MET A  24     6596   4693   4976    857    896    -88       H  
ATOM    372  HE1 MET A  24      42.207  15.807   4.289  1.00 52.01           H  
ANISOU  372  HE1 MET A  24     6833   6343   6584    209   1047  -1306       H  
ATOM    373  HE2 MET A  24      41.500  14.403   4.306  1.00 51.49           H  
ANISOU  373  HE2 MET A  24     6787   5924   6853    123   1087  -1396       H  
ATOM    374  HE3 MET A  24      42.752  14.633   3.391  1.00 50.48           H  
ANISOU  374  HE3 MET A  24     6838   5869   6470    238    853  -1234       H  
ATOM    375  N   ASP A  25      44.004  19.659   7.250  1.00 30.00           N  
ANISOU  375  N   ASP A  25     4405   4595   2396   -878    571    706       N  
ATOM    376  CA  ASP A  25      43.900  20.721   8.270  1.00 33.65           C  
ANISOU  376  CA  ASP A  25     4401   5183   3198   -870    576    154       C  
ATOM    377  C   ASP A  25      42.404  21.058   8.551  1.00 26.35           C  
ANISOU  377  C   ASP A  25     4374   4108   1530   -684    542    385       C  
ATOM    378  O   ASP A  25      41.979  21.151   9.684  1.00 28.36           O  
ANISOU  378  O   ASP A  25     4708   4076   1992  -1376    903   -566       O  
ATOM    379  CB  ASP A  25      44.676  21.964   7.824  1.00 47.43           C  
ANISOU  379  CB  ASP A  25     6090   6231   5698  -2127   1302     90       C  
ATOM    380  CG  ASP A  25      46.138  21.644   7.429  1.00 61.05           C  
ANISOU  380  CG  ASP A  25     7418   8653   7124   -356   1381    -55       C  
ATOM    381  OD1 ASP A  25      46.901  21.140   8.297  1.00 85.56           O  
ANISOU  381  OD1 ASP A  25    14411  10598   7499    390  -1092   1111       O  
ATOM    382  OD2 ASP A  25      46.519  21.870   6.245  1.00 77.65           O  
ANISOU  382  OD2 ASP A  25    11111   9379   9013    309   4051   2040       O  
ATOM    383  H   ASP A  25      44.437  19.949   6.386  1.00 29.43           H  
ANISOU  383  H   ASP A  25     4044   4616   2521   -808    795    439       H  
ATOM    384  HA  ASP A  25      44.299  20.400   9.105  1.00 33.92           H  
ANISOU  384  HA  ASP A  25     4600   4994   3294   -932    599    360       H  
ATOM    385  HB2 ASP A  25      44.235  22.375   7.069  1.00 47.52           H  
ANISOU  385  HB2 ASP A  25     5901   6484   5670  -1543   1298    -94       H  
ATOM    386  HB3 ASP A  25      44.704  22.591   8.564  1.00 46.17           H  
ANISOU  386  HB3 ASP A  25     5756   6446   5340  -1407   1111    167       H  
ATOM    387  N   GLU A  26      41.603  21.159   7.484  1.00 25.11           N  
ANISOU  387  N   GLU A  26     4004   3385   2148   -459    224    428       N  
ATOM    388  CA  GLU A  26      40.136  21.355   7.655  1.00 21.96           C  
ANISOU  388  CA  GLU A  26     4053   2894   1396   -577    570   -136       C  
ATOM    389  C   GLU A  26      39.445  20.129   8.306  1.00 20.62           C  
ANISOU  389  C   GLU A  26     3509   2506   1817    -57    505   -149       C  
ATOM    390  O   GLU A  26      38.581  20.293   9.163  1.00 19.37           O  
ANISOU  390  O   GLU A  26     3413   2480   1464     53    268     43       O  
ATOM    391  CB  GLU A  26      39.534  21.708   6.307  1.00 24.66           C  
ANISOU  391  CB  GLU A  26     5036   3127   1208     43    993    -90       C  
ATOM    392  CG  GLU A  26      39.954  23.101   5.804  1.00 30.48           C  
ANISOU  392  CG  GLU A  26     5982   3507   2093   -249   1519    499       C  
ATOM    393  CD  GLU A  26      39.369  23.433   4.457  1.00 39.96           C  
ANISOU  393  CD  GLU A  26     7931   5557   1695   -265   1700     74       C  
ATOM    394  OE1 GLU A  26      39.755  24.492   3.900  1.00 61.36           O  
ANISOU  394  OE1 GLU A  26    11290   6966   5057  -1593   2447   1728       O  
ATOM    395  OE2 GLU A  26      38.526  22.644   3.948  1.00 49.24           O  
ANISOU  395  OE2 GLU A  26     8555   5405   4748    122    106    -50       O  
ATOM    396  H   GLU A  26      41.922  21.118   6.526  1.00 26.08           H  
ANISOU  396  H   GLU A  26     4138   3439   2332   -511    499    237       H  
ATOM    397  HA  GLU A  26      39.989  22.123   8.246  1.00 22.55           H  
ANISOU  397  HA  GLU A  26     4106   2921   1538   -328    577   -132       H  
ATOM    398  HB2 GLU A  26      39.807  21.048   5.650  1.00 24.53           H  
ANISOU  398  HB2 GLU A  26     4863   2977   1479    -42    989   -145       H  
ATOM    399  HB3 GLU A  26      38.568  21.704   6.396  1.00 25.39           H  
ANISOU  399  HB3 GLU A  26     4956   3163   1525   -151    905    -21       H  
ATOM    400  HG2 GLU A  26      39.650  23.770   6.437  1.00 30.88           H  
ANISOU  400  HG2 GLU A  26     5925   3906   1899   -158   1317    332       H  
ATOM    401  HG3 GLU A  26      40.921  23.133   5.726  1.00 30.28           H  
ANISOU  401  HG3 GLU A  26     5865   3843   1797   -166   1282    269       H  
ATOM    402  N   VAL A  27      39.877  18.908   7.950  1.00 20.16           N  
ANISOU  402  N   VAL A  27     3522   2443   1692   -109    337    -74       N  
ATOM    403  CA  VAL A  27      39.344  17.705   8.630  1.00 19.14           C  
ANISOU  403  CA  VAL A  27     3153   2168   1951    179    331    -54       C  
ATOM    404  C   VAL A  27      39.588  17.824  10.138  1.00 18.96           C  
ANISOU  404  C   VAL A  27     3044   2066   2094    296    319   -139       C  
ATOM    405  O   VAL A  27      38.689  17.577  10.913  1.00 19.90           O  
ANISOU  405  O   VAL A  27     3072   1997   2492    153    403   -109       O  
ATOM    406  CB  VAL A  27      39.978  16.391   8.088  1.00 20.24           C  
ANISOU  406  CB  VAL A  27     3663   2215   1809     85    194   -404       C  
ATOM    407  CG1 VAL A  27      39.624  15.187   8.967  1.00 23.93           C  
ANISOU  407  CG1 VAL A  27     4002   2377   2712   -211    238   -259       C  
ATOM    408  CG2 VAL A  27      39.561  16.129   6.646  1.00 24.15           C  
ANISOU  408  CG2 VAL A  27     4395   3052   1729    269    357   -355       C  
ATOM    409  H   VAL A  27      40.566  18.725   7.236  1.00 19.98           H  
ANISOU  409  H   VAL A  27     3250   2456   1886    -24    286    -78       H  
ATOM    410  HA  VAL A  27      38.377  17.658   8.481  1.00 19.26           H  
ANISOU  410  HA  VAL A  27     3161   2234   1922    126    305   -142       H  
ATOM    411  HB  VAL A  27      40.953  16.486   8.099  1.00 21.22           H  
ANISOU  411  HB  VAL A  27     3647   2427   1988     93    263   -289       H  
ATOM    412 HG11 VAL A  27      40.228  15.145   9.712  1.00 23.62           H  
ANISOU  412 HG11 VAL A  27     3883   2392   2698   -117    273   -321       H  
ATOM    413 HG12 VAL A  27      39.710  14.385   8.446  1.00 23.63           H  
ANISOU  413 HG12 VAL A  27     3873   2566   2538   -117    216   -334       H  
ATOM    414 HG13 VAL A  27      38.719  15.272   9.276  1.00 23.25           H  
ANISOU  414 HG13 VAL A  27     3931   2391   2511   -129    135   -305       H  
ATOM    415 HG21 VAL A  27      38.698  15.709   6.642  1.00 23.75           H  
ANISOU  415 HG21 VAL A  27     4277   2931   1815    334    298   -357       H  
ATOM    416 HG22 VAL A  27      40.207  15.548   6.238  1.00 23.32           H  
ANISOU  416 HG22 VAL A  27     4070   2964   1825    160    265   -329       H  
ATOM    417 HG23 VAL A  27      39.518  16.956   6.162  1.00 23.44           H  
ANISOU  417 HG23 VAL A  27     4054   3032   1820    210    304   -346       H  
ATOM    418  N   ARG A  28      40.806  18.227  10.550  1.00 18.64           N  
ANISOU  418  N   ARG A  28     3023   2617   1442    141    391      1       N  
ATOM    419  CA  ARG A  28      41.129  18.336  11.949  1.00 18.69           C  
ANISOU  419  CA  ARG A  28     3067   2503   1530    215    125    -31       C  
ATOM    420  C   ARG A  28      40.232  19.365  12.648  1.00 19.55           C  
ANISOU  420  C   ARG A  28     3160   2514   1751    186    315    -30       C  
ATOM    421  O   ARG A  28      39.696  19.116  13.716  1.00 20.15           O  
ANISOU  421  O   ARG A  28     3120   2831   1705     99    256    269       O  
ATOM    422  CB  ARG A  28      42.590  18.764  12.100  1.00 22.17           C  
ANISOU  422  CB  ARG A  28     2941   3326   2153    586    222   -352       C  
ATOM    423  CG  ARG A  28      43.049  18.864  13.538  1.00 25.90           C  
ANISOU  423  CG  ARG A  28     4547   3080   2213    -84   -135    -40       C  
ATOM    424  CD  ARG A  28      44.564  19.167  13.736  1.00 40.52           C  
ANISOU  424  CD  ARG A  28     4881   6086   4426   -532   -346   -191       C  
ATOM    425  NE  ARG A  28      45.326  19.629  12.551  1.00 51.41           N  
ANISOU  425  NE  ARG A  28     6473   7148   5910   -953   -223   1331       N  
ATOM    426  CZ  ARG A  28      45.502  20.892  12.150  1.00 57.24           C  
ANISOU  426  CZ  ARG A  28     8684   5577   7484  -2268    995  -1846       C  
ATOM    427  NH1 ARG A  28      44.978  21.926  12.810  1.00 86.08           N  
ANISOU  427  NH1 ARG A  28    12171   9504  11031    820   2303  -2973       N  
ATOM    428  NH2 ARG A  28      46.210  21.128  11.052  1.00 64.21           N  
ANISOU  428  NH2 ARG A  28     7276   9289   7832  -2025    572    200       N  
ATOM    429  H   ARG A  28      41.562  18.472   9.926  1.00 18.15           H  
ANISOU  429  H   ARG A  28     2761   2517   1617    146    310    -60       H  
ATOM    430  HA  ARG A  28      41.009  17.467  12.384  1.00 18.95           H  
ANISOU  430  HA  ARG A  28     3032   2555   1611    213    237     -8       H  
ATOM    431  HB2 ARG A  28      43.156  18.114  11.654  1.00 21.00           H  
ANISOU  431  HB2 ARG A  28     3124   2960   1893    426    185   -299       H  
ATOM    432  HB3 ARG A  28      42.708  19.636  11.695  1.00 22.75           H  
ANISOU  432  HB3 ARG A  28     3278   3359   2007    366    120   -349       H  
ATOM    433  HG2 ARG A  28      42.569  19.581  13.978  1.00 26.68           H  
ANISOU  433  HG2 ARG A  28     4061   3560   2514     35    -25   -119       H  
ATOM    434  HG3 ARG A  28      42.857  18.023  13.983  1.00 25.82           H  
ANISOU  434  HG3 ARG A  28     4095   3285   2428    -79     -5    107       H  
ATOM    435  HD2 ARG A  28      44.664  19.818  14.447  1.00 39.22           H  
ANISOU  435  HD2 ARG A  28     5205   5437   4258   -491   -184    140       H  
ATOM    436  HD3 ARG A  28      44.992  18.345  14.009  1.00 39.50           H  
ANISOU  436  HD3 ARG A  28     5156   5761   4089   -754   -131      9       H  
ATOM    437  HE  ARG A  28      45.751  18.932  12.026  1.00 51.80           H  
ANISOU  437  HE  ARG A  28     6593   6983   6105  -1485   -289    717       H  
ATOM    438 HH11 ARG A  28      44.510  21.813  13.519  1.00 74.65           H  
ANISOU  438 HH11 ARG A  28    10266   7887  10208   -274    866  -2405       H  
ATOM    439 HH12 ARG A  28      45.108  22.727  12.524  1.00 77.65           H  
ANISOU  439 HH12 ARG A  28    10161   9881   9459   -171   1402  -2802       H  
ATOM    440 HH21 ARG A  28      46.559  20.478  10.610  1.00 64.58           H  
ANISOU  440 HH21 ARG A  28     8007   8533   7997  -2263    317     46       H  
ATOM    441 HH22 ARG A  28      46.334  21.935  10.780  1.00 63.89           H  
ANISOU  441 HH22 ARG A  28     7866   8593   7816  -1892    563   -660       H  
ATOM    442  N   THR A  29      40.086  20.533  12.035  1.00 18.67           N  
ANISOU  442  N   THR A  29     2825   2229   2037   -157    400    -22       N  
ATOM    443  CA  THR A  29      39.224  21.576  12.572  1.00 18.03           C  
ANISOU  443  CA  THR A  29     3035   2178   1634   -360    427   -280       C  
ATOM    444  C   THR A  29      37.803  21.045  12.757  1.00 15.66           C  
ANISOU  444  C   THR A  29     2798   1651   1500   -226    140   -137       C  
ATOM    445  O   THR A  29      37.159  21.231  13.800  1.00 15.54           O  
ANISOU  445  O   THR A  29     3023   1323   1558   -201    297    124       O  
ATOM    446  CB  THR A  29      39.175  22.807  11.615  1.00 21.02           C  
ANISOU  446  CB  THR A  29     3454   1865   2666   -195    590      1       C  
ATOM    447  OG1 THR A  29      40.403  23.496  11.724  1.00 24.76           O  
ANISOU  447  OG1 THR A  29     4064   2529   2814   -824    618   -340       O  
ATOM    448  CG2 THR A  29      38.045  23.794  12.014  1.00 21.95           C  
ANISOU  448  CG2 THR A  29     3781   2329   2230   -194    600     54       C  
ATOM    449  H   THR A  29      40.557  20.784  11.178  1.00 18.90           H  
ANISOU  449  H   THR A  29     2929   2306   1944   -131    393    -84       H  
ATOM    450  HA  THR A  29      39.566  21.869  13.443  1.00 17.95           H  
ANISOU  450  HA  THR A  29     2975   2024   1821   -293    231   -281       H  
ATOM    451  HB  THR A  29      39.033  22.518  10.700  1.00 21.87           H  
ANISOU  451  HB  THR A  29     3475   2196   2639   -311    581    -28       H  
ATOM    452  HG1 THR A  29      40.363  24.159  11.227  0.00 24.83           H  
ANISOU  452  HG1 THR A  29     3145   3145   3145      0      0      0       H  
ATOM    453 HG21 THR A  29      37.202  23.511  11.652  1.00 21.90           H  
ANISOU  453 HG21 THR A  29     3677   2284   2357   -130    598     66       H  
ATOM    454 HG22 THR A  29      38.244  24.665  11.668  1.00 22.01           H  
ANISOU  454 HG22 THR A  29     3639   2404   2319   -224    587    113       H  
ATOM    455 HG23 THR A  29      37.979  23.857  12.967  1.00 21.38           H  
ANISOU  455 HG23 THR A  29     3632   2256   2234   -177    558     44       H  
ATOM    456  N   LEU A  30      37.309  20.366  11.732  1.00 14.93           N  
ANISOU  456  N   LEU A  30     2760   1514   1398     -3    100   -160       N  
ATOM    457  CA  LEU A  30      35.923  19.936  11.761  1.00 15.14           C  
ANISOU  457  CA  LEU A  30     2587   1834   1331    161    132   -144       C  
ATOM    458  C   LEU A  30      35.725  18.792  12.776  1.00 15.80           C  
ANISOU  458  C   LEU A  30     2482   1582   1937     29     82   -216       C  
ATOM    459  O   LEU A  30      34.687  18.719  13.409  1.00 14.62           O  
ANISOU  459  O   LEU A  30     2696   1376   1483     45    258   -101       O  
ATOM    460  CB  LEU A  30      35.491  19.529  10.399  1.00 16.37           C  
ANISOU  460  CB  LEU A  30     2989   1884   1346    416    134   -213       C  
ATOM    461  CG  LEU A  30      35.349  20.687   9.411  1.00 18.18           C  
ANISOU  461  CG  LEU A  30     3368   2237   1301    197   -194     -7       C  
ATOM    462  CD1 LEU A  30      35.407  20.278   7.977  1.00 21.57           C  
ANISOU  462  CD1 LEU A  30     3917   2825   1453    370   -188   -152       C  
ATOM    463  CD2 LEU A  30      34.080  21.499   9.645  1.00 22.58           C  
ANISOU  463  CD2 LEU A  30     3657   2780   2142    555    -88    196       C  
ATOM    464  H   LEU A  30      37.825  20.117  10.899  1.00 15.34           H  
ANISOU  464  H   LEU A  30     2646   1670   1512     10    152   -170       H  
ATOM    465  HA  LEU A  30      35.353  20.682  12.042  1.00 15.65           H  
ANISOU  465  HA  LEU A  30     2630   1834   1479    150    141   -195       H  
ATOM    466  HB2 LEU A  30      36.129  18.894  10.037  1.00 16.03           H  
ANISOU  466  HB2 LEU A  30     2783   1975   1331    335    123   -224       H  
ATOM    467  HB3 LEU A  30      34.622  19.106  10.468  1.00 16.86           H  
ANISOU  467  HB3 LEU A  30     2979   2033   1393    352     60   -165       H  
ATOM    468  HG  LEU A  30      36.092  21.294   9.552  1.00 18.69           H  
ANISOU  468  HG  LEU A  30     3259   2349   1493    221   -105    -69       H  
ATOM    469 HD11 LEU A  30      36.185  19.734   7.835  1.00 20.59           H  
ANISOU  469 HD11 LEU A  30     3633   2759   1431    166   -186   -129       H  
ATOM    470 HD12 LEU A  30      35.454  21.065   7.429  1.00 20.89           H  
ANISOU  470 HD12 LEU A  30     3680   2812   1444    279   -182   -184       H  
ATOM    471 HD13 LEU A  30      34.616  19.780   7.768  1.00 21.18           H  
ANISOU  471 HD13 LEU A  30     3793   2809   1444    373   -129   -102       H  
ATOM    472 HD21 LEU A  30      33.323  20.909   9.621  1.00 21.77           H  
ANISOU  472 HD21 LEU A  30     3643   2741   1887    548   -118    108       H  
ATOM    473 HD22 LEU A  30      33.997  22.162   8.956  1.00 21.66           H  
ANISOU  473 HD22 LEU A  30     3550   2728   1950    444   -127     79       H  
ATOM    474 HD23 LEU A  30      34.133  21.928  10.501  1.00 22.15           H  
ANISOU  474 HD23 LEU A  30     3513   2690   2213    448   -116    135       H  
ATOM    475  N   GLN A  31      36.712  17.907  12.905  1.00 15.37           N  
ANISOU  475  N   GLN A  31     2544   1733   1561    189     65   -100       N  
ATOM    476  CA  GLN A  31      36.646  16.896  13.999  1.00 15.41           C  
ANISOU  476  CA  GLN A  31     2684   1350   1820     54   -159    -67       C  
ATOM    477  C   GLN A  31      36.595  17.538  15.343  1.00 14.84           C  
ANISOU  477  C   GLN A  31     2268   1405   1962    -90     24     56       C  
ATOM    478  O   GLN A  31      35.856  17.088  16.214  1.00 15.30           O  
ANISOU  478  O   GLN A  31     2581   1161   2069     82    104    137       O  
ATOM    479  CB  GLN A  31      37.833  15.935  13.902  1.00 16.46           C  
ANISOU  479  CB  GLN A  31     2809   1801   1642    191   -170     53       C  
ATOM    480  CG  GLN A  31      37.735  14.987  12.718  1.00 17.81           C  
ANISOU  480  CG  GLN A  31     2992   1828   1947      7    -17   -239       C  
ATOM    481  CD  GLN A  31      38.944  14.061  12.561  1.00 20.22           C  
ANISOU  481  CD  GLN A  31     3489   1873   2320    149    402   -387       C  
ATOM    482  OE1 GLN A  31      38.919  13.123  11.694  1.00 25.45           O  
ANISOU  482  OE1 GLN A  31     3977   2246   3446    398     82   -864       O  
ATOM    483  NE2 GLN A  31      39.947  14.260  13.319  1.00 22.31           N  
ANISOU  483  NE2 GLN A  31     3878   1831   2765    555    239   -568       N  
ATOM    484  H   GLN A  31      37.506  17.849  12.327  1.00 15.22           H  
ANISOU  484  H   GLN A  31     2430   1657   1695    120     36   -124       H  
ATOM    485  HA  GLN A  31      35.830  16.365  13.888  1.00 15.41           H  
ANISOU  485  HA  GLN A  31     2517   1573   1761     84    -70    -31       H  
ATOM    486  HB2 GLN A  31      38.645  16.457  13.809  1.00 16.75           H  
ANISOU  486  HB2 GLN A  31     2799   1794   1772    181   -125    -43       H  
ATOM    487  HB3 GLN A  31      37.875  15.400  14.709  1.00 16.39           H  
ANISOU  487  HB3 GLN A  31     2798   1708   1721    140   -120     69       H  
ATOM    488  HG2 GLN A  31      36.953  14.426  12.838  1.00 17.75           H  
ANISOU  488  HG2 GLN A  31     2898   1883   1959     90     44   -193       H  
ATOM    489  HG3 GLN A  31      37.642  15.500  11.903  1.00 18.13           H  
ANISOU  489  HG3 GLN A  31     2986   1891   2011    102     37   -176       H  
ATOM    490 HE21 GLN A  31      40.474  13.629  13.488  0.00 22.45           H  
ANISOU  490 HE21 GLN A  31     2843   2843   2843      0      0      0       H  
ATOM    491 HE22 GLN A  31      40.092  15.062  13.612  0.00 22.45           H  
ANISOU  491 HE22 GLN A  31     2843   2843   2843      0      0      0       H  
ATOM    492  N   GLN A  32      37.376  18.590  15.546  1.00 14.37           N  
ANISOU  492  N   GLN A  32     2397   1372   1692   -168    170   -144       N  
ATOM    493  CA  GLN A  32      37.321  19.328  16.797  1.00 13.38           C  
ANISOU  493  CA  GLN A  32     2444   1434   1203    -46     76    282       C  
ATOM    494  C   GLN A  32      35.991  20.021  17.037  1.00 13.55           C  
ANISOU  494  C   GLN A  32     2456   1201   1491   -120    152     56       C  
ATOM    495  O   GLN A  32      35.551  20.166  18.155  1.00 15.73           O  
ANISOU  495  O   GLN A  32     2623   1810   1541    -79    363    -47       O  
ATOM    496  CB  GLN A  32      38.509  20.265  16.857  1.00 14.21           C  
ANISOU  496  CB  GLN A  32     2457   1221   1720    -38    -56    -99       C  
ATOM    497  CG  GLN A  32      39.816  19.501  16.986  1.00 17.57           C  
ANISOU  497  CG  GLN A  32     2520   2002   2152     38    -46   -215       C  
ATOM    498  CD  GLN A  32      41.002  20.404  16.938  1.00 22.96           C  
ANISOU  498  CD  GLN A  32     3066   2162   3494   -281   -633   -170       C  
ATOM    499  OE1 GLN A  32      41.316  20.979  15.891  1.00 29.55           O  
ANISOU  499  OE1 GLN A  32     4057   3252   3919   -771    961  -1028       O  
ATOM    500  NE2 GLN A  32      41.609  20.583  18.070  1.00 25.62           N  
ANISOU  500  NE2 GLN A  32     3961   2170   3603    -84  -1199   -299       N  
ATOM    501  H   GLN A  32      38.034  18.941  14.865  1.00 14.33           H  
ANISOU  501  H   GLN A  32     2343   1458   1643    -99     94     -7       H  
ATOM    502  HA  GLN A  32      37.439  18.691  17.533  1.00 13.27           H  
ANISOU  502  HA  GLN A  32     2420   1316   1305    -38     44    267       H  
ATOM    503  HB2 GLN A  32      38.546  20.809  16.055  1.00 15.04           H  
ANISOU  503  HB2 GLN A  32     2467   1534   1712    -28    -14     -2       H  
ATOM    504  HB3 GLN A  32      38.421  20.835  17.637  1.00 14.62           H  
ANISOU  504  HB3 GLN A  32     2456   1484   1614    -12     -3    -99       H  
ATOM    505  HG2 GLN A  32      39.819  19.036  17.838  1.00 17.77           H  
ANISOU  505  HG2 GLN A  32     2617   1869   2264    -33   -167   -149       H  
ATOM    506  HG3 GLN A  32      39.903  18.859  16.268  1.00 17.43           H  
ANISOU  506  HG3 GLN A  32     2596   1876   2149    -29   -135   -175       H  
ATOM    507 HE21 GLN A  32      42.289  21.039  18.167  0.00 24.67           H  
ANISOU  507 HE21 GLN A  32     3124   3124   3124      0      0      0       H  
ATOM    508 HE22 GLN A  32      41.232  20.181  18.770  0.00 24.67           H  
ANISOU  508 HE22 GLN A  32     3124   3124   3124      0      0      0       H  
ATOM    509  N   ASN A  33      35.347  20.453  16.001  1.00 13.46           N  
ANISOU  509  N   ASN A  33     2451   1292   1371   -234    145     28       N  
ATOM    510  CA  ASN A  33      33.965  21.009  16.092  1.00 14.02           C  
ANISOU  510  CA  ASN A  33     2421   1694   1211   -141    130   -100       C  
ATOM    511  C   ASN A  33      32.951  19.910  16.478  1.00 14.35           C  
ANISOU  511  C   ASN A  33     2429   1257   1763     89    108   -112       C  
ATOM    512  O   ASN A  33      32.034  20.151  17.223  1.00 15.28           O  
ANISOU  512  O   ASN A  33     2608   1149   2049     18    114   -305       O  
ATOM    513  CB  ASN A  33      33.508  21.614  14.760  1.00 15.30           C  
ANISOU  513  CB  ASN A  33     2717   1819   1277    -15     29   -144       C  
ATOM    514  CG  ASN A  33      34.220  22.905  14.351  1.00 19.18           C  
ANISOU  514  CG  ASN A  33     2901   2237   2149    -45    -77    534       C  
ATOM    515  OD1 ASN A  33      34.232  23.226  13.140  1.00 30.08           O  
ANISOU  515  OD1 ASN A  33     4409   4422   2597   -391    111   1312       O  
ATOM    516  ND2 ASN A  33      34.729  23.642  15.277  1.00 18.04           N  
ANISOU  516  ND2 ASN A  33     3220   1099   2535     65    243    -83       N  
ATOM    517  H   ASN A  33      35.726  20.474  15.067  1.00 13.83           H  
ANISOU  517  H   ASN A  33     2420   1431   1404   -167    179      1       H  
ATOM    518  HA  ASN A  33      33.930  21.703  16.782  1.00 14.46           H  
ANISOU  518  HA  ASN A  33     2489   1633   1371    -77    113   -140       H  
ATOM    519  HB2 ASN A  33      33.646  20.969  14.053  1.00 15.44           H  
ANISOU  519  HB2 ASN A  33     2657   1847   1361      1     72   -178       H  
ATOM    520  HB3 ASN A  33      32.562  21.822  14.823  1.00 15.87           H  
ANISOU  520  HB3 ASN A  33     2683   1906   1441    -38     29    -32       H  
ATOM    521 HD21 ASN A  33      35.157  24.472  15.052  0.00 27.04           H  
ANISOU  521 HD21 ASN A  33     3425   3425   3425      0      0      0       H  
ATOM    522 HD22 ASN A  33      34.650  23.344  16.215  0.00 27.04           H  
ANISOU  522 HD22 ASN A  33     3425   3425   3425      0      0      0       H  
ATOM    523  N   LEU A  34      33.150  18.701  15.953  1.00 13.67           N  
ANISOU  523  N   LEU A  34     2484   1228   1480      0    155    -57       N  
ATOM    524  CA  LEU A  34      32.266  17.578  16.268  1.00 14.03           C  
ANISOU  524  CA  LEU A  34     2296   1502   1532   -134    117   -155       C  
ATOM    525  C   LEU A  34      32.345  17.176  17.743  1.00 12.96           C  
ANISOU  525  C   LEU A  34     2248   1004   1671     23    119   -111       C  
ATOM    526  O   LEU A  34      31.330  16.841  18.324  1.00 14.72           O  
ANISOU  526  O   LEU A  34     2363   1303   1926     16    236   -229       O  
ATOM    527  CB  LEU A  34      32.643  16.416  15.371  1.00 15.14           C  
ANISOU  527  CB  LEU A  34     2474   1632   1644      0     -4   -199       C  
ATOM    528  CG  LEU A  34      31.761  15.186  15.499  1.00 16.41           C  
ANISOU  528  CG  LEU A  34     2763   1414   2057    -41     43    -78       C  
ATOM    529  CD1 LEU A  34      30.338  15.482  15.123  1.00 20.07           C  
ANISOU  529  CD1 LEU A  34     2838   1768   3019   -150   -285   -329       C  
ATOM    530  CD2 LEU A  34      32.342  14.072  14.615  1.00 18.85           C  
ANISOU  530  CD2 LEU A  34     3214   1674   2274   -282    347   -338       C  
ATOM    531  H   LEU A  34      33.892  18.479  15.306  1.00 13.87           H  
ANISOU  531  H   LEU A  34     2323   1364   1582    -15    111    -90       H  
ATOM    532  HA  LEU A  34      31.343  17.843  16.071  1.00 14.18           H  
ANISOU  532  HA  LEU A  34     2333   1426   1627    -63    108   -146       H  
ATOM    533  HB2 LEU A  34      32.601  16.709  14.447  1.00 15.20           H  
ANISOU  533  HB2 LEU A  34     2469   1580   1727    -36     26    -90       H  
ATOM    534  HB3 LEU A  34      33.547  16.141  15.583  1.00 15.16           H  
ANISOU  534  HB3 LEU A  34     2433   1585   1740    -38     45   -144       H  
ATOM    535  HG  LEU A  34      31.770  14.862  16.413  1.00 16.81           H  
ANISOU  535  HG  LEU A  34     2765   1566   2055    -86     28    -89       H  
ATOM    536 HD11 LEU A  34      29.918  15.959  15.843  1.00 19.49           H  
ANISOU  536 HD11 LEU A  34     2767   1834   2801   -178   -244   -175       H  
ATOM    537 HD12 LEU A  34      29.874  14.657  14.969  1.00 19.32           H  
ANISOU  537 HD12 LEU A  34     2693   1932   2715   -255   -197   -290       H  
ATOM    538 HD13 LEU A  34      30.327  16.016  14.326  1.00 19.82           H  
ANISOU  538 HD13 LEU A  34     2749   1885   2894   -143   -181   -344       H  
ATOM    539 HD21 LEU A  34      32.340  14.366  13.701  1.00 18.62           H  
ANISOU  539 HD21 LEU A  34     3047   1689   2339   -231    261   -239       H  
ATOM    540 HD22 LEU A  34      31.800  13.285  14.707  1.00 18.52           H  
ANISOU  540 HD22 LEU A  34     2954   1826   2254   -285    262   -239       H  
ATOM    541 HD23 LEU A  34      33.240  13.884  14.897  1.00 18.80           H  
ANISOU  541 HD23 LEU A  34     3188   1696   2256   -273    325   -263       H  
ATOM    542  N   HIS A  35      33.572  17.195  18.275  1.00 12.36           N  
ANISOU  542  N   HIS A  35     2216   1109   1372   -208    136     81       N  
ATOM    543  CA  HIS A  35      33.807  16.822  19.666  1.00 12.34           C  
ANISOU  543  CA  HIS A  35     2390    900   1399   -195    168    100       C  
ATOM    544  C   HIS A  35      32.775  17.268  20.709  1.00 13.32           C  
ANISOU  544  C   HIS A  35     2285    992   1782   -160    222      8       C  
ATOM    545  O   HIS A  35      32.089  16.447  21.311  1.00 15.00           O  
ANISOU  545  O   HIS A  35     2561   1182   1955   -302    359    144       O  
ATOM    546  CB  HIS A  35      35.256  17.143  20.043  1.00 13.42           C  
ANISOU  546  CB  HIS A  35     2511    780   1805   -112    -72     80       C  
ATOM    547  CG  HIS A  35      35.563  16.983  21.471  1.00 15.07           C  
ANISOU  547  CG  HIS A  35     2922    884   1920    112   -148    184       C  
ATOM    548  ND1 HIS A  35      35.941  15.785  22.007  1.00 14.48           N  
ANISOU  548  ND1 HIS A  35     3084    881   1534    221     12    154       N  
ATOM    549  CD2 HIS A  35      35.566  17.889  22.481  1.00 19.09           C  
ANISOU  549  CD2 HIS A  35     3730   2009   1510    205   -211    -51       C  
ATOM    550  CE1 HIS A  35      36.118  15.952  23.313  1.00 16.31           C  
ANISOU  550  CE1 HIS A  35     3454   1256   1486    391   -439    258       C  
ATOM    551  NE2 HIS A  35      35.924  17.222  23.615  1.00 18.97           N  
ANISOU  551  NE2 HIS A  35     4080   1525   1601    484   -114    -29       N  
ATOM    552  H   HIS A  35      34.410  17.444  17.770  1.00 12.26           H  
ANISOU  552  H   HIS A  35     2110   1083   1463   -150    113     40       H  
ATOM    553  HA  HIS A  35      33.762  15.843  19.681  1.00 12.72           H  
ANISOU  553  HA  HIS A  35     2340    944   1549   -239    130     96       H  
ATOM    554  HB2 HIS A  35      35.845  16.567  19.541  1.00 13.59           H  
ANISOU  554  HB2 HIS A  35     2492    971   1699   -102      2    122       H  
ATOM    555  HB3 HIS A  35      35.446  18.064  19.810  1.00 13.61           H  
ANISOU  555  HB3 HIS A  35     2476   1051   1642   -302     43    345       H  
ATOM    556  HD2 HIS A  35      35.354  18.788  22.414  1.00 19.14           H  
ANISOU  556  HD2 HIS A  35     3528   2045   1699    235   -176     27       H  
ATOM    557  HE1 HIS A  35      36.389  15.288  23.900  1.00 16.26           H  
ANISOU  557  HE1 HIS A  35     3387   1352   1439    450   -304    306       H  
ATOM    558  HE2 HIS A  35      35.992  17.543  24.400  0.00 18.39           H  
ANISOU  558  HE2 HIS A  35     2329   2329   2329      0      0      0       H  
ATOM    559  N   PRO A  36      32.572  18.606  20.867  1.00 13.00           N  
ANISOU  559  N   PRO A  36     2491    932   1515   -109     86     55       N  
ATOM    560  CA  PRO A  36      31.651  19.027  21.928  1.00 15.21           C  
ANISOU  560  CA  PRO A  36     2670   1244   1861   -273    128     47       C  
ATOM    561  C   PRO A  36      30.175  18.723  21.565  1.00 13.35           C  
ANISOU  561  C   PRO A  36     2519    912   1639    -70     60     98       C  
ATOM    562  O   PRO A  36      29.352  18.544  22.476  1.00 15.86           O  
ANISOU  562  O   PRO A  36     2818   1345   1860    -89    358    133       O  
ATOM    563  CB  PRO A  36      31.927  20.538  22.044  1.00 15.38           C  
ANISOU  563  CB  PRO A  36     2832   1160   1850    -21    -20    -65       C  
ATOM    564  CG  PRO A  36      32.417  20.936  20.667  1.00 15.29           C  
ANISOU  564  CG  PRO A  36     2619   1187   2003     27    163    213       C  
ATOM    565  CD  PRO A  36      33.304  19.757  20.314  1.00 14.36           C  
ANISOU  565  CD  PRO A  36     2599   1094   1760   -128    170    182       C  
ATOM    566  HA  PRO A  36      31.875  18.598  22.780  1.00 14.86           H  
ANISOU  566  HA  PRO A  36     2615   1184   1846   -165    110    -10       H  
ATOM    567  HB2 PRO A  36      31.112  21.012  22.271  1.00 15.38           H  
ANISOU  567  HB2 PRO A  36     2692   1277   1873    -86     30     35       H  
ATOM    568  HB3 PRO A  36      32.613  20.694  22.711  1.00 15.24           H  
ANISOU  568  HB3 PRO A  36     2682   1247   1861    -62     38     21       H  
ATOM    569  HG2 PRO A  36      31.671  21.015  20.052  1.00 15.34           H  
ANISOU  569  HG2 PRO A  36     2650   1257   1922    -41    146    129       H  
ATOM    570  HG3 PRO A  36      32.927  21.760  20.716  1.00 15.45           H  
ANISOU  570  HG3 PRO A  36     2557   1414   1897   -106    113    121       H  
ATOM    571  HD2 PRO A  36      33.378  19.670  19.356  1.00 14.35           H  
ANISOU  571  HD2 PRO A  36     2547   1140   1765    -89    150    134       H  
ATOM    572  HD3 PRO A  36      34.172  19.850  20.733  1.00 14.40           H  
ANISOU  572  HD3 PRO A  36     2575   1141   1754    -82    169    152       H  
ATOM    573  N   LEU A  37      29.852  18.759  20.281  1.00 13.32           N  
ANISOU  573  N   LEU A  37     2491   1005   1563     61    155    136       N  
ATOM    574  CA  LEU A  37      28.474  18.553  19.864  1.00 14.21           C  
ANISOU  574  CA  LEU A  37     2573    901   1924     30     51     11       C  
ATOM    575  C   LEU A  37      28.101  17.098  20.229  1.00 13.60           C  
ANISOU  575  C   LEU A  37     2122    978   2067    -65    -31     -2       C  
ATOM    576  O   LEU A  37      27.029  16.849  20.757  1.00 15.31           O  
ANISOU  576  O   LEU A  37     2474   1069   2272   -114     96    212       O  
ATOM    577  CB  LEU A  37      28.328  18.675  18.348  1.00 15.00           C  
ANISOU  577  CB  LEU A  37     2676   1099   1922     70    -46    217       C  
ATOM    578  CG  LEU A  37      28.611  20.065  17.803  1.00 16.17           C  
ANISOU  578  CG  LEU A  37     2853   1162   2128    -77     10    170       C  
ATOM    579  CD1 LEU A  37      28.545  20.052  16.280  1.00 17.29           C  
ANISOU  579  CD1 LEU A  37     2960   1529   2080    166      0    501       C  
ATOM    580  CD2 LEU A  37      27.674  21.103  18.367  1.00 19.48           C  
ANISOU  580  CD2 LEU A  37     3510   1033   2857    123     31    142       C  
ATOM    581  H   LEU A  37      30.502  18.913  19.524  1.00 13.28           H  
ANISOU  581  H   LEU A  37     2409   1021   1614     12    140    113       H  
ATOM    582  HA  LEU A  37      27.867  19.171  20.323  1.00 14.35           H  
ANISOU  582  HA  LEU A  37     2455   1117   1881     60     86     36       H  
ATOM    583  HB2 LEU A  37      28.946  18.060  17.923  1.00 15.30           H  
ANISOU  583  HB2 LEU A  37     2617   1236   1958     18     22    136       H  
ATOM    584  HB3 LEU A  37      27.418  18.445  18.102  1.00 15.11           H  
ANISOU  584  HB3 LEU A  37     2633   1146   1961     51     30    150       H  
ATOM    585  HG  LEU A  37      29.510  20.326  18.051  1.00 16.24           H  
ANISOU  585  HG  LEU A  37     2776   1236   2158     30      7    217       H  
ATOM    586 HD11 LEU A  37      29.152  19.387  15.947  1.00 17.11           H  
ANISOU  586 HD11 LEU A  37     2831   1612   2058     66     40    395       H  
ATOM    587 HD12 LEU A  37      28.793  20.917  15.948  1.00 17.30           H  
ANISOU  587 HD12 LEU A  37     2860   1686   2024    -21     53    499       H  
ATOM    588 HD13 LEU A  37      27.648  19.842  16.009  1.00 17.23           H  
ANISOU  588 HD13 LEU A  37     2923   1543   2079     99     73    425       H  
ATOM    589 HD21 LEU A  37      26.780  20.752  18.362  1.00 18.98           H  
ANISOU  589 HD21 LEU A  37     3394   1282   2535    166     42    200       H  
ATOM    590 HD22 LEU A  37      27.717  21.896  17.827  1.00 18.90           H  
ANISOU  590 HD22 LEU A  37     3250   1538   2392     67     49    333       H  
ATOM    591 HD23 LEU A  37      27.940  21.309  19.266  1.00 19.00           H  
ANISOU  591 HD23 LEU A  37     3252   1255   2710    101    122    253       H  
ATOM    592  N   TRP A  38      28.972  16.141  19.867  1.00 14.27           N  
ANISOU  592  N   TRP A  38     2269    992   2160    -12    355     33       N  
ATOM    593  CA  TRP A  38      28.710  14.685  20.147  1.00 14.28           C  
ANISOU  593  CA  TRP A  38     2362   1189   1874   -290    217    139       C  
ATOM    594  C   TRP A  38      28.669  14.512  21.665  1.00 13.59           C  
ANISOU  594  C   TRP A  38     2274   1032   1857     34    500    -44       C  
ATOM    595  O   TRP A  38      27.826  13.788  22.177  1.00 15.47           O  
ANISOU  595  O   TRP A  38     2329   1431   2115   -240    320    308       O  
ATOM    596  CB  TRP A  38      29.758  13.824  19.483  1.00 15.82           C  
ANISOU  596  CB  TRP A  38     2449   1129   2430   -206    402    223       C  
ATOM    597  CG  TRP A  38      29.537  12.416  19.963  1.00 14.89           C  
ANISOU  597  CG  TRP A  38     2058   1082   2517   -156    118    226       C  
ATOM    598  CD1 TRP A  38      30.230  11.805  20.940  1.00 15.13           C  
ANISOU  598  CD1 TRP A  38     2580    850   2318     33     68     11       C  
ATOM    599  CD2 TRP A  38      28.456  11.539  19.614  1.00 14.49           C  
ANISOU  599  CD2 TRP A  38     2123   1048   2332   -139    246    384       C  
ATOM    600  NE1 TRP A  38      29.686  10.558  21.189  1.00 16.40           N  
ANISOU  600  NE1 TRP A  38     2486    818   2925    219   -185    441       N  
ATOM    601  CE2 TRP A  38      28.605  10.369  20.377  1.00 15.49           C  
ANISOU  601  CE2 TRP A  38     2273   1266   2344    295     -6    376       C  
ATOM    602  CE3 TRP A  38      27.396  11.640  18.711  1.00 16.77           C  
ANISOU  602  CE3 TRP A  38     2266   1253   2849   -143    -67     70       C  
ATOM    603  CZ2 TRP A  38      27.691   9.342  20.315  1.00 17.05           C  
ANISOU  603  CZ2 TRP A  38     2498   1170   2807    161     99    183       C  
ATOM    604  CZ3 TRP A  38      26.512  10.574  18.596  1.00 15.55           C  
ANISOU  604  CZ3 TRP A  38     2172   1497   2236   -266    -37    298       C  
ATOM    605  CH2 TRP A  38      26.656   9.444  19.440  1.00 16.60           C  
ANISOU  605  CH2 TRP A  38     2364   1100   2844   -183    128    340       C  
ATOM    606  H   TRP A  38      29.842  16.316  19.384  1.00 13.91           H  
ANISOU  606  H   TRP A  38     2141   1082   2059    -83    190     45       H  
ATOM    607  HA  TRP A  38      27.834  14.437  19.784  1.00 14.17           H  
ANISOU  607  HA  TRP A  38     2231   1145   2008   -162    291     78       H  
ATOM    608  HB2 TRP A  38      29.654  13.853  18.519  1.00 15.70           H  
ANISOU  608  HB2 TRP A  38     2341   1186   2436   -196    304    187       H  
ATOM    609  HB3 TRP A  38      30.646  14.112  19.749  1.00 15.67           H  
ANISOU  609  HB3 TRP A  38     2426   1202   2325   -140    326    198       H  
ATOM    610  HD1 TRP A  38      30.993  12.146  21.348  1.00 15.56           H  
ANISOU  610  HD1 TRP A  38     2394   1006   2511     42     59    183       H  
ATOM    611  HE1 TRP A  38      29.987   9.988  21.759  1.00 15.46           H  
ANISOU  611  HE1 TRP A  38     2387   1136   2351    207    -83    350       H  
ATOM    612  HE3 TRP A  38      27.277  12.410  18.203  1.00 16.63           H  
ANISOU  612  HE3 TRP A  38     2213   1574   2531   -142     19    218       H  
ATOM    613  HZ2 TRP A  38      27.818   8.569  20.813  1.00 16.84           H  
ANISOU  613  HZ2 TRP A  38     2361   1477   2561    118     63    332       H  
ATOM    614  HZ3 TRP A  38      25.791  10.629  18.012  1.00 15.58           H  
ANISOU  614  HZ3 TRP A  38     2120   1368   2431   -184    -64    266       H  
ATOM    615  HH2 TRP A  38      26.084   8.720  19.328  1.00 16.26           H  
ANISOU  615  HH2 TRP A  38     2141   1398   2639   -241     52    261       H  
ATOM    616  N   ALA A  39      29.640  15.088  22.379  1.00 15.73           N  
ANISOU  616  N   ALA A  39     2684   1250   2039   -306    148    324       N  
ATOM    617  CA  ALA A  39      29.644  14.899  23.817  1.00 16.26           C  
ANISOU  617  CA  ALA A  39     2716   1382   2079     57    243    464       C  
ATOM    618  C   ALA A  39      28.314  15.319  24.454  1.00 16.59           C  
ANISOU  618  C   ALA A  39     2807   1872   1624    115    261    401       C  
ATOM    619  O   ALA A  39      27.784  14.641  25.367  1.00 20.01           O  
ANISOU  619  O   ALA A  39     3404   2176   2021     99    461    778       O  
ATOM    620  CB  ALA A  39      30.842  15.563  24.474  1.00 19.20           C  
ANISOU  620  CB  ALA A  39     3035   2288   1970   -291    338    470       C  
ATOM    621  H   ALA A  39      30.395  15.649  22.012  1.00 15.10           H  
ANISOU  621  H   ALA A  39     2420   1332   1985   -122    243    241       H  
ATOM    622  HA  ALA A  39      29.742  13.939  23.991  1.00 16.15           H  
ANISOU  622  HA  ALA A  39     2730   1467   1939     48    228    594       H  
ATOM    623  HB1 ALA A  39      31.647  15.179  24.117  1.00 18.79           H  
ANISOU  623  HB1 ALA A  39     2983   2123   2033   -217    223    506       H  
ATOM    624  HB2 ALA A  39      30.801  15.414  25.422  1.00 18.41           H  
ANISOU  624  HB2 ALA A  39     2918   2090   1984   -176    285    498       H  
ATOM    625  HB3 ALA A  39      30.818  16.504  24.289  1.00 19.06           H  
ANISOU  625  HB3 ALA A  39     2919   2317   2006   -171    279    496       H  
ATOM    626  N   GLU A  40      27.802  16.463  24.026  1.00 16.69           N  
ANISOU  626  N   GLU A  40     2611   1644   2084   -243    210    599       N  
ATOM    627  CA  GLU A  40      26.561  16.981  24.585  1.00 16.08           C  
ANISOU  627  CA  GLU A  40     2759   1572   1776   -141    140     48       C  
ATOM    628  C   GLU A  40      25.366  16.088  24.193  1.00 15.65           C  
ANISOU  628  C   GLU A  40     2630   1322   1994     53    185    219       C  
ATOM    629  O   GLU A  40      24.547  15.742  25.038  1.00 17.92           O  
ANISOU  629  O   GLU A  40     2984   1697   2127     10    457    105       O  
ATOM    630  CB  GLU A  40      26.333  18.432  24.132  1.00 18.48           C  
ANISOU  630  CB  GLU A  40     3149   1404   2467    -78    -79   -189       C  
ATOM    631  CG  GLU A  40      25.039  19.041  24.651  1.00 20.96           C  
ANISOU  631  CG  GLU A  40     3366   2103   2492    165    367    310       C  
ATOM    632  CD  GLU A  40      24.801  20.486  24.234  1.00 28.79           C  
ANISOU  632  CD  GLU A  40     4476   1758   4704    369   1081    -46       C  
ATOM    633  OE1 GLU A  40      25.635  21.037  23.504  1.00 35.78           O  
ANISOU  633  OE1 GLU A  40     4897   3199   5495    358   1287    846       O  
ATOM    634  OE2 GLU A  40      23.742  21.047  24.620  1.00 35.40           O  
ANISOU  634  OE2 GLU A  40     5226   2511   5711    987   1181    139       O  
ATOM    635  H   GLU A  40      28.216  17.048  23.314  1.00 15.78           H  
ANISOU  635  H   GLU A  40     2606   1639   1748   -222    205    395       H  
ATOM    636  HA  GLU A  40      26.624  16.988  25.563  1.00 16.07           H  
ANISOU  636  HA  GLU A  40     2758   1554   1794    -99    115    148       H  
ATOM    637  HB2 GLU A  40      27.069  18.976  24.453  1.00 18.21           H  
ANISOU  637  HB2 GLU A  40     2905   1669   2344    -90     25    -64       H  
ATOM    638  HB3 GLU A  40      26.303  18.455  23.163  1.00 18.92           H  
ANISOU  638  HB3 GLU A  40     3059   1679   2450    -48     82    -22       H  
ATOM    639  HG2 GLU A  40      24.283  18.533  24.320  1.00 21.62           H  
ANISOU  639  HG2 GLU A  40     3461   1904   2850    177    376    117       H  
ATOM    640  HG3 GLU A  40      25.052  19.016  25.620  1.00 20.77           H  
ANISOU  640  HG3 GLU A  40     3500   1871   2518    147    361    118       H  
ATOM    641  N   TYR A  41      25.261  15.770  22.903  1.00 14.58           N  
ANISOU  641  N   TYR A  41     2321   1276   1940     37    161    323       N  
ATOM    642  CA  TYR A  41      24.201  14.905  22.373  1.00 14.58           C  
ANISOU  642  CA  TYR A  41     2047   1345   2144     54    174    454       C  
ATOM    643  C   TYR A  41      24.181  13.555  23.132  1.00 15.40           C  
ANISOU  643  C   TYR A  41     2240   1391   2220     58     82    459       C  
ATOM    644  O   TYR A  41      23.114  13.064  23.527  1.00 15.44           O  
ANISOU  644  O   TYR A  41     2308   1413   2142     -9    264    362       O  
ATOM    645  CB  TYR A  41      24.405  14.688  20.833  1.00 15.93           C  
ANISOU  645  CB  TYR A  41     2387   1547   2116     38     20    507       C  
ATOM    646  CG  TYR A  41      23.427  13.703  20.274  1.00 16.38           C  
ANISOU  646  CG  TYR A  41     2567   1635   2021    -25    324    238       C  
ATOM    647  CD1 TYR A  41      22.201  14.129  19.828  1.00 20.09           C  
ANISOU  647  CD1 TYR A  41     2587   1669   3375   -119   -144    252       C  
ATOM    648  CD2 TYR A  41      23.730  12.347  20.199  1.00 16.22           C  
ANISOU  648  CD2 TYR A  41     2385   1654   2121    130     86    187       C  
ATOM    649  CE1 TYR A  41      21.254  13.240  19.322  1.00 19.13           C  
ANISOU  649  CE1 TYR A  41     2545   1727   2995     19   -114    308       C  
ATOM    650  CE2 TYR A  41      22.791  11.450  19.687  1.00 17.07           C  
ANISOU  650  CE2 TYR A  41     2478   1665   2340    -92    207    313       C  
ATOM    651  CZ  TYR A  41      21.570  11.864  19.262  1.00 17.00           C  
ANISOU  651  CZ  TYR A  41     2634   1668   2157   -107     15    312       C  
ATOM    652  OH  TYR A  41      20.620  11.006  18.775  1.00 21.30           O  
ANISOU  652  OH  TYR A  41     2618   1969   3506   -478    104    158       O  
ATOM    653  H   TYR A  41      25.898  16.106  22.194  1.00 14.62           H  
ANISOU  653  H   TYR A  41     2241   1373   1939     25    133    317       H  
ATOM    654  HA  TYR A  41      23.334  15.342  22.507  1.00 14.69           H  
ANISOU  654  HA  TYR A  41     2045   1430   2105     78    133    433       H  
ATOM    655  HB2 TYR A  41      24.279  15.534  20.376  1.00 15.68           H  
ANISOU  655  HB2 TYR A  41     2344   1587   2025     70    103    501       H  
ATOM    656  HB3 TYR A  41      25.301  14.351  20.673  1.00 15.90           H  
ANISOU  656  HB3 TYR A  41     2378   1583   2079      0    103    443       H  
ATOM    657  HD1 TYR A  41      21.989  15.033  19.881  1.00 18.86           H  
ANISOU  657  HD1 TYR A  41     2514   1816   2835    100      4    231       H  
ATOM    658  HD2 TYR A  41      24.555  12.037  20.497  1.00 16.24           H  
ANISOU  658  HD2 TYR A  41     2314   1687   2166     70    140    233       H  
ATOM    659  HE1 TYR A  41      20.426  13.545  19.035  1.00 18.78           H  
ANISOU  659  HE1 TYR A  41     2504   1764   2866    -10    -67    302       H  
ATOM    660  HE2 TYR A  41      22.999  10.544  19.654  1.00 17.11           H  
ANISOU  660  HE2 TYR A  41     2458   1773   2267     77    137    253       H  
ATOM    661  HH  TYR A  41      20.401  11.201  18.009  0.00 21.22           H  
ANISOU  661  HH  TYR A  41     2688   2688   2688      0      0      0       H  
ATOM    662  N   PHE A  42      25.356  12.958  23.242  1.00 14.81           N  
ANISOU  662  N   PHE A  42     2217   1254   2156   -108    133    430       N  
ATOM    663  CA  PHE A  42      25.431  11.639  23.839  1.00 14.56           C  
ANISOU  663  CA  PHE A  42     2282   1130   2118   -181     21    372       C  
ATOM    664  C   PHE A  42      24.889  11.659  25.271  1.00 15.76           C  
ANISOU  664  C   PHE A  42     2165   1533   2289    -22    248    316       C  
ATOM    665  O   PHE A  42      24.089  10.800  25.673  1.00 16.30           O  
ANISOU  665  O   PHE A  42     2251   1603   2340   -239    197    469       O  
ATOM    666  CB  PHE A  42      26.863  11.105  23.861  1.00 16.51           C  
ANISOU  666  CB  PHE A  42     2316   1512   2444    105    258    521       C  
ATOM    667  CG  PHE A  42      26.943   9.762  24.509  1.00 16.07           C  
ANISOU  667  CG  PHE A  42     2204   1249   2653   -170    230    349       C  
ATOM    668  CD1 PHE A  42      26.350   8.631  23.923  1.00 17.48           C  
ANISOU  668  CD1 PHE A  42     2071   1539   3029    -61    -42    517       C  
ATOM    669  CD2 PHE A  42      27.533   9.637  25.734  1.00 18.57           C  
ANISOU  669  CD2 PHE A  42     2359   1658   3037   -171   -213    661       C  
ATOM    670  CE1 PHE A  42      26.380   7.407  24.582  1.00 18.72           C  
ANISOU  670  CE1 PHE A  42     2866   1319   2926   -195     49    310       C  
ATOM    671  CE2 PHE A  42      27.578   8.415  26.389  1.00 20.57           C  
ANISOU  671  CE2 PHE A  42     2597   1722   3496    -91   -325    700       C  
ATOM    672  CZ  PHE A  42      26.922   7.324  25.824  1.00 19.60           C  
ANISOU  672  CZ  PHE A  42     2679   1490   3276     53     72    756       C  
ATOM    673  H   PHE A  42      26.240  13.340  22.935  1.00 14.70           H  
ANISOU  673  H   PHE A  42     2138   1301   2143    -62     87    417       H  
ATOM    674  HA  PHE A  42      24.883  11.019  23.313  1.00 14.85           H  
ANISOU  674  HA  PHE A  42     2156   1329   2157   -126     14    275       H  
ATOM    675  HB2 PHE A  42      27.178  11.015  22.948  1.00 16.00           H  
ANISOU  675  HB2 PHE A  42     2277   1414   2388     -5    167    447       H  
ATOM    676  HB3 PHE A  42      27.427  11.730  24.344  1.00 16.73           H  
ANISOU  676  HB3 PHE A  42     2339   1559   2456     83    214    489       H  
ATOM    677  HD1 PHE A  42      25.918   8.706  23.103  1.00 17.33           H  
ANISOU  677  HD1 PHE A  42     2284   1472   2826   -110     78    433       H  
ATOM    678  HD2 PHE A  42      27.914  10.382  26.141  1.00 18.71           H  
ANISOU  678  HD2 PHE A  42     2349   1798   2961   -166   -125    507       H  
ATOM    679  HE1 PHE A  42      25.977   6.663  24.197  1.00 18.52           H  
ANISOU  679  HE1 PHE A  42     2524   1566   2946   -230    -69    293       H  
ATOM    680  HE2 PHE A  42      27.972   8.344  27.229  1.00 19.68           H  
ANISOU  680  HE2 PHE A  42     2548   1677   3250    -87    -75    656       H  
ATOM    681  HZ  PHE A  42      26.992   6.492  26.233  1.00 18.95           H  
ANISOU  681  HZ  PHE A  42     2666   1584   2947     25    -25    740       H  
ATOM    682  N   GLN A  43      25.301  12.646  26.048  1.00 15.18           N  
ANISOU  682  N   GLN A  43     2349   1344   2073    -26    302    538       N  
ATOM    683  CA  GLN A  43      24.832  12.703  27.425  1.00 17.09           C  
ANISOU  683  CA  GLN A  43     2648   1786   2058   -336    379    584       C  
ATOM    684  C   GLN A  43      23.333  13.038  27.551  1.00 18.02           C  
ANISOU  684  C   GLN A  43     2715   2100   2030    117    300    615       C  
ATOM    685  O   GLN A  43      22.664  12.571  28.473  1.00 19.10           O  
ANISOU  685  O   GLN A  43     3277   1939   2040     -6    519    383       O  
ATOM    686  CB  GLN A  43      25.713  13.649  28.263  1.00 21.51           C  
ANISOU  686  CB  GLN A  43     3117   2451   2604   -727    187    294       C  
ATOM    687  CG  GLN A  43      27.136  13.148  28.389  1.00 21.13           C  
ANISOU  687  CG  GLN A  43     3068   3003   1955  -1077   -605    927       C  
ATOM    688  CD  GLN A  43      27.253  11.841  29.099  1.00 19.55           C  
ANISOU  688  CD  GLN A  43     3117   2609   1701   -344    -54    353       C  
ATOM    689  OE1 GLN A  43      26.335  11.446  29.817  1.00 23.63           O  
ANISOU  689  OE1 GLN A  43     3144   3140   2695   -339    237    938       O  
ATOM    690  NE2 GLN A  43      28.340  11.108  28.821  1.00 23.32           N  
ANISOU  690  NE2 GLN A  43     3119   2901   2840    -35    301   1010       N  
ATOM    691  H   GLN A  43      25.929  13.387  25.771  1.00 15.83           H  
ANISOU  691  H   GLN A  43     2257   1648   2110   -163    302    522       H  
ATOM    692  HA  GLN A  43      24.920  11.809  27.809  1.00 17.30           H  
ANISOU  692  HA  GLN A  43     2641   1846   2086   -202    303    597       H  
ATOM    693  HB2 GLN A  43      25.744  14.508  27.818  1.00 20.75           H  
ANISOU  693  HB2 GLN A  43     2938   2605   2341   -671     73    378       H  
ATOM    694  HB3 GLN A  43      25.334  13.749  29.150  1.00 20.81           H  
ANISOU  694  HB3 GLN A  43     2983   2465   2455   -688     62    491       H  
ATOM    695  HG2 GLN A  43      27.500  13.036  27.502  1.00 21.47           H  
ANISOU  695  HG2 GLN A  43     3060   2765   2332   -720   -266    632       H  
ATOM    696  HG3 GLN A  43      27.657  13.802  28.880  1.00 20.64           H  
ANISOU  696  HG3 GLN A  43     3020   2767   2054   -719   -374    515       H  
ATOM    697 HE21 GLN A  43      28.466  10.333  29.217  0.00 23.14           H  
ANISOU  697 HE21 GLN A  43     2931   2931   2931      0      0      0       H  
ATOM    698 HE22 GLN A  43      28.902  11.343  28.213  0.00 23.14           H  
ANISOU  698 HE22 GLN A  43     2931   2931   2931      0      0      0       H  
ATOM    699  N   GLN A  44      22.800  13.790  26.605  1.00 17.48           N  
ANISOU  699  N   GLN A  44     2965   1711   1963      0    333    576       N  
ATOM    700  CA  GLN A  44      21.354  13.963  26.497  1.00 18.57           C  
ANISOU  700  CA  GLN A  44     2855   2114   2087    204    612    461       C  
ATOM    701  C   GLN A  44      20.643  12.613  26.308  1.00 18.33           C  
ANISOU  701  C   GLN A  44     2534   2068   2361    121    539    744       C  
ATOM    702  O   GLN A  44      19.654  12.340  26.997  1.00 20.80           O  
ANISOU  702  O   GLN A  44     2912   2827   2161    -43    642    729       O  
ATOM    703  CB  GLN A  44      20.949  14.895  25.352  1.00 21.99           C  
ANISOU  703  CB  GLN A  44     2947   2433   2973    572    544    903       C  
ATOM    704  CG  GLN A  44      21.335  16.304  25.546  1.00 24.86           C  
ANISOU  704  CG  GLN A  44     3852   3061   2532   -479    673    860       C  
ATOM    705  CD  GLN A  44      20.955  17.222  24.383  1.00 30.74           C  
ANISOU  705  CD  GLN A  44     4783   3527   3370     34    354   1311       C  
ATOM    706  OE1 GLN A  44      21.123  18.434  24.485  1.00 38.19           O  
ANISOU  706  OE1 GLN A  44     5146   3496   5866    591    609    336       O  
ATOM    707  NE2 GLN A  44      20.421  16.660  23.298  1.00 32.87           N  
ANISOU  707  NE2 GLN A  44     5616   3139   3731   1001    -92   1167       N  
ATOM    708  H   GLN A  44      23.330  14.290  25.906  1.00 17.21           H  
ANISOU  708  H   GLN A  44     2718   1923   1897     -3    328    502       H  
ATOM    709  HA  GLN A  44      21.023  14.361  27.329  1.00 18.48           H  
ANISOU  709  HA  GLN A  44     2790   2079   2149    250    632    478       H  
ATOM    710  HB2 GLN A  44      21.365  14.580  24.538  1.00 22.06           H  
ANISOU  710  HB2 GLN A  44     3087   2490   2804    242    498    808       H  
ATOM    711  HB3 GLN A  44      19.983  14.868  25.258  1.00 21.36           H  
ANISOU  711  HB3 GLN A  44     2958   2499   2655    266    563    777       H  
ATOM    712  HG2 GLN A  44      20.880  16.637  26.335  1.00 25.13           H  
ANISOU  712  HG2 GLN A  44     3751   3015   2783    -60    675    858       H  
ATOM    713  HG3 GLN A  44      22.288  16.367  25.678  1.00 24.99           H  
ANISOU  713  HG3 GLN A  44     3761   2958   2775    -50    620    889       H  
ATOM    714 HE21 GLN A  44      20.239  17.129  22.614  0.00 30.82           H  
ANISOU  714 HE21 GLN A  44     3903   3903   3903      0      0      0       H  
ATOM    715 HE22 GLN A  44      20.384  15.775  23.217  0.00 30.82           H  
ANISOU  715 HE22 GLN A  44     3903   3903   3903      0      0      0       H  
ATOM    716  N   THR A  45      21.184  11.773  25.415  1.00 17.32           N  
ANISOU  716  N   THR A  45     2267   2022   2292    -66    196    647       N  
ATOM    717  CA  THR A  45      20.568  10.462  25.181  1.00 18.52           C  
ANISOU  717  CA  THR A  45     2346   2174   2514   -337    131    661       C  
ATOM    718  C   THR A  45      20.684   9.575  26.446  1.00 17.58           C  
ANISOU  718  C   THR A  45     2262   2058   2359   -153    342    454       C  
ATOM    719  O   THR A  45      19.751   8.854  26.779  1.00 19.65           O  
ANISOU  719  O   THR A  45     2434   2708   2323   -458    152    931       O  
ATOM    720  CB  THR A  45      21.107   9.727  23.927  1.00 19.04           C  
ANISOU  720  CB  THR A  45     2684   2354   2194   -576     -5    805       C  
ATOM    721  OG1 THR A  45      22.470   9.280  24.067  1.00 19.27           O  
ANISOU  721  OG1 THR A  45     2637   2426   2259   -340    279    275       O  
ATOM    722  CG2 THR A  45      20.939  10.513  22.680  1.00 20.19           C  
ANISOU  722  CG2 THR A  45     2836   2603   2233   -676     52    933       C  
ATOM    723  H   THR A  45      22.008  11.960  24.862  1.00 17.60           H  
ANISOU  723  H   THR A  45     2237   2100   2349    -90    187    658       H  
ATOM    724  HA  THR A  45      19.611  10.601  25.021  1.00 18.17           H  
ANISOU  724  HA  THR A  45     2329   2187   2387   -281    192    640       H  
ATOM    725  HB  THR A  45      20.565   8.933  23.817  1.00 18.72           H  
ANISOU  725  HB  THR A  45     2517   2316   2279   -456     67    668       H  
ATOM    726  HG1 THR A  45      22.700   8.907  23.388  0.00 19.04           H  
ANISOU  726  HG1 THR A  45     2411   2411   2411      0      0      0       H  
ATOM    727 HG21 THR A  45      20.068  10.916  22.662  1.00 20.20           H  
ANISOU  727 HG21 THR A  45     2814   2573   2286   -661     48    872       H  
ATOM    728 HG22 THR A  45      21.031   9.938  21.917  1.00 20.18           H  
ANISOU  728 HG22 THR A  45     2736   2551   2381   -608     43    863       H  
ATOM    729 HG23 THR A  45      21.602  11.202  22.629  1.00 19.41           H  
ANISOU  729 HG23 THR A  45     2627   2464   2283   -505     49    862       H  
ATOM    730  N   GLU A  46      21.827   9.612  27.109  1.00 17.49           N  
ANISOU  730  N   GLU A  46     2475   1940   2229   -247      8    769       N  
ATOM    731  CA  GLU A  46      21.998   8.930  28.364  1.00 18.12           C  
ANISOU  731  CA  GLU A  46     3032   1680   2172   -472    143    742       C  
ATOM    732  C   GLU A  46      21.031   9.388  29.448  1.00 19.49           C  
ANISOU  732  C   GLU A  46     3112   2196   2096   -260    154    707       C  
ATOM    733  O   GLU A  46      20.514   8.547  30.207  1.00 25.48           O  
ANISOU  733  O   GLU A  46     3962   3119   2600   -422    484   1295       O  
ATOM    734  CB  GLU A  46      23.457   8.992  28.853  1.00 21.87           C  
ANISOU  734  CB  GLU A  46     3151   2605   2554   -329    199   1052       C  
ATOM    735  CG  GLU A  46      24.432   8.255  27.967  1.00 22.62           C  
ANISOU  735  CG  GLU A  46     2656   2238   3701    164    -64   1239       C  
ATOM    736  CD  GLU A  46      24.311   6.703  28.015  1.00 27.27           C  
ANISOU  736  CD  GLU A  46     4430   2378   3551    -16     40   1419       C  
ATOM    737  OE1 GLU A  46      24.795   6.076  29.012  1.00 38.74           O  
ANISOU  737  OE1 GLU A  46     8651   3254   2813   -119   -347   1592       O  
ATOM    738  OE2 GLU A  46      23.735   6.078  27.079  1.00 26.77           O  
ANISOU  738  OE2 GLU A  46     3264   2327   4578    167    126    596       O  
ATOM    739  H   GLU A  46      22.643  10.116  26.793  1.00 17.67           H  
ANISOU  739  H   GLU A  46     2415   2007   2292   -206     85    687       H  
ATOM    740  HA  GLU A  46      21.800   7.983  28.210  1.00 18.33           H  
ANISOU  740  HA  GLU A  46     2936   1771   2257   -487    100    655       H  
ATOM    741  HB2 GLU A  46      23.736   9.920  28.893  1.00 21.57           H  
ANISOU  741  HB2 GLU A  46     2973   2562   2659   -204    116    978       H  
ATOM    742  HB3 GLU A  46      23.508   8.596  29.737  1.00 20.65           H  
ANISOU  742  HB3 GLU A  46     2983   2335   2527   -228    123    942       H  
ATOM    743  HG2 GLU A  46      24.300   8.526  27.047  1.00 23.45           H  
ANISOU  743  HG2 GLU A  46     3049   2400   3458    -16     67   1005       H  
ATOM    744  HG3 GLU A  46      25.332   8.485  28.246  1.00 22.61           H  
ANISOU  744  HG3 GLU A  46     2829   2401   3360    -28    -87   1139       H  
ATOM    745  N   GLY A  47      20.718  10.670  29.525  1.00 21.25           N  
ANISOU  745  N   GLY A  47     3062   2415   2596   -339    238    573       N  
ATOM    746  CA  GLY A  47      19.728  11.176  30.460  1.00 22.01           C  
ANISOU  746  CA  GLY A  47     3446   2513   2401   -286    297    391       C  
ATOM    747  C   GLY A  47      18.285  10.708  30.243  1.00 24.76           C  
ANISOU  747  C   GLY A  47     3217   3004   3186     47    505   -124       C  
ATOM    748  O   GLY A  47      17.423  10.929  31.097  1.00 23.90           O  
ANISOU  748  O   GLY A  47     3410   2911   2757     88    465    337       O  
ATOM    749  H   GLY A  47      21.135  11.392  28.957  1.00 20.43           H  
ANISOU  749  H   GLY A  47     3065   2336   2360   -313    177    474       H  
ATOM    750  HA2 GLY A  47      19.989  10.922  31.359  1.00 21.97           H  
ANISOU  750  HA2 GLY A  47     3268   2615   2464   -190    257    394       H  
ATOM    751  HA3 GLY A  47      19.730  12.145  30.416  1.00 22.17           H  
ANISOU  751  HA3 GLY A  47     3277   2555   2591   -205    310    354       H  
ATOM    752  N   SER A  48      18.034  10.084  29.091  1.00 23.05           N  
ANISOU  752  N   SER A  48     3188   3228   2341   -607    866    349       N  
ATOM    753  CA  SER A  48      16.728   9.545  28.721  1.00 23.33           C  
ANISOU  753  CA  SER A  48     3039   3325   2500   -335    614    310       C  
ATOM    754  C   SER A  48      16.730   8.035  28.493  1.00 26.67           C  
ANISOU  754  C   SER A  48     3078   3420   3634   -484    247    588       C  
ATOM    755  O   SER A  48      15.782   7.485  27.971  1.00 27.84           O  
ANISOU  755  O   SER A  48     3536   3773   3268   -970   -148   1240       O  
ATOM    756  CB  SER A  48      16.170  10.281  27.525  1.00 31.19           C  
ANISOU  756  CB  SER A  48     3710   4683   3457    132     50    869       C  
ATOM    757  OG  SER A  48      15.564  11.491  27.962  1.00 34.62           O  
ANISOU  757  OG  SER A  48     4324   4964   3863     50     -6    209       O  
ATOM    758  H   SER A  48      18.697   9.952  28.349  1.00 22.24           H  
ANISOU  758  H   SER A  48     2861   3167   2419   -352    691    251       H  
ATOM    759  HA  SER A  48      16.096   9.694  29.454  1.00 24.03           H  
ANISOU  759  HA  SER A  48     2926   3575   2628   -275    638    402       H  
ATOM    760  HB2 SER A  48      16.893  10.492  26.913  1.00 29.80           H  
ANISOU  760  HB2 SER A  48     3674   4268   3379     43     69    514       H  
ATOM    761  HB3 SER A  48      15.496   9.752  27.071  1.00 30.18           H  
ANISOU  761  HB3 SER A  48     3731   4379   3354    149    284    658       H  
ATOM    762  HG  SER A  48      15.293  11.834  27.240  0.00 32.04           H  
ANISOU  762  HG  SER A  48     4058   4058   4058      0      0      0       H  
ATOM    763  N   GLY A  49      17.746   7.375  28.982  1.00 24.21           N  
ANISOU  763  N   GLY A  49     3342   2757   3099   -236    562    437       N  
ATOM    764  CA  GLY A  49      17.811   5.899  28.958  1.00 26.71           C  
ANISOU  764  CA  GLY A  49     3578   2692   3875   -273    525   1108       C  
ATOM    765  C   GLY A  49      18.780   5.274  27.970  1.00 24.60           C  
ANISOU  765  C   GLY A  49     3924   2922   2500     29   -270   1173       C  
ATOM    766  O   GLY A  49      19.043   4.083  28.070  1.00 30.61           O  
ANISOU  766  O   GLY A  49     4311   2529   4788   -441   -759   1653       O  
ATOM    767  H   GLY A  49      18.559   7.787  29.413  1.00 25.08           H  
ANISOU  767  H   GLY A  49     3291   2941   3297   -267    459    597       H  
ATOM    768  HA2 GLY A  49      18.084   5.603  29.841  1.00 26.65           H  
ANISOU  768  HA2 GLY A  49     3591   2871   3662   -203    472    804       H  
ATOM    769  HA3 GLY A  49      16.937   5.516  28.790  1.00 25.85           H  
ANISOU  769  HA3 GLY A  49     3526   2889   3405   -145    366    927       H  
ATOM    770  N   GLY A  50      19.270   6.016  26.974  1.00 23.14           N  
ANISOU  770  N   GLY A  50     3078   2647   3063   -267   -212   1214       N  
ATOM    771  CA  GLY A  50      20.395   5.512  26.153  1.00 22.91           C  
ANISOU  771  CA  GLY A  50     2487   2632   3584   -408   -314    690       C  
ATOM    772  C   GLY A  50      19.964   4.776  24.882  1.00 21.55           C  
ANISOU  772  C   GLY A  50     2352   2481   3355     94      6    721       C  
ATOM    773  O   GLY A  50      18.845   4.251  24.806  1.00 24.33           O  
ANISOU  773  O   GLY A  50     2415   2561   4267   -101    465    653       O  
ATOM    774  H   GLY A  50      18.935   6.929  26.702  1.00 23.23           H  
ANISOU  774  H   GLY A  50     3034   2724   3067    -71   -229   1055       H  
ATOM    775  HA2 GLY A  50      20.922   6.277  25.886  1.00 22.37           H  
ANISOU  775  HA2 GLY A  50     2477   2617   3406   -275   -164    765       H  
ATOM    776  HA3 GLY A  50      20.968   4.925  26.671  1.00 22.95           H  
ANISOU  776  HA3 GLY A  50     2601   2692   3423   -201   -100    700       H  
ATOM    777  N   SER A  51      20.897   4.741  23.915  1.00 19.23           N  
ANISOU  777  N   SER A  51     2036   1848   3421   -289     43    401       N  
ATOM    778  CA  SER A  51      20.754   4.115  22.612  1.00 22.13           C  
ANISOU  778  CA  SER A  51     2505   2985   2917    283    158    683       C  
ATOM    779  C   SER A  51      22.044   3.266  22.420  1.00 19.60           C  
ANISOU  779  C   SER A  51     2391   1912   3144     59   -369    349       C  
ATOM    780  O   SER A  51      23.138   3.765  22.560  1.00 19.43           O  
ANISOU  780  O   SER A  51     2331   1642   3407     32   -223    547       O  
ATOM    781  CB  SER A  51      20.667   5.166  21.485  1.00 27.32           C  
ANISOU  781  CB  SER A  51     3394   2703   4281    274    551   1453       C  
ATOM    782  OG  SER A  51      21.291   4.690  20.299  1.00 30.18           O  
ANISOU  782  OG  SER A  51     3091   3224   5151    453     65   1434       O  
ATOM    783  H   SER A  51      21.804   5.174  24.029  1.00 19.61           H  
ANISOU  783  H   SER A  51     1974   2180   3296   -278    -12    502       H  
ATOM    784  HA  SER A  51      19.950   3.562  22.579  1.00 22.94           H  
ANISOU  784  HA  SER A  51     2707   2631   3376    223     75    673       H  
ATOM    785  HB2 SER A  51      19.737   5.354  21.294  1.00 27.21           H  
ANISOU  785  HB2 SER A  51     3359   2972   4005    229    428   1181       H  
ATOM    786  HB3 SER A  51      21.115   5.977  21.773  1.00 26.54           H  
ANISOU  786  HB3 SER A  51     3050   3052   3981    325    344   1177       H  
ATOM    787  HG  SER A  51      21.288   5.258  19.684  0.00 28.19           H  
ANISOU  787  HG  SER A  51     3570   3570   3570      0      0      0       H  
ATOM    788  N   PRO A  52      21.912   1.962  22.093  1.00 20.23           N  
ANISOU  788  N   PRO A  52     2366   1840   3481   -334   -251    700       N  
ATOM    789  CA  PRO A  52      23.111   1.149  21.919  1.00 19.07           C  
ANISOU  789  CA  PRO A  52     2523   1281   3441   -194   -567    508       C  
ATOM    790  C   PRO A  52      24.022   1.589  20.784  1.00 19.16           C  
ANISOU  790  C   PRO A  52     2526    941   3811   -486   -625    658       C  
ATOM    791  O   PRO A  52      25.233   1.500  20.909  1.00 19.47           O  
ANISOU  791  O   PRO A  52     2454   1144   3799   -220   -493    521       O  
ATOM    792  CB  PRO A  52      22.577  -0.287  21.662  1.00 24.49           C  
ANISOU  792  CB  PRO A  52     3732   1823   3750  -1177   -608    558       C  
ATOM    793  CG  PRO A  52      21.188  -0.195  22.092  1.00 33.81           C  
ANISOU  793  CG  PRO A  52     3774   1881   7188  -1138   -797    774       C  
ATOM    794  CD  PRO A  52      20.679   1.182  22.142  1.00 25.87           C  
ANISOU  794  CD  PRO A  52     2827   2294   4709   -814   -630   1107       C  
ATOM    795  HA  PRO A  52      23.630   1.141  22.748  1.00 19.34           H  
ANISOU  795  HA  PRO A  52     2630   1442   3275   -410   -455    565       H  
ATOM    796  HB2 PRO A  52      22.632  -0.512  20.719  1.00 23.54           H  
ANISOU  796  HB2 PRO A  52     3351   1714   3877   -822   -567    440       H  
ATOM    797  HB3 PRO A  52      23.067  -0.926  22.202  1.00 24.76           H  
ANISOU  797  HB3 PRO A  52     3368   1851   4189   -774   -480    374       H  
ATOM    798  HG2 PRO A  52      20.657  -0.690  21.453  1.00 30.96           H  
ANISOU  798  HG2 PRO A  52     3691   2240   5832   -800   -507    878       H  
ATOM    799  HG3 PRO A  52      21.108  -0.604  22.969  1.00 32.17           H  
ANISOU  799  HG3 PRO A  52     3543   2297   6382   -951   -757    281       H  
ATOM    800  HD2 PRO A  52      20.122   1.373  21.372  1.00 24.49           H  
ANISOU  800  HD2 PRO A  52     2747   2139   4417   -691   -433    884       H  
ATOM    801  HD3 PRO A  52      20.207   1.328  22.977  1.00 25.71           H  
ANISOU  801  HD3 PRO A  52     2852   2168   4746   -689   -592    934       H  
ATOM    802  N  ALEU A  53      23.449   2.086  19.685  0.50 18.19           N  
ANISOU  802  N  ALEU A  53     2189   1150   3571    -58   -301    470       N  
ATOM    803  N  BLEU A  53      23.452   2.089  19.690  0.50 18.27           N  
ANISOU  803  N  BLEU A  53     2196   1176   3571    -94   -300    504       N  
ATOM    804  CA ALEU A  53      24.293   2.588  18.592  0.50 17.84           C  
ANISOU  804  CA ALEU A  53     2379   1279   3120     74   -143     65       C  
ATOM    805  CA BLEU A  53      24.299   2.592  18.611  0.50 18.17           C  
ANISOU  805  CA BLEU A  53     2425   1384   3094    -17   -183    147       C  
ATOM    806  C  ALEU A  53      25.045   3.848  19.034  0.50 19.02           C  
ANISOU  806  C  ALEU A  53     2332   1462   3429   -126   -367    289       C  
ATOM    807  C  BLEU A  53      25.062   3.834  19.069  0.50 19.00           C  
ANISOU  807  C  BLEU A  53     2413   1413   3391    -98   -377    357       C  
ATOM    808  O  ALEU A  53      26.205   4.033  18.686  0.50 18.42           O  
ANISOU  808  O  ALEU A  53     2494   1158   3344    -22    -73    256       O  
ATOM    809  O  BLEU A  53      26.245   3.988  18.778  0.50 18.13           O  
ANISOU  809  O  BLEU A  53     2478   1158   3251     39   -318    614       O  
ATOM    810  CB ALEU A  53      23.538   2.783  17.289  0.50 19.00           C  
ANISOU  810  CB ALEU A  53     2469   1743   3005     93   -162    112       C  
ATOM    811  CB BLEU A  53      23.524   2.833  17.344  0.50 19.49           C  
ANISOU  811  CB BLEU A  53     2430   1991   2982    -68   -218    174       C  
ATOM    812  CG ALEU A  53      23.204   1.529  16.419  0.50 22.69           C  
ANISOU  812  CG ALEU A  53     3142   2172   3308    221   -220   -258       C  
ATOM    813  CG BLEU A  53      22.990   1.564  16.640  0.50 24.22           C  
ANISOU  813  CG BLEU A  53     3070   2464   3669   -331   -407   -113       C  
ATOM    814  CD1ALEU A  53      24.417   0.927  15.740  0.50 23.97           C  
ANISOU  814  CD1ALEU A  53     3871   2204   3031    638    -58    -19       C  
ATOM    815  CD1BLEU A  53      22.357   1.979  15.341  0.50 26.35           C  
ANISOU  815  CD1BLEU A  53     3505   3190   3317    345   -386   -698       C  
ATOM    816  CD2ALEU A  53      22.526   0.470  17.253  0.50 24.37           C  
ANISOU  816  CD2ALEU A  53     3383   2217   3657    238    588   -585       C  
ATOM    817  CD2BLEU A  53      24.074   0.552  16.355  0.50 25.61           C  
ANISOU  817  CD2BLEU A  53     3617   2441   3671   -302     54   -348       C  
ATOM    818  H  ALEU A  53      22.456   2.151  19.510  0.50 18.10           H  
ANISOU  818  H  ALEU A  53     2178   1194   3502   -129   -310    413       H  
ATOM    819  H  BLEU A  53      22.460   2.155  19.513  0.50 18.20           H  
ANISOU  819  H  BLEU A  53     2183   1233   3498   -170   -311    449       H  
ATOM    820  HA ALEU A  53      24.975   1.911  18.397  0.50 18.18           H  
ANISOU  820  HA ALEU A  53     2199   1475   3232    114   -190    162       H  
ATOM    821  HA BLEU A  53      24.968   1.909  18.391  0.50 18.57           H  
ANISOU  821  HA BLEU A  53     2281   1559   3214     32   -218    226       H  
ATOM    822  HB2ALEU A  53      22.693   3.211  17.498  0.50 19.35           H  
ANISOU  822  HB2ALEU A  53     2488   1786   3075    102   -159     21       H  
ATOM    823  HB2BLEU A  53      22.761   3.394  17.552  0.50 20.03           H  
ANISOU  823  HB2BLEU A  53     2491   1998   3118    -32   -226    104       H  
ATOM    824  HB3ALEU A  53      24.062   3.378  16.730  0.50 19.22           H  
ANISOU  824  HB3ALEU A  53     2500   1785   3017     37   -136     58       H  
ATOM    825  HB3BLEU A  53      24.101   3.293  16.714  0.50 19.70           H  
ANISOU  825  HB3BLEU A  53     2477   1956   3051   -113   -194    142       H  
ATOM    826  HG ALEU A  53      22.583   1.795  15.723  0.50 22.35           H  
ANISOU  826  HG ALEU A  53     3118   2126   3246    282    -99   -169       H  
ATOM    827  HG BLEU A  53      22.313   1.145  17.194  0.50 23.84           H  
ANISOU  827  HG BLEU A  53     3083   2514   3460   -108   -266   -170       H  
ATOM    828 HD11ALEU A  53      24.597   1.412  14.935  0.50 23.51           H  
ANISOU  828 HD11ALEU A  53     3594   2245   3091    421    -89    -36       H  
ATOM    829 HD11BLEU A  53      21.403   1.924  15.431  0.50 26.57           H  
ANISOU  829 HD11BLEU A  53     3502   3052   3540    188   -411   -465       H  
ATOM    830 HD12ALEU A  53      24.230   0.009  15.530  0.50 24.15           H  
ANISOU  830 HD12ALEU A  53     3595   2443   3137    371   -132   -220       H  
ATOM    831 HD12BLEU A  53      22.658   1.392  14.645  0.50 25.38           H  
ANISOU  831 HD12BLEU A  53     3381   2935   3326    263   -362   -576       H  
ATOM    832 HD13ALEU A  53      25.166   0.976  16.337  0.50 24.33           H  
ANISOU  832 HD13ALEU A  53     3695   2281   3268    459    -55   -104       H  
ATOM    833 HD13BLEU A  53      22.625   2.882  15.162  0.50 27.24           H  
ANISOU  833 HD13BLEU A  53     3455   3308   3585    239   -422   -476       H  
ATOM    834 HD21ALEU A  53      23.123   0.192  17.952  0.50 25.00           H  
ANISOU  834 HD21ALEU A  53     3369   2339   3790    187    454   -546       H  
ATOM    835 HD21BLEU A  53      24.614   0.869  15.627  0.50 25.32           H  
ANISOU  835 HD21BLEU A  53     3394   2543   3682   -315    -71   -256       H  
ATOM    836 HD22ALEU A  53      22.309  -0.278  16.691  0.50 24.26           H  
ANISOU  836 HD22ALEU A  53     3256   2421   3538    182    337   -556       H  
ATOM    837 HD22BLEU A  53      23.666  -0.285  16.119  0.50 25.44           H  
ANISOU  837 HD22BLEU A  53     3333   2662   3668   -393   -125   -335       H  
ATOM    838 HD23ALEU A  53      21.725   0.838  17.633  0.50 23.91           H  
ANISOU  838 HD23ALEU A  53     3152   2325   3604    266    364   -504       H  
ATOM    839 HD23BLEU A  53      24.615   0.443  17.141  0.50 25.87           H  
ANISOU  839 HD23BLEU A  53     3471   2545   3813   -336    -26   -283       H  
ATOM    840  N   ALA A  54      24.392   4.698  19.824  1.00 17.92           N  
ANISOU  840  N   ALA A  54     2090   1275   3442   -301    -76    585       N  
ATOM    841  CA  ALA A  54      25.098   5.875  20.384  1.00 17.91           C  
ANISOU  841  CA  ALA A  54     2186   1293   3325    -75   -420    497       C  
ATOM    842  C   ALA A  54      26.192   5.455  21.348  1.00 16.33           C  
ANISOU  842  C   ALA A  54     2029   1316   2859   -280   -172    574       C  
ATOM    843  O   ALA A  54      27.271   6.042  21.317  1.00 16.52           O  
ANISOU  843  O   ALA A  54     1920    950   3405    -56    -77    630       O  
ATOM    844  CB  ALA A  54      24.115   6.848  21.002  1.00 17.79           C  
ANISOU  844  CB  ALA A  54     2286   1481   2992   -196   -240    556       C  
ATOM    845  H   ALA A  54      23.414   4.633  20.071  1.00 17.86           H  
ANISOU  845  H   ALA A  54     2026   1380   3379   -192   -197    471       H  
ATOM    846  HA  ALA A  54      25.528   6.362  19.650  1.00 18.10           H  
ANISOU  846  HA  ALA A  54     2200   1439   3236   -120   -357    426       H  
ATOM    847  HB1 ALA A  54      23.506   7.150  20.324  1.00 17.55           H  
ANISOU  847  HB1 ALA A  54     2214   1531   2921   -153   -199    463       H  
ATOM    848  HB2 ALA A  54      24.599   7.594  21.363  1.00 18.03           H  
ANISOU  848  HB2 ALA A  54     2200   1665   2982   -186   -306    445       H  
ATOM    849  HB3 ALA A  54      23.631   6.402  21.701  1.00 17.48           H  
ANISOU  849  HB3 ALA A  54     2212   1537   2893   -174   -265    503       H  
ATOM    850  N   GLN A  55      25.935   4.416  22.157  1.00 17.27           N  
ANISOU  850  N   GLN A  55     2209   1174   3179   -295   -294    616       N  
ATOM    851  CA  GLN A  55      26.895   3.955  23.136  1.00 17.79           C  
ANISOU  851  CA  GLN A  55     2195   1319   3244   -223   -201    687       C  
ATOM    852  C   GLN A  55      28.133   3.407  22.456  1.00 17.37           C  
ANISOU  852  C   GLN A  55     2061   1594   2944   -556     98    807       C  
ATOM    853  O   GLN A  55      29.266   3.623  22.911  1.00 18.16           O  
ANISOU  853  O   GLN A  55     2062   1152   3683   -243   -219    591       O  
ATOM    854  CB  GLN A  55      26.253   2.941  24.055  1.00 17.62           C  
ANISOU  854  CB  GLN A  55     2127   1564   3004   -387   -301    735       C  
ATOM    855  CG  GLN A  55      25.288   3.617  25.029  1.00 18.91           C  
ANISOU  855  CG  GLN A  55     2532   1915   2737   -255   -192    800       C  
ATOM    856  CD  GLN A  55      24.263   2.730  25.664  1.00 21.44           C  
ANISOU  856  CD  GLN A  55     3156   1796   3194   -584    117    324       C  
ATOM    857  OE1 GLN A  55      23.437   3.173  26.474  1.00 29.64           O  
ANISOU  857  OE1 GLN A  55     4243   2931   4086   -229    649    774       O  
ATOM    858  NE2 GLN A  55      24.272   1.502  25.290  1.00 21.38           N  
ANISOU  858  NE2 GLN A  55     3284   1316   3521   -557    230    499       N  
ATOM    859  H   GLN A  55      25.065   3.905  22.153  1.00 17.31           H  
ANISOU  859  H   GLN A  55     2077   1394   3105   -252   -246    627       H  
ATOM    860  HA  GLN A  55      27.177   4.716  23.685  1.00 17.87           H  
ANISOU  860  HA  GLN A  55     2147   1567   3073   -315   -193    637       H  
ATOM    861  HB2 GLN A  55      25.777   2.289  23.518  1.00 17.77           H  
ANISOU  861  HB2 GLN A  55     2175   1655   2921   -311   -289    643       H  
ATOM    862  HB3 GLN A  55      26.942   2.501  24.577  1.00 17.75           H  
ANISOU  862  HB3 GLN A  55     2139   1661   2944   -217   -196    689       H  
ATOM    863  HG2 GLN A  55      25.811   4.006  25.748  1.00 19.16           H  
ANISOU  863  HG2 GLN A  55     2507   1871   2902   -297   -172    673       H  
ATOM    864  HG3 GLN A  55      24.810   4.322  24.567  1.00 18.92           H  
ANISOU  864  HG3 GLN A  55     2432   1887   2870   -150   -165    682       H  
ATOM    865 HE21 GLN A  55      23.542   1.067  25.254  0.00 25.60           H  
ANISOU  865 HE21 GLN A  55     3242   3242   3242      0      0      0       H  
ATOM    866 HE22 GLN A  55      25.021   1.109  25.092  0.00 25.60           H  
ANISOU  866 HE22 GLN A  55     3242   3242   3242      0      0      0       H  
ATOM    867  N   GLN A  56      27.890   2.705  21.341  1.00 17.03           N  
ANISOU  867  N   GLN A  56     2099   1238   3134   -210   -395    542       N  
ATOM    868  CA  GLN A  56      28.953   2.140  20.585  1.00 18.60           C  
ANISOU  868  CA  GLN A  56     2603   1249   3215   -138    -31    570       C  
ATOM    869  C   GLN A  56      29.873   3.262  20.034  1.00 17.76           C  
ANISOU  869  C   GLN A  56     2144   1109   3495     58     32    417       C  
ATOM    870  O   GLN A  56      31.101   3.158  20.070  1.00 18.46           O  
ANISOU  870  O   GLN A  56     2319   1025   3669    -16   -212    180       O  
ATOM    871  CB  GLN A  56      28.369   1.331  19.450  1.00 22.31           C  
ANISOU  871  CB  GLN A  56     2934   1541   3999   -260   -207    133       C  
ATOM    872  CG  GLN A  56      29.419   0.654  18.648  1.00 24.57           C  
ANISOU  872  CG  GLN A  56     3082   1714   4538    288   -168    500       C  
ATOM    873  CD  GLN A  56      28.860  -0.292  17.641  1.00 25.65           C  
ANISOU  873  CD  GLN A  56     3340   2425   3980    202    -12    506       C  
ATOM    874  OE1 GLN A  56      29.397  -1.430  17.463  1.00 30.93           O  
ANISOU  874  OE1 GLN A  56     4706   1555   5490   -166    185    648       O  
ATOM    875  NE2 GLN A  56      27.779   0.138  16.968  1.00 23.53           N  
ANISOU  875  NE2 GLN A  56     3296   1405   4238   -230   -164    428       N  
ATOM    876  H   GLN A  56      26.968   2.517  20.972  1.00 17.11           H  
ANISOU  876  H   GLN A  56     2012   1376   3113   -290   -240    570       H  
ATOM    877  HA  GLN A  56      29.485   1.545  21.154  1.00 18.47           H  
ANISOU  877  HA  GLN A  56     2383   1363   3272    -54    -80    427       H  
ATOM    878  HB2 GLN A  56      27.778   0.651  19.811  1.00 22.27           H  
ANISOU  878  HB2 GLN A  56     2803   1814   3844   -139   -100    344       H  
ATOM    879  HB3 GLN A  56      27.879   1.926  18.864  1.00 22.35           H  
ANISOU  879  HB3 GLN A  56     2867   1744   3880   -154    -43    222       H  
ATOM    880  HG2 GLN A  56      29.946   1.309  18.164  1.00 24.52           H  
ANISOU  880  HG2 GLN A  56     3040   2090   4186    123   -136    410       H  
ATOM    881  HG3 GLN A  56      29.978   0.156  19.258  1.00 23.93           H  
ANISOU  881  HG3 GLN A  56     3017   1948   4127    186   -139    429       H  
ATOM    882 HE21 GLN A  56      27.432  -0.377  16.389  0.00 25.87           H  
ANISOU  882 HE21 GLN A  56     3277   3277   3277      0      0      0       H  
ATOM    883 HE22 GLN A  56      27.482   0.912  17.134  0.00 25.87           H  
ANISOU  883 HE22 GLN A  56     3277   3277   3277      0      0      0       H  
ATOM    884  N   ILE A  57      29.247   4.304  19.487  1.00 16.44           N  
ANISOU  884  N   ILE A  57     1883   1071   3292    -52     -4    438       N  
ATOM    885  CA  ILE A  57      30.006   5.486  18.994  1.00 16.30           C  
ANISOU  885  CA  ILE A  57     2017   1380   2795    -15     56    398       C  
ATOM    886  C   ILE A  57      30.838   6.101  20.131  1.00 16.46           C  
ANISOU  886  C   ILE A  57     2105   1185   2965     39   -204    568       C  
ATOM    887  O   ILE A  57      32.047   6.390  19.960  1.00 17.90           O  
ANISOU  887  O   ILE A  57     1962   1403   3435      6    -98    461       O  
ATOM    888  CB  ILE A  57      29.040   6.496  18.379  1.00 16.78           C  
ANISOU  888  CB  ILE A  57     2341   1093   2941    118     82    419       C  
ATOM    889  CG1 ILE A  57      28.497   5.954  17.014  1.00 18.73           C  
ANISOU  889  CG1 ILE A  57     2498   1447   3170   -271    116     54       C  
ATOM    890  CG2 ILE A  57      29.799   7.823  18.070  1.00 17.66           C  
ANISOU  890  CG2 ILE A  57     2315   1087   3307    -24    -25    307       C  
ATOM    891  CD1 ILE A  57      27.182   6.555  16.558  1.00 20.81           C  
ANISOU  891  CD1 ILE A  57     2549   1750   3606   -279     56    -62       C  
ATOM    892  H   ILE A  57      28.246   4.365  19.366  1.00 16.49           H  
ANISOU  892  H   ILE A  57     1872   1215   3179    -30     25    407       H  
ATOM    893  HA  ILE A  57      30.625   5.195  18.291  1.00 16.18           H  
ANISOU  893  HA  ILE A  57     2039   1271   2837     25     55    404       H  
ATOM    894  HB  ILE A  57      28.303   6.674  18.983  1.00 17.08           H  
ANISOU  894  HB  ILE A  57     2254   1257   2976     -5     67    331       H  
ATOM    895 HG12 ILE A  57      29.153   6.132  16.322  1.00 18.54           H  
ANISOU  895 HG12 ILE A  57     2432   1478   3131   -172     73    140       H  
ATOM    896 HG13 ILE A  57      28.362   4.997  17.085  1.00 18.68           H  
ANISOU  896 HG13 ILE A  57     2408   1521   3167   -295     91    221       H  
ATOM    897 HG21 ILE A  57      30.087   8.241  18.884  1.00 17.60           H  
ANISOU  897 HG21 ILE A  57     2317   1246   3123     27     26    377       H  
ATOM    898 HG22 ILE A  57      29.188   8.413  17.630  1.00 17.66           H  
ANISOU  898 HG22 ILE A  57     2288   1324   3097     24      7    325       H  
ATOM    899 HG23 ILE A  57      30.553   7.638  17.506  1.00 17.78           H  
ANISOU  899 HG23 ILE A  57     2367   1230   3155     -3    -22    349       H  
ATOM    900 HD11 ILE A  57      26.500   6.338  17.198  1.00 20.52           H  
ANISOU  900 HD11 ILE A  57     2588   1755   3454   -240     20    -11       H  
ATOM    901 HD12 ILE A  57      26.954   6.191  15.700  1.00 20.39           H  
ANISOU  901 HD12 ILE A  57     2537   1769   3442   -255    111     62       H  
ATOM    902 HD13 ILE A  57      27.280   7.508  16.494  1.00 20.42           H  
ANISOU  902 HD13 ILE A  57     2516   1818   3421   -334     81     63       H  
ATOM    903  N   GLN A  58      30.189   6.316  21.273  1.00 16.48           N  
ANISOU  903  N   GLN A  58     1969    878   3414    -98     14    465       N  
ATOM    904  CA  GLN A  58      30.916   6.969  22.385  1.00 16.41           C  
ANISOU  904  CA  GLN A  58     1960   1001   3272    -63   -138    372       C  
ATOM    905  C   GLN A  58      32.081   6.116  22.890  1.00 17.56           C  
ANISOU  905  C   GLN A  58     2082   1406   3183     10   -454    266       C  
ATOM    906  O   GLN A  58      33.114   6.620  23.260  1.00 17.38           O  
ANISOU  906  O   GLN A  58     1965   1463   3173     28   -315    256       O  
ATOM    907  CB  GLN A  58      30.002   7.324  23.500  1.00 18.74           C  
ANISOU  907  CB  GLN A  58     2214   1652   3251     70    -35    383       C  
ATOM    908  CG  GLN A  58      30.614   7.944  24.738  1.00 18.86           C  
ANISOU  908  CG  GLN A  58     2399   1706   3058    348   -401    645       C  
ATOM    909  CD  GLN A  58      31.312   9.290  24.522  1.00 19.75           C  
ANISOU  909  CD  GLN A  58     2784   1535   3181    184   -273   -171       C  
ATOM    910  OE1 GLN A  58      31.358   9.834  23.417  1.00 20.35           O  
ANISOU  910  OE1 GLN A  58     2824   1674   3232     35   -211     54       O  
ATOM    911  NE2 GLN A  58      31.873   9.781  25.575  1.00 22.17           N  
ANISOU  911  NE2 GLN A  58     3218   2088   3114     31   -648    277       N  
ATOM    912  H   GLN A  58      29.226   6.078  21.460  1.00 16.40           H  
ANISOU  912  H   GLN A  58     1925   1063   3242    -67    -46    459       H  
ATOM    913  HA  GLN A  58      31.299   7.800  22.039  1.00 16.94           H  
ANISOU  913  HA  GLN A  58     1944   1342   3148   -217    -71    520       H  
ATOM    914  HB2 GLN A  58      29.347   7.954  23.161  1.00 18.73           H  
ANISOU  914  HB2 GLN A  58     2211   1729   3175     86    -73    375       H  
ATOM    915  HB3 GLN A  58      29.548   6.516  23.784  1.00 18.55           H  
ANISOU  915  HB3 GLN A  58     2132   1761   3152     36   -105    451       H  
ATOM    916  HG2 GLN A  58      29.914   8.092  25.383  1.00 19.25           H  
ANISOU  916  HG2 GLN A  58     2456   1722   3134    236   -334    403       H  
ATOM    917  HG3 GLN A  58      31.263   7.336  25.123  1.00 18.11           H  
ANISOU  917  HG3 GLN A  58     2152   1717   3012    385   -327    410       H  
ATOM    918 HE21 GLN A  58      32.320  10.535  25.442  0.00 23.51           H  
ANISOU  918 HE21 GLN A  58     2977   2977   2977      0      0      0       H  
ATOM    919 HE22 GLN A  58      31.891   9.365  26.259  0.00 23.51           H  
ANISOU  919 HE22 GLN A  58     2977   2977   2977      0      0      0       H  
ATOM    920  N   TYR A  59      31.901   4.794  22.906  1.00 18.08           N  
ANISOU  920  N   TYR A  59     1932   1315   3620     -4   -356    259       N  
ATOM    921  CA  TYR A  59      32.998   3.913  23.322  1.00 17.18           C  
ANISOU  921  CA  TYR A  59     2282   1222   3024    -53   -499    347       C  
ATOM    922  C   TYR A  59      34.206   4.116  22.455  1.00 17.30           C  
ANISOU  922  C   TYR A  59     2283    595   3694    -22   -388     76       C  
ATOM    923  O   TYR A  59      35.339   4.261  22.927  1.00 19.22           O  
ANISOU  923  O   TYR A  59     2306   1114   3881    -78   -502      5       O  
ATOM    924  CB  TYR A  59      32.521   2.454  23.322  1.00 19.12           C  
ANISOU  924  CB  TYR A  59     2317   1265   3682    -96   -694    274       C  
ATOM    925  CG  TYR A  59      33.417   1.491  24.062  1.00 17.64           C  
ANISOU  925  CG  TYR A  59     2381   1002   3316   -136   -733    -33       C  
ATOM    926  CD1 TYR A  59      33.413   1.417  25.438  1.00 20.21           C  
ANISOU  926  CD1 TYR A  59     3036   1272   3371    537     96    157       C  
ATOM    927  CD2 TYR A  59      34.325   0.741  23.391  1.00 20.69           C  
ANISOU  927  CD2 TYR A  59     2988   1296   3577    211   -830   -414       C  
ATOM    928  CE1 TYR A  59      34.223   0.513  26.120  1.00 20.89           C  
ANISOU  928  CE1 TYR A  59     3526   1557   2854    422    176    431       C  
ATOM    929  CE2 TYR A  59      35.141  -0.143  24.040  1.00 21.13           C  
ANISOU  929  CE2 TYR A  59     3140   1800   3085    759   -223   -122       C  
ATOM    930  CZ  TYR A  59      35.115  -0.243  25.401  1.00 20.10           C  
ANISOU  930  CZ  TYR A  59     3352    997   3286    358   -574   -369       C  
ATOM    931  OH  TYR A  59      35.962  -1.125  26.027  1.00 25.39           O  
ANISOU  931  OH  TYR A  59     3808   2143   3695   1039   -671     37       O  
ATOM    932  H   TYR A  59      31.044   4.323  22.653  1.00 17.75           H  
ANISOU  932  H   TYR A  59     2021   1360   3361    -49   -414    280       H  
ATOM    933  HA  TYR A  59      33.251   4.137  24.242  1.00 17.00           H  
ANISOU  933  HA  TYR A  59     2201   1164   3094    -46   -490    250       H  
ATOM    934  HB2 TYR A  59      31.652   2.412  23.750  1.00 18.72           H  
ANISOU  934  HB2 TYR A  59     2394   1252   3464    -80   -643    237       H  
ATOM    935  HB3 TYR A  59      32.444   2.152  22.403  1.00 18.99           H  
ANISOU  935  HB3 TYR A  59     2343   1271   3600    -69   -617    297       H  
ATOM    936  HD1 TYR A  59      32.797   1.924  25.917  1.00 19.12           H  
ANISOU  936  HD1 TYR A  59     2774   1319   3172    356    -35     71       H  
ATOM    937  HD2 TYR A  59      34.355   0.785  22.462  1.00 20.37           H  
ANISOU  937  HD2 TYR A  59     2818   1350   3570    240   -637   -208       H  
ATOM    938  HE1 TYR A  59      34.198   0.463  27.047  1.00 20.32           H  
ANISOU  938  HE1 TYR A  59     3389   1498   2832    434    -68    184       H  
ATOM    939  HE2 TYR A  59      35.742  -0.659  23.551  1.00 20.11           H  
ANISOU  939  HE2 TYR A  59     2937   1514   3190    517   -344   -284       H  
ATOM    940  HH  TYR A  59      35.522  -1.682  26.405  0.00 24.42           H  
ANISOU  940  HH  TYR A  59     3093   3093   3093      0      0      0       H  
ATOM    941  N   GLY A  60      33.963   4.176  21.139  1.00 17.64           N  
ANISOU  941  N   GLY A  60     2044   1109   3547     31   -457     38       N  
ATOM    942  CA  GLY A  60      35.027   4.425  20.188  1.00 19.12           C  
ANISOU  942  CA  GLY A  60     2545    861   3860     50    117   -325       C  
ATOM    943  C   GLY A  60      35.638   5.828  20.398  1.00 16.15           C  
ANISOU  943  C   GLY A  60     2211    988   2935    104    -32   -168       C  
ATOM    944  O   GLY A  60      36.834   6.002  20.336  1.00 17.91           O  
ANISOU  944  O   GLY A  60     2041   1294   3470      6     34   -257       O  
ATOM    945  H   GLY A  60      33.058   4.048  20.709  1.00 17.20           H  
ANISOU  945  H   GLY A  60     1964    996   3571     -8   -344    -28       H  
ATOM    946  HA2 GLY A  60      35.725   3.760  20.294  1.00 18.87           H  
ANISOU  946  HA2 GLY A  60     2308   1270   3589     75    -29   -192       H  
ATOM    947  HA3 GLY A  60      34.678   4.369  19.285  1.00 19.03           H  
ANISOU  947  HA3 GLY A  60     2366   1060   3802     68     92   -172       H  
ATOM    948  N   HIS A  61      34.786   6.828  20.625  1.00 16.11           N  
ANISOU  948  N   HIS A  61     1865    961   3291     56   -107   -192       N  
ATOM    949  CA  HIS A  61      35.270   8.193  20.884  1.00 16.17           C  
ANISOU  949  CA  HIS A  61     2128    965   3048    -80     89   -115       C  
ATOM    950  C   HIS A  61      36.264   8.228  22.060  1.00 14.34           C  
ANISOU  950  C   HIS A  61     2026    558   2863      5    262     56       C  
ATOM    951  O   HIS A  61      37.308   8.888  21.969  1.00 15.83           O  
ANISOU  951  O   HIS A  61     2016    904   3094   -234    215     18       O  
ATOM    952  CB  HIS A  61      34.045   9.069  21.166  1.00 15.09           C  
ANISOU  952  CB  HIS A  61     2094   1096   2543    108     20   -144       C  
ATOM    953  CG  HIS A  61      34.331  10.515  21.379  1.00 16.60           C  
ANISOU  953  CG  HIS A  61     2218   1203   2885     65    304   -230       C  
ATOM    954  ND1 HIS A  61      33.587  11.288  22.232  1.00 16.09           N  
ANISOU  954  ND1 HIS A  61     2518    960   2634    220    205    -58       N  
ATOM    955  CD2 HIS A  61      35.293  11.300  20.864  1.00 15.28           C  
ANISOU  955  CD2 HIS A  61     2138    964   2704    181    125    -91       C  
ATOM    956  CE1 HIS A  61      34.099  12.517  22.203  1.00 16.03           C  
ANISOU  956  CE1 HIS A  61     2436    774   2881    484    150    138       C  
ATOM    957  NE2 HIS A  61      35.106  12.545  21.359  1.00 13.73           N  
ANISOU  957  NE2 HIS A  61     2183    818   2214     12    -50     46       N  
ATOM    958  H   HIS A  61      33.781   6.727  20.624  1.00 15.79           H  
ANISOU  958  H   HIS A  61     1864   1028   3109     45    -55   -156       H  
ATOM    959  HA  HIS A  61      35.721   8.537  20.085  1.00 15.71           H  
ANISOU  959  HA  HIS A  61     2066    978   2924     21     34   -130       H  
ATOM    960  HB2 HIS A  61      33.439   9.008  20.410  1.00 15.22           H  
ANISOU  960  HB2 HIS A  61     2058   1142   2580     56     33   -157       H  
ATOM    961  HB3 HIS A  61      33.604   8.746  21.963  1.00 15.45           H  
ANISOU  961  HB3 HIS A  61     2100   1149   2620     59     79   -146       H  
ATOM    962  HD1 HIS A  61      32.910  11.012  22.703  0.00 15.74           H  
ANISOU  962  HD1 HIS A  61     1993   1993   1993      0      0      0       H  
ATOM    963  HD2 HIS A  61      35.935  11.045  20.242  1.00 15.03           H  
ANISOU  963  HD2 HIS A  61     2124   1026   2559    121     83    -71       H  
ATOM    964  HE1 HIS A  61      33.777  13.248  22.679  1.00 15.91           H  
ANISOU  964  HE1 HIS A  61     2318   1229   2497    375    186   -115       H  
ATOM    965  N   VAL A  62      35.951   7.533  23.181  1.00 15.89           N  
ANISOU  965  N   VAL A  62     2263    867   2907   -114    102    275       N  
ATOM    966  CA  VAL A  62      36.869   7.497  24.282  1.00 16.55           C  
ANISOU  966  CA  VAL A  62     2201   1211   2874    148    202   -113       C  
ATOM    967  C   VAL A  62      38.186   6.814  23.903  1.00 17.27           C  
ANISOU  967  C   VAL A  62     2052   1241   3266     47     42   -235       C  
ATOM    968  O   VAL A  62      39.294   7.288  24.257  1.00 18.13           O  
ANISOU  968  O   VAL A  62     2148   1285   3454    141   -142   -146       O  
ATOM    969  CB  VAL A  62      36.234   6.895  25.536  1.00 20.01           C  
ANISOU  969  CB  VAL A  62     2877   1497   3227      9    350    -63       C  
ATOM    970  CG1 VAL A  62      37.282   6.665  26.605  1.00 22.94           C  
ANISOU  970  CG1 VAL A  62     2847   2022   3845     25   -124   -135       C  
ATOM    971  CG2 VAL A  62      35.078   7.793  26.045  1.00 20.67           C  
ANISOU  971  CG2 VAL A  62     2627   1679   3547     88    204    244       C  
ATOM    972  H   VAL A  62      35.098   7.008  23.308  1.00 15.84           H  
ANISOU  972  H   VAL A  62     2111   1000   2906    -33    166    124       H  
ATOM    973  HA  VAL A  62      37.094   8.422  24.518  1.00 17.44           H  
ANISOU  973  HA  VAL A  62     2264   1387   2972    -88    139   -184       H  
ATOM    974  HB  VAL A  62      35.850   6.026  25.305  1.00 20.03           H  
ANISOU  974  HB  VAL A  62     2581   1747   3280   -116    167   -101       H  
ATOM    975 HG11 VAL A  62      37.749   5.845  26.429  1.00 22.61           H  
ANISOU  975 HG11 VAL A  62     2783   2163   3644     85      5   -128       H  
ATOM    976 HG12 VAL A  62      36.844   6.598  27.457  1.00 22.83           H  
ANISOU  976 HG12 VAL A  62     2879   1995   3799     35   -116   -119       H  
ATOM    977 HG13 VAL A  62      37.896   7.403  26.623  1.00 22.64           H  
ANISOU  977 HG13 VAL A  62     2795   2173   3631    -37      0   -113       H  
ATOM    978 HG21 VAL A  62      35.418   8.675  26.210  1.00 20.85           H  
ANISOU  978 HG21 VAL A  62     2635   1935   3349    -92    199     32       H  
ATOM    979 HG22 VAL A  62      34.726   7.421  26.857  1.00 20.59           H  
ANISOU  979 HG22 VAL A  62     2722   1777   3321     51    180     62       H  
ATOM    980 HG23 VAL A  62      34.386   7.829  25.380  1.00 20.49           H  
ANISOU  980 HG23 VAL A  62     2724   1719   3341     32    238    113       H  
ATOM    981  N   LEU A  63      38.061   5.687  23.208  1.00 17.54           N  
ANISOU  981  N   LEU A  63     1888   1033   3743   -180     63   -166       N  
ATOM    982  CA  LEU A  63      39.263   4.965  22.800  1.00 18.22           C  
ANISOU  982  CA  LEU A  63     2058   1123   3741    150    -15    -49       C  
ATOM    983  C   LEU A  63      40.133   5.866  21.898  1.00 17.51           C  
ANISOU  983  C   LEU A  63     2133   1267   3252    134    200   -190       C  
ATOM    984  O   LEU A  63      41.358   5.788  21.958  1.00 18.29           O  
ANISOU  984  O   LEU A  63     2066    896   3985     -4    -17   -203       O  
ATOM    985  CB  LEU A  63      38.901   3.700  22.040  1.00 19.66           C  
ANISOU  985  CB  LEU A  63     2385    933   4150     68     93    -98       C  
ATOM    986  CG  LEU A  63      38.266   2.576  22.891  1.00 19.98           C  
ANISOU  986  CG  LEU A  63     2583    769   4239    204    -87     60       C  
ATOM    987  CD1 LEU A  63      37.850   1.428  21.990  1.00 21.61           C  
ANISOU  987  CD1 LEU A  63     2588    961   4660    -59   -323    -23       C  
ATOM    988  CD2 LEU A  63      39.218   2.058  23.990  1.00 23.08           C  
ANISOU  988  CD2 LEU A  63     3333   1073   4364      2   -509    233       C  
ATOM    989  H   LEU A  63      37.186   5.261  22.934  1.00 17.45           H  
ANISOU  989  H   LEU A  63     1871   1142   3617   -119    -20   -165       H  
ATOM    990  HA  LEU A  63      39.789   4.727  23.591  1.00 18.05           H  
ANISOU  990  HA  LEU A  63     2105   1159   3594     79     37    -95       H  
ATOM    991  HB2 LEU A  63      38.273   3.927  21.337  1.00 19.70           H  
ANISOU  991  HB2 LEU A  63     2380   1044   4059    101    127    -91       H  
ATOM    992  HB3 LEU A  63      39.709   3.335  21.644  1.00 19.60           H  
ANISOU  992  HB3 LEU A  63     2349   1060   4039    126     38    -52       H  
ATOM    993  HG  LEU A  63      37.474   2.916  23.330  1.00 20.30           H  
ANISOU  993  HG  LEU A  63     2515    960   4236    139   -104      9       H  
ATOM    994 HD11 LEU A  63      37.254   1.762  21.315  1.00 21.22           H  
ANISOU  994 HD11 LEU A  63     2591   1085   4386     28   -150    -31       H  
ATOM    995 HD12 LEU A  63      37.406   0.760  22.517  1.00 21.65           H  
ANISOU  995 HD12 LEU A  63     2587   1256   4381     28   -197     38       H  
ATOM    996 HD13 LEU A  63      38.633   1.054  21.580  1.00 21.77           H  
ANISOU  996 HD13 LEU A  63     2685   1113   4474    -10   -242     15       H  
ATOM    997 HD21 LEU A  63      40.097   1.960  23.620  1.00 23.24           H  
ANISOU  997 HD21 LEU A  63     3305   1235   4287    -37   -472    252       H  
ATOM    998 HD22 LEU A  63      38.901   1.210  24.311  1.00 23.05           H  
ANISOU  998 HD22 LEU A  63     2976   1621   4159   -248   -275    469       H  
ATOM    999 HD23 LEU A  63      39.235   2.693  24.710  1.00 22.64           H  
ANISOU  999 HD23 LEU A  63     3071   1362   4166     -4   -362    217       H  
ATOM   1000  N   ILE A  64      39.525   6.663  21.011  1.00 16.83           N  
ANISOU 1000  N   ILE A  64     1800   1163   3431   -219      4   -160       N  
ATOM   1001  CA  ILE A  64      40.258   7.593  20.166  1.00 15.99           C  
ANISOU 1001  CA  ILE A  64     1954   1132   2988     65    371   -514       C  
ATOM   1002  C   ILE A  64      41.040   8.613  21.007  1.00 15.38           C  
ANISOU 1002  C   ILE A  64     2066   1120   2655    -73     60    -33       C  
ATOM   1003  O   ILE A  64      42.236   8.841  20.749  1.00 16.50           O  
ANISOU 1003  O   ILE A  64     2106   1196   2966    -40    120   -128       O  
ATOM   1004  CB  ILE A  64      39.278   8.346  19.214  1.00 18.03           C  
ANISOU 1004  CB  ILE A  64     2505   1382   2963    106     87   -296       C  
ATOM   1005  CG1 ILE A  64      38.766   7.428  18.105  1.00 20.41           C  
ANISOU 1005  CG1 ILE A  64     2700   2015   3038    154     71   -561       C  
ATOM   1006  CG2 ILE A  64      39.953   9.568  18.541  1.00 19.54           C  
ANISOU 1006  CG2 ILE A  64     2935   1698   2790     96    116    -35       C  
ATOM   1007  CD1 ILE A  64      37.523   7.853  17.398  1.00 20.88           C  
ANISOU 1007  CD1 ILE A  64     2620   1677   3636    212    -43   -429       C  
ATOM   1008  H   ILE A  64      38.526   6.669  20.861  1.00 16.57           H  
ANISOU 1008  H   ILE A  64     1779   1262   3253    -52    106   -251       H  
ATOM   1009  HA  ILE A  64      40.897   7.094  19.616  1.00 15.42           H  
ANISOU 1009  HA  ILE A  64     1856   1191   2812    166    261   -367       H  
ATOM   1010  HB  ILE A  64      38.519   8.667  19.721  1.00 18.33           H  
ANISOU 1010  HB  ILE A  64     2479   1529   2957     86     98   -309       H  
ATOM   1011 HG12 ILE A  64      39.461   7.346  17.433  1.00 19.80           H  
ANISOU 1011 HG12 ILE A  64     2565   1870   3086    150     39   -436       H  
ATOM   1012 HG13 ILE A  64      38.593   6.555  18.485  1.00 20.57           H  
ANISOU 1012 HG13 ILE A  64     2547   2106   3162    145     56   -429       H  
ATOM   1013 HG21 ILE A  64      39.951  10.311  19.150  1.00 19.56           H  
ANISOU 1013 HG21 ILE A  64     2773   1859   2798     86     87   -139       H  
ATOM   1014 HG22 ILE A  64      39.468   9.815  17.751  1.00 19.26           H  
ANISOU 1014 HG22 ILE A  64     2771   1715   2831     93     79   -141       H  
ATOM   1015 HG23 ILE A  64      40.855   9.340  18.300  1.00 19.47           H  
ANISOU 1015 HG23 ILE A  64     2854   1706   2838     45     44   -118       H  
ATOM   1016 HD11 ILE A  64      36.876   8.136  18.048  1.00 20.78           H  
ANISOU 1016 HD11 ILE A  64     2603   1914   3377    137   -100   -379       H  
ATOM   1017 HD12 ILE A  64      37.180   7.108  16.899  1.00 20.72           H  
ANISOU 1017 HD12 ILE A  64     2571   2007   3293     61    -38   -427       H  
ATOM   1018 HD13 ILE A  64      37.729   8.577  16.805  1.00 21.27           H  
ANISOU 1018 HD13 ILE A  64     2633   2074   3374    139      0   -338       H  
ATOM   1019  N   HIS A  65      40.388   9.197  22.035  1.00 15.68           N  
ANISOU 1019  N   HIS A  65     1893   1004   3060    -22     97   -143       N  
ATOM   1020  CA  HIS A  65      41.122  10.176  22.850  1.00 15.48           C  
ANISOU 1020  CA  HIS A  65     2124    825   2931    -10      3     40       C  
ATOM   1021  C   HIS A  65      42.296   9.516  23.564  1.00 17.51           C  
ANISOU 1021  C   HIS A  65     2008   1265   3380    129     12    178       C  
ATOM   1022  O   HIS A  65      43.402  10.073  23.624  1.00 17.60           O  
ANISOU 1022  O   HIS A  65     2028   1313   3346    -82   -167   -178       O  
ATOM   1023  CB  HIS A  65      40.204  10.864  23.851  1.00 14.77           C  
ANISOU 1023  CB  HIS A  65     2271    869   2469    -91   -159     98       C  
ATOM   1024  CG  HIS A  65      39.430  11.974  23.236  1.00 15.26           C  
ANISOU 1024  CG  HIS A  65     2529    932   2334   -129   -277    182       C  
ATOM   1025  ND1 HIS A  65      39.895  13.276  23.294  1.00 16.85           N  
ANISOU 1025  ND1 HIS A  65     2457    854   3092    -63   -432    280       N  
ATOM   1026  CD2 HIS A  65      38.313  11.988  22.492  1.00 16.24           C  
ANISOU 1026  CD2 HIS A  65     2357    973   2839    -30   -247      0       C  
ATOM   1027  CE1 HIS A  65      39.065  14.040  22.597  1.00 17.06           C  
ANISOU 1027  CE1 HIS A  65     2518    864   3099    119   -429    267       C  
ATOM   1028  NE2 HIS A  65      38.065  13.301  22.155  1.00 15.61           N  
ANISOU 1028  NE2 HIS A  65     2096   1289   2545    280   -182    286       N  
ATOM   1029  H   HIS A  65      39.428   9.025  22.295  1.00 15.39           H  
ANISOU 1029  H   HIS A  65     1902   1040   2902    -44     64    -64       H  
ATOM   1030  HA  HIS A  65      41.490  10.868  22.261  1.00 15.74           H  
ANISOU 1030  HA  HIS A  65     2063   1083   2833    -49     17     92       H  
ATOM   1031  HB2 HIS A  65      39.576  10.221  24.218  1.00 15.16           H  
ANISOU 1031  HB2 HIS A  65     2211   1048   2499   -106   -113    131       H  
ATOM   1032  HB3 HIS A  65      40.737  11.245  24.567  1.00 14.89           H  
ANISOU 1032  HB3 HIS A  65     2245    963   2448    -92   -149    104       H  
ATOM   1033  HD1 HIS A  65      40.634  13.506  23.687  0.00 16.68           H  
ANISOU 1033  HD1 HIS A  65     2112   2112   2112      0      0      0       H  
ATOM   1034  HD2 HIS A  65      37.771  11.265  22.297  1.00 16.03           H  
ANISOU 1034  HD2 HIS A  65     2148   1297   2643   -147   -278     33       H  
ATOM   1035  HE1 HIS A  65      39.124  14.958  22.512  1.00 16.85           H  
ANISOU 1035  HE1 HIS A  65     2446    966   2987    -84   -332    492       H  
ATOM   1036  N   GLN A  66      42.085   8.277  24.043  1.00 18.32           N  
ANISOU 1036  N   GLN A  66     1967   1437   3556   -211    -93    317       N  
ATOM   1037  CA  GLN A  66      43.145   7.568  24.753  1.00 19.06           C  
ANISOU 1037  CA  GLN A  66     2220   1280   3742   -111   -391     19       C  
ATOM   1038  C   GLN A  66      44.317   7.241  23.821  1.00 19.07           C  
ANISOU 1038  C   GLN A  66     2373   1101   3771   -161   -380    292       C  
ATOM   1039  O   GLN A  66      45.500   7.447  24.154  1.00 22.24           O  
ANISOU 1039  O   GLN A  66     2052   1362   5037    -23   -232    -75       O  
ATOM   1040  CB  GLN A  66      42.548   6.302  25.417  1.00 20.55           C  
ANISOU 1040  CB  GLN A  66     2436   1392   3978   -185   -567    349       C  
ATOM   1041  CG  GLN A  66      41.605   6.663  26.603  1.00 23.08           C  
ANISOU 1041  CG  GLN A  66     2391   1977   4400   -242   -228    882       C  
ATOM   1042  CD  GLN A  66      40.816   5.522  27.239  1.00 26.67           C  
ANISOU 1042  CD  GLN A  66     4214   2459   3459   -963    181    630       C  
ATOM   1043  OE1 GLN A  66      40.537   4.520  26.599  1.00 26.72           O  
ANISOU 1043  OE1 GLN A  66     4035   1882   4232     50   -813    527       O  
ATOM   1044  NE2 GLN A  66      40.330   5.757  28.516  1.00 25.43           N  
ANISOU 1044  NE2 GLN A  66     3736   2863   3063   -431   -453    824       N  
ATOM   1045  H   GLN A  66      41.215   7.770  23.962  1.00 18.33           H  
ANISOU 1045  H   GLN A  66     1990   1416   3558   -199   -165    222       H  
ATOM   1046  HA  GLN A  66      43.486   8.142  25.471  1.00 18.73           H  
ANISOU 1046  HA  GLN A  66     2218   1357   3538   -156   -376    140       H  
ATOM   1047  HB2 GLN A  66      42.043   5.795  24.762  1.00 20.30           H  
ANISOU 1047  HB2 GLN A  66     2336   1559   3816   -162   -472    332       H  
ATOM   1048  HB3 GLN A  66      43.272   5.760  25.767  1.00 20.84           H  
ANISOU 1048  HB3 GLN A  66     2352   1626   3940    -47   -411    336       H  
ATOM   1049  HG2 GLN A  66      42.135   7.056  27.301  1.00 23.62           H  
ANISOU 1049  HG2 GLN A  66     2830   2023   4119   -230   -150    732       H  
ATOM   1050  HG3 GLN A  66      40.960   7.317  26.296  1.00 22.58           H  
ANISOU 1050  HG3 GLN A  66     2602   1971   4005    -98   -229    669       H  
ATOM   1051 HE21 GLN A  66      39.847   5.191  28.962  0.00 24.71           H  
ANISOU 1051 HE21 GLN A  66     3129   3129   3129      0      0      0       H  
ATOM   1052 HE22 GLN A  66      40.434   6.559  28.904  0.00 24.71           H  
ANISOU 1052 HE22 GLN A  66     3129   3129   3129      0      0      0       H  
ATOM   1053  N   ALA A  67      43.984   6.824  22.590  1.00 18.55           N  
ANISOU 1053  N   ALA A  67     1991   1312   3743     45   -488     32       N  
ATOM   1054  CA  ALA A  67      45.031   6.532  21.614  1.00 21.28           C  
ANISOU 1054  CA  ALA A  67     2181   1313   4589     68    153    190       C  
ATOM   1055  C   ALA A  67      45.798   7.788  21.172  1.00 18.26           C  
ANISOU 1055  C   ALA A  67     1881   1287   3767    220     46    274       C  
ATOM   1056  O   ALA A  67      47.031   7.763  21.054  1.00 21.51           O  
ANISOU 1056  O   ALA A  67     1951   1593   4626    250     86   -181       O  
ATOM   1057  CB  ALA A  67      44.467   5.807  20.395  1.00 23.12           C  
ANISOU 1057  CB  ALA A  67     2114   1195   5473    162     94   -520       C  
ATOM   1058  H   ALA A  67      43.042   6.676  22.256  1.00 18.67           H  
ANISOU 1058  H   ALA A  67     1930   1314   3847    -42   -381    106       H  
ATOM   1059  HA  ALA A  67      45.685   5.932  22.024  1.00 21.00           H  
ANISOU 1059  HA  ALA A  67     2153   1484   4342     81     15     43       H  
ATOM   1060  HB1 ALA A  67      44.028   5.004  20.685  1.00 23.39           H  
ANISOU 1060  HB1 ALA A  67     2092   1784   5011     10    184   -124       H  
ATOM   1061  HB2 ALA A  67      45.189   5.589  19.801  1.00 22.92           H  
ANISOU 1061  HB2 ALA A  67     2257   1496   4953    109     95   -235       H  
ATOM   1062  HB3 ALA A  67      43.840   6.382  19.952  1.00 23.36           H  
ANISOU 1062  HB3 ALA A  67     2247   1606   5022    110    111   -230       H  
ATOM   1063  N   ARG A  68      45.047   8.835  20.895  1.00 18.78           N  
ANISOU 1063  N   ARG A  68     2024    811   4299     87    -97    -59       N  
ATOM   1064  CA  ARG A  68      45.682  10.053  20.388  1.00 18.82           C  
ANISOU 1064  CA  ARG A  68     2331   1336   3482    -93    117     70       C  
ATOM   1065  C   ARG A  68      46.659  10.620  21.424  1.00 16.85           C  
ANISOU 1065  C   ARG A  68     2117   1275   3009    142     96    128       C  
ATOM   1066  O   ARG A  68      47.800  10.941  21.102  1.00 17.61           O  
ANISOU 1066  O   ARG A  68     2236   1626   2829    -50     94    -14       O  
ATOM   1067  CB  ARG A  68      44.610  11.091  20.027  1.00 19.10           C  
ANISOU 1067  CB  ARG A  68     2298   1079   3878   -103    -18   -127       C  
ATOM   1068  CG  ARG A  68      45.187  12.301  19.313  1.00 19.91           C  
ANISOU 1068  CG  ARG A  68     2596   1561   3406    -71    171    184       C  
ATOM   1069  CD  ARG A  68      44.163  13.377  19.026  1.00 20.50           C  
ANISOU 1069  CD  ARG A  68     2730   1507   3549    -10   -143    332       C  
ATOM   1070  NE  ARG A  68      43.146  12.976  18.114  1.00 22.36           N  
ANISOU 1070  NE  ARG A  68     3148   1548   3798   -152     44    289       N  
ATOM   1071  CZ  ARG A  68      41.843  12.798  18.383  1.00 20.59           C  
ANISOU 1071  CZ  ARG A  68     2880   1258   3683   -155   -269    467       C  
ATOM   1072  NH1 ARG A  68      41.282  12.931  19.617  1.00 23.42           N  
ANISOU 1072  NH1 ARG A  68     3067   1910   3922    142   -427    444       N  
ATOM   1073  NH2 ARG A  68      41.097  12.421  17.386  1.00 21.59           N  
ANISOU 1073  NH2 ARG A  68     3126   2118   2957    -25    -54    240       N  
ATOM   1074  H   ARG A  68      44.043   8.882  20.995  1.00 18.63           H  
ANISOU 1074  H   ARG A  68     2033   1095   3949     68    -24     46       H  
ATOM   1075  HA  ARG A  68      46.203   9.856  19.586  1.00 18.48           H  
ANISOU 1075  HA  ARG A  68     2253   1282   3488      4     38      8       H  
ATOM   1076  HB2 ARG A  68      43.957  10.681  19.438  1.00 18.96           H  
ANISOU 1076  HB2 ARG A  68     2318   1303   3583   -102     -3    -17       H  
ATOM   1077  HB3 ARG A  68      44.179  11.396  20.839  1.00 19.47           H  
ANISOU 1077  HB3 ARG A  68     2404   1336   3657   -104    -27     40       H  
ATOM   1078  HG2 ARG A  68      45.878  12.707  19.857  1.00 20.03           H  
ANISOU 1078  HG2 ARG A  68     2585   1514   3512    -10     92    172       H  
ATOM   1079  HG3 ARG A  68      45.561  12.015  18.465  1.00 19.45           H  
ANISOU 1079  HG3 ARG A  68     2539   1485   3365    -45     57    152       H  
ATOM   1080  HD2 ARG A  68      43.767  13.641  19.863  1.00 21.48           H  
ANISOU 1080  HD2 ARG A  68     2879   1753   3529   -103    -73    310       H  
ATOM   1081  HD3 ARG A  68      44.620  14.136  18.632  1.00 21.13           H  
ANISOU 1081  HD3 ARG A  68     2737   1804   3484   -150     -1    347       H  
ATOM   1082  HE  ARG A  68      43.449  12.800  17.208  1.00 21.58           H  
ANISOU 1082  HE  ARG A  68     2986   1551   3662   -123   -117    363       H  
ATOM   1083 HH11 ARG A  68      41.746  13.171  20.296  1.00 22.44           H  
ANISOU 1083 HH11 ARG A  68     3042   1770   3712     55   -258    478       H  
ATOM   1084 HH12 ARG A  68      40.439  12.792  19.721  1.00 22.66           H  
ANISOU 1084 HH12 ARG A  68     3088   1762   3759     73   -360    441       H  
ATOM   1085 HH21 ARG A  68      41.426  12.322  16.597  1.00 20.76           H  
ANISOU 1085 HH21 ARG A  68     3010   1872   3003    -47    -37    288       H  
ATOM   1086 HH22 ARG A  68      40.256  12.286  17.505  1.00 21.45           H  
ANISOU 1086 HH22 ARG A  68     3092   1885   3172    -26   -131    305       H  
ATOM   1087  N   ALA A  69      46.217  10.673  22.675  1.00 17.31           N  
ANISOU 1087  N   ALA A  69     1861   1534   3183    -37     27    112       N  
ATOM   1088  CA  ALA A  69      47.059  11.259  23.717  1.00 18.79           C  
ANISOU 1088  CA  ALA A  69     2224   1685   3231    165   -346    157       C  
ATOM   1089  C   ALA A  69      48.348  10.428  23.943  1.00 18.39           C  
ANISOU 1089  C   ALA A  69     2289   1402   3295    105   -241    340       C  
ATOM   1090  O   ALA A  69      49.408  10.963  24.248  1.00 19.71           O  
ANISOU 1090  O   ALA A  69     2186   2377   2925   -271   -102    373       O  
ATOM   1091  CB  ALA A  69      46.289  11.404  25.006  1.00 20.93           C  
ANISOU 1091  CB  ALA A  69     2843   1782   3326   -319    -67    270       C  
ATOM   1092  H   ALA A  69      45.317  10.339  22.991  1.00 17.31           H  
ANISOU 1092  H   ALA A  69     1904   1536   3136    -54     30    149       H  
ATOM   1093  HA  ALA A  69      47.330  12.158  23.437  1.00 19.33           H  
ANISOU 1093  HA  ALA A  69     2228   1917   3198    -35   -176    245       H  
ATOM   1094  HB1 ALA A  69      45.450  11.834  24.823  1.00 21.17           H  
ANISOU 1094  HB1 ALA A  69     2840   1927   3276   -263   -104    243       H  
ATOM   1095  HB2 ALA A  69      46.802  11.937  25.615  1.00 20.68           H  
ANISOU 1095  HB2 ALA A  69     2676   1911   3268   -169   -150    265       H  
ATOM   1096  HB3 ALA A  69      46.136  10.533  25.380  1.00 20.48           H  
ANISOU 1096  HB3 ALA A  69     2648   1942   3189   -254   -123    421       H  
ATOM   1097  N   ALA A  70      48.220   9.123  23.807  1.00 19.06           N  
ANISOU 1097  N   ALA A  70     2262   1377   3603     32    167    472       N  
ATOM   1098  CA  ALA A  70      49.349   8.189  23.961  1.00 20.72           C  
ANISOU 1098  CA  ALA A  70     2669   1883   3319    485   -203    876       C  
ATOM   1099  C   ALA A  70      50.260   8.080  22.749  1.00 20.83           C  
ANISOU 1099  C   ALA A  70     2409   1660   3843   -115     -3    511       C  
ATOM   1100  O   ALA A  70      51.267   7.350  22.786  1.00 22.47           O  
ANISOU 1100  O   ALA A  70     2289   2091   4154    -39     97    881       O  
ATOM   1101  CB  ALA A  70      48.835   6.811  24.345  1.00 23.55           C  
ANISOU 1101  CB  ALA A  70     2426   2295   4225    315   -320   1268       C  
ATOM   1102  H   ALA A  70      47.347   8.660  23.598  1.00 19.13           H  
ANISOU 1102  H   ALA A  70     2263   1547   3457     84    -42    529       H  
ATOM   1103  HA  ALA A  70      49.907   8.490  24.709  1.00 20.73           H  
ANISOU 1103  HA  ALA A  70     2462   1853   3561    248   -127    753       H  
ATOM   1104  HB1 ALA A  70      48.358   6.880  25.176  1.00 23.46           H  
ANISOU 1104  HB1 ALA A  70     2581   2236   4094    395   -371   1124       H  
ATOM   1105  HB2 ALA A  70      49.572   6.207  24.443  1.00 23.22           H  
ANISOU 1105  HB2 ALA A  70     2518   2347   3957    435   -248   1081       H  
ATOM   1106  HB3 ALA A  70      48.243   6.505  23.656  1.00 23.26           H  
ANISOU 1106  HB3 ALA A  70     2571   2255   4009    411   -227   1111       H  
ATOM   1107  N   GLY A  71      49.929   8.761  21.681  1.00 19.49           N  
ANISOU 1107  N   GLY A  71     1978   1644   3782    -76     80    236       N  
ATOM   1108  CA  GLY A  71      50.683   8.675  20.443  1.00 21.86           C  
ANISOU 1108  CA  GLY A  71     2491   1626   4188     46    426     69       C  
ATOM   1109  C   GLY A  71      50.551   7.407  19.681  1.00 22.52           C  
ANISOU 1109  C   GLY A  71     2310   1921   4324   -293    160    104       C  
ATOM   1110  O   GLY A  71      51.450   7.034  18.929  1.00 25.03           O  
ANISOU 1110  O   GLY A  71     2184   1884   5440    -70    349     66       O  
ATOM   1111  H   GLY A  71      49.146   9.383  21.593  1.00 20.41           H  
ANISOU 1111  H   GLY A  71     2145   1790   3818     88    126    264       H  
ATOM   1112  HA2 GLY A  71      50.393   9.394  19.860  1.00 21.79           H  
ANISOU 1112  HA2 GLY A  71     2328   1934   4016    -29    280    140       H  
ATOM   1113  HA3 GLY A  71      51.624   8.815  20.631  1.00 22.13           H  
ANISOU 1113  HA3 GLY A  71     2514   1800   4092     -6    326    148       H  
ATOM   1114  N  AARG A  72      49.426   6.726  19.882  0.50 22.52           N  
ANISOU 1114  N  AARG A  72     2056   1608   4891    -58    372   -111       N  
ATOM   1115  N  BARG A  72      49.421   6.724  19.851  0.50 23.55           N  
ANISOU 1115  N  BARG A  72     2048   1881   5017   -110    406   -160       N  
ATOM   1116  CA AARG A  72      49.200   5.451  19.236  0.50 22.75           C  
ANISOU 1116  CA AARG A  72     2382   1926   4332   -345    711   -161       C  
ATOM   1117  CA BARG A  72      49.236   5.419  19.226  0.50 25.01           C  
ANISOU 1117  CA BARG A  72     2679   2429   4393   -177    662   -489       C  
ATOM   1118  C  AARG A  72      48.490   5.838  17.945  0.50 23.90           C  
ANISOU 1118  C  AARG A  72     2430   1889   4761   -326     36   -551       C  
ATOM   1119  C  BARG A  72      48.523   5.673  17.887  0.50 25.39           C  
ANISOU 1119  C  BARG A  72     2572   2674   4400   -125    329  -1069       C  
ATOM   1120  O  AARG A  72      47.256   5.888  17.882  0.50 25.65           O  
ANISOU 1120  O  AARG A  72     2402    843   6500    -73    272   -865       O  
ATOM   1121  O  BARG A  72      47.332   5.385  17.704  0.50 29.02           O  
ANISOU 1121  O  BARG A  72     2821   2603   5602   -515    690  -3058       O  
ATOM   1122  CB AARG A  72      48.404   4.507  20.150  0.50 21.38           C  
ANISOU 1122  CB AARG A  72     2448   1376   4296   -285    283    244       C  
ATOM   1123  CB BARG A  72      48.509   4.456  20.177  0.50 24.40           C  
ANISOU 1123  CB BARG A  72     2498   2093   4677   -131    370    -20       C  
ATOM   1124  CG AARG A  72      49.049   4.287  21.532  0.50 23.73           C  
ANISOU 1124  CG AARG A  72     2485   2144   4384   -508    291    279       C  
ATOM   1125  CG BARG A  72      49.388   3.923  21.328  0.50 29.90           C  
ANISOU 1125  CG BARG A  72     3021   3051   5289    583    212    177       C  
ATOM   1126  CD AARG A  72      48.163   3.539  22.564  0.50 25.12           C  
ANISOU 1126  CD AARG A  72     2983   2310   4249  -1105   -577    834       C  
ATOM   1127  CD BARG A  72      48.608   3.580  22.608  0.50 35.39           C  
ANISOU 1127  CD BARG A  72     4300   3714   5429    270    174    678       C  
ATOM   1128  NE AARG A  72      48.801   3.600  23.889  0.50 23.82           N  
ANISOU 1128  NE AARG A  72     3405   1908   3736   -862   -120    935       N  
ATOM   1129  NE BARG A  72      47.258   3.127  22.307  0.50 33.81           N  
ANISOU 1129  NE BARG A  72     4472   1684   6689   -252    960    519       N  
ATOM   1130  CZ AARG A  72      48.160   3.566  25.047  0.50 23.19           C  
ANISOU 1130  CZ AARG A  72     2718   2315   3778  -1051   -177    616       C  
ATOM   1131  CZ BARG A  72      46.156   3.368  23.006  0.50 30.67           C  
ANISOU 1131  CZ BARG A  72     4212    949   6491    240    416    697       C  
ATOM   1132  NH1AARG A  72      46.834   3.475  25.090  0.50 28.26           N  
ANISOU 1132  NH1AARG A  72     2652   3607   4476   -773   -979    518       N  
ATOM   1133  NH1BARG A  72      46.107   4.110  24.118  0.50 35.94           N  
ANISOU 1133  NH1BARG A  72     4559   2266   6830   1628    765    709       N  
ATOM   1134  NH2AARG A  72      48.839   3.627  26.162  0.50 20.59           N  
ANISOU 1134  NH2AARG A  72     2045   2465   3311   -799    233    761       N  
ATOM   1135  NH2BARG A  72      45.072   2.878  22.545  0.50 28.51           N  
ANISOU 1135  NH2BARG A  72     3002   1985   5845    552    991    -12       N  
ATOM   1136  H  AARG A  72      48.655   7.022  20.464  0.50 22.39           H  
ANISOU 1136  H  AARG A  72     2201   1810   4494   -142    395    -68       H  
ATOM   1137  H  BARG A  72      48.623   7.032  20.388  0.50 23.23           H  
ANISOU 1137  H  BARG A  72     2236   2038   4549   -111    402   -152       H  
ATOM   1138  HA AARG A  72      50.043   5.004  19.013  0.50 23.25           H  
ANISOU 1138  HA AARG A  72     2419   1904   4510   -145    421   -144       H  
ATOM   1139  HA BARG A  72      50.100   5.004  19.027  0.50 25.21           H  
ANISOU 1139  HA BARG A  72     2626   2372   4577   -105    449   -396       H  
ATOM   1140  HB2AARG A  72      47.521   4.883  20.292  0.50 22.44           H  
ANISOU 1140  HB2AARG A  72     2474   1774   4279   -239    398     83       H  
ATOM   1141  HB2BARG A  72      47.756   4.922  20.574  0.50 25.62           H  
ANISOU 1141  HB2BARG A  72     2618   2448   4667     12    389   -105       H  
ATOM   1142  HB3AARG A  72      48.325   3.643  19.719  0.50 22.40           H  
ANISOU 1142  HB3AARG A  72     2465   1861   4184   -343    366   -171       H  
ATOM   1143  HB3BARG A  72      48.191   3.694  19.670  0.50 25.29           H  
ANISOU 1143  HB3BARG A  72     2627   2392   4589    -84    354   -220       H  
ATOM   1144  HG2AARG A  72      49.860   3.767  21.413  0.50 23.72           H  
ANISOU 1144  HG2AARG A  72     2605   2101   4303   -374    100    364       H  
ATOM   1145  HG2BARG A  72      49.840   3.118  21.030  0.50 29.03           H  
ANISOU 1145  HG2BARG A  72     3060   2916   5053    367    309    143       H  
ATOM   1146  HG3AARG A  72      49.271   5.152  21.910  0.50 23.92           H  
ANISOU 1146  HG3AARG A  72     2564   2258   4265   -534     75    265       H  
ATOM   1147  HG3BARG A  72      50.039   4.601  21.558  0.50 29.88           H  
ANISOU 1147  HG3BARG A  72     3161   3106   5083    419    313    248       H  
ATOM   1148  HD2AARG A  72      47.292   3.963  22.618  0.50 25.29           H  
ANISOU 1148  HD2AARG A  72     3162   2310   4136   -920   -282    718       H  
ATOM   1149  HD2BARG A  72      49.066   2.864  23.075  0.50 33.62           H  
ANISOU 1149  HD2BARG A  72     3891   3324   5559    196    385    492       H  
ATOM   1150  HD3AARG A  72      48.078   2.609  22.309  0.50 25.18           H  
ANISOU 1150  HD3AARG A  72     3051   2387   4126   -901   -277    645       H  
ATOM   1151  HD3BARG A  72      48.548   4.358  23.175  0.50 34.15           H  
ANISOU 1151  HD3BARG A  72     3837   3528   5610    201    323    701       H  
ATOM   1152  HE AARG A  72      49.769   3.657  23.916  0.50 24.69           H  
ANISOU 1152  HE AARG A  72     3387   2138   3855   -929   -228    827       H  
ATOM   1153  HE BARG A  72      47.153   2.583  21.511  0.50 33.71           H  
ANISOU 1153  HE BARG A  72     4372   2219   6215    -13    643    672       H  
ATOM   1154 HH11AARG A  72      46.382   3.436  24.359  0.50 25.76           H  
ANISOU 1154 HH11AARG A  72     2641   3121   4023   -876   -606    569       H  
ATOM   1155 HH11BARG A  72      46.828   4.452  24.439  0.50 35.34           H  
ANISOU 1155 HH11BARG A  72     4822   1988   6614   1284    806    737       H  
ATOM   1156 HH12AARG A  72      46.428   3.455  25.848  0.50 27.41           H  
ANISOU 1156 HH12AARG A  72     2756   3122   4536   -870   -816    557       H  
ATOM   1157 HH12BARG A  72      45.357   4.231  24.522  0.50 33.55           H  
ANISOU 1157 HH12BARG A  72     4350   1896   6499   1109    628    678       H  
ATOM   1158 HH21AARG A  72      49.696   3.685  26.138  0.50 20.96           H  
ANISOU 1158 HH21AARG A  72     2062   2469   3432   -903    104    699       H  
ATOM   1159 HH21BARG A  72      45.095   2.410  21.827  0.50 28.02           H  
ANISOU 1159 HH21BARG A  72     3252   1932   5462    482    774    270       H  
ATOM   1160 HH22AARG A  72      48.429   3.606  26.918  0.50 20.69           H  
ANISOU 1160 HH22AARG A  72     2153   2470   3237   -887    166    702       H  
ATOM   1161 HH22BARG A  72      44.327   3.007  22.956  0.50 26.95           H  
ANISOU 1161 HH22BARG A  72     2848   1832   5556    537    790    223       H  
ATOM   1162  N   MET A  73      49.294   6.242  16.964  1.00 28.31           N  
ANISOU 1162  N   MET A  73     2768   2870   5117   -729    447  -1018       N  
ATOM   1163  CA  MET A  73      48.758   6.867  15.749  1.00 30.66           C  
ANISOU 1163  CA  MET A  73     2723   3969   4958     57    210  -1124       C  
ATOM   1164  C   MET A  73      48.043   5.908  14.816  1.00 35.51           C  
ANISOU 1164  C   MET A  73     3743   3624   6125   -912    188   -635       C  
ATOM   1165  O   MET A  73      47.005   6.286  14.233  1.00 28.21           O  
ANISOU 1165  O   MET A  73     3410   3369   3937   -746    803  -1047       O  
ATOM   1166  CB  MET A  73      49.827   7.701  15.029  1.00 42.56           C  
ANISOU 1166  CB  MET A  73     5583   5257   5328   -909    937  -1311       C  
ATOM   1167  CG  MET A  73      50.186   9.015  15.750  1.00 46.92           C  
ANISOU 1167  CG  MET A  73     5968   3975   7884   -458    260   -839       C  
ATOM   1168  SD  MET A  73      51.325   9.987  14.779  1.00 43.28           S  
ANISOU 1168  SD  MET A  73     5950   4737   5754   1676   -117     49       S  
ATOM   1169  CE  MET A  73      52.832   9.137  15.089  1.00 41.89           C  
ANISOU 1169  CE  MET A  73     4951   5712   5254   1259    136    546       C  
ATOM   1170  H   MET A  73      50.302   6.219  17.003  1.00 27.45           H  
ANISOU 1170  H   MET A  73     2793   2812   4822   -372    308   -880       H  
ATOM   1171  HA  MET A  73      48.087   7.522  16.036  1.00 31.25           H  
ANISOU 1171  HA  MET A  73     3104   3532   5237    -22    411  -1057       H  
ATOM   1172  HB2 MET A  73      50.634   7.172  14.939  1.00 42.04           H  
ANISOU 1172  HB2 MET A  73     5367   4873   5733   -961    490  -1061       H  
ATOM   1173  HB3 MET A  73      49.497   7.938  14.148  1.00 40.11           H  
ANISOU 1173  HB3 MET A  73     4788   4606   5845   -622    613  -1165       H  
ATOM   1174  HG2 MET A  73      49.377   9.535  15.848  1.00 45.43           H  
ANISOU 1174  HG2 MET A  73     5848   4708   6704   -284    360   -736       H  
ATOM   1175  HG3 MET A  73      50.586   8.825  16.613  1.00 47.03           H  
ANISOU 1175  HG3 MET A  73     5945   4582   7340   -164    690   -906       H  
ATOM   1176  HE1 MET A  73      53.091   9.345  15.985  1.00 42.17           H  
ANISOU 1176  HE1 MET A  73     5161   5507   5354   1314     61    428       H  
ATOM   1177  HE2 MET A  73      53.503   9.446  14.477  1.00 41.85           H  
ANISOU 1177  HE2 MET A  73     5042   5497   5362   1262    211    507       H  
ATOM   1178  HE3 MET A  73      52.700   8.193  14.992  1.00 42.92           H  
ANISOU 1178  HE3 MET A  73     5181   5714   5411   1280     99    429       H  
ATOM   1179  N   ASP A  74      48.530   4.663  14.740  1.00 30.39           N  
ANISOU 1179  N   ASP A  74     3642   4134   3767   -479    999   -996       N  
ATOM   1180  CA  ASP A  74      47.780   3.665  13.993  1.00 26.87           C  
ANISOU 1180  CA  ASP A  74     3493   2828   3887     -8    646     -6       C  
ATOM   1181  C   ASP A  74      46.398   3.386  14.628  1.00 25.81           C  
ANISOU 1181  C   ASP A  74     2985   3672   3147    102    365   -503       C  
ATOM   1182  O   ASP A  74      45.415   3.331  13.922  1.00 27.22           O  
ANISOU 1182  O   ASP A  74     4301   3190   2848   1051    -99    236       O  
ATOM   1183  CB  ASP A  74      48.577   2.375  13.746  1.00 32.20           C  
ANISOU 1183  CB  ASP A  74     3950   3310   4972    293    549   -839       C  
ATOM   1184  CG  ASP A  74      47.887   1.476  12.721  1.00 42.75           C  
ANISOU 1184  CG  ASP A  74     6766   3826   5651   1135      6  -1899       C  
ATOM   1185  OD1 ASP A  74      47.850   1.881  11.517  1.00 47.39           O  
ANISOU 1185  OD1 ASP A  74     7746   4303   5954    884   1318   -702       O  
ATOM   1186  OD2 ASP A  74      47.354   0.402  13.134  1.00110.87           O  
ANISOU 1186  OD2 ASP A  74    17530   1966  22627  -2649   6436  -5421       O  
ATOM   1187  H   ASP A  74      49.392   4.336  15.153  1.00 31.34           H  
ANISOU 1187  H   ASP A  74     3821   3718   4369   -521    775   -678       H  
ATOM   1188  HA  ASP A  74      47.604   4.037  13.103  1.00 27.88           H  
ANISOU 1188  HA  ASP A  74     3584   3310   3697     26    524   -246       H  
ATOM   1189  HB2 ASP A  74      49.457   2.603  13.406  1.00 31.73           H  
ANISOU 1189  HB2 ASP A  74     4064   3192   4796    283    574   -754       H  
ATOM   1190  HB3 ASP A  74      48.657   1.884  14.580  1.00 33.49           H  
ANISOU 1190  HB3 ASP A  74     4418   3243   5062    327    535   -751       H  
ATOM   1191  N   GLU A  75      46.313   3.225  15.963  1.00 24.36           N  
ANISOU 1191  N   GLU A  75     3952   2278   3026    141     31   -220       N  
ATOM   1192  CA  GLU A  75      45.030   2.981  16.628  1.00 23.05           C  
ANISOU 1192  CA  GLU A  75     3506   2150   3099    538      6   -341       C  
ATOM   1193  C   GLU A  75      44.106   4.202  16.411  1.00 21.99           C  
ANISOU 1193  C   GLU A  75     2966   2263   3124     45   -212    -78       C  
ATOM   1194  O   GLU A  75      42.941   4.019  16.064  1.00 25.83           O  
ANISOU 1194  O   GLU A  75     2724   3044   4044   -383     82   -788       O  
ATOM   1195  CB  GLU A  75      45.214   2.526  18.146  1.00 29.94           C  
ANISOU 1195  CB  GLU A  75     4742   3427   3206    709   -472   -330       C  
ATOM   1196  CG  GLU A  75      45.690   1.045  18.247  1.00 31.21           C  
ANISOU 1196  CG  GLU A  75     4926   3506   3425    964      8    119       C  
ATOM   1197  CD  GLU A  75      46.310   0.514  19.573  1.00 43.49           C  
ANISOU 1197  CD  GLU A  75     7494   4393   4634    369  -1041    898       C  
ATOM   1198  OE1 GLU A  75      46.679   1.342  20.449  1.00 62.08           O  
ANISOU 1198  OE1 GLU A  75     9436   9260   4892  -2060   -993   -493       O  
ATOM   1199  OE2 GLU A  75      46.458  -0.786  19.714  1.00 36.83           O  
ANISOU 1199  OE2 GLU A  75     5337   3835   4821     71    463    630       O  
ATOM   1200  H   GLU A  75      47.106   3.257  16.588  1.00 25.00           H  
ANISOU 1200  H   GLU A  75     3625   2645   3226    246    141   -314       H  
ATOM   1201  HA  GLU A  75      44.600   2.225  16.175  1.00 24.18           H  
ANISOU 1201  HA  GLU A  75     3595   2527   3064    267   -127   -308       H  
ATOM   1202  HB2 GLU A  75      45.876   3.091  18.574  1.00 28.77           H  
ANISOU 1202  HB2 GLU A  75     4433   3234   3262    659   -210   -187       H  
ATOM   1203  HB3 GLU A  75      44.364   2.601  18.606  1.00 29.19           H  
ANISOU 1203  HB3 GLU A  75     4624   3134   3332    650   -445   -205       H  
ATOM   1204  HG2 GLU A  75      44.936   0.472  18.036  1.00 32.84           H  
ANISOU 1204  HG2 GLU A  75     5148   3765   3563    783   -228    125       H  
ATOM   1205  HG3 GLU A  75      46.377   0.928  17.575  1.00 31.70           H  
ANISOU 1205  HG3 GLU A  75     4897   3703   3441    816    -14     63       H  
ATOM   1206  N   VAL A  76      44.633   5.441  16.509  1.00 24.18           N  
ANISOU 1206  N   VAL A  76     2788   2594   3804   -325    234  -1023       N  
ATOM   1207  CA  VAL A  76      43.768   6.663  16.205  1.00 26.22           C  
ANISOU 1207  CA  VAL A  76     3197   2599   4166    -18    361  -1073       C  
ATOM   1208  C   VAL A  76      43.218   6.635  14.805  1.00 23.18           C  
ANISOU 1208  C   VAL A  76     3642   2028   3135   -694    946   -260       C  
ATOM   1209  O   VAL A  76      42.009   6.869  14.563  1.00 28.47           O  
ANISOU 1209  O   VAL A  76     3647   2425   4745   -465   1083  -1506       O  
ATOM   1210  CB  VAL A  76      44.534   8.011  16.336  1.00 25.64           C  
ANISOU 1210  CB  VAL A  76     3769   2404   3569   -153    821  -1150       C  
ATOM   1211  CG1 VAL A  76      43.667   9.209  15.935  1.00 29.53           C  
ANISOU 1211  CG1 VAL A  76     4081   2771   4368   -627    366  -1081       C  
ATOM   1212  CG2 VAL A  76      44.913   8.190  17.781  1.00 27.17           C  
ANISOU 1212  CG2 VAL A  76     4119   2498   3706    -59    396   -823       C  
ATOM   1213  H   VAL A  76      45.589   5.644  16.763  1.00 23.66           H  
ANISOU 1213  H   VAL A  76     2786   2539   3662   -176    113   -768       H  
ATOM   1214  HA  VAL A  76      43.012   6.681  16.829  1.00 25.38           H  
ANISOU 1214  HA  VAL A  76     3363   2474   3805   -232    343   -888       H  
ATOM   1215  HB  VAL A  76      45.346   7.998  15.788  1.00 25.59           H  
ANISOU 1215  HB  VAL A  76     3376   2623   3722   -178    569  -1019       H  
ATOM   1216 HG11 VAL A  76      43.703   9.328  14.982  1.00 28.94           H  
ANISOU 1216 HG11 VAL A  76     3953   2726   4314   -460    488  -1113       H  
ATOM   1217 HG12 VAL A  76      44.005  10.001  16.361  1.00 28.10           H  
ANISOU 1217 HG12 VAL A  76     3897   2808   3970   -516    482  -1089       H  
ATOM   1218 HG13 VAL A  76      42.761   9.056  16.215  1.00 28.60           H  
ANISOU 1218 HG13 VAL A  76     4037   2727   4100   -411    421  -1086       H  
ATOM   1219 HG21 VAL A  76      44.186   8.596  18.260  1.00 26.85           H  
ANISOU 1219 HG21 VAL A  76     3889   2662   3651    -76    322   -756       H  
ATOM   1220 HG22 VAL A  76      45.681   8.762  17.803  1.00 26.56           H  
ANISOU 1220 HG22 VAL A  76     3826   2656   3609     60    444   -780       H  
ATOM   1221 HG23 VAL A  76      45.129   7.352  18.183  1.00 26.63           H  
ANISOU 1221 HG23 VAL A  76     3728   2677   3711      3    403   -706       H  
ATOM   1222  N   ARG A  77      44.064   6.278  13.859  1.00 26.03           N  
ANISOU 1222  N   ARG A  77     3121   2892   3876   -736   1000   -643       N  
ATOM   1223  CA  ARG A  77      43.616   6.348  12.454  1.00 26.31           C  
ANISOU 1223  CA  ARG A  77     3348   3516   3131   -368    673    -37       C  
ATOM   1224  C   ARG A  77      42.458   5.321  12.213  1.00 27.91           C  
ANISOU 1224  C   ARG A  77     3868   3073   3664   -631    959    761       C  
ATOM   1225  O   ARG A  77      41.428   5.660  11.616  1.00 28.73           O  
ANISOU 1225  O   ARG A  77     4302   2869   3742   -736    455  -1170       O  
ATOM   1226  CB  ARG A  77      44.756   6.016  11.470  1.00 27.19           C  
ANISOU 1226  CB  ARG A  77     3555   3577   3198   -309    575   -306       C  
ATOM   1227  CG  ARG A  77      44.364   6.301  10.002  1.00 32.64           C  
ANISOU 1227  CG  ARG A  77     3774   5236   3392     67    132    -68       C  
ATOM   1228  CD  ARG A  77      45.424   5.835   9.001  1.00 42.07           C  
ANISOU 1228  CD  ARG A  77     4831   6428   4724    372   1178   -343       C  
ATOM   1229  NE  ARG A  77      45.349   4.373   8.820  1.00 54.75           N  
ANISOU 1229  NE  ARG A  77     6007   7076   7717    541   1571  -1646       N  
ATOM   1230  CZ  ARG A  77      46.186   3.451   9.318  1.00 53.77           C  
ANISOU 1230  CZ  ARG A  77     7621   5295   7514   -116    689  -1867       C  
ATOM   1231  NH1 ARG A  77      45.935   2.166   9.067  1.00 57.75           N  
ANISOU 1231  NH1 ARG A  77     9803   5038   7101    488   2417  -2919       N  
ATOM   1232  NH2 ARG A  77      47.277   3.777  10.029  1.00 47.34           N  
ANISOU 1232  NH2 ARG A  77     8262   4340   5385    130    692  -2104       N  
ATOM   1233  H   ARG A  77      45.013   5.959  13.995  1.00 25.36           H  
ANISOU 1233  H   ARG A  77     3282   2834   3516   -596    881   -409       H  
ATOM   1234  HA  ARG A  77      43.287   7.249  12.252  1.00 26.92           H  
ANISOU 1234  HA  ARG A  77     3422   3382   3422   -461    771    -94       H  
ATOM   1235  HB2 ARG A  77      45.529   6.560  11.686  1.00 27.48           H  
ANISOU 1235  HB2 ARG A  77     3353   3878   3210   -243    462   -197       H  
ATOM   1236  HB3 ARG A  77      44.980   5.074  11.546  1.00 27.43           H  
ANISOU 1236  HB3 ARG A  77     3482   3716   3222   -161    492   -141       H  
ATOM   1237  HG2 ARG A  77      43.540   5.841   9.781  1.00 32.74           H  
ANISOU 1237  HG2 ARG A  77     3808   5024   3606    -24    429   -172       H  
ATOM   1238  HG3 ARG A  77      44.248   7.257   9.889  1.00 33.41           H  
ANISOU 1238  HG3 ARG A  77     3883   5208   3601     31    438   -166       H  
ATOM   1239  HD2 ARG A  77      45.241   6.246   8.142  1.00 41.57           H  
ANISOU 1239  HD2 ARG A  77     4701   6156   4936    337    893   -335       H  
ATOM   1240  HD3 ARG A  77      46.301   6.101   9.308  1.00 42.14           H  
ANISOU 1240  HD3 ARG A  77     4953   6143   4915    367   1006   -482       H  
ATOM   1241  HE  ARG A  77      44.634   4.058   8.245  1.00 52.04           H  
ANISOU 1241  HE  ARG A  77     6219   6544   7008    462   1599  -1245       H  
ATOM   1242 HH11 ARG A  77      45.248   1.936   8.604  1.00 58.54           H  
ANISOU 1242 HH11 ARG A  77     9186   5422   7633    465   2252  -2287       H  
ATOM   1243 HH12 ARG A  77      46.467   1.556   9.359  1.00 57.21           H  
ANISOU 1243 HH12 ARG A  77     8816   5598   7320    -51   1874  -2476       H  
ATOM   1244 HH21 ARG A  77      47.467   4.591  10.215  1.00 47.36           H  
ANISOU 1244 HH21 ARG A  77     7607   4543   5845   -239    663  -2053       H  
ATOM   1245 HH22 ARG A  77      47.795   3.156  10.323  1.00 48.16           H  
ANISOU 1245 HH22 ARG A  77     7582   4785   5930     -7    589  -1848       H  
ATOM   1246  N   ARG A  78      42.639   4.086  12.720  1.00 22.65           N  
ANISOU 1246  N   ARG A  78     3133   2487   2985   -194    236   -672       N  
ATOM   1247  CA  ARG A  78      41.672   3.025  12.533  1.00 26.58           C  
ANISOU 1247  CA  ARG A  78     3274   2282   4541    -52    472   -876       C  
ATOM   1248  C   ARG A  78      40.386   3.324  13.275  1.00 25.21           C  
ANISOU 1248  C   ARG A  78     3282   2702   3592   -461    524   -289       C  
ATOM   1249  O   ARG A  78      39.293   3.193  12.742  1.00 25.60           O  
ANISOU 1249  O   ARG A  78     3266   2349   4109    338    354   -864       O  
ATOM   1250  CB  ARG A  78      42.259   1.671  12.968  1.00 28.95           C  
ANISOU 1250  CB  ARG A  78     3703   2471   4824    177    369   -641       C  
ATOM   1251  CG  ARG A  78      43.441   1.209  12.114  1.00 32.06           C  
ANISOU 1251  CG  ARG A  78     4404   2807   4969    422    467   -494       C  
ATOM   1252  CD  ARG A  78      44.062  -0.050  12.725  1.00 34.60           C  
ANISOU 1252  CD  ARG A  78     4855   1614   6675    495   1182   -640       C  
ATOM   1253  NE  ARG A  78      45.261  -0.464  11.993  1.00 47.12           N  
ANISOU 1253  NE  ARG A  78     6112   4743   7046   -150   2051  -1723       N  
ATOM   1254  CZ  ARG A  78      45.266  -1.067  10.809  1.00 48.33           C  
ANISOU 1254  CZ  ARG A  78     6724   4746   6894   2499   1786  -1774       C  
ATOM   1255  NH1 ARG A  78      44.120  -1.361  10.182  1.00 65.66           N  
ANISOU 1255  NH1 ARG A  78     8545   7325   9075   1604   -349  -1596       N  
ATOM   1256  NH2 ARG A  78      46.432  -1.397  10.251  1.00 59.04           N  
ANISOU 1256  NH2 ARG A  78     5811   7364   9257   3981   1005  -1006       N  
ATOM   1257  H   ARG A  78      43.448   3.817  13.262  1.00 23.78           H  
ANISOU 1257  H   ARG A  78     3049   2565   3420   -138    303   -402       H  
ATOM   1258  HA  ARG A  78      41.457   2.960  11.579  1.00 26.94           H  
ANISOU 1258  HA  ARG A  78     3350   2504   4380   -126    544   -629       H  
ATOM   1259  HB2 ARG A  78      42.561   1.738  13.888  1.00 29.12           H  
ANISOU 1259  HB2 ARG A  78     3725   2596   4742    138    464   -640       H  
ATOM   1260  HB3 ARG A  78      41.567   0.996  12.900  1.00 29.25           H  
ANISOU 1260  HB3 ARG A  78     3642   2742   4727     67    428   -643       H  
ATOM   1261  HG2 ARG A  78      43.129   1.004  11.220  1.00 31.49           H  
ANISOU 1261  HG2 ARG A  78     4349   2616   4997    389    531   -582       H  
ATOM   1262  HG3 ARG A  78      44.120   1.899  12.083  1.00 32.18           H  
ANISOU 1262  HG3 ARG A  78     4292   2851   5080    439    539   -548       H  
ATOM   1263  HD2 ARG A  78      44.324   0.151  13.634  1.00 37.00           H  
ANISOU 1263  HD2 ARG A  78     4850   2664   6543    330   1200   -681       H  
ATOM   1264  HD3 ARG A  78      43.417  -0.774  12.723  1.00 36.06           H  
ANISOU 1264  HD3 ARG A  78     4528   2797   6375    -12   1100   -791       H  
ATOM   1265  HE  ARG A  78      46.036  -0.630  12.551  1.00 45.92           H  
ANISOU 1265  HE  ARG A  78     6247   3946   7252    576   2009  -1471       H  
ATOM   1266 HH11 ARG A  78      43.355  -1.167  10.516  1.00 59.25           H  
ANISOU 1266 HH11 ARG A  78     8421   5940   8147   1243   -255  -1215       H  
ATOM   1267 HH12 ARG A  78      44.146  -1.755   9.418  1.00 60.49           H  
ANISOU 1267 HH12 ARG A  78     7782   6555   8646   1729    288  -1047       H  
ATOM   1268 HH21 ARG A  78      47.172  -1.212  10.648  1.00 54.97           H  
ANISOU 1268 HH21 ARG A  78     6272   6280   8333   3152   1254  -1086       H  
ATOM   1269 HH22 ARG A  78      46.450  -1.789   9.486  1.00 56.71           H  
ANISOU 1269 HH22 ARG A  78     6176   6602   8769   3191   1182   -506       H  
ATOM   1270  N   LEU A  79      40.535   3.663  14.553  1.00 23.39           N  
ANISOU 1270  N   LEU A  79     2399   2216   4271     91    162   -937       N  
ATOM   1271  CA  LEU A  79      39.389   4.014  15.340  1.00 22.44           C  
ANISOU 1271  CA  LEU A  79     2795   1687   4043    119    543   -922       C  
ATOM   1272  C   LEU A  79      38.596   5.228  14.862  1.00 23.66           C  
ANISOU 1272  C   LEU A  79     3020   2130   3839   -224    446   -320       C  
ATOM   1273  O   LEU A  79      37.349   5.206  14.900  1.00 27.29           O  
ANISOU 1273  O   LEU A  79     3109   2413   4847    112    446   -386       O  
ATOM   1274  CB  LEU A  79      39.795   4.249  16.802  1.00 22.70           C  
ANISOU 1274  CB  LEU A  79     2574   1820   4231    -80    131  -1006       C  
ATOM   1275  CG  LEU A  79      40.300   3.036  17.574  1.00 24.81           C  
ANISOU 1275  CG  LEU A  79     3114   2313   3998    177    264   -572       C  
ATOM   1276  CD1 LEU A  79      40.971   3.532  18.856  1.00 28.10           C  
ANISOU 1276  CD1 LEU A  79     4007   2695   3972    216     95    108       C  
ATOM   1277  CD2 LEU A  79      39.119   2.176  17.914  1.00 27.63           C  
ANISOU 1277  CD2 LEU A  79     3294   2283   4919    194    479   -478       C  
ATOM   1278  H   LEU A  79      41.421   3.694  15.037  1.00 22.90           H  
ANISOU 1278  H   LEU A  79     2502   2231   3967    -25    167   -774       H  
ATOM   1279  HA  LEU A  79      38.769   3.256  15.326  1.00 23.34           H  
ANISOU 1279  HA  LEU A  79     2642   2146   4080    -89    378   -786       H  
ATOM   1280  HB2 LEU A  79      40.501   4.915  16.810  1.00 22.98           H  
ANISOU 1280  HB2 LEU A  79     2549   2101   4079   -179    238   -832       H  
ATOM   1281  HB3 LEU A  79      39.028   4.602  17.279  1.00 23.07           H  
ANISOU 1281  HB3 LEU A  79     2666   2043   4056      0    218   -810       H  
ATOM   1282  HG  LEU A  79      40.934   2.526  17.046  1.00 24.85           H  
ANISOU 1282  HG  LEU A  79     3009   2344   4089    190    251   -538       H  
ATOM   1283 HD11 LEU A  79      41.768   4.014  18.626  1.00 27.81           H  
ANISOU 1283 HD11 LEU A  79     3765   2830   3971    273     72   -107       H  
ATOM   1284 HD12 LEU A  79      41.192   2.776  19.405  1.00 27.27           H  
ANISOU 1284 HD12 LEU A  79     3660   2857   3841    268     65     90       H  
ATOM   1285 HD13 LEU A  79      40.362   4.109  19.324  1.00 27.94           H  
ANISOU 1285 HD13 LEU A  79     3715   2893   4005    124     47    -22       H  
ATOM   1286 HD21 LEU A  79      38.473   2.693  18.400  1.00 26.68           H  
ANISOU 1286 HD21 LEU A  79     3128   2481   4526    192    356   -416       H  
ATOM   1287 HD22 LEU A  79      39.420   1.445  18.458  1.00 27.41           H  
ANISOU 1287 HD22 LEU A  79     3200   2639   4575    168    397   -392       H  
ATOM   1288 HD23 LEU A  79      38.729   1.836  17.107  1.00 27.24           H  
ANISOU 1288 HD23 LEU A  79     3218   2460   4671    219    535   -352       H  
ATOM   1289  N  ASER A  80      39.272   6.289  14.413  0.50 23.66           N  
ANISOU 1289  N  ASER A  80     3275   1817   3895    238    919   -282       N  
ATOM   1290  N  BSER A  80      39.297   6.254  14.407  0.50 22.53           N  
ANISOU 1290  N  BSER A  80     3098   1781   3679    288    893   -376       N  
ATOM   1291  CA ASER A  80      38.559   7.460  13.877  0.50 25.74           C  
ANISOU 1291  CA ASER A  80     3306   2173   4301    347    371   -424       C  
ATOM   1292  CA BSER A  80      38.627   7.429  13.913  0.50 24.75           C  
ANISOU 1292  CA BSER A  80     3039   2260   4105    286    192   -282       C  
ATOM   1293  C  ASER A  80      37.755   7.071  12.648  0.50 25.36           C  
ANISOU 1293  C  ASER A  80     3281   2727   3628    -78    986   -565       C  
ATOM   1294  C  BSER A  80      37.819   7.141  12.640  0.50 24.23           C  
ANISOU 1294  C  BSER A  80     3318   2569   3316   -331    924   -532       C  
ATOM   1295  O  ASER A  80      36.563   7.354  12.558  0.50 27.66           O  
ANISOU 1295  O  ASER A  80     3624   2217   4667    627    683  -1134       O  
ATOM   1296  O  BSER A  80      36.687   7.599  12.505  0.50 29.06           O  
ANISOU 1296  O  BSER A  80     3530   2511   4997   -304    502   -430       O  
ATOM   1297  CB ASER A  80      39.522   8.595  13.527  0.50 29.21           C  
ANISOU 1297  CB ASER A  80     4194   2652   4252   -384    390   -473       C  
ATOM   1298  CB BSER A  80      39.641   8.530  13.684  0.50 26.12           C  
ANISOU 1298  CB BSER A  80     3600   2755   3568   -438   -238   -470       C  
ATOM   1299  OG ASER A  80      40.160   9.063  14.687  0.50 28.32           O  
ANISOU 1299  OG ASER A  80     4659   2151   3948   -411    739   -480       O  
ATOM   1300  OG BSER A  80      38.932   9.689  13.434  0.50 29.39           O  
ANISOU 1300  OG BSER A  80     4062   2946   4158     -8    522   -328       O  
ATOM   1301  H  ASER A  80      40.279   6.372  14.406  0.50 24.31           H  
ANISOU 1301  H  ASER A  80     3253   2013   3967    173    668   -339       H  
ATOM   1302  H  BSER A  80      40.305   6.303  14.372  0.50 23.41           H  
ANISOU 1302  H  BSER A  80     3072   2006   3816    175    616   -356       H  
ATOM   1303  HA ASER A  80      37.934   7.795  14.553  0.50 25.61           H  
ANISOU 1303  HA ASER A  80     3376   2317   4035     96    442   -359       H  
ATOM   1304  HA BSER A  80      38.000   7.752  14.592  0.50 24.59           H  
ANISOU 1304  HA BSER A  80     3186   2340   3817      2    250   -310       H  
ATOM   1305  HB2ASER A  80      40.190   8.266  12.907  0.50 28.62           H  
ANISOU 1305  HB2ASER A  80     4093   2536   4242   -265    313   -395       H  
ATOM   1306  HB2BSER A  80      40.173   8.655  14.484  0.50 25.56           H  
ANISOU 1306  HB2BSER A  80     3468   2721   3520   -208   -160   -459       H  
ATOM   1307  HB3ASER A  80      39.022   9.323  13.125  0.50 29.12           H  
ANISOU 1307  HB3ASER A  80     4097   2739   4228   -291    456   -482       H  
ATOM   1308  HB3BSER A  80      40.202   8.312  12.923  0.50 26.68           H  
ANISOU 1308  HB3BSER A  80     3587   2731   3819   -190    -97   -377       H  
ATOM   1309  HG ASER A  80      40.667   9.686  14.473  0.00 29.12           H  
ANISOU 1309  HG ASER A  80     3688   3688   3688      0      0      0       H  
ATOM   1310  HG BSER A  80      39.502  10.242  13.296  0.00 28.89           H  
ANISOU 1310  HG BSER A  80     3659   3659   3659      0      0      0       H  
ATOM   1311  N   GLU A  81      38.394   6.355  11.733  1.00 29.43           N  
ANISOU 1311  N   GLU A  81     4130   2523   4528    164   1422   -657       N  
ATOM   1312  CA  GLU A  81      37.723   5.964  10.502  1.00 29.75           C  
ANISOU 1312  CA  GLU A  81     4205   3060   4038    154   1355   -602       C  
ATOM   1313  C   GLU A  81      36.448   5.162  10.787  1.00 27.91           C  
ANISOU 1313  C   GLU A  81     4256   3061   3288    464   1161    -48       C  
ATOM   1314  O   GLU A  81      35.388   5.493  10.262  1.00 28.07           O  
ANISOU 1314  O   GLU A  81     4162   2831   3670   -166    506  -1072       O  
ATOM   1315  CB  GLU A  81      38.684   5.143   9.635  1.00 32.74           C  
ANISOU 1315  CB  GLU A  81     4855   4285   3300    421    843  -1573       C  
ATOM   1316  CG  GLU A  81      38.292   5.035   8.165  1.00 45.68           C  
ANISOU 1316  CG  GLU A  81     6176   7449   3730   1458    206  -1918       C  
ATOM   1317  CD  GLU A  81      39.417   4.511   7.234  1.00 58.27           C  
ANISOU 1317  CD  GLU A  81     6772   8948   6418   2717   1072  -1751       C  
ATOM   1318  OE1 GLU A  81      40.595   4.334   7.682  1.00 66.51           O  
ANISOU 1318  OE1 GLU A  81     7771  12123   5376   4455    -47   -549       O  
ATOM   1319  OE2 GLU A  81      39.108   4.285   6.027  1.00 75.35           O  
ANISOU 1319  OE2 GLU A  81    11246  11117   6267   1045   -655    369       O  
ATOM   1320  H   GLU A  81      39.339   6.010  11.820  1.00 27.97           H  
ANISOU 1320  H   GLU A  81     3934   2769   3922    -70   1207   -612       H  
ATOM   1321  HA  GLU A  81      37.473   6.771  10.003  1.00 30.27           H  
ANISOU 1321  HA  GLU A  81     4284   3348   3866    278   1167   -550       H  
ATOM   1322  HB2 GLU A  81      39.555   5.567   9.664  1.00 34.15           H  
ANISOU 1322  HB2 GLU A  81     4666   4619   3690    515    857  -1274       H  
ATOM   1323  HB3 GLU A  81      38.746   4.243   9.994  1.00 34.16           H  
ANISOU 1323  HB3 GLU A  81     4835   4529   3613    523    852  -1226       H  
ATOM   1324  HG2 GLU A  81      37.541   4.425   8.088  1.00 45.34           H  
ANISOU 1324  HG2 GLU A  81     6098   6935   4192   1537    613  -1738       H  
ATOM   1325  HG3 GLU A  81      38.032   5.914   7.846  1.00 45.11           H  
ANISOU 1325  HG3 GLU A  81     5844   7027   4266   1137    634  -1886       H  
ATOM   1326  N   ASN A  82      36.545   4.178  11.700  1.00 23.76           N  
ANISOU 1326  N   ASN A  82     3391   2535   3102    271     26   -560       N  
ATOM   1327  CA  ASN A  82      35.424   3.302  11.956  1.00 25.73           C  
ANISOU 1327  CA  ASN A  82     3560   2829   3386    -29    525  -1036       C  
ATOM   1328  C   ASN A  82      34.311   4.008  12.755  1.00 22.61           C  
ANISOU 1328  C   ASN A  82     3767   2165   2658      9    361   -494       C  
ATOM   1329  O   ASN A  82      33.125   3.881  12.438  1.00 27.54           O  
ANISOU 1329  O   ASN A  82     3627   2189   4646   -412    734  -1349       O  
ATOM   1330  CB  ASN A  82      35.944   1.938  12.439  1.00 31.85           C  
ANISOU 1330  CB  ASN A  82     4392   2851   4856   -297     44   -715       C  
ATOM   1331  CG  ASN A  82      36.511   1.891  13.867  1.00 28.13           C  
ANISOU 1331  CG  ASN A  82     4150   1213   5325      0     43   -355       C  
ATOM   1332  OD1 ASN A  82      36.030   2.574  14.792  1.00 34.43           O  
ANISOU 1332  OD1 ASN A  82     5216   2219   5644   -138    230   -623       O  
ATOM   1333  ND2 ASN A  82      37.484   0.893  14.091  1.00 32.55           N  
ANISOU 1333  ND2 ASN A  82     3755   1449   7164   -192   -155    571       N  
ATOM   1334  H   ASN A  82      37.373   3.986  12.245  1.00 23.93           H  
ANISOU 1334  H   ASN A  82     3194   2697   3198    266    169   -514       H  
ATOM   1335  HA  ASN A  82      35.014   3.096  11.090  1.00 25.77           H  
ANISOU 1335  HA  ASN A  82     3688   2673   3430      0    318   -778       H  
ATOM   1336  HB2 ASN A  82      35.263   1.264  12.344  1.00 30.50           H  
ANISOU 1336  HB2 ASN A  82     4090   2791   4706   -128    125   -727       H  
ATOM   1337  HB3 ASN A  82      36.681   1.699  11.857  1.00 30.26           H  
ANISOU 1337  HB3 ASN A  82     4246   2578   4673   -215    -96   -630       H  
ATOM   1338 HD21 ASN A  82      37.962   0.763  14.977  0.00 30.41           H  
ANISOU 1338 HD21 ASN A  82     3851   3851   3851      0      0      0       H  
ATOM   1339 HD22 ASN A  82      37.791   0.277  13.359  0.00 30.41           H  
ANISOU 1339 HD22 ASN A  82     3851   3851   3851      0      0      0       H  
ATOM   1340  N   THR A  83      34.707   4.874  13.686  1.00 22.63           N  
ANISOU 1340  N   THR A  83     2685   1930   3981   -279    209   -650       N  
ATOM   1341  CA  THR A  83      33.752   5.532  14.530  1.00 22.56           C  
ANISOU 1341  CA  THR A  83     3072   1693   3805   -136    479   -339       C  
ATOM   1342  C   THR A  83      33.020   6.631  13.745  1.00 21.49           C  
ANISOU 1342  C   THR A  83     3162   1966   3035    -67    673   -508       C  
ATOM   1343  O   THR A  83      31.800   6.768  13.868  1.00 20.67           O  
ANISOU 1343  O   THR A  83     2936   1292   3624   -314     70   -763       O  
ATOM   1344  CB  THR A  83      34.422   6.020  15.831  1.00 21.39           C  
ANISOU 1344  CB  THR A  83     2781   2100   3246    146    502     16       C  
ATOM   1345  OG1 THR A  83      35.023   4.912  16.523  1.00 22.67           O  
ANISOU 1345  OG1 THR A  83     3027   2019   3567    419    315    -61       O  
ATOM   1346  CG2 THR A  83      33.395   6.724  16.739  1.00 23.23           C  
ANISOU 1346  CG2 THR A  83     3036   2003   3783   -260    480  -1009       C  
ATOM   1347  H   THR A  83      35.666   5.126  13.874  1.00 21.71           H  
ANISOU 1347  H   THR A  83     2645   1985   3617   -221    264   -532       H  
ATOM   1348  HA  THR A  83      33.072   4.882  14.808  1.00 22.16           H  
ANISOU 1348  HA  THR A  83     2854   2006   3560   -144    487   -366       H  
ATOM   1349  HB  THR A  83      35.112   6.664  15.608  1.00 22.22           H  
ANISOU 1349  HB  THR A  83     2812   2130   3500      7    465   -247       H  
ATOM   1350  HG1 THR A  83      35.366   5.169  17.202  0.00 23.06           H  
ANISOU 1350  HG1 THR A  83     2920   2920   2920      0      0      0       H  
ATOM   1351 HG21 THR A  83      33.273   7.632  16.455  1.00 23.43           H  
ANISOU 1351 HG21 THR A  83     2901   2402   3596    -93    461   -545       H  
ATOM   1352 HG22 THR A  83      33.706   6.721  17.647  1.00 23.33           H  
ANISOU 1352 HG22 THR A  83     2917   2193   3752   -126    519   -647       H  
ATOM   1353 HG23 THR A  83      32.552   6.267  16.697  1.00 22.91           H  
ANISOU 1353 HG23 THR A  83     2820   2230   3651   -143    485   -639       H  
ATOM   1354  N   LEU A  84      33.721   7.362  12.898  1.00 20.33           N  
ANISOU 1354  N   LEU A  84     3188   1525   3012   -145    556   -549       N  
ATOM   1355  CA  LEU A  84      33.000   8.373  12.100  1.00 21.80           C  
ANISOU 1355  CA  LEU A  84     3080   2023   3178     34    442   -413       C  
ATOM   1356  C   LEU A  84      32.045   7.748  11.087  1.00 23.68           C  
ANISOU 1356  C   LEU A  84     3378   2725   2891   -441    914   -454       C  
ATOM   1357  O   LEU A  84      30.933   8.274  10.814  1.00 22.87           O  
ANISOU 1357  O   LEU A  84     3652   2205   2833   -604    269   -735       O  
ATOM   1358  CB  LEU A  84      33.951   9.340  11.451  1.00 22.51           C  
ANISOU 1358  CB  LEU A  84     3245   2117   3188   -146    481   -479       C  
ATOM   1359  CG  LEU A  84      34.721  10.259  12.387  1.00 24.80           C  
ANISOU 1359  CG  LEU A  84     3976   2152   3293   -203    259   -465       C  
ATOM   1360  CD1 LEU A  84      35.860  10.953  11.654  1.00 30.24           C  
ANISOU 1360  CD1 LEU A  84     4962   2540   3985  -1061    338    144       C  
ATOM   1361  CD2 LEU A  84      33.782  11.248  13.047  1.00 30.64           C  
ANISOU 1361  CD2 LEU A  84     3947   2809   4883     37    -88  -1198       C  
ATOM   1362  H   LEU A  84      34.718   7.306  12.743  1.00 21.18           H  
ANISOU 1362  H   LEU A  84     3163   1802   3079   -100    515   -507       H  
ATOM   1363  HA  LEU A  84      32.439   8.903  12.704  1.00 21.82           H  
ANISOU 1363  HA  LEU A  84     3086   2137   3068    -46    472   -432       H  
ATOM   1364  HB2 LEU A  84      34.603   8.828  10.947  1.00 22.60           H  
ANISOU 1364  HB2 LEU A  84     3214   2196   3175    -51    408   -434       H  
ATOM   1365  HB3 LEU A  84      33.450   9.902  10.839  1.00 23.16           H  
ANISOU 1365  HB3 LEU A  84     3324   2241   3232   -121    411   -451       H  
ATOM   1366  HG  LEU A  84      35.115   9.720  13.091  1.00 25.57           H  
ANISOU 1366  HG  LEU A  84     3892   2305   3516   -225    180   -358       H  
ATOM   1367 HD11 LEU A  84      36.456  10.288  11.303  1.00 30.02           H  
ANISOU 1367 HD11 LEU A  84     4684   2913   3809   -874    165    101       H  
ATOM   1368 HD12 LEU A  84      36.330  11.520  12.270  1.00 29.26           H  
ANISOU 1368 HD12 LEU A  84     4576   2735   3806   -681    305      5       H  
ATOM   1369 HD13 LEU A  84      35.496  11.478  10.938  1.00 29.53           H  
ANISOU 1369 HD13 LEU A  84     4613   2721   3886   -795    298    -46       H  
ATOM   1370 HD21 LEU A  84      33.165  11.590  12.396  1.00 29.27           H  
ANISOU 1370 HD21 LEU A  84     3989   2705   4425   -103    143   -993       H  
ATOM   1371 HD22 LEU A  84      34.297  11.970  13.414  1.00 29.20           H  
ANISOU 1371 HD22 LEU A  84     3911   2839   4344   -155     62   -901       H  
ATOM   1372 HD23 LEU A  84      33.306  10.803  13.750  1.00 30.20           H  
ANISOU 1372 HD23 LEU A  84     4049   2798   4625     91   -146  -1113       H  
ATOM   1373  N   GLN A  85      32.420   6.558  10.611  1.00 23.47           N  
ANISOU 1373  N   GLN A  85     3413   2490   3012   -587    288   -803       N  
ATOM   1374  CA  GLN A  85      31.476   5.812   9.772  1.00 26.55           C  
ANISOU 1374  CA  GLN A  85     3408   3369   3307   -452    377  -1250       C  
ATOM   1375  C   GLN A  85      30.234   5.336  10.546  1.00 21.77           C  
ANISOU 1375  C   GLN A  85     3860   1273   3136   -336    342   -741       C  
ATOM   1376  O   GLN A  85      29.117   5.484  10.037  1.00 28.80           O  
ANISOU 1376  O   GLN A  85     3888   3358   3696   -277    594  -1999       O  
ATOM   1377  CB  GLN A  85      32.173   4.691   9.049  1.00 29.34           C  
ANISOU 1377  CB  GLN A  85     3769   3933   3443   -337    553  -1622       C  
ATOM   1378  CG  GLN A  85      31.277   3.888   8.113  1.00 37.31           C  
ANISOU 1378  CG  GLN A  85     5062   5280   3831   -964    532  -2645       C  
ATOM   1379  CD  GLN A  85      30.717   4.654   6.895  1.00 42.53           C  
ANISOU 1379  CD  GLN A  85     5272   6419   4465   -926   1048   -933       C  
ATOM   1380  OE1 GLN A  85      29.653   4.310   6.382  1.00 55.02           O  
ANISOU 1380  OE1 GLN A  85     5951  10000   4954   -937    915  -2629       O  
ATOM   1381  NE2 GLN A  85      31.426   5.649   6.423  1.00 42.73           N  
ANISOU 1381  NE2 GLN A  85     7183   6181   2870  -1638    947  -1794       N  
ATOM   1382  H   GLN A  85      33.312   6.108  10.758  1.00 24.21           H  
ANISOU 1382  H   GLN A  85     3337   2794   3064   -504    465   -816       H  
ATOM   1383  HA  GLN A  85      31.154   6.419   9.073  1.00 26.52           H  
ANISOU 1383  HA  GLN A  85     3591   3063   3420   -483    441  -1189       H  
ATOM   1384  HB2 GLN A  85      32.906   5.058   8.530  1.00 29.91           H  
ANISOU 1384  HB2 GLN A  85     3810   4077   3476   -455    542  -1653       H  
ATOM   1385  HB3 GLN A  85      32.525   4.075   9.710  1.00 29.91           H  
ANISOU 1385  HB3 GLN A  85     3854   4035   3473   -424    442  -1584       H  
ATOM   1386  HG2 GLN A  85      31.805   3.155   7.760  1.00 36.29           H  
ANISOU 1386  HG2 GLN A  85     4790   5082   3917   -574    460  -1804       H  
ATOM   1387  HG3 GLN A  85      30.526   3.521   8.604  1.00 36.72           H  
ANISOU 1387  HG3 GLN A  85     4870   5105   3973   -537    444  -1990       H  
ATOM   1388 HE21 GLN A  85      31.279   6.091   5.826  0.00 47.06           H  
ANISOU 1388 HE21 GLN A  85     5960   5960   5960      0      0      0       H  
ATOM   1389 HE22 GLN A  85      32.279   5.805   6.892  0.00 47.06           H  
ANISOU 1389 HE22 GLN A  85     5960   5960   5960      0      0      0       H  
ATOM   1390  N   LEU A  86      30.434   4.795  11.770  1.00 22.47           N  
ANISOU 1390  N   LEU A  86     3079   1998   3459   -125    280   -604       N  
ATOM   1391  CA  LEU A  86      29.307   4.401  12.634  1.00 20.97           C  
ANISOU 1391  CA  LEU A  86     2931   1931   3105   -172    284   -661       C  
ATOM   1392  C   LEU A  86      28.372   5.665  12.834  1.00 19.01           C  
ANISOU 1392  C   LEU A  86     2929   1785   2507   -376    418   -724       C  
ATOM   1393  O   LEU A  86      27.164   5.567  12.756  1.00 21.12           O  
ANISOU 1393  O   LEU A  86     2946   1456   3620   -272    425   -632       O  
ATOM   1394  CB  LEU A  86      29.791   3.904  13.984  1.00 25.09           C  
ANISOU 1394  CB  LEU A  86     3474   1888   4172    221    651   -310       C  
ATOM   1395  CG  LEU A  86      30.493   2.560  14.028  1.00 30.34           C  
ANISOU 1395  CG  LEU A  86     3817   2175   5535    443   -414   -148       C  
ATOM   1396  CD1 LEU A  86      31.058   2.325  15.425  1.00 29.54           C  
ANISOU 1396  CD1 LEU A  86     3255   2027   5940     77   -344    343       C  
ATOM   1397  CD2 LEU A  86      29.474   1.518  13.578  1.00 35.75           C  
ANISOU 1397  CD2 LEU A  86     5260   1700   6622    169    102  -1216       C  
ATOM   1398  H   LEU A  86      31.346   4.620  12.167  1.00 21.88           H  
ANISOU 1398  H   LEU A  86     3129   1877   3306   -178    238   -619       H  
ATOM   1399  HA  LEU A  86      28.783   3.705  12.189  1.00 21.64           H  
ANISOU 1399  HA  LEU A  86     2983   1977   3262   -246    301   -675       H  
ATOM   1400  HB2 LEU A  86      30.417   4.557  14.334  1.00 25.39           H  
ANISOU 1400  HB2 LEU A  86     3352   2221   4074    231    389   -291       H  
ATOM   1401  HB3 LEU A  86      29.030   3.857  14.585  1.00 24.33           H  
ANISOU 1401  HB3 LEU A  86     3172   2058   4014    145    376   -361       H  
ATOM   1402  HG  LEU A  86      31.224   2.551  13.395  1.00 30.51           H  
ANISOU 1402  HG  LEU A  86     4011   2062   5520    264   -261   -267       H  
ATOM   1403 HD11 LEU A  86      31.821   2.893  15.551  1.00 29.96           H  
ANISOU 1403 HD11 LEU A  86     3325   2327   5730    -38   -387    250       H  
ATOM   1404 HD12 LEU A  86      31.318   1.405  15.509  1.00 29.95           H  
ANISOU 1404 HD12 LEU A  86     3338   2311   5729    478   -411    419       H  
ATOM   1405 HD13 LEU A  86      30.384   2.534  16.076  1.00 29.90           H  
ANISOU 1405 HD13 LEU A  86     3455   2243   5661    160   -395    258       H  
ATOM   1406 HD21 LEU A  86      28.579   1.858  13.643  1.00 34.23           H  
ANISOU 1406 HD21 LEU A  86     4927   2191   5886     19   -117   -715       H  
ATOM   1407 HD22 LEU A  86      29.549   0.745  14.138  1.00 35.73           H  
ANISOU 1407 HD22 LEU A  86     4697   2642   6237    185   -123   -683       H  
ATOM   1408 HD23 LEU A  86      29.662   1.277  12.668  1.00 34.49           H  
ANISOU 1408 HD23 LEU A  86     4753   2112   6237    207   -135   -729       H  
ATOM   1409  N  AMET A  87      28.969   6.854  12.990  0.70 17.70           N  
ANISOU 1409  N  AMET A  87     2817   1470   2436   -171    218   -400       N  
ATOM   1410  N  BMET A  87      28.986   6.830  13.027  0.30 18.65           N  
ANISOU 1410  N  BMET A  87     2933   1663   2489   -330     91   -383       N  
ATOM   1411  CA AMET A  87      28.133   8.040  13.298  0.70 17.67           C  
ANISOU 1411  CA AMET A  87     2955   1397   2358   -137    -52   -403       C  
ATOM   1412  CA BMET A  87      28.231   8.059  13.252  0.30 18.65           C  
ANISOU 1412  CA BMET A  87     3002   1598   2486   -331     -6   -235       C  
ATOM   1413  C  AMET A  87      27.355   8.497  12.064  0.70 18.51           C  
ANISOU 1413  C  AMET A  87     2993   1629   2411   -626     25    124       C  
ATOM   1414  C  BMET A  87      27.387   8.472  12.074  0.30 19.47           C  
ANISOU 1414  C  BMET A  87     3180   1721   2494   -536    -18    -16       C  
ATOM   1415  O  AMET A  87      26.153   8.864  12.152  0.70 19.90           O  
ANISOU 1415  O  AMET A  87     3123   1850   2588   -505   -510   -209       O  
ATOM   1416  O  BMET A  87      26.209   8.827  12.224  0.30 21.26           O  
ANISOU 1416  O  BMET A  87     3322   1611   3144   -397   -162    -22       O  
ATOM   1417  CB AMET A  87      29.015   9.146  13.898  0.70 18.09           C  
ANISOU 1417  CB AMET A  87     2812   1289   2772   -185   -141   -271       C  
ATOM   1418  CB BMET A  87      29.214   9.156  13.575  0.30 17.71           C  
ANISOU 1418  CB BMET A  87     2711   1686   2331   -282   -115   -137       C  
ATOM   1419  CG AMET A  87      28.217  10.184  14.709  0.70 19.59           C  
ANISOU 1419  CG AMET A  87     2957   1316   3167    -58    175   -120       C  
ATOM   1420  CG BMET A  87      29.695   9.009  14.978  0.30 17.08           C  
ANISOU 1420  CG BMET A  87     2464   1593   2431   -101   -218     -4       C  
ATOM   1421  SD AMET A  87      29.113  11.703  15.043  0.70 18.13           S  
ANISOU 1421  SD AMET A  87     3197   1284   2405    -36   -152     66       S  
ATOM   1422  SD BMET A  87      30.852  10.279  15.449  0.30 15.83           S  
ANISOU 1422  SD BMET A  87     2675   1214   2124    -57     53   -117       S  
ATOM   1423  CE AMET A  87      30.355  11.112  16.222  0.70 17.12           C  
ANISOU 1423  CE AMET A  87     2419   1492   2594   -158     93    -60       C  
ATOM   1424  CE BMET A  87      29.708  11.433  16.237  0.30 13.34           C  
ANISOU 1424  CE BMET A  87     1858   1953   1256    244   -704     31       C  
ATOM   1425  H  AMET A  87      29.960   7.032  12.928  0.70 18.03           H  
ANISOU 1425  H  AMET A  87     2803   1581   2465   -189    184   -467       H  
ATOM   1426  H  BMET A  87      29.987   6.963  13.047  0.30 18.78           H  
ANISOU 1426  H  BMET A  87     2915   1732   2486   -317    156   -422       H  
ATOM   1427  HA AMET A  87      27.484   7.801  13.992  0.70 18.28           H  
ANISOU 1427  HA AMET A  87     2888   1499   2557   -227    -29   -301       H  
ATOM   1428  HA BMET A  87      27.650   7.935  14.031  0.30 18.81           H  
ANISOU 1428  HA BMET A  87     2953   1691   2501   -353    -19   -195       H  
ATOM   1429  HB2AMET A  87      29.665   8.744  14.495  0.70 18.20           H  
ANISOU 1429  HB2AMET A  87     2770   1404   2738   -131    -74   -249       H  
ATOM   1430  HB2BMET A  87      29.979   9.101  12.987  0.30 17.99           H  
ANISOU 1430  HB2BMET A  87     2691   1717   2425   -234    -94   -109       H  
ATOM   1431  HB3AMET A  87      29.469   9.613  13.180  0.70 18.53           H  
ANISOU 1431  HB3AMET A  87     2835   1430   2774   -138    -59   -256       H  
ATOM   1432  HB3BMET A  87      28.778  10.018  13.487  0.30 18.23           H  
ANISOU 1432  HB3BMET A  87     2670   1848   2406   -153   -118    -87       H  
ATOM   1433  HG2AMET A  87      27.422  10.420  14.214  0.70 19.45           H  
ANISOU 1433  HG2AMET A  87     3040   1409   2938   -130     96   -140       H  
ATOM   1434  HG2BMET A  87      28.923   9.090  15.558  0.30 17.22           H  
ANISOU 1434  HG2BMET A  87     2566   1574   2402   -105   -155    -21       H  
ATOM   1435  HG3AMET A  87      27.969   9.792  15.561  0.70 19.38           H  
ANISOU 1435  HG3AMET A  87     2973   1416   2973    -74     -6   -172       H  
ATOM   1436  HG3BMET A  87      30.110   8.144  15.101  0.30 17.30           H  
ANISOU 1436  HG3BMET A  87     2521   1673   2376     -5   -143    -14       H  
ATOM   1437  HE1AMET A  87      29.911  10.670  16.949  0.70 17.22           H  
ANISOU 1437  HE1AMET A  87     2528   1556   2457   -126     20    -36       H  
ATOM   1438  HE1BMET A  87      29.418  12.077  15.587  0.30 11.67           H  
ANISOU 1438  HE1BMET A  87     1822   1840    769    450   -386   -228       H  
ATOM   1439  HE2AMET A  87      30.852  11.865  16.550  0.70 17.36           H  
ANISOU 1439  HE2AMET A  87     2460   1651   2482   -191    -22    -88       H  
ATOM   1440  HE2BMET A  87      30.156  11.875  16.963  0.30 12.38           H  
ANISOU 1440  HE2BMET A  87     1792   1837   1072    342   -474    -49       H  
ATOM   1441  HE3AMET A  87      30.944  10.499  15.775  0.70 17.30           H  
ANISOU 1441  HE3AMET A  87     2487   1598   2488    -71     37    -65       H  
ATOM   1442  HE3BMET A  87      28.957  10.935  16.564  0.30 12.93           H  
ANISOU 1442  HE3BMET A  87     1837   1863   1210    381   -502    -73       H  
ATOM   1443  N   LYS A  88      27.991   8.405  10.896  1.00 21.72           N  
ANISOU 1443  N   LYS A  88     3261   1947   3043   -363    456   -309       N  
ATOM   1444  CA  LYS A  88      27.285   8.737   9.664  1.00 27.52           C  
ANISOU 1444  CA  LYS A  88     3959   3265   3229   -960    -40   -497       C  
ATOM   1445  C   LYS A  88      26.038   7.840   9.496  1.00 25.18           C  
ANISOU 1445  C   LYS A  88     4107   3095   2363   -887    -75   -438       C  
ATOM   1446  O   LYS A  88      24.928   8.332   9.291  1.00 27.93           O  
ANISOU 1446  O   LYS A  88     3794   4660   2158  -1152   -292   -279       O  
ATOM   1447  CB  LYS A  88      28.228   8.557   8.511  1.00 29.82           C  
ANISOU 1447  CB  LYS A  88     4408   4531   2390  -1268   -397   -763       C  
ATOM   1448  CG  LYS A  88      27.621   8.872   7.186  1.00 36.56           C  
ANISOU 1448  CG  LYS A  88     4832   5574   3482   -976   -597    455       C  
ATOM   1449  CD  LYS A  88      28.613   8.503   6.110  1.00 39.48           C  
ANISOU 1449  CD  LYS A  88     5638   5178   4183   -426   -105    380       C  
ATOM   1450  CE  LYS A  88      28.090   8.915   4.767  1.00 52.49           C  
ANISOU 1450  CE  LYS A  88     7539   7938   4465   -662   -831    852       C  
ATOM   1451  NZ  LYS A  88      29.079   8.437   3.771  1.00 55.39           N  
ANISOU 1451  NZ  LYS A  88     8503   9476   3064  -1017  -1160   1027       N  
ATOM   1452  H   LYS A  88      28.955   8.132  10.769  1.00 21.04           H  
ANISOU 1452  H   LYS A  88     3086   2131   2775   -528    168   -205       H  
ATOM   1453  HA  LYS A  88      26.997   9.674   9.691  1.00 26.66           H  
ANISOU 1453  HA  LYS A  88     3856   3382   2889   -814      5   -480       H  
ATOM   1454  HB2 LYS A  88      28.988   9.145   8.634  1.00 29.45           H  
ANISOU 1454  HB2 LYS A  88     3942   4369   2875   -955   -352   -464       H  
ATOM   1455  HB3 LYS A  88      28.524   7.633   8.493  1.00 31.18           H  
ANISOU 1455  HB3 LYS A  88     4303   4639   2903  -1063   -331   -438       H  
ATOM   1456  HG2 LYS A  88      26.815   8.357   7.033  1.00 34.78           H  
ANISOU 1456  HG2 LYS A  88     4677   5230   3307   -725   -446     79       H  
ATOM   1457  HG3 LYS A  88      27.438   9.823   7.126  1.00 35.96           H  
ANISOU 1457  HG3 LYS A  88     4819   5525   3319   -902   -456     75       H  
ATOM   1458  HD2 LYS A  88      29.452   8.962   6.271  1.00 40.26           H  
ANISOU 1458  HD2 LYS A  88     5567   5719   4009   -426   -387    474       H  
ATOM   1459  HD3 LYS A  88      28.745   7.541   6.112  1.00 39.30           H  
ANISOU 1459  HD3 LYS A  88     5707   5199   4024   -497   -388    477       H  
ATOM   1460  HE2 LYS A  88      27.238   8.489   4.593  1.00 49.97           H  
ANISOU 1460  HE2 LYS A  88     7264   7592   4129   -415   -600    791       H  
ATOM   1461  HE3 LYS A  88      28.021   9.881   4.714  1.00 50.27           H  
ANISOU 1461  HE3 LYS A  88     7131   7849   4120   -636   -664    733       H  
ATOM   1462  HZ1 LYS A  88      29.943   8.816   3.951  1.00 54.18           H  
ANISOU 1462  HZ1 LYS A  88     8071   8860   3654   -524  -1066   1045       H  
ATOM   1463  HZ2 LYS A  88      28.805   8.701   2.890  1.00 54.37           H  
ANISOU 1463  HZ2 LYS A  88     7946   8862   3849   -595  -1626   1485       H  
ATOM   1464  HZ3 LYS A  88      29.145   7.479   3.799  1.00 55.29           H  
ANISOU 1464  HZ3 LYS A  88     7963   9399   3645   -788  -1122   1002       H  
ATOM   1465  N   GLU A  89      26.235   6.528   9.702  1.00 25.20           N  
ANISOU 1465  N   GLU A  89     3695   3002   2878   -748    333   -865       N  
ATOM   1466  CA  GLU A  89      25.170   5.554   9.574  1.00 28.03           C  
ANISOU 1466  CA  GLU A  89     3777   3091   3781  -1034    288   -916       C  
ATOM   1467  C   GLU A  89      24.094   5.782  10.588  1.00 24.10           C  
ANISOU 1467  C   GLU A  89     3963   2141   3051  -1426    -45  -1116       C  
ATOM   1468  O   GLU A  89      22.895   5.617  10.273  1.00 28.07           O  
ANISOU 1468  O   GLU A  89     4231   3297   3134  -1498   -479   -906       O  
ATOM   1469  CB  GLU A  89      25.728   4.105   9.665  1.00 31.62           C  
ANISOU 1469  CB  GLU A  89     4476   2925   4611  -1322    324  -1417       C  
ATOM   1470  CG  GLU A  89      26.576   3.649   8.466  1.00 40.53           C  
ANISOU 1470  CG  GLU A  89     5464   4782   5151   -725    401  -2228       C  
ATOM   1471  CD  GLU A  89      27.456   2.404   8.720  1.00 48.99           C  
ANISOU 1471  CD  GLU A  89     8048   5420   5144    271    634  -1651       C  
ATOM   1472  OE1 GLU A  89      27.495   1.818   9.842  1.00 53.92           O  
ANISOU 1472  OE1 GLU A  89    11181   3333   5973    313   -336   -959       O  
ATOM   1473  OE2 GLU A  89      28.161   2.020   7.764  1.00 56.21           O  
ANISOU 1473  OE2 GLU A  89     9419   7184   4753    406    -22  -3455       O  
ATOM   1474  H   GLU A  89      27.130   6.128   9.948  1.00 25.71           H  
ANISOU 1474  H   GLU A  89     3702   3055   3010   -802    231   -781       H  
ATOM   1475  HA  GLU A  89      24.765   5.656   8.687  1.00 27.82           H  
ANISOU 1475  HA  GLU A  89     3922   2910   3736  -1113    242  -1031       H  
ATOM   1476  HB2 GLU A  89      26.275   4.038  10.464  1.00 32.51           H  
ANISOU 1476  HB2 GLU A  89     4449   3332   4569  -1075    345  -1399       H  
ATOM   1477  HB3 GLU A  89      24.980   3.491   9.736  1.00 30.16           H  
ANISOU 1477  HB3 GLU A  89     3777   3208   4474   -997    328  -1388       H  
ATOM   1478  HG2 GLU A  89      25.981   3.440   7.729  1.00 39.31           H  
ANISOU 1478  HG2 GLU A  89     5589   4424   4923   -627    360  -1875       H  
ATOM   1479  HG3 GLU A  89      27.166   4.376   8.212  1.00 39.84           H  
ANISOU 1479  HG3 GLU A  89     5598   4574   4964   -481    393  -1863       H  
ATOM   1480  N   TYR A  90      24.485   6.167  11.816  1.00 22.12           N  
ANISOU 1480  N   TYR A  90     3228   2136   3041   -733     17  -1028       N  
ATOM   1481  CA  TYR A  90      23.541   6.434  12.887  1.00 21.73           C  
ANISOU 1481  CA  TYR A  90     3013   2461   2780   -324   -200   -161       C  
ATOM   1482  C   TYR A  90      22.614   7.603  12.550  1.00 20.55           C  
ANISOU 1482  C   TYR A  90     3132   2517   2157    -37    -29   -185       C  
ATOM   1483  O   TYR A  90      21.379   7.500  12.697  1.00 24.08           O  
ANISOU 1483  O   TYR A  90     3181   2886   3080    -98   -369   -251       O  
ATOM   1484  CB  TYR A  90      24.316   6.687  14.184  1.00 19.74           C  
ANISOU 1484  CB  TYR A  90     2949   1867   2684     66     16   -612       C  
ATOM   1485  CG  TYR A  90      23.509   7.074  15.399  1.00 17.79           C  
ANISOU 1485  CG  TYR A  90     2472   1833   2451    -18     39   -494       C  
ATOM   1486  CD1 TYR A  90      22.585   6.236  15.976  1.00 21.11           C  
ANISOU 1486  CD1 TYR A  90     2910   1881   3228     61    244   -296       C  
ATOM   1487  CD2 TYR A  90      23.654   8.344  15.964  1.00 20.82           C  
ANISOU 1487  CD2 TYR A  90     3134   2079   2696   -828    405   -535       C  
ATOM   1488  CE1 TYR A  90      21.890   6.622  17.137  1.00 17.94           C  
ANISOU 1488  CE1 TYR A  90     2730   1284   2800     52     84    363       C  
ATOM   1489  CE2 TYR A  90      22.961   8.738  17.068  1.00 21.05           C  
ANISOU 1489  CE2 TYR A  90     3003   2181   2811   -702    314   -686       C  
ATOM   1490  CZ  TYR A  90      22.059   7.910  17.653  1.00 19.92           C  
ANISOU 1490  CZ  TYR A  90     2342   1919   3308   -356    121   -271       C  
ATOM   1491  OH  TYR A  90      21.397   8.316  18.793  1.00 20.28           O  
ANISOU 1491  OH  TYR A  90     2688   1682   3333   -223    110    110       O  
ATOM   1492  H   TYR A  90      25.452   6.277  12.086  1.00 22.14           H  
ANISOU 1492  H   TYR A  90     3197   2238   2977   -703      7   -775       H  
ATOM   1493  HA  TYR A  90      22.982   5.641  13.022  1.00 21.41           H  
ANISOU 1493  HA  TYR A  90     2979   2419   2736   -305    -92   -396       H  
ATOM   1494  HB2 TYR A  90      24.793   5.873  14.409  1.00 19.69           H  
ANISOU 1494  HB2 TYR A  90     2730   2113   2636     69    -62   -427       H  
ATOM   1495  HB3 TYR A  90      24.958   7.394  14.027  1.00 20.19           H  
ANISOU 1495  HB3 TYR A  90     2813   2194   2663    -34    -34   -478       H  
ATOM   1496  HD1 TYR A  90      22.471   5.377  15.639  1.00 19.88           H  
ANISOU 1496  HD1 TYR A  90     2719   1999   2833    -49    137   -290       H  
ATOM   1497  HD2 TYR A  90      24.262   8.937  15.588  1.00 19.66           H  
ANISOU 1497  HD2 TYR A  90     2736   2081   2651   -534    380   -394       H  
ATOM   1498  HE1 TYR A  90      21.274   6.043  17.525  1.00 18.76           H  
ANISOU 1498  HE1 TYR A  90     2525   1670   2932   -151    175     90       H  
ATOM   1499  HE2 TYR A  90      23.101   9.587  17.420  1.00 20.44           H  
ANISOU 1499  HE2 TYR A  90     2836   2137   2794   -675    255   -597       H  
ATOM   1500  HH  TYR A  90      21.641   7.856  19.432  0.00 19.64           H  
ANISOU 1500  HH  TYR A  90     2487   2487   2487      0      0      0       H  
ATOM   1501  N   PHE A  91      23.220   8.726  12.152  1.00 23.76           N  
ANISOU 1501  N   PHE A  91     3814   2169   3043   -210   -539   -131       N  
ATOM   1502  CA  PHE A  91      22.435   9.881  11.777  1.00 25.07           C  
ANISOU 1502  CA  PHE A  91     4058   2528   2938    312   -669    -16       C  
ATOM   1503  C   PHE A  91      21.728   9.794  10.425  1.00 32.84           C  
ANISOU 1503  C   PHE A  91     4727   4533   3217    132   -817    -30       C  
ATOM   1504  O   PHE A  91      20.835  10.585  10.172  1.00 42.06           O  
ANISOU 1504  O   PHE A  91     5476   6664   3837   1230  -2109    147       O  
ATOM   1505  CB  PHE A  91      23.258  11.193  11.903  1.00 26.10           C  
ANISOU 1505  CB  PHE A  91     5255   1841   2819    411   -441    215       C  
ATOM   1506  CG  PHE A  91      23.536  11.569  13.335  1.00 22.39           C  
ANISOU 1506  CG  PHE A  91     4168   1398   2939    353   -408    127       C  
ATOM   1507  CD1 PHE A  91      22.522  12.122  14.116  1.00 23.43           C  
ANISOU 1507  CD1 PHE A  91     4194   1978   2729    315   -257    343       C  
ATOM   1508  CD2 PHE A  91      24.743  11.354  13.920  1.00 21.93           C  
ANISOU 1508  CD2 PHE A  91     3790   1623   2918      0   -145    -83       C  
ATOM   1509  CE1 PHE A  91      22.717  12.438  15.451  1.00 21.76           C  
ANISOU 1509  CE1 PHE A  91     3485   1859   2922    224    133   -129       C  
ATOM   1510  CE2 PHE A  91      24.933  11.670  15.256  1.00 21.73           C  
ANISOU 1510  CE2 PHE A  91     3525   1748   2983   -504    386    -25       C  
ATOM   1511  CZ  PHE A  91      23.922  12.216  16.013  1.00 21.44           C  
ANISOU 1511  CZ  PHE A  91     3372   1402   3373   -277     20    -98       C  
ATOM   1512  H   PHE A  91      24.220   8.849  12.084  1.00 23.45           H  
ANISOU 1512  H   PHE A  91     3748   2367   2792    -13   -442   -134       H  
ATOM   1513  HA  PHE A  91      21.712   9.978  12.430  1.00 25.86           H  
ANISOU 1513  HA  PHE A  91     4211   2641   2971    185   -552    -13       H  
ATOM   1514  HB2 PHE A  91      24.103  11.098  11.434  1.00 25.82           H  
ANISOU 1514  HB2 PHE A  91     4807   2017   2984    311   -682    140       H  
ATOM   1515  HB3 PHE A  91      22.739  11.906  11.515  1.00 25.38           H  
ANISOU 1515  HB3 PHE A  91     4508   2268   2868    404   -592    143       H  
ATOM   1516  HD1 PHE A  91      21.685  12.261  13.736  1.00 22.79           H  
ANISOU 1516  HD1 PHE A  91     3929   1849   2879    238    -90    143       H  
ATOM   1517  HD2 PHE A  91      25.430  10.981  13.428  1.00 21.87           H  
ANISOU 1517  HD2 PHE A  91     3674   1694   2938    -59   -114    -18       H  
ATOM   1518  HE1 PHE A  91      22.027  12.810  15.951  1.00 21.14           H  
ANISOU 1518  HE1 PHE A  91     3344   1786   2903    179     74    -42       H  
ATOM   1519  HE2 PHE A  91      25.766  11.528  15.644  1.00 22.15           H  
ANISOU 1519  HE2 PHE A  91     3621   1698   3095   -332    258    -68       H  
ATOM   1520  HZ  PHE A  91      24.072  12.442  16.903  1.00 21.97           H  
ANISOU 1520  HZ  PHE A  91     3451   1645   3253   -179    140    -27       H  
ATOM   1521  N   GLN A  92      22.056   8.825   9.594  1.00 30.62           N  
ANISOU 1521  N   GLN A  92     4635   3606   3392    189  -1191    105       N  
ATOM   1522  CA  GLN A  92      21.267   8.566   8.371  1.00 40.11           C  
ANISOU 1522  CA  GLN A  92     5152   6779   3306    104  -1347    -64       C  
ATOM   1523  C   GLN A  92      19.942   7.861   8.670  1.00 40.08           C  
ANISOU 1523  C   GLN A  92     5845   5647   3736    -16  -1107   -664       C  
ATOM   1524  O   GLN A  92      19.057   7.851   7.837  1.00 49.82           O  
ANISOU 1524  O   GLN A  92     8226   7600   3101   -948  -1910     30       O  
ATOM   1525  CB  GLN A  92      22.055   7.736   7.379  1.00 42.10           C  
ANISOU 1525  CB  GLN A  92     4704   8135   3156   -625   -352    441       C  
ATOM   1526  CG  GLN A  92      23.079   8.556   6.631  1.00 53.77           C  
ANISOU 1526  CG  GLN A  92     6787   9036   4605  -1621    133   1228       C  
ATOM   1527  CD  GLN A  92      23.976   7.730   5.722  1.00 61.75           C  
ANISOU 1527  CD  GLN A  92     7598  10622   5241  -1006    331    780       C  
ATOM   1528  OE1 GLN A  92      24.659   8.289   4.874  1.00 80.43           O  
ANISOU 1528  OE1 GLN A  92    10466  16445   3645  -2648    444   1172       O  
ATOM   1529  NE2 GLN A  92      23.989   6.407   5.898  1.00 59.58           N  
ANISOU 1529  NE2 GLN A  92     9172  10287   3179   -563    488    902       N  
ATOM   1530  H   GLN A  92      22.852   8.217   9.711  1.00 30.98           H  
ANISOU 1530  H   GLN A  92     4278   4185   3306    195  -1072     17       H  
ATOM   1531  HA  GLN A  92      21.057   9.416   7.930  1.00 39.15           H  
ANISOU 1531  HA  GLN A  92     5076   6277   3522   -112  -1043   -258       H  
ATOM   1532  HB2 GLN A  92      22.509   7.025   7.857  1.00 43.53           H  
ANISOU 1532  HB2 GLN A  92     5283   7649   3607   -637   -500    329       H  
ATOM   1533  HB3 GLN A  92      21.453   7.355   6.721  1.00 43.82           H  
ANISOU 1533  HB3 GLN A  92     5189   7758   3702   -655   -689    299       H  
ATOM   1534  HG2 GLN A  92      22.614   9.203   6.077  1.00 52.04           H  
ANISOU 1534  HG2 GLN A  92     6343   8841   4587  -1252    170    721       H  
ATOM   1535  HG3 GLN A  92      23.639   9.014   7.264  1.00 52.20           H  
ANISOU 1535  HG3 GLN A  92     6352   8741   4741  -1044    130    893       H  
ATOM   1536 HE21 GLN A  92      24.252   6.005   5.213  0.00 87.34           H  
ANISOU 1536 HE21 GLN A  92    11062  11062  11062      0      0      0       H  
ATOM   1537 HE22 GLN A  92      23.674   6.112   6.580  0.00 87.34           H  
ANISOU 1537 HE22 GLN A  92    11062  11062  11062      0      0      0       H  
ATOM   1538  N   GLN A  93      19.800   7.303   9.877  1.00 38.63           N  
ANISOU 1538  N   GLN A  93     5510   4762   4402    741  -1015   -563       N  
ATOM   1539  CA  GLN A  93      18.507   6.758  10.358  1.00 39.83           C  
ANISOU 1539  CA  GLN A  93     5313   5401   4419   1082  -1228    339       C  
ATOM   1540  C   GLN A  93      17.372   7.807  10.502  1.00 43.87           C  
ANISOU 1540  C   GLN A  93     5539   5017   6111   1423  -1707   1198       C  
ATOM   1541  O   GLN A  93      16.209   7.421  10.710  1.00 56.99           O  
ANISOU 1541  O   GLN A  93     5953   9437   6260    174    622    953       O  
ATOM   1542  CB  GLN A  93      18.645   6.085  11.719  1.00 39.73           C  
ANISOU 1542  CB  GLN A  93     4898   5641   4555    645   -647   1039       C  
ATOM   1543  CG  GLN A  93      19.678   4.997  11.849  1.00 39.65           C  
ANISOU 1543  CG  GLN A  93     4720   4340   6004    386    234    722       C  
ATOM   1544  CD  GLN A  93      19.724   4.452  13.271  1.00 46.07           C  
ANISOU 1544  CD  GLN A  93     3995   6703   6804    469   -166   1813       C  
ATOM   1545  OE1 GLN A  93      18.788   4.629  14.073  1.00 54.88           O  
ANISOU 1545  OE1 GLN A  93     5224   8599   7028    -12      3    579       O  
ATOM   1546  NE2 GLN A  93      20.796   3.759  13.583  1.00 51.70           N  
ANISOU 1546  NE2 GLN A  93     5054   4970   9620   -190   -829   3364       N  
ATOM   1547  H   GLN A  93      20.547   7.215  10.545  1.00 37.88           H  
ANISOU 1547  H   GLN A  93     5131   4939   4321    552   -766   -287       H  
ATOM   1548  HA  GLN A  93      18.202   6.078   9.722  1.00 39.91           H  
ANISOU 1548  HA  GLN A  93     5276   5155   4731    890  -1153    402       H  
ATOM   1549  HB2 GLN A  93      18.852   6.765  12.379  1.00 40.05           H  
ANISOU 1549  HB2 GLN A  93     4870   5340   5006    681   -539    917       H  
ATOM   1550  HB3 GLN A  93      17.789   5.682  11.935  1.00 40.36           H  
ANISOU 1550  HB3 GLN A  93     4947   5401   4984    622   -549    838       H  
ATOM   1551  HG2 GLN A  93      19.437   4.266  11.259  1.00 40.09           H  
ANISOU 1551  HG2 GLN A  93     4562   4952   5716    321   -171    694       H  
ATOM   1552  HG3 GLN A  93      20.559   5.323  11.623  1.00 40.08           H  
ANISOU 1552  HG3 GLN A  93     4619   4997   5610    281    -66    869       H  
ATOM   1553 HE21 GLN A  93      20.736   3.413  14.475  0.00 63.47           H  
ANISOU 1553 HE21 GLN A  93     8038   8038   8038      0      0      0       H  
ATOM   1554 HE22 GLN A  93      21.388   3.637  13.154  0.00 63.47           H  
ANISOU 1554 HE22 GLN A  93     8038   8038   8038      0      0      0       H  
ATOM   1555  N   SER A  94      17.748   9.100  10.492  1.00 55.73           N  
ANISOU 1555  N   SER A  94     8232   4581   8360   1564  -1731    713       N  
ATOM   1556  CA  SER A  94      16.831  10.257  10.437  1.00 61.86           C  
ANISOU 1556  CA  SER A  94     7563   6740   9199   2965  -1062   1950       C  
ATOM   1557  C   SER A  94      15.330   9.901  10.379  1.00 78.51           C  
ANISOU 1557  C   SER A  94     7955   9756  12119   2274   -407   1118       C  
ATOM   1558  O   SER A  94      14.523  10.575   9.718  1.00 96.50           O  
ANISOU 1558  O   SER A  94    11862  11764  13039   5492  -1722   -157       O  
ATOM   1559  CB  SER A  94      17.210  11.163   9.241  1.00 61.44           C  
ANISOU 1559  CB  SER A  94     8675   6827   7843   1144  -1491   1078       C  
ATOM   1560  OG  SER A  94      16.819  10.579   8.000  1.00 64.85           O  
ANISOU 1560  OG  SER A  94     7019   8328   9290   -864  -2531    743       O  
ATOM   1561  H   SER A  94      18.705   9.408  10.566  1.00 53.34           H  
ANISOU 1561  H   SER A  94     7637   5255   7374   2014  -1492    976       H  
ATOM   1562  HA  SER A  94      16.965  10.786  11.251  1.00 63.94           H  
ANISOU 1562  HA  SER A  94     7896   7030   9368   2205  -1089   1692       H  
ATOM   1563  HB2 SER A  94      16.763  12.018   9.340  1.00 60.39           H  
ANISOU 1563  HB2 SER A  94     7983   6652   8310    785  -1533   1070       H  
ATOM   1564  HB3 SER A  94      18.171  11.294   9.236  1.00 62.37           H  
ANISOU 1564  HB3 SER A  94     8497   6984   8214   1194  -1555   1117       H  
ATOM   1565  HG  SER A  94      16.863  10.775   7.474  0.00 57.98           H  
ANISOU 1565  HG  SER A  94     7343   7343   7343      0      0      0       H  
TER    1566      SER A  94                                                      
HETATM 1567 ZN    ZN A 101      36.470  14.034  21.112  1.00 14.29          ZN  
ANISOU 1567 ZN    ZN A 101     2507    959   1962     17    -48     56      ZN  
HETATM 1568  C4  9RQ A 102      34.266  13.176  17.741  1.00 17.83           C  
ANISOU 1568  C4  9RQ A 102     2554   2058   2163    244    -48     15       C  
HETATM 1569  C14 9RQ A 102      43.398  18.075  20.104  1.00 49.79           C  
ANISOU 1569  C14 9RQ A 102     4761   6763   7390  -1489  -3124   -856       C  
HETATM 1570  C5  9RQ A 102      33.146  12.507  18.214  1.00 21.20           C  
ANISOU 1570  C5  9RQ A 102     2650   2730   2671    255    -72    246       C  
HETATM 1571  C6  9RQ A 102      33.089  11.136  18.174  1.00 20.59           C  
ANISOU 1571  C6  9RQ A 102     2553   2647   2622   -700   -245    501       C  
HETATM 1572  C11 9RQ A 102      40.797  16.710  19.376  1.00 24.23           C  
ANISOU 1572  C11 9RQ A 102     3647   1857   3702   -702   -320    395       C  
HETATM 1573  C7  9RQ A 102      34.162  10.436  17.667  1.00 21.54           C  
ANISOU 1573  C7  9RQ A 102     2986   2552   2644   -727   -193   -163       C  
HETATM 1574  C8  9RQ A 102      35.280  11.097  17.186  1.00 18.88           C  
ANISOU 1574  C8  9RQ A 102     2515   1615   3043   -213    -82   -288       C  
HETATM 1575  C9  9RQ A 102      39.499  15.567  17.741  1.00 17.30           C  
ANISOU 1575  C9  9RQ A 102     3021   1203   2348    111     25    319       C  
HETATM 1576  C10 9RQ A 102      39.621  16.116  19.014  1.00 21.30           C  
ANISOU 1576  C10 9RQ A 102     3539   1998   2556   -600    122     55       C  
HETATM 1577  C12 9RQ A 102      41.896  16.746  18.510  1.00 24.19           C  
ANISOU 1577  C12 9RQ A 102     2693   1905   4591   -527   -566    545       C  
HETATM 1578  C13 9RQ A 102      43.185  17.350  18.803  1.00 32.29           C  
ANISOU 1578  C13 9RQ A 102     3386   3003   5876  -1289  -1094    582       C  
HETATM 1579  C3  9RQ A 102      35.368  12.480  17.286  1.00 16.50           C  
ANISOU 1579  C3  9RQ A 102     2695   1493   2079    268      5    -27       C  
HETATM 1580  O1  9RQ A 102      36.736  14.317  19.326  1.00 13.51           O1-
ANISOU 1580  O1  9RQ A 102     2552   1216   1364     13   -111   -202       O1-
HETATM 1581  P1  9RQ A 102      37.569  13.812  18.161  1.00 15.30           P  
ANISOU 1581  P1  9RQ A 102     2654   1259   1897    108    114    -16       P  
HETATM 1582  C1  9RQ A 102      36.562  13.250  16.747  1.00 17.19           C  
ANISOU 1582  C1  9RQ A 102     2985   1547   1997    253     53   -280       C  
HETATM 1583  C2  9RQ A 102      37.394  12.532  15.693  1.00 18.88           C  
ANISOU 1583  C2  9RQ A 102     3416   1599   2158     89    269   -483       C  
HETATM 1584  O2  9RQ A 102      38.287  15.015  17.365  1.00 16.84           O  
ANISOU 1584  O2  9RQ A 102     2696   1679   2023     72    148    246       O  
HETATM 1585  S1  9RQ A 102      44.073  17.118  21.448  1.00 84.63           S  
ANISOU 1585  S1  9RQ A 102    12250  10673   9232   1409  -4029    207       S  
HETATM 1586  O3  9RQ A 102      44.658  15.866  20.745  1.00102.66           O  
ANISOU 1586  O3  9RQ A 102    14698  12794  11510  -1003  -2525  -4262       O  
HETATM 1587  O4  9RQ A 102      45.120  17.981  21.911  1.00112.73           O  
ANISOU 1587  O4  9RQ A 102    15929  10009  16892  -1670  -2522  -1191       O  
HETATM 1588  O5  9RQ A 102      42.973  16.816  22.317  1.00 80.21           O  
ANISOU 1588  O5  9RQ A 102    17851   3457   9165    988    190   3659       O  
HETATM 1589  C15 9RQ A 102      44.139  17.316  17.854  1.00 39.03           C  
ANISOU 1589  C15 9RQ A 102     3287   4506   7035  -1412   -661   1024       C  
HETATM 1590  C16 9RQ A 102      43.955  16.688  16.587  1.00 36.57           C  
ANISOU 1590  C16 9RQ A 102     3860   4053   5980   -752    302   1275       C  
HETATM 1591  O6  9RQ A 102      42.724  16.139  16.321  1.00 37.14           O  
ANISOU 1591  O6  9RQ A 102     3191   3964   6956   -104    729   2280       O  
HETATM 1592  O7  9RQ A 102      44.758  16.581  15.701  1.00 52.66           O  
ANISOU 1592  O7  9RQ A 102     4246   7712   8047     62   1884   2419       O  
HETATM 1593  C17 9RQ A 102      41.713  16.192  17.243  1.00 25.26           C  
ANISOU 1593  C17 9RQ A 102     2940   2339   4317    -49   -523    737       C  
HETATM 1594  C18 9RQ A 102      40.543  15.599  16.845  1.00 20.90           C  
ANISOU 1594  C18 9RQ A 102     2913   1828   3198   -174    -24    310       C  
HETATM 1595  O8  9RQ A 102      38.581  12.764  18.542  1.00 17.56           O  
ANISOU 1595  O8  9RQ A 102     2609   1391   2671    204   -175    135       O  
HETATM 1596  H5  9RQ A 102      34.300  14.118  17.791  1.00 18.27           H  
ANISOU 1596  H5  9RQ A 102     2606   2088   2246    188    -50     25       H  
HETATM 1597  H6  9RQ A 102      32.417  12.998  18.558  1.00 19.86           H  
ANISOU 1597  H6  9RQ A 102     2564   2507   2472     44    -71    190       H  
HETATM 1598  H7  9RQ A 102      32.323  10.680  18.482  1.00 19.83           H  
ANISOU 1598  H7  9RQ A 102     2392   2575   2567   -482    -78    315       H  
HETATM 1599  H11 9RQ A 102      40.873  17.079  20.233  1.00 24.05           H  
ANISOU 1599  H11 9RQ A 102     3407   2087   3641   -599   -291    377       H  
HETATM 1600  H8  9RQ A 102      34.128   9.494  17.633  1.00 21.04           H  
ANISOU 1600  H8  9RQ A 102     2750   2533   2712   -515   -151    -42       H  
HETATM 1601  H9  9RQ A 102      36.013  10.599  16.865  1.00 18.70           H  
ANISOU 1601  H9  9RQ A 102     2583   1875   2645   -119    -53   -187       H  
HETATM 1602  H10 9RQ A 102      38.889  16.116  19.605  1.00 20.49           H  
ANISOU 1602  H10 9RQ A 102     3252   1803   2728   -397      5    216       H  
HETATM 1603  H3  9RQ A 102      37.875  11.798  16.105  1.00 19.05           H  
ANISOU 1603  H3  9RQ A 102     3161   1907   2168    125    164   -413       H  
HETATM 1604  H4  9RQ A 102      38.028  13.152  15.303  1.00 18.51           H  
ANISOU 1604  H4  9RQ A 102     3129   1784   2120    135    163   -421       H  
HETATM 1605  H2  9RQ A 102      36.811  12.188  15.000  1.00 18.95           H  
ANISOU 1605  H2  9RQ A 102     3206   1761   2234    172    187   -415       H  
HETATM 1606  H15 9RQ A 102      44.980  17.699  18.043  1.00 35.48           H  
ANISOU 1606  H15 9RQ A 102     3525   3756   6197  -1325   -785    785       H  
HETATM 1607  H16 9RQ A 102      40.451  15.214  15.990  1.00 20.79           H  
ANISOU 1607  H16 9RQ A 102     2955   1843   3098    -95   -113    402       H  
HETATM 1608  H1  9RQ A 102      36.211  14.065  16.323  1.00 17.37           H  
ANISOU 1608  H1  9RQ A 102     2882   1725   1991    231     51   -126       H  
HETATM 1609  H12 9RQ A 102      42.545  18.458  20.391  1.00 45.93           H  
ANISOU 1609  H12 9RQ A 102     5394   5428   6628  -1185  -2465    -67       H  
HETATM 1610  H13 9RQ A 102      44.003  18.824  19.929  1.00 46.98           H  
ANISOU 1610  H13 9RQ A 102     4967   5974   6909   -754  -2473   -220       H  
HETATM 1611  H14 9RQ A 102      45.140  15.523  21.151  0.00104.10           H  
ANISOU 1611  H14 9RQ A 102    13185  13185  13185      0      0      0       H  
HETATM 1612  C1  GOL A 103      17.649  13.334  21.302  0.50 30.19           C  
ANISOU 1612  C1  GOL A 103     4093   3347   4029  -1038    161    416       C  
HETATM 1613  O1  GOL A 103      18.051  14.614  21.848  0.50 36.68           O  
ANISOU 1613  O1  GOL A 103     6187   2940   4807   -859     31    686       O  
HETATM 1614  C2  GOL A 103      17.126  13.553  19.889  0.50 27.20           C  
ANISOU 1614  C2  GOL A 103     3796   2371   4167  -1361     43    782       C  
HETATM 1615  O2  GOL A 103      18.007  14.397  19.149  0.50 29.10           O  
ANISOU 1615  O2  GOL A 103     2611   2981   5465   -536    897   1018       O  
HETATM 1616  C3  GOL A 103      17.061  12.315  19.025  0.50 26.85           C  
ANISOU 1616  C3  GOL A 103     3101   1173   5926  -1070    491    976       C  
HETATM 1617  O3  GOL A 103      18.169  12.368  18.067  0.50 32.43           O  
ANISOU 1617  O3  GOL A 103     4355   2644   5321  -1282    549    561       O  
HETATM 1618  O   HOH A 201      42.378  14.598  21.839  1.00 48.02           O  
ANISOU 1618  O   HOH A 201     5394   7679   5170  -3213   -242    -38       O  
HETATM 1619  O   HOH A 202      42.754   3.398  22.712  1.00 26.00           O  
ANISOU 1619  O   HOH A 202     2621    883   6373    291   -287     52       O  
HETATM 1620  O   HOH A 203      27.764  21.271  22.232  1.00 37.19           O  
ANISOU 1620  O   HOH A 203     6083   2939   5105    137   1362  -1064       O  
HETATM 1621  O   HOH A 204      42.564  22.593  13.011  1.00 56.82           O  
ANISOU 1621  O   HOH A 204     8585   3394   9607   -945   3462  -2179       O  
HETATM 1622  O   HOH A 205      46.799   8.721  13.610  1.00 47.51           O  
ANISOU 1622  O   HOH A 205     4175   7226   6652    -26    224   2438       O  
HETATM 1623  O   HOH A 206      45.728  14.187  22.299  1.00 31.78           O  
ANISOU 1623  O   HOH A 206     4269   2398   5407   -177    -27    388       O  
HETATM 1624  O   HOH A 207      36.969  21.814  -2.513  1.00 62.68           O  
ANISOU 1624  O   HOH A 207    12026   7454   4334   -469    325   1773       O  
HETATM 1625  O   HOH A 208      41.253   7.909  10.426  1.00 46.20           O  
ANISOU 1625  O   HOH A 208     5756   5878   5920   -140   1222   1315       O  
HETATM 1626  O   HOH A 209      17.535  13.100  28.237  1.00 37.83           O  
ANISOU 1626  O   HOH A 209     5615   3761   4997      9   1151   1310       O  
HETATM 1627  O   HOH A 210      20.076   2.863  18.972  1.00 35.80           O  
ANISOU 1627  O   HOH A 210     4396   4797   4406   -985   1267  -1383       O  
HETATM 1628  O   HOH A 211      44.365  24.004  14.190  1.00 39.35           O  
ANISOU 1628  O   HOH A 211     4416   4423   6108   1165    380  -1119       O  
HETATM 1629  O   HOH A 212      25.026  23.033  21.988  1.00 47.95           O  
ANISOU 1629  O   HOH A 212     9706   5145   3367   -840    199   1306       O  
HETATM 1630  O   HOH A 213      22.581  -0.208  26.228  1.00 49.02           O  
ANISOU 1630  O   HOH A 213     8996   2939   6689  -3187   1938   -679       O  
HETATM 1631  O   HOH A 214      33.894   1.186  14.143  1.00 54.28           O  
ANISOU 1631  O   HOH A 214     5654   4767  10204   -371  -1479   -368       O  
HETATM 1632  O   HOH A 215      36.473  21.394   2.853  1.00 50.23           O  
ANISOU 1632  O   HOH A 215     7338   5096   6649   2434    802    538       O  
HETATM 1633  O   HOH A 216      13.369   7.650  26.900  1.00 35.97           O  
ANISOU 1633  O   HOH A 216     3291   3998   6375    -58   -540   1436       O  
HETATM 1634  O   HOH A 217      24.707  11.028   8.178  1.00 45.62           O  
ANISOU 1634  O   HOH A 217     6654   5077   5600  -1797     94    931       O  
HETATM 1635  O   HOH A 218      19.400   3.772  16.505  1.00 27.45           O  
ANISOU 1635  O   HOH A 218     3235   2328   4866    111    834    539       O  
HETATM 1636  O   HOH A 219      35.185   7.212   8.255  1.00 44.93           O  
ANISOU 1636  O   HOH A 219     5663   6294   5115    504    115   1265       O  
HETATM 1637  O   HOH A 220      23.074   6.628  24.551  1.00 23.69           O  
ANISOU 1637  O   HOH A 220     2492   2532   3975   -295    -53      8       O  
HETATM 1638  O   HOH A 221      32.432   8.032   7.135  1.00 45.83           O  
ANISOU 1638  O   HOH A 221     6549   4674   6188  -1436    367  -1653       O  
HETATM 1639  O   HOH A 222      35.474  -1.262  28.663  1.00 56.87           O  
ANISOU 1639  O   HOH A 222    10286   6758   4563   2315  -1591   1777       O  
HETATM 1640  O   HOH A 223      47.130  15.319  19.763  1.00 42.82           O  
ANISOU 1640  O   HOH A 223     5196   4939   6133  -1497   -121   2130       O  
HETATM 1641  O   HOH A 224      44.596  12.778  15.815  1.00 45.01           O  
ANISOU 1641  O   HOH A 224     9064   3130   4905   1359   1408    446       O  
HETATM 1642  O   HOH A 225      37.899  12.009   9.150  1.00 38.26           O  
ANISOU 1642  O   HOH A 225     8036   3064   3434    162    211     44       O  
HETATM 1643  O   HOH A 226      22.539  23.073  20.315  1.00 44.14           O  
ANISOU 1643  O   HOH A 226     8579   4565   3627   1649    876    903       O  
HETATM 1644  O   HOH A 227      31.658  12.144   7.094  1.00 62.14           O  
ANISOU 1644  O   HOH A 227    10437   5806   7367   1856   3481    919       O  
HETATM 1645  O   HOH A 228      49.569  13.676  24.588  1.00 31.60           O  
ANISOU 1645  O   HOH A 228     3799   3118   5086  -1267  -1149    698       O  
HETATM 1646  O   HOH A 229      34.950  11.647   2.037  1.00 44.59           O  
ANISOU 1646  O   HOH A 229     7844   5031   4065    146   1247  -1321       O  
HETATM 1647  O   HOH A 230      47.140  -0.266  22.628  1.00 39.40           O  
ANISOU 1647  O   HOH A 230     3601   4816   6552  -1490   -794    829       O  
HETATM 1648  O   HOH A 231      43.782  22.196  15.739  1.00 51.16           O  
ANISOU 1648  O   HOH A 231     4275   5122  10039  -1116   1146   1529       O  
HETATM 1649  O   HOH A 232      37.497  23.485  15.431  1.00 20.70           O  
ANISOU 1649  O   HOH A 232     3668   1496   2701     91   -281   -150       O  
HETATM 1650  O   HOH A 233      24.386  17.770   6.150  1.00 45.61           O  
ANISOU 1650  O   HOH A 233     6825   6032   4472   1013  -1182  -2092       O  
HETATM 1651  O   HOH A 234      16.703  13.707  16.123  1.00 39.90           O  
ANISOU 1651  O   HOH A 234     5441   3909   5810   -554  -1936    212       O  
HETATM 1652  O   HOH A 235      26.868   7.186  30.502  1.00 37.17           O  
ANISOU 1652  O   HOH A 235     5592   3614   4914   -108  -1543    -94       O  
HETATM 1653  O   HOH A 236      29.973  19.444  25.038  1.00 29.03           O  
ANISOU 1653  O   HOH A 236     4969   3298   2763     22    287   -827       O  
HETATM 1654  O   HOH A 237      27.054   2.773  16.342  1.00 23.90           O  
ANISOU 1654  O   HOH A 237     3567   1605   3906   -125   -762    321       O  
HETATM 1655  O   HOH A 238      37.022  17.866  26.111  1.00 34.71           O  
ANISOU 1655  O   HOH A 238     6937   3690   2561    504  -1154   -311       O  
HETATM 1656  O   HOH A 239      42.186  13.963  24.757  1.00 21.66           O  
ANISOU 1656  O   HOH A 239     2921   2488   2821   -546   -600    413       O  
HETATM 1657  O   HOH A 240      37.212  20.425  20.415  1.00 38.48           O  
ANISOU 1657  O   HOH A 240     5154   7064   2399  -1761   -184    160       O  
HETATM 1658  O   HOH A 241      42.473  14.895  12.245  1.00 38.54           O  
ANISOU 1658  O   HOH A 241     5204   4899   4539    378    253    648       O  
HETATM 1659  O   HOH A 242      38.542   3.883  29.658  1.00 35.38           O  
ANISOU 1659  O   HOH A 242     4962   3204   5277  -1352   -246    733       O  
HETATM 1660  O   HOH A 243      44.715   3.196  26.947  1.00 52.65           O  
ANISOU 1660  O   HOH A 243     6613   5074   8318  -1815  -2720    753       O  
HETATM 1661  O   HOH A 244      25.949   3.260  13.878  1.00 25.89           O  
ANISOU 1661  O   HOH A 244     3166   2446   4225    -38   -671   -113       O  
HETATM 1662  O   HOH A 245      41.130  11.884  14.390  1.00 35.84           O  
ANISOU 1662  O   HOH A 245     5416   4394   3806   2024    856    268       O  
HETATM 1663  O   HOH A 246      43.320  15.450   9.715  1.00 39.14           O  
ANISOU 1663  O   HOH A 246     4937   4185   5746   -170    267    657       O  
HETATM 1664  O   HOH A 247      34.442  20.730   4.261  1.00 40.69           O  
ANISOU 1664  O   HOH A 247     6572   5891   2994   -235    174    688       O  
HETATM 1665  O   HOH A 248      42.452   2.774  25.343  1.00 31.13           O  
ANISOU 1665  O   HOH A 248     3506   2044   6276   -323   -590    174       O  
HETATM 1666  O   HOH A 249      33.504  24.139  17.837  1.00 17.14           O  
ANISOU 1666  O   HOH A 249     3069   1320   2121     18    -11   -102       O  
HETATM 1667  O   HOH A 250      26.135  -0.090  26.818  1.00 51.42           O  
ANISOU 1667  O   HOH A 250     7546   2205   9784   1247   -866   -995       O  
HETATM 1668  O   HOH A 251      23.447   3.016  12.707  1.00 47.53           O  
ANISOU 1668  O   HOH A 251     5910   5031   7115    213  -2449    867       O  
HETATM 1669  O   HOH A 252      29.248   8.529  29.762  1.00 30.67           O  
ANISOU 1669  O   HOH A 252     4699   2881   4073    333   -626    705       O  
HETATM 1670  O   HOH A 253      41.256  11.643  10.789  1.00 51.97           O  
ANISOU 1670  O   HOH A 253     5398   4660   9686   1187    265  -2548       O  
HETATM 1671  O   HOH A 254      43.466  12.896  22.903  1.00 32.74           O  
ANISOU 1671  O   HOH A 254     4182   2700   5556   -473    422   -529       O  
HETATM 1672  O   HOH A 255      38.539  -1.062  12.193  1.00 41.50           O  
ANISOU 1672  O   HOH A 255     8866   2326   4575    395   2569    128       O  
HETATM 1673  O   HOH A 256      34.822  11.537   6.581  1.00 47.73           O  
ANISOU 1673  O   HOH A 256     8187   4375   5573   -549    864  -1292       O  
HETATM 1674  O   HOH A 257      33.012   1.133  11.440  1.00 56.60           O  
ANISOU 1674  O   HOH A 257     5973   5877   9655  -2643   2467  -4951       O  
HETATM 1675  O   HOH A 258      38.246   2.795  27.237  1.00 34.54           O  
ANISOU 1675  O   HOH A 258     4072   2859   6190    126   -621    -37       O  
HETATM 1676  O   HOH A 259      40.894  11.905   8.035  1.00 55.36           O  
ANISOU 1676  O   HOH A 259     9894   4687   6452    130   1070    294       O  
HETATM 1677  O   HOH A 260      39.094   1.334  10.454  1.00 46.36           O  
ANISOU 1677  O   HOH A 260     6120   5541   5951     64    233  -2982       O  
HETATM 1678  O   HOH A 261      26.347  23.963  19.900  1.00 36.68           O  
ANISOU 1678  O   HOH A 261     8434   2409   3094    281   -231    -65       O  
HETATM 1679  O   HOH A 262      45.775  14.881   1.641  1.00 54.62           O  
ANISOU 1679  O   HOH A 262     6078   9376   5297   1627    365  -2084       O  
HETATM 1680  O   HOH A 263      31.912  -1.225  19.030  1.00 33.23           O  
ANISOU 1680  O   HOH A 263     3710   2301   6612    685    -91    380       O  
HETATM 1681  O   HOH A 264      19.028  20.411  20.363  1.00 48.06           O  
ANISOU 1681  O   HOH A 264     5212   8926   4123   1429   1050   -627       O  
HETATM 1682  O   HOH A 265      14.995  14.057  17.418  1.00 42.28           O  
ANISOU 1682  O   HOH A 265     5323   5726   5013   -500    182    949       O  
HETATM 1683  O   HOH A 266      20.234   1.729  26.650  1.00 52.84           O  
ANISOU 1683  O   HOH A 266     8780   3178   8117   -561   -266   2075       O  
HETATM 1684  O   HOH A 267      35.982   3.448  25.746  1.00 25.31           O  
ANISOU 1684  O   HOH A 267     3036   2244   4334   -193     16    351       O  
HETATM 1685  O   HOH A 268      31.489   7.977  27.990  1.00 31.88           O  
ANISOU 1685  O   HOH A 268     3581   3919   4611    -43   -543   1216       O  
HETATM 1686  O   HOH A 269      22.027  21.069   5.638  1.00 54.62           O  
ANISOU 1686  O   HOH A 269     7579   7447   5726  -1076  -2664    443       O  
HETATM 1687  O   HOH A 270      29.809  12.669  26.659  1.00 33.28           O  
ANISOU 1687  O   HOH A 270     3734   3928   4982   -153    304   1893       O  
HETATM 1688  O   HOH A 271      35.020  -4.011  25.542  1.00 29.20           O  
ANISOU 1688  O   HOH A 271     3679   2673   4743     41    524  -1037       O  
HETATM 1689  O   HOH A 272      31.489  10.084   8.390  1.00 39.78           O  
ANISOU 1689  O   HOH A 272     6984   3914   4217   -835   1288   -458       O  
HETATM 1690  O   HOH A 273      49.006   2.472  17.430  1.00 36.95           O  
ANISOU 1690  O   HOH A 273     4577   2917   6543    418    -74  -1326       O  
HETATM 1691  O   HOH A 274      45.719  -0.585  15.664  1.00 42.97           O  
ANISOU 1691  O   HOH A 274     5271   3563   7490   1168  -1386   -576       O  
HETATM 1692  O   HOH A 275      43.301  21.842   4.851  1.00 43.22           O  
ANISOU 1692  O   HOH A 275     6507   5135   4776  -1460   1375    616       O  
HETATM 1693  O   HOH A 276      29.088  11.997   6.980  1.00 63.14           O  
ANISOU 1693  O   HOH A 276    14049   4352   5589  -2329   1895  -1363       O  
HETATM 1694  O   HOH A 277      27.216  13.145   4.566  1.00 59.30           O  
ANISOU 1694  O   HOH A 277     7391   5560   9579  -1448    180    336       O  
HETATM 1695  O   HOH A 278      41.632  14.673  -3.637  1.00 57.53           O  
ANISOU 1695  O   HOH A 278     8507   6944   6406    546   2165   1487       O  
HETATM 1696  O   HOH A 279      48.621  10.388  17.974  1.00 41.25           O  
ANISOU 1696  O   HOH A 279     3872   7094   4706  -1210   -236    255       O  
HETATM 1697  O   HOH A 280      40.702  -1.054  10.889  1.00 57.13           O  
ANISOU 1697  O   HOH A 280    12881   2212   6611   1740   1572   -999       O  
HETATM 1698  O   HOH A 281      25.688  21.383  27.630  1.00 46.89           O  
ANISOU 1698  O   HOH A 281     8707   3648   5461      9   -140    700       O  
HETATM 1699  O   HOH A 282      39.421  17.317  22.763  1.00 52.13           O  
ANISOU 1699  O   HOH A 282     8091   2818   8896  -1632   1605  -1371       O  
HETATM 1700  O   HOH A 283      17.625  15.334  26.764  1.00 54.75           O  
ANISOU 1700  O   HOH A 283     4890  12816   3093   2221     54   -696       O  
HETATM 1701  O   HOH A 284      35.100  23.338  19.973  1.00 41.30           O  
ANISOU 1701  O   HOH A 284     3667   5665   6357   -803  -1180   4290       O  
HETATM 1702  O   HOH A 285      28.423  18.520  27.189  1.00 38.68           O  
ANISOU 1702  O   HOH A 285     5483   6912   2300   -246   -137    -34       O  
HETATM 1703  O   HOH A 286      31.722   5.232  26.832  1.00 31.00           O  
ANISOU 1703  O   HOH A 286     4631   2871   4274     75   -514    589       O  
HETATM 1704  O   HOH A 287      18.529   0.305  24.943  1.00 57.23           O  
ANISOU 1704  O   HOH A 287     9770   7938   4036  -2301   1874    208       O  
HETATM 1705  O   HOH A 288      35.962  21.147  23.035  1.00 38.60           O  
ANISOU 1705  O   HOH A 288     7450   2029   5185    555  -1556   -509       O  
HETATM 1706  O   HOH A 289      44.169   7.010  28.403  1.00 31.17           O  
ANISOU 1706  O   HOH A 289     5014   3251   3578    682   -281    497       O  
HETATM 1707  O   HOH A 290      47.096  14.919  24.332  1.00 34.73           O  
ANISOU 1707  O   HOH A 290     4439   3450   5304   -259    -47    195       O  
HETATM 1708  O   HOH A 291      46.866  11.212  15.775  1.00 42.53           O  
ANISOU 1708  O   HOH A 291     6241   3845   6073  -1083    103   -930       O  
HETATM 1709  O   HOH A 292      32.943  10.918  -0.418  1.00 74.97           O  
ANISOU 1709  O   HOH A 292    10533   5893  12058  -2273  -2261  -3138       O  
HETATM 1710  O   HOH A 293      29.830  23.402  22.497  1.00 39.76           O  
ANISOU 1710  O   HOH A 293     7154   2291   5661    912   2187    -45       O  
HETATM 1711  O   HOH A 294      34.102   4.255  27.685  1.00 30.18           O  
ANISOU 1711  O   HOH A 294     4575   2841   4048      6    340    121       O  
HETATM 1712  O   HOH A 295      32.446  21.103  25.721  1.00 53.27           O  
ANISOU 1712  O   HOH A 295    12095   3913   4231  -1431   1511    499       O  
HETATM 1713  O   HOH A 296      33.622   2.220  29.395  1.00 50.49           O  
ANISOU 1713  O   HOH A 296     9090   5366   4724   1467    828   1237       O  
HETATM 1714  O   HOH A 297      31.833  23.267  23.890  1.00 48.34           O  
ANISOU 1714  O   HOH A 297     9360   2821   6185  -1358   1804  -1652       O  
CONECT  548 1567                                                                
CONECT  957 1567                                                                
CONECT 1028 1567                                                                
CONECT 1567  548  957 1028 1580                                                 
CONECT 1568 1570 1579 1596                                                      
CONECT 1569 1578 1585 1609 1610                                                 
CONECT 1570 1568 1571 1597                                                      
CONECT 1571 1570 1573 1598                                                      
CONECT 1572 1576 1577 1599                                                      
CONECT 1573 1571 1574 1600                                                      
CONECT 1574 1573 1579 1601                                                      
CONECT 1575 1576 1584 1594                                                      
CONECT 1576 1572 1575 1602                                                      
CONECT 1577 1572 1578 1593                                                      
CONECT 1578 1569 1577 1589                                                      
CONECT 1579 1568 1574 1582                                                      
CONECT 1580 1567 1581                                                           
CONECT 1581 1580 1582 1584 1595                                                 
CONECT 1582 1579 1581 1583 1608                                                 
CONECT 1583 1582 1603 1604 1605                                                 
CONECT 1584 1575 1581                                                           
CONECT 1585 1569 1586 1587 1588                                                 
CONECT 1586 1585 1611                                                           
CONECT 1587 1585                                                                
CONECT 1588 1585                                                                
CONECT 1589 1578 1590 1606                                                      
CONECT 1590 1589 1591 1592                                                      
CONECT 1591 1590 1593                                                           
CONECT 1592 1590                                                                
CONECT 1593 1577 1591 1594                                                      
CONECT 1594 1575 1593 1607                                                      
CONECT 1595 1581                                                                
CONECT 1596 1568                                                                
CONECT 1597 1570                                                                
CONECT 1598 1571                                                                
CONECT 1599 1572                                                                
CONECT 1600 1573                                                                
CONECT 1601 1574                                                                
CONECT 1602 1576                                                                
CONECT 1603 1583                                                                
CONECT 1604 1583                                                                
CONECT 1605 1583                                                                
CONECT 1606 1589                                                                
CONECT 1607 1594                                                                
CONECT 1608 1582                                                                
CONECT 1609 1569                                                                
CONECT 1610 1569                                                                
CONECT 1611 1586                                                                
CONECT 1612 1613 1614                                                           
CONECT 1613 1612                                                                
CONECT 1614 1612 1615 1616                                                      
CONECT 1615 1614                                                                
CONECT 1616 1614 1617                                                           
CONECT 1617 1616                                                                
MASTER      344    0    3    4    0    0    7    6  877    1   54    8          
END                                                                             
