# Supplementary material for: Design of complicated all-α protein structures
Source: Nat Struct Mol Biol. 2024 Jan 4;31(2):275–82. doi: 10.1038/s41594-023-01147-9 (PMC11377298; doi:10.1038/s41594-023-01147-9)
Supplement: Supplementary file 8 — Statistical source data. [file 41594_2023_1147_MOESM8_ESM.zip › ED_Fig1/2hz8.pdb]

HEADER    DE NOVO PROTEIN                         08-AUG-06   2HZ8              
TITLE     QM/MM STRUCTURE REFINED FROM NMR-STRUCTURE OF A SINGLE CHAIN DIIRON   
TITLE    2 PROTEIN                                                              
COMPND    MOL_ID: 1;                                                            
COMPND   2 MOLECULE: DE NOVO DESIGNED DIIRON PROTEIN;                           
COMPND   3 CHAIN: A;                                                            
COMPND   4 ENGINEERED: YES                                                      
SOURCE    MOL_ID: 1;                                                            
SOURCE   2 ORGANISM_SCIENTIFIC: ESCHERICHIA COLI;                               
SOURCE   3 ORGANISM_TAXID: 562;                                                 
SOURCE   4 EXPRESSION_SYSTEM: ESCHERICHIA COLI;                                 
SOURCE   5 EXPRESSION_SYSTEM_TAXID: 562                                         
KEYWDS    FOUR-HELIX BUNDLE, DE NOVO PROTEIN                                    
EXPDTA    SOLUTION NMR                                                          
AUTHOR    J.R.CALHOUN,W.LIU,K.SPIEGEL,M.DAL PERARO,M.L.KLEIN,A.J.WAND,          
AUTHOR   2 W.F.DEGRADO                                                          
REVDAT   3   09-MAR-22 2HZ8    1       REMARK LINK                              
REVDAT   2   11-MAR-08 2HZ8    1       JRNL   VERSN                             
REVDAT   1   17-JUL-07 2HZ8    0                                                
JRNL        AUTH   J.R.CALHOUN,W.LIU,K.SPIEGEL,M.DAL PERARO,M.L.KLEIN,          
JRNL        AUTH 2 K.G.VALENTINE,A.J.WAND,W.F.DEGRADO                           
JRNL        TITL   SOLUTION NMR STRUCTURE OF A DESIGNED METALLOPROTEIN AND      
JRNL        TITL 2 COMPLEMENTARY MOLECULAR DYNAMICS REFINEMENT.                 
JRNL        REF    STRUCTURE                     V.  16   210 2008              
JRNL        REFN                   ISSN 0969-2126                               
JRNL        PMID   18275812                                                     
JRNL        DOI    10.1016/J.STR.2007.11.011                                    
REMARK   1                                                                      
REMARK   1 REFERENCE 1                                                          
REMARK   1  AUTH   J.R.CALHOUN,H.KONO,S.LAHR,W.WANG,W.F.DEGRADO,J.G.SAVEN       
REMARK   1  TITL   COMPUTATIONAL DESIGN AND CHARACTERIZATION OF A MONOMERIC     
REMARK   1  TITL 2 HELICAL DINUCLEAR METALLOPROTEIN.                            
REMARK   1  REF    J.MOL.BIOL.                   V. 334  1101 2003              
REMARK   1  REFN                   ISSN 0022-2836                               
REMARK   1  PMID   14643669                                                     
REMARK   1  DOI    10.1016/J.JMB.2003.10.004                                    
REMARK   1 REFERENCE 2                                                          
REMARK   1  AUTH   J.R.CALHOUN,F.NASTRI,O.MAGLOI,V.PAVONE,A.LOMBARDI,           
REMARK   1  AUTH 2 W.F.DEGRADO                                                  
REMARK   1  TITL   ARTIFICIAL DIIRON PROTEINS: FROM STRUCTURE TO FUNCTION.      
REMARK   1  REF    BIOPOLYMERS                   V.  80   264 2005              
REMARK   1  REFN                   ISSN 0006-3525                               
REMARK   1  PMID   15700297                                                     
REMARK   1  DOI    10.1002/BIP.20230                                            
REMARK   2                                                                      
REMARK   2 RESOLUTION. NOT APPLICABLE.                                          
REMARK   3                                                                      
REMARK   3 REFINEMENT.                                                          
REMARK   3   PROGRAM     : CNS 1.1, NAMD VERSION 2.6, AMBER VERSION 8, QM/MM    
REMARK   3                 (VERSION 3.10), BASED ON CPMD AND GROMOS             
REMARK   3   AUTHORS     : A. BRUNGER, P. ADAMS, M. CLORE, P.GROS, M. NILGES,   
REMARK   3                 AND R. REED (CNS), LAXMIKANT, K, SKEEL, R,           
REMARK   3                 BHANDARKAR, M, BRUNNER, R, GURSOY, A, KRAWETZ, N,    
REMARK   3                 PHILLIPS, J, SHINOZAKI, A, VARADARAJAN, K,SCHULTEN,  
REMARK   3                 K (NAMD), CASE, D. A., CHEATHAM, T. E., 3RD,         
REMARK   3                 DARDEN, T., GOHLKE, H., LUO, R., MERZ, K. M., JR.,   
REMARK   3                 ONUFRIEV, A., SIMMERLING, C., WANG, B., WOODS, R.    
REMARK   3                 J. (AMBER), CPMD: HUTTER, J, ALAVI, A, DEUTSCH, T,   
REMARK   3                 BALLONE, P, BERNASCONI, M, FOCHER, P, GOEDECKER, S;  
REMARK   3                 GROMOS SCOTT WRP, HUHNENBERGER, PH, TIRONI, TG,      
REMARK   3                 MARK, AE, BILLETER SR, FENNEN J, TORDA AE, HUBER T,  
REMARK   3                 KRUGER P, VAN GUNSTEREN WF: LAIO, A.,                
REMARK   3                 VANDEVONDELE, J., ROTHLISBERGER, U. (QM/MM)          
REMARK   3                                                                      
REMARK   3  OTHER REFINEMENT REMARKS: AVERAGE OVER LAST PS OF 5PS QM/MM         
REMARK   3  TRAJECTORY. TWO METAL-SITE WATER MOLECULES ARE INCLUDED IN THE      
REMARK   3  AVERAGE. OTHER SOLVENT MOLECULES AND COUNTER IONS ARE EXCLUDED.     
REMARK   3  ATOMS INCLUDED IN THE QM-PART ARE INDICATED WITH A VALUE OF 1 IN    
REMARK   3  THE BETA-FACTOR COLUMN, WHEREAS ATOMS IN THE MM-PART ARE            
REMARK   3  INDICATED WITH A VALUE OF 0 IN THE BETA-FACTOR COLUMN.              
REMARK   4                                                                      
REMARK   4 2HZ8 COMPLIES WITH FORMAT V. 3.30, 13-JUL-11                         
REMARK 100                                                                      
REMARK 100 THIS ENTRY HAS BEEN PROCESSED BY RCSB ON 09-AUG-06.                  
REMARK 100 THE DEPOSITION ID IS D_1000038937.                                   
REMARK 210                                                                      
REMARK 210 EXPERIMENTAL DETAILS                                                 
REMARK 210  EXPERIMENT TYPE                : NMR                                
REMARK 210  TEMPERATURE           (KELVIN) : 308                                
REMARK 210  PH                             : 6.0                                
REMARK 210  IONIC STRENGTH                 : 10 MM NACL                         
REMARK 210  PRESSURE                       : AMBIENT                            
REMARK 210  SAMPLE CONTENTS                : 2 MM DUE FERRI SINGLE CHAIN U      
REMARK 210                                   -15N, 13C, 2.5 MM ZN(II), 50 MM    
REMARK 210                                   DUETERATED SODIUM ACETATE 10 MM    
REMARK 210                                   NACL, 5% D2O; 2 MM DUE FERRI       
REMARK 210                                   SINGLE CHAIN U-15N, 10% 13C, 2.5   
REMARK 210                                   MM ZN(II), 50 MM DUETERATED        
REMARK 210                                   SODIUM ACETATE 10 MM NACL, 5%      
REMARK 210                                   D2O; 2 MM DUE FERRI SINGLE CHAIN   
REMARK 210                                   U-15N, 13C, 2.5 MM ZN(II), 50 MM   
REMARK 210                                   DUETERATED SODIUM ACETATE 10 MM    
REMARK 210                                   NACL, 5% D2O                       
REMARK 210                                   DIHEXANOYLPHOSPHATIDYLCHOLINE,     
REMARK 210                                   DIMYRISTOYLPHOSPHATIDYLCHOLINE     
REMARK 210                                                                      
REMARK 210  NMR EXPERIMENTS CONDUCTED      : 3D_13C-SEPARATED_NOESY; 3D_15N     
REMARK 210                                   -SEPARATED_NOESY; 4D_13C/15N-      
REMARK 210                                   SEPARATED_NOESY; 4D_13C-           
REMARK 210                                   SEPARATED_NOESY; HNHA; IPAP-15N    
REMARK 210                                   HSQC                               
REMARK 210  SPECTROMETER FIELD STRENGTH    : 750 MHZ; 500 MHZ                   
REMARK 210  SPECTROMETER MODEL             : INOVA                              
REMARK 210  SPECTROMETER MANUFACTURER      : VARIAN                             
REMARK 210                                                                      
REMARK 210  STRUCTURE DETERMINATION.                                            
REMARK 210   SOFTWARE USED                 : NMRPIPE LINUX9, SPARKY 3.110,      
REMARK 210                                   VNMR 6.1B                          
REMARK 210   METHOD USED                   : 1. STEP: CLASSICAL MOLECULAR       
REMARK 210                                   DYNAMICS SIMULATION STARTING       
REMARK 210                                   FROM NMR-STRUCTURE, USING NON-     
REMARK 210                                   BONDED MODEL FOR METAL-SITE. 2.    
REMARK 210                                   STEP: QM/MM MD FOR RELAXATION OF   
REMARK 210                                   LOCAL FRUSTRATIONS AT THE METAL    
REMARK 210                                   SITE.                              
REMARK 210                                                                      
REMARK 210 CONFORMERS, NUMBER CALCULATED   : 1                                  
REMARK 210 CONFORMERS, NUMBER SUBMITTED    : 1                                  
REMARK 210 CONFORMERS, SELECTION CRITERIA  : DYNAMICAL AVERAGE OF 300K          
REMARK 210                                   TRAJECTORY                         
REMARK 210                                                                      
REMARK 210 BEST REPRESENTATIVE CONFORMER IN THIS ENSEMBLE : NULL                
REMARK 210                                                                      
REMARK 210 REMARK: THE STRUCTURE WAS FIRST DETERMINED USING TRIPLE-RESONANCE    
REMARK 210  SPECTRSCOPY. THE STRUCTURE WAS THEN FURTHER REFINED USING           
REMARK 210  CLASSICAL MD FOLLOWED BY 5 PS OF CAR PARRINELLO HYBRID QM/MM        
REMARK 210  DYNAMICS.                                                           
REMARK 215                                                                      
REMARK 215 NMR STUDY                                                            
REMARK 215 THE COORDINATES IN THIS ENTRY WERE GENERATED FROM SOLUTION           
REMARK 215 NMR DATA.  PROTEIN DATA BANK CONVENTIONS REQUIRE THAT                
REMARK 215 CRYST1 AND SCALE RECORDS BE INCLUDED, BUT THE VALUES ON              
REMARK 215 THESE RECORDS ARE MEANINGLESS.                                       
REMARK 300                                                                      
REMARK 300 BIOMOLECULE: 1                                                       
REMARK 300 SEE REMARK 350 FOR THE AUTHOR PROVIDED AND/OR PROGRAM                
REMARK 300 GENERATED ASSEMBLY INFORMATION FOR THE STRUCTURE IN                  
REMARK 300 THIS ENTRY. THE REMARK MAY ALSO PROVIDE INFORMATION ON               
REMARK 300 BURIED SURFACE AREA.                                                 
REMARK 350                                                                      
REMARK 350 COORDINATES FOR A COMPLETE MULTIMER REPRESENTING THE KNOWN           
REMARK 350 BIOLOGICALLY SIGNIFICANT OLIGOMERIZATION STATE OF THE                
REMARK 350 MOLECULE CAN BE GENERATED BY APPLYING BIOMT TRANSFORMATIONS          
REMARK 350 GIVEN BELOW.  BOTH NON-CRYSTALLOGRAPHIC AND                          
REMARK 350 CRYSTALLOGRAPHIC OPERATIONS ARE GIVEN.                               
REMARK 350                                                                      
REMARK 350 BIOMOLECULE: 1                                                       
REMARK 350 AUTHOR DETERMINED BIOLOGICAL UNIT: MONOMERIC                         
REMARK 350 APPLY THE FOLLOWING TO CHAINS: A                                     
REMARK 350   BIOMT1   1  1.000000  0.000000  0.000000        0.00000            
REMARK 350   BIOMT2   1  0.000000  1.000000  0.000000        0.00000            
REMARK 350   BIOMT3   1  0.000000  0.000000  1.000000        0.00000            
REMARK 500                                                                      
REMARK 500 GEOMETRY AND STEREOCHEMISTRY                                         
REMARK 500 SUBTOPIC: COVALENT BOND LENGTHS                                      
REMARK 500                                                                      
REMARK 500 THE STEREOCHEMICAL PARAMETERS OF THE FOLLOWING RESIDUES              
REMARK 500 HAVE VALUES WHICH DEVIATE FROM EXPECTED VALUES BY MORE               
REMARK 500 THAN 6*RMSD (M=MODEL NUMBER; RES=RESIDUE NAME; C=CHAIN               
REMARK 500 IDENTIFIER; SSEQ=SEQUENCE NUMBER; I=INSERTION CODE).                 
REMARK 500                                                                      
REMARK 500 STANDARD TABLE:                                                      
REMARK 500 FORMAT: (10X,I3,1X,2(A3,1X,A1,I4,A1,1X,A4,3X),1X,F6.3)               
REMARK 500                                                                      
REMARK 500 EXPECTED VALUES PROTEIN: ENGH AND HUBER, 1999                        
REMARK 500 EXPECTED VALUES NUCLEIC ACID: CLOWNEY ET AL 1996                     
REMARK 500                                                                      
REMARK 500  M RES CSSEQI ATM1   RES CSSEQI ATM2   DEVIATION                     
REMARK 500    GLU A  72   CD    GLU A  72   OE1    -0.072                       
REMARK 500    GLU A  72   CD    GLU A  72   OE2    -0.073                       
REMARK 500                                                                      
REMARK 500 REMARK: NULL                                                         
REMARK 500                                                                      
REMARK 500 GEOMETRY AND STEREOCHEMISTRY                                         
REMARK 500 SUBTOPIC: COVALENT BOND ANGLES                                       
REMARK 500                                                                      
REMARK 500 THE STEREOCHEMICAL PARAMETERS OF THE FOLLOWING RESIDUES              
REMARK 500 HAVE VALUES WHICH DEVIATE FROM EXPECTED VALUES BY MORE               
REMARK 500 THAN 6*RMSD (M=MODEL NUMBER; RES=RESIDUE NAME; C=CHAIN               
REMARK 500 IDENTIFIER; SSEQ=SEQUENCE NUMBER; I=INSERTION CODE).                 
REMARK 500                                                                      
REMARK 500 STANDARD TABLE:                                                      
REMARK 500 FORMAT: (10X,I3,1X,A3,1X,A1,I4,A1,3(1X,A4,2X),12X,F5.1)              
REMARK 500                                                                      
REMARK 500 EXPECTED VALUES PROTEIN: ENGH AND HUBER, 1999                        
REMARK 500 EXPECTED VALUES NUCLEIC ACID: CLOWNEY ET AL 1996                     
REMARK 500                                                                      
REMARK 500  M RES CSSEQI ATM1   ATM2   ATM3                                     
REMARK 500    ARG A   5   NE  -  CZ  -  NH1 ANGL. DEV. =   3.4 DEGREES          
REMARK 500    ARG A  35   NE  -  CZ  -  NH1 ANGL. DEV. =   4.2 DEGREES          
REMARK 500    ARG A 106   NE  -  CZ  -  NH1 ANGL. DEV. =   3.5 DEGREES          
REMARK 500                                                                      
REMARK 500 REMARK: NULL                                                         
REMARK 500                                                                      
REMARK 500 GEOMETRY AND STEREOCHEMISTRY                                         
REMARK 500 SUBTOPIC: TORSION ANGLES                                             
REMARK 500                                                                      
REMARK 500 TORSION ANGLES OUTSIDE THE EXPECTED RAMACHANDRAN REGIONS:            
REMARK 500 (M=MODEL NUMBER; RES=RESIDUE NAME; C=CHAIN IDENTIFIER;               
REMARK 500 SSEQ=SEQUENCE NUMBER; I=INSERTION CODE).                             
REMARK 500                                                                      
REMARK 500 STANDARD TABLE:                                                      
REMARK 500 FORMAT:(10X,I3,1X,A3,1X,A1,I4,A1,4X,F7.2,3X,F7.2)                    
REMARK 500                                                                      
REMARK 500 EXPECTED VALUES: GJ KLEYWEGT AND TA JONES (1996). PHI/PSI-           
REMARK 500 CHOLOGY: RAMACHANDRAN REVISITED. STRUCTURE 4, 1395 - 1400            
REMARK 500                                                                      
REMARK 500  M RES CSSEQI        PSI       PHI                                   
REMARK 500    ALA A  90       25.26   -140.13                                   
REMARK 500                                                                      
REMARK 500 REMARK: NULL                                                         
REMARK 620                                                                      
REMARK 620 METAL COORDINATION                                                   
REMARK 620 (M=MODEL NUMBER; RES=RESIDUE NAME; C=CHAIN IDENTIFIER;               
REMARK 620 SSEQ=SEQUENCE NUMBER; I=INSERTION CODE):                             
REMARK 620                                                                      
REMARK 620 COORDINATION ANGLES FOR:  M RES CSSEQI METAL                         
REMARK 620                              ZN A 117  ZN                            
REMARK 620 N RES CSSEQI ATOM                                                    
REMARK 620 1 GLU A  11   OE1                                                    
REMARK 620 2 GLU A  74   OE2 124.5                                              
REMARK 620 3 GLU A 104   OE1  97.4 111.8                                        
REMARK 620 4 HIS A 107   ND1 107.2 104.9 110.7                                  
REMARK 620 N                    1     2     3                                   
REMARK 620                                                                      
REMARK 620 COORDINATION ANGLES FOR:  M RES CSSEQI METAL                         
REMARK 620                              ZN A 116  ZN                            
REMARK 620 N RES CSSEQI ATOM                                                    
REMARK 620 1 GLU A  44   OE1                                                    
REMARK 620 2 GLU A  74   OE1  95.8                                              
REMARK 620 3 HIS A  77   ND1 120.2  99.2                                        
REMARK 620 4 GLU A 104   OE2 132.3 106.8  97.3                                  
REMARK 620 N                    1     2     3                                   
REMARK 800                                                                      
REMARK 800 SITE                                                                 
REMARK 800 SITE_IDENTIFIER: AC1                                                 
REMARK 800 EVIDENCE_CODE: SOFTWARE                                              
REMARK 800 SITE_DESCRIPTION: BINDING SITE FOR RESIDUE ZN A 116                  
REMARK 800                                                                      
REMARK 800 SITE_IDENTIFIER: AC2                                                 
REMARK 800 EVIDENCE_CODE: SOFTWARE                                              
REMARK 800 SITE_DESCRIPTION: BINDING SITE FOR RESIDUE ZN A 117                  
REMARK 900                                                                      
REMARK 900 RELATED ENTRIES                                                      
REMARK 900 RELATED ID: 1U7J   RELATED DB: PDB                                   
REMARK 900 SOLUTION STRUCTURE OF FOUR HELIX-BUNDLE MODEL                        
REMARK 900 RELATED ID: 1NVO   RELATED DB: PDB                                   
REMARK 900 SOLUTION STRUCTURE OF FOUR HELIX-BUNDLE MODEL                        
REMARK 900 RELATED ID: 1JMB   RELATED DB: PDB                                   
REMARK 900 CRYSTAL STRUCTURE OF FOUR-HELIX BUNDLE MODEL                         
REMARK 900 RELATED ID: 1JMO   RELATED DB: PDB                                   
REMARK 900 CRYSTAL STRUCTURE OF FOUR-HELIX BUNDLE MODEL                         
REMARK 900 RELATED ID: 1EC5   RELATED DB: PDB                                   
REMARK 900 CRYSTAL STRUCTURE OF FOUR-HELIX BUNDLE MODEL                         
REMARK 900 RELATED ID: 1MFT   RELATED DB: PDB                                   
REMARK 900 CRYSTAL STRUCTURE OF FOUR-HELIX BUNDLE MODEL: DUE FERRI (II) TURN    
REMARK 900 MUTANT                                                               
REMARK 999                                                                      
REMARK 999 SEQUENCE                                                             
REMARK 999 NO SUITABLE DATABASE REFERENCES WERE                                 
REMARK 999 FOUND AT TIME OF PROCESSING                                          
DBREF  2HZ8 A    1   115  PDB    2HZ8     2HZ8             1    115             
SEQRES   1 A  115  MET ASP GLU LEU ARG GLU LEU LEU LYS ALA GLU GLN GLN          
SEQRES   2 A  115  ALA ILE LYS ILE TYR LYS GLU VAL LEU LYS LYS ALA LYS          
SEQRES   3 A  115  GLU GLY ASP GLU GLN GLU LEU ALA ARG LEU ILE GLN GLU          
SEQRES   4 A  115  ILE VAL LYS ALA GLU LYS GLN ALA VAL LYS VAL TYR LYS          
SEQRES   5 A  115  GLU ALA ALA GLU LYS ALA ARG ASN PRO GLU LYS ARG GLN          
SEQRES   6 A  115  VAL ILE ASP LYS ILE LEU GLU ASP GLU GLU LYS HIS ILE          
SEQRES   7 A  115  GLU TRP LEU LYS ALA ALA SER LYS GLN GLY ASN ALA GLU          
SEQRES   8 A  115  GLN PHE ALA SER LEU VAL GLN GLN ILE LEU GLN ASP GLU          
SEQRES   9 A  115  GLN ARG HIS VAL GLU GLU ILE GLU LYS LYS ASN                  
HET     ZN  A 116       1                                                       
HET     ZN  A 117       1                                                       
HETNAM      ZN ZINC ION                                                         
FORMUL   2   ZN    2(ZN 2+)                                                     
FORMUL   4  HOH   *2(H2 O)                                                      
HELIX    1   1 GLU A    3  GLY A   28  1                                  26    
HELIX    2   2 ASP A   29  ALA A   34  1                                   6    
HELIX    3   3 LEU A   36  LYS A   57  1                                  22    
HELIX    4   4 VAL A   66  GLN A   87  1                                  22    
HELIX    5   5 GLN A   92  ILE A  111  1                                  20    
LINK         OE1 GLU A  11                ZN    ZN A 117     1555   1555  1.98  
LINK         OE1 GLU A  44                ZN    ZN A 116     1555   1555  2.01  
LINK         OE1 GLU A  74                ZN    ZN A 116     1555   1555  2.11  
LINK         OE2 GLU A  74                ZN    ZN A 117     1555   1555  2.00  
LINK         ND1 HIS A  77                ZN    ZN A 116     1555   1555  2.04  
LINK         OE2 GLU A 104                ZN    ZN A 116     1555   1555  2.07  
LINK         OE1 GLU A 104                ZN    ZN A 117     1555   1555  2.06  
LINK         ND1 HIS A 107                ZN    ZN A 117     1555   1555  2.10  
SITE     1 AC1  4 GLU A  44  GLU A  74  HIS A  77  GLU A 104                    
SITE     1 AC2  4 GLU A  11  GLU A  74  GLU A 104  HIS A 107                    
CRYST1    1.000    1.000    1.000  90.00  90.00  90.00 P 1           1          
ORIGX1      1.000000  0.000000  0.000000        0.00000                         
ORIGX2      0.000000  1.000000  0.000000        0.00000                         
ORIGX3      0.000000  0.000000  1.000000        0.00000                         
SCALE1      1.000000  0.000000  0.000000        0.00000                         
SCALE2      0.000000  1.000000  0.000000        0.00000                         
SCALE3      0.000000  0.000000  1.000000        0.00000                         
ATOM      1  N   MET A   1      19.996  -3.486   4.183  1.00  0.00           N  
ATOM      2  CA  MET A   1      20.066  -2.583   5.341  1.00  0.00           C  
ATOM      3  C   MET A   1      19.231  -1.319   5.131  1.00  0.00           C  
ATOM      4  O   MET A   1      18.448  -0.984   6.009  1.00  0.00           O  
ATOM      5  CB  MET A   1      21.525  -2.294   5.723  1.00  0.00           C  
ATOM      6  CG  MET A   1      21.709  -1.679   7.106  1.00  0.00           C  
ATOM      7  SD  MET A   1      21.314   0.066   7.284  1.00  0.00           S  
ATOM      8  CE  MET A   1      22.711   0.816   6.488  1.00  0.00           C  
ATOM      9  H1  MET A   1      20.501  -3.113   3.410  1.00  0.00           H  
ATOM     10  H2  MET A   1      19.050  -3.615   3.892  1.00  0.00           H  
ATOM     11  H3  MET A   1      20.382  -4.379   4.402  1.00  0.00           H  
ATOM     12  HA  MET A   1      19.609  -3.106   6.174  1.00  0.00           H  
ATOM     13  HB2 MET A   1      22.060  -3.229   5.727  1.00  0.00           H  
ATOM     14  HB3 MET A   1      21.984  -1.659   4.986  1.00  0.00           H  
ATOM     15  HG2 MET A   1      21.106  -2.232   7.810  1.00  0.00           H  
ATOM     16  HG3 MET A   1      22.745  -1.812   7.399  1.00  0.00           H  
ATOM     17  HE1 MET A   1      22.734   0.557   5.477  1.00  0.00           H  
ATOM     18  HE2 MET A   1      23.601   0.485   6.943  1.00  0.00           H  
ATOM     19  HE3 MET A   1      22.647   1.868   6.568  1.00  0.00           H  
ATOM     20  N   ASP A   2      19.361  -0.624   4.001  1.00  0.00           N  
ATOM     21  CA  ASP A   2      18.735   0.679   3.714  1.00  0.00           C  
ATOM     22  C   ASP A   2      17.643   0.635   2.621  1.00  0.00           C  
ATOM     23  O   ASP A   2      17.370   1.629   1.953  1.00  0.00           O  
ATOM     24  CB  ASP A   2      19.815   1.743   3.448  1.00  0.00           C  
ATOM     25  CG  ASP A   2      20.590   1.593   2.144  1.00  0.00           C  
ATOM     26  OD1 ASP A   2      20.764   0.499   1.641  1.00  0.00           O  
ATOM     27  OD2 ASP A   2      21.125   2.563   1.625  1.00  0.00           O  
ATOM     28  H   ASP A   2      20.013  -0.944   3.307  1.00  0.00           H  
ATOM     29  HA  ASP A   2      18.218   0.996   4.612  1.00  0.00           H  
ATOM     30  HB2 ASP A   2      19.347   2.715   3.455  1.00  0.00           H  
ATOM     31  HB3 ASP A   2      20.518   1.730   4.266  1.00  0.00           H  
ATOM     32  N   GLU A   3      16.987  -0.509   2.441  1.00  0.00           N  
ATOM     33  CA  GLU A   3      15.836  -0.703   1.541  1.00  0.00           C  
ATOM     34  C   GLU A   3      14.689   0.292   1.774  1.00  0.00           C  
ATOM     35  O   GLU A   3      13.984   0.636   0.829  1.00  0.00           O  
ATOM     36  CB  GLU A   3      15.270  -2.126   1.677  1.00  0.00           C  
ATOM     37  CG  GLU A   3      16.137  -3.231   1.073  1.00  0.00           C  
ATOM     38  CD  GLU A   3      17.480  -3.414   1.768  1.00  0.00           C  
ATOM     39  OE1 GLU A   3      17.544  -3.398   3.008  1.00  0.00           O  
ATOM     40  OE2 GLU A   3      18.489  -3.570   1.063  1.00  0.00           O  
ATOM     41  H   GLU A   3      17.252  -1.291   3.023  1.00  0.00           H  
ATOM     42  HA  GLU A   3      16.163  -0.560   0.513  1.00  0.00           H  
ATOM     43  HB2 GLU A   3      15.077  -2.344   2.721  1.00  0.00           H  
ATOM     44  HB3 GLU A   3      14.316  -2.163   1.161  1.00  0.00           H  
ATOM     45  HG2 GLU A   3      15.592  -4.164   1.132  1.00  0.00           H  
ATOM     46  HG3 GLU A   3      16.293  -3.008   0.025  1.00  0.00           H  
ATOM     47  N   LEU A   4      14.513   0.798   2.998  1.00  0.00           N  
ATOM     48  CA  LEU A   4      13.484   1.785   3.338  1.00  0.00           C  
ATOM     49  C   LEU A   4      13.497   3.070   2.487  1.00  0.00           C  
ATOM     50  O   LEU A   4      12.483   3.752   2.399  1.00  0.00           O  
ATOM     51  CB  LEU A   4      13.474   2.062   4.849  1.00  0.00           C  
ATOM     52  CG  LEU A   4      14.432   3.119   5.396  1.00  0.00           C  
ATOM     53  CD1 LEU A   4      14.184   3.267   6.889  1.00  0.00           C  
ATOM     54  CD2 LEU A   4      15.898   2.803   5.183  1.00  0.00           C  
ATOM     55  H   LEU A   4      15.079   0.427   3.744  1.00  0.00           H  
ATOM     56  HA  LEU A   4      12.543   1.302   3.125  1.00  0.00           H  
ATOM     57  HB2 LEU A   4      12.479   2.402   5.089  1.00  0.00           H  
ATOM     58  HB3 LEU A   4      13.623   1.129   5.385  1.00  0.00           H  
ATOM     59  HG  LEU A   4      14.223   4.067   4.920  1.00  0.00           H  
ATOM     60 HD11 LEU A   4      14.371   2.361   7.398  1.00  0.00           H  
ATOM     61 HD12 LEU A   4      13.185   3.544   7.060  1.00  0.00           H  
ATOM     62 HD13 LEU A   4      14.802   4.019   7.287  1.00  0.00           H  
ATOM     63 HD21 LEU A   4      16.118   2.734   4.136  1.00  0.00           H  
ATOM     64 HD22 LEU A   4      16.149   1.881   5.668  1.00  0.00           H  
ATOM     65 HD23 LEU A   4      16.490   3.597   5.586  1.00  0.00           H  
ATOM     66  N   ARG A   5      14.614   3.391   1.828  1.00  0.00           N  
ATOM     67  CA  ARG A   5      14.743   4.505   0.872  1.00  0.00           C  
ATOM     68  C   ARG A   5      14.050   4.250  -0.468  1.00  0.00           C  
ATOM     69  O   ARG A   5      13.649   5.186  -1.127  1.00  0.00           O  
ATOM     70  CB  ARG A   5      16.226   4.829   0.658  1.00  0.00           C  
ATOM     71  CG  ARG A   5      16.878   5.348   1.939  1.00  0.00           C  
ATOM     72  CD  ARG A   5      18.298   5.829   1.745  1.00  0.00           C  
ATOM     73  NE  ARG A   5      18.773   6.482   2.955  1.00  0.00           N  
ATOM     74  CZ  ARG A   5      19.601   7.479   3.069  1.00  0.00           C  
ATOM     75  NH1 ARG A   5      20.248   7.985   2.079  1.00  0.00           N  
ATOM     76  NH2 ARG A   5      19.789   8.002   4.229  1.00  0.00           N  
ATOM     77  H   ARG A   5      15.404   2.776   1.948  1.00  0.00           H  
ATOM     78  HA  ARG A   5      14.257   5.387   1.285  1.00  0.00           H  
ATOM     79  HB2 ARG A   5      16.747   3.943   0.322  1.00  0.00           H  
ATOM     80  HB3 ARG A   5      16.308   5.593  -0.106  1.00  0.00           H  
ATOM     81  HG2 ARG A   5      16.299   6.168   2.300  1.00  0.00           H  
ATOM     82  HG3 ARG A   5      16.882   4.581   2.689  1.00  0.00           H  
ATOM     83  HD2 ARG A   5      18.919   4.999   1.515  1.00  0.00           H  
ATOM     84  HD3 ARG A   5      18.322   6.515   0.930  1.00  0.00           H  
ATOM     85  HE  ARG A   5      18.326   6.224   3.826  1.00  0.00           H  
ATOM     86 HH11 ARG A   5      20.181   7.575   1.178  1.00  0.00           H  
ATOM     87 HH12 ARG A   5      20.831   8.768   2.246  1.00  0.00           H  
ATOM     88 HH21 ARG A   5      19.237   7.642   4.992  1.00  0.00           H  
ATOM     89 HH22 ARG A   5      20.389   8.771   4.328  1.00  0.00           H  
ATOM     90  N   GLU A   6      13.851   3.002  -0.856  1.00  0.00           N  
ATOM     91  CA  GLU A   6      13.067   2.608  -2.032  1.00  0.00           C  
ATOM     92  C   GLU A   6      11.637   2.203  -1.659  1.00  0.00           C  
ATOM     93  O   GLU A   6      10.728   2.341  -2.465  1.00  0.00           O  
ATOM     94  CB  GLU A   6      13.750   1.459  -2.778  1.00  0.00           C  
ATOM     95  CG  GLU A   6      15.177   1.755  -3.229  1.00  0.00           C  
ATOM     96  CD  GLU A   6      15.285   2.998  -4.106  1.00  0.00           C  
ATOM     97  OE1 GLU A   6      14.852   2.961  -5.267  1.00  0.00           O  
ATOM     98  OE2 GLU A   6      15.812   4.026  -3.646  1.00  0.00           O  
ATOM     99  H   GLU A   6      14.198   2.271  -0.257  1.00  0.00           H  
ATOM    100  HA  GLU A   6      12.982   3.447  -2.717  1.00  0.00           H  
ATOM    101  HB2 GLU A   6      13.768   0.584  -2.140  1.00  0.00           H  
ATOM    102  HB3 GLU A   6      13.160   1.214  -3.654  1.00  0.00           H  
ATOM    103  HG2 GLU A   6      15.812   1.865  -2.358  1.00  0.00           H  
ATOM    104  HG3 GLU A   6      15.533   0.900  -3.790  1.00  0.00           H  
ATOM    105  N   LEU A   7      11.405   1.757  -0.429  1.00  0.00           N  
ATOM    106  CA  LEU A   7      10.058   1.557   0.109  1.00  0.00           C  
ATOM    107  C   LEU A   7       9.317   2.885   0.319  1.00  0.00           C  
ATOM    108  O   LEU A   7       8.126   2.940   0.077  1.00  0.00           O  
ATOM    109  CB  LEU A   7      10.123   0.731   1.401  1.00  0.00           C  
ATOM    110  CG  LEU A   7      10.592  -0.711   1.210  1.00  0.00           C  
ATOM    111  CD1 LEU A   7      10.781  -1.407   2.538  1.00  0.00           C  
ATOM    112  CD2 LEU A   7       9.621  -1.503   0.393  1.00  0.00           C  
ATOM    113  H   LEU A   7      12.196   1.578   0.165  1.00  0.00           H  
ATOM    114  HA  LEU A   7       9.474   1.003  -0.622  1.00  0.00           H  
ATOM    115  HB2 LEU A   7      10.777   1.233   2.086  1.00  0.00           H  
ATOM    116  HB3 LEU A   7       9.141   0.707   1.851  1.00  0.00           H  
ATOM    117  HG  LEU A   7      11.532  -0.708   0.711  1.00  0.00           H  
ATOM    118 HD11 LEU A   7       9.883  -1.413   3.077  1.00  0.00           H  
ATOM    119 HD12 LEU A   7      11.514  -0.903   3.095  1.00  0.00           H  
ATOM    120 HD13 LEU A   7      11.098  -2.412   2.405  1.00  0.00           H  
ATOM    121 HD21 LEU A   7       8.655  -1.302   0.682  1.00  0.00           H  
ATOM    122 HD22 LEU A   7       9.790  -2.522   0.520  1.00  0.00           H  
ATOM    123 HD23 LEU A   7       9.714  -1.267  -0.621  1.00  0.00           H  
ATOM    124  N   LEU A   8      10.006   3.974   0.659  1.00  0.00           N  
ATOM    125  CA  LEU A   8       9.444   5.331   0.653  1.00  0.00           C  
ATOM    126  C   LEU A   8       8.837   5.703  -0.705  1.00  0.00           C  
ATOM    127  O   LEU A   8       7.706   6.169  -0.767  1.00  0.00           O  
ATOM    128  CB  LEU A   8      10.536   6.325   1.089  1.00  0.00           C  
ATOM    129  CG  LEU A   8      10.156   7.805   1.039  1.00  0.00           C  
ATOM    130  CD1 LEU A   8       8.962   8.139   1.896  1.00  0.00           C  
ATOM    131  CD2 LEU A   8      11.325   8.653   1.506  1.00  0.00           C  
ATOM    132  H   LEU A   8      10.966   3.860   0.927  1.00  0.00           H  
ATOM    133  HA  LEU A   8       8.632   5.365   1.373  1.00  0.00           H  
ATOM    134  HB2 LEU A   8      10.830   6.083   2.098  1.00  0.00           H  
ATOM    135  HB3 LEU A   8      11.400   6.185   0.459  1.00  0.00           H  
ATOM    136  HG  LEU A   8       9.932   8.073   0.020  1.00  0.00           H  
ATOM    137 HD11 LEU A   8       8.094   7.631   1.544  1.00  0.00           H  
ATOM    138 HD12 LEU A   8       8.765   9.183   1.864  1.00  0.00           H  
ATOM    139 HD13 LEU A   8       9.146   7.861   2.900  1.00  0.00           H  
ATOM    140 HD21 LEU A   8      11.107   9.668   1.400  1.00  0.00           H  
ATOM    141 HD22 LEU A   8      12.171   8.446   0.933  1.00  0.00           H  
ATOM    142 HD23 LEU A   8      11.551   8.467   2.506  1.00  0.00           H  
ATOM    143  N   LYS A   9       9.557   5.433  -1.793  1.00  0.00           N  
ATOM    144  CA  LYS A   9       9.082   5.644  -3.167  1.00  0.00           C  
ATOM    145  C   LYS A   9       7.852   4.789  -3.472  1.00  0.00           C  
ATOM    146  O   LYS A   9       6.897   5.289  -4.046  1.00  0.00           O  
ATOM    147  CB  LYS A   9      10.206   5.372  -4.175  1.00  0.00           C  
ATOM    148  CG  LYS A   9      11.458   6.206  -3.921  1.00  0.00           C  
ATOM    149  CD  LYS A   9      12.543   5.890  -4.943  1.00  0.00           C  
ATOM    150  CE  LYS A   9      13.765   6.777  -4.768  1.00  0.00           C  
ATOM    151  NZ  LYS A   9      14.512   6.483  -3.535  1.00  0.00           N  
ATOM    152  H   LYS A   9      10.458   5.026  -1.655  1.00  0.00           H  
ATOM    153  HA  LYS A   9       8.771   6.681  -3.274  1.00  0.00           H  
ATOM    154  HB2 LYS A   9      10.469   4.327  -4.154  1.00  0.00           H  
ATOM    155  HB3 LYS A   9       9.838   5.601  -5.165  1.00  0.00           H  
ATOM    156  HG2 LYS A   9      11.205   7.252  -3.981  1.00  0.00           H  
ATOM    157  HG3 LYS A   9      11.837   6.001  -2.934  1.00  0.00           H  
ATOM    158  HD2 LYS A   9      12.828   4.852  -4.863  1.00  0.00           H  
ATOM    159  HD3 LYS A   9      12.147   6.052  -5.937  1.00  0.00           H  
ATOM    160  HE2 LYS A   9      14.414   6.634  -5.622  1.00  0.00           H  
ATOM    161  HE3 LYS A   9      13.446   7.812  -4.762  1.00  0.00           H  
ATOM    162  HZ1 LYS A   9      13.952   6.602  -2.716  1.00  0.00           H  
ATOM    163  HZ2 LYS A   9      15.278   7.109  -3.428  1.00  0.00           H  
ATOM    164  HZ3 LYS A   9      14.886   5.551  -3.528  1.00  0.00           H  
ATOM    165  N   ALA A  10       7.835   3.534  -3.030  1.00  0.00           N  
ATOM    166  CA  ALA A  10       6.692   2.640  -3.181  1.00  0.00           C  
ATOM    167  C   ALA A  10       5.429   3.129  -2.447  1.00  0.00           C  
ATOM    168  O   ALA A  10       4.352   3.069  -3.020  1.00  0.00           O  
ATOM    169  CB  ALA A  10       7.099   1.237  -2.746  1.00  0.00           C  
ATOM    170  H   ALA A  10       8.653   3.192  -2.564  1.00  0.00           H  
ATOM    171  HA  ALA A  10       6.447   2.595  -4.237  1.00  0.00           H  
ATOM    172  HB1 ALA A  10       6.310   0.545  -2.982  1.00  0.00           H  
ATOM    173  HB2 ALA A  10       7.280   1.202  -1.688  1.00  0.00           H  
ATOM    174  HB3 ALA A  10       7.986   0.936  -3.271  1.00  0.00           H  
ATOM    175  N   GLU A  11       5.542   3.659  -1.225  1.00  0.00           N  
ATOM    176  CA  GLU A  11       4.424   4.246  -0.505  1.00  0.00           C  
ATOM    177  C   GLU A  11       3.899   5.542  -1.153  1.00  1.00           C  
ATOM    178  O   GLU A  11       2.694   5.696  -1.313  1.00  1.00           O  
ATOM    179  CB  GLU A  11       4.857   4.502   0.944  1.00  1.00           C  
ATOM    180  CG  GLU A  11       5.237   3.266   1.808  1.00  1.00           C  
ATOM    181  CD  GLU A  11       4.242   2.104   1.799  1.00  1.00           C  
ATOM    182  OE1 GLU A  11       3.064   2.344   2.218  1.00  1.00           O  
ATOM    183  OE2 GLU A  11       4.603   0.998   1.434  1.00  1.00           O  
ATOM    184  H   GLU A  11       6.453   3.657  -0.793  1.00  0.00           H  
ATOM    185  HA  GLU A  11       3.589   3.547  -0.494  1.00  0.00           H  
ATOM    186  HB2 GLU A  11       5.668   5.231   0.996  1.00  1.00           H  
ATOM    187  HB3 GLU A  11       3.966   4.958   1.367  1.00  1.00           H  
ATOM    188  HG2 GLU A  11       6.193   2.868   1.506  1.00  1.00           H  
ATOM    189  HG3 GLU A  11       5.333   3.582   2.846  1.00  1.00           H  
ATOM    190  N   GLN A  12       4.787   6.438  -1.599  1.00  0.00           N  
ATOM    191  CA  GLN A  12       4.415   7.637  -2.361  1.00  0.00           C  
ATOM    192  C   GLN A  12       3.680   7.281  -3.663  1.00  0.00           C  
ATOM    193  O   GLN A  12       2.655   7.875  -3.982  1.00  0.00           O  
ATOM    194  CB  GLN A  12       5.660   8.486  -2.667  1.00  0.00           C  
ATOM    195  CG  GLN A  12       6.231   9.207  -1.439  1.00  0.00           C  
ATOM    196  CD  GLN A  12       7.452  10.044  -1.733  1.00  0.00           C  
ATOM    197  OE1 GLN A  12       8.090   9.934  -2.751  1.00  0.00           O  
ATOM    198  NE2 GLN A  12       7.817  10.955  -0.880  1.00  0.00           N  
ATOM    199  H   GLN A  12       5.766   6.260  -1.428  1.00  0.00           H  
ATOM    200  HA  GLN A  12       3.729   8.233  -1.764  1.00  0.00           H  
ATOM    201  HB2 GLN A  12       6.425   7.858  -3.103  1.00  0.00           H  
ATOM    202  HB3 GLN A  12       5.390   9.238  -3.397  1.00  0.00           H  
ATOM    203  HG2 GLN A  12       5.473   9.851  -1.037  1.00  0.00           H  
ATOM    204  HG3 GLN A  12       6.496   8.496  -0.683  1.00  0.00           H  
ATOM    205 HE21 GLN A  12       7.317  11.104  -0.031  1.00  0.00           H  
ATOM    206 HE22 GLN A  12       8.578  11.531  -1.104  1.00  0.00           H  
ATOM    207  N   GLN A  13       4.161   6.274  -4.393  1.00  0.00           N  
ATOM    208  CA  GLN A  13       3.508   5.737  -5.589  1.00  0.00           C  
ATOM    209  C   GLN A  13       2.138   5.115  -5.282  1.00  0.00           C  
ATOM    210  O   GLN A  13       1.197   5.332  -6.040  1.00  0.00           O  
ATOM    211  CB  GLN A  13       4.430   4.704  -6.243  1.00  0.00           C  
ATOM    212  CG  GLN A  13       5.634   5.342  -6.931  1.00  0.00           C  
ATOM    213  CD  GLN A  13       6.750   4.359  -7.206  1.00  0.00           C  
ATOM    214  OE1 GLN A  13       6.554   3.175  -7.368  1.00  0.00           O  
ATOM    215  NE2 GLN A  13       7.969   4.810  -7.293  1.00  0.00           N  
ATOM    216  H   GLN A  13       5.025   5.853  -4.098  1.00  0.00           H  
ATOM    217  HA  GLN A  13       3.341   6.547  -6.295  1.00  0.00           H  
ATOM    218  HB2 GLN A  13       4.769   4.008  -5.491  1.00  0.00           H  
ATOM    219  HB3 GLN A  13       3.881   4.146  -6.985  1.00  0.00           H  
ATOM    220  HG2 GLN A  13       5.319   5.773  -7.860  1.00  0.00           H  
ATOM    221  HG3 GLN A  13       6.028   6.140  -6.323  1.00  0.00           H  
ATOM    222 HE21 GLN A  13       8.140   5.785  -7.210  1.00  0.00           H  
ATOM    223 HE22 GLN A  13       8.719   4.171  -7.384  1.00  0.00           H  
ATOM    224  N   ALA A  14       2.000   4.379  -4.175  1.00  0.00           N  
ATOM    225  CA  ALA A  14       0.740   3.764  -3.761  1.00  0.00           C  
ATOM    226  C   ALA A  14      -0.350   4.812  -3.487  1.00  0.00           C  
ATOM    227  O   ALA A  14      -1.464   4.681  -3.976  1.00  0.00           O  
ATOM    228  CB  ALA A  14       0.979   2.872  -2.542  1.00  0.00           C  
ATOM    229  H   ALA A  14       2.811   4.227  -3.596  1.00  0.00           H  
ATOM    230  HA  ALA A  14       0.391   3.126  -4.569  1.00  0.00           H  
ATOM    231  HB1 ALA A  14       0.063   2.370  -2.275  1.00  0.00           H  
ATOM    232  HB2 ALA A  14       1.314   3.454  -1.698  1.00  0.00           H  
ATOM    233  HB3 ALA A  14       1.723   2.127  -2.771  1.00  0.00           H  
ATOM    234  N   ILE A  15      -0.024   5.888  -2.772  1.00  0.00           N  
ATOM    235  CA  ILE A  15      -0.929   7.022  -2.537  1.00  0.00           C  
ATOM    236  C   ILE A  15      -1.410   7.617  -3.866  1.00  0.00           C  
ATOM    237  O   ILE A  15      -2.606   7.813  -4.054  1.00  0.00           O  
ATOM    238  CB  ILE A  15      -0.239   8.079  -1.645  1.00  0.00           C  
ATOM    239  CG1 ILE A  15       0.018   7.520  -0.232  1.00  0.00           C  
ATOM    240  CG2 ILE A  15      -1.070   9.365  -1.541  1.00  0.00           C  
ATOM    241  CD1 ILE A  15       1.069   8.317   0.535  1.00  0.00           C  
ATOM    242  H   ILE A  15       0.912   5.931  -2.388  1.00  0.00           H  
ATOM    243  HA  ILE A  15      -1.811   6.660  -2.013  1.00  0.00           H  
ATOM    244  HB  ILE A  15       0.718   8.332  -2.098  1.00  0.00           H  
ATOM    245 HG12 ILE A  15      -0.910   7.503   0.335  1.00  0.00           H  
ATOM    246 HG13 ILE A  15       0.381   6.500  -0.295  1.00  0.00           H  
ATOM    247 HG21 ILE A  15      -0.594  10.067  -0.881  1.00  0.00           H  
ATOM    248 HG22 ILE A  15      -2.057   9.145  -1.173  1.00  0.00           H  
ATOM    249 HG23 ILE A  15      -1.142   9.840  -2.505  1.00  0.00           H  
ATOM    250 HD11 ILE A  15       1.979   8.387  -0.037  1.00  0.00           H  
ATOM    251 HD12 ILE A  15       1.287   7.809   1.455  1.00  0.00           H  
ATOM    252 HD13 ILE A  15       0.712   9.304   0.762  1.00  0.00           H  
ATOM    253  N   LYS A  16      -0.498   7.863  -4.809  1.00  0.00           N  
ATOM    254  CA  LYS A  16      -0.791   8.468  -6.118  1.00  0.00           C  
ATOM    255  C   LYS A  16      -1.694   7.625  -7.019  1.00  0.00           C  
ATOM    256  O   LYS A  16      -2.438   8.193  -7.787  1.00  0.00           O  
ATOM    257  CB  LYS A  16       0.519   8.816  -6.829  1.00  0.00           C  
ATOM    258  CG  LYS A  16       1.251   9.982  -6.170  1.00  0.00           C  
ATOM    259  CD  LYS A  16       2.681  10.072  -6.676  1.00  0.00           C  
ATOM    260  CE  LYS A  16       3.458  11.115  -5.940  1.00  0.00           C  
ATOM    261  NZ  LYS A  16       4.829  11.240  -6.443  1.00  0.00           N  
ATOM    262  H   LYS A  16       0.466   7.670  -4.581  1.00  0.00           H  
ATOM    263  HA  LYS A  16      -1.334   9.394  -5.954  1.00  0.00           H  
ATOM    264  HB2 LYS A  16       1.154   7.947  -6.840  1.00  0.00           H  
ATOM    265  HB3 LYS A  16       0.311   9.088  -7.850  1.00  0.00           H  
ATOM    266  HG2 LYS A  16       0.733  10.897  -6.390  1.00  0.00           H  
ATOM    267  HG3 LYS A  16       1.264   9.859  -5.100  1.00  0.00           H  
ATOM    268  HD2 LYS A  16       3.161   9.136  -6.537  1.00  0.00           H  
ATOM    269  HD3 LYS A  16       2.681  10.298  -7.711  1.00  0.00           H  
ATOM    270  HE2 LYS A  16       2.953  12.035  -6.034  1.00  0.00           H  
ATOM    271  HE3 LYS A  16       3.473  10.851  -4.922  1.00  0.00           H  
ATOM    272  HZ1 LYS A  16       4.900  11.897  -7.176  1.00  0.00           H  
ATOM    273  HZ2 LYS A  16       5.180  10.372  -6.788  1.00  0.00           H  
ATOM    274  HZ3 LYS A  16       5.445  11.534  -5.728  1.00  0.00           H  
ATOM    275  N   ILE A  17      -1.685   6.307  -6.938  1.00  0.00           N  
ATOM    276  CA  ILE A  17      -2.642   5.455  -7.666  1.00  0.00           C  
ATOM    277  C   ILE A  17      -3.980   5.329  -6.929  1.00  0.00           C  
ATOM    278  O   ILE A  17      -5.023   5.438  -7.566  1.00  0.00           O  
ATOM    279  CB  ILE A  17      -2.033   4.096  -8.074  1.00  0.00           C  
ATOM    280  CG1 ILE A  17      -2.966   3.253  -8.960  1.00  0.00           C  
ATOM    281  CG2 ILE A  17      -1.588   3.245  -6.885  1.00  0.00           C  
ATOM    282  CD1 ILE A  17      -3.290   3.876 -10.306  1.00  0.00           C  
ATOM    283  H   ILE A  17      -1.028   5.889  -6.318  1.00  0.00           H  
ATOM    284  HA  ILE A  17      -2.878   5.963  -8.598  1.00  0.00           H  
ATOM    285  HB  ILE A  17      -1.145   4.306  -8.659  1.00  0.00           H  
ATOM    286 HG12 ILE A  17      -2.493   2.304  -9.150  1.00  0.00           H  
ATOM    287 HG13 ILE A  17      -3.889   3.052  -8.445  1.00  0.00           H  
ATOM    288 HG21 ILE A  17      -1.198   2.300  -7.229  1.00  0.00           H  
ATOM    289 HG22 ILE A  17      -2.401   3.060  -6.208  1.00  0.00           H  
ATOM    290 HG23 ILE A  17      -0.802   3.749  -6.358  1.00  0.00           H  
ATOM    291 HD11 ILE A  17      -3.817   3.174 -10.900  1.00  0.00           H  
ATOM    292 HD12 ILE A  17      -2.402   4.144 -10.807  1.00  0.00           H  
ATOM    293 HD13 ILE A  17      -3.897   4.738 -10.194  1.00  0.00           H  
ATOM    294  N   TYR A  18      -3.995   5.212  -5.597  1.00  0.00           N  
ATOM    295  CA  TYR A  18      -5.243   5.240  -4.827  1.00  0.00           C  
ATOM    296  C   TYR A  18      -6.025   6.555  -5.009  1.00  0.00           C  
ATOM    297  O   TYR A  18      -7.248   6.519  -5.088  1.00  0.00           O  
ATOM    298  CB  TYR A  18      -4.989   4.931  -3.347  1.00  0.00           C  
ATOM    299  CG  TYR A  18      -5.030   3.462  -2.974  1.00  0.00           C  
ATOM    300  CD1 TYR A  18      -6.261   2.812  -2.894  1.00  0.00           C  
ATOM    301  CD2 TYR A  18      -3.875   2.749  -2.672  1.00  0.00           C  
ATOM    302  CE1 TYR A  18      -6.339   1.454  -2.554  1.00  0.00           C  
ATOM    303  CE2 TYR A  18      -3.945   1.389  -2.331  1.00  0.00           C  
ATOM    304  CZ  TYR A  18      -5.178   0.735  -2.283  1.00  0.00           C  
ATOM    305  OH  TYR A  18      -5.260  -0.574  -1.965  1.00  0.00           O  
ATOM    306  H   TYR A  18      -3.123   5.133  -5.100  1.00  0.00           H  
ATOM    307  HA  TYR A  18      -5.889   4.458  -5.217  1.00  0.00           H  
ATOM    308  HB2 TYR A  18      -4.055   5.372  -3.026  1.00  0.00           H  
ATOM    309  HB3 TYR A  18      -5.777   5.404  -2.781  1.00  0.00           H  
ATOM    310  HD1 TYR A  18      -7.148   3.364  -3.088  1.00  0.00           H  
ATOM    311  HD2 TYR A  18      -2.931   3.243  -2.698  1.00  0.00           H  
ATOM    312  HE1 TYR A  18      -7.280   0.954  -2.489  1.00  0.00           H  
ATOM    313  HE2 TYR A  18      -3.058   0.840  -2.107  1.00  0.00           H  
ATOM    314  HH  TYR A  18      -4.416  -0.926  -1.669  1.00  0.00           H  
ATOM    315  N   LYS A  19      -5.341   7.698  -5.156  1.00  0.00           N  
ATOM    316  CA  LYS A  19      -5.940   8.998  -5.513  1.00  0.00           C  
ATOM    317  C   LYS A  19      -6.694   8.988  -6.848  1.00  0.00           C  
ATOM    318  O   LYS A  19      -7.733   9.608  -6.946  1.00  0.00           O  
ATOM    319  CB  LYS A  19      -4.859  10.092  -5.516  1.00  0.00           C  
ATOM    320  CG  LYS A  19      -4.557  10.634  -4.123  1.00  0.00           C  
ATOM    321  CD  LYS A  19      -3.414  11.625  -4.096  1.00  0.00           C  
ATOM    322  CE  LYS A  19      -3.181  12.126  -2.689  1.00  0.00           C  
ATOM    323  NZ  LYS A  19      -2.063  13.055  -2.578  1.00  0.00           N  
ATOM    324  H   LYS A  19      -4.345   7.661  -5.005  1.00  0.00           H  
ATOM    325  HA  LYS A  19      -6.686   9.251  -4.765  1.00  0.00           H  
ATOM    326  HB2 LYS A  19      -3.958   9.707  -5.960  1.00  0.00           H  
ATOM    327  HB3 LYS A  19      -5.192  10.918  -6.120  1.00  0.00           H  
ATOM    328  HG2 LYS A  19      -5.427  11.117  -3.749  1.00  0.00           H  
ATOM    329  HG3 LYS A  19      -4.322   9.829  -3.477  1.00  0.00           H  
ATOM    330  HD2 LYS A  19      -2.542  11.149  -4.448  1.00  0.00           H  
ATOM    331  HD3 LYS A  19      -3.640  12.437  -4.726  1.00  0.00           H  
ATOM    332  HE2 LYS A  19      -4.063  12.602  -2.355  1.00  0.00           H  
ATOM    333  HE3 LYS A  19      -3.008  11.296  -2.060  1.00  0.00           H  
ATOM    334  HZ1 LYS A  19      -2.218  13.885  -3.103  1.00  0.00           H  
ATOM    335  HZ2 LYS A  19      -1.210  12.657  -2.892  1.00  0.00           H  
ATOM    336  HZ3 LYS A  19      -1.914  13.333  -1.629  1.00  0.00           H  
ATOM    337  N   GLU A  20      -6.211   8.273  -7.852  1.00  0.00           N  
ATOM    338  CA  GLU A  20      -6.888   8.106  -9.144  1.00  0.00           C  
ATOM    339  C   GLU A  20      -8.079   7.144  -9.030  1.00  0.00           C  
ATOM    340  O   GLU A  20      -9.187   7.486  -9.431  1.00  0.00           O  
ATOM    341  CB  GLU A  20      -5.874   7.611 -10.189  1.00  0.00           C  
ATOM    342  CG  GLU A  20      -6.377   7.575 -11.633  1.00  0.00           C  
ATOM    343  CD  GLU A  20      -6.461   8.949 -12.271  1.00  0.00           C  
ATOM    344  OE1 GLU A  20      -7.393   9.678 -12.032  1.00  0.00           O  
ATOM    345  OE2 GLU A  20      -5.590   9.331 -13.025  1.00  0.00           O  
ATOM    346  H   GLU A  20      -5.369   7.774  -7.692  1.00  0.00           H  
ATOM    347  HA  GLU A  20      -7.279   9.068  -9.466  1.00  0.00           H  
ATOM    348  HB2 GLU A  20      -4.996   8.239 -10.148  1.00  0.00           H  
ATOM    349  HB3 GLU A  20      -5.562   6.611  -9.926  1.00  0.00           H  
ATOM    350  HG2 GLU A  20      -5.692   6.971 -12.205  1.00  0.00           H  
ATOM    351  HG3 GLU A  20      -7.338   7.092 -11.682  1.00  0.00           H  
ATOM    352  N   VAL A  21      -7.882   5.964  -8.429  1.00  0.00           N  
ATOM    353  CA  VAL A  21      -8.939   4.951  -8.270  1.00  0.00           C  
ATOM    354  C   VAL A  21     -10.130   5.482  -7.473  1.00  0.00           C  
ATOM    355  O   VAL A  21     -11.261   5.172  -7.820  1.00  0.00           O  
ATOM    356  CB  VAL A  21      -8.397   3.643  -7.670  1.00  0.00           C  
ATOM    357  CG1 VAL A  21      -9.469   2.601  -7.476  1.00  0.00           C  
ATOM    358  CG2 VAL A  21      -7.356   3.010  -8.566  1.00  0.00           C  
ATOM    359  H   VAL A  21      -6.954   5.750  -8.101  1.00  0.00           H  
ATOM    360  HA  VAL A  21      -9.318   4.718  -9.260  1.00  0.00           H  
ATOM    361  HB  VAL A  21      -7.951   3.849  -6.723  1.00  0.00           H  
ATOM    362 HG11 VAL A  21     -10.149   2.916  -6.737  1.00  0.00           H  
ATOM    363 HG12 VAL A  21      -9.051   1.668  -7.167  1.00  0.00           H  
ATOM    364 HG13 VAL A  21      -9.993   2.445  -8.372  1.00  0.00           H  
ATOM    365 HG21 VAL A  21      -6.559   3.654  -8.711  1.00  0.00           H  
ATOM    366 HG22 VAL A  21      -7.768   2.786  -9.488  1.00  0.00           H  
ATOM    367 HG23 VAL A  21      -6.975   2.118  -8.152  1.00  0.00           H  
ATOM    368  N   LEU A  22      -9.914   6.338  -6.471  1.00  0.00           N  
ATOM    369  CA  LEU A  22     -10.983   7.009  -5.727  1.00  0.00           C  
ATOM    370  C   LEU A  22     -11.890   7.846  -6.644  1.00  0.00           C  
ATOM    371  O   LEU A  22     -13.107   7.721  -6.569  1.00  0.00           O  
ATOM    372  CB  LEU A  22     -10.342   7.819  -4.583  1.00  0.00           C  
ATOM    373  CG  LEU A  22     -11.262   8.475  -3.541  1.00  0.00           C  
ATOM    374  CD1 LEU A  22     -11.924   9.753  -4.031  1.00  0.00           C  
ATOM    375  CD2 LEU A  22     -12.331   7.536  -3.009  1.00  0.00           C  
ATOM    376  H   LEU A  22      -8.959   6.532  -6.212  1.00  0.00           H  
ATOM    377  HA  LEU A  22     -11.610   6.235  -5.291  1.00  0.00           H  
ATOM    378  HB2 LEU A  22      -9.697   7.145  -4.033  1.00  0.00           H  
ATOM    379  HB3 LEU A  22      -9.701   8.582  -5.005  1.00  0.00           H  
ATOM    380  HG  LEU A  22     -10.634   8.753  -2.700  1.00  0.00           H  
ATOM    381 HD11 LEU A  22     -12.371  10.266  -3.206  1.00  0.00           H  
ATOM    382 HD12 LEU A  22     -12.678   9.557  -4.758  1.00  0.00           H  
ATOM    383 HD13 LEU A  22     -11.192  10.397  -4.460  1.00  0.00           H  
ATOM    384 HD21 LEU A  22     -13.035   7.277  -3.781  1.00  0.00           H  
ATOM    385 HD22 LEU A  22     -12.863   8.007  -2.199  1.00  0.00           H  
ATOM    386 HD23 LEU A  22     -11.873   6.640  -2.635  1.00  0.00           H  
ATOM    387  N   LYS A  23     -11.326   8.637  -7.564  1.00  0.00           N  
ATOM    388  CA  LYS A  23     -12.111   9.392  -8.556  1.00  0.00           C  
ATOM    389  C   LYS A  23     -12.922   8.470  -9.462  1.00  0.00           C  
ATOM    390  O   LYS A  23     -14.087   8.752  -9.698  1.00  0.00           O  
ATOM    391  CB  LYS A  23     -11.228  10.306  -9.415  1.00  0.00           C  
ATOM    392  CG  LYS A  23     -10.524  11.407  -8.635  1.00  0.00           C  
ATOM    393  CD  LYS A  23      -9.751  12.304  -9.588  1.00  0.00           C  
ATOM    394  CE  LYS A  23      -8.961  13.368  -8.845  1.00  0.00           C  
ATOM    395  NZ  LYS A  23      -8.108  14.136  -9.760  1.00  0.00           N  
ATOM    396  H   LYS A  23     -10.323   8.645  -7.628  1.00  0.00           H  
ATOM    397  HA  LYS A  23     -12.831  10.012  -8.027  1.00  0.00           H  
ATOM    398  HB2 LYS A  23     -10.492   9.716  -9.939  1.00  0.00           H  
ATOM    399  HB3 LYS A  23     -11.859  10.781 -10.154  1.00  0.00           H  
ATOM    400  HG2 LYS A  23     -11.249  11.994  -8.102  1.00  0.00           H  
ATOM    401  HG3 LYS A  23      -9.841  10.962  -7.930  1.00  0.00           H  
ATOM    402  HD2 LYS A  23      -9.071  11.694 -10.152  1.00  0.00           H  
ATOM    403  HD3 LYS A  23     -10.438  12.776 -10.267  1.00  0.00           H  
ATOM    404  HE2 LYS A  23      -9.643  14.023  -8.333  1.00  0.00           H  
ATOM    405  HE3 LYS A  23      -8.347  12.882  -8.109  1.00  0.00           H  
ATOM    406  HZ1 LYS A  23      -7.514  13.532 -10.270  1.00  0.00           H  
ATOM    407  HZ2 LYS A  23      -7.522  14.785  -9.276  1.00  0.00           H  
ATOM    408  HZ3 LYS A  23      -8.644  14.651 -10.406  1.00  0.00           H  
ATOM    409  N   LYS A  24     -12.345   7.360  -9.929  1.00  0.00           N  
ATOM    410  CA  LYS A  24     -13.033   6.362 -10.768  1.00  0.00           C  
ATOM    411  C   LYS A  24     -14.150   5.628 -10.022  1.00  0.00           C  
ATOM    412  O   LYS A  24     -15.214   5.426 -10.584  1.00  0.00           O  
ATOM    413  CB  LYS A  24     -12.031   5.349 -11.350  1.00  0.00           C  
ATOM    414  CG  LYS A  24     -10.862   5.933 -12.153  1.00  0.00           C  
ATOM    415  CD  LYS A  24     -11.224   6.988 -13.199  1.00  0.00           C  
ATOM    416  CE  LYS A  24     -12.205   6.465 -14.222  1.00  0.00           C  
ATOM    417  NZ  LYS A  24     -12.528   7.441 -15.261  1.00  0.00           N  
ATOM    418  H   LYS A  24     -11.381   7.212  -9.682  1.00  0.00           H  
ATOM    419  HA  LYS A  24     -13.524   6.884 -11.587  1.00  0.00           H  
ATOM    420  HB2 LYS A  24     -11.610   4.764 -10.540  1.00  0.00           H  
ATOM    421  HB3 LYS A  24     -12.575   4.664 -11.992  1.00  0.00           H  
ATOM    422  HG2 LYS A  24     -10.160   6.377 -11.466  1.00  0.00           H  
ATOM    423  HG3 LYS A  24     -10.349   5.116 -12.645  1.00  0.00           H  
ATOM    424  HD2 LYS A  24     -11.640   7.849 -12.712  1.00  0.00           H  
ATOM    425  HD3 LYS A  24     -10.322   7.294 -13.697  1.00  0.00           H  
ATOM    426  HE2 LYS A  24     -11.790   5.602 -14.675  1.00  0.00           H  
ATOM    427  HE3 LYS A  24     -13.096   6.180 -13.725  1.00  0.00           H  
ATOM    428  HZ1 LYS A  24     -13.141   7.021 -15.942  1.00  0.00           H  
ATOM    429  HZ2 LYS A  24     -11.697   7.755 -15.725  1.00  0.00           H  
ATOM    430  HZ3 LYS A  24     -13.025   8.226 -14.875  1.00  0.00           H  
ATOM    431  N   ALA A  25     -13.944   5.289  -8.754  1.00  0.00           N  
ATOM    432  CA  ALA A  25     -14.949   4.691  -7.881  1.00  0.00           C  
ATOM    433  C   ALA A  25     -16.148   5.623  -7.635  1.00  0.00           C  
ATOM    434  O   ALA A  25     -17.274   5.155  -7.630  1.00  0.00           O  
ATOM    435  CB  ALA A  25     -14.283   4.261  -6.574  1.00  0.00           C  
ATOM    436  H   ALA A  25     -13.025   5.455  -8.371  1.00  0.00           H  
ATOM    437  HA  ALA A  25     -15.336   3.799  -8.368  1.00  0.00           H  
ATOM    438  HB1 ALA A  25     -13.891   5.101  -6.050  1.00  0.00           H  
ATOM    439  HB2 ALA A  25     -13.487   3.582  -6.774  1.00  0.00           H  
ATOM    440  HB3 ALA A  25     -14.993   3.771  -5.946  1.00  0.00           H  
ATOM    441  N   LYS A  26     -15.931   6.932  -7.496  1.00  0.00           N  
ATOM    442  CA  LYS A  26     -17.008   7.933  -7.397  1.00  0.00           C  
ATOM    443  C   LYS A  26     -17.661   8.278  -8.736  1.00  0.00           C  
ATOM    444  O   LYS A  26     -18.846   8.553  -8.759  1.00  0.00           O  
ATOM    445  CB  LYS A  26     -16.495   9.195  -6.695  1.00  0.00           C  
ATOM    446  CG  LYS A  26     -16.205   8.937  -5.219  1.00  0.00           C  
ATOM    447  CD  LYS A  26     -15.923  10.222  -4.456  1.00  0.00           C  
ATOM    448  CE  LYS A  26     -15.599   9.901  -3.015  1.00  0.00           C  
ATOM    449  NZ  LYS A  26     -15.334  11.101  -2.220  1.00  0.00           N  
ATOM    450  H   LYS A  26     -14.973   7.243  -7.439  1.00  0.00           H  
ATOM    451  HA  LYS A  26     -17.809   7.516  -6.789  1.00  0.00           H  
ATOM    452  HB2 LYS A  26     -15.598   9.556  -7.187  1.00  0.00           H  
ATOM    453  HB3 LYS A  26     -17.259   9.960  -6.761  1.00  0.00           H  
ATOM    454  HG2 LYS A  26     -17.054   8.460  -4.773  1.00  0.00           H  
ATOM    455  HG3 LYS A  26     -15.362   8.282  -5.130  1.00  0.00           H  
ATOM    456  HD2 LYS A  26     -15.097  10.730  -4.910  1.00  0.00           H  
ATOM    457  HD3 LYS A  26     -16.784  10.859  -4.489  1.00  0.00           H  
ATOM    458  HE2 LYS A  26     -16.416   9.369  -2.582  1.00  0.00           H  
ATOM    459  HE3 LYS A  26     -14.748   9.258  -2.999  1.00  0.00           H  
ATOM    460  HZ1 LYS A  26     -15.039  10.881  -1.307  1.00  0.00           H  
ATOM    461  HZ2 LYS A  26     -16.128  11.677  -2.132  1.00  0.00           H  
ATOM    462  HZ3 LYS A  26     -14.631  11.650  -2.625  1.00  0.00           H  
ATOM    463  N   GLU A  27     -16.933   8.215  -9.845  1.00  0.00           N  
ATOM    464  CA  GLU A  27     -17.469   8.336 -11.212  1.00  0.00           C  
ATOM    465  C   GLU A  27     -18.363   7.145 -11.607  1.00  0.00           C  
ATOM    466  O   GLU A  27     -19.201   7.258 -12.487  1.00  0.00           O  
ATOM    467  CB  GLU A  27     -16.295   8.474 -12.197  1.00  0.00           C  
ATOM    468  CG  GLU A  27     -16.651   9.026 -13.554  1.00  0.00           C  
ATOM    469  CD  GLU A  27     -15.520   8.995 -14.560  1.00  0.00           C  
ATOM    470  OE1 GLU A  27     -14.355   9.173 -14.200  1.00  0.00           O  
ATOM    471  OE2 GLU A  27     -15.784   8.779 -15.746  1.00  0.00           O  
ATOM    472  H   GLU A  27     -15.951   8.059  -9.742  1.00  0.00           H  
ATOM    473  HA  GLU A  27     -18.076   9.234 -11.270  1.00  0.00           H  
ATOM    474  HB2 GLU A  27     -15.572   9.135 -11.782  1.00  0.00           H  
ATOM    475  HB3 GLU A  27     -15.835   7.523 -12.325  1.00  0.00           H  
ATOM    476  HG2 GLU A  27     -17.445   8.471 -13.935  1.00  0.00           H  
ATOM    477  HG3 GLU A  27     -16.970  10.016 -13.444  1.00  0.00           H  
ATOM    478  N   GLY A  28     -18.189   5.993 -10.965  1.00  0.00           N  
ATOM    479  CA  GLY A  28     -18.841   4.737 -11.315  1.00  0.00           C  
ATOM    480  C   GLY A  28     -18.402   4.170 -12.662  1.00  0.00           C  
ATOM    481  O   GLY A  28     -19.157   3.475 -13.313  1.00  0.00           O  
ATOM    482  H   GLY A  28     -17.478   5.960 -10.266  1.00  0.00           H  
ATOM    483  HA2 GLY A  28     -18.607   4.011 -10.558  1.00  0.00           H  
ATOM    484  HA3 GLY A  28     -19.908   4.877 -11.332  1.00  0.00           H  
ATOM    485  N   ASP A  29     -17.198   4.495 -13.112  1.00  0.00           N  
ATOM    486  CA  ASP A  29     -16.621   4.083 -14.391  1.00  0.00           C  
ATOM    487  C   ASP A  29     -16.067   2.655 -14.323  1.00  0.00           C  
ATOM    488  O   ASP A  29     -14.880   2.411 -14.497  1.00  0.00           O  
ATOM    489  CB  ASP A  29     -15.587   5.118 -14.837  1.00  0.00           C  
ATOM    490  CG  ASP A  29     -15.151   4.981 -16.289  1.00  0.00           C  
ATOM    491  OD1 ASP A  29     -15.860   4.399 -17.119  1.00  0.00           O  
ATOM    492  OD2 ASP A  29     -14.128   5.563 -16.641  1.00  0.00           O  
ATOM    493  H   ASP A  29     -16.632   5.034 -12.510  1.00  0.00           H  
ATOM    494  HA  ASP A  29     -17.416   4.082 -15.123  1.00  0.00           H  
ATOM    495  HB2 ASP A  29     -16.017   6.097 -14.715  1.00  0.00           H  
ATOM    496  HB3 ASP A  29     -14.728   5.059 -14.195  1.00  0.00           H  
ATOM    497  N   GLU A  30     -16.922   1.694 -13.994  1.00  0.00           N  
ATOM    498  CA  GLU A  30     -16.540   0.312 -13.684  1.00  0.00           C  
ATOM    499  C   GLU A  30     -15.845  -0.444 -14.827  1.00  0.00           C  
ATOM    500  O   GLU A  30     -15.252  -1.483 -14.611  1.00  0.00           O  
ATOM    501  CB  GLU A  30     -17.737  -0.502 -13.185  1.00  0.00           C  
ATOM    502  CG  GLU A  30     -18.517   0.147 -12.051  1.00  0.00           C  
ATOM    503  CD  GLU A  30     -19.331  -0.851 -11.246  1.00  0.00           C  
ATOM    504  OE1 GLU A  30     -19.907  -1.789 -11.815  1.00  0.00           O  
ATOM    505  OE2 GLU A  30     -19.374  -0.713 -10.009  1.00  0.00           O  
ATOM    506  H   GLU A  30     -17.876   1.969 -13.828  1.00  0.00           H  
ATOM    507  HA  GLU A  30     -15.824   0.359 -12.877  1.00  0.00           H  
ATOM    508  HB2 GLU A  30     -18.404  -0.690 -14.004  1.00  0.00           H  
ATOM    509  HB3 GLU A  30     -17.364  -1.445 -12.835  1.00  0.00           H  
ATOM    510  HG2 GLU A  30     -17.828   0.644 -11.396  1.00  0.00           H  
ATOM    511  HG3 GLU A  30     -19.174   0.887 -12.456  1.00  0.00           H  
ATOM    512  N   GLN A  31     -15.887   0.074 -16.035  1.00  0.00           N  
ATOM    513  CA  GLN A  31     -15.147  -0.431 -17.191  1.00  0.00           C  
ATOM    514  C   GLN A  31     -13.680   0.036 -17.220  1.00  0.00           C  
ATOM    515  O   GLN A  31     -12.867  -0.601 -17.862  1.00  0.00           O  
ATOM    516  CB  GLN A  31     -15.890  -0.045 -18.472  1.00  0.00           C  
ATOM    517  CG  GLN A  31     -17.283  -0.665 -18.533  1.00  0.00           C  
ATOM    518  CD  GLN A  31     -18.025  -0.309 -19.802  1.00  0.00           C  
ATOM    519  OE1 GLN A  31     -18.130  -1.081 -20.717  1.00  0.00           O  
ATOM    520  NE2 GLN A  31     -18.558   0.863 -19.905  1.00  0.00           N  
ATOM    521  H   GLN A  31     -16.398   0.924 -16.134  1.00  0.00           H  
ATOM    522  HA  GLN A  31     -15.122  -1.516 -17.138  1.00  0.00           H  
ATOM    523  HB2 GLN A  31     -15.966   1.027 -18.533  1.00  0.00           H  
ATOM    524  HB3 GLN A  31     -15.329  -0.390 -19.324  1.00  0.00           H  
ATOM    525  HG2 GLN A  31     -17.195  -1.728 -18.472  1.00  0.00           H  
ATOM    526  HG3 GLN A  31     -17.867  -0.333 -17.700  1.00  0.00           H  
ATOM    527 HE21 GLN A  31     -18.456   1.513 -19.158  1.00  0.00           H  
ATOM    528 HE22 GLN A  31     -18.995   1.121 -20.764  1.00  0.00           H  
ATOM    529  N   GLU A  32     -13.314   1.091 -16.497  1.00  0.00           N  
ATOM    530  CA  GLU A  32     -11.924   1.392 -16.139  1.00  0.00           C  
ATOM    531  C   GLU A  32     -11.481   0.545 -14.944  1.00  0.00           C  
ATOM    532  O   GLU A  32     -10.406  -0.035 -14.974  1.00  0.00           O  
ATOM    533  CB  GLU A  32     -11.774   2.883 -15.813  1.00  0.00           C  
ATOM    534  CG  GLU A  32     -10.337   3.361 -15.635  1.00  0.00           C  
ATOM    535  CD  GLU A  32      -9.698   3.807 -16.926  1.00  0.00           C  
ATOM    536  OE1 GLU A  32      -9.433   2.983 -17.810  1.00  0.00           O  
ATOM    537  OE2 GLU A  32      -9.480   5.002 -17.079  1.00  0.00           O  
ATOM    538  H   GLU A  32     -14.033   1.589 -16.000  1.00  0.00           H  
ATOM    539  HA  GLU A  32     -11.273   1.155 -16.976  1.00  0.00           H  
ATOM    540  HB2 GLU A  32     -12.230   3.456 -16.590  1.00  0.00           H  
ATOM    541  HB3 GLU A  32     -12.304   3.093 -14.907  1.00  0.00           H  
ATOM    542  HG2 GLU A  32     -10.332   4.199 -14.958  1.00  0.00           H  
ATOM    543  HG3 GLU A  32      -9.748   2.589 -15.186  1.00  0.00           H  
ATOM    544  N   LEU A  33     -12.317   0.408 -13.910  1.00  0.00           N  
ATOM    545  CA  LEU A  33     -11.994  -0.375 -12.712  1.00  0.00           C  
ATOM    546  C   LEU A  33     -11.648  -1.839 -13.031  1.00  0.00           C  
ATOM    547  O   LEU A  33     -10.693  -2.369 -12.473  1.00  0.00           O  
ATOM    548  CB  LEU A  33     -13.133  -0.291 -11.686  1.00  0.00           C  
ATOM    549  CG  LEU A  33     -13.430   1.106 -11.112  1.00  0.00           C  
ATOM    550  CD1 LEU A  33     -14.582   1.020 -10.118  1.00  0.00           C  
ATOM    551  CD2 LEU A  33     -12.233   1.711 -10.386  1.00  0.00           C  
ATOM    552  H   LEU A  33     -13.190   0.906 -13.946  1.00  0.00           H  
ATOM    553  HA  LEU A  33     -11.100   0.049 -12.266  1.00  0.00           H  
ATOM    554  HB2 LEU A  33     -14.031  -0.690 -12.137  1.00  0.00           H  
ATOM    555  HB3 LEU A  33     -12.886  -0.946 -10.863  1.00  0.00           H  
ATOM    556  HG  LEU A  33     -13.724   1.771 -11.915  1.00  0.00           H  
ATOM    557 HD11 LEU A  33     -14.321   0.413  -9.289  1.00  0.00           H  
ATOM    558 HD12 LEU A  33     -15.443   0.606 -10.575  1.00  0.00           H  
ATOM    559 HD13 LEU A  33     -14.836   1.987  -9.769  1.00  0.00           H  
ATOM    560 HD21 LEU A  33     -11.449   1.940 -11.091  1.00  0.00           H  
ATOM    561 HD22 LEU A  33     -11.859   1.024  -9.644  1.00  0.00           H  
ATOM    562 HD23 LEU A  33     -12.525   2.630  -9.895  1.00  0.00           H  
ATOM    563  N   ALA A  34     -12.344  -2.458 -13.987  1.00  0.00           N  
ATOM    564  CA  ALA A  34     -12.066  -3.801 -14.501  1.00  0.00           C  
ATOM    565  C   ALA A  34     -10.678  -3.996 -15.149  1.00  0.00           C  
ATOM    566  O   ALA A  34     -10.290  -5.120 -15.448  1.00  0.00           O  
ATOM    567  CB  ALA A  34     -13.170  -4.179 -15.467  1.00  0.00           C  
ATOM    568  H   ALA A  34     -13.137  -1.971 -14.370  1.00  0.00           H  
ATOM    569  HA  ALA A  34     -12.115  -4.480 -13.665  1.00  0.00           H  
ATOM    570  HB1 ALA A  34     -13.022  -5.186 -15.813  1.00  0.00           H  
ATOM    571  HB2 ALA A  34     -13.163  -3.521 -16.307  1.00  0.00           H  
ATOM    572  HB3 ALA A  34     -14.125  -4.119 -14.976  1.00  0.00           H  
ATOM    573  N   ARG A  35      -9.920  -2.920 -15.347  1.00  0.00           N  
ATOM    574  CA  ARG A  35      -8.545  -2.907 -15.862  1.00  0.00           C  
ATOM    575  C   ARG A  35      -7.606  -2.000 -15.050  1.00  0.00           C  
ATOM    576  O   ARG A  35      -6.543  -1.655 -15.536  1.00  0.00           O  
ATOM    577  CB  ARG A  35      -8.562  -2.577 -17.367  1.00  0.00           C  
ATOM    578  CG  ARG A  35      -9.073  -1.168 -17.686  1.00  0.00           C  
ATOM    579  CD  ARG A  35      -9.032  -0.840 -19.169  1.00  0.00           C  
ATOM    580  NE  ARG A  35      -9.303   0.578 -19.402  1.00  0.00           N  
ATOM    581  CZ  ARG A  35      -9.448   1.212 -20.537  1.00  0.00           C  
ATOM    582  NH1 ARG A  35      -9.482   0.644 -21.691  1.00  0.00           N  
ATOM    583  NH2 ARG A  35      -9.571   2.491 -20.520  1.00  0.00           N  
ATOM    584  H   ARG A  35     -10.327  -2.028 -15.112  1.00  0.00           H  
ATOM    585  HA  ARG A  35      -8.131  -3.907 -15.755  1.00  0.00           H  
ATOM    586  HB2 ARG A  35      -7.556  -2.682 -17.758  1.00  0.00           H  
ATOM    587  HB3 ARG A  35      -9.186  -3.302 -17.878  1.00  0.00           H  
ATOM    588  HG2 ARG A  35     -10.092  -1.078 -17.355  1.00  0.00           H  
ATOM    589  HG3 ARG A  35      -8.475  -0.444 -17.158  1.00  0.00           H  
ATOM    590  HD2 ARG A  35      -8.062  -1.077 -19.547  1.00  0.00           H  
ATOM    591  HD3 ARG A  35      -9.755  -1.440 -19.677  1.00  0.00           H  
ATOM    592  HE  ARG A  35      -9.297   1.179 -18.609  1.00  0.00           H  
ATOM    593 HH11 ARG A  35      -9.428  -0.353 -21.772  1.00  0.00           H  
ATOM    594 HH12 ARG A  35      -9.618   1.206 -22.504  1.00  0.00           H  
ATOM    595 HH21 ARG A  35      -9.521   2.953 -19.628  1.00  0.00           H  
ATOM    596 HH22 ARG A  35      -9.665   3.007 -21.358  1.00  0.00           H  
ATOM    597  N   LEU A  36      -7.973  -1.613 -13.829  1.00  0.00           N  
ATOM    598  CA  LEU A  36      -7.217  -0.670 -12.988  1.00  0.00           C  
ATOM    599  C   LEU A  36      -7.127  -1.070 -11.505  1.00  0.00           C  
ATOM    600  O   LEU A  36      -6.115  -0.783 -10.876  1.00  0.00           O  
ATOM    601  CB  LEU A  36      -7.821   0.736 -13.160  1.00  0.00           C  
ATOM    602  CG  LEU A  36      -7.001   1.890 -12.568  1.00  0.00           C  
ATOM    603  CD1 LEU A  36      -5.658   2.042 -13.239  1.00  0.00           C  
ATOM    604  CD2 LEU A  36      -7.749   3.202 -12.729  1.00  0.00           C  
ATOM    605  H   LEU A  36      -8.848  -1.952 -13.500  1.00  0.00           H  
ATOM    606  HA  LEU A  36      -6.192  -0.643 -13.352  1.00  0.00           H  
ATOM    607  HB2 LEU A  36      -7.947   0.928 -14.219  1.00  0.00           H  
ATOM    608  HB3 LEU A  36      -8.803   0.742 -12.706  1.00  0.00           H  
ATOM    609  HG  LEU A  36      -6.851   1.722 -11.519  1.00  0.00           H  
ATOM    610 HD11 LEU A  36      -5.779   2.079 -14.291  1.00  0.00           H  
ATOM    611 HD12 LEU A  36      -5.030   1.216 -12.987  1.00  0.00           H  
ATOM    612 HD13 LEU A  36      -5.179   2.945 -12.915  1.00  0.00           H  
ATOM    613 HD21 LEU A  36      -7.859   3.440 -13.762  1.00  0.00           H  
ATOM    614 HD22 LEU A  36      -7.215   4.000 -12.246  1.00  0.00           H  
ATOM    615 HD23 LEU A  36      -8.715   3.120 -12.282  1.00  0.00           H  
ATOM    616  N   ILE A  37      -8.100  -1.794 -10.943  1.00  0.00           N  
ATOM    617  CA  ILE A  37      -7.991  -2.356  -9.579  1.00  0.00           C  
ATOM    618  C   ILE A  37      -6.781  -3.299  -9.461  1.00  0.00           C  
ATOM    619  O   ILE A  37      -6.101  -3.311  -8.441  1.00  0.00           O  
ATOM    620  CB  ILE A  37      -9.320  -3.006  -9.130  1.00  0.00           C  
ATOM    621  CG1 ILE A  37     -10.385  -1.909  -8.956  1.00  0.00           C  
ATOM    622  CG2 ILE A  37      -9.167  -3.801  -7.832  1.00  0.00           C  
ATOM    623  CD1 ILE A  37     -11.774  -2.383  -8.590  1.00  0.00           C  
ATOM    624  H   ILE A  37      -8.899  -2.044 -11.499  1.00  0.00           H  
ATOM    625  HA  ILE A  37      -7.793  -1.531  -8.901  1.00  0.00           H  
ATOM    626  HB  ILE A  37      -9.648  -3.692  -9.899  1.00  0.00           H  
ATOM    627 HG12 ILE A  37     -10.064  -1.226  -8.208  1.00  0.00           H  
ATOM    628 HG13 ILE A  37     -10.474  -1.368  -9.863  1.00  0.00           H  
ATOM    629 HG21 ILE A  37     -10.097  -4.262  -7.549  1.00  0.00           H  
ATOM    630 HG22 ILE A  37      -8.838  -3.163  -7.041  1.00  0.00           H  
ATOM    631 HG23 ILE A  37      -8.459  -4.598  -7.957  1.00  0.00           H  
ATOM    632 HD11 ILE A  37     -12.467  -1.565  -8.593  1.00  0.00           H  
ATOM    633 HD12 ILE A  37     -11.779  -2.797  -7.618  1.00  0.00           H  
ATOM    634 HD13 ILE A  37     -12.097  -3.108  -9.285  1.00  0.00           H  
ATOM    635  N   GLN A  38      -6.424  -3.992 -10.540  1.00  0.00           N  
ATOM    636  CA  GLN A  38      -5.177  -4.743 -10.694  1.00  0.00           C  
ATOM    637  C   GLN A  38      -3.899  -3.980 -10.304  1.00  0.00           C  
ATOM    638  O   GLN A  38      -2.927  -4.599  -9.881  1.00  0.00           O  
ATOM    639  CB  GLN A  38      -5.079  -5.259 -12.131  1.00  0.00           C  
ATOM    640  CG  GLN A  38      -5.071  -4.185 -13.210  1.00  0.00           C  
ATOM    641  CD  GLN A  38      -4.972  -4.756 -14.603  1.00  0.00           C  
ATOM    642  OE1 GLN A  38      -5.542  -5.706 -14.949  1.00  0.00           O  
ATOM    643  NE2 GLN A  38      -4.253  -4.204 -15.460  1.00  0.00           N  
ATOM    644  H   GLN A  38      -7.059  -3.977 -11.323  1.00  0.00           H  
ATOM    645  HA  GLN A  38      -5.232  -5.610 -10.044  1.00  0.00           H  
ATOM    646  HB2 GLN A  38      -4.175  -5.836 -12.228  1.00  0.00           H  
ATOM    647  HB3 GLN A  38      -5.912  -5.917 -12.312  1.00  0.00           H  
ATOM    648  HG2 GLN A  38      -5.963  -3.612 -13.157  1.00  0.00           H  
ATOM    649  HG3 GLN A  38      -4.250  -3.526 -13.048  1.00  0.00           H  
ATOM    650 HE21 GLN A  38      -3.797  -3.406 -15.194  1.00  0.00           H  
ATOM    651 HE22 GLN A  38      -4.232  -4.538 -16.388  1.00  0.00           H  
ATOM    652  N   GLU A  39      -3.884  -2.653 -10.424  1.00  0.00           N  
ATOM    653  CA  GLU A  39      -2.724  -1.819 -10.114  1.00  0.00           C  
ATOM    654  C   GLU A  39      -2.612  -1.493  -8.617  1.00  0.00           C  
ATOM    655  O   GLU A  39      -1.506  -1.467  -8.090  1.00  0.00           O  
ATOM    656  CB  GLU A  39      -2.788  -0.542 -10.969  1.00  0.00           C  
ATOM    657  CG  GLU A  39      -1.470   0.236 -11.030  1.00  0.00           C  
ATOM    658  CD  GLU A  39      -0.311  -0.586 -11.592  1.00  0.00           C  
ATOM    659  OE1 GLU A  39      -0.488  -1.345 -12.542  1.00  0.00           O  
ATOM    660  OE2 GLU A  39       0.798  -0.505 -11.058  1.00  0.00           O  
ATOM    661  H   GLU A  39      -4.723  -2.186 -10.736  1.00  0.00           H  
ATOM    662  HA  GLU A  39      -1.829  -2.374 -10.387  1.00  0.00           H  
ATOM    663  HB2 GLU A  39      -3.070  -0.809 -11.984  1.00  0.00           H  
ATOM    664  HB3 GLU A  39      -3.560   0.113 -10.577  1.00  0.00           H  
ATOM    665  HG2 GLU A  39      -1.614   1.112 -11.655  1.00  0.00           H  
ATOM    666  HG3 GLU A  39      -1.216   0.580 -10.035  1.00  0.00           H  
ATOM    667  N   ILE A  40      -3.726  -1.321  -7.905  1.00  0.00           N  
ATOM    668  CA  ILE A  40      -3.717  -1.224  -6.434  1.00  0.00           C  
ATOM    669  C   ILE A  40      -3.550  -2.592  -5.767  1.00  0.00           C  
ATOM    670  O   ILE A  40      -2.857  -2.682  -4.765  1.00  0.00           O  
ATOM    671  CB  ILE A  40      -4.918  -0.444  -5.857  1.00  0.00           C  
ATOM    672  CG1 ILE A  40      -6.294  -0.980  -6.285  1.00  0.00           C  
ATOM    673  CG2 ILE A  40      -4.755   1.037  -6.208  1.00  0.00           C  
ATOM    674  CD1 ILE A  40      -7.469  -0.412  -5.506  1.00  0.00           C  
ATOM    675  H   ILE A  40      -4.607  -1.391  -8.382  1.00  0.00           H  
ATOM    676  HA  ILE A  40      -2.828  -0.664  -6.149  1.00  0.00           H  
ATOM    677  HB  ILE A  40      -4.855  -0.528  -4.777  1.00  0.00           H  
ATOM    678 HG12 ILE A  40      -6.443  -0.768  -7.328  1.00  0.00           H  
ATOM    679 HG13 ILE A  40      -6.316  -2.046  -6.142  1.00  0.00           H  
ATOM    680 HG21 ILE A  40      -5.508   1.638  -5.732  1.00  0.00           H  
ATOM    681 HG22 ILE A  40      -4.812   1.179  -7.268  1.00  0.00           H  
ATOM    682 HG23 ILE A  40      -3.804   1.379  -5.858  1.00  0.00           H  
ATOM    683 HD11 ILE A  40      -8.382  -0.858  -5.845  1.00  0.00           H  
ATOM    684 HD12 ILE A  40      -7.536   0.642  -5.634  1.00  0.00           H  
ATOM    685 HD13 ILE A  40      -7.351  -0.627  -4.472  1.00  0.00           H  
ATOM    686  N   VAL A  41      -4.063  -3.672  -6.365  1.00  0.00           N  
ATOM    687  CA  VAL A  41      -3.705  -5.049  -5.983  1.00  0.00           C  
ATOM    688  C   VAL A  41      -2.198  -5.260  -6.121  1.00  0.00           C  
ATOM    689  O   VAL A  41      -1.576  -5.731  -5.178  1.00  0.00           O  
ATOM    690  CB  VAL A  41      -4.506  -6.092  -6.786  1.00  0.00           C  
ATOM    691  CG1 VAL A  41      -4.013  -7.521  -6.583  1.00  0.00           C  
ATOM    692  CG2 VAL A  41      -5.981  -6.068  -6.390  1.00  0.00           C  
ATOM    693  H   VAL A  41      -4.670  -3.535  -7.160  1.00  0.00           H  
ATOM    694  HA  VAL A  41      -3.938  -5.189  -4.930  1.00  0.00           H  
ATOM    695  HB  VAL A  41      -4.430  -5.857  -7.840  1.00  0.00           H  
ATOM    696 HG11 VAL A  41      -3.023  -7.642  -6.970  1.00  0.00           H  
ATOM    697 HG12 VAL A  41      -4.649  -8.210  -7.105  1.00  0.00           H  
ATOM    698 HG13 VAL A  41      -4.007  -7.771  -5.544  1.00  0.00           H  
ATOM    699 HG21 VAL A  41      -6.383  -5.087  -6.462  1.00  0.00           H  
ATOM    700 HG22 VAL A  41      -6.104  -6.408  -5.389  1.00  0.00           H  
ATOM    701 HG23 VAL A  41      -6.543  -6.698  -7.040  1.00  0.00           H  
ATOM    702  N   LYS A  42      -1.580  -4.839  -7.233  1.00  0.00           N  
ATOM    703  CA  LYS A  42      -0.121  -4.899  -7.410  1.00  0.00           C  
ATOM    704  C   LYS A  42       0.645  -4.036  -6.406  1.00  0.00           C  
ATOM    705  O   LYS A  42       1.693  -4.463  -5.965  1.00  0.00           O  
ATOM    706  CB  LYS A  42       0.268  -4.602  -8.862  1.00  0.00           C  
ATOM    707  CG  LYS A  42       1.739  -4.883  -9.151  1.00  0.00           C  
ATOM    708  CD  LYS A  42       2.065  -5.012 -10.637  1.00  0.00           C  
ATOM    709  CE  LYS A  42       1.665  -3.799 -11.465  1.00  0.00           C  
ATOM    710  NZ  LYS A  42       2.535  -2.639 -11.253  1.00  0.00           N  
ATOM    711  H   LYS A  42      -2.143  -4.487  -7.987  1.00  0.00           H  
ATOM    712  HA  LYS A  42       0.181  -5.920  -7.206  1.00  0.00           H  
ATOM    713  HB2 LYS A  42      -0.317  -5.232  -9.497  1.00  0.00           H  
ATOM    714  HB3 LYS A  42       0.045  -3.581  -9.096  1.00  0.00           H  
ATOM    715  HG2 LYS A  42       2.338  -4.101  -8.727  1.00  0.00           H  
ATOM    716  HG3 LYS A  42       2.011  -5.810  -8.674  1.00  0.00           H  
ATOM    717  HD2 LYS A  42       3.124  -5.199 -10.757  1.00  0.00           H  
ATOM    718  HD3 LYS A  42       1.538  -5.874 -11.022  1.00  0.00           H  
ATOM    719  HE2 LYS A  42       1.695  -4.070 -12.509  1.00  0.00           H  
ATOM    720  HE3 LYS A  42       0.642  -3.531 -11.232  1.00  0.00           H  
ATOM    721  HZ1 LYS A  42       2.698  -2.448 -10.292  1.00  0.00           H  
ATOM    722  HZ2 LYS A  42       2.103  -1.823 -11.624  1.00  0.00           H  
ATOM    723  HZ3 LYS A  42       3.431  -2.762 -11.669  1.00  0.00           H  
ATOM    724  N   ALA A  43       0.124  -2.885  -5.983  1.00  0.00           N  
ATOM    725  CA  ALA A  43       0.752  -2.058  -4.950  1.00  0.00           C  
ATOM    726  C   ALA A  43       0.883  -2.792  -3.604  1.00  0.00           C  
ATOM    727  O   ALA A  43       1.932  -2.733  -2.982  1.00  0.00           O  
ATOM    728  CB  ALA A  43      -0.014  -0.744  -4.793  1.00  0.00           C  
ATOM    729  H   ALA A  43      -0.737  -2.578  -6.390  1.00  0.00           H  
ATOM    730  HA  ALA A  43       1.759  -1.817  -5.281  1.00  0.00           H  
ATOM    731  HB1 ALA A  43       0.526  -0.086  -4.130  1.00  0.00           H  
ATOM    732  HB2 ALA A  43      -0.991  -0.917  -4.373  1.00  0.00           H  
ATOM    733  HB3 ALA A  43      -0.120  -0.257  -5.746  1.00  0.00           H  
ATOM    734  N   GLU A  44      -0.145  -3.525  -3.172  1.00  0.00           N  
ATOM    735  CA  GLU A  44      -0.078  -4.378  -1.999  1.00  0.00           C  
ATOM    736  C   GLU A  44       0.756  -5.653  -2.230  1.00  1.00           C  
ATOM    737  O   GLU A  44       1.573  -6.010  -1.398  1.00  1.00           O  
ATOM    738  CB  GLU A  44      -1.510  -4.746  -1.597  1.00  1.00           C  
ATOM    739  CG  GLU A  44      -2.560  -3.620  -1.419  1.00  1.00           C  
ATOM    740  CD  GLU A  44      -2.280  -2.467  -0.458  1.00  1.00           C  
ATOM    741  OE1 GLU A  44      -1.387  -2.625   0.466  1.00  1.00           O  
ATOM    742  OE2 GLU A  44      -2.969  -1.439  -0.519  1.00  1.00           O  
ATOM    743  H   GLU A  44      -0.984  -3.535  -3.729  1.00  0.00           H  
ATOM    744  HA  GLU A  44       0.382  -3.841  -1.170  1.00  0.00           H  
ATOM    745  HB2 GLU A  44      -1.923  -5.477  -2.290  1.00  1.00           H  
ATOM    746  HB3 GLU A  44      -1.354  -5.235  -0.645  1.00  1.00           H  
ATOM    747  HG2 GLU A  44      -2.834  -3.181  -2.369  1.00  1.00           H  
ATOM    748  HG3 GLU A  44      -3.478  -4.064  -1.025  1.00  1.00           H  
ATOM    749  N   LYS A  45       0.597  -6.315  -3.379  1.00  0.00           N  
ATOM    750  CA  LYS A  45       1.305  -7.543  -3.773  1.00  0.00           C  
ATOM    751  C   LYS A  45       2.821  -7.366  -3.827  1.00  0.00           C  
ATOM    752  O   LYS A  45       3.555  -8.223  -3.347  1.00  0.00           O  
ATOM    753  CB  LYS A  45       0.740  -8.022  -5.112  1.00  0.00           C  
ATOM    754  CG  LYS A  45       1.142  -9.433  -5.478  1.00  0.00           C  
ATOM    755  CD  LYS A  45       0.629  -9.868  -6.830  1.00  0.00           C  
ATOM    756  CE  LYS A  45       1.033 -11.294  -7.098  1.00  0.00           C  
ATOM    757  NZ  LYS A  45       0.788 -11.718  -8.472  1.00  0.00           N  
ATOM    758  H   LYS A  45      -0.116  -5.969  -4.000  1.00  0.00           H  
ATOM    759  HA  LYS A  45       1.108  -8.302  -3.025  1.00  0.00           H  
ATOM    760  HB2 LYS A  45      -0.330  -7.996  -5.071  1.00  0.00           H  
ATOM    761  HB3 LYS A  45       1.067  -7.362  -5.883  1.00  0.00           H  
ATOM    762  HG2 LYS A  45       2.199  -9.502  -5.484  1.00  0.00           H  
ATOM    763  HG3 LYS A  45       0.755 -10.087  -4.748  1.00  0.00           H  
ATOM    764  HD2 LYS A  45      -0.430  -9.790  -6.855  1.00  0.00           H  
ATOM    765  HD3 LYS A  45       1.040  -9.236  -7.573  1.00  0.00           H  
ATOM    766  HE2 LYS A  45       2.066 -11.385  -6.887  1.00  0.00           H  
ATOM    767  HE3 LYS A  45       0.505 -11.927  -6.436  1.00  0.00           H  
ATOM    768  HZ1 LYS A  45      -0.157 -11.660  -8.703  1.00  0.00           H  
ATOM    769  HZ2 LYS A  45       1.052 -12.661  -8.617  1.00  0.00           H  
ATOM    770  HZ3 LYS A  45       1.295 -11.172  -9.106  1.00  0.00           H  
ATOM    771  N   GLN A  46       3.290  -6.247  -4.372  1.00  0.00           N  
ATOM    772  CA  GLN A  46       4.686  -5.826  -4.318  1.00  0.00           C  
ATOM    773  C   GLN A  46       5.125  -5.553  -2.884  1.00  0.00           C  
ATOM    774  O   GLN A  46       6.180  -5.978  -2.507  1.00  0.00           O  
ATOM    775  CB  GLN A  46       4.896  -4.569  -5.169  1.00  0.00           C  
ATOM    776  CG  GLN A  46       4.924  -4.819  -6.675  1.00  0.00           C  
ATOM    777  CD  GLN A  46       6.215  -5.444  -7.172  1.00  0.00           C  
ATOM    778  OE1 GLN A  46       7.291  -5.216  -6.677  1.00  0.00           O  
ATOM    779  NE2 GLN A  46       6.171  -6.286  -8.147  1.00  0.00           N  
ATOM    780  H   GLN A  46       2.621  -5.614  -4.783  1.00  0.00           H  
ATOM    781  HA  GLN A  46       5.315  -6.622  -4.705  1.00  0.00           H  
ATOM    782  HB2 GLN A  46       4.109  -3.858  -4.946  1.00  0.00           H  
ATOM    783  HB3 GLN A  46       5.830  -4.106  -4.888  1.00  0.00           H  
ATOM    784  HG2 GLN A  46       4.093  -5.447  -6.951  1.00  0.00           H  
ATOM    785  HG3 GLN A  46       4.801  -3.877  -7.180  1.00  0.00           H  
ATOM    786 HE21 GLN A  46       5.290  -6.551  -8.535  1.00  0.00           H  
ATOM    787 HE22 GLN A  46       7.025  -6.683  -8.477  1.00  0.00           H  
ATOM    788  N   ALA A  47       4.332  -4.875  -2.071  1.00  0.00           N  
ATOM    789  CA  ALA A  47       4.706  -4.531  -0.706  1.00  0.00           C  
ATOM    790  C   ALA A  47       4.910  -5.770   0.173  1.00  0.00           C  
ATOM    791  O   ALA A  47       5.974  -5.910   0.768  1.00  0.00           O  
ATOM    792  CB  ALA A  47       3.684  -3.563  -0.115  1.00  0.00           C  
ATOM    793  H   ALA A  47       3.451  -4.584  -2.408  1.00  0.00           H  
ATOM    794  HA  ALA A  47       5.658  -4.010  -0.745  1.00  0.00           H  
ATOM    795  HB1 ALA A  47       4.044  -3.193   0.827  1.00  0.00           H  
ATOM    796  HB2 ALA A  47       2.736  -4.045   0.035  1.00  0.00           H  
ATOM    797  HB3 ALA A  47       3.550  -2.721  -0.764  1.00  0.00           H  
ATOM    798  N   VAL A  48       3.965  -6.715   0.210  1.00  0.00           N  
ATOM    799  CA  VAL A  48       4.111  -7.935   1.027  1.00  0.00           C  
ATOM    800  C   VAL A  48       5.325  -8.786   0.652  1.00  0.00           C  
ATOM    801  O   VAL A  48       5.862  -9.462   1.501  1.00  0.00           O  
ATOM    802  CB  VAL A  48       2.849  -8.809   1.081  1.00  0.00           C  
ATOM    803  CG1 VAL A  48       1.682  -8.067   1.717  1.00  0.00           C  
ATOM    804  CG2 VAL A  48       2.427  -9.360  -0.273  1.00  0.00           C  
ATOM    805  H   VAL A  48       3.108  -6.566  -0.310  1.00  0.00           H  
ATOM    806  HA  VAL A  48       4.296  -7.605   2.042  1.00  0.00           H  
ATOM    807  HB  VAL A  48       3.063  -9.656   1.721  1.00  0.00           H  
ATOM    808 HG11 VAL A  48       1.387  -7.226   1.116  1.00  0.00           H  
ATOM    809 HG12 VAL A  48       1.961  -7.722   2.698  1.00  0.00           H  
ATOM    810 HG13 VAL A  48       0.840  -8.731   1.815  1.00  0.00           H  
ATOM    811 HG21 VAL A  48       2.204  -8.556  -0.946  1.00  0.00           H  
ATOM    812 HG22 VAL A  48       1.548  -9.969  -0.160  1.00  0.00           H  
ATOM    813 HG23 VAL A  48       3.202  -9.975  -0.690  1.00  0.00           H  
ATOM    814  N   LYS A  49       5.799  -8.735  -0.588  1.00  0.00           N  
ATOM    815  CA  LYS A  49       7.032  -9.403  -1.020  1.00  0.00           C  
ATOM    816  C   LYS A  49       8.283  -8.614  -0.654  1.00  0.00           C  
ATOM    817  O   LYS A  49       9.180  -9.176  -0.039  1.00  0.00           O  
ATOM    818  CB  LYS A  49       6.954  -9.706  -2.515  1.00  0.00           C  
ATOM    819  CG  LYS A  49       8.151 -10.428  -3.049  1.00  0.00           C  
ATOM    820  CD  LYS A  49       8.012 -11.055  -4.392  1.00  0.00           C  
ATOM    821  CE  LYS A  49       9.167 -11.625  -4.961  1.00  0.00           C  
ATOM    822  NZ  LYS A  49       9.163 -12.374  -6.138  1.00  0.00           N  
ATOM    823  H   LYS A  49       5.299  -8.174  -1.242  1.00  0.00           H  
ATOM    824  HA  LYS A  49       7.110 -10.349  -0.498  1.00  0.00           H  
ATOM    825  HB2 LYS A  49       6.119 -10.307  -2.686  1.00  0.00           H  
ATOM    826  HB3 LYS A  49       6.823  -8.822  -3.057  1.00  0.00           H  
ATOM    827  HG2 LYS A  49       8.920  -9.786  -3.084  1.00  0.00           H  
ATOM    828  HG3 LYS A  49       8.380 -11.157  -2.404  1.00  0.00           H  
ATOM    829  HD2 LYS A  49       7.380 -11.730  -4.333  1.00  0.00           H  
ATOM    830  HD3 LYS A  49       7.719 -10.428  -4.994  1.00  0.00           H  
ATOM    831  HE2 LYS A  49       9.719 -10.971  -5.077  1.00  0.00           H  
ATOM    832  HE3 LYS A  49       9.486 -12.124  -4.334  1.00  0.00           H  
ATOM    833  HZ1 LYS A  49       8.819 -13.020  -6.039  1.00  0.00           H  
ATOM    834  HZ2 LYS A  49       9.878 -12.633  -6.576  1.00  0.00           H  
ATOM    835  HZ3 LYS A  49       8.789 -12.053  -6.677  1.00  0.00           H  
ATOM    836  N   VAL A  50       8.350  -7.329  -1.000  1.00  0.00           N  
ATOM    837  CA  VAL A  50       9.554  -6.508  -0.795  1.00  0.00           C  
ATOM    838  C   VAL A  50       9.803  -6.235   0.684  1.00  0.00           C  
ATOM    839  O   VAL A  50      10.938  -6.366   1.113  1.00  0.00           O  
ATOM    840  CB  VAL A  50       9.529  -5.198  -1.600  1.00  0.00           C  
ATOM    841  CG1 VAL A  50      10.831  -4.410  -1.467  1.00  0.00           C  
ATOM    842  CG2 VAL A  50       9.347  -5.452  -3.084  1.00  0.00           C  
ATOM    843  H   VAL A  50       7.559  -6.922  -1.469  1.00  0.00           H  
ATOM    844  HA  VAL A  50      10.408  -7.080  -1.146  1.00  0.00           H  
ATOM    845  HB  VAL A  50       8.714  -4.585  -1.250  1.00  0.00           H  
ATOM    846 HG11 VAL A  50      11.656  -4.983  -1.838  1.00  0.00           H  
ATOM    847 HG12 VAL A  50      11.029  -4.161  -0.444  1.00  0.00           H  
ATOM    848 HG13 VAL A  50      10.771  -3.491  -2.030  1.00  0.00           H  
ATOM    849 HG21 VAL A  50       9.379  -4.537  -3.615  1.00  0.00           H  
ATOM    850 HG22 VAL A  50       8.416  -5.909  -3.278  1.00  0.00           H  
ATOM    851 HG23 VAL A  50      10.108  -6.085  -3.449  1.00  0.00           H  
ATOM    852  N   TYR A  51       8.782  -5.940   1.496  1.00  0.00           N  
ATOM    853  CA  TYR A  51       8.951  -5.755   2.943  1.00  0.00           C  
ATOM    854  C   TYR A  51       9.412  -7.043   3.650  1.00  0.00           C  
ATOM    855  O   TYR A  51      10.252  -6.973   4.534  1.00  0.00           O  
ATOM    856  CB  TYR A  51       7.667  -5.221   3.597  1.00  0.00           C  
ATOM    857  CG  TYR A  51       7.413  -3.728   3.491  1.00  0.00           C  
ATOM    858  CD1 TYR A  51       6.791  -3.177   2.396  1.00  0.00           C  
ATOM    859  CD2 TYR A  51       7.746  -2.888   4.530  1.00  0.00           C  
ATOM    860  CE1 TYR A  51       6.506  -1.806   2.323  1.00  0.00           C  
ATOM    861  CE2 TYR A  51       7.498  -1.509   4.455  1.00  0.00           C  
ATOM    862  CZ  TYR A  51       6.882  -0.964   3.341  1.00  0.00           C  
ATOM    863  OH  TYR A  51       6.651   0.362   3.249  1.00  0.00           O  
ATOM    864  H   TYR A  51       7.850  -5.873   1.110  1.00  0.00           H  
ATOM    865  HA  TYR A  51       9.731  -5.015   3.106  1.00  0.00           H  
ATOM    866  HB2 TYR A  51       6.812  -5.755   3.203  1.00  0.00           H  
ATOM    867  HB3 TYR A  51       7.722  -5.457   4.655  1.00  0.00           H  
ATOM    868  HD1 TYR A  51       6.528  -3.802   1.603  1.00  0.00           H  
ATOM    869  HD2 TYR A  51       8.189  -3.303   5.389  1.00  0.00           H  
ATOM    870  HE1 TYR A  51       6.017  -1.391   1.482  1.00  0.00           H  
ATOM    871  HE2 TYR A  51       7.768  -0.863   5.239  1.00  0.00           H  
ATOM    872  HH  TYR A  51       6.137   0.574   2.469  1.00  0.00           H  
ATOM    873  N   LYS A  52       8.928  -8.225   3.249  1.00  0.00           N  
ATOM    874  CA  LYS A  52       9.398  -9.514   3.793  1.00  0.00           C  
ATOM    875  C   LYS A  52      10.858  -9.808   3.429  1.00  0.00           C  
ATOM    876  O   LYS A  52      11.613 -10.289   4.266  1.00  0.00           O  
ATOM    877  CB  LYS A  52       8.461 -10.647   3.347  1.00  0.00           C  
ATOM    878  CG  LYS A  52       8.793 -11.968   4.021  1.00  0.00           C  
ATOM    879  CD  LYS A  52       8.041 -13.162   3.492  1.00  0.00           C  
ATOM    880  CE  LYS A  52       8.406 -14.418   4.211  1.00  0.00           C  
ATOM    881  NZ  LYS A  52       8.021 -15.630   3.506  1.00  0.00           N  
ATOM    882  H   LYS A  52       8.235  -8.233   2.524  1.00  0.00           H  
ATOM    883  HA  LYS A  52       9.362  -9.455   4.880  1.00  0.00           H  
ATOM    884  HB2 LYS A  52       7.448 -10.388   3.598  1.00  0.00           H  
ATOM    885  HB3 LYS A  52       8.520 -10.766   2.281  1.00  0.00           H  
ATOM    886  HG2 LYS A  52       9.806 -12.166   3.890  1.00  0.00           H  
ATOM    887  HG3 LYS A  52       8.600 -11.879   5.043  1.00  0.00           H  
ATOM    888  HD2 LYS A  52       7.032 -13.010   3.595  1.00  0.00           H  
ATOM    889  HD3 LYS A  52       8.268 -13.263   2.492  1.00  0.00           H  
ATOM    890  HE2 LYS A  52       9.437 -14.409   4.345  1.00  0.00           H  
ATOM    891  HE3 LYS A  52       7.958 -14.409   5.148  1.00  0.00           H  
ATOM    892  HZ1 LYS A  52       8.497 -15.676   2.657  1.00  0.00           H  
ATOM    893  HZ2 LYS A  52       7.076 -15.642   3.297  1.00  0.00           H  
ATOM    894  HZ3 LYS A  52       8.203 -16.466   3.997  1.00  0.00           H  
ATOM    895  N   GLU A  53      11.268  -9.499   2.203  1.00  0.00           N  
ATOM    896  CA  GLU A  53      12.660  -9.612   1.763  1.00  0.00           C  
ATOM    897  C   GLU A  53      13.560  -8.571   2.452  1.00  0.00           C  
ATOM    898  O   GLU A  53      14.663  -8.892   2.873  1.00  0.00           O  
ATOM    899  CB  GLU A  53      12.699  -9.474   0.236  1.00  0.00           C  
ATOM    900  CG  GLU A  53      14.014  -9.915  -0.402  1.00  0.00           C  
ATOM    901  CD  GLU A  53      14.214 -11.420  -0.399  1.00  0.00           C  
ATOM    902  OE1 GLU A  53      13.385 -12.135  -0.945  1.00  0.00           O  
ATOM    903  OE2 GLU A  53      15.221 -11.915   0.109  1.00  0.00           O  
ATOM    904  H   GLU A  53      10.591  -9.125   1.558  1.00  0.00           H  
ATOM    905  HA  GLU A  53      13.033 -10.598   2.035  1.00  0.00           H  
ATOM    906  HB2 GLU A  53      11.899 -10.062  -0.195  1.00  0.00           H  
ATOM    907  HB3 GLU A  53      12.511  -8.439  -0.023  1.00  0.00           H  
ATOM    908  HG2 GLU A  53      14.017  -9.588  -1.422  1.00  0.00           H  
ATOM    909  HG3 GLU A  53      14.833  -9.432   0.094  1.00  0.00           H  
ATOM    910  N   ALA A  54      13.074  -7.343   2.648  1.00  0.00           N  
ATOM    911  CA  ALA A  54      13.765  -6.284   3.374  1.00  0.00           C  
ATOM    912  C   ALA A  54      13.979  -6.607   4.856  1.00  0.00           C  
ATOM    913  O   ALA A  54      15.020  -6.244   5.394  1.00  0.00           O  
ATOM    914  CB  ALA A  54      13.013  -4.972   3.202  1.00  0.00           C  
ATOM    915  H   ALA A  54      12.177  -7.124   2.260  1.00  0.00           H  
ATOM    916  HA  ALA A  54      14.745  -6.160   2.931  1.00  0.00           H  
ATOM    917  HB1 ALA A  54      12.027  -5.047   3.622  1.00  0.00           H  
ATOM    918  HB2 ALA A  54      12.932  -4.724   2.157  1.00  0.00           H  
ATOM    919  HB3 ALA A  54      13.545  -4.181   3.707  1.00  0.00           H  
ATOM    920  N   ALA A  55      13.059  -7.327   5.503  1.00  0.00           N  
ATOM    921  CA  ALA A  55      13.256  -7.865   6.848  1.00  0.00           C  
ATOM    922  C   ALA A  55      14.402  -8.888   6.917  1.00  0.00           C  
ATOM    923  O   ALA A  55      15.112  -8.931   7.898  1.00  0.00           O  
ATOM    924  CB  ALA A  55      11.949  -8.469   7.353  1.00  0.00           C  
ATOM    925  H   ALA A  55      12.185  -7.520   5.035  1.00  0.00           H  
ATOM    926  HA  ALA A  55      13.519  -7.045   7.508  1.00  0.00           H  
ATOM    927  HB1 ALA A  55      11.169  -7.764   7.336  1.00  0.00           H  
ATOM    928  HB2 ALA A  55      12.065  -8.797   8.343  1.00  0.00           H  
ATOM    929  HB3 ALA A  55      11.662  -9.287   6.770  1.00  0.00           H  
ATOM    930  N   GLU A  56      14.633  -9.678   5.876  1.00  0.00           N  
ATOM    931  CA  GLU A  56      15.776 -10.592   5.783  1.00  0.00           C  
ATOM    932  C   GLU A  56      17.098  -9.853   5.515  1.00  0.00           C  
ATOM    933  O   GLU A  56      18.150 -10.271   5.985  1.00  0.00           O  
ATOM    934  CB  GLU A  56      15.485 -11.656   4.718  1.00  0.00           C  
ATOM    935  CG  GLU A  56      16.437 -12.833   4.775  1.00  0.00           C  
ATOM    936  CD  GLU A  56      16.101 -13.921   3.771  1.00  0.00           C  
ATOM    937  OE1 GLU A  56      15.014 -14.482   3.814  1.00  0.00           O  
ATOM    938  OE2 GLU A  56      16.932 -14.257   2.934  1.00  0.00           O  
ATOM    939  H   GLU A  56      14.015  -9.606   5.091  1.00  0.00           H  
ATOM    940  HA  GLU A  56      15.886 -11.097   6.736  1.00  0.00           H  
ATOM    941  HB2 GLU A  56      14.490 -12.025   4.870  1.00  0.00           H  
ATOM    942  HB3 GLU A  56      15.534 -11.220   3.742  1.00  0.00           H  
ATOM    943  HG2 GLU A  56      17.421 -12.485   4.589  1.00  0.00           H  
ATOM    944  HG3 GLU A  56      16.415 -13.246   5.751  1.00  0.00           H  
ATOM    945  N   LYS A  57      17.050  -8.723   4.808  1.00  0.00           N  
ATOM    946  CA  LYS A  57      18.184  -7.818   4.546  1.00  0.00           C  
ATOM    947  C   LYS A  57      18.476  -6.826   5.681  1.00  0.00           C  
ATOM    948  O   LYS A  57      19.428  -6.065   5.588  1.00  0.00           O  
ATOM    949  CB  LYS A  57      17.920  -7.053   3.248  1.00  0.00           C  
ATOM    950  CG  LYS A  57      17.865  -7.959   2.024  1.00  0.00           C  
ATOM    951  CD  LYS A  57      17.467  -7.175   0.790  1.00  0.00           C  
ATOM    952  CE  LYS A  57      17.529  -8.030  -0.462  1.00  0.00           C  
ATOM    953  NZ  LYS A  57      17.113  -7.261  -1.638  1.00  0.00           N  
ATOM    954  H   LYS A  57      16.156  -8.478   4.415  1.00  0.00           H  
ATOM    955  HA  LYS A  57      19.086  -8.406   4.417  1.00  0.00           H  
ATOM    956  HB2 LYS A  57      16.995  -6.508   3.339  1.00  0.00           H  
ATOM    957  HB3 LYS A  57      18.713  -6.335   3.092  1.00  0.00           H  
ATOM    958  HG2 LYS A  57      18.831  -8.400   1.871  1.00  0.00           H  
ATOM    959  HG3 LYS A  57      17.148  -8.745   2.174  1.00  0.00           H  
ATOM    960  HD2 LYS A  57      16.468  -6.811   0.922  1.00  0.00           H  
ATOM    961  HD3 LYS A  57      18.132  -6.341   0.679  1.00  0.00           H  
ATOM    962  HE2 LYS A  57      18.540  -8.374  -0.591  1.00  0.00           H  
ATOM    963  HE3 LYS A  57      16.896  -8.894  -0.337  1.00  0.00           H  
ATOM    964  HZ1 LYS A  57      16.155  -6.996  -1.566  1.00  0.00           H  
ATOM    965  HZ2 LYS A  57      17.252  -7.773  -2.486  1.00  0.00           H  
ATOM    966  HZ3 LYS A  57      17.642  -6.415  -1.703  1.00  0.00           H  
ATOM    967  N   ALA A  58      17.671  -6.804   6.731  1.00  0.00           N  
ATOM    968  CA  ALA A  58      17.817  -5.896   7.855  1.00  0.00           C  
ATOM    969  C   ALA A  58      19.096  -6.154   8.652  1.00  0.00           C  
ATOM    970  O   ALA A  58      19.396  -7.297   8.977  1.00  0.00           O  
ATOM    971  CB  ALA A  58      16.590  -6.021   8.736  1.00  0.00           C  
ATOM    972  H   ALA A  58      16.892  -7.419   6.723  1.00  0.00           H  
ATOM    973  HA  ALA A  58      17.854  -4.891   7.471  1.00  0.00           H  
ATOM    974  HB1 ALA A  58      16.662  -5.309   9.533  1.00  0.00           H  
ATOM    975  HB2 ALA A  58      16.526  -7.001   9.149  1.00  0.00           H  
ATOM    976  HB3 ALA A  58      15.700  -5.825   8.170  1.00  0.00           H  
ATOM    977  N   ARG A  59      19.835  -5.093   8.985  1.00  0.00           N  
ATOM    978  CA  ARG A  59      21.091  -5.122   9.757  1.00  0.00           C  
ATOM    979  C   ARG A  59      21.250  -3.926  10.709  1.00  0.00           C  
ATOM    980  O   ARG A  59      22.303  -3.759  11.307  1.00  0.00           O  
ATOM    981  CB  ARG A  59      22.302  -5.230   8.813  1.00  0.00           C  
ATOM    982  CG  ARG A  59      22.403  -6.491   7.942  1.00  0.00           C  
ATOM    983  CD  ARG A  59      22.575  -7.789   8.732  1.00  0.00           C  
ATOM    984  NE  ARG A  59      22.718  -8.955   7.848  1.00  0.00           N  
ATOM    985  CZ  ARG A  59      21.775  -9.668   7.278  1.00  0.00           C  
ATOM    986  NH1 ARG A  59      20.518  -9.455   7.472  1.00  0.00           N  
ATOM    987  NH2 ARG A  59      22.090 -10.622   6.465  1.00  0.00           N  
ATOM    988  H   ARG A  59      19.487  -4.200   8.690  1.00  0.00           H  
ATOM    989  HA  ARG A  59      21.083  -5.993  10.406  1.00  0.00           H  
ATOM    990  HB2 ARG A  59      22.302  -4.372   8.158  1.00  0.00           H  
ATOM    991  HB3 ARG A  59      23.206  -5.177   9.400  1.00  0.00           H  
ATOM    992  HG2 ARG A  59      21.532  -6.564   7.311  1.00  0.00           H  
ATOM    993  HG3 ARG A  59      23.262  -6.379   7.295  1.00  0.00           H  
ATOM    994  HD2 ARG A  59      23.462  -7.709   9.339  1.00  0.00           H  
ATOM    995  HD3 ARG A  59      21.741  -7.936   9.401  1.00  0.00           H  
ATOM    996  HE  ARG A  59      23.655  -9.274   7.672  1.00  0.00           H  
ATOM    997 HH11 ARG A  59      20.231  -8.723   8.086  1.00  0.00           H  
ATOM    998 HH12 ARG A  59      19.833 -10.050   7.049  1.00  0.00           H  
ATOM    999 HH21 ARG A  59      23.026 -10.731   6.165  1.00  0.00           H  
ATOM   1000 HH22 ARG A  59      21.371 -11.105   5.977  1.00  0.00           H  
ATOM   1001  N   ASN A  60      20.229  -3.094  10.866  1.00  0.00           N  
ATOM   1002  CA  ASN A  60      20.220  -1.929  11.748  1.00  0.00           C  
ATOM   1003  C   ASN A  60      18.843  -1.777  12.433  1.00  0.00           C  
ATOM   1004  O   ASN A  60      17.854  -1.597  11.734  1.00  0.00           O  
ATOM   1005  CB  ASN A  60      20.576  -0.691  10.917  1.00  0.00           C  
ATOM   1006  CG  ASN A  60      20.466   0.574  11.732  1.00  0.00           C  
ATOM   1007  OD1 ASN A  60      19.501   1.304  11.677  1.00  0.00           O  
ATOM   1008  ND2 ASN A  60      21.422   0.844  12.557  1.00  0.00           N  
ATOM   1009  H   ASN A  60      19.407  -3.253  10.327  1.00  0.00           H  
ATOM   1010  HA  ASN A  60      20.994  -2.044  12.500  1.00  0.00           H  
ATOM   1011  HB2 ASN A  60      21.590  -0.784  10.545  1.00  0.00           H  
ATOM   1012  HB3 ASN A  60      19.905  -0.611  10.072  1.00  0.00           H  
ATOM   1013 HD21 ASN A  60      22.204   0.221  12.643  1.00  0.00           H  
ATOM   1014 HD22 ASN A  60      21.342   1.651  13.125  1.00  0.00           H  
ATOM   1015  N   PRO A  61      18.750  -1.826  13.774  1.00  0.00           N  
ATOM   1016  CA  PRO A  61      17.490  -1.733  14.510  1.00  0.00           C  
ATOM   1017  C   PRO A  61      16.603  -0.531  14.180  1.00  0.00           C  
ATOM   1018  O   PRO A  61      15.400  -0.674  14.173  1.00  0.00           O  
ATOM   1019  CB  PRO A  61      17.870  -1.732  15.987  1.00  0.00           C  
ATOM   1020  CG  PRO A  61      19.178  -2.470  16.014  1.00  0.00           C  
ATOM   1021  CD  PRO A  61      19.821  -2.123  14.689  1.00  0.00           C  
ATOM   1022  HA  PRO A  61      16.920  -2.631  14.301  1.00  0.00           H  
ATOM   1023  HB2 PRO A  61      18.023  -0.728  16.334  1.00  0.00           H  
ATOM   1024  HB3 PRO A  61      17.129  -2.222  16.594  1.00  0.00           H  
ATOM   1025  HG2 PRO A  61      19.782  -2.163  16.840  1.00  0.00           H  
ATOM   1026  HG3 PRO A  61      18.995  -3.518  16.055  1.00  0.00           H  
ATOM   1027  HD2 PRO A  61      20.438  -1.260  14.808  1.00  0.00           H  
ATOM   1028  HD3 PRO A  61      20.410  -2.950  14.349  1.00  0.00           H  
ATOM   1029  N   GLU A  62      17.158   0.640  13.893  1.00  0.00           N  
ATOM   1030  CA  GLU A  62      16.378   1.837  13.565  1.00  0.00           C  
ATOM   1031  C   GLU A  62      15.839   1.819  12.133  1.00  0.00           C  
ATOM   1032  O   GLU A  62      14.679   2.129  11.926  1.00  0.00           O  
ATOM   1033  CB  GLU A  62      17.184   3.104  13.873  1.00  0.00           C  
ATOM   1034  CG  GLU A  62      17.057   3.434  15.346  1.00  0.00           C  
ATOM   1035  CD  GLU A  62      17.976   4.528  15.837  1.00  0.00           C  
ATOM   1036  OE1 GLU A  62      17.746   5.696  15.527  1.00  0.00           O  
ATOM   1037  OE2 GLU A  62      18.908   4.218  16.584  1.00  0.00           O  
ATOM   1038  H   GLU A  62      18.150   0.711  13.914  1.00  0.00           H  
ATOM   1039  HA  GLU A  62      15.496   1.856  14.198  1.00  0.00           H  
ATOM   1040  HB2 GLU A  62      18.212   2.959  13.610  1.00  0.00           H  
ATOM   1041  HB3 GLU A  62      16.803   3.930  13.305  1.00  0.00           H  
ATOM   1042  HG2 GLU A  62      16.057   3.731  15.552  1.00  0.00           H  
ATOM   1043  HG3 GLU A  62      17.257   2.544  15.893  1.00  0.00           H  
ATOM   1044  N   LYS A  63      16.602   1.351  11.147  1.00  0.00           N  
ATOM   1045  CA  LYS A  63      16.104   1.090   9.782  1.00  0.00           C  
ATOM   1046  C   LYS A  63      15.213  -0.157   9.673  1.00  0.00           C  
ATOM   1047  O   LYS A  63      14.601  -0.377   8.631  1.00  0.00           O  
ATOM   1048  CB  LYS A  63      17.278   1.080   8.795  1.00  0.00           C  
ATOM   1049  CG  LYS A  63      17.726   2.513   8.516  1.00  0.00           C  
ATOM   1050  CD  LYS A  63      18.966   2.604   7.633  1.00  0.00           C  
ATOM   1051  CE  LYS A  63      19.137   3.979   6.991  1.00  0.00           C  
ATOM   1052  NZ  LYS A  63      19.173   5.080   7.965  1.00  0.00           N  
ATOM   1053  H   LYS A  63      17.549   1.096  11.369  1.00  0.00           H  
ATOM   1054  HA  LYS A  63      15.447   1.909   9.500  1.00  0.00           H  
ATOM   1055  HB2 LYS A  63      18.096   0.503   9.195  1.00  0.00           H  
ATOM   1056  HB3 LYS A  63      16.968   0.631   7.863  1.00  0.00           H  
ATOM   1057  HG2 LYS A  63      16.915   3.021   8.027  1.00  0.00           H  
ATOM   1058  HG3 LYS A  63      17.927   3.021   9.446  1.00  0.00           H  
ATOM   1059  HD2 LYS A  63      19.841   2.372   8.228  1.00  0.00           H  
ATOM   1060  HD3 LYS A  63      18.883   1.875   6.835  1.00  0.00           H  
ATOM   1061  HE2 LYS A  63      20.049   3.983   6.409  1.00  0.00           H  
ATOM   1062  HE3 LYS A  63      18.317   4.147   6.308  1.00  0.00           H  
ATOM   1063  HZ1 LYS A  63      18.331   5.114   8.496  1.00  0.00           H  
ATOM   1064  HZ2 LYS A  63      19.213   5.949   7.480  1.00  0.00           H  
ATOM   1065  HZ3 LYS A  63      19.949   5.016   8.572  1.00  0.00           H  
ATOM   1066  N   ARG A  64      15.073  -0.929  10.752  1.00  0.00           N  
ATOM   1067  CA  ARG A  64      14.112  -2.033  10.935  1.00  0.00           C  
ATOM   1068  C   ARG A  64      12.884  -1.641  11.770  1.00  0.00           C  
ATOM   1069  O   ARG A  64      11.970  -2.426  11.881  1.00  0.00           O  
ATOM   1070  CB  ARG A  64      14.864  -3.227  11.544  1.00  0.00           C  
ATOM   1071  CG  ARG A  64      14.116  -4.545  11.454  1.00  0.00           C  
ATOM   1072  CD  ARG A  64      14.838  -5.676  12.148  1.00  0.00           C  
ATOM   1073  NE  ARG A  64      14.037  -6.895  12.171  1.00  0.00           N  
ATOM   1074  CZ  ARG A  64      14.306  -8.012  12.791  1.00  0.00           C  
ATOM   1075  NH1 ARG A  64      15.389  -8.204  13.459  1.00  0.00           N  
ATOM   1076  NH2 ARG A  64      13.462  -8.975  12.748  1.00  0.00           N  
ATOM   1077  H   ARG A  64      15.712  -0.746  11.501  1.00  0.00           H  
ATOM   1078  HA  ARG A  64      13.737  -2.337   9.967  1.00  0.00           H  
ATOM   1079  HB2 ARG A  64      15.800  -3.350  11.031  1.00  0.00           H  
ATOM   1080  HB3 ARG A  64      15.084  -3.022  12.573  1.00  0.00           H  
ATOM   1081  HG2 ARG A  64      13.172  -4.451  11.910  1.00  0.00           H  
ATOM   1082  HG3 ARG A  64      13.971  -4.793  10.436  1.00  0.00           H  
ATOM   1083  HD2 ARG A  64      15.759  -5.858  11.652  1.00  0.00           H  
ATOM   1084  HD3 ARG A  64      15.042  -5.378  13.146  1.00  0.00           H  
ATOM   1085  HE  ARG A  64      13.158  -6.878  11.702  1.00  0.00           H  
ATOM   1086 HH11 ARG A  64      16.065  -7.488  13.526  1.00  0.00           H  
ATOM   1087 HH12 ARG A  64      15.520  -9.067  13.918  1.00  0.00           H  
ATOM   1088 HH21 ARG A  64      12.596  -8.844  12.296  1.00  0.00           H  
ATOM   1089 HH22 ARG A  64      13.686  -9.835  13.188  1.00  0.00           H  
ATOM   1090  N   GLN A  65      12.833  -0.455  12.363  1.00  0.00           N  
ATOM   1091  CA  GLN A  65      11.839  -0.057  13.375  1.00  0.00           C  
ATOM   1092  C   GLN A  65      10.374   0.009  12.899  1.00  0.00           C  
ATOM   1093  O   GLN A  65       9.482   0.068  13.739  1.00  0.00           O  
ATOM   1094  CB  GLN A  65      12.306   1.253  14.033  1.00  0.00           C  
ATOM   1095  CG  GLN A  65      11.621   1.600  15.340  1.00  0.00           C  
ATOM   1096  CD  GLN A  65      12.375   2.596  16.192  1.00  0.00           C  
ATOM   1097  OE1 GLN A  65      13.360   3.155  15.825  1.00  0.00           O  
ATOM   1098  NE2 GLN A  65      11.967   2.846  17.394  1.00  0.00           N  
ATOM   1099  H   GLN A  65      13.596   0.160  12.209  1.00  0.00           H  
ATOM   1100  HA  GLN A  65      11.860  -0.824  14.144  1.00  0.00           H  
ATOM   1101  HB2 GLN A  65      13.347   1.147  14.240  1.00  0.00           H  
ATOM   1102  HB3 GLN A  65      12.186   2.071  13.355  1.00  0.00           H  
ATOM   1103  HG2 GLN A  65      10.658   1.993  15.142  1.00  0.00           H  
ATOM   1104  HG3 GLN A  65      11.501   0.710  15.912  1.00  0.00           H  
ATOM   1105 HE21 GLN A  65      11.176   2.364  17.758  1.00  0.00           H  
ATOM   1106 HE22 GLN A  65      12.512   3.431  17.974  1.00  0.00           H  
ATOM   1107  N   VAL A  66      10.092  -0.052  11.593  1.00  0.00           N  
ATOM   1108  CA  VAL A  66       8.719  -0.050  11.048  1.00  0.00           C  
ATOM   1109  C   VAL A  66       8.434  -1.102   9.967  1.00  0.00           C  
ATOM   1110  O   VAL A  66       7.268  -1.271   9.633  1.00  0.00           O  
ATOM   1111  CB  VAL A  66       8.274   1.348  10.569  1.00  0.00           C  
ATOM   1112  CG1 VAL A  66       8.456   2.419  11.632  1.00  0.00           C  
ATOM   1113  CG2 VAL A  66       8.960   1.807   9.294  1.00  0.00           C  
ATOM   1114  H   VAL A  66      10.858  -0.046  10.946  1.00  0.00           H  
ATOM   1115  HA  VAL A  66       8.046  -0.315  11.855  1.00  0.00           H  
ATOM   1116  HB  VAL A  66       7.215   1.300  10.358  1.00  0.00           H  
ATOM   1117 HG11 VAL A  66       9.496   2.588  11.829  1.00  0.00           H  
ATOM   1118 HG12 VAL A  66       7.971   2.118  12.537  1.00  0.00           H  
ATOM   1119 HG13 VAL A  66       8.019   3.347  11.301  1.00  0.00           H  
ATOM   1120 HG21 VAL A  66       8.926   1.060   8.558  1.00  0.00           H  
ATOM   1121 HG22 VAL A  66       9.960   2.058   9.480  1.00  0.00           H  
ATOM   1122 HG23 VAL A  66       8.466   2.660   8.904  1.00  0.00           H  
ATOM   1123  N   ILE A  67       9.426  -1.839   9.447  1.00  0.00           N  
ATOM   1124  CA  ILE A  67       9.236  -2.848   8.380  1.00  0.00           C  
ATOM   1125  C   ILE A  67       8.078  -3.806   8.695  1.00  0.00           C  
ATOM   1126  O   ILE A  67       7.124  -3.890   7.939  1.00  0.00           O  
ATOM   1127  CB  ILE A  67      10.539  -3.640   8.081  1.00  0.00           C  
ATOM   1128  CG1 ILE A  67      11.715  -2.799   7.584  1.00  0.00           C  
ATOM   1129  CG2 ILE A  67      10.323  -4.773   7.097  1.00  0.00           C  
ATOM   1130  CD1 ILE A  67      11.469  -1.909   6.391  1.00  0.00           C  
ATOM   1131  H   ILE A  67      10.358  -1.621   9.731  1.00  0.00           H  
ATOM   1132  HA  ILE A  67       8.947  -2.319   7.477  1.00  0.00           H  
ATOM   1133  HB  ILE A  67      10.865  -4.096   9.000  1.00  0.00           H  
ATOM   1134 HG12 ILE A  67      12.044  -2.196   8.381  1.00  0.00           H  
ATOM   1135 HG13 ILE A  67      12.539  -3.445   7.350  1.00  0.00           H  
ATOM   1136 HG21 ILE A  67      11.245  -5.273   6.878  1.00  0.00           H  
ATOM   1137 HG22 ILE A  67       9.922  -4.414   6.195  1.00  0.00           H  
ATOM   1138 HG23 ILE A  67       9.663  -5.494   7.492  1.00  0.00           H  
ATOM   1139 HD11 ILE A  67      12.352  -1.395   6.132  1.00  0.00           H  
ATOM   1140 HD12 ILE A  67      10.726  -1.197   6.596  1.00  0.00           H  
ATOM   1141 HD13 ILE A  67      11.177  -2.474   5.576  1.00  0.00           H  
ATOM   1142  N   ASP A  68       8.123  -4.488   9.832  1.00  0.00           N  
ATOM   1143  CA  ASP A  68       7.099  -5.447  10.252  1.00  0.00           C  
ATOM   1144  C   ASP A  68       5.746  -4.794  10.582  1.00  0.00           C  
ATOM   1145  O   ASP A  68       4.710  -5.413  10.392  1.00  0.00           O  
ATOM   1146  CB  ASP A  68       7.631  -6.222  11.453  1.00  0.00           C  
ATOM   1147  CG  ASP A  68       6.708  -7.344  11.879  1.00  0.00           C  
ATOM   1148  OD1 ASP A  68       6.682  -8.380  11.214  1.00  0.00           O  
ATOM   1149  OD2 ASP A  68       6.027  -7.195  12.883  1.00  0.00           O  
ATOM   1150  H   ASP A  68       8.930  -4.371  10.419  1.00  0.00           H  
ATOM   1151  HA  ASP A  68       6.939  -6.153   9.444  1.00  0.00           H  
ATOM   1152  HB2 ASP A  68       8.593  -6.645  11.201  1.00  0.00           H  
ATOM   1153  HB3 ASP A  68       7.771  -5.543  12.277  1.00  0.00           H  
ATOM   1154  N   LYS A  69       5.745  -3.542  11.044  1.00  0.00           N  
ATOM   1155  CA  LYS A  69       4.541  -2.773  11.397  1.00  0.00           C  
ATOM   1156  C   LYS A  69       3.761  -2.349  10.159  1.00  0.00           C  
ATOM   1157  O   LYS A  69       2.561  -2.509  10.129  1.00  0.00           O  
ATOM   1158  CB  LYS A  69       4.909  -1.552  12.258  1.00  0.00           C  
ATOM   1159  CG  LYS A  69       5.608  -1.925  13.572  1.00  0.00           C  
ATOM   1160  CD  LYS A  69       6.039  -0.686  14.349  1.00  0.00           C  
ATOM   1161  CE  LYS A  69       6.861  -1.072  15.572  1.00  0.00           C  
ATOM   1162  NZ  LYS A  69       7.789  -0.004  15.969  1.00  0.00           N  
ATOM   1163  H   LYS A  69       6.631  -3.084  11.096  1.00  0.00           H  
ATOM   1164  HA  LYS A  69       3.871  -3.402  11.975  1.00  0.00           H  
ATOM   1165  HB2 LYS A  69       5.551  -0.892  11.686  1.00  0.00           H  
ATOM   1166  HB3 LYS A  69       3.998  -1.009  12.494  1.00  0.00           H  
ATOM   1167  HG2 LYS A  69       4.940  -2.517  14.184  1.00  0.00           H  
ATOM   1168  HG3 LYS A  69       6.490  -2.507  13.351  1.00  0.00           H  
ATOM   1169  HD2 LYS A  69       6.634  -0.062  13.697  1.00  0.00           H  
ATOM   1170  HD3 LYS A  69       5.167  -0.134  14.663  1.00  0.00           H  
ATOM   1171  HE2 LYS A  69       6.192  -1.319  16.380  1.00  0.00           H  
ATOM   1172  HE3 LYS A  69       7.438  -1.952  15.338  1.00  0.00           H  
ATOM   1173  HZ1 LYS A  69       8.355  -0.285  16.745  1.00  0.00           H  
ATOM   1174  HZ2 LYS A  69       7.325   0.855  16.185  1.00  0.00           H  
ATOM   1175  HZ3 LYS A  69       8.436   0.171  15.228  1.00  0.00           H  
ATOM   1176  N   ILE A  70       4.432  -1.864   9.123  1.00  0.00           N  
ATOM   1177  CA  ILE A  70       3.816  -1.555   7.829  1.00  0.00           C  
ATOM   1178  C   ILE A  70       3.387  -2.843   7.119  1.00  0.00           C  
ATOM   1179  O   ILE A  70       2.257  -2.919   6.655  1.00  0.00           O  
ATOM   1180  CB  ILE A  70       4.749  -0.681   6.962  1.00  0.00           C  
ATOM   1181  CG1 ILE A  70       4.954   0.696   7.625  1.00  0.00           C  
ATOM   1182  CG2 ILE A  70       4.157  -0.531   5.553  1.00  0.00           C  
ATOM   1183  CD1 ILE A  70       5.995   1.578   6.956  1.00  0.00           C  
ATOM   1184  H   ILE A  70       5.424  -1.754   9.225  1.00  0.00           H  
ATOM   1185  HA  ILE A  70       2.907  -0.987   8.010  1.00  0.00           H  
ATOM   1186  HB  ILE A  70       5.715  -1.172   6.880  1.00  0.00           H  
ATOM   1187 HG12 ILE A  70       4.021   1.225   7.646  1.00  0.00           H  
ATOM   1188 HG13 ILE A  70       5.275   0.561   8.643  1.00  0.00           H  
ATOM   1189 HG21 ILE A  70       3.120  -0.251   5.612  1.00  0.00           H  
ATOM   1190 HG22 ILE A  70       4.237  -1.461   5.007  1.00  0.00           H  
ATOM   1191 HG23 ILE A  70       4.683   0.217   4.982  1.00  0.00           H  
ATOM   1192 HD11 ILE A  70       6.179   2.440   7.542  1.00  0.00           H  
ATOM   1193 HD12 ILE A  70       5.669   1.896   6.010  1.00  0.00           H  
ATOM   1194 HD13 ILE A  70       6.897   1.053   6.854  1.00  0.00           H  
ATOM   1195  N   LEU A  71       4.229  -3.879   7.093  1.00  0.00           N  
ATOM   1196  CA  LEU A  71       3.910  -5.193   6.520  1.00  0.00           C  
ATOM   1197  C   LEU A  71       2.634  -5.809   7.113  1.00  0.00           C  
ATOM   1198  O   LEU A  71       1.831  -6.350   6.377  1.00  0.00           O  
ATOM   1199  CB  LEU A  71       5.134  -6.098   6.698  1.00  0.00           C  
ATOM   1200  CG  LEU A  71       5.021  -7.540   6.189  1.00  0.00           C  
ATOM   1201  CD1 LEU A  71       4.702  -7.629   4.714  1.00  0.00           C  
ATOM   1202  CD2 LEU A  71       6.334  -8.250   6.429  1.00  0.00           C  
ATOM   1203  H   LEU A  71       5.156  -3.749   7.470  1.00  0.00           H  
ATOM   1204  HA  LEU A  71       3.735  -5.058   5.457  1.00  0.00           H  
ATOM   1205  HB2 LEU A  71       5.971  -5.624   6.201  1.00  0.00           H  
ATOM   1206  HB3 LEU A  71       5.368  -6.143   7.751  1.00  0.00           H  
ATOM   1207  HG  LEU A  71       4.249  -8.060   6.737  1.00  0.00           H  
ATOM   1208 HD11 LEU A  71       5.431  -7.135   4.158  1.00  0.00           H  
ATOM   1209 HD12 LEU A  71       3.768  -7.199   4.503  1.00  0.00           H  
ATOM   1210 HD13 LEU A  71       4.661  -8.636   4.404  1.00  0.00           H  
ATOM   1211 HD21 LEU A  71       6.563  -8.253   7.470  1.00  0.00           H  
ATOM   1212 HD22 LEU A  71       7.121  -7.759   5.905  1.00  0.00           H  
ATOM   1213 HD23 LEU A  71       6.272  -9.266   6.100  1.00  0.00           H  
ATOM   1214  N   GLU A  72       2.401  -5.656   8.415  1.00  0.00           N  
ATOM   1215  CA  GLU A  72       1.185  -6.114   9.098  1.00  0.00           C  
ATOM   1216  C   GLU A  72      -0.096  -5.403   8.622  1.00  0.00           C  
ATOM   1217  O   GLU A  72      -1.152  -5.986   8.674  1.00  0.00           O  
ATOM   1218  CB  GLU A  72       1.393  -5.984  10.615  1.00  0.00           C  
ATOM   1219  CG  GLU A  72       0.348  -6.696  11.459  1.00  0.00           C  
ATOM   1220  CD  GLU A  72       0.804  -6.799  12.914  1.00  0.00           C  
ATOM   1221  OE1 GLU A  72       1.531  -7.660  13.263  1.00  0.00           O  
ATOM   1222  OE2 GLU A  72       0.457  -6.020  13.728  1.00  0.00           O  
ATOM   1223  H   GLU A  72       3.106  -5.203   8.969  1.00  0.00           H  
ATOM   1224  HA  GLU A  72       1.054  -7.171   8.868  1.00  0.00           H  
ATOM   1225  HB2 GLU A  72       2.348  -6.420  10.859  1.00  0.00           H  
ATOM   1226  HB3 GLU A  72       1.420  -4.943  10.893  1.00  0.00           H  
ATOM   1227  HG2 GLU A  72      -0.587  -6.157  11.405  1.00  0.00           H  
ATOM   1228  HG3 GLU A  72       0.187  -7.690  11.062  1.00  0.00           H  
ATOM   1229  N   ASP A  73      -0.023  -4.188   8.099  1.00  0.00           N  
ATOM   1230  CA  ASP A  73      -1.143  -3.544   7.398  1.00  0.00           C  
ATOM   1231  C   ASP A  73      -1.299  -4.042   5.957  1.00  0.00           C  
ATOM   1232  O   ASP A  73      -2.417  -4.232   5.501  1.00  0.00           O  
ATOM   1233  CB  ASP A  73      -0.960  -2.025   7.338  1.00  0.00           C  
ATOM   1234  CG  ASP A  73      -1.186  -1.289   8.633  1.00  0.00           C  
ATOM   1235  OD1 ASP A  73      -2.186  -1.523   9.292  1.00  0.00           O  
ATOM   1236  OD2 ASP A  73      -0.408  -0.394   8.941  1.00  0.00           O  
ATOM   1237  H   ASP A  73       0.880  -3.760   8.048  1.00  0.00           H  
ATOM   1238  HA  ASP A  73      -2.073  -3.761   7.919  1.00  0.00           H  
ATOM   1239  HB2 ASP A  73       0.021  -1.800   6.976  1.00  0.00           H  
ATOM   1240  HB3 ASP A  73      -1.657  -1.626   6.628  1.00  0.00           H  
ATOM   1241  N   GLU A  74      -0.209  -4.258   5.219  1.00  0.00           N  
ATOM   1242  CA  GLU A  74      -0.287  -4.727   3.847  1.00  0.00           C  
ATOM   1243  C   GLU A  74      -0.839  -6.161   3.747  1.00  1.00           C  
ATOM   1244  O   GLU A  74      -1.692  -6.433   2.910  1.00  1.00           O  
ATOM   1245  CB  GLU A  74       1.097  -4.603   3.202  1.00  1.00           C  
ATOM   1246  CG  GLU A  74       1.871  -3.259   3.287  1.00  1.00           C  
ATOM   1247  CD  GLU A  74       1.174  -1.923   2.983  1.00  1.00           C  
ATOM   1248  OE1 GLU A  74      -0.078  -1.787   3.100  1.00  1.00           O  
ATOM   1249  OE2 GLU A  74       1.981  -0.962   2.724  1.00  1.00           O  
ATOM   1250  H   GLU A  74       0.691  -4.127   5.653  1.00  0.00           H  
ATOM   1251  HA  GLU A  74      -0.975  -4.097   3.285  1.00  0.00           H  
ATOM   1252  HB2 GLU A  74       1.758  -5.382   3.580  1.00  1.00           H  
ATOM   1253  HB3 GLU A  74       0.879  -4.828   2.163  1.00  1.00           H  
ATOM   1254  HG2 GLU A  74       2.258  -3.125   4.291  1.00  1.00           H  
ATOM   1255  HG3 GLU A  74       2.762  -3.294   2.665  1.00  1.00           H  
ATOM   1256  N   GLU A  75      -0.458  -7.041   4.675  1.00  0.00           N  
ATOM   1257  CA  GLU A  75      -1.043  -8.377   4.847  1.00  0.00           C  
ATOM   1258  C   GLU A  75      -2.534  -8.360   5.201  1.00  0.00           C  
ATOM   1259  O   GLU A  75      -3.214  -9.347   4.994  1.00  0.00           O  
ATOM   1260  CB  GLU A  75      -0.295  -9.165   5.922  1.00  0.00           C  
ATOM   1261  CG  GLU A  75       1.064  -9.681   5.463  1.00  0.00           C  
ATOM   1262  CD  GLU A  75       1.741 -10.559   6.483  1.00  0.00           C  
ATOM   1263  OE1 GLU A  75       1.424 -10.552   7.664  1.00  0.00           O  
ATOM   1264  OE2 GLU A  75       2.610 -11.294   6.105  1.00  0.00           O  
ATOM   1265  H   GLU A  75       0.259  -6.754   5.325  1.00  0.00           H  
ATOM   1266  HA  GLU A  75      -0.955  -8.913   3.909  1.00  0.00           H  
ATOM   1267  HB2 GLU A  75      -0.176  -8.548   6.801  1.00  0.00           H  
ATOM   1268  HB3 GLU A  75      -0.893 -10.026   6.191  1.00  0.00           H  
ATOM   1269  HG2 GLU A  75       0.926 -10.240   4.567  1.00  0.00           H  
ATOM   1270  HG3 GLU A  75       1.709  -8.862   5.241  1.00  0.00           H  
ATOM   1271  N   LYS A  76      -3.064  -7.263   5.712  1.00  0.00           N  
ATOM   1272  CA  LYS A  76      -4.504  -7.061   5.921  1.00  0.00           C  
ATOM   1273  C   LYS A  76      -5.182  -6.571   4.651  1.00  0.00           C  
ATOM   1274  O   LYS A  76      -6.142  -7.186   4.207  1.00  0.00           O  
ATOM   1275  CB  LYS A  76      -4.771  -6.107   7.091  1.00  0.00           C  
ATOM   1276  CG  LYS A  76      -4.359  -6.702   8.434  1.00  0.00           C  
ATOM   1277  CD  LYS A  76      -4.408  -5.687   9.572  1.00  0.00           C  
ATOM   1278  CE  LYS A  76      -3.768  -6.269  10.821  1.00  0.00           C  
ATOM   1279  NZ  LYS A  76      -3.795  -5.330  11.948  1.00  0.00           N  
ATOM   1280  H   LYS A  76      -2.443  -6.497   5.874  1.00  0.00           H  
ATOM   1281  HA  LYS A  76      -4.956  -8.010   6.158  1.00  0.00           H  
ATOM   1282  HB2 LYS A  76      -4.243  -5.179   6.939  1.00  0.00           H  
ATOM   1283  HB3 LYS A  76      -5.828  -5.890   7.128  1.00  0.00           H  
ATOM   1284  HG2 LYS A  76      -5.013  -7.528   8.664  1.00  0.00           H  
ATOM   1285  HG3 LYS A  76      -3.358  -7.080   8.359  1.00  0.00           H  
ATOM   1286  HD2 LYS A  76      -3.866  -4.804   9.287  1.00  0.00           H  
ATOM   1287  HD3 LYS A  76      -5.429  -5.422   9.770  1.00  0.00           H  
ATOM   1288  HE2 LYS A  76      -4.287  -7.172  11.091  1.00  0.00           H  
ATOM   1289  HE3 LYS A  76      -2.748  -6.530  10.592  1.00  0.00           H  
ATOM   1290  HZ1 LYS A  76      -3.330  -4.493  11.726  1.00  0.00           H  
ATOM   1291  HZ2 LYS A  76      -3.330  -5.690  12.736  1.00  0.00           H  
ATOM   1292  HZ3 LYS A  76      -4.716  -5.095  12.210  1.00  0.00           H  
ATOM   1293  N   HIS A  77      -4.648  -5.504   4.032  1.00  0.00           N  
ATOM   1294  CA  HIS A  77      -5.138  -4.910   2.888  1.00  1.00           C  
ATOM   1295  C   HIS A  77      -5.275  -5.817   1.563  1.00  1.00           C  
ATOM   1296  O   HIS A  77      -6.271  -5.753   0.858  1.00  1.00           O  
ATOM   1297  CB  HIS A  77      -4.259  -3.718   2.448  1.00  1.00           C  
ATOM   1298  CG  HIS A  77      -4.131  -2.607   3.446  1.00  1.00           C  
ATOM   1299  ND1 HIS A  77      -3.229  -1.562   3.259  1.00  1.00           N  
ATOM   1300  CD2 HIS A  77      -4.742  -2.410   4.648  1.00  1.00           C  
ATOM   1301  CE1 HIS A  77      -3.313  -0.774   4.327  1.00  1.00           C  
ATOM   1302  NE2 HIS A  77      -4.220  -1.253   5.185  1.00  1.00           N  
ATOM   1303  H   HIS A  77      -3.773  -5.158   4.427  1.00  0.00           H  
ATOM   1304  HA  HIS A  77      -6.192  -4.684   2.990  1.00  1.00           H  
ATOM   1305  HB2 HIS A  77      -3.260  -4.073   2.213  1.00  1.00           H  
ATOM   1306  HB3 HIS A  77      -4.642  -3.299   1.520  1.00  1.00           H  
ATOM   1307  HD2 HIS A  77      -5.467  -2.996   5.164  1.00  1.00           H  
ATOM   1308  HE1 HIS A  77      -2.743   0.117   4.477  1.00  1.00           H  
ATOM   1309  HE2 HIS A  77      -4.378  -0.924   6.138  1.00  1.00           H  
ATOM   1310  N   ILE A  78      -4.286  -6.678   1.349  1.00  0.00           N  
ATOM   1311  CA  ILE A  78      -4.281  -7.644   0.247  1.00  0.00           C  
ATOM   1312  C   ILE A  78      -5.430  -8.662   0.336  1.00  0.00           C  
ATOM   1313  O   ILE A  78      -5.862  -9.178  -0.676  1.00  0.00           O  
ATOM   1314  CB  ILE A  78      -2.891  -8.298   0.141  1.00  0.00           C  
ATOM   1315  CG1 ILE A  78      -2.676  -8.921  -1.244  1.00  0.00           C  
ATOM   1316  CG2 ILE A  78      -2.640  -9.302   1.262  1.00  0.00           C  
ATOM   1317  CD1 ILE A  78      -1.237  -9.326  -1.508  1.00  0.00           C  
ATOM   1318  H   ILE A  78      -3.468  -6.635   1.938  1.00  0.00           H  
ATOM   1319  HA  ILE A  78      -4.447  -7.078  -0.664  1.00  0.00           H  
ATOM   1320  HB  ILE A  78      -2.155  -7.505   0.246  1.00  0.00           H  
ATOM   1321 HG12 ILE A  78      -3.307  -9.790  -1.360  1.00  0.00           H  
ATOM   1322 HG13 ILE A  78      -2.951  -8.200  -1.995  1.00  0.00           H  
ATOM   1323 HG21 ILE A  78      -2.878  -8.859   2.211  1.00  0.00           H  
ATOM   1324 HG22 ILE A  78      -1.603  -9.585   1.277  1.00  0.00           H  
ATOM   1325 HG23 ILE A  78      -3.244 -10.185   1.127  1.00  0.00           H  
ATOM   1326 HD11 ILE A  78      -0.588  -8.488  -1.338  1.00  0.00           H  
ATOM   1327 HD12 ILE A  78      -1.132  -9.649  -2.528  1.00  0.00           H  
ATOM   1328 HD13 ILE A  78      -0.955 -10.132  -0.868  1.00  0.00           H  
ATOM   1329  N   GLU A  79      -5.966  -8.917   1.526  1.00  0.00           N  
ATOM   1330  CA  GLU A  79      -7.150  -9.749   1.755  1.00  0.00           C  
ATOM   1331  C   GLU A  79      -8.454  -8.946   1.683  1.00  0.00           C  
ATOM   1332  O   GLU A  79      -9.455  -9.463   1.209  1.00  0.00           O  
ATOM   1333  CB  GLU A  79      -7.071 -10.431   3.125  1.00  0.00           C  
ATOM   1334  CG  GLU A  79      -5.794 -11.227   3.398  1.00  0.00           C  
ATOM   1335  CD  GLU A  79      -5.509 -12.339   2.397  1.00  0.00           C  
ATOM   1336  OE1 GLU A  79      -6.429 -12.996   1.895  1.00  0.00           O  
ATOM   1337  OE2 GLU A  79      -4.338 -12.607   2.116  1.00  0.00           O  
ATOM   1338  H   GLU A  79      -5.578  -8.434   2.311  1.00  0.00           H  
ATOM   1339  HA  GLU A  79      -7.204 -10.521   0.993  1.00  0.00           H  
ATOM   1340  HB2 GLU A  79      -7.158  -9.673   3.889  1.00  0.00           H  
ATOM   1341  HB3 GLU A  79      -7.920 -11.092   3.236  1.00  0.00           H  
ATOM   1342  HG2 GLU A  79      -4.957 -10.544   3.419  1.00  0.00           H  
ATOM   1343  HG3 GLU A  79      -5.878 -11.664   4.382  1.00  0.00           H  
ATOM   1344  N   TRP A  80      -8.457  -7.679   2.106  1.00  0.00           N  
ATOM   1345  CA  TRP A  80      -9.617  -6.792   1.974  1.00  0.00           C  
ATOM   1346  C   TRP A  80      -9.994  -6.576   0.506  1.00  0.00           C  
ATOM   1347  O   TRP A  80     -11.165  -6.640   0.161  1.00  0.00           O  
ATOM   1348  CB  TRP A  80      -9.354  -5.429   2.625  1.00  0.00           C  
ATOM   1349  CG  TRP A  80      -8.996  -5.363   4.075  1.00  0.00           C  
ATOM   1350  CD1 TRP A  80      -9.060  -6.351   4.986  1.00  0.00           C  
ATOM   1351  CD2 TRP A  80      -8.542  -4.193   4.807  1.00  0.00           C  
ATOM   1352  NE1 TRP A  80      -8.643  -5.880   6.212  1.00  0.00           N  
ATOM   1353  CE2 TRP A  80      -8.309  -4.554   6.157  1.00  0.00           C  
ATOM   1354  CE3 TRP A  80      -8.328  -2.852   4.460  1.00  0.00           C  
ATOM   1355  CZ2 TRP A  80      -7.860  -3.637   7.109  1.00  0.00           C  
ATOM   1356  CZ3 TRP A  80      -7.901  -1.916   5.413  1.00  0.00           C  
ATOM   1357  CH2 TRP A  80      -7.653  -2.311   6.727  1.00  0.00           C  
ATOM   1358  H   TRP A  80      -7.613  -7.300   2.495  1.00  0.00           H  
ATOM   1359  HA  TRP A  80     -10.472  -7.250   2.465  1.00  0.00           H  
ATOM   1360  HB2 TRP A  80      -8.564  -4.931   2.074  1.00  0.00           H  
ATOM   1361  HB3 TRP A  80     -10.247  -4.828   2.495  1.00  0.00           H  
ATOM   1362  HD1 TRP A  80      -9.383  -7.357   4.782  1.00  0.00           H  
ATOM   1363  HE1 TRP A  80      -8.619  -6.445   7.050  1.00  0.00           H  
ATOM   1364  HE3 TRP A  80      -8.513  -2.547   3.451  1.00  0.00           H  
ATOM   1365  HZ2 TRP A  80      -7.699  -3.946   8.123  1.00  0.00           H  
ATOM   1366  HZ3 TRP A  80      -7.757  -0.891   5.132  1.00  0.00           H  
ATOM   1367  HH2 TRP A  80      -7.312  -1.588   7.445  1.00  0.00           H  
ATOM   1368  N   LEU A  81      -9.004  -6.381  -0.368  1.00  0.00           N  
ATOM   1369  CA  LEU A  81      -9.201  -6.250  -1.813  1.00  0.00           C  
ATOM   1370  C   LEU A  81      -9.828  -7.498  -2.452  1.00  0.00           C  
ATOM   1371  O   LEU A  81     -10.596  -7.359  -3.385  1.00  0.00           O  
ATOM   1372  CB  LEU A  81      -7.868  -5.894  -2.495  1.00  0.00           C  
ATOM   1373  CG  LEU A  81      -7.399  -4.461  -2.264  1.00  0.00           C  
ATOM   1374  CD1 LEU A  81      -5.996  -4.277  -2.800  1.00  0.00           C  
ATOM   1375  CD2 LEU A  81      -8.271  -3.442  -2.933  1.00  0.00           C  
ATOM   1376  H   LEU A  81      -8.066  -6.306  -0.001  1.00  0.00           H  
ATOM   1377  HA  LEU A  81      -9.909  -5.445  -1.982  1.00  0.00           H  
ATOM   1378  HB2 LEU A  81      -7.109  -6.575  -2.144  1.00  0.00           H  
ATOM   1379  HB3 LEU A  81      -7.964  -6.044  -3.561  1.00  0.00           H  
ATOM   1380  HG  LEU A  81      -7.393  -4.255  -1.215  1.00  0.00           H  
ATOM   1381 HD11 LEU A  81      -5.650  -3.289  -2.597  1.00  0.00           H  
ATOM   1382 HD12 LEU A  81      -5.971  -4.427  -3.846  1.00  0.00           H  
ATOM   1383 HD13 LEU A  81      -5.346  -4.967  -2.332  1.00  0.00           H  
ATOM   1384 HD21 LEU A  81      -9.230  -3.480  -2.555  1.00  0.00           H  
ATOM   1385 HD22 LEU A  81      -8.305  -3.595  -3.948  1.00  0.00           H  
ATOM   1386 HD23 LEU A  81      -7.906  -2.486  -2.768  1.00  0.00           H  
ATOM   1387  N   LYS A  82      -9.559  -8.700  -1.947  1.00  0.00           N  
ATOM   1388  CA  LYS A  82     -10.224  -9.938  -2.392  1.00  0.00           C  
ATOM   1389  C   LYS A  82     -11.700  -9.923  -2.024  1.00  0.00           C  
ATOM   1390  O   LYS A  82     -12.533 -10.097  -2.898  1.00  0.00           O  
ATOM   1391  CB  LYS A  82      -9.563 -11.189  -1.796  1.00  0.00           C  
ATOM   1392  CG  LYS A  82      -8.098 -11.348  -2.192  1.00  0.00           C  
ATOM   1393  CD  LYS A  82      -7.454 -12.475  -1.390  1.00  0.00           C  
ATOM   1394  CE  LYS A  82      -5.946 -12.516  -1.593  1.00  0.00           C  
ATOM   1395  NZ  LYS A  82      -5.316 -13.499  -0.711  1.00  0.00           N  
ATOM   1396  H   LYS A  82      -8.935  -8.739  -1.169  1.00  0.00           H  
ATOM   1397  HA  LYS A  82     -10.172 -10.006  -3.477  1.00  0.00           H  
ATOM   1398  HB2 LYS A  82      -9.638 -11.152  -0.716  1.00  0.00           H  
ATOM   1399  HB3 LYS A  82     -10.105 -12.066  -2.133  1.00  0.00           H  
ATOM   1400  HG2 LYS A  82      -8.024 -11.560  -3.251  1.00  0.00           H  
ATOM   1401  HG3 LYS A  82      -7.577 -10.428  -1.980  1.00  0.00           H  
ATOM   1402  HD2 LYS A  82      -7.659 -12.314  -0.339  1.00  0.00           H  
ATOM   1403  HD3 LYS A  82      -7.892 -13.419  -1.683  1.00  0.00           H  
ATOM   1404  HE2 LYS A  82      -5.733 -12.750  -2.621  1.00  0.00           H  
ATOM   1405  HE3 LYS A  82      -5.541 -11.542  -1.377  1.00  0.00           H  
ATOM   1406  HZ1 LYS A  82      -5.517 -13.301   0.241  1.00  0.00           H  
ATOM   1407  HZ2 LYS A  82      -4.326 -13.489  -0.795  1.00  0.00           H  
ATOM   1408  HZ3 LYS A  82      -5.621 -14.412  -0.903  1.00  0.00           H  
ATOM   1409  N   ALA A  83     -12.026  -9.659  -0.760  1.00  0.00           N  
ATOM   1410  CA  ALA A  83     -13.401  -9.562  -0.276  1.00  0.00           C  
ATOM   1411  C   ALA A  83     -14.210  -8.502  -1.035  1.00  0.00           C  
ATOM   1412  O   ALA A  83     -15.269  -8.798  -1.569  1.00  0.00           O  
ATOM   1413  CB  ALA A  83     -13.377  -9.290   1.225  1.00  0.00           C  
ATOM   1414  H   ALA A  83     -11.278  -9.491  -0.111  1.00  0.00           H  
ATOM   1415  HA  ALA A  83     -13.894 -10.517  -0.430  1.00  0.00           H  
ATOM   1416  HB1 ALA A  83     -12.864  -8.383   1.440  1.00  0.00           H  
ATOM   1417  HB2 ALA A  83     -12.891 -10.085   1.733  1.00  0.00           H  
ATOM   1418  HB3 ALA A  83     -14.374  -9.219   1.594  1.00  0.00           H  
ATOM   1419  N   ALA A  84     -13.667  -7.300  -1.186  1.00  0.00           N  
ATOM   1420  CA  ALA A  84     -14.255  -6.218  -1.967  1.00  0.00           C  
ATOM   1421  C   ALA A  84     -14.467  -6.551  -3.453  1.00  0.00           C  
ATOM   1422  O   ALA A  84     -15.282  -5.944  -4.101  1.00  0.00           O  
ATOM   1423  CB  ALA A  84     -13.384  -4.987  -1.796  1.00  0.00           C  
ATOM   1424  H   ALA A  84     -12.793  -7.119  -0.720  1.00  0.00           H  
ATOM   1425  HA  ALA A  84     -15.227  -5.996  -1.551  1.00  0.00           H  
ATOM   1426  HB1 ALA A  84     -13.837  -4.150  -2.288  1.00  0.00           H  
ATOM   1427  HB2 ALA A  84     -12.419  -5.152  -2.218  1.00  0.00           H  
ATOM   1428  HB3 ALA A  84     -13.274  -4.759  -0.755  1.00  0.00           H  
ATOM   1429  N   SER A  85     -13.779  -7.529  -3.987  1.00  0.00           N  
ATOM   1430  CA  SER A  85     -13.858  -7.978  -5.382  1.00  0.00           C  
ATOM   1431  C   SER A  85     -14.693  -9.240  -5.603  1.00  0.00           C  
ATOM   1432  O   SER A  85     -14.884  -9.637  -6.745  1.00  0.00           O  
ATOM   1433  CB  SER A  85     -12.458  -8.218  -5.933  1.00  0.00           C  
ATOM   1434  OG  SER A  85     -11.650  -7.075  -5.787  1.00  0.00           O  
ATOM   1435  H   SER A  85     -13.122  -7.983  -3.398  1.00  0.00           H  
ATOM   1436  HA  SER A  85     -14.319  -7.202  -5.980  1.00  0.00           H  
ATOM   1437  HB2 SER A  85     -11.998  -9.041  -5.410  1.00  0.00           H  
ATOM   1438  HB3 SER A  85     -12.530  -8.471  -6.981  1.00  0.00           H  
ATOM   1439  HG  SER A  85     -11.350  -7.056  -4.872  1.00  0.00           H  
ATOM   1440  N   LYS A  86     -15.204  -9.880  -4.555  1.00  0.00           N  
ATOM   1441  CA  LYS A  86     -15.937 -11.156  -4.652  1.00  0.00           C  
ATOM   1442  C   LYS A  86     -17.228 -11.254  -3.837  1.00  0.00           C  
ATOM   1443  O   LYS A  86     -17.979 -12.196  -4.028  1.00  0.00           O  
ATOM   1444  CB  LYS A  86     -14.982 -12.316  -4.350  1.00  0.00           C  
ATOM   1445  CG  LYS A  86     -14.735 -12.567  -2.871  1.00  0.00           C  
ATOM   1446  CD  LYS A  86     -13.593 -13.554  -2.665  1.00  0.00           C  
ATOM   1447  CE  LYS A  86     -13.437 -13.879  -1.254  1.00  0.00           C  
ATOM   1448  NZ  LYS A  86     -12.574 -15.016  -0.979  1.00  0.00           N  
ATOM   1449  H   LYS A  86     -14.961  -9.530  -3.646  1.00  0.00           H  
ATOM   1450  HA  LYS A  86     -16.261 -11.283  -5.683  1.00  0.00           H  
ATOM   1451  HB2 LYS A  86     -15.400 -13.213  -4.770  1.00  0.00           H  
ATOM   1452  HB3 LYS A  86     -14.039 -12.130  -4.841  1.00  0.00           H  
ATOM   1453  HG2 LYS A  86     -14.508 -11.643  -2.378  1.00  0.00           H  
ATOM   1454  HG3 LYS A  86     -15.633 -12.965  -2.428  1.00  0.00           H  
ATOM   1455  HD2 LYS A  86     -13.784 -14.426  -3.182  1.00  0.00           H  
ATOM   1456  HD3 LYS A  86     -12.705 -13.161  -3.015  1.00  0.00           H  
ATOM   1457  HE2 LYS A  86     -13.084 -13.066  -0.781  1.00  0.00           H  
ATOM   1458  HE3 LYS A  86     -14.367 -14.059  -0.898  1.00  0.00           H  
ATOM   1459  HZ1 LYS A  86     -12.857 -15.765  -1.436  1.00  0.00           H  
ATOM   1460  HZ2 LYS A  86     -12.543 -15.260  -0.070  1.00  0.00           H  
ATOM   1461  HZ3 LYS A  86     -11.689 -14.880  -1.209  1.00  0.00           H  
ATOM   1462  N   GLN A  87     -17.531 -10.296  -2.976  1.00  0.00           N  
ATOM   1463  CA  GLN A  87     -18.817 -10.211  -2.278  1.00  0.00           C  
ATOM   1464  C   GLN A  87     -20.019  -9.965  -3.205  1.00  0.00           C  
ATOM   1465  O   GLN A  87     -21.138 -10.127  -2.793  1.00  0.00           O  
ATOM   1466  CB  GLN A  87     -18.752  -9.180  -1.140  1.00  0.00           C  
ATOM   1467  CG  GLN A  87     -18.548  -7.721  -1.558  1.00  0.00           C  
ATOM   1468  CD  GLN A  87     -18.729  -6.733  -0.419  1.00  0.00           C  
ATOM   1469  OE1 GLN A  87     -18.695  -7.039   0.742  1.00  0.00           O  
ATOM   1470  NE2 GLN A  87     -18.975  -5.511  -0.698  1.00  0.00           N  
ATOM   1471  H   GLN A  87     -16.856  -9.574  -2.825  1.00  0.00           H  
ATOM   1472  HA  GLN A  87     -18.997 -11.176  -1.812  1.00  0.00           H  
ATOM   1473  HB2 GLN A  87     -19.676  -9.246  -0.587  1.00  0.00           H  
ATOM   1474  HB3 GLN A  87     -17.954  -9.462  -0.471  1.00  0.00           H  
ATOM   1475  HG2 GLN A  87     -17.567  -7.586  -1.970  1.00  0.00           H  
ATOM   1476  HG3 GLN A  87     -19.261  -7.475  -2.321  1.00  0.00           H  
ATOM   1477 HE21 GLN A  87     -18.989  -5.226  -1.646  1.00  0.00           H  
ATOM   1478 HE22 GLN A  87     -19.138  -4.873   0.049  1.00  0.00           H  
ATOM   1479  N   GLY A  88     -19.795  -9.573  -4.445  1.00  0.00           N  
ATOM   1480  CA  GLY A  88     -20.821  -9.323  -5.452  1.00  0.00           C  
ATOM   1481  C   GLY A  88     -21.507  -7.975  -5.323  1.00  0.00           C  
ATOM   1482  O   GLY A  88     -22.639  -7.834  -5.751  1.00  0.00           O  
ATOM   1483  H   GLY A  88     -18.852  -9.382  -4.694  1.00  0.00           H  
ATOM   1484  HA2 GLY A  88     -20.366  -9.368  -6.420  1.00  0.00           H  
ATOM   1485  HA3 GLY A  88     -21.572 -10.086  -5.398  1.00  0.00           H  
ATOM   1486  N   ASN A  89     -20.861  -7.005  -4.689  1.00  0.00           N  
ATOM   1487  CA  ASN A  89     -21.439  -5.723  -4.294  1.00  0.00           C  
ATOM   1488  C   ASN A  89     -20.363  -4.635  -4.182  1.00  0.00           C  
ATOM   1489  O   ASN A  89     -19.268  -4.896  -3.708  1.00  0.00           O  
ATOM   1490  CB  ASN A  89     -22.149  -5.933  -2.955  1.00  0.00           C  
ATOM   1491  CG  ASN A  89     -22.846  -4.693  -2.457  1.00  0.00           C  
ATOM   1492  OD1 ASN A  89     -22.247  -3.800  -1.899  1.00  0.00           O  
ATOM   1493  ND2 ASN A  89     -24.122  -4.601  -2.655  1.00  0.00           N  
ATOM   1494  H   ASN A  89     -19.918  -7.171  -4.442  1.00  0.00           H  
ATOM   1495  HA  ASN A  89     -22.165  -5.409  -5.036  1.00  0.00           H  
ATOM   1496  HB2 ASN A  89     -22.873  -6.723  -3.061  1.00  0.00           H  
ATOM   1497  HB3 ASN A  89     -21.442  -6.237  -2.206  1.00  0.00           H  
ATOM   1498 HD21 ASN A  89     -24.606  -5.333  -3.113  1.00  0.00           H  
ATOM   1499 HD22 ASN A  89     -24.600  -3.792  -2.333  1.00  0.00           H  
ATOM   1500  N   ALA A  90     -20.701  -3.406  -4.553  1.00  0.00           N  
ATOM   1501  CA  ALA A  90     -19.827  -2.237  -4.512  1.00  0.00           C  
ATOM   1502  C   ALA A  90     -20.548  -0.956  -4.044  1.00  0.00           C  
ATOM   1503  O   ALA A  90     -20.138   0.144  -4.372  1.00  0.00           O  
ATOM   1504  CB  ALA A  90     -19.169  -2.093  -5.879  1.00  0.00           C  
ATOM   1505  H   ALA A  90     -21.629  -3.265  -4.903  1.00  0.00           H  
ATOM   1506  HA  ALA A  90     -19.047  -2.412  -3.783  1.00  0.00           H  
ATOM   1507  HB1 ALA A  90     -19.901  -1.905  -6.627  1.00  0.00           H  
ATOM   1508  HB2 ALA A  90     -18.642  -2.987  -6.130  1.00  0.00           H  
ATOM   1509  HB3 ALA A  90     -18.474  -1.289  -5.866  1.00  0.00           H  
ATOM   1510  N   GLU A  91     -21.625  -1.076  -3.274  1.00  0.00           N  
ATOM   1511  CA  GLU A  91     -22.408   0.039  -2.725  1.00  0.00           C  
ATOM   1512  C   GLU A  91     -21.564   1.108  -2.012  1.00  0.00           C  
ATOM   1513  O   GLU A  91     -21.832   2.291  -2.142  1.00  0.00           O  
ATOM   1514  CB  GLU A  91     -23.465  -0.531  -1.766  1.00  0.00           C  
ATOM   1515  CG  GLU A  91     -24.521   0.490  -1.328  1.00  0.00           C  
ATOM   1516  CD  GLU A  91     -25.273   0.046  -0.081  1.00  0.00           C  
ATOM   1517  OE1 GLU A  91     -26.152  -0.795  -0.155  1.00  0.00           O  
ATOM   1518  OE2 GLU A  91     -25.013   0.561   1.000  1.00  0.00           O  
ATOM   1519  H   GLU A  91     -21.945  -1.999  -3.076  1.00  0.00           H  
ATOM   1520  HA  GLU A  91     -22.921   0.526  -3.545  1.00  0.00           H  
ATOM   1521  HB2 GLU A  91     -23.974  -1.351  -2.253  1.00  0.00           H  
ATOM   1522  HB3 GLU A  91     -22.964  -0.925  -0.893  1.00  0.00           H  
ATOM   1523  HG2 GLU A  91     -24.060   1.440  -1.114  1.00  0.00           H  
ATOM   1524  HG3 GLU A  91     -25.218   0.643  -2.134  1.00  0.00           H  
ATOM   1525  N   GLN A  92     -20.530   0.700  -1.287  1.00  0.00           N  
ATOM   1526  CA  GLN A  92     -19.726   1.528  -0.381  1.00  0.00           C  
ATOM   1527  C   GLN A  92     -18.214   1.400  -0.658  1.00  0.00           C  
ATOM   1528  O   GLN A  92     -17.391   1.691   0.201  1.00  0.00           O  
ATOM   1529  CB  GLN A  92     -20.091   1.191   1.077  1.00  0.00           C  
ATOM   1530  CG  GLN A  92     -21.567   1.351   1.391  1.00  0.00           C  
ATOM   1531  CD  GLN A  92     -21.959   1.162   2.833  1.00  0.00           C  
ATOM   1532  OE1 GLN A  92     -21.174   1.109   3.744  1.00  0.00           O  
ATOM   1533  NE2 GLN A  92     -23.203   1.051   3.101  1.00  0.00           N  
ATOM   1534  H   GLN A  92     -20.357  -0.293  -1.272  1.00  0.00           H  
ATOM   1535  HA  GLN A  92     -19.973   2.570  -0.544  1.00  0.00           H  
ATOM   1536  HB2 GLN A  92     -19.802   0.189   1.292  1.00  0.00           H  
ATOM   1537  HB3 GLN A  92     -19.544   1.840   1.725  1.00  0.00           H  
ATOM   1538  HG2 GLN A  92     -21.871   2.305   1.093  1.00  0.00           H  
ATOM   1539  HG3 GLN A  92     -22.110   0.652   0.832  1.00  0.00           H  
ATOM   1540 HE21 GLN A  92     -23.877   1.028   2.357  1.00  0.00           H  
ATOM   1541 HE22 GLN A  92     -23.474   0.942   4.043  1.00  0.00           H  
ATOM   1542  N   PHE A  93     -17.835   0.950  -1.855  1.00  0.00           N  
ATOM   1543  CA  PHE A  93     -16.454   0.672  -2.257  1.00  0.00           C  
ATOM   1544  C   PHE A  93     -15.511   1.879  -2.135  1.00  0.00           C  
ATOM   1545  O   PHE A  93     -14.432   1.748  -1.569  1.00  0.00           O  
ATOM   1546  CB  PHE A  93     -16.472   0.103  -3.679  1.00  0.00           C  
ATOM   1547  CG  PHE A  93     -15.122  -0.141  -4.308  1.00  0.00           C  
ATOM   1548  CD1 PHE A  93     -14.243  -1.061  -3.757  1.00  0.00           C  
ATOM   1549  CD2 PHE A  93     -14.746   0.549  -5.453  1.00  0.00           C  
ATOM   1550  CE1 PHE A  93     -12.995  -1.276  -4.338  1.00  0.00           C  
ATOM   1551  CE2 PHE A  93     -13.497   0.333  -6.035  1.00  0.00           C  
ATOM   1552  CZ  PHE A  93     -12.621  -0.577  -5.474  1.00  0.00           C  
ATOM   1553  H   PHE A  93     -18.555   0.761  -2.522  1.00  0.00           H  
ATOM   1554  HA  PHE A  93     -16.058  -0.094  -1.597  1.00  0.00           H  
ATOM   1555  HB2 PHE A  93     -17.003  -0.837  -3.664  1.00  0.00           H  
ATOM   1556  HB3 PHE A  93     -17.030   0.774  -4.313  1.00  0.00           H  
ATOM   1557  HD1 PHE A  93     -14.526  -1.600  -2.881  1.00  0.00           H  
ATOM   1558  HD2 PHE A  93     -15.417   1.248  -5.888  1.00  0.00           H  
ATOM   1559  HE1 PHE A  93     -12.321  -1.977  -3.911  1.00  0.00           H  
ATOM   1560  HE2 PHE A  93     -13.207   0.871  -6.907  1.00  0.00           H  
ATOM   1561  HZ  PHE A  93     -11.657  -0.736  -5.913  1.00  0.00           H  
ATOM   1562  N   ALA A  94     -15.919   3.068  -2.583  1.00  0.00           N  
ATOM   1563  CA  ALA A  94     -15.126   4.294  -2.487  1.00  0.00           C  
ATOM   1564  C   ALA A  94     -14.701   4.642  -1.049  1.00  0.00           C  
ATOM   1565  O   ALA A  94     -13.609   5.161  -0.841  1.00  0.00           O  
ATOM   1566  CB  ALA A  94     -15.912   5.443  -3.115  1.00  0.00           C  
ATOM   1567  H   ALA A  94     -16.806   3.115  -3.062  1.00  0.00           H  
ATOM   1568  HA  ALA A  94     -14.219   4.153  -3.065  1.00  0.00           H  
ATOM   1569  HB1 ALA A  94     -15.330   6.349  -3.074  1.00  0.00           H  
ATOM   1570  HB2 ALA A  94     -16.835   5.606  -2.582  1.00  0.00           H  
ATOM   1571  HB3 ALA A  94     -16.133   5.222  -4.144  1.00  0.00           H  
ATOM   1572  N   SER A  95     -15.525   4.313  -0.050  1.00  0.00           N  
ATOM   1573  CA  SER A  95     -15.190   4.504   1.362  1.00  0.00           C  
ATOM   1574  C   SER A  95     -14.005   3.634   1.790  1.00  0.00           C  
ATOM   1575  O   SER A  95     -13.113   4.134   2.458  1.00  0.00           O  
ATOM   1576  CB  SER A  95     -16.398   4.226   2.260  1.00  0.00           C  
ATOM   1577  OG  SER A  95     -17.497   5.019   1.881  1.00  0.00           O  
ATOM   1578  H   SER A  95     -16.393   3.855  -0.268  1.00  0.00           H  
ATOM   1579  HA  SER A  95     -14.903   5.543   1.511  1.00  0.00           H  
ATOM   1580  HB2 SER A  95     -16.675   3.184   2.194  1.00  0.00           H  
ATOM   1581  HB3 SER A  95     -16.139   4.447   3.287  1.00  0.00           H  
ATOM   1582  HG  SER A  95     -18.176   4.891   2.492  1.00  0.00           H  
ATOM   1583  N   LEU A  96     -13.945   2.374   1.350  1.00  0.00           N  
ATOM   1584  CA  LEU A  96     -12.814   1.465   1.584  1.00  0.00           C  
ATOM   1585  C   LEU A  96     -11.561   1.887   0.808  1.00  0.00           C  
ATOM   1586  O   LEU A  96     -10.469   1.866   1.364  1.00  0.00           O  
ATOM   1587  CB  LEU A  96     -13.226   0.027   1.228  1.00  0.00           C  
ATOM   1588  CG  LEU A  96     -12.145  -1.041   1.460  1.00  0.00           C  
ATOM   1589  CD1 LEU A  96     -11.766  -1.196   2.912  1.00  0.00           C  
ATOM   1590  CD2 LEU A  96     -12.625  -2.380   0.959  1.00  0.00           C  
ATOM   1591  H   LEU A  96     -14.684   2.056   0.758  1.00  0.00           H  
ATOM   1592  HA  LEU A  96     -12.572   1.498   2.642  1.00  0.00           H  
ATOM   1593  HB2 LEU A  96     -14.096  -0.240   1.808  1.00  0.00           H  
ATOM   1594  HB3 LEU A  96     -13.508  -0.001   0.186  1.00  0.00           H  
ATOM   1595  HG  LEU A  96     -11.265  -0.788   0.905  1.00  0.00           H  
ATOM   1596 HD11 LEU A  96     -12.629  -1.398   3.491  1.00  0.00           H  
ATOM   1597 HD12 LEU A  96     -11.307  -0.304   3.267  1.00  0.00           H  
ATOM   1598 HD13 LEU A  96     -11.069  -2.004   3.033  1.00  0.00           H  
ATOM   1599 HD21 LEU A  96     -11.861  -3.131   1.084  1.00  0.00           H  
ATOM   1600 HD22 LEU A  96     -12.864  -2.301  -0.074  1.00  0.00           H  
ATOM   1601 HD23 LEU A  96     -13.494  -2.683   1.491  1.00  0.00           H  
ATOM   1602  N   VAL A  97     -11.707   2.321  -0.446  1.00  0.00           N  
ATOM   1603  CA  VAL A  97     -10.601   2.869  -1.252  1.00  0.00           C  
ATOM   1604  C   VAL A  97      -9.933   4.037  -0.524  1.00  0.00           C  
ATOM   1605  O   VAL A  97      -8.721   4.055  -0.387  1.00  0.00           O  
ATOM   1606  CB  VAL A  97     -11.090   3.279  -2.656  1.00  0.00           C  
ATOM   1607  CG1 VAL A  97     -10.040   3.987  -3.498  1.00  0.00           C  
ATOM   1608  CG2 VAL A  97     -11.533   2.066  -3.463  1.00  0.00           C  
ATOM   1609  H   VAL A  97     -12.630   2.276  -0.854  1.00  0.00           H  
ATOM   1610  HA  VAL A  97      -9.844   2.098  -1.370  1.00  0.00           H  
ATOM   1611  HB  VAL A  97     -11.931   3.946  -2.550  1.00  0.00           H  
ATOM   1612 HG11 VAL A  97     -10.465   4.266  -4.442  1.00  0.00           H  
ATOM   1613 HG12 VAL A  97      -9.213   3.338  -3.678  1.00  0.00           H  
ATOM   1614 HG13 VAL A  97      -9.693   4.880  -3.014  1.00  0.00           H  
ATOM   1615 HG21 VAL A  97     -12.293   1.525  -2.951  1.00  0.00           H  
ATOM   1616 HG22 VAL A  97     -10.714   1.405  -3.637  1.00  0.00           H  
ATOM   1617 HG23 VAL A  97     -11.931   2.376  -4.405  1.00  0.00           H  
ATOM   1618  N   GLN A  98     -10.711   4.972   0.017  1.00  0.00           N  
ATOM   1619  CA  GLN A  98     -10.202   6.082   0.822  1.00  0.00           C  
ATOM   1620  C   GLN A  98      -9.641   5.633   2.183  1.00  0.00           C  
ATOM   1621  O   GLN A  98      -8.639   6.166   2.630  1.00  0.00           O  
ATOM   1622  CB  GLN A  98     -11.306   7.132   0.982  1.00  0.00           C  
ATOM   1623  CG  GLN A  98     -10.788   8.431   1.583  1.00  0.00           C  
ATOM   1624  CD  GLN A  98     -11.792   9.558   1.620  1.00  0.00           C  
ATOM   1625  OE1 GLN A  98     -12.934   9.423   1.262  1.00  0.00           O  
ATOM   1626  NE2 GLN A  98     -11.407  10.738   2.033  1.00  0.00           N  
ATOM   1627  H   GLN A  98     -11.705   4.910  -0.136  1.00  0.00           H  
ATOM   1628  HA  GLN A  98      -9.387   6.543   0.271  1.00  0.00           H  
ATOM   1629  HB2 GLN A  98     -11.718   7.353   0.012  1.00  0.00           H  
ATOM   1630  HB3 GLN A  98     -12.093   6.739   1.603  1.00  0.00           H  
ATOM   1631  HG2 GLN A  98     -10.475   8.246   2.573  1.00  0.00           H  
ATOM   1632  HG3 GLN A  98      -9.952   8.761   1.028  1.00  0.00           H  
ATOM   1633 HE21 GLN A  98     -10.461  10.907   2.303  1.00  0.00           H  
ATOM   1634 HE22 GLN A  98     -12.100  11.452   2.129  1.00  0.00           H  
ATOM   1635  N   GLN A  99     -10.231   4.630   2.826  1.00  0.00           N  
ATOM   1636  CA  GLN A  99      -9.750   4.064   4.091  1.00  0.00           C  
ATOM   1637  C   GLN A  99      -8.367   3.404   3.962  1.00  0.00           C  
ATOM   1638  O   GLN A  99      -7.574   3.465   4.899  1.00  0.00           O  
ATOM   1639  CB  GLN A  99     -10.808   3.084   4.611  1.00  0.00           C  
ATOM   1640  CG  GLN A  99     -10.602   2.589   6.013  1.00  0.00           C  
ATOM   1641  CD  GLN A  99     -11.800   1.846   6.568  1.00  0.00           C  
ATOM   1642  OE1 GLN A  99     -12.599   1.282   5.871  1.00  0.00           O  
ATOM   1643  NE2 GLN A  99     -11.980   1.832   7.841  1.00  0.00           N  
ATOM   1644  H   GLN A  99     -11.067   4.241   2.426  1.00  0.00           H  
ATOM   1645  HA  GLN A  99      -9.654   4.877   4.807  1.00  0.00           H  
ATOM   1646  HB2 GLN A  99     -11.758   3.567   4.599  1.00  0.00           H  
ATOM   1647  HB3 GLN A  99     -10.856   2.241   3.967  1.00  0.00           H  
ATOM   1648  HG2 GLN A  99      -9.768   1.954   6.033  1.00  0.00           H  
ATOM   1649  HG3 GLN A  99     -10.405   3.416   6.631  1.00  0.00           H  
ATOM   1650 HE21 GLN A  99     -11.319   2.262   8.431  1.00  0.00           H  
ATOM   1651 HE22 GLN A  99     -12.749   1.312   8.198  1.00  0.00           H  
ATOM   1652  N   ILE A 100      -8.047   2.807   2.812  1.00  0.00           N  
ATOM   1653  CA  ILE A 100      -6.703   2.298   2.507  1.00  0.00           C  
ATOM   1654  C   ILE A 100      -5.765   3.442   2.089  1.00  0.00           C  
ATOM   1655  O   ILE A 100      -4.657   3.509   2.605  1.00  0.00           O  
ATOM   1656  CB  ILE A 100      -6.736   1.164   1.455  1.00  0.00           C  
ATOM   1657  CG1 ILE A 100      -7.588  -0.037   1.920  1.00  0.00           C  
ATOM   1658  CG2 ILE A 100      -5.299   0.684   1.204  1.00  0.00           C  
ATOM   1659  CD1 ILE A 100      -7.953  -1.005   0.793  1.00  0.00           C  
ATOM   1660  H   ILE A 100      -8.768   2.724   2.106  1.00  0.00           H  
ATOM   1661  HA  ILE A 100      -6.286   1.873   3.418  1.00  0.00           H  
ATOM   1662  HB  ILE A 100      -7.150   1.554   0.529  1.00  0.00           H  
ATOM   1663 HG12 ILE A 100      -7.054  -0.579   2.691  1.00  0.00           H  
ATOM   1664 HG13 ILE A 100      -8.517   0.310   2.354  1.00  0.00           H  
ATOM   1665 HG21 ILE A 100      -4.747   1.415   0.647  1.00  0.00           H  
ATOM   1666 HG22 ILE A 100      -5.281  -0.229   0.640  1.00  0.00           H  
ATOM   1667 HG23 ILE A 100      -4.796   0.506   2.132  1.00  0.00           H  
ATOM   1668 HD11 ILE A 100      -8.609  -1.768   1.164  1.00  0.00           H  
ATOM   1669 HD12 ILE A 100      -7.084  -1.480   0.395  1.00  0.00           H  
ATOM   1670 HD13 ILE A 100      -8.456  -0.480   0.008  1.00  0.00           H  
ATOM   1671  N   LEU A 101      -6.201   4.386   1.244  1.00  0.00           N  
ATOM   1672  CA  LEU A 101      -5.440   5.592   0.865  1.00  0.00           C  
ATOM   1673  C   LEU A 101      -4.902   6.332   2.104  1.00  0.00           C  
ATOM   1674  O   LEU A 101      -3.703   6.573   2.215  1.00  0.00           O  
ATOM   1675  CB  LEU A 101      -6.360   6.477  -0.001  1.00  0.00           C  
ATOM   1676  CG  LEU A 101      -5.747   7.634  -0.800  1.00  0.00           C  
ATOM   1677  CD1 LEU A 101      -6.839   8.268  -1.655  1.00  0.00           C  
ATOM   1678  CD2 LEU A 101      -5.138   8.729   0.044  1.00  0.00           C  
ATOM   1679  H   LEU A 101      -7.113   4.262   0.833  1.00  0.00           H  
ATOM   1680  HA  LEU A 101      -4.586   5.285   0.264  1.00  0.00           H  
ATOM   1681  HB2 LEU A 101      -6.842   5.827  -0.720  1.00  0.00           H  
ATOM   1682  HB3 LEU A 101      -7.136   6.885   0.626  1.00  0.00           H  
ATOM   1683  HG  LEU A 101      -4.981   7.252  -1.451  1.00  0.00           H  
ATOM   1684 HD11 LEU A 101      -7.590   8.696  -1.040  1.00  0.00           H  
ATOM   1685 HD12 LEU A 101      -7.288   7.538  -2.290  1.00  0.00           H  
ATOM   1686 HD13 LEU A 101      -6.431   9.033  -2.272  1.00  0.00           H  
ATOM   1687 HD21 LEU A 101      -4.884   9.577  -0.572  1.00  0.00           H  
ATOM   1688 HD22 LEU A 101      -4.238   8.374   0.501  1.00  0.00           H  
ATOM   1689 HD23 LEU A 101      -5.823   9.041   0.802  1.00  0.00           H  
ATOM   1690  N   GLN A 102      -5.775   6.594   3.076  1.00  0.00           N  
ATOM   1691  CA  GLN A 102      -5.454   7.207   4.368  1.00  0.00           C  
ATOM   1692  C   GLN A 102      -4.481   6.389   5.234  1.00  0.00           C  
ATOM   1693  O   GLN A 102      -3.848   6.940   6.111  1.00  0.00           O  
ATOM   1694  CB  GLN A 102      -6.755   7.437   5.141  1.00  0.00           C  
ATOM   1695  CG  GLN A 102      -7.607   8.575   4.574  1.00  0.00           C  
ATOM   1696  CD  GLN A 102      -8.967   8.681   5.238  1.00  0.00           C  
ATOM   1697  OE1 GLN A 102      -9.392   7.863   6.018  1.00  0.00           O  
ATOM   1698  NE2 GLN A 102      -9.714   9.700   4.952  1.00  0.00           N  
ATOM   1699  H   GLN A 102      -6.743   6.357   2.905  1.00  0.00           H  
ATOM   1700  HA  GLN A 102      -4.989   8.172   4.189  1.00  0.00           H  
ATOM   1701  HB2 GLN A 102      -7.327   6.516   5.142  1.00  0.00           H  
ATOM   1702  HB3 GLN A 102      -6.516   7.683   6.168  1.00  0.00           H  
ATOM   1703  HG2 GLN A 102      -7.082   9.510   4.711  1.00  0.00           H  
ATOM   1704  HG3 GLN A 102      -7.755   8.440   3.512  1.00  0.00           H  
ATOM   1705 HE21 GLN A 102      -9.385  10.393   4.311  1.00  0.00           H  
ATOM   1706 HE22 GLN A 102     -10.624   9.749   5.356  1.00  0.00           H  
ATOM   1707  N   ASP A 103      -4.338   5.091   5.011  1.00  0.00           N  
ATOM   1708  CA  ASP A 103      -3.384   4.227   5.712  1.00  0.00           C  
ATOM   1709  C   ASP A 103      -2.001   4.237   5.056  1.00  0.00           C  
ATOM   1710  O   ASP A 103      -0.989   4.276   5.749  1.00  0.00           O  
ATOM   1711  CB  ASP A 103      -3.942   2.808   5.775  1.00  0.00           C  
ATOM   1712  CG  ASP A 103      -3.226   1.971   6.822  1.00  0.00           C  
ATOM   1713  OD1 ASP A 103      -3.416   2.224   7.992  1.00  0.00           O  
ATOM   1714  OD2 ASP A 103      -2.462   1.089   6.489  1.00  0.00           O  
ATOM   1715  H   ASP A 103      -4.861   4.690   4.261  1.00  0.00           H  
ATOM   1716  HA  ASP A 103      -3.265   4.588   6.730  1.00  0.00           H  
ATOM   1717  HB2 ASP A 103      -4.987   2.856   6.028  1.00  0.00           H  
ATOM   1718  HB3 ASP A 103      -3.855   2.335   4.812  1.00  0.00           H  
ATOM   1719  N   GLU A 104      -1.944   4.290   3.723  1.00  0.00           N  
ATOM   1720  CA  GLU A 104      -0.720   4.555   2.990  1.00  0.00           C  
ATOM   1721  C   GLU A 104      -0.157   5.960   3.306  1.00  1.00           C  
ATOM   1722  O   GLU A 104       1.036   6.103   3.554  1.00  1.00           O  
ATOM   1723  CB  GLU A 104      -1.001   4.360   1.493  1.00  1.00           C  
ATOM   1724  CG  GLU A 104      -1.654   3.026   1.009  1.00  1.00           C  
ATOM   1725  CD  GLU A 104      -1.030   1.716   1.484  1.00  1.00           C  
ATOM   1726  OE1 GLU A 104       0.235   1.595   1.433  1.00  1.00           O  
ATOM   1727  OE2 GLU A 104      -1.821   0.808   1.869  1.00  1.00           O  
ATOM   1728  H   GLU A 104      -2.820   4.275   3.218  1.00  0.00           H  
ATOM   1729  HA  GLU A 104       0.044   3.837   3.281  1.00  0.00           H  
ATOM   1730  HB2 GLU A 104      -1.606   5.180   1.104  1.00  1.00           H  
ATOM   1731  HB3 GLU A 104      -0.003   4.440   1.072  1.00  1.00           H  
ATOM   1732  HG2 GLU A 104      -2.699   2.988   1.264  1.00  1.00           H  
ATOM   1733  HG3 GLU A 104      -1.607   2.986  -0.075  1.00  1.00           H  
ATOM   1734  N   GLN A 105      -1.026   6.968   3.449  1.00  0.00           N  
ATOM   1735  CA  GLN A 105      -0.696   8.315   3.941  1.00  0.00           C  
ATOM   1736  C   GLN A 105      -0.115   8.377   5.367  1.00  0.00           C  
ATOM   1737  O   GLN A 105       0.362   9.433   5.768  1.00  0.00           O  
ATOM   1738  CB  GLN A 105      -1.920   9.239   3.851  1.00  0.00           C  
ATOM   1739  CG  GLN A 105      -2.176   9.806   2.472  1.00  0.00           C  
ATOM   1740  CD  GLN A 105      -3.280  10.849   2.502  1.00  0.00           C  
ATOM   1741  OE1 GLN A 105      -4.311  10.687   3.095  1.00  0.00           O  
ATOM   1742  NE2 GLN A 105      -3.109  11.973   1.896  1.00  0.00           N  
ATOM   1743  H   GLN A 105      -1.990   6.784   3.194  1.00  0.00           H  
ATOM   1744  HA  GLN A 105       0.077   8.724   3.296  1.00  0.00           H  
ATOM   1745  HB2 GLN A 105      -2.789   8.720   4.188  1.00  0.00           H  
ATOM   1746  HB3 GLN A 105      -1.781  10.075   4.504  1.00  0.00           H  
ATOM   1747  HG2 GLN A 105      -1.271  10.254   2.114  1.00  0.00           H  
ATOM   1748  HG3 GLN A 105      -2.443   9.025   1.797  1.00  0.00           H  
ATOM   1749 HE21 GLN A 105      -2.279  12.146   1.385  1.00  0.00           H  
ATOM   1750 HE22 GLN A 105      -3.780  12.708   2.043  1.00  0.00           H  
ATOM   1751  N   ARG A 106      -0.103   7.287   6.139  1.00  0.00           N  
ATOM   1752  CA  ARG A 106       0.670   7.195   7.392  1.00  0.00           C  
ATOM   1753  C   ARG A 106       1.922   6.341   7.241  1.00  0.00           C  
ATOM   1754  O   ARG A 106       2.960   6.715   7.765  1.00  0.00           O  
ATOM   1755  CB  ARG A 106      -0.183   6.708   8.562  1.00  0.00           C  
ATOM   1756  CG  ARG A 106      -1.531   7.392   8.785  1.00  0.00           C  
ATOM   1757  CD  ARG A 106      -1.541   8.916   8.770  1.00  0.00           C  
ATOM   1758  NE  ARG A 106      -0.625   9.497   9.757  1.00  0.00           N  
ATOM   1759  CZ  ARG A 106       0.369  10.325   9.553  1.00  0.00           C  
ATOM   1760  NH1 ARG A 106       0.723  10.732   8.406  1.00  0.00           N  
ATOM   1761  NH2 ARG A 106       1.062  10.770  10.525  1.00  0.00           N  
ATOM   1762  H   ARG A 106      -0.544   6.461   5.779  1.00  0.00           H  
ATOM   1763  HA  ARG A 106       1.052   8.171   7.660  1.00  0.00           H  
ATOM   1764  HB2 ARG A 106      -0.379   5.666   8.428  1.00  0.00           H  
ATOM   1765  HB3 ARG A 106       0.403   6.810   9.462  1.00  0.00           H  
ATOM   1766  HG2 ARG A 106      -2.210   7.050   8.024  1.00  0.00           H  
ATOM   1767  HG3 ARG A 106      -1.923   7.056   9.734  1.00  0.00           H  
ATOM   1768  HD2 ARG A 106      -1.317   9.266   7.776  1.00  0.00           H  
ATOM   1769  HD3 ARG A 106      -2.542   9.240   8.998  1.00  0.00           H  
ATOM   1770  HE  ARG A 106      -0.755   9.223  10.692  1.00  0.00           H  
ATOM   1771 HH11 ARG A 106       0.235  10.429   7.602  1.00  0.00           H  
ATOM   1772 HH12 ARG A 106       1.468  11.379   8.334  1.00  0.00           H  
ATOM   1773 HH21 ARG A 106       0.837  10.518  11.446  1.00  0.00           H  
ATOM   1774 HH22 ARG A 106       1.857  11.355  10.344  1.00  0.00           H  
ATOM   1775  N   HIS A 107       1.880   5.253   6.448  1.00  0.00           N  
ATOM   1776  CA  HIS A 107       2.997   4.524   6.098  1.00  1.00           C  
ATOM   1777  C   HIS A 107       4.225   5.330   5.427  1.00  1.00           C  
ATOM   1778  O   HIS A 107       5.379   5.106   5.762  1.00  1.00           O  
ATOM   1779  CB  HIS A 107       2.688   3.424   5.085  1.00  1.00           C  
ATOM   1780  CG  HIS A 107       1.779   2.350   5.591  1.00  1.00           C  
ATOM   1781  ND1 HIS A 107       1.142   1.455   4.726  1.00  1.00           N  
ATOM   1782  CD2 HIS A 107       1.393   2.055   6.871  1.00  1.00           C  
ATOM   1783  CE1 HIS A 107       0.384   0.667   5.496  1.00  1.00           C  
ATOM   1784  NE2 HIS A 107       0.513   1.001   6.789  1.00  1.00           N  
ATOM   1785  H   HIS A 107       1.001   5.068   5.973  1.00  0.00           H  
ATOM   1786  HA  HIS A 107       3.552   4.166   6.999  1.00  1.00           H  
ATOM   1787  HB2 HIS A 107       2.256   3.859   4.187  1.00  1.00           H  
ATOM   1788  HB3 HIS A 107       3.613   2.959   4.738  1.00  1.00           H  
ATOM   1789  HD2 HIS A 107       1.664   2.507   7.806  1.00  1.00           H  
ATOM   1790  HE1 HIS A 107      -0.240  -0.122   5.138  1.00  1.00           H  
ATOM   1791  HE2 HIS A 107       0.022   0.575   7.582  1.00  1.00           H  
ATOM   1792  N   VAL A 108       3.878   6.294   4.580  1.00  0.00           N  
ATOM   1793  CA  VAL A 108       4.821   7.230   3.951  1.00  0.00           C  
ATOM   1794  C   VAL A 108       5.564   8.128   4.952  1.00  0.00           C  
ATOM   1795  O   VAL A 108       6.614   8.659   4.643  1.00  0.00           O  
ATOM   1796  CB  VAL A 108       4.080   8.044   2.875  1.00  0.00           C  
ATOM   1797  CG1 VAL A 108       3.185   9.113   3.436  1.00  0.00           C  
ATOM   1798  CG2 VAL A 108       4.989   8.669   1.869  1.00  0.00           C  
ATOM   1799  H   VAL A 108       2.908   6.350   4.297  1.00  0.00           H  
ATOM   1800  HA  VAL A 108       5.578   6.636   3.446  1.00  0.00           H  
ATOM   1801  HB  VAL A 108       3.460   7.368   2.326  1.00  0.00           H  
ATOM   1802 HG11 VAL A 108       3.760   9.847   3.927  1.00  0.00           H  
ATOM   1803 HG12 VAL A 108       2.516   8.682   4.121  1.00  0.00           H  
ATOM   1804 HG13 VAL A 108       2.619   9.585   2.653  1.00  0.00           H  
ATOM   1805 HG21 VAL A 108       5.603   9.389   2.325  1.00  0.00           H  
ATOM   1806 HG22 VAL A 108       4.414   9.139   1.088  1.00  0.00           H  
ATOM   1807 HG23 VAL A 108       5.597   7.925   1.443  1.00  0.00           H  
ATOM   1808  N   GLU A 109       5.050   8.300   6.164  1.00  0.00           N  
ATOM   1809  CA  GLU A 109       5.691   9.047   7.251  1.00  0.00           C  
ATOM   1810  C   GLU A 109       6.490   8.116   8.173  1.00  0.00           C  
ATOM   1811  O   GLU A 109       7.604   8.441   8.567  1.00  0.00           O  
ATOM   1812  CB  GLU A 109       4.613   9.805   8.035  1.00  0.00           C  
ATOM   1813  CG  GLU A 109       5.204  10.866   8.953  1.00  0.00           C  
ATOM   1814  CD  GLU A 109       4.153  11.443   9.888  1.00  0.00           C  
ATOM   1815  OE1 GLU A 109       3.266  12.182   9.436  1.00  0.00           O  
ATOM   1816  OE2 GLU A 109       4.207  11.177  11.103  1.00  0.00           O  
ATOM   1817  H   GLU A 109       4.208   7.808   6.375  1.00  0.00           H  
ATOM   1818  HA  GLU A 109       6.385   9.772   6.838  1.00  0.00           H  
ATOM   1819  HB2 GLU A 109       3.944  10.293   7.340  1.00  0.00           H  
ATOM   1820  HB3 GLU A 109       4.036   9.107   8.623  1.00  0.00           H  
ATOM   1821  HG2 GLU A 109       5.998  10.434   9.548  1.00  0.00           H  
ATOM   1822  HG3 GLU A 109       5.626  11.656   8.349  1.00  0.00           H  
ATOM   1823  N   GLU A 110       5.959   6.931   8.471  1.00  0.00           N  
ATOM   1824  CA  GLU A 110       6.637   5.902   9.262  1.00  0.00           C  
ATOM   1825  C   GLU A 110       7.897   5.365   8.567  1.00  0.00           C  
ATOM   1826  O   GLU A 110       8.948   5.273   9.194  1.00  0.00           O  
ATOM   1827  CB  GLU A 110       5.657   4.756   9.566  1.00  0.00           C  
ATOM   1828  CG  GLU A 110       4.528   5.131  10.530  1.00  0.00           C  
ATOM   1829  CD  GLU A 110       5.034   5.624  11.876  1.00  0.00           C  
ATOM   1830  OE1 GLU A 110       5.821   4.928  12.526  1.00  0.00           O  
ATOM   1831  OE2 GLU A 110       4.632   6.710  12.321  1.00  0.00           O  
ATOM   1832  H   GLU A 110       5.043   6.723   8.113  1.00  0.00           H  
ATOM   1833  HA  GLU A 110       6.970   6.340  10.200  1.00  0.00           H  
ATOM   1834  HB2 GLU A 110       5.213   4.416   8.637  1.00  0.00           H  
ATOM   1835  HB3 GLU A 110       6.202   3.921   9.987  1.00  0.00           H  
ATOM   1836  HG2 GLU A 110       3.910   5.893  10.082  1.00  0.00           H  
ATOM   1837  HG3 GLU A 110       3.900   4.260  10.690  1.00  0.00           H  
ATOM   1838  N   ILE A 111       7.839   5.061   7.268  1.00  0.00           N  
ATOM   1839  CA  ILE A 111       8.984   4.567   6.486  1.00  0.00           C  
ATOM   1840  C   ILE A 111      10.101   5.613   6.339  1.00  0.00           C  
ATOM   1841  O   ILE A 111      11.268   5.268   6.233  1.00  0.00           O  
ATOM   1842  CB  ILE A 111       8.492   4.011   5.132  1.00  0.00           C  
ATOM   1843  CG1 ILE A 111       9.456   3.020   4.470  1.00  0.00           C  
ATOM   1844  CG2 ILE A 111       8.175   5.120   4.134  1.00  0.00           C  
ATOM   1845  CD1 ILE A 111       9.709   1.755   5.272  1.00  0.00           C  
ATOM   1846  H   ILE A 111       6.949   5.150   6.798  1.00  0.00           H  
ATOM   1847  HA  ILE A 111       9.410   3.747   7.050  1.00  0.00           H  
ATOM   1848  HB  ILE A 111       7.566   3.470   5.313  1.00  0.00           H  
ATOM   1849 HG12 ILE A 111       9.030   2.718   3.525  1.00  0.00           H  
ATOM   1850 HG13 ILE A 111      10.397   3.505   4.268  1.00  0.00           H  
ATOM   1851 HG21 ILE A 111       9.084   5.575   3.771  1.00  0.00           H  
ATOM   1852 HG22 ILE A 111       7.569   5.879   4.596  1.00  0.00           H  
ATOM   1853 HG23 ILE A 111       7.625   4.708   3.302  1.00  0.00           H  
ATOM   1854 HD11 ILE A 111      10.240   1.978   6.173  1.00  0.00           H  
ATOM   1855 HD12 ILE A 111      10.295   1.068   4.694  1.00  0.00           H  
ATOM   1856 HD13 ILE A 111       8.781   1.284   5.511  1.00  0.00           H  
ATOM   1857  N   GLU A 112       9.766   6.894   6.413  1.00  0.00           N  
ATOM   1858  CA  GLU A 112      10.679   8.041   6.346  1.00  0.00           C  
ATOM   1859  C   GLU A 112      11.384   8.347   7.685  1.00  0.00           C  
ATOM   1860  O   GLU A 112      12.452   8.945   7.696  1.00  0.00           O  
ATOM   1861  CB  GLU A 112       9.840   9.230   5.866  1.00  0.00           C  
ATOM   1862  CG  GLU A 112      10.596  10.537   5.655  1.00  0.00           C  
ATOM   1863  CD  GLU A 112       9.623  11.665   5.354  1.00  0.00           C  
ATOM   1864  OE1 GLU A 112       8.764  11.969   6.166  1.00  0.00           O  
ATOM   1865  OE2 GLU A 112       9.706  12.280   4.325  1.00  0.00           O  
ATOM   1866  H   GLU A 112       8.792   7.091   6.515  1.00  0.00           H  
ATOM   1867  HA  GLU A 112      11.452   7.852   5.606  1.00  0.00           H  
ATOM   1868  HB2 GLU A 112       9.377   8.968   4.928  1.00  0.00           H  
ATOM   1869  HB3 GLU A 112       9.049   9.394   6.581  1.00  0.00           H  
ATOM   1870  HG2 GLU A 112      11.130  10.800   6.552  1.00  0.00           H  
ATOM   1871  HG3 GLU A 112      11.310  10.417   4.850  1.00  0.00           H  
ATOM   1872  N   LYS A 113      10.819   7.919   8.817  1.00  0.00           N  
ATOM   1873  CA  LYS A 113      11.250   8.242  10.191  1.00  0.00           C  
ATOM   1874  C   LYS A 113      12.741   8.017  10.486  1.00  0.00           C  
ATOM   1875  O   LYS A 113      13.329   8.783  11.211  1.00  0.00           O  
ATOM   1876  CB  LYS A 113      10.335   7.459  11.141  1.00  0.00           C  
ATOM   1877  CG  LYS A 113      10.522   7.716  12.631  1.00  0.00           C  
ATOM   1878  CD  LYS A 113       9.535   6.891  13.466  1.00  0.00           C  
ATOM   1879  CE  LYS A 113       8.145   7.485  13.467  1.00  0.00           C  
ATOM   1880  NZ  LYS A 113       7.158   6.639  14.138  1.00  0.00           N  
ATOM   1881  H   LYS A 113       9.949   7.425   8.716  1.00  0.00           H  
ATOM   1882  HA  LYS A 113      11.077   9.300  10.356  1.00  0.00           H  
ATOM   1883  HB2 LYS A 113       9.316   7.692  10.883  1.00  0.00           H  
ATOM   1884  HB3 LYS A 113      10.486   6.409  10.974  1.00  0.00           H  
ATOM   1885  HG2 LYS A 113      11.521   7.431  12.915  1.00  0.00           H  
ATOM   1886  HG3 LYS A 113      10.399   8.765  12.840  1.00  0.00           H  
ATOM   1887  HD2 LYS A 113       9.498   5.886  13.094  1.00  0.00           H  
ATOM   1888  HD3 LYS A 113       9.881   6.854  14.478  1.00  0.00           H  
ATOM   1889  HE2 LYS A 113       8.189   8.425  13.953  1.00  0.00           H  
ATOM   1890  HE3 LYS A 113       7.836   7.657  12.464  1.00  0.00           H  
ATOM   1891  HZ1 LYS A 113       7.481   6.270  15.009  1.00  0.00           H  
ATOM   1892  HZ2 LYS A 113       6.877   5.877  13.559  1.00  0.00           H  
ATOM   1893  HZ3 LYS A 113       6.321   7.140  14.317  1.00  0.00           H  
ATOM   1894  N   LYS A 114      13.360   6.996   9.918  1.00  0.00           N  
ATOM   1895  CA  LYS A 114      14.749   6.554  10.160  1.00  0.00           C  
ATOM   1896  C   LYS A 114      15.568   6.391   8.864  1.00  0.00           C  
ATOM   1897  O   LYS A 114      16.515   5.615   8.819  1.00  0.00           O  
ATOM   1898  CB  LYS A 114      14.720   5.262  10.992  1.00  0.00           C  
ATOM   1899  CG  LYS A 114      14.042   5.360  12.368  1.00  0.00           C  
ATOM   1900  CD  LYS A 114      14.781   6.260  13.348  1.00  0.00           C  
ATOM   1901  CE  LYS A 114      14.281   6.064  14.760  1.00  0.00           C  
ATOM   1902  NZ  LYS A 114      15.132   6.734  15.757  1.00  0.00           N  
ATOM   1903  H   LYS A 114      12.773   6.401   9.372  1.00  0.00           H  
ATOM   1904  HA  LYS A 114      15.274   7.317  10.730  1.00  0.00           H  
ATOM   1905  HB2 LYS A 114      14.211   4.506  10.410  1.00  0.00           H  
ATOM   1906  HB3 LYS A 114      15.734   4.912  11.147  1.00  0.00           H  
ATOM   1907  HG2 LYS A 114      13.024   5.697  12.259  1.00  0.00           H  
ATOM   1908  HG3 LYS A 114      13.997   4.375  12.796  1.00  0.00           H  
ATOM   1909  HD2 LYS A 114      15.821   6.029  13.321  1.00  0.00           H  
ATOM   1910  HD3 LYS A 114      14.654   7.276  13.066  1.00  0.00           H  
ATOM   1911  HE2 LYS A 114      13.277   6.427  14.819  1.00  0.00           H  
ATOM   1912  HE3 LYS A 114      14.260   5.016  14.963  1.00  0.00           H  
ATOM   1913  HZ1 LYS A 114      15.146   7.703  15.625  1.00  0.00           H  
ATOM   1914  HZ2 LYS A 114      16.066   6.424  15.697  1.00  0.00           H  
ATOM   1915  HZ3 LYS A 114      14.839   6.551  16.675  1.00  0.00           H  
ATOM   1916  N   ASN A 115      15.181   7.115   7.811  1.00  0.00           N  
ATOM   1917  CA  ASN A 115      15.767   7.157   6.463  1.00  0.00           C  
ATOM   1918  C   ASN A 115      17.281   7.155   6.403  1.00  0.00           C  
ATOM   1919  O   ASN A 115      17.927   7.881   7.144  1.00  0.00           O  
ATOM   1920  CB  ASN A 115      15.158   8.356   5.751  1.00  0.00           C  
ATOM   1921  CG  ASN A 115      15.525   8.509   4.306  1.00  0.00           C  
ATOM   1922  OD1 ASN A 115      16.458   9.153   3.966  1.00  0.00           O  
ATOM   1923  ND2 ASN A 115      14.774   7.959   3.412  1.00  0.00           N  
ATOM   1924  OXT ASN A 115      17.851   6.417   5.615  1.00  0.00           O  
ATOM   1925  H   ASN A 115      14.410   7.729   7.974  1.00  0.00           H  
ATOM   1926  HA  ASN A 115      15.466   6.273   5.943  1.00  0.00           H  
ATOM   1927  HB2 ASN A 115      14.098   8.289   5.813  1.00  0.00           H  
ATOM   1928  HB3 ASN A 115      15.454   9.247   6.244  1.00  0.00           H  
ATOM   1929 HD21 ASN A 115      14.011   7.386   3.690  1.00  0.00           H  
ATOM   1930 HD22 ASN A 115      14.971   8.114   2.454  1.00  0.00           H  
TER    1931      ASN A 115                                                      
HETATM 1932 ZN    ZN A 116      -1.736  -1.262   1.902  1.00  1.00          ZN  
HETATM 1933 ZN    ZN A 117       1.702   1.013   2.750  1.00  1.00          ZN  
HETATM 1934  O   HOH A 118       1.033  -0.221  -1.085  1.00  1.00           O  
HETATM 1935  H1  HOH A 118       0.770   0.128  -0.338  1.00  1.00           H  
HETATM 1936  H2  HOH A 118       0.829  -1.048  -1.089  1.00  1.00           H  
HETATM 1937  O   HOH A 119       3.830   0.160  -1.339  1.00  1.00           O  
HETATM 1938  H1  HOH A 119       4.184   0.373  -0.466  1.00  1.00           H  
HETATM 1939  H2  HOH A 119       2.895   0.075  -1.220  1.00  1.00           H  
CONECT  182 1933                                                                
CONECT  741 1932                                                                
CONECT 1248 1932                                                                
CONECT 1249 1933                                                                
CONECT 1299 1932                                                                
CONECT 1726 1933                                                                
CONECT 1727 1932                                                                
CONECT 1781 1933                                                                
CONECT 1932  741 1248 1299 1727                                                 
CONECT 1933  182 1249 1726 1781                                                 
MASTER      234    0    2    5    0    0    2    6  953    1   10    9          
END                                                                             
