# Supplementary material for: Design of complicated all-α protein structures
Source: Nat Struct Mol Biol. 2024 Jan 4;31(2):275–82. doi: 10.1038/s41594-023-01147-9 (PMC11377298; doi:10.1038/s41594-023-01147-9)
Supplement: Supplementary file 8 — Statistical source data. [file 41594_2023_1147_MOESM8_ESM.zip › ED_Fig1/2jua.pdb]

HEADER    DE NOVO PROTEIN                         16-AUG-07   2JUA              
TITLE     ASSIGNMENT, STRUCTURE, AND DYNAMICS OF DE NOVO DESIGNED PROTEIN S836  
COMPND    MOL_ID: 1;                                                            
COMPND   2 MOLECULE: DE NOVO PROTEIN S836;                                      
COMPND   3 CHAIN: A;                                                            
COMPND   4 ENGINEERED: YES;                                                     
COMPND   5 OTHER_DETAILS: AMBIGUOUS CONFORMATIONAL STATES: Y2, Q24, AND N84     
COMPND   6 REGISTER POSSIBLE ALTERNATE ALPHA CARBON CHEMICAL SHIFTS             
SOURCE    MOL_ID: 1;                                                            
SOURCE   2 ORGANISM_SCIENTIFIC: UNIDENTIFIED;                                   
SOURCE   3 EXPRESSION_SYSTEM: ESCHERICHIA COLI;                                 
SOURCE   4 EXPRESSION_SYSTEM_STRAIN: BL21 (DE3);                                
SOURCE   5 EXPRESSION_SYSTEM_VECTOR_TYPE: PLASMID;                              
SOURCE   6 EXPRESSION_SYSTEM_PLASMID: PET3A                                     
KEYWDS    DE NOVO PROTEIN                                                       
EXPDTA    SOLUTION NMR                                                          
NUMMDL    20                                                                    
AUTHOR    A.GO,S.KIM,J.S.BAUM,M.H.HECHT                                         
REVDAT   3   16-MAR-22 2JUA    1       REMARK                                   
REVDAT   2   24-FEB-09 2JUA    1       VERSN                                    
REVDAT   1   20-MAY-08 2JUA    0                                                
JRNL        AUTH   A.GO,S.KIM,J.BAUM,M.H.HECHT                                  
JRNL        TITL   STRUCTURE AND DYNAMICS OF DE NOVO PROTEINS FROM A DESIGNED   
JRNL        TITL 2 SUPERFAMILY OF 4-HELIX BUNDLES.                              
JRNL        REF    PROTEIN SCI.                  V.  17   821 2008              
JRNL        REFN                   ISSN 0961-8368                               
JRNL        PMID   18436954                                                     
JRNL        DOI    10.1110/PS.073377908                                         
REMARK   1                                                                      
REMARK   1 REFERENCE 1                                                          
REMARK   1  AUTH   A.GO,S.KIM,M.H.HECHT,J.S.BAUM                                
REMARK   1  TITL   NMR ASSIGNMENT OF S836: A DE NOVO PROTEIN FROM A DESIGNED    
REMARK   1  TITL 2 PROTEIN SUPERFAMILY                                          
REMARK   1  REF    TO BE PUBLISHED                                              
REMARK   1  REFN                                                                
REMARK   2                                                                      
REMARK   2 RESOLUTION. NOT APPLICABLE.                                          
REMARK   3                                                                      
REMARK   3 REFINEMENT.                                                          
REMARK   3   PROGRAM     : NMRPIPE, X-PLOR NIH                                  
REMARK   3   AUTHORS     : DELAGLIO, F. ET AL. (NMRPIPE), SCHWIETERS, C.D. ET   
REMARK   3                 AL. (X-PLOR NIH)                                     
REMARK   3                                                                      
REMARK   3  OTHER REFINEMENT REMARKS: NULL                                      
REMARK   4                                                                      
REMARK   4 2JUA COMPLIES WITH FORMAT V. 3.15, 01-DEC-08                         
REMARK 100                                                                      
REMARK 100 THIS ENTRY HAS BEEN PROCESSED BY RCSB ON 17-AUG-07.                  
REMARK 100 THE DEPOSITION ID IS D_1000100298.                                   
REMARK 210                                                                      
REMARK 210 EXPERIMENTAL DETAILS                                                 
REMARK 210  EXPERIMENT TYPE                : NMR                                
REMARK 210  TEMPERATURE           (KELVIN) : 298                                
REMARK 210  PH                             : 4.0                                
REMARK 210  IONIC STRENGTH                 : NULL                               
REMARK 210  PRESSURE                       : AMBIENT                            
REMARK 210  SAMPLE CONTENTS                : 1-2 MM [U-15N] S836, 10 % [U-2H]   
REMARK 210                                   D2O, 50 MM ACETIC ACID - SODIUM    
REMARK 210                                   ACETATE, 90% H2O/10% D2O; 2 MM     
REMARK 210                                   [U-13C; U-15N] S836, 10 % [U-2H]   
REMARK 210                                   D2O, 50 MM [U-13C] ACETIC ACID -   
REMARK 210                                   SODIUM ACETATE, 90% H2O/10% D2O    
REMARK 210                                                                      
REMARK 210  NMR EXPERIMENTS CONDUCTED      : 2D 1H-15N HSQC; 2D 1H-13C HSQC;    
REMARK 210                                   3D CBCA(CO)NH; 3D C(CO)NH; 3D      
REMARK 210                                   HNCO; 3D HNCA; 3D HNCACB; 3D       
REMARK 210                                   H(CCO)NH; 3D HCCH-TOCSY; 3D HNHA;  
REMARK 210                                   3D 1H-15N NOESY; 3D 1H-15N         
REMARK 210                                   TOCSY; 3D 1H-13C NOESY; 3D (HCA)   
REMARK 210                                   CO(CA)NH                           
REMARK 210  SPECTROMETER FIELD STRENGTH    : 600 MHZ; 500 MHZ                   
REMARK 210  SPECTROMETER MODEL             : INOVA                              
REMARK 210  SPECTROMETER MANUFACTURER      : VARIAN                             
REMARK 210                                                                      
REMARK 210  STRUCTURE DETERMINATION.                                            
REMARK 210   SOFTWARE USED                 : SPARKY, NMRDRAW, X-PLOR NIH        
REMARK 210   METHOD USED                   : SIMULATED ANNEALING                
REMARK 210                                                                      
REMARK 210 CONFORMERS, NUMBER CALCULATED   : 100                                
REMARK 210 CONFORMERS, NUMBER SUBMITTED    : 20                                 
REMARK 210 CONFORMERS, SELECTION CRITERIA  : STRUCTURES WITH THE LOWEST         
REMARK 210                                   ENERGY                             
REMARK 210                                                                      
REMARK 210 BEST REPRESENTATIVE CONFORMER IN THIS ENSEMBLE : 1                   
REMARK 210                                                                      
REMARK 210 REMARK: NULL                                                         
REMARK 215                                                                      
REMARK 215 NMR STUDY                                                            
REMARK 215 THE COORDINATES IN THIS ENTRY WERE GENERATED FROM SOLUTION           
REMARK 215 NMR DATA.  PROTEIN DATA BANK CONVENTIONS REQUIRE THAT                
REMARK 215 CRYST1 AND SCALE RECORDS BE INCLUDED, BUT THE VALUES ON              
REMARK 215 THESE RECORDS ARE MEANINGLESS.                                       
REMARK 300                                                                      
REMARK 300 BIOMOLECULE: 1                                                       
REMARK 300 SEE REMARK 350 FOR THE AUTHOR PROVIDED AND/OR PROGRAM                
REMARK 300 GENERATED ASSEMBLY INFORMATION FOR THE STRUCTURE IN                  
REMARK 300 THIS ENTRY. THE REMARK MAY ALSO PROVIDE INFORMATION ON               
REMARK 300 BURIED SURFACE AREA.                                                 
REMARK 350                                                                      
REMARK 350 COORDINATES FOR A COMPLETE MULTIMER REPRESENTING THE KNOWN           
REMARK 350 BIOLOGICALLY SIGNIFICANT OLIGOMERIZATION STATE OF THE                
REMARK 350 MOLECULE CAN BE GENERATED BY APPLYING BIOMT TRANSFORMATIONS          
REMARK 350 GIVEN BELOW.  BOTH NON-CRYSTALLOGRAPHIC AND                          
REMARK 350 CRYSTALLOGRAPHIC OPERATIONS ARE GIVEN.                               
REMARK 350                                                                      
REMARK 350 BIOMOLECULE: 1                                                       
REMARK 350 AUTHOR DETERMINED BIOLOGICAL UNIT: MONOMERIC                         
REMARK 350 APPLY THE FOLLOWING TO CHAINS: A                                     
REMARK 350   BIOMT1   1  1.000000  0.000000  0.000000        0.00000            
REMARK 350   BIOMT2   1  0.000000  1.000000  0.000000        0.00000            
REMARK 350   BIOMT3   1  0.000000  0.000000  1.000000        0.00000            
REMARK 500                                                                      
REMARK 500 GEOMETRY AND STEREOCHEMISTRY                                         
REMARK 500 SUBTOPIC: CLOSE CONTACTS                                             
REMARK 500                                                                      
REMARK 500 THE FOLLOWING ATOMS ARE IN CLOSE CONTACT.                            
REMARK 500                                                                      
REMARK 500  ATM1  RES C  SSEQI   ATM2  RES C  SSEQI           DISTANCE          
REMARK 500   O    LEU A    82     H    HIS A    86              1.53            
REMARK 500   O    ILE A    44     H    PHE A    47              1.54            
REMARK 500   O    VAL A    40     H    ASP A    43              1.57            
REMARK 500   O    MET A    60     H    PHE A    64              1.57            
REMARK 500   O    SER A    53     H    LYS A    56              1.57            
REMARK 500   O    LEU A     5     H    LEU A     9              1.58            
REMARK 500   O    ILE A    89     H    PHE A    93              1.59            
REMARK 500   OE1  GLN A    24     H    GLY A    78              1.60            
REMARK 500                                                                      
REMARK 500 REMARK: NULL                                                         
REMARK 500                                                                      
REMARK 500 GEOMETRY AND STEREOCHEMISTRY                                         
REMARK 500 SUBTOPIC: TORSION ANGLES                                             
REMARK 500                                                                      
REMARK 500 TORSION ANGLES OUTSIDE THE EXPECTED RAMACHANDRAN REGIONS:            
REMARK 500 (M=MODEL NUMBER; RES=RESIDUE NAME; C=CHAIN IDENTIFIER;               
REMARK 500 SSEQ=SEQUENCE NUMBER; I=INSERTION CODE).                             
REMARK 500                                                                      
REMARK 500 STANDARD TABLE:                                                      
REMARK 500 FORMAT:(10X,I3,1X,A3,1X,A1,I4,A1,4X,F7.2,3X,F7.2)                    
REMARK 500                                                                      
REMARK 500 EXPECTED VALUES: GJ KLEYWEGT AND TA JONES (1996). PHI/PSI-           
REMARK 500 CHOLOGY: RAMACHANDRAN REVISITED. STRUCTURE 4, 1395 - 1400            
REMARK 500                                                                      
REMARK 500  M RES CSSEQI        PSI       PHI                                   
REMARK 500  1 LYS A   4      -36.37    -36.44                                   
REMARK 500  1 GLN A  27       -2.63    -58.10                                   
REMARK 500  1 MET A  30      -30.30    -36.96                                   
REMARK 500  1 ASN A  31      -66.10    -90.43                                   
REMARK 500  1 ILE A  41      -33.87    -35.66                                   
REMARK 500  1 SER A  53       36.48    -96.37                                   
REMARK 500  1 GLN A  58       -8.79    -45.92                                   
REMARK 500  1 LEU A  75       -4.80    -56.86                                   
REMARK 500  1 ASN A  80       -8.33    -51.58                                   
REMARK 500  1 GLU A  97      -10.70    -49.70                                   
REMARK 500  1 HIS A 101       18.84    -65.40                                   
REMARK 500  2 MET A  30      -32.01    -36.95                                   
REMARK 500  2 GLN A  38      -39.46    -31.96                                   
REMARK 500  2 ILE A  41      -15.77    -45.98                                   
REMARK 500  2 GLN A  49      -39.90   -136.79                                   
REMARK 500  2 SER A  53      126.72    -33.71                                   
REMARK 500  2 GLN A  76       15.00    -68.39                                   
REMARK 500  2 ASP A  79       43.42    -90.50                                   
REMARK 500  2 ASN A  80       -8.87    -52.89                                   
REMARK 500  2 GLU A  97       -6.83    -49.61                                   
REMARK 500  3 GLN A  27        6.05    -69.51                                   
REMARK 500  3 MET A  30      -12.41    -43.75                                   
REMARK 500  3 GLN A  38      -36.40    -36.67                                   
REMARK 500  3 GLN A  58      -11.24    -44.28                                   
REMARK 500  3 LEU A  75        3.03    -63.98                                   
REMARK 500  3 ASP A  79       35.93    -69.61                                   
REMARK 500  3 ASN A  80       -3.33    -51.96                                   
REMARK 500  3 HIS A  94        2.57    -63.66                                   
REMARK 500  3 GLU A  97       -8.21    -51.04                                   
REMARK 500  3 HIS A 101      -15.97    -47.61                                   
REMARK 500  4 TYR A   2      -70.24    -48.47                                   
REMARK 500  4 ASN A   6      -36.22    -37.04                                   
REMARK 500  4 HIS A  18        8.48    -68.32                                   
REMARK 500  4 HIS A  22        6.12    -62.89                                   
REMARK 500  4 GLN A  24     -143.20   -151.87                                   
REMARK 500  4 GLN A  38      -31.52    -35.50                                   
REMARK 500  4 SER A  53       48.85    -80.62                                   
REMARK 500  4 GLN A  58       -5.84    -49.24                                   
REMARK 500  4 LEU A  75       -8.86    -50.48                                   
REMARK 500  4 ASN A  80       -4.97    -51.53                                   
REMARK 500  4 HIS A  94        4.57    -66.01                                   
REMARK 500  4 GLU A  97      -13.59    -48.10                                   
REMARK 500  5 GLN A  24     -157.81   -151.86                                   
REMARK 500  5 GLN A  58       -6.54    -49.24                                   
REMARK 500  5 GLN A  76      -18.07    -49.46                                   
REMARK 500  5 ASP A  79       41.05    -68.29                                   
REMARK 500  5 GLU A  97       -6.15    -52.14                                   
REMARK 500  6 TYR A   2      -77.08    -45.82                                   
REMARK 500  6 ASN A   6      -32.63    -37.70                                   
REMARK 500  6 HIS A  18       14.99    -68.36                                   
REMARK 500                                                                      
REMARK 500 THIS ENTRY HAS     194 RAMACHANDRAN OUTLIERS.                        
REMARK 500                                                                      
REMARK 500 REMARK: NULL                                                         
REMARK 900                                                                      
REMARK 900 RELATED ENTRIES                                                      
REMARK 900 RELATED ID: 5687   RELATED DB: BMRB                                  
REMARK 900 SIBLING PROTEIN S824                                                 
REMARK 900 RELATED ID: 1P68   RELATED DB: PDB                                   
REMARK 900 SIBLING PROTEIN S824                                                 
REMARK 900 RELATED ID: 15437   RELATED DB: BMRB                                 
REMARK 999                                                                      
REMARK 999 SEQUENCE                                                             
REMARK 999 THIS IS A DE NOVO PROTEIN DESIGN SEQUENCE.                           
DBREF  2JUA A    1   102  PDB    2JUA     2JUA             1    102             
SEQRES   1 A  102  MET TYR GLY LYS LEU ASN ASP LEU LEU GLU ASP LEU GLN          
SEQRES   2 A  102  GLU VAL LEU LYS HIS VAL ASN GLN HIS TRP GLN GLY GLY          
SEQRES   3 A  102  GLN LYS ASN MET ASN LYS VAL ASP HIS HIS LEU GLN ASN          
SEQRES   4 A  102  VAL ILE GLU ASP ILE HIS ASP PHE MET GLN GLY GLY GLY          
SEQRES   5 A  102  SER GLY GLY LYS LEU GLN GLU MET MET LYS GLU PHE GLN          
SEQRES   6 A  102  GLN VAL LEU ASP GLU ILE LYS GLN GLN LEU GLN GLY GLY          
SEQRES   7 A  102  ASP ASN SER LEU HIS ASN VAL HIS GLU ASN ILE LYS GLU          
SEQRES   8 A  102  ILE PHE HIS HIS LEU GLU GLU LEU VAL HIS ARG                  
HELIX    1   1 GLY A    3  GLN A   21  1                                  19    
HELIX    2   2 LYS A   28  GLY A   50  1                                  23    
HELIX    3   3 SER A   53  LEU A   75  1                                  23    
HELIX    4   4 SER A   81  HIS A  101  1                                  21    
CRYST1    1.000    1.000    1.000  90.00  90.00  90.00 P 1           1          
ORIGX1      1.000000  0.000000  0.000000        0.00000                         
ORIGX2      0.000000  1.000000  0.000000        0.00000                         
ORIGX3      0.000000  0.000000  1.000000        0.00000                         
SCALE1      1.000000  0.000000  0.000000        0.00000                         
SCALE2      0.000000  1.000000  0.000000        0.00000                         
SCALE3      0.000000  0.000000  1.000000        0.00000                         
MODEL        1                                                                  
ATOM      1  N   MET A   1       2.892 -19.357  -9.442  1.00  0.00           N  
ATOM      2  CA  MET A   1       3.383 -17.950  -9.493  1.00  0.00           C  
ATOM      3  C   MET A   1       2.742 -17.228 -10.680  1.00  0.00           C  
ATOM      4  O   MET A   1       3.355 -17.049 -11.715  1.00  0.00           O  
ATOM      5  CB  MET A   1       4.905 -17.947  -9.655  1.00  0.00           C  
ATOM      6  CG  MET A   1       5.380 -16.534  -9.998  1.00  0.00           C  
ATOM      7  SD  MET A   1       5.887 -16.475 -11.735  1.00  0.00           S  
ATOM      8  CE  MET A   1       5.885 -14.674 -11.911  1.00  0.00           C  
ATOM      9  H1  MET A   1       2.118 -19.479 -10.124  1.00  0.00           H  
ATOM     10  H2  MET A   1       2.547 -19.568  -8.483  1.00  0.00           H  
ATOM     11  H3  MET A   1       3.669 -20.005  -9.683  1.00  0.00           H  
ATOM     12  HA  MET A   1       3.117 -17.443  -8.578  1.00  0.00           H  
ATOM     13  HB2 MET A   1       5.365 -18.268  -8.731  1.00  0.00           H  
ATOM     14  HB3 MET A   1       5.183 -18.622 -10.450  1.00  0.00           H  
ATOM     15  HG2 MET A   1       4.575 -15.834  -9.834  1.00  0.00           H  
ATOM     16  HG3 MET A   1       6.218 -16.274  -9.370  1.00  0.00           H  
ATOM     17  HE1 MET A   1       6.890 -14.332 -12.116  1.00  0.00           H  
ATOM     18  HE2 MET A   1       5.525 -14.224 -10.996  1.00  0.00           H  
ATOM     19  HE3 MET A   1       5.239 -14.391 -12.726  1.00  0.00           H  
ATOM     20  N   TYR A   2       1.513 -16.810 -10.539  1.00  0.00           N  
ATOM     21  CA  TYR A   2       0.835 -16.099 -11.659  1.00  0.00           C  
ATOM     22  C   TYR A   2       1.648 -14.860 -12.042  1.00  0.00           C  
ATOM     23  O   TYR A   2       2.235 -14.794 -13.104  1.00  0.00           O  
ATOM     24  CB  TYR A   2      -0.568 -15.674 -11.220  1.00  0.00           C  
ATOM     25  CG  TYR A   2      -0.840 -16.192  -9.827  1.00  0.00           C  
ATOM     26  CD1 TYR A   2      -0.823 -17.570  -9.576  1.00  0.00           C  
ATOM     27  CD2 TYR A   2      -1.111 -15.293  -8.789  1.00  0.00           C  
ATOM     28  CE1 TYR A   2      -1.075 -18.048  -8.284  1.00  0.00           C  
ATOM     29  CE2 TYR A   2      -1.364 -15.771  -7.499  1.00  0.00           C  
ATOM     30  CZ  TYR A   2      -1.347 -17.148  -7.245  1.00  0.00           C  
ATOM     31  OH  TYR A   2      -1.595 -17.620  -5.972  1.00  0.00           O  
ATOM     32  H   TYR A   2       1.038 -16.964  -9.697  1.00  0.00           H  
ATOM     33  HA  TYR A   2       0.761 -16.757 -12.512  1.00  0.00           H  
ATOM     34  HB2 TYR A   2      -0.636 -14.596 -11.220  1.00  0.00           H  
ATOM     35  HB3 TYR A   2      -1.298 -16.079 -11.902  1.00  0.00           H  
ATOM     36  HD1 TYR A   2      -0.614 -18.263 -10.377  1.00  0.00           H  
ATOM     37  HD2 TYR A   2      -1.124 -14.231  -8.985  1.00  0.00           H  
ATOM     38  HE1 TYR A   2      -1.062 -19.109  -8.089  1.00  0.00           H  
ATOM     39  HE2 TYR A   2      -1.574 -15.078  -6.699  1.00  0.00           H  
ATOM     40  HH  TYR A   2      -0.751 -17.775  -5.544  1.00  0.00           H  
ATOM     41  N   GLY A   3       1.686 -13.875 -11.185  1.00  0.00           N  
ATOM     42  CA  GLY A   3       2.461 -12.642 -11.499  1.00  0.00           C  
ATOM     43  C   GLY A   3       1.606 -11.412 -11.191  1.00  0.00           C  
ATOM     44  O   GLY A   3       2.112 -10.361 -10.853  1.00  0.00           O  
ATOM     45  H   GLY A   3       1.204 -13.948 -10.334  1.00  0.00           H  
ATOM     46  HA2 GLY A   3       3.360 -12.619 -10.898  1.00  0.00           H  
ATOM     47  HA3 GLY A   3       2.723 -12.640 -12.549  1.00  0.00           H  
ATOM     48  N   LYS A   4       0.313 -11.534 -11.305  1.00  0.00           N  
ATOM     49  CA  LYS A   4      -0.573 -10.371 -11.021  1.00  0.00           C  
ATOM     50  C   LYS A   4       0.002  -9.560  -9.857  1.00  0.00           C  
ATOM     51  O   LYS A   4      -0.077  -8.348  -9.839  1.00  0.00           O  
ATOM     52  CB  LYS A   4      -1.971 -10.872 -10.658  1.00  0.00           C  
ATOM     53  CG  LYS A   4      -2.385 -11.966 -11.641  1.00  0.00           C  
ATOM     54  CD  LYS A   4      -3.862 -11.799 -12.004  1.00  0.00           C  
ATOM     55  CE  LYS A   4      -4.429 -13.141 -12.469  1.00  0.00           C  
ATOM     56  NZ  LYS A   4      -5.244 -12.937 -13.699  1.00  0.00           N  
ATOM     57  H   LYS A   4      -0.076 -12.390 -11.581  1.00  0.00           H  
ATOM     58  HA  LYS A   4      -0.633  -9.743 -11.897  1.00  0.00           H  
ATOM     59  HB2 LYS A   4      -1.960 -11.273  -9.653  1.00  0.00           H  
ATOM     60  HB3 LYS A   4      -2.674 -10.052 -10.716  1.00  0.00           H  
ATOM     61  HG2 LYS A   4      -1.784 -11.890 -12.536  1.00  0.00           H  
ATOM     62  HG3 LYS A   4      -2.236 -12.934 -11.187  1.00  0.00           H  
ATOM     63  HD2 LYS A   4      -4.409 -11.457 -11.136  1.00  0.00           H  
ATOM     64  HD3 LYS A   4      -3.959 -11.074 -12.798  1.00  0.00           H  
ATOM     65  HE2 LYS A   4      -3.616 -13.819 -12.683  1.00  0.00           H  
ATOM     66  HE3 LYS A   4      -5.050 -13.558 -11.690  1.00  0.00           H  
ATOM     67  HZ1 LYS A   4      -6.182 -12.572 -13.436  1.00  0.00           H  
ATOM     68  HZ2 LYS A   4      -5.351 -13.843 -14.198  1.00  0.00           H  
ATOM     69  HZ3 LYS A   4      -4.768 -12.256 -14.322  1.00  0.00           H  
ATOM     70  N   LEU A   5       0.585 -10.211  -8.886  1.00  0.00           N  
ATOM     71  CA  LEU A   5       1.161  -9.452  -7.740  1.00  0.00           C  
ATOM     72  C   LEU A   5       1.891  -8.227  -8.283  1.00  0.00           C  
ATOM     73  O   LEU A   5       1.580  -7.107  -7.930  1.00  0.00           O  
ATOM     74  CB  LEU A   5       2.151 -10.325  -6.961  1.00  0.00           C  
ATOM     75  CG  LEU A   5       1.457 -11.573  -6.382  1.00  0.00           C  
ATOM     76  CD1 LEU A   5      -0.016 -11.285  -6.075  1.00  0.00           C  
ATOM     77  CD2 LEU A   5       1.545 -12.733  -7.371  1.00  0.00           C  
ATOM     78  H   LEU A   5       0.648 -11.188  -8.913  1.00  0.00           H  
ATOM     79  HA  LEU A   5       0.367  -9.125  -7.088  1.00  0.00           H  
ATOM     80  HB2 LEU A   5       2.948 -10.629  -7.621  1.00  0.00           H  
ATOM     81  HB3 LEU A   5       2.567  -9.745  -6.151  1.00  0.00           H  
ATOM     82  HG  LEU A   5       1.952 -11.853  -5.471  1.00  0.00           H  
ATOM     83 HD11 LEU A   5      -0.453 -12.143  -5.587  1.00  0.00           H  
ATOM     84 HD12 LEU A   5      -0.547 -11.088  -6.994  1.00  0.00           H  
ATOM     85 HD13 LEU A   5      -0.089 -10.428  -5.422  1.00  0.00           H  
ATOM     86 HD21 LEU A   5       2.497 -12.708  -7.878  1.00  0.00           H  
ATOM     87 HD22 LEU A   5       0.749 -12.652  -8.092  1.00  0.00           H  
ATOM     88 HD23 LEU A   5       1.450 -13.665  -6.835  1.00  0.00           H  
ATOM     89  N   ASN A   6       2.852  -8.419  -9.146  1.00  0.00           N  
ATOM     90  CA  ASN A   6       3.571  -7.247  -9.702  1.00  0.00           C  
ATOM     91  C   ASN A   6       2.543  -6.152  -9.972  1.00  0.00           C  
ATOM     92  O   ASN A   6       2.794  -4.982  -9.759  1.00  0.00           O  
ATOM     93  CB  ASN A   6       4.272  -7.639 -11.004  1.00  0.00           C  
ATOM     94  CG  ASN A   6       4.223  -9.157 -11.176  1.00  0.00           C  
ATOM     95  OD1 ASN A   6       4.559  -9.894 -10.269  1.00  0.00           O  
ATOM     96  ND2 ASN A   6       3.816  -9.662 -12.309  1.00  0.00           N  
ATOM     97  H   ASN A   6       3.091  -9.325  -9.432  1.00  0.00           H  
ATOM     98  HA  ASN A   6       4.299  -6.893  -8.985  1.00  0.00           H  
ATOM     99  HB2 ASN A   6       3.773  -7.164 -11.840  1.00  0.00           H  
ATOM    100  HB3 ASN A   6       5.302  -7.318 -10.964  1.00  0.00           H  
ATOM    101 HD21 ASN A   6       3.544  -9.068 -13.040  1.00  0.00           H  
ATOM    102 HD22 ASN A   6       3.785 -10.633 -12.429  1.00  0.00           H  
ATOM    103  N   ASP A   7       1.370  -6.527 -10.409  1.00  0.00           N  
ATOM    104  CA  ASP A   7       0.313  -5.512 -10.657  1.00  0.00           C  
ATOM    105  C   ASP A   7      -0.042  -4.875  -9.315  1.00  0.00           C  
ATOM    106  O   ASP A   7      -0.200  -3.678  -9.203  1.00  0.00           O  
ATOM    107  CB  ASP A   7      -0.925  -6.186 -11.252  1.00  0.00           C  
ATOM    108  CG  ASP A   7      -1.634  -5.214 -12.198  1.00  0.00           C  
ATOM    109  OD1 ASP A   7      -1.191  -4.081 -12.293  1.00  0.00           O  
ATOM    110  OD2 ASP A   7      -2.609  -5.619 -12.810  1.00  0.00           O  
ATOM    111  H   ASP A   7       1.180  -7.479 -10.553  1.00  0.00           H  
ATOM    112  HA  ASP A   7       0.683  -4.756 -11.334  1.00  0.00           H  
ATOM    113  HB2 ASP A   7      -0.626  -7.069 -11.800  1.00  0.00           H  
ATOM    114  HB3 ASP A   7      -1.600  -6.468 -10.458  1.00  0.00           H  
ATOM    115  N   LEU A   8      -0.140  -5.677  -8.288  1.00  0.00           N  
ATOM    116  CA  LEU A   8      -0.454  -5.130  -6.940  1.00  0.00           C  
ATOM    117  C   LEU A   8       0.788  -4.413  -6.417  1.00  0.00           C  
ATOM    118  O   LEU A   8       0.728  -3.300  -5.933  1.00  0.00           O  
ATOM    119  CB  LEU A   8      -0.797  -6.280  -5.984  1.00  0.00           C  
ATOM    120  CG  LEU A   8      -2.306  -6.338  -5.737  1.00  0.00           C  
ATOM    121  CD1 LEU A   8      -2.796  -4.994  -5.200  1.00  0.00           C  
ATOM    122  CD2 LEU A   8      -3.024  -6.663  -7.048  1.00  0.00           C  
ATOM    123  H   LEU A   8       0.012  -6.639  -8.401  1.00  0.00           H  
ATOM    124  HA  LEU A   8      -1.281  -4.440  -7.008  1.00  0.00           H  
ATOM    125  HB2 LEU A   8      -0.472  -7.214  -6.419  1.00  0.00           H  
ATOM    126  HB3 LEU A   8      -0.289  -6.125  -5.042  1.00  0.00           H  
ATOM    127  HG  LEU A   8      -2.519  -7.108  -5.010  1.00  0.00           H  
ATOM    128 HD11 LEU A   8      -3.407  -5.158  -4.325  1.00  0.00           H  
ATOM    129 HD12 LEU A   8      -3.380  -4.498  -5.960  1.00  0.00           H  
ATOM    130 HD13 LEU A   8      -1.947  -4.380  -4.934  1.00  0.00           H  
ATOM    131 HD21 LEU A   8      -4.041  -6.961  -6.839  1.00  0.00           H  
ATOM    132 HD22 LEU A   8      -2.510  -7.470  -7.551  1.00  0.00           H  
ATOM    133 HD23 LEU A   8      -3.028  -5.790  -7.684  1.00  0.00           H  
ATOM    134  N   LEU A   9       1.917  -5.058  -6.516  1.00  0.00           N  
ATOM    135  CA  LEU A   9       3.184  -4.450  -6.037  1.00  0.00           C  
ATOM    136  C   LEU A   9       3.454  -3.153  -6.800  1.00  0.00           C  
ATOM    137  O   LEU A   9       3.502  -2.082  -6.230  1.00  0.00           O  
ATOM    138  CB  LEU A   9       4.331  -5.432  -6.289  1.00  0.00           C  
ATOM    139  CG  LEU A   9       5.578  -4.973  -5.539  1.00  0.00           C  
ATOM    140  CD1 LEU A   9       6.591  -6.116  -5.491  1.00  0.00           C  
ATOM    141  CD2 LEU A   9       6.201  -3.775  -6.259  1.00  0.00           C  
ATOM    142  H   LEU A   9       1.928  -5.955  -6.911  1.00  0.00           H  
ATOM    143  HA  LEU A   9       3.111  -4.244  -4.980  1.00  0.00           H  
ATOM    144  HB2 LEU A   9       4.043  -6.414  -5.944  1.00  0.00           H  
ATOM    145  HB3 LEU A   9       4.543  -5.470  -7.346  1.00  0.00           H  
ATOM    146  HG  LEU A   9       5.307  -4.691  -4.534  1.00  0.00           H  
ATOM    147 HD11 LEU A   9       6.745  -6.502  -6.488  1.00  0.00           H  
ATOM    148 HD12 LEU A   9       6.214  -6.903  -4.855  1.00  0.00           H  
ATOM    149 HD13 LEU A   9       7.527  -5.751  -5.096  1.00  0.00           H  
ATOM    150 HD21 LEU A   9       7.262  -3.747  -6.059  1.00  0.00           H  
ATOM    151 HD22 LEU A   9       5.742  -2.865  -5.905  1.00  0.00           H  
ATOM    152 HD23 LEU A   9       6.039  -3.870  -7.323  1.00  0.00           H  
ATOM    153  N   GLU A  10       3.640  -3.245  -8.088  1.00  0.00           N  
ATOM    154  CA  GLU A  10       3.915  -2.023  -8.890  1.00  0.00           C  
ATOM    155  C   GLU A  10       2.821  -0.981  -8.642  1.00  0.00           C  
ATOM    156  O   GLU A  10       3.098   0.184  -8.436  1.00  0.00           O  
ATOM    157  CB  GLU A  10       3.942  -2.385 -10.377  1.00  0.00           C  
ATOM    158  CG  GLU A  10       5.110  -3.336 -10.650  1.00  0.00           C  
ATOM    159  CD  GLU A  10       5.372  -3.402 -12.156  1.00  0.00           C  
ATOM    160  OE1 GLU A  10       4.408  -3.414 -12.905  1.00  0.00           O  
ATOM    161  OE2 GLU A  10       6.531  -3.439 -12.535  1.00  0.00           O  
ATOM    162  H   GLU A  10       3.602  -4.121  -8.526  1.00  0.00           H  
ATOM    163  HA  GLU A  10       4.874  -1.615  -8.603  1.00  0.00           H  
ATOM    164  HB2 GLU A  10       3.014  -2.868 -10.646  1.00  0.00           H  
ATOM    165  HB3 GLU A  10       4.066  -1.488 -10.964  1.00  0.00           H  
ATOM    166  HG2 GLU A  10       5.994  -2.974 -10.146  1.00  0.00           H  
ATOM    167  HG3 GLU A  10       4.864  -4.322 -10.286  1.00  0.00           H  
ATOM    168  N   ASP A  11       1.582  -1.387  -8.666  1.00  0.00           N  
ATOM    169  CA  ASP A  11       0.475  -0.415  -8.440  1.00  0.00           C  
ATOM    170  C   ASP A  11       0.535   0.119  -7.007  1.00  0.00           C  
ATOM    171  O   ASP A  11       0.067   1.200  -6.723  1.00  0.00           O  
ATOM    172  CB  ASP A  11      -0.870  -1.108  -8.670  1.00  0.00           C  
ATOM    173  CG  ASP A  11      -0.976  -1.543 -10.133  1.00  0.00           C  
ATOM    174  OD1 ASP A  11       0.051  -1.852 -10.715  1.00  0.00           O  
ATOM    175  OD2 ASP A  11      -2.083  -1.559 -10.646  1.00  0.00           O  
ATOM    176  H   ASP A  11       1.379  -2.330  -8.841  1.00  0.00           H  
ATOM    177  HA  ASP A  11       0.575   0.408  -9.132  1.00  0.00           H  
ATOM    178  HB2 ASP A  11      -0.943  -1.974  -8.028  1.00  0.00           H  
ATOM    179  HB3 ASP A  11      -1.672  -0.423  -8.441  1.00  0.00           H  
ATOM    180  N   LEU A  12       1.103  -0.630  -6.101  1.00  0.00           N  
ATOM    181  CA  LEU A  12       1.185  -0.156  -4.689  1.00  0.00           C  
ATOM    182  C   LEU A  12       2.347   0.831  -4.546  1.00  0.00           C  
ATOM    183  O   LEU A  12       2.183   1.926  -4.045  1.00  0.00           O  
ATOM    184  CB  LEU A  12       1.413  -1.359  -3.764  1.00  0.00           C  
ATOM    185  CG  LEU A  12       1.795  -0.879  -2.359  1.00  0.00           C  
ATOM    186  CD1 LEU A  12       0.650  -0.062  -1.761  1.00  0.00           C  
ATOM    187  CD2 LEU A  12       2.061  -2.091  -1.466  1.00  0.00           C  
ATOM    188  H   LEU A  12       1.474  -1.504  -6.347  1.00  0.00           H  
ATOM    189  HA  LEU A  12       0.259   0.337  -4.421  1.00  0.00           H  
ATOM    190  HB2 LEU A  12       0.506  -1.944  -3.709  1.00  0.00           H  
ATOM    191  HB3 LEU A  12       2.210  -1.969  -4.161  1.00  0.00           H  
ATOM    192  HG  LEU A  12       2.685  -0.269  -2.412  1.00  0.00           H  
ATOM    193 HD11 LEU A  12       0.928   0.980  -1.737  1.00  0.00           H  
ATOM    194 HD12 LEU A  12       0.450  -0.405  -0.756  1.00  0.00           H  
ATOM    195 HD13 LEU A  12      -0.235  -0.187  -2.364  1.00  0.00           H  
ATOM    196 HD21 LEU A  12       2.489  -1.762  -0.531  1.00  0.00           H  
ATOM    197 HD22 LEU A  12       2.750  -2.761  -1.960  1.00  0.00           H  
ATOM    198 HD23 LEU A  12       1.132  -2.605  -1.275  1.00  0.00           H  
ATOM    199  N   GLN A  13       3.520   0.452  -4.975  1.00  0.00           N  
ATOM    200  CA  GLN A  13       4.688   1.371  -4.852  1.00  0.00           C  
ATOM    201  C   GLN A  13       4.420   2.652  -5.646  1.00  0.00           C  
ATOM    202  O   GLN A  13       4.956   3.701  -5.347  1.00  0.00           O  
ATOM    203  CB  GLN A  13       5.947   0.673  -5.382  1.00  0.00           C  
ATOM    204  CG  GLN A  13       6.169   1.029  -6.854  1.00  0.00           C  
ATOM    205  CD  GLN A  13       7.317   0.184  -7.412  1.00  0.00           C  
ATOM    206  OE1 GLN A  13       7.274  -0.244  -8.548  1.00  0.00           O  
ATOM    207  NE2 GLN A  13       8.347  -0.076  -6.654  1.00  0.00           N  
ATOM    208  H   GLN A  13       3.634  -0.436  -5.371  1.00  0.00           H  
ATOM    209  HA  GLN A  13       4.833   1.624  -3.813  1.00  0.00           H  
ATOM    210  HB2 GLN A  13       6.801   0.989  -4.804  1.00  0.00           H  
ATOM    211  HB3 GLN A  13       5.828  -0.397  -5.289  1.00  0.00           H  
ATOM    212  HG2 GLN A  13       5.267   0.830  -7.414  1.00  0.00           H  
ATOM    213  HG3 GLN A  13       6.423   2.076  -6.937  1.00  0.00           H  
ATOM    214 HE21 GLN A  13       8.382   0.269  -5.737  1.00  0.00           H  
ATOM    215 HE22 GLN A  13       9.086  -0.618  -7.001  1.00  0.00           H  
ATOM    216  N   GLU A  14       3.587   2.582  -6.648  1.00  0.00           N  
ATOM    217  CA  GLU A  14       3.283   3.805  -7.444  1.00  0.00           C  
ATOM    218  C   GLU A  14       2.496   4.780  -6.570  1.00  0.00           C  
ATOM    219  O   GLU A  14       2.954   5.862  -6.265  1.00  0.00           O  
ATOM    220  CB  GLU A  14       2.448   3.429  -8.669  1.00  0.00           C  
ATOM    221  CG  GLU A  14       3.312   2.647  -9.659  1.00  0.00           C  
ATOM    222  CD  GLU A  14       3.607   3.518 -10.882  1.00  0.00           C  
ATOM    223  OE1 GLU A  14       2.673   4.100 -11.409  1.00  0.00           O  
ATOM    224  OE2 GLU A  14       4.762   3.589 -11.270  1.00  0.00           O  
ATOM    225  H   GLU A  14       3.156   1.731  -6.872  1.00  0.00           H  
ATOM    226  HA  GLU A  14       4.206   4.267  -7.763  1.00  0.00           H  
ATOM    227  HB2 GLU A  14       1.612   2.821  -8.357  1.00  0.00           H  
ATOM    228  HB3 GLU A  14       2.082   4.328  -9.144  1.00  0.00           H  
ATOM    229  HG2 GLU A  14       4.241   2.367  -9.183  1.00  0.00           H  
ATOM    230  HG3 GLU A  14       2.786   1.758  -9.971  1.00  0.00           H  
ATOM    231  N   VAL A  15       1.319   4.399  -6.152  1.00  0.00           N  
ATOM    232  CA  VAL A  15       0.517   5.302  -5.285  1.00  0.00           C  
ATOM    233  C   VAL A  15       1.444   5.882  -4.216  1.00  0.00           C  
ATOM    234  O   VAL A  15       1.290   7.007  -3.786  1.00  0.00           O  
ATOM    235  CB  VAL A  15      -0.625   4.500  -4.639  1.00  0.00           C  
ATOM    236  CG1 VAL A  15      -0.661   3.099  -5.246  1.00  0.00           C  
ATOM    237  CG2 VAL A  15      -0.414   4.383  -3.124  1.00  0.00           C  
ATOM    238  H   VAL A  15       0.969   3.518  -6.399  1.00  0.00           H  
ATOM    239  HA  VAL A  15       0.107   6.105  -5.881  1.00  0.00           H  
ATOM    240  HB  VAL A  15      -1.563   4.993  -4.836  1.00  0.00           H  
ATOM    241 HG11 VAL A  15      -1.473   2.539  -4.808  1.00  0.00           H  
ATOM    242 HG12 VAL A  15       0.273   2.597  -5.043  1.00  0.00           H  
ATOM    243 HG13 VAL A  15      -0.807   3.175  -6.312  1.00  0.00           H  
ATOM    244 HG21 VAL A  15      -1.176   3.744  -2.704  1.00  0.00           H  
ATOM    245 HG22 VAL A  15      -0.477   5.363  -2.674  1.00  0.00           H  
ATOM    246 HG23 VAL A  15       0.561   3.959  -2.929  1.00  0.00           H  
ATOM    247  N   LEU A  16       2.417   5.118  -3.800  1.00  0.00           N  
ATOM    248  CA  LEU A  16       3.371   5.615  -2.774  1.00  0.00           C  
ATOM    249  C   LEU A  16       4.278   6.664  -3.421  1.00  0.00           C  
ATOM    250  O   LEU A  16       4.696   7.613  -2.788  1.00  0.00           O  
ATOM    251  CB  LEU A  16       4.211   4.441  -2.254  1.00  0.00           C  
ATOM    252  CG  LEU A  16       5.332   4.947  -1.338  1.00  0.00           C  
ATOM    253  CD1 LEU A  16       4.753   5.355   0.019  1.00  0.00           C  
ATOM    254  CD2 LEU A  16       6.354   3.826  -1.133  1.00  0.00           C  
ATOM    255  H   LEU A  16       2.525   4.217  -4.172  1.00  0.00           H  
ATOM    256  HA  LEU A  16       2.823   6.060  -1.957  1.00  0.00           H  
ATOM    257  HB2 LEU A  16       3.575   3.766  -1.701  1.00  0.00           H  
ATOM    258  HB3 LEU A  16       4.645   3.915  -3.092  1.00  0.00           H  
ATOM    259  HG  LEU A  16       5.818   5.797  -1.791  1.00  0.00           H  
ATOM    260 HD11 LEU A  16       4.999   4.603   0.755  1.00  0.00           H  
ATOM    261 HD12 LEU A  16       3.682   5.447  -0.057  1.00  0.00           H  
ATOM    262 HD13 LEU A  16       5.176   6.301   0.319  1.00  0.00           H  
ATOM    263 HD21 LEU A  16       6.719   3.852  -0.118  1.00  0.00           H  
ATOM    264 HD22 LEU A  16       7.181   3.964  -1.816  1.00  0.00           H  
ATOM    265 HD23 LEU A  16       5.886   2.872  -1.324  1.00  0.00           H  
ATOM    266  N   LYS A  17       4.580   6.503  -4.682  1.00  0.00           N  
ATOM    267  CA  LYS A  17       5.452   7.495  -5.371  1.00  0.00           C  
ATOM    268  C   LYS A  17       4.623   8.733  -5.715  1.00  0.00           C  
ATOM    269  O   LYS A  17       5.045   9.853  -5.509  1.00  0.00           O  
ATOM    270  CB  LYS A  17       6.018   6.883  -6.655  1.00  0.00           C  
ATOM    271  CG  LYS A  17       6.904   7.912  -7.362  1.00  0.00           C  
ATOM    272  CD  LYS A  17       8.121   7.209  -7.970  1.00  0.00           C  
ATOM    273  CE  LYS A  17       7.678   6.376  -9.174  1.00  0.00           C  
ATOM    274  NZ  LYS A  17       8.472   5.116  -9.226  1.00  0.00           N  
ATOM    275  H   LYS A  17       4.226   5.732  -5.177  1.00  0.00           H  
ATOM    276  HA  LYS A  17       6.264   7.776  -4.716  1.00  0.00           H  
ATOM    277  HB2 LYS A  17       6.603   6.010  -6.409  1.00  0.00           H  
ATOM    278  HB3 LYS A  17       5.206   6.602  -7.308  1.00  0.00           H  
ATOM    279  HG2 LYS A  17       6.339   8.397  -8.144  1.00  0.00           H  
ATOM    280  HG3 LYS A  17       7.239   8.650  -6.649  1.00  0.00           H  
ATOM    281  HD2 LYS A  17       8.841   7.949  -8.287  1.00  0.00           H  
ATOM    282  HD3 LYS A  17       8.569   6.560  -7.232  1.00  0.00           H  
ATOM    283  HE2 LYS A  17       6.629   6.136  -9.081  1.00  0.00           H  
ATOM    284  HE3 LYS A  17       7.840   6.940 -10.081  1.00  0.00           H  
ATOM    285  HZ1 LYS A  17       9.484   5.340  -9.160  1.00  0.00           H  
ATOM    286  HZ2 LYS A  17       8.281   4.623 -10.122  1.00  0.00           H  
ATOM    287  HZ3 LYS A  17       8.203   4.505  -8.429  1.00  0.00           H  
ATOM    288  N   HIS A  18       3.439   8.537  -6.227  1.00  0.00           N  
ATOM    289  CA  HIS A  18       2.574   9.698  -6.575  1.00  0.00           C  
ATOM    290  C   HIS A  18       2.041  10.321  -5.283  1.00  0.00           C  
ATOM    291  O   HIS A  18       1.303  11.286  -5.303  1.00  0.00           O  
ATOM    292  CB  HIS A  18       1.400   9.222  -7.436  1.00  0.00           C  
ATOM    293  CG  HIS A  18       1.449   9.891  -8.784  1.00  0.00           C  
ATOM    294  ND1 HIS A  18       2.101  11.099  -8.992  1.00  0.00           N  
ATOM    295  CD2 HIS A  18       0.921   9.536 -10.002  1.00  0.00           C  
ATOM    296  CE1 HIS A  18       1.948  11.425 -10.289  1.00  0.00           C  
ATOM    297  NE2 HIS A  18       1.238  10.507 -10.944  1.00  0.00           N  
ATOM    298  H   HIS A  18       3.115   7.624  -6.376  1.00  0.00           H  
ATOM    299  HA  HIS A  18       3.152  10.430  -7.117  1.00  0.00           H  
ATOM    300  HB2 HIS A  18       1.461   8.151  -7.565  1.00  0.00           H  
ATOM    301  HB3 HIS A  18       0.470   9.471  -6.947  1.00  0.00           H  
ATOM    302  HD1 HIS A  18       2.586  11.618  -8.317  1.00  0.00           H  
ATOM    303  HD2 HIS A  18       0.348   8.641 -10.195  1.00  0.00           H  
ATOM    304  HE1 HIS A  18       2.349  12.320 -10.741  1.00  0.00           H  
ATOM    305  HE2 HIS A  18       0.988  10.516 -11.892  1.00  0.00           H  
ATOM    306  N   VAL A  19       2.406   9.767  -4.158  1.00  0.00           N  
ATOM    307  CA  VAL A  19       1.922  10.314  -2.861  1.00  0.00           C  
ATOM    308  C   VAL A  19       3.047  11.110  -2.192  1.00  0.00           C  
ATOM    309  O   VAL A  19       2.827  12.171  -1.644  1.00  0.00           O  
ATOM    310  CB  VAL A  19       1.496   9.153  -1.956  1.00  0.00           C  
ATOM    311  CG1 VAL A  19       1.701   9.534  -0.491  1.00  0.00           C  
ATOM    312  CG2 VAL A  19       0.018   8.841  -2.195  1.00  0.00           C  
ATOM    313  H   VAL A  19       2.999   8.986  -4.168  1.00  0.00           H  
ATOM    314  HA  VAL A  19       1.077  10.964  -3.037  1.00  0.00           H  
ATOM    315  HB  VAL A  19       2.091   8.283  -2.186  1.00  0.00           H  
ATOM    316 HG11 VAL A  19       1.103   8.889   0.135  1.00  0.00           H  
ATOM    317 HG12 VAL A  19       1.402  10.560  -0.340  1.00  0.00           H  
ATOM    318 HG13 VAL A  19       2.744   9.419  -0.234  1.00  0.00           H  
ATOM    319 HG21 VAL A  19      -0.126   7.771  -2.200  1.00  0.00           H  
ATOM    320 HG22 VAL A  19      -0.286   9.250  -3.146  1.00  0.00           H  
ATOM    321 HG23 VAL A  19      -0.575   9.281  -1.407  1.00  0.00           H  
ATOM    322  N   ASN A  20       4.249  10.607  -2.232  1.00  0.00           N  
ATOM    323  CA  ASN A  20       5.383  11.337  -1.598  1.00  0.00           C  
ATOM    324  C   ASN A  20       5.513  12.724  -2.229  1.00  0.00           C  
ATOM    325  O   ASN A  20       6.106  13.621  -1.663  1.00  0.00           O  
ATOM    326  CB  ASN A  20       6.679  10.552  -1.817  1.00  0.00           C  
ATOM    327  CG  ASN A  20       6.569   9.185  -1.142  1.00  0.00           C  
ATOM    328  OD1 ASN A  20       7.527   8.438  -1.096  1.00  0.00           O  
ATOM    329  ND2 ASN A  20       5.434   8.821  -0.613  1.00  0.00           N  
ATOM    330  H   ASN A  20       4.407   9.749  -2.679  1.00  0.00           H  
ATOM    331  HA  ASN A  20       5.199  11.438  -0.539  1.00  0.00           H  
ATOM    332  HB2 ASN A  20       6.844  10.419  -2.877  1.00  0.00           H  
ATOM    333  HB3 ASN A  20       7.506  11.098  -1.389  1.00  0.00           H  
ATOM    334 HD21 ASN A  20       4.661   9.424  -0.649  1.00  0.00           H  
ATOM    335 HD22 ASN A  20       5.353   7.946  -0.178  1.00  0.00           H  
ATOM    336  N   GLN A  21       4.966  12.908  -3.400  1.00  0.00           N  
ATOM    337  CA  GLN A  21       5.059  14.237  -4.069  1.00  0.00           C  
ATOM    338  C   GLN A  21       3.822  15.071  -3.726  1.00  0.00           C  
ATOM    339  O   GLN A  21       3.818  16.278  -3.862  1.00  0.00           O  
ATOM    340  CB  GLN A  21       5.135  14.035  -5.585  1.00  0.00           C  
ATOM    341  CG  GLN A  21       6.375  14.742  -6.133  1.00  0.00           C  
ATOM    342  CD  GLN A  21       6.284  14.816  -7.659  1.00  0.00           C  
ATOM    343  OE1 GLN A  21       6.697  13.904  -8.348  1.00  0.00           O  
ATOM    344  NE2 GLN A  21       5.760  15.872  -8.218  1.00  0.00           N  
ATOM    345  H   GLN A  21       4.492  12.171  -3.840  1.00  0.00           H  
ATOM    346  HA  GLN A  21       5.946  14.750  -3.728  1.00  0.00           H  
ATOM    347  HB2 GLN A  21       5.195  12.979  -5.804  1.00  0.00           H  
ATOM    348  HB3 GLN A  21       4.252  14.448  -6.049  1.00  0.00           H  
ATOM    349  HG2 GLN A  21       6.428  15.744  -5.726  1.00  0.00           H  
ATOM    350  HG3 GLN A  21       7.259  14.187  -5.853  1.00  0.00           H  
ATOM    351 HE21 GLN A  21       5.428  16.608  -7.662  1.00  0.00           H  
ATOM    352 HE22 GLN A  21       5.694  15.927  -9.194  1.00  0.00           H  
ATOM    353  N   HIS A  22       2.773  14.437  -3.282  1.00  0.00           N  
ATOM    354  CA  HIS A  22       1.536  15.191  -2.932  1.00  0.00           C  
ATOM    355  C   HIS A  22       1.207  14.979  -1.456  1.00  0.00           C  
ATOM    356  O   HIS A  22       0.057  14.907  -1.074  1.00  0.00           O  
ATOM    357  CB  HIS A  22       0.373  14.686  -3.787  1.00  0.00           C  
ATOM    358  CG  HIS A  22       0.349  15.432  -5.092  1.00  0.00           C  
ATOM    359  ND1 HIS A  22       0.047  16.785  -5.164  1.00  0.00           N  
ATOM    360  CD2 HIS A  22       0.577  15.028  -6.384  1.00  0.00           C  
ATOM    361  CE1 HIS A  22       0.101  17.143  -6.460  1.00  0.00           C  
ATOM    362  NE2 HIS A  22       0.420  16.110  -7.242  1.00  0.00           N  
ATOM    363  H   HIS A  22       2.796  13.462  -3.180  1.00  0.00           H  
ATOM    364  HA  HIS A  22       1.686  16.244  -3.118  1.00  0.00           H  
ATOM    365  HB2 HIS A  22       0.502  13.628  -3.978  1.00  0.00           H  
ATOM    366  HB3 HIS A  22      -0.557  14.850  -3.260  1.00  0.00           H  
ATOM    367  HD1 HIS A  22      -0.168  17.371  -4.409  1.00  0.00           H  
ATOM    368  HD2 HIS A  22       0.838  14.025  -6.687  1.00  0.00           H  
ATOM    369  HE1 HIS A  22      -0.092  18.141  -6.822  1.00  0.00           H  
ATOM    370  HE2 HIS A  22       0.520  16.113  -8.216  1.00  0.00           H  
ATOM    371  N   TRP A  23       2.203  14.879  -0.619  1.00  0.00           N  
ATOM    372  CA  TRP A  23       1.927  14.674   0.826  1.00  0.00           C  
ATOM    373  C   TRP A  23       1.656  16.018   1.487  1.00  0.00           C  
ATOM    374  O   TRP A  23       2.314  17.004   1.216  1.00  0.00           O  
ATOM    375  CB  TRP A  23       3.124  14.023   1.507  1.00  0.00           C  
ATOM    376  CG  TRP A  23       2.677  13.436   2.805  1.00  0.00           C  
ATOM    377  CD1 TRP A  23       2.439  14.132   3.939  1.00  0.00           C  
ATOM    378  CD2 TRP A  23       2.402  12.048   3.113  1.00  0.00           C  
ATOM    379  NE1 TRP A  23       2.035  13.247   4.926  1.00  0.00           N  
ATOM    380  CE2 TRP A  23       2.000  11.950   4.462  1.00  0.00           C  
ATOM    381  CE3 TRP A  23       2.466  10.879   2.355  1.00  0.00           C  
ATOM    382  CZ2 TRP A  23       1.672  10.722   5.038  1.00  0.00           C  
ATOM    383  CZ3 TRP A  23       2.138   9.639   2.923  1.00  0.00           C  
ATOM    384  CH2 TRP A  23       1.741   9.561   4.266  1.00  0.00           C  
ATOM    385  H   TRP A  23       3.126  14.941  -0.939  1.00  0.00           H  
ATOM    386  HA  TRP A  23       1.061  14.039   0.939  1.00  0.00           H  
ATOM    387  HB2 TRP A  23       3.522  13.241   0.873  1.00  0.00           H  
ATOM    388  HB3 TRP A  23       3.885  14.768   1.692  1.00  0.00           H  
ATOM    389  HD1 TRP A  23       2.546  15.200   4.055  1.00  0.00           H  
ATOM    390  HE1 TRP A  23       1.800  13.490   5.844  1.00  0.00           H  
ATOM    391  HE3 TRP A  23       2.764  10.939   1.323  1.00  0.00           H  
ATOM    392  HZ2 TRP A  23       1.364  10.672   6.071  1.00  0.00           H  
ATOM    393  HZ3 TRP A  23       2.193   8.741   2.326  1.00  0.00           H  
ATOM    394  HH2 TRP A  23       1.490   8.606   4.702  1.00  0.00           H  
ATOM    395  N   GLN A  24       0.695  16.064   2.358  1.00  0.00           N  
ATOM    396  CA  GLN A  24       0.383  17.349   3.047  1.00  0.00           C  
ATOM    397  C   GLN A  24      -0.240  17.065   4.414  1.00  0.00           C  
ATOM    398  O   GLN A  24      -0.957  16.102   4.593  1.00  0.00           O  
ATOM    399  CB  GLN A  24      -0.591  18.164   2.196  1.00  0.00           C  
ATOM    400  CG  GLN A  24      -0.121  19.619   2.146  1.00  0.00           C  
ATOM    401  CD  GLN A  24      -1.161  20.471   1.417  1.00  0.00           C  
ATOM    402  OE1 GLN A  24      -2.121  20.921   2.011  1.00  0.00           O  
ATOM    403  NE2 GLN A  24      -1.009  20.713   0.143  1.00  0.00           N  
ATOM    404  H   GLN A  24       0.185  15.250   2.564  1.00  0.00           H  
ATOM    405  HA  GLN A  24       1.296  17.910   3.181  1.00  0.00           H  
ATOM    406  HB2 GLN A  24      -0.619  17.758   1.195  1.00  0.00           H  
ATOM    407  HB3 GLN A  24      -1.577  18.120   2.632  1.00  0.00           H  
ATOM    408  HG2 GLN A  24       0.008  19.989   3.153  1.00  0.00           H  
ATOM    409  HG3 GLN A  24       0.820  19.675   1.620  1.00  0.00           H  
ATOM    410 HE21 GLN A  24      -0.236  20.351  -0.335  1.00  0.00           H  
ATOM    411 HE22 GLN A  24      -1.669  21.260  -0.332  1.00  0.00           H  
ATOM    412  N   GLY A  25       0.021  17.905   5.380  1.00  0.00           N  
ATOM    413  CA  GLY A  25      -0.564  17.689   6.733  1.00  0.00           C  
ATOM    414  C   GLY A  25       0.430  16.933   7.615  1.00  0.00           C  
ATOM    415  O   GLY A  25       0.057  16.294   8.578  1.00  0.00           O  
ATOM    416  H   GLY A  25       0.596  18.680   5.213  1.00  0.00           H  
ATOM    417  HA2 GLY A  25      -0.790  18.646   7.182  1.00  0.00           H  
ATOM    418  HA3 GLY A  25      -1.472  17.111   6.644  1.00  0.00           H  
ATOM    419  N   GLY A  26       1.694  17.000   7.300  1.00  0.00           N  
ATOM    420  CA  GLY A  26       2.703  16.283   8.133  1.00  0.00           C  
ATOM    421  C   GLY A  26       3.878  15.848   7.257  1.00  0.00           C  
ATOM    422  O   GLY A  26       4.062  14.678   6.985  1.00  0.00           O  
ATOM    423  H   GLY A  26       1.981  17.522   6.522  1.00  0.00           H  
ATOM    424  HA2 GLY A  26       3.059  16.944   8.913  1.00  0.00           H  
ATOM    425  HA3 GLY A  26       2.247  15.409   8.577  1.00  0.00           H  
ATOM    426  N   GLN A  27       4.677  16.779   6.817  1.00  0.00           N  
ATOM    427  CA  GLN A  27       5.841  16.413   5.964  1.00  0.00           C  
ATOM    428  C   GLN A  27       6.730  15.431   6.726  1.00  0.00           C  
ATOM    429  O   GLN A  27       7.721  14.946   6.215  1.00  0.00           O  
ATOM    430  CB  GLN A  27       6.639  17.673   5.623  1.00  0.00           C  
ATOM    431  CG  GLN A  27       7.693  17.341   4.565  1.00  0.00           C  
ATOM    432  CD  GLN A  27       7.833  18.520   3.600  1.00  0.00           C  
ATOM    433  OE1 GLN A  27       8.235  18.349   2.468  1.00  0.00           O  
ATOM    434  NE2 GLN A  27       7.515  19.719   4.007  1.00  0.00           N  
ATOM    435  H   GLN A  27       4.515  17.716   7.050  1.00  0.00           H  
ATOM    436  HA  GLN A  27       5.489  15.950   5.054  1.00  0.00           H  
ATOM    437  HB2 GLN A  27       5.969  18.429   5.239  1.00  0.00           H  
ATOM    438  HB3 GLN A  27       7.127  18.042   6.512  1.00  0.00           H  
ATOM    439  HG2 GLN A  27       8.641  17.155   5.048  1.00  0.00           H  
ATOM    440  HG3 GLN A  27       7.389  16.463   4.016  1.00  0.00           H  
ATOM    441 HE21 GLN A  27       7.190  19.857   4.921  1.00  0.00           H  
ATOM    442 HE22 GLN A  27       7.601  20.482   3.397  1.00  0.00           H  
ATOM    443  N   LYS A  28       6.381  15.130   7.948  1.00  0.00           N  
ATOM    444  CA  LYS A  28       7.202  14.176   8.746  1.00  0.00           C  
ATOM    445  C   LYS A  28       6.695  12.751   8.518  1.00  0.00           C  
ATOM    446  O   LYS A  28       7.413  11.789   8.706  1.00  0.00           O  
ATOM    447  CB  LYS A  28       7.092  14.525  10.234  1.00  0.00           C  
ATOM    448  CG  LYS A  28       5.717  15.135  10.518  1.00  0.00           C  
ATOM    449  CD  LYS A  28       5.571  15.388  12.022  1.00  0.00           C  
ATOM    450  CE  LYS A  28       4.289  16.181  12.285  1.00  0.00           C  
ATOM    451  NZ  LYS A  28       3.192  15.659  11.421  1.00  0.00           N  
ATOM    452  H   LYS A  28       5.578  15.530   8.339  1.00  0.00           H  
ATOM    453  HA  LYS A  28       8.235  14.245   8.438  1.00  0.00           H  
ATOM    454  HB2 LYS A  28       7.217  13.628  10.823  1.00  0.00           H  
ATOM    455  HB3 LYS A  28       7.860  15.237  10.495  1.00  0.00           H  
ATOM    456  HG2 LYS A  28       5.620  16.070   9.984  1.00  0.00           H  
ATOM    457  HG3 LYS A  28       4.947  14.454  10.194  1.00  0.00           H  
ATOM    458  HD2 LYS A  28       5.524  14.442  12.542  1.00  0.00           H  
ATOM    459  HD3 LYS A  28       6.420  15.953  12.376  1.00  0.00           H  
ATOM    460  HE2 LYS A  28       4.010  16.076  13.323  1.00  0.00           H  
ATOM    461  HE3 LYS A  28       4.457  17.224  12.062  1.00  0.00           H  
ATOM    462  HZ1 LYS A  28       2.408  16.342  11.409  1.00  0.00           H  
ATOM    463  HZ2 LYS A  28       2.856  14.751  11.798  1.00  0.00           H  
ATOM    464  HZ3 LYS A  28       3.548  15.521  10.455  1.00  0.00           H  
ATOM    465  N   ASN A  29       5.462  12.605   8.111  1.00  0.00           N  
ATOM    466  CA  ASN A  29       4.915  11.240   7.871  1.00  0.00           C  
ATOM    467  C   ASN A  29       5.447  10.704   6.540  1.00  0.00           C  
ATOM    468  O   ASN A  29       5.810   9.550   6.425  1.00  0.00           O  
ATOM    469  CB  ASN A  29       3.388  11.300   7.821  1.00  0.00           C  
ATOM    470  CG  ASN A  29       2.864  12.016   9.067  1.00  0.00           C  
ATOM    471  OD1 ASN A  29       3.457  12.971   9.528  1.00  0.00           O  
ATOM    472  ND2 ASN A  29       1.767  11.593   9.635  1.00  0.00           N  
ATOM    473  H   ASN A  29       4.897  13.392   7.964  1.00  0.00           H  
ATOM    474  HA  ASN A  29       5.223  10.582   8.672  1.00  0.00           H  
ATOM    475  HB2 ASN A  29       3.078  11.841   6.937  1.00  0.00           H  
ATOM    476  HB3 ASN A  29       2.988  10.296   7.790  1.00  0.00           H  
ATOM    477 HD21 ASN A  29       1.289  10.822   9.263  1.00  0.00           H  
ATOM    478 HD22 ASN A  29       1.423  12.044  10.434  1.00  0.00           H  
ATOM    479  N   MET A  30       5.494  11.532   5.532  1.00  0.00           N  
ATOM    480  CA  MET A  30       6.000  11.068   4.209  1.00  0.00           C  
ATOM    481  C   MET A  30       7.156  10.088   4.419  1.00  0.00           C  
ATOM    482  O   MET A  30       7.373   9.191   3.629  1.00  0.00           O  
ATOM    483  CB  MET A  30       6.490  12.270   3.401  1.00  0.00           C  
ATOM    484  CG  MET A  30       7.198  11.782   2.136  1.00  0.00           C  
ATOM    485  SD  MET A  30       7.009  13.016   0.825  1.00  0.00           S  
ATOM    486  CE  MET A  30       8.682  12.885   0.148  1.00  0.00           C  
ATOM    487  H   MET A  30       5.195  12.458   5.645  1.00  0.00           H  
ATOM    488  HA  MET A  30       5.204  10.575   3.673  1.00  0.00           H  
ATOM    489  HB2 MET A  30       5.646  12.887   3.126  1.00  0.00           H  
ATOM    490  HB3 MET A  30       7.180  12.848   3.996  1.00  0.00           H  
ATOM    491  HG2 MET A  30       8.248  11.635   2.344  1.00  0.00           H  
ATOM    492  HG3 MET A  30       6.760  10.848   1.816  1.00  0.00           H  
ATOM    493  HE1 MET A  30       9.043  11.877   0.268  1.00  0.00           H  
ATOM    494  HE2 MET A  30       9.337  13.564   0.677  1.00  0.00           H  
ATOM    495  HE3 MET A  30       8.666  13.138  -0.903  1.00  0.00           H  
ATOM    496  N   ASN A  31       7.898  10.249   5.480  1.00  0.00           N  
ATOM    497  CA  ASN A  31       9.038   9.325   5.739  1.00  0.00           C  
ATOM    498  C   ASN A  31       8.553   8.144   6.581  1.00  0.00           C  
ATOM    499  O   ASN A  31       8.530   7.016   6.132  1.00  0.00           O  
ATOM    500  CB  ASN A  31      10.137  10.072   6.498  1.00  0.00           C  
ATOM    501  CG  ASN A  31      10.428  11.401   5.798  1.00  0.00           C  
ATOM    502  OD1 ASN A  31      11.289  12.147   6.220  1.00  0.00           O  
ATOM    503  ND2 ASN A  31       9.743  11.731   4.737  1.00  0.00           N  
ATOM    504  H   ASN A  31       7.706  10.978   6.106  1.00  0.00           H  
ATOM    505  HA  ASN A  31       9.429   8.963   4.801  1.00  0.00           H  
ATOM    506  HB2 ASN A  31       9.809  10.262   7.510  1.00  0.00           H  
ATOM    507  HB3 ASN A  31      11.033   9.473   6.516  1.00  0.00           H  
ATOM    508 HD21 ASN A  31       9.049  11.130   4.395  1.00  0.00           H  
ATOM    509 HD22 ASN A  31       9.922  12.581   4.281  1.00  0.00           H  
ATOM    510  N   LYS A  32       8.162   8.395   7.800  1.00  0.00           N  
ATOM    511  CA  LYS A  32       7.678   7.289   8.672  1.00  0.00           C  
ATOM    512  C   LYS A  32       6.763   6.364   7.865  1.00  0.00           C  
ATOM    513  O   LYS A  32       6.759   5.163   8.051  1.00  0.00           O  
ATOM    514  CB  LYS A  32       6.901   7.874   9.853  1.00  0.00           C  
ATOM    515  CG  LYS A  32       7.886   8.393  10.902  1.00  0.00           C  
ATOM    516  CD  LYS A  32       7.172   9.372  11.838  1.00  0.00           C  
ATOM    517  CE  LYS A  32       6.393   8.591  12.897  1.00  0.00           C  
ATOM    518  NZ  LYS A  32       7.035   8.784  14.228  1.00  0.00           N  
ATOM    519  H   LYS A  32       8.188   9.314   8.143  1.00  0.00           H  
ATOM    520  HA  LYS A  32       8.523   6.726   9.041  1.00  0.00           H  
ATOM    521  HB2 LYS A  32       6.279   8.687   9.507  1.00  0.00           H  
ATOM    522  HB3 LYS A  32       6.280   7.107  10.292  1.00  0.00           H  
ATOM    523  HG2 LYS A  32       8.270   7.562  11.477  1.00  0.00           H  
ATOM    524  HG3 LYS A  32       8.703   8.899  10.411  1.00  0.00           H  
ATOM    525  HD2 LYS A  32       7.904  10.005  12.320  1.00  0.00           H  
ATOM    526  HD3 LYS A  32       6.488   9.982  11.268  1.00  0.00           H  
ATOM    527  HE2 LYS A  32       5.375   8.948  12.932  1.00  0.00           H  
ATOM    528  HE3 LYS A  32       6.396   7.540  12.646  1.00  0.00           H  
ATOM    529  HZ1 LYS A  32       7.102   7.870  14.718  1.00  0.00           H  
ATOM    530  HZ2 LYS A  32       6.461   9.442  14.796  1.00  0.00           H  
ATOM    531  HZ3 LYS A  32       7.988   9.177  14.101  1.00  0.00           H  
ATOM    532  N   VAL A  33       5.990   6.912   6.968  1.00  0.00           N  
ATOM    533  CA  VAL A  33       5.078   6.063   6.150  1.00  0.00           C  
ATOM    534  C   VAL A  33       5.895   5.308   5.098  1.00  0.00           C  
ATOM    535  O   VAL A  33       5.635   4.157   4.805  1.00  0.00           O  
ATOM    536  CB  VAL A  33       4.043   6.946   5.453  1.00  0.00           C  
ATOM    537  CG1 VAL A  33       3.384   7.867   6.480  1.00  0.00           C  
ATOM    538  CG2 VAL A  33       4.737   7.793   4.381  1.00  0.00           C  
ATOM    539  H   VAL A  33       6.009   7.883   6.831  1.00  0.00           H  
ATOM    540  HA  VAL A  33       4.574   5.355   6.791  1.00  0.00           H  
ATOM    541  HB  VAL A  33       3.291   6.324   4.991  1.00  0.00           H  
ATOM    542 HG11 VAL A  33       2.375   7.530   6.671  1.00  0.00           H  
ATOM    543 HG12 VAL A  33       3.360   8.877   6.096  1.00  0.00           H  
ATOM    544 HG13 VAL A  33       3.950   7.846   7.399  1.00  0.00           H  
ATOM    545 HG21 VAL A  33       4.179   8.706   4.228  1.00  0.00           H  
ATOM    546 HG22 VAL A  33       4.779   7.237   3.457  1.00  0.00           H  
ATOM    547 HG23 VAL A  33       5.739   8.032   4.705  1.00  0.00           H  
ATOM    548  N   ASP A  34       6.880   5.946   4.530  1.00  0.00           N  
ATOM    549  CA  ASP A  34       7.713   5.265   3.499  1.00  0.00           C  
ATOM    550  C   ASP A  34       8.226   3.937   4.056  1.00  0.00           C  
ATOM    551  O   ASP A  34       8.443   2.989   3.327  1.00  0.00           O  
ATOM    552  CB  ASP A  34       8.899   6.158   3.130  1.00  0.00           C  
ATOM    553  CG  ASP A  34       9.875   5.375   2.249  1.00  0.00           C  
ATOM    554  OD1 ASP A  34       9.442   4.425   1.619  1.00  0.00           O  
ATOM    555  OD2 ASP A  34      11.039   5.740   2.219  1.00  0.00           O  
ATOM    556  H   ASP A  34       7.073   6.873   4.781  1.00  0.00           H  
ATOM    557  HA  ASP A  34       7.115   5.080   2.619  1.00  0.00           H  
ATOM    558  HB2 ASP A  34       8.543   7.025   2.592  1.00  0.00           H  
ATOM    559  HB3 ASP A  34       9.404   6.476   4.030  1.00  0.00           H  
ATOM    560  N   HIS A  35       8.421   3.858   5.344  1.00  0.00           N  
ATOM    561  CA  HIS A  35       8.918   2.589   5.944  1.00  0.00           C  
ATOM    562  C   HIS A  35       7.744   1.628   6.140  1.00  0.00           C  
ATOM    563  O   HIS A  35       7.907   0.423   6.134  1.00  0.00           O  
ATOM    564  CB  HIS A  35       9.566   2.881   7.300  1.00  0.00           C  
ATOM    565  CG  HIS A  35       9.811   1.587   8.025  1.00  0.00           C  
ATOM    566  ND1 HIS A  35       8.782   0.712   8.345  1.00  0.00           N  
ATOM    567  CD2 HIS A  35      10.962   1.001   8.495  1.00  0.00           C  
ATOM    568  CE1 HIS A  35       9.328  -0.342   8.979  1.00  0.00           C  
ATOM    569  NE2 HIS A  35      10.651  -0.214   9.095  1.00  0.00           N  
ATOM    570  H   HIS A  35       8.240   4.633   5.916  1.00  0.00           H  
ATOM    571  HA  HIS A  35       9.646   2.139   5.286  1.00  0.00           H  
ATOM    572  HB2 HIS A  35      10.505   3.393   7.147  1.00  0.00           H  
ATOM    573  HB3 HIS A  35       8.908   3.503   7.888  1.00  0.00           H  
ATOM    574  HD1 HIS A  35       7.831   0.839   8.148  1.00  0.00           H  
ATOM    575  HD2 HIS A  35      11.954   1.421   8.413  1.00  0.00           H  
ATOM    576  HE1 HIS A  35       8.767  -1.187   9.346  1.00  0.00           H  
ATOM    577  HE2 HIS A  35      11.273  -0.845   9.513  1.00  0.00           H  
ATOM    578  N   HIS A  36       6.562   2.150   6.315  1.00  0.00           N  
ATOM    579  CA  HIS A  36       5.377   1.268   6.513  1.00  0.00           C  
ATOM    580  C   HIS A  36       5.112   0.475   5.232  1.00  0.00           C  
ATOM    581  O   HIS A  36       4.893  -0.719   5.265  1.00  0.00           O  
ATOM    582  CB  HIS A  36       4.153   2.123   6.841  1.00  0.00           C  
ATOM    583  CG  HIS A  36       4.041   2.284   8.331  1.00  0.00           C  
ATOM    584  ND1 HIS A  36       5.031   1.844   9.200  1.00  0.00           N  
ATOM    585  CD2 HIS A  36       3.064   2.834   9.124  1.00  0.00           C  
ATOM    586  CE1 HIS A  36       4.631   2.134  10.451  1.00  0.00           C  
ATOM    587  NE2 HIS A  36       3.441   2.738  10.458  1.00  0.00           N  
ATOM    588  H   HIS A  36       6.452   3.125   6.317  1.00  0.00           H  
ATOM    589  HA  HIS A  36       5.568   0.585   7.326  1.00  0.00           H  
ATOM    590  HB2 HIS A  36       4.259   3.095   6.381  1.00  0.00           H  
ATOM    591  HB3 HIS A  36       3.264   1.641   6.464  1.00  0.00           H  
ATOM    592  HD1 HIS A  36       5.869   1.402   8.946  1.00  0.00           H  
ATOM    593  HD2 HIS A  36       2.145   3.274   8.766  1.00  0.00           H  
ATOM    594  HE1 HIS A  36       5.202   1.908  11.340  1.00  0.00           H  
ATOM    595  HE2 HIS A  36       2.938   3.046  11.240  1.00  0.00           H  
ATOM    596  N   LEU A  37       5.128   1.131   4.105  1.00  0.00           N  
ATOM    597  CA  LEU A  37       4.876   0.417   2.823  1.00  0.00           C  
ATOM    598  C   LEU A  37       6.134  -0.349   2.408  1.00  0.00           C  
ATOM    599  O   LEU A  37       6.092  -1.537   2.161  1.00  0.00           O  
ATOM    600  CB  LEU A  37       4.517   1.432   1.737  1.00  0.00           C  
ATOM    601  CG  LEU A  37       3.011   1.680   1.744  1.00  0.00           C  
ATOM    602  CD1 LEU A  37       2.740   3.137   1.386  1.00  0.00           C  
ATOM    603  CD2 LEU A  37       2.339   0.780   0.709  1.00  0.00           C  
ATOM    604  H   LEU A  37       5.306   2.094   4.102  1.00  0.00           H  
ATOM    605  HA  LEU A  37       4.058  -0.277   2.952  1.00  0.00           H  
ATOM    606  HB2 LEU A  37       5.037   2.360   1.928  1.00  0.00           H  
ATOM    607  HB3 LEU A  37       4.810   1.045   0.774  1.00  0.00           H  
ATOM    608  HG  LEU A  37       2.614   1.467   2.725  1.00  0.00           H  
ATOM    609 HD11 LEU A  37       1.675   3.293   1.298  1.00  0.00           H  
ATOM    610 HD12 LEU A  37       3.217   3.367   0.446  1.00  0.00           H  
ATOM    611 HD13 LEU A  37       3.137   3.778   2.159  1.00  0.00           H  
ATOM    612 HD21 LEU A  37       1.312   1.089   0.580  1.00  0.00           H  
ATOM    613 HD22 LEU A  37       2.367  -0.245   1.050  1.00  0.00           H  
ATOM    614 HD23 LEU A  37       2.861   0.860  -0.233  1.00  0.00           H  
ATOM    615  N   GLN A  38       7.252   0.321   2.329  1.00  0.00           N  
ATOM    616  CA  GLN A  38       8.507  -0.375   1.929  1.00  0.00           C  
ATOM    617  C   GLN A  38       8.508  -1.784   2.521  1.00  0.00           C  
ATOM    618  O   GLN A  38       8.828  -2.749   1.854  1.00  0.00           O  
ATOM    619  CB  GLN A  38       9.714   0.406   2.453  1.00  0.00           C  
ATOM    620  CG  GLN A  38      10.103   1.480   1.436  1.00  0.00           C  
ATOM    621  CD  GLN A  38      11.351   2.220   1.922  1.00  0.00           C  
ATOM    622  OE1 GLN A  38      12.384   2.178   1.284  1.00  0.00           O  
ATOM    623  NE2 GLN A  38      11.298   2.903   3.032  1.00  0.00           N  
ATOM    624  H   GLN A  38       7.265   1.280   2.531  1.00  0.00           H  
ATOM    625  HA  GLN A  38       8.557  -0.437   0.853  1.00  0.00           H  
ATOM    626  HB2 GLN A  38       9.463   0.873   3.394  1.00  0.00           H  
ATOM    627  HB3 GLN A  38      10.545  -0.270   2.597  1.00  0.00           H  
ATOM    628  HG2 GLN A  38      10.309   1.014   0.482  1.00  0.00           H  
ATOM    629  HG3 GLN A  38       9.291   2.182   1.326  1.00  0.00           H  
ATOM    630 HE21 GLN A  38      10.464   2.939   3.546  1.00  0.00           H  
ATOM    631 HE22 GLN A  38      12.093   3.379   3.352  1.00  0.00           H  
ATOM    632  N   ASN A  39       8.142  -1.915   3.768  1.00  0.00           N  
ATOM    633  CA  ASN A  39       8.111  -3.264   4.394  1.00  0.00           C  
ATOM    634  C   ASN A  39       6.985  -4.080   3.758  1.00  0.00           C  
ATOM    635  O   ASN A  39       7.087  -5.281   3.596  1.00  0.00           O  
ATOM    636  CB  ASN A  39       7.857  -3.128   5.897  1.00  0.00           C  
ATOM    637  CG  ASN A  39       8.549  -4.274   6.638  1.00  0.00           C  
ATOM    638  OD1 ASN A  39       8.959  -5.244   6.033  1.00  0.00           O  
ATOM    639  ND2 ASN A  39       8.696  -4.204   7.934  1.00  0.00           N  
ATOM    640  H   ASN A  39       7.879  -1.127   4.287  1.00  0.00           H  
ATOM    641  HA  ASN A  39       9.056  -3.761   4.229  1.00  0.00           H  
ATOM    642  HB2 ASN A  39       8.254  -2.182   6.245  1.00  0.00           H  
ATOM    643  HB3 ASN A  39       6.792  -3.168   6.088  1.00  0.00           H  
ATOM    644 HD21 ASN A  39       8.364  -3.423   8.423  1.00  0.00           H  
ATOM    645 HD22 ASN A  39       9.139  -4.933   8.418  1.00  0.00           H  
ATOM    646  N   VAL A  40       5.911  -3.434   3.387  1.00  0.00           N  
ATOM    647  CA  VAL A  40       4.780  -4.168   2.754  1.00  0.00           C  
ATOM    648  C   VAL A  40       5.137  -4.484   1.300  1.00  0.00           C  
ATOM    649  O   VAL A  40       5.244  -5.632   0.917  1.00  0.00           O  
ATOM    650  CB  VAL A  40       3.515  -3.309   2.804  1.00  0.00           C  
ATOM    651  CG1 VAL A  40       2.310  -4.152   2.378  1.00  0.00           C  
ATOM    652  CG2 VAL A  40       3.300  -2.810   4.234  1.00  0.00           C  
ATOM    653  H   VAL A  40       5.853  -2.465   3.522  1.00  0.00           H  
ATOM    654  HA  VAL A  40       4.609  -5.091   3.288  1.00  0.00           H  
ATOM    655  HB  VAL A  40       3.623  -2.464   2.134  1.00  0.00           H  
ATOM    656 HG11 VAL A  40       2.089  -3.968   1.337  1.00  0.00           H  
ATOM    657 HG12 VAL A  40       1.453  -3.885   2.980  1.00  0.00           H  
ATOM    658 HG13 VAL A  40       2.536  -5.199   2.519  1.00  0.00           H  
ATOM    659 HG21 VAL A  40       2.519  -3.390   4.703  1.00  0.00           H  
ATOM    660 HG22 VAL A  40       3.012  -1.769   4.214  1.00  0.00           H  
ATOM    661 HG23 VAL A  40       4.216  -2.919   4.795  1.00  0.00           H  
ATOM    662  N   ILE A  41       5.329  -3.478   0.486  1.00  0.00           N  
ATOM    663  CA  ILE A  41       5.687  -3.738  -0.938  1.00  0.00           C  
ATOM    664  C   ILE A  41       6.587  -4.972  -1.014  1.00  0.00           C  
ATOM    665  O   ILE A  41       6.530  -5.738  -1.956  1.00  0.00           O  
ATOM    666  CB  ILE A  41       6.436  -2.534  -1.509  1.00  0.00           C  
ATOM    667  CG1 ILE A  41       5.631  -1.259  -1.238  1.00  0.00           C  
ATOM    668  CG2 ILE A  41       6.611  -2.725  -3.017  1.00  0.00           C  
ATOM    669  CD1 ILE A  41       5.892  -0.237  -2.346  1.00  0.00           C  
ATOM    670  H   ILE A  41       5.239  -2.557   0.810  1.00  0.00           H  
ATOM    671  HA  ILE A  41       4.789  -3.907  -1.512  1.00  0.00           H  
ATOM    672  HB  ILE A  41       7.407  -2.459  -1.041  1.00  0.00           H  
ATOM    673 HG12 ILE A  41       4.577  -1.497  -1.209  1.00  0.00           H  
ATOM    674 HG13 ILE A  41       5.934  -0.839  -0.289  1.00  0.00           H  
ATOM    675 HG21 ILE A  41       7.000  -3.714  -3.212  1.00  0.00           H  
ATOM    676 HG22 ILE A  41       7.301  -1.985  -3.397  1.00  0.00           H  
ATOM    677 HG23 ILE A  41       5.656  -2.611  -3.508  1.00  0.00           H  
ATOM    678 HD11 ILE A  41       6.921  -0.311  -2.669  1.00  0.00           H  
ATOM    679 HD12 ILE A  41       5.704   0.758  -1.971  1.00  0.00           H  
ATOM    680 HD13 ILE A  41       5.238  -0.438  -3.180  1.00  0.00           H  
ATOM    681  N   GLU A  42       7.415  -5.174  -0.025  1.00  0.00           N  
ATOM    682  CA  GLU A  42       8.316  -6.360  -0.034  1.00  0.00           C  
ATOM    683  C   GLU A  42       7.484  -7.627   0.175  1.00  0.00           C  
ATOM    684  O   GLU A  42       7.759  -8.663  -0.396  1.00  0.00           O  
ATOM    685  CB  GLU A  42       9.344  -6.231   1.092  1.00  0.00           C  
ATOM    686  CG  GLU A  42      10.684  -6.809   0.629  1.00  0.00           C  
ATOM    687  CD  GLU A  42      11.292  -5.897  -0.438  1.00  0.00           C  
ATOM    688  OE1 GLU A  42      11.000  -4.713  -0.414  1.00  0.00           O  
ATOM    689  OE2 GLU A  42      12.040  -6.399  -1.260  1.00  0.00           O  
ATOM    690  H   GLU A  42       7.443  -4.544   0.726  1.00  0.00           H  
ATOM    691  HA  GLU A  42       8.826  -6.417  -0.985  1.00  0.00           H  
ATOM    692  HB2 GLU A  42       9.470  -5.188   1.346  1.00  0.00           H  
ATOM    693  HB3 GLU A  42       9.000  -6.775   1.958  1.00  0.00           H  
ATOM    694  HG2 GLU A  42      11.357  -6.876   1.473  1.00  0.00           H  
ATOM    695  HG3 GLU A  42      10.528  -7.793   0.214  1.00  0.00           H  
ATOM    696  N   ASP A  43       6.465  -7.553   0.989  1.00  0.00           N  
ATOM    697  CA  ASP A  43       5.617  -8.755   1.229  1.00  0.00           C  
ATOM    698  C   ASP A  43       4.992  -9.202  -0.093  1.00  0.00           C  
ATOM    699  O   ASP A  43       5.129 -10.337  -0.504  1.00  0.00           O  
ATOM    700  CB  ASP A  43       4.510  -8.409   2.229  1.00  0.00           C  
ATOM    701  CG  ASP A  43       3.691  -9.664   2.538  1.00  0.00           C  
ATOM    702  OD1 ASP A  43       3.139 -10.232   1.611  1.00  0.00           O  
ATOM    703  OD2 ASP A  43       3.630 -10.035   3.699  1.00  0.00           O  
ATOM    704  H   ASP A  43       6.256  -6.706   1.440  1.00  0.00           H  
ATOM    705  HA  ASP A  43       6.225  -9.553   1.628  1.00  0.00           H  
ATOM    706  HB2 ASP A  43       4.954  -8.034   3.142  1.00  0.00           H  
ATOM    707  HB3 ASP A  43       3.863  -7.654   1.801  1.00  0.00           H  
ATOM    708  N   ILE A  44       4.311  -8.314  -0.765  1.00  0.00           N  
ATOM    709  CA  ILE A  44       3.683  -8.682  -2.065  1.00  0.00           C  
ATOM    710  C   ILE A  44       4.727  -9.349  -2.955  1.00  0.00           C  
ATOM    711  O   ILE A  44       4.529 -10.440  -3.450  1.00  0.00           O  
ATOM    712  CB  ILE A  44       3.175  -7.420  -2.754  1.00  0.00           C  
ATOM    713  CG1 ILE A  44       2.132  -6.736  -1.868  1.00  0.00           C  
ATOM    714  CG2 ILE A  44       2.542  -7.791  -4.097  1.00  0.00           C  
ATOM    715  CD1 ILE A  44       2.541  -5.286  -1.610  1.00  0.00           C  
ATOM    716  H   ILE A  44       4.218  -7.403  -0.417  1.00  0.00           H  
ATOM    717  HA  ILE A  44       2.861  -9.362  -1.895  1.00  0.00           H  
ATOM    718  HB  ILE A  44       4.006  -6.751  -2.920  1.00  0.00           H  
ATOM    719 HG12 ILE A  44       1.172  -6.755  -2.362  1.00  0.00           H  
ATOM    720 HG13 ILE A  44       2.062  -7.257  -0.926  1.00  0.00           H  
ATOM    721 HG21 ILE A  44       1.812  -8.573  -3.947  1.00  0.00           H  
ATOM    722 HG22 ILE A  44       3.309  -8.139  -4.772  1.00  0.00           H  
ATOM    723 HG23 ILE A  44       2.058  -6.924  -4.519  1.00  0.00           H  
ATOM    724 HD11 ILE A  44       3.002  -4.875  -2.497  1.00  0.00           H  
ATOM    725 HD12 ILE A  44       3.243  -5.252  -0.790  1.00  0.00           H  
ATOM    726 HD13 ILE A  44       1.667  -4.707  -1.359  1.00  0.00           H  
ATOM    727  N   HIS A  45       5.841  -8.704  -3.158  1.00  0.00           N  
ATOM    728  CA  HIS A  45       6.899  -9.309  -4.009  1.00  0.00           C  
ATOM    729  C   HIS A  45       7.179 -10.719  -3.495  1.00  0.00           C  
ATOM    730  O   HIS A  45       7.535 -11.608  -4.242  1.00  0.00           O  
ATOM    731  CB  HIS A  45       8.172  -8.465  -3.917  1.00  0.00           C  
ATOM    732  CG  HIS A  45       8.822  -8.387  -5.271  1.00  0.00           C  
ATOM    733  ND1 HIS A  45       8.603  -9.342  -6.255  1.00  0.00           N  
ATOM    734  CD2 HIS A  45       9.691  -7.475  -5.820  1.00  0.00           C  
ATOM    735  CE1 HIS A  45       9.326  -8.986  -7.333  1.00  0.00           C  
ATOM    736  NE2 HIS A  45      10.006  -7.858  -7.119  1.00  0.00           N  
ATOM    737  H   HIS A  45       5.984  -7.826  -2.746  1.00  0.00           H  
ATOM    738  HA  HIS A  45       6.561  -9.351  -5.034  1.00  0.00           H  
ATOM    739  HB2 HIS A  45       7.920  -7.470  -3.580  1.00  0.00           H  
ATOM    740  HB3 HIS A  45       8.855  -8.921  -3.216  1.00  0.00           H  
ATOM    741  HD1 HIS A  45       8.026 -10.130  -6.179  1.00  0.00           H  
ATOM    742  HD2 HIS A  45      10.071  -6.597  -5.320  1.00  0.00           H  
ATOM    743  HE1 HIS A  45       9.354  -9.546  -8.257  1.00  0.00           H  
ATOM    744  HE2 HIS A  45      10.602  -7.396  -7.745  1.00  0.00           H  
ATOM    745  N   ASP A  46       7.018 -10.927  -2.217  1.00  0.00           N  
ATOM    746  CA  ASP A  46       7.267 -12.274  -1.636  1.00  0.00           C  
ATOM    747  C   ASP A  46       6.001 -13.129  -1.746  1.00  0.00           C  
ATOM    748  O   ASP A  46       5.963 -14.252  -1.281  1.00  0.00           O  
ATOM    749  CB  ASP A  46       7.661 -12.127  -0.166  1.00  0.00           C  
ATOM    750  CG  ASP A  46       8.678 -10.993  -0.027  1.00  0.00           C  
ATOM    751  OD1 ASP A  46       9.420 -10.769  -0.970  1.00  0.00           O  
ATOM    752  OD2 ASP A  46       8.700 -10.367   1.020  1.00  0.00           O  
ATOM    753  H   ASP A  46       6.727 -10.190  -1.637  1.00  0.00           H  
ATOM    754  HA  ASP A  46       8.069 -12.754  -2.176  1.00  0.00           H  
ATOM    755  HB2 ASP A  46       6.781 -11.897   0.422  1.00  0.00           H  
ATOM    756  HB3 ASP A  46       8.104 -13.051   0.183  1.00  0.00           H  
ATOM    757  N   PHE A  47       4.962 -12.618  -2.354  1.00  0.00           N  
ATOM    758  CA  PHE A  47       3.713 -13.418  -2.480  1.00  0.00           C  
ATOM    759  C   PHE A  47       3.790 -14.271  -3.745  1.00  0.00           C  
ATOM    760  O   PHE A  47       3.182 -15.318  -3.840  1.00  0.00           O  
ATOM    761  CB  PHE A  47       2.508 -12.479  -2.559  1.00  0.00           C  
ATOM    762  CG  PHE A  47       1.232 -13.289  -2.593  1.00  0.00           C  
ATOM    763  CD1 PHE A  47       0.839 -13.927  -3.774  1.00  0.00           C  
ATOM    764  CD2 PHE A  47       0.443 -13.402  -1.441  1.00  0.00           C  
ATOM    765  CE1 PHE A  47      -0.341 -14.678  -3.806  1.00  0.00           C  
ATOM    766  CE2 PHE A  47      -0.738 -14.153  -1.473  1.00  0.00           C  
ATOM    767  CZ  PHE A  47      -1.130 -14.793  -2.654  1.00  0.00           C  
ATOM    768  H   PHE A  47       5.003 -11.710  -2.728  1.00  0.00           H  
ATOM    769  HA  PHE A  47       3.611 -14.062  -1.618  1.00  0.00           H  
ATOM    770  HB2 PHE A  47       2.498 -11.834  -1.693  1.00  0.00           H  
ATOM    771  HB3 PHE A  47       2.579 -11.879  -3.453  1.00  0.00           H  
ATOM    772  HD1 PHE A  47       1.446 -13.839  -4.661  1.00  0.00           H  
ATOM    773  HD2 PHE A  47       0.743 -12.908  -0.529  1.00  0.00           H  
ATOM    774  HE1 PHE A  47      -0.643 -15.172  -4.717  1.00  0.00           H  
ATOM    775  HE2 PHE A  47      -1.344 -14.242  -0.584  1.00  0.00           H  
ATOM    776  HZ  PHE A  47      -2.041 -15.372  -2.679  1.00  0.00           H  
ATOM    777  N   MET A  48       4.542 -13.834  -4.720  1.00  0.00           N  
ATOM    778  CA  MET A  48       4.667 -14.625  -5.976  1.00  0.00           C  
ATOM    779  C   MET A  48       5.546 -15.849  -5.716  1.00  0.00           C  
ATOM    780  O   MET A  48       5.315 -16.916  -6.248  1.00  0.00           O  
ATOM    781  CB  MET A  48       5.306 -13.765  -7.070  1.00  0.00           C  
ATOM    782  CG  MET A  48       6.548 -13.067  -6.514  1.00  0.00           C  
ATOM    783  SD  MET A  48       7.584 -12.502  -7.888  1.00  0.00           S  
ATOM    784  CE  MET A  48       8.138 -14.134  -8.441  1.00  0.00           C  
ATOM    785  H   MET A  48       5.028 -12.987  -4.620  1.00  0.00           H  
ATOM    786  HA  MET A  48       3.687 -14.947  -6.297  1.00  0.00           H  
ATOM    787  HB2 MET A  48       5.588 -14.393  -7.902  1.00  0.00           H  
ATOM    788  HB3 MET A  48       4.600 -13.021  -7.403  1.00  0.00           H  
ATOM    789  HG2 MET A  48       6.246 -12.217  -5.918  1.00  0.00           H  
ATOM    790  HG3 MET A  48       7.109 -13.761  -5.902  1.00  0.00           H  
ATOM    791  HE1 MET A  48       7.531 -14.455  -9.276  1.00  0.00           H  
ATOM    792  HE2 MET A  48       8.038 -14.841  -7.634  1.00  0.00           H  
ATOM    793  HE3 MET A  48       9.175 -14.078  -8.742  1.00  0.00           H  
ATOM    794  N   GLN A  49       6.552 -15.702  -4.897  1.00  0.00           N  
ATOM    795  CA  GLN A  49       7.445 -16.859  -4.601  1.00  0.00           C  
ATOM    796  C   GLN A  49       6.591 -18.084  -4.275  1.00  0.00           C  
ATOM    797  O   GLN A  49       6.566 -19.049  -5.013  1.00  0.00           O  
ATOM    798  CB  GLN A  49       8.334 -16.523  -3.401  1.00  0.00           C  
ATOM    799  CG  GLN A  49       9.075 -15.212  -3.665  1.00  0.00           C  
ATOM    800  CD  GLN A  49       9.644 -14.672  -2.351  1.00  0.00           C  
ATOM    801  OE1 GLN A  49      10.706 -14.082  -2.331  1.00  0.00           O  
ATOM    802  NE2 GLN A  49       8.976 -14.850  -1.244  1.00  0.00           N  
ATOM    803  H   GLN A  49       6.720 -14.834  -4.476  1.00  0.00           H  
ATOM    804  HA  GLN A  49       8.064 -17.067  -5.461  1.00  0.00           H  
ATOM    805  HB2 GLN A  49       7.719 -16.418  -2.515  1.00  0.00           H  
ATOM    806  HB3 GLN A  49       9.053 -17.318  -3.251  1.00  0.00           H  
ATOM    807  HG2 GLN A  49       9.882 -15.389  -4.362  1.00  0.00           H  
ATOM    808  HG3 GLN A  49       8.391 -14.489  -4.084  1.00  0.00           H  
ATOM    809 HE21 GLN A  49       8.119 -15.325  -1.260  1.00  0.00           H  
ATOM    810 HE22 GLN A  49       9.331 -14.508  -0.397  1.00  0.00           H  
ATOM    811  N   GLY A  50       5.889 -18.050  -3.178  1.00  0.00           N  
ATOM    812  CA  GLY A  50       5.033 -19.212  -2.805  1.00  0.00           C  
ATOM    813  C   GLY A  50       3.660 -19.061  -3.463  1.00  0.00           C  
ATOM    814  O   GLY A  50       2.753 -19.831  -3.215  1.00  0.00           O  
ATOM    815  H   GLY A  50       5.921 -17.261  -2.598  1.00  0.00           H  
ATOM    816  HA2 GLY A  50       5.499 -20.126  -3.145  1.00  0.00           H  
ATOM    817  HA3 GLY A  50       4.914 -19.244  -1.734  1.00  0.00           H  
ATOM    818  N   GLY A  51       3.501 -18.073  -4.300  1.00  0.00           N  
ATOM    819  CA  GLY A  51       2.189 -17.872  -4.975  1.00  0.00           C  
ATOM    820  C   GLY A  51       1.058 -18.196  -3.998  1.00  0.00           C  
ATOM    821  O   GLY A  51       0.026 -18.713  -4.378  1.00  0.00           O  
ATOM    822  H   GLY A  51       4.246 -17.464  -4.485  1.00  0.00           H  
ATOM    823  HA2 GLY A  51       2.104 -16.843  -5.297  1.00  0.00           H  
ATOM    824  HA3 GLY A  51       2.118 -18.524  -5.831  1.00  0.00           H  
ATOM    825  N   GLY A  52       1.244 -17.896  -2.743  1.00  0.00           N  
ATOM    826  CA  GLY A  52       0.178 -18.188  -1.743  1.00  0.00           C  
ATOM    827  C   GLY A  52       0.741 -18.019  -0.332  1.00  0.00           C  
ATOM    828  O   GLY A  52       0.800 -18.957   0.438  1.00  0.00           O  
ATOM    829  H   GLY A  52       2.084 -17.479  -2.456  1.00  0.00           H  
ATOM    830  HA2 GLY A  52      -0.646 -17.504  -1.887  1.00  0.00           H  
ATOM    831  HA3 GLY A  52      -0.167 -19.202  -1.871  1.00  0.00           H  
ATOM    832  N   SER A  53       1.155 -16.831   0.015  1.00  0.00           N  
ATOM    833  CA  SER A  53       1.711 -16.607   1.377  1.00  0.00           C  
ATOM    834  C   SER A  53       0.611 -16.061   2.286  1.00  0.00           C  
ATOM    835  O   SER A  53       0.852 -15.229   3.139  1.00  0.00           O  
ATOM    836  CB  SER A  53       2.858 -15.598   1.300  1.00  0.00           C  
ATOM    837  OG  SER A  53       3.381 -15.584  -0.021  1.00  0.00           O  
ATOM    838  H   SER A  53       1.098 -16.087  -0.619  1.00  0.00           H  
ATOM    839  HA  SER A  53       2.079 -17.541   1.776  1.00  0.00           H  
ATOM    840  HB2 SER A  53       2.492 -14.614   1.547  1.00  0.00           H  
ATOM    841  HB3 SER A  53       3.633 -15.883   2.003  1.00  0.00           H  
ATOM    842  HG  SER A  53       2.976 -16.305  -0.508  1.00  0.00           H  
ATOM    843  N   GLY A  54      -0.597 -16.520   2.112  1.00  0.00           N  
ATOM    844  CA  GLY A  54      -1.708 -16.025   2.971  1.00  0.00           C  
ATOM    845  C   GLY A  54      -1.220 -15.940   4.416  1.00  0.00           C  
ATOM    846  O   GLY A  54      -1.836 -15.315   5.256  1.00  0.00           O  
ATOM    847  H   GLY A  54      -0.773 -17.192   1.419  1.00  0.00           H  
ATOM    848  HA2 GLY A  54      -2.015 -15.044   2.633  1.00  0.00           H  
ATOM    849  HA3 GLY A  54      -2.542 -16.707   2.914  1.00  0.00           H  
ATOM    850  N   GLY A  55      -0.113 -16.565   4.709  1.00  0.00           N  
ATOM    851  CA  GLY A  55       0.422 -16.522   6.098  1.00  0.00           C  
ATOM    852  C   GLY A  55       1.398 -15.352   6.227  1.00  0.00           C  
ATOM    853  O   GLY A  55       1.567 -14.787   7.289  1.00  0.00           O  
ATOM    854  H   GLY A  55       0.369 -17.062   4.014  1.00  0.00           H  
ATOM    855  HA2 GLY A  55      -0.394 -16.393   6.794  1.00  0.00           H  
ATOM    856  HA3 GLY A  55       0.940 -17.444   6.314  1.00  0.00           H  
ATOM    857  N   LYS A  56       2.040 -14.981   5.152  1.00  0.00           N  
ATOM    858  CA  LYS A  56       3.001 -13.844   5.215  1.00  0.00           C  
ATOM    859  C   LYS A  56       2.282 -12.550   4.838  1.00  0.00           C  
ATOM    860  O   LYS A  56       2.733 -11.466   5.145  1.00  0.00           O  
ATOM    861  CB  LYS A  56       4.152 -14.093   4.237  1.00  0.00           C  
ATOM    862  CG  LYS A  56       4.721 -15.495   4.461  1.00  0.00           C  
ATOM    863  CD  LYS A  56       5.759 -15.450   5.585  1.00  0.00           C  
ATOM    864  CE  LYS A  56       5.895 -16.839   6.212  1.00  0.00           C  
ATOM    865  NZ  LYS A  56       5.694 -17.879   5.164  1.00  0.00           N  
ATOM    866  H   LYS A  56       1.889 -15.449   4.303  1.00  0.00           H  
ATOM    867  HA  LYS A  56       3.392 -13.756   6.218  1.00  0.00           H  
ATOM    868  HB2 LYS A  56       3.786 -14.008   3.224  1.00  0.00           H  
ATOM    869  HB3 LYS A  56       4.928 -13.360   4.401  1.00  0.00           H  
ATOM    870  HG2 LYS A  56       3.921 -16.169   4.733  1.00  0.00           H  
ATOM    871  HG3 LYS A  56       5.192 -15.842   3.554  1.00  0.00           H  
ATOM    872  HD2 LYS A  56       6.712 -15.140   5.182  1.00  0.00           H  
ATOM    873  HD3 LYS A  56       5.442 -14.747   6.340  1.00  0.00           H  
ATOM    874  HE2 LYS A  56       6.881 -16.945   6.640  1.00  0.00           H  
ATOM    875  HE3 LYS A  56       5.153 -16.959   6.986  1.00  0.00           H  
ATOM    876  HZ1 LYS A  56       5.150 -18.671   5.561  1.00  0.00           H  
ATOM    877  HZ2 LYS A  56       6.619 -18.224   4.836  1.00  0.00           H  
ATOM    878  HZ3 LYS A  56       5.175 -17.468   4.362  1.00  0.00           H  
ATOM    879  N   LEU A  57       1.160 -12.654   4.181  1.00  0.00           N  
ATOM    880  CA  LEU A  57       0.414 -11.426   3.797  1.00  0.00           C  
ATOM    881  C   LEU A  57      -0.368 -10.920   5.007  1.00  0.00           C  
ATOM    882  O   LEU A  57      -0.186  -9.807   5.458  1.00  0.00           O  
ATOM    883  CB  LEU A  57      -0.561 -11.748   2.665  1.00  0.00           C  
ATOM    884  CG  LEU A  57      -0.936 -10.457   1.932  1.00  0.00           C  
ATOM    885  CD1 LEU A  57      -2.020 -10.754   0.900  1.00  0.00           C  
ATOM    886  CD2 LEU A  57      -1.466  -9.431   2.937  1.00  0.00           C  
ATOM    887  H   LEU A  57       0.808 -13.537   3.947  1.00  0.00           H  
ATOM    888  HA  LEU A  57       1.109 -10.666   3.471  1.00  0.00           H  
ATOM    889  HB2 LEU A  57      -0.094 -12.435   1.971  1.00  0.00           H  
ATOM    890  HB3 LEU A  57      -1.455 -12.197   3.076  1.00  0.00           H  
ATOM    891  HG  LEU A  57      -0.063 -10.059   1.434  1.00  0.00           H  
ATOM    892 HD11 LEU A  57      -2.750 -11.423   1.332  1.00  0.00           H  
ATOM    893 HD12 LEU A  57      -1.574 -11.216   0.032  1.00  0.00           H  
ATOM    894 HD13 LEU A  57      -2.503  -9.835   0.612  1.00  0.00           H  
ATOM    895 HD21 LEU A  57      -2.123  -9.921   3.641  1.00  0.00           H  
ATOM    896 HD22 LEU A  57      -2.012  -8.662   2.412  1.00  0.00           H  
ATOM    897 HD23 LEU A  57      -0.639  -8.985   3.466  1.00  0.00           H  
ATOM    898  N   GLN A  58      -1.237 -11.730   5.540  1.00  0.00           N  
ATOM    899  CA  GLN A  58      -2.023 -11.290   6.721  1.00  0.00           C  
ATOM    900  C   GLN A  58      -1.082 -10.628   7.729  1.00  0.00           C  
ATOM    901  O   GLN A  58      -1.511 -10.033   8.697  1.00  0.00           O  
ATOM    902  CB  GLN A  58      -2.708 -12.501   7.356  1.00  0.00           C  
ATOM    903  CG  GLN A  58      -4.038 -12.768   6.640  1.00  0.00           C  
ATOM    904  CD  GLN A  58      -3.925 -12.354   5.168  1.00  0.00           C  
ATOM    905  OE1 GLN A  58      -3.117 -12.890   4.436  1.00  0.00           O  
ATOM    906  NE2 GLN A  58      -4.707 -11.416   4.701  1.00  0.00           N  
ATOM    907  H   GLN A  58      -1.369 -12.625   5.166  1.00  0.00           H  
ATOM    908  HA  GLN A  58      -2.771 -10.578   6.408  1.00  0.00           H  
ATOM    909  HB2 GLN A  58      -2.068 -13.367   7.264  1.00  0.00           H  
ATOM    910  HB3 GLN A  58      -2.898 -12.302   8.400  1.00  0.00           H  
ATOM    911  HG2 GLN A  58      -4.275 -13.820   6.701  1.00  0.00           H  
ATOM    912  HG3 GLN A  58      -4.822 -12.195   7.113  1.00  0.00           H  
ATOM    913 HE21 GLN A  58      -5.359 -10.984   5.292  1.00  0.00           H  
ATOM    914 HE22 GLN A  58      -4.641 -11.142   3.759  1.00  0.00           H  
ATOM    915  N   GLU A  59       0.201 -10.714   7.497  1.00  0.00           N  
ATOM    916  CA  GLU A  59       1.173 -10.079   8.429  1.00  0.00           C  
ATOM    917  C   GLU A  59       1.281  -8.590   8.098  1.00  0.00           C  
ATOM    918  O   GLU A  59       1.035  -7.741   8.931  1.00  0.00           O  
ATOM    919  CB  GLU A  59       2.546 -10.736   8.271  1.00  0.00           C  
ATOM    920  CG  GLU A  59       2.496 -12.165   8.813  1.00  0.00           C  
ATOM    921  CD  GLU A  59       2.078 -12.138  10.284  1.00  0.00           C  
ATOM    922  OE1 GLU A  59       2.310 -11.126  10.926  1.00  0.00           O  
ATOM    923  OE2 GLU A  59       1.535 -13.127  10.745  1.00  0.00           O  
ATOM    924  H   GLU A  59       0.525 -11.191   6.704  1.00  0.00           H  
ATOM    925  HA  GLU A  59       0.829 -10.199   9.446  1.00  0.00           H  
ATOM    926  HB2 GLU A  59       2.817 -10.754   7.225  1.00  0.00           H  
ATOM    927  HB3 GLU A  59       3.281 -10.169   8.823  1.00  0.00           H  
ATOM    928  HG2 GLU A  59       1.779 -12.741   8.245  1.00  0.00           H  
ATOM    929  HG3 GLU A  59       3.473 -12.618   8.726  1.00  0.00           H  
ATOM    930  N   MET A  60       1.639  -8.262   6.884  1.00  0.00           N  
ATOM    931  CA  MET A  60       1.749  -6.826   6.510  1.00  0.00           C  
ATOM    932  C   MET A  60       0.346  -6.219   6.464  1.00  0.00           C  
ATOM    933  O   MET A  60       0.178  -5.016   6.464  1.00  0.00           O  
ATOM    934  CB  MET A  60       2.416  -6.697   5.137  1.00  0.00           C  
ATOM    935  CG  MET A  60       1.597  -7.460   4.096  1.00  0.00           C  
ATOM    936  SD  MET A  60       0.321  -6.371   3.421  1.00  0.00           S  
ATOM    937  CE  MET A  60       0.507  -6.853   1.687  1.00  0.00           C  
ATOM    938  H   MET A  60       1.830  -8.960   6.219  1.00  0.00           H  
ATOM    939  HA  MET A  60       2.341  -6.307   7.250  1.00  0.00           H  
ATOM    940  HB2 MET A  60       2.469  -5.655   4.860  1.00  0.00           H  
ATOM    941  HB3 MET A  60       3.412  -7.109   5.180  1.00  0.00           H  
ATOM    942  HG2 MET A  60       2.245  -7.794   3.296  1.00  0.00           H  
ATOM    943  HG3 MET A  60       1.131  -8.313   4.564  1.00  0.00           H  
ATOM    944  HE1 MET A  60       1.549  -6.814   1.410  1.00  0.00           H  
ATOM    945  HE2 MET A  60      -0.055  -6.172   1.064  1.00  0.00           H  
ATOM    946  HE3 MET A  60       0.139  -7.860   1.553  1.00  0.00           H  
ATOM    947  N   MET A  61      -0.668  -7.046   6.437  1.00  0.00           N  
ATOM    948  CA  MET A  61      -2.060  -6.517   6.404  1.00  0.00           C  
ATOM    949  C   MET A  61      -2.181  -5.383   7.420  1.00  0.00           C  
ATOM    950  O   MET A  61      -2.628  -4.298   7.106  1.00  0.00           O  
ATOM    951  CB  MET A  61      -3.040  -7.638   6.760  1.00  0.00           C  
ATOM    952  CG  MET A  61      -4.474  -7.106   6.736  1.00  0.00           C  
ATOM    953  SD  MET A  61      -5.529  -8.183   7.737  1.00  0.00           S  
ATOM    954  CE  MET A  61      -6.619  -6.896   8.393  1.00  0.00           C  
ATOM    955  H   MET A  61      -0.511  -8.013   6.446  1.00  0.00           H  
ATOM    956  HA  MET A  61      -2.282  -6.142   5.416  1.00  0.00           H  
ATOM    957  HB2 MET A  61      -2.943  -8.438   6.040  1.00  0.00           H  
ATOM    958  HB3 MET A  61      -2.814  -8.014   7.747  1.00  0.00           H  
ATOM    959  HG2 MET A  61      -4.496  -6.103   7.141  1.00  0.00           H  
ATOM    960  HG3 MET A  61      -4.836  -7.093   5.717  1.00  0.00           H  
ATOM    961  HE1 MET A  61      -6.026  -6.053   8.715  1.00  0.00           H  
ATOM    962  HE2 MET A  61      -7.172  -7.285   9.233  1.00  0.00           H  
ATOM    963  HE3 MET A  61      -7.311  -6.585   7.623  1.00  0.00           H  
ATOM    964  N   LYS A  62      -1.773  -5.622   8.637  1.00  0.00           N  
ATOM    965  CA  LYS A  62      -1.852  -4.549   9.664  1.00  0.00           C  
ATOM    966  C   LYS A  62      -1.028  -3.354   9.185  1.00  0.00           C  
ATOM    967  O   LYS A  62      -1.496  -2.233   9.160  1.00  0.00           O  
ATOM    968  CB  LYS A  62      -1.293  -5.062  10.991  1.00  0.00           C  
ATOM    969  CG  LYS A  62      -2.080  -6.297  11.436  1.00  0.00           C  
ATOM    970  CD  LYS A  62      -1.790  -6.581  12.911  1.00  0.00           C  
ATOM    971  CE  LYS A  62      -2.802  -5.837  13.783  1.00  0.00           C  
ATOM    972  NZ  LYS A  62      -2.654  -6.275  15.200  1.00  0.00           N  
ATOM    973  H   LYS A  62      -1.405  -6.500   8.870  1.00  0.00           H  
ATOM    974  HA  LYS A  62      -2.883  -4.249   9.795  1.00  0.00           H  
ATOM    975  HB2 LYS A  62      -0.252  -5.323  10.866  1.00  0.00           H  
ATOM    976  HB3 LYS A  62      -1.383  -4.291  11.742  1.00  0.00           H  
ATOM    977  HG2 LYS A  62      -3.139  -6.115  11.303  1.00  0.00           H  
ATOM    978  HG3 LYS A  62      -1.782  -7.149  10.841  1.00  0.00           H  
ATOM    979  HD2 LYS A  62      -1.865  -7.643  13.095  1.00  0.00           H  
ATOM    980  HD3 LYS A  62      -0.794  -6.243  13.152  1.00  0.00           H  
ATOM    981  HE2 LYS A  62      -2.626  -4.775  13.715  1.00  0.00           H  
ATOM    982  HE3 LYS A  62      -3.804  -6.059  13.441  1.00  0.00           H  
ATOM    983  HZ1 LYS A  62      -2.102  -5.567  15.726  1.00  0.00           H  
ATOM    984  HZ2 LYS A  62      -2.162  -7.191  15.229  1.00  0.00           H  
ATOM    985  HZ3 LYS A  62      -3.593  -6.371  15.635  1.00  0.00           H  
ATOM    986  N   GLU A  63       0.195  -3.588   8.788  1.00  0.00           N  
ATOM    987  CA  GLU A  63       1.040  -2.467   8.293  1.00  0.00           C  
ATOM    988  C   GLU A  63       0.339  -1.819   7.098  1.00  0.00           C  
ATOM    989  O   GLU A  63       0.420  -0.625   6.888  1.00  0.00           O  
ATOM    990  CB  GLU A  63       2.406  -3.006   7.859  1.00  0.00           C  
ATOM    991  CG  GLU A  63       3.410  -1.854   7.783  1.00  0.00           C  
ATOM    992  CD  GLU A  63       4.293  -1.861   9.032  1.00  0.00           C  
ATOM    993  OE1 GLU A  63       3.820  -1.433  10.071  1.00  0.00           O  
ATOM    994  OE2 GLU A  63       5.429  -2.295   8.929  1.00  0.00           O  
ATOM    995  H   GLU A  63       0.550  -4.501   8.805  1.00  0.00           H  
ATOM    996  HA  GLU A  63       1.171  -1.737   9.076  1.00  0.00           H  
ATOM    997  HB2 GLU A  63       2.749  -3.736   8.577  1.00  0.00           H  
ATOM    998  HB3 GLU A  63       2.318  -3.469   6.888  1.00  0.00           H  
ATOM    999  HG2 GLU A  63       4.026  -1.971   6.904  1.00  0.00           H  
ATOM   1000  HG3 GLU A  63       2.879  -0.915   7.727  1.00  0.00           H  
ATOM   1001  N   PHE A  64      -0.360  -2.603   6.321  1.00  0.00           N  
ATOM   1002  CA  PHE A  64      -1.082  -2.041   5.146  1.00  0.00           C  
ATOM   1003  C   PHE A  64      -2.191  -1.113   5.652  1.00  0.00           C  
ATOM   1004  O   PHE A  64      -2.276   0.039   5.277  1.00  0.00           O  
ATOM   1005  CB  PHE A  64      -1.710  -3.181   4.339  1.00  0.00           C  
ATOM   1006  CG  PHE A  64      -1.635  -2.876   2.859  1.00  0.00           C  
ATOM   1007  CD1 PHE A  64      -1.723  -1.554   2.401  1.00  0.00           C  
ATOM   1008  CD2 PHE A  64      -1.478  -3.922   1.943  1.00  0.00           C  
ATOM   1009  CE1 PHE A  64      -1.651  -1.282   1.029  1.00  0.00           C  
ATOM   1010  CE2 PHE A  64      -1.407  -3.650   0.571  1.00  0.00           C  
ATOM   1011  CZ  PHE A  64      -1.494  -2.331   0.114  1.00  0.00           C  
ATOM   1012  H   PHE A  64      -0.417  -3.560   6.516  1.00  0.00           H  
ATOM   1013  HA  PHE A  64      -0.390  -1.490   4.524  1.00  0.00           H  
ATOM   1014  HB2 PHE A  64      -1.177  -4.098   4.542  1.00  0.00           H  
ATOM   1015  HB3 PHE A  64      -2.744  -3.297   4.628  1.00  0.00           H  
ATOM   1016  HD1 PHE A  64      -1.850  -0.743   3.104  1.00  0.00           H  
ATOM   1017  HD2 PHE A  64      -1.412  -4.940   2.294  1.00  0.00           H  
ATOM   1018  HE1 PHE A  64      -1.718  -0.266   0.674  1.00  0.00           H  
ATOM   1019  HE2 PHE A  64      -1.286  -4.460  -0.134  1.00  0.00           H  
ATOM   1020  HZ  PHE A  64      -1.438  -2.121  -0.943  1.00  0.00           H  
ATOM   1021  N   GLN A  65      -3.044  -1.620   6.506  1.00  0.00           N  
ATOM   1022  CA  GLN A  65      -4.155  -0.788   7.050  1.00  0.00           C  
ATOM   1023  C   GLN A  65      -3.582   0.345   7.905  1.00  0.00           C  
ATOM   1024  O   GLN A  65      -4.285   1.257   8.291  1.00  0.00           O  
ATOM   1025  CB  GLN A  65      -5.057  -1.668   7.920  1.00  0.00           C  
ATOM   1026  CG  GLN A  65      -6.481  -1.104   7.938  1.00  0.00           C  
ATOM   1027  CD  GLN A  65      -7.408  -2.034   7.153  1.00  0.00           C  
ATOM   1028  OE1 GLN A  65      -8.329  -1.584   6.499  1.00  0.00           O  
ATOM   1029  NE2 GLN A  65      -7.203  -3.322   7.192  1.00  0.00           N  
ATOM   1030  H   GLN A  65      -2.951  -2.553   6.790  1.00  0.00           H  
ATOM   1031  HA  GLN A  65      -4.729  -0.375   6.234  1.00  0.00           H  
ATOM   1032  HB2 GLN A  65      -5.073  -2.671   7.519  1.00  0.00           H  
ATOM   1033  HB3 GLN A  65      -4.670  -1.691   8.928  1.00  0.00           H  
ATOM   1034  HG2 GLN A  65      -6.825  -1.032   8.960  1.00  0.00           H  
ATOM   1035  HG3 GLN A  65      -6.490  -0.124   7.487  1.00  0.00           H  
ATOM   1036 HE21 GLN A  65      -6.462  -3.684   7.722  1.00  0.00           H  
ATOM   1037 HE22 GLN A  65      -7.788  -3.926   6.691  1.00  0.00           H  
ATOM   1038  N   GLN A  66      -2.313   0.299   8.201  1.00  0.00           N  
ATOM   1039  CA  GLN A  66      -1.704   1.380   9.028  1.00  0.00           C  
ATOM   1040  C   GLN A  66      -1.453   2.592   8.139  1.00  0.00           C  
ATOM   1041  O   GLN A  66      -1.462   3.722   8.585  1.00  0.00           O  
ATOM   1042  CB  GLN A  66      -0.380   0.892   9.620  1.00  0.00           C  
ATOM   1043  CG  GLN A  66      -0.664  -0.066  10.778  1.00  0.00           C  
ATOM   1044  CD  GLN A  66      -0.484   0.672  12.106  1.00  0.00           C  
ATOM   1045  OE1 GLN A  66      -0.217   0.061  13.123  1.00  0.00           O  
ATOM   1046  NE2 GLN A  66      -0.619   1.970  12.141  1.00  0.00           N  
ATOM   1047  H   GLN A  66      -1.758  -0.441   7.876  1.00  0.00           H  
ATOM   1048  HA  GLN A  66      -2.382   1.649   9.826  1.00  0.00           H  
ATOM   1049  HB2 GLN A  66       0.188   0.377   8.855  1.00  0.00           H  
ATOM   1050  HB3 GLN A  66       0.184   1.739   9.985  1.00  0.00           H  
ATOM   1051  HG2 GLN A  66      -1.677  -0.433  10.703  1.00  0.00           H  
ATOM   1052  HG3 GLN A  66       0.023  -0.897  10.736  1.00  0.00           H  
ATOM   1053 HE21 GLN A  66      -0.834   2.462  11.321  1.00  0.00           H  
ATOM   1054 HE22 GLN A  66      -0.505   2.452  12.987  1.00  0.00           H  
ATOM   1055  N   VAL A  67      -1.242   2.358   6.876  1.00  0.00           N  
ATOM   1056  CA  VAL A  67      -1.002   3.480   5.934  1.00  0.00           C  
ATOM   1057  C   VAL A  67      -2.351   4.000   5.444  1.00  0.00           C  
ATOM   1058  O   VAL A  67      -2.623   5.183   5.462  1.00  0.00           O  
ATOM   1059  CB  VAL A  67      -0.200   2.963   4.740  1.00  0.00           C  
ATOM   1060  CG1 VAL A  67       0.718   4.064   4.205  1.00  0.00           C  
ATOM   1061  CG2 VAL A  67       0.643   1.769   5.180  1.00  0.00           C  
ATOM   1062  H   VAL A  67      -1.250   1.437   6.544  1.00  0.00           H  
ATOM   1063  HA  VAL A  67      -0.458   4.271   6.429  1.00  0.00           H  
ATOM   1064  HB  VAL A  67      -0.882   2.651   3.963  1.00  0.00           H  
ATOM   1065 HG11 VAL A  67       0.363   5.026   4.540  1.00  0.00           H  
ATOM   1066 HG12 VAL A  67       0.719   4.037   3.125  1.00  0.00           H  
ATOM   1067 HG13 VAL A  67       1.723   3.904   4.569  1.00  0.00           H  
ATOM   1068 HG21 VAL A  67       0.860   1.851   6.234  1.00  0.00           H  
ATOM   1069 HG22 VAL A  67       1.566   1.758   4.621  1.00  0.00           H  
ATOM   1070 HG23 VAL A  67       0.097   0.857   4.994  1.00  0.00           H  
ATOM   1071  N   LEU A  68      -3.198   3.110   5.010  1.00  0.00           N  
ATOM   1072  CA  LEU A  68      -4.535   3.524   4.512  1.00  0.00           C  
ATOM   1073  C   LEU A  68      -5.168   4.523   5.487  1.00  0.00           C  
ATOM   1074  O   LEU A  68      -5.654   5.564   5.094  1.00  0.00           O  
ATOM   1075  CB  LEU A  68      -5.429   2.285   4.394  1.00  0.00           C  
ATOM   1076  CG  LEU A  68      -6.823   2.687   3.909  1.00  0.00           C  
ATOM   1077  CD1 LEU A  68      -7.584   3.386   5.039  1.00  0.00           C  
ATOM   1078  CD2 LEU A  68      -6.697   3.638   2.717  1.00  0.00           C  
ATOM   1079  H   LEU A  68      -2.951   2.162   5.009  1.00  0.00           H  
ATOM   1080  HA  LEU A  68      -4.424   3.983   3.543  1.00  0.00           H  
ATOM   1081  HB2 LEU A  68      -4.991   1.593   3.688  1.00  0.00           H  
ATOM   1082  HB3 LEU A  68      -5.510   1.808   5.360  1.00  0.00           H  
ATOM   1083  HG  LEU A  68      -7.364   1.801   3.607  1.00  0.00           H  
ATOM   1084 HD11 LEU A  68      -8.610   3.051   5.042  1.00  0.00           H  
ATOM   1085 HD12 LEU A  68      -7.554   4.454   4.887  1.00  0.00           H  
ATOM   1086 HD13 LEU A  68      -7.125   3.145   5.986  1.00  0.00           H  
ATOM   1087 HD21 LEU A  68      -6.476   4.633   3.074  1.00  0.00           H  
ATOM   1088 HD22 LEU A  68      -7.627   3.652   2.167  1.00  0.00           H  
ATOM   1089 HD23 LEU A  68      -5.901   3.302   2.071  1.00  0.00           H  
ATOM   1090  N   ASP A  69      -5.172   4.211   6.755  1.00  0.00           N  
ATOM   1091  CA  ASP A  69      -5.782   5.139   7.750  1.00  0.00           C  
ATOM   1092  C   ASP A  69      -4.823   6.295   8.042  1.00  0.00           C  
ATOM   1093  O   ASP A  69      -5.188   7.274   8.661  1.00  0.00           O  
ATOM   1094  CB  ASP A  69      -6.068   4.380   9.047  1.00  0.00           C  
ATOM   1095  CG  ASP A  69      -7.305   4.973   9.725  1.00  0.00           C  
ATOM   1096  OD1 ASP A  69      -8.191   5.417   9.014  1.00  0.00           O  
ATOM   1097  OD2 ASP A  69      -7.345   4.972  10.945  1.00  0.00           O  
ATOM   1098  H   ASP A  69      -4.781   3.362   7.053  1.00  0.00           H  
ATOM   1099  HA  ASP A  69      -6.707   5.532   7.353  1.00  0.00           H  
ATOM   1100  HB2 ASP A  69      -6.245   3.338   8.822  1.00  0.00           H  
ATOM   1101  HB3 ASP A  69      -5.221   4.467   9.709  1.00  0.00           H  
ATOM   1102  N   GLU A  70      -3.597   6.190   7.609  1.00  0.00           N  
ATOM   1103  CA  GLU A  70      -2.624   7.287   7.873  1.00  0.00           C  
ATOM   1104  C   GLU A  70      -2.764   8.368   6.804  1.00  0.00           C  
ATOM   1105  O   GLU A  70      -3.201   9.469   7.075  1.00  0.00           O  
ATOM   1106  CB  GLU A  70      -1.200   6.728   7.846  1.00  0.00           C  
ATOM   1107  CG  GLU A  70      -0.213   7.829   8.241  1.00  0.00           C  
ATOM   1108  CD  GLU A  70       0.994   7.206   8.945  1.00  0.00           C  
ATOM   1109  OE1 GLU A  70       0.827   6.162   9.554  1.00  0.00           O  
ATOM   1110  OE2 GLU A  70       2.065   7.783   8.864  1.00  0.00           O  
ATOM   1111  H   GLU A  70      -3.316   5.392   7.114  1.00  0.00           H  
ATOM   1112  HA  GLU A  70      -2.821   7.717   8.843  1.00  0.00           H  
ATOM   1113  HB2 GLU A  70      -1.122   5.905   8.545  1.00  0.00           H  
ATOM   1114  HB3 GLU A  70      -0.968   6.380   6.850  1.00  0.00           H  
ATOM   1115  HG2 GLU A  70       0.118   8.350   7.352  1.00  0.00           H  
ATOM   1116  HG3 GLU A  70      -0.699   8.524   8.912  1.00  0.00           H  
ATOM   1117  N   ILE A  71      -2.397   8.068   5.590  1.00  0.00           N  
ATOM   1118  CA  ILE A  71      -2.511   9.087   4.512  1.00  0.00           C  
ATOM   1119  C   ILE A  71      -3.933   9.648   4.496  1.00  0.00           C  
ATOM   1120  O   ILE A  71      -4.140  10.830   4.307  1.00  0.00           O  
ATOM   1121  CB  ILE A  71      -2.193   8.449   3.157  1.00  0.00           C  
ATOM   1122  CG1 ILE A  71      -1.520   7.091   3.371  1.00  0.00           C  
ATOM   1123  CG2 ILE A  71      -1.247   9.364   2.378  1.00  0.00           C  
ATOM   1124  CD1 ILE A  71      -0.834   6.650   2.076  1.00  0.00           C  
ATOM   1125  H   ILE A  71      -2.047   7.175   5.391  1.00  0.00           H  
ATOM   1126  HA  ILE A  71      -1.812   9.888   4.704  1.00  0.00           H  
ATOM   1127  HB  ILE A  71      -3.108   8.316   2.598  1.00  0.00           H  
ATOM   1128 HG12 ILE A  71      -0.783   7.171   4.159  1.00  0.00           H  
ATOM   1129 HG13 ILE A  71      -2.265   6.360   3.646  1.00  0.00           H  
ATOM   1130 HG21 ILE A  71      -0.230   9.159   2.670  1.00  0.00           H  
ATOM   1131 HG22 ILE A  71      -1.483  10.395   2.596  1.00  0.00           H  
ATOM   1132 HG23 ILE A  71      -1.362   9.184   1.320  1.00  0.00           H  
ATOM   1133 HD11 ILE A  71      -1.260   7.187   1.243  1.00  0.00           H  
ATOM   1134 HD12 ILE A  71      -0.979   5.589   1.935  1.00  0.00           H  
ATOM   1135 HD13 ILE A  71       0.223   6.864   2.138  1.00  0.00           H  
ATOM   1136  N   LYS A  72      -4.914   8.813   4.702  1.00  0.00           N  
ATOM   1137  CA  LYS A  72      -6.319   9.308   4.704  1.00  0.00           C  
ATOM   1138  C   LYS A  72      -6.412  10.537   5.610  1.00  0.00           C  
ATOM   1139  O   LYS A  72      -7.133  11.473   5.331  1.00  0.00           O  
ATOM   1140  CB  LYS A  72      -7.248   8.213   5.233  1.00  0.00           C  
ATOM   1141  CG  LYS A  72      -8.691   8.718   5.223  1.00  0.00           C  
ATOM   1142  CD  LYS A  72      -9.590   7.714   5.949  1.00  0.00           C  
ATOM   1143  CE  LYS A  72      -9.473   7.925   7.459  1.00  0.00           C  
ATOM   1144  NZ  LYS A  72     -10.666   8.669   7.951  1.00  0.00           N  
ATOM   1145  H   LYS A  72      -4.728   7.864   4.857  1.00  0.00           H  
ATOM   1146  HA  LYS A  72      -6.610   9.576   3.700  1.00  0.00           H  
ATOM   1147  HB2 LYS A  72      -7.168   7.339   4.602  1.00  0.00           H  
ATOM   1148  HB3 LYS A  72      -6.965   7.956   6.242  1.00  0.00           H  
ATOM   1149  HG2 LYS A  72      -8.741   9.674   5.724  1.00  0.00           H  
ATOM   1150  HG3 LYS A  72      -9.029   8.827   4.204  1.00  0.00           H  
ATOM   1151  HD2 LYS A  72     -10.616   7.862   5.641  1.00  0.00           H  
ATOM   1152  HD3 LYS A  72      -9.280   6.710   5.702  1.00  0.00           H  
ATOM   1153  HE2 LYS A  72      -9.418   6.966   7.952  1.00  0.00           H  
ATOM   1154  HE3 LYS A  72      -8.580   8.493   7.675  1.00  0.00           H  
ATOM   1155  HZ1 LYS A  72     -11.446   8.004   8.120  1.00  0.00           H  
ATOM   1156  HZ2 LYS A  72     -10.956   9.371   7.239  1.00  0.00           H  
ATOM   1157  HZ3 LYS A  72     -10.431   9.155   8.839  1.00  0.00           H  
ATOM   1158  N   GLN A  73      -5.681  10.540   6.690  1.00  0.00           N  
ATOM   1159  CA  GLN A  73      -5.717  11.707   7.612  1.00  0.00           C  
ATOM   1160  C   GLN A  73      -4.989  12.883   6.959  1.00  0.00           C  
ATOM   1161  O   GLN A  73      -5.281  14.032   7.224  1.00  0.00           O  
ATOM   1162  CB  GLN A  73      -5.021  11.341   8.925  1.00  0.00           C  
ATOM   1163  CG  GLN A  73      -5.153  12.500   9.914  1.00  0.00           C  
ATOM   1164  CD  GLN A  73      -6.369  12.269  10.812  1.00  0.00           C  
ATOM   1165  OE1 GLN A  73      -7.464  12.059  10.330  1.00  0.00           O  
ATOM   1166  NE2 GLN A  73      -6.222  12.297  12.109  1.00  0.00           N  
ATOM   1167  H   GLN A  73      -5.103   9.775   6.891  1.00  0.00           H  
ATOM   1168  HA  GLN A  73      -6.743  11.981   7.810  1.00  0.00           H  
ATOM   1169  HB2 GLN A  73      -5.481  10.457   9.342  1.00  0.00           H  
ATOM   1170  HB3 GLN A  73      -3.975  11.148   8.738  1.00  0.00           H  
ATOM   1171  HG2 GLN A  73      -4.261  12.560  10.521  1.00  0.00           H  
ATOM   1172  HG3 GLN A  73      -5.280  13.425   9.371  1.00  0.00           H  
ATOM   1173 HE21 GLN A  73      -5.339  12.466  12.498  1.00  0.00           H  
ATOM   1174 HE22 GLN A  73      -6.995  12.151  12.693  1.00  0.00           H  
ATOM   1175  N   GLN A  74      -4.041  12.603   6.106  1.00  0.00           N  
ATOM   1176  CA  GLN A  74      -3.291  13.702   5.434  1.00  0.00           C  
ATOM   1177  C   GLN A  74      -4.212  14.422   4.448  1.00  0.00           C  
ATOM   1178  O   GLN A  74      -3.962  15.546   4.058  1.00  0.00           O  
ATOM   1179  CB  GLN A  74      -2.096  13.118   4.677  1.00  0.00           C  
ATOM   1180  CG  GLN A  74      -1.168  12.409   5.663  1.00  0.00           C  
ATOM   1181  CD  GLN A  74      -0.253  13.435   6.335  1.00  0.00           C  
ATOM   1182  OE1 GLN A  74       0.064  13.314   7.500  1.00  0.00           O  
ATOM   1183  NE2 GLN A  74       0.189  14.450   5.642  1.00  0.00           N  
ATOM   1184  H   GLN A  74      -3.822  11.668   5.907  1.00  0.00           H  
ATOM   1185  HA  GLN A  74      -2.940  14.404   6.176  1.00  0.00           H  
ATOM   1186  HB2 GLN A  74      -2.447  12.411   3.938  1.00  0.00           H  
ATOM   1187  HB3 GLN A  74      -1.555  13.913   4.184  1.00  0.00           H  
ATOM   1188  HG2 GLN A  74      -1.760  11.908   6.416  1.00  0.00           H  
ATOM   1189  HG3 GLN A  74      -0.568  11.684   5.136  1.00  0.00           H  
ATOM   1190 HE21 GLN A  74      -0.065  14.549   4.700  1.00  0.00           H  
ATOM   1191 HE22 GLN A  74       0.775  15.112   6.063  1.00  0.00           H  
ATOM   1192  N   LEU A  75      -5.273  13.786   4.038  1.00  0.00           N  
ATOM   1193  CA  LEU A  75      -6.204  14.438   3.076  1.00  0.00           C  
ATOM   1194  C   LEU A  75      -6.697  15.761   3.660  1.00  0.00           C  
ATOM   1195  O   LEU A  75      -7.400  16.513   3.014  1.00  0.00           O  
ATOM   1196  CB  LEU A  75      -7.397  13.517   2.814  1.00  0.00           C  
ATOM   1197  CG  LEU A  75      -7.102  12.636   1.600  1.00  0.00           C  
ATOM   1198  CD1 LEU A  75      -6.910  13.516   0.363  1.00  0.00           C  
ATOM   1199  CD2 LEU A  75      -5.823  11.835   1.856  1.00  0.00           C  
ATOM   1200  H   LEU A  75      -5.458  12.880   4.363  1.00  0.00           H  
ATOM   1201  HA  LEU A  75      -5.684  14.627   2.148  1.00  0.00           H  
ATOM   1202  HB2 LEU A  75      -7.567  12.892   3.681  1.00  0.00           H  
ATOM   1203  HB3 LEU A  75      -8.277  14.114   2.618  1.00  0.00           H  
ATOM   1204  HG  LEU A  75      -7.927  11.960   1.436  1.00  0.00           H  
ATOM   1205 HD11 LEU A  75      -7.367  13.042  -0.491  1.00  0.00           H  
ATOM   1206 HD12 LEU A  75      -5.855  13.653   0.179  1.00  0.00           H  
ATOM   1207 HD13 LEU A  75      -7.373  14.478   0.531  1.00  0.00           H  
ATOM   1208 HD21 LEU A  75      -5.814  10.962   1.222  1.00  0.00           H  
ATOM   1209 HD22 LEU A  75      -5.792  11.529   2.891  1.00  0.00           H  
ATOM   1210 HD23 LEU A  75      -4.963  12.450   1.636  1.00  0.00           H  
ATOM   1211  N   GLN A  76      -6.332  16.053   4.878  1.00  0.00           N  
ATOM   1212  CA  GLN A  76      -6.778  17.330   5.502  1.00  0.00           C  
ATOM   1213  C   GLN A  76      -5.859  18.467   5.051  1.00  0.00           C  
ATOM   1214  O   GLN A  76      -4.914  18.820   5.728  1.00  0.00           O  
ATOM   1215  CB  GLN A  76      -6.720  17.200   7.025  1.00  0.00           C  
ATOM   1216  CG  GLN A  76      -7.216  18.497   7.668  1.00  0.00           C  
ATOM   1217  CD  GLN A  76      -8.686  18.718   7.308  1.00  0.00           C  
ATOM   1218  OE1 GLN A  76      -9.027  19.694   6.669  1.00  0.00           O  
ATOM   1219  NE2 GLN A  76      -9.578  17.847   7.695  1.00  0.00           N  
ATOM   1220  H   GLN A  76      -5.763  15.434   5.381  1.00  0.00           H  
ATOM   1221  HA  GLN A  76      -7.792  17.545   5.197  1.00  0.00           H  
ATOM   1222  HB2 GLN A  76      -7.346  16.378   7.341  1.00  0.00           H  
ATOM   1223  HB3 GLN A  76      -5.702  17.015   7.332  1.00  0.00           H  
ATOM   1224  HG2 GLN A  76      -7.114  18.428   8.741  1.00  0.00           H  
ATOM   1225  HG3 GLN A  76      -6.630  19.327   7.302  1.00  0.00           H  
ATOM   1226 HE21 GLN A  76      -9.304  17.060   8.211  1.00  0.00           H  
ATOM   1227 HE22 GLN A  76     -10.523  17.981   7.471  1.00  0.00           H  
ATOM   1228  N   GLY A  77      -6.127  19.040   3.909  1.00  0.00           N  
ATOM   1229  CA  GLY A  77      -5.267  20.153   3.414  1.00  0.00           C  
ATOM   1230  C   GLY A  77      -5.221  20.123   1.885  1.00  0.00           C  
ATOM   1231  O   GLY A  77      -6.024  19.475   1.242  1.00  0.00           O  
ATOM   1232  H   GLY A  77      -6.894  18.739   3.378  1.00  0.00           H  
ATOM   1233  HA2 GLY A  77      -5.679  21.099   3.744  1.00  0.00           H  
ATOM   1234  HA3 GLY A  77      -4.265  20.037   3.802  1.00  0.00           H  
ATOM   1235  N   GLY A  78      -4.290  20.822   1.295  1.00  0.00           N  
ATOM   1236  CA  GLY A  78      -4.196  20.836  -0.192  1.00  0.00           C  
ATOM   1237  C   GLY A  78      -3.772  19.454  -0.694  1.00  0.00           C  
ATOM   1238  O   GLY A  78      -3.131  19.323  -1.717  1.00  0.00           O  
ATOM   1239  H   GLY A  78      -3.654  21.341   1.832  1.00  0.00           H  
ATOM   1240  HA2 GLY A  78      -5.161  21.092  -0.611  1.00  0.00           H  
ATOM   1241  HA3 GLY A  78      -3.460  21.568  -0.500  1.00  0.00           H  
ATOM   1242  N   ASP A  79      -4.127  18.421   0.019  1.00  0.00           N  
ATOM   1243  CA  ASP A  79      -3.746  17.047  -0.417  1.00  0.00           C  
ATOM   1244  C   ASP A  79      -4.793  16.520  -1.400  1.00  0.00           C  
ATOM   1245  O   ASP A  79      -4.928  15.328  -1.593  1.00  0.00           O  
ATOM   1246  CB  ASP A  79      -3.688  16.125   0.802  1.00  0.00           C  
ATOM   1247  CG  ASP A  79      -2.231  15.922   1.223  1.00  0.00           C  
ATOM   1248  OD1 ASP A  79      -1.393  15.805   0.346  1.00  0.00           O  
ATOM   1249  OD2 ASP A  79      -1.981  15.886   2.417  1.00  0.00           O  
ATOM   1250  H   ASP A  79      -4.644  18.548   0.842  1.00  0.00           H  
ATOM   1251  HA  ASP A  79      -2.777  17.074  -0.898  1.00  0.00           H  
ATOM   1252  HB2 ASP A  79      -4.241  16.572   1.619  1.00  0.00           H  
ATOM   1253  HB3 ASP A  79      -4.124  15.167   0.549  1.00  0.00           H  
ATOM   1254  N   ASN A  80      -5.535  17.394  -2.024  1.00  0.00           N  
ATOM   1255  CA  ASN A  80      -6.569  16.930  -2.992  1.00  0.00           C  
ATOM   1256  C   ASN A  80      -5.926  15.972  -3.992  1.00  0.00           C  
ATOM   1257  O   ASN A  80      -6.599  15.331  -4.774  1.00  0.00           O  
ATOM   1258  CB  ASN A  80      -7.153  18.134  -3.736  1.00  0.00           C  
ATOM   1259  CG  ASN A  80      -8.396  18.636  -2.998  1.00  0.00           C  
ATOM   1260  OD1 ASN A  80      -9.328  17.890  -2.774  1.00  0.00           O  
ATOM   1261  ND2 ASN A  80      -8.449  19.880  -2.606  1.00  0.00           N  
ATOM   1262  H   ASN A  80      -5.412  18.352  -1.856  1.00  0.00           H  
ATOM   1263  HA  ASN A  80      -7.358  16.416  -2.459  1.00  0.00           H  
ATOM   1264  HB2 ASN A  80      -6.417  18.922  -3.781  1.00  0.00           H  
ATOM   1265  HB3 ASN A  80      -7.429  17.839  -4.738  1.00  0.00           H  
ATOM   1266 HD21 ASN A  80      -7.698  20.483  -2.788  1.00  0.00           H  
ATOM   1267 HD22 ASN A  80      -9.239  20.212  -2.132  1.00  0.00           H  
ATOM   1268  N   SER A  81      -4.627  15.852  -3.959  1.00  0.00           N  
ATOM   1269  CA  SER A  81      -3.945  14.917  -4.890  1.00  0.00           C  
ATOM   1270  C   SER A  81      -4.040  13.519  -4.294  1.00  0.00           C  
ATOM   1271  O   SER A  81      -4.353  12.559  -4.971  1.00  0.00           O  
ATOM   1272  CB  SER A  81      -2.477  15.310  -5.039  1.00  0.00           C  
ATOM   1273  OG  SER A  81      -2.288  15.950  -6.294  1.00  0.00           O  
ATOM   1274  H   SER A  81      -4.103  16.362  -3.309  1.00  0.00           H  
ATOM   1275  HA  SER A  81      -4.433  14.939  -5.853  1.00  0.00           H  
ATOM   1276  HB2 SER A  81      -2.200  15.989  -4.249  1.00  0.00           H  
ATOM   1277  HB3 SER A  81      -1.862  14.421  -4.980  1.00  0.00           H  
ATOM   1278  HG  SER A  81      -2.608  15.359  -6.980  1.00  0.00           H  
ATOM   1279  N   LEU A  82      -3.795  13.404  -3.019  1.00  0.00           N  
ATOM   1280  CA  LEU A  82      -3.896  12.078  -2.365  1.00  0.00           C  
ATOM   1281  C   LEU A  82      -5.315  11.558  -2.572  1.00  0.00           C  
ATOM   1282  O   LEU A  82      -5.535  10.394  -2.840  1.00  0.00           O  
ATOM   1283  CB  LEU A  82      -3.610  12.224  -0.873  1.00  0.00           C  
ATOM   1284  CG  LEU A  82      -2.162  11.817  -0.596  1.00  0.00           C  
ATOM   1285  CD1 LEU A  82      -1.242  12.461  -1.633  1.00  0.00           C  
ATOM   1286  CD2 LEU A  82      -1.750  12.287   0.799  1.00  0.00           C  
ATOM   1287  H   LEU A  82      -3.563  14.196  -2.490  1.00  0.00           H  
ATOM   1288  HA  LEU A  82      -3.186  11.400  -2.807  1.00  0.00           H  
ATOM   1289  HB2 LEU A  82      -3.760  13.250  -0.583  1.00  0.00           H  
ATOM   1290  HB3 LEU A  82      -4.276  11.586  -0.312  1.00  0.00           H  
ATOM   1291  HG  LEU A  82      -2.077  10.743  -0.656  1.00  0.00           H  
ATOM   1292 HD11 LEU A  82      -1.715  13.343  -2.035  1.00  0.00           H  
ATOM   1293 HD12 LEU A  82      -1.050  11.758  -2.430  1.00  0.00           H  
ATOM   1294 HD13 LEU A  82      -0.309  12.734  -1.163  1.00  0.00           H  
ATOM   1295 HD21 LEU A  82      -1.635  13.361   0.797  1.00  0.00           H  
ATOM   1296 HD22 LEU A  82      -0.811  11.826   1.071  1.00  0.00           H  
ATOM   1297 HD23 LEU A  82      -2.509  12.007   1.513  1.00  0.00           H  
ATOM   1298  N   HIS A  83      -6.283  12.427  -2.472  1.00  0.00           N  
ATOM   1299  CA  HIS A  83      -7.690  11.996  -2.684  1.00  0.00           C  
ATOM   1300  C   HIS A  83      -7.739  11.106  -3.923  1.00  0.00           C  
ATOM   1301  O   HIS A  83      -8.584  10.243  -4.053  1.00  0.00           O  
ATOM   1302  CB  HIS A  83      -8.577  13.224  -2.902  1.00  0.00           C  
ATOM   1303  CG  HIS A  83      -9.991  12.898  -2.510  1.00  0.00           C  
ATOM   1304  ND1 HIS A  83     -11.062  13.100  -3.368  1.00  0.00           N  
ATOM   1305  CD2 HIS A  83     -10.526  12.386  -1.354  1.00  0.00           C  
ATOM   1306  CE1 HIS A  83     -12.178  12.714  -2.721  1.00  0.00           C  
ATOM   1307  NE2 HIS A  83     -11.904  12.272  -1.493  1.00  0.00           N  
ATOM   1308  H   HIS A  83      -6.080  13.363  -2.269  1.00  0.00           H  
ATOM   1309  HA  HIS A  83      -8.036  11.445  -1.824  1.00  0.00           H  
ATOM   1310  HB2 HIS A  83      -8.214  14.043  -2.297  1.00  0.00           H  
ATOM   1311  HB3 HIS A  83      -8.550  13.507  -3.944  1.00  0.00           H  
ATOM   1312  HD1 HIS A  83     -11.015  13.458  -4.279  1.00  0.00           H  
ATOM   1313  HD2 HIS A  83      -9.963  12.113  -0.473  1.00  0.00           H  
ATOM   1314  HE1 HIS A  83     -13.170  12.757  -3.144  1.00  0.00           H  
ATOM   1315  HE2 HIS A  83     -12.541  11.938  -0.827  1.00  0.00           H  
ATOM   1316  N   ASN A  84      -6.825  11.307  -4.832  1.00  0.00           N  
ATOM   1317  CA  ASN A  84      -6.798  10.475  -6.064  1.00  0.00           C  
ATOM   1318  C   ASN A  84      -5.898   9.263  -5.829  1.00  0.00           C  
ATOM   1319  O   ASN A  84      -6.132   8.192  -6.353  1.00  0.00           O  
ATOM   1320  CB  ASN A  84      -6.248  11.300  -7.229  1.00  0.00           C  
ATOM   1321  CG  ASN A  84      -7.188  12.473  -7.516  1.00  0.00           C  
ATOM   1322  OD1 ASN A  84      -7.894  12.930  -6.639  1.00  0.00           O  
ATOM   1323  ND2 ASN A  84      -7.227  12.983  -8.716  1.00  0.00           N  
ATOM   1324  H   ASN A  84      -6.150  12.006  -4.700  1.00  0.00           H  
ATOM   1325  HA  ASN A  84      -7.798  10.141  -6.295  1.00  0.00           H  
ATOM   1326  HB2 ASN A  84      -5.269  11.678  -6.971  1.00  0.00           H  
ATOM   1327  HB3 ASN A  84      -6.174  10.677  -8.108  1.00  0.00           H  
ATOM   1328 HD21 ASN A  84      -6.658  12.614  -9.425  1.00  0.00           H  
ATOM   1329 HD22 ASN A  84      -7.824  13.735  -8.909  1.00  0.00           H  
ATOM   1330  N   VAL A  85      -4.868   9.421  -5.041  1.00  0.00           N  
ATOM   1331  CA  VAL A  85      -3.957   8.280  -4.774  1.00  0.00           C  
ATOM   1332  C   VAL A  85      -4.446   7.529  -3.535  1.00  0.00           C  
ATOM   1333  O   VAL A  85      -4.575   6.321  -3.537  1.00  0.00           O  
ATOM   1334  CB  VAL A  85      -2.550   8.820  -4.529  1.00  0.00           C  
ATOM   1335  CG1 VAL A  85      -1.518   7.754  -4.891  1.00  0.00           C  
ATOM   1336  CG2 VAL A  85      -2.326  10.061  -5.397  1.00  0.00           C  
ATOM   1337  H   VAL A  85      -4.690  10.292  -4.624  1.00  0.00           H  
ATOM   1338  HA  VAL A  85      -3.952   7.615  -5.623  1.00  0.00           H  
ATOM   1339  HB  VAL A  85      -2.443   9.084  -3.487  1.00  0.00           H  
ATOM   1340 HG11 VAL A  85      -1.434   7.048  -4.080  1.00  0.00           H  
ATOM   1341 HG12 VAL A  85      -0.562   8.224  -5.061  1.00  0.00           H  
ATOM   1342 HG13 VAL A  85      -1.829   7.240  -5.787  1.00  0.00           H  
ATOM   1343 HG21 VAL A  85      -1.266  10.246  -5.494  1.00  0.00           H  
ATOM   1344 HG22 VAL A  85      -2.800  10.914  -4.933  1.00  0.00           H  
ATOM   1345 HG23 VAL A  85      -2.754   9.898  -6.374  1.00  0.00           H  
ATOM   1346  N   HIS A  86      -4.729   8.240  -2.479  1.00  0.00           N  
ATOM   1347  CA  HIS A  86      -5.219   7.575  -1.241  1.00  0.00           C  
ATOM   1348  C   HIS A  86      -6.396   6.663  -1.597  1.00  0.00           C  
ATOM   1349  O   HIS A  86      -6.671   5.693  -0.917  1.00  0.00           O  
ATOM   1350  CB  HIS A  86      -5.668   8.644  -0.237  1.00  0.00           C  
ATOM   1351  CG  HIS A  86      -6.787   8.111   0.615  1.00  0.00           C  
ATOM   1352  ND1 HIS A  86      -8.118   8.211   0.237  1.00  0.00           N  
ATOM   1353  CD2 HIS A  86      -6.789   7.476   1.833  1.00  0.00           C  
ATOM   1354  CE1 HIS A  86      -8.861   7.653   1.211  1.00  0.00           C  
ATOM   1355  NE2 HIS A  86      -8.098   7.191   2.203  1.00  0.00           N  
ATOM   1356  H   HIS A  86      -4.623   9.213  -2.503  1.00  0.00           H  
ATOM   1357  HA  HIS A  86      -4.424   6.986  -0.808  1.00  0.00           H  
ATOM   1358  HB2 HIS A  86      -4.833   8.915   0.395  1.00  0.00           H  
ATOM   1359  HB3 HIS A  86      -6.013   9.518  -0.776  1.00  0.00           H  
ATOM   1360  HD1 HIS A  86      -8.456   8.615  -0.590  1.00  0.00           H  
ATOM   1361  HD2 HIS A  86      -5.910   7.234   2.412  1.00  0.00           H  
ATOM   1362  HE1 HIS A  86      -9.939   7.589   1.192  1.00  0.00           H  
ATOM   1363  HE2 HIS A  86      -8.397   6.746   3.023  1.00  0.00           H  
ATOM   1364  N   GLU A  87      -7.088   6.963  -2.661  1.00  0.00           N  
ATOM   1365  CA  GLU A  87      -8.242   6.113  -3.066  1.00  0.00           C  
ATOM   1366  C   GLU A  87      -7.719   4.782  -3.612  1.00  0.00           C  
ATOM   1367  O   GLU A  87      -8.414   3.785  -3.619  1.00  0.00           O  
ATOM   1368  CB  GLU A  87      -9.047   6.829  -4.153  1.00  0.00           C  
ATOM   1369  CG  GLU A  87     -10.528   6.850  -3.765  1.00  0.00           C  
ATOM   1370  CD  GLU A  87     -11.109   5.441  -3.886  1.00  0.00           C  
ATOM   1371  OE1 GLU A  87     -10.542   4.534  -3.298  1.00  0.00           O  
ATOM   1372  OE2 GLU A  87     -12.112   5.290  -4.566  1.00  0.00           O  
ATOM   1373  H   GLU A  87      -6.846   7.748  -3.196  1.00  0.00           H  
ATOM   1374  HA  GLU A  87      -8.874   5.929  -2.210  1.00  0.00           H  
ATOM   1375  HB2 GLU A  87      -8.687   7.843  -4.256  1.00  0.00           H  
ATOM   1376  HB3 GLU A  87      -8.930   6.308  -5.092  1.00  0.00           H  
ATOM   1377  HG2 GLU A  87     -10.627   7.194  -2.746  1.00  0.00           H  
ATOM   1378  HG3 GLU A  87     -11.064   7.516  -4.425  1.00  0.00           H  
ATOM   1379  N   ASN A  88      -6.498   4.762  -4.073  1.00  0.00           N  
ATOM   1380  CA  ASN A  88      -5.929   3.500  -4.621  1.00  0.00           C  
ATOM   1381  C   ASN A  88      -5.750   2.482  -3.492  1.00  0.00           C  
ATOM   1382  O   ASN A  88      -6.390   1.449  -3.470  1.00  0.00           O  
ATOM   1383  CB  ASN A  88      -4.572   3.792  -5.264  1.00  0.00           C  
ATOM   1384  CG  ASN A  88      -4.651   5.101  -6.049  1.00  0.00           C  
ATOM   1385  OD1 ASN A  88      -5.638   5.807  -5.978  1.00  0.00           O  
ATOM   1386  ND2 ASN A  88      -3.646   5.460  -6.801  1.00  0.00           N  
ATOM   1387  H   ASN A  88      -5.956   5.579  -4.060  1.00  0.00           H  
ATOM   1388  HA  ASN A  88      -6.599   3.097  -5.365  1.00  0.00           H  
ATOM   1389  HB2 ASN A  88      -3.820   3.878  -4.491  1.00  0.00           H  
ATOM   1390  HB3 ASN A  88      -4.311   2.986  -5.935  1.00  0.00           H  
ATOM   1391 HD21 ASN A  88      -2.850   4.892  -6.858  1.00  0.00           H  
ATOM   1392 HD22 ASN A  88      -3.689   6.297  -7.309  1.00  0.00           H  
ATOM   1393  N   ILE A  89      -4.884   2.764  -2.556  1.00  0.00           N  
ATOM   1394  CA  ILE A  89      -4.663   1.813  -1.429  1.00  0.00           C  
ATOM   1395  C   ILE A  89      -5.987   1.131  -1.074  1.00  0.00           C  
ATOM   1396  O   ILE A  89      -6.064  -0.076  -0.969  1.00  0.00           O  
ATOM   1397  CB  ILE A  89      -4.132   2.580  -0.209  1.00  0.00           C  
ATOM   1398  CG1 ILE A  89      -2.663   2.967  -0.457  1.00  0.00           C  
ATOM   1399  CG2 ILE A  89      -4.238   1.702   1.047  1.00  0.00           C  
ATOM   1400  CD1 ILE A  89      -1.871   2.912   0.853  1.00  0.00           C  
ATOM   1401  H   ILE A  89      -4.378   3.603  -2.594  1.00  0.00           H  
ATOM   1402  HA  ILE A  89      -3.942   1.066  -1.728  1.00  0.00           H  
ATOM   1403  HB  ILE A  89      -4.720   3.476  -0.068  1.00  0.00           H  
ATOM   1404 HG12 ILE A  89      -2.224   2.282  -1.168  1.00  0.00           H  
ATOM   1405 HG13 ILE A  89      -2.621   3.971  -0.856  1.00  0.00           H  
ATOM   1406 HG21 ILE A  89      -5.260   1.388   1.187  1.00  0.00           H  
ATOM   1407 HG22 ILE A  89      -3.920   2.268   1.910  1.00  0.00           H  
ATOM   1408 HG23 ILE A  89      -3.606   0.834   0.936  1.00  0.00           H  
ATOM   1409 HD11 ILE A  89      -2.432   3.404   1.634  1.00  0.00           H  
ATOM   1410 HD12 ILE A  89      -0.922   3.409   0.723  1.00  0.00           H  
ATOM   1411 HD13 ILE A  89      -1.701   1.880   1.128  1.00  0.00           H  
ATOM   1412  N   LYS A  90      -7.027   1.894  -0.882  1.00  0.00           N  
ATOM   1413  CA  LYS A  90      -8.341   1.286  -0.523  1.00  0.00           C  
ATOM   1414  C   LYS A  90      -8.577   0.035  -1.373  1.00  0.00           C  
ATOM   1415  O   LYS A  90      -8.653  -1.065  -0.863  1.00  0.00           O  
ATOM   1416  CB  LYS A  90      -9.458   2.296  -0.780  1.00  0.00           C  
ATOM   1417  CG  LYS A  90     -10.702   1.894   0.014  1.00  0.00           C  
ATOM   1418  CD  LYS A  90     -10.794   2.741   1.285  1.00  0.00           C  
ATOM   1419  CE  LYS A  90     -11.543   4.041   0.981  1.00  0.00           C  
ATOM   1420  NZ  LYS A  90     -10.924   5.162   1.743  1.00  0.00           N  
ATOM   1421  H   LYS A  90      -6.945   2.867  -0.967  1.00  0.00           H  
ATOM   1422  HA  LYS A  90      -8.336   1.014   0.522  1.00  0.00           H  
ATOM   1423  HB2 LYS A  90      -9.134   3.279  -0.470  1.00  0.00           H  
ATOM   1424  HB3 LYS A  90      -9.696   2.312  -1.834  1.00  0.00           H  
ATOM   1425  HG2 LYS A  90     -11.585   2.055  -0.592  1.00  0.00           H  
ATOM   1426  HG3 LYS A  90     -10.634   0.849   0.286  1.00  0.00           H  
ATOM   1427  HD2 LYS A  90     -11.323   2.189   2.048  1.00  0.00           H  
ATOM   1428  HD3 LYS A  90      -9.799   2.974   1.634  1.00  0.00           H  
ATOM   1429  HE2 LYS A  90     -11.485   4.250  -0.077  1.00  0.00           H  
ATOM   1430  HE3 LYS A  90     -12.577   3.936   1.271  1.00  0.00           H  
ATOM   1431  HZ1 LYS A  90     -10.665   4.832   2.696  1.00  0.00           H  
ATOM   1432  HZ2 LYS A  90     -11.602   5.946   1.819  1.00  0.00           H  
ATOM   1433  HZ3 LYS A  90     -10.072   5.491   1.246  1.00  0.00           H  
ATOM   1434  N   GLU A  91      -8.692   0.190  -2.662  1.00  0.00           N  
ATOM   1435  CA  GLU A  91      -8.922  -0.994  -3.537  1.00  0.00           C  
ATOM   1436  C   GLU A  91      -7.613  -1.770  -3.697  1.00  0.00           C  
ATOM   1437  O   GLU A  91      -7.582  -2.982  -3.628  1.00  0.00           O  
ATOM   1438  CB  GLU A  91      -9.408  -0.527  -4.909  1.00  0.00           C  
ATOM   1439  CG  GLU A  91     -10.719   0.244  -4.751  1.00  0.00           C  
ATOM   1440  CD  GLU A  91     -11.901  -0.716  -4.901  1.00  0.00           C  
ATOM   1441  OE1 GLU A  91     -11.992  -1.355  -5.936  1.00  0.00           O  
ATOM   1442  OE2 GLU A  91     -12.694  -0.797  -3.978  1.00  0.00           O  
ATOM   1443  H   GLU A  91      -8.627   1.086  -3.056  1.00  0.00           H  
ATOM   1444  HA  GLU A  91      -9.668  -1.634  -3.088  1.00  0.00           H  
ATOM   1445  HB2 GLU A  91      -8.663   0.116  -5.354  1.00  0.00           H  
ATOM   1446  HB3 GLU A  91      -9.572  -1.384  -5.545  1.00  0.00           H  
ATOM   1447  HG2 GLU A  91     -10.750   0.704  -3.773  1.00  0.00           H  
ATOM   1448  HG3 GLU A  91     -10.782   1.010  -5.510  1.00  0.00           H  
ATOM   1449  N   ILE A  92      -6.530  -1.076  -3.911  1.00  0.00           N  
ATOM   1450  CA  ILE A  92      -5.218  -1.762  -4.077  1.00  0.00           C  
ATOM   1451  C   ILE A  92      -4.966  -2.687  -2.880  1.00  0.00           C  
ATOM   1452  O   ILE A  92      -4.763  -3.875  -3.026  1.00  0.00           O  
ATOM   1453  CB  ILE A  92      -4.109  -0.705  -4.156  1.00  0.00           C  
ATOM   1454  CG1 ILE A  92      -3.782  -0.422  -5.625  1.00  0.00           C  
ATOM   1455  CG2 ILE A  92      -2.850  -1.208  -3.439  1.00  0.00           C  
ATOM   1456  CD1 ILE A  92      -2.889  -1.534  -6.174  1.00  0.00           C  
ATOM   1457  H   ILE A  92      -6.578  -0.099  -3.963  1.00  0.00           H  
ATOM   1458  HA  ILE A  92      -5.225  -2.342  -4.987  1.00  0.00           H  
ATOM   1459  HB  ILE A  92      -4.450   0.205  -3.683  1.00  0.00           H  
ATOM   1460 HG12 ILE A  92      -4.698  -0.379  -6.196  1.00  0.00           H  
ATOM   1461 HG13 ILE A  92      -3.265   0.522  -5.703  1.00  0.00           H  
ATOM   1462 HG21 ILE A  92      -2.667  -2.236  -3.716  1.00  0.00           H  
ATOM   1463 HG22 ILE A  92      -2.997  -1.144  -2.370  1.00  0.00           H  
ATOM   1464 HG23 ILE A  92      -2.005  -0.601  -3.724  1.00  0.00           H  
ATOM   1465 HD11 ILE A  92      -2.976  -2.408  -5.547  1.00  0.00           H  
ATOM   1466 HD12 ILE A  92      -1.862  -1.200  -6.186  1.00  0.00           H  
ATOM   1467 HD13 ILE A  92      -3.198  -1.781  -7.179  1.00  0.00           H  
ATOM   1468  N   PHE A  93      -4.961  -2.138  -1.700  1.00  0.00           N  
ATOM   1469  CA  PHE A  93      -4.706  -2.959  -0.483  1.00  0.00           C  
ATOM   1470  C   PHE A  93      -5.683  -4.136  -0.426  1.00  0.00           C  
ATOM   1471  O   PHE A  93      -5.284  -5.273  -0.271  1.00  0.00           O  
ATOM   1472  CB  PHE A  93      -4.884  -2.066   0.747  1.00  0.00           C  
ATOM   1473  CG  PHE A  93      -4.909  -2.885   2.018  1.00  0.00           C  
ATOM   1474  CD1 PHE A  93      -4.276  -4.135   2.086  1.00  0.00           C  
ATOM   1475  CD2 PHE A  93      -5.569  -2.377   3.143  1.00  0.00           C  
ATOM   1476  CE1 PHE A  93      -4.306  -4.869   3.275  1.00  0.00           C  
ATOM   1477  CE2 PHE A  93      -5.598  -3.111   4.331  1.00  0.00           C  
ATOM   1478  CZ  PHE A  93      -4.968  -4.358   4.399  1.00  0.00           C  
ATOM   1479  H   PHE A  93      -5.116  -1.173  -1.612  1.00  0.00           H  
ATOM   1480  HA  PHE A  93      -3.696  -3.335  -0.516  1.00  0.00           H  
ATOM   1481  HB2 PHE A  93      -4.070  -1.362   0.796  1.00  0.00           H  
ATOM   1482  HB3 PHE A  93      -5.814  -1.523   0.659  1.00  0.00           H  
ATOM   1483  HD1 PHE A  93      -3.765  -4.534   1.226  1.00  0.00           H  
ATOM   1484  HD2 PHE A  93      -6.058  -1.415   3.091  1.00  0.00           H  
ATOM   1485  HE1 PHE A  93      -3.818  -5.829   3.326  1.00  0.00           H  
ATOM   1486  HE2 PHE A  93      -6.108  -2.713   5.195  1.00  0.00           H  
ATOM   1487  HZ  PHE A  93      -4.991  -4.926   5.318  1.00  0.00           H  
ATOM   1488  N   HIS A  94      -6.954  -3.880  -0.550  1.00  0.00           N  
ATOM   1489  CA  HIS A  94      -7.939  -4.999  -0.501  1.00  0.00           C  
ATOM   1490  C   HIS A  94      -7.815  -5.841  -1.771  1.00  0.00           C  
ATOM   1491  O   HIS A  94      -8.436  -6.878  -1.902  1.00  0.00           O  
ATOM   1492  CB  HIS A  94      -9.359  -4.432  -0.398  1.00  0.00           C  
ATOM   1493  CG  HIS A  94      -9.990  -4.885   0.891  1.00  0.00           C  
ATOM   1494  ND1 HIS A  94     -10.723  -4.026   1.699  1.00  0.00           N  
ATOM   1495  CD2 HIS A  94     -10.004  -6.102   1.528  1.00  0.00           C  
ATOM   1496  CE1 HIS A  94     -11.143  -4.731   2.766  1.00  0.00           C  
ATOM   1497  NE2 HIS A  94     -10.731  -6.000   2.708  1.00  0.00           N  
ATOM   1498  H   HIS A  94      -7.262  -2.958  -0.674  1.00  0.00           H  
ATOM   1499  HA  HIS A  94      -7.734  -5.617   0.361  1.00  0.00           H  
ATOM   1500  HB2 HIS A  94      -9.317  -3.354  -0.420  1.00  0.00           H  
ATOM   1501  HB3 HIS A  94      -9.948  -4.788  -1.231  1.00  0.00           H  
ATOM   1502  HD1 HIS A  94     -10.901  -3.078   1.525  1.00  0.00           H  
ATOM   1503  HD2 HIS A  94      -9.522  -7.000   1.168  1.00  0.00           H  
ATOM   1504  HE1 HIS A  94     -11.738  -4.323   3.569  1.00  0.00           H  
ATOM   1505  HE2 HIS A  94     -10.904  -6.709   3.361  1.00  0.00           H  
ATOM   1506  N   HIS A  95      -7.016  -5.409  -2.708  1.00  0.00           N  
ATOM   1507  CA  HIS A  95      -6.855  -6.194  -3.965  1.00  0.00           C  
ATOM   1508  C   HIS A  95      -5.924  -7.376  -3.701  1.00  0.00           C  
ATOM   1509  O   HIS A  95      -6.086  -8.443  -4.257  1.00  0.00           O  
ATOM   1510  CB  HIS A  95      -6.255  -5.302  -5.055  1.00  0.00           C  
ATOM   1511  CG  HIS A  95      -7.157  -5.297  -6.257  1.00  0.00           C  
ATOM   1512  ND1 HIS A  95      -7.106  -6.290  -7.224  1.00  0.00           N  
ATOM   1513  CD2 HIS A  95      -8.139  -4.426  -6.663  1.00  0.00           C  
ATOM   1514  CE1 HIS A  95      -8.032  -5.997  -8.155  1.00  0.00           C  
ATOM   1515  NE2 HIS A  95      -8.686  -4.872  -7.859  1.00  0.00           N  
ATOM   1516  H   HIS A  95      -6.521  -4.572  -2.586  1.00  0.00           H  
ATOM   1517  HA  HIS A  95      -7.819  -6.560  -4.285  1.00  0.00           H  
ATOM   1518  HB2 HIS A  95      -6.154  -4.296  -4.678  1.00  0.00           H  
ATOM   1519  HB3 HIS A  95      -5.284  -5.680  -5.336  1.00  0.00           H  
ATOM   1520  HD1 HIS A  95      -6.506  -7.064  -7.228  1.00  0.00           H  
ATOM   1521  HD2 HIS A  95      -8.438  -3.533  -6.134  1.00  0.00           H  
ATOM   1522  HE1 HIS A  95      -8.222  -6.597  -9.033  1.00  0.00           H  
ATOM   1523  HE2 HIS A  95      -9.403  -4.449  -8.377  1.00  0.00           H  
ATOM   1524  N   LEU A  96      -4.952  -7.197  -2.852  1.00  0.00           N  
ATOM   1525  CA  LEU A  96      -4.022  -8.317  -2.553  1.00  0.00           C  
ATOM   1526  C   LEU A  96      -4.793  -9.409  -1.809  1.00  0.00           C  
ATOM   1527  O   LEU A  96      -4.901 -10.526  -2.272  1.00  0.00           O  
ATOM   1528  CB  LEU A  96      -2.873  -7.814  -1.680  1.00  0.00           C  
ATOM   1529  CG  LEU A  96      -1.544  -8.382  -2.190  1.00  0.00           C  
ATOM   1530  CD1 LEU A  96      -0.481  -8.223  -1.106  1.00  0.00           C  
ATOM   1531  CD2 LEU A  96      -1.699  -9.869  -2.521  1.00  0.00           C  
ATOM   1532  H   LEU A  96      -4.838  -6.330  -2.409  1.00  0.00           H  
ATOM   1533  HA  LEU A  96      -3.630  -8.716  -3.476  1.00  0.00           H  
ATOM   1534  HB2 LEU A  96      -2.840  -6.733  -1.720  1.00  0.00           H  
ATOM   1535  HB3 LEU A  96      -3.031  -8.133  -0.660  1.00  0.00           H  
ATOM   1536  HG  LEU A  96      -1.239  -7.843  -3.075  1.00  0.00           H  
ATOM   1537 HD11 LEU A  96      -0.364  -7.177  -0.867  1.00  0.00           H  
ATOM   1538 HD12 LEU A  96       0.455  -8.621  -1.464  1.00  0.00           H  
ATOM   1539 HD13 LEU A  96      -0.786  -8.762  -0.222  1.00  0.00           H  
ATOM   1540 HD21 LEU A  96      -1.864  -9.989  -3.583  1.00  0.00           H  
ATOM   1541 HD22 LEU A  96      -2.537 -10.276  -1.978  1.00  0.00           H  
ATOM   1542 HD23 LEU A  96      -0.799 -10.395  -2.238  1.00  0.00           H  
ATOM   1543  N   GLU A  97      -5.339  -9.094  -0.664  1.00  0.00           N  
ATOM   1544  CA  GLU A  97      -6.106 -10.122   0.092  1.00  0.00           C  
ATOM   1545  C   GLU A  97      -7.106 -10.784  -0.854  1.00  0.00           C  
ATOM   1546  O   GLU A  97      -7.710 -11.790  -0.535  1.00  0.00           O  
ATOM   1547  CB  GLU A  97      -6.854  -9.458   1.250  1.00  0.00           C  
ATOM   1548  CG  GLU A  97      -5.856  -9.058   2.339  1.00  0.00           C  
ATOM   1549  CD  GLU A  97      -6.560  -8.191   3.384  1.00  0.00           C  
ATOM   1550  OE1 GLU A  97      -6.621  -6.990   3.184  1.00  0.00           O  
ATOM   1551  OE2 GLU A  97      -7.025  -8.743   4.368  1.00  0.00           O  
ATOM   1552  H   GLU A  97      -5.247  -8.184  -0.305  1.00  0.00           H  
ATOM   1553  HA  GLU A  97      -5.426 -10.868   0.479  1.00  0.00           H  
ATOM   1554  HB2 GLU A  97      -7.369  -8.579   0.890  1.00  0.00           H  
ATOM   1555  HB3 GLU A  97      -7.572 -10.154   1.661  1.00  0.00           H  
ATOM   1556  HG2 GLU A  97      -5.465  -9.949   2.813  1.00  0.00           H  
ATOM   1557  HG3 GLU A  97      -5.046  -8.496   1.894  1.00  0.00           H  
ATOM   1558  N   GLU A  98      -7.278 -10.231  -2.024  1.00  0.00           N  
ATOM   1559  CA  GLU A  98      -8.229 -10.828  -3.001  1.00  0.00           C  
ATOM   1560  C   GLU A  98      -7.487 -11.873  -3.834  1.00  0.00           C  
ATOM   1561  O   GLU A  98      -8.042 -12.883  -4.220  1.00  0.00           O  
ATOM   1562  CB  GLU A  98      -8.779  -9.732  -3.916  1.00  0.00           C  
ATOM   1563  CG  GLU A  98     -10.236  -9.446  -3.551  1.00  0.00           C  
ATOM   1564  CD  GLU A  98     -10.862  -8.545  -4.619  1.00  0.00           C  
ATOM   1565  OE1 GLU A  98     -10.211  -7.595  -5.020  1.00  0.00           O  
ATOM   1566  OE2 GLU A  98     -11.983  -8.820  -5.015  1.00  0.00           O  
ATOM   1567  H   GLU A  98      -6.775  -9.425  -2.262  1.00  0.00           H  
ATOM   1568  HA  GLU A  98      -9.043 -11.300  -2.471  1.00  0.00           H  
ATOM   1569  HB2 GLU A  98      -8.195  -8.832  -3.792  1.00  0.00           H  
ATOM   1570  HB3 GLU A  98      -8.725 -10.058  -4.943  1.00  0.00           H  
ATOM   1571  HG2 GLU A  98     -10.782 -10.376  -3.499  1.00  0.00           H  
ATOM   1572  HG3 GLU A  98     -10.277  -8.948  -2.594  1.00  0.00           H  
ATOM   1573  N   LEU A  99      -6.229 -11.645  -4.103  1.00  0.00           N  
ATOM   1574  CA  LEU A  99      -5.448 -12.632  -4.898  1.00  0.00           C  
ATOM   1575  C   LEU A  99      -5.167 -13.854  -4.022  1.00  0.00           C  
ATOM   1576  O   LEU A  99      -4.637 -14.851  -4.472  1.00  0.00           O  
ATOM   1577  CB  LEU A  99      -4.123 -12.005  -5.337  1.00  0.00           C  
ATOM   1578  CG  LEU A  99      -4.279 -11.395  -6.730  1.00  0.00           C  
ATOM   1579  CD1 LEU A  99      -3.430 -10.128  -6.831  1.00  0.00           C  
ATOM   1580  CD2 LEU A  99      -3.813 -12.403  -7.781  1.00  0.00           C  
ATOM   1581  H   LEU A  99      -5.796 -10.829  -3.774  1.00  0.00           H  
ATOM   1582  HA  LEU A  99      -6.015 -12.930  -5.765  1.00  0.00           H  
ATOM   1583  HB2 LEU A  99      -3.841 -11.232  -4.635  1.00  0.00           H  
ATOM   1584  HB3 LEU A  99      -3.356 -12.765  -5.363  1.00  0.00           H  
ATOM   1585  HG  LEU A  99      -5.318 -11.147  -6.900  1.00  0.00           H  
ATOM   1586 HD11 LEU A  99      -3.149  -9.964  -7.861  1.00  0.00           H  
ATOM   1587 HD12 LEU A  99      -2.540 -10.242  -6.230  1.00  0.00           H  
ATOM   1588 HD13 LEU A  99      -3.999  -9.282  -6.474  1.00  0.00           H  
ATOM   1589 HD21 LEU A  99      -4.288 -12.184  -8.726  1.00  0.00           H  
ATOM   1590 HD22 LEU A  99      -4.081 -13.402  -7.466  1.00  0.00           H  
ATOM   1591 HD23 LEU A  99      -2.741 -12.337  -7.892  1.00  0.00           H  
ATOM   1592  N   VAL A 100      -5.517 -13.775  -2.768  1.00  0.00           N  
ATOM   1593  CA  VAL A 100      -5.277 -14.917  -1.844  1.00  0.00           C  
ATOM   1594  C   VAL A 100      -6.620 -15.484  -1.382  1.00  0.00           C  
ATOM   1595  O   VAL A 100      -6.731 -16.643  -1.033  1.00  0.00           O  
ATOM   1596  CB  VAL A 100      -4.474 -14.419  -0.641  1.00  0.00           C  
ATOM   1597  CG1 VAL A 100      -3.782 -13.110  -1.010  1.00  0.00           C  
ATOM   1598  CG2 VAL A 100      -5.408 -14.170   0.541  1.00  0.00           C  
ATOM   1599  H   VAL A 100      -5.941 -12.958  -2.432  1.00  0.00           H  
ATOM   1600  HA  VAL A 100      -4.721 -15.683  -2.351  1.00  0.00           H  
ATOM   1601  HB  VAL A 100      -3.733 -15.157  -0.370  1.00  0.00           H  
ATOM   1602 HG11 VAL A 100      -3.028 -12.883  -0.274  1.00  0.00           H  
ATOM   1603 HG12 VAL A 100      -4.512 -12.315  -1.038  1.00  0.00           H  
ATOM   1604 HG13 VAL A 100      -3.321 -13.210  -1.981  1.00  0.00           H  
ATOM   1605 HG21 VAL A 100      -5.719 -15.116   0.957  1.00  0.00           H  
ATOM   1606 HG22 VAL A 100      -6.276 -13.624   0.201  1.00  0.00           H  
ATOM   1607 HG23 VAL A 100      -4.892 -13.596   1.293  1.00  0.00           H  
ATOM   1608  N   HIS A 101      -7.639 -14.672  -1.371  1.00  0.00           N  
ATOM   1609  CA  HIS A 101      -8.970 -15.157  -0.925  1.00  0.00           C  
ATOM   1610  C   HIS A 101      -9.487 -16.214  -1.904  1.00  0.00           C  
ATOM   1611  O   HIS A 101     -10.665 -16.509  -1.949  1.00  0.00           O  
ATOM   1612  CB  HIS A 101      -9.948 -13.982  -0.872  1.00  0.00           C  
ATOM   1613  CG  HIS A 101      -9.669 -13.162   0.356  1.00  0.00           C  
ATOM   1614  ND1 HIS A 101      -8.965 -13.670   1.439  1.00  0.00           N  
ATOM   1615  CD2 HIS A 101      -9.985 -11.866   0.688  1.00  0.00           C  
ATOM   1616  CE1 HIS A 101      -8.881 -12.695   2.363  1.00  0.00           C  
ATOM   1617  NE2 HIS A 101      -9.484 -11.578   1.954  1.00  0.00           N  
ATOM   1618  H   HIS A 101      -7.525 -13.740  -1.652  1.00  0.00           H  
ATOM   1619  HA  HIS A 101      -8.877 -15.591   0.058  1.00  0.00           H  
ATOM   1620  HB2 HIS A 101      -9.820 -13.369  -1.753  1.00  0.00           H  
ATOM   1621  HB3 HIS A 101     -10.960 -14.355  -0.836  1.00  0.00           H  
ATOM   1622  HD1 HIS A 101      -8.597 -14.576   1.517  1.00  0.00           H  
ATOM   1623  HD2 HIS A 101     -10.536 -11.178   0.064  1.00  0.00           H  
ATOM   1624  HE1 HIS A 101      -8.383 -12.803   3.315  1.00  0.00           H  
ATOM   1625  HE2 HIS A 101      -9.557 -10.731   2.441  1.00  0.00           H  
ATOM   1626  N   ARG A 102      -8.615 -16.789  -2.688  1.00  0.00           N  
ATOM   1627  CA  ARG A 102      -9.057 -17.827  -3.661  1.00  0.00           C  
ATOM   1628  C   ARG A 102      -9.533 -19.065  -2.901  1.00  0.00           C  
ATOM   1629  O   ARG A 102      -9.413 -19.074  -1.686  1.00  0.00           O  
ATOM   1630  CB  ARG A 102      -7.887 -18.208  -4.570  1.00  0.00           C  
ATOM   1631  CG  ARG A 102      -6.963 -17.002  -4.752  1.00  0.00           C  
ATOM   1632  CD  ARG A 102      -5.989 -17.276  -5.898  1.00  0.00           C  
ATOM   1633  NE  ARG A 102      -6.754 -17.535  -7.150  1.00  0.00           N  
ATOM   1634  CZ  ARG A 102      -7.270 -16.539  -7.815  1.00  0.00           C  
ATOM   1635  NH1 ARG A 102      -7.105 -15.315  -7.392  1.00  0.00           N  
ATOM   1636  NH2 ARG A 102      -7.951 -16.765  -8.906  1.00  0.00           N  
ATOM   1637  OXT ARG A 102     -10.008 -19.986  -3.545  1.00  0.00           O  
ATOM   1638  H   ARG A 102      -7.669 -16.538  -2.635  1.00  0.00           H  
ATOM   1639  HA  ARG A 102      -9.868 -17.438  -4.259  1.00  0.00           H  
ATOM   1640  HB2 ARG A 102      -7.334 -19.021  -4.122  1.00  0.00           H  
ATOM   1641  HB3 ARG A 102      -8.265 -18.517  -5.532  1.00  0.00           H  
ATOM   1642  HG2 ARG A 102      -7.554 -16.127  -4.982  1.00  0.00           H  
ATOM   1643  HG3 ARG A 102      -6.408 -16.833  -3.842  1.00  0.00           H  
ATOM   1644  HD2 ARG A 102      -5.348 -16.419  -6.039  1.00  0.00           H  
ATOM   1645  HD3 ARG A 102      -5.387 -18.141  -5.659  1.00  0.00           H  
ATOM   1646  HE  ARG A 102      -6.874 -18.453  -7.470  1.00  0.00           H  
ATOM   1647 HH11 ARG A 102      -6.582 -15.141  -6.557  1.00  0.00           H  
ATOM   1648 HH12 ARG A 102      -7.501 -14.552  -7.901  1.00  0.00           H  
ATOM   1649 HH21 ARG A 102      -8.076 -17.702  -9.233  1.00  0.00           H  
ATOM   1650 HH22 ARG A 102      -8.347 -16.000  -9.416  1.00  0.00           H  
TER    1651      ARG A 102                                                      
ENDMDL                                                                          
MODEL        2                                                                  
ATOM      1  N   MET A   1       4.283 -18.664 -12.521  1.00  0.00           N  
ATOM      2  CA  MET A   1       3.388 -18.170 -11.438  1.00  0.00           C  
ATOM      3  C   MET A   1       2.370 -17.192 -12.028  1.00  0.00           C  
ATOM      4  O   MET A   1       2.543 -16.683 -13.117  1.00  0.00           O  
ATOM      5  CB  MET A   1       4.223 -17.454 -10.373  1.00  0.00           C  
ATOM      6  CG  MET A   1       4.639 -16.077 -10.890  1.00  0.00           C  
ATOM      7  SD  MET A   1       4.986 -16.179 -12.664  1.00  0.00           S  
ATOM      8  CE  MET A   1       6.374 -15.019 -12.692  1.00  0.00           C  
ATOM      9  H1  MET A   1       5.272 -18.611 -12.206  1.00  0.00           H  
ATOM     10  H2  MET A   1       4.156 -18.076 -13.371  1.00  0.00           H  
ATOM     11  H3  MET A   1       4.045 -19.651 -12.744  1.00  0.00           H  
ATOM     12  HA  MET A   1       2.868 -19.003 -10.990  1.00  0.00           H  
ATOM     13  HB2 MET A   1       3.636 -17.340  -9.472  1.00  0.00           H  
ATOM     14  HB3 MET A   1       5.105 -18.038 -10.155  1.00  0.00           H  
ATOM     15  HG2 MET A   1       3.840 -15.371 -10.719  1.00  0.00           H  
ATOM     16  HG3 MET A   1       5.526 -15.749 -10.368  1.00  0.00           H  
ATOM     17  HE1 MET A   1       7.301 -15.561 -12.592  1.00  0.00           H  
ATOM     18  HE2 MET A   1       6.276 -14.322 -11.871  1.00  0.00           H  
ATOM     19  HE3 MET A   1       6.373 -14.482 -13.631  1.00  0.00           H  
ATOM     20  N   TYR A   2       1.309 -16.924 -11.318  1.00  0.00           N  
ATOM     21  CA  TYR A   2       0.286 -15.977 -11.840  1.00  0.00           C  
ATOM     22  C   TYR A   2       0.983 -14.748 -12.427  1.00  0.00           C  
ATOM     23  O   TYR A   2       0.944 -14.509 -13.618  1.00  0.00           O  
ATOM     24  CB  TYR A   2      -0.638 -15.548 -10.699  1.00  0.00           C  
ATOM     25  CG  TYR A   2      -0.229 -16.256  -9.430  1.00  0.00           C  
ATOM     26  CD1 TYR A   2       0.810 -15.741  -8.645  1.00  0.00           C  
ATOM     27  CD2 TYR A   2      -0.886 -17.427  -9.040  1.00  0.00           C  
ATOM     28  CE1 TYR A   2       1.191 -16.401  -7.470  1.00  0.00           C  
ATOM     29  CE2 TYR A   2      -0.506 -18.087  -7.865  1.00  0.00           C  
ATOM     30  CZ  TYR A   2       0.533 -17.572  -7.079  1.00  0.00           C  
ATOM     31  OH  TYR A   2       0.910 -18.222  -5.922  1.00  0.00           O  
ATOM     32  H   TYR A   2       1.187 -17.343 -10.441  1.00  0.00           H  
ATOM     33  HA  TYR A   2      -0.295 -16.464 -12.611  1.00  0.00           H  
ATOM     34  HB2 TYR A   2      -0.564 -14.480 -10.556  1.00  0.00           H  
ATOM     35  HB3 TYR A   2      -1.658 -15.809 -10.942  1.00  0.00           H  
ATOM     36  HD1 TYR A   2       1.318 -14.837  -8.946  1.00  0.00           H  
ATOM     37  HD2 TYR A   2      -1.688 -17.824  -9.645  1.00  0.00           H  
ATOM     38  HE1 TYR A   2       1.992 -16.004  -6.865  1.00  0.00           H  
ATOM     39  HE2 TYR A   2      -1.014 -18.991  -7.564  1.00  0.00           H  
ATOM     40  HH  TYR A   2       1.322 -19.053  -6.168  1.00  0.00           H  
ATOM     41  N   GLY A   3       1.622 -13.966 -11.601  1.00  0.00           N  
ATOM     42  CA  GLY A   3       2.320 -12.753 -12.111  1.00  0.00           C  
ATOM     43  C   GLY A   3       1.439 -11.524 -11.886  1.00  0.00           C  
ATOM     44  O   GLY A   3       1.790 -10.421 -12.257  1.00  0.00           O  
ATOM     45  H   GLY A   3       1.641 -14.177 -10.644  1.00  0.00           H  
ATOM     46  HA2 GLY A   3       3.257 -12.628 -11.581  1.00  0.00           H  
ATOM     47  HA3 GLY A   3       2.514 -12.865 -13.170  1.00  0.00           H  
ATOM     48  N   LYS A   4       0.297 -11.704 -11.281  1.00  0.00           N  
ATOM     49  CA  LYS A   4      -0.604 -10.544 -11.032  1.00  0.00           C  
ATOM     50  C   LYS A   4      -0.045  -9.703  -9.887  1.00  0.00           C  
ATOM     51  O   LYS A   4      -0.103  -8.490  -9.916  1.00  0.00           O  
ATOM     52  CB  LYS A   4      -1.994 -11.048 -10.656  1.00  0.00           C  
ATOM     53  CG  LYS A   4      -2.541 -11.925 -11.786  1.00  0.00           C  
ATOM     54  CD  LYS A   4      -3.914 -11.405 -12.218  1.00  0.00           C  
ATOM     55  CE  LYS A   4      -4.538 -12.377 -13.221  1.00  0.00           C  
ATOM     56  NZ  LYS A   4      -5.950 -12.652 -12.832  1.00  0.00           N  
ATOM     57  H   LYS A   4       0.033 -12.601 -10.989  1.00  0.00           H  
ATOM     58  HA  LYS A   4      -0.670  -9.938 -11.923  1.00  0.00           H  
ATOM     59  HB2 LYS A   4      -1.927 -11.627  -9.745  1.00  0.00           H  
ATOM     60  HB3 LYS A   4      -2.654 -10.204 -10.503  1.00  0.00           H  
ATOM     61  HG2 LYS A   4      -1.864 -11.894 -12.628  1.00  0.00           H  
ATOM     62  HG3 LYS A   4      -2.637 -12.942 -11.438  1.00  0.00           H  
ATOM     63  HD2 LYS A   4      -4.554 -11.320 -11.352  1.00  0.00           H  
ATOM     64  HD3 LYS A   4      -3.803 -10.437 -12.680  1.00  0.00           H  
ATOM     65  HE2 LYS A   4      -4.515 -11.940 -14.208  1.00  0.00           H  
ATOM     66  HE3 LYS A   4      -3.978 -13.301 -13.223  1.00  0.00           H  
ATOM     67  HZ1 LYS A   4      -6.398 -11.772 -12.506  1.00  0.00           H  
ATOM     68  HZ2 LYS A   4      -5.969 -13.352 -12.064  1.00  0.00           H  
ATOM     69  HZ3 LYS A   4      -6.469 -13.023 -13.654  1.00  0.00           H  
ATOM     70  N   LEU A   5       0.496 -10.327  -8.877  1.00  0.00           N  
ATOM     71  CA  LEU A   5       1.048  -9.530  -7.751  1.00  0.00           C  
ATOM     72  C   LEU A   5       1.787  -8.332  -8.336  1.00  0.00           C  
ATOM     73  O   LEU A   5       1.584  -7.205  -7.929  1.00  0.00           O  
ATOM     74  CB  LEU A   5       2.021 -10.372  -6.922  1.00  0.00           C  
ATOM     75  CG  LEU A   5       1.327 -11.627  -6.373  1.00  0.00           C  
ATOM     76  CD1 LEU A   5      -0.179 -11.393  -6.206  1.00  0.00           C  
ATOM     77  CD2 LEU A   5       1.565 -12.798  -7.326  1.00  0.00           C  
ATOM     78  H   LEU A   5       0.538 -11.306  -8.861  1.00  0.00           H  
ATOM     79  HA  LEU A   5       0.241  -9.183  -7.127  1.00  0.00           H  
ATOM     80  HB2 LEU A   5       2.853 -10.667  -7.543  1.00  0.00           H  
ATOM     81  HB3 LEU A   5       2.387  -9.780  -6.097  1.00  0.00           H  
ATOM     82  HG  LEU A   5       1.749 -11.863  -5.413  1.00  0.00           H  
ATOM     83 HD11 LEU A   5      -0.630 -12.275  -5.777  1.00  0.00           H  
ATOM     84 HD12 LEU A   5      -0.629 -11.195  -7.167  1.00  0.00           H  
ATOM     85 HD13 LEU A   5      -0.343 -10.552  -5.549  1.00  0.00           H  
ATOM     86 HD21 LEU A   5       1.793 -12.422  -8.311  1.00  0.00           H  
ATOM     87 HD22 LEU A   5       0.678 -13.412  -7.369  1.00  0.00           H  
ATOM     88 HD23 LEU A   5       2.395 -13.389  -6.965  1.00  0.00           H  
ATOM     89  N   ASN A   6       2.633  -8.562  -9.304  1.00  0.00           N  
ATOM     90  CA  ASN A   6       3.365  -7.432  -9.926  1.00  0.00           C  
ATOM     91  C   ASN A   6       2.376  -6.286 -10.141  1.00  0.00           C  
ATOM     92  O   ASN A   6       2.694  -5.130  -9.940  1.00  0.00           O  
ATOM     93  CB  ASN A   6       3.968  -7.894 -11.264  1.00  0.00           C  
ATOM     94  CG  ASN A   6       3.275  -7.193 -12.437  1.00  0.00           C  
ATOM     95  OD1 ASN A   6       3.855  -6.338 -13.078  1.00  0.00           O  
ATOM     96  ND2 ASN A   6       2.051  -7.524 -12.750  1.00  0.00           N  
ATOM     97  H   ASN A   6       2.774  -9.475  -9.628  1.00  0.00           H  
ATOM     98  HA  ASN A   6       4.155  -7.106  -9.264  1.00  0.00           H  
ATOM     99  HB2 ASN A   6       5.023  -7.658 -11.278  1.00  0.00           H  
ATOM    100  HB3 ASN A   6       3.839  -8.964 -11.360  1.00  0.00           H  
ATOM    101 HD21 ASN A   6       1.584  -8.215 -12.236  1.00  0.00           H  
ATOM    102 HD22 ASN A   6       1.600  -7.081 -13.499  1.00  0.00           H  
ATOM    103  N   ASP A   7       1.167  -6.602 -10.527  1.00  0.00           N  
ATOM    104  CA  ASP A   7       0.153  -5.531 -10.726  1.00  0.00           C  
ATOM    105  C   ASP A   7      -0.115  -4.881  -9.372  1.00  0.00           C  
ATOM    106  O   ASP A   7      -0.314  -3.687  -9.266  1.00  0.00           O  
ATOM    107  CB  ASP A   7      -1.139  -6.143 -11.268  1.00  0.00           C  
ATOM    108  CG  ASP A   7      -1.868  -5.114 -12.135  1.00  0.00           C  
ATOM    109  OD1 ASP A   7      -1.490  -4.964 -13.285  1.00  0.00           O  
ATOM    110  OD2 ASP A   7      -2.793  -4.495 -11.635  1.00  0.00           O  
ATOM    111  H   ASP A   7       0.924  -7.544 -10.666  1.00  0.00           H  
ATOM    112  HA  ASP A   7       0.530  -4.794 -11.419  1.00  0.00           H  
ATOM    113  HB2 ASP A   7      -0.903  -7.014 -11.862  1.00  0.00           H  
ATOM    114  HB3 ASP A   7      -1.774  -6.429 -10.442  1.00  0.00           H  
ATOM    115  N   LEU A   8      -0.097  -5.669  -8.332  1.00  0.00           N  
ATOM    116  CA  LEU A   8      -0.324  -5.123  -6.967  1.00  0.00           C  
ATOM    117  C   LEU A   8       0.948  -4.411  -6.517  1.00  0.00           C  
ATOM    118  O   LEU A   8       0.916  -3.325  -5.972  1.00  0.00           O  
ATOM    119  CB  LEU A   8      -0.601  -6.278  -5.999  1.00  0.00           C  
ATOM    120  CG  LEU A   8      -2.098  -6.392  -5.714  1.00  0.00           C  
ATOM    121  CD1 LEU A   8      -2.609  -5.071  -5.143  1.00  0.00           C  
ATOM    122  CD2 LEU A   8      -2.841  -6.724  -7.012  1.00  0.00           C  
ATOM    123  H   LEU A   8       0.082  -6.626  -8.451  1.00  0.00           H  
ATOM    124  HA  LEU A   8      -1.155  -4.434  -6.978  1.00  0.00           H  
ATOM    125  HB2 LEU A   8      -0.251  -7.200  -6.436  1.00  0.00           H  
ATOM    126  HB3 LEU A   8      -0.075  -6.100  -5.070  1.00  0.00           H  
ATOM    127  HG  LEU A   8      -2.264  -7.180  -4.993  1.00  0.00           H  
ATOM    128 HD11 LEU A   8      -3.196  -5.265  -4.259  1.00  0.00           H  
ATOM    129 HD12 LEU A   8      -3.222  -4.578  -5.882  1.00  0.00           H  
ATOM    130 HD13 LEU A   8      -1.771  -4.439  -4.888  1.00  0.00           H  
ATOM    131 HD21 LEU A   8      -3.737  -7.280  -6.781  1.00  0.00           H  
ATOM    132 HD22 LEU A   8      -2.203  -7.320  -7.650  1.00  0.00           H  
ATOM    133 HD23 LEU A   8      -3.105  -5.810  -7.521  1.00  0.00           H  
ATOM    134  N   LEU A   9       2.069  -5.037  -6.736  1.00  0.00           N  
ATOM    135  CA  LEU A   9       3.367  -4.441  -6.322  1.00  0.00           C  
ATOM    136  C   LEU A   9       3.583  -3.101  -7.026  1.00  0.00           C  
ATOM    137  O   LEU A   9       3.741  -2.076  -6.393  1.00  0.00           O  
ATOM    138  CB  LEU A   9       4.493  -5.398  -6.708  1.00  0.00           C  
ATOM    139  CG  LEU A   9       5.719  -5.124  -5.843  1.00  0.00           C  
ATOM    140  CD1 LEU A   9       6.811  -6.134  -6.185  1.00  0.00           C  
ATOM    141  CD2 LEU A   9       6.238  -3.712  -6.117  1.00  0.00           C  
ATOM    142  H   LEU A   9       2.056  -5.916  -7.168  1.00  0.00           H  
ATOM    143  HA  LEU A   9       3.368  -4.295  -5.253  1.00  0.00           H  
ATOM    144  HB2 LEU A   9       4.166  -6.417  -6.557  1.00  0.00           H  
ATOM    145  HB3 LEU A   9       4.749  -5.253  -7.748  1.00  0.00           H  
ATOM    146  HG  LEU A   9       5.453  -5.221  -4.802  1.00  0.00           H  
ATOM    147 HD11 LEU A   9       6.919  -6.194  -7.257  1.00  0.00           H  
ATOM    148 HD12 LEU A   9       6.538  -7.102  -5.795  1.00  0.00           H  
ATOM    149 HD13 LEU A   9       7.743  -5.815  -5.746  1.00  0.00           H  
ATOM    150 HD21 LEU A   9       7.295  -3.670  -5.904  1.00  0.00           H  
ATOM    151 HD22 LEU A   9       5.714  -3.009  -5.487  1.00  0.00           H  
ATOM    152 HD23 LEU A   9       6.068  -3.462  -7.154  1.00  0.00           H  
ATOM    153  N   GLU A  10       3.604  -3.100  -8.332  1.00  0.00           N  
ATOM    154  CA  GLU A  10       3.825  -1.824  -9.068  1.00  0.00           C  
ATOM    155  C   GLU A  10       2.729  -0.823  -8.697  1.00  0.00           C  
ATOM    156  O   GLU A  10       3.002   0.283  -8.273  1.00  0.00           O  
ATOM    157  CB  GLU A  10       3.786  -2.088 -10.574  1.00  0.00           C  
ATOM    158  CG  GLU A  10       5.178  -2.501 -11.058  1.00  0.00           C  
ATOM    159  CD  GLU A  10       5.073  -3.124 -12.451  1.00  0.00           C  
ATOM    160  OE1 GLU A  10       4.652  -2.427 -13.360  1.00  0.00           O  
ATOM    161  OE2 GLU A  10       5.415  -4.287 -12.586  1.00  0.00           O  
ATOM    162  H   GLU A  10       3.482  -3.938  -8.826  1.00  0.00           H  
ATOM    163  HA  GLU A  10       4.788  -1.418  -8.799  1.00  0.00           H  
ATOM    164  HB2 GLU A  10       3.081  -2.879 -10.782  1.00  0.00           H  
ATOM    165  HB3 GLU A  10       3.481  -1.189 -11.088  1.00  0.00           H  
ATOM    166  HG2 GLU A  10       5.816  -1.631 -11.099  1.00  0.00           H  
ATOM    167  HG3 GLU A  10       5.598  -3.223 -10.374  1.00  0.00           H  
ATOM    168  N   ASP A  11       1.490  -1.199  -8.857  1.00  0.00           N  
ATOM    169  CA  ASP A  11       0.375  -0.269  -8.519  1.00  0.00           C  
ATOM    170  C   ASP A  11       0.553   0.262  -7.094  1.00  0.00           C  
ATOM    171  O   ASP A  11       0.543   1.454  -6.861  1.00  0.00           O  
ATOM    172  CB  ASP A  11      -0.956  -1.016  -8.619  1.00  0.00           C  
ATOM    173  CG  ASP A  11      -1.211  -1.415 -10.073  1.00  0.00           C  
ATOM    174  OD1 ASP A  11      -0.246  -1.670 -10.776  1.00  0.00           O  
ATOM    175  OD2 ASP A  11      -2.368  -1.459 -10.460  1.00  0.00           O  
ATOM    176  H   ASP A  11       1.293  -2.095  -9.203  1.00  0.00           H  
ATOM    177  HA  ASP A  11       0.376   0.559  -9.212  1.00  0.00           H  
ATOM    178  HB2 ASP A  11      -0.918  -1.902  -8.003  1.00  0.00           H  
ATOM    179  HB3 ASP A  11      -1.755  -0.374  -8.279  1.00  0.00           H  
ATOM    180  N   LEU A  12       0.707  -0.611  -6.136  1.00  0.00           N  
ATOM    181  CA  LEU A  12       0.875  -0.150  -4.729  1.00  0.00           C  
ATOM    182  C   LEU A  12       2.073   0.797  -4.640  1.00  0.00           C  
ATOM    183  O   LEU A  12       1.968   1.898  -4.138  1.00  0.00           O  
ATOM    184  CB  LEU A  12       1.104  -1.363  -3.823  1.00  0.00           C  
ATOM    185  CG  LEU A  12       1.562  -0.901  -2.437  1.00  0.00           C  
ATOM    186  CD1 LEU A  12       0.511   0.026  -1.823  1.00  0.00           C  
ATOM    187  CD2 LEU A  12       1.747  -2.123  -1.535  1.00  0.00           C  
ATOM    188  H   LEU A  12       0.707  -1.569  -6.341  1.00  0.00           H  
ATOM    189  HA  LEU A  12      -0.017   0.372  -4.415  1.00  0.00           H  
ATOM    190  HB2 LEU A  12       0.182  -1.919  -3.728  1.00  0.00           H  
ATOM    191  HB3 LEU A  12       1.862  -1.997  -4.256  1.00  0.00           H  
ATOM    192  HG  LEU A  12       2.500  -0.372  -2.526  1.00  0.00           H  
ATOM    193 HD11 LEU A  12       0.828   1.053  -1.933  1.00  0.00           H  
ATOM    194 HD12 LEU A  12       0.398  -0.205  -0.774  1.00  0.00           H  
ATOM    195 HD13 LEU A  12      -0.434  -0.116  -2.326  1.00  0.00           H  
ATOM    196 HD21 LEU A  12       1.994  -1.800  -0.536  1.00  0.00           H  
ATOM    197 HD22 LEU A  12       2.543  -2.739  -1.923  1.00  0.00           H  
ATOM    198 HD23 LEU A  12       0.830  -2.694  -1.513  1.00  0.00           H  
ATOM    199  N   GLN A  13       3.212   0.381  -5.122  1.00  0.00           N  
ATOM    200  CA  GLN A  13       4.410   1.265  -5.059  1.00  0.00           C  
ATOM    201  C   GLN A  13       4.152   2.528  -5.887  1.00  0.00           C  
ATOM    202  O   GLN A  13       4.809   3.536  -5.720  1.00  0.00           O  
ATOM    203  CB  GLN A  13       5.636   0.505  -5.594  1.00  0.00           C  
ATOM    204  CG  GLN A  13       6.035   1.023  -6.981  1.00  0.00           C  
ATOM    205  CD  GLN A  13       7.232   0.222  -7.491  1.00  0.00           C  
ATOM    206  OE1 GLN A  13       7.251  -0.212  -8.627  1.00  0.00           O  
ATOM    207  NE2 GLN A  13       8.241   0.006  -6.693  1.00  0.00           N  
ATOM    208  H   GLN A  13       3.280  -0.511  -5.523  1.00  0.00           H  
ATOM    209  HA  GLN A  13       4.587   1.546  -4.032  1.00  0.00           H  
ATOM    210  HB2 GLN A  13       6.461   0.640  -4.912  1.00  0.00           H  
ATOM    211  HB3 GLN A  13       5.399  -0.546  -5.663  1.00  0.00           H  
ATOM    212  HG2 GLN A  13       5.205   0.906  -7.663  1.00  0.00           H  
ATOM    213  HG3 GLN A  13       6.305   2.066  -6.916  1.00  0.00           H  
ATOM    214 HE21 GLN A  13       8.225   0.357  -5.776  1.00  0.00           H  
ATOM    215 HE22 GLN A  13       9.015  -0.508  -7.006  1.00  0.00           H  
ATOM    216  N   GLU A  14       3.194   2.485  -6.773  1.00  0.00           N  
ATOM    217  CA  GLU A  14       2.890   3.687  -7.601  1.00  0.00           C  
ATOM    218  C   GLU A  14       2.118   4.692  -6.750  1.00  0.00           C  
ATOM    219  O   GLU A  14       2.572   5.794  -6.510  1.00  0.00           O  
ATOM    220  CB  GLU A  14       2.044   3.277  -8.803  1.00  0.00           C  
ATOM    221  CG  GLU A  14       2.634   3.884 -10.077  1.00  0.00           C  
ATOM    222  CD  GLU A  14       1.671   3.654 -11.244  1.00  0.00           C  
ATOM    223  OE1 GLU A  14       0.557   4.145 -11.175  1.00  0.00           O  
ATOM    224  OE2 GLU A  14       2.066   2.988 -12.188  1.00  0.00           O  
ATOM    225  H   GLU A  14       2.671   1.665  -6.890  1.00  0.00           H  
ATOM    226  HA  GLU A  14       3.812   4.134  -7.942  1.00  0.00           H  
ATOM    227  HB2 GLU A  14       2.041   2.203  -8.882  1.00  0.00           H  
ATOM    228  HB3 GLU A  14       1.034   3.633  -8.671  1.00  0.00           H  
ATOM    229  HG2 GLU A  14       2.780   4.946  -9.936  1.00  0.00           H  
ATOM    230  HG3 GLU A  14       3.581   3.415 -10.296  1.00  0.00           H  
ATOM    231  N   VAL A  15       0.959   4.321  -6.278  1.00  0.00           N  
ATOM    232  CA  VAL A  15       0.179   5.258  -5.435  1.00  0.00           C  
ATOM    233  C   VAL A  15       1.140   5.903  -4.436  1.00  0.00           C  
ATOM    234  O   VAL A  15       0.956   7.025  -4.007  1.00  0.00           O  
ATOM    235  CB  VAL A  15      -0.921   4.479  -4.702  1.00  0.00           C  
ATOM    236  CG1 VAL A  15      -1.070   3.096  -5.337  1.00  0.00           C  
ATOM    237  CG2 VAL A  15      -0.567   4.314  -3.219  1.00  0.00           C  
ATOM    238  H   VAL A  15       0.607   3.428  -6.471  1.00  0.00           H  
ATOM    239  HA  VAL A  15      -0.264   6.022  -6.057  1.00  0.00           H  
ATOM    240  HB  VAL A  15      -1.853   5.012  -4.794  1.00  0.00           H  
ATOM    241 HG11 VAL A  15      -1.982   2.636  -4.987  1.00  0.00           H  
ATOM    242 HG12 VAL A  15      -0.227   2.480  -5.060  1.00  0.00           H  
ATOM    243 HG13 VAL A  15      -1.107   3.194  -6.412  1.00  0.00           H  
ATOM    244 HG21 VAL A  15      -1.309   3.693  -2.739  1.00  0.00           H  
ATOM    245 HG22 VAL A  15      -0.544   5.283  -2.744  1.00  0.00           H  
ATOM    246 HG23 VAL A  15       0.402   3.846  -3.131  1.00  0.00           H  
ATOM    247  N   LEU A  16       2.177   5.195  -4.081  1.00  0.00           N  
ATOM    248  CA  LEU A  16       3.177   5.746  -3.129  1.00  0.00           C  
ATOM    249  C   LEU A  16       4.128   6.659  -3.903  1.00  0.00           C  
ATOM    250  O   LEU A  16       4.662   7.612  -3.370  1.00  0.00           O  
ATOM    251  CB  LEU A  16       3.958   4.589  -2.497  1.00  0.00           C  
ATOM    252  CG  LEU A  16       5.207   5.113  -1.780  1.00  0.00           C  
ATOM    253  CD1 LEU A  16       4.792   5.995  -0.602  1.00  0.00           C  
ATOM    254  CD2 LEU A  16       6.025   3.926  -1.263  1.00  0.00           C  
ATOM    255  H   LEU A  16       2.304   4.298  -4.456  1.00  0.00           H  
ATOM    256  HA  LEU A  16       2.673   6.311  -2.359  1.00  0.00           H  
ATOM    257  HB2 LEU A  16       3.326   4.080  -1.784  1.00  0.00           H  
ATOM    258  HB3 LEU A  16       4.255   3.895  -3.269  1.00  0.00           H  
ATOM    259  HG  LEU A  16       5.807   5.690  -2.468  1.00  0.00           H  
ATOM    260 HD11 LEU A  16       5.586   6.013   0.132  1.00  0.00           H  
ATOM    261 HD12 LEU A  16       3.895   5.598  -0.153  1.00  0.00           H  
ATOM    262 HD13 LEU A  16       4.606   7.000  -0.952  1.00  0.00           H  
ATOM    263 HD21 LEU A  16       6.631   4.242  -0.427  1.00  0.00           H  
ATOM    264 HD22 LEU A  16       6.665   3.558  -2.054  1.00  0.00           H  
ATOM    265 HD23 LEU A  16       5.356   3.138  -0.946  1.00  0.00           H  
ATOM    266  N   LYS A  17       4.340   6.375  -5.162  1.00  0.00           N  
ATOM    267  CA  LYS A  17       5.252   7.229  -5.973  1.00  0.00           C  
ATOM    268  C   LYS A  17       4.518   8.509  -6.379  1.00  0.00           C  
ATOM    269  O   LYS A  17       5.116   9.556  -6.534  1.00  0.00           O  
ATOM    270  CB  LYS A  17       5.687   6.464  -7.226  1.00  0.00           C  
ATOM    271  CG  LYS A  17       6.497   7.389  -8.137  1.00  0.00           C  
ATOM    272  CD  LYS A  17       5.709   7.664  -9.419  1.00  0.00           C  
ATOM    273  CE  LYS A  17       6.387   8.790 -10.201  1.00  0.00           C  
ATOM    274  NZ  LYS A  17       7.775   8.981  -9.695  1.00  0.00           N  
ATOM    275  H   LYS A  17       3.894   5.601  -5.575  1.00  0.00           H  
ATOM    276  HA  LYS A  17       6.122   7.485  -5.386  1.00  0.00           H  
ATOM    277  HB2 LYS A  17       6.295   5.618  -6.939  1.00  0.00           H  
ATOM    278  HB3 LYS A  17       4.812   6.116  -7.756  1.00  0.00           H  
ATOM    279  HG2 LYS A  17       6.689   8.321  -7.625  1.00  0.00           H  
ATOM    280  HG3 LYS A  17       7.434   6.916  -8.388  1.00  0.00           H  
ATOM    281  HD2 LYS A  17       5.683   6.770 -10.025  1.00  0.00           H  
ATOM    282  HD3 LYS A  17       4.702   7.959  -9.167  1.00  0.00           H  
ATOM    283  HE2 LYS A  17       6.417   8.533 -11.249  1.00  0.00           H  
ATOM    284  HE3 LYS A  17       5.827   9.705 -10.071  1.00  0.00           H  
ATOM    285  HZ1 LYS A  17       7.760   9.621  -8.876  1.00  0.00           H  
ATOM    286  HZ2 LYS A  17       8.363   9.394 -10.445  1.00  0.00           H  
ATOM    287  HZ3 LYS A  17       8.168   8.061  -9.411  1.00  0.00           H  
ATOM    288  N   HIS A  18       3.227   8.435  -6.547  1.00  0.00           N  
ATOM    289  CA  HIS A  18       2.454   9.649  -6.935  1.00  0.00           C  
ATOM    290  C   HIS A  18       1.971  10.361  -5.670  1.00  0.00           C  
ATOM    291  O   HIS A  18       1.218  11.312  -5.728  1.00  0.00           O  
ATOM    292  CB  HIS A  18       1.248   9.238  -7.784  1.00  0.00           C  
ATOM    293  CG  HIS A  18       1.472   9.645  -9.214  1.00  0.00           C  
ATOM    294  ND1 HIS A  18       1.988  10.887  -9.561  1.00  0.00           N  
ATOM    295  CD2 HIS A  18       1.252   8.987 -10.401  1.00  0.00           C  
ATOM    296  CE1 HIS A  18       2.060  10.937 -10.904  1.00  0.00           C  
ATOM    297  NE2 HIS A  18       1.624   9.806 -11.461  1.00  0.00           N  
ATOM    298  H   HIS A  18       2.764   7.582  -6.412  1.00  0.00           H  
ATOM    299  HA  HIS A  18       3.087  10.313  -7.505  1.00  0.00           H  
ATOM    300  HB2 HIS A  18       1.121   8.167  -7.730  1.00  0.00           H  
ATOM    301  HB3 HIS A  18       0.361   9.725  -7.406  1.00  0.00           H  
ATOM    302  HD1 HIS A  18       2.250  11.598  -8.939  1.00  0.00           H  
ATOM    303  HD2 HIS A  18       0.850   7.990 -10.494  1.00  0.00           H  
ATOM    304  HE1 HIS A  18       2.425  11.787 -11.462  1.00  0.00           H  
ATOM    305  HE2 HIS A  18       1.575   9.596 -12.417  1.00  0.00           H  
ATOM    306  N   VAL A  19       2.401   9.902  -4.526  1.00  0.00           N  
ATOM    307  CA  VAL A  19       1.971  10.542  -3.250  1.00  0.00           C  
ATOM    308  C   VAL A  19       3.184  11.186  -2.571  1.00  0.00           C  
ATOM    309  O   VAL A  19       3.132  12.314  -2.125  1.00  0.00           O  
ATOM    310  CB  VAL A  19       1.371   9.473  -2.328  1.00  0.00           C  
ATOM    311  CG1 VAL A  19       1.637   9.838  -0.867  1.00  0.00           C  
ATOM    312  CG2 VAL A  19      -0.138   9.381  -2.561  1.00  0.00           C  
ATOM    313  H   VAL A  19       3.005   9.131  -4.505  1.00  0.00           H  
ATOM    314  HA  VAL A  19       1.229  11.299  -3.457  1.00  0.00           H  
ATOM    315  HB  VAL A  19       1.827   8.517  -2.546  1.00  0.00           H  
ATOM    316 HG11 VAL A  19       0.956   9.293  -0.230  1.00  0.00           H  
ATOM    317 HG12 VAL A  19       1.490  10.898  -0.727  1.00  0.00           H  
ATOM    318 HG13 VAL A  19       2.653   9.576  -0.613  1.00  0.00           H  
ATOM    319 HG21 VAL A  19      -0.594   8.834  -1.749  1.00  0.00           H  
ATOM    320 HG22 VAL A  19      -0.327   8.869  -3.491  1.00  0.00           H  
ATOM    321 HG23 VAL A  19      -0.557  10.374  -2.607  1.00  0.00           H  
ATOM    322  N   ASN A  20       4.272  10.470  -2.486  1.00  0.00           N  
ATOM    323  CA  ASN A  20       5.487  11.029  -1.830  1.00  0.00           C  
ATOM    324  C   ASN A  20       5.699  12.481  -2.265  1.00  0.00           C  
ATOM    325  O   ASN A  20       6.242  13.283  -1.532  1.00  0.00           O  
ATOM    326  CB  ASN A  20       6.707  10.196  -2.231  1.00  0.00           C  
ATOM    327  CG  ASN A  20       6.983   9.144  -1.157  1.00  0.00           C  
ATOM    328  OD1 ASN A  20       7.061   7.966  -1.448  1.00  0.00           O  
ATOM    329  ND2 ASN A  20       7.134   9.520   0.084  1.00  0.00           N  
ATOM    330  H   ASN A  20       4.286   9.560  -2.848  1.00  0.00           H  
ATOM    331  HA  ASN A  20       5.367  10.990  -0.758  1.00  0.00           H  
ATOM    332  HB2 ASN A  20       6.513   9.707  -3.175  1.00  0.00           H  
ATOM    333  HB3 ASN A  20       7.567  10.841  -2.330  1.00  0.00           H  
ATOM    334 HD21 ASN A  20       7.070  10.468   0.319  1.00  0.00           H  
ATOM    335 HD22 ASN A  20       7.311   8.853   0.780  1.00  0.00           H  
ATOM    336  N   GLN A  21       5.288  12.826  -3.454  1.00  0.00           N  
ATOM    337  CA  GLN A  21       5.485  14.227  -3.926  1.00  0.00           C  
ATOM    338  C   GLN A  21       4.242  15.067  -3.616  1.00  0.00           C  
ATOM    339  O   GLN A  21       4.327  16.261  -3.411  1.00  0.00           O  
ATOM    340  CB  GLN A  21       5.739  14.225  -5.434  1.00  0.00           C  
ATOM    341  CG  GLN A  21       7.179  13.787  -5.708  1.00  0.00           C  
ATOM    342  CD  GLN A  21       8.147  14.783  -5.064  1.00  0.00           C  
ATOM    343  OE1 GLN A  21       7.809  15.933  -4.862  1.00  0.00           O  
ATOM    344  NE2 GLN A  21       9.343  14.387  -4.729  1.00  0.00           N  
ATOM    345  H   GLN A  21       4.860  12.165  -4.038  1.00  0.00           H  
ATOM    346  HA  GLN A  21       6.337  14.656  -3.422  1.00  0.00           H  
ATOM    347  HB2 GLN A  21       5.055  13.540  -5.914  1.00  0.00           H  
ATOM    348  HB3 GLN A  21       5.587  15.220  -5.827  1.00  0.00           H  
ATOM    349  HG2 GLN A  21       7.342  12.802  -5.287  1.00  0.00           H  
ATOM    350  HG3 GLN A  21       7.352  13.760  -6.776  1.00  0.00           H  
ATOM    351 HE21 GLN A  21       9.616  13.460  -4.889  1.00  0.00           H  
ATOM    352 HE22 GLN A  21       9.970  15.017  -4.315  1.00  0.00           H  
ATOM    353  N   HIS A  22       3.088  14.460  -3.584  1.00  0.00           N  
ATOM    354  CA  HIS A  22       1.850  15.237  -3.289  1.00  0.00           C  
ATOM    355  C   HIS A  22       1.426  14.998  -1.841  1.00  0.00           C  
ATOM    356  O   HIS A  22       0.264  15.089  -1.501  1.00  0.00           O  
ATOM    357  CB  HIS A  22       0.731  14.790  -4.233  1.00  0.00           C  
ATOM    358  CG  HIS A  22       1.255  14.754  -5.642  1.00  0.00           C  
ATOM    359  ND1 HIS A  22       0.734  15.557  -6.647  1.00  0.00           N  
ATOM    360  CD2 HIS A  22       2.258  14.021  -6.229  1.00  0.00           C  
ATOM    361  CE1 HIS A  22       1.419  15.290  -7.775  1.00  0.00           C  
ATOM    362  NE2 HIS A  22       2.356  14.363  -7.572  1.00  0.00           N  
ATOM    363  H   HIS A  22       3.035  13.496  -3.754  1.00  0.00           H  
ATOM    364  HA  HIS A  22       2.043  16.290  -3.436  1.00  0.00           H  
ATOM    365  HB2 HIS A  22       0.391  13.803  -3.948  1.00  0.00           H  
ATOM    366  HB3 HIS A  22      -0.091  15.490  -4.173  1.00  0.00           H  
ATOM    367  HD1 HIS A  22       0.002  16.201  -6.552  1.00  0.00           H  
ATOM    368  HD2 HIS A  22       2.875  13.292  -5.724  1.00  0.00           H  
ATOM    369  HE1 HIS A  22       1.233  15.769  -8.725  1.00  0.00           H  
ATOM    370  HE2 HIS A  22       2.982  13.999  -8.233  1.00  0.00           H  
ATOM    371  N   TRP A  23       2.360  14.695  -0.982  1.00  0.00           N  
ATOM    372  CA  TRP A  23       2.008  14.453   0.446  1.00  0.00           C  
ATOM    373  C   TRP A  23       1.911  15.786   1.184  1.00  0.00           C  
ATOM    374  O   TRP A  23       2.619  16.728   0.888  1.00  0.00           O  
ATOM    375  CB  TRP A  23       3.083  13.593   1.103  1.00  0.00           C  
ATOM    376  CG  TRP A  23       2.633  13.215   2.474  1.00  0.00           C  
ATOM    377  CD1 TRP A  23       2.493  14.069   3.513  1.00  0.00           C  
ATOM    378  CD2 TRP A  23       2.261  11.902   2.974  1.00  0.00           C  
ATOM    379  NE1 TRP A  23       2.054  13.361   4.615  1.00  0.00           N  
ATOM    380  CE2 TRP A  23       1.898  12.021   4.333  1.00  0.00           C  
ATOM    381  CE3 TRP A  23       2.202  10.634   2.381  1.00  0.00           C  
ATOM    382  CZ2 TRP A  23       1.495  10.916   5.082  1.00  0.00           C  
ATOM    383  CZ3 TRP A  23       1.798   9.517   3.128  1.00  0.00           C  
ATOM    384  CH2 TRP A  23       1.444   9.658   4.477  1.00  0.00           C  
ATOM    385  H   TRP A  23       3.293  14.629  -1.274  1.00  0.00           H  
ATOM    386  HA  TRP A  23       1.057  13.943   0.504  1.00  0.00           H  
ATOM    387  HB2 TRP A  23       3.241  12.698   0.514  1.00  0.00           H  
ATOM    388  HB3 TRP A  23       4.003  14.154   1.168  1.00  0.00           H  
ATOM    389  HD1 TRP A  23       2.690  15.131   3.485  1.00  0.00           H  
ATOM    390  HE1 TRP A  23       1.871  13.743   5.495  1.00  0.00           H  
ATOM    391  HE3 TRP A  23       2.469  10.521   1.343  1.00  0.00           H  
ATOM    392  HZ2 TRP A  23       1.224  11.032   6.121  1.00  0.00           H  
ATOM    393  HZ3 TRP A  23       1.757   8.544   2.662  1.00  0.00           H  
ATOM    394  HH2 TRP A  23       1.132   8.797   5.048  1.00  0.00           H  
ATOM    395  N   GLN A  24       1.042  15.868   2.152  1.00  0.00           N  
ATOM    396  CA  GLN A  24       0.901  17.136   2.921  1.00  0.00           C  
ATOM    397  C   GLN A  24       0.420  16.821   4.338  1.00  0.00           C  
ATOM    398  O   GLN A  24       0.324  15.676   4.731  1.00  0.00           O  
ATOM    399  CB  GLN A  24      -0.112  18.051   2.228  1.00  0.00           C  
ATOM    400  CG  GLN A  24       0.614  19.258   1.632  1.00  0.00           C  
ATOM    401  CD  GLN A  24       1.219  20.101   2.757  1.00  0.00           C  
ATOM    402  OE1 GLN A  24       1.192  19.710   3.907  1.00  0.00           O  
ATOM    403  NE2 GLN A  24       1.766  21.252   2.473  1.00  0.00           N  
ATOM    404  H   GLN A  24       0.488  15.088   2.376  1.00  0.00           H  
ATOM    405  HA  GLN A  24       1.859  17.633   2.970  1.00  0.00           H  
ATOM    406  HB2 GLN A  24      -0.610  17.503   1.441  1.00  0.00           H  
ATOM    407  HB3 GLN A  24      -0.842  18.389   2.947  1.00  0.00           H  
ATOM    408  HG2 GLN A  24       1.400  18.917   0.974  1.00  0.00           H  
ATOM    409  HG3 GLN A  24      -0.088  19.859   1.072  1.00  0.00           H  
ATOM    410 HE21 GLN A  24       1.787  21.569   1.545  1.00  0.00           H  
ATOM    411 HE22 GLN A  24       2.158  21.796   3.186  1.00  0.00           H  
ATOM    412  N   GLY A  25       0.116  17.829   5.109  1.00  0.00           N  
ATOM    413  CA  GLY A  25      -0.362  17.589   6.500  1.00  0.00           C  
ATOM    414  C   GLY A  25       0.777  17.008   7.341  1.00  0.00           C  
ATOM    415  O   GLY A  25       0.637  15.975   7.964  1.00  0.00           O  
ATOM    416  H   GLY A  25       0.198  18.745   4.771  1.00  0.00           H  
ATOM    417  HA2 GLY A  25      -0.691  18.521   6.934  1.00  0.00           H  
ATOM    418  HA3 GLY A  25      -1.184  16.889   6.483  1.00  0.00           H  
ATOM    419  N   GLY A  26       1.905  17.665   7.366  1.00  0.00           N  
ATOM    420  CA  GLY A  26       3.048  17.149   8.169  1.00  0.00           C  
ATOM    421  C   GLY A  26       3.959  16.302   7.278  1.00  0.00           C  
ATOM    422  O   GLY A  26       3.710  15.134   7.052  1.00  0.00           O  
ATOM    423  H   GLY A  26       1.999  18.498   6.858  1.00  0.00           H  
ATOM    424  HA2 GLY A  26       3.610  17.982   8.572  1.00  0.00           H  
ATOM    425  HA3 GLY A  26       2.673  16.536   8.979  1.00  0.00           H  
ATOM    426  N   GLN A  27       5.010  16.882   6.769  1.00  0.00           N  
ATOM    427  CA  GLN A  27       5.935  16.113   5.891  1.00  0.00           C  
ATOM    428  C   GLN A  27       6.820  15.202   6.745  1.00  0.00           C  
ATOM    429  O   GLN A  27       7.810  14.672   6.282  1.00  0.00           O  
ATOM    430  CB  GLN A  27       6.817  17.085   5.104  1.00  0.00           C  
ATOM    431  CG  GLN A  27       7.391  16.374   3.876  1.00  0.00           C  
ATOM    432  CD  GLN A  27       8.231  17.360   3.061  1.00  0.00           C  
ATOM    433  OE1 GLN A  27       8.000  17.543   1.881  1.00  0.00           O  
ATOM    434  NE2 GLN A  27       9.205  18.007   3.641  1.00  0.00           N  
ATOM    435  H   GLN A  27       5.191  17.825   6.964  1.00  0.00           H  
ATOM    436  HA  GLN A  27       5.359  15.512   5.203  1.00  0.00           H  
ATOM    437  HB2 GLN A  27       6.226  17.931   4.787  1.00  0.00           H  
ATOM    438  HB3 GLN A  27       7.628  17.425   5.731  1.00  0.00           H  
ATOM    439  HG2 GLN A  27       8.012  15.550   4.195  1.00  0.00           H  
ATOM    440  HG3 GLN A  27       6.583  16.002   3.265  1.00  0.00           H  
ATOM    441 HE21 GLN A  27       9.392  17.860   4.592  1.00  0.00           H  
ATOM    442 HE22 GLN A  27       9.749  18.639   3.127  1.00  0.00           H  
ATOM    443  N   LYS A  28       6.474  15.016   7.990  1.00  0.00           N  
ATOM    444  CA  LYS A  28       7.299  14.139   8.868  1.00  0.00           C  
ATOM    445  C   LYS A  28       6.829  12.691   8.727  1.00  0.00           C  
ATOM    446  O   LYS A  28       7.562  11.760   8.998  1.00  0.00           O  
ATOM    447  CB  LYS A  28       7.150  14.584  10.324  1.00  0.00           C  
ATOM    448  CG  LYS A  28       5.666  14.740  10.663  1.00  0.00           C  
ATOM    449  CD  LYS A  28       5.401  14.181  12.061  1.00  0.00           C  
ATOM    450  CE  LYS A  28       4.030  14.651  12.548  1.00  0.00           C  
ATOM    451  NZ  LYS A  28       3.618  13.840  13.728  1.00  0.00           N  
ATOM    452  H   LYS A  28       5.672  15.452   8.346  1.00  0.00           H  
ATOM    453  HA  LYS A  28       8.337  14.210   8.574  1.00  0.00           H  
ATOM    454  HB2 LYS A  28       7.592  13.842  10.974  1.00  0.00           H  
ATOM    455  HB3 LYS A  28       7.651  15.530  10.465  1.00  0.00           H  
ATOM    456  HG2 LYS A  28       5.399  15.788  10.636  1.00  0.00           H  
ATOM    457  HG3 LYS A  28       5.073  14.198   9.942  1.00  0.00           H  
ATOM    458  HD2 LYS A  28       5.421  13.101  12.027  1.00  0.00           H  
ATOM    459  HD3 LYS A  28       6.163  14.534  12.740  1.00  0.00           H  
ATOM    460  HE2 LYS A  28       4.085  15.692  12.830  1.00  0.00           H  
ATOM    461  HE3 LYS A  28       3.306  14.530  11.756  1.00  0.00           H  
ATOM    462  HZ1 LYS A  28       3.683  14.419  14.588  1.00  0.00           H  
ATOM    463  HZ2 LYS A  28       4.244  13.015  13.819  1.00  0.00           H  
ATOM    464  HZ3 LYS A  28       2.635  13.519  13.600  1.00  0.00           H  
ATOM    465  N   ASN A  29       5.609  12.493   8.307  1.00  0.00           N  
ATOM    466  CA  ASN A  29       5.093  11.105   8.150  1.00  0.00           C  
ATOM    467  C   ASN A  29       5.641  10.503   6.855  1.00  0.00           C  
ATOM    468  O   ASN A  29       6.030   9.353   6.811  1.00  0.00           O  
ATOM    469  CB  ASN A  29       3.563  11.133   8.091  1.00  0.00           C  
ATOM    470  CG  ASN A  29       3.041  12.315   8.910  1.00  0.00           C  
ATOM    471  OD1 ASN A  29       2.480  13.246   8.366  1.00  0.00           O  
ATOM    472  ND2 ASN A  29       3.201  12.319  10.205  1.00  0.00           N  
ATOM    473  H   ASN A  29       5.034  13.257   8.094  1.00  0.00           H  
ATOM    474  HA  ASN A  29       5.410  10.505   8.990  1.00  0.00           H  
ATOM    475  HB2 ASN A  29       3.245  11.239   7.062  1.00  0.00           H  
ATOM    476  HB3 ASN A  29       3.171  10.213   8.499  1.00  0.00           H  
ATOM    477 HD21 ASN A  29       3.653  11.568  10.646  1.00  0.00           H  
ATOM    478 HD22 ASN A  29       2.869  13.072  10.738  1.00  0.00           H  
ATOM    479  N   MET A  30       5.673  11.268   5.800  1.00  0.00           N  
ATOM    480  CA  MET A  30       6.196  10.738   4.510  1.00  0.00           C  
ATOM    481  C   MET A  30       7.374   9.801   4.783  1.00  0.00           C  
ATOM    482  O   MET A  30       7.603   8.850   4.062  1.00  0.00           O  
ATOM    483  CB  MET A  30       6.661  11.900   3.633  1.00  0.00           C  
ATOM    484  CG  MET A  30       7.698  11.397   2.628  1.00  0.00           C  
ATOM    485  SD  MET A  30       8.033  12.688   1.406  1.00  0.00           S  
ATOM    486  CE  MET A  30       9.477  11.910   0.643  1.00  0.00           C  
ATOM    487  H   MET A  30       5.353  12.193   5.856  1.00  0.00           H  
ATOM    488  HA  MET A  30       5.413  10.194   4.002  1.00  0.00           H  
ATOM    489  HB2 MET A  30       5.814  12.312   3.102  1.00  0.00           H  
ATOM    490  HB3 MET A  30       7.105  12.664   4.252  1.00  0.00           H  
ATOM    491  HG2 MET A  30       8.612  11.147   3.148  1.00  0.00           H  
ATOM    492  HG3 MET A  30       7.317  10.518   2.127  1.00  0.00           H  
ATOM    493  HE1 MET A  30       9.684  10.973   1.141  1.00  0.00           H  
ATOM    494  HE2 MET A  30      10.331  12.569   0.735  1.00  0.00           H  
ATOM    495  HE3 MET A  30       9.280  11.725  -0.400  1.00  0.00           H  
ATOM    496  N   ASN A  31       8.128  10.063   5.816  1.00  0.00           N  
ATOM    497  CA  ASN A  31       9.292   9.187   6.131  1.00  0.00           C  
ATOM    498  C   ASN A  31       8.834   8.021   7.007  1.00  0.00           C  
ATOM    499  O   ASN A  31       9.095   6.871   6.713  1.00  0.00           O  
ATOM    500  CB  ASN A  31      10.354   9.999   6.877  1.00  0.00           C  
ATOM    501  CG  ASN A  31      10.341  11.442   6.371  1.00  0.00           C  
ATOM    502  OD1 ASN A  31      10.885  12.325   7.005  1.00  0.00           O  
ATOM    503  ND2 ASN A  31       9.739  11.722   5.247  1.00  0.00           N  
ATOM    504  H   ASN A  31       7.928  10.837   6.384  1.00  0.00           H  
ATOM    505  HA  ASN A  31       9.714   8.805   5.213  1.00  0.00           H  
ATOM    506  HB2 ASN A  31      10.138   9.985   7.936  1.00  0.00           H  
ATOM    507  HB3 ASN A  31      11.326   9.566   6.702  1.00  0.00           H  
ATOM    508 HD21 ASN A  31       9.301  11.010   4.736  1.00  0.00           H  
ATOM    509 HD22 ASN A  31       9.725  12.643   4.915  1.00  0.00           H  
ATOM    510  N   LYS A  32       8.152   8.305   8.082  1.00  0.00           N  
ATOM    511  CA  LYS A  32       7.679   7.209   8.974  1.00  0.00           C  
ATOM    512  C   LYS A  32       6.775   6.265   8.180  1.00  0.00           C  
ATOM    513  O   LYS A  32       6.784   5.066   8.382  1.00  0.00           O  
ATOM    514  CB  LYS A  32       6.894   7.806  10.144  1.00  0.00           C  
ATOM    515  CG  LYS A  32       7.866   8.470  11.120  1.00  0.00           C  
ATOM    516  CD  LYS A  32       7.100   8.965  12.349  1.00  0.00           C  
ATOM    517  CE  LYS A  32       8.088   9.519  13.378  1.00  0.00           C  
ATOM    518  NZ  LYS A  32       7.909  10.994  13.493  1.00  0.00           N  
ATOM    519  H   LYS A  32       7.949   9.238   8.303  1.00  0.00           H  
ATOM    520  HA  LYS A  32       8.529   6.661   9.352  1.00  0.00           H  
ATOM    521  HB2 LYS A  32       6.197   8.542   9.771  1.00  0.00           H  
ATOM    522  HB3 LYS A  32       6.355   7.023  10.654  1.00  0.00           H  
ATOM    523  HG2 LYS A  32       8.614   7.754  11.427  1.00  0.00           H  
ATOM    524  HG3 LYS A  32       8.346   9.309  10.637  1.00  0.00           H  
ATOM    525  HD2 LYS A  32       6.411   9.744  12.055  1.00  0.00           H  
ATOM    526  HD3 LYS A  32       6.551   8.145  12.786  1.00  0.00           H  
ATOM    527  HE2 LYS A  32       7.905   9.058  14.337  1.00  0.00           H  
ATOM    528  HE3 LYS A  32       9.098   9.303  13.062  1.00  0.00           H  
ATOM    529  HZ1 LYS A  32       8.190  11.304  14.445  1.00  0.00           H  
ATOM    530  HZ2 LYS A  32       6.911  11.237  13.332  1.00  0.00           H  
ATOM    531  HZ3 LYS A  32       8.503  11.471  12.783  1.00  0.00           H  
ATOM    532  N   VAL A  33       5.998   6.794   7.276  1.00  0.00           N  
ATOM    533  CA  VAL A  33       5.098   5.926   6.467  1.00  0.00           C  
ATOM    534  C   VAL A  33       5.909   5.258   5.355  1.00  0.00           C  
ATOM    535  O   VAL A  33       5.721   4.097   5.048  1.00  0.00           O  
ATOM    536  CB  VAL A  33       3.984   6.777   5.850  1.00  0.00           C  
ATOM    537  CG1 VAL A  33       3.349   7.655   6.931  1.00  0.00           C  
ATOM    538  CG2 VAL A  33       4.572   7.666   4.754  1.00  0.00           C  
ATOM    539  H   VAL A  33       6.009   7.763   7.127  1.00  0.00           H  
ATOM    540  HA  VAL A  33       4.664   5.167   7.101  1.00  0.00           H  
ATOM    541  HB  VAL A  33       3.231   6.129   5.425  1.00  0.00           H  
ATOM    542 HG11 VAL A  33       2.543   7.116   7.404  1.00  0.00           H  
ATOM    543 HG12 VAL A  33       2.963   8.557   6.479  1.00  0.00           H  
ATOM    544 HG13 VAL A  33       4.092   7.915   7.669  1.00  0.00           H  
ATOM    545 HG21 VAL A  33       3.984   8.569   4.670  1.00  0.00           H  
ATOM    546 HG22 VAL A  33       4.554   7.137   3.812  1.00  0.00           H  
ATOM    547 HG23 VAL A  33       5.591   7.921   5.004  1.00  0.00           H  
ATOM    548  N   ASP A  34       6.817   5.976   4.753  1.00  0.00           N  
ATOM    549  CA  ASP A  34       7.641   5.374   3.667  1.00  0.00           C  
ATOM    550  C   ASP A  34       8.112   3.986   4.109  1.00  0.00           C  
ATOM    551  O   ASP A  34       8.200   3.069   3.317  1.00  0.00           O  
ATOM    552  CB  ASP A  34       8.854   6.273   3.393  1.00  0.00           C  
ATOM    553  CG  ASP A  34      10.049   5.418   2.959  1.00  0.00           C  
ATOM    554  OD1 ASP A  34      10.091   5.039   1.800  1.00  0.00           O  
ATOM    555  OD2 ASP A  34      10.901   5.161   3.792  1.00  0.00           O  
ATOM    556  H   ASP A  34       6.959   6.909   5.017  1.00  0.00           H  
ATOM    557  HA  ASP A  34       7.046   5.284   2.770  1.00  0.00           H  
ATOM    558  HB2 ASP A  34       8.610   6.973   2.608  1.00  0.00           H  
ATOM    559  HB3 ASP A  34       9.110   6.814   4.291  1.00  0.00           H  
ATOM    560  N   HIS A  35       8.412   3.825   5.368  1.00  0.00           N  
ATOM    561  CA  HIS A  35       8.874   2.497   5.859  1.00  0.00           C  
ATOM    562  C   HIS A  35       7.666   1.572   6.020  1.00  0.00           C  
ATOM    563  O   HIS A  35       7.753   0.378   5.813  1.00  0.00           O  
ATOM    564  CB  HIS A  35       9.577   2.664   7.207  1.00  0.00           C  
ATOM    565  CG  HIS A  35      10.570   1.550   7.391  1.00  0.00           C  
ATOM    566  ND1 HIS A  35      11.922   1.710   7.120  1.00  0.00           N  
ATOM    567  CD2 HIS A  35      10.424   0.251   7.816  1.00  0.00           C  
ATOM    568  CE1 HIS A  35      12.531   0.537   7.381  1.00  0.00           C  
ATOM    569  NE2 HIS A  35      11.662  -0.382   7.806  1.00  0.00           N  
ATOM    570  H   HIS A  35       8.332   4.577   5.992  1.00  0.00           H  
ATOM    571  HA  HIS A  35       9.561   2.070   5.145  1.00  0.00           H  
ATOM    572  HB2 HIS A  35      10.092   3.613   7.229  1.00  0.00           H  
ATOM    573  HB3 HIS A  35       8.847   2.631   8.001  1.00  0.00           H  
ATOM    574  HD1 HIS A  35      12.356   2.527   6.797  1.00  0.00           H  
ATOM    575  HD2 HIS A  35       9.491  -0.208   8.108  1.00  0.00           H  
ATOM    576  HE1 HIS A  35      13.590   0.362   7.261  1.00  0.00           H  
ATOM    577  HE2 HIS A  35      11.855  -1.308   8.059  1.00  0.00           H  
ATOM    578  N   HIS A  36       6.538   2.118   6.384  1.00  0.00           N  
ATOM    579  CA  HIS A  36       5.320   1.276   6.556  1.00  0.00           C  
ATOM    580  C   HIS A  36       5.055   0.500   5.265  1.00  0.00           C  
ATOM    581  O   HIS A  36       4.803  -0.689   5.281  1.00  0.00           O  
ATOM    582  CB  HIS A  36       4.119   2.179   6.854  1.00  0.00           C  
ATOM    583  CG  HIS A  36       3.998   2.393   8.338  1.00  0.00           C  
ATOM    584  ND1 HIS A  36       2.767   2.449   8.978  1.00  0.00           N  
ATOM    585  CD2 HIS A  36       4.941   2.576   9.320  1.00  0.00           C  
ATOM    586  CE1 HIS A  36       3.001   2.658  10.288  1.00  0.00           C  
ATOM    587  NE2 HIS A  36       4.307   2.743  10.545  1.00  0.00           N  
ATOM    588  H   HIS A  36       6.491   3.084   6.542  1.00  0.00           H  
ATOM    589  HA  HIS A  36       5.469   0.587   7.372  1.00  0.00           H  
ATOM    590  HB2 HIS A  36       4.255   3.131   6.365  1.00  0.00           H  
ATOM    591  HB3 HIS A  36       3.216   1.713   6.483  1.00  0.00           H  
ATOM    592  HD1 HIS A  36       1.889   2.354   8.554  1.00  0.00           H  
ATOM    593  HD2 HIS A  36       6.009   2.592   9.163  1.00  0.00           H  
ATOM    594  HE1 HIS A  36       2.227   2.746  11.035  1.00  0.00           H  
ATOM    595  HE2 HIS A  36       4.730   2.892  11.416  1.00  0.00           H  
ATOM    596  N   LEU A  37       5.103   1.170   4.149  1.00  0.00           N  
ATOM    597  CA  LEU A  37       4.847   0.486   2.851  1.00  0.00           C  
ATOM    598  C   LEU A  37       6.093  -0.288   2.411  1.00  0.00           C  
ATOM    599  O   LEU A  37       6.038  -1.477   2.165  1.00  0.00           O  
ATOM    600  CB  LEU A  37       4.497   1.539   1.799  1.00  0.00           C  
ATOM    601  CG  LEU A  37       2.983   1.747   1.759  1.00  0.00           C  
ATOM    602  CD1 LEU A  37       2.683   3.241   1.689  1.00  0.00           C  
ATOM    603  CD2 LEU A  37       2.402   1.056   0.525  1.00  0.00           C  
ATOM    604  H   LEU A  37       5.303   2.129   4.163  1.00  0.00           H  
ATOM    605  HA  LEU A  37       4.023  -0.201   2.963  1.00  0.00           H  
ATOM    606  HB2 LEU A  37       4.980   2.472   2.054  1.00  0.00           H  
ATOM    607  HB3 LEU A  37       4.839   1.209   0.831  1.00  0.00           H  
ATOM    608  HG  LEU A  37       2.535   1.334   2.650  1.00  0.00           H  
ATOM    609 HD11 LEU A  37       1.667   3.387   1.353  1.00  0.00           H  
ATOM    610 HD12 LEU A  37       3.363   3.710   0.995  1.00  0.00           H  
ATOM    611 HD13 LEU A  37       2.807   3.677   2.668  1.00  0.00           H  
ATOM    612 HD21 LEU A  37       1.384   1.385   0.374  1.00  0.00           H  
ATOM    613 HD22 LEU A  37       2.416  -0.013   0.671  1.00  0.00           H  
ATOM    614 HD23 LEU A  37       2.993   1.310  -0.344  1.00  0.00           H  
ATOM    615  N   GLN A  38       7.210   0.380   2.300  1.00  0.00           N  
ATOM    616  CA  GLN A  38       8.460  -0.311   1.867  1.00  0.00           C  
ATOM    617  C   GLN A  38       8.448  -1.761   2.357  1.00  0.00           C  
ATOM    618  O   GLN A  38       8.861  -2.665   1.660  1.00  0.00           O  
ATOM    619  CB  GLN A  38       9.673   0.413   2.452  1.00  0.00           C  
ATOM    620  CG  GLN A  38      10.423   1.141   1.334  1.00  0.00           C  
ATOM    621  CD  GLN A  38      11.762   1.656   1.865  1.00  0.00           C  
ATOM    622  OE1 GLN A  38      12.742   1.689   1.147  1.00  0.00           O  
ATOM    623  NE2 GLN A  38      11.845   2.063   3.102  1.00  0.00           N  
ATOM    624  H   GLN A  38       7.227   1.340   2.497  1.00  0.00           H  
ATOM    625  HA  GLN A  38       8.521  -0.299   0.789  1.00  0.00           H  
ATOM    626  HB2 GLN A  38       9.342   1.130   3.188  1.00  0.00           H  
ATOM    627  HB3 GLN A  38      10.332  -0.305   2.918  1.00  0.00           H  
ATOM    628  HG2 GLN A  38      10.599   0.457   0.515  1.00  0.00           H  
ATOM    629  HG3 GLN A  38       9.831   1.973   0.987  1.00  0.00           H  
ATOM    630 HE21 GLN A  38      11.055   2.035   3.681  1.00  0.00           H  
ATOM    631 HE22 GLN A  38      12.698   2.398   3.451  1.00  0.00           H  
ATOM    632  N   ASN A  39       7.976  -1.990   3.552  1.00  0.00           N  
ATOM    633  CA  ASN A  39       7.937  -3.382   4.079  1.00  0.00           C  
ATOM    634  C   ASN A  39       6.790  -4.144   3.413  1.00  0.00           C  
ATOM    635  O   ASN A  39       6.943  -5.277   3.000  1.00  0.00           O  
ATOM    636  CB  ASN A  39       7.724  -3.351   5.594  1.00  0.00           C  
ATOM    637  CG  ASN A  39       8.783  -4.221   6.275  1.00  0.00           C  
ATOM    638  OD1 ASN A  39       8.695  -5.432   6.259  1.00  0.00           O  
ATOM    639  ND2 ASN A  39       9.791  -3.650   6.877  1.00  0.00           N  
ATOM    640  H   ASN A  39       7.645  -1.248   4.100  1.00  0.00           H  
ATOM    641  HA  ASN A  39       8.873  -3.875   3.857  1.00  0.00           H  
ATOM    642  HB2 ASN A  39       7.810  -2.332   5.949  1.00  0.00           H  
ATOM    643  HB3 ASN A  39       6.741  -3.737   5.828  1.00  0.00           H  
ATOM    644 HD21 ASN A  39       9.865  -2.673   6.890  1.00  0.00           H  
ATOM    645 HD22 ASN A  39      10.475  -4.198   7.315  1.00  0.00           H  
ATOM    646  N   VAL A  40       5.642  -3.531   3.297  1.00  0.00           N  
ATOM    647  CA  VAL A  40       4.495  -4.225   2.649  1.00  0.00           C  
ATOM    648  C   VAL A  40       4.835  -4.500   1.184  1.00  0.00           C  
ATOM    649  O   VAL A  40       4.910  -5.636   0.762  1.00  0.00           O  
ATOM    650  CB  VAL A  40       3.246  -3.344   2.733  1.00  0.00           C  
ATOM    651  CG1 VAL A  40       2.074  -4.051   2.047  1.00  0.00           C  
ATOM    652  CG2 VAL A  40       2.898  -3.099   4.203  1.00  0.00           C  
ATOM    653  H   VAL A  40       5.537  -2.616   3.632  1.00  0.00           H  
ATOM    654  HA  VAL A  40       4.308  -5.161   3.156  1.00  0.00           H  
ATOM    655  HB  VAL A  40       3.438  -2.401   2.242  1.00  0.00           H  
ATOM    656 HG11 VAL A  40       1.805  -3.513   1.150  1.00  0.00           H  
ATOM    657 HG12 VAL A  40       1.226  -4.078   2.716  1.00  0.00           H  
ATOM    658 HG13 VAL A  40       2.361  -5.060   1.789  1.00  0.00           H  
ATOM    659 HG21 VAL A  40       2.452  -3.988   4.622  1.00  0.00           H  
ATOM    660 HG22 VAL A  40       2.198  -2.279   4.274  1.00  0.00           H  
ATOM    661 HG23 VAL A  40       3.795  -2.856   4.751  1.00  0.00           H  
ATOM    662  N   ILE A  41       5.050  -3.475   0.401  1.00  0.00           N  
ATOM    663  CA  ILE A  41       5.393  -3.707  -1.030  1.00  0.00           C  
ATOM    664  C   ILE A  41       6.457  -4.800  -1.109  1.00  0.00           C  
ATOM    665  O   ILE A  41       6.697  -5.375  -2.152  1.00  0.00           O  
ATOM    666  CB  ILE A  41       5.934  -2.424  -1.660  1.00  0.00           C  
ATOM    667  CG1 ILE A  41       4.788  -1.432  -1.855  1.00  0.00           C  
ATOM    668  CG2 ILE A  41       6.543  -2.758  -3.019  1.00  0.00           C  
ATOM    669  CD1 ILE A  41       5.350  -0.015  -1.960  1.00  0.00           C  
ATOM    670  H   ILE A  41       4.992  -2.562   0.754  1.00  0.00           H  
ATOM    671  HA  ILE A  41       4.514  -4.026  -1.564  1.00  0.00           H  
ATOM    672  HB  ILE A  41       6.688  -1.993  -1.018  1.00  0.00           H  
ATOM    673 HG12 ILE A  41       4.255  -1.674  -2.765  1.00  0.00           H  
ATOM    674 HG13 ILE A  41       4.114  -1.488  -1.012  1.00  0.00           H  
ATOM    675 HG21 ILE A  41       6.073  -3.645  -3.414  1.00  0.00           H  
ATOM    676 HG22 ILE A  41       7.602  -2.931  -2.907  1.00  0.00           H  
ATOM    677 HG23 ILE A  41       6.381  -1.933  -3.697  1.00  0.00           H  
ATOM    678 HD11 ILE A  41       5.942   0.070  -2.858  1.00  0.00           H  
ATOM    679 HD12 ILE A  41       5.968   0.191  -1.099  1.00  0.00           H  
ATOM    680 HD13 ILE A  41       4.535   0.693  -1.997  1.00  0.00           H  
ATOM    681  N   GLU A  42       7.091  -5.095  -0.007  1.00  0.00           N  
ATOM    682  CA  GLU A  42       8.132  -6.156  -0.008  1.00  0.00           C  
ATOM    683  C   GLU A  42       7.459  -7.508   0.219  1.00  0.00           C  
ATOM    684  O   GLU A  42       7.936  -8.533  -0.225  1.00  0.00           O  
ATOM    685  CB  GLU A  42       9.134  -5.890   1.116  1.00  0.00           C  
ATOM    686  CG  GLU A  42      10.502  -5.559   0.517  1.00  0.00           C  
ATOM    687  CD  GLU A  42      11.343  -4.810   1.552  1.00  0.00           C  
ATOM    688  OE1 GLU A  42      10.910  -4.728   2.691  1.00  0.00           O  
ATOM    689  OE2 GLU A  42      12.405  -4.332   1.190  1.00  0.00           O  
ATOM    690  H   GLU A  42       6.875  -4.621   0.824  1.00  0.00           H  
ATOM    691  HA  GLU A  42       8.645  -6.161  -0.959  1.00  0.00           H  
ATOM    692  HB2 GLU A  42       8.791  -5.058   1.713  1.00  0.00           H  
ATOM    693  HB3 GLU A  42       9.220  -6.768   1.739  1.00  0.00           H  
ATOM    694  HG2 GLU A  42      11.001  -6.476   0.236  1.00  0.00           H  
ATOM    695  HG3 GLU A  42      10.371  -4.938  -0.357  1.00  0.00           H  
ATOM    696  N   ASP A  43       6.350  -7.517   0.906  1.00  0.00           N  
ATOM    697  CA  ASP A  43       5.645  -8.803   1.159  1.00  0.00           C  
ATOM    698  C   ASP A  43       4.865  -9.200  -0.096  1.00  0.00           C  
ATOM    699  O   ASP A  43       4.346 -10.293  -0.200  1.00  0.00           O  
ATOM    700  CB  ASP A  43       4.683  -8.633   2.336  1.00  0.00           C  
ATOM    701  CG  ASP A  43       4.222 -10.009   2.823  1.00  0.00           C  
ATOM    702  OD1 ASP A  43       4.549 -10.986   2.171  1.00  0.00           O  
ATOM    703  OD2 ASP A  43       3.546 -10.060   3.837  1.00  0.00           O  
ATOM    704  H   ASP A  43       5.979  -6.675   1.254  1.00  0.00           H  
ATOM    705  HA  ASP A  43       6.369  -9.571   1.390  1.00  0.00           H  
ATOM    706  HB2 ASP A  43       5.191  -8.119   3.142  1.00  0.00           H  
ATOM    707  HB3 ASP A  43       3.824  -8.057   2.020  1.00  0.00           H  
ATOM    708  N   ILE A  44       4.787  -8.315  -1.055  1.00  0.00           N  
ATOM    709  CA  ILE A  44       4.050  -8.633  -2.310  1.00  0.00           C  
ATOM    710  C   ILE A  44       5.006  -9.298  -3.299  1.00  0.00           C  
ATOM    711  O   ILE A  44       4.768 -10.395  -3.760  1.00  0.00           O  
ATOM    712  CB  ILE A  44       3.505  -7.342  -2.918  1.00  0.00           C  
ATOM    713  CG1 ILE A  44       2.400  -6.784  -2.014  1.00  0.00           C  
ATOM    714  CG2 ILE A  44       2.928  -7.636  -4.304  1.00  0.00           C  
ATOM    715  CD1 ILE A  44       2.310  -5.261  -2.162  1.00  0.00           C  
ATOM    716  H   ILE A  44       5.218  -7.442  -0.949  1.00  0.00           H  
ATOM    717  HA  ILE A  44       3.233  -9.305  -2.093  1.00  0.00           H  
ATOM    718  HB  ILE A  44       4.307  -6.626  -3.005  1.00  0.00           H  
ATOM    719 HG12 ILE A  44       1.454  -7.225  -2.294  1.00  0.00           H  
ATOM    720 HG13 ILE A  44       2.619  -7.030  -0.987  1.00  0.00           H  
ATOM    721 HG21 ILE A  44       2.202  -8.433  -4.229  1.00  0.00           H  
ATOM    722 HG22 ILE A  44       3.723  -7.935  -4.970  1.00  0.00           H  
ATOM    723 HG23 ILE A  44       2.449  -6.749  -4.691  1.00  0.00           H  
ATOM    724 HD11 ILE A  44       3.023  -4.919  -2.897  1.00  0.00           H  
ATOM    725 HD12 ILE A  44       2.523  -4.799  -1.210  1.00  0.00           H  
ATOM    726 HD13 ILE A  44       1.315  -4.990  -2.478  1.00  0.00           H  
ATOM    727  N   HIS A  45       6.093  -8.651  -3.624  1.00  0.00           N  
ATOM    728  CA  HIS A  45       7.056  -9.272  -4.571  1.00  0.00           C  
ATOM    729  C   HIS A  45       7.410 -10.661  -4.041  1.00  0.00           C  
ATOM    730  O   HIS A  45       7.725 -11.567  -4.786  1.00  0.00           O  
ATOM    731  CB  HIS A  45       8.313  -8.396  -4.681  1.00  0.00           C  
ATOM    732  CG  HIS A  45       9.446  -8.999  -3.893  1.00  0.00           C  
ATOM    733  ND1 HIS A  45      10.167 -10.096  -4.348  1.00  0.00           N  
ATOM    734  CD2 HIS A  45       9.995  -8.668  -2.678  1.00  0.00           C  
ATOM    735  CE1 HIS A  45      11.101 -10.382  -3.420  1.00  0.00           C  
ATOM    736  NE2 HIS A  45      11.037  -9.541  -2.386  1.00  0.00           N  
ATOM    737  H   HIS A  45       6.277  -7.769  -3.239  1.00  0.00           H  
ATOM    738  HA  HIS A  45       6.593  -9.365  -5.544  1.00  0.00           H  
ATOM    739  HB2 HIS A  45       8.604  -8.314  -5.717  1.00  0.00           H  
ATOM    740  HB3 HIS A  45       8.097  -7.411  -4.293  1.00  0.00           H  
ATOM    741  HD1 HIS A  45      10.022 -10.575  -5.190  1.00  0.00           H  
ATOM    742  HD2 HIS A  45       9.667  -7.855  -2.047  1.00  0.00           H  
ATOM    743  HE1 HIS A  45      11.813 -11.190  -3.504  1.00  0.00           H  
ATOM    744  HE2 HIS A  45      11.604  -9.540  -1.587  1.00  0.00           H  
ATOM    745  N   ASP A  46       7.351 -10.830  -2.747  1.00  0.00           N  
ATOM    746  CA  ASP A  46       7.667 -12.154  -2.148  1.00  0.00           C  
ATOM    747  C   ASP A  46       6.408 -13.026  -2.157  1.00  0.00           C  
ATOM    748  O   ASP A  46       6.435 -14.174  -1.761  1.00  0.00           O  
ATOM    749  CB  ASP A  46       8.149 -11.960  -0.709  1.00  0.00           C  
ATOM    750  CG  ASP A  46       8.735 -13.271  -0.187  1.00  0.00           C  
ATOM    751  OD1 ASP A  46       9.869 -13.566  -0.525  1.00  0.00           O  
ATOM    752  OD2 ASP A  46       8.040 -13.959   0.543  1.00  0.00           O  
ATOM    753  H   ASP A  46       7.089 -10.081  -2.168  1.00  0.00           H  
ATOM    754  HA  ASP A  46       8.443 -12.636  -2.725  1.00  0.00           H  
ATOM    755  HB2 ASP A  46       8.910 -11.189  -0.686  1.00  0.00           H  
ATOM    756  HB3 ASP A  46       7.314 -11.666  -0.086  1.00  0.00           H  
ATOM    757  N   PHE A  47       5.304 -12.490  -2.608  1.00  0.00           N  
ATOM    758  CA  PHE A  47       4.046 -13.288  -2.645  1.00  0.00           C  
ATOM    759  C   PHE A  47       4.067 -14.185  -3.882  1.00  0.00           C  
ATOM    760  O   PHE A  47       3.420 -15.212  -3.928  1.00  0.00           O  
ATOM    761  CB  PHE A  47       2.844 -12.339  -2.706  1.00  0.00           C  
ATOM    762  CG  PHE A  47       1.554 -13.135  -2.688  1.00  0.00           C  
ATOM    763  CD1 PHE A  47       1.172 -13.894  -3.805  1.00  0.00           C  
ATOM    764  CD2 PHE A  47       0.738 -13.115  -1.549  1.00  0.00           C  
ATOM    765  CE1 PHE A  47      -0.021 -14.629  -3.778  1.00  0.00           C  
ATOM    766  CE2 PHE A  47      -0.453 -13.851  -1.525  1.00  0.00           C  
ATOM    767  CZ  PHE A  47      -0.831 -14.608  -2.639  1.00  0.00           C  
ATOM    768  H   PHE A  47       5.302 -11.564  -2.928  1.00  0.00           H  
ATOM    769  HA  PHE A  47       3.981 -13.900  -1.757  1.00  0.00           H  
ATOM    770  HB2 PHE A  47       2.868 -11.678  -1.848  1.00  0.00           H  
ATOM    771  HB3 PHE A  47       2.897 -11.754  -3.611  1.00  0.00           H  
ATOM    772  HD1 PHE A  47       1.791 -13.911  -4.686  1.00  0.00           H  
ATOM    773  HD2 PHE A  47       1.024 -12.529  -0.689  1.00  0.00           H  
ATOM    774  HE1 PHE A  47      -0.313 -15.213  -4.638  1.00  0.00           H  
ATOM    775  HE2 PHE A  47      -1.079 -13.835  -0.646  1.00  0.00           H  
ATOM    776  HZ  PHE A  47      -1.749 -15.176  -2.619  1.00  0.00           H  
ATOM    777  N   MET A  48       4.813 -13.806  -4.885  1.00  0.00           N  
ATOM    778  CA  MET A  48       4.884 -14.638  -6.118  1.00  0.00           C  
ATOM    779  C   MET A  48       5.919 -15.747  -5.918  1.00  0.00           C  
ATOM    780  O   MET A  48       6.126 -16.580  -6.779  1.00  0.00           O  
ATOM    781  CB  MET A  48       5.294 -13.766  -7.307  1.00  0.00           C  
ATOM    782  CG  MET A  48       6.551 -12.970  -6.949  1.00  0.00           C  
ATOM    783  SD  MET A  48       7.360 -12.403  -8.466  1.00  0.00           S  
ATOM    784  CE  MET A  48       8.974 -12.030  -7.738  1.00  0.00           C  
ATOM    785  H   MET A  48       5.329 -12.975  -4.823  1.00  0.00           H  
ATOM    786  HA  MET A  48       3.918 -15.079  -6.310  1.00  0.00           H  
ATOM    787  HB2 MET A  48       5.497 -14.395  -8.162  1.00  0.00           H  
ATOM    788  HB3 MET A  48       4.495 -13.082  -7.545  1.00  0.00           H  
ATOM    789  HG2 MET A  48       6.276 -12.114  -6.348  1.00  0.00           H  
ATOM    790  HG3 MET A  48       7.232 -13.602  -6.392  1.00  0.00           H  
ATOM    791  HE1 MET A  48       9.737 -12.093  -8.502  1.00  0.00           H  
ATOM    792  HE2 MET A  48       9.186 -12.742  -6.952  1.00  0.00           H  
ATOM    793  HE3 MET A  48       8.964 -11.035  -7.325  1.00  0.00           H  
ATOM    794  N   GLN A  49       6.569 -15.763  -4.788  1.00  0.00           N  
ATOM    795  CA  GLN A  49       7.590 -16.816  -4.524  1.00  0.00           C  
ATOM    796  C   GLN A  49       7.420 -17.328  -3.095  1.00  0.00           C  
ATOM    797  O   GLN A  49       7.530 -18.508  -2.829  1.00  0.00           O  
ATOM    798  CB  GLN A  49       8.989 -16.223  -4.694  1.00  0.00           C  
ATOM    799  CG  GLN A  49       9.338 -15.377  -3.468  1.00  0.00           C  
ATOM    800  CD  GLN A  49      10.358 -14.312  -3.856  1.00  0.00           C  
ATOM    801  OE1 GLN A  49      11.549 -14.515  -3.731  1.00  0.00           O  
ATOM    802  NE2 GLN A  49       9.934 -13.173  -4.326  1.00  0.00           N  
ATOM    803  H   GLN A  49       6.383 -15.081  -4.109  1.00  0.00           H  
ATOM    804  HA  GLN A  49       7.456 -17.632  -5.219  1.00  0.00           H  
ATOM    805  HB2 GLN A  49       9.710 -17.024  -4.796  1.00  0.00           H  
ATOM    806  HB3 GLN A  49       9.010 -15.599  -5.576  1.00  0.00           H  
ATOM    807  HG2 GLN A  49       8.448 -14.895  -3.098  1.00  0.00           H  
ATOM    808  HG3 GLN A  49       9.755 -16.009  -2.699  1.00  0.00           H  
ATOM    809 HE21 GLN A  49       8.972 -13.013  -4.427  1.00  0.00           H  
ATOM    810 HE22 GLN A  49      10.572 -12.480  -4.575  1.00  0.00           H  
ATOM    811  N   GLY A  50       7.148 -16.446  -2.173  1.00  0.00           N  
ATOM    812  CA  GLY A  50       6.966 -16.879  -0.761  1.00  0.00           C  
ATOM    813  C   GLY A  50       5.802 -17.867  -0.690  1.00  0.00           C  
ATOM    814  O   GLY A  50       5.426 -18.327   0.369  1.00  0.00           O  
ATOM    815  H   GLY A  50       7.062 -15.496  -2.412  1.00  0.00           H  
ATOM    816  HA2 GLY A  50       7.870 -17.357  -0.410  1.00  0.00           H  
ATOM    817  HA3 GLY A  50       6.746 -16.021  -0.143  1.00  0.00           H  
ATOM    818  N   GLY A  51       5.228 -18.192  -1.816  1.00  0.00           N  
ATOM    819  CA  GLY A  51       4.087 -19.151  -1.822  1.00  0.00           C  
ATOM    820  C   GLY A  51       2.769 -18.380  -1.931  1.00  0.00           C  
ATOM    821  O   GLY A  51       2.045 -18.503  -2.898  1.00  0.00           O  
ATOM    822  H   GLY A  51       5.550 -17.808  -2.659  1.00  0.00           H  
ATOM    823  HA2 GLY A  51       4.184 -19.819  -2.665  1.00  0.00           H  
ATOM    824  HA3 GLY A  51       4.091 -19.722  -0.906  1.00  0.00           H  
ATOM    825  N   GLY A  52       2.450 -17.590  -0.943  1.00  0.00           N  
ATOM    826  CA  GLY A  52       1.177 -16.816  -0.987  1.00  0.00           C  
ATOM    827  C   GLY A  52       0.361 -17.132   0.266  1.00  0.00           C  
ATOM    828  O   GLY A  52      -0.764 -16.699   0.417  1.00  0.00           O  
ATOM    829  H   GLY A  52       3.046 -17.508  -0.167  1.00  0.00           H  
ATOM    830  HA2 GLY A  52       1.399 -15.759  -1.020  1.00  0.00           H  
ATOM    831  HA3 GLY A  52       0.612 -17.096  -1.863  1.00  0.00           H  
ATOM    832  N   SER A  53       0.929 -17.887   1.165  1.00  0.00           N  
ATOM    833  CA  SER A  53       0.206 -18.244   2.416  1.00  0.00           C  
ATOM    834  C   SER A  53      -0.696 -17.084   2.845  1.00  0.00           C  
ATOM    835  O   SER A  53      -0.253 -15.962   2.988  1.00  0.00           O  
ATOM    836  CB  SER A  53       1.225 -18.528   3.520  1.00  0.00           C  
ATOM    837  OG  SER A  53       1.236 -19.921   3.802  1.00  0.00           O  
ATOM    838  H   SER A  53       1.838 -18.221   1.016  1.00  0.00           H  
ATOM    839  HA  SER A  53      -0.396 -19.125   2.248  1.00  0.00           H  
ATOM    840  HB2 SER A  53       2.208 -18.224   3.193  1.00  0.00           H  
ATOM    841  HB3 SER A  53       0.954 -17.972   4.409  1.00  0.00           H  
ATOM    842  HG  SER A  53       0.345 -20.182   4.048  1.00  0.00           H  
ATOM    843  N   GLY A  54      -1.956 -17.346   3.060  1.00  0.00           N  
ATOM    844  CA  GLY A  54      -2.878 -16.257   3.490  1.00  0.00           C  
ATOM    845  C   GLY A  54      -2.365 -15.655   4.799  1.00  0.00           C  
ATOM    846  O   GLY A  54      -2.697 -14.543   5.155  1.00  0.00           O  
ATOM    847  H   GLY A  54      -2.294 -18.259   2.946  1.00  0.00           H  
ATOM    848  HA2 GLY A  54      -2.909 -15.490   2.726  1.00  0.00           H  
ATOM    849  HA3 GLY A  54      -3.868 -16.658   3.644  1.00  0.00           H  
ATOM    850  N   GLY A  55      -1.546 -16.380   5.512  1.00  0.00           N  
ATOM    851  CA  GLY A  55      -0.999 -15.847   6.787  1.00  0.00           C  
ATOM    852  C   GLY A  55       0.124 -14.865   6.463  1.00  0.00           C  
ATOM    853  O   GLY A  55       0.519 -14.058   7.282  1.00  0.00           O  
ATOM    854  H   GLY A  55      -1.281 -17.270   5.200  1.00  0.00           H  
ATOM    855  HA2 GLY A  55      -1.782 -15.341   7.335  1.00  0.00           H  
ATOM    856  HA3 GLY A  55      -0.605 -16.657   7.383  1.00  0.00           H  
ATOM    857  N   LYS A  56       0.633 -14.923   5.263  1.00  0.00           N  
ATOM    858  CA  LYS A  56       1.722 -13.992   4.868  1.00  0.00           C  
ATOM    859  C   LYS A  56       1.108 -12.639   4.510  1.00  0.00           C  
ATOM    860  O   LYS A  56       1.560 -11.602   4.953  1.00  0.00           O  
ATOM    861  CB  LYS A  56       2.464 -14.555   3.654  1.00  0.00           C  
ATOM    862  CG  LYS A  56       3.730 -13.733   3.406  1.00  0.00           C  
ATOM    863  CD  LYS A  56       4.868 -14.275   4.272  1.00  0.00           C  
ATOM    864  CE  LYS A  56       5.842 -15.064   3.397  1.00  0.00           C  
ATOM    865  NZ  LYS A  56       5.075 -15.904   2.435  1.00  0.00           N  
ATOM    866  H   LYS A  56       0.291 -15.578   4.618  1.00  0.00           H  
ATOM    867  HA  LYS A  56       2.409 -13.872   5.691  1.00  0.00           H  
ATOM    868  HB2 LYS A  56       2.732 -15.584   3.841  1.00  0.00           H  
ATOM    869  HB3 LYS A  56       1.826 -14.501   2.784  1.00  0.00           H  
ATOM    870  HG2 LYS A  56       4.005 -13.802   2.363  1.00  0.00           H  
ATOM    871  HG3 LYS A  56       3.545 -12.701   3.663  1.00  0.00           H  
ATOM    872  HD2 LYS A  56       5.388 -13.451   4.740  1.00  0.00           H  
ATOM    873  HD3 LYS A  56       4.463 -14.926   5.033  1.00  0.00           H  
ATOM    874  HE2 LYS A  56       6.474 -14.379   2.852  1.00  0.00           H  
ATOM    875  HE3 LYS A  56       6.453 -15.701   4.021  1.00  0.00           H  
ATOM    876  HZ1 LYS A  56       4.346 -16.440   2.945  1.00  0.00           H  
ATOM    877  HZ2 LYS A  56       5.721 -16.567   1.960  1.00  0.00           H  
ATOM    878  HZ3 LYS A  56       4.623 -15.292   1.725  1.00  0.00           H  
ATOM    879  N   LEU A  57       0.071 -12.646   3.718  1.00  0.00           N  
ATOM    880  CA  LEU A  57      -0.585 -11.367   3.337  1.00  0.00           C  
ATOM    881  C   LEU A  57      -0.999 -10.627   4.608  1.00  0.00           C  
ATOM    882  O   LEU A  57      -0.654  -9.481   4.818  1.00  0.00           O  
ATOM    883  CB  LEU A  57      -1.834 -11.665   2.505  1.00  0.00           C  
ATOM    884  CG  LEU A  57      -2.126 -10.499   1.557  1.00  0.00           C  
ATOM    885  CD1 LEU A  57      -3.539 -10.648   0.991  1.00  0.00           C  
ATOM    886  CD2 LEU A  57      -2.029  -9.174   2.318  1.00  0.00           C  
ATOM    887  H   LEU A  57      -0.279 -13.496   3.379  1.00  0.00           H  
ATOM    888  HA  LEU A  57       0.102 -10.762   2.765  1.00  0.00           H  
ATOM    889  HB2 LEU A  57      -1.673 -12.567   1.927  1.00  0.00           H  
ATOM    890  HB3 LEU A  57      -2.676 -11.804   3.168  1.00  0.00           H  
ATOM    891  HG  LEU A  57      -1.412 -10.506   0.747  1.00  0.00           H  
ATOM    892 HD11 LEU A  57      -3.928 -11.623   1.242  1.00  0.00           H  
ATOM    893 HD12 LEU A  57      -3.509 -10.539  -0.082  1.00  0.00           H  
ATOM    894 HD13 LEU A  57      -4.178  -9.886   1.411  1.00  0.00           H  
ATOM    895 HD21 LEU A  57      -2.519  -9.271   3.275  1.00  0.00           H  
ATOM    896 HD22 LEU A  57      -2.512  -8.395   1.746  1.00  0.00           H  
ATOM    897 HD23 LEU A  57      -0.993  -8.916   2.467  1.00  0.00           H  
ATOM    898  N   GLN A  58      -1.747 -11.280   5.455  1.00  0.00           N  
ATOM    899  CA  GLN A  58      -2.196 -10.626   6.713  1.00  0.00           C  
ATOM    900  C   GLN A  58      -0.981 -10.106   7.482  1.00  0.00           C  
ATOM    901  O   GLN A  58      -1.105  -9.311   8.392  1.00  0.00           O  
ATOM    902  CB  GLN A  58      -2.961 -11.638   7.566  1.00  0.00           C  
ATOM    903  CG  GLN A  58      -4.419 -11.692   7.098  1.00  0.00           C  
ATOM    904  CD  GLN A  58      -4.475 -11.526   5.576  1.00  0.00           C  
ATOM    905  OE1 GLN A  58      -4.253 -12.469   4.843  1.00  0.00           O  
ATOM    906  NE2 GLN A  58      -4.766 -10.359   5.065  1.00  0.00           N  
ATOM    907  H   GLN A  58      -2.015 -12.202   5.261  1.00  0.00           H  
ATOM    908  HA  GLN A  58      -2.846  -9.802   6.471  1.00  0.00           H  
ATOM    909  HB2 GLN A  58      -2.510 -12.614   7.460  1.00  0.00           H  
ATOM    910  HB3 GLN A  58      -2.929 -11.335   8.602  1.00  0.00           H  
ATOM    911  HG2 GLN A  58      -4.850 -12.644   7.375  1.00  0.00           H  
ATOM    912  HG3 GLN A  58      -4.976 -10.894   7.565  1.00  0.00           H  
ATOM    913 HE21 GLN A  58      -4.946  -9.598   5.656  1.00  0.00           H  
ATOM    914 HE22 GLN A  58      -4.805 -10.243   4.091  1.00  0.00           H  
ATOM    915  N   GLU A  59       0.195 -10.537   7.117  1.00  0.00           N  
ATOM    916  CA  GLU A  59       1.414 -10.051   7.823  1.00  0.00           C  
ATOM    917  C   GLU A  59       1.679  -8.606   7.403  1.00  0.00           C  
ATOM    918  O   GLU A  59       2.040  -7.770   8.206  1.00  0.00           O  
ATOM    919  CB  GLU A  59       2.613 -10.923   7.443  1.00  0.00           C  
ATOM    920  CG  GLU A  59       3.771 -10.642   8.402  1.00  0.00           C  
ATOM    921  CD  GLU A  59       5.078 -10.536   7.611  1.00  0.00           C  
ATOM    922  OE1 GLU A  59       5.101  -9.798   6.639  1.00  0.00           O  
ATOM    923  OE2 GLU A  59       6.032 -11.194   7.991  1.00  0.00           O  
ATOM    924  H   GLU A  59       0.278 -11.172   6.375  1.00  0.00           H  
ATOM    925  HA  GLU A  59       1.255 -10.095   8.891  1.00  0.00           H  
ATOM    926  HB2 GLU A  59       2.334 -11.964   7.506  1.00  0.00           H  
ATOM    927  HB3 GLU A  59       2.919 -10.693   6.434  1.00  0.00           H  
ATOM    928  HG2 GLU A  59       3.589  -9.715   8.923  1.00  0.00           H  
ATOM    929  HG3 GLU A  59       3.850 -11.449   9.115  1.00  0.00           H  
ATOM    930  N   MET A  60       1.495  -8.308   6.146  1.00  0.00           N  
ATOM    931  CA  MET A  60       1.726  -6.919   5.663  1.00  0.00           C  
ATOM    932  C   MET A  60       0.477  -6.080   5.934  1.00  0.00           C  
ATOM    933  O   MET A  60       0.555  -4.890   6.172  1.00  0.00           O  
ATOM    934  CB  MET A  60       2.009  -6.945   4.160  1.00  0.00           C  
ATOM    935  CG  MET A  60       0.938  -7.777   3.454  1.00  0.00           C  
ATOM    936  SD  MET A  60       0.927  -7.370   1.687  1.00  0.00           S  
ATOM    937  CE  MET A  60       1.440  -8.989   1.058  1.00  0.00           C  
ATOM    938  H   MET A  60       1.199  -8.999   5.517  1.00  0.00           H  
ATOM    939  HA  MET A  60       2.570  -6.491   6.184  1.00  0.00           H  
ATOM    940  HB2 MET A  60       1.996  -5.938   3.772  1.00  0.00           H  
ATOM    941  HB3 MET A  60       2.979  -7.387   3.983  1.00  0.00           H  
ATOM    942  HG2 MET A  60       1.159  -8.823   3.584  1.00  0.00           H  
ATOM    943  HG3 MET A  60      -0.031  -7.554   3.882  1.00  0.00           H  
ATOM    944  HE1 MET A  60       2.130  -9.446   1.751  1.00  0.00           H  
ATOM    945  HE2 MET A  60       1.921  -8.864   0.097  1.00  0.00           H  
ATOM    946  HE3 MET A  60       0.579  -9.625   0.944  1.00  0.00           H  
ATOM    947  N   MET A  61      -0.678  -6.690   5.904  1.00  0.00           N  
ATOM    948  CA  MET A  61      -1.928  -5.922   6.164  1.00  0.00           C  
ATOM    949  C   MET A  61      -1.727  -5.052   7.404  1.00  0.00           C  
ATOM    950  O   MET A  61      -2.312  -3.995   7.536  1.00  0.00           O  
ATOM    951  CB  MET A  61      -3.091  -6.890   6.389  1.00  0.00           C  
ATOM    952  CG  MET A  61      -3.123  -7.335   7.853  1.00  0.00           C  
ATOM    953  SD  MET A  61      -4.115  -6.167   8.816  1.00  0.00           S  
ATOM    954  CE  MET A  61      -5.741  -6.711   8.234  1.00  0.00           C  
ATOM    955  H   MET A  61      -0.723  -7.649   5.713  1.00  0.00           H  
ATOM    956  HA  MET A  61      -2.145  -5.291   5.315  1.00  0.00           H  
ATOM    957  HB2 MET A  61      -4.019  -6.397   6.146  1.00  0.00           H  
ATOM    958  HB3 MET A  61      -2.966  -7.753   5.755  1.00  0.00           H  
ATOM    959  HG2 MET A  61      -3.563  -8.320   7.920  1.00  0.00           H  
ATOM    960  HG3 MET A  61      -2.117  -7.361   8.244  1.00  0.00           H  
ATOM    961  HE1 MET A  61      -6.119  -6.001   7.510  1.00  0.00           H  
ATOM    962  HE2 MET A  61      -6.420  -6.774   9.074  1.00  0.00           H  
ATOM    963  HE3 MET A  61      -5.655  -7.680   7.772  1.00  0.00           H  
ATOM    964  N   LYS A  62      -0.891  -5.483   8.309  1.00  0.00           N  
ATOM    965  CA  LYS A  62      -0.640  -4.672   9.531  1.00  0.00           C  
ATOM    966  C   LYS A  62      -0.171  -3.285   9.103  1.00  0.00           C  
ATOM    967  O   LYS A  62      -0.741  -2.280   9.475  1.00  0.00           O  
ATOM    968  CB  LYS A  62       0.450  -5.338  10.373  1.00  0.00           C  
ATOM    969  CG  LYS A  62      -0.194  -6.145  11.501  1.00  0.00           C  
ATOM    970  CD  LYS A  62       0.894  -6.641  12.456  1.00  0.00           C  
ATOM    971  CE  LYS A  62       0.471  -6.369  13.900  1.00  0.00           C  
ATOM    972  NZ  LYS A  62       1.328  -7.161  14.828  1.00  0.00           N  
ATOM    973  H   LYS A  62      -0.422  -6.332   8.178  1.00  0.00           H  
ATOM    974  HA  LYS A  62      -1.549  -4.589  10.108  1.00  0.00           H  
ATOM    975  HB2 LYS A  62       1.037  -5.996   9.748  1.00  0.00           H  
ATOM    976  HB3 LYS A  62       1.091  -4.579  10.797  1.00  0.00           H  
ATOM    977  HG2 LYS A  62      -0.890  -5.517  12.041  1.00  0.00           H  
ATOM    978  HG3 LYS A  62      -0.718  -6.993  11.083  1.00  0.00           H  
ATOM    979  HD2 LYS A  62       1.038  -7.702  12.315  1.00  0.00           H  
ATOM    980  HD3 LYS A  62       1.817  -6.122  12.250  1.00  0.00           H  
ATOM    981  HE2 LYS A  62       0.583  -5.317  14.117  1.00  0.00           H  
ATOM    982  HE3 LYS A  62      -0.563  -6.655  14.033  1.00  0.00           H  
ATOM    983  HZ1 LYS A  62       1.742  -6.529  15.543  1.00  0.00           H  
ATOM    984  HZ2 LYS A  62       2.090  -7.620  14.290  1.00  0.00           H  
ATOM    985  HZ3 LYS A  62       0.749  -7.886  15.299  1.00  0.00           H  
ATOM    986  N   GLU A  63       0.865  -3.228   8.311  1.00  0.00           N  
ATOM    987  CA  GLU A  63       1.374  -1.918   7.844  1.00  0.00           C  
ATOM    988  C   GLU A  63       0.455  -1.388   6.742  1.00  0.00           C  
ATOM    989  O   GLU A  63       0.158  -0.213   6.676  1.00  0.00           O  
ATOM    990  CB  GLU A  63       2.788  -2.102   7.296  1.00  0.00           C  
ATOM    991  CG  GLU A  63       3.800  -1.584   8.320  1.00  0.00           C  
ATOM    992  CD  GLU A  63       5.193  -2.118   7.980  1.00  0.00           C  
ATOM    993  OE1 GLU A  63       5.781  -1.622   7.034  1.00  0.00           O  
ATOM    994  OE2 GLU A  63       5.648  -3.013   8.673  1.00  0.00           O  
ATOM    995  H   GLU A  63       1.303  -4.051   8.017  1.00  0.00           H  
ATOM    996  HA  GLU A  63       1.395  -1.223   8.669  1.00  0.00           H  
ATOM    997  HB2 GLU A  63       2.967  -3.152   7.111  1.00  0.00           H  
ATOM    998  HB3 GLU A  63       2.892  -1.552   6.378  1.00  0.00           H  
ATOM    999  HG2 GLU A  63       3.810  -0.504   8.298  1.00  0.00           H  
ATOM   1000  HG3 GLU A  63       3.519  -1.922   9.305  1.00  0.00           H  
ATOM   1001  N   PHE A  64       0.002  -2.255   5.874  1.00  0.00           N  
ATOM   1002  CA  PHE A  64      -0.898  -1.816   4.768  1.00  0.00           C  
ATOM   1003  C   PHE A  64      -2.084  -1.035   5.346  1.00  0.00           C  
ATOM   1004  O   PHE A  64      -2.299   0.116   5.023  1.00  0.00           O  
ATOM   1005  CB  PHE A  64      -1.425  -3.049   4.025  1.00  0.00           C  
ATOM   1006  CG  PHE A  64      -1.391  -2.813   2.530  1.00  0.00           C  
ATOM   1007  CD1 PHE A  64      -1.690  -1.548   2.004  1.00  0.00           C  
ATOM   1008  CD2 PHE A  64      -1.061  -3.867   1.669  1.00  0.00           C  
ATOM   1009  CE1 PHE A  64      -1.657  -1.343   0.618  1.00  0.00           C  
ATOM   1010  CE2 PHE A  64      -1.030  -3.658   0.285  1.00  0.00           C  
ATOM   1011  CZ  PHE A  64      -1.327  -2.398  -0.239  1.00  0.00           C  
ATOM   1012  H   PHE A  64       0.257  -3.197   5.950  1.00  0.00           H  
ATOM   1013  HA  PHE A  64      -0.349  -1.189   4.083  1.00  0.00           H  
ATOM   1014  HB2 PHE A  64      -0.807  -3.902   4.266  1.00  0.00           H  
ATOM   1015  HB3 PHE A  64      -2.442  -3.246   4.332  1.00  0.00           H  
ATOM   1016  HD1 PHE A  64      -1.949  -0.733   2.664  1.00  0.00           H  
ATOM   1017  HD2 PHE A  64      -0.833  -4.841   2.072  1.00  0.00           H  
ATOM   1018  HE1 PHE A  64      -1.883  -0.371   0.209  1.00  0.00           H  
ATOM   1019  HE2 PHE A  64      -0.776  -4.471  -0.378  1.00  0.00           H  
ATOM   1020  HZ  PHE A  64      -1.303  -2.237  -1.308  1.00  0.00           H  
ATOM   1021  N   GLN A  65      -2.858  -1.661   6.192  1.00  0.00           N  
ATOM   1022  CA  GLN A  65      -4.040  -0.970   6.784  1.00  0.00           C  
ATOM   1023  C   GLN A  65      -3.587   0.187   7.677  1.00  0.00           C  
ATOM   1024  O   GLN A  65      -4.379   1.019   8.072  1.00  0.00           O  
ATOM   1025  CB  GLN A  65      -4.848  -1.967   7.616  1.00  0.00           C  
ATOM   1026  CG  GLN A  65      -6.155  -1.313   8.068  1.00  0.00           C  
ATOM   1027  CD  GLN A  65      -6.946  -0.857   6.841  1.00  0.00           C  
ATOM   1028  OE1 GLN A  65      -7.775   0.027   6.931  1.00  0.00           O  
ATOM   1029  NE2 GLN A  65      -6.723  -1.429   5.689  1.00  0.00           N  
ATOM   1030  H   GLN A  65      -2.671  -2.593   6.429  1.00  0.00           H  
ATOM   1031  HA  GLN A  65      -4.661  -0.582   5.990  1.00  0.00           H  
ATOM   1032  HB2 GLN A  65      -5.068  -2.840   7.018  1.00  0.00           H  
ATOM   1033  HB3 GLN A  65      -4.275  -2.260   8.483  1.00  0.00           H  
ATOM   1034  HG2 GLN A  65      -6.740  -2.026   8.631  1.00  0.00           H  
ATOM   1035  HG3 GLN A  65      -5.933  -0.458   8.690  1.00  0.00           H  
ATOM   1036 HE21 GLN A  65      -6.055  -2.143   5.618  1.00  0.00           H  
ATOM   1037 HE22 GLN A  65      -7.220  -1.142   4.895  1.00  0.00           H  
ATOM   1038  N   GLN A  66      -2.324   0.260   7.995  1.00  0.00           N  
ATOM   1039  CA  GLN A  66      -1.848   1.380   8.854  1.00  0.00           C  
ATOM   1040  C   GLN A  66      -1.679   2.617   7.981  1.00  0.00           C  
ATOM   1041  O   GLN A  66      -2.000   3.718   8.374  1.00  0.00           O  
ATOM   1042  CB  GLN A  66      -0.505   1.019   9.490  1.00  0.00           C  
ATOM   1043  CG  GLN A  66      -0.736   0.087  10.681  1.00  0.00           C  
ATOM   1044  CD  GLN A  66      -0.738   0.902  11.976  1.00  0.00           C  
ATOM   1045  OE1 GLN A  66      -1.732   0.950  12.674  1.00  0.00           O  
ATOM   1046  NE2 GLN A  66       0.338   1.549  12.329  1.00  0.00           N  
ATOM   1047  H   GLN A  66      -1.691  -0.409   7.660  1.00  0.00           H  
ATOM   1048  HA  GLN A  66      -2.577   1.578   9.627  1.00  0.00           H  
ATOM   1049  HB2 GLN A  66       0.116   0.525   8.757  1.00  0.00           H  
ATOM   1050  HB3 GLN A  66      -0.016   1.922   9.832  1.00  0.00           H  
ATOM   1051  HG2 GLN A  66      -1.686  -0.413  10.567  1.00  0.00           H  
ATOM   1052  HG3 GLN A  66       0.055  -0.647  10.722  1.00  0.00           H  
ATOM   1053 HE21 GLN A  66       1.140   1.510  11.766  1.00  0.00           H  
ATOM   1054 HE22 GLN A  66       0.346   2.073  13.157  1.00  0.00           H  
ATOM   1055  N   VAL A  67      -1.191   2.432   6.787  1.00  0.00           N  
ATOM   1056  CA  VAL A  67      -1.009   3.579   5.865  1.00  0.00           C  
ATOM   1057  C   VAL A  67      -2.385   4.015   5.372  1.00  0.00           C  
ATOM   1058  O   VAL A  67      -2.692   5.186   5.287  1.00  0.00           O  
ATOM   1059  CB  VAL A  67      -0.161   3.130   4.672  1.00  0.00           C  
ATOM   1060  CG1 VAL A  67       0.744   4.269   4.199  1.00  0.00           C  
ATOM   1061  CG2 VAL A  67       0.703   1.940   5.087  1.00  0.00           C  
ATOM   1062  H   VAL A  67      -0.956   1.527   6.489  1.00  0.00           H  
ATOM   1063  HA  VAL A  67      -0.524   4.394   6.380  1.00  0.00           H  
ATOM   1064  HB  VAL A  67      -0.815   2.829   3.867  1.00  0.00           H  
ATOM   1065 HG11 VAL A  67       0.374   5.209   4.574  1.00  0.00           H  
ATOM   1066 HG12 VAL A  67       0.755   4.292   3.120  1.00  0.00           H  
ATOM   1067 HG13 VAL A  67       1.749   4.105   4.564  1.00  0.00           H  
ATOM   1068 HG21 VAL A  67       0.906   1.992   6.146  1.00  0.00           H  
ATOM   1069 HG22 VAL A  67       1.633   1.965   4.542  1.00  0.00           H  
ATOM   1070 HG23 VAL A  67       0.180   1.023   4.863  1.00  0.00           H  
ATOM   1071  N   LEU A  68      -3.216   3.064   5.051  1.00  0.00           N  
ATOM   1072  CA  LEU A  68      -4.583   3.382   4.560  1.00  0.00           C  
ATOM   1073  C   LEU A  68      -5.246   4.400   5.493  1.00  0.00           C  
ATOM   1074  O   LEU A  68      -5.785   5.398   5.056  1.00  0.00           O  
ATOM   1075  CB  LEU A  68      -5.415   2.097   4.535  1.00  0.00           C  
ATOM   1076  CG  LEU A  68      -6.833   2.397   4.042  1.00  0.00           C  
ATOM   1077  CD1 LEU A  68      -7.620   3.121   5.138  1.00  0.00           C  
ATOM   1078  CD2 LEU A  68      -6.773   3.283   2.794  1.00  0.00           C  
ATOM   1079  H   LEU A  68      -2.937   2.128   5.135  1.00  0.00           H  
ATOM   1080  HA  LEU A  68      -4.516   3.791   3.565  1.00  0.00           H  
ATOM   1081  HB2 LEU A  68      -4.950   1.379   3.876  1.00  0.00           H  
ATOM   1082  HB3 LEU A  68      -5.465   1.685   5.533  1.00  0.00           H  
ATOM   1083  HG  LEU A  68      -7.328   1.467   3.799  1.00  0.00           H  
ATOM   1084 HD11 LEU A  68      -8.631   2.743   5.163  1.00  0.00           H  
ATOM   1085 HD12 LEU A  68      -7.637   4.180   4.927  1.00  0.00           H  
ATOM   1086 HD13 LEU A  68      -7.148   2.952   6.094  1.00  0.00           H  
ATOM   1087 HD21 LEU A  68      -6.611   4.309   3.088  1.00  0.00           H  
ATOM   1088 HD22 LEU A  68      -7.705   3.206   2.254  1.00  0.00           H  
ATOM   1089 HD23 LEU A  68      -5.964   2.960   2.159  1.00  0.00           H  
ATOM   1090  N   ASP A  69      -5.220   4.147   6.772  1.00  0.00           N  
ATOM   1091  CA  ASP A  69      -5.858   5.091   7.733  1.00  0.00           C  
ATOM   1092  C   ASP A  69      -4.900   6.242   8.053  1.00  0.00           C  
ATOM   1093  O   ASP A  69      -5.266   7.201   8.701  1.00  0.00           O  
ATOM   1094  CB  ASP A  69      -6.200   4.342   9.024  1.00  0.00           C  
ATOM   1095  CG  ASP A  69      -7.054   5.238   9.922  1.00  0.00           C  
ATOM   1096  OD1 ASP A  69      -8.188   5.503   9.557  1.00  0.00           O  
ATOM   1097  OD2 ASP A  69      -6.559   5.643  10.961  1.00  0.00           O  
ATOM   1098  H   ASP A  69      -4.786   3.332   7.101  1.00  0.00           H  
ATOM   1099  HA  ASP A  69      -6.764   5.487   7.298  1.00  0.00           H  
ATOM   1100  HB2 ASP A  69      -6.749   3.443   8.783  1.00  0.00           H  
ATOM   1101  HB3 ASP A  69      -5.289   4.080   9.540  1.00  0.00           H  
ATOM   1102  N   GLU A  70      -3.675   6.156   7.608  1.00  0.00           N  
ATOM   1103  CA  GLU A  70      -2.704   7.250   7.898  1.00  0.00           C  
ATOM   1104  C   GLU A  70      -2.879   8.381   6.886  1.00  0.00           C  
ATOM   1105  O   GLU A  70      -3.220   9.493   7.238  1.00  0.00           O  
ATOM   1106  CB  GLU A  70      -1.275   6.711   7.805  1.00  0.00           C  
ATOM   1107  CG  GLU A  70      -0.311   7.699   8.469  1.00  0.00           C  
ATOM   1108  CD  GLU A  70       0.404   7.012   9.635  1.00  0.00           C  
ATOM   1109  OE1 GLU A  70      -0.214   6.182  10.278  1.00  0.00           O  
ATOM   1110  OE2 GLU A  70       1.559   7.331   9.865  1.00  0.00           O  
ATOM   1111  H   GLU A  70      -3.394   5.374   7.088  1.00  0.00           H  
ATOM   1112  HA  GLU A  70      -2.879   7.631   8.893  1.00  0.00           H  
ATOM   1113  HB2 GLU A  70      -1.216   5.757   8.308  1.00  0.00           H  
ATOM   1114  HB3 GLU A  70      -1.004   6.590   6.765  1.00  0.00           H  
ATOM   1115  HG2 GLU A  70       0.420   8.029   7.742  1.00  0.00           H  
ATOM   1116  HG3 GLU A  70      -0.865   8.551   8.841  1.00  0.00           H  
ATOM   1117  N   ILE A  71      -2.641   8.114   5.632  1.00  0.00           N  
ATOM   1118  CA  ILE A  71      -2.790   9.187   4.611  1.00  0.00           C  
ATOM   1119  C   ILE A  71      -4.213   9.744   4.678  1.00  0.00           C  
ATOM   1120  O   ILE A  71      -4.432  10.932   4.557  1.00  0.00           O  
ATOM   1121  CB  ILE A  71      -2.524   8.625   3.208  1.00  0.00           C  
ATOM   1122  CG1 ILE A  71      -1.915   7.223   3.314  1.00  0.00           C  
ATOM   1123  CG2 ILE A  71      -1.552   9.538   2.455  1.00  0.00           C  
ATOM   1124  CD1 ILE A  71      -1.275   6.839   1.977  1.00  0.00           C  
ATOM   1125  H   ILE A  71      -2.362   7.214   5.366  1.00  0.00           H  
ATOM   1126  HA  ILE A  71      -2.086   9.977   4.826  1.00  0.00           H  
ATOM   1127  HB  ILE A  71      -3.456   8.570   2.664  1.00  0.00           H  
ATOM   1128 HG12 ILE A  71      -1.159   7.213   4.089  1.00  0.00           H  
ATOM   1129 HG13 ILE A  71      -2.691   6.512   3.554  1.00  0.00           H  
ATOM   1130 HG21 ILE A  71      -0.544   9.190   2.608  1.00  0.00           H  
ATOM   1131 HG22 ILE A  71      -1.643  10.549   2.822  1.00  0.00           H  
ATOM   1132 HG23 ILE A  71      -1.782   9.517   1.400  1.00  0.00           H  
ATOM   1133 HD11 ILE A  71      -1.697   7.444   1.189  1.00  0.00           H  
ATOM   1134 HD12 ILE A  71      -1.468   5.796   1.773  1.00  0.00           H  
ATOM   1135 HD13 ILE A  71      -0.209   7.004   2.028  1.00  0.00           H  
ATOM   1136  N   LYS A  72      -5.183   8.892   4.873  1.00  0.00           N  
ATOM   1137  CA  LYS A  72      -6.593   9.368   4.950  1.00  0.00           C  
ATOM   1138  C   LYS A  72      -6.659  10.641   5.796  1.00  0.00           C  
ATOM   1139  O   LYS A  72      -7.291  11.611   5.424  1.00  0.00           O  
ATOM   1140  CB  LYS A  72      -7.461   8.281   5.589  1.00  0.00           C  
ATOM   1141  CG  LYS A  72      -8.751   8.903   6.128  1.00  0.00           C  
ATOM   1142  CD  LYS A  72      -9.847   7.836   6.186  1.00  0.00           C  
ATOM   1143  CE  LYS A  72     -11.201   8.507   6.426  1.00  0.00           C  
ATOM   1144  NZ  LYS A  72     -12.180   8.027   5.410  1.00  0.00           N  
ATOM   1145  H   LYS A  72      -4.983   7.937   4.971  1.00  0.00           H  
ATOM   1146  HA  LYS A  72      -6.957   9.579   3.955  1.00  0.00           H  
ATOM   1147  HB2 LYS A  72      -7.704   7.532   4.849  1.00  0.00           H  
ATOM   1148  HB3 LYS A  72      -6.920   7.820   6.402  1.00  0.00           H  
ATOM   1149  HG2 LYS A  72      -8.575   9.295   7.119  1.00  0.00           H  
ATOM   1150  HG3 LYS A  72      -9.065   9.703   5.474  1.00  0.00           H  
ATOM   1151  HD2 LYS A  72      -9.872   7.296   5.252  1.00  0.00           H  
ATOM   1152  HD3 LYS A  72      -9.638   7.151   6.994  1.00  0.00           H  
ATOM   1153  HE2 LYS A  72     -11.558   8.255   7.414  1.00  0.00           H  
ATOM   1154  HE3 LYS A  72     -11.093   9.578   6.344  1.00  0.00           H  
ATOM   1155  HZ1 LYS A  72     -11.689   7.446   4.702  1.00  0.00           H  
ATOM   1156  HZ2 LYS A  72     -12.620   8.843   4.940  1.00  0.00           H  
ATOM   1157  HZ3 LYS A  72     -12.915   7.457   5.877  1.00  0.00           H  
ATOM   1158  N   GLN A  73      -6.014  10.649   6.929  1.00  0.00           N  
ATOM   1159  CA  GLN A  73      -6.044  11.865   7.792  1.00  0.00           C  
ATOM   1160  C   GLN A  73      -5.318  13.009   7.081  1.00  0.00           C  
ATOM   1161  O   GLN A  73      -5.692  14.160   7.195  1.00  0.00           O  
ATOM   1162  CB  GLN A  73      -5.350  11.566   9.123  1.00  0.00           C  
ATOM   1163  CG  GLN A  73      -5.854  10.229   9.671  1.00  0.00           C  
ATOM   1164  CD  GLN A  73      -5.958  10.308  11.194  1.00  0.00           C  
ATOM   1165  OE1 GLN A  73      -5.019   9.987  11.896  1.00  0.00           O  
ATOM   1166  NE2 GLN A  73      -7.069  10.724  11.739  1.00  0.00           N  
ATOM   1167  H   GLN A  73      -5.509   9.859   7.213  1.00  0.00           H  
ATOM   1168  HA  GLN A  73      -7.069  12.150   7.977  1.00  0.00           H  
ATOM   1169  HB2 GLN A  73      -4.281  11.514   8.968  1.00  0.00           H  
ATOM   1170  HB3 GLN A  73      -5.575  12.349   9.831  1.00  0.00           H  
ATOM   1171  HG2 GLN A  73      -6.827  10.013   9.252  1.00  0.00           H  
ATOM   1172  HG3 GLN A  73      -5.162   9.446   9.399  1.00  0.00           H  
ATOM   1173 HE21 GLN A  73      -7.827  10.981  11.173  1.00  0.00           H  
ATOM   1174 HE22 GLN A  73      -7.146  10.777  12.715  1.00  0.00           H  
ATOM   1175  N   GLN A  74      -4.282  12.703   6.348  1.00  0.00           N  
ATOM   1176  CA  GLN A  74      -3.534  13.775   5.630  1.00  0.00           C  
ATOM   1177  C   GLN A  74      -4.488  14.538   4.707  1.00  0.00           C  
ATOM   1178  O   GLN A  74      -4.354  15.729   4.508  1.00  0.00           O  
ATOM   1179  CB  GLN A  74      -2.414  13.146   4.798  1.00  0.00           C  
ATOM   1180  CG  GLN A  74      -1.516  12.310   5.711  1.00  0.00           C  
ATOM   1181  CD  GLN A  74      -0.760  13.232   6.669  1.00  0.00           C  
ATOM   1182  OE1 GLN A  74      -1.066  13.291   7.843  1.00  0.00           O  
ATOM   1183  NE2 GLN A  74       0.222  13.962   6.212  1.00  0.00           N  
ATOM   1184  H   GLN A  74      -3.997  11.769   6.270  1.00  0.00           H  
ATOM   1185  HA  GLN A  74      -3.107  14.460   6.348  1.00  0.00           H  
ATOM   1186  HB2 GLN A  74      -2.843  12.513   4.033  1.00  0.00           H  
ATOM   1187  HB3 GLN A  74      -1.827  13.923   4.333  1.00  0.00           H  
ATOM   1188  HG2 GLN A  74      -2.126  11.623   6.280  1.00  0.00           H  
ATOM   1189  HG3 GLN A  74      -0.809  11.755   5.114  1.00  0.00           H  
ATOM   1190 HE21 GLN A  74       0.468  13.916   5.265  1.00  0.00           H  
ATOM   1191 HE22 GLN A  74       0.713  14.556   6.818  1.00  0.00           H  
ATOM   1192  N   LEU A  75      -5.450  13.862   4.141  1.00  0.00           N  
ATOM   1193  CA  LEU A  75      -6.408  14.552   3.231  1.00  0.00           C  
ATOM   1194  C   LEU A  75      -6.953  15.805   3.918  1.00  0.00           C  
ATOM   1195  O   LEU A  75      -7.359  16.752   3.272  1.00  0.00           O  
ATOM   1196  CB  LEU A  75      -7.563  13.607   2.896  1.00  0.00           C  
ATOM   1197  CG  LEU A  75      -7.170  12.720   1.713  1.00  0.00           C  
ATOM   1198  CD1 LEU A  75      -6.917  13.591   0.481  1.00  0.00           C  
ATOM   1199  CD2 LEU A  75      -5.894  11.950   2.059  1.00  0.00           C  
ATOM   1200  H   LEU A  75      -5.542  12.902   4.313  1.00  0.00           H  
ATOM   1201  HA  LEU A  75      -5.899  14.834   2.322  1.00  0.00           H  
ATOM   1202  HB2 LEU A  75      -7.782  12.986   3.756  1.00  0.00           H  
ATOM   1203  HB3 LEU A  75      -8.438  14.185   2.634  1.00  0.00           H  
ATOM   1204  HG  LEU A  75      -7.968  12.023   1.504  1.00  0.00           H  
ATOM   1205 HD11 LEU A  75      -7.264  13.075  -0.401  1.00  0.00           H  
ATOM   1206 HD12 LEU A  75      -5.859  13.788   0.389  1.00  0.00           H  
ATOM   1207 HD13 LEU A  75      -7.449  14.526   0.584  1.00  0.00           H  
ATOM   1208 HD21 LEU A  75      -5.836  11.058   1.453  1.00  0.00           H  
ATOM   1209 HD22 LEU A  75      -5.910  11.677   3.102  1.00  0.00           H  
ATOM   1210 HD23 LEU A  75      -5.033  12.573   1.864  1.00  0.00           H  
ATOM   1211  N   GLN A  76      -6.963  15.823   5.222  1.00  0.00           N  
ATOM   1212  CA  GLN A  76      -7.479  17.017   5.946  1.00  0.00           C  
ATOM   1213  C   GLN A  76      -6.525  18.193   5.731  1.00  0.00           C  
ATOM   1214  O   GLN A  76      -6.581  19.187   6.429  1.00  0.00           O  
ATOM   1215  CB  GLN A  76      -7.575  16.707   7.440  1.00  0.00           C  
ATOM   1216  CG  GLN A  76      -8.877  15.956   7.723  1.00  0.00           C  
ATOM   1217  CD  GLN A  76      -9.916  16.929   8.282  1.00  0.00           C  
ATOM   1218  OE1 GLN A  76     -10.287  16.844   9.436  1.00  0.00           O  
ATOM   1219  NE2 GLN A  76     -10.406  17.859   7.506  1.00  0.00           N  
ATOM   1220  H   GLN A  76      -6.630  15.051   5.726  1.00  0.00           H  
ATOM   1221  HA  GLN A  76      -8.459  17.274   5.568  1.00  0.00           H  
ATOM   1222  HB2 GLN A  76      -6.734  16.096   7.735  1.00  0.00           H  
ATOM   1223  HB3 GLN A  76      -7.564  17.630   8.000  1.00  0.00           H  
ATOM   1224  HG2 GLN A  76      -9.247  15.520   6.807  1.00  0.00           H  
ATOM   1225  HG3 GLN A  76      -8.693  15.176   8.446  1.00  0.00           H  
ATOM   1226 HE21 GLN A  76     -10.106  17.928   6.576  1.00  0.00           H  
ATOM   1227 HE22 GLN A  76     -11.072  18.486   7.855  1.00  0.00           H  
ATOM   1228  N   GLY A  77      -5.647  18.088   4.770  1.00  0.00           N  
ATOM   1229  CA  GLY A  77      -4.689  19.201   4.512  1.00  0.00           C  
ATOM   1230  C   GLY A  77      -4.850  19.693   3.073  1.00  0.00           C  
ATOM   1231  O   GLY A  77      -5.950  19.851   2.580  1.00  0.00           O  
ATOM   1232  H   GLY A  77      -5.618  17.278   4.219  1.00  0.00           H  
ATOM   1233  HA2 GLY A  77      -4.891  20.015   5.196  1.00  0.00           H  
ATOM   1234  HA3 GLY A  77      -3.677  18.847   4.656  1.00  0.00           H  
ATOM   1235  N   GLY A  78      -3.763  19.937   2.393  1.00  0.00           N  
ATOM   1236  CA  GLY A  78      -3.855  20.419   0.987  1.00  0.00           C  
ATOM   1237  C   GLY A  78      -3.401  19.309   0.037  1.00  0.00           C  
ATOM   1238  O   GLY A  78      -2.978  19.562  -1.073  1.00  0.00           O  
ATOM   1239  H   GLY A  78      -2.886  19.803   2.809  1.00  0.00           H  
ATOM   1240  HA2 GLY A  78      -4.880  20.689   0.765  1.00  0.00           H  
ATOM   1241  HA3 GLY A  78      -3.214  21.281   0.859  1.00  0.00           H  
ATOM   1242  N   ASP A  79      -3.486  18.079   0.465  1.00  0.00           N  
ATOM   1243  CA  ASP A  79      -3.060  16.952  -0.411  1.00  0.00           C  
ATOM   1244  C   ASP A  79      -4.256  16.464  -1.235  1.00  0.00           C  
ATOM   1245  O   ASP A  79      -4.478  15.280  -1.387  1.00  0.00           O  
ATOM   1246  CB  ASP A  79      -2.528  15.808   0.460  1.00  0.00           C  
ATOM   1247  CG  ASP A  79      -2.923  16.053   1.917  1.00  0.00           C  
ATOM   1248  OD1 ASP A  79      -2.672  17.145   2.403  1.00  0.00           O  
ATOM   1249  OD2 ASP A  79      -3.469  15.146   2.524  1.00  0.00           O  
ATOM   1250  H   ASP A  79      -3.829  17.897   1.365  1.00  0.00           H  
ATOM   1251  HA  ASP A  79      -2.278  17.289  -1.077  1.00  0.00           H  
ATOM   1252  HB2 ASP A  79      -2.950  14.871   0.125  1.00  0.00           H  
ATOM   1253  HB3 ASP A  79      -1.449  15.769   0.384  1.00  0.00           H  
ATOM   1254  N   ASN A  80      -5.030  17.369  -1.771  1.00  0.00           N  
ATOM   1255  CA  ASN A  80      -6.208  16.952  -2.586  1.00  0.00           C  
ATOM   1256  C   ASN A  80      -5.751  15.974  -3.670  1.00  0.00           C  
ATOM   1257  O   ASN A  80      -6.555  15.358  -4.341  1.00  0.00           O  
ATOM   1258  CB  ASN A  80      -6.842  18.184  -3.237  1.00  0.00           C  
ATOM   1259  CG  ASN A  80      -8.332  18.237  -2.892  1.00  0.00           C  
ATOM   1260  OD1 ASN A  80      -9.154  18.514  -3.743  1.00  0.00           O  
ATOM   1261  ND2 ASN A  80      -8.718  17.984  -1.671  1.00  0.00           N  
ATOM   1262  H   ASN A  80      -4.836  18.321  -1.642  1.00  0.00           H  
ATOM   1263  HA  ASN A  80      -6.934  16.465  -1.948  1.00  0.00           H  
ATOM   1264  HB2 ASN A  80      -6.355  19.075  -2.869  1.00  0.00           H  
ATOM   1265  HB3 ASN A  80      -6.725  18.126  -4.309  1.00  0.00           H  
ATOM   1266 HD21 ASN A  80      -8.055  17.762  -0.984  1.00  0.00           H  
ATOM   1267 HD22 ASN A  80      -9.671  18.017  -1.441  1.00  0.00           H  
ATOM   1268  N   SER A  81      -4.468  15.809  -3.829  1.00  0.00           N  
ATOM   1269  CA  SER A  81      -3.965  14.853  -4.848  1.00  0.00           C  
ATOM   1270  C   SER A  81      -4.117  13.453  -4.276  1.00  0.00           C  
ATOM   1271  O   SER A  81      -4.491  12.521  -4.961  1.00  0.00           O  
ATOM   1272  CB  SER A  81      -2.492  15.136  -5.142  1.00  0.00           C  
ATOM   1273  OG  SER A  81      -2.302  15.221  -6.548  1.00  0.00           O  
ATOM   1274  H   SER A  81      -3.837  16.296  -3.265  1.00  0.00           H  
ATOM   1275  HA  SER A  81      -4.546  14.945  -5.754  1.00  0.00           H  
ATOM   1276  HB2 SER A  81      -2.206  16.072  -4.689  1.00  0.00           H  
ATOM   1277  HB3 SER A  81      -1.884  14.340  -4.733  1.00  0.00           H  
ATOM   1278  HG  SER A  81      -1.776  16.003  -6.731  1.00  0.00           H  
ATOM   1279  N   LEU A  82      -3.856  13.307  -3.006  1.00  0.00           N  
ATOM   1280  CA  LEU A  82      -4.012  11.980  -2.369  1.00  0.00           C  
ATOM   1281  C   LEU A  82      -5.460  11.541  -2.550  1.00  0.00           C  
ATOM   1282  O   LEU A  82      -5.749  10.396  -2.832  1.00  0.00           O  
ATOM   1283  CB  LEU A  82      -3.687  12.083  -0.884  1.00  0.00           C  
ATOM   1284  CG  LEU A  82      -2.183  11.903  -0.696  1.00  0.00           C  
ATOM   1285  CD1 LEU A  82      -1.432  12.902  -1.574  1.00  0.00           C  
ATOM   1286  CD2 LEU A  82      -1.817  12.148   0.763  1.00  0.00           C  
ATOM   1287  H   LEU A  82      -3.576  14.079  -2.471  1.00  0.00           H  
ATOM   1288  HA  LEU A  82      -3.348  11.273  -2.836  1.00  0.00           H  
ATOM   1289  HB2 LEU A  82      -3.988  13.052  -0.517  1.00  0.00           H  
ATOM   1290  HB3 LEU A  82      -4.211  11.311  -0.344  1.00  0.00           H  
ATOM   1291  HG  LEU A  82      -1.908  10.898  -0.974  1.00  0.00           H  
ATOM   1292 HD11 LEU A  82      -1.935  13.858  -1.543  1.00  0.00           H  
ATOM   1293 HD12 LEU A  82      -1.406  12.541  -2.591  1.00  0.00           H  
ATOM   1294 HD13 LEU A  82      -0.422  13.015  -1.207  1.00  0.00           H  
ATOM   1295 HD21 LEU A  82      -1.613  13.198   0.909  1.00  0.00           H  
ATOM   1296 HD22 LEU A  82      -0.940  11.571   1.014  1.00  0.00           H  
ATOM   1297 HD23 LEU A  82      -2.642  11.848   1.391  1.00  0.00           H  
ATOM   1298  N   HIS A  83      -6.378  12.460  -2.409  1.00  0.00           N  
ATOM   1299  CA  HIS A  83      -7.807  12.106  -2.594  1.00  0.00           C  
ATOM   1300  C   HIS A  83      -7.922  11.247  -3.850  1.00  0.00           C  
ATOM   1301  O   HIS A  83      -8.798  10.414  -3.973  1.00  0.00           O  
ATOM   1302  CB  HIS A  83      -8.643  13.375  -2.771  1.00  0.00           C  
ATOM   1303  CG  HIS A  83     -10.025  13.000  -3.234  1.00  0.00           C  
ATOM   1304  ND1 HIS A  83     -10.255  12.393  -4.461  1.00  0.00           N  
ATOM   1305  CD2 HIS A  83     -11.260  13.135  -2.646  1.00  0.00           C  
ATOM   1306  CE1 HIS A  83     -11.580  12.188  -4.571  1.00  0.00           C  
ATOM   1307  NE2 HIS A  83     -12.235  12.622  -3.493  1.00  0.00           N  
ATOM   1308  H   HIS A  83      -6.121  13.381  -2.196  1.00  0.00           H  
ATOM   1309  HA  HIS A  83      -8.159  11.554  -1.736  1.00  0.00           H  
ATOM   1310  HB2 HIS A  83      -8.709  13.900  -1.828  1.00  0.00           H  
ATOM   1311  HB3 HIS A  83      -8.179  14.014  -3.508  1.00  0.00           H  
ATOM   1312  HD1 HIS A  83      -9.575  12.154  -5.126  1.00  0.00           H  
ATOM   1313  HD2 HIS A  83     -11.444  13.569  -1.675  1.00  0.00           H  
ATOM   1314  HE1 HIS A  83     -12.056  11.729  -5.427  1.00  0.00           H  
ATOM   1315  HE2 HIS A  83     -13.201  12.587  -3.332  1.00  0.00           H  
ATOM   1316  N   ASN A  84      -7.030  11.448  -4.782  1.00  0.00           N  
ATOM   1317  CA  ASN A  84      -7.066  10.647  -6.036  1.00  0.00           C  
ATOM   1318  C   ASN A  84      -6.134   9.444  -5.891  1.00  0.00           C  
ATOM   1319  O   ASN A  84      -6.395   8.379  -6.412  1.00  0.00           O  
ATOM   1320  CB  ASN A  84      -6.606  11.514  -7.212  1.00  0.00           C  
ATOM   1321  CG  ASN A  84      -7.795  12.309  -7.757  1.00  0.00           C  
ATOM   1322  OD1 ASN A  84      -8.837  11.750  -8.035  1.00  0.00           O  
ATOM   1323  ND2 ASN A  84      -7.682  13.598  -7.922  1.00  0.00           N  
ATOM   1324  H   ASN A  84      -6.331  12.126  -4.654  1.00  0.00           H  
ATOM   1325  HA  ASN A  84      -8.073  10.302  -6.213  1.00  0.00           H  
ATOM   1326  HB2 ASN A  84      -5.839  12.197  -6.877  1.00  0.00           H  
ATOM   1327  HB3 ASN A  84      -6.211  10.882  -7.992  1.00  0.00           H  
ATOM   1328 HD21 ASN A  84      -6.840  14.049  -7.698  1.00  0.00           H  
ATOM   1329 HD22 ASN A  84      -8.438  14.116  -8.270  1.00  0.00           H  
ATOM   1330  N   VAL A  85      -5.048   9.602  -5.183  1.00  0.00           N  
ATOM   1331  CA  VAL A  85      -4.108   8.467  -5.006  1.00  0.00           C  
ATOM   1332  C   VAL A  85      -4.490   7.688  -3.747  1.00  0.00           C  
ATOM   1333  O   VAL A  85      -4.591   6.478  -3.761  1.00  0.00           O  
ATOM   1334  CB  VAL A  85      -2.687   9.014  -4.862  1.00  0.00           C  
ATOM   1335  CG1 VAL A  85      -1.690   8.010  -5.436  1.00  0.00           C  
ATOM   1336  CG2 VAL A  85      -2.570  10.335  -5.624  1.00  0.00           C  
ATOM   1337  H   VAL A  85      -4.849  10.466  -4.768  1.00  0.00           H  
ATOM   1338  HA  VAL A  85      -4.162   7.815  -5.865  1.00  0.00           H  
ATOM   1339  HB  VAL A  85      -2.472   9.179  -3.817  1.00  0.00           H  
ATOM   1340 HG11 VAL A  85      -1.558   7.198  -4.738  1.00  0.00           H  
ATOM   1341 HG12 VAL A  85      -0.744   8.502  -5.603  1.00  0.00           H  
ATOM   1342 HG13 VAL A  85      -2.064   7.625  -6.372  1.00  0.00           H  
ATOM   1343 HG21 VAL A  85      -1.579  10.421  -6.045  1.00  0.00           H  
ATOM   1344 HG22 VAL A  85      -2.747  11.158  -4.949  1.00  0.00           H  
ATOM   1345 HG23 VAL A  85      -3.302  10.358  -6.419  1.00  0.00           H  
ATOM   1346  N   HIS A  86      -4.709   8.373  -2.659  1.00  0.00           N  
ATOM   1347  CA  HIS A  86      -5.093   7.673  -1.401  1.00  0.00           C  
ATOM   1348  C   HIS A  86      -6.294   6.770  -1.679  1.00  0.00           C  
ATOM   1349  O   HIS A  86      -6.591   5.862  -0.929  1.00  0.00           O  
ATOM   1350  CB  HIS A  86      -5.461   8.708  -0.334  1.00  0.00           C  
ATOM   1351  CG  HIS A  86      -6.380   8.084   0.680  1.00  0.00           C  
ATOM   1352  ND1 HIS A  86      -7.743   8.351   0.706  1.00  0.00           N  
ATOM   1353  CD2 HIS A  86      -6.149   7.210   1.715  1.00  0.00           C  
ATOM   1354  CE1 HIS A  86      -8.274   7.649   1.725  1.00  0.00           C  
ATOM   1355  NE2 HIS A  86      -7.345   6.940   2.369  1.00  0.00           N  
ATOM   1356  H   HIS A  86      -4.626   9.349  -2.671  1.00  0.00           H  
ATOM   1357  HA  HIS A  86      -4.267   7.072  -1.052  1.00  0.00           H  
ATOM   1358  HB2 HIS A  86      -4.561   9.052   0.159  1.00  0.00           H  
ATOM   1359  HB3 HIS A  86      -5.960   9.546  -0.803  1.00  0.00           H  
ATOM   1360  HD1 HIS A  86      -8.229   8.941   0.094  1.00  0.00           H  
ATOM   1361  HD2 HIS A  86      -5.187   6.797   1.979  1.00  0.00           H  
ATOM   1362  HE1 HIS A  86      -9.322   7.660   1.987  1.00  0.00           H  
ATOM   1363  HE2 HIS A  86      -7.479   6.351   3.141  1.00  0.00           H  
ATOM   1364  N   GLU A  87      -6.983   7.007  -2.762  1.00  0.00           N  
ATOM   1365  CA  GLU A  87      -8.158   6.158  -3.097  1.00  0.00           C  
ATOM   1366  C   GLU A  87      -7.667   4.838  -3.695  1.00  0.00           C  
ATOM   1367  O   GLU A  87      -8.437   3.933  -3.947  1.00  0.00           O  
ATOM   1368  CB  GLU A  87      -9.040   6.883  -4.117  1.00  0.00           C  
ATOM   1369  CG  GLU A  87     -10.045   7.773  -3.382  1.00  0.00           C  
ATOM   1370  CD  GLU A  87     -10.983   6.900  -2.547  1.00  0.00           C  
ATOM   1371  OE1 GLU A  87     -11.241   5.781  -2.959  1.00  0.00           O  
ATOM   1372  OE2 GLU A  87     -11.428   7.366  -1.511  1.00  0.00           O  
ATOM   1373  H   GLU A  87      -6.723   7.741  -3.358  1.00  0.00           H  
ATOM   1374  HA  GLU A  87      -8.728   5.960  -2.201  1.00  0.00           H  
ATOM   1375  HB2 GLU A  87      -8.422   7.492  -4.760  1.00  0.00           H  
ATOM   1376  HB3 GLU A  87      -9.574   6.157  -4.712  1.00  0.00           H  
ATOM   1377  HG2 GLU A  87      -9.515   8.455  -2.734  1.00  0.00           H  
ATOM   1378  HG3 GLU A  87     -10.624   8.333  -4.101  1.00  0.00           H  
ATOM   1379  N   ASN A  88      -6.386   4.724  -3.924  1.00  0.00           N  
ATOM   1380  CA  ASN A  88      -5.839   3.465  -4.505  1.00  0.00           C  
ATOM   1381  C   ASN A  88      -5.691   2.416  -3.402  1.00  0.00           C  
ATOM   1382  O   ASN A  88      -6.309   1.371  -3.442  1.00  0.00           O  
ATOM   1383  CB  ASN A  88      -4.472   3.746  -5.133  1.00  0.00           C  
ATOM   1384  CG  ASN A  88      -4.609   4.854  -6.180  1.00  0.00           C  
ATOM   1385  OD1 ASN A  88      -5.693   5.345  -6.424  1.00  0.00           O  
ATOM   1386  ND2 ASN A  88      -3.547   5.270  -6.815  1.00  0.00           N  
ATOM   1387  H   ASN A  88      -5.784   5.467  -3.713  1.00  0.00           H  
ATOM   1388  HA  ASN A  88      -6.513   3.097  -5.263  1.00  0.00           H  
ATOM   1389  HB2 ASN A  88      -3.781   4.061  -4.363  1.00  0.00           H  
ATOM   1390  HB3 ASN A  88      -4.103   2.849  -5.608  1.00  0.00           H  
ATOM   1391 HD21 ASN A  88      -2.672   4.875  -6.618  1.00  0.00           H  
ATOM   1392 HD22 ASN A  88      -3.625   5.978  -7.489  1.00  0.00           H  
ATOM   1393  N   ILE A  89      -4.880   2.682  -2.412  1.00  0.00           N  
ATOM   1394  CA  ILE A  89      -4.710   1.691  -1.313  1.00  0.00           C  
ATOM   1395  C   ILE A  89      -6.065   1.053  -1.015  1.00  0.00           C  
ATOM   1396  O   ILE A  89      -6.187  -0.150  -0.937  1.00  0.00           O  
ATOM   1397  CB  ILE A  89      -4.172   2.396  -0.060  1.00  0.00           C  
ATOM   1398  CG1 ILE A  89      -2.703   2.780  -0.295  1.00  0.00           C  
ATOM   1399  CG2 ILE A  89      -4.278   1.463   1.155  1.00  0.00           C  
ATOM   1400  CD1 ILE A  89      -1.897   2.617   0.999  1.00  0.00           C  
ATOM   1401  H   ILE A  89      -4.390   3.532  -2.390  1.00  0.00           H  
ATOM   1402  HA  ILE A  89      -4.014   0.926  -1.622  1.00  0.00           H  
ATOM   1403  HB  ILE A  89      -4.752   3.290   0.124  1.00  0.00           H  
ATOM   1404 HG12 ILE A  89      -2.284   2.140  -1.058  1.00  0.00           H  
ATOM   1405 HG13 ILE A  89      -2.649   3.807  -0.621  1.00  0.00           H  
ATOM   1406 HG21 ILE A  89      -5.290   1.107   1.258  1.00  0.00           H  
ATOM   1407 HG22 ILE A  89      -3.996   2.003   2.045  1.00  0.00           H  
ATOM   1408 HG23 ILE A  89      -3.614   0.624   1.024  1.00  0.00           H  
ATOM   1409 HD11 ILE A  89      -2.419   3.100   1.812  1.00  0.00           H  
ATOM   1410 HD12 ILE A  89      -0.924   3.068   0.878  1.00  0.00           H  
ATOM   1411 HD13 ILE A  89      -1.781   1.565   1.222  1.00  0.00           H  
ATOM   1412  N   LYS A  90      -7.087   1.847  -0.855  1.00  0.00           N  
ATOM   1413  CA  LYS A  90      -8.430   1.273  -0.559  1.00  0.00           C  
ATOM   1414  C   LYS A  90      -8.659   0.036  -1.432  1.00  0.00           C  
ATOM   1415  O   LYS A  90      -8.731  -1.075  -0.942  1.00  0.00           O  
ATOM   1416  CB  LYS A  90      -9.512   2.313  -0.856  1.00  0.00           C  
ATOM   1417  CG  LYS A  90     -10.596   2.241   0.221  1.00  0.00           C  
ATOM   1418  CD  LYS A  90     -11.351   0.916   0.098  1.00  0.00           C  
ATOM   1419  CE  LYS A  90     -12.153   0.902  -1.206  1.00  0.00           C  
ATOM   1420  NZ  LYS A  90     -13.304  -0.035  -1.071  1.00  0.00           N  
ATOM   1421  H   LYS A  90      -6.971   2.821  -0.925  1.00  0.00           H  
ATOM   1422  HA  LYS A  90      -8.479   0.991   0.482  1.00  0.00           H  
ATOM   1423  HB2 LYS A  90      -9.071   3.299  -0.862  1.00  0.00           H  
ATOM   1424  HB3 LYS A  90      -9.952   2.109  -1.821  1.00  0.00           H  
ATOM   1425  HG2 LYS A  90     -10.135   2.304   1.200  1.00  0.00           H  
ATOM   1426  HG3 LYS A  90     -11.288   3.062   0.090  1.00  0.00           H  
ATOM   1427  HD2 LYS A  90     -10.645   0.098   0.094  1.00  0.00           H  
ATOM   1428  HD3 LYS A  90     -12.026   0.806   0.933  1.00  0.00           H  
ATOM   1429  HE2 LYS A  90     -12.521   1.897  -1.413  1.00  0.00           H  
ATOM   1430  HE3 LYS A  90     -11.517   0.578  -2.016  1.00  0.00           H  
ATOM   1431  HZ1 LYS A  90     -13.199  -0.812  -1.753  1.00  0.00           H  
ATOM   1432  HZ2 LYS A  90     -14.190   0.474  -1.263  1.00  0.00           H  
ATOM   1433  HZ3 LYS A  90     -13.326  -0.420  -0.105  1.00  0.00           H  
ATOM   1434  N   GLU A  91      -8.772   0.212  -2.720  1.00  0.00           N  
ATOM   1435  CA  GLU A  91      -8.991  -0.962  -3.612  1.00  0.00           C  
ATOM   1436  C   GLU A  91      -7.692  -1.761  -3.724  1.00  0.00           C  
ATOM   1437  O   GLU A  91      -7.683  -2.970  -3.607  1.00  0.00           O  
ATOM   1438  CB  GLU A  91      -9.414  -0.479  -5.001  1.00  0.00           C  
ATOM   1439  CG  GLU A  91      -9.594  -1.683  -5.927  1.00  0.00           C  
ATOM   1440  CD  GLU A  91     -10.903  -1.537  -6.706  1.00  0.00           C  
ATOM   1441  OE1 GLU A  91     -11.221  -0.423  -7.086  1.00  0.00           O  
ATOM   1442  OE2 GLU A  91     -11.564  -2.542  -6.907  1.00  0.00           O  
ATOM   1443  H   GLU A  91      -8.708   1.113  -3.100  1.00  0.00           H  
ATOM   1444  HA  GLU A  91      -9.767  -1.590  -3.197  1.00  0.00           H  
ATOM   1445  HB2 GLU A  91     -10.347   0.062  -4.925  1.00  0.00           H  
ATOM   1446  HB3 GLU A  91      -8.652   0.171  -5.403  1.00  0.00           H  
ATOM   1447  HG2 GLU A  91      -8.766  -1.732  -6.620  1.00  0.00           H  
ATOM   1448  HG3 GLU A  91      -9.626  -2.588  -5.340  1.00  0.00           H  
ATOM   1449  N   ILE A  92      -6.595  -1.093  -3.944  1.00  0.00           N  
ATOM   1450  CA  ILE A  92      -5.293  -1.809  -4.058  1.00  0.00           C  
ATOM   1451  C   ILE A  92      -5.125  -2.742  -2.853  1.00  0.00           C  
ATOM   1452  O   ILE A  92      -5.035  -3.945  -2.992  1.00  0.00           O  
ATOM   1453  CB  ILE A  92      -4.158  -0.778  -4.083  1.00  0.00           C  
ATOM   1454  CG1 ILE A  92      -3.799  -0.454  -5.536  1.00  0.00           C  
ATOM   1455  CG2 ILE A  92      -2.927  -1.333  -3.360  1.00  0.00           C  
ATOM   1456  CD1 ILE A  92      -2.878  -1.540  -6.092  1.00  0.00           C  
ATOM   1457  H   ILE A  92      -6.624  -0.117  -4.030  1.00  0.00           H  
ATOM   1458  HA  ILE A  92      -5.273  -2.386  -4.970  1.00  0.00           H  
ATOM   1459  HB  ILE A  92      -4.488   0.123  -3.588  1.00  0.00           H  
ATOM   1460 HG12 ILE A  92      -4.703  -0.411  -6.128  1.00  0.00           H  
ATOM   1461 HG13 ILE A  92      -3.296   0.500  -5.580  1.00  0.00           H  
ATOM   1462 HG21 ILE A  92      -2.818  -2.382  -3.589  1.00  0.00           H  
ATOM   1463 HG22 ILE A  92      -3.049  -1.209  -2.293  1.00  0.00           H  
ATOM   1464 HG23 ILE A  92      -2.046  -0.800  -3.685  1.00  0.00           H  
ATOM   1465 HD11 ILE A  92      -3.015  -2.449  -5.527  1.00  0.00           H  
ATOM   1466 HD12 ILE A  92      -1.851  -1.217  -6.010  1.00  0.00           H  
ATOM   1467 HD13 ILE A  92      -3.117  -1.721  -7.129  1.00  0.00           H  
ATOM   1468  N   PHE A  93      -5.083  -2.188  -1.674  1.00  0.00           N  
ATOM   1469  CA  PHE A  93      -4.921  -3.023  -0.450  1.00  0.00           C  
ATOM   1470  C   PHE A  93      -5.937  -4.167  -0.462  1.00  0.00           C  
ATOM   1471  O   PHE A  93      -5.592  -5.316  -0.274  1.00  0.00           O  
ATOM   1472  CB  PHE A  93      -5.151  -2.142   0.780  1.00  0.00           C  
ATOM   1473  CG  PHE A  93      -5.257  -2.992   2.019  1.00  0.00           C  
ATOM   1474  CD1 PHE A  93      -4.294  -3.967   2.290  1.00  0.00           C  
ATOM   1475  CD2 PHE A  93      -6.321  -2.792   2.903  1.00  0.00           C  
ATOM   1476  CE1 PHE A  93      -4.395  -4.745   3.447  1.00  0.00           C  
ATOM   1477  CE2 PHE A  93      -6.425  -3.568   4.059  1.00  0.00           C  
ATOM   1478  CZ  PHE A  93      -5.462  -4.546   4.334  1.00  0.00           C  
ATOM   1479  H   PHE A  93      -5.158  -1.215  -1.591  1.00  0.00           H  
ATOM   1480  HA  PHE A  93      -3.923  -3.432  -0.420  1.00  0.00           H  
ATOM   1481  HB2 PHE A  93      -4.326  -1.454   0.888  1.00  0.00           H  
ATOM   1482  HB3 PHE A  93      -6.066  -1.587   0.655  1.00  0.00           H  
ATOM   1483  HD1 PHE A  93      -3.474  -4.122   1.607  1.00  0.00           H  
ATOM   1484  HD2 PHE A  93      -7.064  -2.038   2.690  1.00  0.00           H  
ATOM   1485  HE1 PHE A  93      -3.650  -5.497   3.657  1.00  0.00           H  
ATOM   1486  HE2 PHE A  93      -7.246  -3.411   4.740  1.00  0.00           H  
ATOM   1487  HZ  PHE A  93      -5.543  -5.144   5.228  1.00  0.00           H  
ATOM   1488  N   HIS A  94      -7.185  -3.864  -0.680  1.00  0.00           N  
ATOM   1489  CA  HIS A  94      -8.216  -4.940  -0.703  1.00  0.00           C  
ATOM   1490  C   HIS A  94      -8.037  -5.789  -1.962  1.00  0.00           C  
ATOM   1491  O   HIS A  94      -8.723  -6.771  -2.162  1.00  0.00           O  
ATOM   1492  CB  HIS A  94      -9.608  -4.312  -0.705  1.00  0.00           C  
ATOM   1493  CG  HIS A  94     -10.627  -5.344  -1.105  1.00  0.00           C  
ATOM   1494  ND1 HIS A  94     -11.630  -5.076  -2.027  1.00  0.00           N  
ATOM   1495  CD2 HIS A  94     -10.813  -6.650  -0.718  1.00  0.00           C  
ATOM   1496  CE1 HIS A  94     -12.366  -6.194  -2.163  1.00  0.00           C  
ATOM   1497  NE2 HIS A  94     -11.910  -7.179  -1.388  1.00  0.00           N  
ATOM   1498  H   HIS A  94      -7.446  -2.931  -0.829  1.00  0.00           H  
ATOM   1499  HA  HIS A  94      -8.103  -5.566   0.171  1.00  0.00           H  
ATOM   1500  HB2 HIS A  94      -9.839  -3.944   0.284  1.00  0.00           H  
ATOM   1501  HB3 HIS A  94      -9.632  -3.493  -1.407  1.00  0.00           H  
ATOM   1502  HD1 HIS A  94     -11.774  -4.226  -2.494  1.00  0.00           H  
ATOM   1503  HD2 HIS A  94     -10.202  -7.181  -0.005  1.00  0.00           H  
ATOM   1504  HE1 HIS A  94     -13.220  -6.283  -2.818  1.00  0.00           H  
ATOM   1505  HE2 HIS A  94     -12.271  -8.087  -1.309  1.00  0.00           H  
ATOM   1506  N   HIS A  95      -7.117  -5.422  -2.812  1.00  0.00           N  
ATOM   1507  CA  HIS A  95      -6.899  -6.216  -4.053  1.00  0.00           C  
ATOM   1508  C   HIS A  95      -6.024  -7.425  -3.727  1.00  0.00           C  
ATOM   1509  O   HIS A  95      -6.244  -8.512  -4.224  1.00  0.00           O  
ATOM   1510  CB  HIS A  95      -6.207  -5.345  -5.103  1.00  0.00           C  
ATOM   1511  CG  HIS A  95      -6.873  -5.541  -6.438  1.00  0.00           C  
ATOM   1512  ND1 HIS A  95      -6.222  -6.134  -7.511  1.00  0.00           N  
ATOM   1513  CD2 HIS A  95      -8.133  -5.227  -6.889  1.00  0.00           C  
ATOM   1514  CE1 HIS A  95      -7.085  -6.158  -8.546  1.00  0.00           C  
ATOM   1515  NE2 HIS A  95      -8.259  -5.618  -8.216  1.00  0.00           N  
ATOM   1516  H   HIS A  95      -6.570  -4.628  -2.632  1.00  0.00           H  
ATOM   1517  HA  HIS A  95      -7.851  -6.553  -4.435  1.00  0.00           H  
ATOM   1518  HB2 HIS A  95      -6.283  -4.309  -4.813  1.00  0.00           H  
ATOM   1519  HB3 HIS A  95      -5.167  -5.624  -5.175  1.00  0.00           H  
ATOM   1520  HD1 HIS A  95      -5.304  -6.474  -7.516  1.00  0.00           H  
ATOM   1521  HD2 HIS A  95      -8.904  -4.751  -6.303  1.00  0.00           H  
ATOM   1522  HE1 HIS A  95      -6.853  -6.563  -9.519  1.00  0.00           H  
ATOM   1523  HE2 HIS A  95      -9.047  -5.517  -8.792  1.00  0.00           H  
ATOM   1524  N   LEU A  96      -5.039  -7.254  -2.888  1.00  0.00           N  
ATOM   1525  CA  LEU A  96      -4.167  -8.405  -2.531  1.00  0.00           C  
ATOM   1526  C   LEU A  96      -5.012  -9.463  -1.825  1.00  0.00           C  
ATOM   1527  O   LEU A  96      -5.062 -10.605  -2.240  1.00  0.00           O  
ATOM   1528  CB  LEU A  96      -3.043  -7.941  -1.603  1.00  0.00           C  
ATOM   1529  CG  LEU A  96      -1.698  -8.437  -2.140  1.00  0.00           C  
ATOM   1530  CD1 LEU A  96      -0.619  -8.220  -1.081  1.00  0.00           C  
ATOM   1531  CD2 LEU A  96      -1.792  -9.931  -2.470  1.00  0.00           C  
ATOM   1532  H   LEU A  96      -4.880  -6.372  -2.489  1.00  0.00           H  
ATOM   1533  HA  LEU A  96      -3.743  -8.827  -3.432  1.00  0.00           H  
ATOM   1534  HB2 LEU A  96      -3.038  -6.860  -1.557  1.00  0.00           H  
ATOM   1535  HB3 LEU A  96      -3.203  -8.345  -0.613  1.00  0.00           H  
ATOM   1536  HG  LEU A  96      -1.441  -7.885  -3.035  1.00  0.00           H  
ATOM   1537 HD11 LEU A  96      -0.350  -7.174  -1.048  1.00  0.00           H  
ATOM   1538 HD12 LEU A  96       0.253  -8.807  -1.331  1.00  0.00           H  
ATOM   1539 HD13 LEU A  96      -0.995  -8.525  -0.116  1.00  0.00           H  
ATOM   1540 HD21 LEU A  96      -1.737 -10.067  -3.539  1.00  0.00           H  
ATOM   1541 HD22 LEU A  96      -2.728 -10.323  -2.105  1.00  0.00           H  
ATOM   1542 HD23 LEU A  96      -0.974 -10.456  -1.998  1.00  0.00           H  
ATOM   1543  N   GLU A  97      -5.691  -9.098  -0.769  1.00  0.00           N  
ATOM   1544  CA  GLU A  97      -6.540 -10.101  -0.067  1.00  0.00           C  
ATOM   1545  C   GLU A  97      -7.411 -10.808  -1.108  1.00  0.00           C  
ATOM   1546  O   GLU A  97      -8.105 -11.761  -0.813  1.00  0.00           O  
ATOM   1547  CB  GLU A  97      -7.432  -9.401   0.961  1.00  0.00           C  
ATOM   1548  CG  GLU A  97      -8.047 -10.444   1.900  1.00  0.00           C  
ATOM   1549  CD  GLU A  97      -9.557 -10.517   1.667  1.00  0.00           C  
ATOM   1550  OE1 GLU A  97      -9.983 -10.211   0.565  1.00  0.00           O  
ATOM   1551  OE2 GLU A  97     -10.264 -10.881   2.593  1.00  0.00           O  
ATOM   1552  H   GLU A  97      -5.651  -8.170  -0.447  1.00  0.00           H  
ATOM   1553  HA  GLU A  97      -5.910 -10.825   0.428  1.00  0.00           H  
ATOM   1554  HB2 GLU A  97      -6.839  -8.704   1.536  1.00  0.00           H  
ATOM   1555  HB3 GLU A  97      -8.221  -8.868   0.452  1.00  0.00           H  
ATOM   1556  HG2 GLU A  97      -7.605 -11.412   1.702  1.00  0.00           H  
ATOM   1557  HG3 GLU A  97      -7.857 -10.161   2.927  1.00  0.00           H  
ATOM   1558  N   GLU A  98      -7.372 -10.344  -2.330  1.00  0.00           N  
ATOM   1559  CA  GLU A  98      -8.186 -10.977  -3.401  1.00  0.00           C  
ATOM   1560  C   GLU A  98      -7.362 -12.073  -4.082  1.00  0.00           C  
ATOM   1561  O   GLU A  98      -7.882 -13.103  -4.464  1.00  0.00           O  
ATOM   1562  CB  GLU A  98      -8.578  -9.921  -4.438  1.00  0.00           C  
ATOM   1563  CG  GLU A  98      -9.996 -10.199  -4.938  1.00  0.00           C  
ATOM   1564  CD  GLU A  98     -10.998  -9.433  -4.074  1.00  0.00           C  
ATOM   1565  OE1 GLU A  98     -11.060  -9.709  -2.888  1.00  0.00           O  
ATOM   1566  OE2 GLU A  98     -11.686  -8.581  -4.612  1.00  0.00           O  
ATOM   1567  H   GLU A  98      -6.801  -9.576  -2.542  1.00  0.00           H  
ATOM   1568  HA  GLU A  98      -9.077 -11.409  -2.972  1.00  0.00           H  
ATOM   1569  HB2 GLU A  98      -8.540  -8.941  -3.984  1.00  0.00           H  
ATOM   1570  HB3 GLU A  98      -7.891  -9.961  -5.269  1.00  0.00           H  
ATOM   1571  HG2 GLU A  98     -10.084  -9.877  -5.966  1.00  0.00           H  
ATOM   1572  HG3 GLU A  98     -10.200 -11.256  -4.872  1.00  0.00           H  
ATOM   1573  N   LEU A  99      -6.080 -11.865  -4.238  1.00  0.00           N  
ATOM   1574  CA  LEU A  99      -5.240 -12.903  -4.891  1.00  0.00           C  
ATOM   1575  C   LEU A  99      -4.990 -14.038  -3.900  1.00  0.00           C  
ATOM   1576  O   LEU A  99      -4.299 -14.993  -4.193  1.00  0.00           O  
ATOM   1577  CB  LEU A  99      -3.908 -12.285  -5.315  1.00  0.00           C  
ATOM   1578  CG  LEU A  99      -4.082 -11.578  -6.661  1.00  0.00           C  
ATOM   1579  CD1 LEU A  99      -3.315 -10.254  -6.656  1.00  0.00           C  
ATOM   1580  CD2 LEU A  99      -3.543 -12.474  -7.776  1.00  0.00           C  
ATOM   1581  H   LEU A  99      -5.670 -11.030  -3.923  1.00  0.00           H  
ATOM   1582  HA  LEU A  99      -5.754 -13.287  -5.760  1.00  0.00           H  
ATOM   1583  HB2 LEU A  99      -3.588 -11.573  -4.568  1.00  0.00           H  
ATOM   1584  HB3 LEU A  99      -3.165 -13.063  -5.413  1.00  0.00           H  
ATOM   1585  HG  LEU A  99      -5.133 -11.384  -6.830  1.00  0.00           H  
ATOM   1586 HD11 LEU A  99      -2.945 -10.050  -7.650  1.00  0.00           H  
ATOM   1587 HD12 LEU A  99      -2.485 -10.320  -5.970  1.00  0.00           H  
ATOM   1588 HD13 LEU A  99      -3.975  -9.457  -6.347  1.00  0.00           H  
ATOM   1589 HD21 LEU A  99      -3.826 -12.065  -8.735  1.00  0.00           H  
ATOM   1590 HD22 LEU A  99      -3.957 -13.467  -7.672  1.00  0.00           H  
ATOM   1591 HD23 LEU A  99      -2.467 -12.524  -7.709  1.00  0.00           H  
ATOM   1592  N   VAL A 100      -5.549 -13.936  -2.726  1.00  0.00           N  
ATOM   1593  CA  VAL A 100      -5.351 -15.002  -1.707  1.00  0.00           C  
ATOM   1594  C   VAL A 100      -6.712 -15.553  -1.274  1.00  0.00           C  
ATOM   1595  O   VAL A 100      -6.824 -16.679  -0.830  1.00  0.00           O  
ATOM   1596  CB  VAL A 100      -4.611 -14.415  -0.501  1.00  0.00           C  
ATOM   1597  CG1 VAL A 100      -3.900 -13.128  -0.917  1.00  0.00           C  
ATOM   1598  CG2 VAL A 100      -5.606 -14.101   0.614  1.00  0.00           C  
ATOM   1599  H   VAL A 100      -6.100 -13.155  -2.514  1.00  0.00           H  
ATOM   1600  HA  VAL A 100      -4.764 -15.798  -2.128  1.00  0.00           H  
ATOM   1601  HB  VAL A 100      -3.881 -15.128  -0.146  1.00  0.00           H  
ATOM   1602 HG11 VAL A 100      -3.055 -12.957  -0.268  1.00  0.00           H  
ATOM   1603 HG12 VAL A 100      -4.586 -12.298  -0.842  1.00  0.00           H  
ATOM   1604 HG13 VAL A 100      -3.558 -13.219  -1.937  1.00  0.00           H  
ATOM   1605 HG21 VAL A 100      -5.955 -15.026   1.051  1.00  0.00           H  
ATOM   1606 HG22 VAL A 100      -6.444 -13.559   0.203  1.00  0.00           H  
ATOM   1607 HG23 VAL A 100      -5.123 -13.503   1.370  1.00  0.00           H  
ATOM   1608  N   HIS A 101      -7.745 -14.765  -1.391  1.00  0.00           N  
ATOM   1609  CA  HIS A 101      -9.095 -15.237  -0.979  1.00  0.00           C  
ATOM   1610  C   HIS A 101      -9.392 -16.591  -1.628  1.00  0.00           C  
ATOM   1611  O   HIS A 101     -10.335 -17.268  -1.268  1.00  0.00           O  
ATOM   1612  CB  HIS A 101     -10.148 -14.217  -1.417  1.00  0.00           C  
ATOM   1613  CG  HIS A 101     -11.149 -14.018  -0.312  1.00  0.00           C  
ATOM   1614  ND1 HIS A 101     -11.500 -15.036   0.565  1.00  0.00           N  
ATOM   1615  CD2 HIS A 101     -11.885 -12.923   0.073  1.00  0.00           C  
ATOM   1616  CE1 HIS A 101     -12.408 -14.539   1.424  1.00  0.00           C  
ATOM   1617  NE2 HIS A 101     -12.676 -13.257   1.166  1.00  0.00           N  
ATOM   1618  H   HIS A 101      -7.630 -13.858  -1.746  1.00  0.00           H  
ATOM   1619  HA  HIS A 101      -9.122 -15.339   0.096  1.00  0.00           H  
ATOM   1620  HB2 HIS A 101      -9.665 -13.276  -1.640  1.00  0.00           H  
ATOM   1621  HB3 HIS A 101     -10.653 -14.580  -2.299  1.00  0.00           H  
ATOM   1622  HD1 HIS A 101     -11.150 -15.952   0.558  1.00  0.00           H  
ATOM   1623  HD2 HIS A 101     -11.855 -11.953  -0.401  1.00  0.00           H  
ATOM   1624  HE1 HIS A 101     -12.864 -15.105   2.221  1.00  0.00           H  
ATOM   1625  HE2 HIS A 101     -13.299 -12.674   1.646  1.00  0.00           H  
ATOM   1626  N   ARG A 102      -8.599 -16.992  -2.584  1.00  0.00           N  
ATOM   1627  CA  ARG A 102      -8.841 -18.300  -3.255  1.00  0.00           C  
ATOM   1628  C   ARG A 102      -7.728 -19.279  -2.877  1.00  0.00           C  
ATOM   1629  O   ARG A 102      -7.916 -20.468  -3.084  1.00  0.00           O  
ATOM   1630  CB  ARG A 102      -8.850 -18.099  -4.771  1.00  0.00           C  
ATOM   1631  CG  ARG A 102      -8.309 -16.708  -5.103  1.00  0.00           C  
ATOM   1632  CD  ARG A 102      -8.267 -16.522  -6.620  1.00  0.00           C  
ATOM   1633  NE  ARG A 102      -9.601 -16.057  -7.099  1.00  0.00           N  
ATOM   1634  CZ  ARG A 102      -9.692 -15.097  -7.983  1.00  0.00           C  
ATOM   1635  NH1 ARG A 102      -8.616 -14.542  -8.472  1.00  0.00           N  
ATOM   1636  NH2 ARG A 102     -10.868 -14.695  -8.384  1.00  0.00           N  
ATOM   1637  OXT ARG A 102      -6.706 -18.825  -2.390  1.00  0.00           O  
ATOM   1638  H   ARG A 102      -7.846 -16.431  -2.861  1.00  0.00           H  
ATOM   1639  HA  ARG A 102      -9.793 -18.698  -2.938  1.00  0.00           H  
ATOM   1640  HB2 ARG A 102      -8.228 -18.850  -5.238  1.00  0.00           H  
ATOM   1641  HB3 ARG A 102      -9.861 -18.187  -5.141  1.00  0.00           H  
ATOM   1642  HG2 ARG A 102      -8.953 -15.958  -4.666  1.00  0.00           H  
ATOM   1643  HG3 ARG A 102      -7.312 -16.604  -4.703  1.00  0.00           H  
ATOM   1644  HD2 ARG A 102      -7.516 -15.789  -6.869  1.00  0.00           H  
ATOM   1645  HD3 ARG A 102      -8.023 -17.462  -7.091  1.00  0.00           H  
ATOM   1646  HE  ARG A 102     -10.416 -16.472  -6.745  1.00  0.00           H  
ATOM   1647 HH11 ARG A 102      -7.714 -14.848  -8.175  1.00  0.00           H  
ATOM   1648 HH12 ARG A 102      -8.695 -13.807  -9.145  1.00  0.00           H  
ATOM   1649 HH21 ARG A 102     -11.694 -15.121  -8.016  1.00  0.00           H  
ATOM   1650 HH22 ARG A 102     -10.942 -13.960  -9.059  1.00  0.00           H  
TER    1651      ARG A 102                                                      
ENDMDL                                                                          
MODEL        3                                                                  
ATOM      1  N   MET A   1       4.515 -18.311 -11.763  1.00  0.00           N  
ATOM      2  CA  MET A   1       3.330 -17.938 -10.940  1.00  0.00           C  
ATOM      3  C   MET A   1       2.498 -16.895 -11.687  1.00  0.00           C  
ATOM      4  O   MET A   1       2.959 -16.273 -12.623  1.00  0.00           O  
ATOM      5  CB  MET A   1       3.799 -17.354  -9.605  1.00  0.00           C  
ATOM      6  CG  MET A   1       5.028 -16.472  -9.838  1.00  0.00           C  
ATOM      7  SD  MET A   1       6.493 -17.520 -10.018  1.00  0.00           S  
ATOM      8  CE  MET A   1       7.707 -16.190 -10.191  1.00  0.00           C  
ATOM      9  H1  MET A   1       4.890 -19.225 -11.438  1.00  0.00           H  
ATOM     10  H2  MET A   1       5.250 -17.580 -11.665  1.00  0.00           H  
ATOM     11  H3  MET A   1       4.235 -18.389 -12.761  1.00  0.00           H  
ATOM     12  HA  MET A   1       2.729 -18.816 -10.757  1.00  0.00           H  
ATOM     13  HB2 MET A   1       3.006 -16.763  -9.172  1.00  0.00           H  
ATOM     14  HB3 MET A   1       4.058 -18.158  -8.932  1.00  0.00           H  
ATOM     15  HG2 MET A   1       4.888 -15.890 -10.735  1.00  0.00           H  
ATOM     16  HG3 MET A   1       5.160 -15.809  -8.996  1.00  0.00           H  
ATOM     17  HE1 MET A   1       8.401 -16.229  -9.364  1.00  0.00           H  
ATOM     18  HE2 MET A   1       7.202 -15.238 -10.190  1.00  0.00           H  
ATOM     19  HE3 MET A   1       8.242 -16.311 -11.123  1.00  0.00           H  
ATOM     20  N   TYR A   2       1.275 -16.698 -11.279  1.00  0.00           N  
ATOM     21  CA  TYR A   2       0.413 -15.694 -11.965  1.00  0.00           C  
ATOM     22  C   TYR A   2       1.259 -14.479 -12.350  1.00  0.00           C  
ATOM     23  O   TYR A   2       1.490 -14.214 -13.513  1.00  0.00           O  
ATOM     24  CB  TYR A   2      -0.710 -15.260 -11.019  1.00  0.00           C  
ATOM     25  CG  TYR A   2      -0.597 -16.023  -9.721  1.00  0.00           C  
ATOM     26  CD1 TYR A   2       0.306 -15.600  -8.738  1.00  0.00           C  
ATOM     27  CD2 TYR A   2      -1.391 -17.156  -9.501  1.00  0.00           C  
ATOM     28  CE1 TYR A   2       0.414 -16.308  -7.535  1.00  0.00           C  
ATOM     29  CE2 TYR A   2      -1.283 -17.863  -8.297  1.00  0.00           C  
ATOM     30  CZ  TYR A   2      -0.380 -17.439  -7.315  1.00  0.00           C  
ATOM     31  OH  TYR A   2      -0.272 -18.138  -6.129  1.00  0.00           O  
ATOM     32  H   TYR A   2       0.922 -17.209 -10.521  1.00  0.00           H  
ATOM     33  HA  TYR A   2      -0.014 -16.133 -12.854  1.00  0.00           H  
ATOM     34  HB2 TYR A   2      -0.628 -14.201 -10.823  1.00  0.00           H  
ATOM     35  HB3 TYR A   2      -1.666 -15.468 -11.476  1.00  0.00           H  
ATOM     36  HD1 TYR A   2       0.918 -14.727  -8.907  1.00  0.00           H  
ATOM     37  HD2 TYR A   2      -2.089 -17.482 -10.258  1.00  0.00           H  
ATOM     38  HE1 TYR A   2       1.110 -15.981  -6.777  1.00  0.00           H  
ATOM     39  HE2 TYR A   2      -1.896 -18.736  -8.127  1.00  0.00           H  
ATOM     40  HH  TYR A   2      -0.683 -18.996  -6.252  1.00  0.00           H  
ATOM     41  N   GLY A   3       1.725 -13.739 -11.382  1.00  0.00           N  
ATOM     42  CA  GLY A   3       2.558 -12.543 -11.693  1.00  0.00           C  
ATOM     43  C   GLY A   3       1.734 -11.273 -11.469  1.00  0.00           C  
ATOM     44  O   GLY A   3       2.252 -10.175 -11.485  1.00  0.00           O  
ATOM     45  H   GLY A   3       1.530 -13.971 -10.449  1.00  0.00           H  
ATOM     46  HA2 GLY A   3       3.426 -12.530 -11.044  1.00  0.00           H  
ATOM     47  HA3 GLY A   3       2.875 -12.584 -12.726  1.00  0.00           H  
ATOM     48  N   LYS A   4       0.454 -11.416 -11.262  1.00  0.00           N  
ATOM     49  CA  LYS A   4      -0.406 -10.219 -11.040  1.00  0.00           C  
ATOM     50  C   LYS A   4       0.130  -9.404  -9.865  1.00  0.00           C  
ATOM     51  O   LYS A   4       0.036  -8.193  -9.853  1.00  0.00           O  
ATOM     52  CB  LYS A   4      -1.835 -10.662 -10.735  1.00  0.00           C  
ATOM     53  CG  LYS A   4      -2.439 -11.316 -11.979  1.00  0.00           C  
ATOM     54  CD  LYS A   4      -3.869 -11.768 -11.678  1.00  0.00           C  
ATOM     55  CE  LYS A   4      -4.599 -12.056 -12.991  1.00  0.00           C  
ATOM     56  NZ  LYS A   4      -4.914 -10.771 -13.677  1.00  0.00           N  
ATOM     57  H   LYS A   4       0.056 -12.312 -11.255  1.00  0.00           H  
ATOM     58  HA  LYS A   4      -0.405  -9.604 -11.926  1.00  0.00           H  
ATOM     59  HB2 LYS A   4      -1.821 -11.372  -9.921  1.00  0.00           H  
ATOM     60  HB3 LYS A   4      -2.429  -9.800 -10.459  1.00  0.00           H  
ATOM     61  HG2 LYS A   4      -2.450 -10.602 -12.790  1.00  0.00           H  
ATOM     62  HG3 LYS A   4      -1.844 -12.172 -12.261  1.00  0.00           H  
ATOM     63  HD2 LYS A   4      -3.843 -12.664 -11.074  1.00  0.00           H  
ATOM     64  HD3 LYS A   4      -4.389 -10.988 -11.142  1.00  0.00           H  
ATOM     65  HE2 LYS A   4      -3.969 -12.659 -13.627  1.00  0.00           H  
ATOM     66  HE3 LYS A   4      -5.516 -12.588 -12.783  1.00  0.00           H  
ATOM     67  HZ1 LYS A   4      -4.097 -10.474 -14.248  1.00  0.00           H  
ATOM     68  HZ2 LYS A   4      -5.124 -10.041 -12.965  1.00  0.00           H  
ATOM     69  HZ3 LYS A   4      -5.738 -10.901 -14.296  1.00  0.00           H  
ATOM     70  N   LEU A   5       0.693 -10.043  -8.872  1.00  0.00           N  
ATOM     71  CA  LEU A   5       1.219  -9.261  -7.722  1.00  0.00           C  
ATOM     72  C   LEU A   5       1.903  -8.016  -8.276  1.00  0.00           C  
ATOM     73  O   LEU A   5       1.575  -6.906  -7.917  1.00  0.00           O  
ATOM     74  CB  LEU A   5       2.239 -10.081  -6.921  1.00  0.00           C  
ATOM     75  CG  LEU A   5       1.607 -11.362  -6.355  1.00  0.00           C  
ATOM     76  CD1 LEU A   5       0.090 -11.205  -6.197  1.00  0.00           C  
ATOM     77  CD2 LEU A   5       1.905 -12.533  -7.292  1.00  0.00           C  
ATOM     78  H   LEU A   5       0.766 -11.020  -8.887  1.00  0.00           H  
ATOM     79  HA  LEU A   5       0.405  -8.963  -7.082  1.00  0.00           H  
ATOM     80  HB2 LEU A   5       3.062 -10.346  -7.564  1.00  0.00           H  
ATOM     81  HB3 LEU A   5       2.608  -9.479  -6.102  1.00  0.00           H  
ATOM     82  HG  LEU A   5       2.040 -11.566  -5.389  1.00  0.00           H  
ATOM     83 HD11 LEU A   5      -0.320 -12.113  -5.778  1.00  0.00           H  
ATOM     84 HD12 LEU A   5      -0.361 -11.021  -7.159  1.00  0.00           H  
ATOM     85 HD13 LEU A   5      -0.120 -10.381  -5.532  1.00  0.00           H  
ATOM     86 HD21 LEU A   5       1.838 -12.201  -8.316  1.00  0.00           H  
ATOM     87 HD22 LEU A   5       1.189 -13.323  -7.119  1.00  0.00           H  
ATOM     88 HD23 LEU A   5       2.901 -12.902  -7.098  1.00  0.00           H  
ATOM     89  N   ASN A   6       2.839  -8.188  -9.169  1.00  0.00           N  
ATOM     90  CA  ASN A   6       3.519  -7.005  -9.753  1.00  0.00           C  
ATOM     91  C   ASN A   6       2.463  -5.933 -10.027  1.00  0.00           C  
ATOM     92  O   ASN A   6       2.693  -4.756  -9.830  1.00  0.00           O  
ATOM     93  CB  ASN A   6       4.234  -7.416 -11.051  1.00  0.00           C  
ATOM     94  CG  ASN A   6       3.797  -6.516 -12.211  1.00  0.00           C  
ATOM     95  OD1 ASN A   6       4.611  -5.852 -12.821  1.00  0.00           O  
ATOM     96  ND2 ASN A   6       2.536  -6.466 -12.537  1.00  0.00           N  
ATOM     97  H   ASN A   6       3.080  -9.089  -9.464  1.00  0.00           H  
ATOM     98  HA  ASN A   6       4.243  -6.623  -9.044  1.00  0.00           H  
ATOM     99  HB2 ASN A   6       5.304  -7.327 -10.914  1.00  0.00           H  
ATOM    100  HB3 ASN A   6       3.984  -8.444 -11.286  1.00  0.00           H  
ATOM    101 HD21 ASN A   6       1.881  -7.000 -12.043  1.00  0.00           H  
ATOM    102 HD22 ASN A   6       2.245  -5.898 -13.277  1.00  0.00           H  
ATOM    103  N   ASP A   7       1.292  -6.332 -10.457  1.00  0.00           N  
ATOM    104  CA  ASP A   7       0.222  -5.328 -10.710  1.00  0.00           C  
ATOM    105  C   ASP A   7      -0.144  -4.693  -9.372  1.00  0.00           C  
ATOM    106  O   ASP A   7      -0.379  -3.505  -9.270  1.00  0.00           O  
ATOM    107  CB  ASP A   7      -1.005  -6.019 -11.308  1.00  0.00           C  
ATOM    108  CG  ASP A   7      -1.793  -5.016 -12.153  1.00  0.00           C  
ATOM    109  OD1 ASP A   7      -1.174  -4.314 -12.936  1.00  0.00           O  
ATOM    110  OD2 ASP A   7      -3.003  -4.968 -12.004  1.00  0.00           O  
ATOM    111  H   ASP A   7       1.113  -7.289 -10.592  1.00  0.00           H  
ATOM    112  HA  ASP A   7       0.584  -4.569 -11.388  1.00  0.00           H  
ATOM    113  HB2 ASP A   7      -0.685  -6.842 -11.930  1.00  0.00           H  
ATOM    114  HB3 ASP A   7      -1.633  -6.390 -10.514  1.00  0.00           H  
ATOM    115  N   LEU A   8      -0.164  -5.488  -8.338  1.00  0.00           N  
ATOM    116  CA  LEU A   8      -0.477  -4.963  -6.985  1.00  0.00           C  
ATOM    117  C   LEU A   8       0.780  -4.292  -6.437  1.00  0.00           C  
ATOM    118  O   LEU A   8       0.757  -3.175  -5.960  1.00  0.00           O  
ATOM    119  CB  LEU A   8      -0.854  -6.132  -6.070  1.00  0.00           C  
ATOM    120  CG  LEU A   8      -2.368  -6.186  -5.890  1.00  0.00           C  
ATOM    121  CD1 LEU A   8      -2.847  -4.873  -5.271  1.00  0.00           C  
ATOM    122  CD2 LEU A   8      -3.035  -6.397  -7.253  1.00  0.00           C  
ATOM    123  H   LEU A   8       0.050  -6.435  -8.451  1.00  0.00           H  
ATOM    124  HA  LEU A   8      -1.288  -4.252  -7.039  1.00  0.00           H  
ATOM    125  HB2 LEU A   8      -0.514  -7.057  -6.515  1.00  0.00           H  
ATOM    126  HB3 LEU A   8      -0.383  -6.000  -5.106  1.00  0.00           H  
ATOM    127  HG  LEU A   8      -2.622  -7.005  -5.233  1.00  0.00           H  
ATOM    128 HD11 LEU A   8      -3.448  -5.084  -4.400  1.00  0.00           H  
ATOM    129 HD12 LEU A   8      -3.437  -4.328  -5.992  1.00  0.00           H  
ATOM    130 HD13 LEU A   8      -1.993  -4.279  -4.980  1.00  0.00           H  
ATOM    131 HD21 LEU A   8      -3.766  -7.189  -7.177  1.00  0.00           H  
ATOM    132 HD22 LEU A   8      -2.286  -6.668  -7.982  1.00  0.00           H  
ATOM    133 HD23 LEU A   8      -3.524  -5.485  -7.562  1.00  0.00           H  
ATOM    134  N   LEU A   9       1.877  -4.988  -6.512  1.00  0.00           N  
ATOM    135  CA  LEU A   9       3.165  -4.447  -6.016  1.00  0.00           C  
ATOM    136  C   LEU A   9       3.552  -3.206  -6.820  1.00  0.00           C  
ATOM    137  O   LEU A   9       3.674  -2.120  -6.289  1.00  0.00           O  
ATOM    138  CB  LEU A   9       4.242  -5.516  -6.201  1.00  0.00           C  
ATOM    139  CG  LEU A   9       5.393  -5.259  -5.238  1.00  0.00           C  
ATOM    140  CD1 LEU A   9       6.368  -6.432  -5.291  1.00  0.00           C  
ATOM    141  CD2 LEU A   9       6.124  -3.979  -5.645  1.00  0.00           C  
ATOM    142  H   LEU A   9       1.852  -5.882  -6.902  1.00  0.00           H  
ATOM    143  HA  LEU A   9       3.078  -4.197  -4.971  1.00  0.00           H  
ATOM    144  HB2 LEU A   9       3.819  -6.491  -6.005  1.00  0.00           H  
ATOM    145  HB3 LEU A   9       4.611  -5.482  -7.214  1.00  0.00           H  
ATOM    146  HG  LEU A   9       5.007  -5.156  -4.239  1.00  0.00           H  
ATOM    147 HD11 LEU A   9       7.216  -6.166  -5.904  1.00  0.00           H  
ATOM    148 HD12 LEU A   9       5.871  -7.292  -5.715  1.00  0.00           H  
ATOM    149 HD13 LEU A   9       6.703  -6.665  -4.292  1.00  0.00           H  
ATOM    150 HD21 LEU A   9       7.127  -3.996  -5.246  1.00  0.00           H  
ATOM    151 HD22 LEU A   9       5.594  -3.124  -5.256  1.00  0.00           H  
ATOM    152 HD23 LEU A   9       6.166  -3.918  -6.723  1.00  0.00           H  
ATOM    153  N   GLU A  10       3.760  -3.365  -8.098  1.00  0.00           N  
ATOM    154  CA  GLU A  10       4.154  -2.203  -8.942  1.00  0.00           C  
ATOM    155  C   GLU A  10       3.198  -1.032  -8.698  1.00  0.00           C  
ATOM    156  O   GLU A  10       3.616   0.086  -8.478  1.00  0.00           O  
ATOM    157  CB  GLU A  10       4.100  -2.607 -10.416  1.00  0.00           C  
ATOM    158  CG  GLU A  10       4.787  -1.538 -11.266  1.00  0.00           C  
ATOM    159  CD  GLU A  10       4.003  -1.335 -12.564  1.00  0.00           C  
ATOM    160  OE1 GLU A  10       3.171  -2.175 -12.867  1.00  0.00           O  
ATOM    161  OE2 GLU A  10       4.246  -0.345 -13.232  1.00  0.00           O  
ATOM    162  H   GLU A  10       3.664  -4.252  -8.502  1.00  0.00           H  
ATOM    163  HA  GLU A  10       5.161  -1.905  -8.687  1.00  0.00           H  
ATOM    164  HB2 GLU A  10       4.606  -3.553 -10.549  1.00  0.00           H  
ATOM    165  HB3 GLU A  10       3.070  -2.704 -10.726  1.00  0.00           H  
ATOM    166  HG2 GLU A  10       4.820  -0.609 -10.715  1.00  0.00           H  
ATOM    167  HG3 GLU A  10       5.792  -1.854 -11.501  1.00  0.00           H  
ATOM    168  N   ASP A  11       1.917  -1.277  -8.739  1.00  0.00           N  
ATOM    169  CA  ASP A  11       0.944  -0.171  -8.512  1.00  0.00           C  
ATOM    170  C   ASP A  11       1.065   0.331  -7.072  1.00  0.00           C  
ATOM    171  O   ASP A  11       1.140   1.517  -6.822  1.00  0.00           O  
ATOM    172  CB  ASP A  11      -0.478  -0.681  -8.753  1.00  0.00           C  
ATOM    173  CG  ASP A  11      -0.673  -0.972 -10.242  1.00  0.00           C  
ATOM    174  OD1 ASP A  11       0.313  -0.960 -10.961  1.00  0.00           O  
ATOM    175  OD2 ASP A  11      -1.804  -1.200 -10.639  1.00  0.00           O  
ATOM    176  H   ASP A  11       1.596  -2.184  -8.921  1.00  0.00           H  
ATOM    177  HA  ASP A  11       1.156   0.639  -9.195  1.00  0.00           H  
ATOM    178  HB2 ASP A  11      -0.638  -1.587  -8.184  1.00  0.00           H  
ATOM    179  HB3 ASP A  11      -1.188   0.070  -8.439  1.00  0.00           H  
ATOM    180  N   LEU A  12       1.077  -0.564  -6.124  1.00  0.00           N  
ATOM    181  CA  LEU A  12       1.184  -0.142  -4.699  1.00  0.00           C  
ATOM    182  C   LEU A  12       2.456   0.686  -4.490  1.00  0.00           C  
ATOM    183  O   LEU A  12       2.433   1.730  -3.869  1.00  0.00           O  
ATOM    184  CB  LEU A  12       1.229  -1.382  -3.804  1.00  0.00           C  
ATOM    185  CG  LEU A  12       1.667  -0.981  -2.394  1.00  0.00           C  
ATOM    186  CD1 LEU A  12       0.747   0.122  -1.865  1.00  0.00           C  
ATOM    187  CD2 LEU A  12       1.585  -2.198  -1.471  1.00  0.00           C  
ATOM    188  H   LEU A  12       1.010  -1.515  -6.348  1.00  0.00           H  
ATOM    189  HA  LEU A  12       0.320   0.453  -4.438  1.00  0.00           H  
ATOM    190  HB2 LEU A  12       0.247  -1.832  -3.763  1.00  0.00           H  
ATOM    191  HB3 LEU A  12       1.934  -2.093  -4.209  1.00  0.00           H  
ATOM    192  HG  LEU A  12       2.684  -0.619  -2.425  1.00  0.00           H  
ATOM    193 HD11 LEU A  12       1.033   1.068  -2.300  1.00  0.00           H  
ATOM    194 HD12 LEU A  12       0.835   0.178  -0.790  1.00  0.00           H  
ATOM    195 HD13 LEU A  12      -0.275  -0.103  -2.131  1.00  0.00           H  
ATOM    196 HD21 LEU A  12       1.472  -1.867  -0.448  1.00  0.00           H  
ATOM    197 HD22 LEU A  12       2.489  -2.783  -1.562  1.00  0.00           H  
ATOM    198 HD23 LEU A  12       0.734  -2.804  -1.748  1.00  0.00           H  
ATOM    199  N   GLN A  13       3.570   0.228  -4.996  1.00  0.00           N  
ATOM    200  CA  GLN A  13       4.839   0.991  -4.812  1.00  0.00           C  
ATOM    201  C   GLN A  13       4.839   2.231  -5.713  1.00  0.00           C  
ATOM    202  O   GLN A  13       5.687   3.093  -5.595  1.00  0.00           O  
ATOM    203  CB  GLN A  13       6.031   0.097  -5.167  1.00  0.00           C  
ATOM    204  CG  GLN A  13       6.332   0.210  -6.662  1.00  0.00           C  
ATOM    205  CD  GLN A  13       7.356  -0.854  -7.061  1.00  0.00           C  
ATOM    206  OE1 GLN A  13       7.576  -1.093  -8.231  1.00  0.00           O  
ATOM    207  NE2 GLN A  13       7.995  -1.508  -6.130  1.00  0.00           N  
ATOM    208  H   GLN A  13       3.573  -0.619  -5.489  1.00  0.00           H  
ATOM    209  HA  GLN A  13       4.921   1.303  -3.782  1.00  0.00           H  
ATOM    210  HB2 GLN A  13       6.896   0.412  -4.599  1.00  0.00           H  
ATOM    211  HB3 GLN A  13       5.796  -0.928  -4.924  1.00  0.00           H  
ATOM    212  HG2 GLN A  13       5.422   0.065  -7.223  1.00  0.00           H  
ATOM    213  HG3 GLN A  13       6.734   1.190  -6.874  1.00  0.00           H  
ATOM    214 HE21 GLN A  13       7.818  -1.315  -5.185  1.00  0.00           H  
ATOM    215 HE22 GLN A  13       8.653  -2.191  -6.376  1.00  0.00           H  
ATOM    216  N   GLU A  14       3.895   2.333  -6.608  1.00  0.00           N  
ATOM    217  CA  GLU A  14       3.849   3.523  -7.504  1.00  0.00           C  
ATOM    218  C   GLU A  14       3.057   4.633  -6.820  1.00  0.00           C  
ATOM    219  O   GLU A  14       3.540   5.733  -6.640  1.00  0.00           O  
ATOM    220  CB  GLU A  14       3.170   3.152  -8.819  1.00  0.00           C  
ATOM    221  CG  GLU A  14       4.156   2.388  -9.705  1.00  0.00           C  
ATOM    222  CD  GLU A  14       4.882   3.372 -10.624  1.00  0.00           C  
ATOM    223  OE1 GLU A  14       5.733   4.095 -10.132  1.00  0.00           O  
ATOM    224  OE2 GLU A  14       4.574   3.388 -11.805  1.00  0.00           O  
ATOM    225  H   GLU A  14       3.216   1.630  -6.688  1.00  0.00           H  
ATOM    226  HA  GLU A  14       4.854   3.865  -7.701  1.00  0.00           H  
ATOM    227  HB2 GLU A  14       2.313   2.533  -8.610  1.00  0.00           H  
ATOM    228  HB3 GLU A  14       2.852   4.050  -9.326  1.00  0.00           H  
ATOM    229  HG2 GLU A  14       4.876   1.876  -9.084  1.00  0.00           H  
ATOM    230  HG3 GLU A  14       3.619   1.667 -10.305  1.00  0.00           H  
ATOM    231  N   VAL A  15       1.844   4.356  -6.421  1.00  0.00           N  
ATOM    232  CA  VAL A  15       1.045   5.407  -5.738  1.00  0.00           C  
ATOM    233  C   VAL A  15       1.954   6.095  -4.722  1.00  0.00           C  
ATOM    234  O   VAL A  15       2.024   7.306  -4.655  1.00  0.00           O  
ATOM    235  CB  VAL A  15      -0.168   4.763  -5.042  1.00  0.00           C  
ATOM    236  CG1 VAL A  15      -0.123   3.248  -5.231  1.00  0.00           C  
ATOM    237  CG2 VAL A  15      -0.163   5.082  -3.539  1.00  0.00           C  
ATOM    238  H   VAL A  15       1.468   3.462  -6.565  1.00  0.00           H  
ATOM    239  HA  VAL A  15       0.705   6.133  -6.463  1.00  0.00           H  
ATOM    240  HB  VAL A  15      -1.073   5.146  -5.488  1.00  0.00           H  
ATOM    241 HG11 VAL A  15      -0.829   2.781  -4.560  1.00  0.00           H  
ATOM    242 HG12 VAL A  15       0.871   2.886  -5.016  1.00  0.00           H  
ATOM    243 HG13 VAL A  15      -0.384   3.005  -6.250  1.00  0.00           H  
ATOM    244 HG21 VAL A  15      -1.080   4.724  -3.093  1.00  0.00           H  
ATOM    245 HG22 VAL A  15      -0.088   6.150  -3.396  1.00  0.00           H  
ATOM    246 HG23 VAL A  15       0.679   4.595  -3.071  1.00  0.00           H  
ATOM    247  N   LEU A  16       2.665   5.329  -3.943  1.00  0.00           N  
ATOM    248  CA  LEU A  16       3.583   5.936  -2.949  1.00  0.00           C  
ATOM    249  C   LEU A  16       4.514   6.906  -3.679  1.00  0.00           C  
ATOM    250  O   LEU A  16       4.952   7.896  -3.128  1.00  0.00           O  
ATOM    251  CB  LEU A  16       4.383   4.824  -2.247  1.00  0.00           C  
ATOM    252  CG  LEU A  16       5.871   4.912  -2.610  1.00  0.00           C  
ATOM    253  CD1 LEU A  16       6.477   6.174  -1.989  1.00  0.00           C  
ATOM    254  CD2 LEU A  16       6.599   3.678  -2.068  1.00  0.00           C  
ATOM    255  H   LEU A  16       2.603   4.353  -4.024  1.00  0.00           H  
ATOM    256  HA  LEU A  16       3.004   6.481  -2.216  1.00  0.00           H  
ATOM    257  HB2 LEU A  16       4.272   4.927  -1.178  1.00  0.00           H  
ATOM    258  HB3 LEU A  16       3.999   3.863  -2.552  1.00  0.00           H  
ATOM    259  HG  LEU A  16       5.977   4.951  -3.684  1.00  0.00           H  
ATOM    260 HD11 LEU A  16       7.293   5.899  -1.337  1.00  0.00           H  
ATOM    261 HD12 LEU A  16       5.721   6.695  -1.419  1.00  0.00           H  
ATOM    262 HD13 LEU A  16       6.844   6.819  -2.773  1.00  0.00           H  
ATOM    263 HD21 LEU A  16       6.728   3.776  -1.001  1.00  0.00           H  
ATOM    264 HD22 LEU A  16       7.566   3.593  -2.542  1.00  0.00           H  
ATOM    265 HD23 LEU A  16       6.016   2.793  -2.281  1.00  0.00           H  
ATOM    266  N   LYS A  17       4.811   6.635  -4.925  1.00  0.00           N  
ATOM    267  CA  LYS A  17       5.702   7.552  -5.690  1.00  0.00           C  
ATOM    268  C   LYS A  17       4.921   8.817  -6.045  1.00  0.00           C  
ATOM    269  O   LYS A  17       5.484   9.877  -6.232  1.00  0.00           O  
ATOM    270  CB  LYS A  17       6.178   6.859  -6.970  1.00  0.00           C  
ATOM    271  CG  LYS A  17       7.698   6.678  -6.925  1.00  0.00           C  
ATOM    272  CD  LYS A  17       8.107   5.570  -7.898  1.00  0.00           C  
ATOM    273  CE  LYS A  17       9.634   5.499  -7.981  1.00  0.00           C  
ATOM    274  NZ  LYS A  17      10.175   4.918  -6.720  1.00  0.00           N  
ATOM    275  H   LYS A  17       4.438   5.834  -5.358  1.00  0.00           H  
ATOM    276  HA  LYS A  17       6.555   7.817  -5.081  1.00  0.00           H  
ATOM    277  HB2 LYS A  17       5.703   5.893  -7.052  1.00  0.00           H  
ATOM    278  HB3 LYS A  17       5.915   7.463  -7.825  1.00  0.00           H  
ATOM    279  HG2 LYS A  17       8.178   7.604  -7.208  1.00  0.00           H  
ATOM    280  HG3 LYS A  17       8.000   6.405  -5.925  1.00  0.00           H  
ATOM    281  HD2 LYS A  17       7.721   4.625  -7.549  1.00  0.00           H  
ATOM    282  HD3 LYS A  17       7.706   5.785  -8.877  1.00  0.00           H  
ATOM    283  HE2 LYS A  17       9.920   4.875  -8.816  1.00  0.00           H  
ATOM    284  HE3 LYS A  17      10.035   6.492  -8.121  1.00  0.00           H  
ATOM    285  HZ1 LYS A  17       9.872   5.498  -5.913  1.00  0.00           H  
ATOM    286  HZ2 LYS A  17      11.214   4.901  -6.762  1.00  0.00           H  
ATOM    287  HZ3 LYS A  17       9.816   3.947  -6.604  1.00  0.00           H  
ATOM    288  N   HIS A  18       3.622   8.713  -6.124  1.00  0.00           N  
ATOM    289  CA  HIS A  18       2.793   9.905  -6.448  1.00  0.00           C  
ATOM    290  C   HIS A  18       2.120  10.391  -5.166  1.00  0.00           C  
ATOM    291  O   HIS A  18       1.428  11.389  -5.148  1.00  0.00           O  
ATOM    292  CB  HIS A  18       1.724   9.528  -7.470  1.00  0.00           C  
ATOM    293  CG  HIS A  18       2.359   8.797  -8.622  1.00  0.00           C  
ATOM    294  ND1 HIS A  18       3.135   9.446  -9.573  1.00  0.00           N  
ATOM    295  CD2 HIS A  18       2.341   7.475  -8.992  1.00  0.00           C  
ATOM    296  CE1 HIS A  18       3.548   8.521 -10.460  1.00  0.00           C  
ATOM    297  NE2 HIS A  18       3.091   7.307 -10.151  1.00  0.00           N  
ATOM    298  H   HIS A  18       3.191   7.849  -5.956  1.00  0.00           H  
ATOM    299  HA  HIS A  18       3.416  10.685  -6.849  1.00  0.00           H  
ATOM    300  HB2 HIS A  18       0.994   8.892  -7.000  1.00  0.00           H  
ATOM    301  HB3 HIS A  18       1.240  10.422  -7.834  1.00  0.00           H  
ATOM    302  HD1 HIS A  18       3.344  10.404  -9.594  1.00  0.00           H  
ATOM    303  HD2 HIS A  18       1.822   6.687  -8.466  1.00  0.00           H  
ATOM    304  HE1 HIS A  18       4.170   8.737 -11.316  1.00  0.00           H  
ATOM    305  HE2 HIS A  18       3.250   6.472 -10.639  1.00  0.00           H  
ATOM    306  N   VAL A  19       2.323   9.680  -4.090  1.00  0.00           N  
ATOM    307  CA  VAL A  19       1.703  10.078  -2.797  1.00  0.00           C  
ATOM    308  C   VAL A  19       2.707  10.904  -1.988  1.00  0.00           C  
ATOM    309  O   VAL A  19       2.351  11.588  -1.049  1.00  0.00           O  
ATOM    310  CB  VAL A  19       1.302   8.812  -2.024  1.00  0.00           C  
ATOM    311  CG1 VAL A  19       2.303   8.526  -0.901  1.00  0.00           C  
ATOM    312  CG2 VAL A  19      -0.089   9.008  -1.425  1.00  0.00           C  
ATOM    313  H   VAL A  19       2.885   8.878  -4.134  1.00  0.00           H  
ATOM    314  HA  VAL A  19       0.823  10.675  -2.989  1.00  0.00           H  
ATOM    315  HB  VAL A  19       1.282   7.972  -2.703  1.00  0.00           H  
ATOM    316 HG11 VAL A  19       2.130   7.537  -0.505  1.00  0.00           H  
ATOM    317 HG12 VAL A  19       2.177   9.254  -0.115  1.00  0.00           H  
ATOM    318 HG13 VAL A  19       3.310   8.588  -1.290  1.00  0.00           H  
ATOM    319 HG21 VAL A  19      -0.450   8.066  -1.038  1.00  0.00           H  
ATOM    320 HG22 VAL A  19      -0.761   9.363  -2.191  1.00  0.00           H  
ATOM    321 HG23 VAL A  19      -0.038   9.730  -0.627  1.00  0.00           H  
ATOM    322  N   ASN A  20       3.959  10.844  -2.348  1.00  0.00           N  
ATOM    323  CA  ASN A  20       4.987  11.624  -1.604  1.00  0.00           C  
ATOM    324  C   ASN A  20       5.117  13.016  -2.226  1.00  0.00           C  
ATOM    325  O   ASN A  20       5.433  13.978  -1.556  1.00  0.00           O  
ATOM    326  CB  ASN A  20       6.332  10.901  -1.685  1.00  0.00           C  
ATOM    327  CG  ASN A  20       6.352   9.744  -0.684  1.00  0.00           C  
ATOM    328  OD1 ASN A  20       5.388   9.516   0.018  1.00  0.00           O  
ATOM    329  ND2 ASN A  20       7.420   9.001  -0.587  1.00  0.00           N  
ATOM    330  H   ASN A  20       4.224  10.286  -3.110  1.00  0.00           H  
ATOM    331  HA  ASN A  20       4.690  11.718  -0.571  1.00  0.00           H  
ATOM    332  HB2 ASN A  20       6.474  10.514  -2.684  1.00  0.00           H  
ATOM    333  HB3 ASN A  20       7.128  11.592  -1.450  1.00  0.00           H  
ATOM    334 HD21 ASN A  20       8.199   9.186  -1.154  1.00  0.00           H  
ATOM    335 HD22 ASN A  20       7.445   8.259   0.051  1.00  0.00           H  
ATOM    336  N   GLN A  21       4.878  13.129  -3.505  1.00  0.00           N  
ATOM    337  CA  GLN A  21       4.991  14.458  -4.170  1.00  0.00           C  
ATOM    338  C   GLN A  21       3.774  15.318  -3.813  1.00  0.00           C  
ATOM    339  O   GLN A  21       3.841  16.532  -3.810  1.00  0.00           O  
ATOM    340  CB  GLN A  21       5.055  14.265  -5.688  1.00  0.00           C  
ATOM    341  CG  GLN A  21       6.384  14.807  -6.219  1.00  0.00           C  
ATOM    342  CD  GLN A  21       7.541  14.156  -5.459  1.00  0.00           C  
ATOM    343  OE1 GLN A  21       7.418  13.049  -4.974  1.00  0.00           O  
ATOM    344  NE2 GLN A  21       8.668  14.803  -5.333  1.00  0.00           N  
ATOM    345  H   GLN A  21       4.627  12.338  -4.029  1.00  0.00           H  
ATOM    346  HA  GLN A  21       5.891  14.953  -3.831  1.00  0.00           H  
ATOM    347  HB2 GLN A  21       4.976  13.213  -5.918  1.00  0.00           H  
ATOM    348  HB3 GLN A  21       4.240  14.798  -6.154  1.00  0.00           H  
ATOM    349  HG2 GLN A  21       6.470  14.577  -7.275  1.00  0.00           H  
ATOM    350  HG3 GLN A  21       6.419  15.879  -6.077  1.00  0.00           H  
ATOM    351 HE21 GLN A  21       8.767  15.696  -5.724  1.00  0.00           H  
ATOM    352 HE22 GLN A  21       9.416  14.393  -4.849  1.00  0.00           H  
ATOM    353  N   HIS A  22       2.663  14.702  -3.515  1.00  0.00           N  
ATOM    354  CA  HIS A  22       1.447  15.488  -3.162  1.00  0.00           C  
ATOM    355  C   HIS A  22       1.130  15.304  -1.676  1.00  0.00           C  
ATOM    356  O   HIS A  22       0.007  15.468  -1.246  1.00  0.00           O  
ATOM    357  CB  HIS A  22       0.261  14.999  -3.996  1.00  0.00           C  
ATOM    358  CG  HIS A  22       0.254  15.710  -5.322  1.00  0.00           C  
ATOM    359  ND1 HIS A  22      -0.562  16.805  -5.571  1.00  0.00           N  
ATOM    360  CD2 HIS A  22       0.958  15.495  -6.481  1.00  0.00           C  
ATOM    361  CE1 HIS A  22      -0.332  17.203  -6.836  1.00  0.00           C  
ATOM    362  NE2 HIS A  22       0.584  16.438  -7.432  1.00  0.00           N  
ATOM    363  H   HIS A  22       2.628  13.722  -3.523  1.00  0.00           H  
ATOM    364  HA  HIS A  22       1.622  16.534  -3.365  1.00  0.00           H  
ATOM    365  HB2 HIS A  22       0.350  13.933  -4.160  1.00  0.00           H  
ATOM    366  HB3 HIS A  22      -0.660  15.212  -3.470  1.00  0.00           H  
ATOM    367  HD1 HIS A  22      -1.190  17.214  -4.940  1.00  0.00           H  
ATOM    368  HD2 HIS A  22       1.689  14.715  -6.632  1.00  0.00           H  
ATOM    369  HE1 HIS A  22      -0.828  18.038  -7.310  1.00  0.00           H  
ATOM    370  HE2 HIS A  22       0.923  16.523  -8.347  1.00  0.00           H  
ATOM    371  N   TRP A  23       2.114  14.967  -0.887  1.00  0.00           N  
ATOM    372  CA  TRP A  23       1.866  14.778   0.567  1.00  0.00           C  
ATOM    373  C   TRP A  23       1.658  16.135   1.231  1.00  0.00           C  
ATOM    374  O   TRP A  23       2.321  17.103   0.914  1.00  0.00           O  
ATOM    375  CB  TRP A  23       3.069  14.091   1.205  1.00  0.00           C  
ATOM    376  CG  TRP A  23       2.678  13.554   2.540  1.00  0.00           C  
ATOM    377  CD1 TRP A  23       2.568  14.284   3.670  1.00  0.00           C  
ATOM    378  CD2 TRP A  23       2.341  12.188   2.899  1.00  0.00           C  
ATOM    379  NE1 TRP A  23       2.188  13.445   4.704  1.00  0.00           N  
ATOM    380  CE2 TRP A  23       2.039  12.143   4.278  1.00  0.00           C  
ATOM    381  CE3 TRP A  23       2.275  10.999   2.166  1.00  0.00           C  
ATOM    382  CZ2 TRP A  23       1.683  10.951   4.909  1.00  0.00           C  
ATOM    383  CZ3 TRP A  23       1.915   9.794   2.793  1.00  0.00           C  
ATOM    384  CH2 TRP A  23       1.621   9.772   4.164  1.00  0.00           C  
ATOM    385  H   TRP A  23       3.015  14.841  -1.251  1.00  0.00           H  
ATOM    386  HA  TRP A  23       0.988  14.167   0.711  1.00  0.00           H  
ATOM    387  HB2 TRP A  23       3.401  13.279   0.571  1.00  0.00           H  
ATOM    388  HB3 TRP A  23       3.869  14.809   1.327  1.00  0.00           H  
ATOM    389  HD1 TRP A  23       2.746  15.345   3.753  1.00  0.00           H  
ATOM    390  HE1 TRP A  23       2.038  13.719   5.628  1.00  0.00           H  
ATOM    391  HE3 TRP A  23       2.496  11.015   1.112  1.00  0.00           H  
ATOM    392  HZ2 TRP A  23       1.457  10.941   5.965  1.00  0.00           H  
ATOM    393  HZ3 TRP A  23       1.869   8.882   2.218  1.00  0.00           H  
ATOM    394  HH2 TRP A  23       1.345   8.845   4.644  1.00  0.00           H  
ATOM    395  N   GLN A  24       0.747  16.211   2.156  1.00  0.00           N  
ATOM    396  CA  GLN A  24       0.500  17.506   2.850  1.00  0.00           C  
ATOM    397  C   GLN A  24      -0.026  17.239   4.261  1.00  0.00           C  
ATOM    398  O   GLN A  24      -0.642  16.224   4.523  1.00  0.00           O  
ATOM    399  CB  GLN A  24      -0.525  18.325   2.061  1.00  0.00           C  
ATOM    400  CG  GLN A  24       0.075  19.687   1.700  1.00  0.00           C  
ATOM    401  CD  GLN A  24      -1.044  20.640   1.276  1.00  0.00           C  
ATOM    402  OE1 GLN A  24      -2.020  20.799   1.981  1.00  0.00           O  
ATOM    403  NE2 GLN A  24      -0.943  21.284   0.145  1.00  0.00           N  
ATOM    404  H   GLN A  24       0.230  15.413   2.398  1.00  0.00           H  
ATOM    405  HA  GLN A  24       1.428  18.058   2.914  1.00  0.00           H  
ATOM    406  HB2 GLN A  24      -0.788  17.796   1.155  1.00  0.00           H  
ATOM    407  HB3 GLN A  24      -1.409  18.474   2.662  1.00  0.00           H  
ATOM    408  HG2 GLN A  24       0.589  20.093   2.559  1.00  0.00           H  
ATOM    409  HG3 GLN A  24       0.773  19.569   0.884  1.00  0.00           H  
ATOM    410 HE21 GLN A  24      -0.154  21.156  -0.422  1.00  0.00           H  
ATOM    411 HE22 GLN A  24      -1.655  21.894  -0.136  1.00  0.00           H  
ATOM    412  N   GLY A  25       0.211  18.142   5.174  1.00  0.00           N  
ATOM    413  CA  GLY A  25      -0.275  17.939   6.568  1.00  0.00           C  
ATOM    414  C   GLY A  25       0.824  17.278   7.402  1.00  0.00           C  
ATOM    415  O   GLY A  25       0.559  16.448   8.249  1.00  0.00           O  
ATOM    416  H   GLY A  25       0.710  18.953   4.943  1.00  0.00           H  
ATOM    417  HA2 GLY A  25      -0.534  18.895   7.001  1.00  0.00           H  
ATOM    418  HA3 GLY A  25      -1.147  17.302   6.557  1.00  0.00           H  
ATOM    419  N   GLY A  26       2.057  17.640   7.170  1.00  0.00           N  
ATOM    420  CA  GLY A  26       3.172  17.032   7.950  1.00  0.00           C  
ATOM    421  C   GLY A  26       4.161  16.363   6.992  1.00  0.00           C  
ATOM    422  O   GLY A  26       4.056  15.189   6.696  1.00  0.00           O  
ATOM    423  H   GLY A  26       2.249  18.311   6.482  1.00  0.00           H  
ATOM    424  HA2 GLY A  26       3.682  17.805   8.512  1.00  0.00           H  
ATOM    425  HA3 GLY A  26       2.776  16.289   8.628  1.00  0.00           H  
ATOM    426  N   GLN A  27       5.123  17.100   6.505  1.00  0.00           N  
ATOM    427  CA  GLN A  27       6.115  16.504   5.566  1.00  0.00           C  
ATOM    428  C   GLN A  27       7.007  15.517   6.324  1.00  0.00           C  
ATOM    429  O   GLN A  27       7.960  14.989   5.786  1.00  0.00           O  
ATOM    430  CB  GLN A  27       6.982  17.614   4.967  1.00  0.00           C  
ATOM    431  CG  GLN A  27       7.966  17.006   3.966  1.00  0.00           C  
ATOM    432  CD  GLN A  27       9.369  16.981   4.577  1.00  0.00           C  
ATOM    433  OE1 GLN A  27       9.690  17.792   5.423  1.00  0.00           O  
ATOM    434  NE2 GLN A  27      10.221  16.075   4.184  1.00  0.00           N  
ATOM    435  H   GLN A  27       5.191  18.045   6.756  1.00  0.00           H  
ATOM    436  HA  GLN A  27       5.596  15.985   4.774  1.00  0.00           H  
ATOM    437  HB2 GLN A  27       6.350  18.331   4.463  1.00  0.00           H  
ATOM    438  HB3 GLN A  27       7.531  18.107   5.755  1.00  0.00           H  
ATOM    439  HG2 GLN A  27       7.658  15.998   3.728  1.00  0.00           H  
ATOM    440  HG3 GLN A  27       7.979  17.602   3.066  1.00  0.00           H  
ATOM    441 HE21 GLN A  27       9.962  15.419   3.503  1.00  0.00           H  
ATOM    442 HE22 GLN A  27      11.122  16.051   4.569  1.00  0.00           H  
ATOM    443  N   LYS A  28       6.705  15.264   7.567  1.00  0.00           N  
ATOM    444  CA  LYS A  28       7.534  14.311   8.355  1.00  0.00           C  
ATOM    445  C   LYS A  28       7.009  12.891   8.152  1.00  0.00           C  
ATOM    446  O   LYS A  28       7.748  11.929   8.218  1.00  0.00           O  
ATOM    447  CB  LYS A  28       7.458  14.675   9.840  1.00  0.00           C  
ATOM    448  CG  LYS A  28       6.006  14.584  10.315  1.00  0.00           C  
ATOM    449  CD  LYS A  28       5.931  14.951  11.798  1.00  0.00           C  
ATOM    450  CE  LYS A  28       6.760  13.960  12.615  1.00  0.00           C  
ATOM    451  NZ  LYS A  28       6.039  13.633  13.878  1.00  0.00           N  
ATOM    452  H   LYS A  28       5.932  15.700   7.982  1.00  0.00           H  
ATOM    453  HA  LYS A  28       8.561  14.367   8.022  1.00  0.00           H  
ATOM    454  HB2 LYS A  28       8.068  13.990  10.410  1.00  0.00           H  
ATOM    455  HB3 LYS A  28       7.819  15.683   9.982  1.00  0.00           H  
ATOM    456  HG2 LYS A  28       5.397  15.268   9.743  1.00  0.00           H  
ATOM    457  HG3 LYS A  28       5.645  13.576  10.178  1.00  0.00           H  
ATOM    458  HD2 LYS A  28       6.319  15.950  11.941  1.00  0.00           H  
ATOM    459  HD3 LYS A  28       4.904  14.915  12.127  1.00  0.00           H  
ATOM    460  HE2 LYS A  28       6.910  13.056  12.043  1.00  0.00           H  
ATOM    461  HE3 LYS A  28       7.719  14.399  12.851  1.00  0.00           H  
ATOM    462  HZ1 LYS A  28       5.317  14.358  14.061  1.00  0.00           H  
ATOM    463  HZ2 LYS A  28       6.715  13.615  14.668  1.00  0.00           H  
ATOM    464  HZ3 LYS A  28       5.585  12.703  13.787  1.00  0.00           H  
ATOM    465  N   ASN A  29       5.736  12.751   7.903  1.00  0.00           N  
ATOM    466  CA  ASN A  29       5.164  11.393   7.694  1.00  0.00           C  
ATOM    467  C   ASN A  29       5.615  10.858   6.334  1.00  0.00           C  
ATOM    468  O   ASN A  29       5.991   9.710   6.200  1.00  0.00           O  
ATOM    469  CB  ASN A  29       3.637  11.469   7.731  1.00  0.00           C  
ATOM    470  CG  ASN A  29       3.188  12.080   9.060  1.00  0.00           C  
ATOM    471  OD1 ASN A  29       2.413  13.015   9.081  1.00  0.00           O  
ATOM    472  ND2 ASN A  29       3.645  11.587  10.179  1.00  0.00           N  
ATOM    473  H   ASN A  29       5.157  13.540   7.853  1.00  0.00           H  
ATOM    474  HA  ASN A  29       5.512  10.732   8.474  1.00  0.00           H  
ATOM    475  HB2 ASN A  29       3.289  12.085   6.913  1.00  0.00           H  
ATOM    476  HB3 ASN A  29       3.225  10.474   7.637  1.00  0.00           H  
ATOM    477 HD21 ASN A  29       4.271  10.832  10.162  1.00  0.00           H  
ATOM    478 HD22 ASN A  29       3.363  11.971  11.035  1.00  0.00           H  
ATOM    479  N   MET A  30       5.584  11.682   5.322  1.00  0.00           N  
ATOM    480  CA  MET A  30       6.013  11.221   3.973  1.00  0.00           C  
ATOM    481  C   MET A  30       7.297  10.400   4.102  1.00  0.00           C  
ATOM    482  O   MET A  30       7.714   9.732   3.178  1.00  0.00           O  
ATOM    483  CB  MET A  30       6.272  12.433   3.076  1.00  0.00           C  
ATOM    484  CG  MET A  30       7.151  12.017   1.896  1.00  0.00           C  
ATOM    485  SD  MET A  30       7.185  13.347   0.669  1.00  0.00           S  
ATOM    486  CE  MET A  30       8.615  14.233   1.335  1.00  0.00           C  
ATOM    487  H   MET A  30       5.280  12.605   5.451  1.00  0.00           H  
ATOM    488  HA  MET A  30       5.237  10.609   3.538  1.00  0.00           H  
ATOM    489  HB2 MET A  30       5.331  12.816   2.708  1.00  0.00           H  
ATOM    490  HB3 MET A  30       6.775  13.201   3.644  1.00  0.00           H  
ATOM    491  HG2 MET A  30       8.155  11.825   2.245  1.00  0.00           H  
ATOM    492  HG3 MET A  30       6.750  11.122   1.445  1.00  0.00           H  
ATOM    493  HE1 MET A  30       8.672  14.076   2.400  1.00  0.00           H  
ATOM    494  HE2 MET A  30       8.507  15.290   1.135  1.00  0.00           H  
ATOM    495  HE3 MET A  30       9.517  13.862   0.869  1.00  0.00           H  
ATOM    496  N   ASN A  31       7.924  10.443   5.245  1.00  0.00           N  
ATOM    497  CA  ASN A  31       9.178   9.663   5.436  1.00  0.00           C  
ATOM    498  C   ASN A  31       8.874   8.430   6.285  1.00  0.00           C  
ATOM    499  O   ASN A  31       9.332   7.340   6.001  1.00  0.00           O  
ATOM    500  CB  ASN A  31      10.215  10.533   6.148  1.00  0.00           C  
ATOM    501  CG  ASN A  31      10.515  11.766   5.294  1.00  0.00           C  
ATOM    502  OD1 ASN A  31      11.274  12.626   5.694  1.00  0.00           O  
ATOM    503  ND2 ASN A  31       9.944  11.890   4.128  1.00  0.00           N  
ATOM    504  H   ASN A  31       7.568  10.986   5.979  1.00  0.00           H  
ATOM    505  HA  ASN A  31       9.561   9.356   4.475  1.00  0.00           H  
ATOM    506  HB2 ASN A  31       9.829  10.842   7.108  1.00  0.00           H  
ATOM    507  HB3 ASN A  31      11.124   9.966   6.289  1.00  0.00           H  
ATOM    508 HD21 ASN A  31       9.330  11.197   3.807  1.00  0.00           H  
ATOM    509 HD22 ASN A  31      10.129  12.676   3.573  1.00  0.00           H  
ATOM    510  N   LYS A  32       8.098   8.592   7.320  1.00  0.00           N  
ATOM    511  CA  LYS A  32       7.754   7.432   8.185  1.00  0.00           C  
ATOM    512  C   LYS A  32       6.778   6.521   7.434  1.00  0.00           C  
ATOM    513  O   LYS A  32       6.774   5.319   7.605  1.00  0.00           O  
ATOM    514  CB  LYS A  32       7.105   7.939   9.477  1.00  0.00           C  
ATOM    515  CG  LYS A  32       6.046   6.943   9.955  1.00  0.00           C  
ATOM    516  CD  LYS A  32       5.789   7.146  11.448  1.00  0.00           C  
ATOM    517  CE  LYS A  32       4.360   6.712  11.782  1.00  0.00           C  
ATOM    518  NZ  LYS A  32       3.455   7.893  11.717  1.00  0.00           N  
ATOM    519  H   LYS A  32       7.736   9.479   7.526  1.00  0.00           H  
ATOM    520  HA  LYS A  32       8.652   6.879   8.424  1.00  0.00           H  
ATOM    521  HB2 LYS A  32       7.863   8.051  10.239  1.00  0.00           H  
ATOM    522  HB3 LYS A  32       6.639   8.895   9.292  1.00  0.00           H  
ATOM    523  HG2 LYS A  32       5.130   7.102   9.404  1.00  0.00           H  
ATOM    524  HG3 LYS A  32       6.397   5.936   9.785  1.00  0.00           H  
ATOM    525  HD2 LYS A  32       6.488   6.552  12.018  1.00  0.00           H  
ATOM    526  HD3 LYS A  32       5.914   8.189  11.697  1.00  0.00           H  
ATOM    527  HE2 LYS A  32       4.034   5.970  11.069  1.00  0.00           H  
ATOM    528  HE3 LYS A  32       4.335   6.293  12.776  1.00  0.00           H  
ATOM    529  HZ1 LYS A  32       3.953   8.733  12.075  1.00  0.00           H  
ATOM    530  HZ2 LYS A  32       2.613   7.718  12.301  1.00  0.00           H  
ATOM    531  HZ3 LYS A  32       3.166   8.054  10.730  1.00  0.00           H  
ATOM    532  N   VAL A  33       5.949   7.090   6.602  1.00  0.00           N  
ATOM    533  CA  VAL A  33       4.972   6.265   5.839  1.00  0.00           C  
ATOM    534  C   VAL A  33       5.703   5.503   4.732  1.00  0.00           C  
ATOM    535  O   VAL A  33       5.572   4.302   4.601  1.00  0.00           O  
ATOM    536  CB  VAL A  33       3.914   7.177   5.217  1.00  0.00           C  
ATOM    537  CG1 VAL A  33       3.347   8.107   6.293  1.00  0.00           C  
ATOM    538  CG2 VAL A  33       4.552   8.016   4.106  1.00  0.00           C  
ATOM    539  H   VAL A  33       5.968   8.062   6.479  1.00  0.00           H  
ATOM    540  HA  VAL A  33       4.494   5.562   6.506  1.00  0.00           H  
ATOM    541  HB  VAL A  33       3.116   6.576   4.805  1.00  0.00           H  
ATOM    542 HG11 VAL A  33       2.379   7.747   6.606  1.00  0.00           H  
ATOM    543 HG12 VAL A  33       3.249   9.104   5.891  1.00  0.00           H  
ATOM    544 HG13 VAL A  33       4.016   8.125   7.140  1.00  0.00           H  
ATOM    545 HG21 VAL A  33       3.901   8.841   3.858  1.00  0.00           H  
ATOM    546 HG22 VAL A  33       4.703   7.401   3.231  1.00  0.00           H  
ATOM    547 HG23 VAL A  33       5.503   8.399   4.446  1.00  0.00           H  
ATOM    548  N   ASP A  34       6.476   6.191   3.936  1.00  0.00           N  
ATOM    549  CA  ASP A  34       7.215   5.503   2.842  1.00  0.00           C  
ATOM    550  C   ASP A  34       7.857   4.231   3.395  1.00  0.00           C  
ATOM    551  O   ASP A  34       8.044   3.260   2.688  1.00  0.00           O  
ATOM    552  CB  ASP A  34       8.302   6.435   2.298  1.00  0.00           C  
ATOM    553  CG  ASP A  34       9.124   5.701   1.239  1.00  0.00           C  
ATOM    554  OD1 ASP A  34       9.445   4.544   1.461  1.00  0.00           O  
ATOM    555  OD2 ASP A  34       9.419   6.306   0.221  1.00  0.00           O  
ATOM    556  H   ASP A  34       6.571   7.157   4.060  1.00  0.00           H  
ATOM    557  HA  ASP A  34       6.528   5.246   2.049  1.00  0.00           H  
ATOM    558  HB2 ASP A  34       7.840   7.306   1.857  1.00  0.00           H  
ATOM    559  HB3 ASP A  34       8.950   6.742   3.106  1.00  0.00           H  
ATOM    560  N   HIS A  35       8.189   4.227   4.656  1.00  0.00           N  
ATOM    561  CA  HIS A  35       8.811   3.016   5.259  1.00  0.00           C  
ATOM    562  C   HIS A  35       7.715   2.005   5.602  1.00  0.00           C  
ATOM    563  O   HIS A  35       7.902   0.810   5.487  1.00  0.00           O  
ATOM    564  CB  HIS A  35       9.562   3.411   6.533  1.00  0.00           C  
ATOM    565  CG  HIS A  35      10.769   2.531   6.698  1.00  0.00           C  
ATOM    566  ND1 HIS A  35      10.664   1.165   6.924  1.00  0.00           N  
ATOM    567  CD2 HIS A  35      12.115   2.804   6.672  1.00  0.00           C  
ATOM    568  CE1 HIS A  35      11.913   0.673   7.026  1.00  0.00           C  
ATOM    569  NE2 HIS A  35      12.830   1.631   6.880  1.00  0.00           N  
ATOM    570  H   HIS A  35       8.024   5.020   5.208  1.00  0.00           H  
ATOM    571  HA  HIS A  35       9.502   2.577   4.556  1.00  0.00           H  
ATOM    572  HB2 HIS A  35       9.874   4.443   6.460  1.00  0.00           H  
ATOM    573  HB3 HIS A  35       8.910   3.293   7.386  1.00  0.00           H  
ATOM    574  HD1 HIS A  35       9.832   0.654   6.997  1.00  0.00           H  
ATOM    575  HD2 HIS A  35      12.551   3.780   6.514  1.00  0.00           H  
ATOM    576  HE1 HIS A  35      12.143  -0.367   7.205  1.00  0.00           H  
ATOM    577  HE2 HIS A  35      13.804   1.528   6.913  1.00  0.00           H  
ATOM    578  N   HIS A  36       6.569   2.475   6.016  1.00  0.00           N  
ATOM    579  CA  HIS A  36       5.459   1.541   6.360  1.00  0.00           C  
ATOM    580  C   HIS A  36       5.102   0.708   5.127  1.00  0.00           C  
ATOM    581  O   HIS A  36       4.797  -0.465   5.224  1.00  0.00           O  
ATOM    582  CB  HIS A  36       4.235   2.346   6.806  1.00  0.00           C  
ATOM    583  CG  HIS A  36       4.221   2.453   8.308  1.00  0.00           C  
ATOM    584  ND1 HIS A  36       4.758   1.469   9.127  1.00  0.00           N  
ATOM    585  CD2 HIS A  36       3.740   3.423   9.153  1.00  0.00           C  
ATOM    586  CE1 HIS A  36       4.589   1.866  10.403  1.00  0.00           C  
ATOM    587  NE2 HIS A  36       3.975   3.048  10.472  1.00  0.00           N  
ATOM    588  H   HIS A  36       6.437   3.444   6.098  1.00  0.00           H  
ATOM    589  HA  HIS A  36       5.773   0.888   7.160  1.00  0.00           H  
ATOM    590  HB2 HIS A  36       4.280   3.336   6.375  1.00  0.00           H  
ATOM    591  HB3 HIS A  36       3.336   1.850   6.472  1.00  0.00           H  
ATOM    592  HD1 HIS A  36       5.182   0.637   8.830  1.00  0.00           H  
ATOM    593  HD2 HIS A  36       3.254   4.337   8.843  1.00  0.00           H  
ATOM    594  HE1 HIS A  36       4.912   1.299  11.263  1.00  0.00           H  
ATOM    595  HE2 HIS A  36       3.741   3.548  11.280  1.00  0.00           H  
ATOM    596  N   LEU A  37       5.144   1.305   3.967  1.00  0.00           N  
ATOM    597  CA  LEU A  37       4.815   0.551   2.722  1.00  0.00           C  
ATOM    598  C   LEU A  37       5.981  -0.378   2.379  1.00  0.00           C  
ATOM    599  O   LEU A  37       5.823  -1.579   2.295  1.00  0.00           O  
ATOM    600  CB  LEU A  37       4.599   1.545   1.569  1.00  0.00           C  
ATOM    601  CG  LEU A  37       3.143   1.524   1.090  1.00  0.00           C  
ATOM    602  CD1 LEU A  37       2.333   2.543   1.888  1.00  0.00           C  
ATOM    603  CD2 LEU A  37       3.096   1.902  -0.392  1.00  0.00           C  
ATOM    604  H   LEU A  37       5.396   2.250   3.912  1.00  0.00           H  
ATOM    605  HA  LEU A  37       3.922  -0.040   2.880  1.00  0.00           H  
ATOM    606  HB2 LEU A  37       4.846   2.542   1.909  1.00  0.00           H  
ATOM    607  HB3 LEU A  37       5.242   1.281   0.748  1.00  0.00           H  
ATOM    608  HG  LEU A  37       2.722   0.540   1.224  1.00  0.00           H  
ATOM    609 HD11 LEU A  37       1.369   2.124   2.135  1.00  0.00           H  
ATOM    610 HD12 LEU A  37       2.197   3.436   1.295  1.00  0.00           H  
ATOM    611 HD13 LEU A  37       2.863   2.792   2.794  1.00  0.00           H  
ATOM    612 HD21 LEU A  37       2.236   2.528  -0.577  1.00  0.00           H  
ATOM    613 HD22 LEU A  37       3.025   1.006  -0.990  1.00  0.00           H  
ATOM    614 HD23 LEU A  37       3.995   2.440  -0.655  1.00  0.00           H  
ATOM    615  N   GLN A  38       7.151   0.166   2.178  1.00  0.00           N  
ATOM    616  CA  GLN A  38       8.320  -0.695   1.842  1.00  0.00           C  
ATOM    617  C   GLN A  38       8.219  -2.004   2.624  1.00  0.00           C  
ATOM    618  O   GLN A  38       8.560  -3.062   2.134  1.00  0.00           O  
ATOM    619  CB  GLN A  38       9.615   0.028   2.217  1.00  0.00           C  
ATOM    620  CG  GLN A  38      10.300   0.537   0.946  1.00  0.00           C  
ATOM    621  CD  GLN A  38      11.241   1.689   1.301  1.00  0.00           C  
ATOM    622  OE1 GLN A  38      11.303   2.110   2.439  1.00  0.00           O  
ATOM    623  NE2 GLN A  38      11.984   2.220   0.369  1.00  0.00           N  
ATOM    624  H   GLN A  38       7.260   1.137   2.250  1.00  0.00           H  
ATOM    625  HA  GLN A  38       8.319  -0.908   0.782  1.00  0.00           H  
ATOM    626  HB2 GLN A  38       9.388   0.863   2.864  1.00  0.00           H  
ATOM    627  HB3 GLN A  38      10.275  -0.657   2.729  1.00  0.00           H  
ATOM    628  HG2 GLN A  38      10.864  -0.267   0.495  1.00  0.00           H  
ATOM    629  HG3 GLN A  38       9.552   0.888   0.251  1.00  0.00           H  
ATOM    630 HE21 GLN A  38      11.934   1.880  -0.550  1.00  0.00           H  
ATOM    631 HE22 GLN A  38      12.590   2.957   0.586  1.00  0.00           H  
ATOM    632  N   ASN A  39       7.739  -1.941   3.836  1.00  0.00           N  
ATOM    633  CA  ASN A  39       7.601  -3.180   4.648  1.00  0.00           C  
ATOM    634  C   ASN A  39       6.502  -4.050   4.038  1.00  0.00           C  
ATOM    635  O   ASN A  39       6.591  -5.262   4.023  1.00  0.00           O  
ATOM    636  CB  ASN A  39       7.228  -2.809   6.084  1.00  0.00           C  
ATOM    637  CG  ASN A  39       8.424  -3.067   7.000  1.00  0.00           C  
ATOM    638  OD1 ASN A  39       8.394  -3.961   7.822  1.00  0.00           O  
ATOM    639  ND2 ASN A  39       9.484  -2.314   6.892  1.00  0.00           N  
ATOM    640  H   ASN A  39       7.462  -1.077   4.208  1.00  0.00           H  
ATOM    641  HA  ASN A  39       8.535  -3.722   4.644  1.00  0.00           H  
ATOM    642  HB2 ASN A  39       6.959  -1.761   6.126  1.00  0.00           H  
ATOM    643  HB3 ASN A  39       6.390  -3.412   6.408  1.00  0.00           H  
ATOM    644 HD21 ASN A  39       9.507  -1.593   6.229  1.00  0.00           H  
ATOM    645 HD22 ASN A  39      10.257  -2.471   7.473  1.00  0.00           H  
ATOM    646  N   VAL A  40       5.469  -3.438   3.527  1.00  0.00           N  
ATOM    647  CA  VAL A  40       4.367  -4.224   2.908  1.00  0.00           C  
ATOM    648  C   VAL A  40       4.762  -4.608   1.481  1.00  0.00           C  
ATOM    649  O   VAL A  40       4.851  -5.771   1.142  1.00  0.00           O  
ATOM    650  CB  VAL A  40       3.091  -3.382   2.878  1.00  0.00           C  
ATOM    651  CG1 VAL A  40       1.917  -4.252   2.427  1.00  0.00           C  
ATOM    652  CG2 VAL A  40       2.808  -2.841   4.278  1.00  0.00           C  
ATOM    653  H   VAL A  40       5.421  -2.459   3.545  1.00  0.00           H  
ATOM    654  HA  VAL A  40       4.195  -5.113   3.488  1.00  0.00           H  
ATOM    655  HB  VAL A  40       3.218  -2.562   2.188  1.00  0.00           H  
ATOM    656 HG11 VAL A  40       1.820  -4.198   1.353  1.00  0.00           H  
ATOM    657 HG12 VAL A  40       1.007  -3.897   2.889  1.00  0.00           H  
ATOM    658 HG13 VAL A  40       2.092  -5.276   2.722  1.00  0.00           H  
ATOM    659 HG21 VAL A  40       2.211  -3.556   4.826  1.00  0.00           H  
ATOM    660 HG22 VAL A  40       2.271  -1.907   4.202  1.00  0.00           H  
ATOM    661 HG23 VAL A  40       3.741  -2.679   4.797  1.00  0.00           H  
ATOM    662  N   ILE A  41       5.004  -3.636   0.645  1.00  0.00           N  
ATOM    663  CA  ILE A  41       5.399  -3.937  -0.761  1.00  0.00           C  
ATOM    664  C   ILE A  41       6.256  -5.203  -0.791  1.00  0.00           C  
ATOM    665  O   ILE A  41       6.112  -6.040  -1.660  1.00  0.00           O  
ATOM    666  CB  ILE A  41       6.205  -2.766  -1.325  1.00  0.00           C  
ATOM    667  CG1 ILE A  41       5.607  -1.450  -0.811  1.00  0.00           C  
ATOM    668  CG2 ILE A  41       6.154  -2.805  -2.853  1.00  0.00           C  
ATOM    669  CD1 ILE A  41       5.719  -0.367  -1.888  1.00  0.00           C  
ATOM    670  H   ILE A  41       4.927  -2.705   0.942  1.00  0.00           H  
ATOM    671  HA  ILE A  41       4.514  -4.086  -1.360  1.00  0.00           H  
ATOM    672  HB  ILE A  41       7.233  -2.848  -0.998  1.00  0.00           H  
ATOM    673 HG12 ILE A  41       4.566  -1.602  -0.563  1.00  0.00           H  
ATOM    674 HG13 ILE A  41       6.146  -1.134   0.069  1.00  0.00           H  
ATOM    675 HG21 ILE A  41       6.380  -3.804  -3.193  1.00  0.00           H  
ATOM    676 HG22 ILE A  41       6.880  -2.115  -3.257  1.00  0.00           H  
ATOM    677 HG23 ILE A  41       5.165  -2.525  -3.187  1.00  0.00           H  
ATOM    678 HD11 ILE A  41       6.736  -0.320  -2.248  1.00  0.00           H  
ATOM    679 HD12 ILE A  41       5.442   0.588  -1.466  1.00  0.00           H  
ATOM    680 HD13 ILE A  41       5.057  -0.606  -2.706  1.00  0.00           H  
ATOM    681  N   GLU A  42       7.149  -5.351   0.149  1.00  0.00           N  
ATOM    682  CA  GLU A  42       8.012  -6.565   0.170  1.00  0.00           C  
ATOM    683  C   GLU A  42       7.157  -7.791   0.489  1.00  0.00           C  
ATOM    684  O   GLU A  42       7.399  -8.874  -0.005  1.00  0.00           O  
ATOM    685  CB  GLU A  42       9.097  -6.406   1.237  1.00  0.00           C  
ATOM    686  CG  GLU A  42      10.333  -7.212   0.830  1.00  0.00           C  
ATOM    687  CD  GLU A  42       9.902  -8.602   0.358  1.00  0.00           C  
ATOM    688  OE1 GLU A  42       9.738  -9.468   1.203  1.00  0.00           O  
ATOM    689  OE2 GLU A  42       9.744  -8.778  -0.838  1.00  0.00           O  
ATOM    690  H   GLU A  42       7.250  -4.665   0.841  1.00  0.00           H  
ATOM    691  HA  GLU A  42       8.476  -6.691  -0.798  1.00  0.00           H  
ATOM    692  HB2 GLU A  42       9.361  -5.363   1.330  1.00  0.00           H  
ATOM    693  HB3 GLU A  42       8.727  -6.771   2.183  1.00  0.00           H  
ATOM    694  HG2 GLU A  42      10.846  -6.702   0.027  1.00  0.00           H  
ATOM    695  HG3 GLU A  42      10.994  -7.310   1.678  1.00  0.00           H  
ATOM    696  N   ASP A  43       6.152  -7.628   1.306  1.00  0.00           N  
ATOM    697  CA  ASP A  43       5.280  -8.784   1.649  1.00  0.00           C  
ATOM    698  C   ASP A  43       4.603  -9.290   0.374  1.00  0.00           C  
ATOM    699  O   ASP A  43       4.272 -10.452   0.251  1.00  0.00           O  
ATOM    700  CB  ASP A  43       4.220  -8.339   2.656  1.00  0.00           C  
ATOM    701  CG  ASP A  43       3.357  -9.539   3.054  1.00  0.00           C  
ATOM    702  OD1 ASP A  43       2.458  -9.874   2.302  1.00  0.00           O  
ATOM    703  OD2 ASP A  43       3.614 -10.104   4.105  1.00  0.00           O  
ATOM    704  H   ASP A  43       5.970  -6.744   1.689  1.00  0.00           H  
ATOM    705  HA  ASP A  43       5.878  -9.575   2.077  1.00  0.00           H  
ATOM    706  HB2 ASP A  43       4.705  -7.936   3.535  1.00  0.00           H  
ATOM    707  HB3 ASP A  43       3.593  -7.581   2.206  1.00  0.00           H  
ATOM    708  N   ILE A  44       4.406  -8.422  -0.581  1.00  0.00           N  
ATOM    709  CA  ILE A  44       3.762  -8.845  -1.857  1.00  0.00           C  
ATOM    710  C   ILE A  44       4.795  -9.565  -2.719  1.00  0.00           C  
ATOM    711  O   ILE A  44       4.564 -10.651  -3.212  1.00  0.00           O  
ATOM    712  CB  ILE A  44       3.259  -7.615  -2.607  1.00  0.00           C  
ATOM    713  CG1 ILE A  44       2.026  -7.054  -1.900  1.00  0.00           C  
ATOM    714  CG2 ILE A  44       2.891  -8.008  -4.037  1.00  0.00           C  
ATOM    715  CD1 ILE A  44       2.150  -5.534  -1.776  1.00  0.00           C  
ATOM    716  H   ILE A  44       4.688  -7.492  -0.462  1.00  0.00           H  
ATOM    717  HA  ILE A  44       2.936  -9.508  -1.648  1.00  0.00           H  
ATOM    718  HB  ILE A  44       4.038  -6.868  -2.629  1.00  0.00           H  
ATOM    719 HG12 ILE A  44       1.145  -7.299  -2.473  1.00  0.00           H  
ATOM    720 HG13 ILE A  44       1.950  -7.488  -0.915  1.00  0.00           H  
ATOM    721 HG21 ILE A  44       2.266  -8.889  -4.017  1.00  0.00           H  
ATOM    722 HG22 ILE A  44       3.791  -8.217  -4.596  1.00  0.00           H  
ATOM    723 HG23 ILE A  44       2.355  -7.197  -4.508  1.00  0.00           H  
ATOM    724 HD11 ILE A  44       2.672  -5.144  -2.637  1.00  0.00           H  
ATOM    725 HD12 ILE A  44       2.700  -5.290  -0.879  1.00  0.00           H  
ATOM    726 HD13 ILE A  44       1.164  -5.097  -1.724  1.00  0.00           H  
ATOM    727  N   HIS A  45       5.939  -8.966  -2.902  1.00  0.00           N  
ATOM    728  CA  HIS A  45       6.990  -9.615  -3.728  1.00  0.00           C  
ATOM    729  C   HIS A  45       7.210 -11.036  -3.211  1.00  0.00           C  
ATOM    730  O   HIS A  45       7.579 -11.930  -3.947  1.00  0.00           O  
ATOM    731  CB  HIS A  45       8.295  -8.824  -3.615  1.00  0.00           C  
ATOM    732  CG  HIS A  45       8.851  -8.572  -4.989  1.00  0.00           C  
ATOM    733  ND1 HIS A  45       8.890  -9.560  -5.963  1.00  0.00           N  
ATOM    734  CD2 HIS A  45       9.389  -7.451  -5.570  1.00  0.00           C  
ATOM    735  CE1 HIS A  45       9.436  -9.020  -7.069  1.00  0.00           C  
ATOM    736  NE2 HIS A  45       9.756  -7.738  -6.880  1.00  0.00           N  
ATOM    737  H   HIS A  45       6.105  -8.093  -2.494  1.00  0.00           H  
ATOM    738  HA  HIS A  45       6.671  -9.646  -4.761  1.00  0.00           H  
ATOM    739  HB2 HIS A  45       8.102  -7.880  -3.125  1.00  0.00           H  
ATOM    740  HB3 HIS A  45       9.010  -9.390  -3.036  1.00  0.00           H  
ATOM    741  HD1 HIS A  45       8.578 -10.484  -5.864  1.00  0.00           H  
ATOM    742  HD2 HIS A  45       9.510  -6.494  -5.085  1.00  0.00           H  
ATOM    743  HE1 HIS A  45       9.596  -9.557  -7.992  1.00  0.00           H  
ATOM    744  HE2 HIS A  45      10.162  -7.128  -7.529  1.00  0.00           H  
ATOM    745  N   ASP A  46       6.976 -11.247  -1.944  1.00  0.00           N  
ATOM    746  CA  ASP A  46       7.162 -12.606  -1.367  1.00  0.00           C  
ATOM    747  C   ASP A  46       5.918 -13.446  -1.659  1.00  0.00           C  
ATOM    748  O   ASP A  46       5.912 -14.647  -1.477  1.00  0.00           O  
ATOM    749  CB  ASP A  46       7.363 -12.496   0.148  1.00  0.00           C  
ATOM    750  CG  ASP A  46       8.691 -13.149   0.535  1.00  0.00           C  
ATOM    751  OD1 ASP A  46       8.984 -14.210   0.008  1.00  0.00           O  
ATOM    752  OD2 ASP A  46       9.394 -12.578   1.353  1.00  0.00           O  
ATOM    753  H   ASP A  46       6.675 -10.510  -1.373  1.00  0.00           H  
ATOM    754  HA  ASP A  46       8.027 -13.075  -1.815  1.00  0.00           H  
ATOM    755  HB2 ASP A  46       7.378 -11.452   0.433  1.00  0.00           H  
ATOM    756  HB3 ASP A  46       6.554 -13.002   0.657  1.00  0.00           H  
ATOM    757  N   PHE A  47       4.865 -12.824  -2.117  1.00  0.00           N  
ATOM    758  CA  PHE A  47       3.630 -13.593  -2.423  1.00  0.00           C  
ATOM    759  C   PHE A  47       3.806 -14.293  -3.772  1.00  0.00           C  
ATOM    760  O   PHE A  47       3.123 -15.248  -4.082  1.00  0.00           O  
ATOM    761  CB  PHE A  47       2.437 -12.639  -2.484  1.00  0.00           C  
ATOM    762  CG  PHE A  47       1.167 -13.435  -2.657  1.00  0.00           C  
ATOM    763  CD1 PHE A  47       0.756 -13.828  -3.936  1.00  0.00           C  
ATOM    764  CD2 PHE A  47       0.402 -13.782  -1.539  1.00  0.00           C  
ATOM    765  CE1 PHE A  47      -0.421 -14.569  -4.096  1.00  0.00           C  
ATOM    766  CE2 PHE A  47      -0.775 -14.523  -1.698  1.00  0.00           C  
ATOM    767  CZ  PHE A  47      -1.186 -14.917  -2.977  1.00  0.00           C  
ATOM    768  H   PHE A  47       4.887 -11.853  -2.265  1.00  0.00           H  
ATOM    769  HA  PHE A  47       3.463 -14.331  -1.653  1.00  0.00           H  
ATOM    770  HB2 PHE A  47       2.383 -12.071  -1.564  1.00  0.00           H  
ATOM    771  HB3 PHE A  47       2.557 -11.965  -3.320  1.00  0.00           H  
ATOM    772  HD1 PHE A  47       1.346 -13.559  -4.799  1.00  0.00           H  
ATOM    773  HD2 PHE A  47       0.720 -13.479  -0.552  1.00  0.00           H  
ATOM    774  HE1 PHE A  47      -0.738 -14.871  -5.084  1.00  0.00           H  
ATOM    775  HE2 PHE A  47      -1.365 -14.792  -0.834  1.00  0.00           H  
ATOM    776  HZ  PHE A  47      -2.094 -15.489  -3.099  1.00  0.00           H  
ATOM    777  N   MET A  48       4.728 -13.827  -4.571  1.00  0.00           N  
ATOM    778  CA  MET A  48       4.962 -14.468  -5.895  1.00  0.00           C  
ATOM    779  C   MET A  48       5.724 -15.777  -5.683  1.00  0.00           C  
ATOM    780  O   MET A  48       5.402 -16.797  -6.260  1.00  0.00           O  
ATOM    781  CB  MET A  48       5.792 -13.534  -6.779  1.00  0.00           C  
ATOM    782  CG  MET A  48       5.494 -12.079  -6.410  1.00  0.00           C  
ATOM    783  SD  MET A  48       5.462 -11.070  -7.914  1.00  0.00           S  
ATOM    784  CE  MET A  48       7.173 -11.366  -8.425  1.00  0.00           C  
ATOM    785  H   MET A  48       5.272 -13.060  -4.295  1.00  0.00           H  
ATOM    786  HA  MET A  48       4.015 -14.673  -6.371  1.00  0.00           H  
ATOM    787  HB2 MET A  48       6.842 -13.736  -6.627  1.00  0.00           H  
ATOM    788  HB3 MET A  48       5.539 -13.700  -7.815  1.00  0.00           H  
ATOM    789  HG2 MET A  48       4.532 -12.022  -5.918  1.00  0.00           H  
ATOM    790  HG3 MET A  48       6.266 -11.711  -5.745  1.00  0.00           H  
ATOM    791  HE1 MET A  48       7.186 -12.064  -9.250  1.00  0.00           H  
ATOM    792  HE2 MET A  48       7.732 -11.777  -7.600  1.00  0.00           H  
ATOM    793  HE3 MET A  48       7.623 -10.430  -8.730  1.00  0.00           H  
ATOM    794  N   GLN A  49       6.732 -15.754  -4.854  1.00  0.00           N  
ATOM    795  CA  GLN A  49       7.515 -16.994  -4.596  1.00  0.00           C  
ATOM    796  C   GLN A  49       6.878 -17.759  -3.436  1.00  0.00           C  
ATOM    797  O   GLN A  49       6.897 -18.973  -3.396  1.00  0.00           O  
ATOM    798  CB  GLN A  49       8.953 -16.622  -4.234  1.00  0.00           C  
ATOM    799  CG  GLN A  49       8.947 -15.438  -3.266  1.00  0.00           C  
ATOM    800  CD  GLN A  49       9.305 -14.158  -4.023  1.00  0.00           C  
ATOM    801  OE1 GLN A  49      10.247 -13.475  -3.673  1.00  0.00           O  
ATOM    802  NE2 GLN A  49       8.588 -13.801  -5.054  1.00  0.00           N  
ATOM    803  H   GLN A  49       6.971 -14.921  -4.398  1.00  0.00           H  
ATOM    804  HA  GLN A  49       7.513 -17.613  -5.481  1.00  0.00           H  
ATOM    805  HB2 GLN A  49       9.436 -17.470  -3.763  1.00  0.00           H  
ATOM    806  HB3 GLN A  49       9.489 -16.350  -5.132  1.00  0.00           H  
ATOM    807  HG2 GLN A  49       7.964 -15.335  -2.828  1.00  0.00           H  
ATOM    808  HG3 GLN A  49       9.674 -15.606  -2.486  1.00  0.00           H  
ATOM    809 HE21 GLN A  49       7.828 -14.351  -5.336  1.00  0.00           H  
ATOM    810 HE22 GLN A  49       8.811 -12.983  -5.545  1.00  0.00           H  
ATOM    811  N   GLY A  50       6.304 -17.059  -2.497  1.00  0.00           N  
ATOM    812  CA  GLY A  50       5.660 -17.749  -1.346  1.00  0.00           C  
ATOM    813  C   GLY A  50       4.699 -18.814  -1.876  1.00  0.00           C  
ATOM    814  O   GLY A  50       4.099 -19.555  -1.124  1.00  0.00           O  
ATOM    815  H   GLY A  50       6.294 -16.080  -2.550  1.00  0.00           H  
ATOM    816  HA2 GLY A  50       6.419 -18.216  -0.733  1.00  0.00           H  
ATOM    817  HA3 GLY A  50       5.108 -17.033  -0.757  1.00  0.00           H  
ATOM    818  N   GLY A  51       4.553 -18.896  -3.172  1.00  0.00           N  
ATOM    819  CA  GLY A  51       3.635 -19.914  -3.758  1.00  0.00           C  
ATOM    820  C   GLY A  51       2.185 -19.525  -3.465  1.00  0.00           C  
ATOM    821  O   GLY A  51       1.329 -19.596  -4.323  1.00  0.00           O  
ATOM    822  H   GLY A  51       5.050 -18.289  -3.760  1.00  0.00           H  
ATOM    823  HA2 GLY A  51       3.789 -19.962  -4.826  1.00  0.00           H  
ATOM    824  HA3 GLY A  51       3.840 -20.878  -3.319  1.00  0.00           H  
ATOM    825  N   GLY A  52       1.904 -19.116  -2.260  1.00  0.00           N  
ATOM    826  CA  GLY A  52       0.510 -18.725  -1.909  1.00  0.00           C  
ATOM    827  C   GLY A  52       0.348 -18.772  -0.392  1.00  0.00           C  
ATOM    828  O   GLY A  52      -0.463 -19.506   0.137  1.00  0.00           O  
ATOM    829  H   GLY A  52       2.611 -19.068  -1.580  1.00  0.00           H  
ATOM    830  HA2 GLY A  52       0.316 -17.723  -2.266  1.00  0.00           H  
ATOM    831  HA3 GLY A  52      -0.185 -19.413  -2.365  1.00  0.00           H  
ATOM    832  N   SER A  53       1.125 -17.999   0.315  1.00  0.00           N  
ATOM    833  CA  SER A  53       1.029 -18.000   1.799  1.00  0.00           C  
ATOM    834  C   SER A  53       0.018 -16.947   2.251  1.00  0.00           C  
ATOM    835  O   SER A  53       0.378 -15.909   2.771  1.00  0.00           O  
ATOM    836  CB  SER A  53       2.400 -17.678   2.394  1.00  0.00           C  
ATOM    837  OG  SER A  53       3.415 -18.166   1.525  1.00  0.00           O  
ATOM    838  H   SER A  53       1.777 -17.420  -0.134  1.00  0.00           H  
ATOM    839  HA  SER A  53       0.711 -18.974   2.139  1.00  0.00           H  
ATOM    840  HB2 SER A  53       2.507 -16.609   2.501  1.00  0.00           H  
ATOM    841  HB3 SER A  53       2.488 -18.149   3.366  1.00  0.00           H  
ATOM    842  HG  SER A  53       3.344 -17.694   0.692  1.00  0.00           H  
ATOM    843  N   GLY A  54      -1.247 -17.205   2.063  1.00  0.00           N  
ATOM    844  CA  GLY A  54      -2.277 -16.216   2.489  1.00  0.00           C  
ATOM    845  C   GLY A  54      -2.061 -15.870   3.961  1.00  0.00           C  
ATOM    846  O   GLY A  54      -2.651 -14.947   4.487  1.00  0.00           O  
ATOM    847  H   GLY A  54      -1.520 -18.048   1.646  1.00  0.00           H  
ATOM    848  HA2 GLY A  54      -2.185 -15.320   1.888  1.00  0.00           H  
ATOM    849  HA3 GLY A  54      -3.261 -16.640   2.361  1.00  0.00           H  
ATOM    850  N   GLY A  55      -1.213 -16.602   4.632  1.00  0.00           N  
ATOM    851  CA  GLY A  55      -0.952 -16.313   6.068  1.00  0.00           C  
ATOM    852  C   GLY A  55       0.096 -15.207   6.170  1.00  0.00           C  
ATOM    853  O   GLY A  55       0.121 -14.444   7.115  1.00  0.00           O  
ATOM    854  H   GLY A  55      -0.743 -17.337   4.188  1.00  0.00           H  
ATOM    855  HA2 GLY A  55      -1.869 -15.992   6.544  1.00  0.00           H  
ATOM    856  HA3 GLY A  55      -0.583 -17.202   6.555  1.00  0.00           H  
ATOM    857  N   LYS A  56       0.960 -15.114   5.198  1.00  0.00           N  
ATOM    858  CA  LYS A  56       2.004 -14.055   5.232  1.00  0.00           C  
ATOM    859  C   LYS A  56       1.353 -12.705   4.934  1.00  0.00           C  
ATOM    860  O   LYS A  56       1.677 -11.701   5.536  1.00  0.00           O  
ATOM    861  CB  LYS A  56       3.073 -14.352   4.178  1.00  0.00           C  
ATOM    862  CG  LYS A  56       4.311 -13.491   4.443  1.00  0.00           C  
ATOM    863  CD  LYS A  56       5.549 -14.388   4.533  1.00  0.00           C  
ATOM    864  CE  LYS A  56       5.609 -15.039   5.916  1.00  0.00           C  
ATOM    865  NZ  LYS A  56       5.978 -16.476   5.774  1.00  0.00           N  
ATOM    866  H   LYS A  56       0.920 -15.737   4.443  1.00  0.00           H  
ATOM    867  HA  LYS A  56       2.458 -14.029   6.210  1.00  0.00           H  
ATOM    868  HB2 LYS A  56       3.343 -15.398   4.225  1.00  0.00           H  
ATOM    869  HB3 LYS A  56       2.683 -14.126   3.196  1.00  0.00           H  
ATOM    870  HG2 LYS A  56       4.435 -12.784   3.636  1.00  0.00           H  
ATOM    871  HG3 LYS A  56       4.187 -12.958   5.374  1.00  0.00           H  
ATOM    872  HD2 LYS A  56       5.493 -15.155   3.774  1.00  0.00           H  
ATOM    873  HD3 LYS A  56       6.436 -13.792   4.378  1.00  0.00           H  
ATOM    874  HE2 LYS A  56       6.351 -14.535   6.518  1.00  0.00           H  
ATOM    875  HE3 LYS A  56       4.643 -14.960   6.393  1.00  0.00           H  
ATOM    876  HZ1 LYS A  56       5.269 -17.065   6.258  1.00  0.00           H  
ATOM    877  HZ2 LYS A  56       6.913 -16.638   6.199  1.00  0.00           H  
ATOM    878  HZ3 LYS A  56       6.010 -16.729   4.767  1.00  0.00           H  
ATOM    879  N   LEU A  57       0.431 -12.675   4.009  1.00  0.00           N  
ATOM    880  CA  LEU A  57      -0.246 -11.393   3.675  1.00  0.00           C  
ATOM    881  C   LEU A  57      -0.924 -10.842   4.927  1.00  0.00           C  
ATOM    882  O   LEU A  57      -0.590  -9.781   5.411  1.00  0.00           O  
ATOM    883  CB  LEU A  57      -1.302 -11.634   2.595  1.00  0.00           C  
ATOM    884  CG  LEU A  57      -1.743 -10.292   2.007  1.00  0.00           C  
ATOM    885  CD1 LEU A  57      -2.746 -10.537   0.882  1.00  0.00           C  
ATOM    886  CD2 LEU A  57      -2.405  -9.443   3.098  1.00  0.00           C  
ATOM    887  H   LEU A  57       0.182 -13.498   3.539  1.00  0.00           H  
ATOM    888  HA  LEU A  57       0.483 -10.681   3.316  1.00  0.00           H  
ATOM    889  HB2 LEU A  57      -0.882 -12.253   1.812  1.00  0.00           H  
ATOM    890  HB3 LEU A  57      -2.157 -12.132   3.034  1.00  0.00           H  
ATOM    891  HG  LEU A  57      -0.882  -9.771   1.615  1.00  0.00           H  
ATOM    892 HD11 LEU A  57      -3.384 -11.368   1.143  1.00  0.00           H  
ATOM    893 HD12 LEU A  57      -2.213 -10.763  -0.029  1.00  0.00           H  
ATOM    894 HD13 LEU A  57      -3.348  -9.652   0.736  1.00  0.00           H  
ATOM    895 HD21 LEU A  57      -2.942 -10.087   3.779  1.00  0.00           H  
ATOM    896 HD22 LEU A  57      -3.092  -8.746   2.642  1.00  0.00           H  
ATOM    897 HD23 LEU A  57      -1.646  -8.897   3.640  1.00  0.00           H  
ATOM    898  N   GLN A  58      -1.878 -11.553   5.457  1.00  0.00           N  
ATOM    899  CA  GLN A  58      -2.569 -11.061   6.677  1.00  0.00           C  
ATOM    900  C   GLN A  58      -1.524 -10.531   7.658  1.00  0.00           C  
ATOM    901  O   GLN A  58      -1.844  -9.877   8.631  1.00  0.00           O  
ATOM    902  CB  GLN A  58      -3.356 -12.206   7.313  1.00  0.00           C  
ATOM    903  CG  GLN A  58      -4.674 -12.394   6.556  1.00  0.00           C  
ATOM    904  CD  GLN A  58      -4.455 -12.108   5.067  1.00  0.00           C  
ATOM    905  OE1 GLN A  58      -3.760 -12.840   4.392  1.00  0.00           O  
ATOM    906  NE2 GLN A  58      -5.024 -11.065   4.522  1.00  0.00           N  
ATOM    907  H   GLN A  58      -2.138 -12.408   5.055  1.00  0.00           H  
ATOM    908  HA  GLN A  58      -3.247 -10.263   6.408  1.00  0.00           H  
ATOM    909  HB2 GLN A  58      -2.775 -13.116   7.260  1.00  0.00           H  
ATOM    910  HB3 GLN A  58      -3.567 -11.971   8.346  1.00  0.00           H  
ATOM    911  HG2 GLN A  58      -5.019 -13.410   6.682  1.00  0.00           H  
ATOM    912  HG3 GLN A  58      -5.414 -11.712   6.946  1.00  0.00           H  
ATOM    913 HE21 GLN A  58      -5.587 -10.475   5.065  1.00  0.00           H  
ATOM    914 HE22 GLN A  58      -4.889 -10.872   3.568  1.00  0.00           H  
ATOM    915  N   GLU A  59      -0.270 -10.792   7.398  1.00  0.00           N  
ATOM    916  CA  GLU A  59       0.800 -10.290   8.300  1.00  0.00           C  
ATOM    917  C   GLU A  59       1.017  -8.802   8.019  1.00  0.00           C  
ATOM    918  O   GLU A  59       0.891  -7.970   8.896  1.00  0.00           O  
ATOM    919  CB  GLU A  59       2.098 -11.056   8.037  1.00  0.00           C  
ATOM    920  CG  GLU A  59       2.934 -11.101   9.317  1.00  0.00           C  
ATOM    921  CD  GLU A  59       4.334 -11.627   8.995  1.00  0.00           C  
ATOM    922  OE1 GLU A  59       5.186 -10.821   8.660  1.00  0.00           O  
ATOM    923  OE2 GLU A  59       4.529 -12.827   9.088  1.00  0.00           O  
ATOM    924  H   GLU A  59      -0.035 -11.311   6.598  1.00  0.00           H  
ATOM    925  HA  GLU A  59       0.500 -10.423   9.329  1.00  0.00           H  
ATOM    926  HB2 GLU A  59       1.862 -12.064   7.725  1.00  0.00           H  
ATOM    927  HB3 GLU A  59       2.659 -10.560   7.259  1.00  0.00           H  
ATOM    928  HG2 GLU A  59       3.009 -10.105   9.731  1.00  0.00           H  
ATOM    929  HG3 GLU A  59       2.462 -11.754  10.034  1.00  0.00           H  
ATOM    930  N   MET A  60       1.326  -8.456   6.796  1.00  0.00           N  
ATOM    931  CA  MET A  60       1.528  -7.020   6.464  1.00  0.00           C  
ATOM    932  C   MET A  60       0.179  -6.309   6.539  1.00  0.00           C  
ATOM    933  O   MET A  60       0.102  -5.100   6.635  1.00  0.00           O  
ATOM    934  CB  MET A  60       2.104  -6.886   5.049  1.00  0.00           C  
ATOM    935  CG  MET A  60       1.095  -7.413   4.025  1.00  0.00           C  
ATOM    936  SD  MET A  60      -0.235  -6.206   3.803  1.00  0.00           S  
ATOM    937  CE  MET A  60      -0.591  -6.579   2.068  1.00  0.00           C  
ATOM    938  H   MET A  60       1.411  -9.139   6.097  1.00  0.00           H  
ATOM    939  HA  MET A  60       2.210  -6.577   7.176  1.00  0.00           H  
ATOM    940  HB2 MET A  60       2.314  -5.846   4.844  1.00  0.00           H  
ATOM    941  HB3 MET A  60       3.017  -7.457   4.977  1.00  0.00           H  
ATOM    942  HG2 MET A  60       1.593  -7.575   3.079  1.00  0.00           H  
ATOM    943  HG3 MET A  60       0.679  -8.345   4.380  1.00  0.00           H  
ATOM    944  HE1 MET A  60      -0.410  -7.628   1.882  1.00  0.00           H  
ATOM    945  HE2 MET A  60       0.047  -5.980   1.433  1.00  0.00           H  
ATOM    946  HE3 MET A  60      -1.623  -6.352   1.854  1.00  0.00           H  
ATOM    947  N   MET A  61      -0.891  -7.059   6.500  1.00  0.00           N  
ATOM    948  CA  MET A  61      -2.242  -6.438   6.574  1.00  0.00           C  
ATOM    949  C   MET A  61      -2.252  -5.410   7.704  1.00  0.00           C  
ATOM    950  O   MET A  61      -2.813  -4.340   7.578  1.00  0.00           O  
ATOM    951  CB  MET A  61      -3.286  -7.527   6.846  1.00  0.00           C  
ATOM    952  CG  MET A  61      -4.484  -6.929   7.584  1.00  0.00           C  
ATOM    953  SD  MET A  61      -5.979  -7.849   7.145  1.00  0.00           S  
ATOM    954  CE  MET A  61      -6.482  -8.281   8.827  1.00  0.00           C  
ATOM    955  H   MET A  61      -0.803  -8.032   6.427  1.00  0.00           H  
ATOM    956  HA  MET A  61      -2.466  -5.949   5.639  1.00  0.00           H  
ATOM    957  HB2 MET A  61      -3.616  -7.949   5.908  1.00  0.00           H  
ATOM    958  HB3 MET A  61      -2.844  -8.303   7.453  1.00  0.00           H  
ATOM    959  HG2 MET A  61      -4.321  -6.997   8.650  1.00  0.00           H  
ATOM    960  HG3 MET A  61      -4.605  -5.892   7.303  1.00  0.00           H  
ATOM    961  HE1 MET A  61      -6.912  -7.418   9.309  1.00  0.00           H  
ATOM    962  HE2 MET A  61      -5.618  -8.611   9.387  1.00  0.00           H  
ATOM    963  HE3 MET A  61      -7.218  -9.073   8.790  1.00  0.00           H  
ATOM    964  N   LYS A  62      -1.624  -5.719   8.805  1.00  0.00           N  
ATOM    965  CA  LYS A  62      -1.586  -4.749   9.934  1.00  0.00           C  
ATOM    966  C   LYS A  62      -0.811  -3.510   9.488  1.00  0.00           C  
ATOM    967  O   LYS A  62      -1.138  -2.396   9.844  1.00  0.00           O  
ATOM    968  CB  LYS A  62      -0.893  -5.392  11.137  1.00  0.00           C  
ATOM    969  CG  LYS A  62      -1.557  -6.734  11.450  1.00  0.00           C  
ATOM    970  CD  LYS A  62      -1.243  -7.138  12.892  1.00  0.00           C  
ATOM    971  CE  LYS A  62      -1.654  -8.594  13.113  1.00  0.00           C  
ATOM    972  NZ  LYS A  62      -1.078  -9.086  14.397  1.00  0.00           N  
ATOM    973  H   LYS A  62      -1.168  -6.583   8.885  1.00  0.00           H  
ATOM    974  HA  LYS A  62      -2.595  -4.468  10.203  1.00  0.00           H  
ATOM    975  HB2 LYS A  62       0.151  -5.549  10.909  1.00  0.00           H  
ATOM    976  HB3 LYS A  62      -0.982  -4.740  11.994  1.00  0.00           H  
ATOM    977  HG2 LYS A  62      -2.628  -6.643  11.327  1.00  0.00           H  
ATOM    978  HG3 LYS A  62      -1.179  -7.490  10.776  1.00  0.00           H  
ATOM    979  HD2 LYS A  62      -0.184  -7.030  13.073  1.00  0.00           H  
ATOM    980  HD3 LYS A  62      -1.792  -6.503  13.571  1.00  0.00           H  
ATOM    981  HE2 LYS A  62      -2.732  -8.662  13.154  1.00  0.00           H  
ATOM    982  HE3 LYS A  62      -1.286  -9.200  12.298  1.00  0.00           H  
ATOM    983  HZ1 LYS A  62      -0.653  -8.287  14.914  1.00  0.00           H  
ATOM    984  HZ2 LYS A  62      -0.348  -9.799  14.199  1.00  0.00           H  
ATOM    985  HZ3 LYS A  62      -1.829  -9.513  14.975  1.00  0.00           H  
ATOM    986  N   GLU A  63       0.210  -3.699   8.696  1.00  0.00           N  
ATOM    987  CA  GLU A  63       1.003  -2.543   8.210  1.00  0.00           C  
ATOM    988  C   GLU A  63       0.215  -1.838   7.104  1.00  0.00           C  
ATOM    989  O   GLU A  63       0.046  -0.634   7.117  1.00  0.00           O  
ATOM    990  CB  GLU A  63       2.334  -3.047   7.657  1.00  0.00           C  
ATOM    991  CG  GLU A  63       3.448  -2.764   8.668  1.00  0.00           C  
ATOM    992  CD  GLU A  63       3.798  -1.275   8.638  1.00  0.00           C  
ATOM    993  OE1 GLU A  63       4.334  -0.833   7.635  1.00  0.00           O  
ATOM    994  OE2 GLU A  63       3.526  -0.603   9.619  1.00  0.00           O  
ATOM    995  H   GLU A  63       0.452  -4.604   8.412  1.00  0.00           H  
ATOM    996  HA  GLU A  63       1.182  -1.856   9.023  1.00  0.00           H  
ATOM    997  HB2 GLU A  63       2.269  -4.111   7.480  1.00  0.00           H  
ATOM    998  HB3 GLU A  63       2.551  -2.542   6.733  1.00  0.00           H  
ATOM    999  HG2 GLU A  63       3.112  -3.036   9.659  1.00  0.00           H  
ATOM   1000  HG3 GLU A  63       4.322  -3.343   8.412  1.00  0.00           H  
ATOM   1001  N   PHE A  64      -0.286  -2.581   6.153  1.00  0.00           N  
ATOM   1002  CA  PHE A  64      -1.079  -1.953   5.060  1.00  0.00           C  
ATOM   1003  C   PHE A  64      -2.191  -1.113   5.692  1.00  0.00           C  
ATOM   1004  O   PHE A  64      -2.538  -0.054   5.208  1.00  0.00           O  
ATOM   1005  CB  PHE A  64      -1.699  -3.050   4.182  1.00  0.00           C  
ATOM   1006  CG  PHE A  64      -2.218  -2.451   2.891  1.00  0.00           C  
ATOM   1007  CD1 PHE A  64      -3.286  -1.545   2.915  1.00  0.00           C  
ATOM   1008  CD2 PHE A  64      -1.627  -2.799   1.668  1.00  0.00           C  
ATOM   1009  CE1 PHE A  64      -3.759  -0.986   1.725  1.00  0.00           C  
ATOM   1010  CE2 PHE A  64      -2.104  -2.239   0.476  1.00  0.00           C  
ATOM   1011  CZ  PHE A  64      -3.169  -1.331   0.505  1.00  0.00           C  
ATOM   1012  H   PHE A  64      -0.150  -3.552   6.165  1.00  0.00           H  
ATOM   1013  HA  PHE A  64      -0.439  -1.324   4.459  1.00  0.00           H  
ATOM   1014  HB2 PHE A  64      -0.950  -3.794   3.957  1.00  0.00           H  
ATOM   1015  HB3 PHE A  64      -2.515  -3.515   4.715  1.00  0.00           H  
ATOM   1016  HD1 PHE A  64      -3.750  -1.279   3.849  1.00  0.00           H  
ATOM   1017  HD2 PHE A  64      -0.808  -3.502   1.641  1.00  0.00           H  
ATOM   1018  HE1 PHE A  64      -4.582  -0.286   1.747  1.00  0.00           H  
ATOM   1019  HE2 PHE A  64      -1.648  -2.506  -0.466  1.00  0.00           H  
ATOM   1020  HZ  PHE A  64      -3.535  -0.898  -0.411  1.00  0.00           H  
ATOM   1021  N   GLN A  65      -2.751  -1.587   6.773  1.00  0.00           N  
ATOM   1022  CA  GLN A  65      -3.847  -0.832   7.447  1.00  0.00           C  
ATOM   1023  C   GLN A  65      -3.267   0.357   8.217  1.00  0.00           C  
ATOM   1024  O   GLN A  65      -3.993   1.195   8.716  1.00  0.00           O  
ATOM   1025  CB  GLN A  65      -4.571  -1.762   8.423  1.00  0.00           C  
ATOM   1026  CG  GLN A  65      -6.049  -1.368   8.509  1.00  0.00           C  
ATOM   1027  CD  GLN A  65      -6.879  -2.300   7.626  1.00  0.00           C  
ATOM   1028  OE1 GLN A  65      -7.842  -1.880   7.016  1.00  0.00           O  
ATOM   1029  NE2 GLN A  65      -6.545  -3.558   7.531  1.00  0.00           N  
ATOM   1030  H   GLN A  65      -2.453  -2.444   7.141  1.00  0.00           H  
ATOM   1031  HA  GLN A  65      -4.545  -0.475   6.705  1.00  0.00           H  
ATOM   1032  HB2 GLN A  65      -4.490  -2.781   8.075  1.00  0.00           H  
ATOM   1033  HB3 GLN A  65      -4.122  -1.677   9.401  1.00  0.00           H  
ATOM   1034  HG2 GLN A  65      -6.382  -1.451   9.534  1.00  0.00           H  
ATOM   1035  HG3 GLN A  65      -6.171  -0.350   8.172  1.00  0.00           H  
ATOM   1036 HE21 GLN A  65      -5.770  -3.898   8.023  1.00  0.00           H  
ATOM   1037 HE22 GLN A  65      -7.073  -4.163   6.968  1.00  0.00           H  
ATOM   1038  N   GLN A  66      -1.969   0.445   8.319  1.00  0.00           N  
ATOM   1039  CA  GLN A  66      -1.363   1.589   9.058  1.00  0.00           C  
ATOM   1040  C   GLN A  66      -1.209   2.770   8.102  1.00  0.00           C  
ATOM   1041  O   GLN A  66      -1.436   3.907   8.461  1.00  0.00           O  
ATOM   1042  CB  GLN A  66       0.005   1.183   9.613  1.00  0.00           C  
ATOM   1043  CG  GLN A  66      -0.190   0.345  10.878  1.00  0.00           C  
ATOM   1044  CD  GLN A  66      -0.108   1.251  12.109  1.00  0.00           C  
ATOM   1045  OE1 GLN A  66      -0.746   2.283  12.161  1.00  0.00           O  
ATOM   1046  NE2 GLN A  66       0.656   0.904  13.108  1.00  0.00           N  
ATOM   1047  H   GLN A  66      -1.396  -0.235   7.907  1.00  0.00           H  
ATOM   1048  HA  GLN A  66      -2.014   1.874   9.874  1.00  0.00           H  
ATOM   1049  HB2 GLN A  66       0.538   0.602   8.872  1.00  0.00           H  
ATOM   1050  HB3 GLN A  66       0.572   2.072   9.856  1.00  0.00           H  
ATOM   1051  HG2 GLN A  66      -1.159  -0.133  10.848  1.00  0.00           H  
ATOM   1052  HG3 GLN A  66       0.582  -0.407  10.936  1.00  0.00           H  
ATOM   1053 HE21 GLN A  66       1.170   0.071  13.067  1.00  0.00           H  
ATOM   1054 HE22 GLN A  66       0.716   1.478  13.900  1.00  0.00           H  
ATOM   1055  N   VAL A  67      -0.844   2.508   6.878  1.00  0.00           N  
ATOM   1056  CA  VAL A  67      -0.700   3.614   5.896  1.00  0.00           C  
ATOM   1057  C   VAL A  67      -2.092   4.141   5.570  1.00  0.00           C  
ATOM   1058  O   VAL A  67      -2.320   5.330   5.482  1.00  0.00           O  
ATOM   1059  CB  VAL A  67      -0.046   3.079   4.623  1.00  0.00           C  
ATOM   1060  CG1 VAL A  67       0.847   4.156   4.004  1.00  0.00           C  
ATOM   1061  CG2 VAL A  67       0.800   1.860   4.974  1.00  0.00           C  
ATOM   1062  H   VAL A  67      -0.682   1.581   6.600  1.00  0.00           H  
ATOM   1063  HA  VAL A  67      -0.094   4.402   6.315  1.00  0.00           H  
ATOM   1064  HB  VAL A  67      -0.813   2.794   3.919  1.00  0.00           H  
ATOM   1065 HG11 VAL A  67       0.519   5.130   4.335  1.00  0.00           H  
ATOM   1066 HG12 VAL A  67       0.785   4.102   2.928  1.00  0.00           H  
ATOM   1067 HG13 VAL A  67       1.870   3.998   4.314  1.00  0.00           H  
ATOM   1068 HG21 VAL A  67       1.177   1.966   5.979  1.00  0.00           H  
ATOM   1069 HG22 VAL A  67       1.624   1.785   4.285  1.00  0.00           H  
ATOM   1070 HG23 VAL A  67       0.191   0.971   4.910  1.00  0.00           H  
ATOM   1071  N   LEU A  68      -3.027   3.248   5.400  1.00  0.00           N  
ATOM   1072  CA  LEU A  68      -4.417   3.664   5.083  1.00  0.00           C  
ATOM   1073  C   LEU A  68      -4.885   4.717   6.092  1.00  0.00           C  
ATOM   1074  O   LEU A  68      -5.389   5.761   5.729  1.00  0.00           O  
ATOM   1075  CB  LEU A  68      -5.335   2.441   5.174  1.00  0.00           C  
ATOM   1076  CG  LEU A  68      -6.467   2.552   4.150  1.00  0.00           C  
ATOM   1077  CD1 LEU A  68      -7.539   1.511   4.471  1.00  0.00           C  
ATOM   1078  CD2 LEU A  68      -7.090   3.948   4.211  1.00  0.00           C  
ATOM   1079  H   LEU A  68      -2.811   2.296   5.482  1.00  0.00           H  
ATOM   1080  HA  LEU A  68      -4.448   4.068   4.086  1.00  0.00           H  
ATOM   1081  HB2 LEU A  68      -4.760   1.547   4.976  1.00  0.00           H  
ATOM   1082  HB3 LEU A  68      -5.758   2.384   6.167  1.00  0.00           H  
ATOM   1083  HG  LEU A  68      -6.076   2.372   3.160  1.00  0.00           H  
ATOM   1084 HD11 LEU A  68      -8.078   1.258   3.570  1.00  0.00           H  
ATOM   1085 HD12 LEU A  68      -8.226   1.916   5.200  1.00  0.00           H  
ATOM   1086 HD13 LEU A  68      -7.071   0.624   4.873  1.00  0.00           H  
ATOM   1087 HD21 LEU A  68      -7.135   4.278   5.238  1.00  0.00           H  
ATOM   1088 HD22 LEU A  68      -8.088   3.912   3.799  1.00  0.00           H  
ATOM   1089 HD23 LEU A  68      -6.491   4.638   3.635  1.00  0.00           H  
ATOM   1090  N   ASP A  69      -4.736   4.437   7.358  1.00  0.00           N  
ATOM   1091  CA  ASP A  69      -5.185   5.401   8.404  1.00  0.00           C  
ATOM   1092  C   ASP A  69      -4.186   6.555   8.535  1.00  0.00           C  
ATOM   1093  O   ASP A  69      -4.477   7.570   9.136  1.00  0.00           O  
ATOM   1094  CB  ASP A  69      -5.294   4.669   9.742  1.00  0.00           C  
ATOM   1095  CG  ASP A  69      -3.954   4.010  10.074  1.00  0.00           C  
ATOM   1096  OD1 ASP A  69      -2.938   4.665   9.909  1.00  0.00           O  
ATOM   1097  OD2 ASP A  69      -3.965   2.862  10.487  1.00  0.00           O  
ATOM   1098  H   ASP A  69      -4.339   3.582   7.623  1.00  0.00           H  
ATOM   1099  HA  ASP A  69      -6.154   5.796   8.134  1.00  0.00           H  
ATOM   1100  HB2 ASP A  69      -5.549   5.374  10.518  1.00  0.00           H  
ATOM   1101  HB3 ASP A  69      -6.059   3.910   9.676  1.00  0.00           H  
ATOM   1102  N   GLU A  70      -3.010   6.413   7.990  1.00  0.00           N  
ATOM   1103  CA  GLU A  70      -2.008   7.512   8.104  1.00  0.00           C  
ATOM   1104  C   GLU A  70      -2.298   8.590   7.058  1.00  0.00           C  
ATOM   1105  O   GLU A  70      -2.380   9.761   7.371  1.00  0.00           O  
ATOM   1106  CB  GLU A  70      -0.605   6.944   7.883  1.00  0.00           C  
ATOM   1107  CG  GLU A  70       0.293   7.307   9.068  1.00  0.00           C  
ATOM   1108  CD  GLU A  70       0.692   8.781   8.975  1.00  0.00           C  
ATOM   1109  OE1 GLU A  70       1.154   9.185   7.922  1.00  0.00           O  
ATOM   1110  OE2 GLU A  70       0.530   9.481   9.962  1.00  0.00           O  
ATOM   1111  H   GLU A  70      -2.783   5.587   7.512  1.00  0.00           H  
ATOM   1112  HA  GLU A  70      -2.067   7.950   9.089  1.00  0.00           H  
ATOM   1113  HB2 GLU A  70      -0.667   5.870   7.797  1.00  0.00           H  
ATOM   1114  HB3 GLU A  70      -0.186   7.357   6.975  1.00  0.00           H  
ATOM   1115  HG2 GLU A  70      -0.242   7.135   9.993  1.00  0.00           H  
ATOM   1116  HG3 GLU A  70       1.184   6.693   9.043  1.00  0.00           H  
ATOM   1117  N   ILE A  71      -2.457   8.212   5.820  1.00  0.00           N  
ATOM   1118  CA  ILE A  71      -2.742   9.235   4.774  1.00  0.00           C  
ATOM   1119  C   ILE A  71      -4.196   9.692   4.904  1.00  0.00           C  
ATOM   1120  O   ILE A  71      -4.505  10.857   4.760  1.00  0.00           O  
ATOM   1121  CB  ILE A  71      -2.507   8.650   3.377  1.00  0.00           C  
ATOM   1122  CG1 ILE A  71      -2.027   7.198   3.489  1.00  0.00           C  
ATOM   1123  CG2 ILE A  71      -1.443   9.480   2.653  1.00  0.00           C  
ATOM   1124  CD1 ILE A  71      -1.469   6.741   2.139  1.00  0.00           C  
ATOM   1125  H   ILE A  71      -2.391   7.264   5.581  1.00  0.00           H  
ATOM   1126  HA  ILE A  71      -2.091  10.084   4.924  1.00  0.00           H  
ATOM   1127  HB  ILE A  71      -3.429   8.683   2.814  1.00  0.00           H  
ATOM   1128 HG12 ILE A  71      -1.252   7.126   4.241  1.00  0.00           H  
ATOM   1129 HG13 ILE A  71      -2.861   6.567   3.762  1.00  0.00           H  
ATOM   1130 HG21 ILE A  71      -0.467   9.226   3.035  1.00  0.00           H  
ATOM   1131 HG22 ILE A  71      -1.633  10.532   2.821  1.00  0.00           H  
ATOM   1132 HG23 ILE A  71      -1.482   9.272   1.595  1.00  0.00           H  
ATOM   1133 HD11 ILE A  71      -2.169   6.996   1.355  1.00  0.00           H  
ATOM   1134 HD12 ILE A  71      -1.322   5.671   2.155  1.00  0.00           H  
ATOM   1135 HD13 ILE A  71      -0.527   7.232   1.954  1.00  0.00           H  
ATOM   1136  N   LYS A  72      -5.093   8.786   5.185  1.00  0.00           N  
ATOM   1137  CA  LYS A  72      -6.520   9.180   5.333  1.00  0.00           C  
ATOM   1138  C   LYS A  72      -6.593  10.500   6.102  1.00  0.00           C  
ATOM   1139  O   LYS A  72      -7.502  11.287   5.923  1.00  0.00           O  
ATOM   1140  CB  LYS A  72      -7.271   8.088   6.104  1.00  0.00           C  
ATOM   1141  CG  LYS A  72      -8.736   8.495   6.295  1.00  0.00           C  
ATOM   1142  CD  LYS A  72      -9.543   8.126   5.048  1.00  0.00           C  
ATOM   1143  CE  LYS A  72     -11.028   8.063   5.408  1.00  0.00           C  
ATOM   1144  NZ  LYS A  72     -11.434   9.337   6.067  1.00  0.00           N  
ATOM   1145  H   LYS A  72      -4.826   7.850   5.306  1.00  0.00           H  
ATOM   1146  HA  LYS A  72      -6.964   9.305   4.356  1.00  0.00           H  
ATOM   1147  HB2 LYS A  72      -7.221   7.162   5.551  1.00  0.00           H  
ATOM   1148  HB3 LYS A  72      -6.809   7.952   7.071  1.00  0.00           H  
ATOM   1149  HG2 LYS A  72      -9.143   7.976   7.151  1.00  0.00           H  
ATOM   1150  HG3 LYS A  72      -8.799   9.559   6.458  1.00  0.00           H  
ATOM   1151  HD2 LYS A  72      -9.388   8.876   4.285  1.00  0.00           H  
ATOM   1152  HD3 LYS A  72      -9.224   7.164   4.679  1.00  0.00           H  
ATOM   1153  HE2 LYS A  72     -11.611   7.919   4.510  1.00  0.00           H  
ATOM   1154  HE3 LYS A  72     -11.199   7.238   6.084  1.00  0.00           H  
ATOM   1155  HZ1 LYS A  72     -11.872   9.966   5.366  1.00  0.00           H  
ATOM   1156  HZ2 LYS A  72     -10.595   9.801   6.469  1.00  0.00           H  
ATOM   1157  HZ3 LYS A  72     -12.115   9.132   6.826  1.00  0.00           H  
ATOM   1158  N   GLN A  73      -5.639  10.751   6.958  1.00  0.00           N  
ATOM   1159  CA  GLN A  73      -5.649  12.021   7.738  1.00  0.00           C  
ATOM   1160  C   GLN A  73      -5.027  13.138   6.899  1.00  0.00           C  
ATOM   1161  O   GLN A  73      -5.583  14.210   6.764  1.00  0.00           O  
ATOM   1162  CB  GLN A  73      -4.835  11.839   9.021  1.00  0.00           C  
ATOM   1163  CG  GLN A  73      -5.784  11.712  10.214  1.00  0.00           C  
ATOM   1164  CD  GLN A  73      -6.735  10.535   9.990  1.00  0.00           C  
ATOM   1165  OE1 GLN A  73      -7.829  10.514  10.518  1.00  0.00           O  
ATOM   1166  NE2 GLN A  73      -6.361   9.546   9.225  1.00  0.00           N  
ATOM   1167  H   GLN A  73      -4.915  10.103   7.085  1.00  0.00           H  
ATOM   1168  HA  GLN A  73      -6.666  12.281   7.990  1.00  0.00           H  
ATOM   1169  HB2 GLN A  73      -4.233  10.946   8.942  1.00  0.00           H  
ATOM   1170  HB3 GLN A  73      -4.193  12.695   9.164  1.00  0.00           H  
ATOM   1171  HG2 GLN A  73      -5.209  11.547  11.114  1.00  0.00           H  
ATOM   1172  HG3 GLN A  73      -6.358  12.621  10.315  1.00  0.00           H  
ATOM   1173 HE21 GLN A  73      -5.479   9.564   8.798  1.00  0.00           H  
ATOM   1174 HE22 GLN A  73      -6.962   8.788   9.076  1.00  0.00           H  
ATOM   1175  N   GLN A  74      -3.875  12.898   6.336  1.00  0.00           N  
ATOM   1176  CA  GLN A  74      -3.214  13.949   5.510  1.00  0.00           C  
ATOM   1177  C   GLN A  74      -4.231  14.569   4.548  1.00  0.00           C  
ATOM   1178  O   GLN A  74      -4.045  15.667   4.060  1.00  0.00           O  
ATOM   1179  CB  GLN A  74      -2.071  13.326   4.706  1.00  0.00           C  
ATOM   1180  CG  GLN A  74      -1.155  12.536   5.642  1.00  0.00           C  
ATOM   1181  CD  GLN A  74      -0.198  13.494   6.352  1.00  0.00           C  
ATOM   1182  OE1 GLN A  74       0.083  13.333   7.524  1.00  0.00           O  
ATOM   1183  NE2 GLN A  74       0.320  14.492   5.689  1.00  0.00           N  
ATOM   1184  H   GLN A  74      -3.441  12.027   6.461  1.00  0.00           H  
ATOM   1185  HA  GLN A  74      -2.819  14.718   6.157  1.00  0.00           H  
ATOM   1186  HB2 GLN A  74      -2.478  12.664   3.956  1.00  0.00           H  
ATOM   1187  HB3 GLN A  74      -1.501  14.108   4.224  1.00  0.00           H  
ATOM   1188  HG2 GLN A  74      -1.754  12.015   6.375  1.00  0.00           H  
ATOM   1189  HG3 GLN A  74      -0.587  11.821   5.068  1.00  0.00           H  
ATOM   1190 HE21 GLN A  74       0.094  14.622   4.744  1.00  0.00           H  
ATOM   1191 HE22 GLN A  74       0.936  15.110   6.136  1.00  0.00           H  
ATOM   1192  N   LEU A  75      -5.302  13.878   4.267  1.00  0.00           N  
ATOM   1193  CA  LEU A  75      -6.321  14.437   3.334  1.00  0.00           C  
ATOM   1194  C   LEU A  75      -6.936  15.699   3.945  1.00  0.00           C  
ATOM   1195  O   LEU A  75      -7.832  16.297   3.383  1.00  0.00           O  
ATOM   1196  CB  LEU A  75      -7.419  13.399   3.090  1.00  0.00           C  
ATOM   1197  CG  LEU A  75      -7.101  12.605   1.822  1.00  0.00           C  
ATOM   1198  CD1 LEU A  75      -7.060  13.550   0.620  1.00  0.00           C  
ATOM   1199  CD2 LEU A  75      -5.741  11.922   1.977  1.00  0.00           C  
ATOM   1200  H   LEU A  75      -5.436  12.995   4.668  1.00  0.00           H  
ATOM   1201  HA  LEU A  75      -5.847  14.688   2.397  1.00  0.00           H  
ATOM   1202  HB2 LEU A  75      -7.471  12.725   3.934  1.00  0.00           H  
ATOM   1203  HB3 LEU A  75      -8.369  13.901   2.970  1.00  0.00           H  
ATOM   1204  HG  LEU A  75      -7.866  11.858   1.665  1.00  0.00           H  
ATOM   1205 HD11 LEU A  75      -7.531  13.076  -0.228  1.00  0.00           H  
ATOM   1206 HD12 LEU A  75      -6.033  13.780   0.377  1.00  0.00           H  
ATOM   1207 HD13 LEU A  75      -7.586  14.462   0.860  1.00  0.00           H  
ATOM   1208 HD21 LEU A  75      -5.671  11.096   1.284  1.00  0.00           H  
ATOM   1209 HD22 LEU A  75      -5.637  11.552   2.986  1.00  0.00           H  
ATOM   1210 HD23 LEU A  75      -4.955  12.633   1.770  1.00  0.00           H  
ATOM   1211  N   GLN A  76      -6.462  16.109   5.090  1.00  0.00           N  
ATOM   1212  CA  GLN A  76      -7.024  17.333   5.730  1.00  0.00           C  
ATOM   1213  C   GLN A  76      -6.454  18.576   5.044  1.00  0.00           C  
ATOM   1214  O   GLN A  76      -7.120  19.584   4.914  1.00  0.00           O  
ATOM   1215  CB  GLN A  76      -6.652  17.354   7.214  1.00  0.00           C  
ATOM   1216  CG  GLN A  76      -7.261  18.593   7.874  1.00  0.00           C  
ATOM   1217  CD  GLN A  76      -7.584  18.288   9.338  1.00  0.00           C  
ATOM   1218  OE1 GLN A  76      -6.704  18.260  10.174  1.00  0.00           O  
ATOM   1219  NE2 GLN A  76      -8.821  18.059   9.685  1.00  0.00           N  
ATOM   1220  H   GLN A  76      -5.739  15.615   5.528  1.00  0.00           H  
ATOM   1221  HA  GLN A  76      -8.100  17.329   5.629  1.00  0.00           H  
ATOM   1222  HB2 GLN A  76      -7.033  16.465   7.694  1.00  0.00           H  
ATOM   1223  HB3 GLN A  76      -5.577  17.386   7.315  1.00  0.00           H  
ATOM   1224  HG2 GLN A  76      -6.557  19.410   7.823  1.00  0.00           H  
ATOM   1225  HG3 GLN A  76      -8.168  18.866   7.358  1.00  0.00           H  
ATOM   1226 HE21 GLN A  76      -9.531  18.081   9.010  1.00  0.00           H  
ATOM   1227 HE22 GLN A  76      -9.039  17.863  10.621  1.00  0.00           H  
ATOM   1228  N   GLY A  77      -5.228  18.515   4.602  1.00  0.00           N  
ATOM   1229  CA  GLY A  77      -4.622  19.694   3.924  1.00  0.00           C  
ATOM   1230  C   GLY A  77      -5.117  19.756   2.477  1.00  0.00           C  
ATOM   1231  O   GLY A  77      -6.137  19.190   2.137  1.00  0.00           O  
ATOM   1232  H   GLY A  77      -4.707  17.692   4.715  1.00  0.00           H  
ATOM   1233  HA2 GLY A  77      -4.912  20.598   4.446  1.00  0.00           H  
ATOM   1234  HA3 GLY A  77      -3.544  19.601   3.929  1.00  0.00           H  
ATOM   1235  N   GLY A  78      -4.403  20.437   1.624  1.00  0.00           N  
ATOM   1236  CA  GLY A  78      -4.834  20.531   0.200  1.00  0.00           C  
ATOM   1237  C   GLY A  78      -4.353  19.293  -0.561  1.00  0.00           C  
ATOM   1238  O   GLY A  78      -4.149  19.328  -1.758  1.00  0.00           O  
ATOM   1239  H   GLY A  78      -3.584  20.885   1.918  1.00  0.00           H  
ATOM   1240  HA2 GLY A  78      -5.914  20.589   0.154  1.00  0.00           H  
ATOM   1241  HA3 GLY A  78      -4.402  21.415  -0.249  1.00  0.00           H  
ATOM   1242  N   ASP A  79      -4.173  18.197   0.125  1.00  0.00           N  
ATOM   1243  CA  ASP A  79      -3.707  16.957  -0.557  1.00  0.00           C  
ATOM   1244  C   ASP A  79      -4.823  16.424  -1.460  1.00  0.00           C  
ATOM   1245  O   ASP A  79      -4.999  15.229  -1.600  1.00  0.00           O  
ATOM   1246  CB  ASP A  79      -3.352  15.897   0.488  1.00  0.00           C  
ATOM   1247  CG  ASP A  79      -3.108  16.569   1.841  1.00  0.00           C  
ATOM   1248  OD1 ASP A  79      -3.998  17.262   2.306  1.00  0.00           O  
ATOM   1249  OD2 ASP A  79      -2.035  16.377   2.389  1.00  0.00           O  
ATOM   1250  H   ASP A  79      -4.344  18.189   1.090  1.00  0.00           H  
ATOM   1251  HA  ASP A  79      -2.834  17.179  -1.156  1.00  0.00           H  
ATOM   1252  HB2 ASP A  79      -4.169  15.193   0.578  1.00  0.00           H  
ATOM   1253  HB3 ASP A  79      -2.455  15.375   0.181  1.00  0.00           H  
ATOM   1254  N   ASN A  80      -5.577  17.295  -2.072  1.00  0.00           N  
ATOM   1255  CA  ASN A  80      -6.677  16.827  -2.961  1.00  0.00           C  
ATOM   1256  C   ASN A  80      -6.118  15.822  -3.969  1.00  0.00           C  
ATOM   1257  O   ASN A  80      -6.846  15.243  -4.753  1.00  0.00           O  
ATOM   1258  CB  ASN A  80      -7.280  18.021  -3.706  1.00  0.00           C  
ATOM   1259  CG  ASN A  80      -6.327  19.215  -3.617  1.00  0.00           C  
ATOM   1260  OD1 ASN A  80      -5.358  19.288  -4.345  1.00  0.00           O  
ATOM   1261  ND2 ASN A  80      -6.564  20.161  -2.750  1.00  0.00           N  
ATOM   1262  H   ASN A  80      -5.420  18.255  -1.948  1.00  0.00           H  
ATOM   1263  HA  ASN A  80      -7.442  16.347  -2.366  1.00  0.00           H  
ATOM   1264  HB2 ASN A  80      -7.434  17.758  -4.742  1.00  0.00           H  
ATOM   1265  HB3 ASN A  80      -8.226  18.285  -3.257  1.00  0.00           H  
ATOM   1266 HD21 ASN A  80      -7.346  20.102  -2.162  1.00  0.00           H  
ATOM   1267 HD22 ASN A  80      -5.961  20.931  -2.686  1.00  0.00           H  
ATOM   1268  N   SER A  81      -4.834  15.596  -3.944  1.00  0.00           N  
ATOM   1269  CA  SER A  81      -4.232  14.614  -4.883  1.00  0.00           C  
ATOM   1270  C   SER A  81      -4.323  13.236  -4.242  1.00  0.00           C  
ATOM   1271  O   SER A  81      -4.726  12.271  -4.861  1.00  0.00           O  
ATOM   1272  CB  SER A  81      -2.767  14.970  -5.136  1.00  0.00           C  
ATOM   1273  OG  SER A  81      -2.549  15.096  -6.535  1.00  0.00           O  
ATOM   1274  H   SER A  81      -4.268  16.059  -3.296  1.00  0.00           H  
ATOM   1275  HA  SER A  81      -4.777  14.620  -5.817  1.00  0.00           H  
ATOM   1276  HB2 SER A  81      -2.533  15.905  -4.654  1.00  0.00           H  
ATOM   1277  HB3 SER A  81      -2.134  14.191  -4.732  1.00  0.00           H  
ATOM   1278  HG  SER A  81      -2.541  14.214  -6.914  1.00  0.00           H  
ATOM   1279  N   LEU A  82      -3.969  13.142  -2.991  1.00  0.00           N  
ATOM   1280  CA  LEU A  82      -4.056  11.837  -2.295  1.00  0.00           C  
ATOM   1281  C   LEU A  82      -5.499  11.351  -2.383  1.00  0.00           C  
ATOM   1282  O   LEU A  82      -5.767  10.175  -2.531  1.00  0.00           O  
ATOM   1283  CB  LEU A  82      -3.651  12.012  -0.838  1.00  0.00           C  
ATOM   1284  CG  LEU A  82      -2.129  11.948  -0.747  1.00  0.00           C  
ATOM   1285  CD1 LEU A  82      -1.519  13.027  -1.643  1.00  0.00           C  
ATOM   1286  CD2 LEU A  82      -1.690  12.178   0.697  1.00  0.00           C  
ATOM   1287  H   LEU A  82      -3.663  13.938  -2.507  1.00  0.00           H  
ATOM   1288  HA  LEU A  82      -3.398  11.128  -2.769  1.00  0.00           H  
ATOM   1289  HB2 LEU A  82      -3.998  12.969  -0.482  1.00  0.00           H  
ATOM   1290  HB3 LEU A  82      -4.081  11.222  -0.241  1.00  0.00           H  
ATOM   1291  HG  LEU A  82      -1.794  10.978  -1.079  1.00  0.00           H  
ATOM   1292 HD11 LEU A  82      -2.098  13.936  -1.556  1.00  0.00           H  
ATOM   1293 HD12 LEU A  82      -1.530  12.692  -2.669  1.00  0.00           H  
ATOM   1294 HD13 LEU A  82      -0.502  13.218  -1.335  1.00  0.00           H  
ATOM   1295 HD21 LEU A  82      -1.297  13.178   0.796  1.00  0.00           H  
ATOM   1296 HD22 LEU A  82      -0.926  11.462   0.956  1.00  0.00           H  
ATOM   1297 HD23 LEU A  82      -2.538  12.056   1.352  1.00  0.00           H  
ATOM   1298  N   HIS A  83      -6.431  12.263  -2.316  1.00  0.00           N  
ATOM   1299  CA  HIS A  83      -7.862  11.873  -2.419  1.00  0.00           C  
ATOM   1300  C   HIS A  83      -8.003  10.875  -3.565  1.00  0.00           C  
ATOM   1301  O   HIS A  83      -8.861  10.014  -3.559  1.00  0.00           O  
ATOM   1302  CB  HIS A  83      -8.709  13.114  -2.712  1.00  0.00           C  
ATOM   1303  CG  HIS A  83     -10.151  12.825  -2.400  1.00  0.00           C  
ATOM   1304  ND1 HIS A  83     -10.539  11.740  -1.624  1.00  0.00           N  
ATOM   1305  CD2 HIS A  83     -11.313  13.469  -2.751  1.00  0.00           C  
ATOM   1306  CE1 HIS A  83     -11.882  11.764  -1.535  1.00  0.00           C  
ATOM   1307  NE2 HIS A  83     -12.399  12.796  -2.204  1.00  0.00           N  
ATOM   1308  H   HIS A  83      -6.185  13.205  -2.213  1.00  0.00           H  
ATOM   1309  HA  HIS A  83      -8.185  11.420  -1.496  1.00  0.00           H  
ATOM   1310  HB2 HIS A  83      -8.366  13.936  -2.101  1.00  0.00           H  
ATOM   1311  HB3 HIS A  83      -8.614  13.378  -3.755  1.00  0.00           H  
ATOM   1312  HD1 HIS A  83      -9.943  11.078  -1.216  1.00  0.00           H  
ATOM   1313  HD2 HIS A  83     -11.372  14.360  -3.358  1.00  0.00           H  
ATOM   1314  HE1 HIS A  83     -12.468  11.040  -0.991  1.00  0.00           H  
ATOM   1315  HE2 HIS A  83     -13.346  13.032  -2.291  1.00  0.00           H  
ATOM   1316  N   ASN A  84      -7.147  10.980  -4.546  1.00  0.00           N  
ATOM   1317  CA  ASN A  84      -7.203  10.036  -5.694  1.00  0.00           C  
ATOM   1318  C   ASN A  84      -6.176   8.926  -5.472  1.00  0.00           C  
ATOM   1319  O   ASN A  84      -6.403   7.780  -5.804  1.00  0.00           O  
ATOM   1320  CB  ASN A  84      -6.879  10.785  -6.990  1.00  0.00           C  
ATOM   1321  CG  ASN A  84      -6.987  12.292  -6.753  1.00  0.00           C  
ATOM   1322  OD1 ASN A  84      -6.144  13.051  -7.192  1.00  0.00           O  
ATOM   1323  ND2 ASN A  84      -7.995  12.764  -6.072  1.00  0.00           N  
ATOM   1324  H   ASN A  84      -6.458  11.679  -4.519  1.00  0.00           H  
ATOM   1325  HA  ASN A  84      -8.191   9.605  -5.762  1.00  0.00           H  
ATOM   1326  HB2 ASN A  84      -5.873  10.539  -7.304  1.00  0.00           H  
ATOM   1327  HB3 ASN A  84      -7.576  10.492  -7.759  1.00  0.00           H  
ATOM   1328 HD21 ASN A  84      -8.674  12.153  -5.716  1.00  0.00           H  
ATOM   1329 HD22 ASN A  84      -8.072  13.728  -5.916  1.00  0.00           H  
ATOM   1330  N   VAL A  85      -5.048   9.256  -4.900  1.00  0.00           N  
ATOM   1331  CA  VAL A  85      -4.012   8.223  -4.644  1.00  0.00           C  
ATOM   1332  C   VAL A  85      -4.367   7.473  -3.362  1.00  0.00           C  
ATOM   1333  O   VAL A  85      -4.435   6.261  -3.337  1.00  0.00           O  
ATOM   1334  CB  VAL A  85      -2.656   8.904  -4.478  1.00  0.00           C  
ATOM   1335  CG1 VAL A  85      -1.548   7.914  -4.818  1.00  0.00           C  
ATOM   1336  CG2 VAL A  85      -2.567  10.108  -5.418  1.00  0.00           C  
ATOM   1337  H   VAL A  85      -4.884  10.185  -4.630  1.00  0.00           H  
ATOM   1338  HA  VAL A  85      -3.972   7.529  -5.473  1.00  0.00           H  
ATOM   1339  HB  VAL A  85      -2.544   9.230  -3.456  1.00  0.00           H  
ATOM   1340 HG11 VAL A  85      -1.831   6.931  -4.476  1.00  0.00           H  
ATOM   1341 HG12 VAL A  85      -0.634   8.217  -4.330  1.00  0.00           H  
ATOM   1342 HG13 VAL A  85      -1.398   7.896  -5.887  1.00  0.00           H  
ATOM   1343 HG21 VAL A  85      -1.548  10.224  -5.758  1.00  0.00           H  
ATOM   1344 HG22 VAL A  85      -2.874  11.000  -4.892  1.00  0.00           H  
ATOM   1345 HG23 VAL A  85      -3.214   9.950  -6.267  1.00  0.00           H  
ATOM   1346  N   HIS A  86      -4.605   8.189  -2.297  1.00  0.00           N  
ATOM   1347  CA  HIS A  86      -4.967   7.517  -1.021  1.00  0.00           C  
ATOM   1348  C   HIS A  86      -6.176   6.614  -1.267  1.00  0.00           C  
ATOM   1349  O   HIS A  86      -6.330   5.582  -0.645  1.00  0.00           O  
ATOM   1350  CB  HIS A  86      -5.312   8.574   0.032  1.00  0.00           C  
ATOM   1351  CG  HIS A  86      -6.268   7.990   1.039  1.00  0.00           C  
ATOM   1352  ND1 HIS A  86      -7.645   8.042   0.867  1.00  0.00           N  
ATOM   1353  CD2 HIS A  86      -6.061   7.340   2.230  1.00  0.00           C  
ATOM   1354  CE1 HIS A  86      -8.208   7.437   1.930  1.00  0.00           C  
ATOM   1355  NE2 HIS A  86      -7.286   6.994   2.787  1.00  0.00           N  
ATOM   1356  H   HIS A  86      -4.554   9.166  -2.341  1.00  0.00           H  
ATOM   1357  HA  HIS A  86      -4.136   6.920  -0.677  1.00  0.00           H  
ATOM   1358  HB2 HIS A  86      -4.407   8.887   0.536  1.00  0.00           H  
ATOM   1359  HB3 HIS A  86      -5.773   9.426  -0.451  1.00  0.00           H  
ATOM   1360  HD1 HIS A  86      -8.120   8.443   0.110  1.00  0.00           H  
ATOM   1361  HD2 HIS A  86      -5.096   7.127   2.664  1.00  0.00           H  
ATOM   1362  HE1 HIS A  86      -9.272   7.325   2.072  1.00  0.00           H  
ATOM   1363  HE2 HIS A  86      -7.442   6.522   3.632  1.00  0.00           H  
ATOM   1364  N   GLU A  87      -7.030   6.991  -2.179  1.00  0.00           N  
ATOM   1365  CA  GLU A  87      -8.221   6.149  -2.473  1.00  0.00           C  
ATOM   1366  C   GLU A  87      -7.755   4.843  -3.117  1.00  0.00           C  
ATOM   1367  O   GLU A  87      -8.412   3.826  -3.029  1.00  0.00           O  
ATOM   1368  CB  GLU A  87      -9.152   6.891  -3.434  1.00  0.00           C  
ATOM   1369  CG  GLU A  87     -10.136   5.898  -4.059  1.00  0.00           C  
ATOM   1370  CD  GLU A  87     -11.388   6.644  -4.525  1.00  0.00           C  
ATOM   1371  OE1 GLU A  87     -11.255   7.785  -4.936  1.00  0.00           O  
ATOM   1372  OE2 GLU A  87     -12.458   6.061  -4.464  1.00  0.00           O  
ATOM   1373  H   GLU A  87      -6.884   7.824  -2.675  1.00  0.00           H  
ATOM   1374  HA  GLU A  87      -8.745   5.931  -1.554  1.00  0.00           H  
ATOM   1375  HB2 GLU A  87      -9.700   7.648  -2.891  1.00  0.00           H  
ATOM   1376  HB3 GLU A  87      -8.570   7.356  -4.214  1.00  0.00           H  
ATOM   1377  HG2 GLU A  87      -9.669   5.413  -4.904  1.00  0.00           H  
ATOM   1378  HG3 GLU A  87     -10.414   5.156  -3.326  1.00  0.00           H  
ATOM   1379  N   ASN A  88      -6.616   4.863  -3.760  1.00  0.00           N  
ATOM   1380  CA  ASN A  88      -6.105   3.620  -4.401  1.00  0.00           C  
ATOM   1381  C   ASN A  88      -5.610   2.662  -3.316  1.00  0.00           C  
ATOM   1382  O   ASN A  88      -5.973   1.504  -3.286  1.00  0.00           O  
ATOM   1383  CB  ASN A  88      -4.955   3.967  -5.352  1.00  0.00           C  
ATOM   1384  CG  ASN A  88      -3.630   3.960  -4.586  1.00  0.00           C  
ATOM   1385  OD1 ASN A  88      -2.997   4.985  -4.435  1.00  0.00           O  
ATOM   1386  ND2 ASN A  88      -3.183   2.838  -4.093  1.00  0.00           N  
ATOM   1387  H   ASN A  88      -6.097   5.693  -3.815  1.00  0.00           H  
ATOM   1388  HA  ASN A  88      -6.903   3.150  -4.958  1.00  0.00           H  
ATOM   1389  HB2 ASN A  88      -4.914   3.235  -6.148  1.00  0.00           H  
ATOM   1390  HB3 ASN A  88      -5.120   4.949  -5.773  1.00  0.00           H  
ATOM   1391 HD21 ASN A  88      -3.695   2.011  -4.212  1.00  0.00           H  
ATOM   1392 HD22 ASN A  88      -2.333   2.822  -3.604  1.00  0.00           H  
ATOM   1393  N   ILE A  89      -4.790   3.139  -2.417  1.00  0.00           N  
ATOM   1394  CA  ILE A  89      -4.283   2.252  -1.333  1.00  0.00           C  
ATOM   1395  C   ILE A  89      -5.462   1.490  -0.724  1.00  0.00           C  
ATOM   1396  O   ILE A  89      -5.314   0.393  -0.225  1.00  0.00           O  
ATOM   1397  CB  ILE A  89      -3.599   3.100  -0.255  1.00  0.00           C  
ATOM   1398  CG1 ILE A  89      -2.120   3.287  -0.618  1.00  0.00           C  
ATOM   1399  CG2 ILE A  89      -3.707   2.400   1.104  1.00  0.00           C  
ATOM   1400  CD1 ILE A  89      -1.292   2.144  -0.027  1.00  0.00           C  
ATOM   1401  H   ILE A  89      -4.512   4.079  -2.454  1.00  0.00           H  
ATOM   1402  HA  ILE A  89      -3.574   1.549  -1.745  1.00  0.00           H  
ATOM   1403  HB  ILE A  89      -4.080   4.065  -0.199  1.00  0.00           H  
ATOM   1404 HG12 ILE A  89      -2.013   3.290  -1.693  1.00  0.00           H
[truncated: 2,296,432 more chars]
