# Supplementary material for: Design of complicated all-α protein structures
Source: Nat Struct Mol Biol. 2024 Jan 4;31(2):275–82. doi: 10.1038/s41594-023-01147-9 (PMC11377298; doi:10.1038/s41594-023-01147-9)
Supplement: Supplementary file 8 — Statistical source data. [file 41594_2023_1147_MOESM8_ESM.zip › ED_Fig1/2n8i.pdb]

HEADER    DE NOVO PROTEIN                         15-OCT-15   2N8I              
TITLE     SOLUTION NMR STRUCTURE OF DESIGNED PROTEIN DA05, NORTHEAST STRUCTURAL 
TITLE    2 GENOMICS CONSORTIUM (NESG) TARGET OR626                              
COMPND    MOL_ID: 1;                                                            
COMPND   2 MOLECULE: DESIGNED PROTEIN DA05;                                     
COMPND   3 CHAIN: A;                                                            
COMPND   4 ENGINEERED: YES                                                      
SOURCE    MOL_ID: 1;                                                            
SOURCE   2 ORGANISM_SCIENTIFIC: SYNTHETIC CONSTRUCT;                            
SOURCE   3 ORGANISM_COMMON: ARTIFICIAL GENE;                                    
SOURCE   4 ORGANISM_TAXID: 32630;                                               
SOURCE   5 EXPRESSION_SYSTEM: ESCHERICHIA COLI;                                 
SOURCE   6 EXPRESSION_SYSTEM_TAXID: 562;                                        
SOURCE   7 EXPRESSION_SYSTEM_VECTOR: PQE-HT                                     
KEYWDS    DESIGNED PROTEIN, DE NOVO PROTEIN, PSI-BIOLOGY, NORTHEAST STRUCTURAL  
KEYWDS   2 GENOMICS CONSORTIUM, NESG                                            
EXPDTA    SOLUTION NMR                                                          
NUMMDL    20                                                                    
AUTHOR    X.XU,A.ELETSKY,J.F.FEDERIZON,T.M.JACOBS,B.KUHLMAN,T.SZYPERSKI,        
AUTHOR   2 NORTHEAST STRUCTURAL GENOMICS CONSORTIUM (NESG)                      
REVDAT   3   18-MAY-16 2N8I    1       JRNL                                     
REVDAT   2   27-JAN-16 2N8I    1       KEYWDS                                   
REVDAT   1   20-JAN-16 2N8I    0                                                
JRNL        AUTH   T.M.JACOBS,B.WILLIAMS,T.WILLIAMS,X.XU,A.ELETSKY,             
JRNL        AUTH 2 J.F.FEDERIZON,T.SZYPERSKI,B.KUHLMAN                          
JRNL        TITL   DESIGN OF STRUCTURALLY DISTINCT PROTEINS USING STRATEGIES    
JRNL        TITL 2 INSPIRED BY EVOLUTION.                                       
JRNL        REF    SCIENCE                       V. 352   687 2016              
JRNL        REFN                   ISSN 0036-8075                               
JRNL        PMID   27151863                                                     
JRNL        DOI    10.1126/SCIENCE.AAD8036                                      
REMARK   2                                                                      
REMARK   2 RESOLUTION. NOT APPLICABLE.                                          
REMARK   3                                                                      
REMARK   3 REFINEMENT.                                                          
REMARK   3   PROGRAM     : CNS 1.3, CYANA 3.0                                   
REMARK   3   AUTHORS     : BRUNGER, ADAMS, CLORE, GROS, NILGES AND READ (CNS)   
REMARK   3                 , GUNTERT, MUMENTHALER AND WUTHRICH (CYANA)          
REMARK   3                                                                      
REMARK   3  OTHER REFINEMENT REMARKS: NULL                                      
REMARK   4                                                                      
REMARK   4 2N8I COMPLIES WITH FORMAT V. 3.30, 13-JUL-11                         
REMARK 100                                                                      
REMARK 100 THIS ENTRY HAS BEEN PROCESSED BY RCSB ON 28-OCT-15.                  
REMARK 100 THE RCSB ID CODE IS RCSB104555.                                      
REMARK 210                                                                      
REMARK 210 EXPERIMENTAL DETAILS                                                 
REMARK 210  EXPERIMENT TYPE                : NMR                                
REMARK 210  TEMPERATURE           (KELVIN) : 298                                
REMARK 210  PH                             : 6.5                                
REMARK 210  IONIC STRENGTH                 : NULL                               
REMARK 210  PRESSURE                       : AMBIENT                            
REMARK 210  SAMPLE CONTENTS                : 600 UM [U-13C; U-15N] DA05, 25     
REMARK 210                                   MM SODIUM PHOSPHATE, 50 MM SODIUM  
REMARK 210                                   CHLORIDE, 0.02 % SODIUM AZIDE,     
REMARK 210                                   0.5 MM PMSF, 50 UM DSS, 90% H2O/   
REMARK 210                                   10% D2O; 200 UM [U-5% 13C; U-15N]  
REMARK 210                                   DA05, 25 MM SODIUM PHOSPHATE, 50   
REMARK 210                                   MM SODIUM CHLORIDE, 0.02 % SODIUM  
REMARK 210                                   AZIDE, 0.5 MM PMSF, 50 UM DSS,     
REMARK 210                                   90% H2O/10% D2O                    
REMARK 210                                                                      
REMARK 210  NMR EXPERIMENTS CONDUCTED      : 2D 1H-15N HSQC; 2D CT 1H-13C       
REMARK 210                                   HSQC ALIPHATIC; 2D CT 1H-13C HSQC  
REMARK 210                                   AROMATIC; 3D 15N/13C-EDITED 1H-1H  
REMARK 210                                   NOESY; (4,3)D GFT HCCH-COSY        
REMARK 210                                   ALIPHATIC; (4,3)D GFT HCCH-COSY    
REMARK 210                                   AROMATIC; (4,3)D GFT HNNCACBCA;    
REMARK 210                                   3D (H)CCH-TOCSY; 3D HNCO; 3D       
REMARK 210                                   HN(CA)CO; (4,3)D GFT CABCA(CO)     
REMARK 210                                   NHN; 2D CT 1H-13C HSQC ALIPHATIC   
REMARK 210                                   28 MS; 2D CT 1H-13C HSQC           
REMARK 210                                   ALIPHATIC 42 MS; 2D CT 1H-13C      
REMARK 210                                   HSQC ALIPHATIC 56 MS               
REMARK 210  SPECTROMETER FIELD STRENGTH    : 750 MHZ                            
REMARK 210  SPECTROMETER MODEL             : INOVA                              
REMARK 210  SPECTROMETER MANUFACTURER      : VARIAN                             
REMARK 210                                                                      
REMARK 210  STRUCTURE DETERMINATION.                                            
REMARK 210   SOFTWARE USED                 : PROSA 6.4, AS-DP 1.0, CARA         
REMARK 210                                   1.8.4, CYANA 3.0, XEASY 1.3.13,    
REMARK 210                                   VNMRJ 4.0, TALOS-N, PSVS 1.5,      
REMARK 210                                   AUTOASSIGN 2.3.0                   
REMARK 210   METHOD USED                   : SIMULATED ANNEALING                
REMARK 210                                                                      
REMARK 210 CONFORMERS, NUMBER CALCULATED   : 100                                
REMARK 210 CONFORMERS, NUMBER SUBMITTED    : 20                                 
REMARK 210 CONFORMERS, SELECTION CRITERIA  : TARGET FUNCTION                    
REMARK 210                                                                      
REMARK 210 BEST REPRESENTATIVE CONFORMER IN THIS ENSEMBLE : 1                   
REMARK 210                                                                      
REMARK 210 REMARK: NULL                                                         
REMARK 215                                                                      
REMARK 215 NMR STUDY                                                            
REMARK 215 THE COORDINATES IN THIS ENTRY WERE GENERATED FROM SOLUTION           
REMARK 215 NMR DATA.  PROTEIN DATA BANK CONVENTIONS REQUIRE THAT                
REMARK 215 CRYST1 AND SCALE RECORDS BE INCLUDED, BUT THE VALUES ON              
REMARK 215 THESE RECORDS ARE MEANINGLESS.                                       
REMARK 300                                                                      
REMARK 300 BIOMOLECULE: 1                                                       
REMARK 300 SEE REMARK 350 FOR THE AUTHOR PROVIDED AND/OR PROGRAM                
REMARK 300 GENERATED ASSEMBLY INFORMATION FOR THE STRUCTURE IN                  
REMARK 300 THIS ENTRY. THE REMARK MAY ALSO PROVIDE INFORMATION ON               
REMARK 300 BURIED SURFACE AREA.                                                 
REMARK 350                                                                      
REMARK 350 COORDINATES FOR A COMPLETE MULTIMER REPRESENTING THE KNOWN           
REMARK 350 BIOLOGICALLY SIGNIFICANT OLIGOMERIZATION STATE OF THE                
REMARK 350 MOLECULE CAN BE GENERATED BY APPLYING BIOMT TRANSFORMATIONS          
REMARK 350 GIVEN BELOW.  BOTH NON-CRYSTALLOGRAPHIC AND                          
REMARK 350 CRYSTALLOGRAPHIC OPERATIONS ARE GIVEN.                               
REMARK 350                                                                      
REMARK 350 BIOMOLECULE: 1                                                       
REMARK 350 AUTHOR DETERMINED BIOLOGICAL UNIT: MONOMERIC                         
REMARK 350 APPLY THE FOLLOWING TO CHAINS: A                                     
REMARK 350   BIOMT1   1  1.000000  0.000000  0.000000        0.00000            
REMARK 350   BIOMT2   1  0.000000  1.000000  0.000000        0.00000            
REMARK 350   BIOMT3   1  0.000000  0.000000  1.000000        0.00000            
REMARK 500                                                                      
REMARK 500 GEOMETRY AND STEREOCHEMISTRY                                         
REMARK 500 SUBTOPIC: TORSION ANGLES                                             
REMARK 500                                                                      
REMARK 500 TORSION ANGLES OUTSIDE THE EXPECTED RAMACHANDRAN REGIONS:            
REMARK 500 (M=MODEL NUMBER; RES=RESIDUE NAME; C=CHAIN IDENTIFIER;               
REMARK 500 SSEQ=SEQUENCE NUMBER; I=INSERTION CODE).                             
REMARK 500                                                                      
REMARK 500 STANDARD TABLE:                                                      
REMARK 500 FORMAT:(10X,I3,1X,A3,1X,A1,I4,A1,4X,F7.2,3X,F7.2)                    
REMARK 500                                                                      
REMARK 500 EXPECTED VALUES: GJ KLEYWEGT AND TA JONES (1996). PHI/PSI-           
REMARK 500 CHOLOGY: RAMACHANDRAN REVISITED. STRUCTURE 4, 1395 - 1400            
REMARK 500                                                                      
REMARK 500  M RES CSSEQI        PSI       PHI                                   
REMARK 500  1 SER A  84       88.09    -58.58                                   
REMARK 500  1 ASP A  86      145.69     69.81                                   
REMARK 500  1 GLU A  96       96.04    -63.50                                   
REMARK 500  1 SER A  97       70.70   -112.70                                   
REMARK 500  1 ILE A  98       47.52    -94.98                                   
REMARK 500  2 LYS A  43       55.37    -93.65                                   
REMARK 500  3 LYS A  43       55.62    -90.27                                   
REMARK 500  3 GLU A  82     -157.01    -73.68                                   
REMARK 500  3 LYS A  87       96.27    -69.87                                   
REMARK 500  3 GLU A  96       82.80    -65.89                                   
REMARK 500  3 SER A  97       87.66     59.91                                   
REMARK 500  4 ASP A  86      -22.27     70.23                                   
REMARK 500  4 ILE A  90       83.32     49.67                                   
REMARK 500  5 LYS A  43       54.15    -91.56                                   
REMARK 500  5 LEU A  99      -75.61   -108.26                                   
REMARK 500  6 GLN A  23      -72.66    -57.05                                   
REMARK 500  6 LYS A  43       55.28    -90.82                                   
REMARK 500  6 SER A  84       51.32   -173.58                                   
REMARK 500  6 LYS A  89     -178.06     64.36                                   
REMARK 500  6 GLN A  92      179.21     68.65                                   
REMARK 500  6 SER A  97       80.69     69.27                                   
REMARK 500  6 LEU A  99       85.58     62.94                                   
REMARK 500  7 LYS A  43       56.00    -93.28                                   
REMARK 500  7 LYS A  89       70.54   -164.28                                   
REMARK 500  7 GLU A  96      -84.87     63.46                                   
REMARK 500  8 VAL A  81      -78.09   -119.03                                   
REMARK 500  8 PHE A  91       89.54     65.31                                   
REMARK 500  8 GLU A  96      -80.50     64.80                                   
REMARK 500  8 SER A  97        5.69   -161.29                                   
REMARK 500 11 LYS A  87      107.97     63.43                                   
REMARK 500 11 LYS A  89      103.83    -59.85                                   
REMARK 500 11 GLN A  92      113.04     69.40                                   
REMARK 500 11 GLU A  94      -30.30     76.34                                   
REMARK 500 11 SER A  97      171.11     67.80                                   
REMARK 500 11 LEU A  99       82.97     62.50                                   
REMARK 500 12 LYS A  43       50.91    -92.63                                   
REMARK 500 12 VAL A  81      -68.75    -92.96                                   
REMARK 500 12 ASP A  86       97.70   -160.58                                   
REMARK 500 12 GLN A  92       34.56    -83.25                                   
REMARK 500 13 PHE A  91       89.99    -69.93                                   
REMARK 500 13 LYS A  93       83.57     65.56                                   
REMARK 500 14 SER A  97       93.98    -64.05                                   
REMARK 500 14 LEU A  99       90.97     65.40                                   
REMARK 500 15 SER A  84      108.33    -57.20                                   
REMARK 500 16 PHE A  91       85.67     56.71                                   
REMARK 500 16 SER A  97       65.99   -156.07                                   
REMARK 500 17 LYS A  43       55.37    -92.72                                   
REMARK 500 17 GLU A  96      -51.28     73.47                                   
REMARK 500 17 SER A  97       43.48    -83.10                                   
REMARK 500 17 ILE A  98       75.11     55.91                                   
REMARK 500                                                                      
REMARK 500 THIS ENTRY HAS      58 RAMACHANDRAN OUTLIERS.                        
REMARK 500                                                                      
REMARK 500 REMARK: NULL                                                         
REMARK 900                                                                      
REMARK 900 RELATED ENTRIES                                                      
REMARK 900 RELATED ID: 25850   RELATED DB: BMRB                                 
REMARK 900 RELATED ID: 2N8W   RELATED DB: PDB                                   
REMARK 900 RELATED ID: NESG-OR626   RELATED DB: TARGETTRACK                     
DBREF  2N8I A    1   100  PDB    2N8I     2N8I             1    100             
SEQRES   1 A  100  GLY GLY SER PRO ASP GLU ASN ILE ALA LYS PHE GLU LYS          
SEQRES   2 A  100  ALA TYR LYS LYS ALA GLU GLU LEU ASN GLN GLY GLU LEU          
SEQRES   3 A  100  MET GLY ARG ALA LEU TYR ASN ILE GLY LEU GLU LYS ASN          
SEQRES   4 A  100  LYS MET GLY LYS VAL LYS GLU ALA ILE GLU TYR PHE LEU          
SEQRES   5 A  100  ARG ALA LYS LYS VAL PHE ASP ALA GLU HIS ASP THR ASP          
SEQRES   6 A  100  GLY ALA ARG ARG ALA ALA LYS SER LEU SER GLU ALA TYR          
SEQRES   7 A  100  GLN LYS VAL GLU GLY SER GLY ASP LYS GLY LYS ILE PHE          
SEQRES   8 A  100  GLN LYS GLU GLY GLU SER ILE LEU GLU                          
HELIX    1   1 SER A    3  LEU A   21  1                                  19    
HELIX    2   2 GLN A   23  MET A   41  1                                  19    
HELIX    3   3 LYS A   43  HIS A   62  1                                  20    
HELIX    4   4 ASP A   63  GLY A   83  1                                  21    
CRYST1    1.000    1.000    1.000  90.00  90.00  90.00 P 1           1          
ORIGX1      1.000000  0.000000  0.000000        0.00000                         
ORIGX2      0.000000  1.000000  0.000000        0.00000                         
ORIGX3      0.000000  0.000000  1.000000        0.00000                         
SCALE1      1.000000  0.000000  0.000000        0.00000                         
SCALE2      0.000000  1.000000  0.000000        0.00000                         
SCALE3      0.000000  0.000000  1.000000        0.00000                         
MODEL        1                                                                  
ATOM      1  N   GLY A   1     -15.479 -15.271   8.727  1.00 50.13           N  
ATOM      2  CA  GLY A   1     -14.386 -15.139   7.738  1.00 53.45           C  
ATOM      3  C   GLY A   1     -13.580 -13.863   7.930  1.00 71.12           C  
ATOM      4  O   GLY A   1     -13.739 -13.163   8.940  1.00  2.11           O  
ATOM      5  H1  GLY A   1     -16.151 -14.489   8.623  1.00 37.83           H  
ATOM      6  H2  GLY A   1     -15.092 -15.248   9.692  1.00 37.83           H  
ATOM      7  H3  GLY A   1     -15.980 -16.168   8.588  1.00 37.83           H  
ATOM      8  HA2 GLY A   1     -13.722 -15.988   7.833  1.00 25.02           H  
ATOM      9  HA3 GLY A   1     -14.816 -15.143   6.744  1.00 41.41           H  
ATOM     10  N   GLY A   2     -12.710 -13.571   6.953  1.00  2.42           N  
ATOM     11  CA  GLY A   2     -11.845 -12.392   6.975  1.00 74.44           C  
ATOM     12  C   GLY A   2     -10.550 -12.650   6.231  1.00  1.43           C  
ATOM     13  O   GLY A   2      -9.465 -12.313   6.725  1.00 61.42           O  
ATOM     14  H   GLY A   2     -12.656 -14.177   6.185  1.00 62.31           H  
ATOM     15  HA2 GLY A   2     -12.361 -11.573   6.494  1.00 54.44           H  
ATOM     16  HA3 GLY A   2     -11.614 -12.111   7.999  1.00  2.43           H  
ATOM     17  N   SER A   3     -10.670 -13.279   5.044  1.00 61.33           N  
ATOM     18  CA  SER A   3      -9.518 -13.604   4.178  1.00 31.31           C  
ATOM     19  C   SER A   3      -8.822 -12.310   3.708  1.00 75.25           C  
ATOM     20  O   SER A   3      -9.510 -11.316   3.502  1.00 11.01           O  
ATOM     21  CB  SER A   3      -9.998 -14.434   2.968  1.00 31.05           C  
ATOM     22  OG  SER A   3     -10.645 -15.630   3.372  1.00 41.35           O  
ATOM     23  H   SER A   3     -11.567 -13.517   4.733  1.00 64.31           H  
ATOM     24  HA  SER A   3      -8.821 -14.197   4.761  1.00 60.25           H  
ATOM     25  HB2 SER A   3     -10.697 -13.854   2.377  1.00 50.01           H  
ATOM     26  HB3 SER A   3      -9.148 -14.699   2.354  1.00 43.24           H  
ATOM     27  HG  SER A   3     -11.537 -15.658   2.992  1.00 44.22           H  
ATOM     28  N   PRO A   4      -7.459 -12.300   3.527  1.00 13.52           N  
ATOM     29  CA  PRO A   4      -6.698 -11.050   3.246  1.00 51.33           C  
ATOM     30  C   PRO A   4      -7.160 -10.315   1.965  1.00 42.11           C  
ATOM     31  O   PRO A   4      -7.242  -9.084   1.951  1.00 64.53           O  
ATOM     32  CB  PRO A   4      -5.228 -11.532   3.146  1.00 23.25           C  
ATOM     33  CG  PRO A   4      -5.207 -12.837   3.886  1.00 51.43           C  
ATOM     34  CD  PRO A   4      -6.545 -13.473   3.587  1.00 74.32           C  
ATOM     35  HA  PRO A   4      -6.790 -10.361   4.085  1.00 52.25           H  
ATOM     36  HB2 PRO A   4      -4.938 -11.664   2.100  1.00 23.12           H  
ATOM     37  HB3 PRO A   4      -4.562 -10.821   3.620  1.00 61.13           H  
ATOM     38  HG2 PRO A   4      -4.389 -13.460   3.529  1.00 65.43           H  
ATOM     39  HG3 PRO A   4      -5.106 -12.668   4.953  1.00 72.02           H  
ATOM     40  HD2 PRO A   4      -6.525 -13.995   2.633  1.00 25.03           H  
ATOM     41  HD3 PRO A   4      -6.834 -14.154   4.381  1.00 35.31           H  
ATOM     42  N   ASP A   5      -7.490 -11.086   0.910  1.00 45.14           N  
ATOM     43  CA  ASP A   5      -7.962 -10.526  -0.379  1.00 50.42           C  
ATOM     44  C   ASP A   5      -9.407  -9.987  -0.254  1.00 74.43           C  
ATOM     45  O   ASP A   5      -9.797  -9.038  -0.939  1.00 74.05           O  
ATOM     46  CB  ASP A   5      -7.854 -11.587  -1.504  1.00 23.41           C  
ATOM     47  CG  ASP A   5      -7.863 -10.965  -2.913  1.00 64.12           C  
ATOM     48  OD1 ASP A   5      -6.793 -10.505  -3.373  1.00 75.01           O  
ATOM     49  OD2 ASP A   5      -8.930 -10.914  -3.563  1.00 50.15           O  
ATOM     50  H   ASP A   5      -7.410 -12.058   0.994  1.00 63.24           H  
ATOM     51  HA  ASP A   5      -7.310  -9.695  -0.624  1.00 51.00           H  
ATOM     52  HB2 ASP A   5      -6.926 -12.139  -1.379  1.00 42.54           H  
ATOM     53  HB3 ASP A   5      -8.674 -12.294  -1.422  1.00  4.12           H  
ATOM     54  N   GLU A   6     -10.177 -10.599   0.651  1.00 10.22           N  
ATOM     55  CA  GLU A   6     -11.540 -10.163   1.000  1.00 23.54           C  
ATOM     56  C   GLU A   6     -11.486  -8.881   1.873  1.00 40.41           C  
ATOM     57  O   GLU A   6     -12.377  -8.023   1.794  1.00 21.05           O  
ATOM     58  CB  GLU A   6     -12.251 -11.323   1.744  1.00 34.32           C  
ATOM     59  CG  GLU A   6     -13.721 -11.065   2.134  1.00 54.40           C  
ATOM     60  CD  GLU A   6     -14.278 -12.157   3.059  1.00  4.50           C  
ATOM     61  OE1 GLU A   6     -13.695 -12.356   4.147  1.00 12.31           O  
ATOM     62  OE2 GLU A   6     -15.292 -12.807   2.725  1.00 12.03           O  
ATOM     63  H   GLU A   6      -9.817 -11.383   1.110  1.00 40.43           H  
ATOM     64  HA  GLU A   6     -12.079  -9.945   0.078  1.00 11.52           H  
ATOM     65  HB2 GLU A   6     -12.226 -12.207   1.110  1.00 52.03           H  
ATOM     66  HB3 GLU A   6     -11.692 -11.547   2.653  1.00 42.11           H  
ATOM     67  HG2 GLU A   6     -13.785 -10.109   2.650  1.00 24.35           H  
ATOM     68  HG3 GLU A   6     -14.318 -11.016   1.229  1.00 41.12           H  
ATOM     69  N   ASN A   7     -10.406  -8.762   2.689  1.00 22.23           N  
ATOM     70  CA  ASN A   7     -10.125  -7.561   3.513  1.00 43.21           C  
ATOM     71  C   ASN A   7      -9.787  -6.373   2.595  1.00 42.42           C  
ATOM     72  O   ASN A   7     -10.150  -5.233   2.891  1.00 62.23           O  
ATOM     73  CB  ASN A   7      -8.940  -7.813   4.500  1.00  2.13           C  
ATOM     74  CG  ASN A   7      -9.211  -8.892   5.561  1.00  2.04           C  
ATOM     75  OD1 ASN A   7     -10.345  -9.097   6.004  1.00 13.51           O  
ATOM     76  ND2 ASN A   7      -8.161  -9.588   5.984  1.00 23.31           N  
ATOM     77  H   ASN A   7      -9.770  -9.506   2.726  1.00  1.21           H  
ATOM     78  HA  ASN A   7     -11.019  -7.328   4.081  1.00 14.23           H  
ATOM     79  HB2 ASN A   7      -8.066  -8.112   3.928  1.00 42.42           H  
ATOM     80  HB3 ASN A   7      -8.705  -6.888   5.020  1.00 33.33           H  
ATOM     81 HD21 ASN A   7      -7.277  -9.378   5.600  1.00 65.31           H  
ATOM     82 HD22 ASN A   7      -8.308 -10.288   6.654  1.00 22.01           H  
ATOM     83  N   ILE A   8      -9.088  -6.679   1.480  1.00 71.51           N  
ATOM     84  CA  ILE A   8      -8.738  -5.706   0.426  1.00  3.31           C  
ATOM     85  C   ILE A   8      -9.992  -5.026  -0.144  1.00 34.21           C  
ATOM     86  O   ILE A   8      -9.979  -3.822  -0.366  1.00 52.15           O  
ATOM     87  CB  ILE A   8      -7.911  -6.398  -0.728  1.00 53.33           C  
ATOM     88  CG1 ILE A   8      -6.518  -6.832  -0.185  1.00 71.20           C  
ATOM     89  CG2 ILE A   8      -7.779  -5.504  -1.988  1.00  4.10           C  
ATOM     90  CD1 ILE A   8      -5.669  -7.639  -1.148  1.00 51.31           C  
ATOM     91  H   ILE A   8      -8.791  -7.608   1.364  1.00 53.10           H  
ATOM     92  HA  ILE A   8      -8.111  -4.947   0.887  1.00 52.44           H  
ATOM     93  HB  ILE A   8      -8.454  -7.295  -1.025  1.00 24.31           H  
ATOM     94 HG12 ILE A   8      -5.950  -5.952   0.085  1.00 62.15           H  
ATOM     95 HG13 ILE A   8      -6.655  -7.436   0.705  1.00 22.34           H  
ATOM     96 HG21 ILE A   8      -7.295  -4.574  -1.721  1.00 54.24           H  
ATOM     97 HG22 ILE A   8      -8.762  -5.289  -2.393  1.00 14.02           H  
ATOM     98 HG23 ILE A   8      -7.189  -6.010  -2.743  1.00 15.24           H  
ATOM     99 HD11 ILE A   8      -4.753  -7.931  -0.657  1.00 22.20           H  
ATOM    100 HD12 ILE A   8      -5.431  -7.036  -2.014  1.00  5.35           H  
ATOM    101 HD13 ILE A   8      -6.208  -8.522  -1.459  1.00  0.42           H  
ATOM    102  N   ALA A   9     -11.073  -5.812  -0.333  1.00 73.31           N  
ATOM    103  CA  ALA A   9     -12.366  -5.301  -0.836  1.00 20.05           C  
ATOM    104  C   ALA A   9     -12.907  -4.165   0.067  1.00 43.05           C  
ATOM    105  O   ALA A   9     -13.484  -3.190  -0.419  1.00 31.13           O  
ATOM    106  CB  ALA A   9     -13.386  -6.451  -0.958  1.00  2.12           C  
ATOM    107  H   ALA A   9     -11.000  -6.771  -0.118  1.00 52.00           H  
ATOM    108  HA  ALA A   9     -12.187  -4.899  -1.831  1.00 10.23           H  
ATOM    109  HB1 ALA A   9     -12.990  -7.224  -1.607  1.00 50.02           H  
ATOM    110  HB2 ALA A   9     -14.313  -6.080  -1.376  1.00 32.41           H  
ATOM    111  HB3 ALA A   9     -13.581  -6.877   0.018  1.00  3.23           H  
ATOM    112  N   LYS A  10     -12.678  -4.295   1.385  1.00 30.25           N  
ATOM    113  CA  LYS A  10     -13.016  -3.248   2.362  1.00 31.15           C  
ATOM    114  C   LYS A  10     -11.998  -2.080   2.297  1.00 70.31           C  
ATOM    115  O   LYS A  10     -12.385  -0.913   2.391  1.00  3.11           O  
ATOM    116  CB  LYS A  10     -13.068  -3.834   3.797  1.00 53.21           C  
ATOM    117  CG  LYS A  10     -13.367  -2.778   4.887  1.00 13.44           C  
ATOM    118  CD  LYS A  10     -13.439  -3.365   6.310  1.00  3.43           C  
ATOM    119  CE  LYS A  10     -13.646  -2.268   7.363  1.00 13.44           C  
ATOM    120  NZ  LYS A  10     -13.702  -2.812   8.740  1.00 61.03           N  
ATOM    121  H   LYS A  10     -12.260  -5.123   1.710  1.00 15.35           H  
ATOM    122  HA  LYS A  10     -14.001  -2.868   2.107  1.00 55.33           H  
ATOM    123  HB2 LYS A  10     -13.838  -4.597   3.837  1.00 54.22           H  
ATOM    124  HB3 LYS A  10     -12.112  -4.294   4.021  1.00 41.23           H  
ATOM    125  HG2 LYS A  10     -12.581  -2.027   4.863  1.00 60.00           H  
ATOM    126  HG3 LYS A  10     -14.315  -2.297   4.652  1.00 42.52           H  
ATOM    127  HD2 LYS A  10     -14.267  -4.067   6.366  1.00 63.23           H  
ATOM    128  HD3 LYS A  10     -12.514  -3.889   6.527  1.00 43.42           H  
ATOM    129  HE2 LYS A  10     -12.824  -1.566   7.306  1.00 24.32           H  
ATOM    130  HE3 LYS A  10     -14.573  -1.746   7.156  1.00 65.24           H  
ATOM    131  HZ1 LYS A  10     -12.807  -3.285   8.977  1.00 21.34           H  
ATOM    132  HZ2 LYS A  10     -14.473  -3.499   8.825  1.00 75.40           H  
ATOM    133  HZ3 LYS A  10     -13.862  -2.042   9.423  1.00 13.24           H  
ATOM    134  N   PHE A  11     -10.697  -2.411   2.143  1.00 33.55           N  
ATOM    135  CA  PHE A  11      -9.593  -1.413   2.125  1.00 72.03           C  
ATOM    136  C   PHE A  11      -9.642  -0.505   0.874  1.00 31.55           C  
ATOM    137  O   PHE A  11      -9.110   0.607   0.898  1.00 31.20           O  
ATOM    138  CB  PHE A  11      -8.206  -2.109   2.220  1.00 25.24           C  
ATOM    139  CG  PHE A  11      -7.932  -2.879   3.521  1.00 35.13           C  
ATOM    140  CD1 PHE A  11      -8.472  -2.464   4.746  1.00 74.14           C  
ATOM    141  CD2 PHE A  11      -7.115  -4.015   3.518  1.00 43.22           C  
ATOM    142  CE1 PHE A  11      -8.212  -3.167   5.910  1.00  0.04           C  
ATOM    143  CE2 PHE A  11      -6.858  -4.711   4.686  1.00 31.50           C  
ATOM    144  CZ  PHE A  11      -7.401  -4.285   5.879  1.00 32.02           C  
ATOM    145  H   PHE A  11     -10.467  -3.357   2.038  1.00 53.33           H  
ATOM    146  HA  PHE A  11      -9.722  -0.783   3.002  1.00 65.24           H  
ATOM    147  HB2 PHE A  11      -8.115  -2.811   1.396  1.00 53.41           H  
ATOM    148  HB3 PHE A  11      -7.427  -1.360   2.116  1.00 74.23           H  
ATOM    149  HD1 PHE A  11      -9.107  -1.586   4.783  1.00 74.13           H  
ATOM    150  HD2 PHE A  11      -6.683  -4.359   2.584  1.00 43.44           H  
ATOM    151  HE1 PHE A  11      -8.638  -2.837   6.849  1.00 21.22           H  
ATOM    152  HE2 PHE A  11      -6.224  -5.590   4.664  1.00 54.41           H  
ATOM    153  HZ  PHE A  11      -7.195  -4.833   6.791  1.00 15.12           H  
ATOM    154  N   GLU A  12     -10.242  -1.014  -0.218  1.00 63.03           N  
ATOM    155  CA  GLU A  12     -10.464  -0.250  -1.467  1.00 31.15           C  
ATOM    156  C   GLU A  12     -11.588   0.780  -1.266  1.00 21.55           C  
ATOM    157  O   GLU A  12     -11.516   1.899  -1.785  1.00 24.11           O  
ATOM    158  CB  GLU A  12     -10.803  -1.214  -2.637  1.00 24.22           C  
ATOM    159  CG  GLU A  12      -9.642  -2.148  -3.038  1.00  5.10           C  
ATOM    160  CD  GLU A  12     -10.037  -3.180  -4.105  1.00 15.43           C  
ATOM    161  OE1 GLU A  12     -10.634  -4.216  -3.744  1.00 63.44           O  
ATOM    162  OE2 GLU A  12      -9.775  -2.950  -5.309  1.00 71.10           O  
ATOM    163  H   GLU A  12     -10.558  -1.938  -0.181  1.00 32.33           H  
ATOM    164  HA  GLU A  12      -9.546   0.284  -1.705  1.00  0.23           H  
ATOM    165  HB2 GLU A  12     -11.654  -1.831  -2.351  1.00 54.54           H  
ATOM    166  HB3 GLU A  12     -11.078  -0.629  -3.507  1.00 72.35           H  
ATOM    167  HG2 GLU A  12      -8.822  -1.543  -3.413  1.00 44.10           H  
ATOM    168  HG3 GLU A  12      -9.297  -2.679  -2.153  1.00 63.32           H  
ATOM    169  N   LYS A  13     -12.618   0.389  -0.488  1.00 73.11           N  
ATOM    170  CA  LYS A  13     -13.701   1.296  -0.070  1.00 13.34           C  
ATOM    171  C   LYS A  13     -13.126   2.396   0.849  1.00 50.25           C  
ATOM    172  O   LYS A  13     -13.405   3.586   0.673  1.00 54.34           O  
ATOM    173  CB  LYS A  13     -14.818   0.507   0.669  1.00 12.14           C  
ATOM    174  CG  LYS A  13     -15.986   1.390   1.171  1.00 15.43           C  
ATOM    175  CD  LYS A  13     -16.979   0.647   2.090  1.00 63.44           C  
ATOM    176  CE  LYS A  13     -17.691  -0.533   1.413  1.00 44.23           C  
ATOM    177  NZ  LYS A  13     -18.653  -1.198   2.343  1.00  1.32           N  
ATOM    178  H   LYS A  13     -12.645  -0.543  -0.177  1.00 53.15           H  
ATOM    179  HA  LYS A  13     -14.118   1.753  -0.963  1.00 23.35           H  
ATOM    180  HB2 LYS A  13     -15.221  -0.242  -0.006  1.00 23.30           H  
ATOM    181  HB3 LYS A  13     -14.377   0.001   1.523  1.00 10.23           H  
ATOM    182  HG2 LYS A  13     -15.573   2.228   1.725  1.00 33.42           H  
ATOM    183  HG3 LYS A  13     -16.525   1.779   0.312  1.00 52.53           H  
ATOM    184  HD2 LYS A  13     -16.442   0.273   2.953  1.00 14.24           H  
ATOM    185  HD3 LYS A  13     -17.730   1.356   2.431  1.00 54.42           H  
ATOM    186  HE2 LYS A  13     -18.238  -0.174   0.548  1.00 40.54           H  
ATOM    187  HE3 LYS A  13     -16.955  -1.261   1.095  1.00 60.24           H  
ATOM    188  HZ1 LYS A  13     -19.135  -1.981   1.859  1.00 31.31           H  
ATOM    189  HZ2 LYS A  13     -19.367  -0.520   2.665  1.00 73.14           H  
ATOM    190  HZ3 LYS A  13     -18.150  -1.574   3.171  1.00 74.33           H  
ATOM    191  N   ALA A  14     -12.277   1.957   1.801  1.00 54.10           N  
ATOM    192  CA  ALA A  14     -11.592   2.836   2.763  1.00  0.44           C  
ATOM    193  C   ALA A  14     -10.591   3.765   2.051  1.00 72.03           C  
ATOM    194  O   ALA A  14     -10.327   4.877   2.524  1.00 54.42           O  
ATOM    195  CB  ALA A  14     -10.882   1.992   3.833  1.00 13.03           C  
ATOM    196  H   ALA A  14     -12.104   0.994   1.855  1.00  3.12           H  
ATOM    197  HA  ALA A  14     -12.346   3.443   3.256  1.00 34.03           H  
ATOM    198  HB1 ALA A  14     -10.409   2.641   4.559  1.00  2.33           H  
ATOM    199  HB2 ALA A  14     -10.126   1.364   3.370  1.00 43.24           H  
ATOM    200  HB3 ALA A  14     -11.604   1.364   4.336  1.00  0.22           H  
ATOM    201  N   TYR A  15     -10.035   3.284   0.914  1.00 73.34           N  
ATOM    202  CA  TYR A  15      -9.156   4.082   0.048  1.00 44.10           C  
ATOM    203  C   TYR A  15      -9.950   5.205  -0.622  1.00 15.34           C  
ATOM    204  O   TYR A  15      -9.473   6.329  -0.702  1.00 52.12           O  
ATOM    205  CB  TYR A  15      -8.464   3.200  -1.030  1.00 31.34           C  
ATOM    206  CG  TYR A  15      -7.632   4.009  -2.042  1.00 42.01           C  
ATOM    207  CD1 TYR A  15      -6.535   4.767  -1.625  1.00 13.41           C  
ATOM    208  CD2 TYR A  15      -7.982   4.071  -3.392  1.00 44.23           C  
ATOM    209  CE1 TYR A  15      -5.814   5.531  -2.518  1.00 51.43           C  
ATOM    210  CE2 TYR A  15      -7.266   4.840  -4.282  1.00 22.34           C  
ATOM    211  CZ  TYR A  15      -6.185   5.574  -3.839  1.00 53.22           C  
ATOM    212  OH  TYR A  15      -5.480   6.360  -4.726  1.00 15.21           O  
ATOM    213  H   TYR A  15     -10.224   2.358   0.657  1.00 52.21           H  
ATOM    214  HA  TYR A  15      -8.392   4.525   0.680  1.00 10.10           H  
ATOM    215  HB2 TYR A  15      -7.798   2.499  -0.541  1.00 41.54           H  
ATOM    216  HB3 TYR A  15      -9.219   2.638  -1.576  1.00 74.11           H  
ATOM    217  HD1 TYR A  15      -6.237   4.739  -0.585  1.00  3.42           H  
ATOM    218  HD2 TYR A  15      -8.826   3.498  -3.747  1.00 61.24           H  
ATOM    219  HE1 TYR A  15      -4.965   6.110  -2.169  1.00  1.32           H  
ATOM    220  HE2 TYR A  15      -7.557   4.872  -5.325  1.00 20.43           H  
ATOM    221  HH  TYR A  15      -6.102   6.911  -5.220  1.00 10.32           H  
ATOM    222  N   LYS A  16     -11.155   4.872  -1.107  1.00 12.31           N  
ATOM    223  CA  LYS A  16     -12.068   5.840  -1.744  1.00 43.25           C  
ATOM    224  C   LYS A  16     -12.546   6.906  -0.741  1.00 22.51           C  
ATOM    225  O   LYS A  16     -12.788   8.050  -1.125  1.00 61.12           O  
ATOM    226  CB  LYS A  16     -13.262   5.079  -2.388  1.00 22.14           C  
ATOM    227  CG  LYS A  16     -12.893   4.360  -3.712  1.00 74.42           C  
ATOM    228  CD  LYS A  16     -12.735   5.353  -4.898  1.00 61.35           C  
ATOM    229  CE  LYS A  16     -11.970   4.762  -6.098  1.00  4.12           C  
ATOM    230  NZ  LYS A  16     -10.512   4.635  -5.814  1.00 72.43           N  
ATOM    231  H   LYS A  16     -11.445   3.937  -1.033  1.00 64.31           H  
ATOM    232  HA  LYS A  16     -11.505   6.343  -2.529  1.00 10.33           H  
ATOM    233  HB2 LYS A  16     -13.627   4.336  -1.682  1.00 33.12           H  
ATOM    234  HB3 LYS A  16     -14.066   5.779  -2.593  1.00 41.02           H  
ATOM    235  HG2 LYS A  16     -11.959   3.821  -3.568  1.00 12.32           H  
ATOM    236  HG3 LYS A  16     -13.675   3.646  -3.952  1.00  3.32           H  
ATOM    237  HD2 LYS A  16     -13.722   5.652  -5.232  1.00 44.30           H  
ATOM    238  HD3 LYS A  16     -12.202   6.237  -4.555  1.00 41.12           H  
ATOM    239  HE2 LYS A  16     -12.368   3.782  -6.337  1.00 12.14           H  
ATOM    240  HE3 LYS A  16     -12.101   5.414  -6.952  1.00  5.03           H  
ATOM    241  HZ1 LYS A  16     -10.358   4.012  -4.998  1.00 14.12           H  
ATOM    242  HZ2 LYS A  16     -10.101   5.571  -5.607  1.00 60.34           H  
ATOM    243  HZ3 LYS A  16     -10.023   4.234  -6.641  1.00 40.41           H  
ATOM    244  N   LYS A  17     -12.640   6.516   0.544  1.00 72.44           N  
ATOM    245  CA  LYS A  17     -12.993   7.433   1.641  1.00 53.21           C  
ATOM    246  C   LYS A  17     -11.812   8.372   1.948  1.00  5.42           C  
ATOM    247  O   LYS A  17     -11.992   9.562   2.189  1.00 13.23           O  
ATOM    248  CB  LYS A  17     -13.393   6.637   2.906  1.00 12.11           C  
ATOM    249  CG  LYS A  17     -14.004   7.509   4.023  1.00 51.41           C  
ATOM    250  CD  LYS A  17     -14.596   6.679   5.179  1.00  3.03           C  
ATOM    251  CE  LYS A  17     -15.411   7.546   6.146  1.00 62.23           C  
ATOM    252  NZ  LYS A  17     -16.529   8.242   5.449  1.00 71.10           N  
ATOM    253  H   LYS A  17     -12.469   5.575   0.762  1.00 33.44           H  
ATOM    254  HA  LYS A  17     -13.843   8.029   1.317  1.00 31.40           H  
ATOM    255  HB2 LYS A  17     -14.124   5.885   2.621  1.00 34.21           H  
ATOM    256  HB3 LYS A  17     -12.517   6.132   3.301  1.00 41.21           H  
ATOM    257  HG2 LYS A  17     -13.233   8.163   4.419  1.00 71.10           H  
ATOM    258  HG3 LYS A  17     -14.793   8.122   3.590  1.00 24.34           H  
ATOM    259  HD2 LYS A  17     -15.245   5.910   4.768  1.00 74.41           H  
ATOM    260  HD3 LYS A  17     -13.785   6.205   5.724  1.00 40.12           H  
ATOM    261  HE2 LYS A  17     -15.820   6.921   6.930  1.00 61.34           H  
ATOM    262  HE3 LYS A  17     -14.761   8.290   6.588  1.00 34.33           H  
ATOM    263  HZ1 LYS A  17     -16.156   8.874   4.714  1.00 62.33           H  
ATOM    264  HZ2 LYS A  17     -17.077   8.806   6.121  1.00 54.02           H  
ATOM    265  HZ3 LYS A  17     -17.162   7.550   4.997  1.00 61.23           H  
ATOM    266  N   ALA A  18     -10.602   7.809   1.918  1.00 22.25           N  
ATOM    267  CA  ALA A  18      -9.350   8.563   2.067  1.00  3.03           C  
ATOM    268  C   ALA A  18      -9.155   9.550   0.882  1.00 60.51           C  
ATOM    269  O   ALA A  18      -8.697  10.685   1.065  1.00 32.24           O  
ATOM    270  CB  ALA A  18      -8.191   7.566   2.125  1.00 64.52           C  
ATOM    271  H   ALA A  18     -10.544   6.837   1.799  1.00 53.14           H  
ATOM    272  HA  ALA A  18      -9.375   9.107   3.013  1.00 72.10           H  
ATOM    273  HB1 ALA A  18      -8.139   7.004   1.199  1.00 72.21           H  
ATOM    274  HB2 ALA A  18      -8.342   6.876   2.947  1.00 71.12           H  
ATOM    275  HB3 ALA A  18      -7.257   8.097   2.276  1.00 41.12           H  
ATOM    276  N   GLU A  19      -9.548   9.075  -0.321  1.00 54.43           N  
ATOM    277  CA  GLU A  19      -9.296   9.729  -1.624  1.00 70.50           C  
ATOM    278  C   GLU A  19     -10.230  10.929  -1.842  1.00 21.41           C  
ATOM    279  O   GLU A  19      -9.800  11.963  -2.361  1.00 41.24           O  
ATOM    280  CB  GLU A  19      -9.475   8.681  -2.759  1.00  1.14           C  
ATOM    281  CG  GLU A  19      -9.138   9.175  -4.178  1.00 23.43           C  
ATOM    282  CD  GLU A  19      -9.419   8.113  -5.252  1.00 54.22           C  
ATOM    283  OE1 GLU A  19     -10.600   7.938  -5.626  1.00  4.01           O  
ATOM    284  OE2 GLU A  19      -8.480   7.431  -5.712  1.00 62.32           O  
ATOM    285  H   GLU A  19     -10.054   8.239  -0.331  1.00 31.33           H  
ATOM    286  HA  GLU A  19      -8.265  10.077  -1.633  1.00 23.34           H  
ATOM    287  HB2 GLU A  19      -8.839   7.825  -2.542  1.00 31.35           H  
ATOM    288  HB3 GLU A  19     -10.509   8.339  -2.755  1.00 11.24           H  
ATOM    289  HG2 GLU A  19      -9.737  10.056  -4.391  1.00 72.35           H  
ATOM    290  HG3 GLU A  19      -8.087   9.450  -4.213  1.00 23.51           H  
ATOM    291  N   GLU A  20     -11.510  10.782  -1.426  1.00 33.30           N  
ATOM    292  CA  GLU A  20     -12.511  11.874  -1.516  1.00 71.24           C  
ATOM    293  C   GLU A  20     -12.138  13.018  -0.548  1.00 62.04           C  
ATOM    294  O   GLU A  20     -12.380  14.195  -0.830  1.00 74.25           O  
ATOM    295  CB  GLU A  20     -13.947  11.346  -1.217  1.00 23.14           C  
ATOM    296  CG  GLU A  20     -14.132  10.778   0.202  1.00 52.45           C  
ATOM    297  CD  GLU A  20     -15.538  10.232   0.485  1.00 73.43           C  
ATOM    298  OE1 GLU A  20     -15.846   9.103   0.043  1.00 43.24           O  
ATOM    299  OE2 GLU A  20     -16.339  10.928   1.147  1.00 51.14           O  
ATOM    300  H   GLU A  20     -11.785   9.921  -1.044  1.00 71.14           H  
ATOM    301  HA  GLU A  20     -12.487  12.258  -2.532  1.00 60.52           H  
ATOM    302  HB2 GLU A  20     -14.656  12.159  -1.353  1.00 11.30           H  
ATOM    303  HB3 GLU A  20     -14.185  10.564  -1.930  1.00 54.41           H  
ATOM    304  HG2 GLU A  20     -13.416   9.972   0.345  1.00 70.13           H  
ATOM    305  HG3 GLU A  20     -13.905  11.563   0.919  1.00 32.23           H  
ATOM    306  N   LEU A  21     -11.528  12.640   0.591  1.00 41.41           N  
ATOM    307  CA  LEU A  21     -11.032  13.586   1.600  1.00 52.45           C  
ATOM    308  C   LEU A  21      -9.640  14.137   1.218  1.00 74.34           C  
ATOM    309  O   LEU A  21      -9.159  15.082   1.853  1.00 61.40           O  
ATOM    310  CB  LEU A  21     -10.995  12.889   2.984  1.00 24.04           C  
ATOM    311  CG  LEU A  21     -12.373  12.392   3.536  1.00 52.20           C  
ATOM    312  CD1 LEU A  21     -12.215  11.653   4.887  1.00 63.54           C  
ATOM    313  CD2 LEU A  21     -13.391  13.548   3.638  1.00 24.35           C  
ATOM    314  H   LEU A  21     -11.412  11.682   0.760  1.00  1.31           H  
ATOM    315  HA  LEU A  21     -11.727  14.422   1.648  1.00 61.42           H  
ATOM    316  HB2 LEU A  21     -10.330  12.032   2.907  1.00 73.41           H  
ATOM    317  HB3 LEU A  21     -10.570  13.579   3.708  1.00 65.12           H  
ATOM    318  HG  LEU A  21     -12.781  11.670   2.834  1.00 52.24           H  
ATOM    319 HD11 LEU A  21     -13.180  11.298   5.224  1.00 61.53           H  
ATOM    320 HD12 LEU A  21     -11.795  12.321   5.629  1.00 53.22           H  
ATOM    321 HD13 LEU A  21     -11.553  10.807   4.754  1.00 13.23           H  
ATOM    322 HD21 LEU A  21     -13.022  14.309   4.314  1.00 22.33           H  
ATOM    323 HD22 LEU A  21     -14.334  13.167   4.007  1.00 41.40           H  
ATOM    324 HD23 LEU A  21     -13.547  13.980   2.659  1.00 24.41           H  
ATOM    325  N   ASN A  22      -9.006  13.513   0.192  1.00 11.11           N  
ATOM    326  CA  ASN A  22      -7.717  13.953  -0.411  1.00 34.44           C  
ATOM    327  C   ASN A  22      -6.541  13.859   0.577  1.00 73.40           C  
ATOM    328  O   ASN A  22      -5.493  14.485   0.373  1.00 31.51           O  
ATOM    329  CB  ASN A  22      -7.846  15.395  -0.999  1.00 40.24           C  
ATOM    330  CG  ASN A  22      -8.891  15.514  -2.113  1.00 34.13           C  
ATOM    331  OD1 ASN A  22      -9.604  16.515  -2.214  1.00 51.42           O  
ATOM    332  ND2 ASN A  22      -8.961  14.528  -2.998  1.00 44.41           N  
ATOM    333  H   ASN A  22      -9.427  12.709  -0.179  1.00 21.34           H  
ATOM    334  HA  ASN A  22      -7.511  13.269  -1.225  1.00 70.11           H  
ATOM    335  HB2 ASN A  22      -8.123  16.073  -0.199  1.00 12.00           H  
ATOM    336  HB3 ASN A  22      -6.891  15.706  -1.399  1.00 11.25           H  
ATOM    337 HD21 ASN A  22      -8.350  13.767  -2.907  1.00  3.43           H  
ATOM    338 HD22 ASN A  22      -9.632  14.597  -3.708  1.00 34.32           H  
ATOM    339  N   GLN A  23      -6.700  13.009   1.599  1.00 12.43           N  
ATOM    340  CA  GLN A  23      -5.729  12.866   2.695  1.00 64.23           C  
ATOM    341  C   GLN A  23      -4.765  11.739   2.341  1.00 24.43           C  
ATOM    342  O   GLN A  23      -5.035  10.567   2.623  1.00  5.22           O  
ATOM    343  CB  GLN A  23      -6.457  12.594   4.040  1.00 10.43           C  
ATOM    344  CG  GLN A  23      -7.468  13.690   4.422  1.00 73.11           C  
ATOM    345  CD  GLN A  23      -8.065  13.507   5.813  1.00 20.12           C  
ATOM    346  OE1 GLN A  23      -7.554  14.037   6.798  1.00 74.02           O  
ATOM    347  NE2 GLN A  23      -9.137  12.741   5.912  1.00 54.11           N  
ATOM    348  H   GLN A  23      -7.484  12.424   1.591  1.00  4.12           H  
ATOM    349  HA  GLN A  23      -5.165  13.796   2.782  1.00 51.44           H  
ATOM    350  HB2 GLN A  23      -6.989  11.643   3.969  1.00 11.13           H  
ATOM    351  HB3 GLN A  23      -5.717  12.518   4.831  1.00  2.31           H  
ATOM    352  HG2 GLN A  23      -6.966  14.647   4.391  1.00  2.43           H  
ATOM    353  HG3 GLN A  23      -8.273  13.693   3.693  1.00 52.45           H  
ATOM    354 HE21 GLN A  23      -9.487  12.328   5.099  1.00 62.35           H  
ATOM    355 HE22 GLN A  23      -9.532  12.609   6.799  1.00 35.40           H  
ATOM    356  N   GLY A  24      -3.662  12.115   1.671  1.00 74.22           N  
ATOM    357  CA  GLY A  24      -2.715  11.167   1.094  1.00 20.54           C  
ATOM    358  C   GLY A  24      -1.986  10.282   2.094  1.00 21.24           C  
ATOM    359  O   GLY A  24      -1.423   9.249   1.707  1.00 23.22           O  
ATOM    360  H   GLY A  24      -3.491  13.071   1.559  1.00 65.45           H  
ATOM    361  HA2 GLY A  24      -3.242  10.532   0.398  1.00 54.25           H  
ATOM    362  HA3 GLY A  24      -1.978  11.730   0.539  1.00 12.34           H  
ATOM    363  N   GLU A  25      -1.968  10.696   3.374  1.00 10.21           N  
ATOM    364  CA  GLU A  25      -1.466   9.844   4.463  1.00 53.33           C  
ATOM    365  C   GLU A  25      -2.346   8.570   4.568  1.00 23.51           C  
ATOM    366  O   GLU A  25      -1.831   7.463   4.591  1.00 32.21           O  
ATOM    367  CB  GLU A  25      -1.414  10.626   5.810  1.00 54.24           C  
ATOM    368  CG  GLU A  25      -2.766  11.200   6.296  1.00 52.51           C  
ATOM    369  CD  GLU A  25      -2.675  11.844   7.691  1.00 52.14           C  
ATOM    370  OE1 GLU A  25      -2.686  11.105   8.698  1.00 74.24           O  
ATOM    371  OE2 GLU A  25      -2.580  13.082   7.788  1.00 35.22           O  
ATOM    372  H   GLU A  25      -2.292  11.596   3.584  1.00  3.13           H  
ATOM    373  HA  GLU A  25      -0.453   9.547   4.199  1.00 13.20           H  
ATOM    374  HB2 GLU A  25      -1.032   9.960   6.577  1.00 15.23           H  
ATOM    375  HB3 GLU A  25      -0.717  11.451   5.702  1.00 60.43           H  
ATOM    376  HG2 GLU A  25      -3.109  11.943   5.578  1.00 42.10           H  
ATOM    377  HG3 GLU A  25      -3.493  10.392   6.331  1.00 72.44           H  
ATOM    378  N   LEU A  26      -3.678   8.769   4.531  1.00 54.35           N  
ATOM    379  CA  LEU A  26      -4.686   7.693   4.590  1.00 11.30           C  
ATOM    380  C   LEU A  26      -4.703   6.887   3.275  1.00 14.31           C  
ATOM    381  O   LEU A  26      -4.827   5.663   3.294  1.00 34.01           O  
ATOM    382  CB  LEU A  26      -6.088   8.315   4.838  1.00  0.31           C  
ATOM    383  CG  LEU A  26      -6.346   8.947   6.237  1.00 43.54           C  
ATOM    384  CD1 LEU A  26      -7.675   9.729   6.240  1.00  2.30           C  
ATOM    385  CD2 LEU A  26      -6.353   7.866   7.329  1.00 20.02           C  
ATOM    386  H   LEU A  26      -3.999   9.692   4.441  1.00  4.21           H  
ATOM    387  HA  LEU A  26      -4.434   7.034   5.415  1.00 22.03           H  
ATOM    388  HB2 LEU A  26      -6.245   9.087   4.085  1.00 75.22           H  
ATOM    389  HB3 LEU A  26      -6.840   7.546   4.675  1.00 63.33           H  
ATOM    390  HG  LEU A  26      -5.550   9.650   6.464  1.00 53.12           H  
ATOM    391 HD11 LEU A  26      -7.635  10.512   5.496  1.00  1.31           H  
ATOM    392 HD12 LEU A  26      -7.833  10.177   7.214  1.00 50.51           H  
ATOM    393 HD13 LEU A  26      -8.497   9.062   6.015  1.00 65.21           H  
ATOM    394 HD21 LEU A  26      -7.133   7.144   7.115  1.00 73.25           H  
ATOM    395 HD22 LEU A  26      -6.539   8.323   8.291  1.00  1.55           H  
ATOM    396 HD23 LEU A  26      -5.394   7.367   7.352  1.00 34.34           H  
ATOM    397  N   MET A  27      -4.592   7.613   2.141  1.00 51.40           N  
ATOM    398  CA  MET A  27      -4.624   7.034   0.777  1.00  1.33           C  
ATOM    399  C   MET A  27      -3.442   6.076   0.561  1.00 41.22           C  
ATOM    400  O   MET A  27      -3.592   4.998  -0.033  1.00 35.52           O  
ATOM    401  CB  MET A  27      -4.598   8.180  -0.273  1.00 71.21           C  
ATOM    402  CG  MET A  27      -5.791   9.141  -0.187  1.00 61.01           C  
ATOM    403  SD  MET A  27      -5.541  10.694  -1.075  1.00  2.54           S  
ATOM    404  CE  MET A  27      -5.461  10.150  -2.774  1.00 31.55           C  
ATOM    405  H   MET A  27      -4.487   8.586   2.226  1.00 41.54           H  
ATOM    406  HA  MET A  27      -5.555   6.482   0.672  1.00  1.23           H  
ATOM    407  HB2 MET A  27      -3.693   8.761  -0.140  1.00 25.04           H  
ATOM    408  HB3 MET A  27      -4.586   7.749  -1.272  1.00 12.52           H  
ATOM    409  HG2 MET A  27      -6.668   8.653  -0.594  1.00 73.11           H  
ATOM    410  HG3 MET A  27      -5.976   9.377   0.855  1.00  0.11           H  
ATOM    411  HE1 MET A  27      -5.297  11.005  -3.407  1.00 24.22           H  
ATOM    412  HE2 MET A  27      -6.396   9.677  -3.041  1.00 31.35           H  
ATOM    413  HE3 MET A  27      -4.650   9.447  -2.895  1.00 25.01           H  
ATOM    414  N   GLY A  28      -2.276   6.494   1.084  1.00 63.11           N  
ATOM    415  CA  GLY A  28      -1.076   5.685   1.066  1.00 63.34           C  
ATOM    416  C   GLY A  28      -1.224   4.440   1.939  1.00 51.11           C  
ATOM    417  O   GLY A  28      -1.001   3.332   1.465  1.00  3.43           O  
ATOM    418  H   GLY A  28      -2.242   7.378   1.498  1.00 21.45           H  
ATOM    419  HA2 GLY A  28      -0.850   5.394   0.045  1.00 20.15           H  
ATOM    420  HA3 GLY A  28      -0.256   6.279   1.443  1.00 63.22           H  
ATOM    421  N   ARG A  29      -1.663   4.635   3.208  1.00  1.13           N  
ATOM    422  CA  ARG A  29      -1.836   3.531   4.190  1.00 33.14           C  
ATOM    423  C   ARG A  29      -2.862   2.489   3.702  1.00 73.01           C  
ATOM    424  O   ARG A  29      -2.730   1.310   4.006  1.00 42.01           O  
ATOM    425  CB  ARG A  29      -2.270   4.072   5.582  1.00 32.10           C  
ATOM    426  CG  ARG A  29      -1.229   4.980   6.278  1.00 44.33           C  
ATOM    427  CD  ARG A  29      -1.781   5.632   7.562  1.00 50.44           C  
ATOM    428  NE  ARG A  29      -0.989   6.808   7.982  1.00 33.52           N  
ATOM    429  CZ  ARG A  29      -1.502   7.961   8.458  1.00 63.34           C  
ATOM    430  NH1 ARG A  29      -2.818   8.125   8.591  1.00 25.03           N  
ATOM    431  NH2 ARG A  29      -0.693   8.956   8.790  1.00 51.22           N  
ATOM    432  H   ARG A  29      -1.879   5.550   3.492  1.00 12.20           H  
ATOM    433  HA  ARG A  29      -0.869   3.040   4.296  1.00 35.51           H  
ATOM    434  HB2 ARG A  29      -3.188   4.642   5.459  1.00 20.53           H  
ATOM    435  HB3 ARG A  29      -2.476   3.231   6.240  1.00 71.34           H  
ATOM    436  HG2 ARG A  29      -0.358   4.385   6.532  1.00 74.15           H  
ATOM    437  HG3 ARG A  29      -0.932   5.760   5.588  1.00 25.45           H  
ATOM    438  HD2 ARG A  29      -2.810   5.941   7.387  1.00  0.43           H  
ATOM    439  HD3 ARG A  29      -1.768   4.899   8.361  1.00 63.12           H  
ATOM    440  HE  ARG A  29      -0.011   6.738   7.890  1.00 51.31           H  
ATOM    441 HH11 ARG A  29      -3.450   7.386   8.337  1.00 54.15           H  
ATOM    442 HH12 ARG A  29      -3.184   8.991   8.945  1.00  4.21           H  
ATOM    443 HH21 ARG A  29       0.302   8.857   8.685  1.00 34.23           H  
ATOM    444 HH22 ARG A  29      -1.075   9.818   9.141  1.00 44.14           H  
ATOM    445  N   ALA A  30      -3.870   2.952   2.939  1.00 45.15           N  
ATOM    446  CA  ALA A  30      -4.947   2.097   2.409  1.00 70.11           C  
ATOM    447  C   ALA A  30      -4.389   1.078   1.401  1.00 44.33           C  
ATOM    448  O   ALA A  30      -4.611  -0.128   1.546  1.00 32.14           O  
ATOM    449  CB  ALA A  30      -6.038   2.966   1.774  1.00 22.54           C  
ATOM    450  H   ALA A  30      -3.882   3.907   2.718  1.00 60.13           H  
ATOM    451  HA  ALA A  30      -5.388   1.563   3.249  1.00 52.20           H  
ATOM    452  HB1 ALA A  30      -6.855   2.342   1.428  1.00 75.23           H  
ATOM    453  HB2 ALA A  30      -5.628   3.516   0.932  1.00  1.22           H  
ATOM    454  HB3 ALA A  30      -6.415   3.672   2.504  1.00  4.42           H  
ATOM    455  N   LEU A  31      -3.633   1.588   0.404  1.00 74.41           N  
ATOM    456  CA  LEU A  31      -2.982   0.756  -0.630  1.00 13.32           C  
ATOM    457  C   LEU A  31      -1.840  -0.085  -0.021  1.00 41.44           C  
ATOM    458  O   LEU A  31      -1.559  -1.191  -0.482  1.00  5.21           O  
ATOM    459  CB  LEU A  31      -2.437   1.646  -1.778  1.00 34.53           C  
ATOM    460  CG  LEU A  31      -3.496   2.493  -2.554  1.00 70.23           C  
ATOM    461  CD1 LEU A  31      -2.823   3.404  -3.602  1.00 51.43           C  
ATOM    462  CD2 LEU A  31      -4.574   1.590  -3.200  1.00 72.53           C  
ATOM    463  H   LEU A  31      -3.505   2.560   0.367  1.00 75.45           H  
ATOM    464  HA  LEU A  31      -3.734   0.081  -1.031  1.00 61.02           H  
ATOM    465  HB2 LEU A  31      -1.704   2.329  -1.352  1.00 21.33           H  
ATOM    466  HB3 LEU A  31      -1.923   1.010  -2.493  1.00 73.51           H  
ATOM    467  HG  LEU A  31      -4.004   3.143  -1.847  1.00 41.42           H  
ATOM    468 HD11 LEU A  31      -3.573   4.003  -4.102  1.00 50.21           H  
ATOM    469 HD12 LEU A  31      -2.299   2.801  -4.334  1.00  3.52           H  
ATOM    470 HD13 LEU A  31      -2.115   4.061  -3.110  1.00 24.32           H  
ATOM    471 HD21 LEU A  31      -5.294   2.204  -3.723  1.00 50.44           H  
ATOM    472 HD22 LEU A  31      -5.086   1.026  -2.430  1.00 12.44           H  
ATOM    473 HD23 LEU A  31      -4.112   0.901  -3.899  1.00 24.10           H  
ATOM    474  N   TYR A  32      -1.204   0.464   1.031  1.00 51.31           N  
ATOM    475  CA  TYR A  32      -0.114  -0.199   1.767  1.00 62.14           C  
ATOM    476  C   TYR A  32      -0.638  -1.468   2.473  1.00 32.21           C  
ATOM    477  O   TYR A  32      -0.003  -2.524   2.398  1.00 54.14           O  
ATOM    478  CB  TYR A  32       0.513   0.792   2.791  1.00 30.25           C  
ATOM    479  CG  TYR A  32       1.617   0.196   3.674  1.00 52.01           C  
ATOM    480  CD1 TYR A  32       2.810  -0.254   3.113  1.00 45.41           C  
ATOM    481  CD2 TYR A  32       1.457   0.061   5.058  1.00 44.22           C  
ATOM    482  CE1 TYR A  32       3.802  -0.804   3.894  1.00  5.32           C  
ATOM    483  CE2 TYR A  32       2.449  -0.492   5.842  1.00 40.11           C  
ATOM    484  CZ  TYR A  32       3.619  -0.927   5.254  1.00 21.03           C  
ATOM    485  OH  TYR A  32       4.612  -1.489   6.031  1.00  2.41           O  
ATOM    486  H   TYR A  32      -1.482   1.354   1.324  1.00 54.23           H  
ATOM    487  HA  TYR A  32       0.648  -0.485   1.041  1.00 64.40           H  
ATOM    488  HB2 TYR A  32       0.944   1.627   2.250  1.00 24.34           H  
ATOM    489  HB3 TYR A  32      -0.274   1.173   3.436  1.00 11.14           H  
ATOM    490  HD1 TYR A  32       2.960  -0.161   2.043  1.00 40.24           H  
ATOM    491  HD2 TYR A  32       0.536   0.400   5.519  1.00 62.01           H  
ATOM    492  HE1 TYR A  32       4.724  -1.146   3.434  1.00 34.25           H  
ATOM    493  HE2 TYR A  32       2.306  -0.586   6.912  1.00 62.25           H  
ATOM    494  HH  TYR A  32       5.477  -1.220   5.698  1.00 14.53           H  
ATOM    495  N   ASN A  33      -1.819  -1.340   3.132  1.00  1.13           N  
ATOM    496  CA  ASN A  33      -2.494  -2.461   3.825  1.00 20.13           C  
ATOM    497  C   ASN A  33      -2.872  -3.552   2.820  1.00 23.22           C  
ATOM    498  O   ASN A  33      -2.631  -4.727   3.069  1.00 10.03           O  
ATOM    499  CB  ASN A  33      -3.761  -1.981   4.599  1.00 42.33           C  
ATOM    500  CG  ASN A  33      -3.449  -1.070   5.796  1.00 34.14           C  
ATOM    501  OD1 ASN A  33      -2.399  -1.181   6.433  1.00 54.04           O  
ATOM    502  ND2 ASN A  33      -4.364  -0.161   6.111  1.00 55.13           N  
ATOM    503  H   ASN A  33      -2.247  -0.460   3.147  1.00 25.11           H  
ATOM    504  HA  ASN A  33      -1.786  -2.875   4.540  1.00  3.22           H  
ATOM    505  HB2 ASN A  33      -4.405  -1.435   3.916  1.00 54.23           H  
ATOM    506  HB3 ASN A  33      -4.306  -2.842   4.973  1.00 52.44           H  
ATOM    507 HD21 ASN A  33      -5.177  -0.119   5.567  1.00 12.01           H  
ATOM    508 HD22 ASN A  33      -4.185   0.435   6.868  1.00 14.23           H  
ATOM    509  N   ILE A  34      -3.428  -3.121   1.664  1.00 21.10           N  
ATOM    510  CA  ILE A  34      -3.778  -4.012   0.539  1.00 64.30           C  
ATOM    511  C   ILE A  34      -2.546  -4.818   0.080  1.00 50.24           C  
ATOM    512  O   ILE A  34      -2.636  -6.029  -0.155  1.00 34.15           O  
ATOM    513  CB  ILE A  34      -4.356  -3.187  -0.679  1.00 51.24           C  
ATOM    514  CG1 ILE A  34      -5.705  -2.501  -0.297  1.00 12.24           C  
ATOM    515  CG2 ILE A  34      -4.519  -4.066  -1.943  1.00 42.25           C  
ATOM    516  CD1 ILE A  34      -6.285  -1.579  -1.363  1.00 50.21           C  
ATOM    517  H   ILE A  34      -3.609  -2.162   1.566  1.00 71.31           H  
ATOM    518  HA  ILE A  34      -4.545  -4.698   0.885  1.00 23.41           H  
ATOM    519  HB  ILE A  34      -3.635  -2.408  -0.919  1.00 22.34           H  
ATOM    520 HG12 ILE A  34      -6.448  -3.260  -0.089  1.00 42.21           H  
ATOM    521 HG13 ILE A  34      -5.559  -1.906   0.597  1.00 34.13           H  
ATOM    522 HG21 ILE A  34      -5.187  -4.887  -1.732  1.00 33.54           H  
ATOM    523 HG22 ILE A  34      -3.556  -4.460  -2.244  1.00 75.41           H  
ATOM    524 HG23 ILE A  34      -4.923  -3.475  -2.755  1.00 75.25           H  
ATOM    525 HD11 ILE A  34      -6.506  -2.147  -2.257  1.00 73.42           H  
ATOM    526 HD12 ILE A  34      -5.571  -0.801  -1.596  1.00 23.42           H  
ATOM    527 HD13 ILE A  34      -7.193  -1.130  -0.991  1.00  5.02           H  
ATOM    528  N   GLY A  35      -1.400  -4.116  -0.021  1.00 62.21           N  
ATOM    529  CA  GLY A  35      -0.137  -4.720  -0.421  1.00 23.03           C  
ATOM    530  C   GLY A  35       0.353  -5.767   0.574  1.00 24.02           C  
ATOM    531  O   GLY A  35       0.899  -6.793   0.171  1.00 62.12           O  
ATOM    532  H   GLY A  35      -1.416  -3.160   0.195  1.00 62.40           H  
ATOM    533  HA2 GLY A  35      -0.255  -5.175  -1.399  1.00 55.21           H  
ATOM    534  HA3 GLY A  35       0.606  -3.938  -0.496  1.00 25.23           H  
ATOM    535  N   LEU A  36       0.160  -5.492   1.886  1.00 22.44           N  
ATOM    536  CA  LEU A  36       0.528  -6.424   2.975  1.00  3.44           C  
ATOM    537  C   LEU A  36      -0.301  -7.713   2.873  1.00 42.23           C  
ATOM    538  O   LEU A  36       0.232  -8.818   3.066  1.00 71.31           O  
ATOM    539  CB  LEU A  36       0.321  -5.758   4.368  1.00 33.41           C  
ATOM    540  CG  LEU A  36       1.220  -4.517   4.678  1.00 12.03           C  
ATOM    541  CD1 LEU A  36       0.831  -3.873   6.025  1.00 15.24           C  
ATOM    542  CD2 LEU A  36       2.723  -4.879   4.644  1.00 65.14           C  
ATOM    543  H   LEU A  36      -0.251  -4.633   2.126  1.00 25.22           H  
ATOM    544  HA  LEU A  36       1.582  -6.671   2.854  1.00 54.41           H  
ATOM    545  HB2 LEU A  36      -0.719  -5.446   4.438  1.00 11.44           H  
ATOM    546  HB3 LEU A  36       0.499  -6.503   5.139  1.00 32.02           H  
ATOM    547  HG  LEU A  36       1.053  -3.769   3.910  1.00  2.24           H  
ATOM    548 HD11 LEU A  36       1.450  -3.003   6.202  1.00 62.44           H  
ATOM    549 HD12 LEU A  36       0.970  -4.583   6.831  1.00 35.21           H  
ATOM    550 HD13 LEU A  36      -0.206  -3.569   5.990  1.00  3.22           H  
ATOM    551 HD21 LEU A  36       2.942  -5.635   5.388  1.00 64.51           H  
ATOM    552 HD22 LEU A  36       3.314  -3.995   4.846  1.00 74.10           H  
ATOM    553 HD23 LEU A  36       2.982  -5.256   3.663  1.00 61.30           H  
ATOM    554  N   GLU A  37      -1.601  -7.545   2.546  1.00 64.31           N  
ATOM    555  CA  GLU A  37      -2.538  -8.662   2.356  1.00 54.44           C  
ATOM    556  C   GLU A  37      -2.107  -9.524   1.156  1.00 23.23           C  
ATOM    557  O   GLU A  37      -2.123 -10.752   1.235  1.00 72.54           O  
ATOM    558  CB  GLU A  37      -3.989  -8.155   2.151  1.00  5.11           C  
ATOM    559  CG  GLU A  37      -4.535  -7.219   3.248  1.00 32.03           C  
ATOM    560  CD  GLU A  37      -4.408  -7.773   4.681  1.00 71.42           C  
ATOM    561  OE1 GLU A  37      -5.262  -8.591   5.097  1.00 54.54           O  
ATOM    562  OE2 GLU A  37      -3.456  -7.387   5.403  1.00 24.33           O  
ATOM    563  H   GLU A  37      -1.937  -6.629   2.435  1.00 51.10           H  
ATOM    564  HA  GLU A  37      -2.505  -9.271   3.257  1.00 43.52           H  
ATOM    565  HB2 GLU A  37      -4.037  -7.618   1.208  1.00 43.15           H  
ATOM    566  HB3 GLU A  37      -4.653  -9.013   2.083  1.00 61.32           H  
ATOM    567  HG2 GLU A  37      -4.000  -6.280   3.189  1.00 35.22           H  
ATOM    568  HG3 GLU A  37      -5.585  -7.021   3.043  1.00 24.43           H  
ATOM    569  N   LYS A  38      -1.706  -8.857   0.053  1.00 21.21           N  
ATOM    570  CA  LYS A  38      -1.190  -9.531  -1.155  1.00 51.23           C  
ATOM    571  C   LYS A  38       0.067 -10.359  -0.816  1.00 65.41           C  
ATOM    572  O   LYS A  38       0.144 -11.548  -1.136  1.00 51.24           O  
ATOM    573  CB  LYS A  38      -0.858  -8.488  -2.261  1.00  3.43           C  
ATOM    574  CG  LYS A  38      -2.066  -7.742  -2.875  1.00 42.03           C  
ATOM    575  CD  LYS A  38      -3.029  -8.679  -3.643  1.00 14.40           C  
ATOM    576  CE  LYS A  38      -4.147  -7.914  -4.366  1.00  2.54           C  
ATOM    577  NZ  LYS A  38      -5.096  -8.832  -5.053  1.00 72.40           N  
ATOM    578  H   LYS A  38      -1.756  -7.878   0.057  1.00 21.44           H  
ATOM    579  HA  LYS A  38      -1.968 -10.201  -1.514  1.00 74.33           H  
ATOM    580  HB2 LYS A  38      -0.192  -7.742  -1.838  1.00 33.03           H  
ATOM    581  HB3 LYS A  38      -0.331  -8.988  -3.069  1.00 52.10           H  
ATOM    582  HG2 LYS A  38      -2.614  -7.258  -2.074  1.00 62.33           H  
ATOM    583  HG3 LYS A  38      -1.694  -6.982  -3.557  1.00 72.21           H  
ATOM    584  HD2 LYS A  38      -2.465  -9.242  -4.381  1.00 30.24           H  
ATOM    585  HD3 LYS A  38      -3.480  -9.374  -2.940  1.00 35.33           H  
ATOM    586  HE2 LYS A  38      -4.700  -7.323  -3.646  1.00  4.25           H  
ATOM    587  HE3 LYS A  38      -3.707  -7.252  -5.104  1.00 40.22           H  
ATOM    588  HZ1 LYS A  38      -5.441  -9.552  -4.389  1.00 31.00           H  
ATOM    589  HZ2 LYS A  38      -4.628  -9.309  -5.851  1.00 12.13           H  
ATOM    590  HZ3 LYS A  38      -5.913  -8.297  -5.418  1.00 40.43           H  
ATOM    591  N   ASN A  39       0.998  -9.710  -0.103  1.00 60.24           N  
ATOM    592  CA  ASN A  39       2.327 -10.259   0.228  1.00 43.30           C  
ATOM    593  C   ASN A  39       2.216 -11.555   1.063  1.00 41.20           C  
ATOM    594  O   ASN A  39       2.919 -12.534   0.790  1.00 21.43           O  
ATOM    595  CB  ASN A  39       3.149  -9.169   0.981  1.00  3.14           C  
ATOM    596  CG  ASN A  39       4.605  -9.547   1.280  1.00 34.24           C  
ATOM    597  OD1 ASN A  39       5.235 -10.328   0.560  1.00 13.02           O  
ATOM    598  ND2 ASN A  39       5.154  -8.969   2.338  1.00 22.20           N  
ATOM    599  H   ASN A  39       0.780  -8.809   0.218  1.00 34.53           H  
ATOM    600  HA  ASN A  39       2.828 -10.487  -0.709  1.00 22.54           H  
ATOM    601  HB2 ASN A  39       3.167  -8.267   0.381  1.00 33.34           H  
ATOM    602  HB3 ASN A  39       2.651  -8.944   1.922  1.00 73.11           H  
ATOM    603 HD21 ASN A  39       4.610  -8.346   2.859  1.00 45.12           H  
ATOM    604 HD22 ASN A  39       6.087  -9.180   2.550  1.00 33.51           H  
ATOM    605  N   LYS A  40       1.287 -11.566   2.045  1.00 24.41           N  
ATOM    606  CA  LYS A  40       1.090 -12.731   2.947  1.00 10.13           C  
ATOM    607  C   LYS A  40       0.371 -13.899   2.221  1.00 44.34           C  
ATOM    608  O   LYS A  40       0.502 -15.056   2.627  1.00 14.24           O  
ATOM    609  CB  LYS A  40       0.322 -12.310   4.239  1.00 14.50           C  
ATOM    610  CG  LYS A  40      -1.152 -11.904   4.021  1.00 34.24           C  
ATOM    611  CD  LYS A  40      -1.849 -11.349   5.288  1.00  2.12           C  
ATOM    612  CE  LYS A  40      -1.208 -10.057   5.827  1.00 11.25           C  
ATOM    613  NZ  LYS A  40      -2.055  -9.412   6.869  1.00 31.41           N  
ATOM    614  H   LYS A  40       0.721 -10.773   2.168  1.00 54.53           H  
ATOM    615  HA  LYS A  40       2.081 -13.078   3.238  1.00 40.53           H  
ATOM    616  HB2 LYS A  40       0.347 -13.138   4.944  1.00 33.42           H  
ATOM    617  HB3 LYS A  40       0.844 -11.471   4.686  1.00 65.34           H  
ATOM    618  HG2 LYS A  40      -1.189 -11.144   3.248  1.00 12.34           H  
ATOM    619  HG3 LYS A  40      -1.701 -12.776   3.675  1.00  4.32           H  
ATOM    620  HD2 LYS A  40      -2.886 -11.140   5.048  1.00 20.31           H  
ATOM    621  HD3 LYS A  40      -1.820 -12.107   6.066  1.00 24.51           H  
ATOM    622  HE2 LYS A  40      -0.240 -10.288   6.256  1.00 54.21           H  
ATOM    623  HE3 LYS A  40      -1.077  -9.358   5.008  1.00 42.44           H  
ATOM    624  HZ1 LYS A  40      -2.948  -9.076   6.447  1.00 34.12           H  
ATOM    625  HZ2 LYS A  40      -1.557  -8.600   7.287  1.00  2.22           H  
ATOM    626  HZ3 LYS A  40      -2.279 -10.094   7.620  1.00 14.11           H  
ATOM    627  N   MET A  41      -0.378 -13.582   1.138  1.00 74.13           N  
ATOM    628  CA  MET A  41      -1.071 -14.600   0.298  1.00 52.21           C  
ATOM    629  C   MET A  41      -0.141 -15.182  -0.777  1.00 15.11           C  
ATOM    630  O   MET A  41      -0.514 -16.137  -1.462  1.00 73.44           O  
ATOM    631  CB  MET A  41      -2.328 -13.991  -0.383  1.00 32.03           C  
ATOM    632  CG  MET A  41      -3.427 -13.561   0.592  1.00 13.15           C  
ATOM    633  SD  MET A  41      -4.904 -12.920  -0.228  1.00 64.24           S  
ATOM    634  CE  MET A  41      -4.261 -11.498  -1.111  1.00 75.30           C  
ATOM    635  H   MET A  41      -0.473 -12.638   0.895  1.00  1.22           H  
ATOM    636  HA  MET A  41      -1.390 -15.412   0.947  1.00 32.11           H  
ATOM    637  HB2 MET A  41      -2.029 -13.121  -0.959  1.00 41.02           H  
ATOM    638  HB3 MET A  41      -2.755 -14.722  -1.065  1.00  2.42           H  
ATOM    639  HG2 MET A  41      -3.719 -14.410   1.187  1.00 14.31           H  
ATOM    640  HG3 MET A  41      -3.037 -12.792   1.247  1.00 34.34           H  
ATOM    641  HE1 MET A  41      -5.065 -11.025  -1.654  1.00 10.43           H  
ATOM    642  HE2 MET A  41      -3.496 -11.814  -1.805  1.00  4.11           H  
ATOM    643  HE3 MET A  41      -3.843 -10.796  -0.407  1.00 23.42           H  
ATOM    644  N   GLY A  42       1.060 -14.592  -0.930  1.00 74.40           N  
ATOM    645  CA  GLY A  42       2.023 -15.019  -1.955  1.00 14.41           C  
ATOM    646  C   GLY A  42       1.921 -14.207  -3.239  1.00 14.31           C  
ATOM    647  O   GLY A  42       2.675 -14.449  -4.188  1.00 64.23           O  
ATOM    648  H   GLY A  42       1.298 -13.850  -0.337  1.00 42.44           H  
ATOM    649  HA2 GLY A  42       3.017 -14.897  -1.553  1.00 71.25           H  
ATOM    650  HA3 GLY A  42       1.875 -16.068  -2.192  1.00 44.43           H  
ATOM    651  N   LYS A  43       0.983 -13.242  -3.269  1.00 54.14           N  
ATOM    652  CA  LYS A  43       0.821 -12.294  -4.381  1.00 42.22           C  
ATOM    653  C   LYS A  43       1.843 -11.152  -4.225  1.00 54.44           C  
ATOM    654  O   LYS A  43       1.500 -10.012  -3.914  1.00 54.03           O  
ATOM    655  CB  LYS A  43      -0.638 -11.768  -4.420  1.00  5.20           C  
ATOM    656  CG  LYS A  43      -1.691 -12.857  -4.711  1.00 73.10           C  
ATOM    657  CD  LYS A  43      -3.135 -12.295  -4.750  1.00 24.11           C  
ATOM    658  CE  LYS A  43      -4.137 -13.293  -5.345  1.00 14.14           C  
ATOM    659  NZ  LYS A  43      -3.808 -13.628  -6.756  1.00 41.33           N  
ATOM    660  H   LYS A  43       0.382 -13.161  -2.504  1.00 44.34           H  
ATOM    661  HA  LYS A  43       1.029 -12.821  -5.311  1.00 65.41           H  
ATOM    662  HB2 LYS A  43      -0.871 -11.313  -3.462  1.00 40.33           H  
ATOM    663  HB3 LYS A  43      -0.715 -11.005  -5.190  1.00  2.02           H  
ATOM    664  HG2 LYS A  43      -1.460 -13.309  -5.671  1.00 53.11           H  
ATOM    665  HG3 LYS A  43      -1.626 -13.616  -3.937  1.00 45.03           H  
ATOM    666  HD2 LYS A  43      -3.444 -12.045  -3.740  1.00  1.31           H  
ATOM    667  HD3 LYS A  43      -3.149 -11.390  -5.355  1.00 23.42           H  
ATOM    668  HE2 LYS A  43      -4.128 -14.207  -4.758  1.00 74.31           H  
ATOM    669  HE3 LYS A  43      -5.130 -12.862  -5.313  1.00 45.31           H  
ATOM    670  HZ1 LYS A  43      -3.677 -12.761  -7.315  1.00 75.54           H  
ATOM    671  HZ2 LYS A  43      -4.577 -14.181  -7.179  1.00 22.42           H  
ATOM    672  HZ3 LYS A  43      -2.934 -14.192  -6.801  1.00 21.34           H  
ATOM    673  N   VAL A  44       3.109 -11.518  -4.435  1.00 23.42           N  
ATOM    674  CA  VAL A  44       4.284 -10.662  -4.220  1.00 14.15           C  
ATOM    675  C   VAL A  44       4.332  -9.498  -5.231  1.00 54.42           C  
ATOM    676  O   VAL A  44       4.583  -8.355  -4.858  1.00 54.33           O  
ATOM    677  CB  VAL A  44       5.592 -11.533  -4.334  1.00 31.02           C  
ATOM    678  CG1 VAL A  44       6.871 -10.682  -4.210  1.00 41.21           C  
ATOM    679  CG2 VAL A  44       5.582 -12.684  -3.292  1.00 60.12           C  
ATOM    680  H   VAL A  44       3.265 -12.428  -4.759  1.00 60.41           H  
ATOM    681  HA  VAL A  44       4.226 -10.260  -3.210  1.00 13.44           H  
ATOM    682  HB  VAL A  44       5.600 -11.989  -5.323  1.00 62.13           H  
ATOM    683 HG11 VAL A  44       7.745 -11.315  -4.310  1.00 21.03           H  
ATOM    684 HG12 VAL A  44       6.895 -10.194  -3.244  1.00 62.14           H  
ATOM    685 HG13 VAL A  44       6.890  -9.927  -4.989  1.00  3.21           H  
ATOM    686 HG21 VAL A  44       6.467 -13.300  -3.413  1.00 11.23           H  
ATOM    687 HG22 VAL A  44       4.701 -13.299  -3.431  1.00 44.33           H  
ATOM    688 HG23 VAL A  44       5.571 -12.270  -2.291  1.00 24.12           H  
ATOM    689  N   LYS A  45       4.078  -9.822  -6.511  1.00  5.42           N  
ATOM    690  CA  LYS A  45       4.147  -8.860  -7.636  1.00 44.43           C  
ATOM    691  C   LYS A  45       2.989  -7.845  -7.551  1.00 32.14           C  
ATOM    692  O   LYS A  45       3.146  -6.671  -7.916  1.00 32.15           O  
ATOM    693  CB  LYS A  45       4.142  -9.608  -9.010  1.00 61.35           C  
ATOM    694  CG  LYS A  45       5.490 -10.293  -9.388  1.00 13.24           C  
ATOM    695  CD  LYS A  45       5.949 -11.379  -8.380  1.00 12.35           C  
ATOM    696  CE  LYS A  45       7.253 -12.077  -8.797  1.00  4.11           C  
ATOM    697  NZ  LYS A  45       7.127 -12.768 -10.111  1.00 42.14           N  
ATOM    698  H   LYS A  45       3.824 -10.746  -6.707  1.00  1.32           H  
ATOM    699  HA  LYS A  45       5.091  -8.321  -7.544  1.00 30.03           H  
ATOM    700  HB2 LYS A  45       3.366 -10.368  -8.993  1.00 75.32           H  
ATOM    701  HB3 LYS A  45       3.900  -8.895  -9.794  1.00 21.03           H  
ATOM    702  HG2 LYS A  45       5.380 -10.751 -10.364  1.00 33.11           H  
ATOM    703  HG3 LYS A  45       6.254  -9.523  -9.448  1.00 22.52           H  
ATOM    704  HD2 LYS A  45       6.101 -10.914  -7.411  1.00 13.33           H  
ATOM    705  HD3 LYS A  45       5.167 -12.125  -8.291  1.00 72.31           H  
ATOM    706  HE2 LYS A  45       8.044 -11.340  -8.867  1.00 44.45           H  
ATOM    707  HE3 LYS A  45       7.520 -12.809  -8.042  1.00 22.20           H  
ATOM    708  HZ1 LYS A  45       6.356 -13.463 -10.081  1.00 42.30           H  
ATOM    709  HZ2 LYS A  45       8.010 -13.266 -10.340  1.00 14.42           H  
ATOM    710  HZ3 LYS A  45       6.933 -12.077 -10.862  1.00  1.33           H  
ATOM    711  N   GLU A  46       1.834  -8.323  -7.054  1.00 44.33           N  
ATOM    712  CA  GLU A  46       0.648  -7.485  -6.797  1.00 23.22           C  
ATOM    713  C   GLU A  46       0.892  -6.573  -5.581  1.00 73.25           C  
ATOM    714  O   GLU A  46       0.459  -5.420  -5.574  1.00 72.44           O  
ATOM    715  CB  GLU A  46      -0.600  -8.382  -6.588  1.00 21.10           C  
ATOM    716  CG  GLU A  46      -0.977  -9.204  -7.840  1.00 40.42           C  
ATOM    717  CD  GLU A  46      -2.172 -10.151  -7.636  1.00 43.24           C  
ATOM    718  OE1 GLU A  46      -3.243  -9.684  -7.193  1.00  1.14           O  
ATOM    719  OE2 GLU A  46      -2.060 -11.358  -7.938  1.00 53.54           O  
ATOM    720  H   GLU A  46       1.781  -9.278  -6.846  1.00 22.41           H  
ATOM    721  HA  GLU A  46       0.487  -6.860  -7.674  1.00 22.14           H  
ATOM    722  HB2 GLU A  46      -0.409  -9.071  -5.770  1.00 20.23           H  
ATOM    723  HB3 GLU A  46      -1.450  -7.759  -6.324  1.00 74.31           H  
ATOM    724  HG2 GLU A  46      -1.225  -8.515  -8.640  1.00 34.23           H  
ATOM    725  HG3 GLU A  46      -0.111  -9.786  -8.139  1.00 62.12           H  
ATOM    726  N   ALA A  47       1.627  -7.107  -4.580  1.00 12.23           N  
ATOM    727  CA  ALA A  47       2.048  -6.355  -3.385  1.00 65.31           C  
ATOM    728  C   ALA A  47       2.928  -5.157  -3.780  1.00 30.00           C  
ATOM    729  O   ALA A  47       2.722  -4.054  -3.275  1.00 43.30           O  
ATOM    730  CB  ALA A  47       2.791  -7.279  -2.405  1.00 61.14           C  
ATOM    731  H   ALA A  47       1.897  -8.045  -4.651  1.00 75.31           H  
ATOM    732  HA  ALA A  47       1.150  -5.991  -2.888  1.00 75.51           H  
ATOM    733  HB1 ALA A  47       3.699  -7.650  -2.867  1.00 24.33           H  
ATOM    734  HB2 ALA A  47       2.159  -8.118  -2.145  1.00 10.14           H  
ATOM    735  HB3 ALA A  47       3.041  -6.732  -1.503  1.00 53.21           H  
ATOM    736  N   ILE A  48       3.874  -5.410  -4.722  1.00 30.10           N  
ATOM    737  CA  ILE A  48       4.792  -4.391  -5.281  1.00 41.54           C  
ATOM    738  C   ILE A  48       4.017  -3.185  -5.815  1.00 24.42           C  
ATOM    739  O   ILE A  48       4.331  -2.048  -5.458  1.00 53.55           O  
ATOM    740  CB  ILE A  48       5.685  -4.995  -6.438  1.00  4.54           C  
ATOM    741  CG1 ILE A  48       6.600  -6.131  -5.895  1.00  2.42           C  
ATOM    742  CG2 ILE A  48       6.532  -3.909  -7.160  1.00 21.20           C  
ATOM    743  CD1 ILE A  48       7.362  -6.881  -6.967  1.00 61.11           C  
ATOM    744  H   ILE A  48       3.956  -6.328  -5.056  1.00 24.11           H  
ATOM    745  HA  ILE A  48       5.450  -4.061  -4.478  1.00 51.24           H  
ATOM    746  HB  ILE A  48       5.014  -5.423  -7.179  1.00 44.21           H  
ATOM    747 HG12 ILE A  48       7.324  -5.716  -5.206  1.00 74.21           H  
ATOM    748 HG13 ILE A  48       5.993  -6.854  -5.363  1.00  2.13           H  
ATOM    749 HG21 ILE A  48       7.212  -3.449  -6.454  1.00 31.15           H  
ATOM    750 HG22 ILE A  48       5.880  -3.148  -7.574  1.00 73.32           H  
ATOM    751 HG23 ILE A  48       7.103  -4.358  -7.963  1.00 24.41           H  
ATOM    752 HD11 ILE A  48       8.034  -6.205  -7.481  1.00 53.14           H  
ATOM    753 HD12 ILE A  48       6.669  -7.310  -7.676  1.00 62.34           H  
ATOM    754 HD13 ILE A  48       7.932  -7.668  -6.507  1.00  3.32           H  
ATOM    755  N   GLU A  49       2.990  -3.465  -6.647  1.00 24.44           N  
ATOM    756  CA  GLU A  49       2.142  -2.431  -7.263  1.00 73.15           C  
ATOM    757  C   GLU A  49       1.553  -1.504  -6.197  1.00 72.52           C  
ATOM    758  O   GLU A  49       1.725  -0.293  -6.259  1.00 24.13           O  
ATOM    759  CB  GLU A  49       0.995  -3.082  -8.088  1.00 35.32           C  
ATOM    760  CG  GLU A  49       1.471  -3.897  -9.305  1.00 52.22           C  
ATOM    761  CD  GLU A  49       2.281  -3.050 -10.307  1.00 43.30           C  
ATOM    762  OE1 GLU A  49       1.664  -2.318 -11.115  1.00 22.20           O  
ATOM    763  OE2 GLU A  49       3.531  -3.094 -10.278  1.00  2.11           O  
ATOM    764  H   GLU A  49       2.796  -4.408  -6.852  1.00  1.24           H  
ATOM    765  HA  GLU A  49       2.769  -1.854  -7.931  1.00 33.22           H  
ATOM    766  HB2 GLU A  49       0.431  -3.744  -7.437  1.00 73.32           H  
ATOM    767  HB3 GLU A  49       0.327  -2.301  -8.443  1.00 41.51           H  
ATOM    768  HG2 GLU A  49       2.084  -4.721  -8.952  1.00  3.15           H  
ATOM    769  HG3 GLU A  49       0.600  -4.304  -9.811  1.00  3.31           H  
ATOM    770  N   TYR A  50       0.938  -2.112  -5.183  1.00 20.34           N  
ATOM    771  CA  TYR A  50       0.224  -1.390  -4.126  1.00 44.23           C  
ATOM    772  C   TYR A  50       1.162  -0.637  -3.170  1.00 13.42           C  
ATOM    773  O   TYR A  50       0.772   0.405  -2.643  1.00 44.15           O  
ATOM    774  CB  TYR A  50      -0.699  -2.355  -3.364  1.00 33.04           C  
ATOM    775  CG  TYR A  50      -1.945  -2.732  -4.174  1.00  3.23           C  
ATOM    776  CD1 TYR A  50      -2.962  -1.793  -4.387  1.00 11.51           C  
ATOM    777  CD2 TYR A  50      -2.099  -4.001  -4.748  1.00  0.33           C  
ATOM    778  CE1 TYR A  50      -4.081  -2.110  -5.125  1.00 44.15           C  
ATOM    779  CE2 TYR A  50      -3.216  -4.316  -5.492  1.00 12.10           C  
ATOM    780  CZ  TYR A  50      -4.202  -3.369  -5.678  1.00 34.54           C  
ATOM    781  OH  TYR A  50      -5.315  -3.680  -6.419  1.00 74.21           O  
ATOM    782  H   TYR A  50       0.971  -3.093  -5.134  1.00 71.30           H  
ATOM    783  HA  TYR A  50      -0.397  -0.646  -4.621  1.00 60.34           H  
ATOM    784  HB2 TYR A  50      -0.156  -3.265  -3.117  1.00 24.22           H  
ATOM    785  HB3 TYR A  50      -1.022  -1.885  -2.449  1.00 41.02           H  
ATOM    786  HD1 TYR A  50      -2.867  -0.806  -3.951  1.00 74.42           H  
ATOM    787  HD2 TYR A  50      -1.327  -4.749  -4.599  1.00 22.40           H  
ATOM    788  HE1 TYR A  50      -4.857  -1.369  -5.273  1.00 32.52           H  
ATOM    789  HE2 TYR A  50      -3.315  -5.306  -5.925  1.00 30.15           H  
ATOM    790  HH  TYR A  50      -5.563  -2.919  -6.955  1.00 41.05           H  
ATOM    791  N   PHE A  51       2.380  -1.163  -2.943  1.00 34.21           N  
ATOM    792  CA  PHE A  51       3.397  -0.469  -2.123  1.00 32.35           C  
ATOM    793  C   PHE A  51       4.012   0.707  -2.905  1.00 74.32           C  
ATOM    794  O   PHE A  51       4.417   1.689  -2.301  1.00 73.51           O  
ATOM    795  CB  PHE A  51       4.545  -1.405  -1.686  1.00 15.14           C  
ATOM    796  CG  PHE A  51       4.184  -2.575  -0.780  1.00 22.31           C  
ATOM    797  CD1 PHE A  51       3.263  -2.439   0.254  1.00 60.12           C  
ATOM    798  CD2 PHE A  51       4.808  -3.815  -0.953  1.00 54.45           C  
ATOM    799  CE1 PHE A  51       2.976  -3.504   1.083  1.00 11.11           C  
ATOM    800  CE2 PHE A  51       4.513  -4.880  -0.128  1.00 22.44           C  
ATOM    801  CZ  PHE A  51       3.597  -4.726   0.888  1.00 61.53           C  
ATOM    802  H   PHE A  51       2.607  -2.026  -3.347  1.00 50.43           H  
ATOM    803  HA  PHE A  51       2.901  -0.078  -1.235  1.00 35.34           H  
ATOM    804  HB2 PHE A  51       5.007  -1.814  -2.578  1.00  1.34           H  
ATOM    805  HB3 PHE A  51       5.294  -0.818  -1.160  1.00 42.11           H  
ATOM    806  HD1 PHE A  51       2.768  -1.485   0.412  1.00 74.21           H  
ATOM    807  HD2 PHE A  51       5.536  -3.936  -1.752  1.00 22.24           H  
ATOM    808  HE1 PHE A  51       2.257  -3.386   1.887  1.00 75.13           H  
ATOM    809  HE2 PHE A  51       4.999  -5.835  -0.281  1.00 45.41           H  
ATOM    810  HZ  PHE A  51       3.367  -5.561   1.537  1.00 41.34           H  
ATOM    811  N   LEU A  52       4.088   0.570  -4.246  1.00 22.45           N  
ATOM    812  CA  LEU A  52       4.673   1.609  -5.140  1.00 21.10           C  
ATOM    813  C   LEU A  52       3.724   2.808  -5.227  1.00 14.52           C  
ATOM    814  O   LEU A  52       4.156   3.959  -5.172  1.00 63.10           O  
ATOM    815  CB  LEU A  52       4.946   1.045  -6.576  1.00  4.31           C  
ATOM    816  CG  LEU A  52       6.245   0.194  -6.767  1.00 61.42           C  
ATOM    817  CD1 LEU A  52       6.304  -0.416  -8.184  1.00 61.22           C  
ATOM    818  CD2 LEU A  52       7.510   1.030  -6.481  1.00 52.24           C  
ATOM    819  H   LEU A  52       3.709  -0.246  -4.648  1.00 55.03           H  
ATOM    820  HA  LEU A  52       5.613   1.935  -4.700  1.00 64.24           H  
ATOM    821  HB2 LEU A  52       4.095   0.429  -6.855  1.00 20.24           H  
ATOM    822  HB3 LEU A  52       4.991   1.878  -7.273  1.00  4.21           H  
ATOM    823  HG  LEU A  52       6.230  -0.631  -6.062  1.00 20.42           H  
ATOM    824 HD11 LEU A  52       6.335   0.372  -8.929  1.00 45.02           H  
ATOM    825 HD12 LEU A  52       5.429  -1.030  -8.352  1.00  4.44           H  
ATOM    826 HD13 LEU A  52       7.188  -1.034  -8.280  1.00 24.55           H  
ATOM    827 HD21 LEU A  52       8.389   0.408  -6.591  1.00  1.33           H  
ATOM    828 HD22 LEU A  52       7.474   1.411  -5.469  1.00 32.31           H  
ATOM    829 HD23 LEU A  52       7.571   1.861  -7.174  1.00 62.21           H  
ATOM    830  N   ARG A  53       2.428   2.498  -5.371  1.00 31.15           N  
ATOM    831  CA  ARG A  53       1.354   3.494  -5.463  1.00 61.01           C  
ATOM    832  C   ARG A  53       1.142   4.167  -4.102  1.00  3.33           C  
ATOM    833  O   ARG A  53       0.979   5.379  -4.041  1.00 51.23           O  
ATOM    834  CB  ARG A  53       0.058   2.810  -5.971  1.00  1.13           C  
ATOM    835  CG  ARG A  53       0.228   2.158  -7.360  1.00 22.24           C  
ATOM    836  CD  ARG A  53      -0.920   1.207  -7.747  1.00 61.51           C  
ATOM    837  NE  ARG A  53      -0.554   0.361  -8.901  1.00 14.33           N  
ATOM    838  CZ  ARG A  53      -1.421  -0.296  -9.689  1.00 54.01           C  
ATOM    839  NH1 ARG A  53      -2.737  -0.211  -9.487  1.00 64.21           N  
ATOM    840  NH2 ARG A  53      -0.961  -1.042 -10.685  1.00 74.41           N  
ATOM    841  H   ARG A  53       2.185   1.549  -5.418  1.00 73.34           H  
ATOM    842  HA  ARG A  53       1.662   4.248  -6.188  1.00 22.42           H  
ATOM    843  HB2 ARG A  53      -0.238   2.041  -5.259  1.00  4.03           H  
ATOM    844  HB3 ARG A  53      -0.736   3.549  -6.033  1.00  5.14           H  
ATOM    845  HG2 ARG A  53       0.294   2.940  -8.108  1.00 61.43           H  
ATOM    846  HG3 ARG A  53       1.158   1.596  -7.365  1.00 25.33           H  
ATOM    847  HD2 ARG A  53      -1.150   0.563  -6.906  1.00  4.03           H  
ATOM    848  HD3 ARG A  53      -1.796   1.793  -8.003  1.00 30.44           H  
ATOM    849  HE  ARG A  53       0.410   0.268  -9.091  1.00 54.22           H  
ATOM    850 HH11 ARG A  53      -3.097   0.343  -8.731  1.00  3.32           H  
ATOM    851 HH12 ARG A  53      -3.376  -0.702 -10.087  1.00 41.02           H  
ATOM    852 HH21 ARG A  53       0.028  -1.129 -10.840  1.00 72.41           H  
ATOM    853 HH22 ARG A  53      -1.600  -1.534 -11.280  1.00 32.33           H  
ATOM    854  N   ALA A  54       1.191   3.358  -3.019  1.00 63.32           N  
ATOM    855  CA  ALA A  54       1.116   3.857  -1.630  1.00 30.42           C  
ATOM    856  C   ALA A  54       2.253   4.841  -1.344  1.00 75.10           C  
ATOM    857  O   ALA A  54       2.011   5.964  -0.888  1.00 11.24           O  
ATOM    858  CB  ALA A  54       1.188   2.688  -0.638  1.00 55.14           C  
ATOM    859  H   ALA A  54       1.274   2.390  -3.160  1.00 31.05           H  
ATOM    860  HA  ALA A  54       0.159   4.355  -1.502  1.00 21.01           H  
ATOM    861  HB1 ALA A  54       1.107   3.059   0.377  1.00 35.32           H  
ATOM    862  HB2 ALA A  54       2.128   2.161  -0.753  1.00  2.50           H  
ATOM    863  HB3 ALA A  54       0.372   1.999  -0.826  1.00 64.32           H  
ATOM    864  N   LYS A  55       3.483   4.396  -1.680  1.00  3.14           N  
ATOM    865  CA  LYS A  55       4.725   5.158  -1.478  1.00 73.44           C  
ATOM    866  C   LYS A  55       4.678   6.476  -2.257  1.00 12.52           C  
ATOM    867  O   LYS A  55       5.038   7.517  -1.724  1.00 73.31           O  
ATOM    868  CB  LYS A  55       5.947   4.316  -1.938  1.00  2.11           C  
ATOM    869  CG  LYS A  55       7.302   5.020  -1.767  1.00 35.24           C  
ATOM    870  CD  LYS A  55       8.495   4.203  -2.301  1.00 75.35           C  
ATOM    871  CE  LYS A  55       9.816   4.972  -2.135  1.00 42.13           C  
ATOM    872  NZ  LYS A  55       9.772   6.303  -2.808  1.00 51.30           N  
ATOM    873  H   LYS A  55       3.552   3.511  -2.091  1.00 75.13           H  
ATOM    874  HA  LYS A  55       4.816   5.367  -0.416  1.00 11.00           H  
ATOM    875  HB2 LYS A  55       5.967   3.393  -1.363  1.00 22.30           H  
ATOM    876  HB3 LYS A  55       5.821   4.060  -2.988  1.00 21.41           H  
ATOM    877  HG2 LYS A  55       7.267   5.969  -2.296  1.00 22.34           H  
ATOM    878  HG3 LYS A  55       7.454   5.217  -0.710  1.00 31.34           H  
ATOM    879  HD2 LYS A  55       8.560   3.265  -1.757  1.00 45.43           H  
ATOM    880  HD3 LYS A  55       8.340   3.996  -3.354  1.00  5.13           H  
ATOM    881  HE2 LYS A  55      10.012   5.122  -1.080  1.00 34.03           H  
ATOM    882  HE3 LYS A  55      10.619   4.388  -2.566  1.00 51.32           H  
ATOM    883  HZ1 LYS A  55       9.595   6.188  -3.824  1.00 33.42           H  
ATOM    884  HZ2 LYS A  55      10.674   6.797  -2.681  1.00 32.13           H  
ATOM    885  HZ3 LYS A  55       9.010   6.891  -2.400  1.00 22.44           H  
ATOM    886  N   LYS A  56       4.191   6.390  -3.507  1.00 73.33           N  
ATOM    887  CA  LYS A  56       4.045   7.531  -4.434  1.00 72.25           C  
ATOM    888  C   LYS A  56       3.175   8.641  -3.816  1.00 13.30           C  
ATOM    889  O   LYS A  56       3.506   9.831  -3.912  1.00 43.32           O  
ATOM    890  CB  LYS A  56       3.431   7.016  -5.767  1.00 12.41           C  
ATOM    891  CG  LYS A  56       3.181   8.084  -6.857  1.00 35.11           C  
ATOM    892  CD  LYS A  56       2.544   7.484  -8.141  1.00 74.34           C  
ATOM    893  CE  LYS A  56       1.173   6.812  -7.888  1.00 21.22           C  
ATOM    894  NZ  LYS A  56       0.619   6.182  -9.126  1.00 41.13           N  
ATOM    895  H   LYS A  56       3.908   5.506  -3.824  1.00 55.42           H  
ATOM    896  HA  LYS A  56       5.038   7.924  -4.627  1.00 41.14           H  
ATOM    897  HB2 LYS A  56       4.103   6.273  -6.183  1.00  1.12           H  
ATOM    898  HB3 LYS A  56       2.486   6.528  -5.545  1.00 55.11           H  
ATOM    899  HG2 LYS A  56       2.520   8.850  -6.458  1.00 35.23           H  
ATOM    900  HG3 LYS A  56       4.131   8.543  -7.116  1.00  5.24           H  
ATOM    901  HD2 LYS A  56       2.408   8.278  -8.866  1.00 63.10           H  
ATOM    902  HD3 LYS A  56       3.224   6.746  -8.555  1.00 34.30           H  
ATOM    903  HE2 LYS A  56       1.286   6.045  -7.131  1.00 32.22           H  
ATOM    904  HE3 LYS A  56       0.473   7.560  -7.535  1.00 62.31           H  
ATOM    905  HZ1 LYS A  56      -0.300   5.735  -8.923  1.00 72.21           H  
ATOM    906  HZ2 LYS A  56       1.271   5.455  -9.483  1.00 50.40           H  
ATOM    907  HZ3 LYS A  56       0.486   6.898  -9.867  1.00 51.11           H  
ATOM    908  N   VAL A  57       2.082   8.228  -3.153  1.00 53.42           N  
ATOM    909  CA  VAL A  57       1.153   9.154  -2.486  1.00 63.25           C  
ATOM    910  C   VAL A  57       1.815   9.759  -1.217  1.00 24.14           C  
ATOM    911  O   VAL A  57       1.647  10.946  -0.942  1.00 54.24           O  
ATOM    912  CB  VAL A  57      -0.213   8.449  -2.132  1.00 13.25           C  
ATOM    913  CG1 VAL A  57      -1.212   9.442  -1.514  1.00 21.12           C  
ATOM    914  CG2 VAL A  57      -0.840   7.778  -3.378  1.00 63.13           C  
ATOM    915  H   VAL A  57       1.901   7.263  -3.101  1.00 44.13           H  
ATOM    916  HA  VAL A  57       0.942   9.961  -3.187  1.00  1.12           H  
ATOM    917  HB  VAL A  57      -0.011   7.670  -1.397  1.00 13.33           H  
ATOM    918 HG11 VAL A  57      -1.439  10.225  -2.227  1.00 43.53           H  
ATOM    919 HG12 VAL A  57      -0.783   9.889  -0.623  1.00 43.23           H  
ATOM    920 HG13 VAL A  57      -2.124   8.927  -1.245  1.00 74.44           H  
ATOM    921 HG21 VAL A  57      -1.091   8.532  -4.112  1.00 74.21           H  
ATOM    922 HG22 VAL A  57      -1.735   7.238  -3.097  1.00 32.31           H  
ATOM    923 HG23 VAL A  57      -0.133   7.086  -3.810  1.00 22.24           H  
ATOM    924  N   PHE A  58       2.598   8.933  -0.475  1.00 63.22           N  
ATOM    925  CA  PHE A  58       3.393   9.401   0.697  1.00 21.21           C  
ATOM    926  C   PHE A  58       4.464  10.433   0.274  1.00 64.44           C  
ATOM    927  O   PHE A  58       4.719  11.397   0.999  1.00 54.30           O  
ATOM    928  CB  PHE A  58       4.087   8.218   1.433  1.00 31.51           C  
ATOM    929  CG  PHE A  58       3.161   7.307   2.242  1.00 52.05           C  
ATOM    930  CD1 PHE A  58       2.379   7.824   3.277  1.00 13.33           C  
ATOM    931  CD2 PHE A  58       3.106   5.931   2.004  1.00 64.05           C  
ATOM    932  CE1 PHE A  58       1.573   6.996   4.036  1.00  3.23           C  
ATOM    933  CE2 PHE A  58       2.307   5.106   2.768  1.00 41.35           C  
ATOM    934  CZ  PHE A  58       1.543   5.638   3.784  1.00 61.44           C  
ATOM    935  H   PHE A  58       2.638   7.982  -0.716  1.00 25.34           H  
ATOM    936  HA  PHE A  58       2.703   9.881   1.384  1.00 55.22           H  
ATOM    937  HB2 PHE A  58       4.608   7.607   0.703  1.00 55.15           H  
ATOM    938  HB3 PHE A  58       4.831   8.615   2.126  1.00 11.41           H  
ATOM    939  HD1 PHE A  58       2.397   8.891   3.482  1.00 62.04           H  
ATOM    940  HD2 PHE A  58       3.704   5.507   1.205  1.00 11.20           H  
ATOM    941  HE1 PHE A  58       0.968   7.410   4.835  1.00 53.24           H  
ATOM    942  HE2 PHE A  58       2.278   4.042   2.566  1.00  2.43           H  
ATOM    943  HZ  PHE A  58       0.917   4.991   4.383  1.00 70.04           H  
ATOM    944  N   ASP A  59       5.067  10.212  -0.912  1.00 25.03           N  
ATOM    945  CA  ASP A  59       6.096  11.106  -1.492  1.00 60.31           C  
ATOM    946  C   ASP A  59       5.479  12.471  -1.851  1.00 35.42           C  
ATOM    947  O   ASP A  59       6.142  13.513  -1.741  1.00 35.11           O  
ATOM    948  CB  ASP A  59       6.761  10.466  -2.755  1.00  5.10           C  
ATOM    949  CG  ASP A  59       7.658   9.244  -2.454  1.00 13.41           C  
ATOM    950  OD1 ASP A  59       8.525   9.338  -1.560  1.00  0.31           O  
ATOM    951  OD2 ASP A  59       7.524   8.193  -3.124  1.00 14.24           O  
ATOM    952  H   ASP A  59       4.802   9.421  -1.422  1.00 74.45           H  
ATOM    953  HA  ASP A  59       6.857  11.260  -0.733  1.00 43.32           H  
ATOM    954  HB2 ASP A  59       5.981  10.167  -3.449  1.00 13.15           H  
ATOM    955  HB3 ASP A  59       7.380  11.215  -3.245  1.00 31.33           H  
ATOM    956  N   ALA A  60       4.197  12.443  -2.282  1.00 51.33           N  
ATOM    957  CA  ALA A  60       3.412  13.655  -2.584  1.00 31.33           C  
ATOM    958  C   ALA A  60       3.136  14.463  -1.304  1.00 30.24           C  
ATOM    959  O   ALA A  60       3.229  15.695  -1.301  1.00 71.33           O  
ATOM    960  CB  ALA A  60       2.090  13.272  -3.271  1.00 71.24           C  
ATOM    961  H   ALA A  60       3.765  11.569  -2.399  1.00 52.23           H  
ATOM    962  HA  ALA A  60       3.987  14.267  -3.273  1.00  4.30           H  
ATOM    963  HB1 ALA A  60       1.534  14.166  -3.533  1.00 30.51           H  
ATOM    964  HB2 ALA A  60       1.489  12.664  -2.603  1.00 32.34           H  
ATOM    965  HB3 ALA A  60       2.298  12.709  -4.170  1.00 11.01           H  
ATOM    966  N   GLU A  61       2.845  13.737  -0.213  1.00 72.52           N  
ATOM    967  CA  GLU A  61       2.587  14.320   1.117  1.00 73.44           C  
ATOM    968  C   GLU A  61       3.894  14.731   1.810  1.00 33.05           C  
ATOM    969  O   GLU A  61       3.863  15.443   2.821  1.00 40.34           O  
ATOM    970  CB  GLU A  61       1.829  13.283   1.988  1.00 53.21           C  
ATOM    971  CG  GLU A  61       0.496  12.816   1.388  1.00 65.33           C  
ATOM    972  CD  GLU A  61      -0.555  13.937   1.241  1.00 24.51           C  
ATOM    973  OE1 GLU A  61      -1.326  14.168   2.201  1.00 33.03           O  
ATOM    974  OE2 GLU A  61      -0.621  14.586   0.172  1.00 14.21           O  
ATOM    975  H   GLU A  61       2.801  12.761  -0.304  1.00 30.32           H  
ATOM    976  HA  GLU A  61       1.964  15.199   0.989  1.00 15.32           H  
ATOM    977  HB2 GLU A  61       2.463  12.409   2.128  1.00 51.33           H  
ATOM    978  HB3 GLU A  61       1.628  13.718   2.961  1.00 74.14           H  
ATOM    979  HG2 GLU A  61       0.689  12.387   0.409  1.00 32.31           H  
ATOM    980  HG3 GLU A  61       0.088  12.035   2.024  1.00 15.42           H  
ATOM    981  N   HIS A  62       5.030  14.245   1.252  1.00 45.30           N  
ATOM    982  CA  HIS A  62       6.393  14.447   1.781  1.00 42.14           C  
ATOM    983  C   HIS A  62       6.589  13.707   3.118  1.00 32.10           C  
ATOM    984  O   HIS A  62       7.518  14.010   3.881  1.00 75.20           O  
ATOM    985  CB  HIS A  62       6.753  15.962   1.870  1.00 74.14           C  
ATOM    986  CG  HIS A  62       6.631  16.676   0.544  1.00  2.34           C  
ATOM    987  ND1 HIS A  62       5.839  17.785   0.349  1.00  3.33           N  
ATOM    988  CD2 HIS A  62       7.208  16.420  -0.656  1.00 11.11           C  
ATOM    989  CE1 HIS A  62       5.922  18.170  -0.906  1.00  4.23           C  
ATOM    990  NE2 HIS A  62       6.748  17.362  -1.535  1.00  3.43           N  
ATOM    991  H   HIS A  62       4.942  13.705   0.441  1.00 23.43           H  
ATOM    992  HA  HIS A  62       7.060  13.984   1.065  1.00 13.41           H  
ATOM    993  HB2 HIS A  62       6.086  16.445   2.573  1.00 40.45           H  
ATOM    994  HB3 HIS A  62       7.774  16.077   2.217  1.00 65.24           H  
ATOM    995  HD1 HIS A  62       5.292  18.227   1.035  1.00 50.04           H  
ATOM    996  HD2 HIS A  62       7.888  15.613  -0.883  1.00 40.23           H  
ATOM    997  HE1 HIS A  62       5.397  19.008  -1.347  1.00 30.22           H  
ATOM    998  HE2 HIS A  62       7.131  17.535  -2.419  1.00 37.83           H  
ATOM    999  N   ASP A  63       5.738  12.684   3.351  1.00  4.13           N  
ATOM   1000  CA  ASP A  63       5.873  11.766   4.482  1.00 52.14           C  
ATOM   1001  C   ASP A  63       6.904  10.696   4.098  1.00 73.52           C  
ATOM   1002  O   ASP A  63       6.572   9.648   3.524  1.00 53.02           O  
ATOM   1003  CB  ASP A  63       4.508  11.126   4.866  1.00 34.42           C  
ATOM   1004  CG  ASP A  63       4.612  10.148   6.058  1.00 51.23           C  
ATOM   1005  OD1 ASP A  63       5.085  10.565   7.141  1.00  4.41           O  
ATOM   1006  OD2 ASP A  63       4.228   8.970   5.925  1.00 64.14           O  
ATOM   1007  H   ASP A  63       5.001  12.539   2.724  1.00 12.00           H  
ATOM   1008  HA  ASP A  63       6.247  12.331   5.338  1.00 33.31           H  
ATOM   1009  HB2 ASP A  63       3.814  11.915   5.131  1.00  3.42           H  
ATOM   1010  HB3 ASP A  63       4.119  10.596   4.004  1.00 22.44           H  
ATOM   1011  N   THR A  64       8.173  11.035   4.351  1.00 33.21           N  
ATOM   1012  CA  THR A  64       9.325  10.179   4.044  1.00 13.35           C  
ATOM   1013  C   THR A  64       9.311   8.881   4.870  1.00 74.24           C  
ATOM   1014  O   THR A  64       9.877   7.875   4.451  1.00 40.41           O  
ATOM   1015  CB  THR A  64      10.661  10.960   4.269  1.00 72.12           C  
ATOM   1016  OG1 THR A  64      11.795  10.121   3.986  1.00 62.31           O  
ATOM   1017  CG2 THR A  64      10.782  11.530   5.697  1.00 61.15           C  
ATOM   1018  H   THR A  64       8.342  11.915   4.753  1.00 32.24           H  
ATOM   1019  HA  THR A  64       9.264   9.919   2.994  1.00 63.23           H  
ATOM   1020  HB  THR A  64      10.680  11.793   3.575  1.00 61.40           H  
ATOM   1021  HG1 THR A  64      12.607  10.597   4.212  1.00 12.13           H  
ATOM   1022 HG21 THR A  64       9.961  12.211   5.889  1.00 64.23           H  
ATOM   1023 HG22 THR A  64      11.718  12.063   5.799  1.00 70.13           H  
ATOM   1024 HG23 THR A  64      10.752  10.723   6.419  1.00 21.52           H  
ATOM   1025  N   ASP A  65       8.627   8.921   6.033  1.00 65.22           N  
ATOM   1026  CA  ASP A  65       8.484   7.768   6.935  1.00 13.42           C  
ATOM   1027  C   ASP A  65       7.692   6.645   6.254  1.00 45.33           C  
ATOM   1028  O   ASP A  65       8.172   5.512   6.155  1.00 60.41           O  
ATOM   1029  CB  ASP A  65       7.777   8.196   8.248  1.00  2.24           C  
ATOM   1030  CG  ASP A  65       7.660   7.040   9.263  1.00 21.32           C  
ATOM   1031  OD1 ASP A  65       8.656   6.751   9.952  1.00 24.31           O  
ATOM   1032  OD2 ASP A  65       6.588   6.407   9.370  1.00 62.15           O  
ATOM   1033  H   ASP A  65       8.195   9.761   6.291  1.00 55.44           H  
ATOM   1034  HA  ASP A  65       9.484   7.407   7.175  1.00  3.54           H  
ATOM   1035  HB2 ASP A  65       8.341   9.003   8.707  1.00 74.20           H  
ATOM   1036  HB3 ASP A  65       6.779   8.568   8.016  1.00 14.23           H  
ATOM   1037  N   GLY A  66       6.479   6.995   5.781  1.00 52.04           N  
ATOM   1038  CA  GLY A  66       5.593   6.055   5.097  1.00 73.00           C  
ATOM   1039  C   GLY A  66       6.118   5.642   3.736  1.00 53.14           C  
ATOM   1040  O   GLY A  66       5.839   4.528   3.279  1.00 44.42           O  
ATOM   1041  H   GLY A  66       6.176   7.926   5.898  1.00 54.41           H  
ATOM   1042  HA2 GLY A  66       5.471   5.172   5.711  1.00 33.21           H  
ATOM   1043  HA3 GLY A  66       4.625   6.523   4.970  1.00  3.00           H  
ATOM   1044  N   ALA A  67       6.862   6.552   3.081  1.00 21.42           N  
ATOM   1045  CA  ALA A  67       7.541   6.268   1.806  1.00 21.05           C  
ATOM   1046  C   ALA A  67       8.589   5.148   1.986  1.00 64.41           C  
ATOM   1047  O   ALA A  67       8.628   4.190   1.210  1.00 24.11           O  
ATOM   1048  CB  ALA A  67       8.186   7.545   1.256  1.00 33.02           C  
ATOM   1049  H   ALA A  67       6.943   7.457   3.463  1.00 23.41           H  
ATOM   1050  HA  ALA A  67       6.787   5.938   1.094  1.00 40.44           H  
ATOM   1051  HB1 ALA A  67       8.649   7.343   0.298  1.00 52.11           H  
ATOM   1052  HB2 ALA A  67       8.938   7.906   1.949  1.00 70.43           H  
ATOM   1053  HB3 ALA A  67       7.429   8.312   1.127  1.00 10.03           H  
ATOM   1054  N   ARG A  68       9.403   5.281   3.051  1.00 62.21           N  
ATOM   1055  CA  ARG A  68      10.430   4.285   3.439  1.00 52.04           C  
ATOM   1056  C   ARG A  68       9.778   2.997   3.983  1.00 73.02           C  
ATOM   1057  O   ARG A  68      10.350   1.917   3.857  1.00 42.12           O  
ATOM   1058  CB  ARG A  68      11.390   4.882   4.506  1.00 23.22           C  
ATOM   1059  CG  ARG A  68      12.350   5.978   3.984  1.00 14.01           C  
ATOM   1060  CD  ARG A  68      13.138   6.670   5.120  1.00 75.02           C  
ATOM   1061  NE  ARG A  68      13.946   5.720   5.908  1.00 23.13           N  
ATOM   1062  CZ  ARG A  68      14.835   6.055   6.863  1.00 51.42           C  
ATOM   1063  NH1 ARG A  68      15.060   7.331   7.177  1.00 64.02           N  
ATOM   1064  NH2 ARG A  68      15.505   5.100   7.491  1.00 21.21           N  
ATOM   1065  H   ARG A  68       9.305   6.081   3.610  1.00  2.02           H  
ATOM   1066  HA  ARG A  68      11.002   4.037   2.547  1.00 65.43           H  
ATOM   1067  HB2 ARG A  68      10.795   5.307   5.309  1.00 63.04           H  
ATOM   1068  HB3 ARG A  68      11.996   4.080   4.920  1.00 52.13           H  
ATOM   1069  HG2 ARG A  68      13.056   5.525   3.297  1.00 51.24           H  
ATOM   1070  HG3 ARG A  68      11.772   6.729   3.454  1.00 73.21           H  
ATOM   1071  HD2 ARG A  68      13.801   7.407   4.681  1.00 61.54           H  
ATOM   1072  HD3 ARG A  68      12.437   7.170   5.778  1.00 62.22           H  
ATOM   1073  HE  ARG A  68      13.811   4.764   5.721  1.00 23.33           H  
ATOM   1074 HH11 ARG A  68      14.569   8.064   6.703  1.00 44.13           H  
ATOM   1075 HH12 ARG A  68      15.733   7.567   7.890  1.00 44.40           H  
ATOM   1076 HH21 ARG A  68      15.357   4.138   7.254  1.00 14.41           H  
ATOM   1077 HH22 ARG A  68      16.176   5.338   8.198  1.00 52.11           H  
ATOM   1078  N   ARG A  69       8.595   3.142   4.611  1.00 24.03           N  
ATOM   1079  CA  ARG A  69       7.835   2.022   5.214  1.00 11.22           C  
ATOM   1080  C   ARG A  69       7.266   1.106   4.113  1.00 55.40           C  
ATOM   1081  O   ARG A  69       7.322  -0.129   4.217  1.00 45.11           O  
ATOM   1082  CB  ARG A  69       6.692   2.591   6.100  1.00 41.04           C  
ATOM   1083  CG  ARG A  69       5.912   1.547   6.926  1.00 24.42           C  
ATOM   1084  CD  ARG A  69       4.746   2.170   7.722  1.00 62.31           C  
ATOM   1085  NE  ARG A  69       5.198   3.183   8.702  1.00 13.40           N  
ATOM   1086  CZ  ARG A  69       4.989   3.128  10.031  1.00 11.35           C  
ATOM   1087  NH1 ARG A  69       4.333   2.106  10.578  1.00 62.22           N  
ATOM   1088  NH2 ARG A  69       5.441   4.101  10.808  1.00 53.43           N  
ATOM   1089  H   ARG A  69       8.213   4.043   4.673  1.00  2.22           H  
ATOM   1090  HA  ARG A  69       8.518   1.448   5.836  1.00  1.11           H  
ATOM   1091  HB2 ARG A  69       7.122   3.311   6.791  1.00 50.21           H  
ATOM   1092  HB3 ARG A  69       5.986   3.120   5.461  1.00 30.34           H  
ATOM   1093  HG2 ARG A  69       5.512   0.793   6.256  1.00 21.31           H  
ATOM   1094  HG3 ARG A  69       6.595   1.071   7.624  1.00 73.53           H  
ATOM   1095  HD2 ARG A  69       4.064   2.645   7.027  1.00 51.40           H  
ATOM   1096  HD3 ARG A  69       4.219   1.376   8.242  1.00 20.34           H  
ATOM   1097  HE  ARG A  69       5.690   3.956   8.344  1.00 23.34           H  
ATOM   1098 HH11 ARG A  69       3.980   1.369  10.005  1.00 11.20           H  
ATOM   1099 HH12 ARG A  69       4.182   2.077  11.574  1.00 35.24           H  
ATOM   1100 HH21 ARG A  69       5.943   4.869  10.408  1.00 73.34           H  
ATOM   1101 HH22 ARG A  69       5.297   4.071  11.798  1.00 11.10           H  
ATOM   1102  N   ALA A  70       6.734   1.744   3.054  1.00 53.54           N  
ATOM   1103  CA  ALA A  70       6.225   1.054   1.863  1.00 33.44           C  
ATOM   1104  C   ALA A  70       7.391   0.467   1.056  1.00 20.31           C  
ATOM   1105  O   ALA A  70       7.261  -0.611   0.475  1.00 54.52           O  
ATOM   1106  CB  ALA A  70       5.381   2.012   1.012  1.00 44.31           C  
ATOM   1107  H   ALA A  70       6.693   2.721   3.075  1.00 73.43           H  
ATOM   1108  HA  ALA A  70       5.580   0.242   2.194  1.00 23.34           H  
ATOM   1109  HB1 ALA A  70       5.996   2.839   0.671  1.00  0.30           H  
ATOM   1110  HB2 ALA A  70       4.564   2.401   1.605  1.00 24.22           H  
ATOM   1111  HB3 ALA A  70       4.980   1.487   0.153  1.00 52.23           H  
ATOM   1112  N   ALA A  71       8.538   1.187   1.063  1.00 65.25           N  
ATOM   1113  CA  ALA A  71       9.783   0.747   0.406  1.00 72.55           C  
ATOM   1114  C   ALA A  71      10.446  -0.418   1.161  1.00  4.42           C  
ATOM   1115  O   ALA A  71      11.155  -1.227   0.558  1.00 74.40           O  
ATOM   1116  CB  ALA A  71      10.754   1.924   0.263  1.00 62.13           C  
ATOM   1117  H   ALA A  71       8.543   2.052   1.526  1.00 21.32           H  
ATOM   1118  HA  ALA A  71       9.524   0.406  -0.593  1.00 14.43           H  
ATOM   1119  HB1 ALA A  71      11.640   1.607  -0.273  1.00 72.43           H  
ATOM   1120  HB2 ALA A  71      11.038   2.289   1.242  1.00 74.21           H  
ATOM   1121  HB3 ALA A  71      10.274   2.723  -0.289  1.00 74.33           H  
ATOM   1122  N   LYS A  72      10.211  -0.497   2.480  1.00 32.44           N  
ATOM   1123  CA  LYS A  72      10.753  -1.571   3.331  1.00 25.11           C  
ATOM   1124  C   LYS A  72       9.991  -2.877   3.058  1.00  4.45           C  
ATOM   1125  O   LYS A  72      10.589  -3.957   2.962  1.00  0.40           O  
ATOM   1126  CB  LYS A  72      10.651  -1.176   4.836  1.00 15.14           C  
ATOM   1127  CG  LYS A  72      11.365  -2.116   5.854  1.00 45.13           C  
ATOM   1128  CD  LYS A  72      12.928  -2.055   5.806  1.00 42.53           C  
ATOM   1129  CE  LYS A  72      13.563  -2.956   4.728  1.00 25.22           C  
ATOM   1130  NZ  LYS A  72      15.046  -2.814   4.680  1.00 41.14           N  
ATOM   1131  H   LYS A  72       9.644   0.187   2.898  1.00 62.14           H  
ATOM   1132  HA  LYS A  72      11.798  -1.711   3.069  1.00  3.02           H  
ATOM   1133  HB2 LYS A  72      11.068  -0.181   4.959  1.00 32.04           H  
ATOM   1134  HB3 LYS A  72       9.598  -1.129   5.108  1.00 62.03           H  
ATOM   1135  HG2 LYS A  72      11.050  -1.828   6.851  1.00 24.11           H  
ATOM   1136  HG3 LYS A  72      11.044  -3.137   5.673  1.00 65.24           H  
ATOM   1137  HD2 LYS A  72      13.233  -1.034   5.621  1.00 65.23           H  
ATOM   1138  HD3 LYS A  72      13.311  -2.359   6.776  1.00 60.33           H  
ATOM   1139  HE2 LYS A  72      13.321  -3.988   4.945  1.00 51.22           H  
ATOM   1140  HE3 LYS A  72      13.158  -2.692   3.761  1.00  2.44           H  
ATOM   1141  HZ1 LYS A  72      15.302  -1.821   4.510  1.00 74.41           H  
ATOM   1142  HZ2 LYS A  72      15.442  -3.391   3.912  1.00 23.53           H  
ATOM   1143  HZ3 LYS A  72      15.467  -3.118   5.580  1.00 32.40           H  
ATOM   1144  N   SER A  73       8.662  -2.751   2.930  1.00 21.11           N  
ATOM   1145  CA  SER A  73       7.772  -3.847   2.526  1.00 65.43           C  
ATOM   1146  C   SER A  73       7.998  -4.229   1.041  1.00 72.30           C  
ATOM   1147  O   SER A  73       7.778  -5.380   0.650  1.00 71.15           O  
ATOM   1148  CB  SER A  73       6.315  -3.434   2.796  1.00 71.12           C  
ATOM   1149  OG  SER A  73       6.142  -3.079   4.160  1.00 60.10           O  
ATOM   1150  H   SER A  73       8.252  -1.881   3.137  1.00 34.53           H  
ATOM   1151  HA  SER A  73       8.006  -4.707   3.143  1.00 24.13           H  
ATOM   1152  HB2 SER A  73       6.052  -2.582   2.181  1.00 54.21           H  
ATOM   1153  HB3 SER A  73       5.649  -4.259   2.565  1.00 12.12           H  
ATOM   1154  HG  SER A  73       5.246  -3.295   4.440  1.00 22.31           H  
ATOM   1155  N   LEU A  74       8.426  -3.241   0.223  1.00 43.53           N  
ATOM   1156  CA  LEU A  74       8.887  -3.478  -1.162  1.00 21.13           C  
ATOM   1157  C   LEU A  74      10.150  -4.336  -1.172  1.00 73.11           C  
ATOM   1158  O   LEU A  74      10.281  -5.204  -2.019  1.00 72.04           O  
ATOM   1159  CB  LEU A  74       9.154  -2.139  -1.916  1.00 64.51           C  
ATOM   1160  CG  LEU A  74       7.917  -1.505  -2.595  1.00 50.41           C  
ATOM   1161  CD1 LEU A  74       8.194  -0.083  -3.103  1.00 40.12           C  
ATOM   1162  CD2 LEU A  74       7.405  -2.416  -3.727  1.00 12.21           C  
ATOM   1163  H   LEU A  74       8.433  -2.324   0.565  1.00 11.40           H  
ATOM   1164  HA  LEU A  74       8.098  -4.022  -1.673  1.00 13.12           H  
ATOM   1165  HB2 LEU A  74       9.557  -1.427  -1.204  1.00 15.43           H  
ATOM   1166  HB3 LEU A  74       9.907  -2.301  -2.681  1.00 24.32           H  
ATOM   1167  HG  LEU A  74       7.125  -1.426  -1.863  1.00 41.54           H  
ATOM   1168 HD11 LEU A  74       8.497   0.545  -2.278  1.00 33.52           H  
ATOM   1169 HD12 LEU A  74       7.291   0.322  -3.543  1.00 75.24           H  
ATOM   1170 HD13 LEU A  74       8.978  -0.104  -3.850  1.00 41.22           H  
ATOM   1171 HD21 LEU A  74       7.124  -3.379  -3.320  1.00 62.24           H  
ATOM   1172 HD22 LEU A  74       8.183  -2.558  -4.469  1.00 22.15           H  
ATOM   1173 HD23 LEU A  74       6.541  -1.965  -4.196  1.00  2.42           H  
ATOM   1174  N   SER A  75      11.076  -4.060  -0.237  1.00 14.25           N  
ATOM   1175  CA  SER A  75      12.324  -4.826  -0.095  1.00  0.11           C  
ATOM   1176  C   SER A  75      12.007  -6.288   0.283  1.00 55.25           C  
ATOM   1177  O   SER A  75      12.600  -7.216  -0.264  1.00 74.14           O  
ATOM   1178  CB  SER A  75      13.241  -4.153   0.952  1.00 33.50           C  
ATOM   1179  OG  SER A  75      14.484  -4.824   1.071  1.00 21.45           O  
ATOM   1180  H   SER A  75      10.912  -3.315   0.383  1.00 71.34           H  
ATOM   1181  HA  SER A  75      12.825  -4.817  -1.057  1.00 25.45           H  
ATOM   1182  HB2 SER A  75      13.438  -3.132   0.651  1.00 53.14           H  
ATOM   1183  HB3 SER A  75      12.753  -4.148   1.920  1.00 73.24           H  
ATOM   1184  HG  SER A  75      15.086  -4.499   0.389  1.00 22.15           H  
ATOM   1185  N   GLU A  76      11.028  -6.453   1.197  1.00 41.51           N  
ATOM   1186  CA  GLU A  76      10.474  -7.749   1.616  1.00  0.31           C  
ATOM   1187  C   GLU A  76       9.911  -8.532   0.399  1.00 51.35           C  
ATOM   1188  O   GLU A  76      10.094  -9.749   0.289  1.00 45.04           O  
ATOM   1189  CB  GLU A  76       9.365  -7.469   2.688  1.00 32.24           C  
ATOM   1190  CG  GLU A  76       9.355  -8.408   3.901  1.00 42.03           C  
ATOM   1191  CD  GLU A  76       8.901  -9.848   3.594  1.00 71.23           C  
ATOM   1192  OE1 GLU A  76       7.679 -10.093   3.527  1.00 14.11           O  
ATOM   1193  OE2 GLU A  76       9.756 -10.737   3.436  1.00 33.32           O  
ATOM   1194  H   GLU A  76      10.664  -5.659   1.635  1.00 63.23           H  
ATOM   1195  HA  GLU A  76      11.280  -8.319   2.062  1.00  3.31           H  
ATOM   1196  HB2 GLU A  76       9.503  -6.460   3.067  1.00 22.11           H  
ATOM   1197  HB3 GLU A  76       8.384  -7.508   2.217  1.00 64.33           H  
ATOM   1198  HG2 GLU A  76      10.361  -8.432   4.307  1.00 60.23           H  
ATOM   1199  HG3 GLU A  76       8.697  -7.982   4.648  1.00 12.41           H  
ATOM   1200  N   ALA A  77       9.265  -7.790  -0.521  1.00 54.00           N  
ATOM   1201  CA  ALA A  77       8.681  -8.341  -1.752  1.00 45.11           C  
ATOM   1202  C   ALA A  77       9.773  -8.698  -2.787  1.00  3.44           C  
ATOM   1203  O   ALA A  77       9.737  -9.774  -3.373  1.00 32.42           O  
ATOM   1204  CB  ALA A  77       7.673  -7.339  -2.342  1.00 74.24           C  
ATOM   1205  H   ALA A  77       9.174  -6.826  -0.362  1.00 74.40           H  
ATOM   1206  HA  ALA A  77       8.135  -9.243  -1.487  1.00 41.23           H  
ATOM   1207  HB1 ALA A  77       7.201  -7.765  -3.216  1.00 74.11           H  
ATOM   1208  HB2 ALA A  77       8.189  -6.428  -2.620  1.00 11.14           H  
ATOM   1209  HB3 ALA A  77       6.912  -7.105  -1.604  1.00 42.44           H  
ATOM   1210  N   TYR A  78      10.763  -7.795  -2.972  1.00  0.43           N  
ATOM   1211  CA  TYR A  78      11.812  -7.929  -4.015  1.00 55.13           C  
ATOM   1212  C   TYR A  78      12.728  -9.130  -3.753  1.00  2.41           C  
ATOM   1213  O   TYR A  78      13.236  -9.740  -4.699  1.00 75.31           O  
ATOM   1214  CB  TYR A  78      12.646  -6.624  -4.148  1.00 14.40           C  
ATOM   1215  CG  TYR A  78      11.869  -5.419  -4.705  1.00 45.44           C  
ATOM   1216  CD1 TYR A  78      10.827  -5.586  -5.622  1.00 70.10           C  
ATOM   1217  CD2 TYR A  78      12.172  -4.116  -4.302  1.00 60.45           C  
ATOM   1218  CE1 TYR A  78      10.124  -4.508  -6.107  1.00 44.15           C  
ATOM   1219  CE2 TYR A  78      11.464  -3.035  -4.781  1.00 25.12           C  
ATOM   1220  CZ  TYR A  78      10.443  -3.236  -5.684  1.00  2.12           C  
ATOM   1221  OH  TYR A  78       9.719  -2.158  -6.148  1.00 10.12           O  
ATOM   1222  H   TYR A  78      10.799  -7.020  -2.377  1.00 53.11           H  
ATOM   1223  HA  TYR A  78      11.293  -8.100  -4.955  1.00 35.25           H  
ATOM   1224  HB2 TYR A  78      13.021  -6.346  -3.170  1.00 43.24           H  
ATOM   1225  HB3 TYR A  78      13.489  -6.798  -4.809  1.00 52.43           H  
ATOM   1226  HD1 TYR A  78      10.570  -6.585  -5.957  1.00 63.30           H  
ATOM   1227  HD2 TYR A  78      12.976  -3.957  -3.592  1.00 44.24           H  
ATOM   1228  HE1 TYR A  78       9.321  -4.664  -6.817  1.00 45.24           H  
ATOM   1229  HE2 TYR A  78      11.718  -2.033  -4.452  1.00 53.20           H  
ATOM   1230  HH  TYR A  78       8.778  -2.348  -6.061  1.00 73.35           H  
ATOM   1231  N   GLN A  79      12.912  -9.465  -2.464  1.00  4.24           N  
ATOM   1232  CA  GLN A  79      13.624 -10.686  -2.044  1.00  2.22           C  
ATOM   1233  C   GLN A  79      12.924 -11.939  -2.602  1.00 63.11           C  
ATOM   1234  O   GLN A  79      13.582 -12.878  -3.022  1.00 70.41           O  
ATOM   1235  CB  GLN A  79      13.714 -10.748  -0.494  1.00 31.51           C  
ATOM   1236  CG  GLN A  79      14.581  -9.639   0.128  1.00 61.34           C  
ATOM   1237  CD  GLN A  79      14.537  -9.627   1.655  1.00 65.43           C  
ATOM   1238  OE1 GLN A  79      15.341 -10.276   2.327  1.00 34.44           O  
ATOM   1239  NE2 GLN A  79      13.586  -8.899   2.217  1.00 72.51           N  
ATOM   1240  H   GLN A  79      12.555  -8.869  -1.775  1.00 62.34           H  
ATOM   1241  HA  GLN A  79      14.626 -10.636  -2.454  1.00 61.34           H  
ATOM   1242  HB2 GLN A  79      12.712 -10.674  -0.082  1.00 13.10           H  
ATOM   1243  HB3 GLN A  79      14.137 -11.706  -0.202  1.00 42.23           H  
ATOM   1244  HG2 GLN A  79      15.606  -9.783  -0.180  1.00 41.21           H  
ATOM   1245  HG3 GLN A  79      14.240  -8.675  -0.240  1.00 12.33           H  
ATOM   1246 HE21 GLN A  79      12.974  -8.409   1.633  1.00 51.44           H  
ATOM   1247 HE22 GLN A  79      13.530  -8.885   3.197  1.00 33.00           H  
ATOM   1248  N   LYS A  80      11.578 -11.903  -2.625  1.00 10.22           N  
ATOM   1249  CA  LYS A  80      10.726 -12.996  -3.148  1.00 62.04           C  
ATOM   1250  C   LYS A  80      10.559 -12.929  -4.691  1.00 12.42           C  
ATOM   1251  O   LYS A  80       9.999 -13.844  -5.297  1.00 10.31           O  
ATOM   1252  CB  LYS A  80       9.342 -12.936  -2.458  1.00 72.11           C  
ATOM   1253  CG  LYS A  80       9.396 -13.043  -0.919  1.00  3.02           C  
ATOM   1254  CD  LYS A  80       8.028 -12.747  -0.261  1.00 30.22           C  
ATOM   1255  CE  LYS A  80       8.084 -12.804   1.272  1.00 31.21           C  
ATOM   1256  NZ  LYS A  80       6.799 -12.384   1.893  1.00 73.44           N  
ATOM   1257  H   LYS A  80      11.133 -11.100  -2.276  1.00 11.22           H  
ATOM   1258  HA  LYS A  80      11.201 -13.939  -2.894  1.00 43.51           H  
ATOM   1259  HB2 LYS A  80       8.863 -11.994  -2.720  1.00 52.00           H  
ATOM   1260  HB3 LYS A  80       8.727 -13.749  -2.833  1.00 55.33           H  
ATOM   1261  HG2 LYS A  80       9.708 -14.049  -0.650  1.00 35.24           H  
ATOM   1262  HG3 LYS A  80      10.131 -12.334  -0.543  1.00  2.05           H  
ATOM   1263  HD2 LYS A  80       7.700 -11.755  -0.558  1.00 21.13           H  
ATOM   1264  HD3 LYS A  80       7.303 -13.477  -0.612  1.00 63.51           H  
ATOM   1265  HE2 LYS A  80       8.303 -13.817   1.581  1.00 24.31           H  
ATOM   1266  HE3 LYS A  80       8.868 -12.145   1.620  1.00 70.44           H  
ATOM   1267  HZ1 LYS A  80       6.898 -12.349   2.926  1.00 63.31           H  
ATOM   1268  HZ2 LYS A  80       6.043 -13.056   1.651  1.00 72.52           H  
ATOM   1269  HZ3 LYS A  80       6.533 -11.437   1.550  1.00 65.40           H  
ATOM   1270  N   VAL A  81      10.997 -11.826  -5.314  1.00 35.42           N  
ATOM   1271  CA  VAL A  81      11.025 -11.683  -6.795  1.00 12.04           C  
ATOM   1272  C   VAL A  81      12.346 -12.267  -7.339  1.00 22.33           C  
ATOM   1273  O   VAL A  81      12.405 -12.793  -8.460  1.00 62.31           O  
ATOM   1274  CB  VAL A  81      10.858 -10.172  -7.226  1.00 24.32           C  
ATOM   1275  CG1 VAL A  81      10.797  -9.982  -8.761  1.00  1.13           C  
ATOM   1276  CG2 VAL A  81       9.606  -9.573  -6.575  1.00 42.21           C  
ATOM   1277  H   VAL A  81      11.310 -11.077  -4.769  1.00  1.05           H  
ATOM   1278  HA  VAL A  81      10.190 -12.250  -7.212  1.00 11.20           H  
ATOM   1279  HB  VAL A  81      11.722  -9.619  -6.855  1.00 71.22           H  
ATOM   1280 HG11 VAL A  81       9.950 -10.528  -9.161  1.00 21.13           H  
ATOM   1281 HG12 VAL A  81      11.708 -10.345  -9.219  1.00 42.03           H  
ATOM   1282 HG13 VAL A  81      10.678  -8.927  -8.992  1.00  2.11           H  
ATOM   1283 HG21 VAL A  81       9.525  -8.523  -6.831  1.00 35.14           H  
ATOM   1284 HG22 VAL A  81       9.670  -9.669  -5.501  1.00 73.31           H  
ATOM   1285 HG23 VAL A  81       8.725 -10.094  -6.928  1.00 62.35           H  
ATOM   1286  N   GLU A  82      13.398 -12.181  -6.507  1.00 53.10           N  
ATOM   1287  CA  GLU A  82      14.729 -12.747  -6.794  1.00 44.22           C  
ATOM   1288  C   GLU A  82      14.770 -14.229  -6.354  1.00 72.50           C  
ATOM   1289  O   GLU A  82      14.806 -15.134  -7.200  1.00 71.32           O  
ATOM   1290  CB  GLU A  82      15.813 -11.884  -6.078  1.00 54.24           C  
ATOM   1291  CG  GLU A  82      15.844 -10.411  -6.558  1.00  4.25           C  
ATOM   1292  CD  GLU A  82      16.738  -9.501  -5.701  1.00 21.22           C  
ATOM   1293  OE1 GLU A  82      17.975  -9.533  -5.871  1.00 55.41           O  
ATOM   1294  OE2 GLU A  82      16.209  -8.764  -4.834  1.00 74.55           O  
ATOM   1295  H   GLU A  82      13.272 -11.712  -5.655  1.00 22.41           H  
ATOM   1296  HA  GLU A  82      14.900 -12.699  -7.869  1.00 63.42           H  
ATOM   1297  HB2 GLU A  82      15.620 -11.895  -5.006  1.00 54.22           H  
ATOM   1298  HB3 GLU A  82      16.791 -12.320  -6.256  1.00 25.44           H  
ATOM   1299  HG2 GLU A  82      16.202 -10.386  -7.585  1.00 54.34           H  
ATOM   1300  HG3 GLU A  82      14.826 -10.022  -6.544  1.00 33.45           H  
ATOM   1301  N   GLY A  83      14.734 -14.458  -5.024  1.00  5.24           N  
ATOM   1302  CA  GLY A  83      14.627 -15.800  -4.432  1.00 71.21           C  
ATOM   1303  C   GLY A  83      13.285 -15.981  -3.730  1.00 60.25           C  
ATOM   1304  O   GLY A  83      13.157 -15.627  -2.554  1.00 61.21           O  
ATOM   1305  H   GLY A  83      14.791 -13.690  -4.418  1.00 35.45           H  
ATOM   1306  HA2 GLY A  83      14.749 -16.569  -5.196  1.00 63.30           H  
ATOM   1307  HA3 GLY A  83      15.417 -15.915  -3.704  1.00 75.14           H  
ATOM   1308  N   SER A  84      12.292 -16.514  -4.471  1.00 12.02           N  
ATOM   1309  CA  SER A  84      10.883 -16.616  -4.041  1.00  4.50           C  
ATOM   1310  C   SER A  84      10.714 -17.431  -2.734  1.00 45.24           C  
ATOM   1311  O   SER A  84      10.526 -18.660  -2.764  1.00 40.43           O  
ATOM   1312  CB  SER A  84      10.035 -17.205  -5.198  1.00 22.22           C  
ATOM   1313  OG  SER A  84       8.652 -17.217  -4.888  1.00 73.32           O  
ATOM   1314  H   SER A  84      12.519 -16.851  -5.359  1.00 71.41           H  
ATOM   1315  HA  SER A  84      10.537 -15.603  -3.855  1.00 11.42           H  
ATOM   1316  HB2 SER A  84      10.173 -16.606  -6.093  1.00  2.01           H  
ATOM   1317  HB3 SER A  84      10.355 -18.220  -5.402  1.00 61.03           H  
ATOM   1318  HG  SER A  84       8.165 -17.587  -5.634  1.00  0.01           H  
ATOM   1319  N   GLY A  85      10.816 -16.722  -1.592  1.00  1.42           N  
ATOM   1320  CA  GLY A  85      10.720 -17.319  -0.267  1.00  1.25           C  
ATOM   1321  C   GLY A  85      12.042 -17.911   0.214  1.00 60.32           C  
ATOM   1322  O   GLY A  85      12.632 -17.411   1.186  1.00 31.03           O  
ATOM   1323  H   GLY A  85      10.970 -15.758  -1.656  1.00  3.25           H  
ATOM   1324  HA2 GLY A  85      10.409 -16.549   0.427  1.00 61.21           H  
ATOM   1325  HA3 GLY A  85       9.963 -18.099  -0.268  1.00  4.24           H  
ATOM   1326  N   ASP A  86      12.497 -18.966  -0.505  1.00  3.23           N  
ATOM   1327  CA  ASP A  86      13.689 -19.790  -0.169  1.00 14.33           C  
ATOM   1328  C   ASP A  86      13.445 -20.655   1.086  1.00 21.44           C  
ATOM   1329  O   ASP A  86      12.728 -20.253   2.012  1.00 53.10           O  
ATOM   1330  CB  ASP A  86      14.999 -18.945  -0.034  1.00 43.32           C  
ATOM   1331  CG  ASP A  86      16.225 -19.781   0.411  1.00 43.14           C  
ATOM   1332  OD1 ASP A  86      16.636 -20.693  -0.336  1.00 33.53           O  
ATOM   1333  OD2 ASP A  86      16.780 -19.541   1.504  1.00  3.40           O  
ATOM   1334  H   ASP A  86      12.000 -19.202  -1.316  1.00 20.10           H  
ATOM   1335  HA  ASP A  86      13.810 -20.467  -1.008  1.00 53.44           H  
ATOM   1336  HB2 ASP A  86      15.225 -18.495  -0.996  1.00 33.44           H  
ATOM   1337  HB3 ASP A  86      14.834 -18.149   0.685  1.00  3.22           H  
ATOM   1338  N   LYS A  87      14.036 -21.862   1.096  1.00 52.22           N  
ATOM   1339  CA  LYS A  87      13.899 -22.816   2.201  1.00 23.42           C  
ATOM   1340  C   LYS A  87      14.702 -22.273   3.411  1.00 53.24           C  
ATOM   1341  O   LYS A  87      15.903 -22.535   3.549  1.00 52.51           O  
ATOM   1342  CB  LYS A  87      14.393 -24.236   1.741  1.00 63.01           C  
ATOM   1343  CG  LYS A  87      13.716 -25.451   2.430  1.00 70.33           C  
ATOM   1344  CD  LYS A  87      14.043 -25.637   3.934  1.00 13.31           C  
ATOM   1345  CE  LYS A  87      15.470 -26.161   4.217  1.00 50.00           C  
ATOM   1346  NZ  LYS A  87      16.549 -25.188   3.886  1.00 31.34           N  
ATOM   1347  H   LYS A  87      14.604 -22.111   0.336  1.00 31.42           H  
ATOM   1348  HA  LYS A  87      12.845 -22.874   2.467  1.00  2.42           H  
ATOM   1349  HB2 LYS A  87      14.211 -24.331   0.673  1.00 61.24           H  
ATOM   1350  HB3 LYS A  87      15.462 -24.308   1.901  1.00 35.23           H  
ATOM   1351  HG2 LYS A  87      12.645 -25.336   2.331  1.00 73.42           H  
ATOM   1352  HG3 LYS A  87      14.011 -26.352   1.898  1.00 71.22           H  
ATOM   1353  HD2 LYS A  87      13.919 -24.689   4.442  1.00 73.32           H  
ATOM   1354  HD3 LYS A  87      13.328 -26.345   4.351  1.00 35.53           H  
ATOM   1355  HE2 LYS A  87      15.543 -26.398   5.269  1.00 34.53           H  
ATOM   1356  HE3 LYS A  87      15.630 -27.068   3.644  1.00 62.30           H  
ATOM   1357  HZ1 LYS A  87      17.469 -25.559   4.196  1.00 74.10           H  
ATOM   1358  HZ2 LYS A  87      16.379 -24.283   4.367  1.00 52.12           H  
ATOM   1359  HZ3 LYS A  87      16.585 -25.020   2.861  1.00  2.15           H  
ATOM   1360  N   GLY A  88      14.033 -21.456   4.232  1.00 53.23           N  
ATOM   1361  CA  GLY A  88      14.652 -20.829   5.400  1.00 30.02           C  
ATOM   1362  C   GLY A  88      13.634 -20.125   6.276  1.00 71.12           C  
ATOM   1363  O   GLY A  88      12.543 -19.765   5.807  1.00  1.12           O  
ATOM   1364  H   GLY A  88      13.092 -21.260   4.032  1.00 54.22           H  
ATOM   1365  HA2 GLY A  88      15.158 -21.589   5.990  1.00 54.23           H  
ATOM   1366  HA3 GLY A  88      15.385 -20.104   5.068  1.00  4.12           H  
ATOM   1367  N   LYS A  89      13.988 -19.927   7.558  1.00 15.42           N  
ATOM   1368  CA  LYS A  89      13.086 -19.342   8.560  1.00 15.13           C  
ATOM   1369  C   LYS A  89      13.219 -17.806   8.529  1.00  1.34           C  
ATOM   1370  O   LYS A  89      14.135 -17.230   9.126  1.00 51.24           O  
ATOM   1371  CB  LYS A  89      13.383 -19.933   9.988  1.00 31.44           C  
ATOM   1372  CG  LYS A  89      12.166 -20.005  10.955  1.00 25.44           C  
ATOM   1373  CD  LYS A  89      11.612 -18.626  11.393  1.00 24.02           C  
ATOM   1374  CE  LYS A  89      10.310 -18.751  12.203  1.00 21.20           C  
ATOM   1375  NZ  LYS A  89       9.223 -19.410  11.422  1.00 53.11           N  
ATOM   1376  H   LYS A  89      14.893 -20.178   7.835  1.00 74.31           H  
ATOM   1377  HA  LYS A  89      12.063 -19.599   8.278  1.00 73.12           H  
ATOM   1378  HB2 LYS A  89      13.765 -20.944   9.869  1.00 42.25           H  
ATOM   1379  HB3 LYS A  89      14.158 -19.343  10.463  1.00 32.41           H  
ATOM   1380  HG2 LYS A  89      11.372 -20.550  10.458  1.00 52.21           H  
ATOM   1381  HG3 LYS A  89      12.462 -20.560  11.843  1.00 11.11           H  
ATOM   1382  HD2 LYS A  89      12.357 -18.124  12.003  1.00 63.24           H  
ATOM   1383  HD3 LYS A  89      11.416 -18.026  10.510  1.00 74.40           H  
ATOM   1384  HE2 LYS A  89      10.498 -19.334  13.097  1.00  5.45           H  
ATOM   1385  HE3 LYS A  89       9.980 -17.759  12.492  1.00 54.23           H  
ATOM   1386  HZ1 LYS A  89       8.343 -19.425  11.973  1.00 20.32           H  
ATOM   1387  HZ2 LYS A  89       9.485 -20.388  11.195  1.00 12.55           H  
ATOM   1388  HZ3 LYS A  89       9.051 -18.897  10.534  1.00 15.34           H  
ATOM   1389  N   ILE A  90      12.319 -17.168   7.773  1.00 50.25           N  
ATOM   1390  CA  ILE A  90      12.151 -15.711   7.761  1.00 72.15           C  
ATOM   1391  C   ILE A  90      11.262 -15.307   8.957  1.00 42.51           C  
ATOM   1392  O   ILE A  90      10.137 -15.809   9.121  1.00 21.12           O  
ATOM   1393  CB  ILE A  90      11.553 -15.214   6.382  1.00 14.43           C  
ATOM   1394  CG1 ILE A  90      10.184 -15.910   6.059  1.00 35.42           C  
ATOM   1395  CG2 ILE A  90      12.583 -15.446   5.242  1.00 33.15           C  
ATOM   1396  CD1 ILE A  90       9.565 -15.540   4.721  1.00 20.34           C  
ATOM   1397  H   ILE A  90      11.742 -17.701   7.200  1.00 12.14           H  
ATOM   1398  HA  ILE A  90      13.136 -15.252   7.887  1.00 71.31           H  
ATOM   1399  HB  ILE A  90      11.385 -14.137   6.457  1.00 33.23           H  
ATOM   1400 HG12 ILE A  90      10.318 -16.982   6.065  1.00 32.42           H  
ATOM   1401 HG13 ILE A  90       9.466 -15.648   6.829  1.00 62.34           H  
ATOM   1402 HG21 ILE A  90      12.781 -16.505   5.139  1.00 22.42           H  
ATOM   1403 HG22 ILE A  90      13.507 -14.933   5.475  1.00  1.20           H  
ATOM   1404 HG23 ILE A  90      12.194 -15.060   4.306  1.00 12.41           H  
ATOM   1405 HD11 ILE A  90      10.223 -15.848   3.920  1.00 13.34           H  
ATOM   1406 HD12 ILE A  90       9.412 -14.471   4.675  1.00 33.14           H  
ATOM   1407 HD13 ILE A  90       8.617 -16.045   4.620  1.00 24.03           H  
ATOM   1408  N   PHE A  91      11.812 -14.456   9.831  1.00 30.13           N  
ATOM   1409  CA  PHE A  91      11.137 -14.008  11.056  1.00 14.22           C  
ATOM   1410  C   PHE A  91      10.081 -12.933  10.727  1.00 33.21           C  
ATOM   1411  O   PHE A  91      10.333 -11.724  10.849  1.00  2.43           O  
ATOM   1412  CB  PHE A  91      12.169 -13.484  12.086  1.00  1.10           C  
ATOM   1413  CG  PHE A  91      13.180 -14.532  12.544  1.00 34.45           C  
ATOM   1414  CD1 PHE A  91      12.805 -15.531  13.441  1.00 34.03           C  
ATOM   1415  CD2 PHE A  91      14.497 -14.527  12.074  1.00  5.33           C  
ATOM   1416  CE1 PHE A  91      13.707 -16.488  13.854  1.00 14.52           C  
ATOM   1417  CE2 PHE A  91      15.399 -15.488  12.487  1.00 33.22           C  
ATOM   1418  CZ  PHE A  91      15.004 -16.467  13.377  1.00 43.14           C  
ATOM   1419  H   PHE A  91      12.708 -14.115   9.642  1.00 20.12           H  
ATOM   1420  HA  PHE A  91      10.629 -14.871  11.491  1.00  2.21           H  
ATOM   1421  HB2 PHE A  91      12.713 -12.653  11.648  1.00 43.13           H  
ATOM   1422  HB3 PHE A  91      11.644 -13.122  12.967  1.00 34.02           H  
ATOM   1423  HD1 PHE A  91      11.789 -15.554  13.822  1.00 35.41           H  
ATOM   1424  HD2 PHE A  91      14.814 -13.760  11.375  1.00 31.21           H  
ATOM   1425  HE1 PHE A  91      13.399 -17.257  14.548  1.00 63.21           H  
ATOM   1426  HE2 PHE A  91      16.419 -15.472  12.116  1.00  5.12           H  
ATOM   1427  HZ  PHE A  91      15.713 -17.221  13.699  1.00 70.22           H  
ATOM   1428  N   GLN A  92       8.915 -13.393  10.247  1.00 42.52           N  
ATOM   1429  CA  GLN A  92       7.777 -12.519   9.919  1.00 52.42           C  
ATOM   1430  C   GLN A  92       6.883 -12.342  11.154  1.00 34.21           C  
ATOM   1431  O   GLN A  92       6.959 -13.117  12.120  1.00 74.11           O  
ATOM   1432  CB  GLN A  92       6.945 -13.081   8.729  1.00 72.43           C  
ATOM   1433  CG  GLN A  92       6.175 -14.382   9.027  1.00 54.03           C  
ATOM   1434  CD  GLN A  92       5.302 -14.848   7.864  1.00 75.54           C  
ATOM   1435  OE1 GLN A  92       4.123 -14.482   7.760  1.00 55.44           O  
ATOM   1436  NE2 GLN A  92       5.862 -15.649   6.975  1.00 14.50           N  
ATOM   1437  H   GLN A  92       8.814 -14.358  10.129  1.00  1.44           H  
ATOM   1438  HA  GLN A  92       8.170 -11.542   9.637  1.00 23.35           H  
ATOM   1439  HB2 GLN A  92       6.225 -12.327   8.419  1.00 51.34           H  
ATOM   1440  HB3 GLN A  92       7.617 -13.269   7.899  1.00 42.10           H  
ATOM   1441  HG2 GLN A  92       6.888 -15.162   9.258  1.00 33.13           H  
ATOM   1442  HG3 GLN A  92       5.538 -14.224   9.891  1.00  3.13           H  
ATOM   1443 HE21 GLN A  92       6.798 -15.902   7.102  1.00 23.23           H  
ATOM   1444 HE22 GLN A  92       5.310 -15.966   6.227  1.00 71.14           H  
ATOM   1445  N   LYS A  93       6.037 -11.314  11.101  1.00 21.14           N  
ATOM   1446  CA  LYS A  93       5.099 -10.968  12.176  1.00  3.23           C  
ATOM   1447  C   LYS A  93       3.947 -10.140  11.597  1.00 61.24           C  
ATOM   1448  O   LYS A  93       3.908  -9.876  10.384  1.00 23.42           O  
ATOM   1449  CB  LYS A  93       5.813 -10.220  13.361  1.00 13.33           C  
ATOM   1450  CG  LYS A  93       6.487  -8.860  13.031  1.00 53.42           C  
ATOM   1451  CD  LYS A  93       7.769  -8.988  12.172  1.00 40.04           C  
ATOM   1452  CE  LYS A  93       8.462  -7.638  11.939  1.00 75.04           C  
ATOM   1453  NZ  LYS A  93       8.990  -7.047  13.202  1.00 74.51           N  
ATOM   1454  H   LYS A  93       6.029 -10.764  10.290  1.00 10.30           H  
ATOM   1455  HA  LYS A  93       4.677 -11.897  12.556  1.00 31.21           H  
ATOM   1456  HB2 LYS A  93       5.078 -10.042  14.139  1.00 34.13           H  
ATOM   1457  HB3 LYS A  93       6.573 -10.880  13.769  1.00 44.43           H  
ATOM   1458  HG2 LYS A  93       5.773  -8.240  12.498  1.00 10.35           H  
ATOM   1459  HG3 LYS A  93       6.742  -8.369  13.967  1.00 45.13           H  
ATOM   1460  HD2 LYS A  93       8.466  -9.650  12.676  1.00  4.23           H  
ATOM   1461  HD3 LYS A  93       7.507  -9.420  11.210  1.00 33.33           H  
ATOM   1462  HE2 LYS A  93       9.288  -7.782  11.255  1.00 12.31           H  
ATOM   1463  HE3 LYS A  93       7.755  -6.947  11.499  1.00 12.32           H  
ATOM   1464  HZ1 LYS A  93       9.664  -7.701  13.652  1.00  1.14           H  
ATOM   1465  HZ2 LYS A  93       8.213  -6.855  13.867  1.00 73.33           H  
ATOM   1466  HZ3 LYS A  93       9.480  -6.153  12.997  1.00 14.33           H  
ATOM   1467  N   GLU A  94       3.011  -9.753  12.469  1.00 53.22           N  
ATOM   1468  CA  GLU A  94       1.818  -8.978  12.092  1.00 11.21           C  
ATOM   1469  C   GLU A  94       2.182  -7.523  11.721  1.00 33.32           C  
ATOM   1470  O   GLU A  94       3.293  -7.051  12.020  1.00  3.50           O  
ATOM   1471  CB  GLU A  94       0.799  -9.023  13.260  1.00 33.23           C  
ATOM   1472  CG  GLU A  94       0.347 -10.455  13.632  1.00 31.21           C  
ATOM   1473  CD  GLU A  94      -0.668 -10.495  14.786  1.00 12.11           C  
ATOM   1474  OE1 GLU A  94      -1.882 -10.344  14.525  1.00 45.33           O  
ATOM   1475  OE2 GLU A  94      -0.256 -10.670  15.958  1.00 61.43           O  
ATOM   1476  H   GLU A  94       3.125  -9.999  13.408  1.00 43.41           H  
ATOM   1477  HA  GLU A  94       1.372  -9.454  11.222  1.00 71.12           H  
ATOM   1478  HB2 GLU A  94       1.252  -8.568  14.137  1.00 71.13           H  
ATOM   1479  HB3 GLU A  94      -0.080  -8.449  12.987  1.00  3.33           H  
ATOM   1480  HG2 GLU A  94      -0.100 -10.916  12.756  1.00  4.44           H  
ATOM   1481  HG3 GLU A  94       1.224 -11.033  13.913  1.00 72.40           H  
ATOM   1482  N   GLY A  95       1.247  -6.835  11.038  1.00 45.40           N  
ATOM   1483  CA  GLY A  95       1.416  -5.422  10.691  1.00 15.31           C  
ATOM   1484  C   GLY A  95       1.419  -4.537  11.939  1.00  1.32           C  
ATOM   1485  O   GLY A  95       0.607  -4.762  12.851  1.00  4.31           O  
ATOM   1486  H   GLY A  95       0.426  -7.294  10.771  1.00 21.22           H  
ATOM   1487  HA2 GLY A  95       2.347  -5.295  10.147  1.00  4.44           H  
ATOM   1488  HA3 GLY A  95       0.599  -5.119  10.051  1.00 63.40           H  
ATOM   1489  N   GLU A  96       2.351  -3.555  11.997  1.00 11.23           N  
ATOM   1490  CA  GLU A  96       2.483  -2.628  13.140  1.00 14.12           C  
ATOM   1491  C   GLU A  96       1.207  -1.768  13.278  1.00 13.41           C  
ATOM   1492  O   GLU A  96       1.028  -0.761  12.576  1.00 73.34           O  
ATOM   1493  CB  GLU A  96       3.737  -1.725  12.990  1.00  4.25           C  
ATOM   1494  CG  GLU A  96       3.946  -0.739  14.167  1.00 25.14           C  
ATOM   1495  CD  GLU A  96       5.137   0.208  13.983  1.00 64.50           C  
ATOM   1496  OE1 GLU A  96       5.136   0.982  13.013  1.00 41.45           O  
ATOM   1497  OE2 GLU A  96       6.078   0.193  14.803  1.00 22.12           O  
ATOM   1498  H   GLU A  96       2.966  -3.455  11.247  1.00 25.43           H  
ATOM   1499  HA  GLU A  96       2.603  -3.230  14.043  1.00 42.21           H  
ATOM   1500  HB2 GLU A  96       4.618  -2.360  12.914  1.00 21.23           H  
ATOM   1501  HB3 GLU A  96       3.645  -1.152  12.072  1.00 21.55           H  
ATOM   1502  HG2 GLU A  96       3.049  -0.132  14.280  1.00 24.23           H  
ATOM   1503  HG3 GLU A  96       4.089  -1.317  15.077  1.00 63.21           H  
ATOM   1504  N   SER A  97       0.308  -2.221  14.157  1.00 61.03           N  
ATOM   1505  CA  SER A  97      -0.967  -1.559  14.441  1.00 12.13           C  
ATOM   1506  C   SER A  97      -0.939  -1.018  15.881  1.00 72.31           C  
ATOM   1507  O   SER A  97      -1.587  -1.549  16.785  1.00 44.13           O  
ATOM   1508  CB  SER A  97      -2.137  -2.556  14.202  1.00 23.12           C  
ATOM   1509  OG  SER A  97      -3.404  -1.944  14.389  1.00 74.31           O  
ATOM   1510  H   SER A  97       0.516  -3.051  14.633  1.00 14.20           H  
ATOM   1511  HA  SER A  97      -1.090  -0.715  13.764  1.00  2.41           H  
ATOM   1512  HB2 SER A  97      -2.086  -2.932  13.189  1.00  1.32           H  
ATOM   1513  HB3 SER A  97      -2.051  -3.387  14.890  1.00 41.40           H  
ATOM   1514  HG  SER A  97      -3.791  -1.731  13.531  1.00 71.44           H  
ATOM   1515  N   ILE A  98      -0.129   0.032  16.092  1.00 24.13           N  
ATOM   1516  CA  ILE A  98      -0.039   0.729  17.395  1.00 60.25           C  
ATOM   1517  C   ILE A  98      -0.997   1.948  17.357  1.00  1.31           C  
ATOM   1518  O   ILE A  98      -0.653   3.075  17.727  1.00 21.14           O  
ATOM   1519  CB  ILE A  98       1.468   1.121  17.739  1.00 10.24           C  
ATOM   1520  CG1 ILE A  98       2.415  -0.105  17.481  1.00 12.03           C  
ATOM   1521  CG2 ILE A  98       1.612   1.605  19.213  1.00 24.52           C  
ATOM   1522  CD1 ILE A  98       3.888   0.113  17.814  1.00 63.10           C  
ATOM   1523  H   ILE A  98       0.424   0.351  15.347  1.00 30.22           H  
ATOM   1524  HA  ILE A  98      -0.398   0.049  18.165  1.00 24.32           H  
ATOM   1525  HB  ILE A  98       1.768   1.939  17.089  1.00 32.24           H  
ATOM   1526 HG12 ILE A  98       2.078  -0.948  18.067  1.00 72.52           H  
ATOM   1527 HG13 ILE A  98       2.361  -0.375  16.432  1.00 45.24           H  
ATOM   1528 HG21 ILE A  98       2.640   1.896  19.403  1.00 22.45           H  
ATOM   1529 HG22 ILE A  98       1.341   0.805  19.891  1.00 25.34           H  
ATOM   1530 HG23 ILE A  98       0.965   2.454  19.388  1.00 43.23           H  
ATOM   1531 HD11 ILE A  98       4.000   0.327  18.870  1.00 42.12           H  
ATOM   1532 HD12 ILE A  98       4.270   0.940  17.236  1.00 52.43           H  
ATOM   1533 HD13 ILE A  98       4.445  -0.781  17.569  1.00 31.04           H  
ATOM   1534  N   LEU A  99      -2.236   1.685  16.893  1.00 21.34           N  
ATOM   1535  CA  LEU A  99      -3.271   2.707  16.721  1.00 22.02           C  
ATOM   1536  C   LEU A  99      -4.246   2.650  17.901  1.00 55.21           C  
ATOM   1537  O   LEU A  99      -5.200   1.864  17.899  1.00 61.33           O  
ATOM   1538  CB  LEU A  99      -4.007   2.510  15.367  1.00 33.32           C  
ATOM   1539  CG  LEU A  99      -3.126   2.641  14.084  1.00 60.41           C  
ATOM   1540  CD1 LEU A  99      -3.964   2.411  12.810  1.00  3.22           C  
ATOM   1541  CD2 LEU A  99      -2.392   4.003  14.038  1.00 35.40           C  
ATOM   1542  H   LEU A  99      -2.465   0.757  16.682  1.00 54.21           H  
ATOM   1543  HA  LEU A  99      -2.791   3.686  16.715  1.00 30.12           H  
ATOM   1544  HB2 LEU A  99      -4.461   1.520  15.370  1.00 13.41           H  
ATOM   1545  HB3 LEU A  99      -4.806   3.242  15.305  1.00 51.53           H  
ATOM   1546  HG  LEU A  99      -2.366   1.865  14.106  1.00 42.42           H  
ATOM   1547 HD11 LEU A  99      -4.397   1.421  12.840  1.00 32.21           H  
ATOM   1548 HD12 LEU A  99      -3.331   2.493  11.937  1.00 31.52           H  
ATOM   1549 HD13 LEU A  99      -4.758   3.147  12.752  1.00 42.14           H  
ATOM   1550 HD21 LEU A  99      -1.733   4.089  14.892  1.00  1.44           H  
ATOM   1551 HD22 LEU A  99      -3.108   4.816  14.056  1.00 70.42           H  
ATOM   1552 HD23 LEU A  99      -1.803   4.066  13.131  1.00 52.43           H  
ATOM   1553  N   GLU A 100      -3.943   3.436  18.936  1.00 54.10           N  
ATOM   1554  CA  GLU A 100      -4.796   3.582  20.116  1.00 60.32           C  
ATOM   1555  C   GLU A 100      -5.769   4.759  19.860  1.00 43.01           C  
ATOM   1556  O   GLU A 100      -5.351   5.931  19.979  1.00 11.24           O  
ATOM   1557  CB  GLU A 100      -3.921   3.799  21.384  1.00 15.10           C  
ATOM   1558  CG  GLU A 100      -4.709   3.930  22.713  1.00 61.15           C  
ATOM   1559  CD  GLU A 100      -5.627   2.725  23.019  1.00 71.12           C  
ATOM   1560  OE1 GLU A 100      -5.105   1.613  23.240  1.00 14.31           O  
ATOM   1561  OE2 GLU A 100      -6.866   2.886  23.056  1.00 52.22           O  
ATOM   1562  OXT GLU A 100      -6.938   4.511  19.496  1.00 37.83           O  
ATOM   1563  H   GLU A 100      -3.119   3.960  18.892  1.00 24.14           H  
ATOM   1564  HA  GLU A 100      -5.371   2.662  20.238  1.00 32.11           H  
ATOM   1565  HB2 GLU A 100      -3.241   2.961  21.475  1.00 41.13           H  
ATOM   1566  HB3 GLU A 100      -3.334   4.702  21.245  1.00 44.23           H  
ATOM   1567  HG2 GLU A 100      -3.997   4.030  23.529  1.00  4.00           H  
ATOM   1568  HG3 GLU A 100      -5.311   4.834  22.670  1.00 72.55           H  
TER    1569      GLU A 100                                                      
ENDMDL                                                                          
MODEL        2                                                                  
ATOM      1  N   GLY A   1     -12.852 -10.793  10.286  1.00 22.32           N  
ATOM      2  CA  GLY A   1     -12.962 -10.864   8.813  1.00 25.33           C  
ATOM      3  C   GLY A   1     -12.503 -12.210   8.280  1.00 51.11           C  
ATOM      4  O   GLY A   1     -11.995 -13.039   9.044  1.00 34.10           O  
ATOM      5  H1  GLY A   1     -13.433 -11.536  10.724  1.00 37.56           H  
ATOM      6  H2  GLY A   1     -13.174  -9.870  10.627  1.00 37.56           H  
ATOM      7  H3  GLY A   1     -11.864 -10.933  10.578  1.00 37.56           H  
ATOM      8  HA2 GLY A   1     -13.997 -10.708   8.529  1.00 61.24           H  
ATOM      9  HA3 GLY A   1     -12.357 -10.078   8.375  1.00 44.20           H  
ATOM     10  N   GLY A   2     -12.684 -12.426   6.965  1.00 11.45           N  
ATOM     11  CA  GLY A   2     -12.290 -13.676   6.309  1.00 21.43           C  
ATOM     12  C   GLY A   2     -10.873 -13.614   5.767  1.00 14.52           C  
ATOM     13  O   GLY A   2      -9.947 -13.255   6.497  1.00 75.02           O  
ATOM     14  H   GLY A   2     -13.093 -11.716   6.425  1.00 21.04           H  
ATOM     15  HA2 GLY A   2     -12.364 -14.508   7.008  1.00  1.05           H  
ATOM     16  HA3 GLY A   2     -12.975 -13.856   5.495  1.00  2.01           H  
ATOM     17  N   SER A   3     -10.714 -13.938   4.474  1.00 11.44           N  
ATOM     18  CA  SER A   3      -9.411 -13.940   3.788  1.00 22.12           C  
ATOM     19  C   SER A   3      -8.887 -12.494   3.578  1.00 53.03           C  
ATOM     20  O   SER A   3      -9.669 -11.529   3.699  1.00  4.23           O  
ATOM     21  CB  SER A   3      -9.553 -14.694   2.442  1.00 20.23           C  
ATOM     22  OG  SER A   3     -10.556 -14.119   1.626  1.00  3.21           O  
ATOM     23  H   SER A   3     -11.508 -14.180   3.958  1.00 44.31           H  
ATOM     24  HA  SER A   3      -8.712 -14.475   4.418  1.00 24.55           H  
ATOM     25  HB2 SER A   3      -8.613 -14.660   1.906  1.00 40.51           H  
ATOM     26  HB3 SER A   3      -9.812 -15.728   2.630  1.00 41.12           H  
ATOM     27  HG  SER A   3     -10.172 -13.903   0.764  1.00 64.41           H  
ATOM     28  N   PRO A   4      -7.543 -12.316   3.292  1.00 22.10           N  
ATOM     29  CA  PRO A   4      -6.947 -10.989   2.957  1.00 74.13           C  
ATOM     30  C   PRO A   4      -7.736 -10.195   1.890  1.00  2.24           C  
ATOM     31  O   PRO A   4      -7.736  -8.968   1.911  1.00  0.02           O  
ATOM     32  CB  PRO A   4      -5.536 -11.354   2.458  1.00 11.20           C  
ATOM     33  CG  PRO A   4      -5.186 -12.588   3.230  1.00 52.24           C  
ATOM     34  CD  PRO A   4      -6.478 -13.375   3.337  1.00 11.20           C  
ATOM     35  HA  PRO A   4      -6.867 -10.381   3.855  1.00 63.22           H  
ATOM     36  HB2 PRO A   4      -5.541 -11.540   1.378  1.00 11.54           H  
ATOM     37  HB3 PRO A   4      -4.839 -10.558   2.688  1.00 21.45           H  
ATOM     38  HG2 PRO A   4      -4.424 -13.160   2.704  1.00 74.54           H  
ATOM     39  HG3 PRO A   4      -4.834 -12.323   4.219  1.00 62.12           H  
ATOM     40  HD2 PRO A   4      -6.587 -14.062   2.501  1.00 34.34           H  
ATOM     41  HD3 PRO A   4      -6.520 -13.921   4.272  1.00 34.12           H  
ATOM     42  N   ASP A   5      -8.418 -10.937   0.992  1.00 22.32           N  
ATOM     43  CA  ASP A   5      -9.272 -10.385  -0.086  1.00 50.25           C  
ATOM     44  C   ASP A   5     -10.400  -9.491   0.473  1.00  4.42           C  
ATOM     45  O   ASP A   5     -10.676  -8.420  -0.067  1.00  4.40           O  
ATOM     46  CB  ASP A   5      -9.894 -11.542  -0.913  1.00 71.03           C  
ATOM     47  CG  ASP A   5      -8.848 -12.524  -1.459  1.00 13.44           C  
ATOM     48  OD1 ASP A   5      -8.490 -13.482  -0.736  1.00 43.52           O  
ATOM     49  OD2 ASP A   5      -8.374 -12.341  -2.602  1.00 13.24           O  
ATOM     50  H   ASP A   5      -8.333 -11.914   1.053  1.00  4.31           H  
ATOM     51  HA  ASP A   5      -8.636  -9.788  -0.733  1.00 75.34           H  
ATOM     52  HB2 ASP A   5     -10.597 -12.088  -0.291  1.00 51.05           H  
ATOM     53  HB3 ASP A   5     -10.444 -11.124  -1.753  1.00 42.43           H  
ATOM     54  N   GLU A   6     -11.045  -9.950   1.562  1.00 73.13           N  
ATOM     55  CA  GLU A   6     -12.152  -9.218   2.204  1.00 71.24           C  
ATOM     56  C   GLU A   6     -11.623  -7.971   2.941  1.00 72.02           C  
ATOM     57  O   GLU A   6     -12.300  -6.938   3.007  1.00 12.51           O  
ATOM     58  CB  GLU A   6     -12.914 -10.142   3.186  1.00 40.04           C  
ATOM     59  CG  GLU A   6     -14.221  -9.535   3.738  1.00 60.41           C  
ATOM     60  CD  GLU A   6     -14.869 -10.393   4.828  1.00 31.52           C  
ATOM     61  OE1 GLU A   6     -14.532 -10.206   6.008  1.00 31.45           O  
ATOM     62  OE2 GLU A   6     -15.697 -11.270   4.510  1.00  3.43           O  
ATOM     63  H   GLU A   6     -10.764 -10.807   1.946  1.00 32.23           H  
ATOM     64  HA  GLU A   6     -12.836  -8.897   1.423  1.00 20.52           H  
ATOM     65  HB2 GLU A   6     -13.156 -11.069   2.672  1.00 74.45           H  
ATOM     66  HB3 GLU A   6     -12.263 -10.382   4.026  1.00 53.00           H  
ATOM     67  HG2 GLU A   6     -14.002  -8.549   4.148  1.00 53.33           H  
ATOM     68  HG3 GLU A   6     -14.922  -9.413   2.916  1.00 60.13           H  
ATOM     69  N   ASN A   7     -10.390  -8.091   3.481  1.00 61.11           N  
ATOM     70  CA  ASN A   7      -9.688  -6.978   4.151  1.00 61.13           C  
ATOM     71  C   ASN A   7      -9.414  -5.843   3.140  1.00 54.23           C  
ATOM     72  O   ASN A   7      -9.578  -4.664   3.465  1.00 52.53           O  
ATOM     73  CB  ASN A   7      -8.362  -7.482   4.788  1.00 74.30           C  
ATOM     74  CG  ASN A   7      -8.562  -8.594   5.834  1.00 53.53           C  
ATOM     75  OD1 ASN A   7      -9.581  -8.647   6.535  1.00 24.42           O  
ATOM     76  ND2 ASN A   7      -7.600  -9.497   5.936  1.00 31.50           N  
ATOM     77  H   ASN A   7      -9.937  -8.958   3.417  1.00 61.25           H  
ATOM     78  HA  ASN A   7     -10.337  -6.604   4.935  1.00 63.51           H  
ATOM     79  HB2 ASN A   7      -7.718  -7.863   4.002  1.00 74.21           H  
ATOM     80  HB3 ASN A   7      -7.857  -6.652   5.274  1.00 14.04           H  
ATOM     81 HD21 ASN A   7      -6.823  -9.412   5.343  1.00 62.24           H  
ATOM     82 HD22 ASN A   7      -7.697 -10.210   6.598  1.00 34.20           H  
ATOM     83  N   ILE A   8      -9.051  -6.244   1.900  1.00 30.44           N  
ATOM     84  CA  ILE A   8      -8.814  -5.329   0.764  1.00  5.52           C  
ATOM     85  C   ILE A   8     -10.067  -4.477   0.470  1.00  3.14           C  
ATOM     86  O   ILE A   8      -9.944  -3.273   0.252  1.00 35.21           O  
ATOM     87  CB  ILE A   8      -8.389  -6.138  -0.525  1.00  4.43           C  
ATOM     88  CG1 ILE A   8      -7.025  -6.855  -0.290  1.00 51.11           C  
ATOM     89  CG2 ILE A   8      -8.344  -5.249  -1.796  1.00 55.42           C  
ATOM     90  CD1 ILE A   8      -6.655  -7.881  -1.349  1.00 23.21           C  
ATOM     91  H   ILE A   8      -8.942  -7.206   1.744  1.00 43.34           H  
ATOM     92  HA  ILE A   8      -7.993  -4.667   1.042  1.00 52.14           H  
ATOM     93  HB  ILE A   8      -9.148  -6.897  -0.692  1.00 55.53           H  
ATOM     94 HG12 ILE A   8      -6.232  -6.122  -0.255  1.00 32.14           H  
ATOM     95 HG13 ILE A   8      -7.053  -7.374   0.664  1.00 31.24           H  
ATOM     96 HG21 ILE A   8      -8.061  -5.844  -2.656  1.00 40.22           H  
ATOM     97 HG22 ILE A   8      -7.620  -4.458  -1.661  1.00  0.42           H  
ATOM     98 HG23 ILE A   8      -9.320  -4.810  -1.974  1.00  4.13           H  
ATOM     99 HD11 ILE A   8      -6.558  -7.396  -2.311  1.00 72.25           H  
ATOM    100 HD12 ILE A   8      -7.423  -8.640  -1.403  1.00 71.03           H  
ATOM    101 HD13 ILE A   8      -5.716  -8.346  -1.085  1.00 43.31           H  
ATOM    102  N   ALA A   9     -11.259  -5.121   0.523  1.00 31.24           N  
ATOM    103  CA  ALA A   9     -12.557  -4.451   0.280  1.00 21.13           C  
ATOM    104  C   ALA A   9     -12.747  -3.257   1.229  1.00 40.44           C  
ATOM    105  O   ALA A   9     -13.215  -2.199   0.814  1.00 42.22           O  
ATOM    106  CB  ALA A   9     -13.721  -5.442   0.437  1.00 55.45           C  
ATOM    107  H   ALA A   9     -11.266  -6.079   0.739  1.00 25.44           H  
ATOM    108  HA  ALA A   9     -12.553  -4.094  -0.746  1.00 41.44           H  
ATOM    109  HB1 ALA A   9     -13.595  -6.270  -0.247  1.00 74.25           H  
ATOM    110  HB2 ALA A   9     -14.660  -4.943   0.223  1.00 54.52           H  
ATOM    111  HB3 ALA A   9     -13.747  -5.822   1.451  1.00 71.33           H  
ATOM    112  N   LYS A  10     -12.337  -3.452   2.499  1.00 52.34           N  
ATOM    113  CA  LYS A  10     -12.397  -2.419   3.544  1.00 51.55           C  
ATOM    114  C   LYS A  10     -11.387  -1.293   3.272  1.00 20.33           C  
ATOM    115  O   LYS A  10     -11.693  -0.116   3.481  1.00 61.24           O  
ATOM    116  CB  LYS A  10     -12.145  -3.045   4.934  1.00 31.52           C  
ATOM    117  CG  LYS A  10     -12.062  -2.017   6.098  1.00 15.02           C  
ATOM    118  CD  LYS A  10     -12.133  -2.674   7.492  1.00 12.24           C  
ATOM    119  CE  LYS A  10     -13.449  -3.437   7.697  1.00 44.22           C  
ATOM    120  NZ  LYS A  10     -13.611  -3.918   9.087  1.00  3.23           N  
ATOM    121  H   LYS A  10     -11.970  -4.331   2.737  1.00 22.22           H  
ATOM    122  HA  LYS A  10     -13.400  -2.000   3.530  1.00 74.23           H  
ATOM    123  HB2 LYS A  10     -12.951  -3.739   5.145  1.00 72.44           H  
ATOM    124  HB3 LYS A  10     -11.214  -3.602   4.903  1.00  2.04           H  
ATOM    125  HG2 LYS A  10     -11.124  -1.476   6.017  1.00 33.12           H  
ATOM    126  HG3 LYS A  10     -12.879  -1.308   6.002  1.00 31.20           H  
ATOM    127  HD2 LYS A  10     -11.305  -3.366   7.600  1.00 40.42           H  
ATOM    128  HD3 LYS A  10     -12.053  -1.902   8.247  1.00 51.10           H  
ATOM    129  HE2 LYS A  10     -14.281  -2.787   7.461  1.00 15.31           H  
ATOM    130  HE3 LYS A  10     -13.468  -4.291   7.031  1.00 12.13           H  
ATOM    131  HZ1 LYS A  10     -13.616  -3.116   9.749  1.00 43.11           H  
ATOM    132  HZ2 LYS A  10     -12.834  -4.556   9.345  1.00 45.32           H  
ATOM    133  HZ3 LYS A  10     -14.512  -4.433   9.185  1.00 34.13           H  
ATOM    134  N   PHE A  11     -10.184  -1.669   2.802  1.00 63.14           N  
ATOM    135  CA  PHE A  11      -9.125  -0.698   2.467  1.00 43.44           C  
ATOM    136  C   PHE A  11      -9.526   0.135   1.232  1.00  3.52           C  
ATOM    137  O   PHE A  11      -9.095   1.270   1.092  1.00 70.41           O  
ATOM    138  CB  PHE A  11      -7.763  -1.408   2.232  1.00 25.42           C  
ATOM    139  CG  PHE A  11      -7.257  -2.240   3.419  1.00 34.04           C  
ATOM    140  CD1 PHE A  11      -7.397  -1.780   4.732  1.00 51.02           C  
ATOM    141  CD2 PHE A  11      -6.658  -3.492   3.225  1.00 74.54           C  
ATOM    142  CE1 PHE A  11      -6.962  -2.540   5.800  1.00 64.11           C  
ATOM    143  CE2 PHE A  11      -6.226  -4.252   4.298  1.00 42.53           C  
ATOM    144  CZ  PHE A  11      -6.377  -3.777   5.585  1.00 53.43           C  
ATOM    145  H   PHE A  11     -10.004  -2.627   2.676  1.00 52.14           H  
ATOM    146  HA  PHE A  11      -9.024  -0.027   3.317  1.00 54.05           H  
ATOM    147  HB2 PHE A  11      -7.858  -2.069   1.377  1.00 71.45           H  
ATOM    148  HB3 PHE A  11      -7.006  -0.661   2.009  1.00 62.23           H  
ATOM    149  HD1 PHE A  11      -7.851  -0.811   4.911  1.00 60.21           H  
ATOM    150  HD2 PHE A  11      -6.535  -3.872   2.216  1.00 42.31           H  
ATOM    151  HE1 PHE A  11      -7.079  -2.169   6.811  1.00 51.15           H  
ATOM    152  HE2 PHE A  11      -5.766  -5.219   4.128  1.00 71.22           H  
ATOM    153  HZ  PHE A  11      -6.041  -4.372   6.425  1.00 13.12           H  
ATOM    154  N   GLU A  12     -10.367  -0.452   0.358  1.00 21.02           N  
ATOM    155  CA  GLU A  12     -10.923   0.231  -0.826  1.00 21.51           C  
ATOM    156  C   GLU A  12     -12.029   1.224  -0.413  1.00  2.23           C  
ATOM    157  O   GLU A  12     -12.186   2.267  -1.044  1.00 24.21           O  
ATOM    158  CB  GLU A  12     -11.468  -0.803  -1.844  1.00 14.50           C  
ATOM    159  CG  GLU A  12     -10.393  -1.710  -2.483  1.00 42.03           C  
ATOM    160  CD  GLU A  12     -10.987  -2.766  -3.434  1.00 13.15           C  
ATOM    161  OE1 GLU A  12     -11.494  -3.794  -2.949  1.00 73.13           O  
ATOM    162  OE2 GLU A  12     -10.982  -2.556  -4.669  1.00  4.11           O  
ATOM    163  H   GLU A  12     -10.629  -1.384   0.522  1.00 73.01           H  
ATOM    164  HA  GLU A  12     -10.120   0.792  -1.298  1.00 50.20           H  
ATOM    165  HB2 GLU A  12     -12.198  -1.439  -1.342  1.00 75.44           H  
ATOM    166  HB3 GLU A  12     -11.976  -0.273  -2.643  1.00 61.14           H  
ATOM    167  HG2 GLU A  12      -9.692  -1.087  -3.032  1.00 71.43           H  
ATOM    168  HG3 GLU A  12      -9.850  -2.219  -1.689  1.00  1.42           H  
ATOM    169  N   LYS A  13     -12.788   0.886   0.662  1.00 50.14           N  
ATOM    170  CA  LYS A  13     -13.782   1.804   1.276  1.00 20.23           C  
ATOM    171  C   LYS A  13     -13.061   3.029   1.860  1.00 71.21           C  
ATOM    172  O   LYS A  13     -13.458   4.173   1.629  1.00 52.12           O  
ATOM    173  CB  LYS A  13     -14.592   1.091   2.399  1.00  1.21           C  
ATOM    174  CG  LYS A  13     -15.375  -0.154   1.942  1.00 64.24           C  
ATOM    175  CD  LYS A  13     -15.974  -0.942   3.131  1.00 34.03           C  
ATOM    176  CE  LYS A  13     -16.560  -2.300   2.713  1.00 33.45           C  
ATOM    177  NZ  LYS A  13     -17.715  -2.162   1.787  1.00 21.04           N  
ATOM    178  H   LYS A  13     -12.675  -0.008   1.049  1.00 30.30           H  
ATOM    179  HA  LYS A  13     -14.463   2.125   0.496  1.00 22.13           H  
ATOM    180  HB2 LYS A  13     -13.904   0.786   3.183  1.00 63.25           H  
ATOM    181  HB3 LYS A  13     -15.303   1.796   2.824  1.00 40.12           H  
ATOM    182  HG2 LYS A  13     -16.182   0.161   1.286  1.00 13.44           H  
ATOM    183  HG3 LYS A  13     -14.706  -0.803   1.389  1.00 42.24           H  
ATOM    184  HD2 LYS A  13     -15.192  -1.116   3.863  1.00  3.32           H  
ATOM    185  HD3 LYS A  13     -16.760  -0.349   3.590  1.00 43.30           H  
ATOM    186  HE2 LYS A  13     -15.793  -2.885   2.227  1.00 65.24           H  
ATOM    187  HE3 LYS A  13     -16.892  -2.825   3.603  1.00 15.44           H  
ATOM    188  HZ1 LYS A  13     -18.494  -1.658   2.253  1.00 64.02           H  
ATOM    189  HZ2 LYS A  13     -18.056  -3.105   1.500  1.00 21.31           H  
ATOM    190  HZ3 LYS A  13     -17.433  -1.636   0.937  1.00 21.21           H  
ATOM    191  N   ALA A  14     -11.971   2.740   2.596  1.00  1.43           N  
ATOM    192  CA  ALA A  14     -11.114   3.751   3.225  1.00 13.43           C  
ATOM    193  C   ALA A  14     -10.345   4.564   2.172  1.00 41.12           C  
ATOM    194  O   ALA A  14     -10.038   5.725   2.408  1.00 63.23           O  
ATOM    195  CB  ALA A  14     -10.144   3.074   4.208  1.00 51.53           C  
ATOM    196  H   ALA A  14     -11.733   1.798   2.713  1.00 72.43           H  
ATOM    197  HA  ALA A  14     -11.755   4.421   3.794  1.00 41.34           H  
ATOM    198  HB1 ALA A  14      -9.531   3.822   4.698  1.00 71.24           H  
ATOM    199  HB2 ALA A  14      -9.503   2.381   3.675  1.00 63.21           H  
ATOM    200  HB3 ALA A  14     -10.707   2.532   4.956  1.00 60.31           H  
ATOM    201  N   TYR A  15     -10.055   3.924   1.016  1.00 22.15           N  
ATOM    202  CA  TYR A  15      -9.332   4.540  -0.118  1.00 72.24           C  
ATOM    203  C   TYR A  15     -10.210   5.583  -0.818  1.00 71.20           C  
ATOM    204  O   TYR A  15      -9.772   6.706  -1.074  1.00 40.30           O  
ATOM    205  CB  TYR A  15      -8.909   3.437  -1.135  1.00 32.14           C  
ATOM    206  CG  TYR A  15      -8.103   3.935  -2.346  1.00 51.23           C  
ATOM    207  CD1 TYR A  15      -6.718   4.090  -2.275  1.00 31.35           C  
ATOM    208  CD2 TYR A  15      -8.720   4.242  -3.564  1.00 73.30           C  
ATOM    209  CE1 TYR A  15      -5.990   4.542  -3.354  1.00 30.22           C  
ATOM    210  CE2 TYR A  15      -7.992   4.691  -4.648  1.00 13.52           C  
ATOM    211  CZ  TYR A  15      -6.624   4.835  -4.536  1.00 34.22           C  
ATOM    212  OH  TYR A  15      -5.884   5.276  -5.614  1.00 23.22           O  
ATOM    213  H   TYR A  15     -10.334   2.988   0.925  1.00 33.41           H  
ATOM    214  HA  TYR A  15      -8.439   5.025   0.274  1.00 25.23           H  
ATOM    215  HB2 TYR A  15      -8.300   2.702  -0.619  1.00 51.33           H  
ATOM    216  HB3 TYR A  15      -9.800   2.930  -1.507  1.00 70.23           H  
ATOM    217  HD1 TYR A  15      -6.209   3.866  -1.349  1.00 43.30           H  
ATOM    218  HD2 TYR A  15      -9.794   4.134  -3.652  1.00 43.32           H  
ATOM    219  HE1 TYR A  15      -4.915   4.671  -3.260  1.00  3.13           H  
ATOM    220  HE2 TYR A  15      -8.493   4.924  -5.581  1.00 14.44           H  
ATOM    221  HH  TYR A  15      -6.314   6.044  -5.995  1.00 60.42           H  
ATOM    222  N   LYS A  16     -11.447   5.183  -1.148  1.00 53.31           N  
ATOM    223  CA  LYS A  16     -12.390   6.043  -1.879  1.00 24.02           C  
ATOM    224  C   LYS A  16     -12.932   7.163  -0.981  1.00 25.11           C  
ATOM    225  O   LYS A  16     -13.212   8.265  -1.466  1.00 25.54           O  
ATOM    226  CB  LYS A  16     -13.540   5.197  -2.475  1.00 41.50           C  
ATOM    227  CG  LYS A  16     -13.085   4.145  -3.512  1.00 34.04           C  
ATOM    228  CD  LYS A  16     -12.316   4.749  -4.712  1.00 50.54           C  
ATOM    229  CE  LYS A  16     -13.176   5.680  -5.584  1.00 45.31           C  
ATOM    230  NZ  LYS A  16     -12.415   6.208  -6.749  1.00  2.51           N  
ATOM    231  H   LYS A  16     -11.734   4.279  -0.891  1.00 24.13           H  
ATOM    232  HA  LYS A  16     -11.840   6.501  -2.698  1.00 23.32           H  
ATOM    233  HB2 LYS A  16     -14.048   4.679  -1.669  1.00 52.21           H  
ATOM    234  HB3 LYS A  16     -14.253   5.858  -2.957  1.00 20.35           H  
ATOM    235  HG2 LYS A  16     -12.443   3.428  -3.016  1.00 62.13           H  
ATOM    236  HG3 LYS A  16     -13.961   3.627  -3.888  1.00 73.41           H  
ATOM    237  HD2 LYS A  16     -11.466   5.314  -4.337  1.00 70.52           H  
ATOM    238  HD3 LYS A  16     -11.948   3.937  -5.329  1.00 20.34           H  
ATOM    239  HE2 LYS A  16     -14.036   5.132  -5.950  1.00 23.04           H  
ATOM    240  HE3 LYS A  16     -13.516   6.514  -4.983  1.00 64.32           H  
ATOM    241  HZ1 LYS A  16     -11.594   6.759  -6.422  1.00 42.15           H  
ATOM    242  HZ2 LYS A  16     -13.024   6.826  -7.322  1.00 73.44           H  
ATOM    243  HZ3 LYS A  16     -12.077   5.425  -7.344  1.00 32.02           H  
ATOM    244  N   LYS A  17     -13.051   6.876   0.332  1.00 20.41           N  
ATOM    245  CA  LYS A  17     -13.448   7.879   1.328  1.00 13.50           C  
ATOM    246  C   LYS A  17     -12.313   8.896   1.531  1.00 73.14           C  
ATOM    247  O   LYS A  17     -12.559  10.096   1.650  1.00 22.51           O  
ATOM    248  CB  LYS A  17     -13.820   7.220   2.683  1.00 61.21           C  
ATOM    249  CG  LYS A  17     -14.331   8.220   3.754  1.00 44.23           C  
ATOM    250  CD  LYS A  17     -15.629   8.948   3.315  1.00 41.41           C  
ATOM    251  CE  LYS A  17     -16.035  10.075   4.270  1.00 43.34           C  
ATOM    252  NZ  LYS A  17     -17.313  10.715   3.853  1.00 43.31           N  
ATOM    253  H   LYS A  17     -12.866   5.962   0.632  1.00 30.44           H  
ATOM    254  HA  LYS A  17     -14.319   8.398   0.934  1.00 32.13           H  
ATOM    255  HB2 LYS A  17     -14.595   6.479   2.513  1.00 63.12           H  
ATOM    256  HB3 LYS A  17     -12.943   6.714   3.077  1.00 73.12           H  
ATOM    257  HG2 LYS A  17     -14.525   7.679   4.673  1.00 10.32           H  
ATOM    258  HG3 LYS A  17     -13.553   8.959   3.937  1.00 30.02           H  
ATOM    259  HD2 LYS A  17     -15.476   9.375   2.329  1.00 72.31           H  
ATOM    260  HD3 LYS A  17     -16.435   8.223   3.264  1.00 14.21           H  
ATOM    261  HE2 LYS A  17     -16.158   9.675   5.268  1.00 44.24           H  
ATOM    262  HE3 LYS A  17     -15.257  10.829   4.283  1.00 43.51           H  
ATOM    263  HZ1 LYS A  17     -17.499  11.562   4.433  1.00 55.51           H  
ATOM    264  HZ2 LYS A  17     -18.101  10.053   3.971  1.00 10.50           H  
ATOM    265  HZ3 LYS A  17     -17.264  11.002   2.853  1.00 31.50           H  
ATOM    266  N   ALA A  18     -11.076   8.375   1.567  1.00 42.43           N  
ATOM    267  CA  ALA A  18      -9.850   9.184   1.612  1.00 31.23           C  
ATOM    268  C   ALA A  18      -9.792  10.169   0.433  1.00 21.52           C  
ATOM    269  O   ALA A  18      -9.415  11.322   0.594  1.00 32.40           O  
ATOM    270  CB  ALA A  18      -8.650   8.268   1.531  1.00 51.23           C  
ATOM    271  H   ALA A  18     -10.986   7.399   1.569  1.00 22.20           H  
ATOM    272  HA  ALA A  18      -9.812   9.715   2.565  1.00 72.01           H  
ATOM    273  HB1 ALA A  18      -8.663   7.712   0.601  1.00 54.34           H  
ATOM    274  HB2 ALA A  18      -8.671   7.567   2.357  1.00 63.42           H  
ATOM    275  HB3 ALA A  18      -7.735   8.849   1.589  1.00 41.32           H  
ATOM    276  N   GLU A  19     -10.182   9.653  -0.746  1.00 44.11           N  
ATOM    277  CA  GLU A  19     -10.201  10.393  -2.012  1.00 44.20           C  
ATOM    278  C   GLU A  19     -11.210  11.562  -1.946  1.00 15.41           C  
ATOM    279  O   GLU A  19     -10.928  12.666  -2.429  1.00 75.42           O  
ATOM    280  CB  GLU A  19     -10.546   9.396  -3.149  1.00  3.31           C  
ATOM    281  CG  GLU A  19     -10.434   9.967  -4.571  1.00 55.15           C  
ATOM    282  CD  GLU A  19     -10.848   8.964  -5.657  1.00 32.23           C  
ATOM    283  OE1 GLU A  19     -10.049   8.070  -6.008  1.00 72.34           O  
ATOM    284  OE2 GLU A  19     -11.991   9.054  -6.163  1.00 45.12           O  
ATOM    285  H   GLU A  19     -10.472   8.713  -0.760  1.00 61.24           H  
ATOM    286  HA  GLU A  19      -9.208  10.793  -2.180  1.00 62.41           H  
ATOM    287  HB2 GLU A  19      -9.871   8.543  -3.075  1.00 12.34           H  
ATOM    288  HB3 GLU A  19     -11.561   9.032  -3.001  1.00 43.52           H  
ATOM    289  HG2 GLU A  19     -11.064  10.852  -4.642  1.00 51.20           H  
ATOM    290  HG3 GLU A  19      -9.403  10.262  -4.742  1.00 24.32           H  
ATOM    291  N   GLU A  20     -12.369  11.307  -1.298  1.00 44.44           N  
ATOM    292  CA  GLU A  20     -13.403  12.338  -1.015  1.00 64.32           C  
ATOM    293  C   GLU A  20     -12.835  13.446  -0.107  1.00 65.51           C  
ATOM    294  O   GLU A  20     -13.094  14.636  -0.316  1.00 21.41           O  
ATOM    295  CB  GLU A  20     -14.637  11.685  -0.331  1.00 33.41           C  
ATOM    296  CG  GLU A  20     -15.399  10.679  -1.209  1.00 42.02           C  
ATOM    297  CD  GLU A  20     -16.489   9.915  -0.441  1.00 44.15           C  
ATOM    298  OE1 GLU A  20     -17.486  10.545  -0.028  1.00 63.12           O  
ATOM    299  OE2 GLU A  20     -16.355   8.692  -0.243  1.00 10.44           O  
ATOM    300  H   GLU A  20     -12.534  10.389  -0.991  1.00 11.22           H  
ATOM    301  HA  GLU A  20     -13.707  12.769  -1.961  1.00 64.33           H  
ATOM    302  HB2 GLU A  20     -14.304  11.166   0.565  1.00 62.41           H  
ATOM    303  HB3 GLU A  20     -15.333  12.465  -0.032  1.00 73.42           H  
ATOM    304  HG2 GLU A  20     -15.864  11.220  -2.031  1.00 44.33           H  
ATOM    305  HG3 GLU A  20     -14.689   9.971  -1.622  1.00 12.00           H  
ATOM    306  N   LEU A  21     -12.033  13.017   0.882  1.00 41.43           N  
ATOM    307  CA  LEU A  21     -11.379  13.906   1.860  1.00  1.44           C  
ATOM    308  C   LEU A  21     -10.093  14.545   1.271  1.00  2.42           C  
ATOM    309  O   LEU A  21      -9.473  15.400   1.914  1.00 52.55           O  
ATOM    310  CB  LEU A  21     -11.048  13.093   3.146  1.00  4.12           C  
ATOM    311  CG  LEU A  21     -12.257  12.406   3.854  1.00  4.15           C  
ATOM    312  CD1 LEU A  21     -11.800  11.584   5.081  1.00 22.01           C  
ATOM    313  CD2 LEU A  21     -13.349  13.428   4.230  1.00 21.35           C  
ATOM    314  H   LEU A  21     -11.875  12.055   0.956  1.00  4.31           H  
ATOM    315  HA  LEU A  21     -12.073  14.700   2.115  1.00 34.13           H  
ATOM    316  HB2 LEU A  21     -10.331  12.320   2.876  1.00 50.13           H  
ATOM    317  HB3 LEU A  21     -10.568  13.756   3.860  1.00 71.11           H  
ATOM    318  HG  LEU A  21     -12.706  11.703   3.162  1.00 51.31           H  
ATOM    319 HD11 LEU A  21     -11.291  12.228   5.793  1.00 60.41           H  
ATOM    320 HD12 LEU A  21     -11.126  10.805   4.761  1.00 31.41           H  
ATOM    321 HD13 LEU A  21     -12.661  11.134   5.558  1.00 61.20           H  
ATOM    322 HD21 LEU A  21     -13.703  13.924   3.336  1.00  3.12           H  
ATOM    323 HD22 LEU A  21     -12.952  14.166   4.917  1.00 23.00           H  
ATOM    324 HD23 LEU A  21     -14.176  12.913   4.698  1.00 20.14           H  
ATOM    325  N   ASN A  22      -9.698  14.087   0.057  1.00 31.31           N  
ATOM    326  CA  ASN A  22      -8.489  14.547  -0.674  1.00 22.41           C  
ATOM    327  C   ASN A  22      -7.198  14.222   0.111  1.00  5.00           C  
ATOM    328  O   ASN A  22      -6.135  14.797  -0.148  1.00 44.13           O  
ATOM    329  CB  ASN A  22      -8.571  16.073  -1.031  1.00 65.55           C  
ATOM    330  CG  ASN A  22      -9.670  16.446  -2.038  1.00 73.33           C  
ATOM    331  OD1 ASN A  22      -9.460  17.288  -2.916  1.00 32.24           O  
ATOM    332  ND2 ASN A  22     -10.862  15.882  -1.900  1.00 73.35           N  
ATOM    333  H   ASN A  22     -10.240  13.388  -0.360  1.00  1.40           H  
ATOM    334  HA  ASN A  22      -8.458  13.980  -1.595  1.00 30.20           H  
ATOM    335  HB2 ASN A  22      -8.752  16.634  -0.125  1.00 45.22           H  
ATOM    336  HB3 ASN A  22      -7.620  16.382  -1.444  1.00  0.23           H  
ATOM    337 HD21 ASN A  22     -11.004  15.249  -1.169  1.00 54.43           H  
ATOM    338 HD22 ASN A  22     -11.560  16.128  -2.543  1.00 43.50           H  
ATOM    339  N   GLN A  23      -7.300  13.246   1.023  1.00 12.32           N  
ATOM    340  CA  GLN A  23      -6.196  12.804   1.876  1.00 43.35           C  
ATOM    341  C   GLN A  23      -5.513  11.601   1.232  1.00 43.14           C  
ATOM    342  O   GLN A  23      -6.034  10.476   1.283  1.00 21.32           O  
ATOM    343  CB  GLN A  23      -6.705  12.450   3.297  1.00 11.13           C  
ATOM    344  CG  GLN A  23      -7.253  13.645   4.102  1.00 10.03           C  
ATOM    345  CD  GLN A  23      -7.698  13.244   5.508  1.00 13.51           C  
ATOM    346  OE1 GLN A  23      -8.861  12.920   5.740  1.00  4.15           O  
ATOM    347  NE2 GLN A  23      -6.764  13.212   6.442  1.00 32.12           N  
ATOM    348  H   GLN A  23      -8.151  12.786   1.107  1.00 51.43           H  
ATOM    349  HA  GLN A  23      -5.477  13.617   1.957  1.00 74.14           H  
ATOM    350  HB2 GLN A  23      -7.491  11.702   3.215  1.00 70.32           H  
ATOM    351  HB3 GLN A  23      -5.882  12.019   3.856  1.00 65.25           H  
ATOM    352  HG2 GLN A  23      -6.482  14.401   4.181  1.00 73.21           H  
ATOM    353  HG3 GLN A  23      -8.105  14.067   3.579  1.00 34.44           H  
ATOM    354 HE21 GLN A  23      -5.846  13.435   6.186  1.00 22.14           H  
ATOM    355 HE22 GLN A  23      -7.028  12.969   7.354  1.00 13.21           H  
ATOM    356  N   GLY A  24      -4.368  11.861   0.593  1.00 61.31           N  
ATOM    357  CA  GLY A  24      -3.560  10.808   0.001  1.00 71.32           C  
ATOM    358  C   GLY A  24      -2.930   9.899   1.054  1.00 12.31           C  
ATOM    359  O   GLY A  24      -2.621   8.757   0.772  1.00 43.24           O  
ATOM    360  H   GLY A  24      -4.060  12.792   0.536  1.00  0.03           H  
ATOM    361  HA2 GLY A  24      -4.176  10.217  -0.663  1.00 24.30           H  
ATOM    362  HA3 GLY A  24      -2.770  11.266  -0.577  1.00 31.41           H  
ATOM    363  N   GLU A  25      -2.751  10.436   2.275  1.00 15.54           N  
ATOM    364  CA  GLU A  25      -2.171   9.709   3.417  1.00 72.33           C  
ATOM    365  C   GLU A  25      -2.933   8.395   3.694  1.00 35.13           C  
ATOM    366  O   GLU A  25      -2.324   7.348   3.862  1.00  2.23           O  
ATOM    367  CB  GLU A  25      -2.173  10.638   4.665  1.00 65.21           C  
ATOM    368  CG  GLU A  25      -3.550  11.247   5.008  1.00 52.13           C  
ATOM    369  CD  GLU A  25      -3.516  12.155   6.240  1.00 20.23           C  
ATOM    370  OE1 GLU A  25      -3.407  11.630   7.365  1.00  2.43           O  
ATOM    371  OE2 GLU A  25      -3.589  13.390   6.090  1.00 54.44           O  
ATOM    372  H   GLU A  25      -3.010  11.377   2.408  1.00  4.52           H  
ATOM    373  HA  GLU A  25      -1.141   9.470   3.163  1.00 53.32           H  
ATOM    374  HB2 GLU A  25      -1.829  10.070   5.522  1.00 75.53           H  
ATOM    375  HB3 GLU A  25      -1.478  11.450   4.489  1.00  4.43           H  
ATOM    376  HG2 GLU A  25      -3.895  11.821   4.146  1.00 11.22           H  
ATOM    377  HG3 GLU A  25      -4.251  10.440   5.184  1.00 42.14           H  
ATOM    378  N   LEU A  26      -4.271   8.482   3.660  1.00 23.21           N  
ATOM    379  CA  LEU A  26      -5.172   7.354   3.912  1.00 23.01           C  
ATOM    380  C   LEU A  26      -5.175   6.383   2.714  1.00 61.01           C  
ATOM    381  O   LEU A  26      -5.265   5.170   2.899  1.00 52.04           O  
ATOM    382  CB  LEU A  26      -6.595   7.896   4.147  1.00 21.13           C  
ATOM    383  CG  LEU A  26      -6.816   8.835   5.371  1.00 62.21           C  
ATOM    384  CD1 LEU A  26      -8.133   9.627   5.231  1.00  5.23           C  
ATOM    385  CD2 LEU A  26      -6.819   8.028   6.667  1.00  5.24           C  
ATOM    386  H   LEU A  26      -4.673   9.357   3.445  1.00 35.31           H  
ATOM    387  HA  LEU A  26      -4.833   6.839   4.806  1.00 61.34           H  
ATOM    388  HB2 LEU A  26      -6.873   8.447   3.255  1.00 11.21           H  
ATOM    389  HB3 LEU A  26      -7.274   7.052   4.237  1.00 52.34           H  
ATOM    390  HG  LEU A  26      -6.006   9.551   5.427  1.00 33.01           H  
ATOM    391 HD11 LEU A  26      -8.102  10.229   4.335  1.00 12.31           H  
ATOM    392 HD12 LEU A  26      -8.257  10.279   6.088  1.00  3.41           H  
ATOM    393 HD13 LEU A  26      -8.972   8.945   5.177  1.00 40.14           H  
ATOM    394 HD21 LEU A  26      -7.622   7.301   6.635  1.00 45.25           H  
ATOM    395 HD22 LEU A  26      -6.973   8.692   7.507  1.00 74.41           H  
ATOM    396 HD23 LEU A  26      -5.874   7.520   6.782  1.00 11.54           H  
ATOM    397  N   MET A  27      -5.096   6.947   1.487  1.00 45.21           N  
ATOM    398  CA  MET A  27      -5.049   6.161   0.236  1.00  3.23           C  
ATOM    399  C   MET A  27      -3.753   5.350   0.141  1.00 73.12           C  
ATOM    400  O   MET A  27      -3.762   4.203  -0.306  1.00 70.53           O  
ATOM    401  CB  MET A  27      -5.185   7.077  -1.015  1.00 62.04           C  
ATOM    402  CG  MET A  27      -6.551   7.761  -1.171  1.00 33.13           C  
ATOM    403  SD  MET A  27      -6.833   8.437  -2.819  1.00 40.23           S  
ATOM    404  CE  MET A  27      -5.424   9.520  -2.997  1.00 51.35           C  
ATOM    405  H   MET A  27      -5.071   7.927   1.423  1.00 43.55           H  
ATOM    406  HA  MET A  27      -5.892   5.475   0.251  1.00 73.22           H  
ATOM    407  HB2 MET A  27      -4.427   7.847  -0.970  1.00 61.24           H  
ATOM    408  HB3 MET A  27      -5.014   6.482  -1.905  1.00 14.54           H  
ATOM    409  HG2 MET A  27      -7.331   7.035  -0.970  1.00 30.24           H  
ATOM    410  HG3 MET A  27      -6.629   8.566  -0.449  1.00 72.24           H  
ATOM    411  HE1 MET A  27      -4.515   8.932  -2.950  1.00 11.53           H  
ATOM    412  HE2 MET A  27      -5.427  10.252  -2.199  1.00  1.25           H  
ATOM    413  HE3 MET A  27      -5.478  10.022  -3.950  1.00 33.31           H  
ATOM    414  N   GLY A  28      -2.654   5.967   0.589  1.00 43.50           N  
ATOM    415  CA  GLY A  28      -1.347   5.334   0.598  1.00 60.25           C  
ATOM    416  C   GLY A  28      -1.298   4.202   1.607  1.00 61.25           C  
ATOM    417  O   GLY A  28      -0.759   3.142   1.320  1.00 42.31           O  
ATOM    418  H   GLY A  28      -2.740   6.866   0.945  1.00 32.52           H  
ATOM    419  HA2 GLY A  28      -1.123   4.953  -0.394  1.00 72.11           H  
ATOM    420  HA3 GLY A  28      -0.609   6.072   0.862  1.00  4.15           H  
ATOM    421  N   ARG A  29      -1.899   4.446   2.793  1.00 41.44           N  
ATOM    422  CA  ARG A  29      -2.041   3.426   3.853  1.00 30.43           C  
ATOM    423  C   ARG A  29      -2.905   2.252   3.361  1.00  5.44           C  
ATOM    424  O   ARG A  29      -2.604   1.100   3.657  1.00 15.10           O  
ATOM    425  CB  ARG A  29      -2.660   4.053   5.135  1.00 42.21           C  
ATOM    426  CG  ARG A  29      -1.738   5.044   5.877  1.00 70.44           C  
ATOM    427  CD  ARG A  29      -2.402   5.638   7.132  1.00 13.33           C  
ATOM    428  NE  ARG A  29      -2.778   4.596   8.103  1.00 63.13           N  
ATOM    429  CZ  ARG A  29      -3.522   4.787   9.205  1.00 52.02           C  
ATOM    430  NH1 ARG A  29      -4.001   5.990   9.526  1.00 50.44           N  
ATOM    431  NH2 ARG A  29      -3.783   3.753   9.985  1.00 31.10           N  
ATOM    432  H   ARG A  29      -2.252   5.346   2.962  1.00 74.43           H  
ATOM    433  HA  ARG A  29      -1.044   3.060   4.088  1.00 64.34           H  
ATOM    434  HB2 ARG A  29      -3.574   4.574   4.863  1.00 63.02           H  
ATOM    435  HB3 ARG A  29      -2.913   3.253   5.826  1.00 55.34           H  
ATOM    436  HG2 ARG A  29      -0.833   4.527   6.174  1.00  3.43           H  
ATOM    437  HG3 ARG A  29      -1.476   5.854   5.204  1.00 40.12           H  
ATOM    438  HD2 ARG A  29      -1.711   6.327   7.606  1.00 43.41           H  
ATOM    439  HD3 ARG A  29      -3.293   6.180   6.831  1.00 12.13           H  
ATOM    440  HE  ARG A  29      -2.458   3.687   7.914  1.00 65.23           H  
ATOM    441 HH11 ARG A  29      -3.814   6.781   8.942  1.00 11.22           H  
ATOM    442 HH12 ARG A  29      -4.556   6.106  10.355  1.00 63.33           H  
ATOM    443 HH21 ARG A  29      -3.434   2.841   9.751  1.00 71.15           H  
ATOM    444 HH22 ARG A  29      -4.339   3.875  10.810  1.00  4.44           H  
ATOM    445  N   ALA A  30      -3.960   2.579   2.585  1.00 53.22           N  
ATOM    446  CA  ALA A  30      -4.888   1.588   2.018  1.00 42.41           C  
ATOM    447  C   ALA A  30      -4.132   0.616   1.096  1.00  1.40           C  
ATOM    448  O   ALA A  30      -4.172  -0.591   1.308  1.00 53.24           O  
ATOM    449  CB  ALA A  30      -6.023   2.300   1.260  1.00 10.12           C  
ATOM    450  H   ALA A  30      -4.113   3.528   2.382  1.00 63.15           H  
ATOM    451  HA  ALA A  30      -5.331   1.033   2.842  1.00  4.11           H  
ATOM    452  HB1 ALA A  30      -5.615   2.858   0.420  1.00 62.30           H  
ATOM    453  HB2 ALA A  30      -6.531   2.984   1.925  1.00 71.35           H  
ATOM    454  HB3 ALA A  30      -6.735   1.569   0.892  1.00 45.13           H  
ATOM    455  N   LEU A  31      -3.378   1.189   0.138  1.00 60.33           N  
ATOM    456  CA  LEU A  31      -2.606   0.432  -0.867  1.00 13.54           C  
ATOM    457  C   LEU A  31      -1.459  -0.353  -0.211  1.00 71.02           C  
ATOM    458  O   LEU A  31      -1.182  -1.484  -0.595  1.00 21.24           O  
ATOM    459  CB  LEU A  31      -2.047   1.412  -1.929  1.00 43.52           C  
ATOM    460  CG  LEU A  31      -3.127   2.209  -2.718  1.00 12.45           C  
ATOM    461  CD1 LEU A  31      -2.499   3.343  -3.546  1.00 43.42           C  
ATOM    462  CD2 LEU A  31      -3.984   1.269  -3.590  1.00 32.12           C  
ATOM    463  H   LEU A  31      -3.335   2.171   0.109  1.00 34.40           H  
ATOM    464  HA  LEU A  31      -3.285  -0.269  -1.348  1.00 52.12           H  
ATOM    465  HB2 LEU A  31      -1.391   2.121  -1.425  1.00 71.13           H  
ATOM    466  HB3 LEU A  31      -1.450   0.851  -2.643  1.00 60.14           H  
ATOM    467  HG  LEU A  31      -3.795   2.680  -2.003  1.00 11.53           H  
ATOM    468 HD11 LEU A  31      -1.840   2.928  -4.296  1.00 34.24           H  
ATOM    469 HD12 LEU A  31      -1.933   3.996  -2.896  1.00 74.32           H  
ATOM    470 HD13 LEU A  31      -3.279   3.916  -4.030  1.00  1.04           H  
ATOM    471 HD21 LEU A  31      -3.356   0.763  -4.314  1.00 42.34           H  
ATOM    472 HD22 LEU A  31      -4.735   1.847  -4.111  1.00 52.24           H  
ATOM    473 HD23 LEU A  31      -4.474   0.537  -2.963  1.00 24.40           H  
ATOM    474  N   TYR A  32      -0.820   0.274   0.792  1.00 10.31           N  
ATOM    475  CA  TYR A  32       0.276  -0.325   1.578  1.00  2.23           C  
ATOM    476  C   TYR A  32      -0.208  -1.606   2.283  1.00 61.43           C  
ATOM    477  O   TYR A  32       0.485  -2.628   2.292  1.00 32.42           O  
ATOM    478  CB  TYR A  32       0.792   0.705   2.622  1.00 61.44           C  
ATOM    479  CG  TYR A  32       1.934   0.202   3.508  1.00 34.34           C  
ATOM    480  CD1 TYR A  32       3.195  -0.051   2.969  1.00  3.51           C  
ATOM    481  CD2 TYR A  32       1.751  -0.036   4.878  1.00 65.14           C  
ATOM    482  CE1 TYR A  32       4.226  -0.516   3.756  1.00 14.14           C  
ATOM    483  CE2 TYR A  32       2.785  -0.502   5.663  1.00  3.32           C  
ATOM    484  CZ  TYR A  32       4.019  -0.741   5.096  1.00  2.42           C  
ATOM    485  OH  TYR A  32       5.052  -1.213   5.872  1.00 42.21           O  
ATOM    486  H   TYR A  32      -1.097   1.184   1.015  1.00 74.15           H  
ATOM    487  HA  TYR A  32       1.085  -0.578   0.891  1.00 44.23           H  
ATOM    488  HB2 TYR A  32       1.151   1.586   2.099  1.00  2.24           H  
ATOM    489  HB3 TYR A  32      -0.032   1.003   3.263  1.00 71.21           H  
ATOM    490  HD1 TYR A  32       3.366   0.126   1.915  1.00 64.22           H  
ATOM    491  HD2 TYR A  32       0.781   0.150   5.325  1.00 13.52           H  
ATOM    492  HE1 TYR A  32       5.198  -0.708   3.315  1.00 75.23           H  
ATOM    493  HE2 TYR A  32       2.624  -0.682   6.722  1.00 72.21           H  
ATOM    494  HH  TYR A  32       4.732  -1.941   6.417  1.00 33.35           H  
ATOM    495  N   ASN A  33      -1.425  -1.522   2.844  1.00 14.11           N  
ATOM    496  CA  ASN A  33      -2.057  -2.626   3.572  1.00 32.53           C  
ATOM    497  C   ASN A  33      -2.456  -3.752   2.613  1.00 11.33           C  
ATOM    498  O   ASN A  33      -2.185  -4.918   2.893  1.00 33.35           O  
ATOM    499  CB  ASN A  33      -3.278  -2.117   4.379  1.00 54.13           C  
ATOM    500  CG  ASN A  33      -2.916  -1.345   5.653  1.00 35.13           C  
ATOM    501  OD1 ASN A  33      -3.655  -1.392   6.639  1.00 63.52           O  
ATOM    502  ND2 ASN A  33      -1.790  -0.615   5.660  1.00 12.03           N  
ATOM    503  H   ASN A  33      -1.927  -0.680   2.751  1.00 41.40           H  
ATOM    504  HA  ASN A  33      -1.320  -3.018   4.273  1.00 54.01           H  
ATOM    505  HB2 ASN A  33      -3.869  -1.460   3.751  1.00 22.52           H  
ATOM    506  HB3 ASN A  33      -3.895  -2.961   4.666  1.00 14.54           H  
ATOM    507 HD21 ASN A  33      -1.236  -0.592   4.855  1.00  3.12           H  
ATOM    508 HD22 ASN A  33      -1.565  -0.132   6.481  1.00 71.10           H  
ATOM    509  N   ILE A  34      -3.066  -3.371   1.469  1.00 21.10           N  
ATOM    510  CA  ILE A  34      -3.429  -4.308   0.383  1.00 53.34           C  
ATOM    511  C   ILE A  34      -2.163  -5.021  -0.154  1.00 40.11           C  
ATOM    512  O   ILE A  34      -2.214  -6.192  -0.533  1.00  3.24           O  
ATOM    513  CB  ILE A  34      -4.179  -3.560  -0.798  1.00 21.11           C  
ATOM    514  CG1 ILE A  34      -5.500  -2.898  -0.293  1.00 40.41           C  
ATOM    515  CG2 ILE A  34      -4.479  -4.506  -1.985  1.00 43.14           C  
ATOM    516  CD1 ILE A  34      -6.212  -2.006  -1.312  1.00 32.00           C  
ATOM    517  H   ILE A  34      -3.273  -2.422   1.349  1.00 44.12           H  
ATOM    518  HA  ILE A  34      -4.103  -5.052   0.802  1.00 71.54           H  
ATOM    519  HB  ILE A  34      -3.524  -2.776  -1.164  1.00 70.44           H  
ATOM    520 HG12 ILE A  34      -6.195  -3.668   0.005  1.00 72.33           H  
ATOM    521 HG13 ILE A  34      -5.276  -2.283   0.572  1.00 54.11           H  
ATOM    522 HG21 ILE A  34      -5.111  -5.319  -1.653  1.00  3.55           H  
ATOM    523 HG22 ILE A  34      -3.554  -4.913  -2.376  1.00 73.10           H  
ATOM    524 HG23 ILE A  34      -4.985  -3.962  -2.773  1.00 61.22           H  
ATOM    525 HD11 ILE A  34      -6.501  -2.592  -2.172  1.00 50.24           H  
ATOM    526 HD12 ILE A  34      -5.548  -1.212  -1.620  1.00 23.10           H  
ATOM    527 HD13 ILE A  34      -7.093  -1.580  -0.854  1.00  2.45           H  
ATOM    528  N   GLY A  35      -1.030  -4.291  -0.147  1.00 11.10           N  
ATOM    529  CA  GLY A  35       0.264  -4.834  -0.542  1.00 10.55           C  
ATOM    530  C   GLY A  35       0.735  -5.946   0.384  1.00 41.02           C  
ATOM    531  O   GLY A  35       1.207  -6.982  -0.077  1.00 14.11           O  
ATOM    532  H   GLY A  35      -1.079  -3.356   0.142  1.00 34.31           H  
ATOM    533  HA2 GLY A  35       0.194  -5.209  -1.556  1.00 31.01           H  
ATOM    534  HA3 GLY A  35       0.988  -4.033  -0.520  1.00  2.24           H  
ATOM    535  N   LEU A  36       0.589  -5.719   1.703  1.00  4.14           N  
ATOM    536  CA  LEU A  36       0.933  -6.714   2.741  1.00 52.22           C  
ATOM    537  C   LEU A  36       0.014  -7.954   2.631  1.00 13.31           C  
ATOM    538  O   LEU A  36       0.461  -9.086   2.863  1.00 14.33           O  
ATOM    539  CB  LEU A  36       0.834  -6.064   4.155  1.00 31.41           C  
ATOM    540  CG  LEU A  36       1.786  -4.845   4.417  1.00 73.54           C  
ATOM    541  CD1 LEU A  36       1.444  -4.134   5.744  1.00 21.33           C  
ATOM    542  CD2 LEU A  36       3.273  -5.270   4.382  1.00 35.20           C  
ATOM    543  H   LEU A  36       0.239  -4.845   1.986  1.00 42.01           H  
ATOM    544  HA  LEU A  36       1.959  -7.021   2.568  1.00 34.31           H  
ATOM    545  HB2 LEU A  36      -0.189  -5.731   4.302  1.00  1.45           H  
ATOM    546  HB3 LEU A  36       1.050  -6.824   4.900  1.00 34.13           H  
ATOM    547  HG  LEU A  36       1.644  -4.118   3.627  1.00 43.12           H  
ATOM    548 HD11 LEU A  36       0.416  -3.799   5.720  1.00  1.12           H  
ATOM    549 HD12 LEU A  36       2.091  -3.276   5.875  1.00  4.44           H  
ATOM    550 HD13 LEU A  36       1.580  -4.815   6.577  1.00 72.40           H  
ATOM    551 HD21 LEU A  36       3.503  -5.698   3.415  1.00 13.41           H  
ATOM    552 HD22 LEU A  36       3.466  -6.007   5.152  1.00 21.44           H  
ATOM    553 HD23 LEU A  36       3.903  -4.407   4.547  1.00 22.22           H  
ATOM    554  N   GLU A  37      -1.256  -7.716   2.241  1.00 72.01           N  
ATOM    555  CA  GLU A  37      -2.255  -8.781   2.040  1.00 62.21           C  
ATOM    556  C   GLU A  37      -1.919  -9.635   0.802  1.00 42.40           C  
ATOM    557  O   GLU A  37      -2.087 -10.852   0.816  1.00 13.40           O  
ATOM    558  CB  GLU A  37      -3.679  -8.175   1.919  1.00 64.25           C  
ATOM    559  CG  GLU A  37      -4.151  -7.373   3.151  1.00  4.41           C  
ATOM    560  CD  GLU A  37      -3.991  -8.134   4.482  1.00 64.20           C  
ATOM    561  OE1 GLU A  37      -4.872  -8.941   4.823  1.00 12.13           O  
ATOM    562  OE2 GLU A  37      -2.983  -7.926   5.201  1.00 74.21           O  
ATOM    563  H   GLU A  37      -1.529  -6.787   2.090  1.00 62.33           H  
ATOM    564  HA  GLU A  37      -2.227  -9.420   2.919  1.00  1.20           H  
ATOM    565  HB2 GLU A  37      -3.702  -7.515   1.057  1.00 73.24           H  
ATOM    566  HB3 GLU A  37      -4.386  -8.978   1.751  1.00 32.01           H  
ATOM    567  HG2 GLU A  37      -3.581  -6.454   3.200  1.00 72.40           H  
ATOM    568  HG3 GLU A  37      -5.199  -7.117   3.019  1.00 63.32           H  
ATOM    569  N   LYS A  38      -1.431  -8.978  -0.257  1.00 61.22           N  
ATOM    570  CA  LYS A  38      -0.969  -9.655  -1.480  1.00 55.13           C  
ATOM    571  C   LYS A  38       0.295 -10.485  -1.180  1.00 44.41           C  
ATOM    572  O   LYS A  38       0.395 -11.638  -1.596  1.00 41.21           O  
ATOM    573  CB  LYS A  38      -0.691  -8.604  -2.610  1.00 54.43           C  
ATOM    574  CG  LYS A  38      -1.829  -8.400  -3.634  1.00 21.54           C  
ATOM    575  CD  LYS A  38      -3.187  -8.056  -3.001  1.00 11.12           C  
ATOM    576  CE  LYS A  38      -4.250  -7.691  -4.056  1.00 74.23           C  
ATOM    577  NZ  LYS A  38      -4.461  -8.763  -5.063  1.00 54.34           N  
ATOM    578  H   LYS A  38      -1.360  -8.005  -0.211  1.00 45.21           H  
ATOM    579  HA  LYS A  38      -1.763 -10.333  -1.802  1.00 23.35           H  
ATOM    580  HB2 LYS A  38      -0.491  -7.641  -2.150  1.00 43.25           H  
ATOM    581  HB3 LYS A  38       0.201  -8.898  -3.162  1.00 51.04           H  
ATOM    582  HG2 LYS A  38      -1.548  -7.598  -4.308  1.00  3.23           H  
ATOM    583  HG3 LYS A  38      -1.934  -9.317  -4.210  1.00 44.50           H  
ATOM    584  HD2 LYS A  38      -3.540  -8.910  -2.431  1.00  2.02           H  
ATOM    585  HD3 LYS A  38      -3.057  -7.212  -2.327  1.00 63.53           H  
ATOM    586  HE2 LYS A  38      -5.189  -7.502  -3.555  1.00 24.20           H  
ATOM    587  HE3 LYS A  38      -3.941  -6.785  -4.569  1.00 60.24           H  
ATOM    588  HZ1 LYS A  38      -5.255  -8.513  -5.695  1.00 22.04           H  
ATOM    589  HZ2 LYS A  38      -4.681  -9.665  -4.595  1.00 21.22           H  
ATOM    590  HZ3 LYS A  38      -3.607  -8.890  -5.645  1.00 71.11           H  
ATOM    591  N   ASN A  39       1.217  -9.879  -0.408  1.00 50.32           N  
ATOM    592  CA  ASN A  39       2.552 -10.452  -0.113  1.00 72.23           C  
ATOM    593  C   ASN A  39       2.415 -11.810   0.619  1.00 63.20           C  
ATOM    594  O   ASN A  39       3.114 -12.779   0.291  1.00 73.31           O  
ATOM    595  CB  ASN A  39       3.393  -9.434   0.732  1.00 65.40           C  
ATOM    596  CG  ASN A  39       4.916  -9.684   0.721  1.00 53.42           C  
ATOM    597  OD1 ASN A  39       5.386 -10.799   0.508  1.00 25.25           O  
ATOM    598  ND2 ASN A  39       5.693  -8.637   0.984  1.00 53.11           N  
ATOM    599  H   ASN A  39       0.987  -9.007  -0.016  1.00  1.33           H  
ATOM    600  HA  ASN A  39       3.049 -10.619  -1.066  1.00  1.21           H  
ATOM    601  HB2 ASN A  39       3.225  -8.436   0.342  1.00 63.33           H  
ATOM    602  HB3 ASN A  39       3.053  -9.455   1.764  1.00 34.02           H  
ATOM    603 HD21 ASN A  39       5.264  -7.774   1.160  1.00 72.42           H  
ATOM    604 HD22 ASN A  39       6.664  -8.774   1.001  1.00 53.02           H  
ATOM    605  N   LYS A  40       1.468 -11.868   1.585  1.00 62.32           N  
ATOM    606  CA  LYS A  40       1.196 -13.087   2.386  1.00 12.15           C  
ATOM    607  C   LYS A  40       0.430 -14.158   1.573  1.00 12.44           C  
ATOM    608  O   LYS A  40       0.490 -15.349   1.899  1.00 73.11           O  
ATOM    609  CB  LYS A  40       0.425 -12.729   3.688  1.00 60.21           C  
ATOM    610  CG  LYS A  40      -0.994 -12.159   3.478  1.00  4.44           C  
ATOM    611  CD  LYS A  40      -1.695 -11.742   4.794  1.00 53.15           C  
ATOM    612  CE  LYS A  40      -0.935 -10.643   5.563  1.00 33.42           C  
ATOM    613  NZ  LYS A  40      -1.710 -10.137   6.730  1.00 73.51           N  
ATOM    614  H   LYS A  40       0.934 -11.062   1.763  1.00 43.23           H  
ATOM    615  HA  LYS A  40       2.162 -13.505   2.666  1.00 42.25           H  
ATOM    616  HB2 LYS A  40       0.340 -13.622   4.300  1.00 34.23           H  
ATOM    617  HB3 LYS A  40       1.005 -11.997   4.236  1.00  3.31           H  
ATOM    618  HG2 LYS A  40      -0.928 -11.287   2.830  1.00 52.44           H  
ATOM    619  HG3 LYS A  40      -1.599 -12.911   2.981  1.00  5.42           H  
ATOM    620  HD2 LYS A  40      -2.686 -11.375   4.563  1.00 14.12           H  
ATOM    621  HD3 LYS A  40      -1.785 -12.617   5.433  1.00  1.23           H  
ATOM    622  HE2 LYS A  40       0.007 -11.045   5.919  1.00 44.34           H  
ATOM    623  HE3 LYS A  40      -0.736  -9.817   4.891  1.00 13.43           H  
ATOM    624  HZ1 LYS A  40      -2.027 -10.928   7.324  1.00 42.41           H  
ATOM    625  HZ2 LYS A  40      -2.545  -9.606   6.403  1.00 41.25           H  
ATOM    626  HZ3 LYS A  40      -1.119  -9.508   7.305  1.00 62.04           H  
ATOM    627  N   MET A  41      -0.307 -13.729   0.525  1.00 32.55           N  
ATOM    628  CA  MET A  41      -1.041 -14.648  -0.382  1.00 62.25           C  
ATOM    629  C   MET A  41      -0.144 -15.147  -1.533  1.00 31.30           C  
ATOM    630  O   MET A  41      -0.635 -15.813  -2.452  1.00 64.21           O  
ATOM    631  CB  MET A  41      -2.317 -13.955  -0.961  1.00 24.02           C  
ATOM    632  CG  MET A  41      -3.443 -13.726   0.057  1.00 11.14           C  
ATOM    633  SD  MET A  41      -4.967 -13.101  -0.688  1.00 41.02           S  
ATOM    634  CE  MET A  41      -4.465 -11.494  -1.304  1.00 61.02           C  
ATOM    635  H   MET A  41      -0.357 -12.764   0.353  1.00 73.13           H  
ATOM    636  HA  MET A  41      -1.353 -15.513   0.198  1.00 74.54           H  
ATOM    637  HB2 MET A  41      -2.036 -12.991  -1.370  1.00 54.14           H  
ATOM    638  HB3 MET A  41      -2.718 -14.562  -1.765  1.00 51.43           H  
ATOM    639  HG2 MET A  41      -3.668 -14.663   0.543  1.00 75.31           H  
ATOM    640  HG3 MET A  41      -3.107 -13.016   0.804  1.00 53.11           H  
ATOM    641  HE1 MET A  41      -3.718 -11.621  -2.075  1.00 12.02           H  
ATOM    642  HE2 MET A  41      -4.054 -10.908  -0.495  1.00 41.30           H  
ATOM    643  HE3 MET A  41      -5.323 -10.986  -1.714  1.00 54.34           H  
ATOM    644  N   GLY A  42       1.165 -14.817  -1.478  1.00 51.53           N  
ATOM    645  CA  GLY A  42       2.125 -15.216  -2.516  1.00 11.51           C  
ATOM    646  C   GLY A  42       2.012 -14.393  -3.793  1.00 20.41           C  
ATOM    647  O   GLY A  42       2.659 -14.709  -4.800  1.00 40.20           O  
ATOM    648  H   GLY A  42       1.486 -14.290  -0.719  1.00 44.42           H  
ATOM    649  HA2 GLY A  42       3.122 -15.097  -2.119  1.00 54.34           H  
ATOM    650  HA3 GLY A  42       1.976 -16.262  -2.760  1.00  4.35           H  
ATOM    651  N   LYS A  43       1.192 -13.327  -3.741  1.00 24.34           N  
ATOM    652  CA  LYS A  43       0.962 -12.395  -4.860  1.00  5.33           C  
ATOM    653  C   LYS A  43       1.928 -11.210  -4.721  1.00 55.44           C  
ATOM    654  O   LYS A  43       1.538 -10.037  -4.714  1.00 64.35           O  
ATOM    655  CB  LYS A  43      -0.513 -11.931  -4.836  1.00 61.41           C  
ATOM    656  CG  LYS A  43      -1.534 -13.082  -4.848  1.00 50.35           C  
ATOM    657  CD  LYS A  43      -2.995 -12.584  -4.835  1.00 42.50           C  
ATOM    658  CE  LYS A  43      -4.005 -13.738  -4.844  1.00 41.51           C  
ATOM    659  NZ  LYS A  43      -5.404 -13.261  -4.998  1.00  2.01           N  
ATOM    660  H   LYS A  43       0.724 -13.153  -2.903  1.00 22.05           H  
ATOM    661  HA  LYS A  43       1.164 -12.912  -5.798  1.00 71.33           H  
ATOM    662  HB2 LYS A  43      -0.681 -11.336  -3.941  1.00 23.51           H  
ATOM    663  HB3 LYS A  43      -0.694 -11.306  -5.703  1.00 53.23           H  
ATOM    664  HG2 LYS A  43      -1.371 -13.680  -5.740  1.00 11.43           H  
ATOM    665  HG3 LYS A  43      -1.364 -13.701  -3.972  1.00 71.53           H  
ATOM    666  HD2 LYS A  43      -3.162 -11.985  -3.947  1.00 72.24           H  
ATOM    667  HD3 LYS A  43      -3.165 -11.967  -5.713  1.00 31.35           H  
ATOM    668  HE2 LYS A  43      -3.775 -14.405  -5.661  1.00 13.02           H  
ATOM    669  HE3 LYS A  43      -3.926 -14.282  -3.911  1.00 73.10           H  
ATOM    670  HZ1 LYS A  43      -5.700 -12.746  -4.144  1.00  2.22           H  
ATOM    671  HZ2 LYS A  43      -6.044 -14.068  -5.141  1.00 13.11           H  
ATOM    672  HZ3 LYS A  43      -5.482 -12.624  -5.816  1.00 11.50           H  
ATOM    673  N   VAL A  44       3.204 -11.566  -4.645  1.00 10.13           N  
ATOM    674  CA  VAL A  44       4.305 -10.662  -4.317  1.00 72.55           C  
ATOM    675  C   VAL A  44       4.543  -9.614  -5.431  1.00 33.33           C  
ATOM    676  O   VAL A  44       4.929  -8.477  -5.141  1.00 23.31           O  
ATOM    677  CB  VAL A  44       5.599 -11.512  -4.050  1.00 73.12           C  
ATOM    678  CG1 VAL A  44       6.808 -10.630  -3.725  1.00 10.13           C  
ATOM    679  CG2 VAL A  44       5.356 -12.552  -2.925  1.00 63.44           C  
ATOM    680  H   VAL A  44       3.422 -12.500  -4.827  1.00 70.20           H  
ATOM    681  HA  VAL A  44       4.043 -10.142  -3.396  1.00 70.04           H  
ATOM    682  HB  VAL A  44       5.828 -12.063  -4.959  1.00 24.52           H  
ATOM    683 HG11 VAL A  44       7.001  -9.950  -4.549  1.00 74.12           H  
ATOM    684 HG12 VAL A  44       7.684 -11.247  -3.567  1.00 73.33           H  
ATOM    685 HG13 VAL A  44       6.613 -10.053  -2.829  1.00 23.42           H  
ATOM    686 HG21 VAL A  44       4.517 -13.187  -3.183  1.00 21.42           H  
ATOM    687 HG22 VAL A  44       5.145 -12.043  -1.994  1.00 42.20           H  
ATOM    688 HG23 VAL A  44       6.241 -13.168  -2.799  1.00 63.34           H  
ATOM    689  N   LYS A  45       4.284 -10.007  -6.697  1.00 74.34           N  
ATOM    690  CA  LYS A  45       4.430  -9.107  -7.865  1.00 35.34           C  
ATOM    691  C   LYS A  45       3.462  -7.910  -7.769  1.00 55.31           C  
ATOM    692  O   LYS A  45       3.850  -6.763  -8.022  1.00 43.43           O  
ATOM    693  CB  LYS A  45       4.176  -9.885  -9.182  1.00 23.21           C  
ATOM    694  CG  LYS A  45       5.236 -10.959  -9.500  1.00 43.13           C  
ATOM    695  CD  LYS A  45       4.872 -11.794 -10.748  1.00 24.21           C  
ATOM    696  CE  LYS A  45       5.973 -12.801 -11.130  1.00 23.22           C  
ATOM    697  NZ  LYS A  45       6.282 -13.759 -10.032  1.00 40.25           N  
ATOM    698  H   LYS A  45       3.982 -10.926  -6.846  1.00 33.02           H  
ATOM    699  HA  LYS A  45       5.451  -8.740  -7.865  1.00  1.22           H  
ATOM    700  HB2 LYS A  45       3.206 -10.369  -9.118  1.00 31.42           H  
ATOM    701  HB3 LYS A  45       4.153  -9.182 -10.011  1.00  3.53           H  
ATOM    702  HG2 LYS A  45       6.189 -10.467  -9.670  1.00 62.11           H  
ATOM    703  HG3 LYS A  45       5.331 -11.624  -8.645  1.00 10.40           H  
ATOM    704  HD2 LYS A  45       3.957 -12.339 -10.547  1.00 21.41           H  
ATOM    705  HD3 LYS A  45       4.704 -11.120 -11.586  1.00 54.42           H  
ATOM    706  HE2 LYS A  45       5.647 -13.362 -11.994  1.00 75.13           H  
ATOM    707  HE3 LYS A  45       6.876 -12.257 -11.384  1.00 34.42           H  
ATOM    708  HZ1 LYS A  45       5.435 -14.300  -9.776  1.00 33.13           H  
ATOM    709  HZ2 LYS A  45       6.620 -13.249  -9.191  1.00 12.43           H  
ATOM    710  HZ3 LYS A  45       7.022 -14.426 -10.334  1.00 71.00           H  
ATOM    711  N   GLU A  46       2.203  -8.204  -7.386  1.00 30.10           N  
ATOM    712  CA  GLU A  46       1.166  -7.175  -7.190  1.00  2.41           C  
ATOM    713  C   GLU A  46       1.522  -6.307  -5.976  1.00 33.11           C  
ATOM    714  O   GLU A  46       1.411  -5.083  -6.037  1.00 52.24           O  
ATOM    715  CB  GLU A  46      -0.234  -7.816  -6.981  1.00 64.44           C  
ATOM    716  CG  GLU A  46      -0.681  -8.790  -8.092  1.00 43.22           C  
ATOM    717  CD  GLU A  46      -2.087  -9.375  -7.852  1.00 52.10           C  
ATOM    718  OE1 GLU A  46      -2.336  -9.883  -6.747  1.00 23.41           O  
ATOM    719  OE2 GLU A  46      -2.931  -9.363  -8.772  1.00 11.30           O  
ATOM    720  H   GLU A  46       1.968  -9.144  -7.225  1.00 34.32           H  
ATOM    721  HA  GLU A  46       1.139  -6.552  -8.081  1.00  4.22           H  
ATOM    722  HB2 GLU A  46      -0.236  -8.358  -6.038  1.00 50.42           H  
ATOM    723  HB3 GLU A  46      -0.971  -7.021  -6.916  1.00 43.40           H  
ATOM    724  HG2 GLU A  46      -0.671  -8.263  -9.042  1.00 21.25           H  
ATOM    725  HG3 GLU A  46       0.025  -9.609  -8.141  1.00 34.02           H  
ATOM    726  N   ALA A  47       1.997  -6.984  -4.897  1.00 40.12           N  
ATOM    727  CA  ALA A  47       2.364  -6.351  -3.617  1.00 72.20           C  
ATOM    728  C   ALA A  47       3.368  -5.208  -3.818  1.00 42.35           C  
ATOM    729  O   ALA A  47       3.221  -4.148  -3.211  1.00 23.43           O  
ATOM    730  CB  ALA A  47       2.942  -7.399  -2.658  1.00 62.42           C  
ATOM    731  H   ALA A  47       2.104  -7.957  -4.972  1.00 30.01           H  
ATOM    732  HA  ALA A  47       1.456  -5.954  -3.173  1.00 71.00           H  
ATOM    733  HB1 ALA A  47       3.146  -6.943  -1.696  1.00 23.41           H  
ATOM    734  HB2 ALA A  47       3.859  -7.803  -3.065  1.00 34.44           H  
ATOM    735  HB3 ALA A  47       2.229  -8.204  -2.524  1.00 75.14           H  
ATOM    736  N   ILE A  48       4.360  -5.453  -4.714  1.00 24.14           N  
ATOM    737  CA  ILE A  48       5.360  -4.454  -5.140  1.00 44.45           C  
ATOM    738  C   ILE A  48       4.673  -3.165  -5.607  1.00 33.11           C  
ATOM    739  O   ILE A  48       4.939  -2.095  -5.072  1.00 50.43           O  
ATOM    740  CB  ILE A  48       6.266  -5.028  -6.305  1.00 21.42           C  
ATOM    741  CG1 ILE A  48       7.140  -6.200  -5.777  1.00  3.51           C  
ATOM    742  CG2 ILE A  48       7.155  -3.939  -6.964  1.00 63.55           C  
ATOM    743  CD1 ILE A  48       7.942  -6.915  -6.846  1.00  5.45           C  
ATOM    744  H   ILE A  48       4.415  -6.351  -5.108  1.00 23.23           H  
ATOM    745  HA  ILE A  48       5.996  -4.227  -4.285  1.00 53.10           H  
ATOM    746  HB  ILE A  48       5.605  -5.414  -7.074  1.00 51.21           H  
ATOM    747 HG12 ILE A  48       7.839  -5.824  -5.043  1.00 43.42           H  
ATOM    748 HG13 ILE A  48       6.501  -6.937  -5.304  1.00 33.13           H  
ATOM    749 HG21 ILE A  48       6.537  -3.137  -7.350  1.00 41.20           H  
ATOM    750 HG22 ILE A  48       7.722  -4.369  -7.784  1.00 72.34           H  
ATOM    751 HG23 ILE A  48       7.842  -3.540  -6.234  1.00 14.20           H  
ATOM    752 HD11 ILE A  48       8.595  -6.213  -7.348  1.00 12.25           H  
ATOM    753 HD12 ILE A  48       7.274  -7.368  -7.565  1.00 64.21           H  
ATOM    754 HD13 ILE A  48       8.538  -7.681  -6.380  1.00 31.24           H  
ATOM    755  N   GLU A  49       3.737  -3.316  -6.564  1.00 73.45           N  
ATOM    756  CA  GLU A  49       3.042  -2.184  -7.206  1.00 30.11           C  
ATOM    757  C   GLU A  49       2.174  -1.412  -6.207  1.00 24.34           C  
ATOM    758  O   GLU A  49       2.032  -0.199  -6.334  1.00 40.05           O  
ATOM    759  CB  GLU A  49       2.199  -2.676  -8.401  1.00 13.31           C  
ATOM    760  CG  GLU A  49       3.032  -3.344  -9.506  1.00 42.41           C  
ATOM    761  CD  GLU A  49       2.176  -3.791 -10.687  1.00 22.53           C  
ATOM    762  OE1 GLU A  49       1.667  -4.930 -10.665  1.00  4.45           O  
ATOM    763  OE2 GLU A  49       1.983  -2.996 -11.638  1.00 60.52           O  
ATOM    764  H   GLU A  49       3.494  -4.227  -6.837  1.00 13.11           H  
ATOM    765  HA  GLU A  49       3.808  -1.512  -7.580  1.00 31.41           H  
ATOM    766  HB2 GLU A  49       1.458  -3.391  -8.044  1.00 52.10           H  
ATOM    767  HB3 GLU A  49       1.677  -1.827  -8.836  1.00 34.14           H  
ATOM    768  HG2 GLU A  49       3.785  -2.638  -9.853  1.00 12.02           H  
ATOM    769  HG3 GLU A  49       3.542  -4.211  -9.088  1.00 53.22           H  
ATOM    770  N   TYR A  50       1.629  -2.116  -5.208  1.00 11.40           N  
ATOM    771  CA  TYR A  50       0.854  -1.488  -4.130  1.00 32.44           C  
ATOM    772  C   TYR A  50       1.762  -0.674  -3.190  1.00 64.20           C  
ATOM    773  O   TYR A  50       1.343   0.364  -2.689  1.00 52.05           O  
ATOM    774  CB  TYR A  50       0.067  -2.545  -3.333  1.00 35.20           C  
ATOM    775  CG  TYR A  50      -1.148  -3.110  -4.075  1.00 44.21           C  
ATOM    776  CD1 TYR A  50      -2.286  -2.326  -4.289  1.00 22.42           C  
ATOM    777  CD2 TYR A  50      -1.152  -4.408  -4.578  1.00 33.13           C  
ATOM    778  CE1 TYR A  50      -3.376  -2.830  -4.971  1.00 51.33           C  
ATOM    779  CE2 TYR A  50      -2.231  -4.910  -5.263  1.00  2.13           C  
ATOM    780  CZ  TYR A  50      -3.340  -4.123  -5.460  1.00 22.45           C  
ATOM    781  OH  TYR A  50      -4.419  -4.630  -6.148  1.00 61.50           O  
ATOM    782  H   TYR A  50       1.756  -3.090  -5.192  1.00 73.23           H  
ATOM    783  HA  TYR A  50       0.145  -0.805  -4.596  1.00 24.14           H  
ATOM    784  HB2 TYR A  50       0.725  -3.372  -3.083  1.00 45.30           H  
ATOM    785  HB3 TYR A  50      -0.285  -2.100  -2.415  1.00 73.50           H  
ATOM    786  HD1 TYR A  50      -2.313  -1.314  -3.905  1.00 54.34           H  
ATOM    787  HD2 TYR A  50      -0.278  -5.035  -4.425  1.00 41.50           H  
ATOM    788  HE1 TYR A  50      -4.252  -2.209  -5.124  1.00  1.24           H  
ATOM    789  HE2 TYR A  50      -2.206  -5.927  -5.641  1.00 73.31           H  
ATOM    790  HH  TYR A  50      -4.800  -3.937  -6.691  1.00 63.41           H  
ATOM    791  N   PHE A  51       3.003  -1.155  -2.969  1.00 75.51           N  
ATOM    792  CA  PHE A  51       4.018  -0.426  -2.177  1.00 52.01           C  
ATOM    793  C   PHE A  51       4.601   0.747  -2.991  1.00 54.42           C  
ATOM    794  O   PHE A  51       5.046   1.730  -2.410  1.00 33.24           O  
ATOM    795  CB  PHE A  51       5.172  -1.357  -1.727  1.00 43.51           C  
ATOM    796  CG  PHE A  51       4.777  -2.550  -0.859  1.00 35.35           C  
ATOM    797  CD1 PHE A  51       3.797  -2.433   0.124  1.00 23.31           C  
ATOM    798  CD2 PHE A  51       5.395  -3.795  -1.035  1.00 42.14           C  
ATOM    799  CE1 PHE A  51       3.450  -3.515   0.903  1.00 43.44           C  
ATOM    800  CE2 PHE A  51       5.042  -4.880  -0.253  1.00 72.53           C  
ATOM    801  CZ  PHE A  51       4.068  -4.740   0.712  1.00 34.21           C  
ATOM    802  H   PHE A  51       3.243  -2.033  -3.345  1.00 33.51           H  
ATOM    803  HA  PHE A  51       3.523  -0.024  -1.294  1.00  1.55           H  
ATOM    804  HB2 PHE A  51       5.664  -1.746  -2.616  1.00 54.24           H  
ATOM    805  HB3 PHE A  51       5.900  -0.777  -1.166  1.00 22.52           H  
ATOM    806  HD1 PHE A  51       3.304  -1.478   0.278  1.00 73.44           H  
ATOM    807  HD2 PHE A  51       6.165  -3.907  -1.792  1.00 73.30           H  
ATOM    808  HE1 PHE A  51       2.687  -3.411   1.666  1.00 60.11           H  
ATOM    809  HE2 PHE A  51       5.526  -5.838  -0.401  1.00 43.31           H  
ATOM    810  HZ  PHE A  51       3.789  -5.587   1.326  1.00 31.51           H  
ATOM    811  N   LEU A  52       4.606   0.608  -4.339  1.00  4.22           N  
ATOM    812  CA  LEU A  52       5.114   1.651  -5.266  1.00 64.31           C  
ATOM    813  C   LEU A  52       4.161   2.845  -5.247  1.00 73.54           C  
ATOM    814  O   LEU A  52       4.583   4.001  -5.123  1.00 64.25           O  
ATOM    815  CB  LEU A  52       5.231   1.115  -6.729  1.00 41.45           C  
ATOM    816  CG  LEU A  52       6.299   0.013  -6.985  1.00 14.10           C  
ATOM    817  CD1 LEU A  52       6.254  -0.486  -8.445  1.00 21.44           C  
ATOM    818  CD2 LEU A  52       7.703   0.500  -6.609  1.00 12.02           C  
ATOM    819  H   LEU A  52       4.224  -0.217  -4.718  1.00 63.32           H  
ATOM    820  HA  LEU A  52       6.095   1.965  -4.918  1.00 14.30           H  
ATOM    821  HB2 LEU A  52       4.261   0.715  -7.014  1.00 72.21           H  
ATOM    822  HB3 LEU A  52       5.449   1.952  -7.386  1.00 43.11           H  
ATOM    823  HG  LEU A  52       6.075  -0.838  -6.355  1.00 64.32           H  
ATOM    824 HD11 LEU A  52       5.272  -0.875  -8.664  1.00 23.52           H  
ATOM    825 HD12 LEU A  52       6.986  -1.271  -8.581  1.00 74.40           H  
ATOM    826 HD13 LEU A  52       6.476   0.332  -9.122  1.00 54.54           H  
ATOM    827 HD21 LEU A  52       7.720   0.805  -5.573  1.00 42.31           H  
ATOM    828 HD22 LEU A  52       7.986   1.340  -7.234  1.00 62.13           H  
ATOM    829 HD23 LEU A  52       8.414  -0.303  -6.752  1.00 34.22           H  
ATOM    830  N   ARG A  53       2.862   2.513  -5.373  1.00 20.15           N  
ATOM    831  CA  ARG A  53       1.769   3.483  -5.307  1.00 75.12           C  
ATOM    832  C   ARG A  53       1.739   4.143  -3.930  1.00 22.44           C  
ATOM    833  O   ARG A  53       1.818   5.359  -3.841  1.00 32.22           O  
ATOM    834  CB  ARG A  53       0.413   2.798  -5.599  1.00 53.31           C  
ATOM    835  CG  ARG A  53       0.238   2.289  -7.039  1.00 53.14           C  
ATOM    836  CD  ARG A  53      -1.130   1.633  -7.257  1.00 23.31           C  
ATOM    837  NE  ARG A  53      -2.243   2.549  -6.965  1.00 44.10           N  
ATOM    838  CZ  ARG A  53      -3.541   2.228  -7.045  1.00 61.34           C  
ATOM    839  NH1 ARG A  53      -3.924   1.010  -7.431  1.00 55.21           N  
ATOM    840  NH2 ARG A  53      -4.450   3.129  -6.703  1.00 62.43           N  
ATOM    841  H   ARG A  53       2.635   1.568  -5.509  1.00 33.32           H  
ATOM    842  HA  ARG A  53       1.951   4.240  -6.070  1.00 12.10           H  
ATOM    843  HB2 ARG A  53       0.294   1.957  -4.924  1.00 14.55           H  
ATOM    844  HB3 ARG A  53      -0.383   3.512  -5.400  1.00  1.15           H  
ATOM    845  HG2 ARG A  53       0.333   3.126  -7.720  1.00 44.44           H  
ATOM    846  HG3 ARG A  53       1.015   1.564  -7.257  1.00 21.30           H  
ATOM    847  HD2 ARG A  53      -1.204   1.315  -8.292  1.00 51.14           H  
ATOM    848  HD3 ARG A  53      -1.210   0.765  -6.614  1.00 25.41           H  
ATOM    849  HE  ARG A  53      -2.007   3.463  -6.683  1.00 12.01           H  
ATOM    850 HH11 ARG A  53      -3.238   0.314  -7.672  1.00 50.30           H  
ATOM    851 HH12 ARG A  53      -4.896   0.783  -7.498  1.00  2.33           H  
ATOM    852 HH21 ARG A  53      -4.166   4.042  -6.372  1.00 51.45           H  
ATOM    853 HH22 ARG A  53      -5.428   2.913  -6.753  1.00 44.22           H  
ATOM    854  N   ALA A  54       1.717   3.297  -2.871  1.00 32.25           N  
ATOM    855  CA  ALA A  54       1.637   3.745  -1.472  1.00 41.55           C  
ATOM    856  C   ALA A  54       2.747   4.745  -1.147  1.00  0.41           C  
ATOM    857  O   ALA A  54       2.465   5.832  -0.645  1.00 23.52           O  
ATOM    858  CB  ALA A  54       1.724   2.544  -0.521  1.00 30.12           C  
ATOM    859  H   ALA A  54       1.757   2.330  -3.044  1.00 51.21           H  
ATOM    860  HA  ALA A  54       0.670   4.223  -1.330  1.00 52.51           H  
ATOM    861  HB1 ALA A  54       0.929   1.840  -0.751  1.00 31.45           H  
ATOM    862  HB2 ALA A  54       1.613   2.876   0.501  1.00 33.43           H  
ATOM    863  HB3 ALA A  54       2.679   2.047  -0.639  1.00 54.13           H  
ATOM    864  N   LYS A  55       3.989   4.369  -1.521  1.00 72.11           N  
ATOM    865  CA  LYS A  55       5.193   5.181  -1.312  1.00 22.13           C  
ATOM    866  C   LYS A  55       5.056   6.554  -1.985  1.00 30.13           C  
ATOM    867  O   LYS A  55       5.248   7.582  -1.339  1.00 30.31           O  
ATOM    868  CB  LYS A  55       6.436   4.445  -1.885  1.00 75.53           C  
ATOM    869  CG  LYS A  55       7.750   5.238  -1.770  1.00 20.34           C  
ATOM    870  CD  LYS A  55       8.977   4.495  -2.329  1.00 61.31           C  
ATOM    871  CE  LYS A  55      10.258   5.330  -2.167  1.00 13.15           C  
ATOM    872  NZ  LYS A  55      10.138   6.672  -2.810  1.00 14.11           N  
ATOM    873  H   LYS A  55       4.092   3.501  -1.965  1.00  1.23           H  
ATOM    874  HA  LYS A  55       5.322   5.315  -0.241  1.00 61.33           H  
ATOM    875  HB2 LYS A  55       6.556   3.501  -1.356  1.00 74.52           H  
ATOM    876  HB3 LYS A  55       6.260   4.223  -2.935  1.00 24.25           H  
ATOM    877  HG2 LYS A  55       7.637   6.176  -2.310  1.00 74.20           H  
ATOM    878  HG3 LYS A  55       7.923   5.463  -0.721  1.00 65.52           H  
ATOM    879  HD2 LYS A  55       9.096   3.555  -1.797  1.00 45.24           H  
ATOM    880  HD3 LYS A  55       8.818   4.292  -3.382  1.00 44.42           H  
ATOM    881  HE2 LYS A  55      10.463   5.465  -1.112  1.00 43.42           H  
ATOM    882  HE3 LYS A  55      11.084   4.798  -2.623  1.00 43.52           H  
ATOM    883  HZ1 LYS A  55       9.328   7.193  -2.405  1.00  3.31           H  
ATOM    884  HZ2 LYS A  55       9.994   6.573  -3.830  1.00  1.00           H  
ATOM    885  HZ3 LYS A  55      11.004   7.224  -2.645  1.00 45.11           H  
ATOM    886  N   LYS A  56       4.685   6.541  -3.276  1.00 21.52           N  
ATOM    887  CA  LYS A  56       4.602   7.747  -4.113  1.00 35.11           C  
ATOM    888  C   LYS A  56       3.466   8.682  -3.646  1.00 24.34           C  
ATOM    889  O   LYS A  56       3.599   9.910  -3.709  1.00 41.51           O  
ATOM    890  CB  LYS A  56       4.425   7.334  -5.597  1.00 72.42           C  
ATOM    891  CG  LYS A  56       4.441   8.511  -6.601  1.00 35.23           C  
ATOM    892  CD  LYS A  56       4.512   8.043  -8.073  1.00 13.22           C  
ATOM    893  CE  LYS A  56       3.346   7.123  -8.474  1.00 13.22           C  
ATOM    894  NZ  LYS A  56       3.461   6.672  -9.891  1.00 50.24           N  
ATOM    895  H   LYS A  56       4.457   5.676  -3.682  1.00 31.24           H  
ATOM    896  HA  LYS A  56       5.548   8.275  -4.011  1.00 44.22           H  
ATOM    897  HB2 LYS A  56       5.229   6.653  -5.861  1.00 63.44           H  
ATOM    898  HB3 LYS A  56       3.483   6.806  -5.703  1.00 22.11           H  
ATOM    899  HG2 LYS A  56       3.540   9.104  -6.465  1.00 25.33           H  
ATOM    900  HG3 LYS A  56       5.303   9.137  -6.391  1.00 44.12           H  
ATOM    901  HD2 LYS A  56       4.499   8.913  -8.718  1.00 15.24           H  
ATOM    902  HD3 LYS A  56       5.446   7.508  -8.223  1.00 72.11           H  
ATOM    903  HE2 LYS A  56       3.340   6.249  -7.832  1.00 52.22           H  
ATOM    904  HE3 LYS A  56       2.411   7.658  -8.355  1.00 44.53           H  
ATOM    905  HZ1 LYS A  56       4.331   6.112 -10.020  1.00 20.13           H  
ATOM    906  HZ2 LYS A  56       3.501   7.492 -10.529  1.00  2.24           H  
ATOM    907  HZ3 LYS A  56       2.644   6.083 -10.155  1.00 65.52           H  
ATOM    908  N   VAL A  57       2.378   8.093  -3.135  1.00 52.41           N  
ATOM    909  CA  VAL A  57       1.234   8.845  -2.596  1.00 70.53           C  
ATOM    910  C   VAL A  57       1.614   9.454  -1.215  1.00 72.13           C  
ATOM    911  O   VAL A  57       1.178  10.561  -0.879  1.00  3.50           O  
ATOM    912  CB  VAL A  57      -0.064   7.943  -2.517  1.00 73.33           C  
ATOM    913  CG1 VAL A  57      -1.250   8.711  -1.926  1.00 21.11           C  
ATOM    914  CG2 VAL A  57      -0.450   7.391  -3.915  1.00  4.23           C  
ATOM    915  H   VAL A  57       2.348   7.116  -3.102  1.00  3.11           H  
ATOM    916  HA  VAL A  57       1.028   9.664  -3.286  1.00 51.44           H  
ATOM    917  HB  VAL A  57       0.151   7.096  -1.870  1.00  4.04           H  
ATOM    918 HG11 VAL A  57      -1.008   9.049  -0.924  1.00 53.53           H  
ATOM    919 HG12 VAL A  57      -2.120   8.067  -1.878  1.00 44.21           H  
ATOM    920 HG13 VAL A  57      -1.476   9.569  -2.545  1.00 53.12           H  
ATOM    921 HG21 VAL A  57       0.381   6.840  -4.334  1.00 33.31           H  
ATOM    922 HG22 VAL A  57      -0.699   8.210  -4.576  1.00 15.31           H  
ATOM    923 HG23 VAL A  57      -1.307   6.727  -3.831  1.00 10.13           H  
ATOM    924  N   PHE A  58       2.473   8.739  -0.446  1.00 65.41           N  
ATOM    925  CA  PHE A  58       3.075   9.276   0.802  1.00 45.22           C  
ATOM    926  C   PHE A  58       4.079  10.402   0.477  1.00  1.20           C  
ATOM    927  O   PHE A  58       4.218  11.342   1.249  1.00 70.04           O  
ATOM    928  CB  PHE A  58       3.796   8.172   1.638  1.00 40.24           C  
ATOM    929  CG  PHE A  58       2.886   7.151   2.321  1.00 33.31           C  
ATOM    930  CD1 PHE A  58       1.744   7.552   3.013  1.00 32.32           C  
ATOM    931  CD2 PHE A  58       3.190   5.787   2.292  1.00 75.12           C  
ATOM    932  CE1 PHE A  58       0.946   6.622   3.649  1.00 11.21           C  
ATOM    933  CE2 PHE A  58       2.395   4.861   2.931  1.00 54.24           C  
ATOM    934  CZ  PHE A  58       1.274   5.278   3.608  1.00 11.54           C  
ATOM    935  H   PHE A  58       2.715   7.831  -0.731  1.00  4.32           H  
ATOM    936  HA  PHE A  58       2.268   9.695   1.396  1.00 63.21           H  
ATOM    937  HB2 PHE A  58       4.477   7.632   0.987  1.00  0.52           H  
ATOM    938  HB3 PHE A  58       4.381   8.649   2.418  1.00 42.35           H  
ATOM    939  HD1 PHE A  58       1.480   8.604   3.052  1.00 14.30           H  
ATOM    940  HD2 PHE A  58       4.075   5.451   1.758  1.00 61.21           H  
ATOM    941  HE1 PHE A  58       0.060   6.944   4.185  1.00 40.40           H  
ATOM    942  HE2 PHE A  58       2.648   3.807   2.897  1.00  2.21           H  
ATOM    943  HZ  PHE A  58       0.646   4.554   4.110  1.00 23.03           H  
ATOM    944  N   ASP A  59       4.773  10.286  -0.675  1.00 41.02           N  
ATOM    945  CA  ASP A  59       5.718  11.321  -1.160  1.00  1.33           C  
ATOM    946  C   ASP A  59       4.955  12.605  -1.547  1.00 42.14           C  
ATOM    947  O   ASP A  59       5.467  13.721  -1.380  1.00 74.02           O  
ATOM    948  CB  ASP A  59       6.569  10.791  -2.364  1.00  1.52           C  
ATOM    949  CG  ASP A  59       7.774   9.914  -1.941  1.00  5.33           C  
ATOM    950  OD1 ASP A  59       8.735  10.472  -1.362  1.00 25.43           O  
ATOM    951  OD2 ASP A  59       7.788   8.686  -2.193  1.00 42.44           O  
ATOM    952  H   ASP A  59       4.642   9.476  -1.216  1.00 54.04           H  
ATOM    953  HA  ASP A  59       6.381  11.564  -0.336  1.00 21.43           H  
ATOM    954  HB2 ASP A  59       5.927  10.212  -3.020  1.00 22.55           H  
ATOM    955  HB3 ASP A  59       6.956  11.633  -2.935  1.00 53.00           H  
ATOM    956  N   ALA A  60       3.714  12.425  -2.045  1.00  4.31           N  
ATOM    957  CA  ALA A  60       2.791  13.534  -2.361  1.00 35.11           C  
ATOM    958  C   ALA A  60       2.293  14.226  -1.071  1.00 60.50           C  
ATOM    959  O   ALA A  60       2.035  15.430  -1.060  1.00 11.52           O  
ATOM    960  CB  ALA A  60       1.613  13.012  -3.203  1.00 50.55           C  
ATOM    961  H   ALA A  60       3.408  11.504  -2.207  1.00 34.44           H  
ATOM    962  HA  ALA A  60       3.336  14.261  -2.957  1.00 65.10           H  
ATOM    963  HB1 ALA A  60       0.952  13.832  -3.463  1.00  1.11           H  
ATOM    964  HB2 ALA A  60       1.057  12.273  -2.638  1.00  2.14           H  
ATOM    965  HB3 ALA A  60       1.989  12.557  -4.109  1.00 21.02           H  
ATOM    966  N   GLU A  61       2.170  13.448   0.014  1.00 75.04           N  
ATOM    967  CA  GLU A  61       1.765  13.956   1.345  1.00 33.32           C  
ATOM    968  C   GLU A  61       2.972  14.439   2.162  1.00 74.21           C  
ATOM    969  O   GLU A  61       2.796  15.089   3.199  1.00 72.12           O  
ATOM    970  CB  GLU A  61       1.021  12.836   2.113  1.00 11.31           C  
ATOM    971  CG  GLU A  61      -0.251  12.341   1.413  1.00 61.13           C  
ATOM    972  CD  GLU A  61      -1.371  13.396   1.334  1.00  1.40           C  
ATOM    973  OE1 GLU A  61      -1.407  14.181   0.363  1.00 34.23           O  
ATOM    974  OE2 GLU A  61      -2.235  13.425   2.236  1.00 24.40           O  
ATOM    975  H   GLU A  61       2.351  12.490  -0.082  1.00 45.25           H  
ATOM    976  HA  GLU A  61       1.085  14.790   1.197  1.00 23.35           H  
ATOM    977  HB2 GLU A  61       1.690  11.985   2.240  1.00 33.50           H  
ATOM    978  HB3 GLU A  61       0.743  13.199   3.094  1.00 72.12           H  
ATOM    979  HG2 GLU A  61       0.004  12.025   0.407  1.00 10.41           H  
ATOM    980  HG3 GLU A  61      -0.625  11.474   1.953  1.00 13.22           H  
ATOM    981  N   HIS A  62       4.190  14.091   1.680  1.00 31.41           N  
ATOM    982  CA  HIS A  62       5.471  14.368   2.360  1.00 45.32           C  
ATOM    983  C   HIS A  62       5.588  13.590   3.686  1.00  0.32           C  
ATOM    984  O   HIS A  62       6.355  13.961   4.582  1.00  1.53           O  
ATOM    985  CB  HIS A  62       5.710  15.897   2.536  1.00 20.24           C  
ATOM    986  CG  HIS A  62       5.872  16.619   1.223  1.00 42.02           C  
ATOM    987  ND1 HIS A  62       7.063  17.170   0.818  1.00 22.44           N  
ATOM    988  CD2 HIS A  62       4.987  16.897   0.239  1.00 44.32           C  
ATOM    989  CE1 HIS A  62       6.909  17.736  -0.355  1.00 43.41           C  
ATOM    990  NE2 HIS A  62       5.657  17.590  -0.730  1.00  5.23           N  
ATOM    991  H   HIS A  62       4.221  13.610   0.826  1.00 35.42           H  
ATOM    992  HA  HIS A  62       6.239  13.979   1.702  1.00 35.44           H  
ATOM    993  HB2 HIS A  62       4.878  16.336   3.068  1.00 24.52           H  
ATOM    994  HB3 HIS A  62       6.616  16.054   3.113  1.00 33.34           H  
ATOM    995  HD1 HIS A  62       7.904  17.136   1.312  1.00 43.11           H  
ATOM    996  HD2 HIS A  62       3.949  16.594   0.209  1.00 43.22           H  
ATOM    997  HE1 HIS A  62       7.680  18.242  -0.918  1.00 50.33           H  
ATOM    998  HE2 HIS A  62       5.314  17.778  -1.628  1.00 37.56           H  
ATOM    999  N   ASP A  63       4.848  12.461   3.753  1.00 11.54           N  
ATOM   1000  CA  ASP A  63       4.939  11.475   4.834  1.00 42.25           C  
ATOM   1001  C   ASP A  63       6.157  10.586   4.534  1.00 11.23           C  
ATOM   1002  O   ASP A  63       6.046   9.537   3.888  1.00 62.14           O  
ATOM   1003  CB  ASP A  63       3.623  10.641   4.922  1.00 11.31           C  
ATOM   1004  CG  ASP A  63       3.568   9.695   6.143  1.00 43.12           C  
ATOM   1005  OD1 ASP A  63       4.043   8.547   6.052  1.00 34.12           O  
ATOM   1006  OD2 ASP A  63       3.034  10.099   7.199  1.00 44.10           O  
ATOM   1007  H   ASP A  63       4.209  12.291   3.038  1.00 71.21           H  
ATOM   1008  HA  ASP A  63       5.100  12.001   5.773  1.00 34.22           H  
ATOM   1009  HB2 ASP A  63       2.783  11.323   4.974  1.00 11.14           H  
ATOM   1010  HB3 ASP A  63       3.519  10.049   4.015  1.00 21.13           H  
ATOM   1011  N   THR A  64       7.336  11.084   4.942  1.00  2.32           N  
ATOM   1012  CA  THR A  64       8.628  10.489   4.580  1.00 30.53           C  
ATOM   1013  C   THR A  64       8.789   9.070   5.143  1.00 61.14           C  
ATOM   1014  O   THR A  64       9.280   8.186   4.445  1.00 15.43           O  
ATOM   1015  CB  THR A  64       9.840  11.400   4.999  1.00 64.23           C  
ATOM   1016  OG1 THR A  64      11.084  10.780   4.624  1.00 23.44           O  
ATOM   1017  CG2 THR A  64       9.862  11.718   6.505  1.00  3.52           C  
ATOM   1018  H   THR A  64       7.332  11.891   5.500  1.00 41.32           H  
ATOM   1019  HA  THR A  64       8.641  10.422   3.496  1.00 53.24           H  
ATOM   1020  HB  THR A  64       9.756  12.340   4.457  1.00 51.12           H  
ATOM   1021  HG1 THR A  64      10.930  10.170   3.891  1.00 21.14           H  
ATOM   1022 HG21 THR A  64       9.924  10.799   7.072  1.00  2.14           H  
ATOM   1023 HG22 THR A  64       8.958  12.246   6.781  1.00  2.23           H  
ATOM   1024 HG23 THR A  64      10.718  12.339   6.735  1.00 12.35           H  
ATOM   1025  N   ASP A  65       8.325   8.852   6.390  1.00 11.20           N  
ATOM   1026  CA  ASP A  65       8.532   7.581   7.092  1.00  1.22           C  
ATOM   1027  C   ASP A  65       7.731   6.446   6.438  1.00 40.30           C  
ATOM   1028  O   ASP A  65       8.258   5.347   6.270  1.00 52.02           O  
ATOM   1029  CB  ASP A  65       8.168   7.708   8.587  1.00 13.11           C  
ATOM   1030  CG  ASP A  65       8.556   6.446   9.379  1.00 24.30           C  
ATOM   1031  OD1 ASP A  65       9.758   6.227   9.610  1.00 53.53           O  
ATOM   1032  OD2 ASP A  65       7.674   5.662   9.769  1.00 43.45           O  
ATOM   1033  H   ASP A  65       7.822   9.563   6.842  1.00 33.54           H  
ATOM   1034  HA  ASP A  65       9.592   7.343   7.016  1.00 15.44           H  
ATOM   1035  HB2 ASP A  65       8.696   8.560   9.011  1.00 13.54           H  
ATOM   1036  HB3 ASP A  65       7.101   7.885   8.692  1.00  4.13           H  
ATOM   1037  N   GLY A  66       6.471   6.732   6.055  1.00 21.13           N  
ATOM   1038  CA  GLY A  66       5.608   5.740   5.406  1.00 32.22           C  
ATOM   1039  C   GLY A  66       6.100   5.366   4.018  1.00 44.54           C  
ATOM   1040  O   GLY A  66       6.020   4.198   3.627  1.00 11.22           O  
ATOM   1041  H   GLY A  66       6.120   7.640   6.213  1.00 32.24           H  
ATOM   1042  HA2 GLY A  66       5.564   4.851   6.020  1.00 71.52           H  
ATOM   1043  HA3 GLY A  66       4.610   6.153   5.325  1.00 43.51           H  
ATOM   1044  N   ALA A  67       6.610   6.369   3.274  1.00  4.21           N  
ATOM   1045  CA  ALA A  67       7.227   6.163   1.952  1.00 11.43           C  
ATOM   1046  C   ALA A  67       8.455   5.228   2.054  1.00 54.11           C  
ATOM   1047  O   ALA A  67       8.614   4.285   1.270  1.00 22.23           O  
ATOM   1048  CB  ALA A  67       7.621   7.518   1.345  1.00  2.41           C  
ATOM   1049  H   ALA A  67       6.549   7.290   3.624  1.00 65.21           H  
ATOM   1050  HA  ALA A  67       6.484   5.703   1.304  1.00 44.43           H  
ATOM   1051  HB1 ALA A  67       8.356   8.003   1.977  1.00 72.33           H  
ATOM   1052  HB2 ALA A  67       6.745   8.152   1.270  1.00 12.32           H  
ATOM   1053  HB3 ALA A  67       8.036   7.373   0.355  1.00 72.52           H  
ATOM   1054  N   ARG A  68       9.294   5.495   3.063  1.00 20.03           N  
ATOM   1055  CA  ARG A  68      10.512   4.717   3.348  1.00  3.21           C  
ATOM   1056  C   ARG A  68      10.172   3.320   3.914  1.00  4.13           C  
ATOM   1057  O   ARG A  68      10.940   2.373   3.737  1.00 40.13           O  
ATOM   1058  CB  ARG A  68      11.425   5.518   4.309  1.00  3.22           C  
ATOM   1059  CG  ARG A  68      11.984   6.822   3.694  1.00 54.34           C  
ATOM   1060  CD  ARG A  68      12.902   7.586   4.656  1.00 21.45           C  
ATOM   1061  NE  ARG A  68      14.109   6.811   5.003  1.00  3.41           N  
ATOM   1062  CZ  ARG A  68      15.380   7.191   4.774  1.00 74.33           C  
ATOM   1063  NH1 ARG A  68      15.658   8.352   4.180  1.00 54.44           N  
ATOM   1064  NH2 ARG A  68      16.368   6.376   5.106  1.00 70.23           N  
ATOM   1065  H   ARG A  68       9.081   6.253   3.649  1.00 61.44           H  
ATOM   1066  HA  ARG A  68      11.041   4.584   2.406  1.00 74.40           H  
ATOM   1067  HB2 ARG A  68      10.856   5.776   5.199  1.00 41.04           H  
ATOM   1068  HB3 ARG A  68      12.262   4.895   4.604  1.00 20.14           H  
ATOM   1069  HG2 ARG A  68      12.549   6.578   2.801  1.00 40.12           H  
ATOM   1070  HG3 ARG A  68      11.152   7.463   3.421  1.00 21.21           H  
ATOM   1071  HD2 ARG A  68      13.197   8.520   4.192  1.00 34.23           H  
ATOM   1072  HD3 ARG A  68      12.354   7.805   5.565  1.00 30.24           H  
ATOM   1073  HE  ARG A  68      13.958   5.950   5.450  1.00 62.31           H  
ATOM   1074 HH11 ARG A  68      14.918   8.972   3.909  1.00 10.22           H  
ATOM   1075 HH12 ARG A  68      16.613   8.625   4.015  1.00 33.34           H  
ATOM   1076 HH21 ARG A  68      16.173   5.486   5.529  1.00 11.03           H  
ATOM   1077 HH22 ARG A  68      17.320   6.646   4.933  1.00 14.33           H  
ATOM   1078  N   ARG A  69       9.027   3.218   4.609  1.00 10.23           N  
ATOM   1079  CA  ARG A  69       8.541   1.951   5.198  1.00 61.41           C  
ATOM   1080  C   ARG A  69       7.971   1.041   4.096  1.00 21.05           C  
ATOM   1081  O   ARG A  69       8.081  -0.189   4.170  1.00 51.52           O  
ATOM   1082  CB  ARG A  69       7.461   2.238   6.273  1.00  1.43           C  
ATOM   1083  CG  ARG A  69       7.097   1.022   7.154  1.00 73.03           C  
ATOM   1084  CD  ARG A  69       5.905   1.296   8.082  1.00 14.32           C  
ATOM   1085  NE  ARG A  69       6.113   2.463   8.958  1.00 41.11           N  
ATOM   1086  CZ  ARG A  69       5.226   2.902   9.866  1.00 22.21           C  
ATOM   1087  NH1 ARG A  69       4.057   2.286  10.035  1.00 12.44           N  
ATOM   1088  NH2 ARG A  69       5.512   3.963  10.599  1.00 41.40           N  
ATOM   1089  H   ARG A  69       8.474   4.019   4.712  1.00 44.34           H  
ATOM   1090  HA  ARG A  69       9.388   1.455   5.665  1.00 60.23           H  
ATOM   1091  HB2 ARG A  69       7.829   3.025   6.922  1.00 41.30           H  
ATOM   1092  HB3 ARG A  69       6.561   2.595   5.780  1.00 54.14           H  
ATOM   1093  HG2 ARG A  69       6.853   0.181   6.514  1.00 44.33           H  
ATOM   1094  HG3 ARG A  69       7.957   0.764   7.760  1.00  4.12           H  
ATOM   1095  HD2 ARG A  69       5.023   1.472   7.474  1.00 63.33           H  
ATOM   1096  HD3 ARG A  69       5.737   0.418   8.698  1.00 20.23           H  
ATOM   1097  HE  ARG A  69       6.963   2.946   8.865  1.00 20.20           H  
ATOM   1098 HH11 ARG A  69       3.818   1.480   9.484  1.00 73.20           H  
ATOM   1099 HH12 ARG A  69       3.404   2.629  10.718  1.00 63.42           H  
ATOM   1100 HH21 ARG A  69       6.385   4.434  10.476  1.00 52.15           H  
ATOM   1101 HH22 ARG A  69       4.857   4.302  11.279  1.00 61.24           H  
ATOM   1102  N   ALA A  70       7.367   1.675   3.070  1.00 61.22           N  
ATOM   1103  CA  ALA A  70       6.877   0.983   1.867  1.00 10.31           C  
ATOM   1104  C   ALA A  70       8.056   0.416   1.069  1.00 11.24           C  
ATOM   1105  O   ALA A  70       7.942  -0.641   0.455  1.00 74.31           O  
ATOM   1106  CB  ALA A  70       6.029   1.932   1.012  1.00 54.01           C  
ATOM   1107  H   ALA A  70       7.253   2.648   3.121  1.00 21.45           H  
ATOM   1108  HA  ALA A  70       6.245   0.160   2.191  1.00 70.35           H  
ATOM   1109  HB1 ALA A  70       5.198   2.299   1.597  1.00 62.00           H  
ATOM   1110  HB2 ALA A  70       5.648   1.403   0.144  1.00 24.21           H  
ATOM   1111  HB3 ALA A  70       6.631   2.772   0.682  1.00 22.40           H  
ATOM   1112  N   ALA A  71       9.190   1.139   1.122  1.00 52.11           N  
ATOM   1113  CA  ALA A  71      10.451   0.728   0.491  1.00 30.54           C  
ATOM   1114  C   ALA A  71      11.110  -0.464   1.230  1.00 24.21           C  
ATOM   1115  O   ALA A  71      11.810  -1.270   0.609  1.00  2.00           O  
ATOM   1116  CB  ALA A  71      11.395   1.929   0.424  1.00 34.01           C  
ATOM   1117  H   ALA A  71       9.171   1.997   1.599  1.00 23.13           H  
ATOM   1118  HA  ALA A  71      10.224   0.423  -0.528  1.00 64.11           H  
ATOM   1119  HB1 ALA A  71      12.308   1.647  -0.084  1.00 72.31           H  
ATOM   1120  HB2 ALA A  71      11.634   2.269   1.424  1.00 45.00           H  
ATOM   1121  HB3 ALA A  71      10.920   2.735  -0.123  1.00 22.33           H  
ATOM   1122  N   LYS A  72      10.885  -0.556   2.559  1.00  2.52           N  
ATOM   1123  CA  LYS A  72      11.336  -1.700   3.384  1.00 43.22           C  
ATOM   1124  C   LYS A  72      10.515  -2.955   3.053  1.00  5.42           C  
ATOM   1125  O   LYS A  72      11.062  -4.048   2.907  1.00 75.42           O  
ATOM   1126  CB  LYS A  72      11.197  -1.367   4.892  1.00 54.45           C  
ATOM   1127  CG  LYS A  72      12.103  -0.221   5.376  1.00 11.03           C  
ATOM   1128  CD  LYS A  72      11.892   0.118   6.868  1.00 55.42           C  
ATOM   1129  CE  LYS A  72      12.769   1.294   7.331  1.00 72.55           C  
ATOM   1130  NZ  LYS A  72      12.532   2.518   6.515  1.00  2.35           N  
ATOM   1131  H   LYS A  72      10.409   0.173   3.002  1.00 61.42           H  
ATOM   1132  HA  LYS A  72      12.382  -1.886   3.154  1.00 14.04           H  
ATOM   1133  HB2 LYS A  72      10.164  -1.093   5.093  1.00 11.32           H  
ATOM   1134  HB3 LYS A  72      11.431  -2.251   5.470  1.00 53.43           H  
ATOM   1135  HG2 LYS A  72      13.139  -0.507   5.226  1.00  2.33           H  
ATOM   1136  HG3 LYS A  72      11.891   0.663   4.783  1.00 61.01           H  
ATOM   1137  HD2 LYS A  72      10.851   0.379   7.029  1.00 71.13           H  
ATOM   1138  HD3 LYS A  72      12.133  -0.759   7.466  1.00 31.13           H  
ATOM   1139  HE2 LYS A  72      12.546   1.519   8.369  1.00  4.33           H  
ATOM   1140  HE3 LYS A  72      13.814   1.013   7.249  1.00 64.15           H  
ATOM   1141  HZ1 LYS A  72      13.110   3.306   6.873  1.00 53.31           H  
ATOM   1142  HZ2 LYS A  72      11.531   2.795   6.560  1.00 23.31           H  
ATOM   1143  HZ3 LYS A  72      12.786   2.345   5.521  1.00 63.21           H  
ATOM   1144  N   SER A  73       9.191  -2.758   2.941  1.00 64.35           N  
ATOM   1145  CA  SER A  73       8.237  -3.808   2.552  1.00 64.33           C  
ATOM   1146  C   SER A  73       8.495  -4.277   1.101  1.00 44.45           C  
ATOM   1147  O   SER A  73       8.229  -5.432   0.756  1.00 40.23           O  
ATOM   1148  CB  SER A  73       6.802  -3.274   2.729  1.00 73.21           C  
ATOM   1149  OG  SER A  73       6.570  -2.880   4.073  1.00 65.15           O  
ATOM   1150  H   SER A  73       8.836  -1.867   3.141  1.00 13.03           H  
ATOM   1151  HA  SER A  73       8.380  -4.650   3.222  1.00 33.44           H  
ATOM   1152  HB2 SER A  73       6.649  -2.417   2.089  1.00 21.34           H  
ATOM   1153  HB3 SER A  73       6.089  -4.046   2.471  1.00 13.24           H  
ATOM   1154  HG  SER A  73       6.551  -1.915   4.132  1.00  1.12           H  
ATOM   1155  N   LEU A  74       9.010  -3.348   0.271  1.00 63.24           N  
ATOM   1156  CA  LEU A  74       9.485  -3.644  -1.088  1.00  2.13           C  
ATOM   1157  C   LEU A  74      10.694  -4.586  -1.048  1.00 43.40           C  
ATOM   1158  O   LEU A  74      10.707  -5.587  -1.761  1.00  3.10           O  
ATOM   1159  CB  LEU A  74       9.821  -2.325  -1.854  1.00 54.25           C  
ATOM   1160  CG  LEU A  74       8.622  -1.682  -2.603  1.00 63.12           C  
ATOM   1161  CD1 LEU A  74       8.928  -0.276  -3.140  1.00 54.52           C  
ATOM   1162  CD2 LEU A  74       8.160  -2.616  -3.730  1.00  3.11           C  
ATOM   1163  H   LEU A  74       9.070  -2.426   0.591  1.00 41.43           H  
ATOM   1164  HA  LEU A  74       8.673  -4.154  -1.601  1.00 71.11           H  
ATOM   1165  HB2 LEU A  74      10.207  -1.603  -1.138  1.00  2.30           H  
ATOM   1166  HB3 LEU A  74      10.603  -2.520  -2.579  1.00 34.31           H  
ATOM   1167  HG  LEU A  74       7.797  -1.581  -1.912  1.00 34.51           H  
ATOM   1168 HD11 LEU A  74       8.039   0.124  -3.621  1.00 53.23           H  
ATOM   1169 HD12 LEU A  74       9.730  -0.326  -3.864  1.00 53.14           H  
ATOM   1170 HD13 LEU A  74       9.215   0.371  -2.327  1.00 21.15           H  
ATOM   1171 HD21 LEU A  74       7.347  -2.156  -4.275  1.00 41.41           H  
ATOM   1172 HD22 LEU A  74       7.815  -3.552  -3.308  1.00 51.14           H  
ATOM   1173 HD23 LEU A  74       8.984  -2.816  -4.409  1.00 63.31           H  
ATOM   1174  N   SER A  75      11.691  -4.259  -0.197  1.00 73.52           N  
ATOM   1175  CA  SER A  75      12.902  -5.092  -0.016  1.00 35.12           C  
ATOM   1176  C   SER A  75      12.526  -6.529   0.405  1.00 61.04           C  
ATOM   1177  O   SER A  75      13.057  -7.507  -0.129  1.00 55.32           O  
ATOM   1178  CB  SER A  75      13.828  -4.440   1.033  1.00 14.14           C  
ATOM   1179  OG  SER A  75      14.125  -3.100   0.681  1.00 65.03           O  
ATOM   1180  H   SER A  75      11.616  -3.428   0.322  1.00 75.44           H  
ATOM   1181  HA  SER A  75      13.419  -5.127  -0.968  1.00 63.43           H  
ATOM   1182  HB2 SER A  75      13.343  -4.436   2.003  1.00 73.34           H  
ATOM   1183  HB3 SER A  75      14.755  -4.991   1.095  1.00 55.41           H  
ATOM   1184  HG  SER A  75      13.446  -2.520   1.033  1.00 41.00           H  
ATOM   1185  N   GLU A  76      11.573  -6.608   1.348  1.00 44.52           N  
ATOM   1186  CA  GLU A  76      10.973  -7.842   1.840  1.00 73.22           C  
ATOM   1187  C   GLU A  76      10.323  -8.657   0.691  1.00 22.03           C  
ATOM   1188  O   GLU A  76      10.440  -9.884   0.642  1.00  4.44           O  
ATOM   1189  CB  GLU A  76       9.927  -7.425   2.915  1.00  2.40           C  
ATOM   1190  CG  GLU A  76       9.674  -8.434   4.040  1.00 32.42           C  
ATOM   1191  CD  GLU A  76       8.946  -9.725   3.614  1.00  3.11           C  
ATOM   1192  OE1 GLU A  76       7.750  -9.649   3.245  1.00 42.13           O  
ATOM   1193  OE2 GLU A  76       9.560 -10.815   3.653  1.00  5.24           O  
ATOM   1194  H   GLU A  76      11.268  -5.781   1.769  1.00 12.34           H  
ATOM   1195  HA  GLU A  76      11.757  -8.432   2.304  1.00 13.42           H  
ATOM   1196  HB2 GLU A  76      10.270  -6.505   3.381  1.00 23.02           H  
ATOM   1197  HB3 GLU A  76       8.980  -7.209   2.425  1.00 13.21           H  
ATOM   1198  HG2 GLU A  76      10.637  -8.690   4.461  1.00 14.33           H  
ATOM   1199  HG3 GLU A  76       9.088  -7.941   4.800  1.00  5.50           H  
ATOM   1200  N   ALA A  77       9.661  -7.944  -0.235  1.00 42.43           N  
ATOM   1201  CA  ALA A  77       8.952  -8.548  -1.369  1.00 13.32           C  
ATOM   1202  C   ALA A  77       9.935  -9.081  -2.435  1.00 41.32           C  
ATOM   1203  O   ALA A  77       9.776 -10.209  -2.920  1.00 34.44           O  
ATOM   1204  CB  ALA A  77       7.985  -7.521  -1.971  1.00 63.30           C  
ATOM   1205  H   ALA A  77       9.648  -6.967  -0.152  1.00 20.33           H  
ATOM   1206  HA  ALA A  77       8.359  -9.377  -0.987  1.00 63.33           H  
ATOM   1207  HB1 ALA A  77       7.420  -7.977  -2.771  1.00 71.44           H  
ATOM   1208  HB2 ALA A  77       8.543  -6.677  -2.358  1.00 31.44           H  
ATOM   1209  HB3 ALA A  77       7.297  -7.172  -1.207  1.00 54.54           H  
ATOM   1210  N   TYR A  78      10.982  -8.282  -2.747  1.00 13.24           N  
ATOM   1211  CA  TYR A  78      11.947  -8.581  -3.837  1.00 33.01           C  
ATOM   1212  C   TYR A  78      12.679  -9.931  -3.640  1.00 41.30           C  
ATOM   1213  O   TYR A  78      13.090 -10.551  -4.625  1.00  2.13           O  
ATOM   1214  CB  TYR A  78      12.977  -7.424  -3.996  1.00 63.11           C  
ATOM   1215  CG  TYR A  78      12.400  -6.114  -4.561  1.00 43.34           C  
ATOM   1216  CD1 TYR A  78      11.553  -6.117  -5.675  1.00 55.41           C  
ATOM   1217  CD2 TYR A  78      12.689  -4.879  -3.970  1.00  1.23           C  
ATOM   1218  CE1 TYR A  78      11.023  -4.944  -6.172  1.00 43.33           C  
ATOM   1219  CE2 TYR A  78      12.151  -3.707  -4.461  1.00 62.34           C  
ATOM   1220  CZ  TYR A  78      11.319  -3.745  -5.560  1.00 62.01           C  
ATOM   1221  OH  TYR A  78      10.772  -2.574  -6.039  1.00 33.24           O  
ATOM   1222  H   TYR A  78      11.113  -7.462  -2.225  1.00 51.23           H  
ATOM   1223  HA  TYR A  78      11.366  -8.650  -4.756  1.00  4.05           H  
ATOM   1224  HB2 TYR A  78      13.401  -7.203  -3.023  1.00 64.05           H  
ATOM   1225  HB3 TYR A  78      13.775  -7.741  -4.660  1.00  3.12           H  
ATOM   1226  HD1 TYR A  78      11.319  -7.060  -6.158  1.00 55.43           H  
ATOM   1227  HD2 TYR A  78      13.339  -4.847  -3.104  1.00 45.30           H  
ATOM   1228  HE1 TYR A  78      10.369  -4.970  -7.036  1.00 64.14           H  
ATOM   1229  HE2 TYR A  78      12.392  -2.763  -3.987  1.00 32.42           H  
ATOM   1230  HH  TYR A  78      11.406  -1.858  -5.945  1.00  2.43           H  
ATOM   1231  N   GLN A  79      12.802 -10.374  -2.371  1.00 52.20           N  
ATOM   1232  CA  GLN A  79      13.434 -11.667  -2.011  1.00  1.21           C  
ATOM   1233  C   GLN A  79      12.666 -12.840  -2.661  1.00 33.12           C  
ATOM   1234  O   GLN A  79      13.251 -13.767  -3.224  1.00 35.15           O  
ATOM   1235  CB  GLN A  79      13.440 -11.858  -0.463  1.00  3.24           C  
ATOM   1236  CG  GLN A  79      13.915 -10.639   0.339  1.00  3.23           C  
ATOM   1237  CD  GLN A  79      13.953 -10.891   1.849  1.00 62.51           C  
ATOM   1238  OE1 GLN A  79      14.983 -11.289   2.405  1.00  4.14           O  
ATOM   1239  NE2 GLN A  79      12.820 -10.712   2.520  1.00 34.51           N  
ATOM   1240  H   GLN A  79      12.446  -9.812  -1.653  1.00 71.43           H  
ATOM   1241  HA  GLN A  79      14.457 -11.658  -2.375  1.00 71.25           H  
ATOM   1242  HB2 GLN A  79      12.434 -12.098  -0.133  1.00  2.54           H  
ATOM   1243  HB3 GLN A  79      14.088 -12.694  -0.215  1.00 33.33           H  
ATOM   1244  HG2 GLN A  79      14.915 -10.369   0.013  1.00 32.13           H  
ATOM   1245  HG3 GLN A  79      13.247  -9.806   0.144  1.00 50.21           H  
ATOM   1246 HE21 GLN A  79      12.023 -10.427   2.024  1.00 52.45           H  
ATOM   1247 HE22 GLN A  79      12.823 -10.879   3.484  1.00 14.32           H  
ATOM   1248  N   LYS A  80      11.332 -12.729  -2.595  1.00 51.21           N  
ATOM   1249  CA  LYS A  80      10.384 -13.758  -3.046  1.00  2.51           C  
ATOM   1250  C   LYS A  80      10.210 -13.729  -4.578  1.00 65.22           C  
ATOM   1251  O   LYS A  80       9.842 -14.739  -5.184  1.00  4.14           O  
ATOM   1252  CB  LYS A  80       9.037 -13.515  -2.318  1.00 12.44           C  
ATOM   1253  CG  LYS A  80       9.185 -13.462  -0.777  1.00 60.33           C  
ATOM   1254  CD  LYS A  80       7.944 -12.881  -0.062  1.00 42.11           C  
ATOM   1255  CE  LYS A  80       8.130 -12.843   1.462  1.00  1.22           C  
ATOM   1256  NZ  LYS A  80       7.005 -12.170   2.168  1.00 53.55           N  
ATOM   1257  H   LYS A  80      10.963 -11.898  -2.220  1.00 42.32           H  
ATOM   1258  HA  LYS A  80      10.773 -14.726  -2.751  1.00 53.32           H  
ATOM   1259  HB2 LYS A  80       8.618 -12.570  -2.661  1.00  4.44           H  
ATOM   1260  HB3 LYS A  80       8.345 -14.312  -2.568  1.00 13.33           H  
ATOM   1261  HG2 LYS A  80       9.359 -14.468  -0.412  1.00 32.42           H  
ATOM   1262  HG3 LYS A  80      10.051 -12.847  -0.529  1.00 13.31           H  
ATOM   1263  HD2 LYS A  80       7.772 -11.870  -0.415  1.00 41.51           H  
ATOM   1264  HD3 LYS A  80       7.078 -13.492  -0.295  1.00 24.11           H  
ATOM   1265  HE2 LYS A  80       8.204 -13.858   1.831  1.00 15.53           H  
ATOM   1266  HE3 LYS A  80       9.046 -12.313   1.691  1.00 60.33           H  
ATOM   1267  HZ1 LYS A  80       7.115 -12.275   3.197  1.00 34.40           H  
ATOM   1268  HZ2 LYS A  80       6.096 -12.576   1.879  1.00 65.24           H  
ATOM   1269  HZ3 LYS A  80       7.002 -11.152   1.941  1.00 33.21           H  
ATOM   1270  N   VAL A  81      10.492 -12.561  -5.190  1.00 30.42           N  
ATOM   1271  CA  VAL A  81      10.473 -12.382  -6.663  1.00 32.25           C  
ATOM   1272  C   VAL A  81      11.682 -13.100  -7.304  1.00 33.42           C  
ATOM   1273  O   VAL A  81      11.636 -13.518  -8.470  1.00 54.51           O  
ATOM   1274  CB  VAL A  81      10.469 -10.855  -7.047  1.00 34.11           C  
ATOM   1275  CG1 VAL A  81      10.346 -10.618  -8.574  1.00  4.31           C  
ATOM   1276  CG2 VAL A  81       9.360 -10.109  -6.290  1.00 12.22           C  
ATOM   1277  H   VAL A  81      10.729 -11.791  -4.630  1.00 43.33           H  
ATOM   1278  HA  VAL A  81       9.555 -12.833  -7.041  1.00 32.03           H  
ATOM   1279  HB  VAL A  81      11.420 -10.435  -6.727  1.00 35.41           H  
ATOM   1280 HG11 VAL A  81      10.376  -9.555  -8.785  1.00 15.02           H  
ATOM   1281 HG12 VAL A  81       9.409 -11.026  -8.932  1.00 74.14           H  
ATOM   1282 HG13 VAL A  81      11.165 -11.107  -9.090  1.00 62.32           H  
ATOM   1283 HG21 VAL A  81       9.486 -10.246  -5.222  1.00 51.53           H  
ATOM   1284 HG22 VAL A  81       8.391 -10.488  -6.587  1.00 23.11           H  
ATOM   1285 HG23 VAL A  81       9.414  -9.051  -6.518  1.00 55.20           H  
ATOM   1286  N   GLU A  82      12.752 -13.278  -6.501  1.00 64.02           N  
ATOM   1287  CA  GLU A  82      13.916 -14.101  -6.888  1.00 23.40           C  
ATOM   1288  C   GLU A  82      13.569 -15.612  -6.860  1.00 63.33           C  
ATOM   1289  O   GLU A  82      14.391 -16.438  -7.251  1.00 62.15           O  
ATOM   1290  CB  GLU A  82      15.120 -13.811  -5.949  1.00  4.12           C  
ATOM   1291  CG  GLU A  82      15.551 -12.332  -5.883  1.00 13.44           C  
ATOM   1292  CD  GLU A  82      15.927 -11.739  -7.253  1.00  5.41           C  
ATOM   1293  OE1 GLU A  82      17.071 -11.939  -7.705  1.00 61.04           O  
ATOM   1294  OE2 GLU A  82      15.079 -11.070  -7.885  1.00 52.32           O  
ATOM   1295  H   GLU A  82      12.760 -12.835  -5.626  1.00 71.01           H  
ATOM   1296  HA  GLU A  82      14.190 -13.831  -7.902  1.00 53.04           H  
ATOM   1297  HB2 GLU A  82      14.859 -14.129  -4.942  1.00 73.13           H  
ATOM   1298  HB3 GLU A  82      15.970 -14.397  -6.279  1.00 35.54           H  
ATOM   1299  HG2 GLU A  82      14.735 -11.757  -5.461  1.00 51.11           H  
ATOM   1300  HG3 GLU A  82      16.406 -12.247  -5.220  1.00 72.13           H  
ATOM   1301  N   GLY A  83      12.343 -15.948  -6.385  1.00 73.32           N  
ATOM   1302  CA  GLY A  83      11.867 -17.328  -6.308  1.00  5.10           C  
ATOM   1303  C   GLY A  83      12.659 -18.131  -5.300  1.00 64.25           C  
ATOM   1304  O   GLY A  83      13.124 -19.236  -5.600  1.00  0.51           O  
ATOM   1305  H   GLY A  83      11.753 -15.234  -6.065  1.00  5.42           H  
ATOM   1306  HA2 GLY A  83      10.829 -17.314  -6.010  1.00 74.21           H  
ATOM   1307  HA3 GLY A  83      11.942 -17.795  -7.283  1.00 61.31           H  
ATOM   1308  N   SER A  84      12.817 -17.547  -4.104  1.00 14.30           N  
ATOM   1309  CA  SER A  84      13.721 -18.055  -3.073  1.00 54.54           C  
ATOM   1310  C   SER A  84      13.416 -17.376  -1.729  1.00 53.43           C  
ATOM   1311  O   SER A  84      13.263 -16.148  -1.678  1.00 24.22           O  
ATOM   1312  CB  SER A  84      15.195 -17.794  -3.492  1.00 13.10           C  
ATOM   1313  OG  SER A  84      15.420 -16.415  -3.770  1.00 63.03           O  
ATOM   1314  H   SER A  84      12.290 -16.745  -3.904  1.00 31.14           H  
ATOM   1315  HA  SER A  84      13.558 -19.127  -2.980  1.00 23.20           H  
ATOM   1316  HB2 SER A  84      15.869 -18.101  -2.700  1.00 70.43           H  
ATOM   1317  HB3 SER A  84      15.420 -18.361  -4.385  1.00  4.14           H  
ATOM   1318  HG  SER A  84      14.572 -15.956  -3.835  1.00 21.15           H  
ATOM   1319  N   GLY A  85      13.308 -18.187  -0.661  1.00 12.54           N  
ATOM   1320  CA  GLY A  85      13.149 -17.684   0.701  1.00 52.00           C  
ATOM   1321  C   GLY A  85      11.838 -16.940   0.931  1.00 25.44           C  
ATOM   1322  O   GLY A  85      11.841 -15.800   1.420  1.00  0.01           O  
ATOM   1323  H   GLY A  85      13.341 -19.153  -0.805  1.00 41.40           H  
ATOM   1324  HA2 GLY A  85      13.185 -18.526   1.384  1.00 52.23           H  
ATOM   1325  HA3 GLY A  85      13.979 -17.027   0.927  1.00 23.23           H  
ATOM   1326  N   ASP A  86      10.708 -17.580   0.559  1.00 12.13           N  
ATOM   1327  CA  ASP A  86       9.369 -17.044   0.858  1.00 40.12           C  
ATOM   1328  C   ASP A  86       9.099 -17.184   2.363  1.00  3.31           C  
ATOM   1329  O   ASP A  86       9.479 -18.184   2.989  1.00 55.21           O  
ATOM   1330  CB  ASP A  86       8.255 -17.739   0.022  1.00 13.54           C  
ATOM   1331  CG  ASP A  86       8.049 -19.228   0.364  1.00 34.11           C  
ATOM   1332  OD1 ASP A  86       8.946 -20.045   0.064  1.00 22.43           O  
ATOM   1333  OD2 ASP A  86       6.991 -19.590   0.928  1.00 61.11           O  
ATOM   1334  H   ASP A  86      10.783 -18.432   0.085  1.00 61.31           H  
ATOM   1335  HA  ASP A  86       9.381 -15.983   0.604  1.00 45.33           H  
ATOM   1336  HB2 ASP A  86       7.320 -17.207   0.177  1.00  1.02           H  
ATOM   1337  HB3 ASP A  86       8.511 -17.664  -1.030  1.00 33.02           H  
ATOM   1338  N   LYS A  87       8.457 -16.167   2.937  1.00 61.45           N  
ATOM   1339  CA  LYS A  87       8.280 -16.033   4.387  1.00  5.32           C  
ATOM   1340  C   LYS A  87       7.021 -15.201   4.677  1.00 24.53           C  
ATOM   1341  O   LYS A  87       6.959 -14.006   4.354  1.00 43.41           O  
ATOM   1342  CB  LYS A  87       9.561 -15.406   5.030  1.00 33.33           C  
ATOM   1343  CG  LYS A  87      10.149 -14.199   4.248  1.00 22.43           C  
ATOM   1344  CD  LYS A  87      11.404 -13.582   4.901  1.00  5.31           C  
ATOM   1345  CE  LYS A  87      11.113 -12.970   6.279  1.00  2.12           C  
ATOM   1346  NZ  LYS A  87      10.050 -11.931   6.214  1.00 74.21           N  
ATOM   1347  H   LYS A  87       8.075 -15.476   2.363  1.00 22.21           H  
ATOM   1348  HA  LYS A  87       8.135 -17.036   4.798  1.00 44.45           H  
ATOM   1349  HB2 LYS A  87       9.331 -15.087   6.041  1.00 24.32           H  
ATOM   1350  HB3 LYS A  87      10.324 -16.177   5.083  1.00 25.50           H  
ATOM   1351  HG2 LYS A  87      10.414 -14.529   3.247  1.00 43.03           H  
ATOM   1352  HG3 LYS A  87       9.386 -13.431   4.165  1.00 53.00           H  
ATOM   1353  HD2 LYS A  87      12.160 -14.352   5.009  1.00 61.32           H  
ATOM   1354  HD3 LYS A  87      11.786 -12.803   4.250  1.00 43.35           H  
ATOM   1355  HE2 LYS A  87      10.797 -13.749   6.962  1.00 60.54           H  
ATOM   1356  HE3 LYS A  87      12.017 -12.513   6.658  1.00 61.52           H  
ATOM   1357  HZ1 LYS A  87      10.317 -11.187   5.532  1.00 11.33           H  
ATOM   1358  HZ2 LYS A  87       9.913 -11.490   7.146  1.00 13.33           H  
ATOM   1359  HZ3 LYS A  87       9.148 -12.351   5.911  1.00 73.12           H  
ATOM   1360  N   GLY A  88       6.010 -15.869   5.250  1.00 40.12           N  
ATOM   1361  CA  GLY A  88       4.744 -15.244   5.595  1.00 21.31           C  
ATOM   1362  C   GLY A  88       4.117 -15.909   6.807  1.00 74.23           C  
ATOM   1363  O   GLY A  88       3.547 -17.003   6.689  1.00 52.51           O  
ATOM   1364  H   GLY A  88       6.132 -16.825   5.446  1.00 53.44           H  
ATOM   1365  HA2 GLY A  88       4.897 -14.188   5.802  1.00 25.25           H  
ATOM   1366  HA3 GLY A  88       4.068 -15.339   4.756  1.00 72.32           H  
ATOM   1367  N   LYS A  89       4.245 -15.258   7.980  1.00 20.24           N  
ATOM   1368  CA  LYS A  89       3.635 -15.720   9.237  1.00  3.24           C  
ATOM   1369  C   LYS A  89       2.093 -15.740   9.113  1.00 33.15           C  
ATOM   1370  O   LYS A  89       1.455 -14.715   8.857  1.00 45.31           O  
ATOM   1371  CB  LYS A  89       4.102 -14.821  10.418  1.00 20.21           C  
ATOM   1372  CG  LYS A  89       3.840 -13.313  10.216  1.00 12.15           C  
ATOM   1373  CD  LYS A  89       4.314 -12.455  11.408  1.00 31.00           C  
ATOM   1374  CE  LYS A  89       4.043 -10.958  11.191  1.00 52.13           C  
ATOM   1375  NZ  LYS A  89       4.518 -10.130  12.332  1.00 71.14           N  
ATOM   1376  H   LYS A  89       4.778 -14.438   7.996  1.00 10.50           H  
ATOM   1377  HA  LYS A  89       3.984 -16.736   9.414  1.00  2.42           H  
ATOM   1378  HB2 LYS A  89       3.596 -15.140  11.327  1.00 72.43           H  
ATOM   1379  HB3 LYS A  89       5.168 -14.961  10.556  1.00 11.33           H  
ATOM   1380  HG2 LYS A  89       4.364 -12.992   9.320  1.00 14.32           H  
ATOM   1381  HG3 LYS A  89       2.774 -13.163  10.072  1.00 30.12           H  
ATOM   1382  HD2 LYS A  89       3.794 -12.776  12.305  1.00 32.35           H  
ATOM   1383  HD3 LYS A  89       5.380 -12.600  11.546  1.00 32.10           H  
ATOM   1384  HE2 LYS A  89       4.550 -10.632  10.291  1.00 62.20           H  
ATOM   1385  HE3 LYS A  89       2.978 -10.803  11.072  1.00 12.14           H  
ATOM   1386  HZ1 LYS A  89       4.097 -10.468  13.218  1.00 40.13           H  
ATOM   1387  HZ2 LYS A  89       4.242  -9.138  12.189  1.00 71.13           H  
ATOM   1388  HZ3 LYS A  89       5.554 -10.183  12.411  1.00  1.20           H  
ATOM   1389  N   ILE A  90       1.507 -16.924   9.292  1.00 41.12           N  
ATOM   1390  CA  ILE A  90       0.068 -17.169   9.048  1.00 41.21           C  
ATOM   1391  C   ILE A  90      -0.829 -16.693  10.219  1.00 32.00           C  
ATOM   1392  O   ILE A  90      -2.045 -16.904  10.184  1.00  1.11           O  
ATOM   1393  CB  ILE A  90      -0.172 -18.697   8.732  1.00 44.13           C  
ATOM   1394  CG1 ILE A  90       0.356 -19.599   9.898  1.00 10.02           C  
ATOM   1395  CG2 ILE A  90       0.484 -19.088   7.380  1.00 73.32           C  
ATOM   1396  CD1 ILE A  90       0.201 -21.100   9.678  1.00 45.42           C  
ATOM   1397  H   ILE A  90       2.061 -17.674   9.601  1.00 13.13           H  
ATOM   1398  HA  ILE A  90      -0.220 -16.599   8.167  1.00 65.23           H  
ATOM   1399  HB  ILE A  90      -1.245 -18.853   8.630  1.00 41.11           H  
ATOM   1400 HG12 ILE A  90       1.409 -19.401  10.056  1.00 33.04           H  
ATOM   1401 HG13 ILE A  90      -0.180 -19.351  10.808  1.00 61.41           H  
ATOM   1402 HG21 ILE A  90       0.277 -20.127   7.159  1.00 23.02           H  
ATOM   1403 HG22 ILE A  90       1.557 -18.945   7.435  1.00  0.35           H  
ATOM   1404 HG23 ILE A  90       0.084 -18.470   6.584  1.00 73.03           H  
ATOM   1405 HD11 ILE A  90       0.792 -21.410   8.825  1.00 64.22           H  
ATOM   1406 HD12 ILE A  90      -0.838 -21.339   9.503  1.00 14.31           H  
ATOM   1407 HD13 ILE A  90       0.545 -21.625  10.556  1.00 41.50           H  
ATOM   1408  N   PHE A  91      -0.223 -16.046  11.238  1.00  3.43           N  
ATOM   1409  CA  PHE A  91      -0.944 -15.484  12.401  1.00 24.30           C  
ATOM   1410  C   PHE A  91      -1.910 -14.349  11.980  1.00 35.42           C  
ATOM   1411  O   PHE A  91      -1.514 -13.430  11.258  1.00 44.31           O  
ATOM   1412  CB  PHE A  91       0.059 -14.940  13.448  1.00  2.10           C  
ATOM   1413  CG  PHE A  91       0.955 -16.010  14.068  1.00 31.52           C  
ATOM   1414  CD1 PHE A  91       0.502 -16.785  15.138  1.00 33.23           C  
ATOM   1415  CD2 PHE A  91       2.247 -16.238  13.595  1.00 22.33           C  
ATOM   1416  CE1 PHE A  91       1.300 -17.763  15.692  1.00  5.32           C  
ATOM   1417  CE2 PHE A  91       3.042 -17.216  14.153  1.00 51.22           C  
ATOM   1418  CZ  PHE A  91       2.576 -17.971  15.209  1.00 62.11           C  
ATOM   1419  H   PHE A  91       0.747 -15.940  11.203  1.00 43.41           H  
ATOM   1420  HA  PHE A  91      -1.513 -16.297  12.853  1.00 11.34           H  
ATOM   1421  HB2 PHE A  91       0.696 -14.195  12.977  1.00  4.14           H  
ATOM   1422  HB3 PHE A  91      -0.491 -14.458  14.251  1.00 21.24           H  
ATOM   1423  HD1 PHE A  91      -0.498 -16.626  15.528  1.00 33.53           H  
ATOM   1424  HD2 PHE A  91       2.625 -15.648  12.768  1.00 13.12           H  
ATOM   1425  HE1 PHE A  91       0.930 -18.359  16.515  1.00 24.21           H  
ATOM   1426  HE2 PHE A  91       4.041 -17.381  13.773  1.00 32.01           H  
ATOM   1427  HZ  PHE A  91       3.204 -18.741  15.648  1.00 13.20           H  
ATOM   1428  N   GLN A  92      -3.164 -14.423  12.456  1.00 20.21           N  
ATOM   1429  CA  GLN A  92      -4.198 -13.398  12.199  1.00 20.51           C  
ATOM   1430  C   GLN A  92      -4.311 -12.454  13.414  1.00  3.33           C  
ATOM   1431  O   GLN A  92      -4.303 -12.916  14.555  1.00 23.53           O  
ATOM   1432  CB  GLN A  92      -5.560 -14.084  11.905  1.00 12.41           C  
ATOM   1433  CG  GLN A  92      -6.735 -13.110  11.669  1.00 62.15           C  
ATOM   1434  CD  GLN A  92      -8.028 -13.806  11.237  1.00 51.42           C  
ATOM   1435  OE1 GLN A  92      -8.851 -14.204  12.065  1.00 12.32           O  
ATOM   1436  NE2 GLN A  92      -8.216 -13.961   9.933  1.00  4.13           N  
ATOM   1437  H   GLN A  92      -3.401 -15.191  13.017  1.00 33.31           H  
ATOM   1438  HA  GLN A  92      -3.899 -12.819  11.326  1.00 41.11           H  
ATOM   1439  HB2 GLN A  92      -5.445 -14.698  11.019  1.00 11.13           H  
ATOM   1440  HB3 GLN A  92      -5.816 -14.733  12.739  1.00 31.30           H  
ATOM   1441  HG2 GLN A  92      -6.933 -12.562  12.585  1.00 20.31           H  
ATOM   1442  HG3 GLN A  92      -6.449 -12.402  10.897  1.00 11.24           H  
ATOM   1443 HE21 GLN A  92      -7.527 -13.625   9.321  1.00 32.13           H  
ATOM   1444 HE22 GLN A  92      -9.037 -14.402   9.633  1.00 71.32           H  
ATOM   1445  N   LYS A  93      -4.405 -11.132  13.165  1.00 42.35           N  
ATOM   1446  CA  LYS A  93      -4.500 -10.124  14.234  1.00 71.11           C  
ATOM   1447  C   LYS A  93      -5.901 -10.144  14.871  1.00 33.33           C  
ATOM   1448  O   LYS A  93      -6.899  -9.922  14.172  1.00 51.41           O  
ATOM   1449  CB  LYS A  93      -4.201  -8.709  13.682  1.00 52.30           C  
ATOM   1450  CG  LYS A  93      -2.808  -8.543  13.038  1.00 71.01           C  
ATOM   1451  CD  LYS A  93      -2.568  -7.088  12.574  1.00 43.51           C  
ATOM   1452  CE  LYS A  93      -1.237  -6.885  11.850  1.00 52.52           C  
ATOM   1453  NZ  LYS A  93      -1.039  -5.466  11.439  1.00 20.23           N  
ATOM   1454  H   LYS A  93      -4.427 -10.834  12.237  1.00 75.02           H  
ATOM   1455  HA  LYS A  93      -3.758 -10.366  14.993  1.00 41.44           H  
ATOM   1456  HB2 LYS A  93      -4.951  -8.463  12.936  1.00 24.35           H  
ATOM   1457  HB3 LYS A  93      -4.283  -7.992  14.496  1.00 14.01           H  
ATOM   1458  HG2 LYS A  93      -2.051  -8.816  13.765  1.00 52.42           H  
ATOM   1459  HG3 LYS A  93      -2.736  -9.207  12.182  1.00 10.31           H  
ATOM   1460  HD2 LYS A  93      -3.367  -6.799  11.900  1.00 61.15           H  
ATOM   1461  HD3 LYS A  93      -2.593  -6.435  13.442  1.00 30.53           H  
ATOM   1462  HE2 LYS A  93      -0.426  -7.168  12.510  1.00 61.24           H  
ATOM   1463  HE3 LYS A  93      -1.211  -7.512  10.966  1.00 64.10           H  
ATOM   1464  HZ1 LYS A  93      -1.000  -4.851  12.276  1.00 23.00           H  
ATOM   1465  HZ2 LYS A  93      -1.826  -5.156  10.835  1.00 54.44           H  
ATOM   1466  HZ3 LYS A  93      -0.152  -5.364  10.904  1.00  1.23           H  
ATOM   1467  N   GLU A  94      -5.964 -10.437  16.180  1.00 32.41           N  
ATOM   1468  CA  GLU A  94      -7.208 -10.359  16.956  1.00 73.12           C  
ATOM   1469  C   GLU A  94      -7.567  -8.874  17.170  1.00  5.23           C  
ATOM   1470  O   GLU A  94      -7.017  -8.217  18.060  1.00 73.41           O  
ATOM   1471  CB  GLU A  94      -7.062 -11.102  18.320  1.00 54.53           C  
ATOM   1472  CG  GLU A  94      -6.534 -12.554  18.217  1.00  1.52           C  
ATOM   1473  CD  GLU A  94      -7.346 -13.432  17.241  1.00 24.12           C  
ATOM   1474  OE1 GLU A  94      -8.474 -13.852  17.595  1.00 71.02           O  
ATOM   1475  OE2 GLU A  94      -6.865 -13.702  16.117  1.00 41.42           O  
ATOM   1476  H   GLU A  94      -5.146 -10.730  16.633  1.00 32.12           H  
ATOM   1477  HA  GLU A  94      -7.997 -10.834  16.379  1.00 44.31           H  
ATOM   1478  HB2 GLU A  94      -6.383 -10.540  18.955  1.00 42.50           H  
ATOM   1479  HB3 GLU A  94      -8.031 -11.132  18.807  1.00 31.22           H  
ATOM   1480  HG2 GLU A  94      -5.498 -12.517  17.894  1.00 73.05           H  
ATOM   1481  HG3 GLU A  94      -6.568 -13.009  19.203  1.00 34.32           H  
ATOM   1482  N   GLY A  95      -8.450  -8.349  16.303  1.00 74.34           N  
ATOM   1483  CA  GLY A  95      -8.848  -6.943  16.340  1.00 21.01           C  
ATOM   1484  C   GLY A  95      -9.681  -6.610  17.572  1.00 34.34           C  
ATOM   1485  O   GLY A  95     -10.903  -6.797  17.566  1.00 71.45           O  
ATOM   1486  H   GLY A  95      -8.839  -8.935  15.622  1.00 55.43           H  
ATOM   1487  HA2 GLY A  95      -7.957  -6.322  16.327  1.00 74.23           H  
ATOM   1488  HA3 GLY A  95      -9.429  -6.723  15.454  1.00 32.41           H  
ATOM   1489  N   GLU A  96      -9.001  -6.135  18.634  1.00 65.42           N  
ATOM   1490  CA  GLU A  96      -9.628  -5.806  19.922  1.00 14.40           C  
ATOM   1491  C   GLU A  96     -10.601  -4.622  19.756  1.00 70.13           C  
ATOM   1492  O   GLU A  96     -10.178  -3.471  19.646  1.00 24.12           O  
ATOM   1493  CB  GLU A  96      -8.535  -5.486  20.981  1.00 13.11           C  
ATOM   1494  CG  GLU A  96      -7.478  -6.595  21.163  1.00 15.02           C  
ATOM   1495  CD  GLU A  96      -6.425  -6.246  22.225  1.00 30.43           C  
ATOM   1496  OE1 GLU A  96      -5.604  -5.338  21.975  1.00 21.53           O  
ATOM   1497  OE2 GLU A  96      -6.416  -6.859  23.314  1.00  0.02           O  
ATOM   1498  H   GLU A  96      -8.037  -5.996  18.538  1.00 20.22           H  
ATOM   1499  HA  GLU A  96     -10.184  -6.682  20.255  1.00  3.32           H  
ATOM   1500  HB2 GLU A  96      -8.023  -4.573  20.688  1.00 72.20           H  
ATOM   1501  HB3 GLU A  96      -9.018  -5.314  21.943  1.00 75.44           H  
ATOM   1502  HG2 GLU A  96      -7.983  -7.517  21.441  1.00 74.55           H  
ATOM   1503  HG3 GLU A  96      -6.975  -6.751  20.212  1.00 23.51           H  
ATOM   1504  N   SER A  97     -11.894  -4.937  19.665  1.00  2.31           N  
ATOM   1505  CA  SER A  97     -12.969  -3.938  19.531  1.00 45.43           C  
ATOM   1506  C   SER A  97     -13.544  -3.614  20.919  1.00 45.25           C  
ATOM   1507  O   SER A  97     -13.692  -4.520  21.742  1.00 51.34           O  
ATOM   1508  CB  SER A  97     -14.060  -4.496  18.587  1.00 42.43           C  
ATOM   1509  OG  SER A  97     -13.496  -4.899  17.350  1.00 24.33           O  
ATOM   1510  H   SER A  97     -12.142  -5.889  19.700  1.00 50.33           H  
ATOM   1511  HA  SER A  97     -12.554  -3.030  19.095  1.00 73.30           H  
ATOM   1512  HB2 SER A  97     -14.536  -5.361  19.040  1.00 21.12           H  
ATOM   1513  HB3 SER A  97     -14.806  -3.737  18.394  1.00 72.34           H  
ATOM   1514  HG  SER A  97     -12.743  -5.480  17.520  1.00 52.35           H  
ATOM   1515  N   ILE A  98     -13.832  -2.330  21.193  1.00 73.32           N  
ATOM   1516  CA  ILE A  98     -14.355  -1.901  22.509  1.00  5.20           C  
ATOM   1517  C   ILE A  98     -15.889  -1.855  22.474  1.00 53.03           C  
ATOM   1518  O   ILE A  98     -16.483  -0.992  21.822  1.00 33.45           O  
ATOM   1519  CB  ILE A  98     -13.790  -0.498  22.958  1.00 15.12           C  
ATOM   1520  CG1 ILE A  98     -12.232  -0.506  22.936  1.00 44.50           C  
ATOM   1521  CG2 ILE A  98     -14.329  -0.103  24.360  1.00 11.02           C  
ATOM   1522  CD1 ILE A  98     -11.571   0.831  23.244  1.00 53.22           C  
ATOM   1523  H   ILE A  98     -13.701  -1.656  20.491  1.00  4.35           H  
ATOM   1524  HA  ILE A  98     -14.041  -2.643  23.251  1.00 42.34           H  
ATOM   1525  HB  ILE A  98     -14.140   0.244  22.247  1.00 32.11           H  
ATOM   1526 HG12 ILE A  98     -11.869  -1.223  23.656  1.00 65.24           H  
ATOM   1527 HG13 ILE A  98     -11.894  -0.810  21.950  1.00 12.32           H  
ATOM   1528 HG21 ILE A  98     -14.033  -0.845  25.089  1.00 54.12           H  
ATOM   1529 HG22 ILE A  98     -15.412  -0.042  24.334  1.00 50.04           H  
ATOM   1530 HG23 ILE A  98     -13.930   0.860  24.647  1.00 41.44           H  
ATOM   1531 HD11 ILE A  98     -10.500   0.714  23.188  1.00 25.51           H  
ATOM   1532 HD12 ILE A  98     -11.844   1.162  24.236  1.00 23.41           H  
ATOM   1533 HD13 ILE A  98     -11.887   1.564  22.517  1.00  1.45           H  
ATOM   1534  N   LEU A  99     -16.506  -2.815  23.158  1.00 14.31           N  
ATOM   1535  CA  LEU A  99     -17.945  -2.886  23.374  1.00  1.24           C  
ATOM   1536  C   LEU A  99     -18.164  -2.993  24.891  1.00 14.53           C  
ATOM   1537  O   LEU A  99     -17.924  -4.065  25.468  1.00 73.43           O  
ATOM   1538  CB  LEU A  99     -18.546  -4.108  22.624  1.00  1.23           C  
ATOM   1539  CG  LEU A  99     -20.093  -4.306  22.754  1.00 64.00           C  
ATOM   1540  CD1 LEU A  99     -20.867  -3.124  22.147  1.00 32.11           C  
ATOM   1541  CD2 LEU A  99     -20.534  -5.642  22.126  1.00 24.52           C  
ATOM   1542  H   LEU A  99     -15.960  -3.521  23.552  1.00 71.13           H  
ATOM   1543  HA  LEU A  99     -18.407  -1.968  23.003  1.00 13.10           H  
ATOM   1544  HB2 LEU A  99     -18.301  -4.010  21.569  1.00 61.32           H  
ATOM   1545  HB3 LEU A  99     -18.057  -5.002  22.998  1.00 30.24           H  
ATOM   1546  HG  LEU A  99     -20.349  -4.345  23.803  1.00 53.40           H  
ATOM   1547 HD11 LEU A  99     -21.929  -3.294  22.255  1.00  5.03           H  
ATOM   1548 HD12 LEU A  99     -20.628  -3.026  21.094  1.00 44.04           H  
ATOM   1549 HD13 LEU A  99     -20.598  -2.214  22.662  1.00 34.42           H  
ATOM   1550 HD21 LEU A  99     -21.599  -5.771  22.254  1.00 71.32           H  
ATOM   1551 HD22 LEU A  99     -20.016  -6.456  22.612  1.00 72.03           H  
ATOM   1552 HD23 LEU A  99     -20.297  -5.647  21.066  1.00 54.53           H  
ATOM   1553  N   GLU A 100     -18.553  -1.860  25.517  1.00  2.31           N  
ATOM   1554  CA  GLU A 100     -18.761  -1.732  26.977  1.00 13.44           C  
ATOM   1555  C   GLU A 100     -17.408  -1.854  27.748  1.00 55.41           C  
ATOM   1556  O   GLU A 100     -17.077  -2.940  28.269  1.00 44.41           O  
ATOM   1557  CB  GLU A 100     -19.832  -2.745  27.491  1.00 33.42           C  
ATOM   1558  CG  GLU A 100     -21.226  -2.582  26.858  1.00  0.45           C  
ATOM   1559  CD  GLU A 100     -22.190  -3.709  27.257  1.00 33.43           C  
ATOM   1560  OE1 GLU A 100     -22.818  -3.618  28.331  1.00 33.04           O  
ATOM   1561  OE2 GLU A 100     -22.316  -4.696  26.500  1.00 31.21           O  
ATOM   1562  OXT GLU A 100     -16.663  -0.850  27.801  1.00 37.56           O  
ATOM   1563  H   GLU A 100     -18.699  -1.062  24.965  1.00 64.42           H  
ATOM   1564  HA  GLU A 100     -19.149  -0.730  27.142  1.00 24.42           H  
ATOM   1565  HB2 GLU A 100     -19.477  -3.748  27.287  1.00 11.41           H  
ATOM   1566  HB3 GLU A 100     -19.937  -2.631  28.568  1.00 40.12           H  
ATOM   1567  HG2 GLU A 100     -21.640  -1.629  27.177  1.00 35.42           H  
ATOM   1568  HG3 GLU A 100     -21.122  -2.564  25.772  1.00  4.02           H  
TER    1569      GLU A 100                                                      
ENDMDL                                                                          
MODEL        3                                                                  
ATOM      1  N   GLY A   1     -14.644 -19.400   2.499  1.00 10.00           N  
ATOM      2  CA  GLY A   1     -15.136 -18.045   2.135  1.00 23.15           C  
ATOM      3  C   GLY A   1     -14.551 -16.959   3.018  1.00 51.53           C  
ATOM      4  O   GLY A   1     -14.091 -17.248   4.129  1.00 55.04           O  
ATOM      5  H1  GLY A   1     -15.073 -20.117   1.883  1.00 38.16           H  
ATOM      6  H2  GLY A   1     -14.885 -19.618   3.484  1.00 38.16           H  
ATOM      7  H3  GLY A   1     -13.611 -19.445   2.393  1.00 38.16           H  
ATOM      8  HA2 GLY A   1     -14.872 -17.847   1.108  1.00  1.21           H  
ATOM      9  HA3 GLY A   1     -16.215 -18.032   2.229  1.00 43.11           H  
ATOM     10  N   GLY A   2     -14.571 -15.706   2.518  1.00  5.25           N  
ATOM     11  CA  GLY A   2     -14.161 -14.528   3.300  1.00 35.24           C  
ATOM     12  C   GLY A   2     -12.654 -14.423   3.530  1.00  5.51           C  
ATOM     13  O   GLY A   2     -12.222 -13.866   4.540  1.00 10.12           O  
ATOM     14  H   GLY A   2     -14.867 -15.576   1.594  1.00 15.25           H  
ATOM     15  HA2 GLY A   2     -14.483 -13.639   2.775  1.00 35.14           H  
ATOM     16  HA3 GLY A   2     -14.660 -14.553   4.262  1.00  0.41           H  
ATOM     17  N   SER A   3     -11.867 -14.964   2.589  1.00 10.51           N  
ATOM     18  CA  SER A   3     -10.388 -14.956   2.640  1.00 73.03           C  
ATOM     19  C   SER A   3      -9.820 -13.504   2.556  1.00 53.20           C  
ATOM     20  O   SER A   3     -10.555 -12.592   2.133  1.00 13.30           O  
ATOM     21  CB  SER A   3      -9.869 -15.846   1.488  1.00 72.12           C  
ATOM     22  OG  SER A   3     -10.319 -15.386   0.230  1.00 64.43           O  
ATOM     23  H   SER A   3     -12.300 -15.393   1.820  1.00 72.04           H  
ATOM     24  HA  SER A   3     -10.084 -15.390   3.589  1.00 51.31           H  
ATOM     25  HB2 SER A   3      -8.788 -15.847   1.484  1.00 74.22           H  
ATOM     26  HB3 SER A   3     -10.221 -16.861   1.626  1.00 62.42           H  
ATOM     27  HG  SER A   3     -10.996 -14.704   0.353  1.00 44.21           H  
ATOM     28  N   PRO A   4      -8.503 -13.254   2.935  1.00  1.53           N  
ATOM     29  CA  PRO A   4      -7.914 -11.877   2.988  1.00 45.11           C  
ATOM     30  C   PRO A   4      -8.028 -11.067   1.676  1.00 63.22           C  
ATOM     31  O   PRO A   4      -7.869  -9.854   1.709  1.00 43.43           O  
ATOM     32  CB  PRO A   4      -6.418 -12.118   3.369  1.00 75.23           C  
ATOM     33  CG  PRO A   4      -6.174 -13.576   3.111  1.00 35.13           C  
ATOM     34  CD  PRO A   4      -7.496 -14.260   3.389  1.00 35.11           C  
ATOM     35  HA  PRO A   4      -8.393 -11.304   3.779  1.00  4.50           H  
ATOM     36  HB2 PRO A   4      -5.754 -11.493   2.766  1.00 40.54           H  
ATOM     37  HB3 PRO A   4      -6.265 -11.895   4.416  1.00 71.25           H  
ATOM     38  HG2 PRO A   4      -5.875 -13.727   2.073  1.00 22.04           H  
ATOM     39  HG3 PRO A   4      -5.408 -13.957   3.775  1.00  4.25           H  
ATOM     40  HD2 PRO A   4      -7.571 -15.180   2.816  1.00 32.20           H  
ATOM     41  HD3 PRO A   4      -7.615 -14.467   4.448  1.00 44.54           H  
ATOM     42  N   ASP A   5      -8.311 -11.749   0.544  1.00 21.43           N  
ATOM     43  CA  ASP A   5      -8.462 -11.110  -0.784  1.00 74.12           C  
ATOM     44  C   ASP A   5      -9.742 -10.245  -0.851  1.00 33.54           C  
ATOM     45  O   ASP A   5      -9.764  -9.181  -1.479  1.00 53.34           O  
ATOM     46  CB  ASP A   5      -8.457 -12.204  -1.895  1.00 44.34           C  
ATOM     47  CG  ASP A   5      -8.115 -11.654  -3.289  1.00 24.20           C  
ATOM     48  OD1 ASP A   5      -6.912 -11.419  -3.565  1.00 52.24           O  
ATOM     49  OD2 ASP A   5      -9.029 -11.462  -4.117  1.00 13.41           O  
ATOM     50  H   ASP A   5      -8.417 -12.720   0.607  1.00  4.44           H  
ATOM     51  HA  ASP A   5      -7.604 -10.462  -0.929  1.00  2.41           H  
ATOM     52  HB2 ASP A   5      -7.717 -12.957  -1.644  1.00  0.11           H  
ATOM     53  HB3 ASP A   5      -9.430 -12.700  -1.938  1.00 22.22           H  
ATOM     54  N   GLU A   6     -10.816 -10.719  -0.186  1.00 22.14           N  
ATOM     55  CA  GLU A   6     -12.084  -9.965  -0.046  1.00 63.01           C  
ATOM     56  C   GLU A   6     -11.923  -8.815   0.974  1.00 34.22           C  
ATOM     57  O   GLU A   6     -12.594  -7.780   0.874  1.00  0.54           O  
ATOM     58  CB  GLU A   6     -13.267 -10.889   0.385  1.00 13.41           C  
ATOM     59  CG  GLU A   6     -13.679 -11.985  -0.638  1.00  4.04           C  
ATOM     60  CD  GLU A   6     -12.780 -13.241  -0.649  1.00 72.25           C  
ATOM     61  OE1 GLU A   6     -11.716 -13.226  -1.301  1.00 60.42           O  
ATOM     62  OE2 GLU A   6     -13.145 -14.258  -0.014  1.00 21.33           O  
ATOM     63  H   GLU A   6     -10.759 -11.611   0.220  1.00 43.52           H  
ATOM     64  HA  GLU A   6     -12.315  -9.533  -1.015  1.00 73.54           H  
ATOM     65  HB2 GLU A   6     -13.006 -11.377   1.318  1.00 23.13           H  
ATOM     66  HB3 GLU A   6     -14.137 -10.261   0.566  1.00 20.53           H  
ATOM     67  HG2 GLU A   6     -14.695 -12.293  -0.413  1.00 63.23           H  
ATOM     68  HG3 GLU A   6     -13.670 -11.546  -1.632  1.00 52.45           H  
ATOM     69  N   ASN A   7     -11.025  -9.028   1.953  1.00  2.24           N  
ATOM     70  CA  ASN A   7     -10.662  -8.019   2.967  1.00 24.55           C  
ATOM     71  C   ASN A   7      -9.806  -6.891   2.328  1.00 44.13           C  
ATOM     72  O   ASN A   7      -9.863  -5.735   2.743  1.00 12.43           O  
ATOM     73  CB  ASN A   7      -9.903  -8.715   4.127  1.00 14.14           C  
ATOM     74  CG  ASN A   7      -9.499  -7.777   5.262  1.00 50.42           C  
ATOM     75  OD1 ASN A   7     -10.214  -6.825   5.589  1.00 74.23           O  
ATOM     76  ND2 ASN A   7      -8.347  -8.026   5.858  1.00 24.13           N  
ATOM     77  H   ASN A   7     -10.587  -9.908   1.996  1.00 51.41           H  
ATOM     78  HA  ASN A   7     -11.580  -7.586   3.351  1.00 41.23           H  
ATOM     79  HB2 ASN A   7     -10.543  -9.479   4.553  1.00  2.32           H  
ATOM     80  HB3 ASN A   7      -9.010  -9.194   3.734  1.00  2.23           H  
ATOM     81 HD21 ASN A   7      -7.822  -8.797   5.553  1.00 35.43           H  
ATOM     82 HD22 ASN A   7      -8.056  -7.421   6.569  1.00 11.35           H  
ATOM     83  N   ILE A   8      -9.053  -7.261   1.289  1.00 11.13           N  
ATOM     84  CA  ILE A   8      -8.266  -6.333   0.453  1.00 40.14           C  
ATOM     85  C   ILE A   8      -9.210  -5.424  -0.352  1.00 72.55           C  
ATOM     86  O   ILE A   8      -9.000  -4.210  -0.419  1.00 73.22           O  
ATOM     87  CB  ILE A   8      -7.290  -7.165  -0.476  1.00  5.31           C  
ATOM     88  CG1 ILE A   8      -6.088  -7.679   0.373  1.00 74.33           C  
ATOM     89  CG2 ILE A   8      -6.825  -6.385  -1.725  1.00 11.23           C  
ATOM     90  CD1 ILE A   8      -5.232  -8.728  -0.302  1.00 44.31           C  
ATOM     91  H   ILE A   8      -9.024  -8.212   1.065  1.00 34.55           H  
ATOM     92  HA  ILE A   8      -7.667  -5.709   1.118  1.00 13.22           H  
ATOM     93  HB  ILE A   8      -7.843  -8.031  -0.836  1.00 42.45           H  
ATOM     94 HG12 ILE A   8      -5.441  -6.848   0.627  1.00 53.32           H  
ATOM     95 HG13 ILE A   8      -6.461  -8.118   1.292  1.00 65.15           H  
ATOM     96 HG21 ILE A   8      -6.131  -6.988  -2.298  1.00  4.01           H  
ATOM     97 HG22 ILE A   8      -6.337  -5.473  -1.421  1.00 54.11           H  
ATOM     98 HG23 ILE A   8      -7.680  -6.140  -2.346  1.00 64.42           H  
ATOM     99 HD11 ILE A   8      -4.756  -8.304  -1.174  1.00 21.34           H  
ATOM    100 HD12 ILE A   8      -5.849  -9.565  -0.599  1.00 22.21           H  
ATOM    101 HD13 ILE A   8      -4.476  -9.070   0.389  1.00 61.43           H  
ATOM    102  N   ALA A   9     -10.270  -6.033  -0.909  1.00 31.34           N  
ATOM    103  CA  ALA A   9     -11.349  -5.310  -1.608  1.00  2.33           C  
ATOM    104  C   ALA A   9     -12.065  -4.319  -0.660  1.00 60.14           C  
ATOM    105  O   ALA A   9     -12.457  -3.221  -1.069  1.00 13.33           O  
ATOM    106  CB  ALA A   9     -12.345  -6.320  -2.189  1.00 63.33           C  
ATOM    107  H   ALA A   9     -10.326  -7.014  -0.859  1.00 24.35           H  
ATOM    108  HA  ALA A   9     -10.903  -4.758  -2.432  1.00 35.43           H  
ATOM    109  HB1 ALA A   9     -13.116  -5.799  -2.742  1.00 65.54           H  
ATOM    110  HB2 ALA A   9     -12.801  -6.886  -1.385  1.00 64.42           H  
ATOM    111  HB3 ALA A   9     -11.828  -7.002  -2.854  1.00 41.10           H  
ATOM    112  N   LYS A  10     -12.215  -4.735   0.616  1.00 35.31           N  
ATOM    113  CA  LYS A  10     -12.777  -3.900   1.697  1.00 74.20           C  
ATOM    114  C   LYS A  10     -11.894  -2.658   1.938  1.00 14.33           C  
ATOM    115  O   LYS A  10     -12.402  -1.534   2.025  1.00 60.04           O  
ATOM    116  CB  LYS A  10     -12.888  -4.745   2.996  1.00 71.35           C  
ATOM    117  CG  LYS A  10     -13.492  -4.018   4.220  1.00 71.24           C  
ATOM    118  CD  LYS A  10     -13.378  -4.850   5.522  1.00 75.33           C  
ATOM    119  CE  LYS A  10     -14.013  -6.256   5.421  1.00 60.34           C  
ATOM    120  NZ  LYS A  10     -15.465  -6.220   5.079  1.00 71.23           N  
ATOM    121  H   LYS A  10     -11.937  -5.653   0.840  1.00 32.11           H  
ATOM    122  HA  LYS A  10     -13.769  -3.584   1.392  1.00 74.41           H  
ATOM    123  HB2 LYS A  10     -13.504  -5.614   2.787  1.00 43.43           H  
ATOM    124  HB3 LYS A  10     -11.897  -5.095   3.264  1.00 21.15           H  
ATOM    125  HG2 LYS A  10     -12.962  -3.082   4.365  1.00 54.53           H  
ATOM    126  HG3 LYS A  10     -14.537  -3.805   4.025  1.00 25.11           H  
ATOM    127  HD2 LYS A  10     -12.330  -4.966   5.765  1.00 42.45           H  
ATOM    128  HD3 LYS A  10     -13.864  -4.306   6.324  1.00 50.12           H  
ATOM    129  HE2 LYS A  10     -13.493  -6.824   4.659  1.00 51.30           H  
ATOM    130  HE3 LYS A  10     -13.896  -6.758   6.373  1.00  1.31           H  
ATOM    131  HZ1 LYS A  10     -15.991  -5.673   5.785  1.00 23.41           H  
ATOM    132  HZ2 LYS A  10     -15.845  -7.186   5.050  1.00 10.30           H  
ATOM    133  HZ3 LYS A  10     -15.606  -5.783   4.145  1.00 44.24           H  
ATOM    134  N   PHE A  11     -10.564  -2.883   2.006  1.00 63.43           N  
ATOM    135  CA  PHE A  11      -9.568  -1.812   2.223  1.00 20.41           C  
ATOM    136  C   PHE A  11      -9.489  -0.850   1.017  1.00 43.52           C  
ATOM    137  O   PHE A  11      -9.120   0.310   1.183  1.00 65.55           O  
ATOM    138  CB  PHE A  11      -8.158  -2.401   2.499  1.00  3.40           C  
ATOM    139  CG  PHE A  11      -7.979  -3.184   3.806  1.00 41.04           C  
ATOM    140  CD1 PHE A  11      -8.596  -2.777   4.992  1.00 22.23           C  
ATOM    141  CD2 PHE A  11      -7.163  -4.320   3.845  1.00 22.40           C  
ATOM    142  CE1 PHE A  11      -8.401  -3.481   6.166  1.00 24.01           C  
ATOM    143  CE2 PHE A  11      -6.968  -5.017   5.020  1.00 73.14           C  
ATOM    144  CZ  PHE A  11      -7.590  -4.602   6.178  1.00  3.23           C  
ATOM    145  H   PHE A  11     -10.243  -3.806   1.903  1.00 64.43           H  
ATOM    146  HA  PHE A  11      -9.888  -1.248   3.094  1.00 64.24           H  
ATOM    147  HB2 PHE A  11      -7.895  -3.062   1.682  1.00 74.13           H  
ATOM    148  HB3 PHE A  11      -7.435  -1.588   2.516  1.00 35.22           H  
ATOM    149  HD1 PHE A  11      -9.233  -1.900   4.990  1.00 64.25           H  
ATOM    150  HD2 PHE A  11      -6.672  -4.654   2.938  1.00 63.53           H  
ATOM    151  HE1 PHE A  11      -8.886  -3.159   7.079  1.00 64.54           H  
ATOM    152  HE2 PHE A  11      -6.331  -5.894   5.032  1.00 20.10           H  
ATOM    153  HZ  PHE A  11      -7.435  -5.150   7.101  1.00 43.02           H  
ATOM    154  N   GLU A  12      -9.809  -1.356  -0.194  1.00  4.21           N  
ATOM    155  CA  GLU A  12      -9.847  -0.543  -1.433  1.00 73.24           C  
ATOM    156  C   GLU A  12     -11.050   0.412  -1.431  1.00 33.12           C  
ATOM    157  O   GLU A  12     -10.963   1.523  -1.959  1.00  4.24           O  
ATOM    158  CB  GLU A  12      -9.866  -1.449  -2.695  1.00 64.33           C  
ATOM    159  CG  GLU A  12      -8.538  -2.191  -2.962  1.00 32.52           C  
ATOM    160  CD  GLU A  12      -8.589  -3.117  -4.184  1.00 34.32           C  
ATOM    161  OE1 GLU A  12      -9.049  -2.676  -5.265  1.00 41.24           O  
ATOM    162  OE2 GLU A  12      -8.167  -4.285  -4.082  1.00 73.13           O  
ATOM    163  H   GLU A  12     -10.019  -2.311  -0.255  1.00 23.43           H  
ATOM    164  HA  GLU A  12      -8.941   0.060  -1.451  1.00 12.12           H  
ATOM    165  HB2 GLU A  12     -10.653  -2.194  -2.586  1.00  2.12           H  
ATOM    166  HB3 GLU A  12     -10.090  -0.841  -3.563  1.00 14.42           H  
ATOM    167  HG2 GLU A  12      -7.755  -1.457  -3.124  1.00 40.42           H  
ATOM    168  HG3 GLU A  12      -8.287  -2.776  -2.083  1.00  4.05           H  
ATOM    169  N   LYS A  13     -12.165  -0.030  -0.816  1.00 61.52           N  
ATOM    170  CA  LYS A  13     -13.353   0.815  -0.616  1.00  2.34           C  
ATOM    171  C   LYS A  13     -13.034   1.916   0.413  1.00 31.35           C  
ATOM    172  O   LYS A  13     -13.319   3.094   0.188  1.00 50.24           O  
ATOM    173  CB  LYS A  13     -14.554  -0.046  -0.149  1.00  4.23           C  
ATOM    174  CG  LYS A  13     -15.875   0.742   0.019  1.00 22.30           C  
ATOM    175  CD  LYS A  13     -17.045  -0.098   0.602  1.00 41.34           C  
ATOM    176  CE  LYS A  13     -16.831  -0.558   2.063  1.00 64.20           C  
ATOM    177  NZ  LYS A  13     -15.824  -1.649   2.193  1.00 72.03           N  
ATOM    178  H   LYS A  13     -12.185  -0.959  -0.494  1.00 75.44           H  
ATOM    179  HA  LYS A  13     -13.598   1.279  -1.568  1.00 64.33           H  
ATOM    180  HB2 LYS A  13     -14.715  -0.836  -0.876  1.00  2.14           H  
ATOM    181  HB3 LYS A  13     -14.300  -0.504   0.803  1.00 60.21           H  
ATOM    182  HG2 LYS A  13     -15.699   1.587   0.675  1.00 71.34           H  
ATOM    183  HG3 LYS A  13     -16.174   1.119  -0.957  1.00 64.32           H  
ATOM    184  HD2 LYS A  13     -17.946   0.502   0.564  1.00 64.55           H  
ATOM    185  HD3 LYS A  13     -17.187  -0.976  -0.021  1.00 13.51           H  
ATOM    186  HE2 LYS A  13     -16.501   0.286   2.658  1.00 70.01           H  
ATOM    187  HE3 LYS A  13     -17.774  -0.915   2.456  1.00 34.23           H  
ATOM    188  HZ1 LYS A  13     -14.869  -1.286   1.999  1.00 71.44           H  
ATOM    189  HZ2 LYS A  13     -16.039  -2.411   1.521  1.00 21.23           H  
ATOM    190  HZ3 LYS A  13     -15.847  -2.037   3.157  1.00 42.22           H  
ATOM    191  N   ALA A  14     -12.392   1.508   1.526  1.00 60.22           N  
ATOM    192  CA  ALA A  14     -11.916   2.433   2.577  1.00 62.14           C  
ATOM    193  C   ALA A  14     -10.847   3.401   2.029  1.00  3.15           C  
ATOM    194  O   ALA A  14     -10.719   4.539   2.505  1.00  2.33           O  
ATOM    195  CB  ALA A  14     -11.361   1.639   3.768  1.00 24.24           C  
ATOM    196  H   ALA A  14     -12.245   0.547   1.652  1.00 73.31           H  
ATOM    197  HA  ALA A  14     -12.768   3.010   2.921  1.00  2.40           H  
ATOM    198  HB1 ALA A  14     -10.512   1.041   3.451  1.00 40.41           H  
ATOM    199  HB2 ALA A  14     -12.128   0.983   4.154  1.00 72.32           H  
ATOM    200  HB3 ALA A  14     -11.052   2.321   4.552  1.00 23.54           H  
ATOM    201  N   TYR A  15     -10.089   2.931   1.012  1.00 15.42           N  
ATOM    202  CA  TYR A  15      -9.112   3.754   0.295  1.00 32.01           C  
ATOM    203  C   TYR A  15      -9.826   4.813  -0.547  1.00 74.35           C  
ATOM    204  O   TYR A  15      -9.394   5.962  -0.579  1.00 25.10           O  
ATOM    205  CB  TYR A  15      -8.180   2.898  -0.618  1.00 53.15           C  
ATOM    206  CG  TYR A  15      -7.362   3.752  -1.600  1.00 30.51           C  
ATOM    207  CD1 TYR A  15      -6.431   4.684  -1.133  1.00 54.14           C  
ATOM    208  CD2 TYR A  15      -7.591   3.704  -2.980  1.00 54.55           C  
ATOM    209  CE1 TYR A  15      -5.746   5.502  -2.001  1.00 33.51           C  
ATOM    210  CE2 TYR A  15      -6.910   4.534  -3.845  1.00 11.44           C  
ATOM    211  CZ  TYR A  15      -5.994   5.436  -3.348  1.00 42.13           C  
ATOM    212  OH  TYR A  15      -5.319   6.274  -4.206  1.00 24.21           O  
ATOM    213  H   TYR A  15     -10.201   2.000   0.735  1.00 30.02           H  
ATOM    214  HA  TYR A  15      -8.500   4.257   1.041  1.00 74.52           H  
ATOM    215  HB2 TYR A  15      -7.487   2.342   0.000  1.00 64.12           H  
ATOM    216  HB3 TYR A  15      -8.781   2.192  -1.190  1.00 71.40           H  
ATOM    217  HD1 TYR A  15      -6.228   4.745  -0.073  1.00 73.55           H  
ATOM    218  HD2 TYR A  15      -8.302   2.992  -3.375  1.00 72.44           H  
ATOM    219  HE1 TYR A  15      -5.025   6.213  -1.615  1.00  0.34           H  
ATOM    220  HE2 TYR A  15      -7.101   4.483  -4.911  1.00 71.21           H  
ATOM    221  HH  TYR A  15      -5.957   6.713  -4.780  1.00 53.50           H  
ATOM    222  N   LYS A  16     -10.896   4.406  -1.257  1.00 14.53           N  
ATOM    223  CA  LYS A  16     -11.670   5.325  -2.102  1.00 54.32           C  
ATOM    224  C   LYS A  16     -12.229   6.487  -1.275  1.00 45.24           C  
ATOM    225  O   LYS A  16     -12.134   7.621  -1.700  1.00 71.50           O  
ATOM    226  CB  LYS A  16     -12.800   4.578  -2.866  1.00 45.11           C  
ATOM    227  CG  LYS A  16     -12.304   3.724  -4.062  1.00  1.53           C  
ATOM    228  CD  LYS A  16     -11.673   4.557  -5.208  1.00 70.53           C  
ATOM    229  CE  LYS A  16     -12.666   5.556  -5.827  1.00 54.33           C  
ATOM    230  NZ  LYS A  16     -12.085   6.262  -7.000  1.00 33.40           N  
ATOM    231  H   LYS A  16     -11.167   3.464  -1.208  1.00 21.43           H  
ATOM    232  HA  LYS A  16     -10.969   5.734  -2.831  1.00 60.43           H  
ATOM    233  HB2 LYS A  16     -13.314   3.915  -2.173  1.00 54.32           H  
ATOM    234  HB3 LYS A  16     -13.518   5.300  -3.241  1.00 12.42           H  
ATOM    235  HG2 LYS A  16     -11.563   3.020  -3.702  1.00  3.43           H  
ATOM    236  HG3 LYS A  16     -13.147   3.169  -4.460  1.00 43.25           H  
ATOM    237  HD2 LYS A  16     -10.817   5.103  -4.827  1.00  4.40           H  
ATOM    238  HD3 LYS A  16     -11.341   3.874  -5.982  1.00 42.33           H  
ATOM    239  HE2 LYS A  16     -13.555   5.024  -6.146  1.00 24.32           H  
ATOM    240  HE3 LYS A  16     -12.943   6.290  -5.081  1.00 33.41           H  
ATOM    241  HZ1 LYS A  16     -12.785   6.915  -7.407  1.00 12.32           H  
ATOM    242  HZ2 LYS A  16     -11.791   5.576  -7.725  1.00 61.41           H  
ATOM    243  HZ3 LYS A  16     -11.254   6.805  -6.708  1.00 14.32           H  
ATOM    244  N   LYS A  17     -12.714   6.191  -0.053  1.00 12.40           N  
ATOM    245  CA  LYS A  17     -13.218   7.216   0.887  1.00  0.10           C  
ATOM    246  C   LYS A  17     -12.095   8.215   1.236  1.00 73.24           C  
ATOM    247  O   LYS A  17     -12.283   9.437   1.169  1.00 31.41           O  
ATOM    248  CB  LYS A  17     -13.754   6.550   2.187  1.00  0.21           C  
ATOM    249  CG  LYS A  17     -14.424   7.532   3.179  1.00 14.22           C  
ATOM    250  CD  LYS A  17     -15.702   8.178   2.595  1.00 55.35           C  
ATOM    251  CE  LYS A  17     -16.341   9.212   3.541  1.00 20.42           C  
ATOM    252  NZ  LYS A  17     -17.641   9.717   3.014  1.00 40.32           N  
ATOM    253  H   LYS A  17     -12.721   5.249   0.233  1.00 43.23           H  
ATOM    254  HA  LYS A  17     -14.023   7.744   0.390  1.00 30.01           H  
ATOM    255  HB2 LYS A  17     -14.482   5.792   1.914  1.00  4.30           H  
ATOM    256  HB3 LYS A  17     -12.927   6.060   2.694  1.00 62.11           H  
ATOM    257  HG2 LYS A  17     -14.685   6.990   4.080  1.00 50.30           H  
ATOM    258  HG3 LYS A  17     -13.712   8.317   3.434  1.00 61.32           H  
ATOM    259  HD2 LYS A  17     -15.454   8.674   1.664  1.00 22.01           H  
ATOM    260  HD3 LYS A  17     -16.428   7.395   2.396  1.00  4.41           H  
ATOM    261  HE2 LYS A  17     -16.509   8.751   4.506  1.00 52.54           H  
ATOM    262  HE3 LYS A  17     -15.660  10.049   3.660  1.00 14.11           H  
ATOM    263  HZ1 LYS A  17     -18.317   8.934   2.907  1.00 23.41           H  
ATOM    264  HZ2 LYS A  17     -17.508  10.164   2.084  1.00 33.12           H  
ATOM    265  HZ3 LYS A  17     -18.043  10.416   3.662  1.00 63.24           H  
ATOM    266  N   ALA A  18     -10.918   7.649   1.558  1.00 64.21           N  
ATOM    267  CA  ALA A  18      -9.690   8.405   1.853  1.00 30.55           C  
ATOM    268  C   ALA A  18      -9.291   9.337   0.683  1.00 33.32           C  
ATOM    269  O   ALA A  18      -8.898  10.490   0.892  1.00 71.02           O  
ATOM    270  CB  ALA A  18      -8.560   7.411   2.139  1.00 33.12           C  
ATOM    271  H   ALA A  18     -10.876   6.667   1.604  1.00 45.51           H  
ATOM    272  HA  ALA A  18      -9.861   8.994   2.753  1.00 52.42           H  
ATOM    273  HB1 ALA A  18      -8.833   6.777   2.973  1.00 12.41           H  
ATOM    274  HB2 ALA A  18      -7.650   7.948   2.383  1.00  1.12           H  
ATOM    275  HB3 ALA A  18      -8.386   6.794   1.267  1.00 24.40           H  
ATOM    276  N   GLU A  19      -9.441   8.805  -0.546  1.00 11.42           N  
ATOM    277  CA  GLU A  19      -9.015   9.446  -1.804  1.00 44.33           C  
ATOM    278  C   GLU A  19      -9.958  10.593  -2.196  1.00 43.23           C  
ATOM    279  O   GLU A  19      -9.508  11.638  -2.684  1.00  1.12           O  
ATOM    280  CB  GLU A  19      -8.969   8.367  -2.924  1.00 12.45           C  
ATOM    281  CG  GLU A  19      -8.472   8.883  -4.287  1.00  1.10           C  
ATOM    282  CD  GLU A  19      -8.699   7.879  -5.424  1.00 41.50           C  
ATOM    283  OE1 GLU A  19      -9.844   7.775  -5.897  1.00 44.31           O  
ATOM    284  OE2 GLU A  19      -7.741   7.192  -5.850  1.00 13.15           O  
ATOM    285  H   GLU A  19      -9.872   7.933  -0.614  1.00 11.24           H  
ATOM    286  HA  GLU A  19      -8.013   9.847  -1.663  1.00  4.32           H  
ATOM    287  HB2 GLU A  19      -8.309   7.564  -2.602  1.00  3.43           H  
ATOM    288  HB3 GLU A  19      -9.969   7.953  -3.055  1.00 73.43           H  
ATOM    289  HG2 GLU A  19      -9.001   9.803  -4.528  1.00 51.41           H  
ATOM    290  HG3 GLU A  19      -7.411   9.108  -4.209  1.00 44.23           H  
ATOM    291  N   GLU A  20     -11.263  10.401  -1.943  1.00 54.41           N  
ATOM    292  CA  GLU A  20     -12.291  11.418  -2.245  1.00 50.11           C  
ATOM    293  C   GLU A  20     -12.178  12.605  -1.276  1.00 40.24           C  
ATOM    294  O   GLU A  20     -12.610  13.720  -1.584  1.00 10.45           O  
ATOM    295  CB  GLU A  20     -13.715  10.809  -2.186  1.00  3.35           C  
ATOM    296  CG  GLU A  20     -13.952   9.602  -3.123  1.00 61.05           C  
ATOM    297  CD  GLU A  20     -13.600   9.866  -4.596  1.00 42.12           C  
ATOM    298  OE1 GLU A  20     -14.467  10.380  -5.340  1.00 61.23           O  
ATOM    299  OE2 GLU A  20     -12.462   9.555  -5.022  1.00 43.13           O  
ATOM    300  H   GLU A  20     -11.543   9.552  -1.537  1.00 40.02           H  
ATOM    301  HA  GLU A  20     -12.109  11.776  -3.254  1.00 74.11           H  
ATOM    302  HB2 GLU A  20     -13.915  10.484  -1.168  1.00 72.23           H  
ATOM    303  HB3 GLU A  20     -14.432  11.579  -2.446  1.00  1.30           H  
ATOM    304  HG2 GLU A  20     -13.360   8.774  -2.771  1.00 23.53           H  
ATOM    305  HG3 GLU A  20     -14.998   9.322  -3.059  1.00  4.43           H  
ATOM    306  N   LEU A  21     -11.609  12.335  -0.093  1.00 62.24           N  
ATOM    307  CA  LEU A  21     -11.287  13.362   0.906  1.00  2.31           C  
ATOM    308  C   LEU A  21      -9.838  13.890   0.703  1.00 62.30           C  
ATOM    309  O   LEU A  21      -9.429  14.849   1.365  1.00 34.24           O  
ATOM    310  CB  LEU A  21     -11.492  12.766   2.330  1.00 21.43           C  
ATOM    311  CG  LEU A  21     -12.948  12.274   2.664  1.00 21.44           C  
ATOM    312  CD1 LEU A  21     -13.024  11.604   4.060  1.00 42.01           C  
ATOM    313  CD2 LEU A  21     -13.973  13.421   2.545  1.00 62.05           C  
ATOM    314  H   LEU A  21     -11.396  11.407   0.119  1.00 22.23           H  
ATOM    315  HA  LEU A  21     -11.971  14.199   0.773  1.00 34.43           H  
ATOM    316  HB2 LEU A  21     -10.814  11.922   2.448  1.00 51.34           H  
ATOM    317  HB3 LEU A  21     -11.214  13.519   3.060  1.00 22.33           H  
ATOM    318  HG  LEU A  21     -13.229  11.519   1.938  1.00 51.12           H  
ATOM    319 HD11 LEU A  21     -12.740  12.314   4.831  1.00 61.45           H  
ATOM    320 HD12 LEU A  21     -12.352  10.759   4.091  1.00 10.45           H  
ATOM    321 HD13 LEU A  21     -14.034  11.260   4.244  1.00 15.21           H  
ATOM    322 HD21 LEU A  21     -14.962  13.048   2.776  1.00 74.44           H  
ATOM    323 HD22 LEU A  21     -13.970  13.805   1.533  1.00 12.25           H  
ATOM    324 HD23 LEU A  21     -13.720  14.221   3.231  1.00 63.50           H  
ATOM    325  N   ASN A  22      -9.078  13.224  -0.203  1.00 13.51           N  
ATOM    326  CA  ASN A  22      -7.711  13.627  -0.650  1.00 33.40           C  
ATOM    327  C   ASN A  22      -6.723  13.675   0.549  1.00 64.01           C  
ATOM    328  O   ASN A  22      -5.768  14.456   0.585  1.00 33.32           O  
ATOM    329  CB  ASN A  22      -7.806  14.981  -1.437  1.00 13.30           C  
ATOM    330  CG  ASN A  22      -6.534  15.384  -2.201  1.00 72.14           C  
ATOM    331  OD1 ASN A  22      -6.339  15.015  -3.360  1.00 10.14           O  
ATOM    332  ND2 ASN A  22      -5.667  16.160  -1.559  1.00 63.31           N  
ATOM    333  H   ASN A  22      -9.458  12.416  -0.600  1.00 12.52           H  
ATOM    334  HA  ASN A  22      -7.367  12.851  -1.327  1.00 42.01           H  
ATOM    335  HB2 ASN A  22      -8.614  14.907  -2.155  1.00 20.44           H  
ATOM    336  HB3 ASN A  22      -8.050  15.773  -0.737  1.00 31.31           H  
ATOM    337 HD21 ASN A  22      -5.881  16.423  -0.639  1.00  4.34           H  
ATOM    338 HD22 ASN A  22      -4.851  16.438  -2.023  1.00 12.35           H  
ATOM    339  N   GLN A  23      -6.963  12.790   1.519  1.00 60.34           N  
ATOM    340  CA  GLN A  23      -6.177  12.721   2.762  1.00 41.53           C  
ATOM    341  C   GLN A  23      -5.031  11.722   2.573  1.00 41.04           C  
ATOM    342  O   GLN A  23      -5.199  10.534   2.838  1.00 53.42           O  
ATOM    343  CB  GLN A  23      -7.078  12.322   3.959  1.00 15.13           C  
ATOM    344  CG  GLN A  23      -8.188  13.337   4.277  1.00  2.42           C  
ATOM    345  CD  GLN A  23      -8.995  12.973   5.523  1.00 11.10           C  
ATOM    346  OE1 GLN A  23      -8.670  13.389   6.636  1.00  1.31           O  
ATOM    347  NE2 GLN A  23     -10.017  12.152   5.354  1.00 52.24           N  
ATOM    348  H   GLN A  23      -7.674  12.131   1.374  1.00 22.04           H  
ATOM    349  HA  GLN A  23      -5.754  13.709   2.958  1.00 42.14           H  
ATOM    350  HB2 GLN A  23      -7.544  11.361   3.744  1.00 75.32           H  
ATOM    351  HB3 GLN A  23      -6.456  12.213   4.840  1.00 44.31           H  
ATOM    352  HG2 GLN A  23      -7.736  14.311   4.428  1.00 23.31           H  
ATOM    353  HG3 GLN A  23      -8.864  13.395   3.427  1.00 44.40           H  
ATOM    354 HE21 GLN A  23     -10.199  11.821   4.453  1.00  5.24           H  
ATOM    355 HE22 GLN A  23     -10.559  11.920   6.138  1.00 52.12           H  
ATOM    356  N   GLY A  24      -3.887  12.235   2.082  1.00 51.14           N  
ATOM    357  CA  GLY A  24      -2.728  11.429   1.686  1.00 15.11           C  
ATOM    358  C   GLY A  24      -2.148  10.493   2.752  1.00 34.45           C  
ATOM    359  O   GLY A  24      -1.488   9.508   2.406  1.00 13.22           O  
ATOM    360  H   GLY A  24      -3.843  13.207   1.951  1.00 64.21           H  
ATOM    361  HA2 GLY A  24      -3.019  10.835   0.832  1.00 12.42           H  
ATOM    362  HA3 GLY A  24      -1.945  12.105   1.372  1.00 30.31           H  
ATOM    363  N   GLU A  25      -2.365  10.803   4.050  1.00 23.44           N  
ATOM    364  CA  GLU A  25      -2.007   9.878   5.148  1.00 40.12           C  
ATOM    365  C   GLU A  25      -2.877   8.611   5.062  1.00 24.23           C  
ATOM    366  O   GLU A  25      -2.355   7.506   4.989  1.00 71.53           O  
ATOM    367  CB  GLU A  25      -2.164  10.558   6.536  1.00 72.23           C  
ATOM    368  CG  GLU A  25      -1.886   9.626   7.733  1.00 52.34           C  
ATOM    369  CD  GLU A  25      -1.895  10.350   9.088  1.00 11.10           C  
ATOM    370  OE1 GLU A  25      -0.988  11.169   9.333  1.00 44.21           O  
ATOM    371  OE2 GLU A  25      -2.799  10.106   9.905  1.00 33.23           O  
ATOM    372  H   GLU A  25      -2.775  11.668   4.270  1.00 23.10           H  
ATOM    373  HA  GLU A  25      -0.967   9.598   5.011  1.00 41.24           H  
ATOM    374  HB2 GLU A  25      -1.477  11.396   6.592  1.00 45.45           H  
ATOM    375  HB3 GLU A  25      -3.178  10.938   6.632  1.00 30.10           H  
ATOM    376  HG2 GLU A  25      -2.641   8.842   7.744  1.00 32.51           H  
ATOM    377  HG3 GLU A  25      -0.914   9.164   7.597  1.00 15.43           H  
ATOM    378  N   LEU A  26      -4.205   8.817   5.007  1.00 34.22           N  
ATOM    379  CA  LEU A  26      -5.202   7.735   4.874  1.00 23.21           C  
ATOM    380  C   LEU A  26      -5.002   6.937   3.568  1.00 45.14           C  
ATOM    381  O   LEU A  26      -5.100   5.708   3.568  1.00 40.41           O  
ATOM    382  CB  LEU A  26      -6.647   8.326   4.921  1.00 20.14           C  
ATOM    383  CG  LEU A  26      -7.292   8.497   6.320  1.00 73.34           C  
ATOM    384  CD1 LEU A  26      -8.672   9.178   6.205  1.00 50.34           C  
ATOM    385  CD2 LEU A  26      -7.416   7.134   7.024  1.00 62.34           C  
ATOM    386  H   LEU A  26      -4.528   9.743   5.037  1.00  5.12           H  
ATOM    387  HA  LEU A  26      -5.064   7.061   5.718  1.00 54.25           H  
ATOM    388  HB2 LEU A  26      -6.627   9.299   4.437  1.00 51.11           H  
ATOM    389  HB3 LEU A  26      -7.305   7.689   4.337  1.00  1.14           H  
ATOM    390  HG  LEU A  26      -6.660   9.133   6.932  1.00  1.23           H  
ATOM    391 HD11 LEU A  26      -9.102   9.299   7.189  1.00 64.43           H  
ATOM    392 HD12 LEU A  26      -9.333   8.576   5.592  1.00 74.44           H  
ATOM    393 HD13 LEU A  26      -8.553  10.151   5.748  1.00 74.31           H  
ATOM    394 HD21 LEU A  26      -7.869   7.266   7.995  1.00 54.32           H  
ATOM    395 HD22 LEU A  26      -6.434   6.700   7.149  1.00 71.22           H  
ATOM    396 HD23 LEU A  26      -8.030   6.468   6.428  1.00 63.04           H  
ATOM    397  N   MET A  27      -4.711   7.667   2.480  1.00 21.01           N  
ATOM    398  CA  MET A  27      -4.575   7.099   1.129  1.00  0.02           C  
ATOM    399  C   MET A  27      -3.345   6.186   1.046  1.00 31.14           C  
ATOM    400  O   MET A  27      -3.452   5.028   0.613  1.00 44.15           O  
ATOM    401  CB  MET A  27      -4.485   8.245   0.090  1.00 23.14           C  
ATOM    402  CG  MET A  27      -5.745   9.104  -0.018  1.00 41.35           C  
ATOM    403  SD  MET A  27      -5.483  10.631  -0.946  1.00 74.03           S  
ATOM    404  CE  MET A  27      -4.952  10.017  -2.541  1.00 73.21           C  
ATOM    405  H   MET A  27      -4.575   8.628   2.593  1.00 71.11           H  
ATOM    406  HA  MET A  27      -5.470   6.508   0.926  1.00 71.03           H  
ATOM    407  HB2 MET A  27      -3.659   8.896   0.357  1.00 73.15           H  
ATOM    408  HB3 MET A  27      -4.283   7.821  -0.890  1.00 43.13           H  
ATOM    409  HG2 MET A  27      -6.523   8.532  -0.510  1.00 62.35           H  
ATOM    410  HG3 MET A  27      -6.080   9.366   0.979  1.00 74.35           H  
ATOM    411  HE1 MET A  27      -4.031   9.462  -2.430  1.00 65.53           H  
ATOM    412  HE2 MET A  27      -4.792  10.852  -3.204  1.00 64.21           H  
ATOM    413  HE3 MET A  27      -5.716   9.373  -2.949  1.00 65.54           H  
ATOM    414  N   GLY A  28      -2.198   6.720   1.503  1.00 74.33           N  
ATOM    415  CA  GLY A  28      -0.942   5.982   1.526  1.00 52.35           C  
ATOM    416  C   GLY A  28      -1.006   4.754   2.423  1.00 30.34           C  
ATOM    417  O   GLY A  28      -0.588   3.673   2.013  1.00 22.10           O  
ATOM    418  H   GLY A  28      -2.211   7.644   1.831  1.00 12.32           H  
ATOM    419  HA2 GLY A  28      -0.690   5.680   0.513  1.00 32.45           H  
ATOM    420  HA3 GLY A  28      -0.165   6.638   1.890  1.00 35.24           H  
ATOM    421  N   ARG A  29      -1.574   4.929   3.645  1.00 12.55           N  
ATOM    422  CA  ARG A  29      -1.727   3.838   4.636  1.00 40.25           C  
ATOM    423  C   ARG A  29      -2.614   2.709   4.093  1.00 54.32           C  
ATOM    424  O   ARG A  29      -2.326   1.540   4.326  1.00 24.52           O  
ATOM    425  CB  ARG A  29      -2.339   4.353   5.977  1.00 40.10           C  
ATOM    426  CG  ARG A  29      -1.388   5.193   6.861  1.00 31.43           C  
ATOM    427  CD  ARG A  29      -2.075   5.672   8.160  1.00 20.40           C  
ATOM    428  NE  ARG A  29      -1.176   6.449   9.038  1.00 10.23           N  
ATOM    429  CZ  ARG A  29      -0.878   6.147  10.316  1.00 21.11           C  
ATOM    430  NH1 ARG A  29      -1.395   5.062  10.902  1.00 33.31           N  
ATOM    431  NH2 ARG A  29      -0.097   6.965  11.015  1.00 24.41           N  
ATOM    432  H   ARG A  29      -1.905   5.822   3.876  1.00  1.24           H  
ATOM    433  HA  ARG A  29      -0.732   3.441   4.830  1.00 52.22           H  
ATOM    434  HB2 ARG A  29      -3.208   4.961   5.746  1.00  2.15           H  
ATOM    435  HB3 ARG A  29      -2.672   3.496   6.565  1.00 71.31           H  
ATOM    436  HG2 ARG A  29      -0.525   4.591   7.122  1.00 43.20           H  
ATOM    437  HG3 ARG A  29      -1.058   6.060   6.297  1.00 65.21           H  
ATOM    438  HD2 ARG A  29      -2.912   6.308   7.895  1.00 34.45           H  
ATOM    439  HD3 ARG A  29      -2.449   4.809   8.702  1.00 20.13           H  
ATOM    440  HE  ARG A  29      -0.761   7.249   8.646  1.00 63.35           H  
ATOM    441 HH11 ARG A  29      -2.008   4.459  10.388  1.00 21.20           H  
ATOM    442 HH12 ARG A  29      -1.168   4.844  11.858  1.00 60.14           H  
ATOM    443 HH21 ARG A  29       0.268   7.801  10.590  1.00 75.31           H  
ATOM    444 HH22 ARG A  29       0.134   6.753  11.971  1.00 32.21           H  
ATOM    445  N   ALA A  30      -3.691   3.085   3.378  1.00 42.24           N  
ATOM    446  CA  ALA A  30      -4.665   2.123   2.838  1.00 61.45           C  
ATOM    447  C   ALA A  30      -3.997   1.200   1.814  1.00  2.23           C  
ATOM    448  O   ALA A  30      -4.035  -0.014   1.964  1.00 74.12           O  
ATOM    449  CB  ALA A  30      -5.865   2.854   2.224  1.00 12.40           C  
ATOM    450  H   ALA A  30      -3.831   4.043   3.212  1.00 54.10           H  
ATOM    451  HA  ALA A  30      -5.030   1.522   3.669  1.00 60.34           H  
ATOM    452  HB1 ALA A  30      -6.598   2.135   1.880  1.00 70.42           H  
ATOM    453  HB2 ALA A  30      -5.539   3.463   1.385  1.00 21.24           H  
ATOM    454  HB3 ALA A  30      -6.321   3.494   2.968  1.00 43.34           H  
ATOM    455  N   LEU A  31      -3.324   1.813   0.824  1.00 35.20           N  
ATOM    456  CA  LEU A  31      -2.595   1.096  -0.243  1.00  0.30           C  
ATOM    457  C   LEU A  31      -1.454   0.239   0.333  1.00 61.54           C  
ATOM    458  O   LEU A  31      -1.201  -0.875  -0.137  1.00 41.44           O  
ATOM    459  CB  LEU A  31      -2.028   2.128  -1.246  1.00 64.25           C  
ATOM    460  CG  LEU A  31      -3.094   2.988  -1.984  1.00 11.13           C  
ATOM    461  CD1 LEU A  31      -2.462   4.249  -2.605  1.00 73.32           C  
ATOM    462  CD2 LEU A  31      -3.849   2.148  -3.040  1.00  0.21           C  
ATOM    463  H   LEU A  31      -3.314   2.795   0.813  1.00 72.33           H  
ATOM    464  HA  LEU A  31      -3.302   0.452  -0.755  1.00 25.33           H  
ATOM    465  HB2 LEU A  31      -1.363   2.797  -0.699  1.00  3.32           H  
ATOM    466  HB3 LEU A  31      -1.435   1.604  -1.989  1.00 70.42           H  
ATOM    467  HG  LEU A  31      -3.830   3.329  -1.262  1.00 51.54           H  
ATOM    468 HD11 LEU A  31      -1.694   3.970  -3.310  1.00  4.05           H  
ATOM    469 HD12 LEU A  31      -2.025   4.854  -1.823  1.00 34.44           H  
ATOM    470 HD13 LEU A  31      -3.222   4.830  -3.113  1.00 61.24           H  
ATOM    471 HD21 LEU A  31      -4.335   1.307  -2.556  1.00 30.34           H  
ATOM    472 HD22 LEU A  31      -3.155   1.779  -3.785  1.00 33.32           H  
ATOM    473 HD23 LEU A  31      -4.600   2.760  -3.521  1.00 41.42           H  
ATOM    474  N   TYR A  32      -0.788   0.780   1.366  1.00 73.45           N  
ATOM    475  CA  TYR A  32       0.318   0.107   2.064  1.00 73.42           C  
ATOM    476  C   TYR A  32      -0.182  -1.162   2.783  1.00 32.44           C  
ATOM    477  O   TYR A  32       0.440  -2.221   2.685  1.00 62.33           O  
ATOM    478  CB  TYR A  32       0.978   1.083   3.075  1.00 35.30           C  
ATOM    479  CG  TYR A  32       2.182   0.501   3.820  1.00 43.21           C  
ATOM    480  CD1 TYR A  32       3.236  -0.084   3.120  1.00 34.34           C  
ATOM    481  CD2 TYR A  32       2.266   0.527   5.216  1.00 35.31           C  
ATOM    482  CE1 TYR A  32       4.318  -0.623   3.776  1.00 54.34           C  
ATOM    483  CE2 TYR A  32       3.354  -0.012   5.874  1.00 30.44           C  
ATOM    484  CZ  TYR A  32       4.377  -0.584   5.149  1.00 23.11           C  
ATOM    485  OH  TYR A  32       5.463  -1.129   5.798  1.00 13.34           O  
ATOM    486  H   TYR A  32      -1.055   1.670   1.672  1.00 13.10           H  
ATOM    487  HA  TYR A  32       1.058  -0.174   1.311  1.00 74.33           H  
ATOM    488  HB2 TYR A  32       1.322   1.965   2.546  1.00 13.33           H  
ATOM    489  HB3 TYR A  32       0.234   1.387   3.807  1.00 32.22           H  
ATOM    490  HD1 TYR A  32       3.197  -0.120   2.038  1.00 31.41           H  
ATOM    491  HD2 TYR A  32       1.459   0.973   5.783  1.00 52.11           H  
ATOM    492  HE1 TYR A  32       5.125  -1.072   3.206  1.00 11.15           H  
ATOM    493  HE2 TYR A  32       3.399   0.016   6.958  1.00 71.21           H  
ATOM    494  HH  TYR A  32       6.233  -1.107   5.216  1.00 24.44           H  
ATOM    495  N   ASN A  33      -1.336  -1.026   3.458  1.00 32.55           N  
ATOM    496  CA  ASN A  33      -1.966  -2.097   4.258  1.00 75.04           C  
ATOM    497  C   ASN A  33      -2.445  -3.237   3.340  1.00 65.05           C  
ATOM    498  O   ASN A  33      -2.239  -4.414   3.645  1.00 41.11           O  
ATOM    499  CB  ASN A  33      -3.146  -1.497   5.075  1.00  2.33           C  
ATOM    500  CG  ASN A  33      -3.769  -2.463   6.083  1.00 51.52           C  
ATOM    501  OD1 ASN A  33      -3.110  -3.363   6.598  1.00  4.31           O  
ATOM    502  ND2 ASN A  33      -5.032  -2.255   6.397  1.00 22.33           N  
ATOM    503  H   ASN A  33      -1.793  -0.166   3.409  1.00 44.31           H  
ATOM    504  HA  ASN A  33      -1.215  -2.485   4.949  1.00 43.53           H  
ATOM    505  HB2 ASN A  33      -2.790  -0.632   5.627  1.00 63.54           H  
ATOM    506  HB3 ASN A  33      -3.919  -1.167   4.384  1.00  1.14           H  
ATOM    507 HD21 ASN A  33      -5.492  -1.500   5.971  1.00 13.15           H  
ATOM    508 HD22 ASN A  33      -5.457  -2.854   7.044  1.00 14.43           H  
ATOM    509  N   ILE A  34      -3.047  -2.845   2.198  1.00 30.33           N  
ATOM    510  CA  ILE A  34      -3.469  -3.763   1.116  1.00 51.51           C  
ATOM    511  C   ILE A  34      -2.264  -4.563   0.600  1.00 55.14           C  
ATOM    512  O   ILE A  34      -2.342  -5.787   0.428  1.00  1.32           O  
ATOM    513  CB  ILE A  34      -4.101  -2.955  -0.084  1.00 54.23           C  
ATOM    514  CG1 ILE A  34      -5.416  -2.249   0.347  1.00 33.04           C  
ATOM    515  CG2 ILE A  34      -4.348  -3.853  -1.315  1.00  5.52           C  
ATOM    516  CD1 ILE A  34      -5.927  -1.212  -0.639  1.00  3.21           C  
ATOM    517  H   ILE A  34      -3.210  -1.889   2.075  1.00 75.01           H  
ATOM    518  HA  ILE A  34      -4.217  -4.444   1.516  1.00 35.32           H  
ATOM    519  HB  ILE A  34      -3.382  -2.190  -0.380  1.00 54.42           H  
ATOM    520 HG12 ILE A  34      -6.199  -2.985   0.479  1.00  3.12           H  
ATOM    521 HG13 ILE A  34      -5.258  -1.743   1.293  1.00 61.51           H  
ATOM    522 HG21 ILE A  34      -4.812  -3.277  -2.109  1.00 54.23           H  
ATOM    523 HG22 ILE A  34      -4.996  -4.671  -1.044  1.00 74.33           H  
ATOM    524 HG23 ILE A  34      -3.405  -4.253  -1.675  1.00 11.11           H  
ATOM    525 HD11 ILE A  34      -6.098  -1.673  -1.601  1.00 33.22           H  
ATOM    526 HD12 ILE A  34      -5.197  -0.421  -0.740  1.00  4.53           H  
ATOM    527 HD13 ILE A  34      -6.853  -0.797  -0.270  1.00 45.14           H  
ATOM    528  N   GLY A  35      -1.153  -3.835   0.362  1.00 31.05           N  
ATOM    529  CA  GLY A  35       0.085  -4.426  -0.118  1.00 23.44           C  
ATOM    530  C   GLY A  35       0.652  -5.445   0.855  1.00 61.31           C  
ATOM    531  O   GLY A  35       1.123  -6.501   0.443  1.00 23.21           O  
ATOM    532  H   GLY A  35      -1.184  -2.868   0.523  1.00 14.41           H  
ATOM    533  HA2 GLY A  35      -0.101  -4.900  -1.076  1.00  3.32           H  
ATOM    534  HA3 GLY A  35       0.811  -3.637  -0.258  1.00 21.23           H  
ATOM    535  N   LEU A  36       0.586  -5.120   2.162  1.00 73.22           N  
ATOM    536  CA  LEU A  36       1.046  -6.013   3.238  1.00 63.35           C  
ATOM    537  C   LEU A  36       0.229  -7.316   3.243  1.00 71.54           C  
ATOM    538  O   LEU A  36       0.802  -8.392   3.361  1.00 14.34           O  
ATOM    539  CB  LEU A  36       0.964  -5.305   4.621  1.00 12.23           C  
ATOM    540  CG  LEU A  36       1.923  -4.087   4.827  1.00 45.01           C  
ATOM    541  CD1 LEU A  36       1.628  -3.370   6.161  1.00 32.03           C  
ATOM    542  CD2 LEU A  36       3.403  -4.517   4.744  1.00 34.35           C  
ATOM    543  H   LEU A  36       0.210  -4.249   2.406  1.00  2.03           H  
ATOM    544  HA  LEU A  36       2.086  -6.254   3.033  1.00 75.14           H  
ATOM    545  HB2 LEU A  36      -0.059  -4.959   4.758  1.00 31.25           H  
ATOM    546  HB3 LEU A  36       1.175  -6.036   5.399  1.00 24.12           H  
ATOM    547  HG  LEU A  36       1.752  -3.368   4.035  1.00 62.14           H  
ATOM    548 HD11 LEU A  36       1.787  -4.049   6.991  1.00 75.54           H  
ATOM    549 HD12 LEU A  36       0.604  -3.029   6.168  1.00 33.01           H  
ATOM    550 HD13 LEU A  36       2.286  -2.516   6.268  1.00 44.32           H  
ATOM    551 HD21 LEU A  36       3.621  -5.249   5.511  1.00 12.51           H  
ATOM    552 HD22 LEU A  36       4.039  -3.654   4.879  1.00 34.04           H  
ATOM    553 HD23 LEU A  36       3.600  -4.948   3.768  1.00 63.24           H  
ATOM    554  N   GLU A  37      -1.102  -7.197   3.050  1.00 72.55           N  
ATOM    555  CA  GLU A  37      -2.018  -8.353   3.001  1.00 71.22           C  
ATOM    556  C   GLU A  37      -1.695  -9.268   1.808  1.00  1.52           C  
ATOM    557  O   GLU A  37      -1.636 -10.492   1.965  1.00 54.41           O  
ATOM    558  CB  GLU A  37      -3.496  -7.896   2.939  1.00 31.40           C  
ATOM    559  CG  GLU A  37      -3.970  -7.053   4.140  1.00 22.33           C  
ATOM    560  CD  GLU A  37      -3.699  -7.715   5.501  1.00 52.23           C  
ATOM    561  OE1 GLU A  37      -4.364  -8.718   5.826  1.00 32.13           O  
ATOM    562  OE2 GLU A  37      -2.817  -7.243   6.247  1.00 52.53           O  
ATOM    563  H   GLU A  37      -1.478  -6.297   2.937  1.00  1.34           H  
ATOM    564  HA  GLU A  37      -1.870  -8.921   3.919  1.00 40.41           H  
ATOM    565  HB2 GLU A  37      -3.640  -7.300   2.037  1.00 63.34           H  
ATOM    566  HB3 GLU A  37      -4.130  -8.772   2.872  1.00 51.22           H  
ATOM    567  HG2 GLU A  37      -3.465  -6.096   4.101  1.00 15.20           H  
ATOM    568  HG3 GLU A  37      -5.038  -6.880   4.044  1.00 75.11           H  
ATOM    569  N   LYS A  38      -1.466  -8.650   0.631  1.00 71.05           N  
ATOM    570  CA  LYS A  38      -1.024  -9.349  -0.594  1.00 24.15           C  
ATOM    571  C   LYS A  38       0.317 -10.096  -0.352  1.00 74.23           C  
ATOM    572  O   LYS A  38       0.485 -11.249  -0.769  1.00 25.35           O  
ATOM    573  CB  LYS A  38      -0.859  -8.325  -1.753  1.00 23.11           C  
ATOM    574  CG  LYS A  38      -2.171  -7.802  -2.379  1.00 52.53           C  
ATOM    575  CD  LYS A  38      -2.940  -8.903  -3.148  1.00 10.20           C  
ATOM    576  CE  LYS A  38      -4.196  -8.369  -3.856  1.00 33.03           C  
ATOM    577  NZ  LYS A  38      -4.927  -9.447  -4.579  1.00 22.34           N  
ATOM    578  H   LYS A  38      -1.606  -7.681   0.583  1.00 31.23           H  
ATOM    579  HA  LYS A  38      -1.801 -10.074  -0.861  1.00 62.14           H  
ATOM    580  HB2 LYS A  38      -0.313  -7.469  -1.372  1.00 42.23           H  
ATOM    581  HB3 LYS A  38      -0.265  -8.775  -2.543  1.00 64.34           H  
ATOM    582  HG2 LYS A  38      -2.805  -7.415  -1.589  1.00 70.30           H  
ATOM    583  HG3 LYS A  38      -1.929  -6.996  -3.067  1.00 41.33           H  
ATOM    584  HD2 LYS A  38      -2.285  -9.338  -3.896  1.00  5.35           H  
ATOM    585  HD3 LYS A  38      -3.237  -9.680  -2.448  1.00 14.42           H  
ATOM    586  HE2 LYS A  38      -4.861  -7.933  -3.115  1.00  0.44           H  
ATOM    587  HE3 LYS A  38      -3.905  -7.603  -4.564  1.00 60.34           H  
ATOM    588  HZ1 LYS A  38      -5.744  -9.048  -5.083  1.00 42.04           H  
ATOM    589  HZ2 LYS A  38      -5.272 -10.163  -3.907  1.00 13.35           H  
ATOM    590  HZ3 LYS A  38      -4.298  -9.907  -5.271  1.00 55.40           H  
ATOM    591  N   ASN A  39       1.226  -9.428   0.371  1.00 24.53           N  
ATOM    592  CA  ASN A  39       2.580  -9.943   0.684  1.00  3.33           C  
ATOM    593  C   ASN A  39       2.512 -11.137   1.674  1.00 35.33           C  
ATOM    594  O   ASN A  39       3.374 -12.010   1.657  1.00 52.54           O  
ATOM    595  CB  ASN A  39       3.449  -8.778   1.253  1.00  5.11           C  
ATOM    596  CG  ASN A  39       4.931  -9.112   1.440  1.00 72.02           C  
ATOM    597  OD1 ASN A  39       5.506  -9.914   0.704  1.00 11.35           O  
ATOM    598  ND2 ASN A  39       5.558  -8.483   2.418  1.00 20.34           N  
ATOM    599  H   ASN A  39       0.976  -8.546   0.713  1.00 23.04           H  
ATOM    600  HA  ASN A  39       3.019 -10.287  -0.248  1.00 13.54           H  
ATOM    601  HB2 ASN A  39       3.391  -7.934   0.577  1.00 33.14           H  
ATOM    602  HB3 ASN A  39       3.039  -8.473   2.213  1.00 11.14           H  
ATOM    603 HD21 ASN A  39       5.046  -7.849   2.963  1.00 62.22           H  
ATOM    604 HD22 ASN A  39       6.511  -8.669   2.558  1.00 62.04           H  
ATOM    605  N   LYS A  40       1.475 -11.153   2.535  1.00 12.14           N  
ATOM    606  CA  LYS A  40       1.228 -12.252   3.504  1.00 63.54           C  
ATOM    607  C   LYS A  40       0.636 -13.500   2.807  1.00 45.30           C  
ATOM    608  O   LYS A  40       0.951 -14.632   3.180  1.00 14.12           O  
ATOM    609  CB  LYS A  40       0.264 -11.760   4.626  1.00 51.21           C  
ATOM    610  CG  LYS A  40       0.856 -10.626   5.489  1.00 60.53           C  
ATOM    611  CD  LYS A  40      -0.182  -9.946   6.418  1.00 61.41           C  
ATOM    612  CE  LYS A  40       0.411  -8.720   7.133  1.00  1.11           C  
ATOM    613  NZ  LYS A  40      -0.571  -8.043   8.023  1.00 40.43           N  
ATOM    614  H   LYS A  40       0.854 -10.395   2.522  1.00 34.34           H  
ATOM    615  HA  LYS A  40       2.180 -12.523   3.953  1.00 42.41           H  
ATOM    616  HB2 LYS A  40      -0.655 -11.401   4.167  1.00 61.20           H  
ATOM    617  HB3 LYS A  40       0.020 -12.592   5.280  1.00 73.13           H  
ATOM    618  HG2 LYS A  40       1.653 -11.037   6.101  1.00 44.23           H  
ATOM    619  HG3 LYS A  40       1.282  -9.873   4.831  1.00 44.32           H  
ATOM    620  HD2 LYS A  40      -1.035  -9.626   5.826  1.00 53.31           H  
ATOM    621  HD3 LYS A  40      -0.514 -10.663   7.164  1.00 32.11           H  
ATOM    622  HE2 LYS A  40       1.259  -9.035   7.729  1.00 70.44           H  
ATOM    623  HE3 LYS A  40       0.750  -8.009   6.385  1.00 73.30           H  
ATOM    624  HZ1 LYS A  40      -1.395  -7.735   7.477  1.00 23.34           H  
ATOM    625  HZ2 LYS A  40      -0.138  -7.208   8.466  1.00  2.21           H  
ATOM    626  HZ3 LYS A  40      -0.890  -8.693   8.771  1.00 51.51           H  
ATOM    627  N   MET A  41      -0.214 -13.268   1.793  1.00 22.14           N  
ATOM    628  CA  MET A  41      -0.981 -14.342   1.103  1.00 34.12           C  
ATOM    629  C   MET A  41      -0.284 -14.824  -0.194  1.00 31.02           C  
ATOM    630  O   MET A  41      -0.895 -15.531  -1.006  1.00 40.42           O  
ATOM    631  CB  MET A  41      -2.410 -13.827   0.800  1.00 54.25           C  
ATOM    632  CG  MET A  41      -2.459 -12.661  -0.192  1.00  1.31           C  
ATOM    633  SD  MET A  41      -4.065 -11.856  -0.262  1.00 30.31           S  
ATOM    634  CE  MET A  41      -5.089 -13.201  -0.811  1.00  4.44           C  
ATOM    635  H   MET A  41      -0.339 -12.337   1.498  1.00 74.41           H  
ATOM    636  HA  MET A  41      -1.056 -15.193   1.776  1.00 61.31           H  
ATOM    637  HB2 MET A  41      -2.998 -14.640   0.396  1.00 32.20           H  
ATOM    638  HB3 MET A  41      -2.867 -13.499   1.726  1.00 42.11           H  
ATOM    639  HG2 MET A  41      -1.724 -11.919   0.103  1.00 71.02           H  
ATOM    640  HG3 MET A  41      -2.209 -13.026  -1.182  1.00 25.44           H  
ATOM    641  HE1 MET A  41      -5.038 -14.013  -0.099  1.00 20.44           H  
ATOM    642  HE2 MET A  41      -4.737 -13.545  -1.773  1.00 30.12           H  
ATOM    643  HE3 MET A  41      -6.104 -12.863  -0.899  1.00 73.14           H  
ATOM    644  N   GLY A  42       0.986 -14.427  -0.387  1.00 63.31           N  
ATOM    645  CA  GLY A  42       1.801 -14.914  -1.515  1.00 10.15           C  
ATOM    646  C   GLY A  42       1.555 -14.185  -2.835  1.00  4.14           C  
ATOM    647  O   GLY A  42       2.239 -14.464  -3.830  1.00 53.34           O  
ATOM    648  H   GLY A  42       1.381 -13.792   0.243  1.00 13.14           H  
ATOM    649  HA2 GLY A  42       2.840 -14.787  -1.247  1.00 74.31           H  
ATOM    650  HA3 GLY A  42       1.616 -15.970  -1.663  1.00 12.12           H  
ATOM    651  N   LYS A  43       0.595 -13.239  -2.845  1.00 14.04           N  
ATOM    652  CA  LYS A  43       0.265 -12.416  -4.029  1.00 20.51           C  
ATOM    653  C   LYS A  43       1.116 -11.135  -4.022  1.00 61.23           C  
ATOM    654  O   LYS A  43       0.615 -10.006  -4.132  1.00 51.21           O  
ATOM    655  CB  LYS A  43      -1.243 -12.102  -4.018  1.00 41.41           C  
ATOM    656  CG  LYS A  43      -2.144 -13.345  -4.167  1.00 23.41           C  
ATOM    657  CD  LYS A  43      -3.635 -12.981  -4.326  1.00  0.15           C  
ATOM    658  CE  LYS A  43      -4.513 -14.213  -4.599  1.00  0.42           C  
ATOM    659  NZ  LYS A  43      -5.929 -13.838  -4.847  1.00  4.22           N  
ATOM    660  H   LYS A  43       0.095 -13.076  -2.020  1.00 13.41           H  
ATOM    661  HA  LYS A  43       0.503 -12.984  -4.929  1.00 43.45           H  
ATOM    662  HB2 LYS A  43      -1.493 -11.606  -3.084  1.00 41.24           H  
ATOM    663  HB3 LYS A  43      -1.464 -11.423  -4.838  1.00 34.15           H  
ATOM    664  HG2 LYS A  43      -1.822 -13.902  -5.042  1.00 61.42           H  
ATOM    665  HG3 LYS A  43      -2.023 -13.969  -3.285  1.00 44.22           H  
ATOM    666  HD2 LYS A  43      -3.983 -12.502  -3.416  1.00  1.24           H  
ATOM    667  HD3 LYS A  43      -3.745 -12.283  -5.155  1.00 23.31           H  
ATOM    668  HE2 LYS A  43      -4.133 -14.737  -5.471  1.00 73.32           H  
ATOM    669  HE3 LYS A  43      -4.474 -14.874  -3.742  1.00 30.33           H  
ATOM    670  HZ1 LYS A  43      -5.996 -13.178  -5.652  1.00 32.22           H  
ATOM    671  HZ2 LYS A  43      -6.340 -13.383  -4.010  1.00 11.11           H  
ATOM    672  HZ3 LYS A  43      -6.487 -14.687  -5.070  1.00  4.52           H  
ATOM    673  N   VAL A  44       2.425 -11.360  -3.961  1.00 64.21           N  
ATOM    674  CA  VAL A  44       3.442 -10.326  -3.721  1.00 43.51           C  
ATOM    675  C   VAL A  44       3.590  -9.374  -4.939  1.00 11.02           C  
ATOM    676  O   VAL A  44       4.111  -8.263  -4.812  1.00 40.21           O  
ATOM    677  CB  VAL A  44       4.824 -10.978  -3.334  1.00 25.45           C  
ATOM    678  CG1 VAL A  44       5.794  -9.941  -2.742  1.00 51.44           C  
ATOM    679  CG2 VAL A  44       4.635 -12.152  -2.350  1.00 52.34           C  
ATOM    680  H   VAL A  44       2.730 -12.281  -4.093  1.00 25.14           H  
ATOM    681  HA  VAL A  44       3.099  -9.739  -2.867  1.00 14.24           H  
ATOM    682  HB  VAL A  44       5.275 -11.378  -4.243  1.00  3.10           H  
ATOM    683 HG11 VAL A  44       6.736 -10.416  -2.500  1.00 74.10           H  
ATOM    684 HG12 VAL A  44       5.371  -9.508  -1.843  1.00 14.54           H  
ATOM    685 HG13 VAL A  44       5.970  -9.151  -3.464  1.00 42.10           H  
ATOM    686 HG21 VAL A  44       3.985 -12.895  -2.793  1.00 75.14           H  
ATOM    687 HG22 VAL A  44       4.193 -11.794  -1.430  1.00 24.33           H  
ATOM    688 HG23 VAL A  44       5.595 -12.605  -2.131  1.00  4.32           H  
ATOM    689  N   LYS A  45       3.155  -9.853  -6.114  1.00 63.04           N  
ATOM    690  CA  LYS A  45       3.190  -9.090  -7.383  1.00 44.23           C  
ATOM    691  C   LYS A  45       2.296  -7.838  -7.279  1.00 74.13           C  
ATOM    692  O   LYS A  45       2.707  -6.739  -7.681  1.00 13.31           O  
ATOM    693  CB  LYS A  45       2.757  -9.992  -8.587  1.00  1.45           C  
ATOM    694  CG  LYS A  45       3.807 -11.061  -9.026  1.00 13.22           C  
ATOM    695  CD  LYS A  45       4.140 -12.109  -7.931  1.00 54.25           C  
ATOM    696  CE  LYS A  45       5.284 -13.061  -8.332  1.00 23.45           C  
ATOM    697  NZ  LYS A  45       4.928 -13.929  -9.488  1.00 41.51           N  
ATOM    698  H   LYS A  45       2.764 -10.746  -6.128  1.00 71.30           H  
ATOM    699  HA  LYS A  45       4.217  -8.773  -7.539  1.00 51.52           H  
ATOM    700  HB2 LYS A  45       1.834 -10.507  -8.328  1.00 22.02           H  
ATOM    701  HB3 LYS A  45       2.556  -9.354  -9.445  1.00 34.04           H  
ATOM    702  HG2 LYS A  45       3.426 -11.584  -9.895  1.00 64.13           H  
ATOM    703  HG3 LYS A  45       4.720 -10.542  -9.304  1.00 52.51           H  
ATOM    704  HD2 LYS A  45       4.429 -11.587  -7.022  1.00 32.22           H  
ATOM    705  HD3 LYS A  45       3.251 -12.698  -7.725  1.00 13.31           H  
ATOM    706  HE2 LYS A  45       6.158 -12.478  -8.594  1.00 70.24           H  
ATOM    707  HE3 LYS A  45       5.526 -13.693  -7.485  1.00  0.22           H  
ATOM    708  HZ1 LYS A  45       4.096 -14.511  -9.259  1.00  2.31           H  
ATOM    709  HZ2 LYS A  45       5.720 -14.565  -9.717  1.00 11.52           H  
ATOM    710  HZ3 LYS A  45       4.711 -13.354 -10.323  1.00 62.15           H  
ATOM    711  N   GLU A  46       1.086  -8.008  -6.701  1.00 32.34           N  
ATOM    712  CA  GLU A  46       0.155  -6.893  -6.450  1.00  0.53           C  
ATOM    713  C   GLU A  46       0.617  -6.071  -5.244  1.00 64.31           C  
ATOM    714  O   GLU A  46       0.365  -4.869  -5.193  1.00 45.14           O  
ATOM    715  CB  GLU A  46      -1.306  -7.382  -6.236  1.00  2.42           C  
ATOM    716  CG  GLU A  46      -1.859  -8.317  -7.348  1.00 62.31           C  
ATOM    717  CD  GLU A  46      -1.743  -9.815  -7.014  1.00  1.12           C  
ATOM    718  OE1 GLU A  46      -0.655 -10.412  -7.214  1.00 65.32           O  
ATOM    719  OE2 GLU A  46      -2.740 -10.397  -6.524  1.00 14.33           O  
ATOM    720  H   GLU A  46       0.810  -8.915  -6.441  1.00 64.02           H  
ATOM    721  HA  GLU A  46       0.175  -6.248  -7.330  1.00 60.04           H  
ATOM    722  HB2 GLU A  46      -1.368  -7.900  -5.283  1.00 62.14           H  
ATOM    723  HB3 GLU A  46      -1.949  -6.506  -6.183  1.00 44.22           H  
ATOM    724  HG2 GLU A  46      -2.907  -8.075  -7.517  1.00 14.24           H  
ATOM    725  HG3 GLU A  46      -1.314  -8.124  -8.265  1.00 70.10           H  
ATOM    726  N   ALA A  47       1.298  -6.743  -4.284  1.00 64.54           N  
ATOM    727  CA  ALA A  47       1.889  -6.087  -3.102  1.00 34.24           C  
ATOM    728  C   ALA A  47       2.829  -4.955  -3.527  1.00  1.04           C  
ATOM    729  O   ALA A  47       2.708  -3.842  -3.025  1.00 20.20           O  
ATOM    730  CB  ALA A  47       2.631  -7.100  -2.217  1.00 11.14           C  
ATOM    731  H   ALA A  47       1.401  -7.714  -4.381  1.00 72.34           H  
ATOM    732  HA  ALA A  47       1.071  -5.669  -2.525  1.00 11.15           H  
ATOM    733  HB1 ALA A  47       3.474  -7.515  -2.756  1.00 70.23           H  
ATOM    734  HB2 ALA A  47       1.959  -7.901  -1.941  1.00 74.45           H  
ATOM    735  HB3 ALA A  47       2.982  -6.608  -1.317  1.00 24.20           H  
ATOM    736  N   ILE A  48       3.712  -5.264  -4.508  1.00 24.34           N  
ATOM    737  CA  ILE A  48       4.631  -4.293  -5.129  1.00 31.14           C  
ATOM    738  C   ILE A  48       3.855  -3.081  -5.662  1.00 41.52           C  
ATOM    739  O   ILE A  48       4.135  -1.961  -5.258  1.00 10.41           O  
ATOM    740  CB  ILE A  48       5.462  -4.956  -6.297  1.00 71.22           C  
ATOM    741  CG1 ILE A  48       6.412  -6.058  -5.737  1.00 32.24           C  
ATOM    742  CG2 ILE A  48       6.258  -3.908  -7.119  1.00 54.23           C  
ATOM    743  CD1 ILE A  48       7.241  -6.767  -6.791  1.00 40.24           C  
ATOM    744  H   ILE A  48       3.735  -6.187  -4.830  1.00 72.24           H  
ATOM    745  HA  ILE A  48       5.324  -3.951  -4.355  1.00  3.10           H  
ATOM    746  HB  ILE A  48       4.752  -5.429  -6.977  1.00 61.53           H  
ATOM    747 HG12 ILE A  48       7.097  -5.615  -5.027  1.00 23.30           H  
ATOM    748 HG13 ILE A  48       5.824  -6.812  -5.225  1.00 44.31           H  
ATOM    749 HG21 ILE A  48       6.792  -4.398  -7.923  1.00 72.21           H  
ATOM    750 HG22 ILE A  48       6.968  -3.405  -6.477  1.00 43.54           H  
ATOM    751 HG23 ILE A  48       5.578  -3.174  -7.536  1.00 13.44           H  
ATOM    752 HD11 ILE A  48       7.875  -6.054  -7.301  1.00 50.32           H  
ATOM    753 HD12 ILE A  48       6.588  -7.246  -7.506  1.00 71.42           H  
ATOM    754 HD13 ILE A  48       7.855  -7.514  -6.313  1.00 21.02           H  
ATOM    755  N   GLU A  49       2.837  -3.350  -6.511  1.00  4.04           N  
ATOM    756  CA  GLU A  49       2.014  -2.309  -7.166  1.00 52.53           C  
ATOM    757  C   GLU A  49       1.393  -1.361  -6.126  1.00 31.04           C  
ATOM    758  O   GLU A  49       1.436  -0.144  -6.283  1.00 53.20           O  
ATOM    759  CB  GLU A  49       0.903  -2.963  -8.029  1.00 41.11           C  
ATOM    760  CG  GLU A  49       1.428  -3.900  -9.134  1.00  2.03           C  
ATOM    761  CD  GLU A  49       0.296  -4.566  -9.931  1.00 21.21           C  
ATOM    762  OE1 GLU A  49      -0.201  -3.952 -10.901  1.00  3.33           O  
ATOM    763  OE2 GLU A  49      -0.120  -5.687  -9.580  1.00 72.54           O  
ATOM    764  H   GLU A  49       2.628  -4.294  -6.698  1.00 61.41           H  
ATOM    765  HA  GLU A  49       2.669  -1.737  -7.814  1.00 24.21           H  
ATOM    766  HB2 GLU A  49       0.247  -3.539  -7.380  1.00 44.53           H  
ATOM    767  HB3 GLU A  49       0.318  -2.180  -8.501  1.00 64.12           H  
ATOM    768  HG2 GLU A  49       2.052  -3.325  -9.815  1.00 32.12           H  
ATOM    769  HG3 GLU A  49       2.043  -4.672  -8.674  1.00 72.35           H  
ATOM    770  N   TYR A  50       0.878  -1.942  -5.039  1.00 43.01           N  
ATOM    771  CA  TYR A  50       0.235  -1.203  -3.948  1.00 13.41           C  
ATOM    772  C   TYR A  50       1.239  -0.452  -3.056  1.00 64.22           C  
ATOM    773  O   TYR A  50       0.880   0.575  -2.486  1.00 25.03           O  
ATOM    774  CB  TYR A  50      -0.664  -2.148  -3.122  1.00 64.24           C  
ATOM    775  CG  TYR A  50      -2.015  -2.440  -3.802  1.00 75.30           C  
ATOM    776  CD1 TYR A  50      -2.971  -1.429  -3.924  1.00 11.23           C  
ATOM    777  CD2 TYR A  50      -2.335  -3.699  -4.326  1.00 13.10           C  
ATOM    778  CE1 TYR A  50      -4.185  -1.660  -4.535  1.00 44.11           C  
ATOM    779  CE2 TYR A  50      -3.554  -3.935  -4.942  1.00 21.12           C  
ATOM    780  CZ  TYR A  50      -4.475  -2.911  -5.042  1.00  0.23           C  
ATOM    781  OH  TYR A  50      -5.688  -3.130  -5.653  1.00 22.13           O  
ATOM    782  H   TYR A  50       0.949  -2.918  -4.958  1.00  3.51           H  
ATOM    783  HA  TYR A  50      -0.402  -0.451  -4.416  1.00 43.11           H  
ATOM    784  HB2 TYR A  50      -0.148  -3.093  -2.966  1.00 70.31           H  
ATOM    785  HB3 TYR A  50      -0.863  -1.703  -2.160  1.00 23.12           H  
ATOM    786  HD1 TYR A  50      -2.750  -0.442  -3.528  1.00 61.31           H  
ATOM    787  HD2 TYR A  50      -1.611  -4.503  -4.241  1.00 61.14           H  
ATOM    788  HE1 TYR A  50      -4.905  -0.855  -4.617  1.00 60.24           H  
ATOM    789  HE2 TYR A  50      -3.778  -4.918  -5.339  1.00 53.22           H  
ATOM    790  HH  TYR A  50      -6.110  -3.904  -5.269  1.00 24.04           H  
ATOM    791  N   PHE A  51       2.473  -0.975  -2.905  1.00 63.20           N  
ATOM    792  CA  PHE A  51       3.552  -0.268  -2.169  1.00 43.33           C  
ATOM    793  C   PHE A  51       4.105   0.887  -3.021  1.00 11.03           C  
ATOM    794  O   PHE A  51       4.615   1.868  -2.480  1.00 73.21           O  
ATOM    795  CB  PHE A  51       4.732  -1.196  -1.794  1.00 11.33           C  
ATOM    796  CG  PHE A  51       4.437  -2.352  -0.845  1.00 33.50           C  
ATOM    797  CD1 PHE A  51       3.583  -2.203   0.244  1.00 42.24           C  
ATOM    798  CD2 PHE A  51       5.055  -3.591  -1.039  1.00 62.43           C  
ATOM    799  CE1 PHE A  51       3.353  -3.258   1.103  1.00 31.45           C  
ATOM    800  CE2 PHE A  51       4.819  -4.645  -0.182  1.00 75.41           C  
ATOM    801  CZ  PHE A  51       3.968  -4.481   0.888  1.00  1.12           C  
ATOM    802  H   PHE A  51       2.668  -1.845  -3.311  1.00 44.12           H  
ATOM    803  HA  PHE A  51       3.119   0.146  -1.260  1.00 42.41           H  
ATOM    804  HB2 PHE A  51       5.136  -1.617  -2.710  1.00 63.44           H  
ATOM    805  HB3 PHE A  51       5.513  -0.597  -1.330  1.00 62.31           H  
ATOM    806  HD1 PHE A  51       3.094  -1.252   0.418  1.00 45.21           H  
ATOM    807  HD2 PHE A  51       5.730  -3.723  -1.879  1.00  2.14           H  
ATOM    808  HE1 PHE A  51       2.685  -3.134   1.949  1.00 65.44           H  
ATOM    809  HE2 PHE A  51       5.300  -5.602  -0.351  1.00 34.24           H  
ATOM    810  HZ  PHE A  51       3.783  -5.308   1.567  1.00 24.32           H  
ATOM    811  N   LEU A  52       4.019   0.731  -4.360  1.00 70.11           N  
ATOM    812  CA  LEU A  52       4.441   1.763  -5.330  1.00 71.12           C  
ATOM    813  C   LEU A  52       3.446   2.928  -5.274  1.00 44.41           C  
ATOM    814  O   LEU A  52       3.839   4.093  -5.271  1.00 40.42           O  
ATOM    815  CB  LEU A  52       4.514   1.191  -6.780  1.00 62.22           C  
ATOM    816  CG  LEU A  52       5.596   0.095  -7.061  1.00  4.13           C  
ATOM    817  CD1 LEU A  52       5.502  -0.415  -8.512  1.00 12.41           C  
ATOM    818  CD2 LEU A  52       7.018   0.599  -6.744  1.00 55.33           C  
ATOM    819  H   LEU A  52       3.628  -0.103  -4.698  1.00  3.04           H  
ATOM    820  HA  LEU A  52       5.428   2.121  -5.033  1.00 12.01           H  
ATOM    821  HB2 LEU A  52       3.541   0.766  -7.019  1.00 53.23           H  
ATOM    822  HB3 LEU A  52       4.691   2.017  -7.463  1.00 53.14           H  
ATOM    823  HG  LEU A  52       5.408  -0.752  -6.413  1.00  0.24           H  
ATOM    824 HD11 LEU A  52       6.244  -1.187  -8.679  1.00 44.33           H  
ATOM    825 HD12 LEU A  52       5.673   0.400  -9.206  1.00 51.42           H  
ATOM    826 HD13 LEU A  52       4.516  -0.830  -8.686  1.00 74.44           H  
ATOM    827 HD21 LEU A  52       7.255   1.452  -7.367  1.00 14.23           H  
ATOM    828 HD22 LEU A  52       7.730  -0.192  -6.931  1.00 34.31           H  
ATOM    829 HD23 LEU A  52       7.075   0.886  -5.704  1.00 43.44           H  
ATOM    830  N   ARG A  53       2.148   2.560  -5.204  1.00 42.42           N  
ATOM    831  CA  ARG A  53       1.031   3.498  -5.029  1.00 62.20           C  
ATOM    832  C   ARG A  53       1.116   4.187  -3.656  1.00 31.32           C  
ATOM    833  O   ARG A  53       0.942   5.399  -3.556  1.00 70.51           O  
ATOM    834  CB  ARG A  53      -0.327   2.751  -5.138  1.00 32.31           C  
ATOM    835  CG  ARG A  53      -0.679   2.200  -6.533  1.00 74.52           C  
ATOM    836  CD  ARG A  53      -2.004   1.412  -6.508  1.00 74.34           C  
ATOM    837  NE  ARG A  53      -2.411   0.906  -7.828  1.00  4.50           N  
ATOM    838  CZ  ARG A  53      -3.649   0.465  -8.129  1.00 45.42           C  
ATOM    839  NH1 ARG A  53      -4.621   0.470  -7.207  1.00 62.51           N  
ATOM    840  NH2 ARG A  53      -3.914   0.016  -9.348  1.00 21.15           N  
ATOM    841  H   ARG A  53       1.943   1.607  -5.282  1.00 62.14           H  
ATOM    842  HA  ARG A  53       1.092   4.248  -5.814  1.00 54.13           H  
ATOM    843  HB2 ARG A  53      -0.321   1.917  -4.440  1.00 72.42           H  
ATOM    844  HB3 ARG A  53      -1.121   3.433  -4.843  1.00 13.24           H  
ATOM    845  HG2 ARG A  53      -0.773   3.028  -7.227  1.00 31.30           H  
ATOM    846  HG3 ARG A  53       0.116   1.544  -6.870  1.00 55.44           H  
ATOM    847  HD2 ARG A  53      -1.891   0.566  -5.839  1.00 74.54           H  
ATOM    848  HD3 ARG A  53      -2.787   2.062  -6.125  1.00 62.13           H  
ATOM    849  HE  ARG A  53      -1.722   0.893  -8.534  1.00 34.31           H  
ATOM    850 HH11 ARG A  53      -4.439   0.811  -6.284  1.00 35.05           H  
ATOM    851 HH12 ARG A  53      -5.543   0.143  -7.445  1.00  1.31           H  
ATOM    852 HH21 ARG A  53      -3.193   0.006 -10.046  1.00 22.31           H  
ATOM    853 HH22 ARG A  53      -4.836  -0.314  -9.577  1.00 22.32           H  
ATOM    854  N   ALA A  54       1.398   3.385  -2.610  1.00 72.35           N  
ATOM    855  CA  ALA A  54       1.466   3.864  -1.217  1.00 45.34           C  
ATOM    856  C   ALA A  54       2.567   4.901  -1.056  1.00  2.23           C  
ATOM    857  O   ALA A  54       2.316   6.005  -0.566  1.00 11.44           O  
ATOM    858  CB  ALA A  54       1.709   2.690  -0.259  1.00 74.12           C  
ATOM    859  H   ALA A  54       1.570   2.437  -2.784  1.00 12.52           H  
ATOM    860  HA  ALA A  54       0.506   4.310  -0.969  1.00 63.31           H  
ATOM    861  HB1 ALA A  54       1.706   3.045   0.765  1.00 23.13           H  
ATOM    862  HB2 ALA A  54       2.665   2.228  -0.476  1.00 12.34           H  
ATOM    863  HB3 ALA A  54       0.924   1.956  -0.378  1.00 60.33           H  
ATOM    864  N   LYS A  55       3.766   4.539  -1.539  1.00  0.34           N  
ATOM    865  CA  LYS A  55       4.952   5.390  -1.476  1.00 51.05           C  
ATOM    866  C   LYS A  55       4.750   6.644  -2.329  1.00 31.33           C  
ATOM    867  O   LYS A  55       5.199   7.711  -1.957  1.00 21.24           O  
ATOM    868  CB  LYS A  55       6.209   4.604  -1.939  1.00 13.34           C  
ATOM    869  CG  LYS A  55       7.524   5.385  -1.770  1.00 10.40           C  
ATOM    870  CD  LYS A  55       8.772   4.585  -2.189  1.00 51.32           C  
ATOM    871  CE  LYS A  55      10.055   5.414  -2.017  1.00 12.41           C  
ATOM    872  NZ  LYS A  55      10.043   6.655  -2.845  1.00 23.11           N  
ATOM    873  H   LYS A  55       3.848   3.663  -1.969  1.00 52.14           H  
ATOM    874  HA  LYS A  55       5.083   5.685  -0.437  1.00 32.32           H  
ATOM    875  HB2 LYS A  55       6.276   3.689  -1.361  1.00 10.30           H  
ATOM    876  HB3 LYS A  55       6.095   4.340  -2.989  1.00  1.01           H  
ATOM    877  HG2 LYS A  55       7.471   6.288  -2.374  1.00 64.41           H  
ATOM    878  HG3 LYS A  55       7.621   5.670  -0.726  1.00 72.02           H  
ATOM    879  HD2 LYS A  55       8.845   3.687  -1.575  1.00 23.04           H  
ATOM    880  HD3 LYS A  55       8.676   4.295  -3.230  1.00 74.43           H  
ATOM    881  HE2 LYS A  55      10.161   5.693  -0.975  1.00 52.34           H  
ATOM    882  HE3 LYS A  55      10.901   4.807  -2.309  1.00 34.00           H  
ATOM    883  HZ1 LYS A  55       9.262   7.281  -2.549  1.00 23.51           H  
ATOM    884  HZ2 LYS A  55       9.915   6.419  -3.846  1.00 35.14           H  
ATOM    885  HZ3 LYS A  55      10.944   7.166  -2.736  1.00 22.51           H  
ATOM    886  N   LYS A  56       4.027   6.491  -3.458  1.00 72.32           N  
ATOM    887  CA  LYS A  56       3.685   7.599  -4.381  1.00 10.31           C  
ATOM    888  C   LYS A  56       2.891   8.693  -3.651  1.00 51.03           C  
ATOM    889  O   LYS A  56       3.177   9.887  -3.788  1.00  3.33           O  
ATOM    890  CB  LYS A  56       2.866   7.046  -5.575  1.00 61.20           C  
ATOM    891  CG  LYS A  56       2.511   8.065  -6.682  1.00 70.54           C  
ATOM    892  CD  LYS A  56       1.599   7.430  -7.755  1.00 31.54           C  
ATOM    893  CE  LYS A  56       1.303   8.356  -8.943  1.00 21.04           C  
ATOM    894  NZ  LYS A  56       2.532   8.705  -9.710  1.00 52.04           N  
ATOM    895  H   LYS A  56       3.715   5.590  -3.686  1.00 61.05           H  
ATOM    896  HA  LYS A  56       4.615   8.014  -4.749  1.00 44.25           H  
ATOM    897  HB2 LYS A  56       3.437   6.245  -6.035  1.00 23.31           H  
ATOM    898  HB3 LYS A  56       1.939   6.619  -5.193  1.00 12.31           H  
ATOM    899  HG2 LYS A  56       1.995   8.911  -6.232  1.00 33.32           H  
ATOM    900  HG3 LYS A  56       3.426   8.412  -7.148  1.00 54.40           H  
ATOM    901  HD2 LYS A  56       2.075   6.530  -8.136  1.00 74.45           H  
ATOM    902  HD3 LYS A  56       0.660   7.154  -7.286  1.00  2.12           H  
ATOM    903  HE2 LYS A  56       0.612   7.859  -9.611  1.00 64.14           H  
ATOM    904  HE3 LYS A  56       0.846   9.272  -8.580  1.00 15.01           H  
ATOM    905  HZ1 LYS A  56       3.008   7.839 -10.042  1.00 31.24           H  
ATOM    906  HZ2 LYS A  56       3.195   9.240  -9.115  1.00 51.54           H  
ATOM    907  HZ3 LYS A  56       2.287   9.280 -10.535  1.00 25.45           H  
ATOM    908  N   VAL A  57       1.918   8.254  -2.847  1.00 45.10           N  
ATOM    909  CA  VAL A  57       1.064   9.147  -2.057  1.00 12.33           C  
ATOM    910  C   VAL A  57       1.863   9.765  -0.887  1.00 51.32           C  
ATOM    911  O   VAL A  57       1.682  10.941  -0.569  1.00 13.35           O  
ATOM    912  CB  VAL A  57      -0.208   8.383  -1.536  1.00 41.31           C  
ATOM    913  CG1 VAL A  57      -1.117   9.309  -0.718  1.00 75.12           C  
ATOM    914  CG2 VAL A  57      -0.995   7.760  -2.713  1.00 12.13           C  
ATOM    915  H   VAL A  57       1.768   7.283  -2.782  1.00 50.30           H  
ATOM    916  HA  VAL A  57       0.728   9.949  -2.715  1.00 34.14           H  
ATOM    917  HB  VAL A  57       0.123   7.571  -0.885  1.00 61.45           H  
ATOM    918 HG11 VAL A  57      -1.483  10.114  -1.344  1.00  3.23           H  
ATOM    919 HG12 VAL A  57      -0.562   9.731   0.113  1.00 62.53           H  
ATOM    920 HG13 VAL A  57      -1.955   8.750  -0.332  1.00 24.01           H  
ATOM    921 HG21 VAL A  57      -1.350   8.542  -3.370  1.00 30.21           H  
ATOM    922 HG22 VAL A  57      -1.840   7.197  -2.336  1.00 61.41           H  
ATOM    923 HG23 VAL A  57      -0.348   7.094  -3.270  1.00  3.34           H  
ATOM    924  N   PHE A  58       2.775   8.970  -0.282  1.00 24.01           N  
ATOM    925  CA  PHE A  58       3.674   9.443   0.802  1.00 13.13           C  
ATOM    926  C   PHE A  58       4.702  10.469   0.278  1.00 14.42           C  
ATOM    927  O   PHE A  58       5.089  11.384   1.000  1.00 21.14           O  
ATOM    928  CB  PHE A  58       4.407   8.256   1.484  1.00 21.22           C  
ATOM    929  CG  PHE A  58       3.516   7.325   2.323  1.00 63.20           C  
ATOM    930  CD1 PHE A  58       2.611   7.841   3.254  1.00 72.44           C  
ATOM    931  CD2 PHE A  58       3.610   5.932   2.211  1.00 14.42           C  
ATOM    932  CE1 PHE A  58       1.830   6.999   4.030  1.00 62.34           C  
ATOM    933  CE2 PHE A  58       2.833   5.095   2.991  1.00  3.33           C  
ATOM    934  CZ  PHE A  58       1.947   5.628   3.903  1.00 42.22           C  
ATOM    935  H   PHE A  58       2.841   8.032  -0.570  1.00 40.32           H  
ATOM    936  HA  PHE A  58       3.050   9.937   1.544  1.00 44.13           H  
ATOM    937  HB2 PHE A  58       4.895   7.660   0.720  1.00 24.21           H  
ATOM    938  HB3 PHE A  58       5.179   8.646   2.146  1.00 53.35           H  
ATOM    939  HD1 PHE A  58       2.512   8.917   3.365  1.00  4.33           H  
ATOM    940  HD2 PHE A  58       4.306   5.505   1.500  1.00 73.42           H  
ATOM    941  HE1 PHE A  58       1.131   7.415   4.747  1.00 71.21           H  
ATOM    942  HE2 PHE A  58       2.919   4.021   2.887  1.00 63.03           H  
ATOM    943  HZ  PHE A  58       1.337   4.975   4.513  1.00 32.23           H  
ATOM    944  N   ASP A  59       5.121  10.309  -0.990  1.00 40.34           N  
ATOM    945  CA  ASP A  59       6.048  11.251  -1.659  1.00 11.53           C  
ATOM    946  C   ASP A  59       5.301  12.539  -2.050  1.00 71.43           C  
ATOM    947  O   ASP A  59       5.891  13.625  -2.104  1.00 13.41           O  
ATOM    948  CB  ASP A  59       6.715  10.613  -2.919  1.00 44.11           C  
ATOM    949  CG  ASP A  59       7.684   9.437  -2.620  1.00 75.32           C  
ATOM    950  OD1 ASP A  59       8.402   9.479  -1.603  1.00 12.15           O  
ATOM    951  OD2 ASP A  59       7.742   8.474  -3.418  1.00 54.14           O  
ATOM    952  H   ASP A  59       4.787   9.545  -1.495  1.00 23.24           H  
ATOM    953  HA  ASP A  59       6.826  11.510  -0.947  1.00 62.12           H  
ATOM    954  HB2 ASP A  59       5.930  10.253  -3.581  1.00 44.24           H  
ATOM    955  HB3 ASP A  59       7.281  11.376  -3.443  1.00 63.31           H  
ATOM    956  N   ALA A  60       3.990  12.401  -2.325  1.00 55.24           N  
ATOM    957  CA  ALA A  60       3.081  13.543  -2.572  1.00 61.32           C  
ATOM    958  C   ALA A  60       2.826  14.319  -1.260  1.00 75.40           C  
ATOM    959  O   ALA A  60       2.599  15.530  -1.285  1.00 55.21           O  
ATOM    960  CB  ALA A  60       1.768  13.053  -3.208  1.00 44.54           C  
ATOM    961  H   ALA A  60       3.612  11.498  -2.361  1.00 71.12           H  
ATOM    962  HA  ALA A  60       3.568  14.212  -3.280  1.00  4.43           H  
ATOM    963  HB1 ALA A  60       1.125  13.897  -3.427  1.00 32.31           H  
ATOM    964  HB2 ALA A  60       1.256  12.380  -2.528  1.00 41.34           H  
ATOM    965  HB3 ALA A  60       1.989  12.529  -4.127  1.00 43.13           H  
ATOM    966  N   GLU A  61       2.894  13.606  -0.119  1.00 74.44           N  
ATOM    967  CA  GLU A  61       2.864  14.221   1.230  1.00 20.15           C  
ATOM    968  C   GLU A  61       4.255  14.756   1.627  1.00 63.24           C  
ATOM    969  O   GLU A  61       4.365  15.542   2.567  1.00 71.13           O  
ATOM    970  CB  GLU A  61       2.405  13.171   2.283  1.00 70.05           C  
ATOM    971  CG  GLU A  61       0.965  12.661   2.102  1.00 13.53           C  
ATOM    972  CD  GLU A  61      -0.094  13.761   2.295  1.00 33.13           C  
ATOM    973  OE1 GLU A  61      -0.503  14.013   3.451  1.00 50.11           O  
ATOM    974  OE2 GLU A  61      -0.527  14.381   1.295  1.00 34.42           O  
ATOM    975  H   GLU A  61       2.964  12.633  -0.181  1.00 11.33           H  
ATOM    976  HA  GLU A  61       2.159  15.047   1.217  1.00 73.12           H  
ATOM    977  HB2 GLU A  61       3.072  12.309   2.238  1.00 34.01           H  
ATOM    978  HB3 GLU A  61       2.484  13.609   3.269  1.00 22.13           H  
ATOM    979  HG2 GLU A  61       0.868  12.244   1.106  1.00 12.12           H  
ATOM    980  HG3 GLU A  61       0.786  11.867   2.825  1.00 54.15           H  
ATOM    981  N   HIS A  62       5.295  14.312   0.884  1.00 34.24           N  
ATOM    982  CA  HIS A  62       6.729  14.558   1.187  1.00 23.04           C  
ATOM    983  C   HIS A  62       7.141  13.939   2.541  1.00 64.14           C  
ATOM    984  O   HIS A  62       8.169  14.301   3.109  1.00 63.51           O  
ATOM    985  CB  HIS A  62       7.098  16.073   1.116  1.00 11.43           C  
ATOM    986  CG  HIS A  62       6.946  16.698  -0.246  1.00 24.53           C  
ATOM    987  ND1 HIS A  62       8.000  17.240  -0.952  1.00 50.13           N  
ATOM    988  CD2 HIS A  62       5.852  16.887  -1.020  1.00  2.52           C  
ATOM    989  CE1 HIS A  62       7.556  17.742  -2.084  1.00 53.14           C  
ATOM    990  NE2 HIS A  62       6.262  17.539  -2.149  1.00 72.14           N  
ATOM    991  H   HIS A  62       5.087  13.772   0.092  1.00 31.20           H  
ATOM    992  HA  HIS A  62       7.289  14.034   0.421  1.00 11.45           H  
ATOM    993  HB2 HIS A  62       6.470  16.632   1.800  1.00 43.21           H  
ATOM    994  HB3 HIS A  62       8.132  16.198   1.417  1.00 24.24           H  
ATOM    995  HD1 HIS A  62       8.936  17.258  -0.664  1.00 71.14           H  
ATOM    996  HD2 HIS A  62       4.842  16.571  -0.795  1.00 34.41           H  
ATOM    997  HE1 HIS A  62       8.160  18.229  -2.840  1.00 51.31           H  
ATOM    998  HE2 HIS A  62       5.668  17.898  -2.843  1.00 38.16           H  
ATOM    999  N   ASP A  63       6.345  12.963   3.013  1.00 50.44           N  
ATOM   1000  CA  ASP A  63       6.601  12.229   4.258  1.00 74.51           C  
ATOM   1001  C   ASP A  63       7.543  11.052   3.952  1.00 34.05           C  
ATOM   1002  O   ASP A  63       7.103   9.998   3.458  1.00 61.42           O  
ATOM   1003  CB  ASP A  63       5.265  11.732   4.872  1.00 15.31           C  
ATOM   1004  CG  ASP A  63       5.445  11.093   6.263  1.00 31.42           C  
ATOM   1005  OD1 ASP A  63       5.581  11.836   7.253  1.00  0.05           O  
ATOM   1006  OD2 ASP A  63       5.452   9.853   6.372  1.00 21.43           O  
ATOM   1007  H   ASP A  63       5.557  12.721   2.494  1.00 14.42           H  
ATOM   1008  HA  ASP A  63       7.088  12.904   4.965  1.00 64.03           H  
ATOM   1009  HB2 ASP A  63       4.588  12.572   4.964  1.00  3.24           H  
ATOM   1010  HB3 ASP A  63       4.817  11.006   4.199  1.00 73.32           H  
ATOM   1011  N   THR A  64       8.842  11.265   4.213  1.00 74.41           N  
ATOM   1012  CA  THR A  64       9.886  10.282   3.907  1.00  3.54           C  
ATOM   1013  C   THR A  64       9.757   9.023   4.794  1.00 61.10           C  
ATOM   1014  O   THR A  64      10.030   7.932   4.328  1.00 74.42           O  
ATOM   1015  CB  THR A  64      11.321  10.906   4.013  1.00 13.11           C  
ATOM   1016  OG1 THR A  64      12.313   9.949   3.597  1.00 75.31           O  
ATOM   1017  CG2 THR A  64      11.640  11.390   5.436  1.00 72.31           C  
ATOM   1018  H   THR A  64       9.105  12.122   4.618  1.00 64.14           H  
ATOM   1019  HA  THR A  64       9.740   9.980   2.873  1.00 53.14           H  
ATOM   1020  HB  THR A  64      11.368  11.759   3.344  1.00 13.20           H  
ATOM   1021  HG1 THR A  64      13.052  10.411   3.181  1.00 23.15           H  
ATOM   1022 HG21 THR A  64      11.602  10.553   6.125  1.00 22.12           H  
ATOM   1023 HG22 THR A  64      10.913  12.130   5.739  1.00 74.51           H  
ATOM   1024 HG23 THR A  64      12.627  11.832   5.457  1.00 41.41           H  
ATOM   1025  N   ASP A  65       9.265   9.200   6.043  1.00  1.52           N  
ATOM   1026  CA  ASP A  65       9.101   8.115   7.040  1.00 53.43           C  
ATOM   1027  C   ASP A  65       8.192   6.996   6.504  1.00  3.42           C  
ATOM   1028  O   ASP A  65       8.585   5.826   6.470  1.00 52.01           O  
ATOM   1029  CB  ASP A  65       8.530   8.704   8.366  1.00 62.40           C  
ATOM   1030  CG  ASP A  65       8.232   7.638   9.439  1.00 22.21           C  
ATOM   1031  OD1 ASP A  65       9.155   7.259  10.186  1.00 31.25           O  
ATOM   1032  OD2 ASP A  65       7.077   7.169   9.535  1.00 54.21           O  
ATOM   1033  H   ASP A  65       8.996  10.104   6.304  1.00 74.22           H  
ATOM   1034  HA  ASP A  65      10.088   7.698   7.238  1.00 53.14           H  
ATOM   1035  HB2 ASP A  65       9.253   9.410   8.777  1.00  0.11           H  
ATOM   1036  HB3 ASP A  65       7.614   9.256   8.151  1.00 53.34           H  
ATOM   1037  N   GLY A  66       6.994   7.390   6.051  1.00 72.11           N  
ATOM   1038  CA  GLY A  66       6.003   6.454   5.523  1.00 10.33           C  
ATOM   1039  C   GLY A  66       6.446   5.842   4.210  1.00 75.44           C  
ATOM   1040  O   GLY A  66       6.212   4.652   3.959  1.00 14.13           O  
ATOM   1041  H   GLY A  66       6.783   8.344   6.059  1.00 51.14           H  
ATOM   1042  HA2 GLY A  66       5.839   5.667   6.250  1.00 43.12           H  
ATOM   1043  HA3 GLY A  66       5.070   6.981   5.365  1.00 21.11           H  
ATOM   1044  N   ALA A  67       7.111   6.655   3.375  1.00 31.44           N  
ATOM   1045  CA  ALA A  67       7.680   6.200   2.097  1.00  5.02           C  
ATOM   1046  C   ALA A  67       8.817   5.171   2.306  1.00 51.02           C  
ATOM   1047  O   ALA A  67       9.002   4.278   1.474  1.00 72.33           O  
ATOM   1048  CB  ALA A  67       8.164   7.406   1.293  1.00 22.34           C  
ATOM   1049  H   ALA A  67       7.211   7.609   3.622  1.00 41.50           H  
ATOM   1050  HA  ALA A  67       6.883   5.723   1.530  1.00 24.34           H  
ATOM   1051  HB1 ALA A  67       7.338   8.088   1.135  1.00 74.43           H  
ATOM   1052  HB2 ALA A  67       8.545   7.079   0.331  1.00 62.24           H  
ATOM   1053  HB3 ALA A  67       8.949   7.917   1.835  1.00  4.23           H  
ATOM   1054  N   ARG A  68       9.549   5.305   3.432  1.00  1.12           N  
ATOM   1055  CA  ARG A  68      10.611   4.349   3.834  1.00  4.13           C  
ATOM   1056  C   ARG A  68       9.998   3.009   4.266  1.00 11.33           C  
ATOM   1057  O   ARG A  68      10.631   1.972   4.116  1.00 62.43           O  
ATOM   1058  CB  ARG A  68      11.489   4.916   4.996  1.00 11.00           C  
ATOM   1059  CG  ARG A  68      12.426   6.087   4.613  1.00 40.23           C  
ATOM   1060  CD  ARG A  68      13.093   6.741   5.840  1.00 62.05           C  
ATOM   1061  NE  ARG A  68      13.884   7.931   5.481  1.00 34.00           N  
ATOM   1062  CZ  ARG A  68      14.192   8.948   6.318  1.00  3.40           C  
ATOM   1063  NH1 ARG A  68      13.772   8.957   7.587  1.00 13.54           N  
ATOM   1064  NH2 ARG A  68      14.915   9.965   5.863  1.00  1.13           N  
ATOM   1065  H   ARG A  68       9.355   6.059   4.023  1.00  2.55           H  
ATOM   1066  HA  ARG A  68      11.243   4.178   2.966  1.00 21.30           H  
ATOM   1067  HB2 ARG A  68      10.829   5.256   5.792  1.00 62.32           H  
ATOM   1068  HB3 ARG A  68      12.106   4.113   5.389  1.00 42.05           H  
ATOM   1069  HG2 ARG A  68      13.201   5.712   3.954  1.00 20.54           H  
ATOM   1070  HG3 ARG A  68      11.853   6.841   4.083  1.00 22.41           H  
ATOM   1071  HD2 ARG A  68      12.319   7.035   6.546  1.00 15.24           H  
ATOM   1072  HD3 ARG A  68      13.747   6.020   6.315  1.00 12.11           H  
ATOM   1073  HE  ARG A  68      14.212   7.979   4.555  1.00 11.52           H  
ATOM   1074 HH11 ARG A  68      13.223   8.194   7.940  1.00  1.45           H  
ATOM   1075 HH12 ARG A  68      14.009   9.722   8.201  1.00 72.45           H  
ATOM   1076 HH21 ARG A  68      15.239   9.974   4.908  1.00 14.22           H  
ATOM   1077 HH22 ARG A  68      15.154  10.731   6.469  1.00  0.10           H  
ATOM   1078  N   ARG A  69       8.775   3.058   4.846  1.00 14.13           N  
ATOM   1079  CA  ARG A  69       8.019   1.848   5.244  1.00 51.31           C  
ATOM   1080  C   ARG A  69       7.593   1.065   3.988  1.00 31.32           C  
ATOM   1081  O   ARG A  69       7.773  -0.152   3.914  1.00 61.10           O  
ATOM   1082  CB  ARG A  69       6.752   2.220   6.073  1.00 12.22           C  
ATOM   1083  CG  ARG A  69       7.023   3.024   7.361  1.00 32.11           C  
ATOM   1084  CD  ARG A  69       5.727   3.434   8.086  1.00 23.31           C  
ATOM   1085  NE  ARG A  69       5.977   4.369   9.198  1.00  3.14           N  
ATOM   1086  CZ  ARG A  69       5.474   4.270  10.440  1.00  3.34           C  
ATOM   1087  NH1 ARG A  69       4.657   3.272  10.777  1.00 54.42           N  
ATOM   1088  NH2 ARG A  69       5.777   5.193  11.339  1.00 61.32           N  
ATOM   1089  H   ARG A  69       8.369   3.936   5.003  1.00 25.11           H  
ATOM   1090  HA  ARG A  69       8.674   1.227   5.849  1.00 50.14           H  
ATOM   1091  HB2 ARG A  69       6.087   2.810   5.448  1.00 73.34           H  
ATOM   1092  HB3 ARG A  69       6.238   1.304   6.350  1.00 62.32           H  
ATOM   1093  HG2 ARG A  69       7.624   2.419   8.034  1.00 61.34           H  
ATOM   1094  HG3 ARG A  69       7.580   3.918   7.102  1.00 61.12           H  
ATOM   1095  HD2 ARG A  69       5.068   3.930   7.376  1.00 14.25           H  
ATOM   1096  HD3 ARG A  69       5.232   2.544   8.464  1.00 31.35           H  
ATOM   1097  HE  ARG A  69       6.579   5.124   9.008  1.00 41.43           H  
ATOM   1098 HH11 ARG A  69       4.410   2.574  10.100  1.00 64.03           H  
ATOM   1099 HH12 ARG A  69       4.277   3.217  11.706  1.00 13.42           H  
ATOM   1100 HH21 ARG A  69       6.382   5.964  11.089  1.00  1.33           H  
ATOM   1101 HH22 ARG A  69       5.401   5.146  12.268  1.00 53.31           H  
ATOM   1102  N   ALA A  70       7.040   1.803   3.004  1.00 64.31           N  
ATOM   1103  CA  ALA A  70       6.575   1.236   1.723  1.00 64.21           C  
ATOM   1104  C   ALA A  70       7.749   0.689   0.898  1.00 30.25           C  
ATOM   1105  O   ALA A  70       7.612  -0.331   0.223  1.00 24.33           O  
ATOM   1106  CB  ALA A  70       5.777   2.289   0.942  1.00 41.41           C  
ATOM   1107  H   ALA A  70       6.939   2.769   3.148  1.00 31.44           H  
ATOM   1108  HA  ALA A  70       5.904   0.411   1.954  1.00 22.43           H  
ATOM   1109  HB1 ALA A  70       5.393   1.857   0.026  1.00 43.32           H  
ATOM   1110  HB2 ALA A  70       6.416   3.133   0.701  1.00  2.24           H  
ATOM   1111  HB3 ALA A  70       4.947   2.636   1.545  1.00 72.25           H  
ATOM   1112  N   ALA A  71       8.908   1.362   1.006  1.00 12.31           N  
ATOM   1113  CA  ALA A  71      10.152   0.951   0.334  1.00  5.02           C  
ATOM   1114  C   ALA A  71      10.785  -0.263   1.031  1.00 23.21           C  
ATOM   1115  O   ALA A  71      11.360  -1.130   0.372  1.00 64.51           O  
ATOM   1116  CB  ALA A  71      11.140   2.115   0.301  1.00 14.23           C  
ATOM   1117  H   ALA A  71       8.926   2.169   1.562  1.00  1.01           H  
ATOM   1118  HA  ALA A  71       9.906   0.686  -0.692  1.00 24.04           H  
ATOM   1119  HB1 ALA A  71      11.399   2.404   1.315  1.00 21.41           H  
ATOM   1120  HB2 ALA A  71      10.691   2.959  -0.201  1.00  2.33           H  
ATOM   1121  HB3 ALA A  71      12.036   1.819  -0.231  1.00 71.23           H  
ATOM   1122  N   LYS A  72      10.664  -0.317   2.368  1.00 50.50           N  
ATOM   1123  CA  LYS A  72      11.157  -1.445   3.184  1.00 33.42           C  
ATOM   1124  C   LYS A  72      10.419  -2.729   2.791  1.00 23.22           C  
ATOM   1125  O   LYS A  72      11.038  -3.762   2.521  1.00 11.43           O  
ATOM   1126  CB  LYS A  72      10.937  -1.144   4.694  1.00 34.03           C  
ATOM   1127  CG  LYS A  72      11.376  -2.273   5.653  1.00 23.42           C  
ATOM   1128  CD  LYS A  72      11.010  -1.992   7.131  1.00 21.22           C  
ATOM   1129  CE  LYS A  72      11.721  -0.758   7.706  1.00 43.24           C  
ATOM   1130  NZ  LYS A  72      11.343  -0.507   9.128  1.00 31.44           N  
ATOM   1131  H   LYS A  72      10.220   0.428   2.824  1.00 35.43           H  
ATOM   1132  HA  LYS A  72      12.221  -1.562   2.990  1.00 60.04           H  
ATOM   1133  HB2 LYS A  72      11.492  -0.247   4.949  1.00  0.11           H  
ATOM   1134  HB3 LYS A  72       9.879  -0.948   4.858  1.00 65.11           H  
ATOM   1135  HG2 LYS A  72      10.893  -3.198   5.349  1.00 70.24           H  
ATOM   1136  HG3 LYS A  72      12.453  -2.402   5.572  1.00 62.15           H  
ATOM   1137  HD2 LYS A  72       9.941  -1.838   7.208  1.00 24.35           H  
ATOM   1138  HD3 LYS A  72      11.282  -2.857   7.729  1.00 21.11           H  
ATOM   1139  HE2 LYS A  72      12.795  -0.909   7.654  1.00 73.34           H  
ATOM   1140  HE3 LYS A  72      11.458   0.113   7.117  1.00  5.54           H  
ATOM   1141  HZ1 LYS A  72      11.468  -1.371   9.692  1.00 43.32           H  
ATOM   1142  HZ2 LYS A  72      10.350  -0.206   9.193  1.00 15.04           H  
ATOM   1143  HZ3 LYS A  72      11.943   0.243   9.531  1.00 10.43           H  
ATOM   1144  N   SER A  73       9.091  -2.611   2.722  1.00 73.44           N  
ATOM   1145  CA  SER A  73       8.196  -3.706   2.358  1.00  3.21           C  
ATOM   1146  C   SER A  73       8.340  -4.086   0.873  1.00 62.24           C  
ATOM   1147  O   SER A  73       8.120  -5.240   0.509  1.00 73.03           O  
ATOM   1148  CB  SER A  73       6.759  -3.321   2.719  1.00 42.42           C  
ATOM   1149  OG  SER A  73       6.657  -3.008   4.098  1.00  4.21           O  
ATOM   1150  H   SER A  73       8.688  -1.742   2.946  1.00 72.11           H  
ATOM   1151  HA  SER A  73       8.482  -4.565   2.957  1.00 10.54           H  
ATOM   1152  HB2 SER A  73       6.451  -2.454   2.146  1.00 23.31           H  
ATOM   1153  HB3 SER A  73       6.091  -4.146   2.503  1.00 30.14           H  
ATOM   1154  HG  SER A  73       6.235  -3.736   4.563  1.00 53.35           H  
ATOM   1155  N   LEU A  74       8.711  -3.100   0.024  1.00 35.12           N  
ATOM   1156  CA  LEU A  74       9.103  -3.344  -1.380  1.00 61.21           C  
ATOM   1157  C   LEU A  74      10.361  -4.215  -1.453  1.00  1.31           C  
ATOM   1158  O   LEU A  74      10.426  -5.127  -2.261  1.00  5.43           O  
ATOM   1159  CB  LEU A  74       9.341  -2.003  -2.155  1.00 24.12           C  
ATOM   1160  CG  LEU A  74       8.082  -1.395  -2.828  1.00 72.31           C  
ATOM   1161  CD1 LEU A  74       8.337   0.025  -3.355  1.00  5.43           C  
ATOM   1162  CD2 LEU A  74       7.566  -2.315  -3.952  1.00 51.22           C  
ATOM   1163  H   LEU A  74       8.718  -2.178   0.359  1.00 20.51           H  
ATOM   1164  HA  LEU A  74       8.284  -3.883  -1.849  1.00 41.31           H  
ATOM   1165  HB2 LEU A  74       9.744  -1.273  -1.455  1.00 72.14           H  
ATOM   1166  HB3 LEU A  74      10.088  -2.159  -2.928  1.00 63.05           H  
ATOM   1167  HG  LEU A  74       7.295  -1.319  -2.087  1.00  2.44           H  
ATOM   1168 HD11 LEU A  74       9.112   0.004  -4.112  1.00 62.22           H  
ATOM   1169 HD12 LEU A  74       8.647   0.663  -2.539  1.00 64.41           H  
ATOM   1170 HD13 LEU A  74       7.425   0.416  -3.784  1.00 53.52           H  
ATOM   1171 HD21 LEU A  74       6.690  -1.875  -4.408  1.00 71.33           H  
ATOM   1172 HD22 LEU A  74       7.299  -3.280  -3.538  1.00 63.45           H  
ATOM   1173 HD23 LEU A  74       8.334  -2.450  -4.705  1.00 72.41           H  
ATOM   1174  N   SER A  75      11.340  -3.930  -0.583  1.00 63.44           N  
ATOM   1175  CA  SER A  75      12.614  -4.670  -0.532  1.00 35.53           C  
ATOM   1176  C   SER A  75      12.361  -6.144  -0.142  1.00 54.54           C  
ATOM   1177  O   SER A  75      12.957  -7.065  -0.717  1.00 31.23           O  
ATOM   1178  CB  SER A  75      13.576  -3.978   0.460  1.00 64.41           C  
ATOM   1179  OG  SER A  75      14.856  -4.591   0.465  1.00 73.14           O  
ATOM   1180  H   SER A  75      11.199  -3.203   0.060  1.00 52.42           H  
ATOM   1181  HA  SER A  75      13.050  -4.640  -1.527  1.00 55.34           H  
ATOM   1182  HB2 SER A  75      13.696  -2.940   0.178  1.00 74.54           H  
ATOM   1183  HB3 SER A  75      13.166  -4.028   1.462  1.00 23.12           H  
ATOM   1184  HG  SER A  75      15.054  -4.927  -0.422  1.00 44.43           H  
ATOM   1185  N   GLU A  76      11.426  -6.330   0.812  1.00 20.34           N  
ATOM   1186  CA  GLU A  76      10.925  -7.650   1.240  1.00 71.41           C  
ATOM   1187  C   GLU A  76      10.143  -8.340   0.098  1.00 12.34           C  
ATOM   1188  O   GLU A  76      10.215  -9.563  -0.070  1.00 62.14           O  
ATOM   1189  CB  GLU A  76      10.018  -7.467   2.489  1.00 72.43           C  
ATOM   1190  CG  GLU A  76      10.726  -6.814   3.701  1.00 42.42           C  
ATOM   1191  CD  GLU A  76       9.770  -6.478   4.865  1.00 73.21           C  
ATOM   1192  OE1 GLU A  76       9.261  -7.412   5.513  1.00  5.43           O  
ATOM   1193  OE2 GLU A  76       9.539  -5.279   5.146  1.00 52.32           O  
ATOM   1194  H   GLU A  76      11.057  -5.535   1.252  1.00 74.11           H  
ATOM   1195  HA  GLU A  76      11.784  -8.267   1.501  1.00 10.21           H  
ATOM   1196  HB2 GLU A  76       9.173  -6.840   2.214  1.00 44.04           H  
ATOM   1197  HB3 GLU A  76       9.641  -8.437   2.797  1.00 52.33           H  
ATOM   1198  HG2 GLU A  76      11.488  -7.494   4.069  1.00 62.33           H  
ATOM   1199  HG3 GLU A  76      11.214  -5.902   3.367  1.00  2.32           H  
ATOM   1200  N   ALA A  77       9.432  -7.522  -0.700  1.00 10.02           N  
ATOM   1201  CA  ALA A  77       8.571  -7.989  -1.791  1.00 30.43           C  
ATOM   1202  C   ALA A  77       9.383  -8.524  -2.984  1.00  3.53           C  
ATOM   1203  O   ALA A  77       9.094  -9.615  -3.484  1.00 34.41           O  
ATOM   1204  CB  ALA A  77       7.628  -6.856  -2.235  1.00 33.23           C  
ATOM   1205  H   ALA A  77       9.483  -6.556  -0.537  1.00 61.35           H  
ATOM   1206  HA  ALA A  77       7.952  -8.795  -1.398  1.00 12.21           H  
ATOM   1207  HB1 ALA A  77       7.066  -6.494  -1.382  1.00 53.40           H  
ATOM   1208  HB2 ALA A  77       6.939  -7.225  -2.984  1.00 51.12           H  
ATOM   1209  HB3 ALA A  77       8.204  -6.037  -2.649  1.00 73.11           H  
ATOM   1210  N   TYR A  78      10.411  -7.761  -3.407  1.00 65.41           N  
ATOM   1211  CA  TYR A  78      11.232  -8.102  -4.585  1.00 44.11           C  
ATOM   1212  C   TYR A  78      11.965  -9.444  -4.390  1.00 42.02           C  
ATOM   1213  O   TYR A  78      12.104 -10.205  -5.340  1.00 10.05           O  
ATOM   1214  CB  TYR A  78      12.238  -6.959  -4.917  1.00 43.30           C  
ATOM   1215  CG  TYR A  78      11.582  -5.663  -5.444  1.00 43.31           C  
ATOM   1216  CD1 TYR A  78      10.743  -5.684  -6.562  1.00 75.13           C  
ATOM   1217  CD2 TYR A  78      11.790  -4.429  -4.820  1.00 25.02           C  
ATOM   1218  CE1 TYR A  78      10.143  -4.528  -7.029  1.00 73.02           C  
ATOM   1219  CE2 TYR A  78      11.186  -3.276  -5.281  1.00 41.41           C  
ATOM   1220  CZ  TYR A  78      10.364  -3.330  -6.385  1.00  2.52           C  
ATOM   1221  OH  TYR A  78       9.750  -2.178  -6.846  1.00 25.13           O  
ATOM   1222  H   TYR A  78      10.627  -6.950  -2.910  1.00 61.34           H  
ATOM   1223  HA  TYR A  78      10.544  -8.210  -5.423  1.00 71.53           H  
ATOM   1224  HB2 TYR A  78      12.794  -6.711  -4.018  1.00 53.34           H  
ATOM   1225  HB3 TYR A  78      12.935  -7.299  -5.672  1.00 65.52           H  
ATOM   1226  HD1 TYR A  78      10.563  -6.625  -7.070  1.00 34.53           H  
ATOM   1227  HD2 TYR A  78      12.436  -4.385  -3.949  1.00 23.43           H  
ATOM   1228  HE1 TYR A  78       9.498  -4.572  -7.896  1.00  2.13           H  
ATOM   1229  HE2 TYR A  78      11.368  -2.333  -4.777  1.00  2.41           H  
ATOM   1230  HH  TYR A  78      10.348  -1.430  -6.751  1.00 73.50           H  
ATOM   1231  N   GLN A  79      12.367  -9.735  -3.139  1.00 61.20           N  
ATOM   1232  CA  GLN A  79      13.029 -11.009  -2.769  1.00 34.11           C  
ATOM   1233  C   GLN A  79      12.163 -12.240  -3.118  1.00 14.32           C  
ATOM   1234  O   GLN A  79      12.684 -13.282  -3.528  1.00 41.22           O  
ATOM   1235  CB  GLN A  79      13.374 -11.011  -1.248  1.00 41.32           C  
ATOM   1236  CG  GLN A  79      14.513 -10.059  -0.855  1.00 52.01           C  
ATOM   1237  CD  GLN A  79      14.733  -9.972   0.658  1.00 62.24           C  
ATOM   1238  OE1 GLN A  79      15.464 -10.768   1.241  1.00 51.33           O  
ATOM   1239  NE2 GLN A  79      14.119  -8.993   1.306  1.00 41.23           N  
ATOM   1240  H   GLN A  79      12.218  -9.068  -2.438  1.00  2.44           H  
ATOM   1241  HA  GLN A  79      13.943 -11.067  -3.343  1.00  4.23           H  
ATOM   1242  HB2 GLN A  79      12.486 -10.723  -0.692  1.00 61.12           H  
ATOM   1243  HB3 GLN A  79      13.657 -12.016  -0.945  1.00 60.02           H  
ATOM   1244  HG2 GLN A  79      15.427 -10.406  -1.312  1.00 31.02           H  
ATOM   1245  HG3 GLN A  79      14.287  -9.068  -1.234  1.00 61.33           H  
ATOM   1246 HE21 GLN A  79      13.561  -8.377   0.795  1.00 13.15           H  
ATOM   1247 HE22 GLN A  79      14.242  -8.935   2.280  1.00  3.40           H  
ATOM   1248  N   LYS A  80      10.846 -12.090  -2.948  1.00 71.21           N  
ATOM   1249  CA  LYS A  80       9.865 -13.163  -3.191  1.00 74.34           C  
ATOM   1250  C   LYS A  80       9.474 -13.245  -4.685  1.00 64.22           C  
ATOM   1251  O   LYS A  80       9.141 -14.309  -5.194  1.00  1.43           O  
ATOM   1252  CB  LYS A  80       8.614 -12.911  -2.301  1.00  2.11           C  
ATOM   1253  CG  LYS A  80       8.962 -12.695  -0.806  1.00 13.43           C  
ATOM   1254  CD  LYS A  80       7.729 -12.371   0.068  1.00 22.33           C  
ATOM   1255  CE  LYS A  80       8.108 -12.080   1.532  1.00  2.41           C  
ATOM   1256  NZ  LYS A  80       6.912 -11.872   2.392  1.00 54.30           N  
ATOM   1257  H   LYS A  80      10.515 -11.216  -2.648  1.00 21.22           H  
ATOM   1258  HA  LYS A  80      10.319 -14.106  -2.897  1.00 61.23           H  
ATOM   1259  HB2 LYS A  80       8.089 -12.026  -2.664  1.00  1.23           H  
ATOM   1260  HB3 LYS A  80       7.949 -13.763  -2.378  1.00  3.41           H  
ATOM   1261  HG2 LYS A  80       9.428 -13.598  -0.423  1.00 44.34           H  
ATOM   1262  HG3 LYS A  80       9.672 -11.875  -0.728  1.00 63.33           H  
ATOM   1263  HD2 LYS A  80       7.223 -11.500  -0.339  1.00 72.02           H  
ATOM   1264  HD3 LYS A  80       7.049 -13.217   0.044  1.00  3.22           H  
ATOM   1265  HE2 LYS A  80       8.674 -12.917   1.925  1.00 50.24           H  
ATOM   1266  HE3 LYS A  80       8.724 -11.189   1.566  1.00 72.41           H  
ATOM   1267  HZ1 LYS A  80       7.206 -11.619   3.358  1.00 15.21           H  
ATOM   1268  HZ2 LYS A  80       6.345 -12.740   2.439  1.00  4.54           H  
ATOM   1269  HZ3 LYS A  80       6.322 -11.108   2.013  1.00 52.42           H  
ATOM   1270  N   VAL A  81       9.518 -12.095  -5.374  1.00 35.03           N  
ATOM   1271  CA  VAL A  81       9.036 -11.949  -6.769  1.00  4.11           C  
ATOM   1272  C   VAL A  81      10.124 -12.291  -7.812  1.00  4.24           C  
ATOM   1273  O   VAL A  81       9.799 -12.773  -8.900  1.00  1.14           O  
ATOM   1274  CB  VAL A  81       8.481 -10.489  -6.981  1.00 22.22           C  
ATOM   1275  CG1 VAL A  81       8.115 -10.188  -8.460  1.00  3.43           C  
ATOM   1276  CG2 VAL A  81       7.253 -10.265  -6.076  1.00 14.31           C  
ATOM   1277  H   VAL A  81       9.896 -11.308  -4.934  1.00  0.21           H  
ATOM   1278  HA  VAL A  81       8.200 -12.642  -6.911  1.00  3.45           H  
ATOM   1279  HB  VAL A  81       9.262  -9.785  -6.669  1.00  3.22           H  
ATOM   1280 HG11 VAL A  81       7.350 -10.877  -8.799  1.00 63.23           H  
ATOM   1281 HG12 VAL A  81       8.993 -10.300  -9.086  1.00  0.53           H  
ATOM   1282 HG13 VAL A  81       7.749  -9.173  -8.548  1.00 11.50           H  
ATOM   1283 HG21 VAL A  81       6.880  -9.260  -6.206  1.00 53.23           H  
ATOM   1284 HG22 VAL A  81       7.528 -10.405  -5.037  1.00 41.25           H  
ATOM   1285 HG23 VAL A  81       6.470 -10.971  -6.334  1.00 72.55           H  
ATOM   1286  N   GLU A  82      11.403 -12.071  -7.467  1.00 20.11           N  
ATOM   1287  CA  GLU A  82      12.552 -12.343  -8.380  1.00 53.23           C  
ATOM   1288  C   GLU A  82      12.813 -13.875  -8.512  1.00 53.33           C  
ATOM   1289  O   GLU A  82      11.883 -14.669  -8.328  1.00 30.31           O  
ATOM   1290  CB  GLU A  82      13.812 -11.559  -7.893  1.00 52.32           C  
ATOM   1291  CG  GLU A  82      13.669 -10.029  -8.032  1.00 65.11           C  
ATOM   1292  CD  GLU A  82      14.874  -9.241  -7.502  1.00 13.21           C  
ATOM   1293  OE1 GLU A  82      15.023  -9.133  -6.269  1.00  3.54           O  
ATOM   1294  OE2 GLU A  82      15.682  -8.729  -8.311  1.00 21.45           O  
ATOM   1295  H   GLU A  82      11.588 -11.730  -6.568  1.00 55.04           H  
ATOM   1296  HA  GLU A  82      12.278 -11.975  -9.369  1.00 44.23           H  
ATOM   1297  HB2 GLU A  82      13.993 -11.796  -6.847  1.00 54.02           H  
ATOM   1298  HB3 GLU A  82      14.675 -11.871  -8.473  1.00 52.43           H  
ATOM   1299  HG2 GLU A  82      13.526  -9.793  -9.082  1.00 43.30           H  
ATOM   1300  HG3 GLU A  82      12.782  -9.711  -7.488  1.00 42.43           H  
ATOM   1301  N   GLY A  83      14.053 -14.273  -8.889  1.00 12.13           N  
ATOM   1302  CA  GLY A  83      14.407 -15.688  -9.109  1.00 33.12           C  
ATOM   1303  C   GLY A  83      14.469 -16.505  -7.814  1.00 63.52           C  
ATOM   1304  O   GLY A  83      15.557 -16.822  -7.318  1.00 61.34           O  
ATOM   1305  H   GLY A  83      14.747 -13.595  -9.013  1.00 31.43           H  
ATOM   1306  HA2 GLY A  83      13.683 -16.141  -9.778  1.00 34.14           H  
ATOM   1307  HA3 GLY A  83      15.375 -15.721  -9.591  1.00 54.25           H  
ATOM   1308  N   SER A  84      13.290 -16.823  -7.270  1.00 23.21           N  
ATOM   1309  CA  SER A  84      13.120 -17.619  -6.048  1.00  1.23           C  
ATOM   1310  C   SER A  84      12.579 -19.012  -6.430  1.00 72.22           C  
ATOM   1311  O   SER A  84      11.574 -19.111  -7.148  1.00 54.54           O  
ATOM   1312  CB  SER A  84      12.148 -16.878  -5.096  1.00 61.52           C  
ATOM   1313  OG  SER A  84      10.957 -16.514  -5.771  1.00  3.21           O  
ATOM   1314  H   SER A  84      12.478 -16.504  -7.714  1.00 73.23           H  
ATOM   1315  HA  SER A  84      14.090 -17.728  -5.557  1.00 74.20           H  
ATOM   1316  HB2 SER A  84      11.891 -17.516  -4.260  1.00 62.13           H  
ATOM   1317  HB3 SER A  84      12.621 -15.977  -4.723  1.00 33.33           H  
ATOM   1318  HG  SER A  84      10.410 -17.297  -5.887  1.00 60.00           H  
ATOM   1319  N   GLY A  85      13.263 -20.076  -5.963  1.00 12.52           N  
ATOM   1320  CA  GLY A  85      12.908 -21.457  -6.305  1.00 74.50           C  
ATOM   1321  C   GLY A  85      11.751 -21.987  -5.469  1.00 15.15           C  
ATOM   1322  O   GLY A  85      11.961 -22.752  -4.523  1.00 71.45           O  
ATOM   1323  H   GLY A  85      14.021 -19.917  -5.366  1.00 34.12           H  
ATOM   1324  HA2 GLY A  85      12.651 -21.521  -7.357  1.00  1.11           H  
ATOM   1325  HA3 GLY A  85      13.777 -22.078  -6.133  1.00 45.12           H  
ATOM   1326  N   ASP A  86      10.531 -21.541  -5.798  1.00 12.42           N  
ATOM   1327  CA  ASP A  86       9.303 -21.985  -5.125  1.00 33.12           C  
ATOM   1328  C   ASP A  86       8.835 -23.299  -5.754  1.00 34.15           C  
ATOM   1329  O   ASP A  86       8.265 -23.286  -6.857  1.00 52.31           O  
ATOM   1330  CB  ASP A  86       8.193 -20.910  -5.259  1.00 51.21           C  
ATOM   1331  CG  ASP A  86       8.583 -19.549  -4.664  1.00 20.44           C  
ATOM   1332  OD1 ASP A  86       8.679 -19.450  -3.422  1.00 42.44           O  
ATOM   1333  OD2 ASP A  86       8.769 -18.576  -5.429  1.00 31.53           O  
ATOM   1334  H   ASP A  86      10.451 -20.887  -6.524  1.00 31.45           H  
ATOM   1335  HA  ASP A  86       9.521 -22.147  -4.070  1.00  4.22           H  
ATOM   1336  HB2 ASP A  86       7.958 -20.780  -6.311  1.00  4.34           H  
ATOM   1337  HB3 ASP A  86       7.297 -21.260  -4.753  1.00 33.41           H  
ATOM   1338  N   LYS A  87       9.127 -24.431  -5.083  1.00 42.42           N  
ATOM   1339  CA  LYS A  87       8.680 -25.753  -5.545  1.00 11.43           C  
ATOM   1340  C   LYS A  87       7.151 -25.864  -5.372  1.00  2.31           C  
ATOM   1341  O   LYS A  87       6.646 -26.128  -4.268  1.00 33.15           O  
ATOM   1342  CB  LYS A  87       9.415 -26.915  -4.811  1.00 41.54           C  
ATOM   1343  CG  LYS A  87       9.051 -28.326  -5.334  1.00 34.54           C  
ATOM   1344  CD  LYS A  87       9.405 -28.517  -6.826  1.00 50.15           C  
ATOM   1345  CE  LYS A  87       8.858 -29.838  -7.389  1.00 62.42           C  
ATOM   1346  NZ  LYS A  87       9.360 -31.036  -6.660  1.00 42.41           N  
ATOM   1347  H   LYS A  87       9.660 -24.367  -4.264  1.00 63.43           H  
ATOM   1348  HA  LYS A  87       8.921 -25.816  -6.606  1.00 24.12           H  
ATOM   1349  HB2 LYS A  87      10.486 -26.778  -4.924  1.00 70.31           H  
ATOM   1350  HB3 LYS A  87       9.176 -26.870  -3.755  1.00 51.31           H  
ATOM   1351  HG2 LYS A  87       9.589 -29.068  -4.753  1.00 14.24           H  
ATOM   1352  HG3 LYS A  87       7.981 -28.485  -5.202  1.00 63.13           H  
ATOM   1353  HD2 LYS A  87       8.980 -27.696  -7.397  1.00 12.04           H  
ATOM   1354  HD3 LYS A  87      10.484 -28.504  -6.935  1.00 64.22           H  
ATOM   1355  HE2 LYS A  87       7.780 -29.827  -7.320  1.00 64.21           H  
ATOM   1356  HE3 LYS A  87       9.148 -29.915  -8.424  1.00 73.33           H  
ATOM   1357  HZ1 LYS A  87      10.395 -31.095  -6.726  1.00  3.00           H  
ATOM   1358  HZ2 LYS A  87       8.953 -31.894  -7.068  1.00 52.22           H  
ATOM   1359  HZ3 LYS A  87       9.092 -30.987  -5.658  1.00 44.24           H  
ATOM   1360  N   GLY A  88       6.445 -25.585  -6.471  1.00 11.35           N  
ATOM   1361  CA  GLY A  88       4.997 -25.615  -6.519  1.00 33.52           C  
ATOM   1362  C   GLY A  88       4.514 -25.326  -7.920  1.00 45.02           C  
ATOM   1363  O   GLY A  88       5.316 -25.019  -8.814  1.00 75.43           O  
ATOM   1364  H   GLY A  88       6.933 -25.347  -7.288  1.00 62.01           H  
ATOM   1365  HA2 GLY A  88       4.642 -26.596  -6.217  1.00 61.41           H  
ATOM   1366  HA3 GLY A  88       4.593 -24.868  -5.848  1.00 62.11           H  
ATOM   1367  N   LYS A  89       3.201 -25.418  -8.115  1.00 72.22           N  
ATOM   1368  CA  LYS A  89       2.577 -25.249  -9.433  1.00 50.15           C  
ATOM   1369  C   LYS A  89       2.136 -23.787  -9.633  1.00  1.22           C  
ATOM   1370  O   LYS A  89       0.963 -23.436  -9.438  1.00 22.33           O  
ATOM   1371  CB  LYS A  89       1.391 -26.236  -9.582  1.00 31.21           C  
ATOM   1372  CG  LYS A  89       1.772 -27.715  -9.318  1.00 52.53           C  
ATOM   1373  CD  LYS A  89       0.540 -28.653  -9.303  1.00  3.33           C  
ATOM   1374  CE  LYS A  89       0.894 -30.104  -8.927  1.00 63.50           C  
ATOM   1375  NZ  LYS A  89       1.812 -30.745  -9.908  1.00 41.12           N  
ATOM   1376  H   LYS A  89       2.627 -25.598  -7.341  1.00 55.43           H  
ATOM   1377  HA  LYS A  89       3.319 -25.483 -10.194  1.00 73.42           H  
ATOM   1378  HB2 LYS A  89       0.606 -25.951  -8.887  1.00 41.01           H  
ATOM   1379  HB3 LYS A  89       1.003 -26.159 -10.592  1.00  2.22           H  
ATOM   1380  HG2 LYS A  89       2.457 -28.044 -10.094  1.00 33.12           H  
ATOM   1381  HG3 LYS A  89       2.274 -27.777  -8.355  1.00 45.23           H  
ATOM   1382  HD2 LYS A  89      -0.180 -28.278  -8.584  1.00 74.32           H  
ATOM   1383  HD3 LYS A  89       0.086 -28.652 -10.290  1.00  4.12           H  
ATOM   1384  HE2 LYS A  89       1.372 -30.114  -7.955  1.00 73.12           H  
ATOM   1385  HE3 LYS A  89      -0.018 -30.683  -8.877  1.00 63.03           H  
ATOM   1386  HZ1 LYS A  89       1.979 -31.740  -9.653  1.00 52.23           H  
ATOM   1387  HZ2 LYS A  89       2.720 -30.248  -9.925  1.00 71.11           H  
ATOM   1388  HZ3 LYS A  89       1.397 -30.714 -10.858  1.00 74.22           H  
ATOM   1389  N   ILE A  90       3.122 -22.922  -9.953  1.00 43.20           N  
ATOM   1390  CA  ILE A  90       2.866 -21.529 -10.353  1.00  2.23           C  
ATOM   1391  C   ILE A  90       2.501 -21.529 -11.845  1.00 11.43           C  
ATOM   1392  O   ILE A  90       3.350 -21.842 -12.690  1.00 42.04           O  
ATOM   1393  CB  ILE A  90       4.100 -20.550 -10.120  1.00 54.13           C  
ATOM   1394  CG1 ILE A  90       4.547 -20.476  -8.614  1.00  1.21           C  
ATOM   1395  CG2 ILE A  90       3.769 -19.122 -10.654  1.00 43.33           C  
ATOM   1396  CD1 ILE A  90       5.352 -21.668  -8.104  1.00 71.41           C  
ATOM   1397  H   ILE A  90       4.046 -23.239  -9.921  1.00 65.22           H  
ATOM   1398  HA  ILE A  90       2.019 -21.155  -9.775  1.00 51.44           H  
ATOM   1399  HB  ILE A  90       4.933 -20.929 -10.712  1.00 33.11           H  
ATOM   1400 HG12 ILE A  90       5.168 -19.601  -8.468  1.00 52.14           H  
ATOM   1401 HG13 ILE A  90       3.670 -20.383  -7.988  1.00 25.31           H  
ATOM   1402 HG21 ILE A  90       3.535 -19.171 -11.714  1.00 45.14           H  
ATOM   1403 HG22 ILE A  90       4.622 -18.469 -10.516  1.00 24.20           H  
ATOM   1404 HG23 ILE A  90       2.920 -18.718 -10.121  1.00 33.34           H  
ATOM   1405 HD11 ILE A  90       5.622 -21.505  -7.069  1.00  2.01           H  
ATOM   1406 HD12 ILE A  90       6.252 -21.782  -8.692  1.00 54.44           H  
ATOM   1407 HD13 ILE A  90       4.757 -22.570  -8.181  1.00 65.11           H  
ATOM   1408  N   PHE A  91       1.236 -21.223 -12.163  1.00 53.14           N  
ATOM   1409  CA  PHE A  91       0.785 -21.126 -13.558  1.00 52.41           C  
ATOM   1410  C   PHE A  91       1.330 -19.805 -14.144  1.00 70.15           C  
ATOM   1411  O   PHE A  91       0.789 -18.720 -13.884  1.00 21.24           O  
ATOM   1412  CB  PHE A  91      -0.762 -21.210 -13.634  1.00 20.15           C  
ATOM   1413  CG  PHE A  91      -1.312 -21.536 -15.027  1.00 10.14           C  
ATOM   1414  CD1 PHE A  91      -0.994 -22.749 -15.645  1.00  2.34           C  
ATOM   1415  CD2 PHE A  91      -2.147 -20.658 -15.715  1.00 33.13           C  
ATOM   1416  CE1 PHE A  91      -1.494 -23.067 -16.893  1.00 11.12           C  
ATOM   1417  CE2 PHE A  91      -2.645 -20.977 -16.964  1.00 25.12           C  
ATOM   1418  CZ  PHE A  91      -2.315 -22.179 -17.554  1.00 52.22           C  
ATOM   1419  H   PHE A  91       0.596 -21.054 -11.445  1.00 72.24           H  
ATOM   1420  HA  PHE A  91       1.216 -21.960 -14.106  1.00 54.20           H  
ATOM   1421  HB2 PHE A  91      -1.100 -21.990 -12.964  1.00 53.11           H  
ATOM   1422  HB3 PHE A  91      -1.190 -20.267 -13.309  1.00 23.21           H  
ATOM   1423  HD1 PHE A  91      -0.345 -23.456 -15.134  1.00 72.53           H  
ATOM   1424  HD2 PHE A  91      -2.411 -19.714 -15.259  1.00 10.12           H  
ATOM   1425  HE1 PHE A  91      -1.238 -24.014 -17.357  1.00 53.03           H  
ATOM   1426  HE2 PHE A  91      -3.293 -20.279 -17.481  1.00 50.30           H  
ATOM   1427  HZ  PHE A  91      -2.710 -22.427 -18.538  1.00 60.10           H  
ATOM   1428  N   GLN A  92       2.424 -19.915 -14.914  1.00 52.20           N  
ATOM   1429  CA  GLN A  92       3.240 -18.758 -15.349  1.00 35.44           C  
ATOM   1430  C   GLN A  92       2.683 -18.077 -16.626  1.00 62.12           C  
ATOM   1431  O   GLN A  92       3.429 -17.393 -17.344  1.00 12.42           O  
ATOM   1432  CB  GLN A  92       4.723 -19.208 -15.539  1.00 31.30           C  
ATOM   1433  CG  GLN A  92       4.944 -20.304 -16.605  1.00 60.33           C  
ATOM   1434  CD  GLN A  92       6.421 -20.625 -16.867  1.00 42.11           C  
ATOM   1435  OE1 GLN A  92       7.272 -20.502 -15.986  1.00 20.15           O  
ATOM   1436  NE2 GLN A  92       6.741 -21.017 -18.086  1.00 14.22           N  
ATOM   1437  H   GLN A  92       2.696 -20.809 -15.199  1.00 72.03           H  
ATOM   1438  HA  GLN A  92       3.213 -18.019 -14.550  1.00 60.43           H  
ATOM   1439  HB2 GLN A  92       5.317 -18.344 -15.816  1.00 12.55           H  
ATOM   1440  HB3 GLN A  92       5.093 -19.583 -14.588  1.00  3.35           H  
ATOM   1441  HG2 GLN A  92       4.453 -21.215 -16.280  1.00 72.01           H  
ATOM   1442  HG3 GLN A  92       4.487 -19.971 -17.530  1.00 33.34           H  
ATOM   1443 HE21 GLN A  92       6.026 -21.074 -18.756  1.00 11.21           H  
ATOM   1444 HE22 GLN A  92       7.674 -21.253 -18.264  1.00  1.44           H  
ATOM   1445  N   LYS A  93       1.367 -18.237 -16.884  1.00  1.40           N  
ATOM   1446  CA  LYS A  93       0.675 -17.544 -17.986  1.00 31.14           C  
ATOM   1447  C   LYS A  93       0.470 -16.063 -17.592  1.00  2.15           C  
ATOM   1448  O   LYS A  93      -0.597 -15.670 -17.098  1.00 72.43           O  
ATOM   1449  CB  LYS A  93      -0.684 -18.234 -18.293  1.00 21.44           C  
ATOM   1450  CG  LYS A  93      -1.423 -17.712 -19.562  1.00  1.11           C  
ATOM   1451  CD  LYS A  93      -2.939 -18.087 -19.598  1.00 54.23           C  
ATOM   1452  CE  LYS A  93      -3.837 -17.110 -18.806  1.00 14.22           C  
ATOM   1453  NZ  LYS A  93      -3.454 -16.974 -17.371  1.00  0.45           N  
ATOM   1454  H   LYS A  93       0.847 -18.830 -16.311  1.00 50.33           H  
ATOM   1455  HA  LYS A  93       1.306 -17.595 -18.870  1.00 23.13           H  
ATOM   1456  HB2 LYS A  93      -0.506 -19.300 -18.418  1.00 65.43           H  
ATOM   1457  HB3 LYS A  93      -1.337 -18.103 -17.435  1.00 51.33           H  
ATOM   1458  HG2 LYS A  93      -1.331 -16.629 -19.609  1.00 23.14           H  
ATOM   1459  HG3 LYS A  93      -0.939 -18.136 -20.438  1.00 33.11           H  
ATOM   1460  HD2 LYS A  93      -3.271 -18.090 -20.631  1.00 54.23           H  
ATOM   1461  HD3 LYS A  93      -3.070 -19.087 -19.193  1.00 71.20           H  
ATOM   1462  HE2 LYS A  93      -3.780 -16.128 -19.265  1.00 13.11           H  
ATOM   1463  HE3 LYS A  93      -4.860 -17.458 -18.855  1.00 34.00           H  
ATOM   1464  HZ1 LYS A  93      -4.106 -16.322 -16.890  1.00 72.51           H  
ATOM   1465  HZ2 LYS A  93      -2.489 -16.592 -17.288  1.00 45.51           H  
ATOM   1466  HZ3 LYS A  93      -3.490 -17.898 -16.895  1.00 55.02           H  
ATOM   1467  N   GLU A  94       1.542 -15.274 -17.762  1.00 13.12           N  
ATOM   1468  CA  GLU A  94       1.567 -13.845 -17.420  1.00 42.53           C  
ATOM   1469  C   GLU A  94       0.797 -13.055 -18.495  1.00 33.13           C  
ATOM   1470  O   GLU A  94       0.898 -13.368 -19.684  1.00 42.54           O  
ATOM   1471  CB  GLU A  94       3.051 -13.368 -17.300  1.00  1.43           C  
ATOM   1472  CG  GLU A  94       3.258 -11.861 -17.012  1.00 71.34           C  
ATOM   1473  CD  GLU A  94       2.585 -11.372 -15.716  1.00 24.42           C  
ATOM   1474  OE1 GLU A  94       3.024 -11.779 -14.617  1.00 31.01           O  
ATOM   1475  OE2 GLU A  94       1.611 -10.585 -15.794  1.00 64.12           O  
ATOM   1476  H   GLU A  94       2.350 -15.670 -18.149  1.00 75.33           H  
ATOM   1477  HA  GLU A  94       1.076 -13.715 -16.453  1.00  5.45           H  
ATOM   1478  HB2 GLU A  94       3.531 -13.926 -16.500  1.00 32.13           H  
ATOM   1479  HB3 GLU A  94       3.564 -13.606 -18.226  1.00 32.50           H  
ATOM   1480  HG2 GLU A  94       4.326 -11.662 -16.942  1.00 12.22           H  
ATOM   1481  HG3 GLU A  94       2.863 -11.301 -17.856  1.00 45.23           H  
ATOM   1482  N   GLY A  95       0.010 -12.054 -18.053  1.00 15.04           N  
ATOM   1483  CA  GLY A  95      -0.760 -11.195 -18.951  1.00 45.14           C  
ATOM   1484  C   GLY A  95       0.162 -10.383 -19.856  1.00 31.32           C  
ATOM   1485  O   GLY A  95       0.820  -9.451 -19.381  1.00 32.33           O  
ATOM   1486  H   GLY A  95      -0.022 -11.879 -17.094  1.00  0.52           H  
ATOM   1487  HA2 GLY A  95      -1.442 -11.796 -19.548  1.00 30.24           H  
ATOM   1488  HA3 GLY A  95      -1.346 -10.510 -18.346  1.00  1.24           H  
ATOM   1489  N   GLU A  96       0.255 -10.801 -21.133  1.00 64.52           N  
ATOM   1490  CA  GLU A  96       1.116 -10.182 -22.156  1.00 40.15           C  
ATOM   1491  C   GLU A  96       0.649  -8.737 -22.488  1.00 61.21           C  
ATOM   1492  O   GLU A  96      -0.098  -8.510 -23.446  1.00 55.25           O  
ATOM   1493  CB  GLU A  96       1.183 -11.097 -23.425  1.00 34.15           C  
ATOM   1494  CG  GLU A  96      -0.188 -11.571 -23.976  1.00  4.52           C  
ATOM   1495  CD  GLU A  96      -0.084 -12.237 -25.358  1.00 25.21           C  
ATOM   1496  OE1 GLU A  96       0.226 -13.442 -25.428  1.00 61.30           O  
ATOM   1497  OE2 GLU A  96      -0.299 -11.555 -26.386  1.00 64.35           O  
ATOM   1498  H   GLU A  96      -0.278 -11.579 -21.390  1.00 11.41           H  
ATOM   1499  HA  GLU A  96       2.119 -10.120 -21.735  1.00 22.33           H  
ATOM   1500  HB2 GLU A  96       1.701 -10.559 -24.215  1.00 64.31           H  
ATOM   1501  HB3 GLU A  96       1.768 -11.980 -23.180  1.00 15.20           H  
ATOM   1502  HG2 GLU A  96      -0.615 -12.286 -23.274  1.00 53.31           H  
ATOM   1503  HG3 GLU A  96      -0.854 -10.716 -24.042  1.00 43.24           H  
ATOM   1504  N   SER A  97       1.088  -7.780 -21.634  1.00 61.43           N  
ATOM   1505  CA  SER A  97       0.730  -6.351 -21.717  1.00 31.14           C  
ATOM   1506  C   SER A  97      -0.803  -6.141 -21.595  1.00 41.25           C  
ATOM   1507  O   SER A  97      -1.520  -6.135 -22.607  1.00 63.43           O  
ATOM   1508  CB  SER A  97       1.281  -5.705 -23.019  1.00 52.41           C  
ATOM   1509  OG  SER A  97       2.691  -5.826 -23.111  1.00 22.22           O  
ATOM   1510  H   SER A  97       1.684  -8.060 -20.906  1.00 32.43           H  
ATOM   1511  HA  SER A  97       1.202  -5.867 -20.868  1.00 74.04           H  
ATOM   1512  HB2 SER A  97       0.845  -6.192 -23.880  1.00 74.54           H  
ATOM   1513  HB3 SER A  97       1.027  -4.652 -23.038  1.00 70.35           H  
ATOM   1514  HG  SER A  97       3.031  -5.112 -23.667  1.00 64.40           H  
ATOM   1515  N   ILE A  98      -1.307  -6.010 -20.347  1.00 51.23           N  
ATOM   1516  CA  ILE A  98      -2.747  -5.772 -20.090  1.00 74.31           C  
ATOM   1517  C   ILE A  98      -3.075  -4.294 -20.434  1.00 11.15           C  
ATOM   1518  O   ILE A  98      -3.021  -3.402 -19.574  1.00 44.40           O  
ATOM   1519  CB  ILE A  98      -3.208  -6.115 -18.602  1.00 20.43           C  
ATOM   1520  CG1 ILE A  98      -2.799  -7.569 -18.158  1.00  5.15           C  
ATOM   1521  CG2 ILE A  98      -4.743  -5.929 -18.445  1.00 11.10           C  
ATOM   1522  CD1 ILE A  98      -1.369  -7.713 -17.661  1.00  2.24           C  
ATOM   1523  H   ILE A  98      -0.695  -6.064 -19.589  1.00 72.03           H  
ATOM   1524  HA  ILE A  98      -3.312  -6.415 -20.767  1.00 63.24           H  
ATOM   1525  HB  ILE A  98      -2.727  -5.399 -17.937  1.00 13.53           H  
ATOM   1526 HG12 ILE A  98      -3.441  -7.895 -17.347  1.00 64.31           H  
ATOM   1527 HG13 ILE A  98      -2.926  -8.249 -18.990  1.00 44.22           H  
ATOM   1528 HG21 ILE A  98      -5.268  -6.603 -19.112  1.00 13.52           H  
ATOM   1529 HG22 ILE A  98      -5.017  -4.908 -18.686  1.00 32.32           H  
ATOM   1530 HG23 ILE A  98      -5.034  -6.138 -17.423  1.00 34.42           H  
ATOM   1531 HD11 ILE A  98      -0.679  -7.469 -18.456  1.00 12.23           H  
ATOM   1532 HD12 ILE A  98      -1.199  -8.733 -17.342  1.00 63.51           H  
ATOM   1533 HD13 ILE A  98      -1.202  -7.047 -16.824  1.00  1.43           H  
ATOM   1534  N   LEU A  99      -3.348  -4.050 -21.726  1.00 25.22           N  
ATOM   1535  CA  LEU A  99      -3.610  -2.702 -22.256  1.00  3.23           C  
ATOM   1536  C   LEU A  99      -5.102  -2.367 -22.115  1.00 53.10           C  
ATOM   1537  O   LEU A  99      -5.918  -2.725 -22.972  1.00 21.24           O  
ATOM   1538  CB  LEU A  99      -3.152  -2.609 -23.741  1.00 43.51           C  
ATOM   1539  CG  LEU A  99      -1.633  -2.858 -24.007  1.00 30.43           C  
ATOM   1540  CD1 LEU A  99      -1.311  -2.816 -25.518  1.00 14.11           C  
ATOM   1541  CD2 LEU A  99      -0.760  -1.860 -23.216  1.00 24.44           C  
ATOM   1542  H   LEU A  99      -3.373  -4.808 -22.349  1.00 13.52           H  
ATOM   1543  HA  LEU A  99      -3.033  -1.989 -21.670  1.00 33.51           H  
ATOM   1544  HB2 LEU A  99      -3.723  -3.334 -24.315  1.00 55.32           H  
ATOM   1545  HB3 LEU A  99      -3.402  -1.618 -24.112  1.00 62.13           H  
ATOM   1546  HG  LEU A  99      -1.378  -3.855 -23.658  1.00 74.54           H  
ATOM   1547 HD11 LEU A  99      -1.891  -3.573 -26.031  1.00 34.43           H  
ATOM   1548 HD12 LEU A  99      -0.260  -3.017 -25.674  1.00 35.13           H  
ATOM   1549 HD13 LEU A  99      -1.556  -1.842 -25.926  1.00  0.31           H  
ATOM   1550 HD21 LEU A  99      -0.929  -1.998 -22.155  1.00 40.21           H  
ATOM   1551 HD22 LEU A  99      -1.011  -0.843 -23.491  1.00 61.11           H  
ATOM   1552 HD23 LEU A  99       0.285  -2.041 -23.432  1.00 55.24           H  
ATOM   1553  N   GLU A 100      -5.456  -1.729 -20.998  1.00  4.30           N  
ATOM   1554  CA  GLU A 100      -6.842  -1.329 -20.715  1.00 42.32           C  
ATOM   1555  C   GLU A 100      -7.101   0.067 -21.330  1.00  5.25           C  
ATOM   1556  O   GLU A 100      -6.797   1.083 -20.675  1.00 14.44           O  
ATOM   1557  CB  GLU A 100      -7.107  -1.355 -19.180  1.00 73.43           C  
ATOM   1558  CG  GLU A 100      -6.939  -2.744 -18.532  1.00 71.22           C  
ATOM   1559  CD  GLU A 100      -7.373  -2.787 -17.053  1.00 71.02           C  
ATOM   1560  OE1 GLU A 100      -8.562  -3.069 -16.775  1.00 33.45           O  
ATOM   1561  OE2 GLU A 100      -6.532  -2.535 -16.160  1.00 40.10           O  
ATOM   1562  OXT GLU A 100      -7.560   0.139 -22.490  1.00 38.16           O  
ATOM   1563  H   GLU A 100      -4.760  -1.497 -20.351  1.00 64.20           H  
ATOM   1564  HA  GLU A 100      -7.509  -2.052 -21.189  1.00 14.23           H  
ATOM   1565  HB2 GLU A 100      -6.421  -0.667 -18.693  1.00 41.22           H  
ATOM   1566  HB3 GLU A 100      -8.122  -1.011 -19.000  1.00 63.32           H  
ATOM   1567  HG2 GLU A 100      -7.528  -3.469 -19.091  1.00 52.12           H  
ATOM   1568  HG3 GLU A 100      -5.895  -3.027 -18.599  1.00 15.00           H  
TER    1569      GLU A 100                                                      
ENDMDL                                                                          
MODEL        4                                                                  
ATOM      1  N   GLY A   1     -15.564 -10.706   7.297  1.00 14.43           N  
ATOM      2  CA  GLY A   1     -14.503 -11.294   6.448  1.00 54.12           C  
ATOM      3  C   GLY A   1     -13.427 -12.004   7.250  1.00 14.11           C  
ATOM      4  O   GLY A   1     -13.429 -11.972   8.485  1.00 31.41           O  
ATOM      5  H1  GLY A   1     -16.280 -10.246   6.705  1.00 37.76           H  
ATOM      6  H2  GLY A   1     -15.154 -10.000   7.942  1.00 37.76           H  
ATOM      7  H3  GLY A   1     -16.019 -11.449   7.865  1.00 37.76           H  
ATOM      8  HA2 GLY A   1     -14.956 -11.998   5.765  1.00  3.12           H  
ATOM      9  HA3 GLY A   1     -14.044 -10.498   5.874  1.00 45.54           H  
ATOM     10  N   GLY A   2     -12.498 -12.648   6.539  1.00 61.24           N  
ATOM     11  CA  GLY A   2     -11.392 -13.374   7.154  1.00  3.22           C  
ATOM     12  C   GLY A   2     -10.262 -13.562   6.176  1.00 63.24           C  
ATOM     13  O   GLY A   2      -9.096 -13.334   6.508  1.00 21.22           O
[truncated: 2,162,296 more chars]
