# Supplementary material for: Design of complicated all-α protein structures
Source: Nat Struct Mol Biol. 2024 Jan 4;31(2):275–82. doi: 10.1038/s41594-023-01147-9 (PMC11377298; doi:10.1038/s41594-023-01147-9)
Supplement: Supplementary file 9 — Statistical source data. [file 41594_2023_1147_MOESM9_ESM.xlsx]

## Sheet: loop length 1
# threshold: rho=30.3757387292406, delta=0.225037995869437
# dc = 0.0968065432118743
18.7521	0.0654934	1	TRUE
0.93859	0.0908721	1	TRUE
17.6755	0.0708122	2	TRUE
37.784	0.041475	4	TRUE
2.68251	0.0484618	2	TRUE
20.2645	0.0573312	4	TRUE
47.8714	0.0378543	4	TRUE
6.30718	0.0693019	4	TRUE
39.2805	0.0324291	2	TRUE
74.2622	0.016592	4	FALSE
65.0359	0.0277402	4	FALSE
5.7928	0.0629793	2	TRUE
32.7549	0.0466942	4	TRUE
31.521	0.0335247	2	TRUE
41.7681	0.0221307	2	TRUE
12.5521	0.0424901	1	TRUE
43.3345	0.0510087	4	TRUE
32.6951	0.0424488	2	TRUE
0.740565	0.0611073	4	TRUE
21.8091	0.0513589	4	TRUE
51.2408	0.0363162	4	TRUE
51.6689	0.0283694	2	TRUE
59.4136	0.0346758	4	FALSE
22.7148	0.0473079	4	TRUE
16.838	0.0606396	4	TRUE
17.8222	0.0358752	2	TRUE
8.64204	0.0667547	1	TRUE
55.3776	0.0419094	4	TRUE
19.7248	0.0627567	1	TRUE
41.4486	0.0345032	4	TRUE
8.22262	0.110042	4	TRUE
0.900492	0.216798	4	TRUE
32.0702	0.0405158	3	FALSE
43.7349	0.0517779	4	TRUE
76.4335	0.0665819	4	FALSE
19.2677	0.0522791	4	TRUE
40.5831	0.0472009	4	TRUE
0.449009	0.0876113	4	TRUE
12.8907	0.057239	4	TRUE
37.0412	0.0451373	2	TRUE
10.4142	0.0486925	3	FALSE
4.71653	0.101397	4	TRUE
12.1179	0.0604745	3	FALSE
3.9763	0.0767395	2	TRUE
35.8351	0.0407315	2	TRUE
53.9777	0.0410517	4	TRUE
0.430569	0.13944	2	TRUE
25.6721	0.0489781	3	FALSE
43.4279	0.0436818	2	TRUE
11.2401	0.0605726	4	TRUE
12.0258	0.0870384	4	TRUE
6.1631	0.0888906	4	TRUE
1.08361	0.0917942	2	TRUE
9.28027	0.0432967	1	TRUE
35.5578	0.0402533	4	TRUE
3.53464	0.0780717	1	TRUE
8.90361	0.0728097	4	TRUE
7.95717	0.0918828	4	TRUE
44.5425	0.0210054	2	TRUE
39.7156	0.0343548	2	TRUE
8.47671	0.069157	4	TRUE
17.7639	0.0451265	4	TRUE
28.9535	0.0487896	2	TRUE
7.58681	0.0807642	4	TRUE
11.9777	0.101109	2	TRUE
12.7626	0.0666997	1	TRUE
3.6241	0.0651922	2	TRUE
13.8695	0.0572599	4	TRUE
29.6114	0.032333	3	FALSE
14.3544	0.0315455	4	TRUE
13.6395	0.030717	1	TRUE
20.6074	0.0294733	3	FALSE
12.5105	0.0871722	4	TRUE
27.0445	0.0440391	3	FALSE
19.7253	0.0489996	4	TRUE
48.5658	0.0392117	2	TRUE
31.7861	0.0689973	2	TRUE
5.59937	0.102442	4	TRUE
17.5783	0.0587347	4	TRUE
35.5289	0.0584473	4	TRUE
6.73655	0.0508691	3	TRUE
15.2335	0.0831419	4	TRUE
62.051	0.0162387	4	FALSE
67.235	0.0520739	4	FALSE
7.5628	0.0537705	4	TRUE
27.8811	0.0361602	4	TRUE
13.4345	0.0597379	4	TRUE
17.0412	0.0681051	4	TRUE
0.24284	0.116959	3	TRUE
11.0912	0.0486157	4	TRUE
38.9754	0.0106046	4	TRUE
16.9834	0.0421235	1	TRUE
43.9782	0.0358511	2	TRUE
19.2353	0.0625536	1	TRUE
3.48607	0.0648976	1	TRUE
1.49935	0.136418	2	TRUE
38.4797	0.0405784	4	TRUE
40.7864	0.032595	2	TRUE
55.0635	0.0289332	2	TRUE
44.948	0.044379	4	TRUE
4.30724	0.108133	4	TRUE
26.9854	0.0454997	1	FALSE
14.609	0.0517359	4	TRUE
6.21205	0.0610662	4	TRUE
6.74981	0.109182	4	TRUE
27.4434	0.0550785	4	TRUE
47.8913	0.0236903	2	TRUE
74.9034	0.0320512	4	FALSE
6.59343	0.0876275	4	TRUE
28.2027	0.0605641	4	TRUE
23.7821	0.0574336	2	TRUE
30.2403	0.0455413	3	FALSE
0.000203813	0.301705	1	TRUE
68.5127	0.0307674	4	FALSE
4.80984	0.0510923	3	TRUE
8.8184	0.0448824	1	TRUE
31.3692	0.0546956	4	TRUE
71.2696	0.0306524	4	FALSE
13.0924	0.0503694	1	TRUE
1.21975	0.114056	2	TRUE
32.097	0.046728	4	TRUE
12.1569	0.0931905	1	TRUE
17.2727	0.0466478	4	TRUE
40.6688	0.0335008	4	TRUE
48.6844	0.033877	2	TRUE
33.6055	0.0375566	1	FALSE
12.5167	0.0695905	3	FALSE
11.6824	0.0906097	4	TRUE
0.838609	0.125741	2	TRUE
32.5237	0.0555363	4	TRUE
34.1644	0.0323393	4	TRUE
53.6732	0.0523171	4	TRUE
54.7494	0.0448948	4	TRUE
32.8993	0.0468619	4	TRUE
2.89755	0.100038	4	TRUE
1.03959	0.143395	1	TRUE
33.7779	0.0565427	2	TRUE
39.6457	0.0459709	4	TRUE
32.2068	0.0330081	4	TRUE
6.9388	0.0536736	4	TRUE
48.7571	0.0432783	4	TRUE
19.0437	0.0736078	4	TRUE
23.3233	0.0412653	3	FALSE
28.565	0.0459438	1	FALSE
3.6386	0.0616384	2	TRUE
14.1213	0.0789842	2	TRUE
15.543	0.0370961	4	TRUE
13.0383	0.084429	4	TRUE
50.2587	0.0425416	4	TRUE
17.8923	0.0554544	1	TRUE
67.3065	0.0357751	4	FALSE
25.067	0.0407425	1	FALSE
2.1174	0.0847785	4	TRUE
14.6691	0.075651	1	TRUE
6.20151	0.0994025	4	TRUE
10.901	0.0470712	4	TRUE
36.4966	0.041626	4	TRUE
5.42254	0.0495534	2	TRUE
17.004	0.0731383	4	TRUE
31.9986	0.022957	3	FALSE
19.0009	0.0592136	4	TRUE
4.21641	0.0805466	2	TRUE
26.4647	0.0521787	1	FALSE
47.6565	0.0260814	4	TRUE
35.276	0.0350396	4	TRUE
25.5324	0.0624823	1	FALSE
12.1708	0.0500489	2	TRUE
75.9297	0.0344885	4	FALSE
11.9535	0.0472799	1	TRUE
47.6347	0.0353874	2	TRUE
34.045	0.0601155	1	FALSE
60.1009	0.0419864	4	FALSE
44.6503	0.0371312	2	TRUE
18.6716	0.0424449	4	TRUE
38.0933	0.024807	2	TRUE
46.3699	0.0531361	4	TRUE
35.8626	0.0414657	4	TRUE
43.4192	0.046676	4	TRUE
60.4647	0.0339704	4	FALSE
0.469149	0.190072	4	TRUE
12.0523	0.0626454	1	TRUE
69.603	0.0417223	4	FALSE
1.21894	0.130135	2	TRUE
43.8026	0.0477283	4	TRUE
18.4	0.0502143	4	TRUE
55.3086	0.0264619	2	TRUE
58.6121	0.0286861	2	FALSE
2.81677	0.0744545	1	TRUE
6.06683	0.0799317	1	TRUE
7.86273	0.0754547	1	TRUE
15.0305	0.0615686	1	TRUE
0.496379	0.14065	2	TRUE
2.41687	0.107835	1	TRUE
32.4471	0.0561882	2	TRUE
70.3203	0.0385661	4	FALSE
36.2161	0.0498345	2	TRUE
0.38657	0.173774	2	TRUE
48.3272	0.023363	3	FALSE
16.4915	0.0844819	4	TRUE
3.38551	0.0885348	4	TRUE
54.3712	0.0393636	4	TRUE
10.2723	0.0603779	4	TRUE
55.83	0.0192962	2	TRUE
25.1466	0.0591112	4	TRUE
16.616	0.06463	4	TRUE
23.7536	0.0396819	4	TRUE
21.8016	0.0554852	4	TRUE
20.9505	0.0509612	4	TRUE
83.3518	0.024783	4	FALSE
58.4835	0.0387323	4	FALSE
70.0923	0.0341494	4	FALSE
54.5782	0.0519513	4	TRUE
45.1517	0.0371269	2	TRUE
18.6652	0.0378455	2	TRUE
20.8077	0.0709645	4	TRUE
31.6867	0.0339986	4	TRUE
22.76	0.0379881	2	TRUE
6.98918	0.0711701	4	TRUE
45.6904	0.0625651	4	TRUE
17.5811	0.0601764	4	TRUE
13.0815	0.0419339	1	TRUE
5.37582	0.0717266	1	TRUE
74.7171	0.034333	4	FALSE
11.6877	0.058224	2	TRUE
43.1444	0.0438839	2	TRUE
16.0199	0.0541681	4	TRUE
24.7911	0.0578257	2	TRUE
41.6926	0.0339156	2	TRUE
12.0158	0.0404997	4	TRUE
15.9084	0.0648019	3	FALSE
0.109748	0.158262	1	TRUE
4.70823	0.0653097	2	TRUE
26.7142	0.031308	4	TRUE
3.97773	0.0580254	2	TRUE
0.771741	0.119544	1	TRUE
8.36666	0.0825379	1	TRUE
30.8932	0.0476717	1	FALSE
44.8044	0.0466961	4	TRUE
3.18497	0.0688557	2	TRUE
3.88086	0.0665613	2	TRUE
18.9055	0.0632541	4	TRUE
9.73679	0.0459887	4	TRUE
39.8059	0.0349914	2	TRUE
65.8497	0.026492	2	FALSE
0.0266316	0.207478	4	TRUE
32.4941	0.0285077	2	TRUE
55.6532	0.0455624	4	TRUE
9.04787	0.0654822	4	TRUE
32.0653	0.0478	2	TRUE
13.9364	0.0586304	2	TRUE
6.18688	0.0538699	4	TRUE
32.5884	0.0709644	2	TRUE
9.99861	0.0868742	4	TRUE
69.3073	0.0483867	4	FALSE
1.39601	0.107752	2	TRUE
8.89462	0.0339982	3	FALSE
11.9694	0.0428221	1	TRUE
2.14839	0.122233	1	TRUE
10.9444	0.0776702	4	TRUE
24.3661	0.0499753	4	TRUE
18.1401	0.0463342	1	TRUE
3.85032	0.0755513	2	TRUE
68.7648	0.0409434	4	FALSE
56.6851	0.0386245	4	TRUE
41.7824	0.0531141	4	TRUE
54.3135	0.0136826	4	TRUE
17.4665	0.0714785	4	TRUE
40.3927	0.0592552	4	TRUE
15.2044	0.0793152	3	FALSE
60.5232	0.0378803	2	FALSE
18.8752	0.0587258	2	TRUE
12.8204	0.0475187	4	TRUE
1.77231	0.113774	2	TRUE
15.5427	0.0490495	1	TRUE
3.34092	0.0626289	1	TRUE
1.35844	0.108566	2	TRUE
18.4324	0.106253	4	TRUE
7.96805	0.0613146	4	TRUE
18.5615	0.0602339	1	TRUE
28.2982	0.0561909	4	TRUE
30.5366	0.0459034	1	FALSE
58.6884	0.0359889	2	FALSE
5.47421	0.0850312	4	TRUE
21.9717	0.0376308	4	TRUE
6.92293	0.0931669	4	TRUE
0.420244	0.145055	1	TRUE
39.5315	0.0375331	2	TRUE
67.4867	0.015043	2	FALSE
2.4458	0.100829	4	TRUE
5.99854	0.0433515	4	TRUE
1.26574	0.0863232	4	TRUE
36.6714	0.03844	3	FALSE
8.99513	0.0550231	4	TRUE
27.8526	0.0589141	2	TRUE
17.2591	0.0406615	4	TRUE
19.9515	0.036888	4	TRUE
48.044	0.0528339	4	TRUE
8.61861	0.0649092	2	TRUE
8.85828	0.0788914	4	TRUE
16.2285	0.073074	1	TRUE
29.9204	0.0468482	3	FALSE
5.2147	0.0725179	3	TRUE
31.6285	0.0478316	4	TRUE
0.835033	0.159197	2	TRUE
36.9897	0.0578488	4	TRUE
34.597	0.037235	4	TRUE
0.0241619	0.217281	1	TRUE
77.216	0.0396657	4	FALSE
44.5715	0.0312111	2	TRUE
36.4964	0.0438164	2	TRUE
0.53818	0.2411	4	TRUE
18.3529	0.0534232	4	TRUE
47.5055	0.0304427	4	TRUE
21.9136	0.0520573	1	TRUE
7.1157	0.0971737	3	TRUE
27.3085	0.0346532	3	FALSE
38.1243	0.0432802	4	TRUE
35.9791	0.0484077	4	TRUE
44.9275	0.0448632	4	TRUE
1.04333	0.163968	1	TRUE
28.8517	0.042618	1	FALSE
11.0185	0.0681865	3	FALSE
5.71044	0.0568176	2	TRUE
19.9055	0.0307657	1	TRUE
17.8669	0.0752781	4	TRUE
75.7256	0.0284782	4	FALSE
18.8849	0.049852	4	TRUE
18.1351	0.0408216	3	FALSE
23.1618	0.0404621	1	TRUE
27.3681	0.0258548	4	TRUE
37.4004	0.0257604	3	FALSE
9.16044	0.0887783	2	TRUE
7.01965	0.0590576	1	TRUE
23.4259	0.0415306	1	TRUE
23.5391	0.0561987	1	TRUE
46.8844	0.0189806	3	FALSE
1.40811	0.0623392	2	TRUE
7.58856	0.0744462	4	TRUE
38.1571	0.0293817	4	TRUE
25.4157	0.0315668	1	FALSE
3.49634	0.119939	4	TRUE
10.2352	0.0682411	1	TRUE
20.7053	0.0369925	1	TRUE
7.47282	0.0788348	4	TRUE
5.19457	0.0549349	2	TRUE
65.1874	0.0365905	4	FALSE
32.2459	0.0628247	4	TRUE
38.4915	0.0455769	4	TRUE
1.2009	0.135781	4	TRUE
54.3812	0.0284322	2	TRUE
22.6231	0.0420034	1	TRUE
45.1549	0.0304968	3	FALSE
34.7299	0.0463425	2	TRUE
45.7674	0.03592	4	TRUE
4.45436	0.0876051	4	TRUE
35.2652	0.0519191	4	TRUE
7.97403	0.0949147	4	TRUE
27.875	0.0516932	4	TRUE
16.1984	0.0532689	1	TRUE
1.75112	0.12355	2	TRUE
1.41565	0.0567553	4	TRUE
14.9148	0.0632645	1	TRUE
6.36152	0.0672033	4	TRUE
39.147	0.054145	2	TRUE
30.0312	0.0396724	4	TRUE
0.587414	0.0988315	1	TRUE
31.7936	0.0356005	1	FALSE
7.49732	0.0677926	4	TRUE
6.67386	0.0691739	1	TRUE
57.9113	0.0339394	2	TRUE
4.35577	0.0531729	4	TRUE
9.88616	0.0552477	4	TRUE
3.83154	0.0921079	4	TRUE
8.35809	0.0700324	4	TRUE
2.83279	0.1065	4	TRUE
76.7603	0.0425071	4	FALSE
24.7927	0.0402387	4	TRUE
1.6554	0.111298	2	TRUE
57.5677	0.0426428	2	TRUE
5.25858	0.077611	1	TRUE
50.1158	0.035661	2	TRUE
29.9869	0.0301719	4	TRUE
41.1069	0.0420578	2	TRUE
27.2482	0.0489926	4	TRUE
39.7967	0.0161494	2	TRUE
5.39291	0.392629	2	TRUE
10.1673	0.111126	4	TRUE
30.8917	0.0596675	4	TRUE
24.8359	0.049106	2	TRUE
50.2946	0.0416099	4	TRUE
54.3963	0.0314553	2	TRUE
58.524	0.0325257	4	FALSE
25.2465	0.037429	3	FALSE
7.55542	0.0750243	4	TRUE
4.66396	0.266625	2	TRUE
80.3339	0.0330937	4	FALSE
6.63141	0.109883	2	TRUE
27.6193	0.0510929	1	FALSE
3.13853	0.116211	1	TRUE
15.2488	0.085016	4	TRUE
23.1265	0.0457689	4	TRUE
15.802	0.0894753	3	FALSE
14.9862	0.028961	3	FALSE
23.9548	0.0277311	1	TRUE
10.3579	0.0737756	4	TRUE
23.4997	0.0538621	4	TRUE
14.5319	0.0179218	3	FALSE
25.6151	0.0502237	1	FALSE
17.6021	0.0376862	1	TRUE
47.9355	0.01472	2	TRUE
6.13656	0.0593237	4	TRUE
8.09451	0.0466234	4	TRUE
16.5152	0.0736918	4	TRUE
23.458	0.0175246	2	TRUE
52.7773	0.0373059	2	TRUE
10.0413	0.0772054	1	TRUE
9.30934	0.0551942	3	FALSE
0.0379249	0.18933	4	TRUE
15.0106	0.0758209	1	TRUE
5.42123	0.0666124	1	TRUE
35.0557	0.0448921	4	TRUE
3.56463	0.0926654	4	TRUE
59.9216	0.0305055	4	FALSE
10.7224	0.0432139	3	FALSE
22.001	0.0385844	4	TRUE
0.117033	0.147155	2	TRUE
52.2057	0.032725	2	TRUE
33.2951	0.0544617	3	FALSE
21.9105	0.0407145	1	TRUE
6.40861	0.09982	4	TRUE
24.71	0.0372919	3	FALSE
38.9173	0.0244687	4	TRUE
22.9751	0.0567548	3	FALSE
36.6192	0.0154147	4	TRUE
17.8608	0.0354678	3	FALSE
0.227755	0.144668	1	TRUE
26.1809	0.0430105	3	FALSE
28.4122	0.021228	3	FALSE
43.5575	0.0207849	4	TRUE
20.3757	0.0551663	4	TRUE
28.6203	0.0586767	4	TRUE
3.24697	0.0725423	4	TRUE
6.19343	0.0852654	2	TRUE
21.8723	0.0493601	3	FALSE
23.4075	0.0516326	2	TRUE
6.77029	0.079962	4	TRUE
21.6908	0.0753536	4	TRUE
21.107	0.0666102	2	TRUE
19.0151	0.0452249	4	TRUE
4.98906	0.0736315	4	TRUE
9.63716	0.0489032	4	TRUE
0.629959	0.125079	2	TRUE
12.8885	0.0633893	4	TRUE
28.7699	0.0363069	4	TRUE
2.3653	0.130768	4	TRUE
0.124438	0.157407	2	TRUE
2.18541	0.0982485	2	TRUE
31.4202	0.0551276	4	TRUE
30.98	0.043162	4	TRUE
6.77779	0.0648577	1	TRUE
14.8909	0.0490499	4	TRUE
37.7714	0.0525713	4	TRUE
1.7689	0.0940315	4	TRUE
37.3231	0.0577169	4	TRUE
46.8111	0.0320163	2	TRUE
14.1888	0.0390536	4	TRUE
7.21905	0.0672264	4	TRUE
40.0147	0.0704747	4	TRUE
3.14362	0.12982	4	TRUE
45.8054	0.0346018	2	TRUE
38.2881	0.0309533	4	TRUE
8.7322	0.0814867	4	TRUE
24.8195	0.058088	3	FALSE
39.5926	0.0301196	4	TRUE
12.5213	0.0290859	3	FALSE
24.7532	0.066571	2	TRUE
9.15768	0.0944061	2	TRUE
54.854	0.0334702	2	TRUE
22.2552	0.0751094	1	TRUE
20.2927	0.0514614	4	TRUE
20.664	0.0772769	4	TRUE
11.8025	0.119976	4	TRUE
10.1639	0.085606	2	TRUE
53.8348	0.0611684	4	TRUE
8.19923	0.0850721	4	TRUE
39.0255	0.0471661	4	TRUE
27.5843	0.0621799	4	TRUE
24.9293	0.032486	4	TRUE
8.53976	0.0734049	3	FALSE
19.6906	0.060792	1	TRUE
46.3229	0.0496053	4	TRUE
7.09953	0.0534524	4	TRUE
33.4052	0.0401756	4	TRUE
0.330367	0.356355	3	TRUE
7.01178	0.0779405	4	TRUE
65.014	0.0466683	4	FALSE
53.7431	0.0188459	2	TRUE
6.08567	0.0886046	4	TRUE
54.1861	0.0341021	2	TRUE
68.6575	0.0320202	4	FALSE
47.2327	0.0329993	3	FALSE
7.80655	0.0486096	4	TRUE
0.00546513	0.231878	4	TRUE
32.4573	0.0417528	4	TRUE
2.03853	0.128262	1	TRUE
16.2579	0.0765715	4	TRUE
15.1029	0.0536358	2	TRUE
36.4408	0.031706	4	TRUE
9.7572	0.0763134	4	TRUE
20.033	0.0813277	4	TRUE
22.9317	0.0303815	1	TRUE
7.30429	0.0775915	4	TRUE
0.46693	0.117178	2	TRUE
25.1686	0.0596046	4	TRUE
0.119887	0.17211	2	TRUE
10.6528	0.0634841	2	TRUE
10.3212	0.354204	1	TRUE
21.0805	0.0743593	4	TRUE
18.3612	0.0231737	4	TRUE
27.6908	0.0541552	2	TRUE
1.67437	0.0915611	3	TRUE
35.4611	0.0353136	2	TRUE
23.5269	0.0669054	4	TRUE
6.27512	0.107243	4	TRUE
15.5733	0.0638912	3	FALSE
78.4214	0.0718872	4	FALSE
46.1197	0.0413299	4	TRUE
12.4896	0.0565454	3	FALSE
16.653	0.0503944	1	TRUE
3.86465	0.0539299	2	TRUE
29.4155	0.0399642	1	FALSE
7.35261	0.021128	1	TRUE
7.86508	0.0433603	4	TRUE
5.64656	0.0803214	1	TRUE
7.11228	0.0651098	1	TRUE
3.92506	0.039677	4	TRUE
2.34448	0.0530532	2	TRUE
2.76575	0.0616707	1	TRUE
9.01483	0.0737353	1	TRUE
26.896	0.0471029	4	TRUE
17.8495	0.0685995	4	TRUE
4.12294	0.089048	2	TRUE
7.27065	0.0709809	2	TRUE
11.7848	0.0915264	4	TRUE
18.4889	0.0741013	4	TRUE
55.8583	0.0244532	2	TRUE
4.2861	0.0656947	2	TRUE
66.8639	0.0469124	4	FALSE
62.9468	0.0404954	4	FALSE
55.3626	0.0544023	4	TRUE
73.7476	0.0415786	4	FALSE
5.52579	0.0480102	4	TRUE
73.2874	0.0416041	4	FALSE
44.701	0.0482278	2	TRUE
49.6512	0.0467276	4	TRUE
64.7587	0.0106368	2	FALSE
0.932157	0.120719	3	TRUE
4.89654	0.0912429	1	TRUE
81.1177	0.0204764	4	FALSE
60.4325	0.0334046	4	FALSE
20.8708	0.0510603	1	TRUE
41.9447	0.0234068	4	TRUE
66.9131	0.0483897	4	FALSE
37.8745	0.0427788	4	TRUE
45.1746	0.0381853	4	TRUE
11.8221	0.0446405	1	TRUE
0.957971	0.103458	2	TRUE
39.1368	0.0559048	4	TRUE
30.4376	0.0416687	2	TRUE
53.3172	0.0387079	2	TRUE
46.667	0.0382994	4	TRUE
6.51615	0.0898997	4	TRUE
11.9311	0.0460756	1	TRUE
9.95573	0.065301	1	TRUE
1.78475	0.129775	1	TRUE
0.113068	0.165313	2	TRUE
28.601	0.0266227	4	TRUE
32.4066	0.0461977	2	TRUE
13.546	0.0670682	1	TRUE
14.6414	0.025583	3	FALSE
5.32994	0.038372	4	TRUE
21.6706	0.0597422	1	TRUE
8.6067	0.0741169	3	FALSE
3.5985	0.0628592	2	TRUE
20.6972	0.0574214	3	FALSE
0.936988	0.123557	1	TRUE
12.7329	0.0798283	4	TRUE
53.0001	0.0386241	4	TRUE
1.15772	0.126824	4	TRUE
36.7922	0.0406945	3	FALSE
0.937531	0.122576	2	TRUE
0.22859	0.169262	2	TRUE
36.5811	0.04234	4	TRUE
8.13701	0.0913069	1	TRUE
6.61425	0.056838	3	TRUE
0.0230103	0.217983	2	TRUE
3.92349	0.0454572	2	TRUE
0.0619223	0.188909	2	TRUE
40.2154	0.0462264	2	TRUE
74.3362	0.023207	4	FALSE
55.5249	0.0535545	4	TRUE
59.8372	0.0359631	2	FALSE
39.3947	0.0540015	4	TRUE
27.2173	0.0482847	4	TRUE
40.128	0.0346171	2	TRUE
45.6729	0.0534019	4	TRUE
50.9641	0.029963	4	TRUE
16.945	0.0536324	4	TRUE
16.1424	0.0507601	4	TRUE
42.8987	0.0352294	2	TRUE
64.8138	0.0266106	2	FALSE
23.7852	0.0621251	4	TRUE
11.1377	0.0968854	2	TRUE
30.6374	0.028631	3	FALSE
17.9768	0.0576178	1	TRUE
21.5565	0.0652204	4	TRUE
28.1229	0.0371056	1	FALSE
9.47617	0.0448277	1	TRUE
6.38352	0.0714548	4	TRUE
26.8584	0.0199852	3	FALSE
22.3606	0.0315378	4	TRUE
25.3973	0.0568012	4	TRUE
63.1887	0.0291933	2	FALSE
20.9087	0.0690809	4	TRUE
1.26812	0.116348	2	TRUE
1.64948	0.11269	1	TRUE
0.123328	0.196011	2	TRUE
28.0597	0.0312984	2	TRUE
12.1069	0.0770414	4	TRUE
3.12417	0.142049	2	TRUE
49.7171	0.0238426	4	TRUE
39.984	0.0458246	4	TRUE
15.572	0.0766876	3	FALSE
3.02373	0.09532	1	TRUE
34.9277	0.0433611	4	TRUE
17.3858	0.0430782	1	TRUE
5.92429	0.0611105	4	TRUE
37.2984	0.0485373	4	TRUE
23.8356	0.0486729	4	TRUE
5.2871	0.0549819	1	TRUE
23.6349	0.0449375	2	TRUE
29.9961	0.0454543	4	TRUE
48.7695	0.0294308	4	TRUE
45.9458	0.0433434	2	TRUE
15.9671	0.0716683	4	TRUE
40.3831	0.0324997	4	TRUE
4.7985	0.0358282	4	TRUE
15.2565	0.0543364	1	TRUE
83.935	0.0350661	4	FALSE
74.343	0.0333507	4	FALSE
56.1829	0.0391204	4	TRUE
15.0247	0.0891215	1	TRUE
37.2376	0.0407033	2	TRUE
14.9217	0.0561602	1	TRUE
1.13011	0.116748	2	TRUE
4.59806	0.091339	4	TRUE
39.4921	0.0339818	3	FALSE
20.7193	0.0443506	3	FALSE
53.2686	0.0354086	4	TRUE
34.0295	0.0255993	4	TRUE
15.2441	0.0597294	4	TRUE
58.982	0.0322363	4	FALSE
15.097	0.0789228	1	TRUE
14.0519	0.051346	4	TRUE
25.719	0.0588438	3	FALSE
47.3215	0.0341001	2	TRUE
42.9205	0.0205989	2	TRUE
14.1169	0.0332465	2	TRUE
46.654	0.0344007	2	TRUE
19.4405	0.0755035	1	TRUE
48.6655	0.0359784	2	TRUE
21.9245	0.066386	4	TRUE
30.6076	0.0509379	4	TRUE
63.2928	0.0509624	4	FALSE
57.5924	0.0426941	4	TRUE
32.9323	0.0370079	3	FALSE
18.4154	0.0591592	4	TRUE
22.8057	0.0517727	4	TRUE
37.0266	0.0239853	4	TRUE
0.827557	0.118846	4	TRUE
30.2998	0.0698772	4	TRUE
0.179486	0.130492	3	TRUE
4.09406	0.0522701	2	TRUE
2.98315	0.075104	2	TRUE
9.86354	0.074828	1	TRUE
17.8798	0.0600444	4	TRUE
24.1597	0.033447	3	FALSE
2.0247	0.0403381	2	TRUE
17.2469	0.0669061	4	TRUE
11.7049	0.0524162	3	FALSE
2.4927	0.0835028	2	TRUE
10.6182	0.0441654	3	FALSE
26.2335	0.0439289	4	TRUE
11.0287	0.0718817	4	TRUE
43.4191	0.0232743	2	TRUE
0.404919	0.14134	3	TRUE
11.3407	0.0799298	1	TRUE
5.82429	0.116169	4	TRUE
26.3938	0.0378983	4	TRUE
21.0994	0.0570176	4	TRUE
51.9024	0.0584183	4	TRUE
39.8454	0.044829	4	TRUE
3.57729	0.0762198	2	TRUE
0.107109	0.153907	2	TRUE
45.4493	0.0893814	4	TRUE
25.0025	0.0560152	4	TRUE
14.1887	0.0671673	1	TRUE
22.3848	0.0627873	4	TRUE
47.5567	0.058907	4	TRUE
28.8262	0.0347512	4	TRUE
54.0604	0.0575474	4	TRUE
24.4601	0.0572048	4	TRUE
3.24078	0.101925	4	TRUE
46.3928	0.0393129	2	TRUE
1.89995	0.128203	1	TRUE
31.0317	0.0631438	2	TRUE
67.2589	0.0277918	2	FALSE
40.7142	0.0316594	4	TRUE
10.1959	0.0391927	1	TRUE
67.6788	0.0404471	4	FALSE
2.16927	0.11615	4	TRUE
61.9906	0.0665068	4	FALSE
1.17857	0.134323	1	TRUE
2.70867	0.0810793	4	TRUE
13.468	0.0761289	1	TRUE
0.369732	0.152162	3	TRUE
5.36332	0.091924	4	TRUE
51.5266	0.0321211	2	TRUE
36.9644	0.035625	4	TRUE
15.2026	0.0767298	4	TRUE
15.6251	0.0707215	4	TRUE
2.13106	0.0758179	4	TRUE
35.0102	0.0344485	2	TRUE
38.1397	0.0271888	4	TRUE
27.7598	0.059312	4	TRUE
13.0703	0.0700523	1	TRUE
45.0603	0.0426987	4	TRUE
43.8213	0.0314768	2	TRUE
48.5302	0.0258588	2	TRUE
8.15409	0.0725328	3	FALSE
6.06795	0.0941125	4	TRUE
77.5636	0.0537808	4	FALSE
57.3551	0.0370838	2	TRUE
32.2414	0.0612449	4	TRUE
17.4802	0.0598065	4	TRUE
14.6689	0.0567546	4	TRUE
56.9105	0.0489186	4	TRUE
54.2604	0.0200154	4	TRUE
7.31514	0.0662178	3	FALSE
57.1568	0.0307561	2	TRUE
7.10212	0.0738141	1	TRUE
11.1548	0.0625451	1	TRUE
12.344	0.0611564	4	TRUE
0.16572	0.17999	3	TRUE
60.6597	0.0515448	4	FALSE
23.9369	0.0325054	2	TRUE
43.6249	0.0282748	3	FALSE
71.7946	0.0460513	4	FALSE
7.95166	0.073693	3	FALSE
27.2851	0.0446659	3	FALSE
32.9949	0.0591847	2	TRUE
68.8166	0.0375183	4	FALSE
53.8167	0.0645835	4	TRUE
38.243	0.0395236	4	TRUE
11.4002	0.0763905	4	TRUE
12.6713	0.0620999	4	TRUE
20.3175	0.0587111	4	TRUE
66.1547	0.0133279	2	FALSE
33.0121	0.0439304	2	TRUE
31.064	0.0684672	4	TRUE
37.8989	0.0410586	4	TRUE
8.32696	0.0662314	4	TRUE
75.3255	0.041661	4	FALSE
18.551	0.0386206	2	TRUE
6.85811	0.0660038	2	TRUE
36.0709	0.0253123	3	FALSE
13.2396	0.0533621	4	TRUE
25.3129	0.0496312	4	TRUE
29.502	0.0415396	2	TRUE
55.9721	0.0422605	2	TRUE
11.5783	0.083042	4	TRUE
0.928101	0.120498	2	TRUE
5.10442	0.0699224	4	TRUE
10.2444	0.0659217	4	TRUE
17.7508	0.0696555	4	TRUE
18.465	0.0460806	1	TRUE
33.9168	0.0220431	4	TRUE
2.41945	0.0907569	4	TRUE
20.8501	0.0616038	1	TRUE
2.60355	0.0934784	4	TRUE
1.60424	0.0783188	4	TRUE
66.5041	0.011115	2	FALSE
11.0834	0.0619194	4	TRUE
31.7892	0.0544184	4	TRUE
21.1294	0.077254	4	TRUE
3.91995	0.0587324	4	TRUE
31.548	0.0359456	3	FALSE
21.4669	0.0525551	4	TRUE
37.3881	0.0327158	2	TRUE
2.19955	0.061235	2	TRUE
20.9143	0.0527134	1	TRUE
31.9213	0.0655785	3	FALSE
4.20374	0.0781405	4	TRUE
22.1546	0.0389626	2	TRUE
61.2252	0.0213938	2	FALSE
41.0126	0.0469327	4	TRUE
11.9616	0.0723464	4	TRUE
13.1638	0.0746112	2	TRUE
1.52106	0.0997708	1	TRUE
35.0486	0.0374793	2	TRUE
28.0496	0.0397471	3	FALSE
27.0219	0.0392094	2	TRUE
9.69837	0.0531363	1	TRUE
48.6473	0.0235106	4	TRUE
67.4949	0.0246481	4	FALSE
44.8889	0.0230103	3	FALSE
20.8734	0.0309598	1	TRUE
23.1041	0.0389784	4	TRUE
2.98346	0.0702404	2	TRUE
61.263	0.0354796	2	FALSE
52.3871	0.0438644	2	TRUE
18.2084	0.0631838	2	TRUE
4.42078	0.0717704	1	TRUE
66.4137	0.018542	4	FALSE
3.17465	0.0921265	4	TRUE
3.28256	0.0838694	4	TRUE
20.6711	0.0424159	1	TRUE
39.2955	0.0206406	2	TRUE
37.7132	0.0720394	4	TRUE
20.5939	0.0554058	1	TRUE
3.51709	0.104083	4	TRUE
42.769	0.0602073	2	TRUE
14.3963	0.0464591	1	TRUE
15.6339	0.0399282	1	TRUE
13.8685	0.0658139	4	TRUE
44.4335	0.028696	2	TRUE
47.9598	0.0177787	4	TRUE
12.1162	0.0793105	4	TRUE
40.5853	0.0199548	4	TRUE
30.8343	0.0533753	4	TRUE
17.415	0.0608027	4	TRUE
21.5974	0.0738024	4	TRUE
7.94089	0.0424935	1	TRUE
15.2182	0.0552575	1	TRUE
13.8856	0.0655818	3	FALSE
8.30514	0.0265004	1	TRUE
4.22847	0.118699	4	TRUE
41.021	0.0447145	2	TRUE
4.24358	0.0695281	2	TRUE
3.0147	0.0568631	4	TRUE
6.64168	0.0532947	1	TRUE
40.0346	0.0374575	3	FALSE
26.714	0.0438487	3	FALSE
39.375	0.0424504	2	TRUE
55.3657	0.0260388	2	TRUE
54.5848	0.0315231	4	TRUE
6.85426	0.0841491	4	TRUE
4.06653	0.0715375	1	TRUE
2.71998	0.0730454	4	TRUE
16.2841	0.0620772	4	TRUE
13.2824	0.0640468	2	TRUE
13.357	0.0797199	4	TRUE
45.9021	0.0431107	4	TRUE
4.14453	0.0650195	2	TRUE
3.94311	0.0804135	3	TRUE
24.4263	0.0554883	1	FALSE
25.0492	0.0638574	1	FALSE
50.5846	0.0389901	2	TRUE
74.0573	0.025179	4	FALSE
42.4731	0.0625278	4	TRUE
40.5435	0.0411931	4	TRUE
79.113	0.0516973	4	FALSE
6.27611	0.0324879	2	TRUE
36.7832	0.0657409	2	TRUE
19.9423	0.0726472	4	TRUE
13.7141	0.0557012	1	TRUE
22.4107	0.0656734	4	TRUE
23.3861	0.040319	1	TRUE
1.04344	0.0691237	4	TRUE
4.36732	0.0635124	4	TRUE
61.476	0.0265764	4	FALSE
28.7914	0.0607055	2	TRUE
7.93328	0.0613278	4	TRUE
34.6118	0.0603733	2	TRUE
43.1721	0.0502643	2	TRUE
0.219317	0.126271	2	TRUE
3.06252	0.0915819	2	TRUE
11.2168	0.0773204	2	TRUE
22.2338	0.0565295	4	TRUE
37.2604	0.0435821	4	TRUE
27.5	0.0425208	4	TRUE
32.9053	0.0276412	3	FALSE
4.49933	0.0845382	1	TRUE
21.2091	0.0641912	2	TRUE
42.4775	0.0361553	2	TRUE
10.3513	0.0932467	4	TRUE
36.7843	0.0512335	2	TRUE
16.1051	0.0576602	2	TRUE
6.80711	0.0932387	4	TRUE
1.03745	0.0713711	2	TRUE
7.98346	0.0832973	1	TRUE
2.75448	0.100883	4	TRUE
26.7423	0.0480228	2	TRUE
16.2776	0.0685824	1	TRUE
65.8578	0.0326022	2	FALSE
7.72754	0.0967342	1	TRUE
61.3227	0.0288702	4	FALSE
28.3559	0.0435253	4	TRUE
42.2625	0.0547505	2	TRUE
6.44379	0.0732522	2	TRUE
25.1751	0.0655711	4	TRUE
7.38707	0.0522913	1	TRUE
36.1645	0.0354488	2	TRUE
47.3491	0.0449406	4	TRUE
1.53421	0.100447	3	TRUE
3.54056	0.0958117	4	TRUE
49.3985	0.045646	4	TRUE
4.11576	0.0530964	4	TRUE
38.0657	0.0258774	2	TRUE
1.35914	0.112011	4	TRUE
9.71695	0.0690544	4	TRUE
0.588296	0.101162	3	TRUE
4.54519	0.0598003	1	TRUE
31.1257	0.0580285	4	TRUE
21.3728	0.0456027	3	FALSE
45.9181	0.0298315	2	TRUE
51.8845	0.0428348	4	TRUE
8.64549	0.0641379	4	TRUE
44.1963	0.0501424	4	TRUE
78.6461	0.0386181	4	FALSE
15.4957	0.0703508	4	TRUE
19.6203	0.0153796	1	TRUE
0.617387	0.0933225	2	TRUE
29.1831	0.0359316	1	FALSE
0.479743	0.106564	4	TRUE
49.4957	0.0399606	4	TRUE
29.3632	0.047616	4	TRUE
28.0217	0.0378732	1	FALSE
25.1719	0.0601261	1	FALSE
22.5879	0.0379533	1	TRUE
46.5254	0.0445593	4	TRUE
51.8702	0.0435023	4	TRUE
3.83731	0.11908	1	TRUE
15.8384	0.0892694	4	TRUE
2.38508	0.112462	1	TRUE
16.5776	0.0645374	1	TRUE
30.723	0.0249505	4	TRUE
74.8822	0.0326636	4	FALSE
29.2562	0.0339607	3	FALSE
20.4592	0.0588094	1	TRUE
7.43003	0.0291257	4	TRUE
3.96294	0.0692304	2	TRUE
0.0278761	0.206147	4	TRUE
49.2539	0.0307353	2	TRUE
18.3944	0.0691974	4	TRUE
67.8281	0.0399644	4	FALSE
17.8214	0.0365371	4	TRUE
24.4747	0.0386797	4	TRUE
23.6665	0.0302053	4	TRUE
42.1824	0.0442362	2	TRUE
21.9128	0.060683	4	TRUE
55.1288	0.0340487	4	TRUE
3.37141	0.108384	2	TRUE
22.9946	0.0659062	1	TRUE
0.00032866	0.276737	1	TRUE
22.8687	0.0545993	1	TRUE
38.672	0.0310581	2	TRUE
4.65071	0.0720913	1	TRUE
26.9734	0.0422001	4	TRUE
1.23127	0.100327	2	TRUE
42.7198	0.0488984	2	TRUE
9.18911	0.0996712	4	TRUE
5.36248	0.0671964	1	TRUE
54.225	0.0279824	2	TRUE
2.95212	0.103612	1	TRUE
22.2348	0.0396028	1	TRUE
4.53503	0.17184	2	TRUE
65.2221	0.020772	2	FALSE
27.2749	0.0522458	2	TRUE
38.9612	0.0301299	3	FALSE
4.49323	0.102711	4	TRUE
11.903	0.0766506	1	TRUE
2.39985	0.101992	4	TRUE
28.5095	0.0495352	4	TRUE
34.5061	0.0486865	4	TRUE
22.4542	0.0394163	2	TRUE
37.4718	0.0260292	3	FALSE
0.275136	0.141106	2	TRUE
24.9243	0.0540207	2	TRUE
25.6715	0.0650013	2	TRUE
0.846608	0.118161	4	TRUE
8.33551	0.0885539	2	TRUE
65.6656	0.0211079	4	FALSE
15.2847	0.0711719	3	FALSE
45.3964	0.0409735	4	TRUE
21.762	0.0672299	4	TRUE
35.9957	0.0418374	4	TRUE
48.293	0.0572518	4	TRUE
19.5423	0.0523118	3	FALSE
5.25354	0.0827573	3	TRUE
48.6573	0.0115539	2	TRUE
25.2819	0.044333	4	TRUE
43.6565	0.0477054	4	TRUE
48.1291	0.029324	4	TRUE
42.9199	0.0270198	2	TRUE
49.5449	0.0423498	4	TRUE
3.12359	0.103547	3	TRUE
19.6948	0.0609453	1	TRUE
3.24947	0.0872886	2	TRUE
10.1874	0.0683562	1	TRUE
45.9931	0.0374442	2	TRUE
79.5109	0.0198542	4	FALSE
15.215	0.0604729	1	TRUE
25.8369	0.0595315	4	TRUE
18.4306	0.0505313	1	TRUE
2.50143	0.0887232	3	TRUE
32.2764	0.0328067	2	TRUE
19.3753	0.0610828	1	TRUE
0.268167	0.182188	3	TRUE
19.7731	0.0536936	4	TRUE
8.67146	0.079046	1	TRUE
21.4784	0.0607901	2	TRUE
1.89046	0.132609	4	TRUE
36.4601	0.0264988	3	FALSE
35.5993	0.0247666	2	TRUE
0.543922	0.138098	3	TRUE
24.0638	0.0506802	3	FALSE
5.23297	0.0798022	3	TRUE
7.57955	0.0393325	4	TRUE
3.98025	0.113876	4	TRUE
14.1652	0.0522497	1	TRUE
5.93486	0.0613141	4	TRUE
52.1131	0.0404129	4	TRUE
26.8862	0.0390645	4	TRUE
0.897215	0.114159	1	TRUE
31.9896	0.0411575	2	TRUE
2.88774	0.0660484	2	TRUE
37.9099	0.0335738	4	TRUE
10.6232	0.0690572	1	TRUE
45.6159	0.0575011	4	TRUE
31.8398	0.0249733	2	TRUE
63.1732	0.0533043	2	FALSE
33.5763	0.0492296	2	TRUE
21.8778	0.061252	4	TRUE
27.4805	0.0359578	4	TRUE
28.6058	0.0515711	4	TRUE
46.0285	0.0475112	4	TRUE
71.9877	0.0321889	4	FALSE
60.5839	0.0429039	4	FALSE
52.9929	0.0419456	2	TRUE
2.49461	0.0862081	4	TRUE
9.89583	0.0658236	3	FALSE
3.30121	0.0901379	3	TRUE
6.81314	0.0833846	4	TRUE
4.64596	0.068016	3	TRUE
33.7849	0.0359944	4	TRUE
35.9095	0.022671	4	TRUE
32.1468	0.0367231	4	TRUE
29.6622	0.0499899	2	TRUE
2.65802e-08	0.404418	4	TRUE
36.1124	0.0509159	4	TRUE
72.1432	0.029649	4	FALSE
3.09434	0.0658059	4	TRUE
12.0127	0.0584922	4	TRUE
43.3214	0.0396656	3	FALSE
18.8828	0.0484282	4	TRUE
8.21527	0.0472626	1	TRUE
2.59389	0.102345	1	TRUE
24.9643	0.0414962	1	FALSE
21.2287	0.0391983	2	TRUE
53.6791	0.0367044	4	TRUE
18.711	0.0341904	4	TRUE
4.62943	0.250102	2	TRUE
38.4155	0.0364477	2	TRUE
8.44065	0.0905691	3	FALSE
59.4319	0.0604802	4	FALSE
34.3833	0.4516	1	FALSE
10.2924	0.0756365	1	TRUE
0.398068	0.155082	2	TRUE
86.0603	0.0459165	4	FALSE
3.15479	0.0616267	2	TRUE
27.4426	0.0351749	4	TRUE
2.06776	0.121195	2	TRUE
3.60033	0.0917558	4	TRUE
8.65878	0.0416347	1	TRUE
7.69307	0.0877313	2	TRUE
3.33148	0.0677473	2	TRUE
41.244	0.0369729	4	TRUE
30.4349	0.0376557	4	TRUE
30.0395	0.0380145	4	TRUE
24.6559	0.0499882	4	TRUE
36.6749	0.0367651	4	TRUE
1.6571	0.0696872	1	TRUE
12.1846	0.0650426	4	TRUE
14.8571	0.0340678	4	TRUE
3.34521	0.0947886	2	TRUE
27.3136	0.0431267	4	TRUE
52.3727	0.0407729	4	TRUE
15.5585	0.0842977	4	TRUE
46.6942	0.0368517	2	TRUE
8.57029	0.0822242	3	FALSE
43.332	0.0350002	4	TRUE
45.6973	0.0253091	2	TRUE
15.7471	0.0307735	4	TRUE
3.43704	0.0957073	4	TRUE
7.07958	0.0575339	3	TRUE
23.3183	0.046517	4	TRUE
19.1063	0.0441064	1	TRUE
51.0725	0.0376839	4	TRUE
13.4469	0.04194	3	FALSE
29.9342	0.0327009	4	TRUE
11.467	0.047203	4	TRUE
58.7487	0.0238542	2	FALSE
11.6589	0.0754078	4	TRUE
60.1143	0.0614164	4	FALSE
0.00358614	0.237068	2	TRUE
28.1615	0.0507595	2	TRUE
68.7665	0.0504644	4	FALSE
2.56067	0.0979554	4	TRUE
60.3016	0.0248788	2	FALSE
40.227	0.0175072	4	TRUE
16.5758	0.050181	2	TRUE
68.7213	0.242842	2	FALSE
15.0195	0.0752265	4	TRUE
69.4899	0.016531	4	FALSE
22.6539	0.0390268	2	TRUE
3.21708	0.0470493	2	TRUE
35.1076	0.0340852	3	FALSE
19.9729	0.0617511	4	TRUE
26.8469	0.0533539	3	FALSE
24.6162	0.0352975	1	FALSE
57.3583	0.0273515	2	TRUE
17.1262	0.0596947	4	TRUE
16.5881	0.0557096	4	TRUE
38.5535	0.0391557	2	TRUE
10.9143	0.0630401	3	FALSE
19.637	0.0507211	1	TRUE
4.93924	0.0359874	4	TRUE
14.2099	0.032437	2	TRUE
17.3485	0.0652033	4	TRUE
15.0368	0.0306327	4	TRUE
3.4264	0.112976	4	TRUE
7.18865	0.0650618	4	TRUE
59.7094	0.0383957	2	FALSE
49.397	0.424006	3	FALSE
1.056	0.102692	4	TRUE
13.5688	0.0531116	1	TRUE
36.1896	0.0299319	4	TRUE
19.5695	0.0676316	4	TRUE
6.97743	0.0674698	1	TRUE
28.1835	0.0393712	4	TRUE
85.4084	0.045034	4	FALSE
32.9042	0.0678687	1	FALSE
54.6957	0.0592412	2	TRUE
47.0273	0.0428206	2	TRUE
56.1084	0.0352868	4	TRUE
56.0265	0.0217024	4	TRUE
9.87667	0.0323909	1	TRUE
0.0840932	0.17331	4	TRUE
42.6469	0.0463726	4	TRUE
7.21824	0.0772862	2	TRUE
0.600773	0.135146	2	TRUE
20.349	0.0653448	2	TRUE
0.314016	0.145161	1	TRUE
9.48955	0.0699262	4	TRUE
5.66196	0.0753072	3	TRUE
40.7115	0.037663	2	TRUE
57.5806	0.0388808	2	TRUE
6.59054	0.0542231	4	TRUE
0.706165	0.104295	1	TRUE
50.1602	0.0347564	2	TRUE
16.7367	0.066363	3	FALSE
29.1095	0.0566495	4	TRUE
19.9615	0.0439306	4	TRUE
47.7779	0.0410152	2	TRUE
2.45515	0.101064	4	TRUE
61.6539	0.0151296	2	FALSE
50.5001	0.0482194	4	TRUE
2.9734	0.12152	1	TRUE
51.4081	0.0211294	2	TRUE
48.3154	0.0389926	2	TRUE
20.8687	0.0641812	1	TRUE
19.6679	0.0623263	4	TRUE
4.46297	0.0711998	1	TRUE
29.8311	0.0551168	3	FALSE
58.8843	0.0337773	4	FALSE
67.7692	0.031971	4	FALSE
2.46648	0.0895764	2	TRUE
1.90762	0.121346	2	TRUE
62.7392	0.0451991	4	FALSE
47.7177	0.0383719	2	TRUE
6.17585	0.0811665	1	TRUE
3.93448	0.0577993	2	TRUE
25.6442	0.0462262	1	FALSE
56.0822	0.0323917	2	TRUE
25.5208	0.0432033	4	TRUE
36.7896	0.0298393	4	TRUE
2.01345	0.104534	2	TRUE
7.96998	0.0555088	4	TRUE
0.00200305	0.257602	4	TRUE
50.8346	0.0409621	2	TRUE
45.2516	0.0223565	2	TRUE
16.5639	0.05331	4	TRUE
8.79738	0.0492426	1	TRUE
14.7543	0.0618735	4	TRUE
60.7084	0.0456304	4	FALSE
4.67051	0.0734692	2	TRUE
30.7701	0.0494124	2	TRUE
53.7459	0.0411758	4	TRUE
29.2132	0.0465846	3	FALSE
2.09774	0.0916689	2	TRUE
2.36475	0.069837	1	TRUE
16.9851	0.0772216	4	TRUE
2.74959	0.0695434	4	TRUE
3.64693	0.0829882	4	TRUE
43.1355	0.0644998	4	TRUE
22.3838	0.0391613	1	TRUE
26.8515	0.0683623	4	TRUE
4.4642	0.0664891	2	TRUE
42.9084	0.0434393	4	TRUE
32.9899	0.0520841	2	TRUE
3.7631	0.0796847	1	TRUE
41.8496	0.0172288	3	FALSE
41.3611	0.0379739	2	TRUE
1.97634	0.0850891	2	TRUE
0.0115678	0.207909	1	TRUE
32.9265	0.0656382	4	TRUE
5.30504	0.0454066	1	TRUE
57.7096	0.0239063	2	TRUE
2.45765	0.0574214	2	TRUE
35.9295	0.0376295	2	TRUE
30.9826	0.0363021	1	FALSE
31.6837	0.0355093	4	TRUE
5.34407	0.0736516	4	TRUE
39.3211	0.0377399	3	FALSE
48.1669	0.0451193	4	TRUE
6.28598	0.0892189	1	TRUE
7.09958	0.0830125	4	TRUE
3.79479	0.0282284	2	TRUE
5.07979	0.077458	3	TRUE
10.7871	0.0606448	4	TRUE
1.5874	0.0791306	4	TRUE
4.97068	0.0307974	4	TRUE
0.36412	0.121104	3	TRUE
0.0497931	0.18187	4	TRUE
26.2338	0.063762	1	FALSE
35.2267	0.085854	4	TRUE
45.9594	0.0334384	2	TRUE
23.7756	0.0501401	2	TRUE
15.9768	0.0562714	2	TRUE
5.14475	0.0766841	4	TRUE
10.7609	0.0816334	4	TRUE
1.67803	0.110586	2	TRUE
58.0151	0.0335671	2	TRUE
0.951442	0.14061	1	TRUE
2.58578	0.0968945	2	TRUE
1.11897	0.127239	2	TRUE
35.1042	0.0398171	4	TRUE
76.9126	0.0584346	4	FALSE
3.13571	0.0489034	4	TRUE
10.3971	0.0725506	1	TRUE
2.65475e-05	0.315378	1	TRUE
18.0744	0.0506428	4	TRUE
0.054501	0.197605	1	TRUE
0.414275	0.128509	2	TRUE
5.87853	0.0881991	1	TRUE
37.297	0.0457555	4	TRUE
0.64977	0.145382	4	TRUE
75.6753	0.0273497	4	FALSE
3.25567	0.100646	4	TRUE
2.86656	0.0831524	4	TRUE
17.102	0.0390779	4	TRUE
74.0822	0.0297273	4	FALSE
63.2333	0.0477153	4	FALSE
13.8717	0.0741749	3	FALSE
26.6239	0.0402588	4	TRUE
39.9043	0.0469173	2	TRUE
6.00463	0.0906945	2	TRUE
22.4304	0.0385995	2	TRUE
31.9762	0.0460624	4	TRUE
14.1421	0.0682367	1	TRUE
6.7012	0.0847707	4	TRUE
1.00281	0.0598892	1	TRUE
16.4764	0.0444349	1	TRUE
1.60016	0.109774	1	TRUE
23.1967	0.0537454	1	TRUE
20.5171	0.0848761	4	TRUE
26.264	0.0466944	4	TRUE
19.0263	0.0449928	1	TRUE
66.9921	0.0243368	2	FALSE
7.7439	0.0783363	2	TRUE
46.3343	0.0372983	2	TRUE
0.0141415	0.208221	3	TRUE
43.3206	0.0518025	4	TRUE
6.72176	0.0961841	4	TRUE
45.4272	0.0536777	4	TRUE
12.3034	0.0736182	4	TRUE
6.35363	0.035669	4	TRUE
51.5165	0.0514139	4	TRUE
10.7442	0.0474947	1	TRUE
55.4569	0.0330118	2	TRUE
12.0006	0.0441525	4	TRUE
48.1133	0.0142729	3	FALSE
2.56559	0.112492	4	TRUE
26.6713	0.0491334	4	TRUE
18.885	0.0355358	3	FALSE
3.7264	0.0750281	4	TRUE
32.209	0.0502026	4	TRUE
6.19769	0.0958481	4	TRUE
40.7921	0.0530547	4	TRUE
15.6732	0.0753841	2	TRUE
22.8481	0.0474041	1	TRUE
32.5987	0.0568316	4	TRUE
35.6908	0.0420257	2	TRUE
49.5339	0.023296	2	TRUE
57.9716	0.0402181	4	TRUE
30.3968	0.158394	4	TRUE
28.3445	0.0355275	4	TRUE
1.43144	0.106115	2	TRUE
46.0403	0.0388643	2	TRUE
17.9233	0.0441356	3	FALSE
38.2902	0.0271556	2	TRUE
31.6414	0.0249942	3	FALSE
35.3196	0.0580131	4	TRUE
5.72844	0.101573	3	TRUE
35.848	0.0482932	4	TRUE
60.7654	0.0408242	4	FALSE
37.7706	0.0483597	4	TRUE
45.5623	0.0344785	4	TRUE
31.0479	0.0509342	1	FALSE
8.39496	0.056987	4	TRUE
17.7441	0.0431904	4	TRUE
0.600449	0.103303	2	TRUE
3.37432	0.0920902	3	TRUE
19.6327	0.0609656	2	TRUE
5.35349	0.0949149	1	TRUE
44.1559	0.0333309	4	TRUE
10.1609	0.0582517	4	TRUE
29.3706	0.0170057	4	TRUE
1.60544	0.0965981	2	TRUE
29.0324	0.0304173	1	FALSE
12.707	0.00939054	3	FALSE
40.3333	0.0598694	4	TRUE
36.6111	0.075008	4	TRUE
3.33171	0.0293498	1	TRUE
3.28322	0.0130028	1	TRUE
43.6578	0.0331014	2	TRUE
16.1594	0.0545562	3	FALSE
4.69495	0.101179	3	TRUE
8.47974	0.0732838	2	TRUE
22.5545	0.0475189	3	FALSE
23.507	0.0671328	2	TRUE
37.7266	0.0367293	3	FALSE
6.35954	0.0459754	1	TRUE
7.02642	0.0496732	3	TRUE
18.178	0.0618684	1	TRUE
13.9143	0.0593148	4	TRUE
6.32491	0.0838763	4	TRUE
10.5545	0.0638231	1	TRUE
34.4341	0.0359623	3	FALSE
22.3015	0.0427792	1	TRUE
69.0291	0.0399741	4	FALSE
15.564	0.0737862	4	TRUE
69.6246	0.0373602	4	FALSE
26.4165	0.0507337	4	TRUE
23.2333	0.0383786	4	TRUE
1.05195	0.068639	1	TRUE
24.3086	0.0806129	4	TRUE
9.27948	0.0823429	4	TRUE
45.368	0.0357199	2	TRUE
27.1528	0.0221477	3	FALSE
28.2442	0.0592937	4	TRUE
0.331345	0.127735	2	TRUE
0.721244	0.11654	4	TRUE
10.6864	0.0732709	4	TRUE
10.8577	0.091684	4	TRUE
31.8258	0.0481527	4	TRUE
54.0778	0.0465698	4	TRUE
36.048	0.0530377	2	TRUE
3.50698	0.117789	3	TRUE
8.41399	0.0797198	1	TRUE
0.416728	0.131245	4	TRUE
4.68249	0.118908	4	TRUE
24.6479	0.0460914	3	FALSE
1.79048	0.11747	2	TRUE
4.90545	0.0751995	1	TRUE
42.5795	0.0247109	4	TRUE
35.2087	0.0341594	2	TRUE
40.1863	0.0339005	3	FALSE
5.47834	0.05368	4	TRUE
67.1245	0.0190383	4	FALSE
3.16607	0.0625361	3	TRUE
7.35684	0.0658189	2	TRUE
26.0677	0.0461843	1	FALSE
6.84353	0.0935468	4	TRUE
0.912786	0.124678	2	TRUE
3.07666	0.0724512	2	TRUE
6.64349	0.24541	2	TRUE
8.87103	0.0709941	4	TRUE
2.86693	0.09542	1	TRUE
0.0993026	0.157691	1	TRUE
4.01907	0.0482067	4	TRUE
46.028	0.0474842	2	TRUE
29.2114	0.0471681	4	TRUE
41.9118	0.035542	4	TRUE
26.9072	0.0487519	3	FALSE
61.2871	0.0516766	4	FALSE
37.6387	0.0465294	2	TRUE
9.95124	0.0738528	4	TRUE
37.8742	0.0283224	4	TRUE
27.9802	0.0298673	2	TRUE
41.5554	0.0410389	3	FALSE
31.9736	0.044659	4	TRUE
11.9334	0.0494214	1	TRUE
76.5637	0.0499729	4	FALSE
2.68909	0.0811861	4	TRUE
28.0175	0.0499874	2	TRUE
48.8626	0.0273858	2	TRUE
0.021778	0.207352	2	TRUE
53.0553	0.0318218	2	TRUE
6.22812	0.0276335	2	TRUE
6.7551	0.0635158	4	TRUE
25.4865	0.0576973	2	TRUE
45.2032	0.028978	4	TRUE
38.4791	0.0422156	2	TRUE
31.6322	0.0409757	2	TRUE
62.6972	0.0286712	2	FALSE
20.9694	0.029008	4	TRUE
16.8652	0.059214	1	TRUE
27.3663	0.0433173	2	TRUE
2.42246	0.0956763	2	TRUE
11.8468	0.052936	4	TRUE
14.7563	0.0781797	3	FALSE
50.3937	0.0185294	2	TRUE
0.12196	0.169453	1	TRUE
28.3187	0.049158	2	TRUE
29.6993	0.0313803	4	TRUE
4.3755e-05	0.308853	1	TRUE
9.96812	0.0556358	3	FALSE
12.5948	0.0775281	1	TRUE
27.6034	0.0534054	4	TRUE
22.7902	0.0619611	2	TRUE
5.16589	0.0841098	4	TRUE
42.6621	0.0496729	4	TRUE
23.0175	0.0575821	2	TRUE
33.3367	0.0583702	2	TRUE
54.4162	0.0343886	2	TRUE
7.48921	0.0767063	1	TRUE
9.10173	0.0876936	1	TRUE
19.3265	0.0549414	4	TRUE
78.0418	0.0438439	4	FALSE
9.01952	0.106482	4	TRUE
31.9219	0.0211087	4	TRUE
1.06154	0.0821161	4	TRUE
7.83125	0.0355121	1	TRUE
23.3699	0.0571008	4	TRUE
10.0212	0.0539941	4	TRUE
37.0938	0.0366908	4	TRUE
16.2356	0.0362477	4	TRUE
6.11959	0.0933619	1	TRUE
2.58895	0.0795307	2	TRUE
70.3304	0.0353899	4	FALSE
0.790531	0.11783	4	TRUE
33.3975	0.0330884	3	FALSE
34.4109	0.0707215	4	TRUE
7.34933	0.0771252	1	TRUE
42.5071	0.0628038	4	TRUE
3.59118	0.0488947	2	TRUE
16.0052	0.0445865	4	TRUE
0.0222906	0.194962	1	TRUE
26.217	0.0369584	4	TRUE
32.9467	0.0547582	4	TRUE
46.0714	0.0582687	4	TRUE
59.7605	0.0399835	4	FALSE
55.4003	0.0446622	4	TRUE
25.2158	0.0668718	4	TRUE
2.59011	0.0786764	4	TRUE
3.64352	0.0815037	4	TRUE
12.1078	0.0644067	4	TRUE
28.1994	0.0385553	1	FALSE
0.528448	0.134927	1	TRUE
46.4388	0.0316384	2	TRUE
17.2452	0.0694229	4	TRUE
21.5513	0.0391773	4	TRUE
40.5424	0.0528343	4	TRUE
26.5928	0.0381765	4	TRUE
38.6514	0.0361407	4	TRUE
42.6994	0.0384761	3	FALSE
11.1459	0.0829525	4	TRUE
2.76131	0.130588	4	TRUE
14.5477	0.0690381	1	TRUE
13.669	0.0652322	4	TRUE
71.6954	0.0375906	4	FALSE
52.0023	0.0310226	4	TRUE
8.19901	0.0333969	4	TRUE
0.58786	0.144711	1	TRUE
4.20869	0.0663515	2	TRUE
10.3053	0.046871	4	TRUE
55.091	0.0492895	4	TRUE
15.1527	0.0567513	2	TRUE
22.9506	0.0565733	2	TRUE
26.5601	0.0598404	4	TRUE
26.2614	0.096466	1	FALSE
29.1595	0.0463465	4	TRUE
30.4706	0.0513416	2	TRUE
0.132973	0.30707	2	TRUE
14.6083	0.0653486	2	TRUE
54.9459	0.0124046	2	TRUE
24.4354	0.0621508	1	FALSE
0.58204	0.114094	4	TRUE
0.857001	0.125916	1	TRUE
40.2925	0.0526322	3	FALSE
42.3072	0.0482195	2	TRUE
16.42	0.0459803	3	FALSE
23.262	0.0433883	2	TRUE
49.8007	0.0465869	2	TRUE
6.22816	0.107456	1	TRUE
38.2075	0.023603	4	TRUE
2.87621	0.0530712	2	TRUE
46.7462	0.0486139	2	TRUE
5.2514	0.156548	2	TRUE
35.3081	0.0342366	4	TRUE
24.8159	0.0579435	1	FALSE
27.0391	0.0429962	4	TRUE
53.357	0.0249764	4	TRUE
6.78536	0.0692186	4	TRUE
1.1459	0.12498	4	TRUE
53.8225	0.0362545	2	TRUE
20.2989	0.0501895	1	TRUE
1.88542	0.123746	2	TRUE
28.4396	0.0423332	4	TRUE
43.1008	0.0372941	4	TRUE
0.156788	0.136194	3	TRUE
4.50972	0.0452641	2	TRUE
8.58766	0.0933712	4	TRUE
3.75534	0.122134	4	TRUE
47.9996	0.0411598	2	TRUE
3.80575	0.0966498	4	TRUE
8.28078	0.0685665	4	TRUE
54.5191	0.0329215	2	TRUE
12.0821	0.0476427	4	TRUE
49.9162	0.0422824	4	TRUE
39.395	0.0387654	2	TRUE
20.7048	0.0706165	4	TRUE
11.1522	0.0522566	4	TRUE
32.8729	0.0289299	1	FALSE
0.272977	0.132783	4	TRUE
22.2363	0.0380519	4	TRUE
29.6056	0.0341202	4	TRUE
66.6047	0.04933	4	FALSE
7.77209	0.0846137	4	TRUE
37.5041	0.036616	2	TRUE
22.257	0.0801821	4	TRUE
10.534	0.067762	1	TRUE
6.13944	0.0946564	4	TRUE
22.7709	0.0467652	2	TRUE
2.83835	0.0543113	2	TRUE
59.6808	0.0146261	2	FALSE
25.6198	0.0365176	2	TRUE
29.9788	0.0552519	1	FALSE
27.6102	0.0393661	3	FALSE
15.2224	0.0422449	4	TRUE
17.0384	0.0516203	4	TRUE
63.101	0.0342637	2	FALSE
30.7685	0.0612651	3	FALSE
4.94875	0.08965	2	TRUE
0.53503	0.111901	4	TRUE
4.27165	0.0743564	3	TRUE
9.12521	0.0893427	4	TRUE
16.8574	0.0518985	4	TRUE
13.9421	0.0762033	4	TRUE
8.34081	0.0919391	1	TRUE
39.1909	0.0514826	3	FALSE
23.0486	0.0803292	2	TRUE
7.32676	0.0487355	2	TRUE
10.061	0.0417352	3	FALSE
30.9348	0.0747055	4	TRUE
11.5333	0.0691854	4	TRUE
13.367	0.0654351	1	TRUE
30.5666	0.0471647	3	FALSE
48.305	0.0422792	2	TRUE
21.1552	0.0689977	3	FALSE
12.7494	0.0571462	4	TRUE
3.42164	0.0844535	4	TRUE
4.31939	0.113588	2	TRUE
25.7306	0.0423694	3	FALSE
12.7522	0.0623183	4	TRUE
38.3617	0.0534457	4	TRUE
2.96798	0.0707077	4	TRUE
49.6179	0.0448564	4	TRUE
29.2596	0.0577068	4	TRUE
10.2032	0.0841391	4	TRUE
13.4249	0.0523538	4	TRUE
14.1901	0.0755392	4	TRUE
14.8583	0.0612601	1	TRUE
0.0012889	0.249769	1	TRUE
29.5243	0.0468182	2	TRUE
23.7715	0.0494031	4	TRUE
35.4243	0.0574316	3	FALSE
10.7905	0.051808	1	TRUE
0.153563	0.177986	4	TRUE
39.9265	0.019141	3	FALSE
1.84021	0.100565	2	TRUE
21.8873	0.0581565	4	TRUE
52.2737	0.0298632	2	TRUE
26.0714	0.0318774	4	TRUE
15.4177	0.0780418	4	TRUE
56.071	0.0267307	2	TRUE
0.689154	0.15574	1	TRUE
4.75947	0.0898972	3	TRUE
47.541	0.0402872	2	TRUE
15.5549	0.0648308	4	TRUE
59.9859	0.0329824	2	FALSE
32.7265	0.0558245	1	FALSE
12.5229	0.0434015	1	TRUE
18.843	0.0450206	3	FALSE
16.1434	0.0654046	4	TRUE
19.1625	0.0497998	1	TRUE
20.5416	0.0513818	4	TRUE
31.691	0.0398748	3	FALSE
4.84734	0.0708799	1	TRUE
18.3779	0.0958397	4	TRUE
20.8893	0.0533308	1	TRUE
4.33615	0.0502771	2	TRUE
14.0953	0.056036	3	FALSE
2.01644	0.0773514	4	TRUE
38.3515	0.0296919	3	FALSE
18.4878	0.0720556	4	TRUE
25.7809	0.0572942	4	TRUE
29.9437	0.0336117	3	FALSE
7.45112	0.0761342	4	TRUE
88.1247	1.40948	4	FALSE
7.62986	0.0371975	4	TRUE
68.2976	0.0338915	4	FALSE
65.7601	0.0313484	4	FALSE
15.7656	0.0407337	4	TRUE
1.87381	0.0857574	2	TRUE
10.6624	0.0621698	4	TRUE
30.6539	0.0645849	4	TRUE
26.2631	0.0415349	1	FALSE
0.727812	0.141314	4	TRUE
37.3196	0.0364674	4	TRUE
17.432	0.0545309	1	TRUE
0.0941256	0.166954	4	TRUE
0.707402	0.0923562	2	TRUE
5.66329	0.0754891	1	TRUE
49.764	0.0210617	2	TRUE
0.566427	0.138509	1	TRUE
31.4217	0.0794661	4	TRUE
19.2554	0.0540833	4	TRUE
15.6735	0.0811345	4	TRUE
19.0331	0.0767775	4	TRUE
65.5192	0.0231353	2	FALSE
9.10696	0.101658	4	TRUE
20.3886	0.0458574	4	TRUE
5.09339	0.0310067	1	TRUE
84.2272	0.0444981	4	FALSE
10.5503	0.0610297	4	TRUE
4.8653	0.0828063	2	TRUE
26.1628	0.0586012	4	TRUE
15.1743	0.0293586	4	TRUE
8.24783	0.0802616	1	TRUE
28.3691	0.0507062	4	TRUE
48.3712	0.0469587	2	TRUE
41.7793	0.0366991	2	TRUE
14.9197	0.0550504	3	FALSE
0.900938	0.0759461	1	TRUE
11.3891	0.0851403	1	TRUE
74.7821	0.0378199	4	FALSE
26.6484	0.0449961	1	FALSE
48.1655	0.051323	2	TRUE
1.00868	0.135576	4	TRUE
13.3663	0.0537088	1	TRUE
39.9839	0.0389049	2	TRUE
76.4754	0.026298	4	FALSE
22.7586	0.0579395	1	TRUE
36.5348	0.0481542	2	TRUE
6.38885	0.0875361	3	TRUE
46.1686	0.0418608	4	TRUE
30.7575	0.0446394	4	TRUE
7.95111	0.0835737	4	TRUE
74.9975	0.0492198	4	FALSE
13.8185	0.0677354	4	TRUE
33.8963	0.0589326	4	TRUE
35.0069	0.0481777	3	FALSE
0.701091	0.105103	2	TRUE
51.4338	0.0386746	4	TRUE
28.1492	0.0411484	2	TRUE
15.1443	0.0356418	1	TRUE
61.855	0.0249603	2	FALSE
20.6409	0.0487154	1	TRUE
0.914884	0.120023	2	TRUE
63.7083	0.0384603	4	FALSE
56.3037	0.0202338	2	TRUE
61.2193	0.0201679	2	FALSE
37.8256	0.0235112	3	FALSE
36.1221	0.0344139	2	TRUE
1.65673	0.0881375	2	TRUE
0.734612	0.124999	4	TRUE
0.15094	0.15134	3	TRUE
3.16978	0.0952414	3	TRUE
46.7968	0.0441593	4	TRUE
3.95876	0.0987447	2	TRUE
8.86125	0.0482977	1	TRUE
40.3978	0.0412691	2	TRUE
86.6132	0.0633469	4	FALSE
22.5265	0.0496411	3	FALSE
31.1009	0.0554233	4	TRUE
32.1271	0.0556361	4	TRUE
31.0531	0.0572476	4	TRUE
66.8026	0.017671	4	FALSE
26.5752	0.0326792	4	TRUE
5.9032	0.0653578	4	TRUE
7.28391	0.0624053	4	TRUE
29.342	0.0440894	2	TRUE
8.57526	0.0925291	4	TRUE
41.2826	0.05038	4	TRUE
41.2939	0.0256043	2	TRUE
21.4557	0.0586422	4	TRUE
17.8776	0.0617327	4	TRUE
41.5735	0.0501151	4	TRUE
31.9	0.0414507	4	TRUE
50.8783	0.0378479	2	TRUE
27.6388	0.0612777	4	TRUE
3.07388	0.112255	1	TRUE
24.9927	0.0531799	4	TRUE
16.6467	0.0820037	4	TRUE
57.4055	0.0461735	4	TRUE
0.688122	0.136956	2	TRUE
43.8059	0.0420081	4	TRUE
58.1207	0.0290659	2	TRUE
1.78748	0.13832	2	TRUE
4.89902	0.051542	2	TRUE
12.2142	0.0886033	1	TRUE
16.4231	0.0564989	1	TRUE
4.99865	0.108476	4	TRUE
32.1592	0.0271367	1	FALSE
17.2055	0.0641535	1	TRUE
14.3931	0.0682167	1	TRUE
28.8065	0.0339868	2	TRUE
12.656	0.0678918	2	TRUE
15.5408	0.0722093	1	TRUE
44.274	0.0326298	4	TRUE
59.6763	0.045136	4	FALSE
2.01139	0.0739482	4	TRUE
47.0505	0.037335	4	TRUE
0.0610728	0.169647	4	TRUE
9.99214	0.102716	4	TRUE
58.313	0.0417526	4	TRUE
18.5073	0.0357421	4	TRUE
3.50354	0.0738413	4	TRUE
25.6527	0.0470773	4	TRUE
16.6554	0.0559331	1	TRUE
59.8704	0.0459743	4	FALSE
23.0681	0.0578903	2	TRUE
36.2981	0.0590368	4	TRUE
53.6099	0.0309154	2	TRUE
49.4946	0.0316545	4	TRUE
28.7858	0.0394196	4	TRUE
12.1179	0.0598555	4	TRUE
19.6885	0.0730092	2	TRUE
6.40352	0.0582193	4	TRUE
3.11615	0.134675	4	TRUE
39.2191	0.033553	4	TRUE
4.52426	0.0776504	4	TRUE
25.1042	0.0494401	4	TRUE
44.8753	0.0450178	4	TRUE
67.8419	0.0211737	4	FALSE
10.9133	0.0736989	4	TRUE
27.8558	0.0499419	2	TRUE
2.48425	0.0830556	1	TRUE
8.31741	0.0912542	4	TRUE
48.3474	0.0209924	3	FALSE
17.1681	0.0723911	2	TRUE
5.22195	0.087717	2	TRUE
51.3624	0.0398803	2	TRUE
21.5152	0.0479011	4	TRUE
26.1691	0.0245367	4	TRUE
4.36635	0.0822841	2	TRUE
57.8456	0.0359722	2	TRUE
7.23826	0.0498016	3	FALSE
18.9653	0.0633892	2	TRUE
2.15497	0.128398	4	TRUE
26.9468	0.0487337	4	TRUE
7.58749	0.104723	4	TRUE
42.7706	0.0197674	2	TRUE
4.11951	0.0849046	3	TRUE
29.4184	0.0634079	4	TRUE
42.8925	0.0575495	2	TRUE
15.9982	0.0793023	2	TRUE
26.6324	0.0535332	3	FALSE
15.7319	0.0540577	4	TRUE
9.23983	0.0984463	3	FALSE
40.624	0.057079	4	TRUE
2.07239	0.0937169	2	TRUE
33.7508	0.0464992	3	FALSE
43.7172	0.0508967	4	TRUE
17.6525	0.0549711	4	TRUE
1.29569	0.200541	4	TRUE
0.741222	0.121615	2	TRUE
11.8031	0.0678813	3	FALSE
16.5137	0.0579444	4	TRUE
34.6244	0.026473	4	TRUE
76.0641	0.0287961	4	FALSE
11.3164	0.076991	4	TRUE
3.3881	0.0698684	2	TRUE
0.892077	0.108541	2	TRUE
33.5294	0.0400578	4	TRUE
2.52112	0.11118	4	TRUE
24.5569	0.058134	1	FALSE
12.946	0.0779689	4	TRUE
16.2806	0.0689968	1	TRUE
20.9555	0.0260409	1	TRUE
13.2519	0.0312385	4	TRUE
3.78817	0.0670785	4	TRUE
53.2606	0.0235204	2	TRUE
3.15149	0.0626322	3	TRUE
62.9947	0.0370363	4	FALSE
24.8384	0.0667384	4	TRUE
33.1416	0.0720043	4	TRUE
0.345989	0.167691	3	TRUE
22.028	0.0634741	4	TRUE
48.0863	0.0305171	2	TRUE
2.13882	0.122986	3	TRUE
21.5909	0.0625813	4	TRUE
0.207049	0.144283	4	TRUE
45.0117	0.027678	2	TRUE
10.184	0.0503874	4	TRUE
9.85912	0.0762881	4	TRUE
67.4646	0.0249301	2	FALSE
40.6318	0.026104	3	FALSE
27.2446	0.0339885	2	TRUE
2.64605	0.0622601	1	TRUE
3.37117	0.85415	1	TRUE
58.4399	0.0247109	4	TRUE
22.4203	0.0363564	4	TRUE
66.268	0.0378513	4	FALSE
39.9598	0.0576523	4	TRUE
16.3221	0.0613452	4	TRUE
15.2909	0.0487501	4	TRUE
11.7914	0.0737554	4	TRUE
34.8268	0.0509162	2	TRUE
15.654	0.0387832	1	TRUE
2.99094	0.100917	2	TRUE
25.0466	0.0399584	1	FALSE
2.93007	0.0709035	2	TRUE
46.3399	0.0377363	2	TRUE
15.0387	0.0241107	3	FALSE
10.888	0.0362008	4	TRUE
4.06556	0.11917	4	TRUE
39.0086	0.03757	4	TRUE
13.0438	0.0587451	2	TRUE
32.6437	0.0428737	4	TRUE
55.0161	0.0322663	4	TRUE
25.0734	0.0822578	4	TRUE
60.672	0.0463306	4	FALSE
72.0958	0.0429378	4	FALSE
18.9391	0.0823654	4	TRUE
6.58008	0.0517013	4	TRUE
27.6989	0.0423641	4	TRUE
9.40618	0.0362457	1	TRUE
19.3658	0.0521311	1	TRUE
52.3183	0.0467709	4	TRUE
43.3815	0.0379347	3	FALSE
1.86653	0.132734	4	TRUE
11.3958	0.0609693	1	TRUE
49.5924	0.0642203	4	TRUE
2.69786	0.0787533	2	TRUE
11.6304	0.0621264	4	TRUE
14.4643	0.0699576	4	TRUE
8.92182	0.0686879	4	TRUE
5.26958	0.0192158	2	TRUE
30.843	0.0424582	4	TRUE
49.3696	0.117253	2	TRUE
13.2693	0.0673679	4	TRUE
14.2255	0.0502667	1	TRUE
44.3006	0.0328992	2	TRUE
69.2562	0.0371682	4	FALSE
2.75054	0.0851438	2	TRUE
33.1152	0.057725	4	TRUE
46.6889	0.0221042	3	FALSE
73.8831	0.0509697	4	FALSE
6.82885	0.080277	4	TRUE
60.3579	0.0420056	2	FALSE
5.93071	0.0574946	4	TRUE
44.1181	0.0403773	2	TRUE
11.235	0.0399476	4	TRUE
25.2969	0.0693798	1	FALSE
11.0149	0.0923078	4	TRUE
52.9918	0.0194898	2	TRUE
1.28963	0.0958954	2	TRUE
19.0891	0.0697453	4	TRUE
10.3995	0.0602024	3	FALSE
9.5663	0.0630107	4	TRUE
43.5506	0.0407145	2	TRUE
19.72	0.0633962	1	TRUE
11.1784	0.0903556	2	TRUE
29.9535	0.0200809	2	TRUE
34.5005	0.0350052	3	FALSE
24.2173	0.0516889	4	TRUE
3.4216	0.0701227	2	TRUE
68.8508	0.0354747	4	FALSE
3.56832	0.0510473	4	TRUE
29.7658	0.0394887	1	FALSE
21.4022	0.0502862	1	TRUE
5.86981	0.0355819	1	TRUE
41.6755	0.0366226	2	TRUE
23.8212	0.0704095	4	TRUE
38.6272	0.0288217	4	TRUE
0.0106626	0.217947	1	TRUE
64.924	0.0360521	4	FALSE
0.81329	0.145279	4	TRUE
33.0873	0.0503883	4	TRUE
4.25636	0.0832323	2	TRUE
28.0498	0.0595373	1	FALSE
48.2146	0.0500682	4	TRUE
44.4251	0.0514897	4	TRUE
4.51788	0.0696622	4	TRUE
2.96102	0.0943864	2	TRUE
27.7398	0.0535735	2	TRUE
29.6491	0.0557516	1	FALSE
68.182	0.0437504	2	FALSE
28.6846	0.065886	4	TRUE
8.49361	0.0843099	1	TRUE
42.2461	0.0443485	2	TRUE
54.1543	0.0485339	2	TRUE
39.708	0.0305285	3	FALSE
48.4411	0.0345657	3	FALSE
53.4505	0.0339762	2	TRUE
6.26638	0.0679998	3	TRUE
35.0197	0.048105	2	TRUE
63.5322	0.0205862	2	FALSE
3.87023	0.112501	4	TRUE
0.643044	0.126126	4	TRUE
3.1562	0.0994854	4	TRUE
2.08704	0.117421	4	TRUE
47.4267	0.0531179	4	TRUE
9.46154	0.0730905	4	TRUE
35.0008	0.0374819	2	TRUE
30.6336	0.0501176	4	TRUE
62.865	0.0254917	4	FALSE
0.474639	0.110522	4	TRUE
0.714347	0.111047	2	TRUE
52.0829	0.0306879	2	TRUE
0.323183	0.138926	4	TRUE
0.119459	0.172391	4	TRUE
9.61452	0.0360108	1	TRUE
25.6861	0.0689464	1	FALSE
28.4257	0.0535221	1	FALSE
25.9503	0.0774388	1	FALSE
37.2346	0.0344989	2	TRUE
0.992597	0.131005	1	TRUE
13.8276	0.0342905	4	TRUE
48.2116	0.0411473	4	TRUE
6.6837	0.0743993	4	TRUE
7.92372	0.0708546	4	TRUE
7.74176	0.0461419	4	TRUE
18.1103	0.0406896	3	FALSE
56.0225	0.0522783	4	TRUE
44.4329	0.0480072	4	TRUE
4.15373	0.0481575	2	TRUE
41.3377	0.042221	2	TRUE
4.11239	0.0866742	4	TRUE
46.2696	0.0538053	4	TRUE
12.0449	0.0723579	4	TRUE
8.6057	0.0660455	1	TRUE
8.47502	0.0616228	4	TRUE
3.2097	0.0894978	2	TRUE
3.18566	0.057005	2	TRUE
30.7821	0.0409246	4	TRUE
1.86129e-11	0.486551	1	TRUE
13.1123	0.0822287	2	TRUE
1.11175	0.138968	4	TRUE
3.50544	0.0543499	2	TRUE
5.18958	0.0666037	3	TRUE
1.83903	0.123603	2	TRUE
12.8637	0.0811112	3	FALSE
59.6695	0.0334725	2	FALSE
24.6357	0.0433791	1	FALSE
42.661	0.018123	3	FALSE
6.53715	0.0283596	4	TRUE
37.2487	0.0413101	2	TRUE
0.475395	0.119467	4	TRUE
69.6648	0.0346581	4	FALSE
3.97446	0.0760306	2	TRUE
17.5117	0.0335749	4	TRUE

## Sheet: loop length 2
# threshold: rho=17.2406189955017, delta=0.228531314608174
# dc = 0.122229295016079
85.8082	0.0635885	1	FALSE
63.8328	0.0331813	2	FALSE
1.30204	0.163391	3	TRUE
64.695	0.0618522	1	FALSE
12.3545	0.0975849	1	TRUE
1.39479	0.133888	1	TRUE
2.30428	0.143075	3	TRUE
65.6347	0.0561118	1	FALSE
13.903	0.0488627	1	TRUE
80.9778	0.0628586	1	FALSE
20.6425	0.0492977	1	TRUE
1.46661	0.0997168	3	TRUE
3.56435	0.106937	3	TRUE
86.8607	0.0532629	1	FALSE
6.64465	0.0670749	1	TRUE
0.404334	0.206857	1	TRUE
0.114652	0.235758	4	FALSE
26.2666	0.0651276	1	TRUE
14.0382	0.0535164	1	TRUE
10.8934	0.106939	1	TRUE
4.84283	0.126019	1	TRUE
37.485	0.0640498	1	TRUE
11.5235	0.107209	1	TRUE
31.6928	0.05082	1	TRUE
4.7657	0.0895303	3	TRUE
3.0201	0.125486	1	TRUE
3.86203	0.121197	1	TRUE
71.0342	0.0573252	1	FALSE
3.1338	0.118961	1	TRUE
2.4976	0.116442	1	TRUE
34.4915	0.045495	1	TRUE
122.236	0.0638835	1	FALSE
10.9912	0.103176	1	TRUE
76.9768	0.049512	1	FALSE
27.4575	0.0932284	1	TRUE
33.313	0.0556378	2	TRUE
5.50092	0.0394825	3	TRUE
6.8524	0.0630468	1	TRUE
4.81334	0.0789972	3	TRUE
1.85535	0.132836	1	TRUE
5.3678	0.0977808	3	TRUE
9.5689	0.0569218	3	FALSE
45.9394	0.0246752	1	TRUE
10.6963	0.109615	1	TRUE
5.64717	0.0779196	3	TRUE
9.4779	0.0875743	1	TRUE
47.2738	0.0354465	1	TRUE
57.3367	0.0447335	2	FALSE
6.45209	0.0447334	3	TRUE
2.62553	0.111167	2	TRUE
3.77723	0.102811	1	TRUE
7.05122	0.111219	4	FALSE
16.1769	0.0616629	3	FALSE
34.8969	0.0216627	3	FALSE
8.17904	0.0998216	1	TRUE
9.29297	0.080662	3	FALSE
13.0919	0.0775024	4	FALSE
8.94481	0.0717209	4	FALSE
0.420908	0.168632	3	TRUE
13.5191	0.0552176	3	FALSE
9.32791	0.106992	2	TRUE
7.15691	0.104229	3	TRUE
15.5696	0.0466895	3	FALSE
6.97721	0.0928211	2	TRUE
13.4484	0.0803517	3	FALSE
7.36785	0.0540669	3	TRUE
11.9845	0.0619595	1	TRUE
29.0522	0.0542359	1	TRUE
57.3726	0.0664422	1	FALSE
0.000312375	0.350006	1	TRUE
39.2214	0.0798318	1	TRUE
4.50681	0.0816454	1	TRUE
5.12023	0.105801	3	TRUE
12.2268	0.101122	1	TRUE
0.246866	0.153721	3	TRUE
1.72505	0.147747	4	FALSE
6.62317	0.0631638	1	TRUE
6.42297	0.11814	1	TRUE
60.8563	0.0476833	1	FALSE
8.32798	0.116119	3	TRUE
38.5499	0.0439036	2	TRUE
90.5843	0.0340142	1	FALSE
104.81	0.0257094	1	FALSE
37.3941	0.0405835	1	TRUE
4.99044	0.10815	2	TRUE
12.0358	0.0951541	1	TRUE
3.32386	0.132339	4	FALSE
26.0509	0.061455	3	FALSE
20.969	0.0494746	3	FALSE
86.4099	0.0404358	1	FALSE
34.8008	0.0599686	1	TRUE
12.1159	0.06529	1	TRUE
73.5932	0.0316224	1	FALSE
0.893222	0.130849	3	TRUE
17.3376	0.0559706	4	FALSE
4.73467	0.0877682	3	TRUE
0.646526	0.126184	1	TRUE
23.3884	0.0733239	1	TRUE
7.34367	0.030628	1	TRUE
0.290028	0.202569	3	TRUE
4.84303	0.156843	1	TRUE
6.53549	0.0287194	4	FALSE
6.80276	0.116701	1	TRUE
23.4471	0.107422	1	TRUE
25.2601	0.0756788	2	TRUE
0.887136	0.165858	3	TRUE
34.2984	0.0509354	2	TRUE
15.9265	0.0340631	1	TRUE
28.661	0.0369827	1	TRUE
4.99274	0.114242	1	TRUE
65.9827	0.0557978	1	FALSE
94.5548	0.06773	1	FALSE
103.3	0.0501284	1	FALSE
0.27277	0.188547	1	TRUE
14.2337	0.117535	1	TRUE
2.43611	0.13388	3	TRUE
76.1891	0.040461	1	FALSE
3.74374	0.0885573	1	TRUE
37.9348	0.0583436	1	TRUE
25.0912	0.0541855	3	FALSE
23.5809	0.0344609	3	FALSE
4.90437	0.117323	3	TRUE
2.79144e-09	0.554312	3	TRUE
10.1151	0.0389702	3	FALSE
0.034232	0.235094	1	TRUE
55.6299	0.0473841	1	FALSE
24.5461	0.0855497	1	TRUE
46.548	0.0744979	1	TRUE
69.3379	0.0429458	1	FALSE
7.44479	0.0752352	2	TRUE
5.63427	0.133535	3	TRUE
105.447	0.0487766	1	FALSE
4.34167	0.0807369	1	TRUE
2.50406	0.101412	4	FALSE
63.7109	0.0527013	1	FALSE
10.8478	0.0626197	3	FALSE
79.2814	0.0758234	1	FALSE
98.3212	0.0251851	1	FALSE
0.00932967	0.272509	1	TRUE
6.772	0.114761	1	TRUE
11.0758	0.0572771	2	TRUE
98.8956	0.0484034	1	FALSE
20.6021	0.0574759	1	TRUE
88.0624	0.0286283	1	FALSE
56.0701	0.035981	1	FALSE
22.8539	0.0656316	1	TRUE
68.8237	0.0625374	1	FALSE
12.3944	0.0652758	1	TRUE
10.2222	0.0445559	1	TRUE
20.0837	0.0463288	1	TRUE
5.55841	0.136339	1	TRUE
33.8626	0.044918	1	TRUE
59.075	0.0452589	1	FALSE
7.47158	0.104962	1	TRUE
7.534	0.0484959	1	TRUE
6.56084	0.0917141	1	TRUE
14.978	0.0962901	1	TRUE
114.358	0.0578719	1	FALSE
2.05578	0.0756991	3	TRUE
23.764	0.0256553	1	TRUE
1.06089	0.151718	1	TRUE
4.76251	0.0777162	1	TRUE
24.9032	0.0967592	1	TRUE
109.734	0.0412173	1	FALSE
1.843	0.125737	1	TRUE
25.5497	0.0404752	1	TRUE
2.83289	0.106064	3	TRUE
84.2207	0.0522397	1	FALSE
48.0626	0.0503264	1	TRUE
61.0209	0.0660081	1	FALSE
53.9413	0.0478638	2	FALSE
47.9039	0.0475113	2	TRUE
98.831	0.0385556	1	FALSE
6.44246	0.0565101	1	TRUE
54.8575	0.0288611	2	FALSE
1.14717	0.156259	1	TRUE
20.9469	0.0996271	1	TRUE
11.6375	0.0776374	1	TRUE
25.6224	0.0754576	1	TRUE
35.4932	0.0604637	1	TRUE
51.0825	0.0501974	2	FALSE
1.06684	0.538734	3	TRUE
25.4549	0.0477726	2	TRUE
27.7533	0.0251261	2	TRUE
16.1505	0.07715	1	TRUE
115.263	0.0292603	1	FALSE
4.4496	0.0816241	1	TRUE
23.7983	0.0907372	1	TRUE
19.8445	0.0899685	1	TRUE
18.7865	0.043838	1	TRUE
3.58409	0.126965	1	TRUE
86.0067	0.027256	1	FALSE
32.8557	0.0657155	1	TRUE
36.2953	0.0512262	1	TRUE
26.1373	0.0514604	3	FALSE
5.52617	0.0861103	3	TRUE
101.278	0.0370921	1	FALSE
51.454	0.0334584	1	FALSE
21.1688	0.0740093	1	TRUE
9.07235	0.0431253	4	FALSE
22.6928	0.0523082	4	FALSE
19.4023	0.0889383	1	TRUE
32.3151	0.0642168	1	TRUE
4.50429	0.131072	1	TRUE
30.3452	0.0575538	1	TRUE
7.84799	0.0796451	1	TRUE
60.6889	0.0369634	1	FALSE
24.2192	0.0275384	4	FALSE
0.368197	0.451326	1	TRUE
18.86	0.112993	1	TRUE
21.8551	0.0495402	3	FALSE
89.1167	0.0619591	1	FALSE
0.258468	0.382602	3	TRUE
32.4021	0.0251771	3	FALSE
10.7884	0.0554887	3	FALSE
87.5067	0.0454134	1	FALSE
42.432	0.0542793	1	TRUE
0.581677	0.110087	3	TRUE
41.4547	0.0384759	1	TRUE
25.3792	0.057293	1	TRUE
24.7622	0.0338681	1	TRUE
45.5843	0.0819159	1	TRUE
41.3937	0.0386492	1	TRUE
31.0874	0.0417425	2	TRUE
8.92987	0.0873436	3	FALSE
1.71015	0.132851	3	TRUE
15.434	0.0814398	3	FALSE
73.5267	0.0553398	1	FALSE
1.19462	0.154214	1	TRUE
3.12561	0.0764593	1	TRUE
9.77595	0.136588	1	TRUE
28.492	0.0617194	1	TRUE
50.9062	0.0558134	1	FALSE
14.0077	0.0873535	1	TRUE
0.00115805	0.32219	4	FALSE
2.72448	0.138935	1	TRUE
7.70924	0.0902148	3	TRUE
5.08221	0.0903166	4	FALSE
8.16136	0.0550644	4	FALSE
0.66076	0.166968	3	TRUE
91.5854	0.0289634	1	FALSE
4.95382	0.0846757	4	FALSE
75.1034	0.0611532	1	FALSE
22.3727	0.0839369	1	TRUE
20.6954	0.0684533	3	FALSE
10.3448	0.106	2	TRUE
58.0537	0.0548709	1	FALSE
70.6458	0.0559633	1	FALSE
7.63263	0.087225	1	TRUE
69.1999	0.0577136	1	FALSE
0.566288	0.201121	3	TRUE
55.4086	0.074772	1	FALSE
51.3778	0.0491446	1	FALSE
4.99086	0.0786839	1	TRUE
80.1304	0.070941	1	FALSE
1.81099	0.0926808	3	TRUE
3.22258	0.100408	1	TRUE
19.157	0.0728121	1	TRUE
3.81357	0.0732689	1	TRUE
0.485713	0.103871	2	TRUE
6.77714	0.0956921	2	TRUE
5.32384	0.0951071	4	FALSE
7.77789	0.101469	4	FALSE
9.0863	0.0769554	1	TRUE
43.2341	0.0364963	1	TRUE
71.3089	0.0713482	1	FALSE
26.4816	0.061077	2	TRUE
47.4361	0.0386837	2	TRUE
52.8399	0.0378111	2	FALSE
68.7969	0.0807745	1	FALSE
20.6898	0.0943866	1	TRUE
57.1092	0.0588112	1	FALSE
28.7863	0.0611137	1	TRUE
68.5699	0.0458398	1	FALSE
5.75607	0.0497261	2	TRUE
2.63976	0.173327	3	TRUE
1.62517	0.12224	1	TRUE
66.8817	0.0369681	1	FALSE
36.7414	0.0509335	1	TRUE
0.220432	0.179383	3	TRUE
43.9831	0.0486291	1	TRUE
25.5587	0.0867108	1	TRUE
55.4264	0.0456534	1	FALSE
17.064	0.0957653	1	TRUE
1.29477	0.133396	1	TRUE
0.536595	0.166587	3	TRUE
7.14662	0.0722612	3	TRUE
12.2996	0.0836052	3	FALSE
76.6172	0.0420072	1	FALSE
20.1643	0.0939763	1	TRUE
0.483315	0.176246	4	FALSE
79.9913	0.0286235	1	FALSE
1.49461	0.161488	1	TRUE
2.35769	0.144854	1	TRUE
67.269	0.0345278	2	FALSE
78.5039	0.0431299	1	FALSE
37.7274	0.0514547	1	TRUE
54.3586	0.0571621	1	FALSE
39.1767	0.0717897	1	TRUE
5.81368	0.132429	1	TRUE
13.4637	0.0649646	2	TRUE
19.8428	0.0746533	1	TRUE
59.1368	0.0566743	1	FALSE
7.1543e-06	0.432167	3	TRUE
6.27708	0.113353	2	TRUE
28.6674	0.0715801	1	TRUE
31.3081	0.0766535	1	TRUE
115.942	0.0568858	1	FALSE
1.68413	0.122765	1	TRUE
7.07348	0.226959	3	TRUE
103.054	0.0332439	1	FALSE
2.15368	0.0490148	3	TRUE
38.0941	0.0822789	1	TRUE
82.5576	0.0343396	1	FALSE
7.21131	0.0129622	4	FALSE
36.6118	0.108012	1	TRUE
18.1416	0.0366895	1	TRUE
9.72137	0.0734524	1	TRUE
5.30525	0.095527	1	TRUE
11.109	0.0610637	4	FALSE
6.39458	0.0793149	1	TRUE
0.726982	0.145329	3	TRUE
0.302637	0.200599	4	FALSE
2.48964	0.0866514	1	TRUE
13.5416	0.0737714	2	TRUE
56.2227	0.066216	1	FALSE
8.66439	0.112532	1	TRUE
0.323498	0.231792	3	TRUE
17.1793	0.0168081	1	TRUE
58.1176	0.0803299	1	FALSE
1.46344	0.117912	1	TRUE
20.3625	0.0576412	2	TRUE
22.6686	0.0456421	2	TRUE
1.81087	0.125498	3	TRUE
7.11996	0.072173	4	FALSE
13.6881	0.110469	1	TRUE
5.93168	0.110451	1	TRUE
30.2161	0.0667276	3	FALSE
34.0552	0.0811061	3	FALSE
83.2573	0.0420586	1	FALSE
5.54573	0.107102	3	TRUE
2.94022	0.0954477	1	TRUE
16.6702	0.0722321	2	TRUE
21.7064	0.0172744	2	TRUE
23.6124	0.0582977	2	TRUE
9.58384	0.10175	3	FALSE
19.6674	0.0834525	1	TRUE
22.7505	0.0618684	3	FALSE
18.3708	0.0714973	3	FALSE
11.8737	0.0697322	1	TRUE
6.41731	0.1171	2	TRUE
0.171146	0.19648	3	TRUE
19.2224	0.0621336	3	FALSE
16.8211	0.0559952	1	TRUE
5.76441	0.151478	3	TRUE
37.5968	0.0728633	2	TRUE
15.586	0.0647211	3	FALSE
53.2341	0.0299706	1	FALSE
12.773	0.0613419	1	TRUE
1.86163	0.0883838	1	TRUE
13.5646	0.0441808	1	TRUE
19.4099	0.0607901	3	FALSE
26.4405	0.0393713	1	TRUE
19.5027	0.0469925	4	FALSE
38.0597	0.0614616	1	TRUE
2.99018	0.0521637	4	FALSE
6.41989	0.072331	1	TRUE
19.7844	0.0608283	3	FALSE
1.25641	0.125347	3	TRUE
32.7172	0.0434563	1	TRUE
4.2817	0.14781	1	TRUE
5.50411	0.0955277	4	FALSE
18.5513	0.0450482	2	TRUE
0.54946	0.180195	1	TRUE
4.91897	0.0502036	4	FALSE
18.6845	0.0648703	2	TRUE
5.17478	0.103565	3	TRUE
56.7262	0.068112	1	FALSE
0.235049	0.201082	3	TRUE
0.0431958	0.246201	3	TRUE
66.0082	0.0572709	1	FALSE
51.401	0.0663136	1	FALSE
3.18608	0.152867	3	TRUE
0.314882	0.185264	1	TRUE
50.6368	0.0424836	1	FALSE
3.47185	0.0819289	1	TRUE
3.47472	0.110936	3	TRUE
38.9129	0.0607254	2	TRUE
39.7704	0.0666189	1	TRUE
5.58334	0.0940931	1	TRUE
15.5995	0.0353915	1	TRUE
75.7737	0.0577914	1	FALSE
43.4581	0.0464724	1	TRUE
5.7769	0.116089	1	TRUE
14.6037	0.0850895	3	FALSE
22.9564	0.0480082	4	FALSE
23.982	0.0206101	3	FALSE
0.807064	0.145275	3	TRUE
50.6423	0.0288715	1	FALSE
74.0793	0.050872	1	FALSE
14.0427	0.0985891	2	TRUE
6.77924	0.135741	1	TRUE
5.49043	0.0761107	4	FALSE
10.0467	0.109999	1	TRUE
2.62097	0.129809	1	TRUE
23.2171	0.0491983	4	FALSE
3.32187	0.0865682	4	FALSE
26.1053	0.0438188	3	FALSE
9.28119	0.123256	1	TRUE
5.27624	0.0958558	1	TRUE
3.35722	0.143207	1	TRUE
49.1596	0.0344734	2	FALSE
52.7559	0.0682541	1	FALSE
0.832138	0.180636	1	TRUE
55.7303	0.0529396	1	FALSE
2.66471	0.158861	1	TRUE
48.1488	0.0598927	1	TRUE
1.27623	0.170953	1	TRUE
52.0638	0.0293498	1	FALSE
0.0990933	0.187634	1	TRUE
4.52236	0.060015	3	TRUE
4.20846	0.119972	2	TRUE
16.2185	0.0164129	4	FALSE
46.4895	0.0713373	1	TRUE
92.3739	0.054528	1	FALSE
45.9145	0.0594221	1	TRUE
0.380206	0.163617	4	FALSE
6.82922	0.117596	1	TRUE
15.932	0.042514	4	FALSE
41.601	0.0500303	1	TRUE
6.25441	0.104274	1	TRUE
14.8004	0.0186756	1	TRUE
5.03009	0.143977	1	TRUE
3.42087	0.0761324	1	TRUE
43.441	0.0513486	1	TRUE
41.0922	0.0522133	1	TRUE
0.654483	0.164228	3	TRUE
34.8407	0.0844172	1	TRUE
25.6114	0.0669432	1	TRUE
14.3832	0.0758791	1	TRUE
27.7294	0.0654962	1	TRUE
0.000567278	0.334238	3	TRUE
61.8869	0.0272652	2	FALSE
0.449971	0.215189	4	FALSE
45.5655	0.0733163	1	TRUE
6.95745	0.101333	2	TRUE
20.193	0.0741593	1	TRUE
7.25558	0.117004	4	FALSE
3.41143	0.0984469	1	TRUE
1.68754	0.144324	1	TRUE
32.8699	0.0541073	1	TRUE
38.8229	0.0350654	1	TRUE
46.9411	0.0498992	2	TRUE
3.50931	0.143906	3	TRUE
32.9314	0.0660798	1	TRUE
15.1967	0.0788788	3	FALSE
33.4096	0.0427422	3	FALSE
20.5424	0.0593691	1	TRUE
5.88373	0.101716	3	TRUE
31.9611	0.0538641	1	TRUE
1.88719	0.15255	1	TRUE
2.56503	0.151733	1	TRUE
8.96106	0.0811227	1	TRUE
14.2693	0.0619234	1	TRUE
28.2474	0.0605864	2	TRUE
7.06314	0.0860874	4	FALSE
4.76702	0.0840516	4	FALSE
11.7724	0.0302239	2	TRUE
54.5161	0.0423015	1	FALSE
7.36754	0.0485486	3	TRUE
22.4487	0.0769744	1	TRUE
0.0845104	0.203041	4	FALSE
6.38966	0.105767	3	TRUE
1.40957	0.191995	2	TRUE
2.11228	0.110381	1	TRUE
10.3511	0.040907	1	TRUE
5.02216	0.115786	1	TRUE
50.2736	0.0579045	1	FALSE
26.886	0.0739089	1	TRUE
2.19893	0.141841	2	TRUE
5.30325	0.0616674	3	TRUE
109.007	0.0433864	1	FALSE
109.286	0.0539531	1	FALSE
13.5015	0.0575118	4	FALSE
1.50251	0.0857755	3	TRUE
7.17828	0.101017	1	TRUE
8.64774	0.047805	2	TRUE
10.8418	0.0771736	3	FALSE
11.4707	0.0775955	2	TRUE
0.555515	0.13307	4	FALSE
23.3888	0.0456307	3	FALSE
8.29768	0.0975195	1	TRUE
23.9181	0.0528206	3	FALSE
30.1688	0.0781444	1	TRUE
26.1555	0.0929938	1	TRUE
88.8697	0.0629086	1	FALSE
56.8441	0.0374311	2	FALSE
29.5539	0.0643545	1	TRUE
104.048	0.0421855	1	FALSE
0.0400581	0.221532	2	TRUE
3.57725	0.140666	4	FALSE
110.444	0.0522023	1	FALSE
4.02186	0.0934164	3	TRUE
0.477713	0.191051	3	TRUE
73.3	0.0603838	1	FALSE
0.00806899	0.28077	2	TRUE
7.7153	0.0766634	3	TRUE
66.5236	0.0374825	1	FALSE
64.959	0.0211796	2	FALSE
58.1076	0.0247917	2	FALSE
53.0151	0.0634633	1	FALSE
39.7092	0.04233	1	TRUE
83.4812	0.0443423	1	FALSE
5.37492	0.141229	1	TRUE
37.8732	0.0874856	1	TRUE
86.3563	0.0503208	1	FALSE
0.875267	0.138108	4	FALSE
35.5845	0.0559305	1	TRUE
50.5049	0.0444407	2	FALSE
10.5309	0.0558252	3	FALSE
8.44528	0.0663748	1	TRUE
0.275176	0.165803	3	TRUE
15.9015	0.0692679	1	TRUE
52.1586	0.0503803	1	FALSE
0.150769	0.196225	3	TRUE
60.3271	0.0354023	2	FALSE
29.2497	0.0776855	1	TRUE
59.8525	0.0543265	1	FALSE
10.949	0.0603174	3	FALSE
22.1066	0.0574138	1	TRUE
21.9612	0.0318842	4	FALSE
6.6566	0.107315	1	TRUE
0.748539	0.107974	3	TRUE
74.7995	0.0569913	1	FALSE
31.6105	0.0643693	1	TRUE
19.0996	0.048058	4	FALSE
0.518589	0.184894	3	TRUE
21.6826	0.0763021	1	TRUE
8.91499	0.0801049	3	FALSE
44.2595	0.0309095	2	TRUE
0.713444	0.142087	3	TRUE
7.45585	0.0458711	2	TRUE
23.0737	0.0700059	2	TRUE
54.5576	0.0464834	2	FALSE
48.2263	0.0702588	2	FALSE
0.47454	0.124223	3	TRUE
10.5408	0.0700335	1	TRUE
6.25187	0.128595	1	TRUE
5.37247	0.110566	1	TRUE
85.9719	0.0511979	1	FALSE
20.8605	0.110759	2	TRUE
9.40572	0.0657026	3	FALSE
8.14954	0.100193	1	TRUE
89.1972	0.0484286	1	FALSE
42.3464	0.0876555	1	TRUE
10.992	0.0506762	4	FALSE
14.2061	0.0876904	1	TRUE
67.9189	0.0625417	1	FALSE
72.9019	0.0503339	1	FALSE
4.90117	0.11842	1	TRUE
99.2058	0.0473493	1	FALSE
10.111	0.102485	3	FALSE
6.91574	0.0886345	3	TRUE
31.2427	0.077776	1	TRUE
35.6424	0.0525256	1	TRUE
9.10547	0.0662058	4	FALSE
95.0029	0.0228867	1	FALSE
0.76314	0.191531	3	TRUE
2.34941	0.132301	4	FALSE
0.367114	0.123133	1	TRUE
3.53026	0.122659	3	TRUE
42.4729	0.0839271	1	TRUE
17.0752	0.0653076	1	TRUE
11.1482	0.054613	4	FALSE
0.0156368	0.255472	3	TRUE
29.7213	0.0699347	1	TRUE
10.6845	0.0569356	4	FALSE
3.26772	0.131853	4	FALSE
24.9576	0.0441609	2	TRUE
3.76144	0.101441	3	TRUE
0.621857	0.11438	1	TRUE
5.76501	0.131091	1	TRUE
77.2839	0.0510012	1	FALSE
7.31916	0.0777808	3	TRUE
39.8887	0.0609864	2	TRUE
105.121	0.0386711	1	FALSE
76.4252	0.0538482	1	FALSE
0.000307539	0.433427	1	TRUE
11.9439	0.0530355	1	TRUE
98.9388	0.0320742	1	FALSE
107.916	0.038669	1	FALSE
47.3323	0.055477	1	TRUE
11.53	0.0991733	2	TRUE
1.19766	0.0633713	1	TRUE
11.1155	0.0434477	2	TRUE
42.8494	0.0502237	1	TRUE
79.6959	0.0348178	1	FALSE
80.5773	0.0412202	1	FALSE
43.3363	0.0635244	1	TRUE
0.23215	0.169955	2	TRUE
59.8482	0.029659	1	FALSE
2.8275	0.143067	3	TRUE
0.192918	0.178025	3	TRUE
20.5251	0.0494916	4	FALSE
23.2709	0.0509535	3	FALSE
22.3564	0.0422838	1	TRUE
0.000302663	0.347996	1	TRUE
40.2058	0.0629975	1	TRUE
11.0932	0.068352	4	FALSE
33.845	0.0791791	1	TRUE
35.6009	0.0605221	2	TRUE
99.6643	0.04674	1	FALSE
42.0311	0.0628654	1	TRUE
2.0677	0.153003	1	TRUE
40.0253	0.0294087	1	TRUE
2.76718	0.0912852	3	TRUE
10.166	0.138013	1	TRUE
8.83	0.0787061	4	FALSE
1.61457	0.146081	1	TRUE
7.36962	0.0866379	4	FALSE
9.89966	0.0775966	3	FALSE
95.1147	0.041557	1	FALSE
1.0385	0.124871	3	TRUE
6.56596	0.0889961	2	TRUE
84.9095	0.0441908	1	FALSE
98.8635	0.0279705	1	FALSE
35.3443	0.0811952	1	TRUE
79.4195	0.0531318	1	FALSE
8.20341	0.0992774	1	TRUE
5.53479	0.0909768	3	TRUE
4.12617	0.100248	1	TRUE
13.1019	0.0638098	1	TRUE
9.44364	0.092294	1	TRUE
7.89008	0.0539612	4	FALSE
35.8155	0.0421729	2	TRUE
27.9606	0.0443895	3	FALSE
3.55581	0.11082	1	TRUE
9.60448	0.0780456	4	FALSE
4.0166	0.107311	2	TRUE
6.81972	0.109582	3	TRUE
52.9976	0.0172313	1	FALSE
7.48129	0.0680394	1	TRUE
54.3198	0.0478526	2	FALSE
2.54604e-05	0.39822	3	TRUE
3.67081	0.133638	4	FALSE
1.81572	0.141203	4	FALSE
55.868	0.0505913	1	FALSE
104.378	0.0496861	1	FALSE
1.31096	0.153231	4	FALSE
1.99508	0.147373	3	TRUE
5.29068	0.022626	4	FALSE
3.0384	0.115408	1	TRUE
11.959	0.0914328	1	TRUE
12.7681	0.0725482	3	FALSE
62.8018	0.0404015	1	FALSE
1.16996	0.148203	2	TRUE
53.0554	0.0716556	1	FALSE
16.8412	0.0579698	3	FALSE
109.384	0.0601782	1	FALSE
1.86121	0.0925161	3	TRUE
9.26177	0.0641449	1	TRUE
1.00781	0.155585	1	TRUE
13.3831	0.0808106	3	FALSE
0.129607	0.20499	3	TRUE
7.32303	0.0952228	3	TRUE
0.278666	0.205916	3	TRUE
7.63022	0.0726148	4	FALSE
4.363	0.103208	1	TRUE
8.80531	0.060448	3	FALSE
1.80753	0.105961	3	TRUE
44.9218	0.0627788	1	TRUE
14.1852	0.0138514	3	FALSE
77.5186	0.0307785	1	FALSE
16.5941	0.082212	1	TRUE
4.61972	0.0998945	1	TRUE
0.817584	0.175928	1	TRUE
1.21822	0.061543	4	FALSE
0.656437	0.149115	3	TRUE
95.1222	0.0583918	1	FALSE
94.8676	0.0562456	1	FALSE
28.4687	0.0795004	2	TRUE
6.13608	0.102319	3	TRUE
84.4569	0.0192388	1	FALSE
8.18555	0.0479154	3	TRUE
8.73477	0.0611016	4	FALSE
17.8947	0.0935437	1	TRUE
5.09548	0.0933125	1	TRUE
5.28262	0.111273	3	TRUE
68.4651	0.0711187	1	FALSE
13.5108	0.0688606	1	TRUE
8.25872	0.0868862	1	TRUE
8.58466	0.0464879	1	TRUE
60.9967	0.027595	2	FALSE
13.3413	0.13601	1	TRUE
11.7485	0.102915	1	TRUE
16.9887	0.0767828	1	TRUE
29.7549	0.0582813	2	TRUE
1.59025	0.131216	1	TRUE
0.215203	0.170996	3	TRUE
0.046499	0.268643	3	TRUE
56.2337	0.0554014	2	FALSE
15.661	0.0459455	4	FALSE
0.584236	0.164264	1	TRUE
25.7757	0.0573506	3	FALSE
12.1553	0.103022	3	FALSE
15.9577	0.119901	1	TRUE
54.8911	0.0652738	1	FALSE
8.29971	0.117997	1	TRUE
84.78	0.0104486	1	FALSE
19.8811	0.0292726	2	TRUE
7.6929	0.0778697	2	TRUE
24.7197	0.0596828	2	TRUE
30.5645	0.0752803	2	TRUE
22.2919	0.10228	1	TRUE
34.4487	0.0924593	1	TRUE
9.2803	0.0800935	1	TRUE
28.5184	0.0679439	3	FALSE
5.30678	0.0848064	1	TRUE
20.7713	0.0684391	3	FALSE
3.05028e-05	0.395058	3	TRUE
0.00393326	0.287681	4	FALSE
13.8423	0.0646337	1	TRUE
22.4775	0.0592834	3	FALSE
0.957609	0.120216	3	TRUE
86.1571	0.0388152	1	FALSE
19.936	0.0532425	2	TRUE
50.8091	0.0661018	1	FALSE
37.2815	0.0487161	1	TRUE
55.1311	0.0334624	2	FALSE
1.45203	0.138733	3	TRUE
46.3287	0.0539386	1	TRUE
9.81039	0.0597739	4	FALSE
89.4639	0.0539573	1	FALSE
0.130229	0.20524	3	TRUE
26.096	0.0751635	2	TRUE
62.1099	0.0388325	2	FALSE
68.7752	0.0763418	1	FALSE
74.7797	0.0593412	1	FALSE
4.00465	0.0972525	3	TRUE
8.78567	0.123255	1	TRUE
74.7641	0.0338467	1	FALSE
17.1679	0.0989184	1	TRUE
3.30788	0.14983	4	FALSE
74.2387	0.0236097	1	FALSE
30.2026	0.0795126	1	TRUE
0.0228746	0.274086	4	FALSE
0.775312	0.22191	3	TRUE
4.29079	0.149247	1	TRUE
54.542	0.0340637	2	FALSE
53.6697	0.0373802	2	FALSE
54.2352	0.0338414	2	FALSE
30.6399	0.0593781	3	FALSE
34.346	0.0603146	1	TRUE
67.0384	0.0478701	1	FALSE
14.5798	0.109501	1	TRUE
91.8648	0.0585033	1	FALSE
0.00199207	0.310342	3	TRUE
5.43261	0.103624	3	TRUE
23.8912	0.0512406	2	TRUE
5.4375	0.0833304	2	TRUE
0.312413	0.185083	3	TRUE
0.361449	0.164865	3	TRUE
23.2337	0.11013	1	TRUE
6.87037	0.133205	1	TRUE
1.42681	0.135276	3	TRUE
9.10746	0.35198	1	TRUE
57.2372	0.0608397	1	FALSE
0.077431	0.208677	2	TRUE
11.2089	0.116256	1	TRUE
1.0724	0.199089	3	TRUE
55.253	0.0476765	1	FALSE
20.1713	0.0469171	4	FALSE
7.2666	0.075692	1	TRUE
19.6066	0.0894009	1	TRUE
76.4634	0.0529609	1	FALSE
10.4357	0.102592	1	TRUE
11.334	0.0960093	2	TRUE
7.4993	0.106397	1	TRUE
2.80257	0.122929	1	TRUE
32.497	0.0550664	3	FALSE
63.4835	0.0595609	1	FALSE
14.4626	0.0746873	3	FALSE
15.7302	0.0697825	1	TRUE
13.2932	0.0735316	4	FALSE
1.033	0.138861	1	TRUE
34.5075	0.0561987	1	TRUE
52.4068	0.0360391	2	FALSE
66.2642	0.0550465	1	FALSE
98.2114	0.0313846	1	FALSE
36.9261	0.0708469	1	TRUE
16.3385	0.0422712	1	TRUE
8.2421	0.0793434	1	TRUE
2.34191	0.0690861	1	TRUE
4.70695	0.101699	1	TRUE
0.240327	0.208684	3	TRUE
50.6469	0.0431693	2	FALSE
11.4606	0.0967594	1	TRUE
3.16217	0.139609	1	TRUE
125.717	1.47908	1	FALSE
6.14534	0.0889119	3	TRUE
25.5981	0.0836677	1	TRUE
34.5417	0.0811876	1	TRUE
3.98463	0.083281	1	TRUE
5.0048	0.0867226	3	TRUE
5.92881	0.116775	3	TRUE
7.80417	0.0433826	3	TRUE
1.95342	0.182882	3	TRUE
2.44483	0.153345	1	TRUE
0.535596	0.178851	3	TRUE
6.06634	0.0869976	3	TRUE
16.772	0.0369957	3	FALSE
20.3081	0.0384063	4	FALSE
71.4593	0.0513673	1	FALSE
98.5294	0.0487302	1	FALSE
28.6715	0.048039	2	TRUE
18.2459	0.0684547	2	TRUE
15.7246	0.0658436	2	TRUE
5.69501	0.0785162	3	TRUE
0.642707	0.138769	3	TRUE
12.8269	0.110035	1	TRUE
0.144213	0.20071	1	TRUE
0.0278958	0.232028	3	TRUE
13.4843	0.0946729	3	FALSE
3.83956	0.120834	3	TRUE
54.8645	0.0375655	1	FALSE
6.84116	0.0829917	3	TRUE
9.80648	0.0989475	3	FALSE
6.42775	0.0641357	3	TRUE
4.12715	0.0805567	4	FALSE
2.75961	0.124021	4	FALSE
14.9567	0.0444139	1	TRUE
42.1497	0.063433	1	TRUE
24.4491	0.0616613	3	FALSE
17.0648	0.122332	1	TRUE
7.24702	0.10871	2	TRUE
0.169265	0.24523	1	TRUE
1.02101	0.0755593	2	TRUE
19.7696	0.0673372	1	TRUE
74.0329	0.0398711	1	FALSE
6.74269	0.105515	3	TRUE
15.6103	0.112495	1	TRUE
0.014584	0.280812	1	TRUE
100.289	0.0309106	1	FALSE
2.25603	0.166668	1	TRUE
5.44586	0.0936995	3	TRUE
0.135633	0.255688	1	TRUE
27.9783	0.0815889	1	TRUE
51.4416	0.0629051	1	FALSE
9.55521	0.0543707	1	TRUE
106.522	0.0534343	1	FALSE
10.483	0.0880841	2	TRUE
3.29498	0.125199	3	TRUE
22.4987	0.0923216	1	TRUE
7.28046	0.0767921	3	TRUE
31.1306	0.0962292	1	TRUE
48.0052	0.0936855	1	TRUE
100.344	0.0436944	1	FALSE
19.5589	0.0907972	1	TRUE
20.066	0.0477748	2	TRUE
27.8483	0.0272815	2	TRUE
57.2928	0.05982	1	FALSE
89.0717	0.0191182	1	FALSE
37.6373	0.04753	1	TRUE
22.8532	0.0632497	1	TRUE
23.1846	0.0499721	3	FALSE
12.4148	0.103266	2	TRUE
4.98093	0.116929	1	TRUE
50.1518	0.0711651	1	FALSE
22.7496	0.0640833	2	TRUE
3.4199	0.100142	1	TRUE
1.73604	0.157458	3	TRUE
1.44664	0.180594	3	TRUE
38.5388	0.0841683	1	TRUE
54.9491	0.0577976	1	FALSE
9.99234	0.0474287	4	FALSE
0.287876	0.185259	3	TRUE
0.64303	0.13758	1	TRUE
10.8804	0.0840523	3	FALSE
60.0979	0.0474065	1	FALSE
116.889	0.0587216	1	FALSE
42.7049	0.0500359	2	TRUE
1.69276	0.108078	3	TRUE
0.170274	0.174621	3	TRUE
1.84089	0.130804	1	TRUE
0.0295721	0.243814	3	TRUE
91.431	0.0349632	1	FALSE
9.41197	0.0811982	4	FALSE
4.10683	0.123435	1	TRUE
43.2011	0.0724085	1	TRUE
54.2949	0.0571363	1	FALSE
0.000216544	0.384692	3	TRUE
20.9057	0.0828245	1	TRUE
0.108929	0.218904	1	TRUE
2.67755	0.08396	1	TRUE
11.6604	0.101045	1	TRUE
63.7813	0.0771095	1	FALSE
46.5743	0.0639628	1	TRUE
0.153603	0.277823	3	TRUE
23.78	0.0231786	4	FALSE
24.827	0.0582796	3	FALSE
8.30102	0.0820033	1	TRUE
0.22239	0.195636	1	TRUE
19.6575	0.0890235	2	TRUE
16.0464	0.0833188	1	TRUE
32.3817	0.0898804	1	TRUE
42.0378	0.0548338	1	TRUE
14.441	0.11708	1	TRUE
22.9934	0.0543026	2	TRUE
0.278259	0.157613	2	TRUE
8.62003	0.126024	1	TRUE
11.5173	0.105084	1	TRUE
10.489	0.0845898	1	TRUE
4.59792	0.146794	3	TRUE
10.1704	0.0339048	4	FALSE
1.90182e-08	0.530451	1	TRUE
37.9727	0.0759055	2	TRUE
6.91304	0.0920887	1	TRUE
45.0267	0.0659441	1	TRUE
93.3415	0.0476624	1	FALSE
73.3289	0.0685282	1	FALSE
40.5247	0.0493502	1	TRUE
53.0504	0.0495203	1	FALSE
6.35349	0.0858914	1	TRUE
1.78102	0.195829	1	TRUE
27.8722	0.0941219	1	TRUE
77.1619	0.0299395	1	FALSE
5.28435	0.102014	1	TRUE
95.3876	0.0295822	1	FALSE
7.07396	0.0459767	4	FALSE
6.33466	0.0757806	4	FALSE
24.0205	0.0319867	1	TRUE
69.726	0.0519879	1	FALSE
16.2888	0.0655324	1	TRUE
12.5914	0.0844837	3	FALSE
11.8659	0.0524318	1	TRUE
5.44446	0.0925997	2	TRUE
0.0910168	0.197582	3	TRUE
9.87398	0.0790221	1	TRUE
20.2434	0.0630326	3	FALSE
25.5484	0.0964859	1	TRUE
63.2274	0.0206	2	FALSE
97.2212	0.0358573	1	FALSE
72.2633	0.0242804	1	FALSE
0.856119	0.180169	2	TRUE
98.0048	0.0421686	1	FALSE
34.9883	0.04623	2	TRUE
12.1297	0.103075	2	TRUE
52.9268	0.0464182	1	FALSE
16.1752	0.0695429	4	FALSE
2.11151	0.168096	1	TRUE
0.689774	0.172626	1	TRUE
38.6481	0.0409702	1	TRUE
0.16118	0.227713	4	FALSE
0.0879665	0.197568	3	TRUE
2.93659	0.212597	1	TRUE
4.55361	0.100121	1	TRUE
12.209	0.0932917	1	TRUE
11.7132	0.115365	1	TRUE
0.177345	0.196647	1	TRUE
66.8832	0.0470854	1	FALSE
7.47635	0.0839818	1	TRUE
1.2212	0.132176	4	FALSE
63.7645	0.0502063	1	FALSE
28.9454	0.0616373	3	FALSE
52.1069	0.0534	1	FALSE
4.38599	0.106329	3	TRUE
5.27766	0.10278	3	TRUE
4.62114	0.0867851	3	TRUE
25.74	0.0418508	3	FALSE
9.25331	0.0945023	1	TRUE
75.6501	0.0510689	1	FALSE
39.9302	0.0546799	1	TRUE
105.747	0.0573619	1	FALSE
1.20719	0.160491	1	TRUE
29.3345	0.0163575	3	FALSE
87.3503	0.059666	1	FALSE
106.138	0.0326733	1	FALSE
15.4943	0.0541351	1	TRUE
25.4852	0.040876	3	FALSE
9.37289	0.0742112	2	TRUE
17.0104	0.071373	2	TRUE
5.5904	0.127348	2	TRUE
9.41108	0.0444242	1	TRUE
11.4799	0.0747086	4	FALSE
12.5985	0.100888	1	TRUE
19.3332	0.0607994	1	TRUE
55.5139	0.0698759	1	FALSE
3.21132	0.117533	4	FALSE
88.1201	0.059322	1	FALSE
19.7921	0.0906687	1	TRUE
8.21743	0.0582534	1	TRUE
7.51851	0.0952461	1	TRUE
0.00788989	0.273933	2	TRUE
0.581092	0.192572	3	TRUE
4.92752	0.0762088	3	TRUE
95.462	0.0473628	1	FALSE
63.5423	0.0579338	1	FALSE
104.222	0.0373818	1	FALSE
1.8689	0.11713	3	TRUE
6.55898	0.0714431	3	TRUE
1.41214	0.14076	3	TRUE
0.769676	0.167442	3	TRUE
7.53678	0.0729248	3	TRUE
57.7215	0.0533206	2	FALSE
8.01141	0.0687428	1	TRUE
8.24089	0.0523471	2	TRUE
64.3519	0.0530945	1	FALSE
23.536	0.0478855	1	TRUE
3.03311	0.112369	3	TRUE
5.85357	0.0535304	1	TRUE
67.9529	0.043657	1	FALSE
5.04335	0.0996321	1	TRUE
7.21371	0.0672834	3	TRUE
62.8545	0.0638927	1	FALSE
9.5899	0.0959124	1	TRUE
3.01543	0.113742	3	TRUE
28.8511	0.0707214	1	TRUE
24.393	0.0369133	1	TRUE
10.6847	0.058441	4	FALSE
7.04147	0.0955843	3	TRUE
17.7959	0.0693659	3	FALSE
26.5195	0.0917034	1	TRUE
0.917838	0.13589	3	TRUE
0.929663	0.131522	3	TRUE
13.5189	0.0832062	1	TRUE
25.8348	0.0804222	1	TRUE
0.811002	0.163442	1	TRUE
61.1528	0.0461594	1	FALSE
1.09777	0.123152	4	FALSE
53.3041	0.0407026	2	FALSE
59.153	0.0471318	1	FALSE
0.30045	0.23109	3	TRUE
3.82901	0.117273	2	TRUE
44.3229	0.0634411	1	TRUE
0.950377	0.135341	1	TRUE
43.2695	0.0716728	1	TRUE
16.9425	0.0627403	4	FALSE
21.1244	0.0307504	4	FALSE
13.5323	0.0404921	1	TRUE
52.4496	0.0378244	2	FALSE
56.1666	0.0191731	2	FALSE
0.198344	0.163163	3	TRUE
3.22433	0.124494	3	TRUE
0.886266	0.171907	4	FALSE
1.08583	0.0713965	1	TRUE
2.81277	0.102068	1	TRUE
11.3347	0.086312	1	TRUE
16.6748	0.0767292	1	TRUE
32.5249	0.0587803	1	TRUE
17.5824	0.0996785	2	TRUE
22.4405	0.0554343	1	TRUE
1.8804	0.0921901	3	TRUE
27.4241	0.0628771	1	TRUE
54.3743	0.0663041	1	FALSE
2.12737	0.169194	1	TRUE
7.14837	0.0658388	3	TRUE
5.19166	0.0879577	3	TRUE
64.4515	0.0327166	1	FALSE
38.9174	0.0407188	2	TRUE
24.0995	0.0621289	1	TRUE
0.0117748	0.277809	1	TRUE
5.58515	0.0578073	3	TRUE
10.2609	0.0724096	1	TRUE
101.643	0.051785	1	FALSE
102.864	0.0419556	1	FALSE
91.3164	0.0655687	1	FALSE
8.76392	0.0896128	1	TRUE
22.1134	0.0839615	1	TRUE
0.00397796	0.384817	4	FALSE
17.5382	0.0656364	4	FALSE
13.3754	0.09868	1	TRUE
6.3385	0.0559052	4	FALSE
21.085	0.0786317	2	TRUE
2.02899	0.105508	3	TRUE
0.43734	0.147233	4	FALSE
0.0206727	0.26156	2	TRUE
95.1073	0.0419734	1	FALSE
6.22635	0.116259	1	TRUE
23.8644	0.0549501	3	FALSE
18.9215	0.0645626	2	TRUE
1.55957	0.15447	4	FALSE
43.4845	0.0535099	1	TRUE
47.0619	0.0545469	1	TRUE
59.2868	0.0401476	2	FALSE
0.693386	0.152018	3	TRUE
42.9055	0.06264	1	TRUE
1.84798	0.10371	1	TRUE
22.6075	0.0411511	4	FALSE
1.86843	0.0736089	1	TRUE
11.8633	0.0761752	2	TRUE
12.8187	0.0699974	2	TRUE
0.849093	0.157601	3	TRUE
12.4362	0.0491734	4	FALSE
12.0852	0.096193	3	FALSE
0.762402	0.120762	3	TRUE
0.794468	0.140978	1	TRUE
67.2042	0.045772	1	FALSE
1.18356	0.139615	1	TRUE
8.09934	0.0723117	2	TRUE
1.49025	0.138209	1	TRUE
52.7932	0.0717301	1	FALSE
6.55179	0.0933046	4	FALSE
107.442	0.0511355	1	FALSE
0.585811	0.159198	3	TRUE
6.54961	0.0983254	1	TRUE
14.8886	0.0366786	1	TRUE
7.65732	0.0745031	3	TRUE
8.61996	0.068703	1	TRUE
105.699	0.0310772	1	FALSE
2.10877	0.155412	1	TRUE
7.62819	0.0640294	1	TRUE
40.3119	0.0393822	1	TRUE
22.141	0.0754716	3	FALSE
41.4043	0.045665	1	TRUE
0.0912832	0.198156	1	TRUE
17.9701	0.0236877	4	FALSE
0.0894211	0.212562	3	TRUE
1.68366	0.138815	3	TRUE
3.76585	0.151383	1	TRUE
2.40339	0.142003	1	TRUE
12.3913	0.0786781	2	TRUE
9.86294	0.0897112	3	FALSE
0.0534331	0.237052	4	FALSE
17.2089	0.0802595	3	FALSE
2.78302	0.16017	1	TRUE
2.56677	0.0886687	1	TRUE
7.55079	0.107512	3	TRUE
0.698632	0.159538	1	TRUE
21.4927	0.0836078	1	TRUE
8.04181	0.125605	1	TRUE
49.0379	0.032675	2	FALSE
45.502	0.0266355	2	TRUE
1.55599	0.0906594	3	TRUE
0.00199421	0.315237	4	FALSE
4.41166	0.127157	1	TRUE
18.3261	0.0426154	4	FALSE
18.6262	0.0537553	1	TRUE
61.4793	0.0325328	1	FALSE
8.25405	0.0702941	2	TRUE
3.01298	0.0549563	1	TRUE
36.1216	0.0658879	1	TRUE
3.0425	0.107065	4	FALSE
85.8437	0.0452246	1	FALSE
22.5287	0.102589	2	TRUE
9.37865	0.0515562	4	FALSE
16.0363	0.108615	1	TRUE
61.4093	0.0220334	2	FALSE
49.9531	0.0387238	2	FALSE
100.428	0.0357908	1	FALSE
61.0538	0.0547673	1	FALSE
3.50705	0.103019	4	FALSE
3.72781	0.088898	1	TRUE
15.8976	0.0380603	4	FALSE
104.027	0.0442143	1	FALSE
6.36374	0.0767621	4	FALSE
17.5937	0.0458705	4	FALSE
38.6625	0.0560811	2	TRUE
1.56058	0.333428	1	TRUE
25.4754	0.0569562	2	TRUE
4.2207	0.116798	1	TRUE
26.9384	0.0358845	3	FALSE
46.9084	0.0525821	2	TRUE
4.86966	0.128692	1	TRUE
3.69643	0.110451	4	FALSE
12.2684	0.131991	2	TRUE
64.5253	0.044174	1	FALSE
57.5464	0.0387906	1	FALSE
26.8239	0.0703113	1	TRUE
33.2522	0.083337	1	TRUE
19.3038	0.0945732	2	TRUE
47.9257	0.0391259	2	TRUE
2.5513	0.131732	4	FALSE
4.49481	0.0660142	3	TRUE
6.79105	0.0741951	1	TRUE
3.89278	0.0906854	1	TRUE
6.79395	0.119607	1	TRUE
115.036	0.0414677	1	FALSE
46.902	0.0592755	1	TRUE
0.102926	0.246048	3	TRUE
2.59587	0.106258	1	TRUE
1.48512	0.144176	3	TRUE
114.488	0.0492669	1	FALSE
49.2826	0.0524556	1	FALSE
3.46033	0.113398	3	TRUE
11.3042	0.0755179	3	FALSE
7.07328	0.041912	1	TRUE
109.91	0.0555601	1	FALSE
58.2986	0.0541475	1	FALSE
32.926	0.0487945	2	TRUE
43.8496	0.0652485	1	TRUE
84.6096	0.0445687	1	FALSE
104.563	0.0446963	1	FALSE
114.254	0.03663	1	FALSE
91.4071	0.0391107	1	FALSE
21.1626	0.0808883	1	TRUE
14.7951	0.0951745	1	TRUE
48.2558	0.064637	1	FALSE
0.311876	0.187725	3	TRUE
1.08564	0.125672	1	TRUE
73.6341	0.046661	1	FALSE
90.3639	0.0338139	1	FALSE
13.0073	0.0849918	3	FALSE
17.9152	0.0365773	4	FALSE
1.48004	0.116793	1	TRUE
0.00136433	0.314331	2	TRUE
14.8042	0.0894304	3	FALSE
71.0505	0.0482323	1	FALSE
0.185887	0.197834	2	TRUE
0.363312	0.171152	3	TRUE
3.42669	0.128069	1	TRUE
66.8393	0.0400812	2	FALSE
8.13836	0.0749523	1	TRUE
57.1745	0.083751	1	FALSE
40.1767	0.0952092	1	TRUE
17.2131	0.0407542	4	FALSE
7.81588	0.0943623	1	TRUE
53.151	0.0629543	1	FALSE
51.3129	0.0582579	1	FALSE
58.6952	0.0292369	2	FALSE
50.4315	0.0504825	2	FALSE
6.79659	0.0750106	3	TRUE
2.01575	0.178064	1	TRUE
7.84321	0.0885517	3	TRUE
38.3287	0.0527418	1	TRUE
0.24235	0.20474	4	FALSE
90.0597	0.0426113	1	FALSE
1.08389	0.109819	3	TRUE
33.4112	0.0639058	3	FALSE
14.3172	0.0390445	2	TRUE
55.3354	0.0270462	2	FALSE
5.72543	0.0917893	3	TRUE
5.11533	0.0879008	3	TRUE
4.1666	0.133783	1	TRUE
4.79741	0.0848362	3	TRUE
3.82981	0.102389	1	TRUE
2.20772	0.100081	3	TRUE
0.0540799	0.219399	3	TRUE
0.165499	0.188303	1	TRUE
11.3751	0.078468	3	FALSE
0.039947	0.250453	3	TRUE
15.1733	0.0455264	3	FALSE
12.1802	0.0878727	3	FALSE
28.9551	0.0320122	2	TRUE
2.50965	0.132441	4	FALSE
1.91694	0.0956243	1	TRUE
33.811	0.049072	1	TRUE
1.22354	0.240221	4	FALSE
47.9147	0.0343755	2	TRUE
21.0087	0.0623796	3	FALSE
0.46252	0.175733	2	TRUE
1.56489	0.120084	2	TRUE
37.2613	0.0822784	1	TRUE
4.17269	0.103477	2	TRUE
5.237	0.135648	3	TRUE
76.3406	0.0587054	1	FALSE
2.53134	0.132846	3	TRUE
40.1303	0.050924	1	TRUE
9.3126	0.0551139	1	TRUE
0.570509	0.150497	1	TRUE
4.6199	0.105362	3	TRUE
0.00362252	0.320728	3	TRUE
20.566	0.0388507	4	FALSE
38.2745	0.0836926	1	TRUE
47.6231	0.0356799	1	TRUE
19.7305	0.0609151	4	FALSE
0.873639	0.114617	3	TRUE
18.2525	0.0967096	1	TRUE
53.428	0.0596144	1	FALSE
53.6233	0.0491724	1	FALSE
62.5855	0.0504694	1	FALSE
45.1288	0.0849077	1	TRUE
84.2213	0.0614225	1	FALSE
89.9889	0.0320492	1	FALSE
7.64609	0.0822687	3	TRUE
33.8891	0.083493	1	TRUE
13.6372	0.0351735	1	TRUE
0.0930704	0.193585	3	TRUE
68.3528	0.264716	2	FALSE
58.2969	0.0388144	2	FALSE
92.8962	0.0559397	1	FALSE
33.2575	0.0558744	1	TRUE
59.9945	0.029573	2	FALSE
5.33217	0.0960373	1	TRUE
25.8331	0.0865578	1	TRUE
66.9196	0.0417864	2	FALSE
31.0936	0.0536748	1	TRUE
15.69	0.0627526	1	TRUE
0.02277	0.240689	1	TRUE
0.0664726	0.236215	3	TRUE
14.3987	0.0823358	1	TRUE
0.00123452	0.322417	1	TRUE
6.13754	0.119732	3	TRUE
84.1149	0.0332962	1	FALSE
85.7074	0.0276759	1	FALSE
99.9639	0.0172683	1	FALSE
113.643	0.0637384	1	FALSE
36.5999	0.0821791	1	TRUE
5.41781	0.0593027	1	TRUE
2.16043	0.485451	3	TRUE
0.0921368	0.213275	1	TRUE
0.594346	0.154305	3	TRUE
0.589485	0.222539	1	TRUE
1.03957	0.16161	3	TRUE
32.4261	0.0423471	1	TRUE
61.4201	0.0466099	1	FALSE
60.5093	0.0290218	2	FALSE
63.4517	0.055418	1	FALSE
7.47148	0.0833973	1	TRUE
73.265	0.0511069	1	FALSE
42.1351	0.0686853	1	TRUE
90.3929	0.0393213	1	FALSE
85.6353	0.0421972	1	FALSE
30.553	0.0748674	1	TRUE
59.8504	0.0409575	2	FALSE
9.96945	0.0620412	3	FALSE
0.0523691	0.232817	3	TRUE
12.9172	0.0647487	1	TRUE
67.6373	0.0425327	1	FALSE
1.06749	0.140015	4	FALSE
4.94057	0.0621108	1	TRUE
30.9484	0.078628	1	TRUE
7.84958	0.0714956	1	TRUE
0.710419	0.148122	3	TRUE
24.2788	0.112935	1	TRUE
11.8807	0.292988	4	FALSE
18.808	0.0510544	1	TRUE
51.0186	0.0537876	1	FALSE
27.312	0.038533	2	TRUE
32.0967	0.0572012	2	TRUE
18.7782	0.0275486	2	TRUE
10.8909	0.124967	1	TRUE
18.9807	0.0832439	1	TRUE
29.9445	0.0534632	3	FALSE
53.543	0.0360129	2	FALSE
28.6599	0.0542393	2	TRUE
0.0970632	0.243479	3	TRUE
58.9639	0.0622096	1	FALSE
20.3571	0.0416513	1	TRUE
11.6434	0.0504717	1	TRUE
8.82555	0.121723	2	TRUE
11.4673	0.0558776	2	TRUE
12.6086	0.0470331	3	FALSE
7.61787	0.0942847	3	TRUE
0.567223	0.477514	4	FALSE
0.00135549	0.316567	1	TRUE
41.2171	0.0773333	1	TRUE
5.41846	0.0479456	3	TRUE
1.42794	0.146457	3	TRUE
47.7089	0.0780945	1	TRUE
1.09165	0.194737	3	TRUE
105.974	0.0444325	1	FALSE
85.4678	0.0416355	1	FALSE
58.8175	0.03274	2	FALSE
76.4059	0.0289005	1	FALSE
31.1963	0.0612149	1	TRUE
3.73503	0.122971	3	TRUE
5.5971	0.102689	3	TRUE
0.0798122	0.206929	1	TRUE
5.94639	0.109424	3	TRUE
80.2696	0.0471794	1	FALSE
60.8781	0.0459442	1	FALSE
11.3301	0.0518892	1	TRUE
0.357297	0.233639	2	TRUE
6.29024	0.101853	3	TRUE
10.2607	0.0659878	2	TRUE
9.34177	0.0627065	2	TRUE
18.0366	0.0697423	1	TRUE
27.7395	0.053445	3	FALSE
5.22267	0.098487	1	TRUE
0.94289	0.135912	3	TRUE
6.13621	0.0740739	4	FALSE
20.8666	0.098424	2	TRUE
95.1589	0.0534522	1	FALSE
78.2565	0.0605315	1	FALSE
96.4057	0.0453179	1	FALSE
25.2349	0.046407	1	TRUE
25.6659	0.0499192	1	TRUE
27.5957	0.0510366	1	TRUE
14.0876	0.0842387	1	TRUE
27.7543	0.0694618	1	TRUE
20.8365	0.0516503	2	TRUE
78.8532	0.023711	1	FALSE
0.0820275	0.204608	3	TRUE
10.8744	0.120959	3	FALSE
29.557	0.0809681	1	TRUE
21.6867	0.0479976	1	TRUE
12.7269	0.0600829	1	TRUE
107.648	0.0615726	1	FALSE
69.3865	0.0667097	1	FALSE
15.2269	0.0603979	1	TRUE
2.19502	0.163033	3	TRUE
5.27746	0.131835	2	TRUE
16.3862	0.0775388	1	TRUE
23.3012	0.09044	1	TRUE
0.301841	0.141022	3	TRUE
11.0268	0.115761	1	TRUE
44.1796	0.0673631	1	TRUE
90.4698	0.0572736	1	FALSE
100.527	0.0441022	1	FALSE
16.8334	0.0809631	1	TRUE
11.5975	0.05913	1	TRUE
0.902796	0.180414	3	TRUE
1.7512	0.0421459	3	TRUE
13.6398	0.0817442	1	TRUE
23.3195	0.0293159	4	FALSE
83.9202	0.0216913	1	FALSE
11.5394	0.032627	3	FALSE
0.201481	0.21367	3	TRUE
10.4282	0.0669404	3	FALSE
41.3257	0.0376949	1	TRUE
5.23948	0.0949499	3	TRUE
36.8947	0.0534513	2	TRUE
48.6223	0.0902923	1	FALSE
48.5815	0.0670635	1	FALSE
24.8468	0.083214	2	TRUE
21.7593	0.0539137	1	TRUE
53.5845	0.0733883	1	FALSE
7.23243	0.0943643	4	FALSE
2.43011	0.116382	3	TRUE
71.5445	0.0763708	1	FALSE
87.577	0.0450146	1	FALSE
17.3344	0.117871	1	TRUE
2.34571	0.106006	1	TRUE
0.10515	0.315283	2	TRUE
57.3136	0.0430463	1	FALSE
3.23912	0.110374	3	TRUE
20.1022	0.0974706	2	TRUE
16.4499	0.0694399	3	FALSE
53.1827	0.0327378	2	FALSE
65.1819	0.0289082	2	FALSE
55.1505	0.0480919	2	FALSE
28.5456	0.0541154	3	FALSE
42.7843	0.0597703	1	TRUE
3.87803	0.114781	1	TRUE
0.392152	0.201383	1	TRUE
86.7054	0.0616148	1	FALSE
33.7367	0.0544717	3	FALSE
111.304	0.0549532	1	FALSE
49.8215	0.0482007	1	FALSE
6.39015	0.114573	3	TRUE
6.0582	0.030306	1	TRUE
0.0700116	0.2128	2	TRUE
26.3494	0.0763331	1	TRUE
11.9918	0.075921	1	TRUE
62.3448	0.0598378	1	FALSE
3.75964	0.122208	4	FALSE
109.324	0.0425215	1	FALSE
55.3459	0.0317725	1	FALSE
62.1482	0.0337505	1	FALSE
24.4085	0.0416871	2	TRUE
7.19184	0.104694	1	TRUE
5.15384	0.0714829	1	TRUE
2.51327	0.124948	1	TRUE
8.28421	0.0715734	2	TRUE
67.5028	0.0484344	1	FALSE
9.65557	0.0757213	3	FALSE
19.3101	0.0427994	3	FALSE
0.00160719	0.313261	1	TRUE
6.79351	0.0619516	3	TRUE
0.665885	0.130152	3	TRUE
11.5144	0.0554354	1	TRUE
0.172741	0.204664	4	FALSE
73.9636	0.0440845	1	FALSE
44.1135	0.0554088	1	TRUE
57.7525	0.0359551	2	FALSE
7.44765	0.0971178	1	TRUE
87.995	0.0491763	1	FALSE
19.6712	0.0951648	2	TRUE
1.76352	0.170855	3	TRUE
0.60161	0.126915	3	TRUE
11.729	0.0451388	2	TRUE
10.9401	0.0858711	2	TRUE
2.16102	0.12929	1	TRUE
28.7558	0.0571529	3	FALSE
32.1646	0.0614931	1	TRUE
14.583	0.047839	2	TRUE
17.9524	0.0388589	2	TRUE
25.1559	0.0664409	1	TRUE
0.162086	0.187599	4	FALSE
14.9169	0.0667743	1	TRUE
0.240706	0.188925	4	FALSE
65.2445	0.0499264	1	FALSE
7.86496	0.110222	4	FALSE
7.25238	0.0415486	1	TRUE
44.951	0.054463	1	TRUE
7.92375	0.0708642	3	TRUE
0.914969	0.8548	1	TRUE
91.9422	0.0412726	1	FALSE
46.6523	0.048611	2	TRUE
4.20335	0.100654	3	TRUE
33.1868	0.0664142	2	TRUE
44.6525	0.0484965	2	TRUE
19.8615	0.0936345	1	TRUE
8.36625	0.13107	1	TRUE
0.376294	0.146078	4	FALSE
0.0237878	0.270993	3	TRUE
9.0399	0.0869848	2	TRUE
0.188805	0.192441	1	TRUE
48.2785	0.0519125	2	FALSE
6.80101	0.113152	2	TRUE
2.89473	0.11322	3	TRUE
34.5194	0.0801369	2	TRUE
11.4422	0.0516059	2	TRUE
2.20031	0.0928454	3	TRUE
20.7275	0.111351	1	TRUE
29.3642	0.0520559	3	FALSE
1.1299	0.0962191	1	TRUE
43.0984	0.0539057	1	TRUE
0.396214	0.165242	3	TRUE
0.338461	0.189029	1	TRUE
0.393124	0.263099	4	FALSE
111.287	0.067425	1	FALSE
8.26459	0.0918495	3	TRUE
7.02057	0.0947049	1	TRUE
0.794864	0.112355	3	TRUE
5.08027	0.12464	1	TRUE
1.76606	0.115469	4	FALSE
15.3345	0.0806288	1	TRUE
22.4635	0.0378263	1	TRUE
0.00992056	0.271005	3	TRUE
29.9369	0.0384036	3	FALSE
0.482799	0.285098	2	TRUE
4.70206	0.0995576	2	TRUE
37.9145	0.0651251	1	TRUE
11.8726	0.031874	2	TRUE
64.012	0.0241506	2	FALSE
62.7964	0.0662658	1	FALSE
2.49665	0.124996	1	TRUE
1.96147	0.148957	1	TRUE
7.73279	0.0718953	1	TRUE
93.2235	0.0358993	1	FALSE
30.66	0.0465566	3	FALSE
44.1437	0.0784473	1	TRUE
44.213	0.0383764	1	TRUE
6.31011	0.103721	3	TRUE
86.4024	0.0384418	1	FALSE
16.9871	0.0708789	3	FALSE
17.1703	0.0789095	1	TRUE
78.4664	0.0537242	1	FALSE
96.1269	0.0419792	1	FALSE
80.6356	0.0468246	1	FALSE
2.31757	0.127032	3	TRUE
80.1615	0.0474473	1	FALSE
28.3583	0.0646088	1	TRUE
40.8927	0.081932	1	TRUE
60.6888	0.0766823	1	FALSE
1.26639	0.141237	1	TRUE
62.6698	0.0500027	1	FALSE
0.0070073	0.278587	3	TRUE
0.503378	0.172979	1	TRUE
3.90402	0.102184	1	TRUE
18.08	0.111446	1	TRUE
18.1301	0.120266	1	TRUE
27.6814	0.0720455	2	TRUE
6.99373	0.075467	3	TRUE
17.3727	0.0813613	1	TRUE
12.8723	0.108602	2	TRUE
29.8189	0.0742047	1	TRUE
0.991577	0.14289	4	FALSE
23.3137	0.017762	3	FALSE
73.6872	0.0419585	1	FALSE
14.9574	0.0716474	1	TRUE
34.77	0.0391758	1	TRUE
4.28134	0.0832806	3	TRUE
88.5245	0.0647045	1	FALSE
0.809017	0.197511	1	TRUE
8.85381	0.118083	3	FALSE
38.379	0.0656359	1	TRUE
6.03064	0.120043	2	TRUE
84.3531	0.0592033	1	FALSE
7.65212	0.0717936	3	TRUE
19.4786	0.0605958	3	FALSE
11.6078	0.0705765	1	TRUE
65.5922	0.0521579	1	FALSE
47.8117	0.0709129	1	TRUE
11.286	0.0881057	1	TRUE
23.5426	0.0759911	1	TRUE
2.52257	0.177414	1	TRUE
1.85233	0.095117	2	TRUE
30.37	0.0911078	1	TRUE
1.41376	0.137279	3	TRUE
57.9441	0.0593075	1	FALSE
18.1344	0.0618097	1	TRUE
51.6514	0.0722102	1	FALSE
5.03184	0.0627878	4	FALSE
19.3373	0.0420184	1	TRUE
18.8435	0.0599313	1	TRUE
6.09716	0.101335	3	TRUE
58.714	0.0355527	1	FALSE
1.8112	0.156337	4	FALSE
42.9044	0.0561558	1	TRUE
3.01446	0.092868	1	TRUE
1.24789	0.122083	1	TRUE
7.36881	0.0697644	3	TRUE
35.9192	0.750929	3	FALSE
12.5985	0.0879469	1	TRUE
1.30002	0.157458	1	TRUE
2.86325	0.0846367	3	TRUE
4.44745	0.105398	1	TRUE
23.1612	0.0550353	3	FALSE
0.425434	0.201529	1	TRUE
59.7185	0.0662441	1	FALSE
7.48071	0.0945482	1	TRUE
8.26985	0.0811168	2	TRUE
15.2997	0.055538	1	TRUE
0.0302071	0.395395	3	TRUE
49.5133	0.0083803	2	FALSE
38.5116	0.0546118	1	TRUE
112.829	0.0397066	1	FALSE
25.2601	0.092346	1	TRUE
4.39929	0.073949	1	TRUE
58.3593	0.0687907	1	FALSE
5.95451	0.0901632	2	TRUE
13.4774	0.0714595	1	TRUE
57.8217	0.0313339	2	FALSE
25.6713	0.0648221	3	FALSE
51.1348	0.0794835	1	FALSE
27.2416	0.0460089	3	FALSE
29.3886	0.0618445	3	FALSE
18.9303	0.0374544	4	FALSE
57.2038	0.0485786	1	FALSE
1.85917	0.145013	1	TRUE
60.4672	0.0380447	1	FALSE
13.9882	0.0650008	1	TRUE
3.97203	0.0625204	1	TRUE
50.394	0.00987469	2	FALSE
4.00026	0.169394	1	TRUE
9.44143	0.151478	2	TRUE
33.7278	0.075261	1	TRUE
9.3579	0.0692453	1	TRUE
14.9179	0.0788009	1	TRUE
4.14332	0.131396	2	TRUE
81.5327	0.0567734	1	FALSE
28.8921	0.0607149	1	TRUE
3.16826	0.114414	3	TRUE
14.9467	0.0535817	4	FALSE
13.6668	0.0732273	2	TRUE
47.118	0.035633	2	TRUE
57.3072	0.0277925	2	FALSE
21.9008	0.0527524	3	FALSE
10.3254	0.0769626	3	FALSE
40.1585	0.045963	1	TRUE
18.2156	0.077227	1	TRUE
50.1579	0.0282652	2	FALSE
112.438	0.0262127	1	FALSE
7.92278	0.0716424	3	TRUE
91.2365	0.0317036	1	FALSE
19.7498	0.0567568	3	FALSE
9.57603	0.102344	1	TRUE
45.1262	0.0660145	1	TRUE
23.5644	0.0333634	3	FALSE
43.778	0.0552972	1	TRUE
0.211322	0.225569	2	TRUE
0.0841262	0.251606	3	TRUE
10.3588	0.0553169	3	FALSE
2.36723e-08	0.512883	2	TRUE
2.70548	0.145595	4	FALSE
22.5303	0.0520661	3	FALSE
1.48295	0.171288	3	TRUE
19.2334	0.0440208	4	FALSE
25.2613	0.0679073	1	TRUE
16.9252	0.0197192	1	TRUE
0.729857	0.365471	4	FALSE
66.3378	0.0455002	1	FALSE
5.38661	0.124706	1	TRUE
2.11559	0.0972396	3	TRUE
9.88127e-05	0.391612	3	TRUE
6.47018	0.0985427	3	TRUE
0.176567	0.193009	4	FALSE
0.567197	0.0920429	4	FALSE
2.9834	0.117757	3	TRUE
45.2384	0.0442304	1	TRUE
5.73994	0.126806	1	TRUE
66.3386	0.0512931	1	FALSE
0.596686	0.147677	4	FALSE
51.6835	0.0467773	1	FALSE
19.8241	0.0161134	2	TRUE
21.7118	0.0108082	2	TRUE
21.9578	0.057628	2	TRUE
20.3243	0.0307462	2	TRUE
1.12634	0.115899	2	TRUE
7.18699	0.108235	1	TRUE
59.7496	0.0330999	2	FALSE
16.9305	0.0882629	2	TRUE
48.3937	0.0673671	1	FALSE
1.2253	0.152407	1	TRUE
2.36816	0.141841	1	TRUE
19.3288	0.0773883	1	TRUE
37.4495	0.0782389	1	TRUE
13.6695	0.0995999	1	TRUE
4.38618	0.104844	3	TRUE
21.3713	0.0881781	1	TRUE
9.23239	0.0902587	3	FALSE
85.5275	0.0369702	1	FALSE
23.2493	0.046899	2	TRUE
10.2767	0.0641805	1	TRUE
0.696992	0.120499	3	TRUE
75.6615	0.0302931	1	FALSE
5.84162	0.0831278	2	TRUE
0.194307	0.199557	2	TRUE
18.6728	0.0785942	3	FALSE
46.4818	0.0341903	2	TRUE
7.23888	0.0679547	1	TRUE
4.94128	0.105327	1	TRUE
86.0535	0.0557416	1	FALSE
55.2743	0.0337972	2	FALSE
55.676	0.0159769	2	FALSE
56.495	0.0283994	2	FALSE
35.1184	0.0173072	3	FALSE
62.3687	0.0280127	2	FALSE
58.5344	0.0433725	1	FALSE
27.1708	0.0619985	1	TRUE
13.3009	0.102317	3	FALSE
4.63893	0.0954159	4	FALSE
30.5143	0.019558	3	FALSE
7.65997	0.0377441	1	TRUE
36.2521	0.086152	1	TRUE
16.1052	0.0752136	3	FALSE
8.69431	0.14336	1	TRUE
17.6067	0.0666005	1	TRUE
8.24278	0.0964846	3	TRUE
0.0963284	0.246737	2	TRUE
12.7844	0.0452367	1	TRUE
12.322	0.0905232	2	TRUE
1.19753	0.185987	1	TRUE
12.3092	0.0984087	2	TRUE
0.953523	0.184195	4	FALSE
7.21935	0.0830716	4	FALSE
34.675	0.0640852	1	TRUE
7.79326	0.105815	1	TRUE
22.1228	0.0387379	4	FALSE
6.13655	0.12067	1	TRUE
55.0014	0.0391222	2	FALSE
5.36416	0.112975	1	TRUE
24.8798	0.0630139	3	FALSE
0.305172	0.202782	3	TRUE
9.08305	0.0586082	1	TRUE
27.0429	0.0427116	3	FALSE
27.8758	0.0552318	3	FALSE
64.4772	0.0478341	1	FALSE
10.9898	0.0976623	3	FALSE
13.3905	0.0815905	1	TRUE
1.37198	0.125622	3	TRUE
36.99	0.0308214	1	TRUE
6.63279	0.114272	4	FALSE
6.09644	0.0592577	1	TRUE
58.288	0.0538338	1	FALSE
6.54383	0.0591504	1	TRUE
34.3929	0.037721	2	TRUE
4.12289	0.0586334	3	TRUE
2.60621	0.15129	3	TRUE
7.69024	0.0931963	4	FALSE
68.6561	0.0703723	1	FALSE
0.871333	0.166364	1	TRUE
13.5511	0.0480409	2	TRUE
84.7619	0.0367434	1	FALSE
55.8971	0.0758729	1	FALSE
24.2575	0.069815	1	TRUE
0.78063	0.156566	1	TRUE
6.30571	0.048174	1	TRUE
12.3266	0.0715831	3	FALSE
7.97624	0.0932672	1	TRUE
55.1138	0.0444692	1	FALSE
4.36137	0.103289	2	TRUE
22.5756	0.0720209	2	TRUE
10.6356	0.0984491	2	TRUE
66.1255	0.0265277	2	FALSE
0.84086	0.10686	3	TRUE
25.3895	0.0331618	1	TRUE
22.3283	0.0671971	2	TRUE
23.8588	0.0295453	2	TRUE
22.1731	0.024736	2	TRUE
10.6344	0.0651666	1	TRUE
18.628	0.0750427	1	TRUE
83.6251	0.0584406	1	FALSE
97.4913	0.0292123	1	FALSE
12.5929	0.079143	3	FALSE
13.9482	0.049965	1	TRUE
6.53808	0.0939598	2	TRUE
41.3314	0.0771136	1	TRUE
0.523819	0.171883	2	TRUE
6.68758	0.135566	4	FALSE
54.622	0.0562759	1	FALSE
10.3139	0.0638699	4	FALSE
8.33669	0.0894954	2	TRUE
4.44422	0.108064	3	TRUE
54.5533	0.0435618	2	FALSE
21.5774	0.0378473	2	TRUE
0.153309	0.17317	3	TRUE
0.428852	0.120855	4	FALSE
14.1041	0.112121	1	TRUE
91.6944	0.0512999	1	FALSE
23.2285	0.0815985	1	TRUE
9.02552	0.119913	2	TRUE
0.535787	0.131071	1	TRUE
14.8883	0.0673731	4	FALSE
0.742887	0.607341	3	TRUE
23.7806	0.0671973	3	FALSE
25.121	0.0252912	1	TRUE
33.8565	0.0792843	1	TRUE
4.69841	0.134105	1	TRUE
104.163	0.0199444	1	FALSE
26.6612	0.0805592	1	TRUE
17.8922	0.0370303	1	TRUE
0.0897109	0.2237	3	TRUE
48.1775	0.0681483	1	TRUE
27.8366	0.0585672	3	FALSE
0.721085	0.112996	3	TRUE
67.4719	0.0639016	1	FALSE
6.95055	0.0995748	3	TRUE
49.5808	0.0451768	1	FALSE
112.006	0.0219566	1	FALSE
3.11093	0.115475	3	TRUE
77.1508	0.0758877	1	FALSE
3.79468	0.0874456	1	TRUE
0.0021279	0.318354	1	TRUE
87.6259	0.0421144	1	FALSE
24.6266	0.0421178	3	FALSE
19.7154	0.0397861	3	FALSE
41.9023	0.0521963	1	TRUE
8.38938	0.11915	3	TRUE
7.48548	0.110229	3	TRUE
0.124775	0.182779	2	TRUE
38.2296	0.0936696	1	TRUE
68.5299	0.0628397	1	FALSE
2.29031	0.12085	3	TRUE
4.58452	0.0910168	3	TRUE
3.90029	0.104711	1	TRUE
7.13431	0.0548304	1	TRUE
7.16354	0.121039	1	TRUE
6.84742	0.0728393	3	TRUE
2.60663	0.10102	1	TRUE
0.774468	0.121095	1	TRUE
0.120504	0.273137	1	TRUE
0.485714	0.586282	2	TRUE
3.64315	0.0845131	1	TRUE
88.1632	0.0351572	1	FALSE
74.1736	0.0703174	1	FALSE
27.421	0.0710304	2	TRUE
56.5105	0.0201712	2	FALSE
16.5268	0.102254	1	TRUE
79.7751	0.0309808	1	FALSE
22.9913	0.0890835	2	TRUE
18.485	0.0984959	1	TRUE
36.3576	0.0859838	1	TRUE
57.8336	0.0427246	1	FALSE
29.0552	0.0888044	2	TRUE
23.1958	0.0535591	1	TRUE
4.48577	0.101572	1	TRUE
33.8606	0.0572968	1	TRUE
18.7646	0.0436607	4	FALSE
54.2735	0.0234845	2	FALSE
32.6966	0.064636	1	TRUE
30.9517	0.0497805	2	TRUE
90.6776	0.0478536	1	FALSE
5.27608	0.134962	1	TRUE
3.08286	0.130354	1	TRUE
7.69072	0.077158	1	TRUE
7.6162	0.0710328	1	TRUE
3.74619	0.166086	2	TRUE
91.6515	0.0271292	1	FALSE
13.4485	0.0785239	1	TRUE
9.51288	0.105105	3	FALSE
17.0104	0.0904757	1	TRUE
43.3063	0.0783752	2	TRUE
38.3935	0.0588916	1	TRUE
34.3692	0.0750944	1	TRUE
6.01765	0.085942	3	TRUE
6.43227	0.088475	1	TRUE
0.034661	0.230573	3	TRUE
3.88303	0.132843	1	TRUE
106.404	0.0402589	1	FALSE
7.01015	0.0709117	1	TRUE
0.765914	0.17875	3	TRUE
31.2924	0.04207	3	FALSE
34.7264	0.0905854	1	TRUE
4.87464	0.13346	1	TRUE
2.26501	0.111982	3	TRUE
0.000244194	0.362861	1	TRUE
0.188673	0.185359	1	TRUE
22.8391	0.0615328	1	TRUE
6.86763	0.0759638	3	TRUE
1.45936	0.110882	3	TRUE
28.5583	0.0729198	2	TRUE
40.0962	0.0458524	2	TRUE
49.1777	0.0298333	2	FALSE
8.421	0.175624	1	TRUE
86.5725	0.0601585	1	FALSE
46.8498	0.0455266	1	TRUE
9.48577	0.0752401	3	FALSE
64.4141	0.0400653	1	FALSE
2.26724	0.109026	1	TRUE
0.373897	0.230333	3	TRUE
98.7294	0.035402	1	FALSE
61.8605	0.067097	1	FALSE
10.1618	0.0895275	3	FALSE
24.7634	0.48167	4	FALSE
16.3042	0.0965693	1	TRUE
1.93883	0.148912	1	TRUE
55.485	0.0436703	1	FALSE
0.444834	0.11899	2	TRUE
23.735	0.0999247	1	TRUE
48.0899	0.0434998	2	TRUE
9.86031	0.0950083	1	TRUE
4.45067	0.0929526	1	TRUE
15.2285	0.0420919	1	TRUE
2.07906	0.101204	1	TRUE
1.08017	0.128227	3	TRUE
26.9084	0.0860863	1	TRUE
0.00748071	0.28036	3	TRUE
96.3207	0.0426969	1	FALSE
0.0551556	0.22069	1	TRUE
6.42127	0.0552287	1	TRUE
6.77675	0.0860316	1	TRUE
67.5609	0.0541147	1	FALSE
4.62892	0.0676116	3	TRUE
0.943387	0.129142	3	TRUE
10.4065	0.125407	1	TRUE
7.8077	0.0936912	1	TRUE
2.01865	0.0927939	1	TRUE
19.8754	0.0366451	1	TRUE

## Sheet: loop length 3
# threshold: rho=32.5246100541743, delta=0.163914395196888
# dc = 0.109981161614065
8.16713	0.0538115	5	TRUE
55.4675	0.0320084	1	FALSE
87.9658	0.0387648	1	FALSE
0.000264806	0.332133	2	TRUE
69.9406	0.0309331	2	FALSE
2.02534	0.109298	3	TRUE
0.499351	0.10161	3	TRUE
1.32858	0.215247	2	TRUE
8.77783	0.0757497	3	TRUE
1.15137	0.0753992	1	TRUE
22.557	0.0664572	2	FALSE
5.19221	0.0859084	5	TRUE
10.1414	0.0998663	5	TRUE
0.0809726	0.200799	3	TRUE
10.0605	0.0695128	2	TRUE
0.289454	0.19363	3	TRUE
18.5929	0.0713416	2	FALSE
3.21848e-06	0.39133	2	TRUE
2.21356	0.131325	2	TRUE
16.0523	0.0567465	3	TRUE
10.2238	0.0851695	3	TRUE
1.2956	0.0808081	5	TRUE
6.85763	0.0575958	3	TRUE
1.82663	0.0849181	1	TRUE
106.194	0.0274391	1	FALSE
25.9456	0.0508683	3	FALSE
2.03561	0.132553	2	TRUE
1.38059	0.100173	4	TRUE
3.49758	0.120367	4	TRUE
0.729956	0.144174	5	TRUE
13.0618	0.0448	1	TRUE
26.2977	0.0572265	1	FALSE
3.73659	0.0761321	1	TRUE
2.72147	0.102428	3	TRUE
6.47775	0.0736013	5	TRUE
8.5404	0.0511359	4	TRUE
3.53734	0.087245	2	TRUE
75.4244	0.0366382	1	FALSE
0.277838	0.191031	2	TRUE
3.3721	0.0727882	5	TRUE
0.0104389	0.235595	5	TRUE
117.327	0.0415806	1	FALSE
0.287465	0.153394	2	TRUE
0.0189904	0.224882	2	TRUE
0.355021	0.267442	3	TRUE
8.23952	0.0473683	3	TRUE
0.664426	0.164972	5	TRUE
1.01524	0.320457	1	TRUE
6.62263	0.0515797	5	TRUE
3.61851	0.12239	1	TRUE
4.56822	0.0605947	5	TRUE
11.0086	0.0626424	3	TRUE
1.96745	0.117712	5	TRUE
0.179379	0.170466	5	TRUE
1.88438	0.119566	5	TRUE
43.1327	0.0742111	2	FALSE
23.1384	0.0687678	5	FALSE
129.835	0.0228618	1	FALSE
9.47641	0.0865065	5	TRUE
8.32042	0.109475	2	TRUE
67.1307	0.0179078	2	FALSE
139.046	0.0236951	1	FALSE
0.0185877	0.220746	2	TRUE
26.8867	0.0339112	3	FALSE
2.08253	0.164773	2	TRUE
2.77208	0.109667	2	TRUE
10.8625	0.103706	2	TRUE
3.05706	0.108558	4	TRUE
0.855081	0.0746273	5	TRUE
2.49298	0.0835039	3	TRUE
1.55597	0.125586	1	TRUE
25.511	0.0646969	5	FALSE
0.0197637	0.235101	1	TRUE
6.39437	0.0944698	1	TRUE
0.0498294	0.191582	2	TRUE
9.87753	0.0582776	4	TRUE
0.678028	0.108673	2	TRUE
59.1842	0.0480611	2	FALSE
0.224642	0.138537	3	TRUE
0.229423	0.170601	4	TRUE
130.089	0.0171857	1	FALSE
3.32523	0.0997095	2	TRUE
10.8239	0.0562566	1	TRUE
0.0301442	0.229946	5	TRUE
12.5081	0.0630446	1	TRUE
24.5094	0.055438	3	TRUE
0.292929	0.180374	1	TRUE
2.15504	0.0658395	1	TRUE
2.97168	0.1297	4	TRUE
10.9255	0.0339738	1	TRUE
0.0475969	0.206079	2	TRUE
11.9686	0.106754	1	TRUE
5.17375	0.0675865	1	TRUE
47.7609	0.0451588	1	FALSE
0.280427	0.161416	3	TRUE
12.0387	0.109186	2	TRUE
0.538299	0.132379	2	TRUE
0.182357	0.15637	1	TRUE
7.87527	0.031733	2	TRUE
7.12846	0.121431	1	TRUE
1.54084	0.115212	2	TRUE
29.1947	0.0482811	3	FALSE
5.54732e-06	0.383594	5	TRUE
8.91386	0.0890912	5	TRUE
22.7153	0.089444	2	FALSE
3.55443	0.102011	5	TRUE
4.59769	0.0646619	3	TRUE
0.031818	0.344862	2	TRUE
4.40602	0.0608595	3	TRUE
9.03977	0.100343	1	TRUE
27.452	0.0419406	2	FALSE
3.56631	0.119953	1	TRUE
1.27331	0.185546	1	TRUE
22.6781	0.0489624	2	FALSE
1.03332	0.136571	1	TRUE
21.2141	0.080215	5	TRUE
10.015	0.0886911	2	TRUE
14.375	0.0561532	1	TRUE
25.3893	0.0927264	2	FALSE
11.0454	0.0179655	5	TRUE
14.0752	0.063089	3	TRUE
138.727	0.0265579	1	FALSE
19.7561	0.0454368	5	TRUE
13.9795	0.0799809	3	TRUE
0.19488	0.195277	2	TRUE
11.0185	0.0641049	1	TRUE
8.19054	0.301439	5	TRUE
91.6599	0.0369192	1	FALSE
0.856476	0.148241	2	TRUE
7.41177	0.0703125	1	TRUE
4.76118	0.0817164	3	TRUE
38.2728	0.0710451	2	FALSE
3.00548	0.0616922	2	TRUE
2.31909	0.0704918	2	TRUE
6.49141	0.23355	1	TRUE
17.3135	0.0586823	3	TRUE
26.625	0.0431975	2	FALSE
0.00344841	0.280565	4	TRUE
0.225708	0.194288	1	TRUE
0.305131	0.124376	2	TRUE
18.4485	0.0771071	1	TRUE
3.85636	0.133948	1	TRUE
0.0198604	0.228932	5	TRUE
3.85241	0.0982036	2	TRUE
0.691187	0.335198	5	TRUE
17.5029	0.0805722	2	FALSE
6.09537	0.110658	2	TRUE
0.00142094	0.281858	2	TRUE
0.113474	0.171388	2	TRUE
48.0666	0.0544434	2	FALSE
1.98784	0.13619	2	TRUE
1.65446	0.161167	2	TRUE
0.0140976	0.240015	5	TRUE
0.526068	0.166876	2	TRUE
2.01655	0.0719547	2	TRUE
3.26571	0.0947196	2	TRUE
7.26121	0.0528159	2	TRUE
7.22793	0.0647542	2	TRUE
6.73646	0.0380433	2	TRUE
0.943176	0.114776	3	TRUE
19.5368	0.0783838	1	TRUE
19.5855	0.047	5	TRUE
0.230072	0.177689	4	TRUE
0.0458812	0.207186	1	TRUE
2.51888	0.128657	5	TRUE
9.773	0.0824811	1	TRUE
10.626	0.0752759	4	TRUE
0.0882267	0.199658	1	TRUE
12.0637	0.0785424	5	TRUE
0.000650619	0.298025	2	TRUE
1.48377	0.156245	2	TRUE
4.76251	0.0972527	5	TRUE
0.593989	0.25969	2	TRUE
25.1452	0.0551989	3	TRUE
0.0710906	0.192533	2	TRUE
2.19554	0.0919362	5	TRUE
0.721924	0.138312	5	TRUE
106.046	0.03376	1	FALSE
0.359977	0.154573	1	TRUE
0.119945	0.195655	2	TRUE
140.156	0.0286176	1	FALSE
0.273551	0.161087	2	TRUE
28.349	0.0380705	5	FALSE
0.295118	0.20269	1	TRUE
1.8334	0.305186	2	TRUE
2.20949	0.131427	2	TRUE
73.6507	0.0339456	2	FALSE
0.645678	0.0733861	3	TRUE
9.15916	0.075691	2	TRUE
31.7607	0.022934	3	FALSE
18.7643	0.0629428	2	FALSE
74.8601	0.0311242	2	FALSE
54.5912	0.0586035	2	FALSE
0.827065	0.121592	1	TRUE
0.194986	0.215483	3	TRUE
4.89411	0.0764959	1	TRUE
0.242886	0.150392	2	TRUE
1.53621	0.0950677	2	TRUE
0.00276839	0.290053	3	TRUE
15.8537	0.0816491	3	TRUE
0.646518	0.136504	1	TRUE
0.118331	0.185937	2	TRUE
0.126641	0.195222	3	TRUE
12.9262	0.0521102	3	TRUE
2.55473	0.0801967	1	TRUE
16.9716	0.0713126	4	TRUE
7.00945	0.0511397	2	TRUE
9.07377	0.0634406	1	TRUE
0.121552	0.186302	4	TRUE
8.25047	0.05409	4	TRUE
3.82268	0.0737542	2	TRUE
0.115812	0.204002	3	TRUE
0.828752	0.152982	2	TRUE
127.558	0.0247654	1	FALSE
2.81907	0.163236	1	TRUE
0.0418725	0.274495	2	TRUE
56.0248	0.0436849	2	FALSE
0.0510169	0.218486	1	TRUE
93.8796	0.0375309	1	FALSE
12.0912	0.060824	3	TRUE
21.6562	0.0559542	3	TRUE
1.05987	0.138066	2	TRUE
5.38973	0.132735	3	TRUE
131.356	0.0195526	1	FALSE
1.02275	0.143621	2	TRUE
0.00727295	0.263104	2	TRUE
0.853622	0.132599	1	TRUE
96.7437	0.0241744	1	FALSE
0.910286	0.152881	2	TRUE
0.364634	0.138754	2	TRUE
19.6621	0.048697	3	TRUE
1.79792	0.115243	5	TRUE
13.9883	0.0498061	1	TRUE
6.09293	0.0612933	1	TRUE
5.37276	0.0542191	5	TRUE
0.407433	0.17218	2	TRUE
0.307725	0.133404	2	TRUE
3.28499	0.115787	2	TRUE
4.59804	0.123544	1	TRUE
1.44498	0.11937	2	TRUE
0.661683	0.120681	5	TRUE
0.00704772	0.26919	2	TRUE
79.9723	0.050071	2	FALSE
3.78517	0.111556	2	TRUE
10.2082	0.0754577	1	TRUE
18.0057	0.0425914	4	TRUE
0.158206	0.214136	4	TRUE
0.241131	0.148242	2	TRUE
8.55842	0.0777106	3	TRUE
0.00799858	0.258368	2	TRUE
0.447896	0.115519	4	TRUE
5.51044	0.124481	2	TRUE
24.0723	0.0805504	2	FALSE
5.73671	0.0490978	1	TRUE
0.00691318	0.247977	2	TRUE
0.0169079	0.230444	1	TRUE
4.01351	0.0866858	2	TRUE
0.570928	0.110583	2	TRUE
9.54727	0.035251	1	TRUE
0.875565	0.297887	5	TRUE
0.15664	0.169718	3	TRUE
0.940127	0.152691	2	TRUE
32.3867	0.0535408	5	FALSE
15.0409	0.0617235	3	TRUE
98.5425	0.0331658	1	FALSE
4.50582	0.0730372	4	TRUE
24.349	0.0492359	3	TRUE
13.0575	0.0832174	4	TRUE
3.51788	0.0658464	2	TRUE
0.0777987	0.178096	4	TRUE
65.2051	0.0399277	2	FALSE
0.145882	0.156242	5	TRUE
1.87778	0.093174	1	TRUE
0.232173	0.190066	2	TRUE
0.185514	0.186464	1	TRUE
0.297907	0.174963	1	TRUE
28.9709	0.0407502	4	FALSE
1.5817	0.0636142	2	TRUE
2.08168	0.0855505	2	TRUE
6.06945	0.0541317	1	TRUE
0.00612224	0.252057	5	TRUE
0.409449	0.215744	4	TRUE
63.0515	0.0551802	1	FALSE
0.43639	0.155727	2	TRUE
8.66494	0.103542	2	TRUE
8.39697	0.0687012	2	TRUE
1.87354	0.241422	3	TRUE
1.32454	0.117711	5	TRUE
46.0292	0.0431101	2	FALSE
0.326013	0.134936	1	TRUE
23.839	0.0514726	3	TRUE
0.000315045	0.335419	5	TRUE
1.86227	0.118345	3	TRUE
8.01296e-05	0.339546	2	TRUE
62.1967	0.0616649	2	FALSE
7.36496	0.0442746	2	TRUE
6.8985	0.0798407	4	TRUE
0.00406973	0.267144	2	TRUE
0.696732	0.148006	1	TRUE
2.7906	0.105738	5	TRUE
4.78005	0.080967	3	TRUE
1.57702	0.10291	5	TRUE
2.63887	0.0913026	5	TRUE
0.00082949	0.483207	2	TRUE
5.95956	0.0675175	5	TRUE
0.633074	0.179693	5	TRUE
1.1999	0.0556936	1	TRUE
57.5049	0.0491791	2	FALSE
19.7032	0.0550035	4	TRUE
3.46416	0.104794	1	TRUE
22.5739	0.0461344	4	TRUE
16.379	0.0588937	4	TRUE
24.4614	0.0392649	4	TRUE
82.767	0.0470342	2	FALSE
9.42365	0.0625079	2	TRUE
2.7882	0.0869757	5	TRUE
0.44371	0.118288	4	TRUE
5.46071	0.200079	2	TRUE
0.23584	0.15089	5	TRUE
1.16495	0.168583	1	TRUE
1.56878	0.118482	1	TRUE
2.02724	0.108004	2	TRUE
31.6793	0.0350002	4	FALSE
4.50272	0.0571022	5	TRUE
24.5158	0.0455051	4	TRUE
23.1757	0.0764113	3	TRUE
2.03407	0.0917258	5	TRUE
0.537011	0.124015	3	TRUE
19.9843	0.0492155	3	TRUE
31.5682	0.0429617	4	FALSE
4.69689	0.0649238	5	TRUE
19.1052	0.0565005	5	TRUE
11.2065	0.053504	3	TRUE
33.6123	0.0384202	5	FALSE
1.85975	0.0969306	5	TRUE
0.554263	0.130479	5	TRUE
105.785	0.0339396	1	FALSE
126.313	0.0195589	1	FALSE
14.8897	0.10391	3	TRUE
115.975	0.00988026	1	FALSE
76.5076	0.0361655	1	FALSE
69.4151	0.0457518	1	FALSE
88.2161	0.0363338	1	FALSE
1.85402	0.0585403	1	TRUE
115.126	0.0315504	1	FALSE
26.5755	0.0285906	3	FALSE
16.7566	0.0791449	5	TRUE
8.36975	0.0738927	3	TRUE
57.2934	0.0447044	1	FALSE
11.157	0.0577746	5	TRUE
0.849647	0.124296	3	TRUE
2.58394	0.0819589	2	TRUE
15.9408	0.0568397	3	TRUE
87.8713	0.0431072	1	FALSE
30.4839	0.0358588	4	FALSE
132.66	0.0299814	1	FALSE
10.4343	0.0369718	1	TRUE
1.17758	0.177719	2	TRUE
4.18323	0.0643828	2	TRUE
111.219	0.029336	1	FALSE
31.9338	0.038628	3	FALSE
8.56195	0.0506444	4	TRUE
0.507587	0.174822	5	TRUE
8.90197	0.0435316	1	TRUE
112.903	0.027215	1	FALSE
116.129	0.03194	1	FALSE
110.053	0.0234357	1	FALSE
66.1146	0.0509814	1	FALSE
5.67091	0.069726	5	TRUE
0.375523	0.124979	2	TRUE
0.796981	0.221611	4	TRUE
98.0501	0.0304644	1	FALSE
0.390761	0.13207	1	TRUE
6.17187	0.0669671	3	TRUE
0.0924241	0.182432	2	TRUE
118.126	0.0316837	1	FALSE
29.8641	0.0486025	1	FALSE
0.501447	0.190702	2	TRUE
20.5163	0.0779148	2	FALSE
14.5343	0.0760812	3	TRUE
17.225	0.0347691	4	TRUE
24.6261	0.0476429	4	TRUE
0.573343	0.151221	5	TRUE
10.8333	0.0912047	2	TRUE
15.7703	0.0711334	3	TRUE
1.27396	0.0890427	5	TRUE
8.8096	0.102548	3	TRUE
14.6306	0.0547865	4	TRUE
76.7162	0.0396755	2	FALSE
7.25289	0.0686007	3	TRUE
6.42862	0.0696063	5	TRUE
2.60615	0.257552	1	TRUE
32.3219	0.0173854	3	FALSE
79.6047	0.02952	2	FALSE
0.0362441	0.216883	3	TRUE
0.0580346	0.21637	2	TRUE
5.98433	0.0619682	2	TRUE
0.485167	0.146228	2	TRUE
0.258275	0.163251	3	TRUE
45.7269	0.0389957	2	FALSE
0.343345	0.151594	4	TRUE
3.01945	0.148669	2	TRUE
0.336572	0.19018	3	TRUE
0.559792	0.131318	2	TRUE
10.8815	0.0679046	5	TRUE
89.8253	0.0254741	1	FALSE
31.5682	0.0574806	2	FALSE
19.6553	0.0721073	2	FALSE
105.045	0.0246514	1	FALSE
100.761	0.0246967	1	FALSE
95.0364	0.0259492	1	FALSE
2.01446	0.111756	5	TRUE
5.01359	0.0734525	3	TRUE
2.1012	0.11203	1	TRUE
23.4637	0.0322771	3	TRUE
6.487	0.087055	5	TRUE
0.273517	0.166081	2	TRUE
7.35752	0.0576655	1	TRUE
65.6186	0.0254564	2	FALSE
4.79674	0.0904361	3	TRUE
10.81	0.0529086	2	TRUE
0.0216852	0.229643	3	TRUE
2.41767	0.147708	1	TRUE
0.366247	0.140268	4	TRUE
0.154828	0.180989	4	TRUE
21.5336	0.061974	5	TRUE
0.38138	0.136074	5	TRUE
6.31116	0.0709177	1	TRUE
81.7479	0.0337031	2	FALSE
42.6891	0.0697135	2	FALSE
1.26118	0.0608155	2	TRUE
1.37196	0.127128	1	TRUE
64.5345	0.0389689	1	FALSE
3.23639	0.0557804	4	TRUE
0.172699	0.163359	2	TRUE
42.3445	0.0411214	2	FALSE
0.000361215	0.317894	1	TRUE
4.61192	0.1181	5	TRUE
2.12957	0.116639	3	TRUE
27.3525	0.0402553	5	FALSE
16.1942	0.0916352	2	FALSE
3.17426	0.128034	1	TRUE
0.150041	0.166908	1	TRUE
2.06636	0.0993272	1	TRUE
32.5131	0.070115	4	FALSE
26.6814	0.0452149	4	FALSE
1.48591	0.134622	5	TRUE
2.89342	0.0747202	1	TRUE
31.9314	0.0393215	4	FALSE
27.0492	0.0437356	4	FALSE
3.1475	0.0664938	1	TRUE
22.4173	0.0493547	4	TRUE
25.4072	0.0423111	4	FALSE
14.7811	0.0645507	2	TRUE
14.779	0.0473229	5	TRUE
127.583	0.0265789	1	FALSE
0.164176	0.57078	5	TRUE
2.30303	0.109831	5	TRUE
1.24667	0.142612	2	TRUE
9.35836	0.10083	2	TRUE
25.376	0.0493649	5	FALSE
0.0528294	0.230305	1	TRUE
16.8648	0.0721688	5	TRUE
0.682541	0.384683	2	TRUE
72.1773	0.0710664	1	FALSE
0.00209389	0.277742	1	TRUE
0.158924	0.17914	2	TRUE
2.03103	0.144048	1	TRUE
5.54831	0.0627275	1	TRUE
3.60315	0.101101	1	TRUE
1.51662	0.133462	3	TRUE
1.66806	0.0918149	3	TRUE
10.1051	0.118098	1	TRUE
62.5543	0.0408564	2	FALSE
7.00667	0.0824915	1	TRUE
5.91839	0.113297	4	TRUE
0.111081	0.362771	2	TRUE
0.00250602	0.280635	2	TRUE
0.321454	0.174487	2	TRUE
3.97814	0.06102	2	TRUE
64.532	0.0328261	2	FALSE
7.93634	0.0356779	2	TRUE
7.89232	0.0826597	3	TRUE
0.422275	0.424087	1	TRUE
3.24564	0.089707	2	TRUE
22.4657	0.0567407	3	TRUE
0.650196	0.269269	3	TRUE
3.10606	0.18798	5	TRUE
57.796	0.0320057	2	FALSE
0.447378	0.167156	4	TRUE
5.85697	0.0281295	1	TRUE
0.00784779	0.252145	5	TRUE
0.73724	0.116285	3	TRUE
0.644088	0.18128	4	TRUE
15.7598	0.0577813	2	FALSE
0.499957	0.175747	1	TRUE
3.02265	0.133821	3	TRUE
121.9	0.019137	1	FALSE
0.899028	0.166513	1	TRUE
65.6326	0.0307676	2	FALSE
6.22987	0.0767529	1	TRUE
0.681489	0.171671	5	TRUE
0.176288	0.149831	3	TRUE
0.0785354	0.177599	3	TRUE
1.19272	0.151973	5	TRUE
56.8188	0.046688	2	FALSE
0.564215	0.385037	2	TRUE
0.00533319	0.255259	2	TRUE
11.3181	0.0895057	3	TRUE
3.69487	0.106734	5	TRUE
6.73712	0.0864674	2	TRUE
0.102056	0.236945	2	TRUE
0.551905	0.174741	2	TRUE
1.0206	0.131292	5	TRUE
0.300803	0.148319	1	TRUE
1.39105	0.124847	2	TRUE
0.818812	0.114445	3	TRUE
7.13501	0.104166	2	TRUE
0.786713	0.128589	1	TRUE
2.28971	0.126575	5	TRUE
0.450426	0.148408	1	TRUE
2.24341	0.109286	5	TRUE
5.5037	0.0585697	1	TRUE
97.6458	0.0196783	1	FALSE
27.4508	0.0944119	4	FALSE
19.6891	0.0403746	3	TRUE
3.556	0.11776	3	TRUE
0.208928	0.138496	2	TRUE
110.569	0.0297611	1	FALSE
1.5705	0.101729	2	TRUE
14.8858	0.133075	1	TRUE
5.63332	0.113657	4	TRUE
18.8234	0.0996538	5	TRUE
0.124987	0.193368	3	TRUE
3.29002	0.135912	5	TRUE
2.4019	0.127782	5	TRUE
74.2108	0.028661	2	FALSE
47.6619	0.0597396	2	FALSE
7.80783	0.0538714	2	TRUE
51.57	0.0283102	2	FALSE
3.56554	0.0822279	2	TRUE
4.4421	0.121862	3	TRUE
0.556703	0.151686	5	TRUE
1.0874	0.156059	5	TRUE
0.483959	0.161165	5	TRUE
12.207	0.0532895	2	TRUE
11.4192	0.0798801	5	TRUE
3.29723	0.106655	3	TRUE
11.1782	0.0831375	3	TRUE
0.0191539	0.228551	2	TRUE
0.571332	0.125248	2	TRUE
32.1081	0.0599653	1	FALSE
2.77407	0.331025	5	TRUE
3.08667	0.075895	5	TRUE
72.6944	0.0330427	2	FALSE
114.272	0.036432	1	FALSE
83.9009	0.0180059	1	FALSE
66.8375	0.0343291	1	FALSE
83.6077	0.0559306	1	FALSE
1.35651	0.0810559	2	TRUE
1.41234	0.0953671	3	TRUE
3.76657	0.0710692	3	TRUE
0.0428179	0.210053	1	TRUE
0.534731	0.172393	2	TRUE
68.09	0.0390792	2	FALSE
0.0512141	0.217023	2	TRUE
33.4407	0.0418193	5	FALSE
0.00250129	0.277913	2	TRUE
0.548681	0.146422	5	TRUE
0.231147	0.183122	3	TRUE
8.41949	0.0918648	2	TRUE
0.484302	0.148937	1	TRUE
16.1217	0.0791365	3	TRUE
0.359764	0.262508	3	TRUE
14.5714	0.0774263	4	TRUE
30.8097	0.0400544	4	FALSE
7.32648	0.0730954	3	TRUE
2.19331	0.139635	3	TRUE
17.8162	0.0613325	4	TRUE
0.498803	0.246497	4	TRUE
21.15	0.0646684	3	TRUE
18.7219	0.0690604	1	TRUE
5.87165	0.089645	1	TRUE
36.3258	0.0542668	5	FALSE
78.5951	0.0269397	2	FALSE
8.32649	0.0738633	2	TRUE
0.352624	0.170843	1	TRUE
21.2562	0.0564805	5	TRUE
0.228795	0.175254	5	TRUE
9.85869	0.0980503	3	TRUE
65.168	0.0323225	2	FALSE
3.43416	0.126439	5	TRUE
16.3333	0.0471877	1	TRUE
10.4481	0.0705661	1	TRUE
7.92026	0.0776663	3	TRUE
18.4304	0.0359306	3	TRUE
0.346981	0.113917	5	TRUE
22.8989	0.0502088	3	TRUE
0.344769	0.133524	3	TRUE
0.406469	0.15395	5	TRUE
47.6164	0.0358775	1	FALSE
16.4987	0.0567466	3	TRUE
130.836	0.0249741	1	FALSE
88.9096	0.0242151	1	FALSE
0.329995	0.1522	3	TRUE
28.3159	0.0575715	5	FALSE
1.57285	0.111044	3	TRUE
9.35668	0.103927	5	TRUE
0.930729	0.131949	1	TRUE
3.02273	0.0719886	5	TRUE
1.87772	0.155232	3	TRUE
144.412	1.58197	1	FALSE
70.0524	0.0385466	2	FALSE
43.0439	0.0477646	1	FALSE
5.37831	0.104436	4	TRUE
131.515	0.0222117	1	FALSE
96.8041	0.0331246	1	FALSE
112.203	0.028784	1	FALSE
0.378206	0.178835	2	TRUE
0.158748	0.197088	2	TRUE
18.7353	0.0454419	5	TRUE
0.788316	0.145543	1	TRUE
2.21013	0.124432	2	TRUE
129.31	0.0198724	1	FALSE
14.2198	0.0391918	1	TRUE
2.44341	0.110275	1	TRUE
23.1522	0.0760887	1	TRUE
7.84626	0.0481634	2	TRUE
3.5407	0.114855	2	TRUE
25.9944	0.0713891	1	FALSE
129.218	0.0180117	1	FALSE
26.6786	0.0460512	3	FALSE
16.6521	0.0448012	3	TRUE
4.88015	0.0784495	3	TRUE
0.196251	0.148079	1	TRUE
91.4157	0.00931732	2	FALSE
6.63977	0.10914	5	TRUE
5.74267	0.105187	1	TRUE
7.43326	0.0596705	2	TRUE
12.4378	0.0555672	3	TRUE
7.05565	0.0671055	1	TRUE
6.3359	0.101813	5	TRUE
31.7954	0.0519121	5	FALSE
28.9477	0.0534934	5	FALSE
52.0339	0.049354	2	FALSE
3.04591	0.0882134	4	TRUE
0.302339	0.162126	4	TRUE
56.6425	0.0363757	1	FALSE
25.7605	0.0666098	2	FALSE
1.72445	0.12143	1	TRUE
28.8573	0.0422034	3	FALSE
7.76249	0.103318	5	TRUE
85.0991	0.0195475	2	FALSE
25.6809	0.0540112	3	FALSE
113.103	0.0175275	1	FALSE
20.046	0.0861785	5	TRUE
26.5848	0.0627364	2	FALSE
0.276996	0.18104	3	TRUE
8.03935	0.0636639	2	TRUE
0.858549	0.0977708	2	TRUE
1.29648	0.130057	2	TRUE
5.65458	0.0606401	2	TRUE
0.000725534	0.315049	1	TRUE
23.9847	0.0483102	2	FALSE
2.23232	0.0840067	2	TRUE
0.951442	0.103134	1	TRUE
94.1721	0.0415319	1	FALSE
19.9784	0.0478243	4	TRUE
128.083	0.0191232	1	FALSE
2.09642	0.124081	2	TRUE
13.8916	0.0717338	3	TRUE
4.23864	0.0633446	1	TRUE
8.87468	0.0948347	1	TRUE
0.230543	0.189526	1	TRUE
32.304	0.0291134	3	FALSE
45.8557	0.0689191	2	FALSE
2.62068	0.0941197	2	TRUE
0.32193	0.136243	1	TRUE
21.1551	0.0512817	5	TRUE
8.24004	0.0850553	1	TRUE
23.5387	0.0545181	3	TRUE
81.9142	0.0270227	1	FALSE
2.35741	0.097794	1	TRUE
1.02356	0.154957	5	TRUE
0.327233	0.163419	3	TRUE
4.74102	0.0741656	1	TRUE
4.94762	0.0666603	4	TRUE
34.025	0.0622527	2	FALSE
15.4831	0.0823188	3	TRUE
2.89026	0.114044	3	TRUE
14.0074	0.0735795	3	TRUE
0.390751	0.174888	2	TRUE
94.3955	0.030987	1	FALSE
3.06697	0.120766	1	TRUE
11.3582	0.0791627	4	TRUE
1.67231	0.113897	2	TRUE
0.0180094	0.369191	2	TRUE
0.751273	0.12567	3	TRUE
0.546006	0.26185	2	TRUE
4.7474	0.110315	2	TRUE
22.3274	0.0573175	3	TRUE
38.809	0.0493845	2	FALSE
92.4172	0.0353553	1	FALSE
3.52609	0.13216	1	TRUE
2.61672	0.0706136	1	TRUE
1.81211	0.0982365	3	TRUE
7.22927	0.107976	3	TRUE
17.462	0.0729329	3	TRUE
34.5452	0.0445889	5	FALSE
35.0893	0.0497262	2	FALSE
2.3182	0.282798	2	TRUE
0.00540977	0.270124	3	TRUE
0.0358565	0.21224	4	TRUE
17.7499	0.0710108	2	FALSE
36.165	0.0373783	5	FALSE
2.56602	0.0805272	1	TRUE
1.78438	0.179187	2	TRUE
33.1535	0.0489104	5	FALSE
0.474748	0.157005	1	TRUE
109.55	0.0345168	1	FALSE
2.04733	0.0412966	2	TRUE
1.48379	0.0843551	2	TRUE
0.0347649	0.218687	4	TRUE
84.2141	0.0317744	1	FALSE
101.724	0.0309945	1	FALSE
135.108	0.0283338	1	FALSE
20.646	0.0199984	5	TRUE
17.1665	0.0790597	1	TRUE
1.58058	0.119173	2	TRUE
59.0417	0.0300067	2	FALSE
29.9867	0.0489027	5	FALSE
4.129	0.0782731	1	TRUE
18.0637	0.0759649	3	TRUE
0.646989	0.166388	1	TRUE
2.71838	0.0616239	2	TRUE
1.52282	0.13588	1	TRUE
5.74752	0.0712882	1	TRUE
1.62474	0.0925607	4	TRUE
17.0249	0.0415973	3	TRUE
0.394791	0.114082	3	TRUE
69.8105	0.0381981	2	FALSE
8.00597	0.0683505	2	TRUE
24.8549	0.0647345	5	FALSE
1.19768	0.129381	3	TRUE
47.6726	0.0432732	2	FALSE
28.9509	0.0571518	3	FALSE
1.13826	0.142878	5	TRUE
0.0316568	0.204402	2	TRUE
6.9478	0.0770788	2	TRUE
82.5079	0.0230457	2	FALSE
9.40968	0.113017	2	TRUE
101.649	0.0211476	1	FALSE
23.0833	0.0663373	2	FALSE
1.28849	0.0960685	1	TRUE
0.575793	0.123151	1	TRUE
1.29436	0.139201	5	TRUE
0.728821	0.154285	1	TRUE
33.8914	0.0826098	3	FALSE
0.660844	0.182446	2	TRUE
2.76936	0.105217	5	TRUE
1.61342	0.106945	2	TRUE
18.6964	0.0812811	5	TRUE
6.77078	0.0781329	3	TRUE
0.0449454	0.252143	2	TRUE
127.635	0.0219496	1	FALSE
28.7917	0.0644794	5	FALSE
0.188761	0.182258	5	TRUE
33.6644	0.0564182	2	FALSE
31.4648	0.0374677	5	FALSE
75.4704	0.0279978	2	FALSE
3.65338	0.145225	4	TRUE
2.179	0.0621006	1	TRUE
2.81358	0.0781854	5	TRUE
27.5223	0.0372246	3	FALSE
2.4099	0.118321	5	TRUE
24.949	0.0374501	3	TRUE
2.77776	0.068682	1	TRUE
10.4221	0.0625953	3	TRUE
9.92369	0.118904	3	TRUE
0.0666626	0.199287	1	TRUE
1.433	0.135498	2	TRUE
1.31096	0.121587	1	TRUE
8.46687	0.106319	1	TRUE
2.05894	0.0970849	3	TRUE
6.0793	0.0548669	5	TRUE
6.63179	0.0980728	2	TRUE
1.00024	0.143807	1	TRUE
0.0320579	0.231123	3	TRUE
101.176	0.0240228	1	FALSE
0.826623	0.134037	5	TRUE
2.28302	0.0694873	2	TRUE
2.38503	0.114752	5	TRUE
9.41895	0.0393877	3	TRUE
6.67257	0.093743	3	TRUE
8.16561	0.0522816	1	TRUE
26.2622	0.0635722	3	FALSE
8.94503	0.0664974	2	TRUE
5.77285	0.0564517	2	TRUE
0.342779	0.165184	3	TRUE
18.028	0.060661	3	TRUE
1.24519	0.111979	2	TRUE
29.0712	0.0501288	3	FALSE
9.42464	0.109583	4	TRUE
1.70797	0.0832546	3	TRUE
28.4422	0.0286732	4	FALSE
5.45855	0.317165	5	TRUE
1.70232	0.0826829	5	TRUE
3.37954	0.0716838	5	TRUE
4.38178	0.061883	5	TRUE
3.7076	0.0602134	5	TRUE
4.99656	0.0338161	5	TRUE
1.03751	0.118441	3	TRUE
0.130782	0.183934	1	TRUE
10.068	0.0779704	3	TRUE
81.8842	0.0286422	2	FALSE
32.5214	0.0614652	2	FALSE
111.61	0.0389693	1	FALSE
6.92147	0.0604688	1	TRUE
56.1777	0.0473587	2	FALSE
2.90125	0.121032	3	TRUE
7.20963	0.0800312	1	TRUE
49.6177	0.046597	1	FALSE
9.68188	0.0418596	1	TRUE
3.36622	0.11271	5	TRUE
0.335062	0.179642	5	TRUE
81.7549	0.0321164	2	FALSE
41.9789	0.0513567	2	FALSE
9.53807	0.0677981	3	TRUE
12.7485	0.0668218	4	TRUE
10.5021	0.0886897	3	TRUE
26.0113	0.0609963	2	FALSE
4.90295	0.0504756	2	TRUE
10.1064	0.0486543	3	TRUE
16.3276	0.0819465	1	TRUE
5.07366	0.0758074	1	TRUE
2.99175	0.144688	1	TRUE
3.12014	0.10437	3	TRUE
111.292	0.0192267	1	FALSE
1.23416	0.0908869	1	TRUE
0.522298	0.144074	1	TRUE
0.513853	0.176988	2	TRUE
0.939699	0.252436	2	TRUE
8.37036	0.0714036	3	TRUE
13.3981	0.0953258	5	TRUE
71.0638	0.0345617	1	FALSE
4.43317	0.0823884	1	TRUE
10.3626	0.105422	1	TRUE
0.0338245	0.205377	3	TRUE
31.7449	0.0355536	2	FALSE
6.61796	0.113685	2	TRUE
5.09676	0.0721067	2	TRUE
7.53243	0.0307906	5	TRUE
7.41512	0.111418	5	TRUE
23.1508	0.0535579	2	FALSE
0.0725211	0.191492	4	TRUE
0.852098	0.0835544	1	TRUE
0.00272878	0.276115	2	TRUE
34.5821	0.0630517	1	FALSE
6.29133	0.0911485	1	TRUE
0.0426615	0.221338	2	TRUE
2.0181	0.1079	2	TRUE
2.31582	0.121002	1	TRUE
15.7196	0.0474221	1	TRUE
0.00544757	0.266074	2	TRUE
0.268302	0.151542	5	TRUE
6.25625	0.0751188	1	TRUE
0.361132	0.157341	3	TRUE
15.1653	0.0820806	1	TRUE
0.387211	0.11389	5	TRUE
3.44703	0.100067	1	TRUE
15.9895	0.0485533	3	TRUE
137.683	0.0248553	1	FALSE
3.91372	0.0433783	2	TRUE
7.98863	0.0984654	1	TRUE
9.05893	0.0812817	3	TRUE
3.30587	0.0958297	5	TRUE
77.6495	0.0357937	1	FALSE
47.601	0.0606883	1	FALSE
8.88089	0.069657	1	TRUE
0.00161179	0.285876	1	TRUE
121.636	0.0320712	1	FALSE
5.27044	0.134306	5	TRUE
4.87475	0.0785017	1	TRUE
106.643	0.0211868	1	FALSE
130.042	0.0172279	1	FALSE
104.822	0.0270331	1	FALSE
13.1755	0.0496211	5	TRUE
143.646	0.0294938	1	FALSE
12.6447	0.0703716	2	TRUE
7.29359	0.0709451	3	TRUE
31.5789	0.0460808	2	FALSE
1.19473	0.108983	3	TRUE
1.5846	0.114542	2	TRUE
77.6406	0.0281986	2	FALSE
12.198	0.0746423	3	TRUE
0.107417	0.188187	1	TRUE
3.36653	0.123373	1	TRUE
90.0071	0.036374	1	FALSE
0.000206559	0.332118	2	TRUE
10.8082	0.0841907	2	TRUE
0.000331096	0.320144	2	TRUE
82.7744	0.0367205	1	FALSE
0.996618	0.155748	2	TRUE
70.8737	0.036219	2	FALSE
53.0265	0.0433298	2	FALSE
8.73221	0.0407645	2	TRUE
1.69798	0.134927	3	TRUE
2.15883	0.127771	2	TRUE
0.28285	0.156077	1	TRUE
19.3888	0.0626611	2	FALSE
64.7909	0.0269195	1	FALSE
8.93526	0.0427098	3	TRUE
0.469539	0.131075	2	TRUE
0.897256	0.141884	2	TRUE
7.47043	0.09978	2	TRUE
82.3327	0.0375004	1	FALSE
0.392283	0.131817	1	TRUE
0.93929	0.057342	3	TRUE
2.29968	0.0985932	5	TRUE
12.5733	0.0508805	2	TRUE
5.93234	0.0432329	1	TRUE
75.5402	0.0449112	1	FALSE
31.3152	0.0526085	1	FALSE
0.698389	0.15409	1	TRUE
28.8595	0.0510851	5	FALSE
2.83695	0.064359	2	TRUE
0.574074	0.151863	5	TRUE
7.36775	0.0851312	1	TRUE
9.35991	0.0674678	2	TRUE
0.986691	0.155314	1	TRUE
2.30489	0.0861182	5	TRUE
0.118694	0.19863	1	TRUE
0.566373	0.111195	5	TRUE
11.9949	0.0759127	2	TRUE
0.216345	0.166194	2	TRUE
0.906047	0.155634	5	TRUE
10.1754	0.033943	2	TRUE
36.5179	0.046766	2	FALSE
24.9422	0.0818317	1	FALSE
67.4817	0.035423	1	FALSE
2.21472	0.0940925	2	TRUE
3.46626	0.0822751	1	TRUE
8.01417	0.0675539	2	TRUE
3.90825	0.0935658	1	TRUE
6.48626	0.038257	2	TRUE
20.3045	0.0774606	3	TRUE
0.00322334	0.274267	2	TRUE
1.46848	0.111933	2	TRUE
25.0925	0.0555264	5	FALSE
2.58411	0.115266	3	TRUE
1.59743	0.123235	5	TRUE
13.0021	0.0886477	5	TRUE
0.617548	0.120473	1	TRUE
21.711	0.0655806	2	FALSE
39.066	0.0627834	2	FALSE
0.000829487	0.292945	2	TRUE
7.57398	0.0692338	2	TRUE
4.74404	0.100623	1	TRUE
6.5647	0.0638132	2	TRUE
5.72597	0.0590156	2	TRUE
0.292837	0.152256	1	TRUE
8.57768	0.104209	2	TRUE
24.455	0.070242	1	TRUE
0.593799	0.132085	3	TRUE
20.0705	0.125202	1	TRUE
30.35	0.0667042	2	FALSE
0.242195	0.165895	2	TRUE
1.80911	0.0651222	3	TRUE
18.7411	0.0420745	1	TRUE
23.5082	0.0607578	3	TRUE
10.8194	0.0441805	1	TRUE
5.02738	0.0249481	3	TRUE
133.261	0.0283884	1	FALSE
21.6815	0.0446717	3	TRUE
2.59703	0.0834423	3	TRUE
0.889617	0.148806	2	TRUE
0.0715911	0.200876	2	TRUE
16.4759	0.0598513	1	TRUE
0.00802619	0.26858	2	TRUE
0.0424626	0.219738	5	TRUE
12.6841	0.0864235	2	TRUE
59.9053	0.0418847	2	FALSE
2.86694	0.0888187	2	TRUE
6.20012	0.0917789	5	TRUE
4.57157	0.126814	4	TRUE
12.2186	0.0731063	1	TRUE
25.8316	0.0551768	2	FALSE
1.9849	0.0869177	1	TRUE
1.81257	0.136127	4	TRUE
7.76561	0.105716	1	TRUE
8.39733	0.343455	2	TRUE
6.20851	0.0399092	2	TRUE
6.16057	0.0900958	1	TRUE
0.0623525	0.229428	1	TRUE
24.1458	0.0420061	3	TRUE
0.0767344	0.204882	1	TRUE
28.2649	0.0414473	5	FALSE
55.0607	0.0315499	2	FALSE
8.87309	0.0605739	1	TRUE
5.01802	0.0925566	5	TRUE
0.153672	0.177355	3	TRUE
22.5186	0.0386906	3	TRUE
3.61891	0.098856	2	TRUE
3.51646	0.132964	2	TRUE
3.93301	0.0850921	2	TRUE
4.07306	0.0807489	4	TRUE
9.7772	0.0765883	4	TRUE
5.21325	0.0479724	4	TRUE
106.31	0.0245432	1	FALSE
0.233837	0.363287	3	TRUE
2.68033	0.490948	2	TRUE
0.185918	0.17406	2	TRUE
19.1899	0.0105887	3	TRUE
0.127544	0.179522	2	TRUE
19.6868	0.0590105	3	TRUE
0.129573	0.188056	5	TRUE
3.52582	0.0984042	3	TRUE
28.7429	0.0269025	4	FALSE
26.3135	0.0512164	4	FALSE
0.165921	0.153991	2	TRUE
2.01025	0.0693042	5	TRUE
67.5284	0.0415363	2	FALSE
1.65874	0.060437	1	TRUE
7.92139	0.0279647	1	TRUE
64.1377	0.0138999	2	FALSE
66.0306	0.0494381	2	FALSE
9.62821	0.212895	2	TRUE
0.0226154	0.223004	2	TRUE
19.4118	0.0687372	3	TRUE
126.805	0.0251792	1	FALSE
13.5198	0.0768041	5	TRUE
1.33247	0.148234	1	TRUE
24.2821	0.0847095	2	FALSE
2.2472	0.134834	3	TRUE
1.62022	0.0679501	2	TRUE
8.26605	0.0887314	3	TRUE
60.9984	0.0378717	2	FALSE
107.734	0.027695	1	FALSE
42.5875	0.0649078	2	FALSE
0.144207	0.170419	2	TRUE
23.4729	0.0552724	3	TRUE
0.00279572	0.267264	2	TRUE
1.95937	0.147864	5	TRUE
103.184	0.0321145	1	FALSE
1.4434	0.123886	2	TRUE
15.7254	0.090059	5	TRUE
26.7725	0.0652104	3	FALSE
0.501822	0.23164	2	TRUE
0.430578	0.112068	2	TRUE
7.3669	0.115883	2	TRUE
19.1159	0.0943303	3	TRUE
1.38489	0.114751	5	TRUE
2.4318	0.129049	1	TRUE
3.81342	0.0912952	1	TRUE
3.40381	0.0960331	2	TRUE
59.7159	0.0401348	1	FALSE
58.5304	0.0298534	2	FALSE
5.94785	0.0718055	2	TRUE
6.78072	0.0731688	2	TRUE
4.41697	0.0888585	2	TRUE
17.8614	0.0552043	5	TRUE
0.00751318	0.316202	2	TRUE
20.6418	0.0485734	2	FALSE
19.904	0.0926786	2	FALSE
35.4375	0.0618987	1	FALSE
2.4781	0.126155	1	TRUE
0.315341	0.249504	2	TRUE
130.407	0.0193114	1	FALSE
0.258222	0.33798	2	TRUE
16.395	0.0711659	5	TRUE
0.325356	0.162837	1	TRUE
0.013451	0.251328	2	TRUE
32.7658	0.0236502	3	FALSE
8.92604	0.108649	3	TRUE
1.49053	0.0545267	2	TRUE
87.4804	0.0306961	2	FALSE
10.0226	0.0950278	2	TRUE
140.635	0.0210971	1	FALSE
7.50602	0.118895	3	TRUE
0.511078	0.177321	5	TRUE
25.5463	0.0928618	2	FALSE
0.204855	0.216322	1	TRUE
69.0378	0.0603239	2	FALSE
15.9438	0.0604968	1	TRUE
2.48003	0.0689315	5	TRUE
1.23921	0.157756	5	TRUE
6.46514	0.092994	1	TRUE
8.29811	0.0499744	2	TRUE
82.0406	0.0308481	2	FALSE
1.4491	0.0804051	1	TRUE
63.8517	0.0320877	1	FALSE
1.03334	0.151839	1	TRUE
14.9991	0.061471	1	TRUE
0.0828308	0.193108	1	TRUE
24.1868	0.0476674	3	TRUE
17.9071	0.0589216	3	TRUE
2.39252	0.107689	4	TRUE
7.82771	0.0671662	5	TRUE
3.5566	0.104106	3	TRUE
28.3196	0.0539837	3	FALSE
8.85902	0.064603	2	TRUE
1.08352	0.110474	5	TRUE
71.9548	0.0231692	2	FALSE
21.0639	0.0885483	3	TRUE
12.6021	0.0617072	2	TRUE
1.0042	0.162197	3	TRUE
0.63202	0.111332	5	TRUE
6.20955	0.0943025	2	TRUE
9.29289	0.0769617	1	TRUE
0.152072	0.156033	2	TRUE
6.15991	0.0655835	2	TRUE
6.0977	0.0490946	2	TRUE
41.6721	0.0549535	2	FALSE
6.07017	0.0484754	3	TRUE
1.37023	0.120064	1	TRUE
0.97087	0.101888	2	TRUE
0.0453212	0.225973	2	TRUE
3.1185	0.067518	2	TRUE
1.35356	0.166183	3	TRUE
11.5264	0.0660662	3	TRUE
15.7911	0.0666515	2	FALSE
6.22513	0.0755042	2	TRUE
29.4205	0.053743	1	FALSE
3.82286	0.0594435	5	TRUE
0.943851	0.0821355	1	TRUE
0.00214816	0.285897	1	TRUE
35.811	0.0565034	2	FALSE
0.0355589	0.201998	2	TRUE
125.024	0.0148441	1	FALSE
75.5414	0.029451	2	FALSE
125.282	0.0218972	1	FALSE
1.88435	0.0967516	2	TRUE
114.608	0.0240288	1	FALSE
10.2649	0.0951576	5	TRUE
27.2048	0.0563964	3	FALSE
1.58783	0.11752	4	TRUE
0.280102	0.184724	5	TRUE
3.64414	0.440843	2	TRUE
14.8145	0.0347494	3	TRUE
56.0646	0.0520378	1	FALSE
38.7962	0.066054	2	FALSE
2.07243	0.155651	2	TRUE
1.03396	0.119721	2	TRUE
0.00339107	0.266156	1	TRUE
8.3518	0.10047	3	TRUE
54.7696	0.0444217	1	FALSE
0.506807	0.148949	2	TRUE
0.895886	0.122609	2	TRUE
8.25511	0.0461727	3	TRUE
0.184276	0.281827	2	TRUE
7.546	0.0779249	1	TRUE
0.323214	0.155529	5	TRUE
14.108	0.0664025	5	TRUE
25.9663	0.0408529	3	FALSE
11.7368	0.0604499	5	TRUE
78.1059	0.0187711	2	FALSE
5.95932	0.0789102	1	TRUE
2.36523	0.109842	2	TRUE
53.3216	0.0504564	2	FALSE
0.133909	0.206919	3	TRUE
8.65602	0.0845783	3	TRUE
4.03797	0.131944	2	TRUE
37.9403	0.042834	5	FALSE
14.1732	0.0895887	5	TRUE
11.8133	0.0762959	3	TRUE
2.11065	0.0697455	2	TRUE
8.15701	0.0489436	1	TRUE
8.12883	0.0838321	1	TRUE
11.9871	0.0743048	2	TRUE
2.80042	0.0683832	1	TRUE
61.6642	0.0618664	1	FALSE
51.4676	0.0357468	2	FALSE
20.722	0.0613767	3	TRUE
0.242136	0.203462	1	TRUE
2.75709	0.0639679	5	TRUE
0.803647	0.138586	3	TRUE
15.0957	0.0763741	4	TRUE
27.9877	0.0379163	5	FALSE
60.7864	0.0514225	2	FALSE
1.23208	0.094631	2	TRUE
0.0247747	0.231662	2	TRUE
1.93427	0.0895786	5	TRUE
0.340819	0.163262	1	TRUE
19.4981	0.0360668	5	TRUE
0.194849	0.419129	5	TRUE
51.0987	0.0486237	1	FALSE
1.15112	0.0511643	3	TRUE
15.9533	0.0572909	1	TRUE
31.8879	0.048213	3	FALSE
50.8663	0.0314709	1	FALSE
8.59433	0.119893	2	TRUE
4.36319	0.0893651	2	TRUE
117.201	0.0270586	1	FALSE
3.89586	0.124936	1	TRUE
0.0299285	0.225699	5	TRUE
0.885438	0.15695	5	TRUE
5.2894e-07	0.427326	2	TRUE
53.0507	0.0649901	2	FALSE
11.1425	0.0765887	4	TRUE
21.9937	0.0616685	5	FALSE
55.4617	0.027522	2	FALSE
0.000712743	0.310271	3	TRUE
0.575979	0.149218	3	TRUE
3.61561	0.0412439	2	TRUE
0.00246793	0.280217	1	TRUE
0.392124	0.155456	2	TRUE
11.7583	0.0817935	2	TRUE
4.6304	0.0865478	2	TRUE
0.917053	0.155197	1	TRUE
132.122	0.0187774	1	FALSE
20.1585	0.0695677	2	FALSE
0.0497557	0.22381	2	TRUE
11.2915	0.106	2	TRUE
11.8532	0.0623274	1	TRUE
0.0192168	0.229869	2	TRUE
122.802	0.0266871	1	FALSE
131.302	0.0253677	1	FALSE
28.8351	0.0591119	5	FALSE
110.963	0.0268529	1	FALSE
0.468522	0.185112	3	TRUE
4.83539	0.0782326	5	TRUE
1.79468	0.113262	5	TRUE
1.42359	0.0887138	1	TRUE
7.79741	0.111828	2	TRUE
71.6382	0.0331893	2	FALSE
6.2477	0.0794485	2	TRUE
26.7387	0.0400578	3	FALSE
14.5678	0.0648822	5	TRUE
6.46792	0.0779963	3	TRUE
0.124725	0.177994	2	TRUE
6.89868	0.072379	1	TRUE
10.5134	0.0648399	3	TRUE
3.35312	0.109354	2	TRUE
1.2521	0.122835	5	TRUE
30.8728	0.0322082	2	FALSE
125.94	0.0123564	1	FALSE
119.57	0.021984	1	FALSE
109.513	0.0318667	1	FALSE
29.428	0.0486435	3	FALSE
1.70632	0.23527	2	TRUE
127.468	0.0339343	1	FALSE
0.868944	0.0487878	1	TRUE
9.66884	0.0489853	3	TRUE
2.15518	0.0721792	1	TRUE
4.44847	0.0997188	2	TRUE
1.9892	0.0920357	5	TRUE
11.0425	0.0598477	5	TRUE
24.3583	0.0471521	2	FALSE
3.3126	0.114445	2	TRUE
1.84301	0.101272	5	TRUE
3.24145	0.0850254	2	TRUE
1.20093	0.102456	1	TRUE
87.9689	0.0193686	2	FALSE
1.29755	0.129215	1	TRUE
57.7545	0.0486176	2	FALSE
5.64487	0.076679	1	TRUE
1.95556	0.091258	1	TRUE
12.6623	0.0724508	2	TRUE
10.2007	0.066076	5	TRUE
100.166	0.0359624	1	FALSE
0.658769	0.14875	3	TRUE
1.19425	0.148286	4	TRUE
32.9663	0.0554514	2	FALSE
21.5426	0.0450512	3	TRUE
5.93316	0.0496279	5	TRUE
1.2467	0.230484	1	TRUE
0.0928539	0.2001	1	TRUE
24.4479	0.0586601	2	FALSE
0.301966	0.130365	3	TRUE
73.0345	0.0291361	1	FALSE
8.78894	0.0311745	1	TRUE
1.12424	0.146389	3	TRUE
0.715574	0.104382	2	TRUE
78.9522	0.0265045	2	FALSE
8.05651	0.0467082	2	TRUE
30.277	0.0612669	5	FALSE
23.7319	0.0903025	2	FALSE
10.5383	0.0946329	4	TRUE
1.03719	0.159351	1	TRUE
2.15253	0.0687076	2	TRUE
30.5361	0.0300429	3	FALSE
5.95314	0.104567	5	TRUE
67.7982	0.0347294	1	FALSE
87.1065	0.0328067	2	FALSE
3.44549	0.101571	1	TRUE
78.6406	0.026725	2	FALSE
28.0367	0.079983	1	FALSE
0.809323	0.125294	2	TRUE
8.17469	0.0999512	5	TRUE
15.1084	0.0824278	3	TRUE
2.1249	0.0910568	4	TRUE
10.7402	0.0893254	5	TRUE
0.483515	0.140665	2	TRUE
0.541718	0.086539	2	TRUE
6.48035	0.114933	5	TRUE
12.0055	0.0767319	4	TRUE
128.657	0.0142708	1	FALSE
127.107	0.00659116	1	FALSE
71.0231	0.0370231	1	FALSE
117.006	0.0298266	1	FALSE
108.847	0.0439228	1	FALSE
115.071	0.0334097	1	FALSE
108.217	0.0301742	1	FALSE
15.4688	0.0549721	1	TRUE
4.36122	0.0950998	5	TRUE
132.462	0.0299928	1	FALSE
12.5444	0.0599346	3	TRUE
17.3149	0.118604	1	TRUE
1.3651	0.108687	2	TRUE
113.713	0.0210198	1	FALSE
0.403185	0.140475	2	TRUE
4.49197	0.0993785	2	TRUE
14.561	0.0781594	2	TRUE
80.1277	0.0317325	2	FALSE
3.20369	0.10967	2	TRUE
0.292498	0.15974	3	TRUE
0.00338556	0.264412	3	TRUE
12.8773	0.0295463	1	TRUE
0.622819	0.179393	3	TRUE
2.12485	0.111338	5	TRUE
8.07794	0.0559706	2	TRUE
0.0401032	0.212547	3	TRUE
4.29934	0.0596822	5	TRUE
140.995	0.0211537	1	FALSE
0.528097	0.0951312	3	TRUE
0.21488	0.174654	2	TRUE
0.353612	0.180235	2	TRUE
11.7083	0.0293733	1	TRUE
1.54345	0.0845541	3	TRUE
5.6748	0.0977909	2	TRUE
0.0100313	0.268735	2	TRUE
4.04712	0.0948738	5	TRUE
0.73635	0.152412	2	TRUE
0.23353	0.198383	3	TRUE
25.7979	0.0592041	3	FALSE
5.05915	0.0377264	1	TRUE
4.62235	0.0758842	2	TRUE
0.588292	0.162334	5	TRUE
0.0179232	0.223374	2	TRUE
0.0220317	0.238188	2	TRUE
65.1424	0.0363821	2	FALSE
5.83634	0.120887	3	TRUE
93.0053	0.0208681	1	FALSE
69.4328	0.0278865	2	FALSE
0.938826	0.126777	3	TRUE
128.089	0.0287609	1	FALSE
19.0729	0.0448893	1	TRUE
6.28621	0.101267	2	TRUE
16.6671	0.0800397	2	FALSE
82.3801	0.0521553	2	FALSE
3.9222	0.0826518	5	TRUE
11.8669	0.0541373	2	TRUE
1.53072	0.147082	1	TRUE
0.0883221	0.190379	1	TRUE
0.209986	0.171068	5	TRUE
8.89143	0.0514288	3	TRUE
38.5151	0.027918	2	FALSE
24.7096	0.0694611	5	FALSE
5.5501	0.0639024	1	TRUE
63.2193	0.0433973	2	FALSE
1.01434	0.153538	1	TRUE
0.517587	0.112146	3	TRUE
72.6228	0.0202031	2	FALSE
26.7059	0.0271504	3	FALSE
2.50703	0.115546	2	TRUE
1.53177	0.0758429	3	TRUE
70.2128	0.0480211	1	FALSE
0.211584	0.147916	2	TRUE
11.2619	0.0505367	1	TRUE
118.105	0.0345092	1	FALSE
9.20921	0.0842997	3	TRUE
9.12802	0.0857096	3	TRUE
2.53545	0.0926703	1	TRUE
96.9967	0.0327858	1	FALSE
13.874	0.0604427	3	TRUE
0.399424	0.107368	2	TRUE
4.45026	0.0916082	2	TRUE
105.549	0.0319849	1	FALSE
24.4244	0.0331276	2	FALSE
24.858	0.08634	2	FALSE
24.9514	0.0725174	2	FALSE
24.4955	0.0585345	2	FALSE
0.416602	0.157324	1	TRUE
0.169013	0.220052	2	TRUE
22.8069	0.0671457	5	FALSE
3.90061	0.0700376	2	TRUE
27.5414	0.0429307	5	FALSE
86.0681	0.048537	2	FALSE
11.5247	0.0481458	2	TRUE
24.6966	0.0675713	3	TRUE
0.459856	0.293764	3	TRUE
91.9974	0.0193382	1	FALSE
92.5959	0.0292239	2	FALSE
14.0509	0.083273	4	TRUE
7.0553	0.0962554	2	TRUE
1.80312	0.129301	2	TRUE
0.907588	0.145635	2	TRUE
129.65	0.0367124	1	FALSE
1.42287	0.148873	4	TRUE
0.550906	0.157077	3	TRUE
21.8336	0.0635156	5	FALSE
0.728176	0.128032	5	TRUE
107.776	0.0404654	1	FALSE
1.05678	0.130777	3	TRUE
31.0813	0.0413485	4	FALSE
5.25193	0.0851211	1	TRUE
35.9481	0.0707059	2	FALSE
75.6957	0.0409354	2	FALSE
0.150819	0.190293	1	TRUE
8.75625	0.055406	1	TRUE
5.7588	0.0544228	5	TRUE
8.65742	0.0710816	2	TRUE
4.48235	0.0788473	2	TRUE
2.27177	0.109978	2	TRUE
1.93447	0.138816	1	TRUE
4.58938	0.0777136	3	TRUE
0.00348815	0.324577	2	TRUE
11.1421	0.0551439	2	TRUE
3.46016	0.0870614	3	TRUE
47.9694	0.0505387	2	FALSE
131.462	0.025491	1	FALSE
0.151524	0.179281	5	TRUE
1.57056	0.0856921	2	TRUE
4.94786	0.0971292	2	TRUE
49.084	0.0605005	1	FALSE
15.4653	0.0653158	2	TRUE
17.1216	0.0988369	3	TRUE
0.861597	0.088477	1	TRUE
3.83552	0.054809	2	TRUE
1.04467	0.122898	3	TRUE
1.51175	0.0835632	2	TRUE
0.899478	0.193867	1	TRUE
0.231659	0.182386	5	TRUE
2.22016	0.129817	1	TRUE
97.5607	0.0373699	1	FALSE
0.149719	0.17528	2	TRUE
0.83895	0.134469	2	TRUE
1.02401	0.109717	2	TRUE
12.2972	0.0793308	2	TRUE
0.899231	0.141764	2	TRUE
23.6714	0.0766335	2	FALSE
0.567232	0.182013	3	TRUE
0.0898431	0.178769	5	TRUE
4.54788	0.0591646	1	TRUE
0.409466	0.169907	1	TRUE
9.60556	0.0936462	2	TRUE
7.47946	0.0650454	2	TRUE
23.2145	0.123439	1	TRUE
7.577	0.0632437	1	TRUE
37.889	0.092804	2	FALSE
8.85031	0.0619243	4	TRUE
5.55054	0.111514	5	TRUE
110.313	0.038056	1	FALSE
43.4572	0.0485257	1	FALSE
2.92709	0.110953	5	TRUE
33.3279	0.0506526	5	FALSE
0.820431	0.115678	1	TRUE
1.28465	0.111764	2	TRUE
2.20076	0.0617305	2	TRUE
2.74708	0.119686	1	TRUE
2.80804	0.120303	2	TRUE
137.267	0.0225536	1	FALSE
1.1164	0.13347	5	TRUE
134.203	0.0275046	1	FALSE
0.0594984	0.191269	1	TRUE
40.3257	0.0359432	2	FALSE
7.54676	0.0917855	2	TRUE
0.537298	0.118897	5	TRUE
1.12051	0.118217	2	TRUE
3.07111	0.0594118	5	TRUE
0.473524	0.144793	2	TRUE
0.189062	0.181067	2	TRUE
18.3189	0.0618873	5	TRUE
0.641339	0.0803398	2	TRUE
18.5601	0.0618783	3	TRUE
0.0132986	0.229948	3	TRUE
10.2694	0.0922758	1	TRUE
1.42442	0.138202	3	TRUE
15.0727	0.072439	1	TRUE
4.39037	0.0779085	2	TRUE
0.000728959	0.297484	2	TRUE
7.16364	0.0652998	2	TRUE
6.5542	0.087051	1	TRUE
5.73066	0.106861	5	TRUE
1.55094	0.128457	3	TRUE
128.69	0.0282731	1	FALSE
117.393	0.0163897	1	FALSE
1.1043	0.0952106	1	TRUE
0.907722	0.136331	5	TRUE
0.00670551	0.285339	2	TRUE
89.2844	0.0285935	1	FALSE
17.7515	0.0936395	2	FALSE
0.544573	0.155754	2	TRUE
8.2239	0.0831521	5	TRUE
20.6121	0.0759836	2	FALSE
55.6787	0.0461728	2	FALSE
24.6601	0.0842102	1	FALSE
0.185293	0.186924	1	TRUE
70.6473	0.0542614	1	FALSE
81.8133	0.0398306	2	FALSE
7.95703	0.101438	5	TRUE
1.85353	0.070414	2	TRUE
5.15265	0.0576195	2	TRUE
102.947	0.0175947	1	FALSE
133.582	0.0196919	1	FALSE
76.819	0.0238093	1	FALSE
133.332	0.0258548	1	FALSE
11.2429	0.0984897	5	TRUE
30.7432	0.0662312	5	FALSE
0.384029	0.126597	1	TRUE
30.0861	0.0492066	3	FALSE
25.7074	0.0767093	3	FALSE
138.074	0.0402246	1	FALSE
0.554488	0.256852	3	TRUE
26.8713	0.0447937	3	FALSE
94.0933	0.0410364	1	FALSE
23.0379	0.0803091	2	FALSE
9.1276	0.0765438	5	TRUE
6.02648	0.116039	2	TRUE
8.47567	0.0856465	2	TRUE
1.88689	0.0646026	2	TRUE
1.39153	0.0838526	2	TRUE
1.27248	0.143176	2	TRUE
5.22554	0.06154	2	TRUE
0.103055	0.177632	2	TRUE
43.5261	0.0437233	2	FALSE
0.645325	0.146382	5	TRUE
2.91835	0.113931	5	TRUE
8.52842	0.0408563	1	TRUE
16.0033	0.0743549	5	TRUE
25.3037	0.0466733	5	FALSE
2.14168	0.111604	5	TRUE
3.15489	0.0921958	2	TRUE
12.4149	0.0834147	1	TRUE
78.2079	0.0369007	2	FALSE
6.26866	0.105094	2	TRUE
113.7	0.0285346	1	FALSE
126.668	0.00930427	1	FALSE
128.574	0.0108193	1	FALSE
6.91628	0.100991	3	TRUE
9.02685	0.067209	2	TRUE
56.5306	0.0331462	2	FALSE
7.97149	0.04501	2	TRUE
21.3572	0.0679989	5	TRUE
8.04856	0.0330639	1	TRUE
77.5955	0.0335566	2	FALSE
0.158593	0.179194	2	TRUE
2.22045	0.144291	1	TRUE
81.6448	0.0429979	2	FALSE
14.2574	0.096553	2	TRUE
4.01936	0.129099	2	TRUE
109.629	0.0426811	1	FALSE
37.5987	0.0560374	1	FALSE
0.309963	0.177202	2	TRUE
3.37356	0.0744013	1	TRUE
1.25265	0.0949245	5	TRUE
37.3463	0.0481847	2	FALSE
16.2811	0.0469291	3	TRUE
1.01625	0.160807	1	TRUE
1.20218	0.112745	5	TRUE
11.4438	0.111939	3	TRUE
0.83668	0.142831	2	TRUE
0.970491	0.155453	1	TRUE
1.06129	0.21581	5	TRUE
1.29654	0.130834	3	TRUE
114.7	0.0268271	1	FALSE
1.76424	0.204791	1	TRUE
4.59286	0.115043	5	TRUE
12.3317	0.0636775	4	TRUE
7.47576	0.0982449	1	TRUE
4.20014	0.075646	2	TRUE
9.2014	0.0477351	2	TRUE
74.5055	0.0454747	1	FALSE
9.90765	0.0912511	1	TRUE
13.2101	0.0492742	3	TRUE
0.272968	0.175164	4	TRUE
1.22933	0.140413	3	TRUE
131.832	0.0307852	1	FALSE
22.3182	0.0718096	5	FALSE
9.27123	0.042042	1	TRUE
0.0943542	0.20121	1	TRUE
0.0199252	0.217983	2	TRUE
25.6365	0.0496992	3	FALSE
93.386	0.72983	2	FALSE
11.8146	0.102098	2	TRUE
0.842939	0.122568	1	TRUE
18.2199	0.0195679	4	TRUE
6.06749	0.0909401	1	TRUE
10.002	0.0813335	3	TRUE
0.749033	0.141048	2	TRUE
0.768144	0.098328	2	TRUE
15.2948	0.0842275	3	TRUE
1.04571	0.106274	1	TRUE
13.2891	0.0837921	3	TRUE
8.88902	0.0653598	5	TRUE
12.7916	0.0720921	5	TRUE
19.3868	0.0427239	5	TRUE
138.833	0.023778	1	FALSE
15.3272	0.111658	1	TRUE
1.28857	0.149763	2	TRUE
3.30441	0.115131	4	TRUE
3.26445	0.118148	3	TRUE
2.19228	0.130213	1	TRUE
102.174	0.029653	1	FALSE
129.65	0.0105227	1	FALSE
74.1336	0.0289284	2	FALSE
1.94424	0.116811	5	TRUE
0.461128	0.129648	1	TRUE
77.8293	0.0478198	2	FALSE
0.0155719	0.244497	4	TRUE
6.82128	0.0234853	1	TRUE
0.873191	0.0572952	2	TRUE
10.4514	0.0786323	1	TRUE
1.1248	0.0832108	1	TRUE
8.51058	0.0572743	3	TRUE
2.80704	0.116184	2	TRUE
18.5631	0.0813703	1	TRUE
3.01953	0.0907895	3	TRUE
1.46418	0.136591	5	TRUE
0.212134	0.15302	2	TRUE
12.4849	0.0849649	3	TRUE
3.00377	0.0772287	5	TRUE
29.5588	0.0390296	3	FALSE
0.585174	0.171029	3	TRUE
1.00236	0.168178	1	TRUE
1.51276	0.121894	2	TRUE
11.5968	0.0958765	2	TRUE
1.59979	0.138895	3	TRUE
1.32879	0.292786	1	TRUE
30.2886	0.0420388	3	FALSE
0.000886729	0.308888	2	TRUE
1.23782	0.0960681	2	TRUE
0.25341	0.161441	3	TRUE
1.63632	0.136975	1	TRUE
0.326841	0.154302	3	TRUE
3.99467	0.0573903	1	TRUE
0.523855	0.117844	5	TRUE
0.227025	0.194005	5	TRUE
2.26696	0.0545145	1	TRUE
72.9453	0.0306858	2	FALSE
14.5574	0.0820342	2	TRUE
23.1623	0.0490101	2	FALSE
5.90122	0.127323	1	TRUE
3.17639	0.0325177	3	TRUE
1.15062	0.0883426	5	TRUE
1.25489	0.325517	5	TRUE
0.919301	0.0974539	5	TRUE
3.19945	0.0462268	3	TRUE
2.74447	0.0666693	3	TRUE
3.38912	0.688132	3	TRUE
0.393102	0.166432	1	TRUE
0.887093	0.101362	2	TRUE
53.6247	0.0494548	2	FALSE
2.51641	0.144012	2	TRUE
74.7365	0.028877	2	FALSE
0.556871	0.138407	1	TRUE
123.32	0.0275342	1	FALSE
61.9174	0.0274023	1	FALSE
29.245	0.0812211	2	FALSE
1.7075	0.121875	2	TRUE
87.3934	0.03482	1	FALSE
120.404	0.0258018	1	FALSE
95.073	0.0251321	1	FALSE
116.935	0.0248429	1	FALSE
116.303	0.0148485	1	FALSE
63.2525	0.04502	1	FALSE
114.386	0.0284881	1	FALSE
76.8955	0.0455446	1	FALSE
0.218579	0.163662	2	TRUE
0.383757	0.167609	2	TRUE
5.00643	0.0291722	5	TRUE
7.61369	0.111232	1	TRUE
76.4278	0.0275511	1	FALSE
6.31448	0.072761	5	TRUE
3.46782	0.121894	2	TRUE
1.56251	0.138006	1	TRUE
7.46531e-08	0.452701	2	TRUE
119.405	0.0123561	1	FALSE
122.477	0.0257366	1	FALSE
120.128	0.0229279	1	FALSE
5.74435	0.0870942	5	TRUE
18.2822	0.0656436	4	TRUE
49.9373	0.0537253	2	FALSE
4.53126	0.0840767	2	TRUE
25.7471	0.0716852	2	FALSE
4.12414	0.0826832	3	TRUE
8.14189	0.042078	3	TRUE
2.10187	0.0845491	4	TRUE
78.4916	0.0212672	2	FALSE
0.261386	0.180184	4	TRUE
11.1126	0.0940564	5	TRUE
35.0937	0.24651	3	FALSE
64.4445	0.0374173	1	FALSE
1.41694	0.0951375	2	TRUE
123.889	0.0320871	1	FALSE
2.47722	0.13219	5	TRUE
14.6922	0.0727668	2	TRUE
1.84171	0.0784597	1	TRUE
61.8789	0.0344619	1	FALSE
1.43977	0.121524	2	TRUE
11.1847	0.0566639	1	TRUE
32.04	0.0339764	2	FALSE
1.47194	0.110142	5	TRUE
2.33966	0.108147	2	TRUE
71.253	0.0362091	2	FALSE
138.11	0.0258023	1	FALSE
22.3801	0.0768224	3	TRUE
104.824	0.0214093	1	FALSE
52.4576	0.0535671	2	FALSE
18.6144	0.0282751	5	TRUE
8.31472	0.0385849	4	TRUE
10.0936	0.11353	4	TRUE
8.71685	0.0489873	4	TRUE
9.66724	0.0470985	4	TRUE
1.68372	0.154567	2	TRUE
9.59165	0.1089	2	TRUE
4.6251	0.0987334	1	TRUE
85.1771	0.0351164	1	FALSE
17.7618	0.0753048	5	TRUE
21.7561	0.0613941	5	FALSE
10.8539	0.0978614	2	TRUE
14.9972	0.0732805	3	TRUE
0.758703	0.0910329	5	TRUE
108.074	0.0393246	1	FALSE
69.026	0.0341363	2	FALSE
1.01348	0.142448	1	TRUE
0.0499323	0.228135	3	TRUE
24.8675	0.0609388	3	TRUE
6.23925	0.0752134	2	TRUE
0.155151	0.200895	1	TRUE
0.0133577	0.246693	1	TRUE
20.5579	0.0684233	5	TRUE
18.6932	0.0923948	5	TRUE
80.8519	0.0318762	1	FALSE
6.23186	0.0483166	3	TRUE
5.56633	0.101569	1	TRUE
6.86504	0.104007	5	TRUE
7.30459	0.0724324	2	TRUE
11.118	0.0933539	2	TRUE
0.364533	0.161782	5	TRUE
34.3214	0.0390938	5	FALSE
19.1473	0.0741377	2	FALSE
5.83135	0.039338	2	TRUE
4.93461	0.103608	3	TRUE
6.52736	0.0833703	3	TRUE
0.0269526	0.222238	1	TRUE
0.632375	0.14903	4	TRUE
0.000193398	0.338766	2	TRUE
2.94797	0.358581	1	TRUE
2.24843	0.155042	2	TRUE
1.15998	0.124666	5	TRUE
27.9636	0.029002	5	FALSE
2.65358	0.120551	1	TRUE
0.0147915	0.231151	5	TRUE
0.0543621	0.224683	3	TRUE
4.55413	0.0918108	2	TRUE
67.7299	0.0528922	1	FALSE
14.7076	0.0852666	3	TRUE
6.34078	0.102686	3	TRUE
6.86732	0.0597904	3	TRUE
8.1671	0.0772535	2	TRUE
17.6865	0.0728081	3	TRUE
0.537821	0.162413	1	TRUE
74.0183	0.03303	2	FALSE
125.635	0.0335299	1	FALSE
0.0766946	0.288056	2	TRUE
6.59158	0.0575009	1	TRUE
2.28296	0.264808	1	TRUE
0.957308	0.121619	2	TRUE
1.71323	0.106041	2	TRUE
4.36384	0.091923	2	TRUE
0.0283206	0.209337	1	TRUE
12.2293	0.0673423	5	TRUE
118.073	0.0259066	1	FALSE
32.7965	0.0452274	3	FALSE
104.334	0.0279421	1	FALSE
0.0501869	0.198503	3	TRUE
33.5006	0.0543604	2	FALSE
0.200732	0.164949	4	TRUE
35.3675	0.0783877	1	FALSE
19.4713	0.0554138	4	TRUE
23.5379	0.0626552	4	TRUE
138.063	0.0310593	1	FALSE
11.5572	0.0824202	1	TRUE
0.396397	0.192245	1	TRUE
14.2057	0.061373	1	TRUE
10.9499	0.078435	1	TRUE
9.42093	0.0384749	1	TRUE
8.19965	0.0486278	1	TRUE
0.763975	0.203627	5	TRUE
41.3324	0.0785954	2	FALSE
0.166621	0.166529	3	TRUE
0.576597	0.126346	1	TRUE
0.914528	0.118303	3	TRUE
0.19496	0.166446	1	TRUE
3.84797	0.0893625	4	TRUE
3.08197	0.0937881	1	TRUE
1.32733	0.198922	3	TRUE
28.1987	0.0629026	3	FALSE
12.3379	0.0612988	4	TRUE
74.5866	0.0243754	2	FALSE
10.5498	0.095869	4	TRUE
19.4852	0.0295693	4	TRUE
25.9906	0.0565609	4	FALSE
23.8711	0.0406969	4	TRUE
55.931	0.0425094	2	FALSE
46.9262	0.0326935	2	FALSE
3.6946	0.0395368	5	TRUE
0.597667	0.14014	1	TRUE
128.663	0.0244673	1	FALSE
118.027	0.0379799	1	FALSE
12.8422	0.07188	5	TRUE
0.000532085	0.314442	1	TRUE
30.8446	0.0433136	5	FALSE
3.58476	0.136502	3	TRUE
85.2014	0.0256439	1	FALSE
0.889035	0.11604	5	TRUE
30.7598	0.0590492	2	FALSE
76.0688	0.0277221	2	FALSE
11.3285	0.0738193	2	TRUE
0.53341	0.11533	2	TRUE
0.00464905	0.255048	2	TRUE
20.1802	0.0766876	3	TRUE
3.29112	0.0795631	1	TRUE
5.45043	0.135913	5	TRUE
21.5675	0.0615368	5	TRUE
5.48411	0.0863436	3	TRUE
8.43745	0.0438084	1	TRUE
62.0836	0.0202791	2	FALSE
16.4881	0.0395185	5	TRUE
53.2558	0.0446952	2	FALSE
1.81304	0.119371	2	TRUE
118.185	0.0117413	1	FALSE
2.51884	0.102196	1	TRUE
42.3858	0.0600972	2	FALSE
89.8115	0.0260719	2	FALSE
5.39701	0.0729499	2	TRUE
34.8817	0.0164964	5	FALSE
25.5734	0.0193808	5	FALSE
0.62862	0.136119	1	TRUE
35.0475	0.0483885	5	FALSE
21.4229	0.0612005	5	TRUE
50.667	0.0475437	2	FALSE
8.43448	0.0780791	1	TRUE
49.0252	0.0577996	2	FALSE
0.210215	0.165346	2	TRUE
0.0282154	0.221464	2	TRUE
0.314612	0.182364	1	TRUE
0.0354049	0.203566	2	TRUE
69.33	0.0178444	1	FALSE
0.674049	0.120787	2	TRUE
3.25557	0.140755	3	TRUE
0.38982	0.171992	2	TRUE
0.883014	0.136451	1	TRUE
1.79252	0.1195	3	TRUE
0.967974	0.155304	1	TRUE
12.2186	0.0989089	2	TRUE
0.276465	0.170496	5	TRUE
10.9941	0.0799546	5	TRUE
71.9521	0.0408254	2	FALSE
4.77661	0.107502	1	TRUE
5.84355	0.0321534	1	TRUE
0.0642498	0.21494	2	TRUE
1.97254	0.120222	5	TRUE
13.8946	0.0966498	3	TRUE
36.1347	0.0474806	2	FALSE
27.0082	0.0520235	2	FALSE
21.6621	0.0666004	3	TRUE
1.18562	0.0851554	2	TRUE
1.89482	0.117669	2	TRUE
16.0044	0.0623301	5	TRUE
18.6441	0.0526671	5	TRUE
12.5445	0.0584318	3	TRUE
0.0261204	0.255486	2	TRUE
15.5309	0.0403357	1	TRUE
76.4207	0.04702	2	FALSE
2.03252	0.0838108	1	TRUE
2.19059	0.144212	1	TRUE
15.2238	0.10932	5	TRUE
25.4951	0.0832034	2	FALSE
45.7731	0.0454068	1	FALSE
9.11006	0.0621048	3	TRUE
1.21605	0.121988	1	TRUE
0.0487912	0.221091	3	TRUE
63.0285	0.0554429	1	FALSE
1.3561	0.153692	2	TRUE
0.0413568	0.221856	4	TRUE
51.1049	0.0302083	2	FALSE
4.32616	0.069993	3	TRUE
7.31213	0.110495	3	TRUE
0.462394	0.139632	3	TRUE
3.76576	0.154979	5	TRUE
0.0923166	0.212453	1	TRUE
1.2526	0.10916	2	TRUE
0.190205	0.173355	5	TRUE
17.743	0.0468177	3	TRUE
84.2555	0.031719	2	FALSE
8.76018	0.0823363	1	TRUE
4.96139	0.107155	1	TRUE
5.60295	0.0644937	2	TRUE
1.13018	0.124958	4	TRUE
0.105814	0.226694	2	TRUE
0.518302	0.166789	2	TRUE
10.8645	0.0890458	1	TRUE
8.94179	0.0470014	1	TRUE
70.833	0.0429461	2	FALSE
4.93997	0.076547	2	TRUE
0.0981851	0.192614	2	TRUE
58.7765	0.0159735	1	FALSE
1.88022	0.107454	2	TRUE
0.351216	0.151694	1	TRUE
8.68275	0.03809	3	TRUE
13.4473	0.0739863	3	TRUE
6.09999	0.104161	2	TRUE
0.539933	0.133099	2	TRUE
1.93986	0.124572	1	TRUE
32.0412	0.06492	2	FALSE
32.8951	0.058726	3	FALSE
3.38023	0.135661	1	TRUE
1.10015	0.243508	1	TRUE
3.76879	0.109289	2	TRUE
1.065	0.0945968	2	TRUE
0.210406	0.174957	2	TRUE
5.01225	0.058125	5	TRUE
61.4006	0.0178757	1	FALSE
7.97234	0.100565	3	TRUE
9.72715	0.0743126	3	TRUE
4.47037	0.050563	4	TRUE
0.254268	0.179337	2	TRUE
2.26565	0.155635	2	TRUE
0.901043	0.117172	1	TRUE
7.99959	0.0853129	3	TRUE
0.260723	0.142746	2	TRUE
18.0152	0.0539236	3	TRUE
1.26698	0.0598801	1	TRUE
8.96629e-05	0.346867	1	TRUE
62.1485	0.0279171	2	FALSE
0.541385	0.109126	2	TRUE
36.9629	0.0294611	5	FALSE
119.85	0.0299192	1	FALSE
1.79436	0.139566	1	TRUE
106.71	0.0322891	1	FALSE
144.041	0.0198628	1	FALSE
0.954497	0.224048	3	TRUE
131.455	0.0268322	1	FALSE
85.6796	0.0329262	1	FALSE
1.18599	0.12	2	TRUE
39.8578	0.0448465	2	FALSE
17.4436	0.0608064	3	TRUE
8.96802	0.109967	2	TRUE
0.0051039	0.25378	4	TRUE
1.3169	0.149534	2	TRUE
82.2079	0.0388842	1	FALSE
0.205455	0.1861	2	TRUE
0.638321	0.204242	2	TRUE
1.36771	0.115544	4	TRUE
9.62556	0.0498665	2	TRUE
3.9256	0.0803437	3	TRUE
105.121	0.0290071	1	FALSE
108.273	0.0308983	1	FALSE
65.5601	0.0305368	1	FALSE
31.5187	0.0551528	1	FALSE
105.18	0.0282474	1	FALSE
102.961	0.0201202	1	FALSE
0.0942364	0.191258	2	TRUE
21.9148	0.0597321	2	FALSE
0.0546212	0.216747	1	TRUE
45.5833	0.0401225	2	FALSE
17.2287	0.0821067	2	FALSE
1.32693	0.101063	5	TRUE
3.27639	0.131196	3	TRUE
1.32836	0.0861756	1	TRUE
2.08547	0.14009	2	TRUE
0.499011	0.153834	2	TRUE
25.8588	0.0260133	3	FALSE
11.2209	0.0764002	2	TRUE
6.49255	0.104292	5	TRUE
48.1939	0.0523744	2	FALSE
5.8269	0.0687942	1	TRUE
8.04111	0.0285772	2	TRUE
21.0618	0.0416805	5	TRUE
31.747	0.0514289	5	FALSE
112.43	0.0262584	1	FALSE
21.8337	0.0479378	1	TRUE
7.757	0.0835785	2	TRUE
0.00997603	0.237046	5	TRUE
0.914141	0.145898	1	TRUE
2.36321	0.0851578	1	TRUE
15.8851	0.028335	3	TRUE
0.162968	0.201507	5	TRUE
0.161134	0.171816	3	TRUE
61.1618	0.0289029	2	FALSE
8.80238	0.0570064	2	TRUE
13.7921	0.0405723	1	TRUE
32.7787	0.164619	4	FALSE
25.4054	0.024577	4	FALSE
25.9664	0.0239699	4	FALSE
28.4731	0.0445026	4	FALSE
[truncated: 268 more rows]

## Sheet: loop length 4
# threshold: rho=24.9437488915575, delta=0.272807054400266
# dc = 0.176256304182867
5.71563	0.0906758	3	TRUE
3.55838	0.179157	3	TRUE
22.1847	0.123425	3	TRUE
72.5906	0.0394404	3	FALSE
0.172006	0.302126	3	TRUE
0.00839985	0.433299	2	TRUE
10.5456	0.143226	2	TRUE
69.2642	0.0575896	3	FALSE
21.2434	0.14623	2	TRUE
22.1963	0.0445953	3	TRUE
4.81334	0.165481	2	TRUE
20.2132	0.103361	3	TRUE
0.0499592	0.338868	3	TRUE
9.95485	0.121049	2	TRUE
0.333443	0.247231	2	TRUE
10.9677	0.0928119	1	TRUE
40.5289	0.101487	3	TRUE
53.7586	0.0708722	3	TRUE
25.0664	0.129291	3	TRUE
53.989	0.0905644	3	TRUE
38.8895	0.0621584	3	TRUE
21.3969	0.0964538	2	TRUE
1.58522	0.184181	2	TRUE
1.90356	0.125173	3	TRUE
10.7933	0.0816346	2	TRUE
43.5268	0.0921293	2	TRUE
42.4956	0.0942803	2	TRUE
12.7528	0.0599857	2	TRUE
1.86894	0.180511	2	TRUE
46.3173	0.167831	3	TRUE
3.09891	0.215262	2	TRUE
47.0288	0.03856	2	TRUE
7.90501	0.182426	1	TRUE
15.8876	0.141228	3	TRUE
1.50341	0.15531	3	TRUE
5.69957	0.137	3	TRUE
3.35396	0.133948	2	TRUE
3.44625	0.184115	2	TRUE
37.0437	0.0758545	3	TRUE
0.523587	0.197087	3	TRUE
0.147099	0.326846	2	TRUE
1.74358	0.208074	2	TRUE
18.233	0.112904	3	TRUE
58.4816	0.0878301	3	FALSE
1.76178	0.161148	2	TRUE
4.62558	0.185563	1	TRUE
3.42525	0.127108	3	TRUE
17.8648	0.110497	2	TRUE
15.4989	0.0587787	3	TRUE
21.6208	0.0647645	2	TRUE
75.3956	0.0727045	3	FALSE
2.15152	0.122811	2	TRUE
76.1071	0.0450597	3	FALSE
0.432732	0.309474	3	TRUE
0.32212	0.234945	3	TRUE
2.97459	0.236199	3	TRUE
3.25833	0.131287	3	TRUE
2.28276	0.219325	3	TRUE
4.39197	0.16051	3	TRUE
37.2897	0.0705129	3	TRUE
58.8243	0.0933663	3	FALSE
32.4385	0.0695147	3	TRUE
3.23443	0.213239	3	TRUE
0.2836	0.249367	3	TRUE
6.34811	0.474251	3	TRUE
1.08681	0.216668	2	TRUE
49.1755	0.0529998	3	TRUE
32.1643	0.111122	2	TRUE
21.3883	0.056091	1	FALSE
22.6885	0.0753071	2	TRUE
19.573	0.0749148	2	TRUE
1.44501	0.272346	3	TRUE
26.1991	0.112214	2	TRUE
1.08837	0.27658	3	TRUE
5.61459	0.143608	2	TRUE
7.06546	0.111539	3	TRUE
8.80333	0.195564	3	TRUE
3.69574	0.154978	2	TRUE
33.7165	0.100032	3	TRUE
50.6309	0.0746911	3	TRUE
0.618887	0.122468	2	TRUE
2.51695	0.2038	1	TRUE
0.339409	0.283562	2	TRUE
24.8037	0.0832035	2	TRUE
83.9891	0.0771293	3	FALSE
52.3027	0.0389818	3	TRUE
6.41509	0.149218	2	TRUE
2.62166	0.141633	3	TRUE
0.622228	0.540896	2	TRUE
5.52425	0.147371	2	TRUE
5.8489	0.157528	3	TRUE
41.3192	0.0715839	3	TRUE
4.73162	0.179601	3	TRUE
15.3104	0.14433	3	TRUE
6.26144	0.135045	3	TRUE
17.6122	0.0576135	1	FALSE
9.61974	0.0586774	2	TRUE
0.762656	0.163786	3	TRUE
13.9462	0.0841252	2	TRUE
8.93028	0.113061	2	TRUE
14.9007	0.21797	2	TRUE
103.275	0.034818	3	FALSE
13.5204	0.124538	2	TRUE
24.0432	0.101835	1	FALSE
2.97212	0.142595	2	TRUE
101.468	0.0487735	3	FALSE
50.047	0.0520441	3	TRUE
11.295	0.104396	3	TRUE
2.61936	0.223628	2	TRUE
42.6091	0.0394673	3	TRUE
35.2121	0.0517901	2	TRUE
12.307	0.146046	1	TRUE
1.87045	0.132243	1	TRUE
31.7676	0.114077	3	TRUE
37.3461	0.0763822	3	TRUE
1.49566	0.224948	1	TRUE
58.7562	0.043012	3	FALSE
31.073	0.0951835	3	TRUE
2.15698	0.0992032	3	TRUE
1.01332	0.211522	3	TRUE
2.24174	0.186764	2	TRUE
95.1332	0.0600135	3	FALSE
0.817955	0.137674	3	TRUE
3.11732	0.153091	2	TRUE
20.4802	0.10764	1	FALSE
1.05891	0.20081	3	TRUE
51.199	0.066906	3	TRUE
75.5522	0.0984939	3	FALSE
5.1949	0.164997	2	TRUE
1.09565	0.249317	3	TRUE
18.212	0.121094	3	TRUE
17.1314	0.107541	3	TRUE
0.759038	0.208596	2	TRUE
53.6895	0.0477566	3	TRUE
72.105	0.0590063	3	FALSE
11.486	0.0756496	3	TRUE
9.27662	0.108024	3	TRUE
62.2292	0.0205202	3	FALSE
23.0406	0.143561	2	TRUE
12.8726	0.139241	3	TRUE
0.154922	0.31956	3	TRUE
83.3141	0.0844745	3	FALSE
43.3576	0.0918875	2	TRUE
3.74453	0.137177	3	TRUE
1.21812	0.239173	3	TRUE
9.10144	0.10854	2	TRUE
3.83467	0.191765	1	TRUE
43.424	0.0716953	3	TRUE
24.9094	0.132419	3	TRUE
9.52527	0.119202	3	TRUE
1.36342	0.198324	3	TRUE
1.42785	0.189284	3	TRUE
31.0444	0.0887141	3	TRUE
105.591	0.0686638	3	FALSE
92.9034	0.0599475	3	FALSE
10.6327	0.1285	2	TRUE
3.27646	0.213767	3	TRUE
43.6703	0.0981606	3	TRUE
30.2434	0.106307	2	TRUE
13.4869	0.0744467	2	TRUE
11.3454	0.0849605	2	TRUE
88.104	0.0713517	3	FALSE
50.5513	0.0373309	3	TRUE
44.1756	0.055289	3	TRUE
58.4506	0.080561	3	FALSE
33.5847	0.0760567	3	TRUE
19.4657	0.10494	3	TRUE
44.8295	0.0748043	2	TRUE
6.86018	0.149548	3	TRUE
0.936017	0.273808	3	TRUE
0.260161	0.265166	3	TRUE
0.264234	0.293016	2	TRUE
59.9849	0.0904408	3	FALSE
54.2824	0.0754559	3	TRUE
2.03841	0.192019	2	TRUE
38.6102	0.069866	3	TRUE
14.6618	0.130064	2	TRUE
5.08943	0.166136	2	TRUE
82.4224	0.04899	3	FALSE
78.286	0.0916868	3	FALSE
31.8084	0.104366	3	TRUE
47.5142	0.045171	3	TRUE
0.575532	0.268637	1	TRUE
1.75644	0.211512	3	TRUE
2.58012	0.165963	2	TRUE
23.5728	0.102025	3	TRUE
19.0883	0.0687504	3	TRUE
1.65555	0.18435	2	TRUE
5.39371	0.160422	2	TRUE
1.1179	0.270602	3	TRUE
3.3219	0.157222	3	TRUE
1.20015	0.178025	3	TRUE
43.2076	0.0784238	3	TRUE
13.1514	0.0845196	3	TRUE
2.98345	0.143553	2	TRUE
0.452831	0.228394	3	TRUE
0.120592	0.318206	3	TRUE
13.6381	0.1231	2	TRUE
3.73084	0.210453	3	TRUE
45.9998	0.0581242	2	TRUE
38.0088	0.0821517	3	TRUE
11.3511	0.0620536	3	TRUE
22.1324	0.0354864	3	TRUE
29.1754	0.120213	3	TRUE
49.2902	0.0920476	3	TRUE
2.43698	0.138277	3	TRUE
0.274103	0.311402	1	TRUE
1.77479	0.196862	2	TRUE
43.093	0.0687568	2	TRUE
8.63867	0.141465	3	TRUE
1.91224	0.166314	3	TRUE
47.4998	0.0575502	3	TRUE
1.48262	0.203929	2	TRUE
53.1459	0.0560795	2	TRUE
48.4056	0.0225041	2	TRUE
78.9368	0.0904443	3	FALSE
40.1883	0.0775977	2	TRUE
51.528	0.0456496	2	TRUE
56.754	0.0217381	2	TRUE
93.5044	0.0413424	3	FALSE
33.3807	0.0952978	3	TRUE
5.13817	0.215424	3	TRUE
54.4414	0.0459255	3	TRUE
0.998347	0.28586	3	TRUE
49.6989	0.0515244	3	TRUE
101.655	0.0857848	3	FALSE
5.98691	0.0904607	3	TRUE
4.22514	0.148293	3	TRUE
38.6871	0.11261	3	TRUE
0.533327	0.222262	3	TRUE
3.96518	0.145289	3	TRUE
1.01474	0.253969	3	TRUE
94.5369	0.0587501	3	FALSE
0.672323	0.146848	3	TRUE
13.5764	0.093757	3	TRUE
57.4331	0.0617911	2	TRUE
57.8316	0.038045	2	TRUE
50.8538	0.122008	3	TRUE
42.3398	0.0855824	3	TRUE
3.73548	0.16069	3	TRUE
2.41688	0.145844	2	TRUE
64.411	0.0649202	3	FALSE
5.58613	0.15468	2	TRUE
52.8141	0.0596643	2	TRUE
0.85015	0.257122	2	TRUE
1.41119	0.218561	3	TRUE
11.1416	0.137376	2	TRUE
7.6419	0.100548	3	TRUE
50.7092	0.0828326	3	TRUE
20.7057	0.0985963	1	FALSE
48.3832	0.0726162	3	TRUE
34.4569	0.0875125	3	TRUE
17.816	0.0983257	1	FALSE
0.379596	0.259612	3	TRUE
27.9282	0.0934414	3	TRUE
12.7251	0.156345	3	TRUE
2.20991	0.168087	3	TRUE
55.1593	0.0537703	3	TRUE
53.1391	0.037001	2	TRUE
41.9826	0.0496207	2	TRUE
7.86139	0.11995	2	TRUE
5.37853	0.129018	2	TRUE
5.5808	0.0677315	3	TRUE
12.8853	0.152851	2	TRUE
0.722539	0.171627	3	TRUE
0.520641	0.267589	3	TRUE
5.91395	0.118102	3	TRUE
1.49414	0.174184	2	TRUE
2.52272	0.166533	3	TRUE
2.78367	0.18972	2	TRUE
5.13029	0.110079	3	TRUE
25.7329	0.0549544	3	TRUE
25.924	0.123386	2	TRUE
44.5765	0.0700734	3	TRUE
0.00516833	0.407503	3	TRUE
6.33003	0.129828	3	TRUE
82.834	0.0732342	3	FALSE
46.3627	0.0351111	3	TRUE
88.7741	0.0346947	3	FALSE
7.23388	0.17803	3	TRUE
61.4796	0.0616404	3	FALSE
0.47072	0.222899	2	TRUE
2.1642	0.172902	3	TRUE
71.4041	0.0738048	3	FALSE
0.494938	0.343148	3	TRUE
19.4428	0.098253	3	TRUE
3.75099	0.0942055	3	TRUE
1.73703	0.142066	2	TRUE
60.237	0.0364692	3	FALSE
97.1691	0.0544794	3	FALSE
27.4966	0.109605	2	TRUE
5.93084	0.105377	3	TRUE
7.9996	0.147491	2	TRUE
37.6728	0.073577	3	TRUE
4.35588	0.124926	3	TRUE
3.50642	0.0926889	2	TRUE
80.0134	0.0682073	3	FALSE
11.1963	0.147416	2	TRUE
8.44199	0.139014	2	TRUE
59.0473	0.078417	3	FALSE
3.9504	0.149836	1	TRUE
3.51224	0.172591	3	TRUE
4.86847	0.132849	3	TRUE
7.85263	0.175031	2	TRUE
4.28769	0.143714	2	TRUE
27.01	0.0666583	3	TRUE
1.48312	0.247227	2	TRUE
0.522142	0.292848	3	TRUE
2.06771	0.126678	3	TRUE
4.05531	0.152607	2	TRUE
0.185878	0.28657	2	TRUE
5.09285	0.201173	2	TRUE
4.45847	0.181915	3	TRUE
58.4037	0.0800675	3	FALSE
86.3538	0.0473645	3	FALSE
4.9806	0.100958	2	TRUE
2.22138	0.12814	3	TRUE
32.3842	0.0993835	3	TRUE
11.7698	0.133898	1	TRUE
53.4575	0.0602964	3	TRUE
1.47922	0.21266	3	TRUE
14.883	0.154368	2	TRUE
80.785	0.0988003	3	FALSE
35.0502	0.0669222	3	TRUE
0.736754	0.219397	3	TRUE
64.5486	0.0577664	3	FALSE
8.83439	0.114967	3	TRUE
3.88201	0.127293	2	TRUE
5.22476	0.116878	2	TRUE
22.5784	0.111409	2	TRUE
84.7666	0.0805507	3	FALSE
40.4438	0.0963378	3	TRUE
19.2413	0.140382	3	TRUE
1.79278	0.142917	1	TRUE
1.01442	0.124755	3	TRUE
0.957304	0.229439	3	TRUE
7.00889	0.166245	2	TRUE
1.85802	0.211054	3	TRUE
6.73102	0.116908	2	TRUE
10.7674	0.177785	3	TRUE
0.735311	0.195407	3	TRUE
52.963	0.0737367	3	TRUE
58.7691	0.0992065	3	FALSE
71.489	0.0756373	3	FALSE
4.25434	0.0593882	2	TRUE
10.9195	0.15266	3	TRUE
3.34	0.0814893	3	TRUE
0.643853	0.242981	3	TRUE
22.3495	0.0605267	3	TRUE
6.68716	0.142734	2	TRUE
55.094	0.0497093	3	TRUE
28.5285	0.119271	2	TRUE
69.9907	0.0606565	3	FALSE
1.20158	0.206679	2	TRUE
18.8216	0.150286	3	TRUE
13.8638	0.105179	1	TRUE
51.299	0.109834	3	TRUE
37.9388	0.102548	3	TRUE
8.38189	0.0711695	2	TRUE
4.24474	0.207176	1	TRUE
30.1466	0.0889892	3	TRUE
0.745095	0.193188	3	TRUE
0.686188	0.17329	3	TRUE
35.6016	0.0784337	2	TRUE
9.49894	0.0834546	3	TRUE
6.69251	0.174767	2	TRUE
51.0492	0.049456	3	TRUE
43.6019	0.0527048	3	TRUE
3.28584	0.217311	2	TRUE
1.77983	0.191648	3	TRUE
4.43415	0.131611	3	TRUE
1.56402	0.163327	3	TRUE
36.6378	0.127807	3	TRUE
47.8609	0.0853556	3	TRUE
18.8869	0.0929212	1	FALSE
86.058	0.103677	3	FALSE
38.217	0.125465	3	TRUE
3.46722	0.0844049	3	TRUE
2.28007	0.15731	3	TRUE
92.5167	0.0714219	3	FALSE
1.14795	0.247306	3	TRUE
43.3383	0.0822598	2	TRUE
9.36739	0.07916	2	TRUE
21.3659	0.157733	3	TRUE
41.7994	0.0889668	3	TRUE
54.8791	0.0470467	3	TRUE
17.2855	0.139518	2	TRUE
9.6547	0.117249	2	TRUE
8.02174	0.113893	3	TRUE
13.612	0.0777231	3	TRUE
4.6852	0.0920918	3	TRUE
49.6959	0.0881164	3	TRUE
2.02254	0.191113	3	TRUE
0.933802	0.255569	2	TRUE
10.4336	0.125454	3	TRUE
31.0253	0.125511	3	TRUE
32.5185	0.121838	3	TRUE
26.8683	0.08679	3	TRUE
0.258281	0.27974	3	TRUE
2.78842	0.164844	1	TRUE
35.123	0.0786813	3	TRUE
1.55502	0.194779	2	TRUE
7.27233	0.189249	2	TRUE
3.06486	0.187707	2	TRUE
15.8263	0.128749	2	TRUE
2.96421	0.08169	2	TRUE
13.2436	0.140048	2	TRUE
1.4323	0.157666	1	TRUE
5.60274	0.145522	2	TRUE
1.26261	0.238885	3	TRUE
47.6282	0.0784141	3	TRUE
15.7978	0.0476964	2	TRUE
5.49418	0.0407736	3	TRUE
8.70259	0.0919308	2	TRUE
13.0087	0.170756	2	TRUE
36.7662	0.155566	3	TRUE
26.733	0.106277	2	TRUE
13.1155	0.105594	2	TRUE
3.92527	0.191824	3	TRUE
23.4114	0.0874962	3	TRUE
12.0604	0.0787527	3	TRUE
1.68985	0.119264	3	TRUE
14.3768	0.173845	2	TRUE
9.19636	0.163882	3	TRUE
30.5323	0.0855934	2	TRUE
17.6904	0.0821885	3	TRUE
90.9973	0.0511401	3	FALSE
1.50479	0.248671	2	TRUE
27.9533	0.0691001	3	TRUE
83.8469	0.0578464	3	FALSE
94.2241	0.0453725	3	FALSE
26.1117	0.144594	3	TRUE
22.1705	0.120541	3	TRUE
1.73973	0.151129	2	TRUE
7.38249	0.172144	1	TRUE
6.97704	0.107752	3	TRUE
2.9994	0.168775	2	TRUE
0.471453	0.24642	3	TRUE
37.1247	0.0938024	3	TRUE
1.58879	0.227608	2	TRUE
4.89535	0.139716	3	TRUE
6.45317	0.0910317	1	TRUE
64.5416	0.0520589	3	FALSE
51.5407	0.0617916	2	TRUE
58.9723	0.0438991	2	FALSE
96.111	0.0685483	3	FALSE
9.05538	0.116193	2	TRUE
14.7103	0.110192	3	TRUE
24.7009	0.0747599	3	TRUE
7.3883	0.160063	3	TRUE
0.162714	0.248206	3	TRUE
67.7727	0.068042	3	FALSE
1.95726	0.13168	3	TRUE
53.9267	0.0413791	3	TRUE
43.0232	0.0749674	3	TRUE
7.98476	0.156935	3	TRUE
53.1164	0.043113	2	TRUE
52.0114	0.0303929	2	TRUE
49.3979	0.0393731	2	TRUE
5.8058	0.13797	2	TRUE
15.9535	0.0557247	2	TRUE
16.5724	0.091505	2	TRUE
14.0697	0.127055	2	TRUE
17.1389	0.0526556	1	TRUE
59.5969	0.0454525	3	FALSE
0.992855	0.161005	3	TRUE
4.18412	0.135782	1	TRUE
110.745	0.0396963	3	FALSE
2.54551	0.292057	2	TRUE
10.7431	0.178339	2	TRUE
6.0687	0.20648	2	TRUE
5.0104	0.116961	3	TRUE
0.220536	0.367175	2	TRUE
3.12613	0.214185	2	TRUE
85.7753	0.0533761	3	FALSE
2.23332	0.214997	3	TRUE
53.6572	0.0252043	3	TRUE
27.7201	0.129195	3	TRUE
2.24934	0.169225	2	TRUE
9.10964	0.17043	2	TRUE
4.28909	0.0870749	2	TRUE
44.4465	0.0733653	2	TRUE
3.98038	0.117193	3	TRUE
6.99545	0.11588	3	TRUE
52.6202	0.0443414	2	TRUE
15.1419	0.0824773	1	TRUE
0.224942	0.257652	3	TRUE
25.7954	0.0983529	3	TRUE
3.6851	0.176235	3	TRUE
69.6968	0.0820501	3	FALSE
15.7976	0.117827	3	TRUE
4.23908	0.183326	3	TRUE
8.55327	0.0570297	2	TRUE
1.91348	0.152836	3	TRUE
14.3226	0.115537	3	TRUE
14.1916	0.106199	3	TRUE
1.26047	0.0893874	2	TRUE
28.913	0.0985398	2	TRUE
20.5141	0.0940389	3	TRUE
0.814016	0.0871615	3	TRUE
106.04	0.0507246	3	FALSE
74.1158	0.0603477	3	FALSE
6.37891	0.136251	3	TRUE
57.0188	0.0490031	3	TRUE
48.7769	0.0545728	3	TRUE
11.5425	0.117835	3	TRUE
67.7126	0.0960164	3	FALSE
2.9783	0.168153	2	TRUE
54.4312	0.0437506	3	TRUE
41.5158	0.0797582	3	TRUE
3.28049	0.180648	3	TRUE
11.3347	0.111826	3	TRUE
1.46599	0.201075	3	TRUE
2.08355	0.184289	1	TRUE
11.705	0.115411	2	TRUE
2.16668	0.171367	1	TRUE
52.9556	0.056599	2	TRUE
12.7471	0.0923231	2	TRUE
8.43356	0.111374	3	TRUE
12.7034	0.103253	2	TRUE
7.28608	0.0922319	3	TRUE
4.55162	0.0621928	2	TRUE
13.2632	0.141269	3	TRUE
0.433386	0.244989	3	TRUE
25.8608	0.571081	1	FALSE
6.39768	0.118719	3	TRUE
8.30113	0.172662	2	TRUE
22.7847	0.117515	2	TRUE
60.8601	0.0528575	3	FALSE
91.1128	0.0894069	3	FALSE
54.4781	0.0966504	3	TRUE
76.8958	0.0758775	3	FALSE
16.6986	0.0958719	3	TRUE
3.83327	0.167031	3	TRUE
4.07733	0.204559	2	TRUE
82.2925	0.10792	3	FALSE
57.3234	0.0683302	3	TRUE
9.66374	0.0536552	1	TRUE
7.27466	0.175077	3	TRUE
2.44294	0.146846	1	TRUE
0.867971	0.290611	3	TRUE
3.22877	0.144493	2	TRUE
4.24359	0.181554	3	TRUE
3.49319	0.129182	3	TRUE
57.5294	0.0400358	3	TRUE
5.86925	0.16625	3	TRUE
14.9147	0.045892	1	TRUE
0.344365	0.271354	3	TRUE
74.2833	0.0598239	3	FALSE
7.74824	0.0652049	3	TRUE
49.2196	0.0399805	2	TRUE
13.901	0.0945397	3	TRUE
2.86735	0.123541	3	TRUE
7.18462	0.137002	1	TRUE
97.8589	0.0396932	3	FALSE
65.0185	0.0598785	3	FALSE
8.928	0.0868022	2	TRUE
87.5582	0.0514031	3	FALSE
54.2773	0.0384213	3	TRUE
5.24653	0.20903	3	TRUE
17.023	0.105461	3	TRUE
0.00197123	0.458154	3	TRUE
50.9617	0.100034	2	TRUE
46.7792	0.0782973	3	TRUE
91.022	0.0411773	3	FALSE
11.3458	0.124458	1	TRUE
1.3249	0.24383	3	TRUE
50.9443	0.0826217	3	TRUE
44.675	0.0530231	3	TRUE
4.5508	0.0991	3	TRUE
2.40016	0.162941	2	TRUE
18.6095	0.0679128	1	FALSE
11.8766	0.111626	3	TRUE
2.19402	0.113494	2	TRUE
22.6306	0.0808787	3	TRUE
7.75909	0.0900822	3	TRUE
1.03094	0.259959	2	TRUE
105.399	0.0484579	3	FALSE
30.8602	0.059663	3	TRUE
13.9185	0.170974	3	TRUE
28.6548	0.113547	3	TRUE
26.4094	0.0906505	3	TRUE
1.03119	0.213031	3	TRUE
57.0513	0.0982358	3	TRUE
40.7988	0.0858733	3	TRUE
41.8777	0.1035	2	TRUE
0.984042	0.228177	2	TRUE
6.15837	0.119748	3	TRUE
3.12552	0.0783397	2	TRUE
60.3556	0.0519728	3	FALSE
4.30342	0.184046	2	TRUE
25.664	0.117534	2	TRUE
19.206	0.0716585	1	FALSE
10.2687	0.0357142	3	TRUE
32.6035	0.0793637	3	TRUE
12.2557	0.0915442	3	TRUE
3.99844	0.210458	2	TRUE
98.9511	0.0405441	3	FALSE
61.8709	0.105527	3	FALSE
48.867	0.0680451	3	TRUE
21.6828	0.029815	3	TRUE
56.1382	0.058967	3	TRUE
22.6467	0.0600321	3	TRUE
11.7886	0.0551865	3	TRUE
10.6524	0.0616369	3	TRUE
14.4924	0.125764	3	TRUE
5.78421	0.167063	2	TRUE
0.833023	0.217605	1	TRUE
4.59659	0.110243	3	TRUE
43.3421	0.0728785	3	TRUE
27.8976	0.116416	3	TRUE
8.67808	0.147243	1	TRUE
8.32882	0.133298	2	TRUE
37.3366	0.0516316	3	TRUE
12.9973	0.0439781	3	TRUE
0.517332	0.222689	3	TRUE
39.2015	0.117202	3	TRUE
2.54141	0.128837	2	TRUE
36.3805	0.0542217	2	TRUE
10.9359	0.160197	3	TRUE
0.332919	0.33319	2	TRUE
26.9603	0.103364	2	TRUE
43.6368	0.081117	3	TRUE
1.4372	0.24169	2	TRUE
11.1353	0.109859	2	TRUE
11.2985	0.126509	3	TRUE
51.3682	0.070905	3	TRUE
6.84792	0.174073	3	TRUE
4.60722	0.124302	2	TRUE
2.43901	0.134699	3	TRUE
51.8029	0.0494414	3	TRUE
57.4317	0.0271782	3	TRUE
30.5755	0.107914	2	TRUE
3.55254	0.0871297	2	TRUE
19.7522	0.137372	3	TRUE
51.4895	0.102473	3	TRUE
0.268166	0.320174	3	TRUE
3.24813	0.115305	3	TRUE
2.94542	0.188817	2	TRUE
50.8864	0.117591	3	TRUE
1.60651	0.23089	2	TRUE
57.076	0.0512269	3	TRUE
25.2813	0.140552	3	TRUE
28.3826	0.0772031	3	TRUE
3.10447	0.153695	3	TRUE
49.3805	0.0830238	2	TRUE
44.371	0.0737328	3	TRUE
89.7131	0.051327	3	FALSE
3.60881	0.103263	1	TRUE
23.0154	0.100225	3	TRUE
22.822	0.140577	3	TRUE
6.35562	0.18988	2	TRUE
31.785	0.0748599	3	TRUE
0.9695	0.140298	3	TRUE
59.9746	0.0364984	3	FALSE
58.0288	0.0405833	2	FALSE
59.9512	0.0493075	2	FALSE
55.1794	0.0463551	2	TRUE
53.7742	0.0432282	2	TRUE
9.94234	0.129041	3	TRUE
10.3439	0.157886	2	TRUE
111.899	0.0532742	3	FALSE
103.246	0.0563541	3	FALSE
17.2645	0.15164	3	TRUE
5.21894	0.096743	2	TRUE
4.06246	0.231453	3	TRUE
15.8222	0.0844016	3	TRUE
65.2485	0.0884296	3	FALSE
2.55235	0.295911	3	TRUE
36.5235	0.0556409	2	TRUE
54.288	0.0647774	3	TRUE
2.25679	0.193761	3	TRUE
4.28518	0.146732	2	TRUE
9.3168	0.169841	2	TRUE
24.4187	0.117144	3	TRUE
14.621	0.123348	2	TRUE
2.82143	0.202573	2	TRUE
40.5168	0.0930823	3	TRUE
1.11172	0.196142	2	TRUE
62.5045	0.0708191	3	FALSE
3.43654	0.118125	3	TRUE
66.564	0.0675436	3	FALSE
3.98805	0.166064	2	TRUE
32.5131	0.13426	3	TRUE
1.36132	0.15852	3	TRUE
9.9263	0.127234	2	TRUE
7.52764	0.127184	2	TRUE
42.6182	0.0118263	3	TRUE
10.37	0.177961	2	TRUE
5.44264	0.0434384	3	TRUE
39.2506	0.106593	3	TRUE
31.1125	0.0594688	3	TRUE
11.4693	0.130143	2	TRUE
23.3549	0.137299	2	TRUE
6.12184	0.121068	3	TRUE
6.05709	0.179644	2	TRUE
1.37773	0.146391	3	TRUE
22.905	0.0884238	3	TRUE
51.0158	0.0705073	3	TRUE
4.20581	0.169025	2	TRUE
5.14698	0.184666	2	TRUE
5.03202	0.133144	3	TRUE
5.81839	0.179044	1	TRUE
79.2695	0.0464646	3	FALSE
1.47789	0.257808	3	TRUE
6.34594	0.150056	1	TRUE
4.98415	0.036784	2	TRUE
5.85425	0.14739	1	TRUE
24.6932	0.133958	2	TRUE
3.68892	0.168876	2	TRUE
42.6621	0.0881265	3	TRUE
0.660822	0.20793	3	TRUE
3.59727	0.171747	2	TRUE
79.1872	0.043551	3	FALSE
0.781751	0.215433	2	TRUE
3.54372	0.182465	3	TRUE
0.188109	0.28741	2	TRUE
0.121302	0.293176	2	TRUE
0.754073	0.261914	3	TRUE
1.71296	0.219747	2	TRUE
1.19464	0.200183	2	TRUE
11.9404	0.12859	1	TRUE
21.5282	0.137514	2	TRUE
15.1231	0.0684766	1	TRUE
2.1077	0.202345	3	TRUE
47.3727	0.0678561	3	TRUE
92.3119	0.0640017	3	FALSE
0.14779	0.348206	2	TRUE
66.0871	0.0819024	3	FALSE
3.29892	0.101609	3	TRUE
51.4083	0.0554874	3	TRUE
26.0001	0.123024	2	TRUE
9.14472	0.136338	2	TRUE
4.89988	0.0867206	3	TRUE
52.7923	0.134319	3	TRUE
21.1079	0.119142	3	TRUE
2.58224	0.172208	3	TRUE
56.4175	0.103616	3	TRUE
7.24795	0.119033	2	TRUE
39.5469	0.0889676	3	TRUE
7.69837	0.204356	3	TRUE
3.29685	0.165049	2	TRUE
0.110732	0.343557	3	TRUE
44.5277	0.0905989	2	TRUE
18.1147	0.137224	2	TRUE
18.2655	0.149557	2	TRUE
3.11661	0.0961329	2	TRUE
95.5223	0.0556003	3	FALSE
1.27608	0.260409	2	TRUE
79.7901	0.0488768	3	FALSE
11.1389	0.122403	3	TRUE
14.2882	0.130087	2	TRUE
0.377864	0.270071	2	TRUE
23.4156	0.0869023	3	TRUE
83.1657	0.0474381	3	FALSE
10.213	0.0422342	3	TRUE
101.46	0.0532183	3	FALSE
1.45227	0.169015	3	TRUE
6.98285	0.138736	2	TRUE
6.76024	0.118983	3	TRUE
12.4488	0.177718	3	TRUE
2.43259	0.15862	1	TRUE
0.419006	0.258369	2	TRUE
2.08663	0.154347	3	TRUE
2.43363	0.16135	2	TRUE
0.789261	0.225379	3	TRUE
5.68576	0.18251	3	TRUE
24.9422	0.130052	3	TRUE
0.378614	0.257592	3	TRUE
24.7007	0.0770909	1	FALSE
1.75219	0.170553	2	TRUE
37.6365	0.0732288	3	TRUE
13.008	0.135106	3	TRUE
53.34	0.0601854	3	TRUE
64.9119	0.0565704	3	FALSE
49.3798	0.0743655	3	TRUE
4.86141	0.188401	2	TRUE
69.3917	0.0806939	3	FALSE
32.3165	0.0619118	3	TRUE
4.8874	0.126127	2	TRUE
0.0692225	0.356878	3	TRUE
4.67683	0.107237	3	TRUE
4.7201	0.117503	1	TRUE
9.27884	0.0767305	2	TRUE
59.2843	0.0303161	2	FALSE
47.9834	0.0706295	3	TRUE
5.51775	0.105967	3	TRUE
13.9294	0.123329	1	TRUE
40.349	0.0414802	3	TRUE
11.0953	0.159563	2	TRUE
94.3581	0.0448536	3	FALSE
9.24108	0.160973	2	TRUE
55.8193	0.0861328	3	TRUE
15.9128	0.129633	3	TRUE
3.53627	0.185505	2	TRUE
46.6868	0.0511755	3	TRUE
22.9104	0.102705	3	TRUE
4.91621	0.112632	2	TRUE
1.38069	0.196349	2	TRUE
50.0334	0.0799831	3	TRUE
6.73092	0.076984	2	TRUE
54.175	0.0720181	3	TRUE
2.85705	0.145907	2	TRUE
33.6234	0.0939034	3	TRUE
98.202	0.0566429	3	FALSE
0.308664	0.258194	2	TRUE
42.5043	0.0731758	3	TRUE
4.62027	0.173411	3	TRUE
0.411872	0.204685	3	TRUE
26.0935	0.117959	2	TRUE
6.92864	0.0906157	2	TRUE
3.35399	0.185133	2	TRUE
49.5567	0.0943821	2	TRUE
89.7613	0.0760321	3	FALSE
2.02349	0.201818	2	TRUE
3.29658	0.204008	2	TRUE
0.013685	0.403066	2	TRUE
2.96459	0.131539	3	TRUE
3.45476	0.0580104	2	TRUE
1.34332	0.16175	3	TRUE
3.07281	0.108594	2	TRUE
3.98563	0.157503	3	TRUE
58.6802	0.0771521	3	FALSE
1.67895	0.202339	3	TRUE
44.4348	0.0739422	3	TRUE
2.16329	0.173932	3	TRUE
81.567	0.0636852	3	FALSE
17.4643	0.110784	3	TRUE
25.4762	0.121834	3	TRUE
26.9363	0.0623792	3	TRUE
5.05188	0.0874089	3	TRUE
0.360054	0.268216	3	TRUE
9.76642	0.153958	1	TRUE
3.95969	0.129286	3	TRUE
2.55117	0.149325	1	TRUE
96.0652	0.0526753	3	FALSE
64.5725	0.0654948	3	FALSE
1.3377	0.217358	3	TRUE
48.7961	0.056338	3	TRUE
51.7467	0.0574788	2	TRUE
11.8177	0.330572	3	TRUE
4.20527	0.066513	1	TRUE
1.69951	0.128879	2	TRUE
1.20457	0.0981633	2	TRUE
48.9078	0.0544168	3	TRUE
33.6058	0.0931333	2	TRUE
20.215	0.0617203	1	FALSE
102.718	0.0680262	3	FALSE
5.40511	0.0859528	2	TRUE
42.5065	0.104448	3	TRUE
6.12237	0.11855	2	TRUE
5.97257	0.13027	1	TRUE
105.696	0.0205572	3	FALSE
32.3989	0.102795	3	TRUE
43.1062	0.0805567	3	TRUE
3.094	0.201035	2	TRUE
2.17139	0.256764	3	TRUE
0.317655	0.252166	3	TRUE
0.17405	0.285482	3	TRUE
1.29964	0.224272	3	TRUE
20.4026	0.079992	1	FALSE
0.54639	0.257469	3	TRUE
74.9459	0.0572061	3	FALSE
1.63661	0.171009	3	TRUE
55.3214	0.0937273	3	TRUE
12.6555	0.128769	1	TRUE
0.532868	0.283229	3	TRUE
4.28956	0.13433	2	TRUE
3.48837	0.141106	2	TRUE
82.5949	0.0491066	3	FALSE
25.5801	0.0859779	3	TRUE
75.262	0.078925	3	FALSE
102.581	0.029483	3	FALSE
69.0024	0.0797032	3	FALSE
0.627294	0.24945	3	TRUE
1.31231	0.283888	3	TRUE
1.63372	0.123552	2	TRUE
55.7372	0.0673621	3	TRUE
1.19369	0.202923	3	TRUE
7.12357	0.114435	1	TRUE
5.38515	0.166393	3	TRUE
46.5695	0.0898134	3	TRUE
71.7203	0.0807571	3	FALSE
34.4775	0.0865671	2	TRUE
22.2627	0.0744537	3	TRUE
0.77001	0.199202	3	TRUE
1.59194	0.176207	3	TRUE
60.3303	0.0958216	3	FALSE
2.79838	0.134941	2	TRUE
87.7341	0.0519158	3	FALSE
49.2342	0.0520249	2	TRUE
13.6609	0.148237	3	TRUE
18.8823	0.108941	3	TRUE
20.2124	0.0814689	1	FALSE
2.95708	0.187334	1	TRUE
2.91207	0.158777	3	TRUE
112.265	0.0367946	3	FALSE
26.6347	0.11402	3	TRUE
2.23937	0.229832	2	TRUE
45.8046	0.07646	3	TRUE
6.42339	0.106548	3	TRUE
61.2223	0.0983176	3	FALSE
41.4523	0.0695398	3	TRUE
1.17656	0.181502	3	TRUE
4.18823	0.151199	2	TRUE
30.0237	0.0426561	3	TRUE
60.9508	0.0730276	3	FALSE
8.57328	0.138684	2	TRUE
0.23912	0.266127	3	TRUE
59.9546	0.0709722	3	FALSE
5.8652	0.1841	2	TRUE
50.5585	0.0456718	3	TRUE
88.57	0.0517685	3	FALSE
1.07879	0.247525	3	TRUE
3.44815	0.15046	2	TRUE
3.29133	0.160545	2	TRUE
24.2794	0.135528	3	TRUE
2.95683	0.262626	3	TRUE
19.9536	0.154931	2	TRUE
95.1803	0.0371916	3	FALSE
33.4627	0.0855747	3	TRUE
105.136	0.0217703	3	FALSE
4.37356	0.115293	1	TRUE
2.09412	0.148969	2	TRUE
18.0099	0.127423	3	TRUE
49.3576	0.119997	2	TRUE
78.4054	0.0381455	3	FALSE
0.37817	0.235442	3	TRUE
1.26112	0.216011	3	TRUE
66.3472	0.0381058	3	FALSE
55.9595	0.0211917	3	TRUE
1.86036	0.191159	1	TRUE
20.1752	0.112986	3	TRUE
76.0268	0.0404531	3	FALSE
40.0099	0.0724774	2	TRUE
37.3119	0.0530792	2	TRUE
0.694244	0.216429	3	TRUE
23.5598	0.103835	2	TRUE
48.276	0.0825547	2	TRUE
19.0907	0.0622449	1	FALSE
19.607	0.0762162	1	FALSE
46.6917	0.0443978	3	TRUE
32.5262	0.0682591	3	TRUE
14.0719	0.13097	1	TRUE
2.78468	0.174572	2	TRUE
2.18873	0.147894	3	TRUE
5.14952	0.231919	3	TRUE
0.72231	0.288398	3	TRUE
62.2298	0.086474	3	FALSE
14.9705	0.152519	2	TRUE
1.9227	0.245827	3	TRUE
14.1729	0.180546	3	TRUE
45.2525	0.0659236	3	TRUE
40.0201	0.072496	3	TRUE
4.95589	0.215322	2	TRUE
5.7871	0.114454	3	TRUE
0.0213419	0.37818	3	TRUE
4.53487	0.184779	3	TRUE
57.9965	0.0592123	3	FALSE
0.0218175	0.392791	3	TRUE
0.888754	0.183356	3	TRUE
0.0860599	0.300291	3	TRUE
10.6214	0.102444	1	TRUE
13.8544	0.169721	1	TRUE
31.6087	0.0632243	3	TRUE
4.48798	0.145609	2	TRUE
53.893	0.0508401	3	TRUE
7.08106	0.103725	3	TRUE
24.2718	0.0882619	3	TRUE
6.73747	0.170531	2	TRUE
15.3305	0.120789	3	TRUE
62.9751	0.0594147	3	FALSE
19.2315	0.093562	2	TRUE
52.9441	0.121065	3	TRUE
20.867	0.055943	1	FALSE
83.6969	0.0280553	3	FALSE
32.3888	0.0778162	3	TRUE
0.0631047	0.353687	3	TRUE
50.7731	0.0521452	3	TRUE
9.75891	0.147318	2	TRUE
18.7877	0.0749312	1	FALSE
55.9375	0.0702338	3	TRUE
22.7581	0.123	3	TRUE
0.411036	0.17487	3	TRUE
4.06357	0.198821	3	TRUE
107.421	0.0407749	3	FALSE
13.0519	0.123263	2	TRUE
28.2699	0.0964041	3	TRUE
16.1839	0.147697	2	TRUE
12.8688	0.0909352	2	TRUE
6.11466	0.195019	3	TRUE
20.4456	0.101781	1	FALSE
1.92606	0.164484	3	TRUE
13.0311	0.118783	1	TRUE
25.2985	0.113851	2	TRUE
1.23262	0.218509	2	TRUE
2.25429	0.193849	3	TRUE
75.1081	0.0555034	3	FALSE
49.493	0.0662076	3	TRUE
39.7766	0.0777787	2	TRUE
1.43596	0.230211	3	TRUE
0.423801	0.237353	3	TRUE
16.4931	0.0552361	1	TRUE
14.4961	0.183809	3	TRUE
5.69942	0.104667	3	TRUE
57.5073	0.0648069	3	TRUE
3.67465	0.208285	3	TRUE
7.68462	0.0547161	2	TRUE
26.6157	0.143939	2	TRUE
8.72647	0.109538	2	TRUE
66.452	0.0631786	3	FALSE
0.216756	0.302518	3	TRUE
62.2494	0.303342	2	FALSE
8.76101	0.128127	3	TRUE
4.09227	0.109384	3	TRUE
7.31918	0.0580176	2	TRUE
32.7099	0.0652882	2	TRUE
1.16571	0.156471	3	TRUE
29.9627	0.069261	3	TRUE
4.32793	0.152267	3	TRUE
36.0117	0.0603737	3	TRUE
17.9239	0.0997464	1	FALSE
60.736	0.116498	3	FALSE
3.60069	0.230883	2	TRUE
17.1078	0.140709	3	TRUE
17.0676	0.108784	2	TRUE
0.341261	0.278964	2	TRUE
74.7296	0.0522474	3	FALSE
38.4787	0.0863656	3	TRUE
11.0691	0.145358	3	TRUE
22.7651	0.0634518	3	TRUE
3.26082	0.180775	2	TRUE
42.6628	0.100651	3	TRUE
0.685356	0.21909	2	TRUE
11.1996	0.163264	3	TRUE
24.8224	0.0792386	3	TRUE
83.9011	0.0340205	3	FALSE
1.41896	0.143314	2	TRUE
6.83953	0.128587	3	TRUE
0.307067	0.279042	2	TRUE
10.0437	0.0379907	3	TRUE
61.8481	0.0530405	3	FALSE
11.4975	0.0155002	3	TRUE
11.7405	0.0123809	3	TRUE
11.7297	0.0118315	3	TRUE
11.4278	0.0259866	3	TRUE
11.6513	0.0228272	3	TRUE
10.6959	0.0525651	3	TRUE
11.7446	0.012467	3	TRUE
11.2822	0.014369	3	TRUE
11.6969	0.0129128	3	TRUE
11.7706	0.540486	3	TRUE
65.7479	0.0536789	3	FALSE
11.5271	0.0187173	3	TRUE
7.41896	0.159641	3	TRUE
1.28301	0.262759	2	TRUE
65.0922	0.0342146	3	FALSE
0.122373	0.257365	2	TRUE
12.9904	0.100515	2	TRUE
7.27635	0.157624	2	TRUE
39.7901	0.0751843	3	TRUE
66.4236	0.0978708	3	FALSE
12.059	0.105342	3	TRUE
105.796	0.0359671	3	FALSE
0.174326	0.302492	2	TRUE
85.491	0.0184052	3	FALSE
5.7929	0.138948	3	TRUE
7.39708	0.128667	2	TRUE
59.8148	0.0874959	3	FALSE
0.177576	0.240777	2	TRUE
5.6517	0.16148	3	TRUE
9.79363	0.143255	2	TRUE
11.0567	0.177177	3	TRUE
40.7337	0.0737785	3	TRUE
74.3836	0.0408918	3	FALSE
3.4584	0.160544	3	TRUE
15.4169	0.140543	3	TRUE
44.3918	0.0598639	2	TRUE
10.5284	0.139236	3	TRUE
13.0328	0.128695	2	TRUE
5.16722	0.108011	3	TRUE
1.3175	0.208063	3	TRUE
42.648	0.0901043	3	TRUE
53.9565	0.10599	3	TRUE
39.3216	0.0531432	3	TRUE
48.3336	0.0722251	3	TRUE
36.9942	0.0665093	3	TRUE
8.7715	0.15014	3	TRUE
54.1707	0.0663634	2	TRUE
2.1777	0.212703	3	TRUE
63.3412	0.0440881	3	FALSE
11.4148	0.0683977	2	TRUE
7.35261	0.101892	3	TRUE
4.38863	0.21128	3	TRUE
0.0902063	0.334821	3	TRUE
8.36884	0.141409	2	TRUE
4.75202	0.160153	3	TRUE
83.3374	0.056085	3	FALSE
4.43828	0.141939	3	TRUE
7.249	0.115738	3	TRUE
4.18752	0.229353	3	TRUE
0.623143	0.315922	3	TRUE
49.6439	0.0686412	3	TRUE
7.90181	0.129879	3	TRUE
9.44791	0.130082	1	TRUE
50.9696	0.0352055	2	TRUE
21.9136	0.0824545	1	FALSE
0.00431245	0.442079	2	TRUE
100.325	0.0746937	3	FALSE
85.4482	0.0737964	3	FALSE
26.8101	0.0746021	3	TRUE
49.5708	0.0892649	2	TRUE
1.89762	0.0872671	1	TRUE
19.2067	0.129794	3	TRUE
4.52352	0.0827611	2	TRUE
2.33118	0.16123	2	TRUE
19.4771	0.103116	2	TRUE
50.265	0.0595543	3	TRUE
9.85636	0.171488	3	TRUE
66.5859	0.0659074	3	FALSE
1.83113	0.105366	3	TRUE
1.34923	0.204718	1	TRUE
3.48063	0.238041	3	TRUE
2.06372	0.0876356	3	TRUE
9.41491	0.130511	3	TRUE
0.26251	0.275324	2	TRUE
47.2038	0.046901	3	TRUE
12.5146	0.128487	3	TRUE
9.12113	0.147933	2	TRUE
10.5022	0.134841	2	TRUE
1.54437	0.1751	3	TRUE
7.24425	0.090917	3	TRUE
4.36841	0.13599	3	TRUE
0.433437	0.202601	3	TRUE
55.9195	0.0471865	3	TRUE
4.70215	0.165571	3	TRUE
16.0089	0.0832168	3	TRUE
17.8551	0.0873688	2	TRUE
29.0437	0.114868	3	TRUE
18.4677	0.0949201	2	TRUE
5.80728	0.321223	3	TRUE
13.3133	0.134507	2	TRUE
86.2668	0.0436595	3	FALSE
2.34386	0.0829888	3	TRUE
37.3156	0.0744274	3	TRUE
13.2655	0.136028	2	TRUE
5.2136	0.117605	3	TRUE
3.15501	0.206626	2	TRUE
21.6991	0.0732818	3	TRUE
68.6055	0.0892584	3	FALSE
35.0871	0.0825431	3	TRUE
54.9713	0.0520853	3	TRUE
2.16359	0.129744	3	TRUE
1.70275	0.117532	2	TRUE
85.3234	0.0547665	3	FALSE
16.331	0.106146	1	TRUE
30.4514	0.117592	3	TRUE
13.4709	0.0625724	2	TRUE
18.9051	0.0520509	2	TRUE
18.7239	0.105901	2	TRUE
33.4479	0.0541407	3	TRUE
3.57335	0.112787	1	TRUE
4.04096	0.141454	2	TRUE
73.5984	0.0465105	3	FALSE
13.125	0.11806	2	TRUE
31.2308	0.0873313	3	TRUE
21.7074	0.12061	2	TRUE
1.05987	0.180683	2	TRUE
33.8104	0.0791779	3	TRUE
43.7055	0.125015	2	TRUE
2.67206	0.110802	1	TRUE
1.34073	0.23648	2	TRUE
11.0971	0.208552	3	TRUE
13.211	0.182593	3	TRUE
34.7585	0.0371617	3	TRUE
20.5763	0.119869	3	TRUE
2.26015	0.167015	2	TRUE
2.47528	0.231989	3	TRUE
10.1577	0.101341	3	TRUE
0.0912834	0.341695	3	TRUE
40.9851	0.089149	3	TRUE
0.401479	0.217079	3	TRUE
13.0215	0.0862186	2	TRUE
33.4331	0.0910151	2	TRUE
6.49128	0.156073	2	TRUE
11.91	0.157112	2	TRUE
4.38134	0.144819	2	TRUE
66.7474	0.0816524	3	FALSE
3.76618	0.215201	2	TRUE
87.92	0.0569528	3	FALSE
42.3247	0.0720508	3	TRUE
51.9868	0.0426924	3	TRUE
61.8106	0.0548093	2	FALSE
3.54512	0.152025	2	TRUE
27.4492	0.114589	3	TRUE
0.0481048	0.326177	3	TRUE
73.199	0.0553629	3	FALSE
71.4568	0.0513702	3	FALSE
35.2088	0.0845054	3	TRUE
23.3356	0.0616428	1	FALSE
77.0124	0.0848715	3	FALSE
1.31201	0.160321	2	TRUE
2.38931	0.184216	3	TRUE
0.947031	0.255224	3	TRUE
57.3737	0.130622	3	TRUE
113.875	0.0461688	3	FALSE
4.55222	0.155664	2	TRUE
40.8277	0.0877369	3	TRUE
31.8202	0.0774497	2	TRUE
45.2807	0.0217072	3	TRUE
83.9044	0.0401176	3	FALSE
0.285904	0.327809	3	TRUE
5.74942	0.180309	3	TRUE
3.0267	0.189219	2	TRUE
40.8332	0.0417647	3	TRUE
2.40203	0.140489	2	TRUE
7.13435	0.119892	2	TRUE
80.4243	0.0528094	3	FALSE
91.2402	0.0499541	3	FALSE
33.3931	0.0612242	2	TRUE
26.3122	0.0936516	2	TRUE
41.4273	0.0887854	3	TRUE
13.0805	0.0927436	2	TRUE
54.3684	0.0615638	2	TRUE
5.19552	0.130644	2	TRUE
22.695	0.0636918	3	TRUE
0.816486	0.465787	3	TRUE
1.31045	0.191611	3	TRUE
30.3255	0.121539	3	TRUE
28.2462	0.0976851	3	TRUE
2.32816	0.157863	3	TRUE
15.6996	0.108374	2	TRUE
17.0798	0.0853383	2	TRUE
12.5677	0.0613386	2	TRUE
1.16001	0.203119	3	TRUE
21.9194	0.0713181	1	FALSE
56.1999	0.0576717	3	TRUE
4.22329	0.154373	2	TRUE
78.4027	0.0657173	3	FALSE
0.715342	0.173918	3	TRUE
4.95229	0.149921	2	TRUE
37.791	0.1244	2	TRUE
2.5153	0.232338	2	TRUE
18.6789	0.134262	3	TRUE
0.547143	0.235792	3	TRUE
28.343	0.0776937	3	TRUE
2.52334	0.162826	2	TRUE
3.55573	0.101717	2	TRUE
5.60791	0.152884	1	TRUE
13.6627	0.089012	3	TRUE
66.1973	0.0942391	3	FALSE
52.4876	0.077223	3	TRUE
62.5494	0.0515695	3	FALSE
24.4432	0.101543	3	TRUE
22.185	0.079912	3	TRUE
36.7494	0.102596	2	TRUE
2.05218	0.257804	3	TRUE
10.2182	0.0467249	3	TRUE
5.42237	0.0743218	3	TRUE
77.4706	0.0826085	3	FALSE
12.127	0.117695	2	TRUE
65.4528	0.0567069	3	FALSE
9.58304	0.100063	3	TRUE
50.0158	0.0536605	3	TRUE
22.8756	0.0733753	3	TRUE
71.4174	0.0276193	3	FALSE
54.983	0.079078	3	TRUE
7.76455	0.104703	2	TRUE
27.7532	0.0480581	3	TRUE
27.6378	0.119937	3	TRUE
15.9507	0.105569	3	TRUE
56.4908	0.0545197	3	TRUE
53.7364	0.104933	3	TRUE
5.09479	0.222482	2	TRUE
5.82139	0.079328	3	TRUE
35.3184	0.074837	3	TRUE
12.179	0.0340732	2	TRUE
22.2245	0.0563232	1	FALSE
0.938999	0.174355	2	TRUE
11.7794	0.0946474	3	TRUE
57.8176	0.0753395	3	TRUE
54.3754	0.113872	3	TRUE
2.65329	0.171398	3	TRUE
62.7002	0.0675549	3	FALSE
11.5898	0.128862	2	TRUE
2.11195	0.269748	3	TRUE
2.49071	0.451639	3	TRUE
2.27019	0.0596442	3	TRUE
2.41366	0.0387275	3	TRUE
3.91502	0.126007	3	TRUE
3.85887	0.234279	2	TRUE
3.80569	0.125914	3	TRUE
3.32835	0.133134	3	TRUE
60.363	0.0368242	3	FALSE
58.6792	0.0628405	3	FALSE
9.00743	0.10823	1	TRUE
6.71542	0.178099	2	TRUE
2.41487	0.397862	2	TRUE
56.0377	0.0592796	3	TRUE
2.73517	0.13512	3	TRUE
11.8204	0.0618028	2	TRUE
43.8986	0.0788442	2	TRUE
19.1665	0.0955391	2	TRUE
15.6616	0.0565435	1	TRUE
67.8776	0.075955	3	FALSE
3.69711	0.0706445	2	TRUE
2.15721	0.244051	3	TRUE
58.5692	0.0527404	2	FALSE
2.6153	0.166498	3	TRUE
18.6152	0.176709	3	TRUE
20.6531	0.0877829	2	TRUE
36.5359	0.0791395	3	TRUE
2.66543	0.107508	2	TRUE
8.16466	0.134309	2	TRUE
1.58461	0.132395	3	TRUE
2.77486	0.158306	3	TRUE
7.73005	0.101871	3	TRUE
10.2245	0.117126	3	TRUE
4.89322	0.153952	2	TRUE
13.7679	0.154011	2	TRUE
2.02467	0.133806	2	TRUE
3.66823	0.112702	3	TRUE
17.3508	0.0928466	2	TRUE
108.781	0.0485347	3	FALSE
39.3467	0.113759	3	TRUE
109.336	0.0470705	3	FALSE
69.1018	0.0622846	3	FALSE
4.93291	0.0531096	2	TRUE
0.550097	0.253203	3	TRUE
27.378	0.143635	3	TRUE
51.0687	0.0507544	3	TRUE
0.0636075	0.38526	2	TRUE
0.1882	0.277078	3	TRUE
0.572566	0.239481	3	TRUE
6.26245	0.104072	3	TRUE
97.0063	0.0417717	3	FALSE
13.8728	0.106872	2	TRUE
18.4565	0.144337	3	TRUE
90.9914	0.0575161	3	FALSE
2.22366	0.134995	3	TRUE
7.32773	0.110812	3	TRUE
68.3267	0.0354709	3	FALSE
86.2266	0.0869377	3	FALSE
1.09956	0.199732	2	TRUE
54.9824	0.0576088	3	TRUE
45.8142	0.0723021	3	TRUE
8.61083	0.0841949	3	TRUE
7.25989	0.199132	3	TRUE
47.2741	0.0882789	2	TRUE
4.00954	0.147661	3	TRUE
11.6048	0.109436	2	TRUE
24.5449	0.166385	3	TRUE
0.159565	0.277703	3	TRUE
1.78247	0.236891	3	TRUE
17.56	0.140643	3	TRUE
33.9835	0.0527507	3	TRUE
21.0884	0.0697673	2	TRUE
0.679889	0.267315	3	TRUE
36.8805	0.107403	3	TRUE
1.02106	0.263385	3	TRUE
15.6164	0.105127	3	TRUE
6.12142	0.135465	2	TRUE
55.3489	0.0500709	3	TRUE
65.5211	0.0691938	3	FALSE
61.4334	0.055188	3	FALSE
8.33818	0.143613	2	TRUE
32.2307	0.0832046	3	TRUE
9.48274	0.118012	2	TRUE
8.38766	0.093882	3	TRUE
6.43207	0.149302	1	TRUE
10.5053	0.0860899	3	TRUE
11.478	0.0361015	3	TRUE
11.4509	0.0857165	3	TRUE
4.7616	0.149222	3	TRUE
10.602	0.190419	3	TRUE
5.83004	0.152947	2	TRUE
25.7877	0.0475864	1	FALSE
8.93166	0.156515	3	TRUE
4.01185	0.207746	2	TRUE
0.889155	0.178492	2	TRUE
5.28907	0.199467	3	TRUE
38.9357	0.10519	2	TRUE
6.985	0.149838	3	TRUE
16.9325	0.155784	3	TRUE
51.9311	0.112833	2	TRUE
4.27658	0.229381	1	TRUE
15.2141	0.16488	2	TRUE
75.0609	0.0462349	3	FALSE
70.2735	0.0670485	3	FALSE
81.0522	0.0554234	3	FALSE
5.25247	0.20671	2	TRUE
57.1095	0.0168441	2	TRUE
55.283	0.0468807	2	TRUE
19.5161	0.141883	2	TRUE
5.00124	0.169845	2	TRUE
2.75467	0.199756	2	TRUE
1.92885	0.198856	2	TRUE
53.3068	0.0526312	3	TRUE
46.0515	0.060223	3	TRUE
15.8764	0.11063	3	TRUE
69.82	0.0358443	3	FALSE
114.343	1.46155	3	FALSE
2.54588	0.23344	1	TRUE
3.38293	0.182258	2	TRUE
13.7816	0.14683	2	TRUE
4.42137	0.158031	2	TRUE
0.775589	0.168678	2	TRUE
40.8761	0.0787177	3	TRUE
70.7539	0.0848713	3	FALSE
1.63336	0.131556	2	TRUE
0.180249	0.263116	2	TRUE
0.251904	0.281481	3	TRUE
10.0462	0.125102	2	TRUE
23.1198	0.0981419	3	TRUE
7.2707	0.0785694	2	TRUE
44.7872	0.0282905	3	TRUE
64.8366	0.0456731	3	FALSE
43.2302	0.100539	2	TRUE
57.2372	0.0905764	3	TRUE
91.1978	0.0646116	3	FALSE
3.34573	0.14	3	TRUE
6.11423	0.137095	3	TRUE
4.45686	0.159687	2	TRUE
2.11757	0.198461	2	TRUE
60.0196	0.0732024	3	FALSE
45.9518	0.0962177	3	TRUE
72.5287	0.0650363	3	FALSE
9.17115	0.120228	2	TRUE
1.42187	0.223544	3	TRUE
6.81397	0.0386912	3	TRUE
15.3134	0.157632	3	TRUE
17.5106	0.164422	2	TRUE
0.988481	0.227606	3	TRUE
1.47007	0.108274	2	TRUE
8.35069	0.0783152	3	TRUE
20.8557	0.0874161	3	TRUE
34.4295	0.0578305	3	TRUE
1.42406	0.178299	2	TRUE
4.02706	0.0956953	3	TRUE
23.9969	0.128477	3	TRUE
4.96378	0.14629	1	TRUE
5.63891	0.0973712	2	TRUE
80.6839	0.0379421	3	FALSE
0.417238	0.274223	2	TRUE
19.2572	0.0727289	1	FALSE
0.150428	0.311966	3	TRUE
35.1237	0.0752473	3	TRUE
24.6923	0.0975782	2	TRUE
1.58396	0.255516	3	TRUE
4.61539	0.155072	2	TRUE
45.2974	0.127732	3	TRUE
1.29577	0.28178	3	TRUE
42.5511	0.0917078	3	TRUE
49.9431	0.0442122	3	TRUE
6.81426	0.0745113	2	TRUE
12.2127	0.106283	2	TRUE
1.89848	0.373459	3	TRUE
1.79559	0.101669	3	TRUE
2.18363	0.115368	1	TRUE
16.9751	0.126639	2	TRUE
14.5489	0.121073	2	TRUE
8.26254	0.171327	3	TRUE
1.09987	0.196615	2	TRUE
9.41681	0.19892	3	TRUE
20.5327	0.129611	2	TRUE
30.377	0.0673185	3	TRUE
70.2469	0.062777	3	FALSE
11.4168	0.162711	2	TRUE
56.0602	0.0904386	3	TRUE
9.40448	0.143883	3	TRUE
2.38427	0.200112	3	TRUE
1.9999	0.0996353	3	TRUE
6.84762	0.177356	3	TRUE
61.031	0.0601527	3	FALSE
24.3231	0.106822	2	TRUE
42.6042	0.131257	3	TRUE
55.7902	0.100256	3	TRUE
5.99711	0.21748	2	TRUE
32.1896	0.074509	3	TRUE
9.66384	0.0884452	2	TRUE
3.74375	0.203697	1	TRUE
70.5685	0.0918027	3	FALSE
18.0456	0.042319	1	FALSE
10.5927	0.123422	3	TRUE
6.34738	0.111013	3	TRUE
5.62904	0.0684217	2	TRUE
38.1318	0.0832982	3	TRUE
5.86974	0.0858176	2	TRUE
39.166	0.0513419	3	TRUE
0.753326	0.232829	3	TRUE
46.6198	0.0594747	3	TRUE
3.1375	0.148634	3	TRUE
61.4041	0.0834813	3	FALSE
4.4394	0.161863	2	TRUE
0.607664	0.27491	3	TRUE
18.2284	0.129903	3	TRUE
43.8697	0.0838502	3	TRUE
95.1702	0.0494888	3	FALSE
0.0322667	0.375	3	TRUE
6.15406	0.110801	3	TRUE
55.3648	0.0512185	3	TRUE
90.6498	0.0537128	3	FALSE
6.27617	0.11842	2	TRUE
6.05047	0.193408	2	TRUE
98.3424	0.0789733	3	FALSE
67.507	0.110344	3	FALSE
21.6388	0.08533	2	TRUE
37.8715	0.0467888	2	TRUE
1.39511	0.156348	2	TRUE
19.6632	0.087369	1	FALSE
22.4503	0.0911783	3	TRUE
0.739772	0.279807	3	TRUE
6.78236	0.162768	3	TRUE
44.1199	0.0459662	2	TRUE
56.9931	0.0428795	3	TRUE
2.83104	0.148719	3	TRUE
41.2672	0.0577681	3	TRUE
62.6179	0.119814	3	FALSE
0.100157	0.342297	3	TRUE
1.07157	0.158503	3	TRUE
96.6159	0.0570892	3	FALSE
36.9434	0.0988552	3	TRUE
67.1125	0.10411	3	FALSE
5.43694	0.196561	2	TRUE
42.5028	0.0535939	3	TRUE
9.58059	0.169615	2	TRUE
11.4047	0.104289	2	TRUE
18.3815	0.119016	3	TRUE
0.17254	0.267451	3	TRUE
3.22463	0.191946	2	TRUE
1.88089	0.195097	3	TRUE
44.434	0.0594771	3	TRUE
2.3384	0.220546	3	TRUE
0.663874	0.241932	3	TRUE
0.517482	0.220737	2	TRUE
0.189649	0.311648	3	TRUE
2.58123	0.1609	3	TRUE
9.83265	0.0943005	2	TRUE
32.9272	0.12141	3	TRUE
51.3417	0.0934116	2	TRUE
91.0596	0.0484029	3	FALSE
6.09766	0.174195	1	TRUE
1.23792	0.18418	3	TRUE
1.65848	0.155912	2	TRUE
29.4792	0.135334	3	TRUE
61.7163	0.0583758	2	FALSE
28.9367	0.0596406	2	TRUE
3.06361	0.129943	3	TRUE
39.9235	0.0543875	3	TRUE
51.6138	0.0880622	2	TRUE
2.47922	0.213829	3	TRUE
106.651	0.0412428	3	FALSE
40.9803	0.0553997	3	TRUE
1.95145	0.199828	3	TRUE
61.3856	0.0530877	3	FALSE
19.1505	0.140056	3	TRUE
7.55283	0.128475	3	TRUE
110.577	0.0468985	3	FALSE
1.99933	0.227141	3	TRUE
13.8344	0.178166	2	TRUE
9.80565	0.126834	3	TRUE
30.0216	0.0926283	2	TRUE
13.3379	0.104985	1	TRUE
68.8093	0.0562027	3	FALSE
42.3098	0.0721609	3	TRUE
18.2038	0.0925163	3	TRUE
58.4295	0.141543	2	FALSE
9.60369	0.140017	3	TRUE
2.64691	0.219217	3	TRUE
89.9503	0.0593844	3	FALSE
37.9941	0.068217	3	TRUE
3.45157	0.229129	3	TRUE
106.323	0.0325302	3	FALSE
22.3318	0.129646	3	TRUE
44.2745	0.0800213	2	TRUE
44.9926	0.0523627	3	TRUE
2.40703	0.106822	3	TRUE
32.554	0.117767	2	TRUE
8.88476	0.0675816	2	TRUE
55.527	0.035263	2	TRUE
46.8179	0.118391	3	TRUE
55.6789	0.0594582	2	TRUE
45.3763	0.0340891	2	TRUE
51.4471	0.0292294	2	TRUE
57.6491	0.0377209	2	TRUE
5.88343	0.0530298	3	TRUE
67.937	0.0520034	3	FALSE
14.5637	0.088498	3	TRUE
7.69201	0.0733955	2	TRUE
88.5075	0.0564534	3	FALSE
6.96321	0.122209	3	TRUE
5.20681	0.0615249	2	TRUE
14.2985	0.120935	2	TRUE
5.79642	0.195166	3	TRUE
3.38641	0.101406	3	TRUE
41.7472	0.0821202	2	TRUE
8.92717	0.139971	2	TRUE
76.4599	0.0799181	3	FALSE
19.2836	0.112728	3	TRUE
7.28518	0.169417	2	TRUE
2.81063	0.149321	2	TRUE
0.933491	0.237199	3	TRUE
2.62946	0.130284	3	TRUE
34.6495	0.0872034	3	TRUE
47.5087	0.0500883	3	TRUE
6.98362	0.0834257	3	TRUE
55.9755	0.0413444	3	TRUE
19.4628	0.0865896	1	FALSE
8.91217	0.185789	2	TRUE
17.525	0.0690471	2	TRUE
20.1455	0.0579994	3	TRUE
5.01742	0.168661	2	TRUE
18.4171	0.119775	3	TRUE
0.844743	0.114796	3	TRUE
14.7841	0.0987553	3	TRUE
84.2497	0.0501228	3	FALSE
7.89914	0.0871898	1	TRUE
4.47812	0.157241	3	TRUE
1.7964	0.14633	2	TRUE
58.43	0.0677756	3	FALSE
10.4522	0.106135	1	TRUE
11.8787	0.127026	1	TRUE
74.869	0.088925	3	FALSE
5.88249	0.163344	2	TRUE
37.125	0.0916708	3	TRUE
24.4815	0.15497	3	TRUE
8.80842	0.214154	2	TRUE
47.5588	0.0873853	3	TRUE
54.5034	0.085189	3	TRUE
4.89145	0.0852726	3	TRUE
3.51289	0.139651	2	TRUE
58.2609	0.0438019	3	FALSE
9.22091	0.142214	2	TRUE
4.35272	0.0944356	2	TRUE
0.548939	0.223045	3	TRUE
15.6629	0.157807	2	TRUE
0.386315	0.188265	3	TRUE
63.447	0.0516688	3	FALSE
105.2	0.0602647	3	FALSE
2.63818	0.227902	3	TRUE
0.0198448	0.380203	2	TRUE
62.999	0.0641398	3	FALSE
88.6953	0.0575954	3	FALSE
1.17083	0.228433	3	TRUE
16.4703	0.113009	3	TRUE
2.74951	0.146052	2	TRUE
8.13152	0.0719446	3	TRUE
7.69638	0.14354	2	TRUE
45.5907	0.0555015	3	TRUE
1.55542	0.166808	3	TRUE
45.5988	0.108624	3	TRUE
14.2476	0.131805	2	TRUE
41.3291	0.0740157	2	TRUE
44.487	0.0710232	3	TRUE
10.216	0.0883894	2	TRUE
5.93846	0.145651	1	TRUE
11.1207	0.157333	3	TRUE
1.51601	0.167203	3	TRUE
8.26347	0.175735	2	TRUE
22.3157	0.107996	1	FALSE
64.2474	0.0744665	3	FALSE
65.4784	0.0826323	3	FALSE
0.511893	0.227185	3	TRUE
11.5613	0.11995	2	TRUE
103.214	0.057961	3	FALSE
53.1766	0.0983815	3	TRUE
54.1153	0.07342	3	TRUE
9.95912	0.102082	3	TRUE
0.62548	0.187881	2	TRUE
8.45527	0.125251	3	TRUE
22.6868	0.105898	2	TRUE
3.25207	0.15414	3	TRUE
1.46679	0.209642	3	TRUE
0.927172	0.250934	2	TRUE
1.15175	0.154951	3	TRUE
17.5679	0.105811	2	TRUE
40.8996	0.0729914	2	TRUE
9.69651	0.127652	3	TRUE
17.8726	0.0618603	2	TRUE
45.0597	0.0423126	3	TRUE
42.5279	0.133742	3	TRUE
0.850008	0.183237	3	TRUE
55.5895	0.0561914	3	TRUE
4.18581	0.141916	2	TRUE
61.4331	0.0298951	2	FALSE
58.9839	0.0424737	2	FALSE
86.1622	0.0644159	3	FALSE
44.3187	0.033601	3	TRUE
5.597	0.125033	2	TRUE
64.4866	0.0599869	3	FALSE
46.2994	0.0657091	3	TRUE
18.7705	0.142458	2	TRUE
25.3584	0.0915315	3	TRUE
63.4377	0.0520544	3	FALSE
0.587545	0.179928	2	TRUE
11.8495	0.0975486	3	TRUE
79.5188	0.0609176	3	FALSE
82.0501	0.0481067	3	FALSE
20.0567	0.16624	3	TRUE
0.00838346	0.423139	2	TRUE
9.46243	0.0731341	3	TRUE
3.47911	0.176951	2	TRUE
1.77581	0.0887565	3	TRUE
78.9458	0.0199419	3	FALSE
3.96634	0.390347	3	TRUE
4.30549	0.0908955	3	TRUE
44.2797	0.104238	3	TRUE
4.06765	0.127223	2	TRUE
44.7927	0.112899	3	TRUE
95.2119	0.0423925	3	FALSE
1.68791	0.190346	3	TRUE
51.7003	0.0604602	3	TRUE
2.36612	0.223215	2	TRUE
9.61882	0.0896132	2	TRUE
11.4809	0.0800049	2	TRUE
1.14165	0.172623	3	TRUE
3.55314	0.106091	2	TRUE
2.12263	0.207531	2	TRUE
50.446	0.044376	3	TRUE
15.0478	0.114365	3	TRUE
13.5883	0.0975673	2	TRUE
3.40347	0.143055	3	TRUE
102.322	0.0490908	3	FALSE
71.083	0.0523994	3	FALSE
58.5643	0.0625548	3	FALSE
36.5567	0.080051	3	TRUE
16.4896	0.118886	3	TRUE
2.27125	0.225028	3	TRUE
60.4267	0.0827737	3	FALSE
45.8312	0.0846078	3	TRUE
1.30675	0.14864	3	TRUE
72.2077	0.0899562	3	FALSE
7.14967	0.11691	3	TRUE
22.1055	0.136391	2	TRUE
17.3465	0.0355917	1	TRUE
32.305	0.0919889	2	TRUE
32.6164	0.0713109	3	TRUE
21.6702	0.116972	3	TRUE
61.4051	0.0192224	2	FALSE
27.4429	0.122921	3	TRUE
61.6276	0.0983073	3	FALSE
4.3435	0.18262	2	TRUE
77.3366	0.0894414	3	FALSE
79.9372	0.0336828	3	FALSE
1.06536	0.161738	2	TRUE
46.2089	0.0870819	2	TRUE
5.02926	0.0672611	2	TRUE
58.1129	0.0437297	2	FALSE
32.8457	0.0989474	2	TRUE
56.0201	0.0609206	3	TRUE
103.265	0.0403959	3	FALSE
10.4414	0.0803485	3	TRUE
2.59301	0.139777	1	TRUE
31.2713	0.119232	3	TRUE
22.2159	0.093588	2	TRUE
46.5103	0.0915838	2	TRUE
26.6979	0.102685	2	TRUE
0.937954	0.197094	3	TRUE
9.72525	0.119333	3	TRUE
4.71694	0.165754	2	TRUE
4.51187	0.131123	3	TRUE
1.38676	0.227035	3	TRUE
12.32	0.146104	2	TRUE
2.37212	0.19711	3	TRUE
0.222263	0.233695	3	TRUE
51.2476	0.0552892	3	TRUE
30.7583	0.0971699	3	TRUE
4.80079	0.146922	3	TRUE
52.017	0.0518995	3	TRUE
53.7388	0.054843	2	TRUE
46.4446	0.0833855	3	TRUE
63.3236	0.0608912	3	FALSE
10.4206	0.037288	2	TRUE
13.8669	0.149559	3	TRUE
11.119	0.151055	2	TRUE
17.2577	0.0959003	3	TRUE
26.886	0.129996	2	TRUE
72.9824	0.0928615	3	FALSE
47.5255	0.140919	3	TRUE

## Sheet: loop length 5
# threshold: rho=71.4164894197057, delta=0.336170376558704
# dc = 0.198132356220508
6.27133	0.154301	2	TRUE
0.301459	0.30124	1	TRUE
7.63199	0.1293	1	TRUE
4.24035	0.0943244	1	TRUE
40.4449	0.0541692	1	TRUE
47.422	0.0451443	1	TRUE
5.72559	0.133288	1	TRUE
24.2616	0.14462	1	TRUE
82.8654	0.0601413	2	FALSE
78.9874	0.0687957	2	FALSE
82.3829	0.053516	2	FALSE
69.2853	0.0518485	2	FALSE
57.3296	0.0515083	2	FALSE
6.7708	0.166765	2	TRUE
3.79692	0.193747	2	TRUE
66.6848	0.111873	2	FALSE
1.06809	0.246673	1	TRUE
8.94382	0.216125	1	TRUE
47.1683	0.0451492	2	TRUE
0.108873	0.381171	1	TRUE
14.5851	0.0901676	1	TRUE
7.38624	0.15321	1	TRUE
1.75051	0.245488	1	TRUE
11.2637	0.149869	1	TRUE
2.03089	0.277931	1	TRUE
18.4775	0.087219	1	TRUE
36.0347	0.113938	1	TRUE
47.3284	0.0671459	2	TRUE
5.51814	0.204537	1	TRUE
20.0518	0.111127	2	TRUE
0.721341	0.279311	2	TRUE
9.5391	0.124716	1	TRUE
44.0349	0.0954968	2	TRUE
78.0645	0.0531928	2	FALSE
6.66759	0.186578	2	TRUE
2.06972	0.245557	1	TRUE
32.8553	0.089463	1	TRUE
14.0351	0.0966623	1	TRUE
60.1538	0.0662319	1	FALSE
3.45145	0.20522	2	TRUE
2.10844	0.251656	2	TRUE
0.657185	0.259939	2	TRUE
50.0433	0.108615	1	TRUE
60.8382	0.122473	2	FALSE
42.1266	0.0541856	2	TRUE
25.1171	0.132962	1	TRUE
1.30932	0.191813	2	TRUE
0.10129	0.352492	1	TRUE
1.09343	0.262081	2	TRUE
63.7973	0.0715637	2	FALSE
40.8897	0.0716977	2	TRUE
9.00664	0.0989385	2	TRUE
3.16324	0.16657	1	TRUE
71.4503	0.0497187	1	FALSE
9.80391	0.167275	1	TRUE
6.45721	0.201381	1	TRUE
38.2654	0.132212	1	TRUE
19.0591	0.128958	1	TRUE
13.5423	0.0921028	1	TRUE
4.08918	0.200324	1	TRUE
12.671	0.0641254	1	TRUE
5.77486	0.176069	1	TRUE
21.0906	0.104844	1	TRUE
0.37028	0.303877	1	TRUE
26.4578	0.0378201	2	TRUE
37.2084	0.0986438	2	TRUE
15.3585	0.128591	1	TRUE
54.3297	0.101547	2	TRUE
28.6278	0.147935	1	TRUE
71.1506	0.0652101	2	FALSE
11.6518	0.134512	1	TRUE
7.19725	0.1627	1	TRUE
30.1384	0.112351	1	TRUE
63.4751	0.0925829	2	FALSE
40.8248	0.0629365	1	TRUE
36.176	0.0734657	1	TRUE
43.4512	0.0891933	2	TRUE
54.9407	0.0689275	2	TRUE
2.68482	0.200848	1	TRUE
48.6636	0.0712702	2	TRUE
25.3762	0.124767	1	TRUE
1.00571	0.441047	1	TRUE
5.01079	0.166476	2	TRUE
18.5037	0.104415	1	TRUE
26.4901	0.130249	2	TRUE
31.5123	0.146582	2	TRUE
30.6924	0.120814	1	TRUE
24.183	0.0611916	2	TRUE
81.5645	0.0471427	2	FALSE
60.2529	0.092147	1	FALSE
46.3754	0.120073	1	TRUE
6.68624	0.1839	1	TRUE
10.5127	0.195907	1	TRUE
48.1903	0.0990789	2	TRUE
0.317014	0.260414	2	TRUE
0.682501	0.297111	2	TRUE
0.363957	0.329036	2	TRUE
0.173932	0.324372	1	TRUE
1.14812	0.203272	2	TRUE
23.8169	0.0772403	2	TRUE
6.62181	0.106734	1	TRUE
29.8197	0.12074	1	TRUE
30.423	0.164494	2	TRUE
11.8164	0.106661	1	TRUE
2.86867	0.279341	1	TRUE
3.48352	0.197672	1	TRUE
3.51767	0.205479	2	TRUE
50.9137	0.088892	1	TRUE
2.53655	0.128102	1	TRUE
10.6711	0.153425	1	TRUE
38.7109	0.0756842	1	TRUE
69.6244	0.0674337	1	FALSE
7.42806	0.0826327	2	TRUE
2.75574	0.225643	2	TRUE
3.19445	0.125253	1	TRUE
5.35666	0.102932	2	TRUE
5.46884	0.233788	1	TRUE
2.04691	0.132916	2	TRUE
6.19563	0.130903	1	TRUE
60.169	0.0720877	1	FALSE
5.49526	0.147984	1	TRUE
2.52932	0.232016	2	TRUE
18.3999	0.16499	2	TRUE
3.69449	0.130369	2	TRUE
0.901768	0.25867	2	TRUE
0.701194	0.311829	1	TRUE
1.57927	0.230118	2	TRUE
25.0942	0.12022	2	TRUE
6.46652	0.186596	1	TRUE
5.83662	0.179257	1	TRUE
11.623	0.0415221	1	TRUE
2.09548	0.239804	2	TRUE
33.0284	0.129599	1	TRUE
14.2929	0.142061	1	TRUE
19.4757	0.189765	2	TRUE
78.3021	0.0452732	2	FALSE
43.29	0.110521	1	TRUE
24.3175	0.145605	1	TRUE
45.9462	0.0826391	2	TRUE
2.14813	0.255742	1	TRUE
24.6063	0.145702	2	TRUE
71.0108	0.0570907	2	FALSE
6.69526	0.18203	2	TRUE
0.619839	0.312706	2	TRUE
35.1073	0.0955048	2	TRUE
48.4298	0.0765814	2	TRUE
82.2188	0.0740211	2	FALSE
11.3902	0.176462	1	TRUE
1.71062	0.207327	1	TRUE
49.6871	0.0616366	1	TRUE
11.7241	0.20738	2	TRUE
24.0714	0.106196	1	TRUE
0.0304381	0.383423	1	TRUE
17.2124	0.0777095	1	TRUE
32.8291	0.0670225	1	TRUE
1.4984	0.148752	1	TRUE
29.9102	0.138571	1	TRUE
33.7128	0.124216	1	TRUE
8.85059	0.125536	1	TRUE
3.66593	0.184585	2	TRUE
4.92309	0.169825	1	TRUE
34.8354	0.113138	1	TRUE
0.954743	0.248774	2	TRUE
3.63767	0.196671	1	TRUE
31.1586	0.0791097	1	TRUE
9.73785	0.180038	1	TRUE
4.02897	0.18409	2	TRUE
28.7423	0.111768	2	TRUE
4.4743	0.224405	2	TRUE
29.5611	0.108748	1	TRUE
10.8477	0.143826	2	TRUE
21.9844	0.146996	2	TRUE
27.2974	0.0762545	1	TRUE
41.8707	0.02206	2	TRUE
4.22411	0.140777	1	TRUE
2.61702	0.172092	1	TRUE
10.5668	0.144517	1	TRUE
3.1756	0.193587	2	TRUE
0.00149819	0.545017	2	TRUE
24.8364	0.167882	2	TRUE
0.962453	0.251434	1	TRUE
51.0685	0.105042	2	TRUE
32.6694	0.0696776	2	TRUE
0.531324	0.242905	2	TRUE
40.0608	0.0873378	2	TRUE
6.95569	0.0924888	1	TRUE
16.5673	0.106147	2	TRUE
72.9045	0.0362285	1	FALSE
7.30005	0.216284	1	TRUE
63.6991	0.0398212	2	FALSE
5.25641	0.162052	1	TRUE
7.22932	0.100067	1	TRUE
4.78069	0.160948	2	TRUE
52.9327	0.065506	1	TRUE
1.11246	0.26193	1	TRUE
15.8399	0.136966	2	TRUE
36.0499	0.147432	2	TRUE
65.912	0.0599851	2	FALSE
54.949	0.0509779	1	TRUE
45.5959	0.0905169	1	TRUE
56.6867	0.0584333	2	FALSE
0.831352	0.227178	2	TRUE
22.2818	0.100598	2	TRUE
2.64873	0.16424	1	TRUE
18.7788	0.118338	1	TRUE
25.6853	0.116427	1	TRUE
25.6373	0.106671	1	TRUE
4.77352	0.261095	2	TRUE
65.4146	0.0216254	2	FALSE
12.4476	0.138761	1	TRUE
9.86836	0.235665	2	TRUE
0.965213	0.431811	1	TRUE
73.8511	0.0986849	1	FALSE
31.5311	0.0785481	1	TRUE
12.8489	0.106048	1	TRUE
14.0316	0.106494	1	TRUE
4.05031	0.208895	2	TRUE
3.32684	0.136111	2	TRUE
21.509	0.104003	1	TRUE
14.9738	0.123649	2	TRUE
8.9683	0.11395	1	TRUE
21.0187	0.159504	1	TRUE
74.827	0.0438179	2	FALSE
25.0229	0.0946381	2	TRUE
19.9886	0.0970459	1	TRUE
56.3129	0.0861644	2	FALSE
10.2676	0.150652	1	TRUE
13.7343	0.0996253	1	TRUE
0.315405	0.269395	1	TRUE
72.6112	0.070059	2	FALSE
13.0965	0.134249	1	TRUE
55.8443	0.077149	1	FALSE
1.56169	0.272062	1	TRUE
1.73718	0.261532	2	TRUE
17.9648	0.125594	1	TRUE
13.4148	0.0618774	1	TRUE
75.8118	0.0924431	1	FALSE
9.01346	0.204456	1	TRUE
54.5427	0.0810212	2	TRUE
8.59439	0.137212	1	TRUE
9.56149	0.0534602	2	TRUE
11.0353	0.0994978	2	TRUE
22.8442	0.110133	2	TRUE
26.5806	0.117564	1	TRUE
33.3632	0.0923721	2	TRUE
2.2529	0.213087	1	TRUE
51.2931	0.0426845	2	TRUE
38.2076	0.127504	2	TRUE
0.469568	0.363581	2	TRUE
6.01008	0.198458	1	TRUE
30.5803	0.0614436	2	TRUE
0.819762	0.205479	1	TRUE
33.145	0.0904533	2	TRUE
0.0644075	0.382322	1	TRUE
20.3565	0.118163	2	TRUE
13.6539	0.183629	1	TRUE
50.6882	0.0775301	1	TRUE
20.4218	0.149788	2	TRUE
20.5237	0.0973046	1	TRUE
14.2361	0.168929	2	TRUE
22.8745	0.1338	2	TRUE
5.32965	0.0962735	2	TRUE
62.389	0.0740459	2	FALSE
3.05935	0.166724	1	TRUE
6.33679	0.185053	1	TRUE
21.2124	0.0948171	1	TRUE
15.4549	0.117322	1	TRUE
65.9903	0.0365574	1	FALSE
15.0943	0.177824	2	TRUE
9.52878	0.150987	1	TRUE
17.534	0.169685	1	TRUE
54.1585	0.103151	1	TRUE
0.646561	0.304653	1	TRUE
41.8622	0.0853982	2	TRUE
1.07667	0.186577	2	TRUE
0.0634345	0.390254	1	TRUE
61.485	0.0844444	1	FALSE
1.94545	0.156126	2	TRUE
5.56924	0.0622332	1	TRUE
1.22076	0.281803	1	TRUE
9.34811	0.0796098	1	TRUE
52.3878	0.119086	2	TRUE
1.87956	0.265681	2	TRUE
58.1205	0.0993783	2	FALSE
2.46333	0.176585	2	TRUE
9.22372	0.108989	1	TRUE
4.1385	0.17534	2	TRUE
0.258241	0.277128	1	TRUE
7.31812	0.0868437	2	TRUE
15.9888	0.156962	1	TRUE
2.05981	0.100016	1	TRUE
0.819716	0.313372	2	TRUE
5.03978	0.124776	2	TRUE
6.98991	0.130542	2	TRUE
46.1664	0.0923459	2	TRUE
0.631278	0.285431	1	TRUE
10.3406	0.219732	2	TRUE
12.35	0.156834	1	TRUE
22.2982	0.0686445	2	TRUE
68.9425	0.0834108	2	FALSE
18.0179	0.0859132	1	TRUE
39.4051	0.13233	1	TRUE
47.4138	0.0518953	1	TRUE
11.4265	0.0748118	2	TRUE
21.4314	0.140952	1	TRUE
6.10672	0.115212	2	TRUE
0.738483	0.157236	1	TRUE
0.486923	0.264674	1	TRUE
22.6825	0.0942144	1	TRUE
5.20888	0.213884	1	TRUE
1.12	0.17906	1	TRUE
67.0842	0.084652	2	FALSE
46.8469	0.0989351	2	TRUE
1.43652	0.220642	1	TRUE
22.0833	0.0809429	1	TRUE
17.3143	0.0823734	1	TRUE
8.1653	0.139777	1	TRUE
22.6095	0.104926	1	TRUE
12.763	0.015139	1	TRUE
3.5638	0.164753	1	TRUE
51.5773	0.0463213	2	TRUE
59.0863	0.0601744	2	FALSE
15.858	0.192625	2	TRUE
48.8535	0.0979044	1	TRUE
68.5325	0.0505075	2	FALSE
5.82335	0.157282	1	TRUE
19.8223	0.085078	1	TRUE
43.1581	0.0939766	2	TRUE
1.8192	0.209656	2	TRUE
8.80618	0.116215	2	TRUE
77.0761	0.0792591	2	FALSE
1.29539	0.248085	1	TRUE
2.68769	0.120009	1	TRUE
12.8807	0.141065	1	TRUE
10.2083	0.107832	1	TRUE
78.3483	0.521461	1	FALSE
40.3219	0.0972563	1	TRUE
76.6479	0.0427341	1	FALSE
63.2866	0.0551102	1	FALSE
74.3569	0.0550031	1	FALSE
1.16212	0.183248	2	TRUE
40.1676	0.107069	2	TRUE
46.6828	0.0645097	2	TRUE
42.0397	0.0793448	2	TRUE
20.4181	0.0953742	2	TRUE
75.7048	0.0893211	2	FALSE
17.0391	0.175641	1	TRUE
1.86457	0.14215	1	TRUE
1.16066	0.248358	1	TRUE
25.2418	0.120801	1	TRUE
9.05594	0.195876	1	TRUE
25.8342	0.115607	2	TRUE
65.2606	0.0700286	2	FALSE
14.3294	0.192609	1	TRUE
23.4397	0.125451	1	TRUE
5.84675	0.0971106	2	TRUE
13.7637	0.166363	2	TRUE
71.9748	0.0431826	2	FALSE
73.7189	0.0246946	1	FALSE
6.5874	0.046845	1	TRUE
69.652	0.0699814	2	FALSE
87.9968	0.0296637	2	FALSE
9.1427	0.199029	1	TRUE
36.7199	0.136835	1	TRUE
0.43308	0.253045	1	TRUE
11.814	0.120196	1	TRUE
17.6904	0.0731924	1	TRUE
18.4683	0.0683875	2	TRUE
37.3673	0.0823989	2	TRUE
11.9122	0.108574	1	TRUE
69.7938	0.0383081	1	FALSE
53.5228	0.101687	1	TRUE
74.9932	0.0601415	1	FALSE
76.9091	0.0667094	1	FALSE
19.6539	0.19217	2	TRUE
0.246625	0.284827	2	TRUE
34.9798	0.0435777	1	TRUE
69.9945	0.0804213	1	FALSE
34.36	0.133873	1	TRUE
59.5675	0.0386073	2	FALSE
0.477121	0.283018	2	TRUE
16.226	0.117618	1	TRUE
56.2602	0.0911519	1	FALSE
16.6003	0.0864203	2	TRUE
2.58623	0.192838	2	TRUE
0.303912	0.345825	1	TRUE
9.73675	0.160757	1	TRUE
31.1015	0.122515	1	TRUE
15.9014	0.158934	2	TRUE
17.068	0.194954	2	TRUE
23.3357	0.103549	2	TRUE
39.4538	0.0617081	2	TRUE
17.5911	0.108836	1	TRUE
12.8901	0.173421	2	TRUE
80.9409	0.0601773	2	FALSE
5.16094	0.11558	1	TRUE
75.7336	0.0332002	2	FALSE
13.2101	0.178282	1	TRUE
14.4717	0.0914748	2	TRUE
17.4598	0.133075	1	TRUE
34.2247	0.118765	1	TRUE
2.72358	0.208069	1	TRUE
40.8662	0.130816	2	TRUE
22.5557	0.0765901	1	TRUE
8.90331	0.0966365	1	TRUE
46.689	0.0710324	1	TRUE
4.55894	0.159762	2	TRUE
31.9629	0.10348	1	TRUE
40.1119	0.143949	2	TRUE
2.25978	0.241475	1	TRUE
2.00562	0.0534686	1	TRUE
27.8047	0.112931	1	TRUE
0.254212	0.327329	1	TRUE
12.603	0.112306	2	TRUE
1.39696	0.158855	1	TRUE
3.28179	0.243895	2	TRUE
27.8592	0.0697171	2	TRUE
9.79011	0.121319	1	TRUE
11.4117	0.0877838	1	TRUE
64.1248	0.0835008	2	FALSE
4.11602	0.144029	1	TRUE
12.6465	0.0902695	1	TRUE
5.72406	0.108612	1	TRUE
45.8524	0.125968	1	TRUE
0.0381474	0.449653	1	TRUE
44.8623	0.0953067	1	TRUE
0.432988	0.30851	2	TRUE
30.8604	0.131248	1	TRUE
51.2152	0.0963464	2	TRUE
35.3618	0.123617	2	TRUE
1.09812	0.241014	1	TRUE
10.5384	0.139094	1	TRUE
17.9447	0.201781	2	TRUE
67.257	0.0287359	2	FALSE
3.89246	0.216619	1	TRUE
0.121336	0.386907	1	TRUE
0.70235	0.295426	1	TRUE
71.399	0.0543225	2	FALSE
0.924037	0.252392	2	TRUE
12.3673	0.0726021	1	TRUE
4.69427	0.179728	2	TRUE
25.2099	0.0968986	2	TRUE
58.2052	0.0520233	2	FALSE
3.49086	0.205671	1	TRUE
39.9463	0.0666363	2	TRUE
5.34634	0.100316	1	TRUE
26.1156	0.133318	1	TRUE
4.12574	0.147781	1	TRUE
7.55777	0.181708	1	TRUE
7.94859	0.138156	1	TRUE
25.2107	0.105607	1	TRUE
5.6545	0.143893	2	TRUE
4.83835	0.196633	1	TRUE
62.6749	0.0483236	2	FALSE
52.6192	0.0669873	2	TRUE
66.6567	0.0946848	2	FALSE
22.708	0.0556345	1	TRUE
23.2458	0.174022	1	TRUE
72.7592	0.0379845	1	FALSE
9.9375	0.214331	1	TRUE
5.37088	0.196119	2	TRUE
4.6441	0.0789972	1	TRUE
0.19078	0.334355	1	TRUE
1.67338	0.1582	1	TRUE
67.6342	0.0498548	1	FALSE
15.3049	0.142317	1	TRUE
58.4305	0.0469251	1	FALSE
5.63435	0.157199	1	TRUE
1.93391	0.162346	1	TRUE
1.47635	0.199873	1	TRUE
10.7231	0.201588	1	TRUE
4.34263	0.19462	1	TRUE
22.1029	0.132397	1	TRUE
2.08274	0.153987	2	TRUE
28.2452	0.076458	2	TRUE
63.6794	0.061573	1	FALSE
3.98981	0.108978	2	TRUE
58.0637	0.077624	2	FALSE
3.99383	0.21185	2	TRUE
5.69176	0.227675	2	TRUE
12.9324	0.0908381	1	TRUE
10.8264	0.10272	1	TRUE
19.3608	0.128204	1	TRUE
58.1466	0.0956765	1	FALSE
3.11101	0.230543	1	TRUE
43.5562	0.0783401	2	TRUE
0.724662	0.242961	1	TRUE
18.3149	0.158802	1	TRUE
2.85394	0.208328	1	TRUE
27.1164	0.0913863	1	TRUE
63.3086	0.0817494	2	FALSE
15.6654	0.148402	1	TRUE
1.04082	0.249951	1	TRUE
44.2526	0.105101	1	TRUE
0.316153	0.231983	1	TRUE
3.12024	0.197365	1	TRUE
11.8449	0.1355	1	TRUE
44.3823	0.110694	1	TRUE
13.5966	0.185808	1	TRUE
8.79088	0.202031	2	TRUE
3.64647	0.171882	1	TRUE
12.2235	0.121968	1	TRUE
20.1998	0.110688	1	TRUE
7.66746	0.165651	2	TRUE
52.1621	0.11997	2	TRUE
25.2135	0.103323	1	TRUE
12.2277	0.0822083	1	TRUE
30.6332	0.103888	2	TRUE
5.78496	0.149593	2	TRUE
4.49086	0.21573	1	TRUE
13.1084	0.170557	1	TRUE
9.85104	0.147342	1	TRUE
45.9239	0.0885257	2	TRUE
34.3417	0.0789524	1	TRUE
33.822	0.145119	1	TRUE
30.3402	0.151059	1	TRUE
1.32268	0.234578	2	TRUE
33.2427	0.105764	1	TRUE
11.6553	0.192277	1	TRUE
7.66842	0.0914599	2	TRUE
7.7569	0.0805648	2	TRUE
47.713	0.116516	2	TRUE
49.2977	0.0817236	2	TRUE
57.5943	0.0855349	1	FALSE
3.74335	0.114583	1	TRUE
4.38216	0.048518	2	TRUE
49.0723	0.0730614	1	TRUE
51.0456	0.0817795	1	TRUE
2.20987	0.189245	2	TRUE
1.28191	0.181723	2	TRUE
45.3032	0.0514572	1	TRUE
33.8273	0.102359	2	TRUE
20.1939	0.0826211	1	TRUE
26.553	0.0647782	2	TRUE
38.1236	0.0729715	2	TRUE
2.59001	0.211906	1	TRUE
28.741	0.139748	1	TRUE
16.7142	0.153514	1	TRUE
2.30869	0.256136	1	TRUE
0.499773	0.284441	1	TRUE
1.19601	0.288217	1	TRUE
17.0578	0.0776681	2	TRUE
7.12568	0.146678	1	TRUE
1.22782	0.308265	1	TRUE
0.115311	0.319064	1	TRUE
0.0700052	0.34757	1	TRUE
14.1095	0.109256	1	TRUE
35.301	0.106062	2	TRUE
4.40417	0.178261	1	TRUE
3.88434	0.194479	1	TRUE
6.98361	0.214461	1	TRUE
51.2847	0.0423276	2	TRUE
0.47477	0.3164	2	TRUE
31.6239	0.0681488	2	TRUE
11.6992	0.123054	1	TRUE
16.0494	0.199904	2	TRUE
5.38087	0.16538	2	TRUE
34.1097	0.14428	1	TRUE
29.8198	0.148762	1	TRUE
4.36128	0.266514	2	TRUE
40.8185	0.0950877	1	TRUE
6.77092	0.127192	1	TRUE
1.62066	0.542386	1	TRUE
1.44411	0.112344	1	TRUE
17.0129	0.121513	1	TRUE
5.74583	0.0803833	1	TRUE
17.1594	0.0848083	1	TRUE
46.4472	0.0832449	1	TRUE
3.05628	0.209893	1	TRUE
2.54084	0.192974	2	TRUE
5.85934	0.634958	1	TRUE
36.417	0.098785	1	TRUE
85.9046	0.0763397	2	FALSE
0.132425	0.340782	2	TRUE
1.39563	0.259616	2	TRUE
6.37884	0.129239	2	TRUE
2.6458	0.201359	2	TRUE
32.8942	0.109055	2	TRUE
69.5421	0.0573909	1	FALSE
12.2549	0.139848	1	TRUE
16.1636	0.161672	2	TRUE
1.90652	0.212555	1	TRUE
53.7639	0.120997	1	TRUE
21.2389	0.114742	1	TRUE
15.2985	0.160472	1	TRUE
0.526194	0.283158	1	TRUE
25.3608	0.154183	2	TRUE
3.90394	0.18642	1	TRUE
29.7224	0.118226	1	TRUE
0.870845	0.277298	1	TRUE
9.70747	0.174126	1	TRUE
5.91179	0.102201	2	TRUE
40.8025	0.127352	1	TRUE
5.3499	0.233983	2	TRUE
3.91287	0.232221	2	TRUE
14.3209	0.196814	1	TRUE
40.8185	0.07845	2	TRUE
3.6219	0.173407	2	TRUE
11.2736	0.158591	2	TRUE
7.22952	0.0680298	1	TRUE
32.663	0.126957	2	TRUE
27.6918	0.0567392	1	TRUE
8.60034	0.165207	2	TRUE
8.29375	0.168822	1	TRUE
1.19398	0.229206	2	TRUE
1.79861	0.138669	2	TRUE
20.4085	0.103201	1	TRUE
0.31794	0.35129	2	TRUE
20.1652	0.0619808	2	TRUE
50.353	0.120957	2	TRUE
83.1087	0.0570239	2	FALSE
10.7036	0.171859	1	TRUE
9.28018	0.147259	2	TRUE
25.2992	0.0829981	1	TRUE
68.5874	0.057394	1	FALSE
19.3284	0.140972	1	TRUE
4.22513	0.209242	1	TRUE
26.1812	0.0336325	1	TRUE
1.77096	0.165908	2	TRUE
0.740311	0.14596	2	TRUE
6.9822	0.160361	1	TRUE
53.6597	0.0350061	1	TRUE
2.77241	0.222004	1	TRUE
0.28342	0.294289	1	TRUE
48.3378	0.0934553	1	TRUE
9.63362	0.152449	1	TRUE
17.1464	0.137474	1	TRUE
12.1602	0.12784	1	TRUE
9.18967	0.164022	1	TRUE
5.98733	0.185406	1	TRUE
9.27753	0.164819	1	TRUE
4.08107	0.107237	1	TRUE
24.0325	0.0708603	2	TRUE
3.83051	0.201067	1	TRUE
48.6243	0.0697456	2	TRUE
47.9009	0.0664523	2	TRUE
7.72018	0.065603	2	TRUE
0.782839	0.258997	2	TRUE
10.773	0.170786	1	TRUE
82.5042	0.0761175	2	FALSE
20.6857	0.0982099	1	TRUE
2.05325	0.222544	1	TRUE
47.2225	0.0592688	2	TRUE
70.669	0.0118305	1	FALSE
4.39701	0.126741	1	TRUE
2.82679	0.179075	1	TRUE
6.20762	0.0361578	1	TRUE
54.1865	0.112654	1	TRUE
7.77025	0.14495	1	TRUE
0.365893	0.290001	2	TRUE
14.7018	0.168882	1	TRUE
23.4299	0.140796	1	TRUE
9.00871	0.17978	1	TRUE
2.36127	0.211127	2	TRUE
18.6034	0.108201	1	TRUE
3.59269	0.1172	1	TRUE
11.3314	0.0796765	1	TRUE
2.23088	0.223946	2	TRUE
0.30281	0.514297	1	TRUE
24.5608	0.117162	1	TRUE
61.6983	0.0463792	2	FALSE
66.6974	0.0529785	2	FALSE
18.5923	0.133395	2	TRUE
0.593241	0.270856	1	TRUE
67.9435	0.0812924	2	FALSE
0.300939	0.271569	1	TRUE
88.8117	0.0294549	2	FALSE
35.3602	0.056754	2	TRUE
16.9106	0.15642	2	TRUE
32.3801	0.102166	1	TRUE
16.3906	0.20171	2	TRUE
3.49272	0.185164	1	TRUE
32.0252	0.155878	2	TRUE
11.4349	0.144575	1	TRUE
6.93033	0.117499	1	TRUE
38.0173	0.0957427	1	TRUE
57.1411	0.0751175	1	FALSE
56.7922	0.0798833	2	FALSE
1.83797	0.180712	2	TRUE
1.91818	0.293608	1	TRUE
2.75087	0.171837	2	TRUE
17.8539	0.128498	1	TRUE
50.9896	0.0955257	2	TRUE
11.0135	0.0851504	1	TRUE
39.5589	0.12022	1	TRUE
66.7137	0.0385426	2	FALSE
16.118	0.12756	1	TRUE
9.88342	0.13443	2	TRUE
1.84201	0.223584	2	TRUE
11.8917	0.125874	1	TRUE
3.31239	0.153608	2	TRUE
4.74017	0.200716	2	TRUE
5.10068	0.0904331	1	TRUE
24.8517	0.162826	1	TRUE
4.77987	0.13622	2	TRUE
42.3563	0.0525145	1	TRUE
7.75591	0.15961	1	TRUE
15.5052	0.124432	2	TRUE
28.0232	0.103449	1	TRUE
7.22738	0.177508	2	TRUE
51.5919	0.116526	2	TRUE
60.5894	0.0622183	2	FALSE
27.0942	0.0818074	1	TRUE
5.11228	0.155519	2	TRUE
1.80909	0.2115	1	TRUE
58.7183	0.0805104	1	FALSE
2.94254	0.186454	1	TRUE
60.2167	0.0996283	2	FALSE
48.902	0.108004	2	TRUE
24.1866	0.0848925	1	TRUE
2.9383	0.206038	1	TRUE
11.5546	0.155222	1	TRUE
51.3339	0.0978159	1	TRUE
1.94821	0.202433	1	TRUE
5.65382	0.115661	1	TRUE
36.1065	0.0705732	1	TRUE
1.52182	0.257599	2	TRUE
0.635187	0.297289	1	TRUE
5.76585	0.219493	2	TRUE
29.9254	0.108852	2	TRUE
76.5241	0.052029	2	FALSE
67.9424	0.0773451	1	FALSE
23.6648	0.120758	1	TRUE
3.92361	0.163434	1	TRUE
8.53236	0.132123	2	TRUE
47.7802	0.0958885	2	TRUE
65.182	0.0605468	1	FALSE
6.00506	0.128886	1	TRUE
1.46286	0.20437	1	TRUE
0.768431	0.2666	1	TRUE
30.2998	0.166315	1	TRUE
4.01503	0.176035	1	TRUE
56.8734	0.0390365	1	FALSE
12.4885	0.0996047	1	TRUE
32.1674	0.125724	2	TRUE
0.471571	0.295818	1	TRUE
56.0807	0.0522152	1	FALSE
53.3731	0.0729996	1	TRUE
29.5578	0.143448	2	TRUE
27.6632	0.114796	1	TRUE
9.7421	0.134585	2	TRUE
2.26729	0.223513	1	TRUE
0.231145	0.348748	2	TRUE
4.12877	0.206538	2	TRUE
3.79943	0.166523	2	TRUE
37.307	0.0800451	2	TRUE
5.04463	0.104112	2	TRUE
71.1647	0.0648904	1	FALSE
41.1237	0.10915	2	TRUE
1.64684	0.340522	2	TRUE
29.1299	0.130903	2	TRUE
24.1001	0.139803	1	TRUE
36.7059	0.0626902	2	TRUE
63.793	0.0523735	1	FALSE
35.5627	0.0795558	2	TRUE
7.67219	0.144347	1	TRUE
3.80464	0.18781	2	TRUE
43.8112	0.0577166	2	TRUE
65.4994	0.0466367	1	FALSE
22.4139	0.0722368	1	TRUE
24.764	0.126657	1	TRUE
46.9663	0.100419	1	TRUE
14.4454	0.144007	1	TRUE
7.87314	0.0643782	1	TRUE
18.874	0.154648	1	TRUE
6.88153	0.1217	2	TRUE
1.0983	0.312676	2	TRUE
32.7328	0.0667865	1	TRUE
14.3774	0.0951388	1	TRUE
1.41034	0.277577	2	TRUE
4.04048	0.273804	2	TRUE
17.2938	0.0760944	1	TRUE
3.88855	0.0847824	1	TRUE
0.248848	0.352847	1	TRUE
9.35889	0.163711	1	TRUE
41.1188	0.0611507	2	TRUE
30.8748	0.0887536	2	TRUE
11.9547	0.167171	1	TRUE
6.54341	0.211149	1	TRUE
69.4947	0.0574623	2	FALSE
79.38	0.0348969	2	FALSE
2.58777	0.203822	1	TRUE
19.982	0.0731342	1	TRUE
2.68161	0.179391	1	TRUE
1.91757	0.143132	2	TRUE
0.300249	0.242222	1	TRUE
23.103	0.0789766	1	TRUE
33.6363	0.0640058	1	TRUE
4.80097	0.143795	2	TRUE
51.952	0.0935586	1	TRUE
82.2108	0.0403789	2	FALSE
5.03584	0.192697	1	TRUE
89.3151	0.0550354	2	FALSE
12.5235	0.0808612	1	TRUE
24.4718	0.0989365	1	TRUE
0.113297	0.33638	2	TRUE
0.59281	0.241091	1	TRUE
53.3019	0.0821013	2	TRUE
1.06061	0.422016	2	TRUE
0.210611	0.387564	2	TRUE
3.648	0.204697	1	TRUE
5.66391	0.0769529	2	TRUE
0.796688	0.571594	2	TRUE
3.56584	0.181456	2	TRUE
0.258978	0.274779	1	TRUE
3.66311	0.179997	1	TRUE
0.144848	0.334446	1	TRUE
76.1938	0.0361294	2	FALSE
18.9981	0.102155	1	TRUE
84.5105	0.0716452	2	FALSE
3.88665	0.052731	2	TRUE
0.65855	0.307264	1	TRUE
3.8733	0.162883	1	TRUE
2.44121	0.237862	1	TRUE
8.98192	0.216944	1	TRUE
13.9289	0.0807258	1	TRUE
71.222	0.0395796	2	FALSE
30.8947	0.138661	1	TRUE
20.8758	0.0969155	1	TRUE
20.8027	0.137563	1	TRUE
6.83028	0.221108	1	TRUE
65.9115	0.0513281	1	FALSE
4.34413	0.169652	1	TRUE
0.0541225	0.406312	2	TRUE
14.4082	0.171016	1	TRUE
72.1714	0.0734739	1	FALSE
7.31548	0.144977	1	TRUE
2.20053	0.151933	2	TRUE
29.1604	0.115272	2	TRUE
57.0073	0.108239	2	FALSE
9.08879	0.191215	1	TRUE
38.4829	0.070658	1	TRUE
19.4112	0.122843	1	TRUE
1.53149	0.198007	1	TRUE
34.2668	0.17237	2	TRUE
3.45333	0.192593	1	TRUE
27.48	0.102639	2	TRUE
48.4274	0.12236	1	TRUE
22.4452	0.089567	1	TRUE
21.0403	0.0396565	1	TRUE
0.484107	0.331537	1	TRUE
23.4411	0.101438	1	TRUE
14.7948	0.138439	1	TRUE
64.5825	0.116603	2	FALSE
43.5674	0.146102	1	TRUE
3.5118	0.208887	1	TRUE
52.9024	0.103141	1	TRUE
24.411	0.0831343	1	TRUE
0.0826817	0.341194	1	TRUE
17.1615	0.150383	1	TRUE
2.28342	0.244718	1	TRUE
4.7577	0.228518	2	TRUE
44.5848	0.131408	2	TRUE
2.47143	0.258969	1	TRUE
0.577533	0.198393	2	TRUE
4.76591	0.123019	2	TRUE
21.9975	0.0977755	1	TRUE
1.1881	0.225547	2	TRUE
62.6571	0.044896	1	FALSE
2.17025	0.115128	2	TRUE
11.2101	0.125955	1	TRUE
53.1897	0.0710451	2	TRUE
2.79506	0.265205	1	TRUE
40.4628	0.145703	1	TRUE
1.01957	0.159606	2	TRUE
34.9484	0.119795	1	TRUE
46.4861	0.0721189	2	TRUE
82.2928	0.0450906	2	FALSE
0.268037	0.288623	2	TRUE
2.38335	0.178919	2	TRUE
11.9406	0.157318	1	TRUE
36.5567	0.0833413	2	TRUE
3.32738	0.0409415	1	TRUE
0.787293	0.317342	2	TRUE
65.7444	0.0508584	2	FALSE
6.63724	0.116236	2	TRUE
37.5274	0.124567	2	TRUE
0.380337	0.442707	1	TRUE
1.32164	0.288215	2	TRUE
7.3832	0.142151	1	TRUE
34.2758	0.127628	2	TRUE
5.79454	0.128002	1	TRUE
49.4288	0.0716241	2	TRUE
15.9509	0.143614	1	TRUE
32.2807	0.0225347	2	TRUE
33.5712	0.149973	1	TRUE
1.50264	0.0939238	2	TRUE
6.90441	0.118563	2	TRUE
63.1638	0.0476816	2	FALSE
2.35666	0.167584	1	TRUE
44.379	0.111453	1	TRUE
67.0738	0.0551393	1	FALSE
80.8786	0.0658188	2	FALSE
2.4563	0.166593	1	TRUE
16.5043	0.144303	1	TRUE
85.2308	0.0533212	2	FALSE
21.434	0.140327	1	TRUE
11.8884	0.177052	1	TRUE
0.355992	0.285953	2	TRUE
24.991	0.129042	2	TRUE
58.8775	0.0521253	2	FALSE
4.33875	0.134851	1	TRUE
2.69729	0.18582	2	TRUE
1.03862	0.307362	1	TRUE
3.92562	0.1678	1	TRUE
6.57027	0.0999216	2	TRUE
1.17798	0.309289	1	TRUE
1.32727	0.199107	2	TRUE
29.3754	0.112368	1	TRUE
28.4222	0.135249	1	TRUE
67.0672	0.0629064	2	FALSE
1.29136	0.217531	2	TRUE
62.8357	0.0975416	1	FALSE
12.5431	0.0517776	1	TRUE
42.8194	0.106969	2	TRUE
44.5985	0.0577163	2	TRUE
2.65744	0.136757	2	TRUE
1.92916	0.300405	2	TRUE
1.90068	0.0662821	2	TRUE
25.4552	0.150134	2	TRUE
1.60564	0.203536	1	TRUE
4.64338	0.168902	1	TRUE
0.752924	0.26337	1	TRUE
20.337	0.163242	1	TRUE
4.39836	0.0676974	2	TRUE
47.4458	0.0670603	1	TRUE
13.8847	0.201102	1	TRUE
0.710887	0.13206	2	TRUE
37.9123	0.0903635	1	TRUE
13.0261	0.253138	2	TRUE
35.6409	0.0860804	2	TRUE
0.511437	0.232399	2	TRUE
16.4405	0.119358	1	TRUE
10.3667	0.12482	1	TRUE
0.753515	0.472397	2	TRUE
4.19349	0.194406	1	TRUE
15.5705	0.1104	1	TRUE
0.513222	0.244269	1	TRUE
47.4264	0.0830372	2	TRUE
45.2768	0.0731217	1	TRUE
34.9727	0.113535	2	TRUE
10.4381	0.12836	1	TRUE
14.4304	0.145613	2	TRUE
0.161061	0.336436	1	TRUE
37.0105	0.0191812	2	TRUE
38.9428	0.132697	2	TRUE
34.6003	0.0113264	2	TRUE
36.2528	0.0264488	2	TRUE
5.57401	0.128396	2	TRUE
19.6256	0.078698	1	TRUE
29.9934	0.153102	2	TRUE
37.2668	0.106238	2	TRUE
28.4282	0.102134	2	TRUE
9.04021	0.161809	2	TRUE
6.09265	0.213691	1	TRUE
38.2126	0.107412	2	TRUE
4.97224	0.166272	1	TRUE
6.44238	0.158674	1	TRUE
20.4221	0.0796804	1	TRUE
1.57085	0.205646	1	TRUE
68.2323	0.0557071	1	FALSE
0.840691	0.265424	1	TRUE
50.1496	0.0898292	2	TRUE
17.458	0.0245565	1	TRUE
9.70843	0.129049	1	TRUE
6.12602	0.112663	1	TRUE
50.3719	0.125729	2	TRUE
5.40372	0.213696	2	TRUE
2.3064	0.189259	1	TRUE
1.81741	0.183449	1	TRUE
3.7496	0.172654	1	TRUE
26.4356	0.0756739	1	TRUE
3.36034	0.177214	2	TRUE
3.85566	0.153282	1	TRUE
3.70453	0.123568	1	TRUE
11.0667	0.113619	2	TRUE
45.9381	0.0887289	2	TRUE
5.3665	0.156851	2	TRUE
23.2487	0.0659074	1	TRUE
0.0611719	0.419188	2	TRUE
27.3916	0.0623851	1	TRUE
34.1277	0.0904581	1	TRUE
1.80913	0.172227	2	TRUE
3.81209	0.0934693	1	TRUE
8.65784	0.164607	1	TRUE
31.4814	0.118477	1	TRUE
7.85541	0.206692	2	TRUE
74.0787	0.0409495	2	FALSE
3.86701	0.215057	2	TRUE
1.56037	0.0779026	1	TRUE
1.49575	0.170303	1	TRUE
4.30976	0.140409	2	TRUE
57.7994	0.112232	1	FALSE
1.99408	0.246961	1	TRUE
12.112	0.104492	1	TRUE
12.0081	0.121869	1	TRUE
2.25978	0.196356	1	TRUE
9.03317	0.130537	1	TRUE
23.7935	0.138747	1	TRUE
38.8206	0.142507	1	TRUE
8.49428	0.21281	1	TRUE
9.56371	0.190908	1	TRUE
30.1901	0.146802	1	TRUE
1.14003	0.241965	2	TRUE
40.71	0.0760886	2	TRUE
0.690949	0.220762	1	TRUE
69.8903	0.0442196	2	FALSE
6.13127	0.180203	2	TRUE
7.71942	0.137914	1	TRUE
1.04398	0.218676	1	TRUE
14.4753	0.146758	1	TRUE
46.3395	0.0816519	2	TRUE
4.71635	0.115933	1	TRUE
54.653	0.0412639	2	TRUE
4.82825	0.167111	1	TRUE
23.567	0.116709	2	TRUE
8.32444	0.178883	1	TRUE
2.1094	0.40068	2	TRUE
5.22809	0.149922	1	TRUE
3.58556	0.180191	2	TRUE
2.49971	0.126363	1	TRUE
56.6398	0.122553	2	FALSE
0.199585	0.288243	2	TRUE
6.8944	0.11644	1	TRUE
0.444885	0.263862	1	TRUE
41.0311	0.0597044	1	TRUE
43.168	0.107628	2	TRUE
41.3279	0.115859	2	TRUE
12.6281	0.0924159	2	TRUE
87.4943	0.0572507	2	FALSE
1.0159	0.185674	1	TRUE
57.342	0.104717	2	FALSE
10.3793	0.157604	2	TRUE
5.2187	0.146299	2	TRUE
14.3353	0.101829	1	TRUE
0.869606	0.238013	1	TRUE
6.88517	0.154335	1	TRUE
27.0082	0.105173	1	TRUE
65.4832	0.0605664	1	FALSE
3.3573	0.146147	1	TRUE
1.06354	0.242765	1	TRUE
2.30288	0.233418	1	TRUE
46.2868	0.116849	2	TRUE
0.525618	0.258015	2	TRUE
15.381	0.0933422	1	TRUE
4.87383	0.125063	1	TRUE
4.49305	0.18291	1	TRUE
1.50602	0.217328	1	TRUE
2.10593	0.22268	1	TRUE
2.52621	0.151602	1	TRUE
4.7579	0.143414	1	TRUE
21.3212	0.115267	1	TRUE
75.0633	0.0377574	2	FALSE
6.24693	0.123034	1	TRUE
17.9945	0.189346	1	TRUE
4.44361	0.169999	1	TRUE
66.3291	0.0354758	1	FALSE
14.8443	0.198471	1	TRUE
26.2709	0.100418	2	TRUE
7.43726	0.117443	2	TRUE
19.5735	0.100238	1	TRUE
29.0897	0.0970274	1	TRUE
33.7335	0.0949274	1	TRUE
50.9774	0.0875697	1	TRUE
6.9546	0.174955	1	TRUE
14.54	0.112443	1	TRUE
39.8775	0.111824	1	TRUE
58.0594	0.0766575	1	FALSE
14.0742	0.144267	1	TRUE
53.2606	0.113165	1	TRUE
15.2278	0.101116	1	TRUE
15.8401	0.16192	1	TRUE
1.37728	0.176843	2	TRUE
3.69511	0.107038	1	TRUE
0.67231	0.282053	1	TRUE
34.1695	0.117047	2	TRUE
41.4947	0.12668	1	TRUE
14.6459	0.114115	2	TRUE
7.5752	0.124971	2	TRUE
22.6192	0.0944496	1	TRUE
7.21605	0.173603	1	TRUE
45.0671	0.077392	2	TRUE
39.0425	0.100214	1	TRUE
67.4516	0.090389	2	FALSE
61.2569	0.0794523	1	FALSE
33.1822	0.0856261	2	TRUE
1.56775	0.233291	2	TRUE
5.6483	0.129227	2	TRUE
0.0204282	0.42398	2	TRUE
4.44044	0.187463	1	TRUE
4.67391	0.0676528	2	TRUE
54.0375	0.0735117	2	TRUE
14.5967	0.0512882	1	TRUE
21.454	0.127828	2	TRUE
2.83688	0.196779	1	TRUE
13.0867	0.1186	1	TRUE
65.9171	0.117316	1	FALSE
0.580675	0.260442	1	TRUE
18.4417	0.105878	1	TRUE
53.0064	0.154779	2	TRUE
23.4765	0.0620285	1	TRUE
24.2967	0.0815559	1	TRUE
63.4762	0.0809743	1	FALSE
62.4041	0.0679189	1	FALSE
6.10152	0.215746	2	TRUE
0.0607164	0.39717	1	TRUE
23.4437	0.113754	1	TRUE
84.4918	0.030693	2	FALSE
44.6523	0.0791797	2	TRUE
59.0383	0.0644168	1	FALSE
31.1987	0.151678	1	TRUE
82.1298	0.0715495	2	FALSE
31.6378	0.124252	1	TRUE
2.26036	0.175768	2	TRUE
31.2225	0.0970173	1	TRUE
0.31888	0.247621	2	TRUE
12.7031	0.149779	1	TRUE
35.2322	0.0936687	2	TRUE
3.58403	0.257356	1	TRUE
15.0125	0.0860835	2	TRUE
20.1894	0.102293	1	TRUE
20.2645	0.112193	1	TRUE
24.2653	0.177412	1	TRUE
48.3319	0.112283	1	TRUE
38.0474	0.130699	1	TRUE
41.2331	0.0465092	1	TRUE
7.55912	0.175698	1	TRUE
1.79407	0.180262	2	TRUE
18.4754	0.149303	1	TRUE
35.7365	0.116048	2	TRUE
1.21049	0.231425	1	TRUE
52.5829	0.10351	2	TRUE
18.0548	0.148292	1	TRUE
25.7306	0.173715	1	TRUE
1.84944	0.251418	1	TRUE
70.4222	0.0670952	2	FALSE
5.97199	0.204802	2	TRUE
0.874733	0.214452	2	TRUE
3.53275	0.153516	2	TRUE
1.92995	0.241206	1	TRUE
44.0801	0.120807	2	TRUE
5.84327	0.239155	1	TRUE
51.2157	0.123387	2	TRUE
4.27202	0.282046	1	TRUE
39.452	0.0393382	1	TRUE
5.8309	0.233207	2	TRUE
29.7978	0.0732595	1	TRUE
50.1481	0.0874322	1	TRUE
7.39085	0.182774	2	TRUE
13.7469	0.124545	1	TRUE
10.0956	0.157268	1	TRUE
3.17049	0.171148	1	TRUE
32.2463	0.110423	1	TRUE
38.8091	0.0908124	1	TRUE
3.50642	0.148136	2	TRUE
67.1697	0.0696395	2	FALSE
6.95159	0.193434	1	TRUE
1.74058	0.147066	1	TRUE
17.8557	0.156603	2	TRUE
7.67908	0.152848	1	TRUE
2.9169	0.10354	2	TRUE
21.6474	0.132735	2	TRUE
3.08408	0.165596	1	TRUE
3.13845	0.145588	1	TRUE
77.3674	0.0533022	2	FALSE
17.6752	0.133706	1	TRUE
22.2738	0.0706517	1	TRUE
30.3248	0.0851756	1	TRUE
28.4937	0.159073	2	TRUE
8.72839	0.180655	1	TRUE
23.2273	0.0638479	2	TRUE
37.8168	0.0853324	1	TRUE
3.06908	0.106622	1	TRUE
7.4847	0.123854	1	TRUE
0.962182	0.235514	2	TRUE
2.95444	0.244959	1	TRUE
39.3165	0.0599876	2	TRUE
38.6747	0.100399	1	TRUE
23.8168	0.111551	1	TRUE
19.9414	0.157988	1	TRUE
38.6018	0.0435927	1	TRUE
17.3279	0.143888	2	TRUE
31.1128	0.0668789	1	TRUE
42.2429	0.0858693	2	TRUE
64.3577	0.0665181	2	FALSE
23.3287	0.138411	1	TRUE
5.57324	0.0826594	1	TRUE
0.54323	0.339701	2	TRUE
57.5231	0.0457561	2	FALSE
1.6624	0.254025	1	TRUE
77.687	0.0371037	2	FALSE
3.65078	0.106861	2	TRUE
11.4021	0.0871317	1	TRUE
20.2214	0.141298	1	TRUE
43.2799	0.0824825	1	TRUE
20.303	0.0742806	2	TRUE
0.822716	0.242142	1	TRUE
9.03337	0.116589	1	TRUE
8.21129	0.147999	1	TRUE
24.0194	0.12311	2	TRUE
2.0707	0.210865	1	TRUE
19.1182	0.115553	1	TRUE
23.8696	0.104591	1	TRUE
8.51699	0.179652	1	TRUE
64.0645	0.041533	1	FALSE
2.20071	0.222719	1	TRUE
7.81405	0.18483	1	TRUE
17.51	0.127508	1	TRUE
39.6755	0.0974535	2	TRUE
2.90745	0.18654	2	TRUE
2.9111	0.163278	2	TRUE
45.5787	0.0614417	2	TRUE
6.24014	0.203137	1	TRUE
38.7756	0.0877761	2	TRUE
5.25462	0.179282	1	TRUE
6.02344	0.0959933	2	TRUE
2.97067	0.196439	1	TRUE
55.1243	0.0881975	1	TRUE
6.27809	0.107034	1	TRUE
51.9736	0.0796049	2	TRUE
22.6422	0.128502	1	TRUE
3.93895	0.110939	2	TRUE
18.3461	0.180341	1	TRUE
14.1369	0.113443	1	TRUE
32.4951	0.0963591	2	TRUE
8.14254	0.18191	1	TRUE
10.4898	0.152833	1	TRUE
24.3949	0.103638	2	TRUE
6.21878	0.194798	1	TRUE
4.99636	0.0790651	1	TRUE
40.6334	0.0970289	2	TRUE
28.617	0.108664	1	TRUE
19.9469	0.170139	1	TRUE
31.3367	0.0717377	1	TRUE
50.7405	0.0993159	1	TRUE
0.563414	0.284416	1	TRUE
30.679	0.0970502	1	TRUE
66.9346	0.0943976	1	FALSE
84.1795	0.0556683	2	FALSE
21.4349	0.120697	1	TRUE
39.0585	0.0945804	2	TRUE
5.76308	0.2623	2	TRUE
58.8652	0.109074	1	FALSE
4.78204	0.26533	1	TRUE
7.48277	0.0597709	1	TRUE
10.3886	0.0866712	2	TRUE
34.4319	0.0988281	1	TRUE
0.235836	0.270046	1	TRUE
0.12144	0.327486	1	TRUE
59.9075	0.0512133	2	FALSE
0.62738	0.208433	1	TRUE
2.1111	0.24222	1	TRUE
3.32044	0.201343	1	TRUE
5.61921	0.138374	2	TRUE
7.51948	0.0851975	2	TRUE
71.0079	0.07731	1	FALSE
7.86342	0.136674	1	TRUE
23.8435	0.15948	1	TRUE
40.5567	0.0475973	2	TRUE
3.18436	0.257192	1	TRUE
6.17032	0.132717	1	TRUE
3.85639	0.103874	2	TRUE
54.5072	0.0832369	1	TRUE
82.177	0.0746884	2	FALSE
5.31462	0.0691401	1	TRUE
26.737	0.157132	1	TRUE
5.67889	0.114207	1	TRUE
11.3937	0.151532	1	TRUE
13.6448	0.0756813	1	TRUE
1.1315	0.178555	1	TRUE
2.02582	0.127468	2	TRUE
86.7978	0.0843126	2	FALSE
15.0195	0.166165	1	TRUE
4.65885	0.219903	1	TRUE
59.1767	0.0815355	1	FALSE
2.35947	0.246525	1	TRUE
56.4347	0.102813	1	FALSE
39.5351	0.142957	1	TRUE
50.9227	0.117859	2	TRUE
16.8829	0.141013	2	TRUE
5.48607	0.195213	1	TRUE
42.2882	0.12343	1	TRUE
2.34742	0.197637	1	TRUE
13.3963	0.0734019	1	TRUE
31.7918	0.112046	1	TRUE
6.96426	0.115944	1	TRUE
74.017	0.0411764	2	FALSE
0.437399	0.202765	2	TRUE
37.1457	0.0849395	1	TRUE
37.723	0.132382	2	TRUE
22.8502	0.0838069	1	TRUE
8.67369	0.216978	2	TRUE
7.72155	0.132303	1	TRUE
65.9397	0.0416282	2	FALSE
32.9533	0.09779	2	TRUE
8.17921	0.114843	1	TRUE
73.3116	0.0891056	2	FALSE
8.39751	0.173321	2	TRUE
31.153	0.0930014	1	TRUE
41.9934	0.109387	2	TRUE
35.9711	0.10358	2	TRUE
53.5541	0.110156	1	TRUE
2.55024	0.188217	1	TRUE
6.32222	0.167143	2	TRUE
5.06583	0.176005	1	TRUE
2.39059	0.17849	2	TRUE
0.650489	0.314994	1	TRUE
47.7229	0.100201	1	TRUE
2.30595	0.165951	1	TRUE
13.6783	0.126033	1	TRUE
62.3701	0.177657	2	FALSE
1.04787	0.120571	2	TRUE
5.90531	0.14352	1	TRUE
35.3752	0.0527139	1	TRUE
54.4532	0.114422	2	TRUE
21.1835	0.15569	2	TRUE
58.7898	0.0893633	2	FALSE
16.1468	0.116635	2	TRUE
18.3522	0.14851	1	TRUE
30.5727	0.0940615	1	TRUE
27.8403	0.112918	1	TRUE
1.66254	0.284098	1	TRUE
17.8168	0.114856	1	TRUE
2.06164	0.229843	2	TRUE
38.0433	0.0902373	2	TRUE
4.51579	0.11645	2	TRUE
18.3684	0.0741433	2	TRUE
1.99873	0.248692	1	TRUE
73.0194	0.0342957	1	FALSE
1.52815	0.254108	1	TRUE
4.79655	0.167074	1	TRUE
38.7919	0.101976	2	TRUE
8.46014	0.254621	2	TRUE
1.73922	0.22188	1	TRUE
3.53928	0.157798	2	TRUE
30.8179	0.0995924	2	TRUE
43.308	0.0965113	2	TRUE
41.7972	0.10944	2	TRUE
1.36718	0.153462	2	TRUE
45.9007	0.116029	1	TRUE
1.68368	0.253859	1	TRUE
1.24411	0.21845	1	TRUE
17.1756	0.0904689	1	TRUE
6.79423	0.202958	1	TRUE
35.0732	0.114337	2	TRUE
25.2675	0.0387819	1	TRUE
27.7217	0.099407	2	TRUE
33.4208	0.0662229	1	TRUE
4.14771	0.119241	2	TRUE
3.65519	0.221284	1	TRUE
18.8015	0.180532	2	TRUE
70.106	0.0658602	1	FALSE
66.6805	0.0625494	2	FALSE
3.63974	0.146375	1	TRUE
4.35129	0.18243	1	TRUE
68.0614	0.0558061	2	FALSE
35.5403	0.121281	1	TRUE
5.39782	0.115065	1	TRUE
4.1722	0.185154	1	TRUE
33.5548	0.121027	1	TRUE
0.484899	0.265114	2	TRUE
26.7413	0.0904601	1	TRUE
1.08031	0.279765	2	TRUE
8.7922	0.15514	2	TRUE
5.08764	0.150562	2	TRUE
32.3394	0.0495552	1	TRUE
52.7803	0.0790648	1	TRUE
60.6689	0.0585114	2	FALSE
13.948	0.165863	1	TRUE
38.3576	0.100604	2	TRUE
40.703	0.0850201	2	TRUE
6.55566	0.222525	1	TRUE
0.123042	0.402711	2	TRUE
0.706215	0.274516	1	TRUE
6.31989	0.187359	1	TRUE
42.3139	0.105581	2	TRUE
51.7366	0.108411	2	TRUE
67.7347	0.0600294	2	FALSE
40.2654	0.107186	1	TRUE
7.62154	0.159672	2	TRUE
5.98167	0.177403	1	TRUE
11.7108	0.098836	1	TRUE
73.4575	0.0497766	2	FALSE
9.81097	0.153922	1	TRUE
87.1668	0.055563	2	FALSE
24.5969	0.0711704	2	TRUE
1.66202	0.164832	2	TRUE
42.6333	0.0379022	1	TRUE
31.8187	0.0724336	1	TRUE
48.2961	0.0748898	2	TRUE
5.45876	0.179325	1	TRUE
9.7409	0.202267	2	TRUE
71.788	0.0565536	2	FALSE
0.380071	0.289962	1	TRUE
6.49231	0.070303	2	TRUE
3.33914	0.138862	1	TRUE
11.7255	0.136176	1	TRUE
12.1115	0.187464	2	TRUE
26.4917	0.0553502	2	TRUE
36.9554	0.0562303	2	TRUE
3.02845	0.231858	1	TRUE
3.60726	0.172041	1	TRUE
3.84892	0.125319	2	TRUE
11.1279	0.183173	1	TRUE
38.8736	0.120912	1	TRUE
21.7983	0.153148	1	TRUE
1.17806	0.229058	1	TRUE
56.6808	0.0761124	1	FALSE
54.5086	0.0996158	1	TRUE
48.0186	0.0664326	2	TRUE
64.7225	0.0802258	1	FALSE
36.5695	0.0848872	1	TRUE
72.3025	0.0657642	2	FALSE
16.2122	0.152223	1	TRUE
7.95923	0.120954	1	TRUE
23.228	0.0576546	2	TRUE
75.2408	0.0465284	1	FALSE
31.8794	0.0849753	1	TRUE
60.0222	0.103429	2	FALSE
21.6367	0.080254	1	TRUE
24.6822	0.0707748	1	TRUE
0.928012	0.244117	1	TRUE
69.4969	0.0454033	1	FALSE
16.137	0.086208	2	TRUE
5.28896	0.0898427	1	TRUE
31.4953	0.0862914	1	TRUE
27.633	0.0736267	2	TRUE
34.206	0.100733	1	TRUE
9.77867	0.100018	1	TRUE
54.8252	0.0956568	1	TRUE
9.87732	0.195998	1	TRUE
0.974759	0.109197	1	TRUE
24.2515	0.0791686	1	TRUE
1.41218	0.176809	1	TRUE
3.0052	0.243137	1	TRUE
9.28117	0.152358	1	TRUE
0.122789	0.369768	1	TRUE
3.19744	0.161693	1	TRUE
11.3595	0.197511	1	TRUE
29.4633	0.111853	1	TRUE
0.718177	0.221829	1	TRUE
7.16288	0.144589	1	TRUE
34.8175	0.0869236	1	TRUE
4.22768	0.135713	1	TRUE
4.43248	0.197293	1	TRUE
91.7924	1.47999	2	FALSE
39.1016	0.0760876	2	TRUE
53.1671	0.0487857	2	TRUE
41.7205	0.0660565	1	TRUE
32.8036	0.103559	1	TRUE
27.5886	0.129638	1	TRUE
18.4545	0.0827467	1	TRUE
19.5553	0.107172	1	TRUE
1.8501	0.235358	1	TRUE
42.2734	0.0582282	2	TRUE
27.2214	0.104869	2	TRUE
0.49555	0.283941	2	TRUE
27.3312	0.0673469	2	TRUE
1.45674	0.251333	1	TRUE
1.60166	0.204583	1	TRUE
0.467066	0.259194	2	TRUE
27.7193	0.115067	2	TRUE
1.11858	0.202275	2	TRUE
1.84664	0.0937034	1	TRUE
40.7806	0.0364976	1	TRUE
33.2443	0.0894793	1	TRUE
14.2581	0.0148693	2	TRUE
15.0557	0.0603926	2	TRUE
15.6998	0.136247	2	TRUE
2.76644	0.221155	2	TRUE
9.43101	0.0686407	1	TRUE
1.55733	0.207655	1	TRUE
5.22732	0.165111	1	TRUE
0.751355	0.127242	2	TRUE
33.8195	0.0624221	1	TRUE
12.5872	0.0834319	1	TRUE
9.41149	0.126653	1	TRUE
6.83579	0.0579096	2	TRUE
1.52694	0.166008	1	TRUE
0.184617	0.316445	1	TRUE
1.65895	0.188054	2	TRUE
10.9838	0.111168	1	TRUE
1.60984	0.219482	2	TRUE
1.41742	0.259785	1	TRUE
8.47652	0.141921	1	TRUE
17.0078	0.117593	1	TRUE
15.0356	0.171539	1	TRUE
69.7615	0.0542687	1	FALSE
39.162	0.0795019	2	TRUE
1.48081	0.288576	2	TRUE
77.5888	0.0577381	2	FALSE
3.75628	0.241964	2	TRUE
0.748993	0.2283	2	TRUE
32.5805	0.077414	2	TRUE
26.0475	0.127586	2	TRUE
12.6095	0.103524	1	TRUE
2.13372	0.243017	2	TRUE
2.47101	0.169161	1	TRUE
26.0694	0.123569	1	TRUE
4.99048	0.220743	1	TRUE
53.6558	0.104529	2	TRUE
0.0695446	0.376835	1	TRUE
31.622	0.122385	1	TRUE
55.4243	0.110321	2	TRUE
6.07188	0.136979	1	TRUE
3.19831	0.215091	1	TRUE
46.3793	0.123568	1	TRUE
17.7864	0.148057	1	TRUE
10.6698	0.158443	1	TRUE
46.7275	0.104354	2	TRUE
15.9889	0.114031	1	TRUE
15.6717	0.0464811	1	TRUE
10.4018	0.0741169	1	TRUE
36.1584	0.138353	1	TRUE
34.8344	0.0316704	2	TRUE
16.4411	0.129483	1	TRUE
71.973	0.0572708	2	FALSE
10.4733	0.122755	2	TRUE
0.718754	0.273483	1	TRUE
3.57983	0.0667824	2	TRUE
0.987595	0.221582	1	TRUE
19.9147	0.130901	2	TRUE
9.04812	0.130123	2	TRUE
4.86271	0.119067	2	TRUE
2.42218	0.21591	1	TRUE
4.88377	0.0760504	1	TRUE
7.43295	0.190174	1	TRUE
33.9003	0.0457386	1	TRUE
5.27463	0.19812	1	TRUE
0.0625254	0.383366	2	TRUE
60.4221	0.0731803	1	FALSE
7.27085	0.172544	2	TRUE
0.0160125	0.476082	2	TRUE
33.5546	0.0832585	1	TRUE
3.22643	0.171116	1	TRUE
2.70577	0.199796	1	TRUE
90.9214	0.0598933	2	FALSE
11.4137	0.241034	2	TRUE
0.596718	0.192797	1	TRUE
8.47042	0.138855	2	TRUE
10.0787	0.104172	2	TRUE
6.07522	0.15444	2	TRUE
59.0996	0.113617	1	FALSE
16.3068	0.169036	2	TRUE
15.3535	0.147619	1	TRUE
36.404	0.0812356	1	TRUE
0.300089	0.367246	1	TRUE
51.3113	0.0866572	2	TRUE
12.6936	0.0846605	1	TRUE
49.7547	0.0562105	1	TRUE
7.51651	0.165292	1	TRUE
54.7903	0.113955	2	TRUE
7.29325	0.0735014	1	TRUE
6.5402	0.159793	1	TRUE
