# Supplementary material for: Design of complicated all-α protein structures
Source: Nat Struct Mol Biol. 2024 Jan 4;31(2):275–82. doi: 10.1038/s41594-023-01147-9 (PMC11377298; doi:10.1038/s41594-023-01147-9)
Supplement: Supplementary file 10 — Statistical source data. [file 41594_2023_1147_MOESM10_ESM.txt]

    id   pdb   thetaN   thetaC    phiNC    phiNL    phiCL abego   seq             seq_long  halo  peak
A00066 3q3eA   65.047   15.538 -114.937  -25.936  -59.541     A     Y          QRFLVYQRWLA  TRUE FALSE
A00070 3q3eA   60.365   44.450 -120.070  -69.189  -60.260     A     F          TILQWFPRHLD  TRUE FALSE
A00183 2gpiA   68.826   30.647  -77.145  -31.824 -113.393     A     F          SLFEQFRFDIE  TRUE FALSE
A00649 4dx5A   90.133   39.764 -149.304  -77.650  -54.973     A     M          YVAANMKDAIS  TRUE FALSE
A00763 3dmaA   69.856   26.658 -114.352  -40.260  -68.683     A     Y          QALEKYKPLLK  TRUE FALSE
A00834 3gr4A   63.160   21.181  -50.360  -37.449 -122.093     A     R          HEGVRRFDEIL  TRUE FALSE
A00895 2oc5A   56.023   27.098 -113.758  -30.680  -85.594     A     F          FAREFFAPLRD  TRUE FALSE
A01010 2g0dA   56.859   21.384  -79.952  -29.385  -99.236     A     N          EEFNVNSEQIL  TRUE FALSE
A01170 2ei9A   46.128   22.607 -133.259  -33.814  -47.288     A     E          EDATRELPSIA  TRUE FALSE
A01677 1su8A   54.877   27.191  -97.579  -28.577  -74.854     A     M          SVSKEMENEAR  TRUE FALSE
A01838 3na7A   39.928   41.083 -149.569  -25.813  -36.454     A     L          KEIDSLEPLIR  TRUE FALSE
A01839 3na7A   61.623   33.971 -107.449  -32.933  -85.402     A     R          LIREKRKDLDK  TRUE FALSE
A01869 3hy0A   74.557   40.347 -164.848  -25.003  -80.899     A     T          EQFARTLERGL  TRUE FALSE
A01908 2ppqA   52.269   24.808 -111.805  -35.611  -69.486     A     A          EAELEALPLLS  TRUE FALSE
A02092 3ppuA   91.152   34.767 -131.652  -51.075  -40.601     A     N          YDTVNNGVYKS  TRUE FALSE
A02249 2ejxA   70.214   30.902  -72.751  -46.891 -110.030     A     N          DRLAENIDEII  TRUE FALSE
A02353 3og6A   57.665   29.782 -124.749  -37.523  -66.176     A     N          ASVTFNLFRLL  TRUE FALSE
A02533 3ctzA   65.672   35.110 -117.506  -36.630  -79.548     A     R          LDSFARSALWD  TRUE FALSE
A02548 2hcnA   65.547    9.707  -91.752  -45.802  -69.788     A     N          ATWAENIQVAI  TRUE FALSE
A02568 3hhyA   88.313   30.905 -163.141  -74.099  -32.251     A     I          FLDVFIEHSVE  TRUE FALSE
A03048 3om0A   66.683   27.659  -45.237  -35.112 -120.403     A     L          ECLLRLEELVR  TRUE FALSE
A03067 2yk4A   75.668   21.742  -66.878  -50.707 -103.178     A     I          LEKVSIAAFLS  TRUE FALSE
A03536 2x3mA   62.151   22.708 -106.259  -40.572  -71.826     A     T          RIYSETRDMLR  TRUE FALSE
A03686 1yt3A   55.276   34.842  177.963  -39.222  -25.419     A     Y          AADVWYLLPIT  TRUE FALSE
A03713 3au4A   63.231   31.475 -113.055  -40.441  -74.687     A     I          MLDMWIKEEVS  TRUE FALSE
A03744 3bpzA   61.615   29.693  -89.188  -36.741  -88.265     A     C          IVNFNCRKLVA  TRUE FALSE
A04038 1ez0A   59.577   22.661  -74.791  -27.679 -106.709     A     R          SELEARSDDII  TRUE FALSE
A04123 3cxnA   47.542   36.121 -123.463  -32.216  -59.415     A     L          KILLSLQSPFN  TRUE FALSE
A04343 1x38A   84.532   38.513 -118.914  -77.674  -40.185     A     M          LMNIHMPAYKN  TRUE FALSE
A04593 2faoA   67.583   21.708  -84.925  -42.602  -89.298     A     Y          EFHARYADLLL  TRUE FALSE
A04677 2xppA   95.581   11.837  170.784 -143.552 -115.669     G     G          HLVTSGVGKIV  TRUE FALSE
A05202 3zx2A   53.941   24.073 -123.302  -34.456  -76.777     A     L          EIAAYLAECMK  TRUE FALSE
A05750 3pmgA   99.090   50.091 -156.825 -139.487 -141.876     G     Q          ALKVSQLQERT  TRUE FALSE
A05990 1fviA   74.977   22.213  -66.277  -45.231  -80.318     B     H          NYITVHPHILE  TRUE FALSE
A06670 3floA   80.174   44.766 -149.947  -70.479  -56.549     A     F          LFLKLFTPILK  TRUE FALSE
A06750 3k59A   95.485   36.791 -154.261 -128.814 -146.009     G     E          IFHKTEIMPFL  TRUE FALSE
A06913 2zptX   61.978   10.528  -36.182  -34.326 -129.244     A     H          WSIAEHWSQVE  TRUE FALSE
A06971 3gwqA   58.392   28.126  -86.823  -39.848  -83.360     A     F          VVAEEFVKASE  TRUE FALSE
A07163 2yfoA   63.952   29.036  -99.802  -36.672  -90.474     A     Y          KTYKKYETLIN  TRUE FALSE
A07235 1po5A   65.151   24.614  -57.936  -29.906 -121.141     A     F          QVFELFSGFLK  TRUE FALSE
A07620 1yc5A   87.484   67.379 -174.293  -77.865  -35.677     A     I          FAKEGIFPMLQ  TRUE FALSE
A07644 2xw6A   68.581   30.425  -61.220  -39.320 -116.185     A     H          AFCQRHREVLA  TRUE FALSE
A07658 1vluA   59.832   20.602  -77.404  -33.809  -93.415     A     N          DALKANAHAIE FALSE FALSE
A07826 3rznA   47.882   56.782  172.959  -18.216  -26.544     A     L          EAVSHLPPFFD  TRUE FALSE
A07884 4dv8A   65.902   26.544 -114.682  -29.896  -82.113     A     Y          KIKQHYQHWSD  TRUE FALSE
A08019 3l4yA   56.419   16.722  -90.751  -27.341  -87.436     A     L          NIRYTLLPYLY  TRUE FALSE
A08077 1qw9A   51.411   29.076 -175.959  -28.155    4.221     A     A          TANYLALSLEM  TRUE FALSE
A08231 3rjoA   65.409   28.420  -64.485  -47.188 -107.692     A     N          QFLRKNWNKLV  TRUE FALSE
A08477 3p8cB   71.107   24.926  -88.954  -40.358  -90.085     A     E          AQLQKEKSEIL  TRUE FALSE
A08478 3p8cB   64.444   26.686 -107.896  -54.210  -68.236     A     L          EILKNLALYYF  TRUE FALSE
A08492 3p8cB   68.107   17.315  -74.863  -50.855  -85.377     A     Y          AHVRKYGPVMQ  TRUE FALSE
A08535 1gakA   67.156   35.889  -82.069  -30.074 -123.792     A     Y          ERMMRYCMDYA  TRUE FALSE
A08537 1gakA   61.312   23.467 -111.418  -31.547  -68.356     A     N          FVGYRNYGVIR  TRUE FALSE
A08581 3p0fA   49.208   27.963 -137.335  -30.720  -55.850     A     Q          LVEYQQRPQLL  TRUE FALSE
A08589 3vhvA   59.903   33.780  -92.186  -42.925  -89.710     A     S          TLIQYSWMSLL  TRUE FALSE
A08670 3n75A   96.188   54.521 -146.075 -124.309 -143.797     G     N          LIVHHNLPDLM  TRUE FALSE
A08753 2wulA  105.672   15.442  145.577 -118.226  -85.192     G     G          QMHQNGDLVEE  TRUE FALSE
A08906 1cr1A   93.385   10.705  154.806 -116.053  -89.053     G     G          EIIENGKFDQW  TRUE FALSE
A08916 3ahcA   94.726   14.260  131.336 -112.230  -80.416     G     G          QSYVDGTYTEY  TRUE FALSE
A08972 3sfvB   54.327   28.327 -121.940  -35.369  -61.896     A     G          EENLEGFEKLL  TRUE FALSE
A08989 2znrA   63.562   22.236  -77.876  -38.634 -100.659     A     A          KFLQLAESNTV FALSE FALSE
A09056 2h2zA   50.226   24.006 -106.181  -26.034  -77.590     A     L          DHVDILGPLSA  TRUE FALSE
A09172 3vj9A   66.870   28.309 -112.448  -44.856  -68.852     A     N          VPLLHNFHSFL  TRUE FALSE
A09173 3vj9A   68.317   10.965  -33.384  -38.084 -124.903     A     D          RQVLEDFPTIS  TRUE FALSE
A09178 3vj9A   54.457   33.363  -61.711  -44.410  -98.283     A     D          TNIIRDYLEDQ  TRUE FALSE
A09248 2ptrA   49.744   15.123  -78.542  -41.035  -49.853     B     N          DELDHNWEVLA  TRUE FALSE
A09505 3k2oA   80.765   46.830 -168.913  -72.454  -40.478     A     I          TWFNVIYPRTQ  TRUE FALSE
A09730 1px5A   66.923   23.804  -69.423  -42.587  -99.243     A     R          EDQLRRRGEFI FALSE FALSE
A09741 2g38B   42.852   25.724 -120.241  -24.683  -60.843     A     A          QLMEAAKPFVR  TRUE FALSE
A09804 3l6xA   80.977   40.795 -114.450  -70.834  -70.990     A     A          EIVDHALHALT  TRUE FALSE
A09815 3l6xA   94.833   15.622 -142.818 -110.975 -137.855     G     Q          KLRETQGIEKL  TRUE FALSE
A09928 1zbsA   65.627   26.851  -54.178  -38.485 -110.969     A     Y          SVAFHYREVLS FALSE FALSE
A10207 1hqz1   57.152   21.242  -99.139  -30.289  -91.300     A     S          LKTRASFAANF  TRUE FALSE
A10248 1u5hA   64.990   23.105  -72.098  -37.017 -101.489     A     C          ARGAVCAAEIA FALSE FALSE
A10593 1wuiL   61.786   24.655  -83.160  -37.172  -73.982     A     Y          VVAAAYKDWTQ  TRUE FALSE
A10662 3ag3A   42.536   34.732 -149.022  -34.897  -44.254     A     L          NMSFWLLPPSF  TRUE FALSE
A11045 1gzsB   67.293   63.181 -173.910 -121.877 -129.267     G     D          TLNDIDIRGSA  TRUE FALSE
A11154 2r4iA   63.778   28.631 -112.430  -37.096  -70.885     A     L          QRDVILDCEKK  TRUE FALSE
A11221 1zjcA   58.980   23.737 -106.016  -40.877  -64.637     A     F          QNARAFKGYME  TRUE FALSE
A11763 1zs4A   86.380   40.814 -145.640  -69.985  -59.124     A     W          RWKRDWIPKFS  TRUE FALSE
A12084 1wb9A   56.028   49.721  -98.399  -44.074  -86.735     A     L          QTIGALQDFTA  TRUE FALSE
A12310 2d5bA   81.885   63.948 -150.108 -132.558 -123.747     G     K          YINEKKPWELF  TRUE FALSE
A12389 3c2gA   99.975   39.986 -147.355 -108.719 -124.720     G     N          IAIRSNAIFLL  TRUE FALSE
A13041 3q60A   62.337   25.931  -88.598  -35.971  -85.012     A     E          DLLKREEELIG  TRUE FALSE
A13240 1z6mA   62.757   34.453  -98.949  -44.600  -86.182     A     S          KWFEESEELLA  TRUE FALSE
A13418 2ps5A   74.470   40.545 -141.816 -133.146 -138.051     G     L          RRMNGLGHCVG  TRUE FALSE
A13593 2y53A   58.315   13.944  -84.570  -32.896  -87.726     A     K          KLLQAKRGDYY  TRUE FALSE
A13848 1tukA   62.409   29.615  -73.463  -42.512  -94.937     A     Q          GNLRAQQGCFC  TRUE FALSE
A14176 2xanA   80.350   14.654  155.445 -130.945  -98.681     G     G          AVYGSGVLDRL  TRUE FALSE
A14231 1t6lA   61.882   26.677  -87.591  -33.099  -89.729     A     L          TAIQQLRSVIR  TRUE FALSE
A14285 3dxlA   69.555   36.541  -58.923  -43.866 -115.394     A     H          PVHKAHKDTSK  TRUE FALSE
A14338 2vw8A   64.956   30.779  -92.175  -44.232  -95.790     A     D          GRLAADGAESA  TRUE FALSE
A14427 2v2gA   63.810   22.411 -111.961  -32.141  -67.686     A     L          GRVIQLEGDFK  TRUE FALSE
A14636 1k8kD  100.780   36.481 -144.505 -100.841 -120.892     G     G          ELQAHGADELL  TRUE FALSE
A14667 3pasA   60.932   23.605  -43.321  -29.075 -129.384     A     A          RNESRAANLLN  TRUE FALSE
A14831 3qwlA   63.306   30.601  -59.525  -35.586 -115.997     A     F          EILLTFKIKVM  TRUE FALSE
A14967 3lurA   99.975   22.839  172.336 -117.712 -107.296     G     G          RCYQEGVIADL  TRUE FALSE
A14994 3axjA   75.997   35.058 -131.626  -46.992  -72.886     A     W          RYSDHWTFITQ  TRUE FALSE
A15423 3hr0A   63.198   27.518 -109.135  -35.839  -75.074     A     F          TIRDKFARLSQ  TRUE FALSE
A15513 1ntyA   50.138   24.092 -137.139  -31.799  -51.784     A     I          ISSYLIKPVQR  TRUE FALSE
A15529 3eqxA   67.700   34.921  -45.269  -41.202 -123.979     A     H          RYIVAHKQDYY  TRUE FALSE
A16010 2qjzA   64.801   22.085   95.185 -115.763  -85.633     G     G          EQLCSGAAYCQ  TRUE FALSE
A16025 2dyjA   57.038   25.037  -88.078  -30.645  -91.239     A     A          RALSRAERRLV  TRUE FALSE
A16603 2dqwA   64.772   10.020 -117.587  -36.790  -45.011     A     R          LALLRRLDEIV  TRUE FALSE
A16752 3b7sA   66.800   52.816  -51.775  -40.003 -116.122     A     F          FLYSYFKDKVD  TRUE FALSE
A16806 3gwjA   77.751   21.367  -93.547  -41.879  -82.114     A     R          GNLKERRGEMY  TRUE FALSE
A16901 1zsqA   69.268   26.410  132.660 -122.688 -102.650     G     H          NLESTHWLEHI  TRUE FALSE
A17003 3giaA  107.678   39.107 -115.583  -95.720  -81.221     A     G          ALNFFGSKAVG  TRUE FALSE
A17006 3giaA   63.476   75.301  -49.188  -29.284 -128.853     A     A          DELIKASENAL  TRUE FALSE
A17309 2x49A   61.662   26.584  -59.135  -29.781 -113.374     A     M          HIRGAMARYIC  TRUE FALSE
A17501 3kzpA   58.226   25.271  -71.343  -29.200 -110.703     A     L          HWLDKLKSESH  TRUE FALSE
A17718 3i0zA   46.725   20.593  -86.912  -41.933  -82.345     A     Q          TREIYQQPDVW  TRUE FALSE
A17725 3i0zA   52.724   11.500  -72.902  -30.695  -75.429     A     K          RKVLDKAEDVK  TRUE FALSE
A17778 3cr3A   63.779   27.336  -83.052  -44.613  -94.917     A     N          EKIQENKAYLS  TRUE FALSE
A17928 3m1iC   60.936    9.756 -137.781  -34.734  -51.232     A     E          NSMSKEFEQIF  TRUE FALSE
A18218 2nxoA   67.670   22.441  -66.941  -43.050  -97.595     A     E          NLSLEEVEKVA  TRUE FALSE
A18284 2x1dA   67.291   33.387  -63.123  -44.794 -103.678     A     A          EHGSAAKAVIA  TRUE FALSE
A18601 1e8yA   43.363   34.216 -136.689  -31.855  -50.147     A     L          FTRRGLVTPRM  TRUE FALSE
A18695 3db2A   94.962   38.182  165.848  -58.672  -24.790     A     L          GPLTQLGVHQI  TRUE FALSE
A18802 3s8gA   39.429   55.741  151.089  -34.180  -14.130     A     H          FWWTGHPIVYF  TRUE FALSE
A18817 3nrxA   54.348   29.183 -134.567  -29.902  -37.171     A     E          LKNYYEVHKEL  TRUE FALSE
A18926 3epwA   71.748   49.475  -51.114  -38.408 -123.032     B     D          WNIYWDPASAK  TRUE FALSE
A18970 2r91A   56.016   30.769 -129.933  -34.433  -65.638     A     V          WLRAAVAKAKS  TRUE FALSE
A19184 3thiA   72.152   41.145 -177.580  -41.536  -54.633     A     V          KDAKQVLPEAL  TRUE FALSE
A19511 1o97D   74.549   43.777 -169.571  -46.377  -69.106     A     Y          VDSLGYASSLA  TRUE FALSE
A19680 3jtmA  104.230   35.276 -143.200 -121.845 -138.681     G     N          LILMRNFVPGY  TRUE FALSE
A19713 3do6A   35.879   31.980  -86.976  -44.669  -84.018     A     G          KGSEGGVELAK  TRUE FALSE
A19742 1dmuA   64.848   31.662  -55.102  -39.784 -118.118     A     N          EVISDNEEEIR  TRUE FALSE
A19770 1xt8A   99.914   39.516 -158.739 -121.159 -130.959     G     Q          KLGQEQFFHKA  TRUE FALSE
A20197 3c18A   56.045   19.671  -94.576  -36.693  -80.796     A     K          HLLQSKVLSGG  TRUE FALSE
A20258 3otiA   66.185   23.729  -67.056  -37.343 -103.693     A     L          SIASFLTDLMD FALSE FALSE
A20454 3rycA  102.202   32.605 -166.579  -76.048  -20.615     A     I          RGHYTIGKEII  TRUE FALSE
A20563 2qr4A   52.923   17.995  -98.855  -37.404  -69.182     A     A          SLLAGAGEIFD  TRUE FALSE
A20568 2qr4A   61.181   22.921  -93.227  -33.001  -88.259     A     F          SVYEQFRNTFA  TRUE FALSE
A20807 3kdwA   31.611   37.284  158.686  -12.146  -26.673     A     F          LYRTHFAFPAD  TRUE FALSE
A20909 2vk8A   48.737   19.665 -112.854  -30.716  -71.758     A     A          VGELSALNGIA  TRUE FALSE
A21267 3fr7A   96.715   29.795  131.664 -113.825  -78.032     G     G          EDVASGSEIRS  TRUE FALSE
A21407 3n2oA   75.505   34.902 -158.886 -145.840 -139.220     G     N          VRADYNVHYWS  TRUE FALSE
A21459 3kb9A   59.003   35.182  167.333 -119.277 -115.099     G     C          YADGLCYTDLM  TRUE FALSE
A21497 3ld1A   49.877   72.912 -103.604  -14.767  -65.791     B     F          ALFQIFKQQIV  TRUE FALSE
A21531 4f3nA   92.691   36.049 -153.952  -99.560 -111.459     G     G          FLLNAGITDVL  TRUE FALSE
A21610 3awuA   97.517   21.109  100.743 -114.289  -52.695     G     G          ELKRSGRYDEF  TRUE FALSE
A21673 2uw1A   51.909   29.224 -105.653  -33.067  -71.785     A     L          EIFKSLDDWAR  TRUE FALSE
A21778 3l0fA   62.716   24.089  -72.818  -35.141 -109.306     A     N          RALTNNAQSLI FALSE FALSE
A21802 2xz9A   64.619   20.198  -43.931  -36.653 -115.974     A     T          PSAAVTADILA  TRUE FALSE
A21985 3hwwA   64.831   32.062 -102.122  -35.319  -83.005     A     D          LSALYDLNALA  TRUE FALSE
A21997 2iu5A   67.228   24.543  -68.203  -36.621 -103.970     A     N          RYLDENQIFYQ FALSE FALSE
A22147 3mdqA   55.587   26.026  -72.050  -57.999  -81.435     A     L          YFDEVLVPLEK  TRUE FALSE
A22539 2hfkA   63.718   22.859  -81.426  -37.439  -92.571     A     W          EPIEVWSRQLG FALSE FALSE
A22600 1u19A   87.407   32.233  171.990  -40.296  -44.020     A     V          AKTSAVYNPVI  TRUE FALSE
A22631 3godA   74.374   55.198 -131.325  -24.812 -101.768     A     I          DVADLIKDSLI  TRUE FALSE
A22846 3eolA   62.315   35.487 -115.825  -36.859  -83.725     A     K          DATIAKFQREL  TRUE FALSE
A22883 3d9nA   73.616   22.977 -107.205  -23.913 -110.475     A     N          PRFSNNIISTF  TRUE FALSE
A23213 1g66A   53.458   20.439  -45.252  -48.314 -116.583     A     G          AATHQGYGSEY  TRUE FALSE
A23348 3k9dA   54.618   32.993  -75.770  -33.583 -100.832     A     A          DAGYGAREKLA  TRUE FALSE
A23790 3h20A   52.163   21.074  -94.960  -29.449  -80.722     A     N          AEVLQNTPWLK  TRUE FALSE
A23842 3lw7A   89.482   23.690 -175.731  -94.679 -108.032     G     G          EELKLGIGEVI  TRUE FALSE
A24276 2b0tA   64.878   31.040  -39.363  -35.665 -121.652     A     F          VVRAYFADVFA  TRUE FALSE
A24301 2b0tA   67.951   27.128 -102.158  -37.658  -82.188     A     G          EALNTGAADID  TRUE FALSE
A24328 3ripA   51.931   23.772 -145.577  -28.620  -44.641     A     L          GLDSVLQPYRQ  TRUE FALSE
A24330 3ripA   59.494   20.992 -104.122  -35.753  -73.788     A     L          HVNYFLDQFQL  TRUE FALSE
A24460 3kzqA   57.396   29.211  -91.959  -32.531  -93.642     A     Y          SWCWGYKPTIE  TRUE FALSE
A24861 3grlA  103.260   27.718  165.249 -115.973 -108.117     G     G          AMFQCGLLQQL  TRUE FALSE
A24889 1h1nA   82.069   35.722 -153.419  -71.292  -27.989     A     I          IAYQQILPILT  TRUE FALSE
A25041 3qexA   93.141   33.788  171.046 -139.559 -128.891     G     Q          IDAKRQFINLS  TRUE FALSE
A25085 1vqqA   78.335   43.146 -169.527  -75.640  -26.481     A     E          EVEMTERPIKI  TRUE FALSE
A25222 3c02A   65.019   20.454  -53.275  -37.248 -120.265     A     Y          TVYGLYHGFIS  TRUE FALSE
A25767 3ruiA  104.046   22.538  162.499 -117.782  -95.872     G     G          LEEISGLSVIK  TRUE FALSE
A25773 2ii0A   83.588    5.831  -95.291  -68.030  -33.830     A     H          HWVEHHFYDFE  TRUE FALSE
A26073 3k93A   65.031   27.757  -98.631  -40.801  -82.415     A     L          QKGNELEEQAI  TRUE FALSE
A26101 1jy1A   62.539   27.588  -63.016  -42.951  -87.522     B     Q          QTAEKQNWLHS  TRUE FALSE
A26104 3rcqA   61.008   24.730  -77.436  -38.916  -97.541     A     N          KSLERNWKLIR FALSE FALSE
A26485 1wzdA   57.856   29.926  -88.881  -40.398  -90.668     A     T          ELKQSTAQAHE  TRUE FALSE
A26819 1d2tA   51.955   27.888 -126.827  -29.697  -60.811     A     M          KLLTNMIEDAG  TRUE FALSE
A26926 3pbtA   63.992   36.160  -38.124  -34.423 -120.227     A     A          KELMTAKERWP  TRUE FALSE
A26934 3pbtA   66.920   30.166  -42.634  -41.072 -126.209     A     F          GIELAFDEWLA  TRUE FALSE
A27128 1xszA   60.231   23.984  -79.917  -30.149 -101.948     A     A          PEIEKAQREII  TRUE FALSE
A27698 3qyeA   56.174   22.087  -82.844  -36.013  -96.379     A     H          SLLGSHKPLIL  TRUE FALSE
A27878 3h2zA   48.578   24.752 -135.242  -33.527  -52.492     A     I          VVLERIAPAIA  TRUE FALSE
A28136 3cgxA   60.134   31.208  -51.413  -27.330 -120.129     A     N          ALLRENDALIR  TRUE FALSE
A28422 1w07A   62.112   26.507  -71.306  -34.359 -100.290     A     L          QGFQELLADLV FALSE FALSE
A28424 1w07A   67.637   19.013  -38.233  -38.122 -120.145     A     H          YLLHKHLGDFL  TRUE FALSE
A28534 3p2cA   55.629   36.539 -139.684  -33.285  -65.421     A     V          DSGAQVWPYVQ  TRUE FALSE
A28553 2qklB   68.568   38.588  -58.764  -49.138  -76.059     B     C          KLFAHCPLLWK  TRUE FALSE
A28767 3hsrA   55.792   33.129 -130.918  -27.558  -64.205     A     I          EQGKAIKSPLA  TRUE FALSE
A28805 1c96A   65.678   28.079  -62.315  -46.896 -105.031     A     N          RAKDINQEVYN  TRUE FALSE
A28911 3zuzA   81.152   29.422  149.800 -133.262 -113.326     G     G          DLEINGIKELL  TRUE FALSE
A29383 3ygsP   62.145   25.960  -72.746  -34.660  -98.477     A     C          RLLRRCRLRLV FALSE FALSE
A29757 1hn0A   72.993   31.573  -82.766  -44.261  -91.552     A     M          ISTLLMSDALK  TRUE FALSE
A29760 1hn0A   93.358   44.143 -128.699  -77.967  -71.994     A     L          DYFNTLSRQHL  TRUE FALSE
A29833 1he1A   46.612   34.318 -124.912  -25.961  -61.376     A     A          MVLQQALPMTL  TRUE FALSE
A29911 3ledA   62.662   26.606  -59.850  -37.824 -110.255     A     N          NFNAANKARIE FALSE FALSE
A30004 2wswA   64.902   63.395  -44.993  -37.125 -119.374     B     D          WLTVRDLDASN  TRUE FALSE
A30013 2wswA   60.045   31.323 -112.861  -35.523  -85.302     A     Y          AWWVIYAIQMS  TRUE FALSE
A30087 3fj1A   54.258   13.907  -93.660  -27.260  -92.798     A     N          RAALGNLPETL  TRUE FALSE
A30553 1imjA   92.191   29.417  173.932 -111.598 -119.277     G     G          TWQNLGTLHRL  TRUE FALSE
A30606 2wp7A   62.271   27.105  -85.396  -39.565  -93.188     A     L          PFGQALRPFLD FALSE FALSE
A30617 3aonB   63.353   35.401  -53.233  -41.448 -110.037     A     V          QCANLVPETIE  TRUE FALSE
A30674 2jc9A   62.752    9.925  -69.226  -43.628  -85.064     A     K          HVWTDKSSLFE  TRUE FALSE
A30860 2ilrA   61.810   21.337 -107.442  -43.695  -72.636     A     Q          KAIQDQLPRLQ  TRUE FALSE
A30907 2xxpA   61.168   17.254  -63.198  -37.227  -97.006     A     N          TEALKNYSTII  TRUE FALSE
A31083 1fyhA   55.029   26.978 -105.613  -35.305  -84.280     A     E          RKAIDELIQVM  TRUE FALSE
A31424 1zb1A   62.306   28.090 -102.819  -44.645  -77.423     A     Y          DVANKYDSLYR  TRUE FALSE
A31427 3aa0A   69.324   35.578 -111.711  -62.956  -54.329     A     A          LLREGAAHAFA  TRUE FALSE
A31731 1y08A   67.475   39.972  -73.958  -39.284 -107.202     A     N          WWFDQNKDQIK  TRUE FALSE
A31751 2vwsA   59.746   24.181  -83.241  -29.535  -98.745     A     N          KTALDNLDEIL  TRUE FALSE
A32153 3ilvA   58.835   25.418 -120.054  -45.119  -46.593     A     N          RLWSINQWKRE  TRUE FALSE
A32482 3nkeA  104.741   52.239 -140.515 -128.971 -141.353     G     K          IFRSSKTLAKL  TRUE FALSE
A32662 1cy5A   64.963   27.195  -86.517  -34.176 -103.826     A     H          NCLLQHREALE  TRUE FALSE
A32866 1uteA   83.435   44.593 -152.024  -74.342  -45.020     A     L          CLVKQLLPLLT  TRUE FALSE
A32950 2xfrA   64.270   18.828  -73.353  -47.296  -89.224     A     M          SFRENMKEFLD  TRUE FALSE
A33159 3hl6A   52.296   36.185  -94.602  -41.871  -80.495     A     L          RYYTGLLERSK  TRUE FALSE
A33260 1pcfA   53.659   23.961 -109.879  -25.407  -78.280     A     Q          SQLKEQISDID  TRUE FALSE
A33372 3vmnA   63.511   22.871  -42.227  -43.173 -120.894     A     Y          QFITAYENLLR  TRUE FALSE
A33429 1zwwA   53.581   13.094 -167.736  -35.666   15.729     A     M          FNLLEMDIEQV  TRUE FALSE
A33432 4dgfA   94.976   17.212  175.468 -111.299 -120.108     G     G          ALNRFGFIEAL  TRUE FALSE
A33535 3biqA   65.655   29.441 -145.765  -30.858  -49.309     A     L          AKAKHLQKAID  TRUE FALSE
A33661 2f2hA   52.726   17.278  -49.601  -34.895 -123.614     A     M          QLKCRMMPYLY  TRUE FALSE
A33678 2vy8A   64.253   26.142  -43.081  -36.761 -125.695     A     N          QWIIRNWETVK  TRUE FALSE
A33766 3nytA   73.897   29.061  -87.372  -39.649 -101.897     A     I          NQQARIKDKID  TRUE FALSE
A33781 3nytA   61.454   20.994 -142.067  -26.357  -64.706     A     I          LPKLEIFEEEI  TRUE FALSE
A33818 3q3mB   85.024   74.596 -172.144  -77.472  -45.783     A     Y          TMARCYSPLRY  TRUE FALSE
A33836 3ir4A   53.846   17.127  -64.746  -25.709 -108.411     A     H          DNHLAHSAGLI  TRUE FALSE
A33852 3ggyA   64.123   24.748  -78.865  -34.404  -95.419     A     R          ELLLARVQVIN FALSE FALSE
A33932 2ph7A   67.195   17.292  -54.592  -42.117 -110.861     A     D          DDTFEDVDIHL  TRUE FALSE
A33953 3mydA   47.535   27.743 -142.005  -42.256  -32.523     A     G          LERIRGIRKKI  TRUE FALSE
A34166 2pfcA   62.032   16.422  -53.028  -44.737 -108.862     A     L          LLARVLEPYSC  TRUE FALSE
A34439 3p8cA   55.168   21.222  -86.412  -25.318  -96.124     A     M          VLMGRMESVFN  TRUE FALSE
A34549 3b34A   69.644   36.312  -66.063  -46.696 -109.161     A     L          TLATELADELL  TRUE FALSE
A34738 3gn6A   61.244   38.061 -137.269 -124.483 -140.367     G     G          AARAAGFEALF  TRUE FALSE
A35354 3a8tA   96.169   35.593 -149.586  -93.733 -112.736     G     G          DMLELGMFDEL  TRUE FALSE
A35369 2wnhA   56.123   23.583  -84.878  -28.733  -95.030     A     L          QRRQALAPTIQ  TRUE FALSE
A35606 1m1eB   67.943   23.133  -48.158  -33.537 -111.156     A     Y          EFLRTYAGVVN  TRUE FALSE
A35639 1td6A   68.084   25.229 -162.455  -32.340  -30.723     A     L          HLLQRLQFVLT  TRUE FALSE
A35873 2j1dG   61.645   29.030 -123.518  -38.445  -69.708     A     K          LYFKKKFAERV  TRUE FALSE
A35880 2j1dG   63.227   48.591  176.551  -34.354  -18.480     A     E          KKKEEEERRAR  TRUE FALSE
A35914 2z5bA   70.993   34.599  -80.073  -41.786 -104.598     A     N          SMLVANHLYIL  TRUE FALSE
A35955 2jbyA   65.419   28.221  -57.934  -45.076 -103.363     A     Y          FINETYAKNYD  TRUE FALSE
A36022 3rydA   76.991   38.389 -172.095  -38.243  -49.912     A     V          KQIDNVIPQLI  TRUE FALSE
A36096 3n01A   61.797   22.372  -75.526  -34.065  -97.584     A     V          QQAGLVKSELE FALSE FALSE
A36120 4e2xA   60.564   17.124  -59.108  -44.516  -92.740     A     E          EIMAKEQEFHQ  TRUE FALSE
A36682 2oiwA   47.681   23.814 -107.197  -22.160  -72.319     A     R          WFEAGRHEIFK  TRUE FALSE
A36809 3dksA  129.352   52.589 -174.574 -145.533 -137.492     G     H          FEEVLHISDNV  TRUE FALSE
A36831 3k9tA   55.377   12.771  -54.598  -34.159 -112.804     A     N          NKYIQNSSETG  TRUE FALSE
A36842 3k9tA   61.593   39.161  -59.411  -51.112  -96.819     A     N          TWLSRNEDKLK  TRUE FALSE
A36907 3hn0A   75.768   20.565 -133.074  -31.965  -52.359     A     F          PSVIAFADWLE  TRUE FALSE
A37300 3a5fA   59.592   24.333 -111.932  -37.369  -75.204     A     S          KIQLDSLALTN  TRUE FALSE
A37426 3t7zA   68.397   39.545  -64.350  -44.730 -106.960     A     N          EFLRNNLFKVG  TRUE FALSE
A37462 1vqoN   92.212   25.530 -153.114 -101.593 -127.783     G     G          WQRTRGAHIAE  TRUE FALSE
A37543 3zuxA   64.762   22.006  -49.368  -35.339 -118.033     A     T          SFIGKTFSLWA  TRUE FALSE
A37647 2qeuA   53.538   27.736 -131.860  -31.507  -68.332     A     H          DILKQHAAHYE  TRUE FALSE
A37973 3fsiA   60.874   32.677 -130.351  -40.686  -53.413     A     L          ALHRDLADFRI  TRUE FALSE
A38027 3eafA   57.531   35.335 -121.788  -36.059  -69.312     A     L          ADTEKLSDQVD  TRUE FALSE
A38578 1r9wA   56.010   17.490 -107.319  -26.217  -78.806     A     G          PTIAEGFKTLI  TRUE FALSE
A38611 1fp2A   63.272   24.097 -157.375  -32.669  -16.925     A     Y          LYKHIYAFIDS  TRUE FALSE
A38683 3sxmA   59.736   21.735 -130.435  -29.760  -64.999     A     I          SLYEKIWDRID  TRUE FALSE
A38706 1qusA   63.927   27.038  -62.259  -40.513 -110.247     A     Y          VFWNQYEDALN FALSE FALSE
A38778 2q4xA   62.515   22.627  -46.384  -35.794 -103.963     A     H          TWIDKHRSIYT  TRUE FALSE
A38942 3d55A   71.023   23.356  -75.611  -43.127  -98.056     A     R          SEARQRLFPLI  TRUE FALSE
A39327 1lv7A   50.406   24.005 -118.575  -31.970  -56.992     A     V          EAKEEVAELVE  TRUE FALSE
A39860 1ev7A   63.789   27.861 -121.997  -46.051  -56.480     A     H          KTEKTHMGTLV  TRUE FALSE
A40072 2q88A  101.893   15.619  137.680 -119.260  -79.594     G     G          KLKESGEFAKI  TRUE FALSE
A40120 3qvxA   58.642   27.743 -106.439  -36.017  -89.592     A     V          EILEAVKSDLE  TRUE FALSE
A40335 3qweA   49.401   54.485 -178.598  -23.478  -52.579     A     G          AQAERGPRAFA  TRUE FALSE
A40558 3g3kA  104.883   26.791  173.792 -129.667 -116.223     G     G          KLQEQGKLHMM  TRUE FALSE
A40583 3mu7A   96.880   34.543  175.771 -143.535 -128.694     G     Q          WDTVSQFSNKI  TRUE FALSE
A40660 2yykA   66.488    7.267  -92.960  -31.975  -62.606     A     S          MAYAASADYFG  TRUE FALSE
A40667 2yykA  107.198   23.790  179.314 -121.407 -113.066     G     G          AYGATGALNHM  TRUE FALSE
A40845 1jfbA   82.672   40.029 -132.817  -63.497  -44.814     A     L          VKEFALPVPSY  TRUE FALSE
A40931 2o5nA   68.285   31.838  -81.754  -31.300 -104.315     A     N          TLLTDNAKSIE  TRUE FALSE
A41002 3fvyA   60.780   20.766  -78.739  -27.822 -106.202     A     S          ERLVASAEQLL  TRUE FALSE
A41273 1z5hA   66.415   30.365  -68.337  -34.812 -110.287     A     N          EFIFANLDRII FALSE FALSE
A41437 3h4sE   71.846   51.554  167.921   15.701  -51.861     A     L          DAETWLEKALT  TRUE FALSE
A41540 2i49A   57.637   22.256  -39.031  -38.615 -127.879     A     G          ADYIKGFNKTN  TRUE FALSE
A41567 1werA   64.458   29.372  -71.997  -31.981  -99.828     A     H          EICVAHSDELR FALSE FALSE
A41633 3safA   48.424   26.684 -144.596  -29.821  -60.931     A     Y          RDDTHYLLYIY  TRUE FALSE
A41639 3safA   63.778   24.618  -70.973  -37.940 -102.698     A     Q          PLVRQQINEMH FALSE  TRUE
A41668 3dvoA   58.679   24.977 -135.260  -36.165  -50.085     A     G          YRDVIGRPVEN  TRUE FALSE
A41671 3dvoA   57.526   27.922 -156.883  -42.335  -16.763     A     G          QILLSGAYQRL  TRUE FALSE
A41820 3hsiA   63.548   25.253  -61.243  -33.388 -110.145     A     F          RFCEKFETQIE  TRUE FALSE
A41887 3or1A   56.711   22.137  -48.097  -42.327 -113.753     A     Y          QLTQDYQDELH  TRUE FALSE
A42004 3m62A   49.221   17.682 -143.582  -28.686  -50.478     A     K          LSFEEKMGSEI  TRUE FALSE
A42088 1v33A   58.619   28.897  -79.299  -32.740  -96.969     A     S          KSILKSKEEIY FALSE FALSE
A42266 2fh5A   70.555   28.949  -45.900  -44.793 -119.531     A     Y          LFRDKYRTEIQ  TRUE FALSE
A42278 1kqfC   58.338   28.851  -48.459  -43.259 -114.731     B     N          IPWLLNIVEVL  TRUE FALSE
A42359 1ux5A   48.916   20.379 -107.924  -41.355  -45.349     A     L          DFLSELEPVLD  TRUE FALSE
A42368 2wk1A   66.210   22.581 -167.605 -134.024 -126.312     G     A          GDRKMALHRRN  TRUE FALSE
A42582 2rdcA   78.364   32.813  -63.085  -60.664 -104.729     A     Y          YIVKEYGEELK  TRUE FALSE
A42687 3odnA   63.528   21.416  -90.596  -32.385  -78.534     A     L          VIKGCLHYQHE  TRUE FALSE
A42688 3odnA   69.731   27.656  -81.859  -36.353  -96.950     A     S          MNFQDSGQDIT  TRUE FALSE
A42754 3cuzA   69.640   31.934  -82.410  -40.857  -94.956     A     Q          LPAVFQMDEIL  TRUE FALSE
A42851 4dssA   59.514   24.451 -105.335  -35.438  -83.977     A     Y          PGYINYLDELV  TRUE FALSE
A43044 3r2cA   64.045   28.365  -61.324  -40.183 -112.405     A     H          DTAVRHIEEID FALSE FALSE
A43121 2rbgA   65.091   24.263  -94.190  -37.339  -84.898     A     I          ELVTLIREALL  TRUE FALSE
A43181 1p3dA   70.006   32.287  -69.335  -46.160 -110.390     A     L          SRTRDLFDDFV  TRUE FALSE
A43500 2elcA   89.991   38.243 -166.944  -44.604  -54.807     A     V          PAMRHVAPVRA  TRUE FALSE
A43509 2elcA   80.128   14.575  168.680 -118.883 -107.659     G     G          EVLASGEAYLL  TRUE FALSE
A43554 2r751   64.160   18.290  -73.585  -34.380  -90.462     A     D          EAALEDIDKIK  TRUE FALSE
A43751 2cxyA   88.725   40.165 -134.052  -77.521  -64.554     A     L          QYIQYLFAFEC  TRUE FALSE
A43819 1jmsA   66.660   28.974  -65.521  -37.913 -114.923     A     Y          KAGFLYYEDLV  TRUE FALSE
A44037 3m0mA   77.587   34.571 -160.389 -122.247 -137.619     G     G          TYRASGYRARV  TRUE FALSE
A44073 3v6tA   65.711   32.913  -86.859  -39.340  -95.758     A     W          EAVHAWRNALT  TRUE FALSE
A44211 1izcA   61.213   15.032  -74.009  -32.845 -105.719     A     N          VKGVENVDAIA  TRUE FALSE
A44344 3k05A   52.286   32.674  -75.095  -60.182  -71.151     A     C          QDFPHCSIPLR  TRUE FALSE
A44378 2pm7A   58.486   26.648 -133.061  -30.687  -57.354     A     E          SIWLSEFPDLE  TRUE FALSE
A44480 2xijA   82.119   22.481  142.114 -108.860  -95.889     G     G          KAVAEGIPKLR  TRUE FALSE
A44653 3nmwA   98.926   38.172 -142.737 -107.357 -135.475     G     N          ILRENNCLQTL  TRUE FALSE
A44712 1gbsA   59.121   25.170 -120.967  -25.864  -75.459     A     D          TIAERDLKAMD  TRUE FALSE
A44807 1mwqA   61.170   19.535 -114.741  -37.080  -71.094     A     V          EKRLAVREQHL  TRUE FALSE
A44891 1l5jA   95.059    9.259  179.195 -107.965 -108.012     G     G          QLTEEGYYSVF  TRUE FALSE
A45051 2fkcA   62.996   32.436  -60.645  -39.784 -112.880     A     N          NWLEKNRVLVL  TRUE FALSE
A45102 1n62B  104.537   62.294 -138.882 -127.300 -140.869     G     G          AMDTVGYHQLR  TRUE FALSE
A45121 3mg1A   62.915   23.813 -124.794  -32.115  -71.224     A     A          ASMQLAENALK  TRUE FALSE
A45531 1rv9A   94.258   37.561 -152.323 -103.537 -109.846     G     G          RGLAGGVLQNT  TRUE FALSE
A45976 3atvA   67.750   30.899  -90.888  -36.246  -97.245     A     C          RFEELCSDLFR  TRUE FALSE
A46026 1q7eA   58.963   20.350  -97.458  -33.143  -62.662     A     C          AVLNLCRVKLR  TRUE FALSE
A46126 1aluA   48.441   29.869 -140.736  -31.851  -44.476     A     F          TGLLEFEVYLE  TRUE FALSE
A46207 2okuA   95.688   41.638 -173.221 -114.609 -111.499     G     G          RHITTGTYIAR  TRUE FALSE
A46237 1i36A   65.738   28.919  -52.485  -38.691 -116.383     A     H          KSSCIHARRRY  TRUE FALSE
A46276 2zwuA   79.832   49.424 -125.606  -61.234  -57.091     A     E          TEDYAEPFPIR  TRUE FALSE
A46283 2zwuA   68.130   53.962 -156.614  -87.393  -41.685     B     T          VGGLDTVVNFL  TRUE FALSE
A46509 3abhA   64.575   66.106  169.126  -43.361   -8.980     A     I          EEKLAISREAN  TRUE FALSE
A46911 2fmyA   71.226   42.917  -54.974  -41.161 -117.623     A     F          INGLVFKDARL  TRUE FALSE
A46920 3r0xA   53.623   24.822  -40.392  -17.008 -107.776     B     Y          KLIARYPLVED  TRUE FALSE
A46924 3r0xA   61.914   23.643 -136.667  -27.033  -56.287     A     F          DRLARFAPYLA  TRUE FALSE
A47357 3floB   61.389   25.757  -74.383  -35.078  -97.744     A     N          ALTEQNRELME FALSE FALSE
A47358 2ilkA   71.024   27.153 -142.147  -25.364  -72.972     A     V          DAFSRVKTFFQ  TRUE FALSE
A47364 2wh6A   67.573   36.682  -55.507  -36.898 -120.107     A     N          EIIERNSETFT  TRUE FALSE
A47845 1hulA   57.435   21.950  -78.130  -41.980  -95.317     A     H          ALLSTHRTLLI  TRUE FALSE
A48366 3t6aA   69.438   19.010 -101.533  -39.909  -59.037     A     A          RFMAEAADSYR  TRUE FALSE
A48530 1lwbA   69.960   21.999  -43.844  -37.909 -107.395     A     N          LAANRNQSAWA  TRUE FALSE
A48547 2hqtA   62.137   35.212  -62.603  -38.951 -115.026     A     Y          STYTTYRHILR  TRUE FALSE
A48662 1jb0L   32.998   30.647 -155.102  -14.301  -60.280     A     I          HGYFLIGPWVK  TRUE FALSE
A48664 1jb0L   60.223   19.936  -55.293  -36.038 -108.839     A     N          FFLLENFLVVD  TRUE FALSE
A48703 1xjuA   60.689   32.732 -122.003  -36.178  -71.064     A     D          QQIAADWEKNI  TRUE FALSE
A49024 3sdbA   87.911   26.440 -105.717  -78.783  -43.817     A     S          RFYSFSQFKRS  TRUE FALSE
A49109 2qmxA   56.456   15.505  -46.200  -27.740 -112.545     A     C          QALVQCHNFFA  TRUE FALSE
A49264 3c7mA   91.550   48.433 -143.949  -83.573  -76.074     A     V          KYDKAVTGPVS  TRUE FALSE
A49466 1okcA   56.548   20.001 -112.505  -33.768  -74.123     A     V          ISKTAVAPIER  TRUE FALSE
A49473 1okcA   66.180   17.539 -143.645  -34.851  -44.054     A     S          VAGLVSYPFDT  TRUE FALSE
A49478 3g4nA   69.978   33.153  -59.084  -30.580 -128.771     A     V          EEAQSVKSNIV  TRUE FALSE
A50149 2q35A   58.164   27.951 -109.311  -41.758  -75.467     A     S          LKQHLSADIKA  TRUE FALSE
A50205 3eh1A   69.364    8.158 -166.150 -118.672 -134.848     G     G          NAVEAGYLTIL  TRUE FALSE
A50368 2w3qA   49.244   22.837  -79.131  -33.962  -89.596     A     L          PLVRYLEPIIR  TRUE FALSE
A50501 1upkA  101.639   22.423 -170.020 -126.118 -131.244     G     G          ELYNSGLLSTL  TRUE FALSE
A50509 1upkA   65.938   34.559  -85.726  -31.709 -107.308     A     N          DILLKNQAKLI  TRUE FALSE
A50646 3h6eA   49.052   25.252 -151.890  -29.331  -35.179     A     A          PALLAAVPEVL  TRUE FALSE
A50712 3ge3A   63.012   61.914 -115.815  -58.175  -67.485     A     L          SVAIMLTFSFE  TRUE FALSE
A50717 3ge3A   79.752   39.568 -176.736  -54.929  -56.855     A     E          LKDIDELHHSY  TRUE FALSE
A50765 3orhA   83.380   41.089 -150.121  -71.626  -48.324     A     Q          MFEETQVPALL  TRUE FALSE
A50903 1wa5C   66.362   21.393  -52.280  -40.929 -119.697     A     N          EFFEDNIQVGM  TRUE FALSE
A50928 2c8eE   74.121   33.367  -59.875  -45.498 -121.364     A     S          VSYTKSASEIN  TRUE FALSE
A51079 3guuA   58.153   34.157 -132.570  -36.139  -67.367     A     G          TAEIFGLVPSL  TRUE FALSE
A51205 2w31A   53.549   23.999 -122.633  -22.212  -65.857     A     L          ELLGSLFPLAE  TRUE FALSE
A51206 2w31A   61.660   26.845 -110.737  -34.598  -74.766     A     N          PLAETNKERLA  TRUE FALSE
A51208 2w31A   32.276   68.702 -173.185  -48.749  -10.013     A     K          TAEFLKEDLVL  TRUE FALSE
A51316 3ahnA   63.177   23.893  -76.347  -28.059 -104.596     A     H          TFFQEHEEKFD  TRUE FALSE
A51319 3ahnA   83.506   44.838 -146.960  -71.205  -47.617     A     I          QVEKHIVPIAV  TRUE FALSE
A51325 3ahnA   49.942   33.265  -99.667  -25.732  -80.698     A     T          SMEFFTWPWMK  TRUE FALSE
A51472 3v5uA   53.450   29.847 -118.724  -29.106  -66.069     A     L          VIGFTLVAFGT  TRUE FALSE
A51473 3v5uA   55.443   22.882 -108.119  -36.750  -60.198     A     S          VAFGTSLPELM  TRUE FALSE
A51561 3m6zA   63.959   24.104  -63.261  -40.813 -106.132     A     H          RWIVEHKRDIM FALSE FALSE
A51650 2xesA   54.619   18.685 -128.786  -30.966  -55.995     A     D          LLDVEDYERRY  TRUE FALSE
A51659 1c1kA  110.396   41.904 -165.990 -135.884 -139.691     G     N          LDSFLNIIDKH  TRUE FALSE
A51902 2x5hA   67.779   30.250  -64.968  -38.937 -117.549     A     Y          EFLEKYSDFLN  TRUE FALSE
A52029 1txdA   46.612   22.603  -97.453  -35.817  -73.544     A     N          ATFCSNQPFAL  TRUE FALSE
A52456 3c8iA   58.259   39.877 -123.747  -35.412  -59.363     A     N          TTLSKNLNKLD  TRUE FALSE
A52494 3acxA   62.303   29.281 -131.646  -30.908  -76.700     A     D          CRKIDDSIDVY  TRUE FALSE
A52499 3acxA   60.977   38.730  -71.838  -47.071  -96.294     A     D          INILRDVGEDF  TRUE FALSE
A52526 1rtwA   67.265   21.276  -85.891  -36.814  -90.866     A     N          ELIKENENIWR  TRUE FALSE
A53143 3gohA   51.503   56.489 -109.581  -41.125  -88.957     A     L          ERAAALPCPLL  TRUE FALSE
A53369 3ll3B  100.819   15.031  127.528 -116.590  -77.918     G     G          DAKNRGFAQQI  TRUE FALSE
A54164 3l6dA   64.400   23.065 -100.058  -35.176  -87.923     A     H          EAFEQHRALLE  TRUE FALSE
A54671 1u2cA  105.050   26.912  137.820 -116.995  -79.547     G     G          TPAREGAMSAQ  TRUE FALSE
A54740 1oaoC   52.069   21.706 -144.521  -25.891  -49.433     A     F          PVVRRFGIKMV  TRUE FALSE
A54770 1oaoC   67.134   36.826  -83.817  -36.465 -115.726     A     L          SLKDFLHDEFV  TRUE FALSE
A54881 4a56A   58.193   30.153 -104.969  -46.684  -67.605     A     L          QFNRQLAPFID  TRUE FALSE
A54943 1rt8A   72.133   13.883   82.035 -113.712  -65.547     G     G          PSISTGVFVLD  TRUE FALSE
A55039 1f5nA   56.942   17.958 -125.497  -29.814  -45.027     A     K          TYLKSKESMTD  TRUE FALSE
A55126 3pmcA   64.830   30.334  -65.262  -47.037 -108.291     A     R          RYLKERQEKFI  TRUE FALSE
A55250 3tfgA   59.747   26.850 -122.276  -31.718  -66.738     A     N          PEFMENLDNLH  TRUE FALSE
A55292 3pvtA   53.815   24.476 -108.989  -43.641  -57.448     A     G          KAWEEGTWVRE  TRUE FALSE
A55293 3bo6A   69.850   33.395  -73.127  -40.377 -109.958     A     N          EDLKTNFHSLH  TRUE FALSE
A55536 3bemA   59.478   19.194 -159.922  -41.030  -17.328     A     Y          QAADIYEGLKV  TRUE FALSE
A55547 3lftA   64.259   14.556  -82.331  -34.250  -94.968     A     G          NTIASGFPTVV  TRUE FALSE
A55580 3i53A   92.433   42.745 -152.573 -120.000 -136.796     G     R          VAATLRVADHI  TRUE FALSE
A56173 3v6iA   62.946   21.330  -86.624  -42.195  -93.787     A     A          ARLDRAWDALS  TRUE FALSE
A56213 3h9cA   76.462   59.573 -147.559 -127.233 -130.267     G     A          YVDEQAPWVVA  TRUE FALSE
A56305 2qy6A  101.147   50.518 -147.872 -124.533 -148.540     G     Q          FLGGNQLEARF  TRUE FALSE
A56394 3i1hA   66.890   28.382  -62.911  -48.385 -114.676     A     L          EVEKNLKSCLD  TRUE FALSE
A56450 1bouA   60.722   31.066  -79.910  -43.209  -94.804     A     G          QRARKGYNLNQ  TRUE FALSE
A56596 1ah7A   62.561   21.918  -56.435  -31.729 -120.517     A     W          AQLNEWRTELE  TRUE FALSE
A56805 1s0pA   52.708   23.367 -124.396  -30.780  -64.031     A     I          TLLELIKPLNN  TRUE FALSE
A57021 1bw0A   55.843   22.498 -133.928  -22.899  -66.424     A     A          TVVQAALGEAL  TRUE FALSE
A57046 3tqlA  100.841   28.128  127.462 -118.260  -71.833     G     G          AIKANGVYAAI  TRUE FALSE
A57059 2bolA   65.307   31.610  -79.998  -36.412 -101.892     A     S          ERSRQSLHDDI FALSE FALSE
A57222 3lxqA   55.224   30.207 -137.457  -32.664  -67.073     A     L          AKANALFASKA  TRUE FALSE
A57389 2of3A   66.613   28.550  -70.969  -35.323 -107.474     A     N          RSLLSNSDLLL FALSE FALSE
A57396 2of3A   94.943   51.835 -150.379 -132.880 -137.676     G     S          PLKSLSVEKTV  TRUE FALSE
A57604 2zj3A   47.151   20.115  -63.435  -38.605  -98.566     A     E          QKEIFEQPESV  TRUE FALSE
A57625 2zj3A   47.371   36.207 -147.993  -40.956  -40.563     A     V          QGILSVIPLQL  TRUE FALSE
A57805 3teqA   65.162   26.202  -59.291  -40.745  -97.604     A     S          FHVAHSSSLDD  TRUE FALSE
A58080 1e9rA   59.385   37.963 -115.300  -66.011  -59.800     A     L          VLSDKLPEHVT  TRUE FALSE
A58310 1s5jA   60.222   30.236 -123.854  -43.795  -61.263     A     A          KVFINATYGVF  TRUE FALSE
A58546 2a65A   90.205   39.107  176.915  -74.006  -32.776     A     Y          VWAREYIPKIM  TRUE FALSE
A58600 1r31A   60.217   19.887  -75.203  -29.698 -104.294     A     R          LSLLRRKDEII  TRUE FALSE
A58686 3ujcA   61.468   22.453  -59.803  -39.361 -105.730     A     N          KYLHENKEEFL  TRUE FALSE
A58746 1josA   58.973   21.246 -102.507  -32.642  -78.859     A     A          KGLEKASPYIR  TRUE FALSE
A58852 2qnkA   63.761   22.086  -82.313  -34.919 -101.961     A     H          AWLDSHHRELQ FALSE FALSE
A59087 2fbiA   74.140   33.661 -169.266  -40.129  -43.599     A     F          AAMSFFRPSLN  TRUE FALSE
A59504 3h63A  105.211   34.040  148.243 -108.163  -78.662     G     G          MNQIYGFEGEV  TRUE FALSE
A59932 3bnyA   59.218   52.980 -165.093 -117.889 -125.598     G     G          KFVAAGFSRVT  TRUE FALSE
A59946 3ckcA   61.044   17.160  -73.049  -30.567 -103.367     A     N          ARLYLNAGVYT  TRUE FALSE
A60102 4dxaB   61.257   22.377  -72.049  -35.746 -102.698     A     D          LQHVRDWPEIL FALSE FALSE
A60228 3qxcA   87.704   33.534 -160.815  -75.575  -43.333     A     S          AFHSISLPYIE  TRUE FALSE
A60370 2p1mB   59.834   25.183  -81.479  -39.667  -84.476     A     N          KALLANASKLE  TRUE FALSE
A60469 3kdgA   68.086   25.350  -91.652  -34.550  -80.510     A     H          LIIEQHKQELE  TRUE FALSE
A60846 2xhfA   56.777   25.482  -97.751  -31.277  -82.076     A     L          PEYLSLYDKFK  TRUE FALSE
A61214 1dqzA   51.969   29.376 -120.494  -36.208  -67.393     A     M          EQLVAMKADIQ  TRUE FALSE
A61301 2pgnA   49.588   29.696 -100.173  -36.832  -76.815     A     L          VGNLLLHAAMQ  TRUE FALSE
A61911 2fgeA   59.326   27.405  169.400  -24.770  -23.410     A     T          LEFLHTLEKKV  TRUE FALSE
A61918 2fgeA   50.387   24.760 -127.546  -29.681  -54.322     A     G          LDIYDGTGDFL  TRUE FALSE
A61930 3rv1A   60.294   22.072  -82.214  -34.778  -92.951     A     S          WLEELSEKKLA FALSE FALSE
A62194 1s2xA   81.502   49.882 -144.975  -84.329  -23.022     A     A          FIQNYATSLKD  TRUE FALSE
A62279 3i1aA   63.549   23.598  -64.077  -33.619 -111.706     A     N          SFFNQNSAAIH  TRUE FALSE
A62334 3r4iA   66.227   19.978  -72.376  -35.917 -100.727     A     R          HGALTRVFDLA FALSE FALSE
A62396 2amlA   50.950   27.703 -114.137  -30.782  -64.151     A     A          SRAIDAIPATI  TRUE FALSE
A62492 2fueA  104.320   50.692 -176.232 -141.004 -137.156     G     K          LDKKEKIREKF  TRUE FALSE
A62640 3kvnA   54.372   27.333 -156.196  -43.765  -24.438     A     S          TYSLLSAPWEL  TRUE FALSE
A62817 2vy1A   55.375   22.402 -122.788  -35.717  -66.934     A     Y          PKMRHYVHCYA  TRUE FALSE
A63329 2hiqA   64.487   25.859 -104.871  -48.536  -70.328     A     L          AMAEQLKPLAE  TRUE FALSE
A63475 3r2pA   62.138   30.668  -98.603  -39.065  -93.325     A     E          DNLEKETEGLR  TRUE FALSE
A63681 3klkA   69.582   31.503  -49.294  -37.870 -122.008     A     N          LYYLMNFGTIT  TRUE FALSE
A63827 1fxkC   71.569   55.910 -179.255  -21.444  -35.810     A     Y          AQLNIYQSQVE  TRUE FALSE
A63969 3bi1A   68.864   26.839  -61.767  -40.825 -113.505     A     N          EWAEENSRLLQ  TRUE FALSE
A63975 3bi1A   61.827   40.636  -45.245   -3.729 -126.251     B     H          SISMKHPQEMK  TRUE FALSE
A63993 3lgbA   88.175   36.269 -142.861  -77.201  -60.673     A     Y          KFNKEYRYSFR  TRUE FALSE
A64252 3iohA   62.839   23.192 -118.202  -27.809  -81.858     A     M          WQDVSMRRMEM  TRUE FALSE
A64285 2zq5A   68.062   31.359  -66.929  -44.455  -76.213     B     Y          SAWKQYPEHVD  TRUE FALSE
A64779 1h2vC   59.054   35.200  -50.656  -29.404 -129.881     A     D          GVLEADLPNYK  TRUE FALSE
A64797 1h2vC   68.363   17.742  -75.966  -37.047  -98.036     A     F          SALAKFHEVFK  TRUE FALSE
A64964 3vldA   76.540   27.905  -59.769  -58.528  -93.339     A     N          RLFDNNLPYLV  TRUE FALSE
A65117 3bjnA   75.043   35.480  -69.448  -52.981 -109.278     A     N          HRVESNKQRII  TRUE FALSE
A65265 1nh2B   50.017   29.955 -126.745  -41.525  -47.864     A     V          SVVNEVREDFE  TRUE FALSE
A65312 3sxxA   39.327   26.353 -155.766  -23.416  -45.353     A     S          VEDLCSTEEVI  TRUE FALSE
A65337 3t5xA   65.596   31.051  -76.523  -31.837 -108.588     A     H          EALAKHEAFFI  TRUE FALSE
A65548 2wm9A   66.432   37.133 -161.940  -36.896  -48.750     A     I          DIYKLIIPIYE  TRUE FALSE
A65619 3oo8A   58.606   29.549  -77.761  -39.438 -104.121     A     N          NTFQNNISNYL  TRUE FALSE
A65830 1szoA   43.817   29.420  -95.200  -45.055  -78.928     A     T          ARKVLTRQLRR  TRUE FALSE
A66277 1r8gA   57.735   27.600 -119.666  -39.615  -67.982     A     I          RLLEKIAPSAH  TRUE FALSE
A66428 3fgrA   70.418   32.183  -71.119  -49.166 -100.069     A     S          VEASVSEELIY  TRUE FALSE
A66430 3fgrA   60.553   39.486  -87.924  -50.739  -79.296     A     I          FLLLQISGDLE  TRUE FALSE
A66613 2z26A   94.630   50.536 -147.483  -89.404  -52.359     A     V          EAFCSVNGPQF  TRUE FALSE
A66955 3r84B   77.842   60.597 -172.893 -137.277 -140.360     G     A          ENSELAVATTS  TRUE FALSE
A67134 3uuwA   98.614   29.311  154.494 -115.257  -99.383     G     G          ILKQKGFEDIS  TRUE FALSE
A67170 1nmoA   24.380   41.850 -119.995  -47.152  -53.440     A     R          HHATERGGIRA  TRUE FALSE
A67379 2a9uA   66.617   30.137  -53.741  -35.426 -118.235     A     Q          PDFKQQQDYFH  TRUE FALSE
A67544 3nsxA   59.347   25.259  -99.717  -31.455  -86.506     A     L          NARYRLVPYLY  TRUE FALSE
A67717 3luyA   56.291   28.359  -96.012  -29.863  -85.435     A     L          EVARLLAKPRA  TRUE FALSE
A67825 3rpeA   64.356   25.385  -74.251  -33.961 -100.742     A     Y          GVDGVYLPFHK FALSE FALSE
A67872 4didB   57.837   24.292 -136.340  -35.211  -56.874     A     A          EAAAKALKKNL  TRUE FALSE
A68196 1ry9A   72.418   23.587  -97.251  -36.882  -90.862     A     S          VKLQSSAYNIL  TRUE FALSE
A68290 2icyA   86.725   17.715  138.987 -123.366  -93.036     G     G          ALMNSGKLDTF  TRUE FALSE
A68323 1c3cA   41.017   36.267 -161.437  -20.260  -40.923     A     Y          RMMRAYVDPSL  TRUE FALSE
A68385 1t2dA   65.718   26.059 -103.838  -37.665  -79.999     A     N          FDRTVNTALEI  TRUE FALSE
A68660 1ks8A   79.749   18.700  -57.016  -56.084  -91.544     A     F          WGLIDFEAGYS  TRUE FALSE
A69069 3dadA   97.341   29.434 -132.829 -103.324 -132.706     G     E          EFVHSEGLSCL  TRUE FALSE
A69078 3dadA  100.523   34.466 -145.361  -98.636 -122.389     G     G          ALEQQGMEALV  TRUE FALSE
A69187 2apjA   58.601   24.134 -110.883  -37.149  -73.736     A     S          IHDAESYGNNM  TRUE FALSE
A69359 3h4cA   59.300   23.072  -66.139  -27.942 -110.057     A     V          HLAVDVLPLIQ  TRUE FALSE
A69432 2w2kA  107.298   35.565 -145.681 -135.106 -145.268     G     L          LSVFRLASYSE  TRUE FALSE
A69643 2nz7A   60.695   31.470  -71.619  -39.809  -99.435     A     N          QLLKSNRELLV FALSE FALSE
A69652 2cx6A   61.154   17.663  -63.382  -30.941 -108.175     A     F          KTRRRFGALIL  TRUE FALSE
A69756 3bg2A   63.207   23.746  -94.717  -34.616  -86.618     A     Y          DTFMKYEEEIL  TRUE FALSE
A69761 3ee4A   38.350   32.513 -137.538  -53.920  -26.622     A     I          AVTEDIQPFMS  TRUE FALSE
A69856 3l84A   59.500   28.312 -117.396  -40.194  -69.867     A     L          GAPLGLADILS  TRUE FALSE
A69893 3e0sA   42.797   31.051  -87.909  -21.862  -96.959     A     R          DVYLLRREEYT  TRUE FALSE
A69897 3e0sA   55.854   27.253 -133.118  -29.229  -69.168     A     M          QVLRQMKTLQD  TRUE FALSE
A70078 1cvrA   45.610   23.427  -73.454  -63.609  -77.012     A     I          KYEGDIKDFVD  TRUE FALSE
A70199 2h88A   56.338   22.825 -110.560  -42.127  -70.310     A     Q          HYMTEQAPAAV  TRUE FALSE
A70453 3cvgA   94.235   15.261  145.478 -110.623  -85.096     G     G          GAGQSGLVKEL  TRUE FALSE
A70534 3m66A   65.351   12.928  -88.732  -36.551  -47.892     B     F          HIIVKFPQVFN  TRUE FALSE
A70611 2yimA   56.093   12.109  -78.237  -26.938  -90.741     A     I          GSSVLIQMMWA  TRUE FALSE
A70669 3pb6X   63.249   27.685  -77.856  -37.443 -100.529     A     L          ELAQALDLELS FALSE FALSE
A70749 3qwpA   51.709   19.519  -86.912  -36.819  -91.908     A     A          KCQKKAWPDHK  TRUE FALSE
A70779 3zrhA   65.910   31.083  -40.300  -41.588 -122.456     A     C          DSLHDCSHWFY  TRUE FALSE
A70945 3bf7A   63.013   16.368  -75.895  -39.588  -97.380     A     Q          PVLWDQYPHIV  TRUE FALSE
A71184 2e1fA   53.646   24.649  -99.800  -34.409  -67.917     A     L          GKAAMLAPLLE  TRUE FALSE
A71220 3lpzA   64.208   30.194  -80.233  -36.681  -99.997     A     Y          QLKSKYEANLN FALSE FALSE
A71443 3cf6E   58.733   24.944 -130.933  -32.643  -65.588     A     L          ATDSVLNDFVM  TRUE FALSE
A71540 1xsvA   97.579   46.009  161.915 -149.601 -135.694     G     E          YEKKLELYQKF  TRUE FALSE
A71606 3e8tA   61.652   28.500  -49.627  -37.455 -118.371     A     N          TFLNQNWKQVS  TRUE FALSE
A71752 1dkqA   56.644   27.565 -101.241  -45.978  -76.024     A     A          VARSRATPLLD  TRUE FALSE
A72152 3f4sA   89.050   37.457 -168.077  -77.476  -42.067     A     V          LFHRNVFPKIK  TRUE FALSE
A72259 1or4A   65.268   17.692  -97.152  -37.065  -82.512     A     N          PLIQENIVNIV  TRUE FALSE
A72529 2qdxA   99.877   15.896  156.037 -121.773 -107.719     G     G          DLMRSGKLFED  TRUE FALSE
A72593 3kwlA   75.281   36.690 -171.275  -37.601  -34.413     A     F          EELEKFIQINF  TRUE FALSE
A72670 3m6nA   58.770   41.448  -60.544  -21.967 -119.677     B     T          RESKRTPHAWA  TRUE FALSE
A72799 3g91A  100.521   36.644 -136.630  -95.888 -117.880     G     G          AVHRKGFLKWF  TRUE FALSE
A72833 4a01A   36.867   34.913 -123.583  -58.474  -47.392     A     M          ASIKEMIPPGA  TRUE FALSE
A72935 3letA   67.523   32.269  -58.947  -41.804 -111.576     A     H          KMVKSHAAELS FALSE FALSE
A72952 1mn8A   64.725   30.426  -44.682  -30.922 -125.926     A     H          SLTLGHWKDVE  TRUE FALSE
A73216 3jxyA   74.740   43.053 -169.858  -46.099  -59.595     A     Y          ELISAYIPKWI  TRUE FALSE
A00028 2qudA   31.537   72.145  126.797  -86.512 -100.288     B     T          KSLVATSQVED  TRUE FALSE
A00029 3t47A   32.908   78.859 -178.414 -125.299 -119.451     B     D          LIANTDLNKLS  TRUE FALSE
A00869 2yxnA   24.327   96.434  145.138  -92.899 -116.160     B     K          NQMINKEAVKQ  TRUE FALSE
A01296 3b1uA   28.105   57.341   89.103  -80.381 -127.372     B     N          KNILSNKTLRE  TRUE FALSE
A01331 2xkiA   50.970   74.014   89.464  -79.773 -117.754     B     N          GSLKGNAAYKT  TRUE FALSE
A02146 3aotA   78.158   58.002  155.276  -61.961  -53.224     B     Q          LKTLRQAAICK  TRUE FALSE
A02194 3powA   69.771   63.247  156.987  -47.579  -45.204     B     T          EFGNETWGVTK  TRUE FALSE
A02549 2f4mA   22.454   69.679   80.068  -55.039 -120.805     B     N          VQLYENPVLQE  TRUE FALSE
A02758 3no6A   42.187   92.126  149.056  -80.276 -103.636     B     D          DDIYNDGFIQD  TRUE FALSE
A03534 2x3mA   22.683   84.338  140.570  -83.749 -115.907     B     D          VASMLDPQIMR  TRUE FALSE
A03621 1rxqA   23.760   84.024  133.475  -77.068 -103.973     B     L          KAWSELKDSKT  TRUE FALSE
A03647 1ek9A   54.582   77.165  132.776 -125.357 -122.048     B     N          EAEKRNLSLLQ  TRUE FALSE
A03815 3aekB   36.432   86.650  126.238  -76.605 -101.400     B     S          PWWSASVDSTY FALSE FALSE
A04172 2iyfA   58.831  100.180 -175.825 -111.873 -170.070     G     G          EMAQEGGTRRA  TRUE FALSE
A04263 3qpaA   76.811   58.966  155.334  -64.354  -60.761     B     G          GPDARGPAPEF  TRUE FALSE
A04318 1qhdA   24.259   89.770  119.073  -57.083 -105.366     B     G          LIKLSGIKFKR  TRUE FALSE
A04497 1vkhA   50.345   68.756  126.723  -99.600 -110.983     B     N          NDVYKNGKVAK  TRUE FALSE
A04607 1xqoA   35.971   76.080  102.484  -69.803 -108.516     B     D          KLERRDPQYRA FALSE FALSE
A05071 3qvpA   52.523  119.357  163.434  -84.561 -126.137     B     S          RNISNSGAMQT  TRUE FALSE
A05636 3q18A   31.028   87.353  105.534  -69.361 -116.798     B     D          SAMKWDPTVSA FALSE FALSE
A06304 1g6hA   37.958   82.979  139.948  -99.005 -115.725     B     D          KNVLSDPKVVE  TRUE FALSE
A06387 1efdN   26.441   77.241  103.020  -66.986 -103.344     B     T          DALMATPLWQA FALSE FALSE
A06446 1atgA   45.227   91.130  126.394  -66.427 -103.584     B     G          MSWMKGPKAVA  TRUE FALSE
A06776 1d02A   37.303   88.627  107.356  -62.234 -110.745     B     T          SCKLFTPGLLK FALSE FALSE
A06878 3eerA   39.958   74.510   97.193  -85.475 -113.689     B     C          VAHQVCPYSNA FALSE FALSE
A06926 2zptX   32.480   88.264  158.300  -93.748 -107.149     B     S          ILYHSSFSVMK  TRUE FALSE
A06998 2gffA   33.462   82.705  116.065  -74.534 -107.314     B     T          AIHKTTPHYLQ FALSE FALSE
A07586 2dbnA   54.847   78.935  102.099  -99.176 -110.618     B     L          LERWLLPAYQR  TRUE FALSE
A07764 1vjuA   73.122   72.421  109.251 -114.439 -128.766     B     D          FNLVIDRGTKF  TRUE FALSE
A07789 3luiA   32.021  100.471   84.390  -67.726 -126.344     B     D          QAVRQDPLLGS  TRUE FALSE
A07790 3luiA   34.796   73.718  155.501 -103.640 -108.549     B     S          PLLGSSETFNS  TRUE FALSE
A07824 1oyjA   30.301   85.762   89.335  -48.214 -115.934     B     I          RRCGRIDSVVK  TRUE FALSE
A07855 3cwrA   64.694   67.803  161.698  -79.382  -57.359     B     G          AYNANGIERSR  TRUE FALSE
A08501 3p8cB   29.595   68.090  118.281  -66.262  -97.198     B     L          LSDQLLPKHCA  TRUE FALSE
A08510 3p8cB   52.462   96.153  163.072 -108.747  -99.122     B     D          AEEYSDISEMR  TRUE FALSE
A08662 3n75A   38.871  129.929 -166.033  -83.386 -132.534     B     K          AAAMMKGNAGK  TRUE FALSE
A08789 3u9rB   83.621   85.264 -177.649 -134.871  -92.200     B     A          AEELGGADVHC  TRUE FALSE
A08805 3u9rB   39.048   82.817  159.728 -108.821 -102.313     B     H          YEHQGHPYYSS  TRUE FALSE
A08809 3kkfA   35.318   80.074  124.554  -80.066 -104.189     B     T          KSHIATPHFKK FALSE FALSE
A09309 1k3yA   20.341   99.687  132.519  -80.901 -116.576     B     L          TRISNLPTVKK  TRUE FALSE
A09446 1fn9A   64.260   67.232  150.457 -110.058 -102.019     B     T          RKELVTPARDF  TRUE FALSE
A09485 1dk8A   40.813   90.102  145.220  -80.836 -106.726     B     S          PSFLKSDIYLE  TRUE FALSE
A09808 3l6xA   53.104   79.923  124.929  -90.234  -99.760     B     Q          YELLFQPEVVR  TRUE FALSE
A09811 3l6xA   18.451   98.082  119.546  -43.988 -107.298     B     Q          RSALRQEKALS  TRUE FALSE
A09859 3h4tA   25.431   81.905  135.420  -86.829 -100.627     B     T          LATALTPGIRA  TRUE FALSE
A09887 3g5tA   29.498   81.153  101.588  -64.620 -107.979     B     W          DYVRTWSAYHQ FALSE FALSE
A10093 2jhfA   81.850   62.258  126.983  -57.580  -75.435     B     C          VCLIGCGFSTG  TRUE FALSE
A10742 1n4wA   47.116   81.105   99.125  -92.217 -108.295     B     T          KWFEDTEWYKF  TRUE FALSE
A11081 2hzlA   47.200   81.682  149.592  -32.217  -64.944     B     I          YTWAQIAEYNY  TRUE FALSE
A11461 3d3mA   47.202   75.193   89.720  -71.303 -111.414     B     D          PKLHVDKGFVN  TRUE FALSE
A11693 1xv5A   69.087   89.530  177.902 -134.424 -106.814     B     D          LYQHQDSSFCF  TRUE FALSE
A11733 2cmpA   31.084   81.388   99.763  -71.575 -120.140     B     K          AENLQKPAIRA FALSE FALSE
A11810 1llfA   38.307   83.865  143.896  -97.076 -104.589     B     S          DLVMQSKVFQA  TRUE FALSE
A11936 3ndhA   34.368   75.386  114.749  -91.462 -122.332     B     D          KDLFRDRLIID  TRUE FALSE
A12159 3pikA   54.723   72.397  124.722 -114.408 -124.578     B     N          EALVNNRDLRM  TRUE FALSE
A12164 3pikA   33.654   81.422   94.153  -54.625 -110.601     B     R          QILLQRPDIME  TRUE FALSE
A12218 3e7jA   34.053   89.155  107.748  -78.792 -121.444     B     D          KNRMNDPKLKK  TRUE FALSE
A12375 2fiuA   39.194   87.318  135.561  -90.161 -104.151     B     S          IDCYNSPEYQA FALSE FALSE
A12379 3c2gA   50.250   88.906  101.725  -99.149 -122.615     B     L          RRFTFLPIISP  TRUE FALSE
A12380 3c2gA   34.214   78.926  142.561  -92.539 -111.192     B     S          ICNLISLNWQK  TRUE FALSE
A13058 3q60A   40.313   77.600  105.003  -69.480  -95.915     B     T          LEAMETPEFLQ  TRUE FALSE
A13412 2ps5A   24.081   90.500  146.140  -87.924 -110.590     B     Q          AHHFAQPRQQQ  TRUE FALSE
A13485 1sbpA   44.211   92.768  106.503  -61.642  -97.695     B     S          LKYLYSPEGQE  TRUE FALSE
A13653 3k8xA   74.829   82.178 -165.779 -125.535  -90.939     B     G          NLQLGGTQIMY  TRUE FALSE
A13706 1q8bA   34.008   79.083  106.794  -64.023 -112.002     B     K          KIHFTKKHTID FALSE FALSE
A13782 1obbA   20.428  106.333  134.029  -90.021 -121.617     B     L          EEILALPENEE  TRUE FALSE
A14266 1n3lA   17.242  100.926  117.613  -54.528 -108.943     B     T          REKFNTPALKK  TRUE FALSE
A15072 2ycdA   36.519   78.656  112.142  -73.862  -98.724     B     E          FEAMKEASHLA FALSE FALSE
A15111 3to3A   49.266   63.130  112.121  -70.889  -82.341     B     S          LKAIESEDYIS  TRUE FALSE
A15228 2q14A   40.593   87.341  141.636  -87.836 -106.493     B     H          YDIVRHPLLQR  TRUE FALSE
A15305 2felA   39.741   85.672  132.835  -81.713 -100.940     B     S          IIELFSAKADI FALSE FALSE
A15377 1hztA   24.123   86.334   99.296  -72.981 -124.265     B     N          VMQATNREARK  TRUE FALSE
A15542 3dp7A   51.010   70.214   90.802 -101.803 -120.490     B     D          WFLLNDKMARV  TRUE FALSE
A15819 3fegA   33.501   89.463   91.648  -58.804 -124.487     B     E          TQELREPVLSA  TRUE FALSE
A15907 3mdmA   36.747   91.314  170.076 -106.188  -98.093     B     S          IDLAFSRSSLV  TRUE FALSE
A16073 3hrdC   30.074   81.409  121.783  -92.316 -121.947     B     H          TQIENHPFIRS  TRUE FALSE
A16233 3fotA   36.068   99.326 -164.314 -130.838 -123.890     B     L          EAIVGLEEKNR  TRUE FALSE
A17064 3hx9A   75.615   59.034  166.105  -66.689  -57.101     B     G          QAWANGPAIAA  TRUE FALSE
A17872 2fxuA   31.342   85.813  110.535  -90.585 -113.872     B     L          SILASLSTFQQ  TRUE FALSE
A17952 3m1iC   48.513   87.433  104.785  -68.158 -103.803     B     T          LIATKTPKVRG  TRUE FALSE
A18410 3n4pA   17.539   85.118   88.689  -27.254 -105.029     B     D          ATYLCDDIHAI  TRUE FALSE
A18653 3rauA   28.365   82.542   96.194  -71.391 -123.041     B     N          CRALENPDTAS  TRUE FALSE
A18839 1v77A   83.458   66.063  155.078  -62.855  -55.541     B     S          AKASISMYPEI  TRUE FALSE
A19179 3thiA   45.230   87.355  148.749  -96.375 -104.824     B     S          ANVMASADTVE  TRUE FALSE
A19186 2wdqD   26.967   81.726  118.252  -74.799 -109.254     B     S          IGFFASAFTKV FALSE FALSE
A19397 3u52C   64.006   84.094  111.494 -109.350 -115.234     B     D          AYWMDDEMWQP  TRUE FALSE
A19422 3a16A   40.448  102.579  161.053  -92.339 -112.994     B     S          HRWSTSTPIAS  TRUE FALSE
A19433 3a16A   64.154   80.229  121.674 -109.364 -110.901     B     H          RWSESHPTHLR  TRUE FALSE
A19543 2je6I   71.271  133.600  131.372 -108.888   79.065     E     G          VPRVIGKNKSM  TRUE FALSE
A19577 2cxiA   56.471   80.746   89.831  -93.630 -108.658     B     H          EILEKHEKGRE  TRUE FALSE
A20269 3otiA   39.136   48.580   96.997  -98.874 -121.978     B     D          RRLIGDESLRT  TRUE FALSE
A20310 1g12A   42.513   66.089   95.970  -83.192 -114.269     B     N          DKAVMNADNHE  TRUE FALSE
A20412 2xggA   49.874   78.562  126.185 -105.524 -105.480     B     V          SDFRTVRAAKE  TRUE FALSE
A20676 3clmA   39.058   90.619  159.238  -93.389 -102.794     B     A          EQYFTAPEFAA  TRUE FALSE
A20763 2gkpA   41.254   84.702  134.939 -104.535 -124.011     B     D          DQDFFDTEKIR  TRUE FALSE
A20792 2wgkA   68.964   82.490  142.908  -86.283  -82.632     B     G          RLVMEGPIGYC  TRUE FALSE
A20942 2wqkA   51.706   65.481   91.604  -89.578 -113.259     B     S          EDITYSGTVSG  TRUE FALSE
A21196 2e3nA   40.671   75.522   95.902  -88.463 -124.304     B     N          CNYFWNVDVRN  TRUE FALSE
A21272 3fr7A   49.048   52.600  150.612 -115.008  -97.061     B     D          SNFMSDPVHGA  TRUE FALSE
A21475 2vpnA   51.968   75.820  132.268 -112.987 -118.683     B     S          EFFDESKAINE  TRUE FALSE
A22183 1nnfA   46.804   91.595  115.653  -73.244  -99.013     B     S          VDFLASKKGQE  TRUE FALSE
A22293 3tw8A   34.430   72.687   93.049  -67.609 -113.018     B     L          ETAINLQLFKQ FALSE FALSE
A22325 1v96A   33.938  106.505  136.729  -82.309 -114.618     B     S          LIKMHSQNMKR  TRUE FALSE
A22628 3godA   63.104   51.329  106.964 -112.750 -124.999     B     D          HSWLEDRVLRD  TRUE FALSE
A23048 1rw7A   37.813   45.367   80.907  -97.080 -126.474     B     A          FDYPKAKDLQD  TRUE FALSE
A23076 1xmxA   28.647   75.238  100.763  -81.192 -129.242     B     Y          DKQQGYRELNL  TRUE FALSE
A23167 3i4gA   73.244   70.772  143.465  -55.457  -51.783     B     T          GILDETINAVR  TRUE FALSE
A23439 3mjoA   40.278   78.336  109.224  -98.076 -127.887     B     N          RWSEENENLQR  TRUE FALSE
A23787 3cx5F   29.856   96.519  114.355  -64.415 -101.348     B     T          EHFKNTEEGKA  TRUE FALSE
A23815 4ef1A   39.141   90.678  154.425  -95.266 -109.365     B     S          VKVLRSKEVQD  TRUE FALSE
A24121 2z8zA   35.013   70.212  134.007  -86.621 -117.872     B     L          TWISHLPTAYG  TRUE FALSE
A24388 3dx5A   30.197   88.463  122.754  -65.157 -113.210     B     E          YLHVFEPNNVY  TRUE FALSE
A24909 2jgpA   45.871   73.287   90.122  -65.832  -91.805     B     S          QEFSQSAAFHK  TRUE FALSE
A25293 2pywA   33.013   61.410   91.216  -90.343 -127.179     B     D          KAVREDSALKL  TRUE FALSE
A25834 1x54A   35.152   94.144  105.349  -51.928 -111.677     B     T          HLHIRTPKASA  TRUE FALSE
A26097 1jy1A   49.346  111.729  105.934  -51.341 -121.988     B     W          SQKDNWGHFRL  TRUE FALSE
A26242 3ooqA   78.081   65.521  150.934  -62.232  -57.275     B     T          LLKILTVNPAK  TRUE FALSE
A26325 3g46A   78.985   70.495   98.151  -88.683 -127.084     B     N          SQGMANDKLRG  TRUE FALSE
A26412 1aorA   35.551   99.587  101.718  -68.085 -118.004     B     D          NKLRNDPVAGG  TRUE FALSE
A26824 2xauA   26.832   77.188   95.241  -46.729 -105.032     B     L          KIRRELPVHAQ  TRUE FALSE
A27724 1t0tV   37.206   92.029   92.998  -40.573 -111.716     B     D          YEMRFDEVSAR  TRUE FALSE
A27759 1m0wA   26.186   77.474  135.853  -69.427 -100.243     B     S          TQLSGSKKIQQ  TRUE FALSE
A29283 2ij2A   38.675   92.490  139.241  -89.529  -98.874     B     S          LLPSFSQQAMK  TRUE FALSE
A29331 2feaA   29.991   89.583  132.994  -91.397 -119.709     B     V          KEIENVKEVQE  TRUE FALSE
A29803 2pihA   38.098   68.705  105.498  -90.224 -121.863     B     N          AQINENDKVST  TRUE FALSE
A30008 2wswA   64.668   79.060  137.615  -70.065  -81.506     B     G          EKHVNGLFGTV  TRUE FALSE
A30239 2xrwA   34.057  105.208  143.744  -81.680 -110.901     B     H          DEALQHPYINV  TRUE FALSE
A30364 3p2eA   36.013   80.850  144.618  -93.202 -105.471     B     S          KAYFLSEQYKA  TRUE FALSE
A30746 1n81A   46.816   55.248   96.581 -102.609 -132.972     B     D          NYALKDRVSIR  TRUE FALSE
A30813 2p67A   26.618   85.771  119.479  -87.684 -122.701     B     N          NHLFANEDFDR  TRUE FALSE
A30872 3by8A   26.066   69.782  110.053  -82.974 -116.146     B     S          RTLADSPEIRQ  TRUE FALSE
A31016 1r7aA   29.323   83.855   82.607  -45.413 -112.438     B     R          DENLKRPVVKA  TRUE FALSE
A31028 1t0bA   54.387   88.036  120.782  -85.332 -106.289     B     S          HSGHFSKIFKK  TRUE FALSE
A31250 1ra0A   85.882   70.653  155.989  -69.108  -60.537     B     T          GLNLITHHSAR  TRUE FALSE
A31278 2rexB   52.104   72.080   88.861  -83.093 -126.838     B     D          TDLRTDLSTLM  TRUE FALSE
A31396 1zeeA   75.609   60.822  151.853  -58.463  -48.767     B     S          DEWIRSRFVEL  TRUE FALSE
A31685 3kxsA   69.631   65.447  152.610  -66.044  -47.377     B     N          SYVNTNVGLKF  TRUE FALSE
A32056 3qb8A   69.839   84.576  109.327 -115.884 -124.408     B     E          NFVASEPTSIA  TRUE FALSE
A32601 3chmA   25.057   80.320  130.055  -84.990 -110.051     B     L          SEILALPNVAQ FALSE FALSE
A32610 2c1wA   37.428   77.886   97.865  -56.889 -107.404     B     T          DAILETKVMKM FALSE FALSE
A33036 2fozA   21.241   87.758  123.486  -62.759 -109.532     B     D          EDLEGDAQSVL  TRUE FALSE
A33085 2ha8A   39.900   73.945   88.112  -59.578 -110.940     B     D          LQCISDKQFQH  TRUE FALSE
A33580 1jyoE   56.291   91.397  161.615  -93.641  -94.376     B     G          LTEKYGETAVN  TRUE FALSE
A33821 3q3mB   61.086   85.920  111.911 -108.481 -116.525     B     E          ELWEKEPGWQG  TRUE FALSE
A33837 2hjeA   30.373   66.986  118.764  -69.382 -103.919     B     S          DSNSKSEVIRD  TRUE FALSE
A33896 3gn3A   18.738   63.483   84.951  -70.234 -114.980     B     N          AEAFANPELEH  TRUE FALSE
A34048 4ubpC   86.723   63.517  150.633  -71.385  -56.147     B     T          YVSKYTINPAI  TRUE FALSE
A34461 3p8cA   51.127   76.888  141.320 -118.531 -119.843     B     D          RFAVLDFCYHL  TRUE FALSE
A34714 3buxB   29.841   82.223  123.284  -92.615 -124.093     B     N          ETLGENEYFRV  TRUE FALSE
A34742 3gn6A   29.442   75.986  100.757  -63.183 -111.496     B     D          ENSHLDPRFLA FALSE FALSE
A34840 2vgnA   40.458   76.539  104.549  -82.088 -121.208     B     N          NEVLKNPLYAS FALSE FALSE
A34905 1q7lA   43.196   75.097  104.849  -73.254 -101.237     B     R          ELFVQRPEFHA FALSE FALSE
A34909 1v30A   24.992   83.184  127.011  -90.876 -115.130     B     I          ERINEIEIGTG  TRUE FALSE
A35002 1o2dA   38.837   61.926  117.474 -100.834  -91.932     B     A          EKGSRAKHLKN  TRUE FALSE
A35021 2fctA   41.529   86.121 -178.420 -114.526 -114.507     B     R          ASHICRPEICD  TRUE FALSE
A35183 2zd7A   35.605   86.034  103.330  -62.381  -93.191     B     T          RQGMKTIFGWF  TRUE FALSE
A35290 2imfA   49.963   75.057  115.602  -83.844 -105.311     B     S          EHFLSSNAATE  TRUE FALSE
A35647 3arcE   40.891   69.205  112.794  -81.735 -105.719     B     S          SDIITSVRYWV  TRUE FALSE
A35698 3s8mA  105.644  114.359 -150.122  -75.199 -130.561     B     H          WPIYWHGALGK  TRUE FALSE
A35705 2oezA   28.917   80.689  101.974  -81.631 -123.886     B     D          QALKEDRFLSS  TRUE FALSE
A35874 2j1dG   45.385   60.682  121.039 -114.195 -123.081     B     S          EEVFRSGALKQ  TRUE FALSE
A35948 2veqA   22.999   67.877   94.397  -40.308 -103.309     B     H          EFFNRHPMVMQ  TRUE FALSE
A35974 3fhdA   23.174   82.388  119.357  -43.004  -95.678     B     S          VLASLSFSKFL  TRUE FALSE
A35975 3fhdA   35.760   85.411  145.697  -90.209 -105.222     B     H          SKFLKHAKVRD  TRUE FALSE
A36254 1s7iA   24.448   71.661  103.797  -92.811 -125.276     B     I          QIAAKIPPGRL  TRUE FALSE
A37436 3tekA   50.312   87.193  125.637  -88.506 -107.123     B     S          NRIRDSEKFRE  TRUE FALSE
A37537 3phxA   50.610   68.575   97.371  -97.887 -107.069     B     E          KYYQEEPEARL  TRUE FALSE
A37607 3nn1A   39.605   76.343   79.902  -57.115 -100.995     B     V          RALQQVKEFRH  TRUE FALSE
A37611 2o8sA   23.198   93.785  131.549  -79.334 -112.968     B     Q          ERVSKQPDVAR  TRUE FALSE
A37663 2heuA   26.444   88.111  100.738  -57.463 -117.403     B     R          VEYMTRPEVMQ  TRUE FALSE
A37935 3csvA   23.852   95.551   98.410  -46.982 -111.252     B     H          ERGLAHPALAS  TRUE FALSE
A38374 4do7A   39.358   86.089  148.534  -97.979 -117.157     B     D          RAFVDDADFAR  TRUE FALSE
A38530 3molA   83.533   81.809  148.803 -103.099 -109.876     B     G          AQGRDGTVHKV  TRUE FALSE
A38658 3avrA   34.441   65.238  131.009  -97.314 -115.396     B     F          KRDAFFPPLHQ  TRUE FALSE
A39750 1rk6A   81.362   69.388  162.710  -66.745  -60.799     B     T          AVWKMTGLTAA  TRUE FALSE
A39792 2qhfA   41.157   59.695  138.511  -98.691  -86.991     B     S          VLERASARETA  TRUE FALSE
A39816 1vpbA   25.103   77.367  111.539  -65.161 -110.784     B     N          MISALNGSALQ FALSE FALSE
A40220 2jcbA   32.815   77.904  108.132  -69.250 -108.978     B     Q          FSLYEQKEWAE FALSE  TRUE
A40293 3cijA   52.061   90.652  133.079  -84.470  -92.300     B     S          VKLVISEEGQE  TRUE FALSE
A40656 2yykA   36.307  103.107   95.765  -65.679 -119.409     B     D          YDLQHDPRYRE  TRUE FALSE
A40802 2pt7G   61.468  134.331  137.917 -106.602   75.507     E     G          SALLIGEKGYR  TRUE FALSE
A41074 3zrgA   35.957   71.662   90.315  -62.784 -100.240     B     T          EKLGETLKMKK  TRUE FALSE
A41726 3h0uA   37.947   88.290  132.782  -77.064 -103.887     B     G          QQLVRGEKVQQ FALSE FALSE
A41903 2osxA   45.486   92.608  118.019  -78.553 -113.832     B     Q          ELYYIQPGVMR  TRUE FALSE
A42110 2o7aA   32.748   72.013  105.191  -61.689  -91.617     B     S          VNLAKSRWYNQ  TRUE FALSE
A42197 2carA   59.088   71.467  127.509 -110.542 -107.801     B     S          EKNAVSHRFRA  TRUE FALSE
A42221 2xmiA   37.136   79.158  120.147  -83.692 -112.071     B     H          EELGNHKAFKK FALSE FALSE
A42322 3egwC   50.497   87.210  100.787  -96.871 -127.614     B     S          KRRLFSPRVRA  TRUE FALSE
A42638 1qfmA   54.083  133.592 -179.676  -78.560 -113.633     B     I          WHKGGILANKQ  TRUE FALSE
A42699 2r6zA   79.380   76.558  148.129  -95.351  -72.671     B     G          FHRLVGEAQDE  TRUE FALSE
A43109 1k3xA   45.880  101.767  149.162 -111.630 -118.990     B     H          EQLTTHPFLQR  TRUE FALSE
A43203 3czpA   34.238   74.462  114.635  -85.427  -99.045     B     D          AGLIRDKRFRQ  TRUE FALSE
A43423 3dwcA   42.033   72.122  159.813 -109.226  -95.926     B     A          HDTITAPKIRA  TRUE FALSE
A43708 3etvA   57.707   75.525  110.812 -117.620 -123.319     B     N          KKMRNNAAYLK  TRUE FALSE
A43815 1jmsA   37.966   78.335  116.914  -86.297 -122.537     B     D          KAVLNDERYKS FALSE FALSE
A44276 2gnxA   33.719   53.462   89.807  -85.842 -114.478     B     K          LSLALKNPKVF  TRUE FALSE
A44496 2qeeA   36.748   85.349 -176.502 -108.896 -104.548     B     Y          DELLTYHYLVA  TRUE FALSE
A44596 4aqnA   22.057   83.192  122.673  -76.295 -107.973     B     K          IEHLDKKENED  TRUE FALSE
A44732 2xcjA   18.373  106.717  126.618  -77.564 -126.895     B     T          MNILQTPQFTK  TRUE FALSE
A44960 2ntkA   90.746  124.649  166.778 -114.968 -138.137     B     G          EFILKGGEFAA  TRUE FALSE
A45039 1n1cA   44.881   96.251  168.731 -109.436  -98.356     B     S          LKELTSEAAQQ  TRUE FALSE
A45178 1g5aA   41.261   78.478  119.995  -82.503 -107.194     B     S          AGIEKSEDWRQ FALSE FALSE
A45439 3cioA   33.863   62.696  122.898  -77.258  -88.930     B     R          SELLMRDRMRQ  TRUE FALSE
A45896 1muwA   32.870   72.866  112.131  -87.529 -111.837     B     D          AAFRADPEVQE FALSE FALSE
A46274 2zwuA   76.994   88.173  161.566 -107.594  -91.754     B     G          ANQVVGMPVVD  TRUE FALSE
A46406 2gakA   49.295   72.768  103.019 -107.545 -119.292     B     N          GYVLENENIQK  TRUE FALSE
A46414 2a9iA   52.398  142.034 -114.166  -70.775 -125.907     A     D          LSDFIDPQEGW  TRUE FALSE
A46444 1txgA   59.289  104.160  166.763  -64.807  -79.035     B     G          RETAFGLSGFG  TRUE FALSE
A46555 2ve3A   42.209   96.099  166.783 -110.957 -105.673     B     L          LYQAFLPRTLD  TRUE FALSE
A46927 3r0xA   38.447   85.510  103.622  -51.621  -98.354     B     S          YSVLLSPEFKQ  TRUE FALSE
A47098 2imhA   59.978  113.786  167.385  -81.854 -123.557     B     T          YQKATTGDYAD  TRUE FALSE
A47110 3qv2A   52.094   79.353  116.623  -87.505 -100.160     B     S          PLFKESLVFKE  TRUE FALSE
A47151 3q1cA   24.427   52.317  113.815  -99.317 -100.578     B     Y          ICSAFYQSFNV  TRUE FALSE
A47256 2r4fA   31.986   87.924   94.670  -61.168 -108.266     B     T          KAWLETSEGFA  TRUE FALSE
A47356 3floB   43.185   71.881   95.804  -82.769 -127.990     B     D          FDSLFDCEKNK  TRUE FALSE
A47746 3a09A   45.835   98.552  103.560  -58.096 -104.804     B     G          FDFYFGPKGRE  TRUE FALSE
A48368 3t6aA   27.141   73.916   93.835  -59.757 -113.392     B     K          MNEICKTEFQM  TRUE FALSE
A48994 3sdbA   37.512   77.681   96.026  -66.840 -113.866     B     Q          EDVLLQDSLLD FALSE FALSE
A49177 2ntpA   25.101   91.776  158.126  -81.230  -98.880     B     T          QAAEYTQSKVL  TRUE FALSE
A49270 3c7mA   30.217   79.567  108.156  -62.020 -108.919     B     E          EAALKEPAVQE FALSE FALSE
A49432 1tuaA   78.190  131.605  137.920 -117.707   81.994     E     G          LGAVIGPRGEV  TRUE FALSE
A49439 1tuaA   76.907  132.864  136.916 -118.804   82.176     E     G          KGRIIGEGGRA  TRUE FALSE
A49598 1onwA   90.427   66.434  163.731  -70.807  -59.567     B     T          ALRPLTSSVAG  TRUE FALSE
A49661 2ql8A   41.456   77.274  103.194  -98.184 -120.352     B     C          EIENRCPVSKL  TRUE FALSE
A49734 3r26A   53.063   83.368  128.171  -67.809 -101.291     B     G          YDYLKGPQAAE  TRUE FALSE
A49854 1r6fA   44.656   79.103  101.379  -65.938  -99.450     B     S          EIFKASAEYKI  TRUE FALSE
A50055 2bhuA   55.288  109.732  115.253  -52.794 -126.929     B     G          WAEREGGEHAR  TRUE FALSE
A50416 2dkjA   31.057   68.759   83.015  -53.825  -93.593     B     Q          FFEALQPEFKE  TRUE FALSE
A50504 1upkA   44.926   68.437   89.000  -77.697  -87.708     B     S          KIILWSEQFYD  TRUE FALSE
A50669 1n2aA   25.010   80.722  101.105  -65.378 -116.196     B     R          QRMAERPEVQD FALSE FALSE
A50810 2bueA   48.513   88.753  162.682 -121.648 -114.050     B     L          VQEQYLPSVLA  TRUE FALSE
A50885 3l1wA   96.720   82.138 -148.938 -119.104  -89.738     B     Q          YDQDWQWSFRK  TRUE FALSE
A51132 2zyhA   51.324   72.542  125.432 -100.990 -103.221     B     S          VQLCTSPETFA  TRUE FALSE
A51613 2q2rA   23.603   76.034   87.884  -61.466 -121.025     B     N          AFFYRNPQNLK  TRUE FALSE
A52028 1txdA   74.737  114.331 -175.511  -89.562 -104.577     B     S          LLTWFSGPGEE  TRUE FALSE
A52054 2olmA   72.945   95.141 -130.812  -54.641 -159.829     B     H          EFLQKHGNEVC  TRUE FALSE
A52296 1n62C   30.531   61.580   91.181  -85.948 -113.707     B     S          HALIGSDFLAA  TRUE FALSE
A52529 1rtwA   52.129   81.621  159.008 -103.293  -98.701     B     S          INHWSSQEFGE  TRUE FALSE
A52591 3lwxA   53.335   75.203  104.478  -56.066 -106.630     B     K          GAEISKPVFSN  TRUE FALSE
A52934 3r41A   78.184   66.563  145.468  -59.161  -57.955     B     Y          YRAGAYADFEH  TRUE FALSE
A53129 3swrA   46.157   75.159  150.553  -87.163  -89.590     B     S          SKFKNSLVVSF  TRUE FALSE
A53283 1u61A   52.038   91.752  148.211 -106.827 -100.640     B     S          GTSFVSAKAQA  TRUE FALSE
A53450 1jeyA   43.952  143.009  175.389  -73.760 -156.964     B     K          ELDQFKGQQGQ  TRUE FALSE
A54053 3mw6A   29.239   77.621  119.479  -75.491 -104.338     B     R          ANHCRRPRYLK FALSE FALSE
A54106 2w3pA   76.458   95.396  162.736 -108.782 -121.225     B     W          AAGANWWPLKF  TRUE FALSE
A54323 3l4cA   25.157   67.742  100.723  -72.635 -125.660     B     D          AKKLEDAATYL  TRUE FALSE
A54491 3ocuA   68.080   56.970   95.954 -109.834  -97.381     B     S          NWMQDSGEYKA  TRUE FALSE
A54821 2nzxA   36.852   85.430  139.276  -87.312 -105.299     B     S          KEFKNSVLYFI FALSE FALSE
A55135 2ciuA   34.233   72.163   95.034  -81.056 -121.606     B     N          SMVEKNKDIRS FALSE FALSE
A55213 2h6fB   78.087   63.403  164.010  -50.466  -25.535     A     Q          CYSFWQAGLLP  TRUE FALSE
A55342 1l7dA   48.705   56.260  106.985  -99.409 -126.352     B     D          RAQSMDILSSQ  TRUE FALSE
A55675 2o0mA   33.979   75.258   85.789  -60.659 -113.993     B     E          NSLLQEPSIQE FALSE FALSE
A56180 3rlkA   35.570   77.709  110.950  -64.841  -94.427     B     T          ATYLATDQAMR  TRUE FALSE
A56681 3c9fA   37.804   80.935  116.520  -72.577 -106.269     B     E          AETIHEPWFQE FALSE FALSE
A56984 2vqeD   15.142   81.072  119.964  -65.747 -116.280     B     R          GLLESRLDNVV  TRUE FALSE
A57244 3agjB   38.568   88.103  114.467  -77.076 -113.204     B     R          REALRRESVTR FALSE FALSE
A57600 2pqxA   45.028   82.469  120.233  -66.525  -85.898     B     S          QEIKESEAGKF  TRUE FALSE
A57758 2ex0A   28.866   96.923  142.023  -90.908 -121.058     B     N          EDALNNPYVKV  TRUE FALSE
A58300 1s5jA   23.767   81.191  133.841  -87.054 -124.113     B     N          YKFFFNKAVRN  TRUE FALSE
A58302 1s5jA   68.753  125.193  178.851  -51.779  178.671     A     T          TLQLTTFNNDL  TRUE FALSE
A58475 3k6yA   49.085   70.174  133.100  -98.384  -99.942     B     N          PALVNNPVVAA  TRUE FALSE
A58707 3f47A   60.456   87.168   93.887  -90.032  -82.213     B     D          IGPVCDMCSAV  TRUE FALSE
A58881 2aplA   36.637   81.799  103.616  -70.899 -116.599     B     N          PILLKNKAIQS FALSE FALSE
A58925 1dd9A   47.476   97.120  106.284  -65.341 -101.902     B     Q          QQSLQQPVATS  TRUE FALSE
A58966 2y6xA   37.637   74.897   86.100  -51.814 -107.777     B     L          DSLRSLSSFMT  TRUE FALSE
A59018 1lc5A   32.700   50.775   94.373  -89.439 -133.407     B     D          EVALQDSAWQQ  TRUE FALSE
A59075 3c9hA   44.784   90.893  124.780  -80.022  -99.694     B     S          LEFFMSKEGQT  TRUE FALSE
A59578 3l6bA   44.408   82.891  119.294  -85.396 -102.992     B     S          VAAVLSQHFQT FALSE FALSE
A59895 1y8aA   21.582   90.709  133.489  -86.531 -119.030     B     R          DELFSRSEVRK  TRUE FALSE
A59936 3bnyA   38.111   68.736  148.840 -104.361 -118.745     B     D          EYRERDVGKEL  TRUE FALSE
A59950 3ckcA   85.093   70.891  122.436 -103.376  -96.300     B     A          KTRNYGGSTYL  TRUE FALSE
A60160 3elfA   89.550   63.718  168.029  -72.929  -59.741     B     Y          DKLDSYVRPLL  TRUE FALSE
A60304 1l1lA   24.574   80.895   82.644  -62.750 -133.476     B     D          ISMKQDQEKLM  TRUE FALSE
A60630 2iuyA   80.164   89.533  174.503 -131.335 -113.378     B     A          AVRLWGHVTIA  TRUE FALSE
A60695 3nb0A   42.445   77.333  138.745  -70.204 -107.341     B     D          LSDLLDWKRMG  TRUE FALSE
A60801 3bjqA   43.017   82.553  111.558  -86.764 -118.408     B     H          SACKYHPKLIE FALSE FALSE
A61193 1w2yA   16.768   80.617   99.886  -71.327 -122.369     B     V          TEVNAVSVFQD  TRUE FALSE
A61256 3puaA   43.206   73.188  111.511  -92.538 -118.565     B     S          IVKKLSWVENY  TRUE FALSE
A61928 3rv1A   42.853   84.284  151.237  -97.475 -100.502     B     N          KESIVNNNNLF  TRUE FALSE
A62158 4eqbA   22.632   83.836  108.628  -63.709 -117.664     B     K          INFMLKPENAL  TRUE FALSE
A62787 2icsA   78.021   67.962  157.084  -56.653  -56.459     B     T          IIEKVTKAPAE  TRUE FALSE
A63779 3tijA   43.626   68.688  129.196  -88.815  -78.740     B     S          FGGLVSGKMFE  TRUE FALSE
A64096 3logA   45.358   74.607  122.539 -103.346 -124.793     B     N          DDLESNSKEIV  TRUE FALSE
A64117 2xhgA   53.215   83.435  131.857  -83.029 -103.630     B     E          QEYANEADLLS  TRUE FALSE
A64142 1tadA   32.719   73.960  102.518  -71.931 -110.581     B     D          QRLWKDSGIQA FALSE FALSE
A64182 3ayfA   20.329   85.693  138.764  -87.492 -110.177     B     Q          PSFLQQDVVQN  TRUE FALSE
A64184 3bmaA   55.679   72.842   97.255  -88.992 -121.166     B     E          IDSFKERSQKV  TRUE FALSE
A64291 2zq5A   53.654   82.100  108.768  -93.654 -118.987     B     N          ETWESNPLYRQ  TRUE FALSE
A64665 2gekA   44.900   82.802  149.449  -88.622 -105.745     B     D          RVHRYDWSVVS  TRUE FALSE
A65144 2uvjA   73.983   93.269  116.235 -111.690 -111.793     B     S          NFLLNSKEGVE  TRUE FALSE
A67202 2aibA   42.410   70.690   95.514  -71.023 -108.110     B     E          VSILSESSFSQ FALSE FALSE
A67312 3u7qB   27.508   90.338  144.053  -77.862 -108.965     B     D          YPLFLDQDYKD  TRUE FALSE
A67314 3u7qB   41.322   75.437  103.290  -65.832  -96.103     B     T          FQWTTTKEYQE  TRUE FALSE
A67903 2asbA   72.662  131.853  146.414 -113.929   84.920     E     G          KGACIGPMGQR  TRUE FALSE
A67909 2asbA   79.099  132.404  137.669 -112.575   81.761     E     G          LSLAIGKEGQN  TRUE FALSE
A68258 1x3lA   30.446   92.398  128.254  -94.291 -122.833     B     D          AIKAADPYRAV  TRUE FALSE
A68312 1c3cA   34.301   84.625  126.915  -82.483  -98.559     B     T          MKDLWTEEAKY FALSE FALSE
A68874 2a72A   85.799   65.408  158.937  -67.486  -56.103     B     D          KLMKSDSYPRF  TRUE FALSE
A68875 2a72A   44.720   81.331  139.013  -83.716  -99.448     B     S          PRFIRSSAYQE  TRUE FALSE
A69006 3txnA   29.198  104.366  140.911  -88.982 -113.313     B     G          NQLVSGKLAIT  TRUE FALSE
A69253 3qguA   37.782   98.398  112.921  -61.358 -103.380     B     Q          GLACLQPEGLK  TRUE FALSE
A69735 1gxsB   28.688   79.673  125.597  -87.827 -118.195     B     L          INYLNLPEVQT FALSE FALSE
A69859 3l84A   34.156   66.866   94.837  -63.817 -104.148     B     E          DGDLQEGISYE  TRUE FALSE
A70158 4ae0A   38.939   80.296  109.730  -63.934 -107.989     B     T          MEQVGTEEFIK FALSE FALSE
A70164 4ae0A   36.443   86.055  120.477  -88.467 -124.152     B     H          ESLKEHGPIKN  TRUE FALSE
A70166 4ae0A   20.991   99.856  100.216  -47.295 -114.559     B     H          QTALEHPELSE  TRUE FALSE
A70275 3dk9A  115.221   78.214 -169.118  -95.932  -74.337     B     G          TCVNVGCVPKK  TRUE FALSE
A70471 3pv8A   34.682   75.911  106.052  -85.267 -120.617     B     D          ETALADPQFVA FALSE FALSE
A70617 2yimA   38.279   81.782  112.734  -80.539 -119.963     B     E          GEVHNEPHIIE FALSE FALSE
A70743 3ce9A   48.195   83.292  116.276 -112.722 -120.355     B     D          EIVDTDEILRN  TRUE FALSE
A71665 1rlzA   75.930   63.671  150.840  -60.760  -51.637     B     T          LLVAETFAQKM  TRUE FALSE
A71686 3uitA   37.399   80.570  126.583  -94.127 -110.793     B     S          YETLKSPLFNQ FALSE FALSE
A71688 3uitA   29.133   80.212  115.232  -80.882 -119.379     B     N          LQLVQNKDFQN FALSE FALSE
A71690 3uitA   27.991   89.714  130.534  -84.169 -108.635     B     T          TALLNTPHIQA FALSE FALSE
A71776 1wpqA   80.756   77.567  140.197 -118.391 -100.462     B     G          TTCYGGRNRKV  TRUE FALSE
A72515 2hy7A   37.220   67.788  119.192 -107.290 -123.435     B     S          YLADSSMKLLQ  TRUE FALSE
A72659 3m6nA   61.061   43.572 -151.398  -34.392  136.644     A     V          VHAFHVGLGAR  TRUE FALSE
A72936 3letA   37.909   90.694  119.786  -75.772 -101.051     B     T          EVMLETDSGKN FALSE FALSE
A00068 3q3eA   85.038   65.411  -37.193  -62.806 -111.962     B     S          VMWNISPELCA  TRUE FALSE
A00092 3q3eA   45.556   54.555   24.458  -57.805 -130.469     B     N          VRLAENHQERL  TRUE FALSE
A00103 1a32A   82.513   63.759  -14.381  -66.969 -115.197     B     D          YLRNKDVARYR  TRUE FALSE
A00133 3bsoA   77.674   83.331  -28.666  -95.274  -82.871     E     G          EAALHGPAFYS  TRUE FALSE
A00334 1o26A   78.828   51.798  -18.256  -59.433 -129.836     B     C          IFKEKCPWTFE FALSE FALSE
A00498 3pt8B   76.841   39.402  -27.009  -53.277 -104.997     B     Y          DLFKAYPDTLT FALSE FALSE
A00732 3fdhA   63.420   64.616   37.603  -71.034 -113.144     B     N          SDTAANPEVKA  TRUE FALSE
A00894 2oc5A   78.049   65.172  -18.108  -50.426 -125.368     B     L          AIGTLLPDHVE  TRUE FALSE
A00961 3hkwA   58.377   97.659   27.671 -109.840 -106.954     E     G          KLLSRGGRAAI  TRUE FALSE
A00968 3t8jA   78.543   41.453  -43.532  -56.193  -88.083     B     D          LAYLLDNSIVK  TRUE FALSE
A00969 3t8jA   71.321   41.601  -46.722  -42.255 -118.972     B     D          FNIWVDPDAAK  TRUE FALSE
A01015 4a1rA   89.220   49.335  -29.455  -69.193 -122.340     B     D          FSLQNDAKSVL FALSE FALSE
A01029 2qsaA   37.885   81.187   68.331  -63.678 -122.309     B     D          YETLKDDEAKT  TRUE FALSE
A01067 1vk3A   86.534   77.727  -17.154  -61.027 -127.186     B     E          HPSAIEPYNGA  TRUE FALSE
A01329 2xkiA   77.488   35.873  -35.066  -54.807 -102.386     B     H          ELFKAHPEYQN  TRUE FALSE
A01348 1hbnA   60.147   51.389   10.180  -53.255 -113.792     B     Y          EQYEEYPALLE  TRUE FALSE
A01469 1tkeA   82.737   75.898  -22.212  -81.999  -91.896     E     G          VALDIGPGLAK  TRUE FALSE
A01493 3bonA   61.178   92.150   22.019 -109.928 -114.084     E     G          ELRTFGGHDAK  TRUE FALSE
A01533 3tdsA   75.704   60.149  -25.188  -66.711 -106.889     B     S          NLLNTSKVKYL  TRUE FALSE
A01571 3u24A   76.490   41.136  -27.875  -52.940 -109.573     B     S          DLWQLSPTWAL FALSE FALSE
A01599 1qopB   41.149   64.548   74.736  -70.144 -117.001     B     D          VSAQKDPEFQA  TRUE FALSE
A01606 1qopB   58.054   36.694  -18.988  -53.209 -117.920     A     Q          KDVERQSPNVF  TRUE FALSE
A01611 1qopB   31.701   23.646  -95.124  -76.018  -25.244     A     R          VREFQRMIGEE  TRUE FALSE
A01654 3d3yA   29.212   71.725   42.941  -28.446 -129.998     B     D          ESIVEDKQTYA  TRUE FALSE
A01782 3q23A   45.486   80.236    1.359  -41.123  -95.299     B     S          AQALSSRARYE  TRUE FALSE
A01849 1xqrA   68.108   38.938  -13.193  -59.696 -111.374     B     H          NLLVGHPEHKG  TRUE FALSE
A01930 3tmpA   63.395   34.202  -15.084  -33.803 -147.120     A     N          DYLMKNADYFS  TRUE FALSE
A01936 3b9oA   66.629   56.724   43.183  -57.451 -106.630     B     D          RHRYTDLNYWT  TRUE FALSE
A01967 3c6aA   40.026   73.107   59.820  -58.257  -93.848     B     Q          GWLTTQEKFAE  TRUE FALSE
A02175 2gdmA   83.673   52.348  -45.078  -57.982 -104.249     B     A          LVLEIAPAAKD  TRUE FALSE
A02238 2ze7A   48.137   68.469    6.876  -13.864 -114.754     B     Y          AELWNYPAARP  TRUE FALSE
A02241 2ejxA   31.539   74.804   64.303  -26.497 -127.329     B     D          MTIFSDPAFTI  TRUE FALSE
A02413 2vzcA   73.228   55.609   34.217  -94.183 -121.037     B     A          TLFDHAPDKLN  TRUE FALSE
A02483 3doeB   38.544   67.682   73.080  -68.456 -127.765     B     D          LLTFTDFLAFK  TRUE FALSE
A02540 2hcnA   37.942   48.604   64.007  -49.491 -115.666     B     D          REAVEDPKFWE  TRUE FALSE
A02739 1jqnA   25.009   69.523   46.060  -32.665 -122.507     B     I          TQLLNIDWYRG  TRUE FALSE
A02753 1jqnA   65.282   66.418   57.546  -80.764 -121.201     B     W          AMCRDWPFFST  TRUE FALSE
A02896 1t1uA   46.939   72.855   18.683  -18.801 -112.402     B     D          TVLLKDSTNRD  TRUE FALSE
A02970 2wolA   41.306   81.413   66.891  -70.987 -119.062     B     D          RRATADEVLRS  TRUE FALSE
A03136 3b0xA   73.166   81.367  -42.881  -85.516  -78.565     E     G          EIAEKGKEALM  TRUE FALSE
A03224 3q64A   46.147   80.200   83.765  -86.025 -124.193     B     N          FFALGNADAKR  TRUE FALSE
A03228 3dwoX   97.230   47.722  -25.464  -63.923 -107.464     B     N          SAAFNNPAAMA  TRUE FALSE
A03302 2c1vA   39.774   65.418   27.047  -28.053 -120.128     B     M          KTINSMPEYVE  TRUE FALSE
A03308 3rk6A   73.379   49.045  -32.061  -53.693 -105.357     B     Q          NHLTEQPGSFE FALSE FALSE
A03363 2ekdA   85.394   53.697  -30.066  -64.917 -111.892     B     S          VIEKHSSPILD FALSE FALSE
A03405 1lqtA   78.480   80.880  -26.744  -83.854  -86.723     E     G          DAAAVGKVCKQ  TRUE FALSE
A03451 2yzsA   42.537   78.025   51.977  -48.460 -122.854     B     D          VEHYLDAQKRL  TRUE FALSE
A03461 3sqnA   27.001   73.683   45.973  -27.972 -114.003     B     S          LFLPQSISIQL  TRUE FALSE
A03472 3sqnA   70.844   70.151  -43.218  -48.179 -116.790     B     S          IKYTESPTLSE  TRUE FALSE
A03522 1r9lA   46.548   75.719   33.642   -3.855 -118.941     B     D          IAQLKDPKIAK  TRUE FALSE
A03528 1r9lA   59.651   49.409    1.868  -45.509 -127.684     B     N          AWAEKNPAAAK  TRUE FALSE
A03698 3au4A   60.368   59.757    8.637  -48.528 -121.648     B     L          QTGHDLRPLRD  TRUE FALSE
A03755 3bpzA   84.918   36.636  -43.909  -54.885 -113.098     B     Y          EVLEEYPMMRR  TRUE FALSE
A03799 2b99A   96.349   29.764  -33.213  -83.909  -91.307     B     K          YYLLFKPEYLT  TRUE FALSE
A03865 3f1tA   33.341   60.902   31.004  -36.999 -126.469     B     L          RFLSALRHCQV  TRUE FALSE
A03880 3i7aA   48.153   71.851   -4.947   -9.060 -126.208     B     D          EIIGQDAAISA  TRUE FALSE
A03977 2xapA   85.888   61.938   10.466  -82.644 -115.268     B     D          DAFFADQEEFE  TRUE FALSE
A04000 2pnwA   58.028   58.181  -22.067  -44.464 -123.561     B     H          QWLADHPDEVD  TRUE FALSE
A04062 3umhA   87.978   53.233  -17.478  -63.845 -120.195     B     D          HVRMVDPKKAA FALSE FALSE
A04063 3umhA   71.825   51.456  -16.338  -17.499 -133.323     B     V          SLLYNVPAVAE  TRUE FALSE
A04109 3ilwA   69.219   35.855  -40.836  -32.701 -133.945     A     A          VKALDALDEVI  TRUE FALSE
A04201 2zkmX   79.055   42.603  -29.326  -63.575 -126.164     B     A          DLLSKASVQFV FALSE FALSE
A04276 1uekA   71.784   32.201  -12.096  -57.320 -102.246     B     F          PAFRLFPELKE  TRUE FALSE
A04297 2bllA   81.179   37.995  -30.344  -58.525 -121.761     B     N          IEYTRNPLRVF FALSE FALSE
A04494 1vkhA   76.370   49.444  -43.001  -57.662  -96.352     B     Y          ELLIEYPEYDC  TRUE FALSE
A04516 1ig0A   61.416   56.887   47.535  -87.008 -111.377     B     S          SLHFNSPEFRS  TRUE FALSE
A04576 1jr7A   65.622   47.652    6.206  -58.620 -112.492     B     K          QALEYKSFLRF  TRUE FALSE
A04615 1xqoA   64.934   24.390   -8.782  -34.337 -133.360     B     R          EEALRRYEAVQ  TRUE FALSE
A04683 3eehA   77.937   55.356  -43.316  -50.369 -102.961     B     N          AKLRENPHDFL  TRUE FALSE
A04891 2zhjA   90.234   59.302  -38.024  -71.082 -116.250     B     N          VKCMRNKPAYF  TRUE FALSE
A04939 3dxtA   66.865   48.316  -17.727  -48.200 -130.576     B     F          LARELFPGSSR  TRUE FALSE
A04947 3dxtA   80.502   58.581   -7.363  -63.879 -123.780     B     Q          FVRILQPERYD  TRUE FALSE
A04994 2cibA   58.725   50.190    8.078  -40.738 -124.793     B     H          IELMRHRDAYA  TRUE FALSE
A05064 3qvpA   64.133   33.526  -77.956  -78.217  -84.265     A     K          ELLNTKLEQWA  TRUE FALSE
A05205 3zx2A   84.170   63.433  -32.869  -66.048 -107.288     B     S          LLRMESKQSAD  TRUE FALSE
A05267 3beoA   58.374   56.391   39.221  -74.374 -117.500     B     D          DELLSDKEAHD  TRUE FALSE
A05315 3hidA   64.309   63.834  -21.950  -15.506 -124.797     B     N          VSDLFNKETFA  TRUE FALSE
A05444 1l5oA   80.433   51.681  -30.225  -57.028  -99.906     B     A          AACQIAPAVRP  TRUE FALSE
A05549 3i2kA   82.636   26.830   -3.985  -56.311 -109.403     B     I          LLGRLIPWVID  TRUE FALSE
A06053 2xzoA   40.584   84.797   33.205  -17.948 -114.371     B     Q          KALSKQPLWNH  TRUE FALSE
A06144 1uh4A   48.367   43.019   25.756  -50.391 -109.000     B     Y          TIRNQYPALRT  TRUE FALSE
A06216 1ow1A   91.657   45.509  -31.083  -70.421 -116.350     B     A          HLSRLAPDLLA  TRUE FALSE
A06315 2bm8A   83.370   54.877  -28.341  -61.683 -127.893     B     A          YWYRYAPQLFS FALSE FALSE
A06428 3sigA   37.124   26.279    0.610  -25.240 -128.203     B     V          ASLRAVPQFYA  TRUE FALSE
A06482 1t06A   70.316   69.981   45.536  -72.535 -136.723     B     Y          TVAISYVPLHE  TRUE FALSE
A06505 3ut4A   57.432   24.667  -22.313  -30.534 -139.813     A     H          PVVVLHQSIAM  TRUE FALSE
A06529 1mv8A   84.586   39.144   -2.594  -63.125 -132.611     A     I          YIESKIPHVSS  TRUE FALSE
A06721 2gtrA   87.006   74.873  -38.679  -61.161 -127.985     B     D          RRLTDDRKRES  TRUE FALSE
A06749 3k59A   95.116   44.320   -7.449  -83.725 -116.809     B     D          RRFAEDKPALA  TRUE FALSE
A06788 2y0fA   62.635   41.113   -4.407  -54.359 -118.494     B     Y          LLLRKYPKMAE  TRUE FALSE
A06836 2y8yA   61.954   60.022   13.633  -54.496 -109.317     B     N          RRDLANPYEMH  TRUE FALSE
A06924 2zptX   83.518   47.415  -32.781  -60.896 -120.292     B     N          EDMKENPKCEI FALSE FALSE
A07113 2xquA   76.120   61.451  -28.658  -53.596 -117.309     B     Q          EGIARQPEAEG FALSE FALSE
A07181 3s6sA   31.678   67.677   45.612  -38.264 -127.684     B     D          ETFSADKNSMR  TRUE FALSE
A07239 1po5A   63.696   41.596  -10.190  -43.871 -122.805     B     Y          LLMLKYPHVTE  TRUE FALSE
A07241 1po5A   58.074   41.698    6.808  -54.622 -122.935     B     M          DDRAKMPYTDA  TRUE FALSE
A07254 4dnhA   78.374   38.742  -44.850  -45.050 -124.997     A     I          GIFDAIAPVAS  TRUE FALSE
A07303 3amlA   83.122   44.899  -29.490  -60.026 -103.353     B     D          PIYDLDPKLEE FALSE FALSE
A07425 4dd5A   39.302   33.253  -89.307  -81.381  -31.246     A     G          KIMGYGPVPAT  TRUE FALSE
A07619 1yc5A   76.616   36.109  -35.507  -54.741 -111.847     B     H          DFFYSHPEEFY FALSE FALSE
A07633 2zfyA   66.817   58.633    1.158  -58.003 -118.341     B     D          EALLDDSKELQ  TRUE FALSE
A07637 2zfyA   62.581   30.275  -22.644  -34.236 -139.721     A     E          GYLQRESKFFE  TRUE FALSE
A07905 4dv8A   80.189   43.679  -12.632  -62.590 -128.270     B     A          KVQKNAPKTFQ FALSE FALSE
A08173 3vjzA   67.933   15.331  -23.859  -46.974 -113.244     B     F          SLRKQFPEFEE  TRUE FALSE
A08178 1ro7A   40.938   59.107  -12.833    0.071 -135.600     B     L          DFFKQLKDFNA  TRUE FALSE
A08190 1wlzA   68.750   39.871  -45.116  -46.902 -121.965     A     H          KAVTSHYHAIT  TRUE FALSE
A08226 3rjoA   42.325   85.324   27.076  -12.765 -107.274     B     S          AVGAQSTEGWD  TRUE FALSE
A08234 2osoA   46.271   58.661   40.959  -53.806 -117.856     B     N          LEAIRNEEIIK  TRUE FALSE
A08257 1t3tA   89.596   71.878  -11.396  -66.346 -132.692     B     S          HPTAISPWPGA  TRUE FALSE
A08295 1t3tA   43.750   73.135   44.747  -48.860 -129.615     B     N          KSILFNHRVRD  TRUE FALSE
A08323 1sfsA   78.174   38.558  -17.298  -55.693  -91.391     B     N          EAVSRNNQVAV  TRUE FALSE
A08435 3o2gA   61.890   67.517   47.969  -79.765 -109.670     B     Y          EDVLRYDEHAY  TRUE FALSE
A08439 3o2gA   82.690   48.730  -15.729  -63.244 -117.757     B     N          KLKKNNPQAFQ FALSE FALSE
A08474 2f4mB   69.762   45.285  -27.365  -48.585 -106.687     B     N          QIIQQNPSLLP FALSE FALSE
A08475 2f4mB   88.832   45.178  -19.338  -66.020 -115.693     B     N          QIGRENPQLLQ FALSE FALSE
A08476 2f4mB   73.338   41.056  -40.341  -41.697 -122.013     B     H          QQISQHQEHFI  TRUE FALSE
A08486 3p8cB   63.989   24.107  -26.167  -30.534 -126.441     B     C          FGFILCHGILN  TRUE FALSE
A08487 3p8cB   64.774   59.114   38.892  -75.897 -115.997     B     D          GILNTDATALN  TRUE FALSE
A08496 3p8cB   84.453   35.362  -51.816  -80.801  -94.878     A     S          TKMVDSLVEML  TRUE FALSE
A08498 3p8cB   74.402   38.367  -16.667  -45.348 -131.218     B     Y          SIFCFYSRAFE  TRUE FALSE
A08499 3p8cB   44.869   83.325   37.680  -45.645 -125.584     B     L          QQCLELPSQSR  TRUE FALSE
A08513 3p8cB   77.719   43.827  -21.899  -60.521 -128.905     B     I          VLSYHIPFLVS FALSE FALSE
A08547 3sl9A   41.546   83.872   29.622  -21.842 -118.218     B     K          HQLSKKEASRH  TRUE FALSE
A08649 3n75A   49.847   87.958   33.982  -42.845 -114.040     B     S          TAFQKSPVGSL  TRUE FALSE
A08731 2yfrA   45.344   72.687   47.604  -60.794 -123.462     B     N          FQILSNSDIKD  TRUE FALSE
A08899 3r5zA   79.877   37.629  -27.773  -55.324  -97.682     B     W          RAVEVWPDYAE  TRUE FALSE
A08953 3bqwA   42.156   69.821   45.204  -31.782 -117.116     B     D          PAQLNDPTYRR  TRUE FALSE
A08959 3bqwA   23.291   67.048   46.546  -30.604 -112.135     B     F          RTLRSFKKFRE  TRUE FALSE
A09031 1evsA   49.520  102.379  -32.950 -122.051 -103.148     E     G          TLRGLGRRGFL  TRUE FALSE
A09111 3dssA   71.065   56.286  -19.616  -49.519 -129.090     B     D          TLKAVDPMRAA  TRUE FALSE
A09156 3sz3A   33.828   51.442   46.550  -53.490 -135.583     B     D          QRIRNDREYLN  TRUE FALSE
A09177 3vj9A   33.250   45.150   44.325  -60.499 -135.738     B     D          PLVGEDTERAN  TRUE FALSE
A09181 3vj9A   44.652   92.391   70.957  -46.834 -121.491     B     K          LGDFAKPENID  TRUE FALSE
A09223 3iwfA   71.795   41.788  -38.147  -54.540 -116.785     B     Y          QFILNYPHKVV FALSE FALSE
A09478 1dk8A   68.267   69.587  -10.802  -62.451  -89.287     B     S          LKWAESLHSLL  TRUE FALSE
A09479 1dk8A   36.853   76.194   49.745  -48.572 -112.812     B     D          HSLLDDQDGIS  TRUE FALSE
A09511 3k2oA   78.383   52.592  -12.513  -65.084 -127.308     B     R          KTVRGRPKLSR FALSE FALSE
A09512 3k2oA   86.026   51.209   -5.366  -62.737 -120.300     B     H          ILKQEHPELAV  TRUE FALSE
A09517 2dpmA   81.392   41.719  -38.836  -70.999 -118.436     B     N          QQIKDNPQELI  TRUE FALSE
A09620 1ibrB   82.777   60.039  -35.538  -62.243 -122.054     B     N          RAAVENLPTFL  TRUE FALSE
A09630 1ibrB   38.040   77.550   39.641  -28.515 -126.192     B     K          KANFDKESERH  TRUE FALSE
A09644 3rh2A   57.863   58.623   10.519  -56.885 -121.196     B     D          DILARDDTLKA  TRUE FALSE
A09803 3l6xA   34.132   86.922   34.319  -16.277 -120.744     B     H          WNLSSHDSIKM  TRUE FALSE
A09817 3l6xA   36.334   77.493   34.252  -19.540 -118.910     B     Y          QTIWGYKELRK  TRUE FALSE
A09819 3pcvA   84.659   79.602  -17.516  -73.237  -94.255     B     S          QGYARSAQLRL  TRUE FALSE
A09884 3g5tA   61.620   61.844   23.540  -49.341 -113.125     B     D          AEDVRDKVKLH  TRUE FALSE
A09945 3q15A  102.341   38.344    5.083  -86.570 -123.241     B     V          VSREKVPDLLP  TRUE FALSE
A10012 3eyeA   54.046   45.268   24.661  -50.005 -127.951     B     D          DVVANDDIQQK  TRUE FALSE
A10030 1b35B   46.276   68.827    8.862  -28.106 -101.760     B     T          TLINETLQGRS  TRUE FALSE
A10340 1uvjA   95.047   35.054  -18.717  -92.499  -95.280     B     A          QLDHTAPHLNS  TRUE FALSE
A10390 2v2pA   88.093   86.688  -29.998  -67.030 -131.226     B     Q          RLVGSQAGLGE  TRUE FALSE
A10394 3o48A   42.338   81.855   18.761  -74.157 -142.727     A     A          DIYKEAESRRR  TRUE FALSE
A10492 3oy2A   30.200   66.233   29.458   -3.449 -118.100     B     D          FTFFKDEKNRK  TRUE FALSE
A10618 4e4rA   61.413   69.111   54.943  -81.449 -119.535     B     V          FDAAIVPGVAE  TRUE FALSE
A10624 1dc1A   40.052   70.034   34.114  -46.456 -130.359     B     L          KDLLYLEDIQD  TRUE FALSE
A10660 1oryB   66.581   44.847   -7.828  -56.876 -131.174     B     Q          YQIRMQSGVAM  TRUE FALSE
A10664 3ag3A   26.009   73.377   34.097  -10.389 -127.535     B     N          GIVLANSSLDI  TRUE FALSE
A10866 1l2lA   78.719   26.399  -44.027  -61.682 -116.742     A     R          EEWIERFEEIA  TRUE FALSE
A11046 1gzsB   66.697   59.444   13.080  -60.774 -111.336     B     D          GSASKDPAYAS  TRUE FALSE
A11080 2hzlA   66.073   58.366   20.110  -68.195 -117.347     B     N          EMEASNPAFKK  TRUE FALSE
A11113 1p6oA   77.612   40.101  -28.274  -61.511 -122.046     B     R          QFIDERPQDWF FALSE FALSE
A11295 3u0rA   39.388   82.314  -31.770  -35.835 -160.442     A     A          GILADATEQVG  TRUE FALSE
A11297 3u0rA   55.675   70.357    4.755  -61.229 -120.479     B     F          KFFKHFPELAD  TRUE FALSE
A11301 3u0rA   82.794   62.538  -36.876  -56.830 -122.295     B     D          SIFKMDAKGTL  TRUE FALSE
A11560 1pp7U   62.011   57.743    3.145  -48.034 -126.498     B     N          TYLASNPQLEE  TRUE FALSE
A11613 1xmtA   62.297   38.580    3.531  -51.732 -126.454     B     N          TFLPRNPSWKP  TRUE FALSE
A11636 1mswD   67.179   41.311  -18.387  -49.021 -134.441     B     V          SVSVTVVAAVE  TRUE FALSE
A11844 3m1tA   58.318   49.904  -12.521  -29.368 -124.230     B     D          EKLSHDPVLSA  TRUE FALSE
A11848 3m1tA   74.789   52.876  -19.119  -58.672 -127.719     B     D          LIVNGDPAVAA FALSE FALSE
A11868 3qxyA   41.754   62.769   29.449  -40.403 -127.527     B     N          QGLLSNKEVYA  TRUE FALSE
A12008 3kh1A   87.071   69.523  -21.964  -70.452 -107.231     B     S          RIEAGSKRLGA  TRUE FALSE
A12311 2d5bA  106.526   41.835  -12.362  -87.740 -119.365     B     E          ELFKKEPEEAR  TRUE FALSE
A12319 1v6tA   62.536   61.608   22.662  -64.278 -117.534     B     E          NAMVKEEDLAR  TRUE FALSE
A12377 3jrtA   39.285   36.892   38.464  -37.571 -133.748     B     N          NEINKNTAIKK  TRUE FALSE
A12383 3c2gA   71.851   50.048   51.100  -87.453 -124.296     B     N          ETLPQNPELAH  TRUE FALSE
A12393 3c2gA   80.486   34.736  -27.568  -60.595 -109.894     B     C          KILEHCPTRAD FALSE FALSE
A12473 3e6cC   79.466   43.425  -34.805  -59.871  -92.244     B     D          TVFRTDEDMIF  TRUE FALSE
A12628 1jixA   61.002   51.688    1.885  -54.801 -110.194     B     S          NELKHSDVLRK  TRUE FALSE
A12852 3bq9A   76.843   84.369   87.695 -110.514 -116.466     B     K          VAGNVKDEGIR  TRUE FALSE
A13247 3hrlA   81.932   33.887  -13.433  -68.992 -126.227     A     Q          HEILQQTNDVL  TRUE FALSE
A13258 2f6hX   30.033   54.179   35.451  -34.260 -143.372     B     D          YRLLEDTEILN  TRUE FALSE
A13292 1psrA   76.983   29.744  -36.409  -69.176 -111.321     A     F          MMKENFPNFLS  TRUE FALSE
A13319 3swoA   91.126   64.697  -32.327  -78.766  -91.216     B     D          ELEAGDSGFRS  TRUE FALSE
A13381 1r4pA   64.985   55.705   13.738  -60.296 -103.029     B     F          AEALRFRQIQR  TRUE FALSE
A13429 2e8eA   80.667   63.158   80.165 -108.174 -129.963     B     C          STEKYCSVLAM  TRUE FALSE
A13543 3kevA   32.534   81.420   32.762    5.441 -123.056     B     D          RKEIEDPSKFR  TRUE FALSE
A13624 3bwhA   62.218   63.786   18.886  -61.479 -106.128     B     F          SEAARFRYIEL  TRUE FALSE
A13726 1wa5B   55.854   79.191   -4.752  -64.005  -86.125     B     S          NVAGDSTDYRD  TRUE FALSE
A13890 1vzyA   57.688   85.593  -60.563  -93.133  -87.735     E     G          AILGLGKKEIQ  TRUE FALSE
A13916 3danA   51.939   28.694  -15.673  -67.437 -118.244     A     A          YFQSVATPVME  TRUE FALSE
A13918 3danA   56.827   70.026  -44.430  -96.791  -76.247     E     G          WIGLAGENLHT  TRUE FALSE
A13920 3danA   32.970   48.771   13.924  -38.976 -127.432     B     M          EAIEQMPLTKS  TRUE FALSE
A14065 1r1hA   30.555   43.250   63.722  -62.536 -134.750     B     N          YRSCINESAID  TRUE FALSE
A14077 1r1hA   74.477   46.372  -19.886  -55.483 -128.506     B     M          YVNGNMENAVG FALSE FALSE
A14082 1r1hA   58.529   50.579   31.305  -74.652 -122.439     B     N          DDIVSNDNKLN  TRUE FALSE
A14328 2vw8A   37.617   71.744   57.120  -50.552 -116.139     B     S          CQAWKSESAVR  TRUE FALSE
A14373 1t0fA   43.121   73.094   60.182  -46.120 -120.216     B     D          AAALQDERTLE  TRUE FALSE
A14650 3fo5A   27.930   55.478   53.497  -53.775 -129.297     B     D          FLLLSDLRQRP  TRUE FALSE
A14666 3pasA   79.632   22.603  -19.252  -60.163 -114.266     B     R          RIGLERPELFR  TRUE FALSE
A14827 3qwlA   89.987   46.787  -36.818  -64.536 -111.669     B     D          YLNLEDGRLLT  TRUE FALSE
A14872 3ufcX   88.351   52.924  -27.473  -63.211 -107.980     B     E          KAGAIEPRIVK FALSE FALSE
A14955 3q2iA   91.042   21.882  -52.959  -67.284  -89.349     A     A          AFMNQASHYVD  TRUE FALSE
A14981 3ufeA   79.365   52.018  -19.566  -60.766 -127.580     B     Y          LLKNEYPLCYN FALSE FALSE
A15123 3to3A   62.504   23.398  -50.200  -58.713  -93.369     A     Y          FIISNYAEDIQ  TRUE FALSE
A15130 3to3A   40.177   79.379   69.598  -56.274 -125.061     B     D          NVVSQDSYLRD  TRUE FALSE
A15235 2q14A   54.003   46.938   53.810  -72.690 -110.430     B     N          TEFHNNPDCLE  TRUE FALSE
A15251 3ldtA   59.965   48.978   29.478  -75.335 -110.555     B     Y          LNEICYPGLNN  TRUE FALSE
A15429 1z3xA   74.830   84.459  -20.262  -88.581  -81.873     E     G          LCELAGPLAQK  TRUE FALSE
A15470 2zuvA   41.872   58.699    4.411  -19.260 -128.470     B     F          SLAAKFPKFVD  TRUE FALSE
A15475 2zuvA   35.656   66.708   77.774  -48.626 -120.896     B     N          GDVWTNPKLVE  TRUE FALSE
A15813 3fegA   81.329   80.626   13.111 -128.048  -99.425     E     G          CREYLGGAWRR  TRUE FALSE
A15913 3mdmA   55.918   47.585   12.083  -53.938 -126.988     B     Q          MELSRQPEIVA  TRUE FALSE
A15915 3mdmA   31.589   38.037    2.518  -29.525 -134.683     B     L          EDLGRLQYLSQ  TRUE FALSE
A15924 2wy4A   76.694   37.862   -7.909  -57.430 -120.870     B     Y          IMFNDYPEVKP FALSE FALSE
A16003 2z72A   35.741   81.826   53.473  -55.952 -123.724     B     D          KSLKADDLLNF  TRUE FALSE
A16074 3hrdC   75.270   50.667   31.941  -80.144 -136.287     B     V          FIRSHVRALYK  TRUE FALSE
A16134 1n5uA   83.070   62.028  -41.750  -55.408 -119.199     B     N          TAFHDNEETFL  TRUE FALSE
A16141 1n5uA   76.807   61.456  -35.865  -48.924 -130.616     B     A          KNYAEAKDVFL  TRUE FALSE
A16338 3cetA   69.361   33.247  -34.565  -41.416 -130.966     A     A          KDVSLATPSFA  TRUE FALSE
A16343 1o65A   68.880   71.562  -25.471  -45.742 -125.236     B     F          YWAREFPEQAE  TRUE FALSE
A16450 3t5aA   76.191   38.957  -46.936  -50.232  -93.239     B     R          VSFLQRPARWM  TRUE FALSE
A16518 1hyoA   50.426   75.373  -42.674  -89.170  -82.553     E     G          NFMGLGQAAWK  TRUE FALSE
A16760 3b7sA   35.718   98.913   63.295  -50.193 -125.341     B     F          KDLAAFDKSHD  TRUE FALSE
A16775 4eg0A   38.596   63.908   35.362  -46.246 -127.165     B     D          SALGLDKFRTK  TRUE FALSE
A16866 2auwA   40.534   78.226   38.317  -58.611 -121.528     B     I          DILRKIPDLAP  TRUE FALSE
A16867 2auwA   26.561   85.843   50.640   -7.931 -117.937     B     D          LAPILDPEAFA  TRUE FALSE
A16876 3lhqA   58.978   81.256   73.829  -86.815 -122.596     B     E          EATVTEERRRL  TRUE FALSE
A16929 1qgiA   57.115   73.628   76.692  -85.127 -120.410     B     D          KKLQNDAAWRK  TRUE FALSE
A16943 1omvA   59.811   52.833   39.459  -69.333 -119.087     B     N          EGTLANKEILR  TRUE FALSE
A16982 3eo7A   72.550   19.026    9.107  -76.429 -109.583     B     Q          LDFTYQPQNYI  TRUE FALSE
A17009 3giaA   90.972   49.914   -3.983  -77.372 -120.383     B     N          YQWITNRFVFY  TRUE FALSE
A17028 2vqgA   61.061   65.602   29.150  -66.895 -108.564     B     F          FWTTQFPQIGD  TRUE FALSE
A17073 2hp0A   46.844   60.585   63.206  -66.935 -108.825     B     S          EEAKFSIEANI  TRUE FALSE
A17108 2i7xA   69.707   25.571  -22.879  -52.975 -124.307     A     F          LLYYNFTSHFI  TRUE FALSE
A17145 3g67A   63.939   87.283  -17.974 -100.102  -64.175     E     G          EAARAGEAGKG  TRUE FALSE
A17207 2c5aA   58.645   42.449  -19.855  -61.752 -118.772     A     N          GFIQSNHSVIM  TRUE FALSE
A17383 1r5lA   32.346   69.124   33.783  -15.228 -115.192     B     E          ELIVQEVETQR  TRUE FALSE
A17395 3g3sA   42.387   95.624   32.016  -37.561 -113.573     B     E          ETCLVEEWSRD  TRUE FALSE
A17457 3zr5A   58.227   60.333   21.290  -61.890 -117.099     B     D          SSLLLDQELWK  TRUE FALSE
A17500 3kzpA   50.222   53.531   26.111  -21.776 -102.513     B     Y          PQQLFYIETLH  TRUE FALSE
A17547 1ks9A   61.698   39.010  -32.487  -34.554 -123.525     B     H          GELRHHPQEIM  TRUE FALSE
A17554 3ismC  103.614   35.568  -25.720  -84.561 -121.706     B     D          DACFYDPTPYN  TRUE FALSE
A17583 1kxpD   79.672   63.284  -40.933  -57.223 -120.719     B     D          EAFRKDPKEYA  TRUE FALSE
A17923 3m1iC   37.025   72.297   32.784  -44.373 -125.491     B     D          ISMCQDDEVFK  TRUE FALSE
A17924 3m1iC   57.195   34.034  -10.108  -66.076 -121.396     A     Q          EVFKTQKNLIN  TRUE FALSE
A17926 3m1iC   62.878   76.697   -9.277  -56.834  -99.430     B     S          GSSSSSVNVCE  TRUE FALSE
A17939 3m1iC   76.142   51.776  -40.936  -48.903 -119.839     B     N          YLTHLNVIDTE  TRUE FALSE
A17943 3m1iC   43.316   30.694  -11.283  -41.304 -123.164     B     Y          YVVGQYPRFLK  TRUE FALSE
A17944 3m1iC   58.038   55.980   13.095  -50.226 -124.950     B     H          RFLKAHWNFLR  TRUE FALSE
A17949 3m1iC   68.175   44.691  -35.141  -50.745  -93.195     B     N          EQSTANPTLLL  TRUE FALSE
A17950 3m1iC   42.069   76.852   71.829  -54.532 -117.997     B     D          PTLLLDSETVK  TRUE FALSE
A17955 3m1iC   67.933   44.514  -14.863  -66.405 -110.475     B     I          KVGHMIPQGVI  TRUE FALSE
A17957 3m1iC   87.429   20.644  -46.303  -72.059  -86.048     B     S          VINEKSFAAFL  TRUE FALSE
A17976 1yacA   61.089   63.764   32.051  -75.475 -116.877     B     I          LFSNHIPDYRN  TRUE FALSE
A18142 3tl4X   47.366   60.266   -5.589  -11.636 -130.934     B     N          KEIVKNKKVSD  TRUE FALSE
A18217 2nxoA   68.717   51.009  -31.180  -49.249 -120.548     B     E          DYAEREPVITR FALSE FALSE
A18259 2fi1A   86.383   77.074  -40.120  -81.865  -94.104     B     S          QALKVSTPFAI  TRUE FALSE
A18286 2x1dA   79.812   50.671   -8.516  -64.838 -123.924     B     W          VIEERWPKYYE FALSE FALSE
A18308 1u5uA   53.239   68.303  -13.139  -39.780  -97.455     B     N          EYVYKNPYYYY  TRUE FALSE
A18330 3l91A   90.975   56.489   97.797  -63.930  -42.696     B     G          LLVEGGVGQFA  TRUE FALSE
A18332 3m9vA   94.050   61.837  -28.453  -73.847 -112.982     B     D          AVARADASTAL  TRUE FALSE
A18514 2o8pA   54.165   54.873  -30.663  -36.729 -118.049     B     H          TLLCEHPDKIE  TRUE FALSE
A18619 1e8yA   59.963   33.742  -31.728  -34.967 -124.556     A     F          ELLWHFRYESL  TRUE FALSE
A18620 1e8yA   49.063   67.787   -0.250  -24.797 -115.116     B     H          YESLKHPKAYP  TRUE FALSE
A18625 1e8yA   56.285   75.203   23.891  -58.725 -112.325     B     N          KRGLRNKRIGH  TRUE FALSE
A18670 2ez2A   20.735   77.748   70.075  -31.240 -123.609     B     Q          LREAMQYEYIE  TRUE FALSE
A18795 3s8gA   78.679   23.087  -34.214  -51.698  -98.869     B     Y          RVYEAYPEKKA  TRUE FALSE
A18861 2oyyA   42.934   71.947   82.208  -80.734 -122.482     B     D          AVYEKDANALI  TRUE FALSE
A18886 1n8vA   85.849   45.921    7.215  -78.237 -127.482     B     E          HLIKNEIEIWR  TRUE FALSE
A19000 1cb8A   62.030   67.501    7.602  -60.497 -126.420     B     D          VAKMIDLKHTE  TRUE FALSE
A19035 1h4vB  102.868   47.184  -41.663  -81.931 -104.888     B     N          ERLEENPMRIL  TRUE FALSE
A19070 3rnlA   79.282   47.977  -33.530  -56.545 -121.180     B     D          EEFARDPVQVV FALSE FALSE
A19073 3l00A   88.905   54.515   -9.043  -71.333 -127.725     B     Q          NAYFHQPEAIE  TRUE FALSE
A19401 3u52C   50.926   69.773  -11.269  -59.684  -89.500     B     S          AVAGESETNRE  TRUE FALSE
A19467 3i0wA   43.072   77.802    5.543    6.498 -121.042     B     D          KELSRDPLLKK  TRUE FALSE
A19651 1ynfA   94.911   31.702  -26.180  -72.768 -111.691     B     A          KVARQAPHWLS  TRUE FALSE
A19664 1ynfA   39.101   61.656   67.782  -49.470 -110.627     B     D          AADLADPQLLR  TRUE FALSE
A19733 3sm4A   46.115   34.809  -36.515  -50.889 -126.810     A     I          GGFEAIKSAYM  TRUE FALSE
A19741 1dmuA   59.546   29.079    2.386  -44.325 -121.566     B     N          QYLEDNPEIQE  TRUE FALSE
A19911 2fi0A   73.748   47.955  -31.115  -51.946 -107.166     B     H          EVVDKHPEVLE FALSE FALSE
A19933 1ryiA   83.244   49.646  -35.413  -60.455 -107.885     B     L          KAKTMLPAIQN FALSE FALSE
A20023 2de3A   79.887   36.374  -15.142  -69.223 -116.015     B     R          GLVRQRPGLVQ  TRUE FALSE
A20024 2de3A   72.815   38.609  -18.481  -55.481 -123.797     B     H          LWARDHSDAVT FALSE FALSE
A20169 2w3xA   93.629   24.796  -48.122  -75.462  -84.018     B     A          FLYEHAPEILD  TRUE FALSE
A20195 3c18A   79.100   51.331  -10.722  -56.159 -118.664     B     D          QARLDDPDVYK FALSE FALSE
A20252 3otiA   60.777   45.208  -10.019  -52.820 -123.913     B     N          QVAKDNPRFAE  TRUE FALSE
A20296 3btpA   82.190   55.527  -19.388  -60.170 -123.733     B     D          RLEYSDPEHFT FALSE FALSE
A20309 1g12A   85.848   49.342   -7.780  -68.274 -123.187     B     D          SLATMDPDKAV FALSE FALSE
A20337 3e4wA   62.955   47.460    1.220  -45.101 -126.095     B     H          THLLTHPRLLG  TRUE FALSE
A20350 2wmyA   83.950   60.357  -25.885  -64.723 -117.984     B     A          QISRIAPEARG FALSE FALSE
A20355 3sghA   83.311   45.122  -14.141  -65.899 -138.879     A     N          SEYNNNKANVE  TRUE FALSE
A20371 2vqeI   81.499   50.676  -39.092  -59.056 -101.423     B     N          ALVQYNPDYRA  TRUE FALSE
A20561 2qr4A   68.622   48.230  -15.025  -54.916 -101.511     B     E          QYFKEEPKLEV  TRUE FALSE
A20582 3h1dA   90.813   62.725  -28.728  -68.096 -118.326     B     D          DMESEDYHFYQ  TRUE FALSE
A20668 3clmA   48.841   56.415   73.794  -90.931 -110.906     B     D          KAFAGDALYAD  TRUE FALSE
A20840 3etjA   34.141   72.938   59.159  -51.499 -118.237     B     D          FPIIADRLTQK  TRUE FALSE
A21049 1p1jA   29.766   85.120   33.711    5.551 -118.012     B     A          GYNLSAPKQFR  TRUE FALSE
A21283 3sbtA   34.219   83.408   72.119  -44.576 -128.458     B     I          SAAMSIDKLSD  TRUE FALSE
A21286 3sbtA   83.799   61.940  -29.635  -61.406 -127.628     B     N          RALKTNEESAK  TRUE FALSE
A21341 4admA   23.925   57.870   77.866  -84.493  -91.539     B     S          RLAESSPSIVT  TRUE FALSE
A21473 2vpnA   86.250   52.923    0.823  -62.111 -116.251     B     I          FTGSLIPSAQI  TRUE FALSE
A21678 2uw1A   86.100   54.490  -23.022  -59.170 -125.444     B     D          KLAEIDPDTTV FALSE FALSE
A21703 3aa0B   73.475   58.068  -28.426  -46.821 -123.191     B     V          DLIDLVPSLCE  TRUE FALSE
A21779 3l0fA   70.835   30.102  -17.052  -47.461 -109.414     B     F          AVYQKFPYTTT  TRUE FALSE
A21797 2xz9A   65.922   42.530   10.812  -45.883 -130.783     B     R          RLCLDRPDIFK  TRUE FALSE
A21831 2zueA   72.776   29.489  -19.077  -64.210 -116.388     A     L          WGYLRLKEEFE  TRUE FALSE
A21833 2zueA   71.495   46.470  -29.736  -49.502 -102.158     B     N          RRLEDNPELEN  TRUE FALSE
A21882 2x65A   83.173   48.719   11.457  -67.954 -135.006     B     E          EVKVCEPSIYE  TRUE FALSE
A21974 3hwwA   27.193   72.648   65.580  -37.920 -110.623     B     N          DLWLGNAKATS  TRUE FALSE
A22047 1r0dA   61.520   35.201  -20.358  -32.564 -132.772     B     N          EFYAKNSRWTE  TRUE FALSE
A22201 1a92A   66.673   32.633  -22.683  -50.522  -93.576     B     N          KLEEDNPWLGN  TRUE FALSE
A22334 3ggnA   25.106   68.046   35.600  -31.307 -138.539     B     D          YAVWRDLPGLP  TRUE FALSE
A22495 3fkcA   62.371   71.167   34.792  -75.523 -107.965     B     S          ILSASSTYFHQ  TRUE FALSE
A22513 2gauA   63.504   51.414   19.674  -71.975 -107.847     B     N          ALLKGNTSFCR  TRUE FALSE
A22571 2cchB   55.223   69.555   24.153  -44.524 -124.676     B     D          ELSLIDADPYL  TRUE FALSE
A22880 3d9nA   52.926   49.018  -40.379  -28.946 -119.280     A     A          KAAIKAIKFYK  TRUE FALSE
A22913 2itmA   81.572   42.858   -2.545  -67.316 -124.446     B     E          WVQRHEPEIFR  TRUE FALSE
A22973 3mvcA   82.037   42.335  -22.956  -51.157  -98.495     B     N          NSFFKNPEIRQ  TRUE FALSE
A23073 1xmxA   62.388   33.289  -35.573  -38.792 -133.061     A     N          ERWASNALELG  TRUE FALSE
A23093 1tbfA   25.286   69.253   46.523   -5.246 -118.095     B     D          AILATDLALYI  TRUE FALSE
A23097 1tbfA   84.097   64.983  -25.740  -54.842 -106.855     B     S          ALTHVSEDCFP  TRUE FALSE
A23126 3ppbA   43.941   65.416   57.210  -45.701 -116.356     B     Q          PERWQQAHERS  TRUE FALSE
A23278 3mjfA   57.946   62.191   35.895  -78.453 -111.314     B     S          AQLEGSKAFTK  TRUE FALSE
A23328 1yz1A   93.297   53.060  -17.625  -73.325 -121.314     B     R          KLEEQRPERVK  TRUE FALSE
A23398 3q20A  100.468   53.857   -8.635  -81.961 -124.626     B     D          QLAETDPPRSL  TRUE FALSE
A23400 3q20A   92.433   48.697  -15.529  -75.973 -127.705     B     Q          ALFREQPDLGF  TRUE FALSE
A23434 3gp4A   64.652   79.061  -19.505  -90.781  -75.540     E     G          ALFREGEHTLE  TRUE FALSE
A23480 3n54B   81.458   50.274  -14.951  -63.393 -121.678     B     H          HIRIQHPDYWN FALSE FALSE
A23682 3aofA   81.559   51.006  -13.826  -56.418 -126.727     B     D          EELMNDPEEHK FALSE FALSE
A23774 3cl6A   67.976   35.946  -29.167  -41.800 -122.487     B     H          MAAQRHPDVIR  TRUE FALSE
A23879 2yg9A   46.690   78.653   11.107    6.609 -118.549     B     D          AHLSRDPVLAQ  TRUE FALSE
A23985 1r71A   88.531   48.483  -27.099  -65.471 -130.757     B     R          TAFKKRPEEVE  TRUE FALSE
A24064 2yavA   65.264   34.981  -34.291  -40.485 -135.425     A     N          EMHRQNWSYLF  TRUE FALSE
A24071 2yavA   49.102   82.294   67.334  -75.550 -125.727     B     Y          GRVLLYPELRQ  TRUE FALSE
A24099 2czlA   72.842   30.220  -34.866  -49.898 -116.124     B     H          AYALAHPEEAL FALSE FALSE
A24209 3b0gA   45.433   79.374   26.367  -34.374 -109.521     B     S          EEIDQSKLTKD  TRUE FALSE
A24476 2zwaA   43.219   77.324   74.370  -71.435 -123.979     B     I          ELIKTIPELSK  TRUE FALSE
A24615 2z69A   56.073   53.448   31.136  -68.507 -123.075     B     N          RQLQDNTPLAL  TRUE FALSE
A24617 2nvoA   82.513   44.834  -39.216  -60.265 -114.403     B     D          ELVQRDAALAL FALSE FALSE
A24710 3gqxA   88.806   51.393  -34.334  -66.437 -116.537     B     A          AMDDVAPNLKA  TRUE FALSE
A24823 2o36A   47.864   80.580   82.004  -63.761 -118.998     B     E          ENWVWEQEPLL  TRUE FALSE
A24834 2y9wA   34.833   73.719   47.719  -40.726 -126.497     B     N          LDFVKNDKFFT  TRUE FALSE
A24847 3o0gD   54.727   56.967   24.881  -61.137 -113.626     B     D          LQINADPHYFT  TRUE FALSE
A24851 3grlA   49.938   42.976  -29.861   12.249 -110.094     B     Q          EIFIKQQENVT  TRUE FALSE
A24853 3grlA   79.081   58.189  -24.263  -56.290 -140.862     B     L          SLLKQLGPQVQ  TRUE FALSE
A24940 3hz8A   80.356   69.861  -45.833  -62.983 -111.324     A     A          AVDMAAADSKD  TRUE FALSE
A25043 3qexA   68.100   59.685    8.841  -36.284 -113.982     B     S          IQSVFSPIKTW  TRUE FALSE
A25124 2i2xA   60.970   54.719   12.085  -37.493 -121.568     B     N          QQMSNNPSWGA  TRUE FALSE
A25172 3v7nA   37.847   54.667   22.376  -36.714 -132.310     B     D          KAVSNDHAFKA  TRUE FALSE
A25425 3lzkA   68.933   54.919  -23.214  -30.020 -148.074     A     D          QAALDDWAHAG  TRUE FALSE
A25448 1wouA   38.247   66.581   52.360  -44.196 -120.502     B     Q          ESECLQANLVE  TRUE FALSE
A25634 1khcA   55.624   59.164   29.985  -72.963 -102.148     B     L          ATFNKLVSYRK  TRUE FALSE
A25710 2hxtA   61.520   42.450  -19.575  -48.545 -115.700     B     D          DKVIADLGAFA  TRUE FALSE
A25766 3ruiA   73.255   36.037  -20.386  -57.551  -98.888     B     H          KKALEHPLYLE  TRUE FALSE
A25774 2ii0A   62.525   54.944    4.189  -52.503 -116.811     B     D          YDFERDAYLLQ  TRUE FALSE
A25833 1x54A   66.072   34.625  -32.783  -28.233 -131.614     A     Y          ELLLDYRHLHI  TRUE FALSE
A25841 1x54A   74.711   30.618  -52.356  -66.436 -102.420     A     R          RTLELRKKEIE  TRUE FALSE
A25878 2r4qA   81.088   35.511  -40.183  -65.298 -114.140     A     R          TAGIRRPQELI  TRUE FALSE
A25928 3mayA   55.600   55.436   12.766  -42.449 -128.491     B     H          DYLDSHPETNQ  TRUE FALSE
A25930 3mayA   65.121   42.924   -6.100  -51.243 -118.545     B     N          AHFEANPKVAS  TRUE FALSE
A25932 2qimA   92.046   42.939   -3.599  -57.902 -135.381     A     D          KALVTDADIII  TRUE FALSE
A26050 1khxA   74.899   78.518  -35.394 -103.276  -68.856     E     G          QSVNQGFEAVY  TRUE FALSE
A26110 3rcqA   73.812   45.914  -37.227  -41.870 -131.663     B     A          NACKGAPKTCT  TRUE FALSE
A26313 2prsA   74.204   57.163  -23.290  -51.690 -115.690     B     M          KLVELMPQSRA FALSE FALSE
A26322 3g46A   49.078   58.620  -41.698  -15.310 -131.214     B     D          KVIGSDKKGNG  TRUE FALSE
A26323 3g46A   72.760   41.254   -6.309  -58.093 -120.459     B     N          TLFADNQETIG FALSE FALSE
A26363 2p0aA   46.073   66.451  -23.899    5.476 -118.515     B     S          VYNFCSKPWVF  TRUE FALSE
A26421 1aorA   66.275   89.058  -51.847  -88.355  -87.435     E     G          DKLAEGSYRLA  TRUE FALSE
A26499 3tdnA   76.438   33.015  -32.181  -51.033  -96.237     B     N          TAAVENPSLIT  TRUE FALSE
A26585 2ekgA   25.756   75.835   77.544  -43.001 -113.721     B     H          LGVAGHPQVER  TRUE FALSE
A26586 2ekgA   75.114   25.964  -15.984  -76.126 -107.068     A     A          LIKHRAKGLVR  TRUE FALSE
A26617 1svmA   65.956   17.108   22.752  -47.672 -143.326     B     S          HCLERSEFLLE  TRUE FALSE
A26821 1d2tA   74.811   65.895  -20.215  -47.587 -124.704     B     N          VLAEINPQRQN  TRUE FALSE
A26823 1d2tA   37.744   74.435   68.875  -53.571 -118.027     B     N          ATLHTNPAFQQ  TRUE FALSE
A26863 1x1nA   74.096   29.078  -54.100  -51.992 -110.324     A     E          EVYQSEKDFID  TRUE FALSE
A26980 2es4D   84.110   72.847  -36.994  -62.463 -144.702     A     L          LADRTLGEWAE  TRUE FALSE
A27062 1wvgA   74.055   45.588  -29.470  -50.309 -123.486     B     Q          RLSYEQPIKTY FALSE FALSE
A27129 1xszA   87.594   64.209   -8.135  -59.763 -113.058     B     K          EAFNAKPKNGI  TRUE FALSE
A27261 2vnuD   83.792   44.184  -52.409  -51.152  -93.199     B     D          EAVSKDPLLTK  TRUE FALSE
A27288 1r29A   64.899   71.728   41.145  -84.150 -106.236     B     S          VLMACSGLFYS  TRUE FALSE
A27593 1fc3A   80.483   42.781  -35.447  -54.624 -102.168     B     D          AMVYHDIELLG  TRUE FALSE
A27694 3qyeA   86.451   46.800   -6.168  -69.313 -124.761     B     H          LLHDYHRDLYN  TRUE FALSE
A27760 1m0wA   32.131   76.854   30.021   -4.043 -117.777     B     D          QQLLTDEGVLG  TRUE FALSE
A27838 3rkvA   74.373   54.993   -9.369  -62.303 -115.387     B     H          LLLRNHPAAAS FALSE FALSE
A28001 3kd6A   73.732   46.654  -29.035  -64.525 -121.022     B     K          FWIEGKPEELK FALSE FALSE
A28183 2gumA   80.920   57.770  -23.857  -59.053 -128.148     B     N          EARKLNPNAIA FALSE FALSE
A28199 2fnaA   67.343   52.603  -17.708  -52.574 -109.746     B     L          KLVKRLPSLLK  TRUE FALSE
A28258 2qkdA   84.661   54.807   -6.535  -70.610 -132.795     B     E          TRRAVEGAIAE  TRUE FALSE
A28273 3fayA   59.723   39.125   34.776  -54.055 -123.667     B     N          YLLQTNPTYLA  TRUE FALSE
A28323 3lhoA   91.283   60.659  -14.084  -81.386 -101.940     B     S          ALLAESEYAAW  TRUE FALSE
A28420 1w07A   34.943   73.781   67.963  -38.907 -117.478     B     N          AEDWLNPDVVL  TRUE FALSE
A28471 3qyqA   89.504   36.290  -29.645  -62.730  -97.903     B     A          ELVKSAPEVAG  TRUE FALSE
A28476 3qyqA   84.509   69.018  -14.370  -62.687 -121.830     B     N          RRMNENVADGE  TRUE FALSE
A28491 1tu9A   52.957   65.451   -8.521  -54.206  -88.758     B     S          HFLASSPQIRA  TRUE FALSE
A28502 3ajrB   79.514   47.170  -27.085  -48.690 -119.533     B     D          AKGEKDPALAY FALSE FALSE
A28571 3lkeA   34.785   63.763   73.955  -43.491 -105.733     B     Q          VALFKQTEIKK  TRUE FALSE
A28593 2dy0A   41.834   74.475   39.595  -41.660 -122.383     B     D          TSLLEDPKAYA  TRUE FALSE
A28859 2ii2A   92.134   75.503  -33.243  -70.344 -101.332     B     A          HYYNLAPARAV  TRUE FALSE
A28915 3zuzA   61.020   83.149  -41.979  -88.045  -77.857     E     G          YILRGGKRLVI  TRUE FALSE
A29105 2v9lA   60.123   70.859  -22.388  -46.171 -100.299     B     S          QLWEGSTECLV  TRUE FALSE
A29205 1s29A   39.685   58.594   47.102  -68.424 -121.958     B     D          VNVQRDIFLKG  TRUE FALSE
A29286 2ij2A   56.615   55.652   14.159  -48.438 -127.996     B     N          YFLVKNPHVLQ  TRUE FALSE
A29288 2ij2A   21.273   38.192   13.088  -36.791 -130.991     B     L          KQVKQLKYVGM  TRUE FALSE
A29342 1zy7A   62.064   87.899    4.203  -77.311  -90.336     B     N          ELYLNNKDDQK  TRUE FALSE
A29356 1zy7A   34.121   51.250   -6.245    1.457 -142.324     B     A          ESKLAAKEYQA  TRUE FALSE
A29389 3chjA   55.286   83.863   24.123  -52.927 -119.426     B     D          VEACQDESKRL  TRUE FALSE
A29403 3chjA   89.951   62.039  -15.920  -72.672 -108.417     B     D          HDFLYDPCCAA  TRUE FALSE
A29430 1sraA   77.020   18.400  -50.404  -52.900  -99.811     A     N          RDFEKNYNMYI  TRUE FALSE
A29513 1vyiA   65.401   60.941   55.629 -104.951 -114.575     B     S          VALANSKKFQL  TRUE FALSE
A29670 3awmA   62.360   63.376   25.259  -80.895 -120.373     B     Q          AALVQQPDYAE  TRUE FALSE
A29808 3jq0A   79.873   73.389  -20.424  -98.263  -78.711     E     G          DIRLLGWDYVH  TRUE FALSE
A29936 1mqvA   77.155   35.043  -32.815  -43.490 -130.766     A     D          PKIFEDKAKFD  TRUE FALSE
A29944 3dtzA   35.821   72.273   71.357  -48.909  -97.989     B     A          EKLREARARKW  TRUE FALSE
A30248 2e9xD   70.538   41.506  -45.993  -44.789 -124.574     A     F          MKIEKFFPHVL  TRUE FALSE
A30314 1n40A   71.987   43.395  -13.448  -49.478 -116.861     B     K          NLLHEKPELIP FALSE FALSE
A30453 2akoB   43.245   72.136   36.853  -39.086 -117.127     B     S          GKDFDSRKATK  TRUE FALSE
A30769 2qxfA   78.408   51.380  -15.885  -60.346 -131.918     B     Q          LVKTRQPRLFD FALSE FALSE
A30770 2qxfA   33.644   70.477   22.952   14.823 -112.294     B     N          LFTHRNKHKLM  TRUE FALSE
A30778 2qxfA   56.889   20.150  -33.987  -40.197  -84.393     B     N          KILRENPQVRE  TRUE FALSE
A30865 2ilrA   81.327   46.434  -29.453  -58.264 -138.188     B     Y          SFAAKYTYPVC  TRUE FALSE
A30898 2xxpA   90.780   75.010  -42.937  -87.134  -77.024     E     G          HAGIYGVDSSI  TRUE FALSE
A31055 1es5A   38.707   70.641   25.743   -8.325 -116.136     B     N          SSAMKNSTFRT  TRUE FALSE
A31093 3rppA   92.655   50.763  -16.204  -74.447 -122.445     B     H          AVNLEHPEMLE  TRUE FALSE
A31119 3o2tA   99.474   49.283    2.934  -59.798 -113.829     B     D          LIINKDPTLLD  TRUE FALSE
A31121 3o2tA   82.063   53.525  -38.343  -57.335 -100.451     B     D          EACKRDIELLL  TRUE FALSE
A31124 3o2tA   75.932   52.598    9.413  -54.290 -127.990     B     R          NIARQRPMFMS  TRUE FALSE
A31125 3o2tA   32.203   76.390   58.390  -41.250 -107.019     B     H          LSVLKHPASLE  TRUE FALSE
A31165 1r6dA   55.041   31.905   -4.961  -54.374 -126.875     A     N          RWYRENRGWWE  TRUE FALSE
A31404 1zeeA   66.684   82.719   70.973  -69.029 -112.199     B     Q          KGCIHQDWYQE  TRUE FALSE
A31682 3kxsA   87.911   31.020  -76.760  -72.750  -92.035     A     Y          TAAALYRDALE  TRUE FALSE
A31821 3ckjA   91.966   50.233  -15.540  -71.357 -124.489     B     R          LLAALRPELGC  TRUE FALSE
A31904 1xd3A   38.608   56.396   78.678  -76.872 -133.941     B     Y          RYLENYDAIRV  TRUE FALSE
A32078 1ppjB   39.150   57.705    6.567    8.176 -110.307     B     N          AVALQNPQAHV  TRUE FALSE
A32133 3ilvA   42.471   65.299   59.341  -46.026 -105.491     B     T          EDLFLTDWVAE  TRUE FALSE
A32358 1p5zB   79.137   68.471   -2.984  -53.035 -137.559     B     K          QMMYEKPERWS  TRUE FALSE
A32401 2v8iA   88.151   59.950  -36.043  -66.713 -118.723     B     D          LMFSVDSDATA  TRUE FALSE
A32680 3n9yA   78.593   38.774  -29.476  -63.317 -118.426     A     R          LFRLFRTKTWK FALSE FALSE
A32684 3n9yA   61.210   48.736   -2.150  -44.762 -124.825     B     N          YEMARNLKVQD  TRUE FALSE
A32767 3tmgA   58.709   38.893  -23.534  -47.278 -128.137     A     N          EFVEKNKEIVK  TRUE FALSE
A32857 3kupA   83.326   40.898  -24.928  -63.422 -120.364     B     C          EANMKCPQIVI FALSE FALSE
A33003 1fiuA   65.250   65.545   30.789  -73.270 -128.879     B     N          KAAEENPELAA  TRUE FALSE
A33080 2iw1A   49.802   43.425   22.480  -53.192 -124.859     B     Q          RKALTQSPLRM  TRUE FALSE
A33123 2eplX   45.315   91.517   13.887  -70.849 -168.160     A     A          EISKRAGEYAY  TRUE FALSE
A33150 1u09A   71.935   91.898  -42.885  -86.237  -89.843     E     G          LAVHSGPDEYR  TRUE FALSE
A33152 1u09A   84.482   56.871  -31.892  -62.317 -110.519     B     C          WVNAVCGDAAA FALSE FALSE
A33208 1us5A   59.931   72.356  -14.666  -41.377  -94.220     B     H          AFKKIHPNLER  TRUE FALSE
A33543 3biqA   42.927   63.162   65.135  -60.572 -120.556     B     D          ENKIDDVKFLK  TRUE FALSE
A33550 3biqA   94.554   51.546  -32.132  -73.311 -120.322     B     K          YIEKTKPELVP  TRUE FALSE
A33554 2rfqA   85.880   72.935  -15.877  -66.209 -116.665     B     C          KIASACGSTGW  TRUE FALSE
A33679 2vy8A   98.194   26.829   -9.349  -80.038 -124.525     B     N          IQWSQNPTMLY  TRUE FALSE
A33790 2w7aA   78.133   52.077   17.842  -86.673 -127.846     B     F          IIQENFPNLAR  TRUE FALSE
A33824 3q3mB   56.847   61.079  -14.121    8.983 -114.319     B     N          KHALENPDNHA  TRUE FALSE
A33903 3po0A   74.266   43.138  -13.723  -46.189 -120.156     B     H          ALVGAHPALES FALSE FALSE
A33923 3qy7A   76.503   24.242  -18.770  -51.813 -105.440     B     N          REIRENPSLLY  TRUE FALSE
A33967 3mydA   51.615   34.341  -36.340  -38.682 -116.372     A     L          QVRARLSRVIT  TRUE FALSE
A34179 3hv8A   65.745   43.552  -29.690  -42.933 -130.745     B     Y          ADATSYLKQAK  TRUE FALSE
A34382 2ao9A   64.870   58.199   72.249  -99.364 -125.186     B     N          EWRTKNQDFIA  TRUE FALSE
A34402 2x5qA   75.259   44.070  -32.437  -43.525 -130.525     A     Y          VLAKIYAKIYN  TRUE FALSE
A34428 3p8cA   41.521   28.856   36.373  -64.598 -116.023     B     K          ELKNMKCSVKN  TRUE FALSE
A34440 3p8cA   61.310   29.484  -87.971  -68.132  -53.485     A     L          FSQVTLREPLR  TRUE FALSE
A34442 3p8cA   56.229   40.618  -11.028  -29.058 -142.323     B     N          YTHLINFSETL  TRUE FALSE
A34473 2fl7A   84.125   33.477  -13.429  -71.898 -107.167     B     R          YYEQFRPDLIK  TRUE FALSE
A34558 3b34A   88.975   55.938  -13.508  -72.501 -119.623     B     N          DLNSRNPQVAS  TRUE FALSE
A34576 1h6fA   50.595   87.225   69.260  -87.533 -120.149     B     N          LKIDNNPFAKG  TRUE FALSE
A34591 1q67A   81.130   31.788   -8.600  -62.051 -119.121     A     N          KRKVFNAEEDT  TRUE FALSE
A34604 1fkmA   85.189   42.715  -17.800  -63.680 -118.950     B     D          LVKRIDADLYN FALSE FALSE
A34610 1syyA   54.969   75.901   60.361  -75.787 -122.899     B     R          NAYNERAAIKA  TRUE FALSE
A34753 2ex4A   52.255   74.046  -36.425  -42.268 -168.868     A     L          QAKTYLGEEGK  TRUE FALSE
A34790 2w9yA   88.013   63.932  -15.878  -65.663 -119.518     B     H          EVSKKHPELGK  TRUE FALSE
A34810 3uidA   45.669   68.677   51.898  -57.862 -120.381     B     D          WQIYADPRQLE  TRUE FALSE
A34931 3ix1A   73.943   30.293  -38.952  -60.041 -106.627     A     S          AYVEESGEVLA  TRUE FALSE
A34932 3ix1A   71.606   52.859  -24.983  -45.137 -130.219     B     N          EWMVENPDEAL  TRUE FALSE
A35007 4e94A   55.499   35.550  -12.659  -58.389 -102.114     B     H          DFIKDHPEARA  TRUE FALSE
A35193 2c0hA   64.872   62.131   41.456  -74.346 -117.439     B     D          NGLMVDTRKLQ  TRUE FALSE
A35215 2p9xA   86.654   55.543  -24.340  -58.649 -121.699     B     D          ELAYDDPQKFK FALSE FALSE
A35297 3qszA   32.851   49.773    9.374  -37.440 -129.278     B     D          VKVLRDANAFR  TRUE FALSE
A35359 2oyoA   77.487   68.308  -48.532   16.841 -139.237     B     N          RAQAVNGEQFL  TRUE FALSE
A35508 3bgeA   85.865   42.251  -30.206  -47.756  -89.758     B     D          DVGNADPRAMQ  TRUE FALSE
A35549 2x5fA   88.496   48.544  -25.054  -68.782 -115.718     B     N          QLQQSNATAFA FALSE FALSE
A35575 1fpoA   36.622   86.138   64.618  -62.467 -123.684     B     H          WQTLRHPLMRA  TRUE FALSE
A35589 3ajmA   95.813   66.073  -27.165  -75.419 -119.251     B     N          ELERVNLSAAQ  TRUE FALSE
A35604 3sxuB   55.191   57.435   39.474  -78.337 -107.484     B     N          TDLRANPTARA  TRUE FALSE
A35619 1vg0A   59.526   38.728   16.062  -55.068 -130.263     B     H          VEYEEHPDEYR  TRUE FALSE
A35635 1td6A   71.323   41.510  -13.806  -47.805 -111.326     B     N          LLEQQNAALAS  TRUE FALSE
A35875 2j1dG   90.261   31.576  -23.274  -72.606 -105.227     B     Y          IVENKYPSVLN  TRUE FALSE
A35936 2veqA   76.082   29.652  -15.494  -86.547 -121.156     A     L          FAMENLGALYF  TRUE FALSE
A36239 3gmoA   30.167   52.629   24.202  -20.028 -130.957     B     D          KVLNADQGTSA  TRUE FALSE
A36399 3og2A   48.834   25.153   -0.084  -58.503  -96.977     B     S          QFLKVSPGYIT  TRUE FALSE
A36574 2iqcA   50.782   53.443    6.335  -43.579 -125.380     B     N          HWLLGNSEVFA  TRUE FALSE
A36576 2iqcA   68.524   48.916   13.132  -51.294 -126.959     B     H          LVTSRHPALSP  TRUE FALSE
A36881 1al3A   90.352   40.853  -84.577  -85.231  -71.332     A     L          QARYALPGVIK  TRUE FALSE
A36921 3hn0A   72.794   42.392  -14.288  -57.883 -129.422     B     Y          QKAVRYPKETI FALSE FALSE
A36950 1w5tA   91.309   44.011   -9.290  -72.956 -124.678     B     I          YMREKIPQVES  TRUE FALSE
A37091 1up8A   54.025   33.730  -35.036  -59.044 -115.021     A     L          LAVEELGDILE  TRUE FALSE
A37220 2x7qA   74.478   33.999  -49.390  -62.695 -112.088     A     K          DSLQAKSDVIK  TRUE FALSE
A37221 2x7qA   65.568   30.209  -26.201  -49.311 -112.639     B     H          QYYNEHVDEAI  TRUE FALSE
A37307 2vxzA   43.148   79.338   60.977  -60.901 -122.950     B     D          DLIIKDPQARK  TRUE FALSE
A37404 2bl2A   90.579   63.880  -21.799  -69.649 -123.544     B     K          QILAKKPEHAT  TRUE FALSE
A37423 3t7zA   82.241   33.657  -29.616  -70.099 -117.435     B     Q          FKLKTQPNKIA  TRUE FALSE
A37428 2odkA   69.062   33.661  -34.309  -40.581 -127.364     A     R          QDAKARFSEFL  TRUE FALSE
A37546 3zuxA   79.394   41.729  -18.806  -56.405 -125.220     B     H          DILFKHPKVVI FALSE FALSE
A37610 2o8sA   58.769   32.346  -21.963  -42.639 -135.062     B     D          RLISQDIGKSL  TRUE FALSE
A37834 3n5oA   34.528   70.365   67.981  -41.912 -108.961     B     E          EEMLKEEAVQK  TRUE FALSE
A37993 3i94A   18.697   53.881   61.612  -26.707 -131.166     B     N          QQQQKNDKTRR  TRUE FALSE
A38234 1m15A   66.306   33.813   -8.194  -35.268 -150.555     A     F          ESYRTFGPLFD  TRUE FALSE
A38244 1m15A   54.675   57.291  -26.775    2.018 -124.421     B     D          PKLAKDRKVLE  TRUE FALSE
A38384 3kb2A   64.220   78.658  -27.419  -82.904  -90.616     E     G          ELAKSGNEKLF  TRUE FALSE
A38424 2dvmA   79.180   57.996  -24.508  -54.810 -105.505     B     D          KEIARDPGKVY  TRUE FALSE
A38480 1gnlA   38.178   75.447   65.831  -49.126 -113.644     B     Y          LPAHYYPAFKK  TRUE FALSE
A38622 1fp2A   58.397   58.208   17.473  -53.676 -124.350     B     N          DFLDKNPEYNT  TRUE FALSE
A38680 3sxmA   69.622   28.810  -49.118  -54.648 -112.989     A     Y          FCLENYFDKIA  TRUE FALSE
A38831 2icwG   49.767   46.288    0.254  -42.186 -115.963     B     N          YFISQNKNFQE  TRUE FALSE
A38833 2icwG   59.453   56.841   33.954  -78.198 -108.637     B     L          KNVKELWWFRS  TRUE FALSE
A38837 1wn2A   89.067   44.397    2.549  -70.057 -130.693     B     K          EAYKKKREWFE  TRUE FALSE
A38879 3zr8X   75.413   61.373  -15.594  -52.800 -110.456     B     D          KAIMADPSKAD  TRUE FALSE
A38918 1h99A   73.321   45.950  -14.452  -57.073 -128.519     B     Y          ETKRLYKDEFA FALSE FALSE
A38922 1h99A   80.194   34.955  -22.216  -55.711 -126.219     B     Y          TVKEKYHRAYE FALSE FALSE
A38946 3d55A   58.275   58.771  -25.842    1.349 -108.173     B     S          VYLLRSPENAR  TRUE FALSE
A39037 3nctA   64.389   79.031  -22.546  -73.373  -87.960     E     G          DIRAAGSDERR  TRUE FALSE
A39155 3ez0A   59.999   60.311   -0.200  -58.972 -113.200     B     D          SALADDPRLAS  TRUE FALSE
A39164 2igiA   91.767   41.860   -6.904  -75.418 -124.924     B     M          FLFKYMPELEA  TRUE FALSE
A39166 2igiA   93.260   34.651  -18.233  -71.676 -109.878     B     K          LARRWKPEILD  TRUE FALSE
A39355 3u81A  103.913   43.522    2.178 -175.785 -131.269     B     T          VIVPGTPDFLA  TRUE FALSE
A39418 1jx6A   60.850   52.257   -5.011  -42.273 -117.269     B     F          EFLDEFPEQRN  TRUE FALSE
A39500 3g02A   83.474   42.432  -29.453  -65.792 -120.457     B     R          MEHSTRPSTIG FALSE FALSE
A39514 1w61A   89.914   12.382  -50.323  -79.071  -86.781     A     M          YLQENMDYLRR  TRUE FALSE
A39592 2qq4A   63.983   68.270   -5.346  -32.227 -128.790     B     L          QGVAKLPARVK  TRUE FALSE
A39697 3fo3A   45.099   43.235   18.465  -57.049 -120.080     B     D          WQKVTDGMGAV  TRUE FALSE
A39906 1an9A   77.117   46.836  -35.603  -50.660 -102.550     B     E          GCCRLEPTLKD  TRUE FALSE
A40034 3e7wA   52.957   67.840   22.600  -39.437 -125.903     B     K          KDAVNKPKVLF  TRUE FALSE
A40149 2uytA   70.985   37.465  -14.126  -63.297 -116.880     B     Q          ALTEQQPELIP FALSE FALSE
A40492 2jhpA   78.271   50.732  -16.900  -56.211 -122.770     B     S          QFKKRSPGRFR FALSE FALSE
A40559 2vh3A   60.169   58.304   39.996  -78.852 -109.353     B     H          EALQKHQGFKK  TRUE FALSE
A40615 1y6xA   64.679   70.967  -38.257 -101.743  -88.396     E     G          AALDGGVHALG  TRUE FALSE
A40692 3o0yA   64.838   35.344   -9.482  -45.197 -124.083     B     R          SLFKQRALSAT  TRUE FALSE
A40721 3sbuA   52.983   64.366   41.083  -68.685 -121.530     B     D          YNFASDDALQR  TRUE FALSE
A40724 3sbuA   58.872   63.865   39.377  -77.846 -120.291     B     D          GHFATDSIFQS  TRUE FALSE
A40759 1z2uA   83.755   46.191    5.723  -75.025 -126.850     B     D          RIYKTDRERYN  TRUE FALSE
A40790 3fmyA   82.102   36.264  -45.729  -55.616  -99.477     B     H          RVLDKHPELLN  TRUE FALSE
A40825 2fv2A   33.346   84.867   57.148  -34.175 -110.526     B     D          QKILLDDTGLA  TRUE FALSE
A40828 2fv2A   40.796   84.231   29.721  -16.583 -121.259     B     N          LRLSDNPRARE  TRUE FALSE
A40851 1jfbA   58.911   51.494   -2.640  -37.238 -128.830     B     H          ATLAQHPDQLA  TRUE FALSE
A40852 1jfbA   71.817   45.143  -25.762  -52.756 -101.242     B     N          AQLKANPSLAP  TRUE FALSE
A40891 1k6kA   46.422   89.882   92.685  -71.365 -120.923     B     N          LALLSNPSARE  TRUE FALSE
A40991 3fvyA   77.670   59.675  -35.120  -50.563 -129.881     B     H          EAAQQHPEEVR  TRUE FALSE
A41008 3fvyA   27.890   70.092   65.060  -35.385 -114.741     B     H          LYLCLHPQVLE  TRUE FALSE
A41049 1poiA   48.474   76.250   -1.839  -17.238  -99.703     B     T          DKVSKTQEDFD  TRUE FALSE
A41073 3zrgA   67.254   68.733   33.964  -76.274 -109.068     B     S          AAAANSARAME  TRUE FALSE
A41198 1h97A   79.345   38.615  -40.979  -55.079 -102.272     B     H          ALFTAHPQYIS  TRUE FALSE
A41266 1z5hA   64.687   67.307   37.058  -75.076 -116.172     B     D          LYVMVDESYAE  TRUE FALSE
A41272 1z5hA   49.148   84.518   30.197  -38.093 -107.667     B     T          SSALETLPGRE  TRUE FALSE
A41275 1z5hA   91.991   37.619  -36.635  -64.759  -86.798     B     H          VIGLDHPDAED  TRUE FALSE
A41404 3c68A   69.661   31.783  -34.327  -47.882 -120.217     B     R          RDILARPAFYL FALSE FALSE
A41548 2i49A   66.806   43.291  -31.429  -50.563 -117.992     B     N          DWVDKNPKATK FALSE FALSE
A41563 1werA   64.227   24.802  -62.822  -78.862  -81.959     A     A          YMKATATQFVH  TRUE FALSE
A41598 3hr8A   60.032   47.761    1.723  -45.783 -126.855     B     N          QFLKDNPEIAG  TRUE FALSE
A41644 3memA   48.176   62.827    8.958  -31.757 -125.626     B     D          DVVESDPSLAA  TRUE FALSE
A41646 3memA   74.919   53.643  -21.003  -58.462 -129.876     B     F          VLAQVFPPHFK FALSE FALSE
A41708 3frqA   49.554   77.064   31.168  -43.507 -119.885     B     V          WYELQVPELRT  TRUE FALSE
A41850 2vakA   68.241   38.395   14.138  -57.408 -135.758     B     R          PRWANRRRELQ  TRUE FALSE
A41861 2vakA   53.995   55.962   55.122  -74.629 -123.009     B     D          PDWNVDKSWIA  TRUE FALSE
A42002 3m62A   52.213   82.062   -1.880  -67.453  -85.555     B     S          KLVRGSLNSRT  TRUE FALSE
A42011 3m62A   72.104   58.126   41.646  -85.117 -117.877     B     I          ELYYKIPSYKN  TRUE FALSE
A42012 3m62A   83.645   39.592    9.782  -67.214 -137.655     B     N          WQSQNNADFFV  TRUE FALSE
A42038 3otdA   62.645   22.532   11.893  -43.881 -147.009     B     H          AFWKEHPEILD  TRUE FALSE
A42084 1v33A   86.984   29.541  -54.025  -74.366  -86.073     A     K          KLLLNKRGWFV  TRUE FALSE
A42108 2o7aA   28.768   44.793  -19.131   -7.886 -138.080     B     F          TGVAGFTNSLR  TRUE FALSE
A42111 2o7aA   74.273   55.020  -30.030  -46.874 -136.432     B     T          RWYNQTPNRAK  TRUE FALSE
A42188 3dfzA   57.712   54.603   49.767  -81.028 -114.668     B     S          DQYRLSLVKQR  TRUE FALSE
A42199 4exqA   45.368   73.606   55.988  -60.119 -118.378     B     H          LGLAKHPDYAT  TRUE FALSE
A42206 4exqA   78.484   42.728  -19.088  -59.330 -123.702     B     R          SMAYARPDLMH FALSE FALSE
A42281 1kqfC   90.196   51.642  -15.671  -68.548 -128.868     B     H          WAKKHHPRWYR  TRUE FALSE
A42293 3milA   67.083   30.950  -32.810  -50.251 -120.307     A     K          KWEKEKSEEIA  TRUE FALSE
A42327 3egwC   70.317   66.818   70.496  -75.345  -60.942     B     S          LLFPFSRLIHI  TRUE FALSE
A42358 1ux5A   88.105   35.827  -21.963  -72.435 -110.991     B     Y          IVRLNYPSFND  TRUE FALSE
A42646 3bamA   64.366   64.193   60.142  -92.178 -117.248     B     D          ELLSKDKLIQQ  TRUE FALSE
A42698 2r6zA   44.372   99.398   59.747  -47.458 -125.095     B     N          RRALLNPETQD  TRUE FALSE
A42799 3k3fA   86.042   66.166  -23.878  -72.162 -105.577     B     S          GIFYNSTTLGV  TRUE FALSE
A42805 3k3fA   94.945   63.148  -25.439  -78.657 -107.710     B     S          AILVNSRISAL  TRUE FALSE
A42860 3cvjA   56.157   30.332  -87.302  -75.375  -71.549     A     Q          EVQETQEQAII  TRUE FALSE
A43080 1x3kA   72.469   37.409   -8.906  -47.910 -123.777     B     Y          NYLKKYPSNQD  TRUE FALSE
A43295 3o2pA   58.444   65.862   49.865  -84.340 -119.755     B     D          VKLHEDLQYFT  TRUE FALSE
A43466 3ksxA   70.964   40.327  -42.404  -52.845 -120.410     A     W          RYATAWGPFVQ FALSE FALSE
A43467 3ksxA   74.977   49.862  -21.580  -51.742 -130.461     B     D          GLLERDRAGSI FALSE FALSE
A43524 2ga1A   72.004   40.033  -33.680  -50.621 -127.134     B     N          HYYEQNPEQID FALSE FALSE
A43989 1q9uA   79.213   59.032  -41.139  -60.294  -98.118     B     N          RVLNENLLVGY  TRUE FALSE
A44013 3f1zA   91.265   63.371  -34.441  -68.571 -119.917     B     N          QPFTLNPAKAS  TRUE FALSE
A44061 1v0wA   66.493   22.370   12.769  -49.061 -125.745     B     N          DYDTVNPEESA  TRUE FALSE
A44072 3v6tA   88.762   76.086  -40.887  -70.941  170.233     A     G          KIAKRGGVTAV  TRUE FALSE
A44245 1kjqA   43.458   71.943   30.542  -37.288 -110.131     B     N          TKLTMNREGIR  TRUE FALSE
A44291 3er9B   36.237   73.116   44.748  -19.671 -115.599     B     Q          IKMFSQIDRLE  TRUE FALSE
A44292 3er9B   76.757   37.575  -43.075  -52.249 -113.191     B     D          EDLSKDPEKFN FALSE FALSE
A44441 3e0xA   81.531   32.596  -38.372  -53.128 -114.607     A     N          FLLVVNAKGVA  TRUE FALSE
A44507 2qeeA   79.905   42.835    6.611  -67.894 -139.947     A     E          DPLLNEYEQTK  TRUE FALSE
A44535 3uanA   61.495   71.402  -54.116  -95.029  -70.239     E     G          EHYSQGLGWYL  TRUE FALSE
A44542 3uanA   23.992   49.250   50.004  -44.115 -140.248     B     L          ALNRSLYHAHM  TRUE FALSE
A44544 3uanA   90.583   41.203  -13.246  -65.842 -132.548     B     D          DRLIRDPFPEI  TRUE FALSE
A44652 3nmwA   48.309   65.169   31.008  -50.682 -117.129     B     N          SLIATNEDHRQ  TRUE FALSE
A44687 2p62A   91.452   39.981  -36.656  -66.224 -114.798     B     N          IMIHRNRELLI  TRUE FALSE
A44965 3ieyB   71.631   32.189   -1.769  -58.305 -114.289     B     K          FVLRNKPQIKD  TRUE FALSE
A45245 3pvvA   66.135   59.530   23.438  -67.843 -108.555     B     R          SEMAERREVFD  TRUE FALSE
A45360 1k7cA   67.505   91.297  -51.975 -100.492  -92.117     E     G          IYETLGNATVN  TRUE FALSE
A45412 1f3mA   72.822   43.567  -49.450  -47.868 -113.522     B     N          SEQKKNPQAVL  TRUE FALSE
A45490 2j7nA   55.878   78.857    4.922  -27.913 -110.893     B     R          KHALNRPVEFR  TRUE FALSE
A45595 3ov9A   64.229   35.971   -4.714  -35.824 -145.194     A     L          RVAAALAGWTC  TRUE FALSE
A45646 1v7wA   41.793   50.447   -1.187   14.099 -117.236     B     D          REHYQDVANID  TRUE FALSE
A45768 1inlA   74.650   53.540   34.860  -80.786 -139.915     B     L          AARKYLKQTSC  TRUE FALSE
A45795 2nr7A   77.959   43.496   76.364  -96.200  -60.810     B     T          ELLRHTNKRFL  TRUE FALSE
A45935 2w40A   61.919   58.359   35.415  -72.343 -118.000     B     N          WLIQNNPEIKQ  TRUE FALSE
A46149 3e61A   61.927   53.662  -13.779   -8.495 -133.080     B     N          ATLLDNDKKFI  TRUE FALSE
A46175 3iarA   62.830   62.690   -8.122  -22.914 -119.356     B     D          YHTLEDQALYN  TRUE FALSE
A46284 2zwuA   55.576   46.833   10.284  -56.192 -114.832     B     S          EFLAKSPEHRQ  TRUE FALSE
A46285 2zwuA   72.768   43.009  -16.921  -52.031 -116.277     B     R          QELIERPERIP FALSE FALSE
A46394 2gakA   52.432   60.401  -28.850    1.121 -132.015     B     D          INMTRDCASFI  TRUE FALSE
A46423 1qazA   76.583   28.398  -28.464  -51.142  -89.315     B     N          FAAVKNPDLIK  TRUE FALSE
A46561 2ve3A   56.987   42.062    0.646  -48.280 -122.533     B     H          LLLGQHSDIRE  TRUE FALSE
A46563 2ve3A   28.013   42.497  -18.398  -19.226 -114.632     B     M          ETLKKMPYLDQ  TRUE FALSE
A46664 2xsgA   86.756   54.653  -20.873  -62.544 -124.264     B     D          VIAYIDPALYR FALSE FALSE
A46710 1xo1A   43.170   64.411   68.027  -82.940 -143.578     B     D          NLILVDLPTYC  TRUE FALSE
A46711 1xo1A   92.820   72.325  -52.592  -82.232  -92.019     E     G          AIAAVGQDVLD  TRUE FALSE
A46717 1ekjA   37.617   71.425   33.932  -16.242 -119.103     B     Y          GNLLTYPFVRE  TRUE FALSE
A46764 3pzwA   84.781   48.381  -15.807  -68.285 -123.779     B     N          EEMINNHEKAY FALSE FALSE
A46783 3pevB   79.041   46.570  -17.969  -58.543 -105.996     B     K          TEVRVKPESAL FALSE FALSE
A46892 3hgtA   58.932   64.723   14.745  -56.724 -105.084     B     S          HLAENSGKFSV  TRUE FALSE
A46925 3r0xA   70.125   57.738   15.363  -52.443 -123.648     B     F          YLAKAFPQTAA  TRUE FALSE
A46935 3r0xA   33.939   44.658   41.631  -65.870 -111.417     B     S          QRICASVAYQQ  TRUE FALSE
A47302 3iv0A   77.720   56.104    1.595  -57.956 -139.963     B     D          WLVQFDAQNKE  TRUE FALSE
A47319 1brtA   82.844   61.930  -47.482  -61.441 -118.047     B     D          AAVKADRYAFY  TRUE FALSE
A47414 3iraA   78.269   28.462  -22.952  -64.662 -122.752     B     Q          EIWEQQHEEVL  TRUE FALSE
A47561 3aowA   93.388   33.256  -49.433  -83.070 -113.174     A     Y          EIMEKYADKAL  TRUE FALSE
A47590 3iteA   76.450   31.962  -21.021  -53.629 -103.632     B     A          LIGNVAPKSLE  TRUE FALSE
A47691 3tfzA   34.929   47.081   31.311  -52.556 -125.528     B     D          WEVLADVLGYA  TRUE FALSE
A47736 3a09A   73.341   53.358   36.958  -95.656 -126.181     B     A          LIDQNAPNLKA  TRUE FALSE
A47737 3a09A   66.371   36.199  -12.358  -48.746 -117.634     B     H          AFFKTHPEVQR  TRUE FALSE
A47856 1uhvA   41.718   76.859   68.005  -34.701 -107.279     B     Q          LGLALQKEYIE  TRUE FALSE
A47966 3hj4A   82.344   73.778  -57.800  -38.439 -130.764     B     F          AIRQVFPDFYG  TRUE FALSE
A48093 3oyzA   58.865   51.966    3.914  -68.895 -113.441     B     R          DVYENRPDQHE  TRUE FALSE
A48249 2yicA   46.448   47.245   82.468  -90.447 -106.771     B     Q          AAFAGQGVVAE  TRUE FALSE
A48318 2xmoA   68.410   50.798  -36.147  -36.927 -129.928     A     Y          DFSKIYSDFGY  TRUE FALSE
A48361 3t6aA   52.328   92.273   64.363  -51.769 -108.420     B     L          LELITLPHGHQ  TRUE FALSE
A48365 3t6aA   82.732   41.070   -8.534  -65.313 -135.600     A     Y          ALRHQYTQTAI  TRUE FALSE
A48458 2qolA   65.722   31.202  -25.847  -41.659 -105.935     B     N          DKLIRNPGSLK  TRUE FALSE
A48556 3ghaA   86.934   58.345  -19.081  -67.262 -127.907     B     D          EVWKEDPDSFW  TRUE FALSE
A48610 2vrnA   37.948   70.640   54.210  -49.348 -120.410     B     E          DKLRLEEGAMK  TRUE FALSE
A48622 3cz8A   45.401   68.725   46.352  -60.952 -119.658     B     N          HQVLNNPTART  TRUE FALSE
A48748 1bouB   93.673   36.919  -20.642  -75.142 -121.703     B     D          DKLISDPEELS  TRUE FALSE
A48785 2bgcA   64.442   49.639    7.167  -48.933 -131.256     B     N          ELLSKNLTHFF  TRUE FALSE
A48793 2bgcA   69.961   40.571  -32.597  -43.905 -125.326     B     A          YLKRYAPKLDE FALSE FALSE
A48836 3e2oA   59.826   56.012    2.274  -61.802 -116.256     B     D          KEYANDQDKFF  TRUE FALSE
A48952 3iukA   65.588   41.844   -3.769  -52.254 -113.007     B     N          KLIELNPSFAT  TRUE FALSE
A49011 3sdbA   45.246   33.323   33.519  -60.299 -121.580     B     M          SERLRMGTFDD  TRUE FALSE
A49012 3sdbA   65.229   38.316  -32.235  -28.149 -138.381     A     H          DNRRHHRELTE  TRUE FALSE
A49218 2f5uA   75.272   34.519  -29.750  -56.331  -98.111     B     F          RTITDFPLTTR  TRUE FALSE
A49241 1j5pA   42.749   74.769   27.202   -3.232 -126.203     B     D          TSAFADEVFRE  TRUE FALSE
A49260 2w3yA   59.197   62.991   42.023  -77.028 -121.203     B     N          EEYFSNETFKK  TRUE FALSE
A49356 2dwkA   76.121   56.388    1.240  -58.815 -113.457     B     V          LVEKLVPEAAE  TRUE FALSE
A49410 3rfaA   76.628   44.552   -0.399  -63.133 -108.916     B     V          IRDEIVPINKK  TRUE FALSE
A49673 3qwgA   64.868   73.609   47.267  -83.147 -124.008     B     D          AAYFTDDEYYE  TRUE FALSE
A49688 3m4iA   91.417   20.153    0.419  -74.413 -127.749     A     M          LLFRFMRPLIE  TRUE FALSE
A49892 3r90A   74.550   57.732  -17.284  -53.774 -119.175     B     F          QLIEQFPGIEP FALSE FALSE
A49928 2a40B   24.437   77.112   61.741  -46.527 -124.018     B     N          ETKMSNATLAS  TRUE FALSE
A49965 1q1fA   77.826   38.743  -29.430  -58.107 -106.640     B     E          RLFALEPSLLP FALSE FALSE
A49967 1q1fA   40.702   70.576   65.905  -59.519 -114.083     B     S          EDSLSSPEFLD  TRUE FALSE
A50003 1pbyA   70.752   37.676  -49.769  -51.200  -90.493     B     F          FHLGQFPTLEY  TRUE FALSE
A50100 1ashA   71.554   41.653    6.545  -72.258 -120.154     B     Y          HMFENYPPLRK  TRUE FALSE
A50102 1ashA   45.114   56.872   78.470  -75.066 -106.664     B     D          EDVQNDPFFAK  TRUE FALSE
A50193 3pkoA   80.626   52.096  -50.175  -47.653 -122.442     B     A          LSLSHAPRDFH  TRUE FALSE
A50316 3eojA   54.571   81.020  -11.904  -71.224 -156.892     A     G          QSISGGGANFG  TRUE FALSE
A50340 3mxnA   64.742   74.520   20.864  -38.319 -121.618     B     D          KQSKKDPLQYQ  TRUE FALSE
A50361 2w3qA   55.990   56.764    3.997  -27.326 -110.315     B     S          MDLGHSVAAQK  TRUE FALSE
A50362 2w3qA   60.970   63.644   21.652  -67.425 -108.660     B     F          VAAQKFKEIRE  TRUE FALSE
A50363 2w3qA   79.799   32.318  -27.156  -66.914 -115.457     B     E          KVTSEEPEFMA  TRUE FALSE
A50435 1y6zA   58.379   83.484   27.061 -106.964 -135.083     E     G          GLKETGGDKWT  TRUE FALSE
A50436 1y6zA   53.918   81.306   25.223  -70.628 -135.459     B     D          IGVVEDKENQE  TRUE FALSE
A50506 1upkA   68.231   40.161  -46.231  -45.125 -128.107     A     H          EFLEQHYDRFF  TRUE FALSE
A50538 3i3lA   36.737   61.112    9.796  -16.358 -133.343     B     C          STLAKCAKAMD  TRUE FALSE
A50543 3i3lA   76.191   57.409  -13.496  -54.673 -123.044     B     H          DRITRHGDEKD FALSE FALSE
A50709 3ge3A   83.156   60.528   -9.978  -74.845  -89.377     B     D          EYCKKDRQFDW  TRUE FALSE
A50798 2v78A   59.809   80.307  -15.755  -61.111  -90.452     B     S          ITLAISDNAKE  TRUE FALSE
A50895 1wa5C   47.908  102.908   57.454  -42.346 -120.727     B     I          LAESVIASTAK  TRUE FALSE
A50904 1wa5C   85.504   37.158   -2.900  -72.374 -131.955     A     Y          LYTTRYEDVFG  TRUE FALSE
A50908 1wa5C   80.481   62.254  -31.037  -53.075 -131.724     B     N          ELKEKNEVLVT  TRUE FALSE
A50924 1wa5C   73.274   42.092  -39.418  -58.089 -108.234     B     Y          FFQSKYPTLIS FALSE FALSE
A50994 2r9fA   52.998   70.562    6.264  -22.469 -125.963     B     N          ASLTLNETILH  TRUE FALSE
A51073 3guuA   62.818   59.846   17.244  -55.088 -123.041     B     H          GLSLAHPDMES  TRUE FALSE
A51098 1gs5A   55.564   59.610   39.463  -63.513 -114.636     B     S          GVLLDSEEALE  TRUE FALSE
A51191 3gxvA   77.614   48.891  -21.102  -50.011 -115.153     B     A          SGIVLANHKIE FALSE FALSE
A51203 3k1hA   86.045   63.408  -17.087  -17.905 -124.164     B     N          LDLLENVGEFQ  TRUE FALSE
A51320 3ahnA   72.267   80.310   -6.338  -74.436  -91.770     B     S          MYEELSPETGE  TRUE FALSE
A51328 3ahnA   87.508   64.821  -29.515  -59.782 -126.047     B     N          KRSRENYKEAW  TRUE FALSE
A51566 3m6zA   72.737   40.791   18.676  -56.826 -123.576     B     N          EAKSVNRTLAT  TRUE FALSE
A51742 2fulA  102.142   41.886   -4.019  -80.558 -113.108     B     H          FLGLEHKDLIP  TRUE FALSE
A52030 1txdA   66.368   61.355   34.925  -78.682 -115.078     B     D          SRQKKDSRFQT  TRUE FALSE
A52297 1n62C   90.716   26.711  -18.121  -68.462 -113.420     B     L          FLAAKLPIIRE  TRUE FALSE
A52486 2choA   76.737   87.284  -39.953  -54.862 -126.389     B     L          AIRTILPSAAE  TRUE FALSE
A52492 3acxA   73.006   58.904  -13.212  -66.220 -109.672     B     S          IMKKHSKSFSY  TRUE FALSE
A52687 3kk7A   40.239   77.892   63.484  -39.109 -111.755     B     I          LKANSIPATFL  TRUE FALSE
A52718 2gj4A   87.122   47.508  -24.786  -64.393 -122.159     B     L          LLETLLPRHLQ FALSE FALSE
A52724 2gj4A  105.940   30.794  -25.265  -57.560 -115.265     A     F          LKKTIFKDFYE  TRUE FALSE
A52742 2gj4A   50.949   60.821   33.950  -67.727 -120.719     B     I          EYYDRIPELRQ  TRUE FALSE
A52929 3r41A   69.720   14.355   19.053  -49.858 -156.678     B     I          AYALKIYHWSF  TRUE FALSE
A52945 3e03A   72.340   64.434  -44.016  -49.401 -127.431     B     H          AWWGAHTGYTL  TRUE FALSE
A52972 1i2tA   85.905   82.166  -33.285  -62.044 -131.175     B     Q          RVQAMQPAFAS  TRUE FALSE
A52974 1i2tA   57.475   57.492   15.683  -57.378 -110.214     B     S          LLLLASEDSLR  TRUE FALSE
A53066 3q63A   46.310   84.704   86.242  -86.662 -120.229     B     Q          WRALTQPHLIE  TRUE FALSE
A53223 3qwoC   77.933   57.161  -27.967  -61.008 -112.609     B     D          SSINDDPSQSA FALSE FALSE
A53244 1o82A   62.875   72.647   -3.027  -97.017  -62.924     E     G          ILTAVGSGGLS  TRUE FALSE
A53274 1fqjC   92.911   39.858  -10.151  -67.071 -110.071     B     C          DITVICPWEAF  TRUE FALSE
A53358 3eoiA   72.108   34.918  -41.548  -47.536 -100.141     B     H          DYLYQHPERRA  TRUE FALSE
A53370 3ll3B   80.862   38.455    9.718  -70.924 -134.899     A     K          WLKNKKTEVFS  TRUE FALSE
A53534 3n3uA   58.359   58.964   13.087  -52.079 -104.410     B     S          ALAATSKTIQR  TRUE FALSE
A53535 3n3uA   50.846   58.452   28.316  -60.009 -121.800     B     T          KTIQRTPELKE  TRUE FALSE
A53548 2ykzA   66.044   50.757  -18.105  -41.033 -122.990     B     D          PEIWSDAASFK  TRUE FALSE
A53577 1pg4A   81.539   50.511   -7.244  -58.261 -128.924     B     D          KQSINDPDTFW FALSE FALSE
A53826 1bgfA   73.681   35.610  -48.730  -47.936 -112.342     A     L          EIRHLLAQWIE  TRUE FALSE
A53828 1bgfA   61.587   71.960   34.251  -65.273 -119.714     B     N          EVASNNETMAT  TRUE FALSE
A53830 1bgfA   92.007   40.406  -52.398  -93.760 -107.862     B     N          GKFHGNPMHVA  TRUE FALSE
A53839 3e59A   42.676   76.873   19.161  -49.080  -91.050     B     S          ETLLASEEGLL  TRUE FALSE
A53898 2xcbA   48.643   86.175   29.059  -47.742 -114.578     B     Q          ALAAAQPAHEA  TRUE FALSE
A54242 2x0qA   67.659   18.665  -13.069  -52.966 -121.473     A     F          KLSLAFAPYVA  TRUE FALSE
A54249 2x0qA   34.736   69.216   73.236  -63.983 -122.372     B     D          DLISADPWLRA  TRUE FALSE
A54262 2x0qA   62.110   41.329  -27.973  -36.771 -123.070     B     H          AYQQAHPQRLD  TRUE FALSE
A54265 3cx5G   40.714   81.130   55.646  -53.585 -120.162     B     S          DYILKSPVLSK  TRUE FALSE
A54277 2wfpA   73.575   57.121  -32.654  -45.552 -132.496     B     N          DAIEKNKTAML  TRUE FALSE
A54284 2wfpA   60.438   67.416   -0.537  -57.863  -91.033     B     H          PVAGAHSAIAH  TRUE FALSE
A54301 1gqeA   25.583   63.888   20.418  -30.158 -102.795     B     Q          NAELEQPDVWN  TRUE FALSE
A54333 1erzA   47.462   56.164   45.837  -47.441 -109.738     B     W          CNDRRWPEAWR  TRUE FALSE
A54345 1zk8A   73.878   49.089  -35.664  -57.743 -118.120     B     H          AFVRKHPGLYE FALSE FALSE
A54387 2bbrA   79.115   51.967  -28.062  -50.159 -103.672     B     N          FACNLNPSLST  TRUE FALSE
A54392 3q4oA   62.332   82.066  -12.707  -58.209  -87.457     B     S          EKGDKSEVDAL  TRUE FALSE
A54689 1n93X   34.699   71.970   23.710   -1.353 -115.361     B     D          AVALLDQSRRD  TRUE FALSE
A54704 3b6hA   81.903   60.143  -34.795  -60.942 -123.798     B     D          LDFGKDAASFL  TRUE FALSE
A54808 3i4zA   88.868   36.208    1.762  -60.697 -124.600     B     E          RLAVREPRILP  TRUE FALSE
A54831 2nzxA   48.096   64.781   37.208  -59.753 -122.652     B     H          KYLHTHKNAYL  TRUE FALSE
A55182 2ffuA   66.244   78.865  -11.334  -85.234 -166.073     A     M          AAEVWMDEYKN  TRUE FALSE
A55368 3bhwA   58.597   55.855   21.434  -59.630 -111.456     B     S          AAIKHSTLLGD  TRUE FALSE
A55587 3i53A   57.728   61.381   27.982  -57.490 -114.030     B     D          EDLGSDPVLSA  TRUE FALSE
A56047 2zvyA   44.675   77.825   48.311  -54.827 -121.705     B     D          QLIESDPKLRA  TRUE FALSE
A56064 2xqyA   74.533   57.764  -30.429  -47.810 -126.934     B     D          EAARRDRRASA  TRUE FALSE
A56088 3kq5A   48.847   67.152  -12.028  -15.634 -123.994     B     D          LWLTSDMRVFS  TRUE FALSE
A56103 1ccwB   56.260   71.879  -30.350  -25.759  -89.189     B     W          EVLQQWPTGKE  TRUE FALSE
A56253 1i8oA   83.167   67.500  -40.721  -52.291 -123.363     B     D          VPYLADPNAFL  TRUE FALSE
A56283 2nl9A   70.294   32.295  -48.357  -57.904 -108.375     A     K          VLVRTKRDWLV  TRUE FALSE
A56310 2qy6A   62.405   61.166  -30.160  -23.620 -119.752     B     W          LAHQHWPELAP  TRUE FALSE
A56381 1f89A   51.139   41.335   36.146  -32.649 -116.075     B     F          CYDMRFPELAM  TRUE FALSE
A56414 3it3A   31.996   65.615    9.650    7.073 -117.264     B     S          AQQFKSQKVSY  TRUE FALSE
A56431 1ltzA   50.701   71.541   18.827   -4.325 -123.497     B     N          VPLLINPVFAD  TRUE FALSE
A56451 1bouA   48.414   75.964   25.329   -7.361 -113.923     B     K          AMSLMKAENRE  TRUE FALSE
A56452 1bouA   76.527   57.723  -37.143  -49.476 -124.468     B     D          ERFKADESAYL  TRUE FALSE
A56607 1jb0A   67.903   32.963   -2.094  -49.926 -104.693     B     N          HEFILNPSLMA  TRUE FALSE
A56620 3f8tA   65.526   27.957  -12.764  -39.867 -145.455     A     H          SWIATHARLVE  TRUE FALSE
A56715 1nkdA   43.493   76.652  -14.236  -21.381 -162.888     A     L          EKLNELADAAD  TRUE FALSE
A56724 3uf6A   69.296   61.329   30.119  -81.766 -112.684     B     S          LDVAISKEAAL  TRUE FALSE
A56730 3b2aA   68.476   58.275   20.674  -62.309 -107.163     B     D          SLALEDKRALF  TRUE FALSE
A56746 3dnhA   78.711   48.255  -30.431  -61.028 -105.539     B     Y          RYIARYPKAKL FALSE FALSE
A56803 1s0pA   74.524   80.110   -9.772  -74.695 -102.433     B     A          LSKKLAPEVGN  TRUE FALSE
A56866 3cnuA   50.408   60.093   53.117  -70.929 -115.735     B     N          DLQNSNEEIQK  TRUE FALSE
A56995 1itxA   36.713   78.440   28.957  -46.961  -99.811     B     T          SDVAATAATRE  TRUE FALSE
A57327 2vl7A   50.333   81.098   77.991  -83.871 -125.422     B     Q          YPYLFQKPIRN  TRUE FALSE
A57388 2of3A   97.649   31.151  -34.441  -73.577 -108.586     B     S          RLADTSPRSLL  TRUE FALSE
A57512 3qdlA   41.635   96.054   12.566  -51.630 -168.827     A     S          QIAAHSYFNEE  TRUE FALSE
A57539 1eyhA   43.324   91.603   44.099  -32.050 -125.267     B     N          ADLTYNVVAFS  TRUE FALSE
A57542 1eyhA   62.511   16.472  -31.168  -31.088 -125.231     A     N          QQCKENMYAVQ  TRUE FALSE
A57543 1eyhA   41.063   60.763   34.727  -58.366 -135.331     B     D          VALLRDEDRLR  TRUE FALSE
A57712 2y8uA   60.419   31.661  -33.051  -54.682 -103.896     B     N          DAAAQNPGLLQ  TRUE FALSE
A57747 2ex0A   37.483   79.642   72.345  -82.414 -130.277     B     A          DYFEKAEFLQP  TRUE FALSE
A57936 3qtmA   68.312   34.625  -24.768  -34.588 -146.750     A     L          LAVSELFEIAQ  TRUE FALSE
A58057 1uuyA   85.820   64.185  -38.455  -76.459  -78.575     B     T          ESLKITPFAML  TRUE FALSE
A58115 3ejnA   59.223   67.306    7.119  -58.309 -137.045     B     A          FYETHAKDYAG  TRUE FALSE
A58117 3ejnA   87.940   40.002  -22.016  -65.663 -135.227     A     N          GEYDNNGTNVE  TRUE FALSE
A58130 2gz4A   54.623   72.606  -49.955 -105.086  -83.398     E     G          FKSVVGGGYKT  TRUE FALSE
A58215 3mvaO   76.992   34.829  -44.529  -58.253 -107.030     B     Q          MARKRQPGVFH  TRUE FALSE
A58218 3mvaO   76.418   32.791  -41.762  -57.242  -92.758     B     Y          SIISRYPRAIT  TRUE FALSE
A58223 3mvaO   84.763   24.608  -43.401  -62.430  -84.811     B     A          RLLTNAPRTFS  TRUE FALSE
A58226 3mvaO   75.484   43.665  -50.489  -51.036  -85.015     B     N          KIIFKNPFILI  TRUE FALSE
A58235 3mvaO   61.584   22.816  -31.693  -39.482  -98.284     B     N          SQIIENPRVLD  TRUE FALSE
A58420 3ub2A   37.547   70.331   69.704  -66.073 -117.499     B     D          PGFLQDPWCKY  TRUE FALSE
A58533 2a65A   67.125  112.892  -11.814  -96.508  -86.814     E     G          SILIRGISKGI  TRUE FALSE
A58590 1ve4A   72.565   43.825   -7.542  -50.896 -143.411     A     K          QALKLKRAVLK  TRUE FALSE
A58606 1r31A   62.807   67.345   46.574  -72.892 -116.101     B     D          AFAAVDPYRAA  TRUE FALSE
A58611 1r31A   48.863   68.462   72.733  -80.468 -113.381     B     H          GATKTHPLAQL  TRUE FALSE
A58796 2yi9A   50.742   79.936   52.974  -58.111 -131.031     B     N          VGGWNNPLLET  TRUE FALSE
A58965 2y6xA   34.658   59.817   39.335  -36.182 -122.764     B     D          ALYRRDDSLRS  TRUE FALSE
A58972 3tigA   42.256   83.766   79.486  -71.804 -119.879     B     R          ADKLCRKASLV  TRUE FALSE
A59067 3c9hA   69.993   62.398  -42.199  -68.606 -110.102     B     F          RDQEQFGDIWS  TRUE FALSE
A59107 2x9oA   60.301   38.916  -78.537  -80.483  -71.855     A     F          YLDRYFSGLKE  TRUE FALSE
A59140 3lwtX   84.830   47.762    4.453  -71.138 -107.185     B     D          NFAHQDPRIDS  TRUE FALSE
A59200 1gwuA   60.726   62.324    4.637  -62.345 -105.015     B     S          RSFANSTQTFF  TRUE FALSE
A59306 2hl0A   84.681   57.534  -61.009  -43.169 -120.371     B     N          KVDEKNPEEVS  TRUE FALSE
A59314 3rnvA   80.981   44.293  -21.179  -56.831 -116.889     B     Y          FLKVFYPDVAN FALSE  TRUE
A59393 2pu3A   64.898   65.041   56.892  -97.124 -120.217     B     D          NCTRNDKQFKS  TRUE FALSE
A59402 1wpbA   77.342   58.888  -15.754  -56.376 -123.530     B     D          MMTMLDPANAE FALSE FALSE
A59481 3oyvA   89.604   54.672  -19.736  -68.285 -118.675     B     N          VIAGANSSLDT FALSE FALSE
A59485 3bb0A   37.569   79.741   39.509  -16.247 -121.861     B     N          EEYNTNYILFW  TRUE FALSE
A59516 1uuzA   31.929   85.264   40.475  -12.096 -112.853     B     Q          FELLGQPGYKA  TRUE FALSE
A59552 3ps0A   69.047   52.497    1.020  -61.078 -104.306     B     D          EVMLKDVIADV  TRUE FALSE
A59671 2z8fA   16.439   57.998   70.077  -67.405 -147.639     B     Q          DWFNTQVPDLV  TRUE FALSE
A59705 3u65A   68.885   26.499  -50.100  -56.546 -106.753     A     L          RVLHELREDLD  TRUE FALSE
A59925 1atzA   47.471   99.642  -51.396  -20.913 -170.011     A     A          QLRILAGPAGD  TRUE FALSE
A60008 2absA   58.904   43.393  -39.133  -57.660 -111.770     A     Y          FCVELYKDAMQ  TRUE FALSE
A60035 1nlnA   64.568   60.504   36.801  -86.532 -108.177     B     S          FLERHSPYFRS  TRUE FALSE
A60051 2i7dA   83.589   79.386  -27.770  -62.123 -108.135     B     R          QYRALRPDLAD  TRUE FALSE
A60092 2wdsA   58.913   60.032  -22.543  -46.526 -104.987     B     T          AALERTPALAG  TRUE FALSE
A60144 3gaeA   64.227   60.756    6.398  -43.463 -144.698     B     D          GGALHDIDESW  TRUE FALSE
A60151 3gaeA   40.308   76.831   68.218  -66.279 -128.352     B     C          EEYQECEEAAY  TRUE FALSE
A60179 2y00A   79.133   53.882  -24.558  -62.087 -116.560     B     S          YLAITSPFRYQ FALSE FALSE
A60184 2y00A   54.520   73.876   26.160  -16.312 -112.179     B     S          IIYCRSPDFRK  TRUE FALSE
A60274 1gweA   54.139   42.225    8.621  -42.464 -119.945     B     N          DFWTNNPESAH  TRUE FALSE
A60284 1gweA   86.294   80.892  -27.323  -62.720 -112.352     B     D          YWKNVDATIGQ  TRUE FALSE
A60331 3d1kA   72.022   43.111   14.406  -57.047 -125.333     B     Y          RMIVVYPQTKI  TRUE FALSE
A60696 3nb0A   71.952   49.851  -25.205  -51.229 -125.656     B     Y          ALRRGYPDQFR FALSE FALSE
A61088 3dorA   64.550   44.571   40.873 -108.344 -103.598     B     Y          LLQVKYAPKTW  TRUE FALSE
A61247 2uxyA   84.785   45.346  -14.616  -65.900 -119.462     B     D          RTWVTDAEKAR FALSE FALSE
A61365 2hxoA   68.894   51.180  -20.137  -46.093 -107.638     B     H          DATEAHPWLAT  TRUE FALSE
A61416 3oqiA   59.932   65.393   42.882  -75.444 -115.260     B     Q          AAFFDQTHFRN  TRUE FALSE
A61423 3lvyA   71.923   62.067  -19.317  -19.868 -122.291     B     A          GLLANAPTALE  TRUE FALSE
A61750 2vfkA   81.192   51.371  -23.934  -58.360 -109.234     B     D          SILRQDNRLTK FALSE FALSE
A61820 2r5uA   66.348   62.866    1.784  -69.073  -97.056     B     S          GGMLLSKDAIA  TRUE FALSE
A61846 3zzhA   83.752   37.630  -34.966  -71.046 -127.111     A     N          AIISDNLHELA  TRUE FALSE
A61912 2fgeA   83.715   32.963  -31.103  -65.324 -110.067     B     D          KKVDEDWEGIS  TRUE FALSE
A62208 3h7iA   77.464   51.072  -25.874  -54.715 -105.124     B     D          EAIANDREQAK FALSE FALSE
A62502 1n08A   20.640   93.573   71.339   -7.945 -113.456     B     R          LNSMDRPSYSS  TRUE FALSE
A62566 3bofA   89.357   34.285  -25.676  -65.348 -109.677     B     A          ELNIKAPDVVL  TRUE FALSE
A62818 2vy1A   82.778   52.834  -20.321  -61.827 -122.194     B     D          ALHCLDEEASN FALSE FALSE
A62831 3cmnA   73.439   36.170   -5.055  -43.119 -114.538     B     N          MDEIRNPGQWI  TRUE FALSE
A62935 3iv7A   63.045   51.118   13.375  -58.761 -130.465     B     A          FNAGDAPEAER  TRUE FALSE
A63027 3lfuA   57.378   58.043   23.572  -67.706 -124.920     B     K          ELWLNKPHILQ  TRUE FALSE
A63214 3lb2A   73.465   41.280  -32.175  -47.380 -110.161     B     Y          AFLNKYPDERR FALSE FALSE
A63216 3lb2A   34.040   71.658   65.837  -48.778 -115.376     B     M          QELKSMAKFGD  TRUE FALSE
A63236 3p9aA   57.410   79.596   13.491  -25.271 -103.470     B     R          RTYRLREDLSE  TRUE FALSE
A63263 1fm0D   56.113   81.858   -9.289  -49.925  -90.132     B     S          HMAAQSDRWAL  TRUE FALSE
A63363 2qb7A   45.333   51.990    2.484  -21.282 -126.093     B     R          EDLSLRRDVMY  TRUE FALSE
A63384 2nrkA   56.841   48.030    7.492  -51.569 -120.859     B     N          NYLRENPAIAT  TRUE FALSE
A63552 2ixmA   50.924   69.438   59.308  -51.654 -122.619     B     D          PRHFVDEKAVN  TRUE FALSE
A63553 2ixmA   73.288   65.893   42.592  -77.011 -111.070     B     Y          ENHKDYMFLEC  TRUE FALSE
A63598 2wiyA   71.730   38.274   -0.639  -49.136 -120.577     B     R          ELFARRPEVFT  TRUE FALSE
A63599 2wiyA   62.752   61.409    4.369  -65.269 -115.000     B     D          TAFRNDESARA  TRUE FALSE
A63737 1za0A   84.874   54.159  -17.762  -62.517 -142.484     B     T          HCLDYTRDETI  TRUE FALSE
A63792 3tijA   80.437   64.322  -42.194  -44.294 -120.543     B     A          GLGSLAPKRRG  TRUE FALSE
A63793 1qgeE   67.377   41.409   23.127  -62.447 -108.143     B     D          VANVTDPSTLA  TRUE FALSE
A63823 1g8eA   86.304   60.833  -19.116  -66.581 -114.238     B     D          RLIVQDKASAM  TRUE FALSE
A63941 1ft5A   71.587   43.678   -5.132  -52.579 -133.413     B     H          KCSSCHKAQAQ  TRUE FALSE
A64132 3hdoA   36.237   32.378   20.070  -47.980 -131.358     B     D          VAALRDQAYLS  TRUE FALSE
A64295 2zq5A   75.909   29.989  -44.974  -58.808 -110.094     A     A          PSHLFALDALM  TRUE FALSE
A64300 2zq5A   76.294   58.538  -35.545  -55.817 -119.573     B     D          HDLIADPLGTV FALSE FALSE
A64399 2hjnA   86.255   22.834  -78.911  -79.047  -77.699     A     H          HIYCHHFNEIL  TRUE FALSE
A64407 1toaA   74.921   62.459  -32.828  -48.953 -119.249     B     L          SLCKLLPGKTR  TRUE FALSE
A64444 3ltjA   51.037   90.123    3.321 -112.846 -150.455     E     G          ALGEIGGERVR  TRUE FALSE
A64522 2yhaA   45.924   35.356   -2.881  -39.270 -134.619     B     Q          RARIHQKELFD  TRUE FALSE
A64525 1v9fA   77.966   49.074  -39.286  -57.002 -106.708     B     Y          ALLHYYPPIAD  TRUE FALSE
A64612 3v93A   35.692   71.149   37.721  -43.811 -131.419     B     A          SLVSAAKPLME  TRUE FALSE
A64617 3v93A   17.361   75.386   70.159  -19.761 -118.324     B     D          LIGHTDMSLHS  TRUE FALSE
A64664 2gekA   52.029   53.473   31.725  -59.333 -127.591     B     D          IGILEDDQLRA  TRUE FALSE
A64751 2f1kA   73.215   35.380  -33.873  -56.706 -124.254     A     N          MMATYNQRALL FALSE FALSE
A64780 1h2vC   64.905   54.681   -1.672  -66.293 -123.300     B     L          TVARLLPEKLT  TRUE FALSE
A64802 1h2vC   75.889   33.233  -50.337  -48.865 -116.642     A     H          QIFLQHHQIIQ  TRUE FALSE
A64883 3kgkA   42.770   72.738   50.194  -50.565 -125.453     B     N          MSFVQNEKVKA  TRUE FALSE
A64963 3vldA   47.652   70.442   31.567   -9.002 -114.852     B     D          ERLSTDELIRR  TRUE FALSE
A64965 3vldA   71.257   63.257   -9.954  -15.541 -121.039     B     D          LKSVEDILVFI  TRUE FALSE
A64968 3vldA   82.019   32.313  -77.278  -78.180  -85.820     A     S          DVRAFSTNCLL  TRUE FALSE
A64970 3vldA   84.996   29.457  -29.788  -69.114 -114.234     A     H          YLVKYHKDVVE  TRUE FALSE
A64972 3vldA   63.778   80.240  -62.391  -88.389  -87.858     E     G          NLLDKGEEKLS  TRUE FALSE
A65027 1v4aA   58.682   55.054   10.328  -65.496 -103.654     B     S          SVLTFSDFVQD  TRUE FALSE
A65028 1v4aA   79.024   29.735  -18.314  -52.440 -110.365     B     H          DSVIAHPEWLT  TRUE FALSE
A65052 1uwkA   88.259   46.553  -27.145  -64.804 -124.726     B     E          DRAQTEPAAVV FALSE FALSE
A65094 2de6A   39.303   69.812   77.495  -92.306 -123.935     B     D          VENGFDPSHIY  TRUE FALSE
A65182 3edfA   41.562   44.460   54.800  -65.816 -121.274     B     Q          NWRKNQPVIHN  TRUE FALSE
A65382 1uuqA   47.165   64.148   59.569  -68.533 -115.851     B     S          ASFYRSEKAQQ  TRUE FALSE
A65537 2iazA   44.252   77.266   44.157  -54.594 -120.398     B     D          DAIAADAEASK  TRUE FALSE
A65903 2h6fA  114.058   56.665    3.853  -66.398 -128.748     B     D          LAKEKDTIRKE  TRUE FALSE
A66126 2z51A   41.596   77.543   56.225  -55.557 -125.579     B     C          GACGSCPSSTM  TRUE FALSE
A66132 3e1eA   28.693   51.019   48.140  -51.319 -111.972     B     Q          DSFARQPVMAT  TRUE FALSE
A66413 1uc8A   45.770   69.308   46.383  -51.462 -121.677     B     D          IEACGDKWATS  TRUE FALSE
A66540 1xuvA   45.483   86.339   78.960  -80.425 -122.744     B     D          FKAFTDPDLYT  TRUE FALSE
A66595 1x9zA   74.846   30.726  -20.396  -63.595 -104.950     B     C          DVERLCPQLVK  TRUE FALSE
A66743 3sbmA   61.291   44.429  -21.425  -43.681 -128.663     B     F          ALFDAFPALTA  TRUE FALSE
A66855 1or7C   48.502   66.099   59.819  -77.960 -117.687     B     N          NELAHNPEMQK  TRUE FALSE
A66929 3aogA   47.472   85.858    4.847  -66.020 -164.543     A     L          RVVPYLGRLAP  TRUE FALSE
A67022 2al6A   63.962   61.511    2.721  -31.942 -128.862     B     D          NQFTEDKPTLN  TRUE FALSE
A67047 3a8gA   64.365   63.647   25.916  -66.317 -118.212     B     D          ARAWTDPEFRQ  TRUE FALSE
A67048 3a8gA   83.979   48.412  -12.984  -64.058 -125.246     B     D          QLLLTDGTAAV FALSE FALSE
A67055 1xlyA   54.978   75.135   12.276  -42.174 -130.450     B     V          SHLRRVATLRF  TRUE FALSE
A67187 2in3A   90.374   67.681  -25.842  -72.269 -117.100     B     E          SVSLIEPEKVF  TRUE FALSE
A67196 2qzcA   81.114   74.118   -2.508  -91.065 -101.780     B     D          YYANLDWNKFL  TRUE FALSE
A67249 3gg7A   48.618   85.676   82.087  -75.764 -108.460     B     T          PTMVRTQKGAA  TRUE FALSE
A67340 3frhA   38.474   85.190   25.332  -20.465 -117.836     B     H          KALSLHASTKE  TRUE FALSE
A67360 3oiyA   46.620   65.142  -12.860  -30.384  -95.551     B     A          DAVLKASRNID  TRUE FALSE
A67413 3ooxA   89.310   51.730  -11.891  -65.900 -124.596     B     D          SLYAKDFTRFA FALSE FALSE
A67462 3cx3A   71.151   65.219  -13.279  -46.947 -133.756     B     D          KLSEVDSEHKE  TRUE FALSE
A67473 2nsaA   51.686   62.920   35.772  -65.916 -119.020     B     R          SLVKARQDLRE  TRUE FALSE
A67504 2dbyA   79.315   57.220    9.551  -64.148 -108.753     B     D          KEARADRERLP  TRUE FALSE
A67625 3p4gA   43.173   53.596   36.702  -65.153 -120.875     B     N          EQYNNNSDLRN  TRUE FALSE
A67633 2wmmA   41.174   73.476  -52.315  -29.343  179.651     A     Y          YFSALYGPSRH  TRUE FALSE
A67765 2x3jA   27.517   74.884   65.848  -29.543 -107.991     B     D          QLFMQDARVQQ  TRUE FALSE
A67797 3piuA   21.665   64.559   64.129  -49.368 -127.103     B     D          SAMLSDKKLTK  TRUE FALSE
A67940 2y88A   79.912   44.562   -6.093  -67.471 -124.825     B     N          TAALENPQWCA  TRUE FALSE
A68012 3h0lB   59.595   56.229    9.756  -34.576 -126.541     B     H          GILVNHKEVGD  TRUE FALSE
A68032 3dn7A   71.378   38.206  -22.727  -50.346 -110.484     B     I          NLFERIPALER FALSE FALSE
A68064 2rinA   59.373   34.702  -30.875  -44.133 -111.965     B     N          AWLKDNPQSIE  TRUE FALSE
A68121 1gu7A   35.394   64.561   61.949  -68.859 -113.489     B     S          EDQNNSREFGP  TRUE FALSE
A68139 1nijA   39.960   86.239   70.835  -74.410 -124.025     B     H          QTFFSHEVLCQ  TRUE FALSE
A68141 1nijA   66.975   49.793   12.242  -69.266  -95.636     B     F          EQMNQFTIAQS  TRUE FALSE
A68551 1sumB   63.858   77.962   -4.508  -60.706  -97.959     B     S          LYMMESPKYVK  TRUE FALSE
A68642 1ed1A   57.200   80.526   19.472  -44.454  -92.705     B     N          ESLLENKEGCQ  TRUE FALSE
A68655 3bhdA   88.934   40.973   -3.830  -72.109 -125.259     B     R          YLQRFRPQDYQ  TRUE FALSE
A68706 2pqgA   63.409   57.412   24.017  -62.668 -107.204     B     F          CEGLRFNTVSR  TRUE FALSE
A68710 2wyhA   82.995   45.532  -41.632  -58.672 -109.440     B     R          DYLKVRPEREP  TRUE FALSE
A68860 2db0A   75.892   48.367   15.356  -65.591 -115.197     B     R          VIAKTREDLYE  TRUE FALSE
A68862 2db0A   84.818   37.839  -16.926  -68.008 -124.063     B     K          QMAKEKPELVK FALSE FALSE
A68864 2db0A   73.811   57.515  -21.395  -59.324 -117.312     B     N          EIAKANPMLMA FALSE FALSE
A68868 2db0A   64.894   73.612    8.895  -56.605 -113.511     B     N          HLATLNDKLRK  TRUE FALSE
A68869 2a72A   67.647   73.167  -24.219  -55.304  -85.017     E     G          KRWGFGMDEAL  TRUE FALSE
A68870 2a72A   39.562   76.218   47.134  -44.669 -119.990     B     D          DEALKDPVGRE  TRUE FALSE
A68895 2f4iA   89.627   57.751  -26.442  -71.562 -116.291     B     N          NTLDENPELAH  TRUE FALSE
A68965 3cx5A   60.203   58.983   46.994  -96.727 -142.451     B     D          DFEDNDHPNRV  TRUE FALSE
A69040 1yocA   74.009   50.878   -5.802  -46.574 -123.435     B     A          MIGQFAPYFAS  TRUE FALSE
A69071 3dadA   44.486   79.877   36.603  -19.175 -105.852     B     F          GQLMLFVDGML  TRUE FALSE
A69072 3dadA   46.271   41.505   34.258  -55.107 -124.699     B     H          LGVVAHSDTIQ  TRUE FALSE
A69074 3dadA   61.035   70.558  -21.819  -52.184  -89.554     B     S          VFVEYSENNAP  TRUE FALSE
A69171 1i2aA   59.774   44.601   -0.285  -39.019 -127.019     B     N          EELGKNKRKLR  TRUE FALSE
A69191 3lssA   39.866   83.439   35.994  -32.420 -107.777     B     D          IQLFRDETGAN  TRUE FALSE
A69367 3pt5A   68.687   46.461  -22.410  -57.018 -126.924     B     F          YWKENFPHAYE FALSE FALSE
A69509 3qowA   65.546   58.915   -1.100  -46.459 -112.502     B     I          WVCEEIPDLKL  TRUE FALSE
A69576 3o3mB   69.454   38.681  -24.285  -51.757 -116.654     B     N          KEVVENPNAAV FALSE FALSE
A69604 3k40A   57.446   86.311   31.056  -15.335 -116.728     B     C          GSAFICPEYRH  TRUE FALSE
A69647 2nz7A   67.133   78.878  -21.257  -92.444  -80.978     E     G          LVQSKGEEVSE  TRUE FALSE
A69696 2rg4A   34.576   45.258   33.384  -57.504 -121.114     B     D          SIAEDDDAGQE  TRUE FALSE
A69749 3bg2A   72.255   25.434    7.210  -46.420 -130.145     B     Y          KLLEKYPHLEQ  TRUE FALSE
A69767 3ee4A   73.399   53.201  -15.398  -59.204  -91.943     B     D          RHVAADDANWT  TRUE FALSE
A69784 2qpxA   30.886   67.608   82.876  -41.476 -101.860     B     R          ADTKNRLAYHG  TRUE FALSE
A70054 3m73A   83.854   25.425  -11.241  -70.256 -124.019     A     Y          YKLRYYFEEVR  TRUE FALSE
A70110 2p0nA   85.458   41.513  -20.045  -64.721 -111.982     B     A          LLLQYAPQAQE FALSE FALSE
A70111 3t98B   39.581   74.693   -1.027  -39.597  -92.010     B     T          ENHLATQANNS  TRUE FALSE
A70211 2h88A   85.570   34.386  -46.617  -70.037 -105.455     A     L          QLATRLPGISE  TRUE FALSE
A70229 2vrwB   57.736   59.308   23.230  -60.513 -112.631     B     R          QVATAREDVQM  TRUE FALSE
A70318 3sggA   90.267   43.444  -19.809  -67.785 -121.499     B     A          SLYDLAPAALR FALSE FALSE
A70331 1v9mA   47.586   87.595   72.500  -50.103  -80.082     B     T          RLLSETVYGGE  TRUE FALSE
A70373 2vsyA   51.116   51.443   15.060  -50.134 -121.806     B     D          VALASDPAALT  TRUE FALSE
A70496 3pv8A   73.911   32.602  -32.643  -39.497 -118.312     B     F          RYFESFPGVKR  TRUE FALSE
A70511 3ttzA   66.633   29.839  -24.949  -45.642 -126.261     B     R          EAVRKRPGMYI  TRUE FALSE
A70523 3m66A   54.154   69.788   -1.829   -8.793 -136.560     B     H          SKIEKHPEAAN  TRUE FALSE
A70713 1q5zA   66.984   50.383   27.242  -63.900 -119.949     B     H          SDIDKHPELKA  TRUE FALSE
A71257 3sp4A   75.545   31.176   19.575  -82.757 -125.326     B     H          EIMMKHRSLVE  TRUE FALSE
A71258 3sp4A  101.003   30.649  -83.160  -65.275  -72.305     A     L          YVQGDLSGLIF  TRUE FALSE
A71278 2i9uA   60.822   62.188    9.740    0.214 -118.242     B     N          EAKFLNVDYAK  TRUE FALSE
A71320 2uuzA   73.120   65.049   86.684 -108.924 -130.842     B     D          RAFDDDVEFQE  TRUE FALSE
A71380 2gagB   70.077   60.519  -10.878  -54.975 -114.574     B     F          AAVELFPIFAR  TRUE FALSE
A71412 2wx3A   62.519   46.730   31.702  -85.926 -103.892     B     D          HLIKNDSSFLS  TRUE FALSE
A71446 3cf6E   58.191   61.089   16.132  -44.205 -121.561     B     D          DLLQEDDVAMA  TRUE FALSE
A71498 1ogdA   81.900   47.539   -6.019  -64.833 -124.728     B     N          EIKASNQENAK FALSE FALSE
A71514 3pf7A   73.016   88.425    3.549  -79.164 -165.675     A     F          LLHAHFGRDGR  TRUE FALSE
A71609 3iu0A   46.892   91.153   -5.042  -89.450  -57.925     E     G          EWLSYGCVGVT  TRUE FALSE
A71648 1rlzA   52.851   63.175   64.035  -50.744  -63.749     B     S          SNLISSGIRET  TRUE FALSE
A71856 2wdqC   22.650   77.785   78.613  -47.222 -116.105     B     S          SAIMGSFFVKF  TRUE FALSE
A71924 2yfaA   67.354   57.051  -24.844  -45.579 -124.601     B     L          NLKRQLPSEDA  TRUE FALSE
A71973 2y44A   61.688   78.202   -7.974  -40.470 -128.022     B     L          ALAELLPDGAD  TRUE FALSE
A72040 1sdiA   22.675   69.688   41.640  -13.412 -113.251     B     S          PAVLQSPQVQA  TRUE FALSE
A72048 2uy1A   86.474   87.194  -32.586  -63.495 -113.319     B     N          FELELNKITGK  TRUE FALSE
A72132 1e6uA   64.235   37.023  -26.668  -55.356 -122.973     A     Y          VANNTYPADFI  TRUE FALSE
A72145 2y8dA   63.649   50.637    9.383  -57.728 -116.051     B     D          CEYKKDPKLFK  TRUE FALSE
A72260 1or4A   68.912   51.754  -15.457  -10.269 -114.145     B     E          KNLDHESSLMD  TRUE FALSE
A72358 3eslA   80.839   64.458  -14.066  -61.277 -128.395     B     D          SYIEVDSESGQ  TRUE FALSE
A72392 3qyfA   48.959   79.035   42.618  -23.244 -122.792     B     D          KNSLDDDNVRK  TRUE FALSE
A72524 2qdxA   38.057   55.544   86.497  -75.226 -104.014     B     D          LSVIQDPETYE  TRUE FALSE
A72598 3kwlA   53.873   50.359   25.253  -64.225 -113.184     B     N          EVLDNNPEIIN  TRUE FALSE
A72734 3kkiA   34.709   27.732   13.729  -71.495 -111.816     A     A          EIIESADNRRQ  TRUE FALSE
A72939 3letA   93.910   37.057  -52.325  -81.399 -113.598     B     N          AAAQKNPEVRI  TRUE FALSE
A73027 4dq6A   67.120   27.323  -55.594  -93.903  -68.951     A     G          ASYNNGESWLE  TRUE FALSE
A73215 3jxyA   74.927   39.136  -32.128  -49.215 -110.288     B     H          DIFLKHPELIS FALSE FALSE
A73281 3noqA   43.425   66.497   81.919  -80.652 -125.031     B     D          GALMEDPQALA  TRUE FALSE
A01522 2rk3A  118.768   80.563  -43.138 -122.267  -85.246     E     G          VEALNGKEVAA FALSE FALSE
A01720 2eabA   74.849   88.992  -69.796 -102.253  -92.309     E     G          DAANKGYTAVK FALSE FALSE
A01821 3q23A  100.179   75.548  -80.313 -107.065  -91.800     E     G          ITQTVGESLVY FALSE FALSE
A01879 2anxA   95.729   85.485  -61.899 -114.792  -90.917     E     G          LIFNIGKSAFA FALSE FALSE
A02742 1jqnA  121.385   88.691  -48.064 -137.474  -90.519     E     G          SAKDAGVMAAS FALSE FALSE
A02780 2ntxA   94.452   98.003  -58.588 -117.965  -95.662     E     G          GRASLGDSIYK FALSE FALSE
A02925 2f6uA  118.018   79.256  -42.379 -129.243  -81.881     E     G          VIYEKGIDAFL FALSE FALSE
A03253 1qksA   73.060   81.687  -80.931 -103.209  -88.447     E     G          LTRDLGFDYLQ  TRUE FALSE
A03492 3jszA  100.619   91.324 -117.426  -84.552  152.364     G     G          IYNALGGASNF  TRUE FALSE
A04130 1u60A  113.031   82.574  -65.757 -135.131  -87.589     E     G          ALEDVGPQAVQ FALSE FALSE
A04233 3covA   95.785   81.438  -31.784 -101.306  -84.075     E     G          HAATAGAQAAL  TRUE FALSE
A04608 1xqoA  105.894   99.514  -34.200 -125.168  -92.405     E     G          VVKRHGETVGS FALSE FALSE
A05571 3qf2A  117.693   97.735  -52.213 -138.733  -95.962     E     G          MIDFNGEEKAW FALSE FALSE
A06726 2gtrA  121.760   89.908  -44.521 -132.696  -92.644     E     G          FPKIMGGASAN FALSE FALSE
A08136 3e4gA  113.724   87.610  -52.786 -128.588  -90.099     E     G          RIRDVGPDRAA FALSE FALSE
A08650 3n75A   87.272   81.718  -71.843 -114.218  -88.012     E     G          FYDFFGPNTMK FALSE FALSE
A09268 3nojA   71.251   86.047  -65.938 -101.407  -92.797     E     G          ALGRLGVATVH FALSE FALSE
A09722 3nt1A   93.106   84.598  -78.991 -124.720  -87.701     E     G          ILLEHGLTQFV FALSE FALSE
A10449 3seoA  109.443   81.668  -55.873 -116.408  -87.510     E     G          FAEQNGKTAFY FALSE FALSE
A10819 2fshA   99.710   84.350  -65.361 -117.511  -97.337     E     G          KEEVVGAEMMR FALSE FALSE
A10852 1l2lA  102.015   75.878  -75.756  -97.962 -109.517     E     G          RIEKVGKEEVL  TRUE FALSE
A11480 3tfjA  102.720   72.905  -49.722 -128.345  -66.561     E     G          MEKVFGKKITE  TRUE FALSE
A11531 3k6gA  114.600   90.059  -71.069 -133.928  -92.061     E     G          LVKKFGAQNVA FALSE FALSE
A11761 1zs4A   95.788   91.265  -81.109 -103.373 -104.003     E     G          KIAMLGTEKTA FALSE FALSE
A11906 2d0bA  124.907   80.387  -69.840 -125.702  -82.389     E     G          IIRARGEEMLE FALSE FALSE
A12056 2cxnA  115.411   80.069  -58.300 -117.653  -89.067     E     G          IALHVGFDHFE FALSE FALSE
A12306 2d5bA  114.730   86.008  -58.352 -121.138  -93.083     E     G          LLEKYGRDALR FALSE FALSE
A13121 2ovgA  107.441   87.092  -57.390 -121.453  -91.432     E     G          YAMRFGQTKTA FALSE FALSE
A14901 3er6A  114.634   80.696  -36.810 -126.113  -86.441     E     G          VEEYFGKHTRN FALSE FALSE
A15134 3to3A  107.426   96.774  -72.833 -121.041 -107.905     E     G          WLNKYGIENWL FALSE FALSE
A15143 3jrvA  109.414   89.830  -79.235 -136.145  -93.499     E     G          AIRYYGIDKIN FALSE FALSE
A15296 2xepA   90.689   85.895  -85.258 -114.294  -96.014     E     G          VADRLGREVVE FALSE FALSE
A15730 2z9wA   93.411   82.022  -81.517 -101.190 -105.644     E     G          LYLNEGPEAVW FALSE FALSE
A15961 1h16A  108.851   84.831  -78.463 -141.963  -91.461     E     G          RVALYGIDYLM FALSE FALSE
A16056 1yhtA  117.362   79.716  -48.742 -116.936  -90.270     E     G          VQKDRGVKYLQ FALSE FALSE
A16129 1n5uA   95.550   95.310  -62.891 -116.902  -95.462     E     G          RFKDLGEENFK FALSE FALSE
A16137 1n5uA  102.799   76.514  -58.462 -118.281  -82.669     E     G          SLQKFGERAFK FALSE FALSE
A16145 1n5uA   94.161   97.896  -55.530 -128.373  -92.673     E     G          LFEQLGEYKFQ FALSE FALSE
A16312 3lm2A  105.876   83.106  -44.595 -116.759  -85.113     E     G          YREKKGNAKWQ FALSE FALSE
A16337 3cetA  121.196   80.595  -44.229 -120.057  -83.624     E     G          VAERYGKDVSL FALSE FALSE
A16748 3b7sA  112.421   76.287  -40.797 -116.461  -85.167     E     G          CGRLFGEKFRH FALSE FALSE
A17580 1kxpD   95.917   95.545  -59.258 -119.807  -90.643     E     G          EFSHLGKEDFT FALSE FALSE
A17586 1kxpD   90.284   99.609  -58.175 -129.849  -92.154     E     G          QYAAYGEKKSR FALSE FALSE
A17951 3m1iC  107.161   85.870  -62.860 -124.927  -64.512     E     G          QVAAEGLIATK FALSE FALSE
A18136 2bkmA  104.491  105.666 -102.531 -101.470 -169.321     G     G          LYEAIGGEETV  TRUE FALSE
A18301 1u5uA  111.944   84.901  -54.853 -121.537  -89.466     E     G          FGEKYGQEELE FALSE FALSE
A18969 2r91A  109.018   80.660  -63.214  -97.959 -124.578     G     G          SARHIGYAAAV  TRUE FALSE
A19049 3mabA   84.358   91.403  -75.372 -114.916  -92.138     E     G          ELKDVGSKEAF FALSE FALSE
A19174 3thiA   98.885   98.309  -73.994 -115.879 -108.447     E     G          LINMAGEKPSQ FALSE FALSE
A20261 3otiA  111.250   54.099  -73.771 -116.954  -55.970     E     G          ELQAFGIGAVE  TRUE FALSE
A20992 2b2aA   89.870  100.913  -63.280 -115.298  -96.806     E     G          LLNIFGEEDFK FALSE FALSE
A21265 3fr7A  124.638   79.298  -61.565 -142.578  -75.611     E     G          TISKKGMLEVY FALSE FALSE
A21269 3fr7A  112.001   75.892  -72.306 -126.337  -82.968     E     G          FMHARGVAFMV FALSE FALSE
A21342 4admA  116.503   89.046  -67.561 -128.866  -91.119     E     G          LNSAIGYEEAA FALSE FALSE
A21496 3ld1A   72.608   98.706  -66.874 -106.690  -86.581     E     G          VMDALGSNMSA  TRUE FALSE
A22177 1nnfA  123.109   79.903  -44.695 -126.293  -87.263     E     G          LSKMKGDKVAL FALSE FALSE
A22365 2pthA  119.068   79.631  -39.027 -122.660  -89.225     E     G          MWFTDGLTKAT FALSE FALSE
A23019 1q15A  116.709   82.613  -56.312 -123.255  -69.720     E     G          LFTRLGANALA FALSE FALSE
A23885 2xovA  113.532   82.945  -60.454 -116.837  -91.163     E     G          AMQILGDQEVM FALSE FALSE
A23887 2xovA  118.114   75.003  -45.216 -115.626  -82.091     E     G          VEKRLGSGKLI FALSE FALSE
A24220 3b0gA  104.184   94.295  -73.283 -120.698  -90.725     E     G          LIDELGVEGFR FALSE FALSE
A24711 3gqxA  123.198   93.996  -54.164 -129.143  -86.436     E     G          LKALVGAKLGA FALSE FALSE
A24858 3grlA   98.941  128.305 -102.221  -98.615 -168.983     G     G          IITEEGNSDGG  TRUE FALSE
A25034 3qexA  120.179   79.692  -38.282 -129.374  -85.699     E     G          IKNIFGESTAK FALSE FALSE
A25084 1vqqA   93.831   83.719  -78.053 -132.969  -92.037     E     G          SKSDNGEVEMT FALSE FALSE
A25112 1vqqA   75.228   92.091  -66.690 -112.429  -91.173     E     G          VALELGSKKFE FALSE FALSE
A25225 3c02A  117.002   51.592  -59.387 -128.533  -39.632     E     G          SLIAYGKDTFT  TRUE FALSE
A26413 1aorA  110.866   91.403  -90.773 -139.924  -54.566     E     G          GLPKYGTAVLV  TRUE FALSE
A26946 3pbtA   96.300   66.609  -76.640 -115.166  -90.863     E     G          IAFDIGAESIY FALSE FALSE
A27697 3qyeA  111.253   75.310  -62.689 -121.819  -62.484     E     G          MIFLQGTEVIF FALSE FALSE
A27814 1u8vA   73.778   58.880  -73.632 -112.441  -59.530     E     G          AEDIAGGLMVT  TRUE FALSE
A27883 3h2zA  115.003   91.318  -50.352 -130.702  -90.456     E     G          LIADKGPQAAL FALSE FALSE
A28082 1yx1A   99.526   75.921  -91.248 -114.296  -89.921     E     G          LVRSRGQASFL FALSE FALSE
A28114 3tdwA  113.397   82.954  -43.300 -114.009  -89.778     E     G          LLEDCGELFTR FALSE FALSE
A28565 3lkeA  121.608   89.889  -59.563 -123.614  -97.559     E     G          LPRIIGYEQTM FALSE FALSE
A29537 2pkfA  122.011   83.481  -41.707 -125.145  -88.782     E     G          LAGAYGEHAAA FALSE FALSE
A29807 3jq0A  103.162   94.236  -63.722 -116.697  -95.694     E     G          RERAYGSKYFN FALSE FALSE
A30016 2wswA  121.588   78.780  -47.683 -133.015  -84.839     E     G          LIDQYGVPRAI FALSE FALSE
A30351 3mtkA  114.925   84.420  -60.847 -129.113  -91.916     E     G          LNVTYGYDLVD FALSE FALSE
A31332 1vkyA  112.995   95.370  -64.436 -116.463 -111.765     E     G          VAAFAGKDFVM FALSE FALSE
A31686 3kxsA  118.325   87.401  -64.189 -124.200  -94.925     E     G          SCLTFGRETVL FALSE FALSE
A31698 1z67A  102.476   83.225  -67.569 -111.384  -94.024     E     G          LESALGTNAVS FALSE FALSE
A32506 2c0gA  106.405   72.868  -62.551 -131.313  -53.003     E     G          KIHEVGYDFLE  TRUE FALSE
A33565 3o59X  115.553   95.442  -47.091 -133.704  -91.279     E     G          LVKEYGKEIAA FALSE FALSE
A34222 1q6oA  107.829   65.934  -76.096 -140.308  -49.478     E     G          LCVGEGVRAVR  TRUE FALSE
A34459 3p8cA   98.155   64.502  -90.604 -142.492  -54.028     E     A          VEQCFGDGLHW  TRUE FALSE
A34531 3b34A   94.533   95.346  -60.921 -127.722  -90.522     E     G          IHTLLGEENFQ FALSE FALSE
A35216 2p9xA  121.376   83.917  -49.531 -137.090  -87.015     E     G          VSKLFGEYSAR FALSE FALSE
A36126 3lsnA  117.396   94.991  -58.178 -126.139  -96.657     E     G          YPALLGLAAAK FALSE FALSE
A36727 3agcA  117.140   91.590  -44.478 -129.686  -90.038     E     G          FPRMFGEEVSS FALSE FALSE
A36937 3kgwA   89.759   84.127  -83.474 -112.589  -95.445     E     G          LIAEQGLENCW FALSE FALSE
A37227 3qc0A  103.312   86.732  -76.703 -109.651 -100.172     E     G          QVAAIGLGEAG FALSE FALSE
A37287 1wvfA   76.492   73.698  -60.324  -98.195  -92.486     E     G          VAQSYGPVKRK  TRUE FALSE
A37435 3tekA  109.329   88.885  -48.484 -131.727  -55.529     E     G          LREQFGPDGEN  TRUE FALSE
A37619 1k7wA  102.832   75.566  -44.219 -137.533  -55.017     E     G          LKELIGDIAGK  TRUE FALSE
A37715 3ilcA  100.185   99.941 -102.513  -94.335  159.482     G     G          WIQENGGWDTF  TRUE FALSE
A37994 3i94A  118.789   88.686  -45.592 -132.896  -90.284     E     G          LEKAFGEAWAE FALSE FALSE
A38037 3eafA   87.412   69.268  -51.326 -138.571  -38.021     E     G          DLQERGGEALK  TRUE FALSE
A38076 3fidA  112.858   72.172  -65.706 -124.743  -89.762     E     G          LNALYGHPAAD FALSE FALSE
A38187 1h65A  116.351   74.634  -80.506 -130.722  -70.339     E     G          ITDSFGKGIWN  TRUE FALSE
A38989 2v2fF   81.263   90.169  -85.209 -107.237  -95.263     E     G          TLNKVGLDRAK FALSE FALSE
A39010 3e9kA   84.504   83.298 -102.268 -121.772  -97.157     E     T          IFKQATMKALR  TRUE FALSE
A39092 3gnlA  118.468   95.474  -85.627 -124.746 -110.349     E     G          QEIFFGPCLLK  TRUE FALSE
A39663 2iyvA  115.413   85.295  -55.949 -124.439  -84.065     E     G          IFATDGEQEFR FALSE FALSE
A40147 2uytA  119.088   86.516  -85.131 -120.243 -103.368     E     G          AQQQLGKRDIY FALSE FALSE
A40935 1colA  101.091   74.540  -37.419 -114.063  -76.772     E     G          IGEHLGDKYKA FALSE FALSE
A41051 1poiA   75.673   85.021  -83.420 -105.105 -101.724     E     G          YLNKLGATRLI  TRUE FALSE
A41248 1z5hA   99.614   94.705  -67.013 -103.238 -102.340     E     G          IEDYAGYEEFR FALSE FALSE
A41692 3ff1A  113.408   94.799  -54.552 -134.955  -93.057     E     G          VEERYGKEEAQ FALSE FALSE
A41720 3h0uA  106.689   99.057  -46.600 -123.793  -91.761     E     G          LTRLLGRGRAL FALSE FALSE
A41898 3or1A  104.336   72.318  -75.404 -110.560  -83.753     E     G          TMKRVGFQKLL FALSE FALSE
A42107 2o7aA  111.781   87.731  -58.437 -124.566  -91.752     E     G          MVFQMGETGVA FALSE  TRUE
A42659 1zymA  110.868   76.707  -24.285 -124.276  -75.394     E     G          AGETFGEEKEA  TRUE FALSE
A42763 3cuzA   93.379   90.213  -49.559 -116.125  -90.204     E     G          IASELGEERFS FALSE FALSE
A43436 3dwcA  107.666   88.682  -70.006 -113.961  -96.255     E     G          VRRELGEEVVD FALSE FALSE
A44455 2cnqA  114.677   94.952  -52.554 -120.544 -102.514     E     G          AAELVGEDLSR FALSE FALSE
A44779 1sg4A  112.046   90.984  -51.918 -131.422  -94.403     E     G          LENTIGHRAAE FALSE FALSE
A45390 3ig5A  112.691   96.192  -52.719 -123.397  -94.987     E     G          LTSFLGAEIAE FALSE FALSE
A45550 2wdcA   80.416   89.741  -72.846  -89.862  -92.410     E     G          WEWTLGRERVE  TRUE FALSE
A45791 2nr7A  102.505   60.053  -41.612 -143.810  -31.645     E     A          WVWGSGKYGIV  TRUE FALSE
A46831 1va6A  121.902   80.029  -79.328 -127.796  -92.186     E     G          LKNRYGALMQT FALSE FALSE
A47368 2wh6A   98.185  114.576 -127.195 -103.519  132.290     G     G          WIHQQGGWSTL  TRUE FALSE
A47864 1uhvA  114.219   85.737  -60.356 -125.285  -91.769     E     G          FISRYGIEEVL FALSE FALSE
A48094 3oyzA  112.785   87.645  -76.119 -136.414  -92.377     E     G          LEERYGAGVVE FALSE FALSE
A48676 2py5A  103.856   84.017  -81.209 -111.959  -94.712     E     T          FKDIITTKKFK FALSE FALSE
A48705 1xjuA  109.016   81.390  -70.691 -125.880  -95.138     E     G          AAFNMGCNSLR FALSE FALSE
A48750 1bouB  119.370  108.957  -54.762 -110.252 -104.819     E     G          YLRESGSEGVE  TRUE FALSE
A49060 1kmjA   87.122   78.857 -105.406 -105.803 -105.927     E     G          YVSALGLNNIA  TRUE FALSE
A49355 1ryoA   79.440   88.065  -64.579 -107.489  -91.799     E     G          AKMYLGYEYVT FALSE FALSE
A49467 1okcA  127.488   90.024  -73.018 -125.279  -93.192     E     G          IPKEQGFLSFW FALSE FALSE
A49470 1okcA  109.620   79.573  -60.117 -141.391  -61.794     E     G          IFKSDGLRGLY  TRUE FALSE
A49474 1okcA  122.178   89.878  -71.371 -129.088  -86.051     E     G          IAKDEGPKAFF FALSE FALSE
A49491 3g4nA  114.263   88.523  -63.653 -124.153  -99.990     E     G          TIQQNGLSTMQ FALSE FALSE
A49648 3rlbA  104.605   84.384  -24.362 -120.093  -84.220     E     G          LSLRRGLTAGL  TRUE FALSE
A49762 1e58A  115.916   83.235  -59.417 -116.060  -97.033     E     G          TAEKYGDEQVK FALSE FALSE
A50187 3pkoA  121.229   82.469  -38.952 -122.723  -89.678     E     G          IQMTYGQRNAI FALSE FALSE
A50376 3r87A  102.344   72.993  -96.050 -114.695 -110.164     E     D          REHVIDSDKLA  TRUE FALSE
A50466 3or1B   94.002   86.827  -70.145 -115.308  -95.796     E     G          WIHRIGWETFY FALSE FALSE
A50537 3i3lA  108.616   84.907  -59.161 -117.100  -94.431     E     G          EVREQGADAFY FALSE FALSE
A50611 3lx3A   96.980   81.852 -105.340 -105.215 -110.423     E     D          LIEEIDLPFLK  TRUE FALSE
A50920 1wa5C  116.934   83.149  -54.205 -110.698  -88.822     E     G          ISNKLGSDFLI FALSE FALSE
A51080 3guuA  115.828   95.094  -56.413 -129.290  -91.406     E     G          ADQVLGSDLAN FALSE FALSE
A51803 1ujpA  102.905   95.055  -67.954 -107.906 -107.173     E     G          PVLAWGPERFF FALSE FALSE
A52153 3mr3A  116.635   99.772  -30.105 -120.328  -94.538     E     G          LQSHFGEKNGS FALSE FALSE
A53246 1o82A  116.741   90.516  -65.697 -133.319  -94.272     E     G          EIKKKGKRAVI FALSE FALSE
A54278 2wfpA  110.431   92.413  -54.615 -119.763  -91.830     E     G          KTAMLGEAVAN FALSE FALSE
A55246 3tfgA  116.142   80.562  -47.750 -126.339  -88.149     E     G          ISKHHGEDTWE FALSE FALSE
A55273 3ronA   88.339   98.094  -65.093 -115.513  -94.053     E     G          LKTVLGVALSG FALSE FALSE
A56284 2nl9A  108.958  105.065  -93.702 -114.572 -151.126     G     R          WLVKQRGWDGF  TRUE FALSE
A57278 1aopA  105.380   86.073  -74.850 -117.795  -96.406     E     G          TLERVGVETFK FALSE FALSE
A57393 2of3A   98.490   85.665  -66.185 -123.854  -92.143     E     G          LSDVVGPLKMT FALSE FALSE
A57535 3ke3A   92.671   77.005  -92.987  -96.516 -105.649     E     G          EAKEIGFDILR  TRUE FALSE
A57602 2pqxA  120.303   91.470  -55.672 -124.774  -97.308     E     G          FAKSWGKENVK FALSE FALSE
A57672 3pvhA   83.592   84.372  -86.516 -119.311  -94.495     E     G          FIEAVGENILD FALSE FALSE
A57804 3teqA  116.336   83.210  -61.104 -137.320  -93.014     E     G          RNTLFGTFHVA FALSE FALSE
A57851 2hivA  121.655   78.905  -64.710 -124.853  -78.623     E     G          IIVEKGIEALK FALSE FALSE
A58087 1e9rA  115.798  102.271  -59.004 -125.915  -98.024     E     G          LDDVYGVKEAQ FALSE FALSE
A58461 2r85A  108.161   85.542  -69.391 -126.618  -95.326     E     G          FVAHLGIELVE FALSE FALSE
A58539 2a65A  117.460   92.448  -50.348 -132.503  -91.602     E     G          AVAFFGVANAV FALSE FALSE
A58709 3f47A  111.841  116.755  -64.374 -123.575  -99.471     E     G          LMKEKGIANME  TRUE FALSE
A58941 1dd9A   96.333   92.395  -57.619 -134.124  -89.169     E     G          LVRKEGKEAFE FALSE FALSE
A58998 3ignA  110.708   79.662  -49.565 -116.608  -85.048     E     G          VNDTYGHLAGD FALSE FALSE
A59094 2fbiA  107.825   89.905  -75.667 -110.768 -108.477     E     G          IQERFGEEKLA FALSE FALSE
A59111 2x9oA  120.979   90.325  -48.950 -129.722  -94.819     E     G          FTSHFGKDWSN FALSE FALSE
A59284 1vhnA  119.299   95.516  -44.084 -131.317  -94.077     E     G          LIKTKGERKAV FALSE FALSE
A60605 3myoA  111.372   84.525  -30.076 -121.304  -84.339     E     G          VYITKGEDEAR FALSE FALSE
A61333 3m47A  109.928   69.818  -75.542 -119.895  -70.514     E     G          LVLSEGMDIIA  TRUE FALSE
A61904 2fgeA  114.266   77.545  -60.611 -128.858  -86.683     E     G          RIAEEGSKAVF FALSE FALSE
A62379 3sj5A  113.945   77.869  -50.075 -126.641  -88.723     E     G          LRDLYGNDVVD FALSE FALSE
A62543 3f7wA  105.041   56.835  -11.847 -130.108  -64.238     E     G          HVCLFGAAYRT  TRUE FALSE
A62562 1vkeA   90.692   76.146  -45.371 -114.553  -65.831     E     G          ALVVGGSIVIP  TRUE FALSE
A62829 3cmnA  116.963   79.953  -54.416 -139.792  -83.343     E     G          VVAARGIQFAS FALSE FALSE
A65239 3r2kA  114.594   86.030  -58.789 -124.487  -93.580     E     G          LIARMGLENYL FALSE FALSE
A65824 1szoA  112.243  102.728  -31.911 -113.576  -96.405     E     G          WPHVLGSNRGR FALSE FALSE
A66374 2e6fA   97.562   77.110  -70.183 -124.133  -61.282     E     G          ALQEEGPGIFT  TRUE FALSE
A66519 2aebA  104.393   85.387  -70.469 -131.861  -88.256     E     G          EVDRLGIGKVM FALSE FALSE
A66549 2r7gA  109.268   95.667  -38.220 -107.474  -97.975     E     G          FAKAVGQGCVE FALSE FALSE
A66705 1ro2A  111.313   85.989  -71.303 -120.868  -90.510     E     G          LKAWIGESALE FALSE FALSE
A66978 1gk9A  115.582  105.647  -36.864 -124.549  -95.621     E     G          LKDKYGVSQGM FALSE FALSE
A67380 2a9uA   95.273   80.632 -108.725 -113.548 -103.957     E     G          FHSILGPGNIK  TRUE FALSE
A67486 3dhfA   74.541  115.598  -66.156  -88.623 -105.126     E     G          TITAWGKDHEK  TRUE FALSE
A67570 1xmkA  105.376   89.220  -48.896  -92.038 -109.909     E     G          LAKNIGLTKAR  TRUE FALSE
A67854 1xe7A  116.102   94.113  -48.909 -128.655  -93.060     E     G          LKHLVGPEKAA FALSE FALSE
A68428 3ctvA   90.058   84.319  -83.713 -116.908  -95.490     E     G          LAKQFGAEQIA FALSE FALSE
A68906 3t8bA  114.113   91.383  -47.804 -124.431  -90.543     E     G          LARQVGQKFAR FALSE FALSE
A69561 1nh1A  110.486   87.978  -59.225 -123.422  -95.239     E     G          LRTELGAKALK FALSE FALSE
A69779 4dz1A   75.638   84.915  -75.579 -109.383  -88.321     E     G          WLKEQGPQKIS FALSE FALSE
A70013 2hu9A  123.101   93.568  -48.573 -128.612  -89.991     E     G          AAEKFGKEKAV FALSE FALSE
A70899 2bmoA  118.786   90.981  -45.946 -126.587  -92.705     E     G          LAKEIGDVRAR FALSE FALSE
A70921 2oebA  115.443   86.065  -56.138 -128.674  -91.145     E     G          IILNNGLGATL FALSE FALSE
A71038 2xioA  112.956   92.054  -62.513 -105.936 -116.694     E     N          EFEKNNPDLYL  TRUE FALSE
A72055 2uy1A  114.372   79.649  -36.811 -130.225  -79.013     E     G          VLKKRGLELFR FALSE FALSE
A72828 4a01A   93.203   77.092  -33.842 -106.423  -78.728     E     G          DSCRTGAATNV  TRUE FALSE
A72857 1vmgA   80.187   87.569  -63.809 -107.898  -92.936     E     G          KDSQRGIYATF FALSE FALSE
A72937 3letA  112.030   90.846  -50.670 -131.171  -91.579     E     G          LKALIGDDAVK FALSE FALSE
A00140 3fqdA   30.791   19.291   33.688   31.299  152.326    AA    NQ         LSAVGNQEDDIF  TRUE FALSE
A00529 3cwwA   35.170   96.978   86.969   24.269 -103.675    AB    MN         HEKNVMNDAWRL  TRUE FALSE
A00608 1qftA   61.123   70.056 -160.319  -87.420 -118.386    AB    QD         ANGAHQDAWKSL  TRUE FALSE
A00640 4dx5A   44.976   62.590   18.533   31.811 -151.668    AB    DR         PNFFIDRPIFAW  TRUE FALSE
A00930 1k0mA   22.146  102.912  127.174    8.524 -100.251    AB    AR         LSNAYAREEFAS  TRUE FALSE
A01457 2gwnA   63.014   59.373 -130.557  -38.960  -75.749    BB    RS         FHPLIRSEEACY  TRUE FALSE
A01484 3bonA   13.068  114.529  114.605   -0.936  -95.408    AB    ST         FERIYSTDLGRM  TRUE FALSE
A01500 3bonA   54.851   82.284 -119.068  -85.631  -75.457    BB    YT         MLTEIYTEDNFV  TRUE FALSE
A01513 2rk3A   30.645   87.088  114.462  -20.717 -102.440    AB    ES         AQNLSESAAVKE FALSE FALSE
A01636 3rkgA   31.243   86.569   86.657   -6.391 -124.669    AB    EN         LDELLENDDDLA  TRUE FALSE
A01766 3qzxA   16.135  104.328   71.702    6.469 -124.711    AB    SH         AGFVGSHPHLLY  TRUE FALSE
A01880 2anxA   43.930   81.696  143.508  -17.092  -75.892    AB    GS         KSAFAGSTVLRQ FALSE FALSE
A01887 1dvoA   35.945   96.891  177.186  -37.645  -84.711    AB    RS         MKAITRSESYLC FALSE FALSE
A02022 1g8kA   51.343   79.101 -101.990  -56.616  -85.654    BB    VT         STGHLVTYDRLR FALSE FALSE
A02094 3ppuA   18.197   46.255   -4.393   18.470 -171.616    AA    VR         LFVTIVRFDPVY  TRUE FALSE
A02157 3qufA   37.908  106.672  159.877   -9.096  -75.819    BB    NS         FLAYLNSEEGLE FALSE FALSE
A02211 2pq7A   52.413   94.491  142.387  -16.773  -62.221    BE    IG         DRLDAIGAVAIA  TRUE FALSE
A02272 3rpwA   33.057  104.923  178.221  -44.303 -106.668    AB    LD         LLSWRLDPKRAA FALSE FALSE
A02280 3f4mA   40.314   91.746 -161.628  -64.750  -92.450    AB    SD         VFDHFSDPGLLT FALSE FALSE
A02281 3f4mA   40.906  113.897  164.693   -6.238  -74.349    AB    YG         LLTALYGPDFTQ  TRUE FALSE
A02693 3bldA   10.857  107.182  105.907  -13.624 -130.825    AB    SR         RDAFDSRKEQAE  TRUE FALSE
A02747 1jqnA   38.063  113.469 -171.824 -141.465 -107.670    AB    GL         IRFKYGLPEITV  TRUE FALSE
A02851 1kqnA   25.725  108.260   86.014   -3.548 -116.495    AB    ES         QKFIYESDVLWK  TRUE FALSE
A02993 3mk4A   37.507   94.508  154.680  -16.360  -84.396    AB    ES         TRDMLESPDFST FALSE FALSE
A02995 3mk4A   39.652   82.974  154.310  -36.318  -99.846    AB    TM         VQDLLTMEQVKD FALSE FALSE
A03189 2g09A   14.785   64.864   91.074  -19.388 -155.759    AA    KN         HDGALKNTDYFS  TRUE FALSE
A03297 3qhpA   30.513   75.763   43.933    8.732 -150.718    AB    EN         IDWWLENKLERE  TRUE FALSE
A03469 3sqnA   44.269   41.131   51.100  -28.565 -178.837    AA    HY         SALHTHYSQLRK  TRUE FALSE
A03535 2x3mA   73.017   90.019   55.217  -24.352 -126.598    AB    TD         MRHIYTDPEVAR  TRUE FALSE
A03965 2xapA   55.299   43.630 -145.847  -63.228  -87.029    BB    ID         QMDTFIDHDRDM  TRUE FALSE
A04065 3nphB   37.165   88.863  168.529  -27.400  -69.240    AB    LS         VRAVALSEVYRQ FALSE FALSE
A04068 3nphB   45.652   87.192  177.915  -46.046  -76.112    AB    DS         INSYIDSVEYTE FALSE FALSE
A04113 3ilwA   36.406   81.694   59.839   -1.820 -126.800    AB    AK         LEDILAKPERQR  TRUE FALSE
A04141 1u60A   34.604  119.315  123.416 -155.130  131.472    AA    GL         EMMMEGLYGRSG  TRUE FALSE
A04171 2iyfA   34.099   81.149  133.168  -42.903 -108.086    AB    DD         ALALVDDPEVAR FALSE FALSE
A04372 3dlcA   40.345   74.243  152.452  -25.763  -56.274    BB    IS         FNRKNISQENVE  TRUE FALSE
A04701 1l9xA   27.045  103.857  107.677  -14.592 -119.260    AB    MN         VKNFTMNEKLKK FALSE FALSE
A05317 3hidA   35.516   16.937   49.038   33.958  124.449    AA    AI         LDDVLAIADILT  TRUE FALSE
A05547 3i2kA   49.415   56.882   18.642   13.390 -164.480    AB    ND         LAAILNDVAGAA  TRUE FALSE
A06252 1c7sA   21.550   64.580 -152.986  -71.955   30.352    OA    FP         MEYMIFPRALSV  TRUE FALSE
A06608 3u3iA   48.541   95.937 -178.285  -30.666  -83.683    AB    SS         ECAWVSSTGIVK FALSE FALSE
A06620 1zoqC   40.298   69.322   37.643   15.915 -146.112    AB    SN         LNILKSNPQLMA  TRUE FALSE
A07466 3keyA   22.179  100.996  164.161  -30.411  -96.626    AB    KL         NSDLYKLKEVRS FALSE FALSE
A07573 2dbnA   91.860   68.122 -112.933 -163.331 -162.796    GB    GD         LRAQLGDVQQIF  TRUE FALSE
A07579 2dbnA   42.762   89.578  167.866  -33.724  -78.746    AB    QS         QMQARQSEEMAN FALSE FALSE
A07636 2zfyA   22.319  113.221  155.042  -31.288 -110.880    AB    ND         LLASFNDQSTSD FALSE FALSE
A07704 1a5tA   49.404   85.287   97.898  -13.763  -44.238    BE    QG         ALALFQGDNWQA  TRUE FALSE
A07965 1yozA   23.943   94.948 -170.390  -66.066 -100.718    AB    LD         EADKLLDQKNIF FALSE FALSE
A08057 2gwdA   30.317  110.366  143.741  -78.035 -122.104    AB    YD         WVGLLYDEDVLQ  TRUE FALSE
A08141 3e4gA   20.119   93.568  146.098  -33.581 -109.430    AB    QL         LERLSQLENLQK FALSE FALSE
A08548 3sl9A   22.423   92.091   93.316  -10.651 -119.576    AB    RS         RHAIMRSPQMVS  TRUE FALSE
A08562 1xvhA   34.787   43.650 -163.475  -77.826  -85.917    BA    LN         NAKHALNGTQNL  TRUE FALSE
A09147 3sz3A   27.374   93.201  179.154  -46.837  -99.403    AB    RM         MGELSRMTQFKD FALSE FALSE
A09354 3ioxA   39.605  112.143 -156.351    2.853  -91.956    AB    SK         VDDAFSKSTSKA  TRUE FALSE
A09499 3k2oA   38.172   95.062  -96.444 -104.084  -81.492    BB    WT         SAQEKWTLERLK  TRUE FALSE
A10381 2zcaA   33.042  106.461   95.545    1.227  -83.518    AB    GQ         LKRLQGQKAWTA  TRUE FALSE
A10557 1ymtA   47.514   10.238  -26.937   19.526 -156.121    AA    NS         MTLLQNSWSELL  TRUE FALSE
A10848 1dvkA   13.889  123.173   36.811   41.649 -139.865    AB    QQ         VLYHLQQPKEIN  TRUE FALSE
A10938 2cvdA   26.665  112.547 -156.522  -55.129 -101.134    AB    AI         RKKVQAIPAVAN  TRUE FALSE
A10948 3c8eA   18.844  101.305 -169.063  -52.955  -94.887    AB    ER         AKEVGERPAVKR FALSE FALSE
A11364 1hbnB  105.969  114.346  146.897  -71.328  179.218    AG    MN         LAYQGMNADNLV  TRUE FALSE
A11692 1xv5A   32.130   89.385   41.747   10.510 -134.433    AB    SD         IKELSSDRALYD  TRUE FALSE
A11832 3er7A   78.307   86.388   34.503    4.059 -118.419    AB    TD         FDASRTDEKAFD  TRUE FALSE
A12085 1wb9A   29.373   35.124 -140.825 -152.747  169.983    EB    GD         VLRQVGDLERIL  TRUE FALSE
A12146 3q7cA   22.171   25.978 -110.100  150.339  176.924    AA    KY         KTDSRKYENAVW  TRUE FALSE
A12381 3c2gA   17.708   86.689  -98.020  -90.705  -82.352    BB    KF         FAQHLKFEKLVG  TRUE FALSE
A12486 3kt7A   41.531   93.452 -174.706  -35.965  -78.493    AB    YS         LRQILYSKQYRD FALSE FALSE
A12504 3kt7A   36.620   96.328  162.111  -28.485  -82.586    AB    KS         LAVFHKSTIFKK FALSE FALSE
A12564 2rkvA   27.641   91.739 -133.537  -67.678  -99.004    AB    LD         RLRSELDPASMR  TRUE FALSE
A12699 3mvuA   60.085   81.661 -151.869  -53.318  -76.789    AB    HH         WRAYTHHAFVEG FALSE FALSE
A12703 3mvuA   48.814   94.648 -174.270  -46.366  -78.020    AB    GG         WIDTYGGDDYQA FALSE FALSE
A12834 3bq9A   38.699  108.911 -178.304  -24.129  -79.005    AB    KA         EIERLKASSNSQ FALSE FALSE
A12926 3s5bA   65.622   73.926 -158.183  -32.100  -27.493    AB    RD         GRGFNRDKWNDL  TRUE FALSE
A13143 3eziA   47.247   78.495 -176.683  -42.025  -87.612    AB    FS         MEQTAFSAELTR FALSE FALSE
A13152 1vhtA   44.269   77.858   27.132   22.235 -145.022    AB    AN         RERIFANPEEKN  TRUE FALSE
A13360 3npdA   29.756  103.073  148.365  -44.081 -113.583    AB    SN         GDSVCSNTGYRQ FALSE FALSE
A13517 1uz3A   35.542   98.993  156.560  -40.146 -110.010    AB    ND         VRRAVNDERLTT FALSE FALSE
A13674 3k8xA   35.383   80.504  175.122  -29.047  -70.049    AB    DR         FADLHDRSSRMV FALSE FALSE
A13679 3k8xA   38.684   29.258   -2.550   21.967 -157.576    AA    EN         ATWIEENYKTLD  TRUE FALSE
A13804 3lgdA   28.135  112.745 -147.461  -71.309  -99.930    AB    HY         ISGLIHYAPVFR  TRUE FALSE
A13854 3v6iB   44.988   22.028    5.683   49.322  164.966    AA    AR         REKAMARLDEAV  TRUE FALSE
A13972 3rlfG   17.257   36.715   39.831  -10.679 -112.304    BA    GI         FAYLGGIALHVW  TRUE FALSE
A14046 1wddA   67.091   81.283   31.203   12.398 -127.806    AB    WS         RSACKWSPELAA  TRUE FALSE
A14088 1r1hA   27.269   80.884   85.505   -1.495 -106.632    AB    NS         IGTLQNSAEFSE  TRUE FALSE
A14474 2pcsA   29.246   94.895  132.947  -32.483 -113.460    AB    MD         VWSKLMDPSILS FALSE FALSE
A14510 3v68A   41.004   90.621  147.919  -18.720  -79.481    AB    IS         KLKALISPKVSR FALSE FALSE
A14612 3uueA   40.140    7.821   21.147   40.353  137.305    AA    DL         QQAYNDLMDDIF  TRUE FALSE
A15079 2ycdA   22.816   95.627  172.156  -36.246  -88.348    AB    AR         VERGKARPAFKR FALSE FALSE
A15522 3eqxA   47.289   86.898  -95.790  -93.285  -84.881    BB    ET         LAELAETLPILK  TRUE FALSE
A16144 1n5uA   21.726   22.951 -122.303 -170.713  168.824    AA    AK         PHECYAKVFDEF  TRUE FALSE
A16278 3kgzA   11.818  112.404  -25.248  138.854 -118.204    AB    KD         LAELRKDERIAD  TRUE FALSE
A16793 1t9iA   47.511  100.185   33.418    9.498 -118.705    AB    ES         LPSAKESPDKFL  TRUE FALSE
A16804 3gwjA   46.725   90.393 -170.722  -57.005  -97.303    AB    ED         LAYFTEDIGLNA FALSE FALSE
A16871 3lhqA   40.920   88.692  170.272  -30.473  -78.801    AB    QA         RKTKQQALETRQ FALSE FALSE
A16998 2rihA   19.074  103.767  141.384  -60.526 -112.595    AB    FE         IRDLCFERAILL  TRUE FALSE
A17386 1r5lA   39.849   76.263  -93.422  -46.674  -80.733    BB    IT         SHAFQITPSVAK  TRUE FALSE
A17497 3kzpA   31.460  102.303   58.887   12.153 -124.553    AB    AD         LEAVLADEELYL  TRUE FALSE
A17934 3m1iC   27.401  109.342   62.014   11.534 -117.696    AB    SD         RALLESDESLRE  TRUE FALSE
A18131 3rvaA   34.476  104.191   89.961   13.060  -75.774    AB    AT         LRDLKATPASKY  TRUE FALSE
A18328 3l91A   52.174   82.196 -131.771  -60.487  -86.732    AB    NQ         FYAWLNQPEALQ FALSE FALSE
A18461 1uzeA   26.503  101.373 -172.671  -40.857  -85.459    AB    ST         LALSVSTPKHLH FALSE FALSE
A18479 3rfiA   26.750   98.156  178.908  -24.551  -87.530    AB    KQ         MQNQLKQEGTKE FALSE FALSE
A18803 3s8gA   20.628  118.265  137.761  -32.214 -132.271    AA    AS         GGIVNASFTLDY  TRUE FALSE
A18807 3s8gA   19.098   79.902  178.205  -74.081 -141.591    AB    DR         LVLAMDRIGFWF  TRUE FALSE
A18883 1n8vA   28.669  100.208   79.475    0.370 -124.164    AB    AN         LDEILANKRLLV  TRUE FALSE
A19329 2vbuA   22.158  105.076 -162.795  -58.995  -94.909    AB    SL         GRYFLSLPPYKE FALSE FALSE
A19400 3u52C   50.462   19.745   73.969   13.181  150.054    AA    LT         EDVSMLTEFMRD  TRUE FALSE
A19488 3m3pA    3.433   49.172   16.062    4.868  156.515    BG    RD         AVEILRDLDVRI  TRUE FALSE
A19782 4dkcA   46.157   84.563 -134.916  -48.751  -84.855    AB    LQ         FLRDKLQYRSRL FALSE FALSE
A19916 1ryiA   31.834   23.815   30.578   60.511  112.563    AA    KG         SQRLYKGLGEEL  TRUE FALSE
A20029 2bryA   26.343  124.625 -114.618  -54.797  -80.913    AB    SQ         LDKRASQPVYQQ  TRUE FALSE
A20221 1z2nX   15.791  102.838  101.622  -11.104 -113.657    AB    SS         IHDMMSSREEIN FALSE FALSE
A20351 3sghA   25.816   40.609 -154.653  -68.550   23.501    OA    YP         LYGYIYPSFFLV  TRUE FALSE
A20559 2qr4A   31.618   12.019 -158.135 -156.418 -171.077    AA    SW         VSEAVSWFEPEI  TRUE FALSE
A20608 3oxpA   21.052   96.223  118.548  -24.589 -124.772    AB    DT         LAQLFDTASDVQ FALSE FALSE
A21345 4admA   32.748   94.687  174.754  -57.459 -113.764    AB    LD         DLDRRLDVLAMA FALSE FALSE
A21347 1z94A   46.684  102.262  115.092  -23.391 -109.902    AB    LD         VYRAFLDPLALA  TRUE FALSE
A21484 2vpnA   17.672   23.290   28.122   47.665  110.150    BG    KG         TIEHIKGLSEES  TRUE FALSE
A21653 2yeqA   20.377   97.859 -133.557  -87.603  -98.524    AB    SD         HAQYRSDANLKA  TRUE FALSE
A21782 3l0fA   25.411   26.375  134.577  -93.143  141.330    BG    AG         DEYLIAGLSEIN  TRUE FALSE
A21932 3hugB   54.286   83.595   53.850    4.179 -125.097    AB    GC         EAHLAGCPECRG  TRUE FALSE
A21946 2vtyA   39.082   80.386  -96.554  -62.232  -73.139    BB    CD         LSHTICDDCFVD  TRUE FALSE
A22601 1u19A   37.833   93.288   80.995  -29.263 -129.075    AB    MN         VIYIMMNKQFRN  TRUE FALSE
A22627 3godA   14.691  100.634   19.060   73.068 -114.957    AB    FD         WVGFWFDEEKRL  TRUE FALSE
A22689 4dlqA   36.736  105.144 -170.037  -41.785  -86.308    AB    LR         TVDNLLRPEALE FALSE FALSE
A23184 3f6vA   22.374  108.019 -121.083  -90.260  -98.196    AB    AE         QLEVAAEPTRRR  TRUE FALSE
A23322 3ca8A   31.832   87.777  124.536  -29.014 -120.874    AB    HD         WQTLKHDAVLIE FALSE FALSE
A23386 2ofcA   66.871  111.389  103.286  -41.120 -118.196    AB    SQ         NQQYYSQKNREE  TRUE FALSE
A23499 1vi0A   29.465   84.099   25.831   19.956 -143.241    AB    GD         FSLLAGDHNLAI  TRUE FALSE
A23801 3h20A   25.208   96.957  162.472  -30.343  -89.472    AB    GL         VSKVMGLPSVQL FALSE FALSE
A23935 2e7zA   55.338   77.089 -126.356  -36.239  -90.158    BB    YP         ERVQEYPLDKVA  TRUE FALSE
A24117 2z8zA   14.888  113.534 -165.912   57.526 -129.962    AA    FG         DLLAAFGPKDYA  TRUE FALSE
A24426 3qmlC   24.587  122.330  111.467   23.117 -102.766    AB    HD         IMEFAHDYKHGY  TRUE FALSE
A24467 3kzqA   42.343   88.072  133.996  -13.267  -80.607    AB    DG         FKNDMDGTLLEG FALSE FALSE
A24630 2nvoA   39.840   91.376  156.630  -46.011 -109.340    AB    TD         VIERLTDPAALK FALSE FALSE
A24668 3cqlA   49.613  102.485   80.272  -33.462 -135.059    AB    TD         PDLVATDRVISF  TRUE FALSE
A24804 2o36A   31.613   79.487  155.941  -41.966 -109.858    AB    MR         DVEMSMREDVYQ FALSE FALSE
A24813 2o36A   25.984   50.542 -154.462  167.335  169.407    BG    RC         EAFNSRCKEENS  TRUE FALSE
A24817 2o36A   56.946   81.150 -120.648  -57.414  -98.978    BB    FP         LLKEYFPVQVVT  TRUE FALSE
A24824 2o36A   15.892   28.897   38.191    0.308  143.447    BG    AN         IESRQANTGLFN  TRUE FALSE
A24943 3hz8A   35.403   89.683  129.690   -7.062  -77.352    AB    ES         VLAAYESPESQA FALSE FALSE
A24993 2vg0A    7.976   80.687  -79.769  -68.373  -80.014    BB    VT         ELVDAVTVEGIS  TRUE FALSE
A25000 3hhsA   47.224   88.856 -172.018  -57.096  -98.689    AB    ED         LAYWREDLGINL FALSE FALSE
A25152 2owrA   47.318    9.926   63.425   24.195  103.232    AA    EV         VEFYNEVASWLL  TRUE FALSE
A25239 2xvsA   27.605   68.754  -88.434  -64.724  -73.355    BB    LR         SMLGSLRPAHLG  TRUE FALSE
A25284 2pywA   29.628  108.500   91.425    0.082 -120.575    AB    ST         VDYIKSTPALSS  TRUE FALSE
A25711 2hxtA   37.666   95.328 -171.554  -73.138 -113.418    AB    ND         ARRLTNDSQLRW  TRUE FALSE
A26324 3g46A  100.583   84.701 -133.902 -150.812 -162.898    EB    GD         YFKRLGDVSQGM  TRUE FALSE
A26335 4a27A   35.748   28.689  -70.957    7.179  -95.932    AA    AF         FSEAAAFPMNFV  TRUE FALSE
A26456 3lqcA   41.521   91.683  149.179  -28.728  -91.652    AB    KA         AENLLKADTYRK FALSE FALSE
A26486 1wzdA   43.635   90.831 -142.295  -52.869  -83.939    AB    HS         HEKAEHSTFMSD FALSE FALSE
A26853 2xauA   38.544   89.193  156.525  -21.916  -76.730    AB    KS         VYHAFKSDEAYE FALSE FALSE
A26862 1x1nA   36.375  104.913  173.613  -42.427 -100.763    AB    RD         LENFRRDPNISS FALSE FALSE
A26865 1x1nA   89.219   14.944  142.588 -151.248 -165.174    GG    GF         AMEKDGFSWWVR  TRUE FALSE
A26990 3it4B   32.573   93.170  160.004  -44.349 -103.119    AB    RD         ARQIARDSLVKT FALSE FALSE
A27064 1wvgA   92.580   95.516 -129.742  -89.443  -95.096    AB    FN         FRNSFFNPANYE  TRUE FALSE
A27216 3by9A   21.433   87.980  133.538   19.344  -84.677    AB    KD         PHLISKDKELVD  TRUE FALSE
A27376 3ddeA   28.717   27.342   63.549  -45.917 -130.876    AA    NV         SYWAENVYGYID  TRUE FALSE
A27490 1uasA   41.346   79.527 -177.873  -71.924 -114.768    AB    SN         TKNILSNSEVIA  TRUE FALSE
A27816 1u8vA   83.428  102.284  144.888  -39.738  -55.960    AB    LG         LENICLGASAVG  TRUE FALSE
A28018 3bhyA   38.542   85.112  178.305  -31.662  -84.262    AB    EH         IAQSLEHSWIKA FALSE FALSE
A28128 1xg0C   33.291   21.415  175.342 -107.024   98.447    BG    NG         EDRCLNGLKETY  TRUE FALSE
A28138 2d68A   24.538  116.111  122.646   -0.019  -97.026    AB    NT         LKKFLNTKDGRL  TRUE FALSE
A28235 2vkhA   84.318   76.021  152.119  -46.675  -38.101    AB    SG         STINLSGPGVYT  TRUE FALSE
A28257 2qkdA    3.540   32.621   17.360   41.885  154.091    AA    QD         ISGLEQDQPTRR  TRUE FALSE
A28332 3exnA   20.824   59.094   52.029   20.041 -155.986    AB    LS         HRVFHLSPSYFA  TRUE FALSE
A28777 3oqgA   19.357   84.524 -155.592   -5.920  -80.718    AB    GK         QSYNCGKVEYRK  TRUE FALSE
A29134 4ecfA   41.535   95.178  176.773  -28.005  -81.532    AB    QS         FITYVQSPAIQN FALSE FALSE
A29204 1s29A   50.933  107.584 -172.041  -30.261  -83.223    AB    FS         QVEFYFSDVNVQ FALSE FALSE
A29478 3abqB   40.708   21.379   21.852   -6.737  168.889    AA    VN         TDAITVNYEEIL  TRUE FALSE
A29663 3awmA   30.243   91.119 -124.786  -51.951  -85.208    AB    MT         MFMGLMTPERVR  TRUE FALSE
A29870 3lxyA   24.367   80.347  -87.332  -73.830  -77.182    BB    IT         AVPGAITQASLH  TRUE FALSE
A29960 2c8mA   55.801   89.926 -160.818  -78.025  -87.782    AB    ST         FDKKYSTEEWNM  TRUE FALSE
A29967 4doiA   31.957   84.412  105.199  -21.915 -112.457    AB    ES         TEELTESIPFFR  TRUE FALSE
A30007 2wswA   63.985   74.509 -179.829  -27.001  -54.938    AB    WG         YSLFHWGPLPWA  TRUE FALSE
A30056 1o7jA   29.263   45.234    3.918   45.826 -142.826    AB    AV         DTLINAVPEVKK  TRUE FALSE
A30115 3qhqA   31.650   94.236   45.930   23.388 -142.519    AB    EK         ENQFNEKPEVKS  TRUE FALSE
A30126 2opwA   46.832   83.644 -160.860  -44.734  -75.630    AB    HS         FKSITHSFKVQT FALSE FALSE
A30313 1n40A   20.929   86.433   50.013   20.701 -142.516    AB    QR         LISLIQRPQLRN  TRUE FALSE
A30339 2b61A   63.507   83.580  100.217  -54.165 -148.984    AB    VD         HDAFLVDYDQFE  TRUE FALSE
A30468 3vatA   10.331   93.736  -73.573  168.859 -123.969    AB    SA         LIDSCSAPASLA  TRUE FALSE
A30482 3c4bA   34.348   86.882 -170.095  -60.772  -77.502    BB    VN         LRSALVNNTIFA FALSE FALSE
A30605 2wp7A   17.581  104.819  129.533   -3.779  -74.588    AB    ST         PSEVLSTPFGQA  TRUE FALSE
A30750 1n81A   40.869   73.889  134.181  -33.231 -113.566    AB    ND         KKRIMNDKKLIR  TRUE FALSE
A30780 2qxfA   53.059   81.875 -115.661  -53.674  -83.509    BB    FT         HRRQVFTPEFLQ FALSE FALSE
A30793 3n9kA   55.762   66.548 -145.969  -57.400  -67.913    BB    IT         HWSTWITEQDFK  TRUE FALSE
A30906 2xxpA   31.897   99.980 -168.602  -38.808  -81.499    AB    TS         ILQKLTSTEALK FALSE FALSE
A31256 3fs3A   16.319  116.968  112.222   -4.956 -116.913    AB    NN         LRALRNNNTVSH  TRUE FALSE
A31632 1kqfA   44.766   76.929 -123.430  -30.733  -78.591    BB    YT         EHVSRYTPDVVE  TRUE FALSE
A32086 1ppjB    4.184  115.537  156.391  -36.738  -88.494    AB    ES         YLMSVESSEGFL  TRUE FALSE
A32236 2dqaA   24.706  116.034   96.103    4.338 -112.204    AB    ND         WKSCSNDINCSS  TRUE FALSE
A32535 3r75A   31.086   93.265  154.715  -32.264 -105.122    AB    GD         INAFLGDRKESD FALSE FALSE
A32676 3n9yA   62.182  104.631  171.195  -77.866  -94.136    AB    MA         LNQEVMAPEATK  TRUE FALSE
A32686 3n9yA   28.850   62.431   76.092  -20.466 -144.562    AB    LV         ATMLQLVPLLKA  TRUE FALSE
A32796 1f0xA   20.329   27.164   51.627    2.087 -178.019    BG    FA         AFLHRFAAAGAA  TRUE FALSE
A32882 1senA   28.070   84.429  132.101  -41.926 -108.162    AB    ES         KPKFAESTEISE FALSE FALSE
A33168 3hl6A   52.338   78.905  148.401  -83.879 -119.152    AB    ED         ASQLFEDEYFMY  TRUE FALSE
A33207 1us5A   23.343   92.319  177.829 -125.596 -145.094    AB    GN         MKAVFGNLEAFK  TRUE FALSE
A33244 1yisA   22.825    4.197  -32.654   -1.422  -97.173    AA    NA         SRKLINAPQEAL  TRUE FALSE
A33516 2yhgA   47.960  147.559 -129.916  -91.730 -152.386    AB    SH         DNHIQSHGALGA  TRUE FALSE
A33571 3o59X   37.288   38.588  106.987  -65.610  174.531    AA    QK         AEGVLQKAKKLV  TRUE FALSE
A33680 2vy8A   41.563   80.653  176.329  -41.934  -81.344    AB    NK         PTMLYNKMEFEP FALSE FALSE
A34046 4ubpC   49.822   66.518 -155.815  -68.719  -89.474    BB    IR         FADSRIRPETIA  TRUE FALSE
A35260 3io5A   26.316   92.601  132.020  -18.859 -107.897    AB    KH         WGPLFKHQPFRD FALSE FALSE
A35368 2wnhA   58.216   70.606 -123.613 -166.250 -164.833    EB    GD         VKEKAGDLAQRR  TRUE FALSE
A35446 3jvlA   38.826   98.606  179.499  -16.748  -79.333    AB    FA         ILKEMFAKKHAA FALSE FALSE
A35788 1mtyD   35.385   12.344  -22.426   73.528  132.108    AA    YW         AKQDAYWAHHDL  TRUE FALSE
A36011 4edpA   38.611   98.748  169.480  -20.808  -82.768    AB    LS         FINYALSKEVQE FALSE FALSE
A36213 1on2A   37.511   69.159   24.475   17.919 -130.214    AB    ED         VQYFEEDDARKK  TRUE FALSE
A36222 3tvqA   29.937   95.511  154.689  -63.483 -126.509    AB    ND         VWDVTNDIEAWP  TRUE FALSE
A36397 3og2A   56.306   67.403 -142.813  -33.847  -62.392    BB    VN         QCSALVNHEFER  TRUE FALSE
A36469 1tr0A   44.354   86.305  151.554  -27.689  -85.031    AB    DS         LQEYLDSAALAA FALSE FALSE
A36602 3jzjA   42.225   94.177 -175.894  -34.184  -76.739    AB    SS         FVKYMSSAKVQQ FALSE FALSE
A36815 3dksA   40.638   89.016  148.428  -21.910  -80.266    AB    NS         YDAAWNSFVVKS FALSE FALSE
A37550 3zuxA   17.260   21.746   21.337   62.470  142.489    AA    DA         TEKLTDALPLVS  TRUE FALSE
A37555 2il5A   49.297  105.533  114.088  -34.590 -116.553    AB    TK         VYEAWTKKDLLK  TRUE FALSE
A37612 2o8sA   65.197   64.728  163.196  -60.963 -114.674    BB    LD         ELAKSLDFAGLG  TRUE FALSE
A37616 2o8sA   14.545  111.668   87.788   -6.054 -120.893    AB    AD         GLDFLADDALAQ  TRUE FALSE
A37617 1k7wA   57.933   42.940 -173.207  -83.953 -106.468    BA    SS         MEKLNSSIAYDQ  TRUE FALSE
A37626 1k7wA   70.709   25.907 -162.311 -101.094  -99.948    BA    ER         MDAISERDFVVE  TRUE FALSE
A37638 1k7wA   27.745   94.525  118.306   -0.296 -101.503    BB    FN         DVSQVFNFVNSV  TRUE FALSE
A37820 3q27A   52.491  107.019 -133.958  -87.297  -73.854    BB    LT         LENYLLTDEGLE  TRUE FALSE
A38129 3p9vA   20.284  105.252  121.046  -29.871 -130.287    AB    AD         VFDLLADVPKSA  TRUE FALSE
A38282 3ondA   38.137   72.602   62.086    5.249 -147.654    AB    EM         ELAEVEMPGLMA  TRUE FALSE
A38619 1fp2A   42.676  103.141 -132.315  -66.862  -95.339    AB    LD         MVECVLDPTLSG  TRUE FALSE
A38681 3sxmA   35.173   80.740  144.346  -33.705  -86.052    AB    GS         FDKIAGSEELLE FALSE FALSE
A38709 1qusA   49.826  114.108   87.860  -53.197 -139.075    AB    NY         ATLSFNYPRRAE  TRUE FALSE
A38768 2b1eA   47.335   85.101   86.965   -2.178  -55.839    AB    KS         EQIVEKSELNLM  TRUE FALSE
A38981 2bvcA   51.786   31.395   82.092  -66.156 -122.955    BA    DH         DRLEADHEYLTE  TRUE FALSE
A39499 3g02A   53.739   19.655   85.368  -72.957 -148.722    AA    GY         KFMTDGYAYAME  TRUE FALSE
A39501 3g02A   28.687   86.947   17.859   19.151 -120.074    AB    SS         GHVLSSSPIALL  TRUE FALSE
A40132 3qvxA    9.374  114.164 -129.115  -91.867  -99.426    AB    SA         DGKVLSARDNKE  TRUE FALSE
A40308 1eb6A   38.866   85.808  108.197  -15.446 -104.485    AB    NN         AQDALNNADSYA  TRUE FALSE
A40385 3tkfA   17.559   97.114   55.038   23.631 -132.956    AB    EN         RWLMNENAMATH  TRUE FALSE
A40652 3ljbA   23.804   92.707   42.750   28.295 -139.328    AB    QD         MLQLLQDKDTYS  TRUE FALSE
A40830 2fv2A   46.787   86.139   20.155   47.233 -142.509    AB    DD         AQVLKDDTTTKR  TRUE FALSE
A40990 3fvyA   41.958   89.587 -177.928  -41.857  -70.814    AB    GS         ERVILGSEAAQQ FALSE FALSE
A41336 2y71A   69.184   65.715   77.612  -51.370 -119.637    AB    TS         GGLTHTSVALRD  TRUE FALSE
A41468 2waxB   57.122   61.563 -157.895  -51.554 -133.528    BB    FD         GNLALFDKAAVF  TRUE FALSE
A41549 2i49A   17.471  109.542  151.755  -30.307 -103.743    AB    DD         AQQWIDDPKNRP FALSE FALSE
A41554 2i49A   62.061   27.230 -173.010  -93.906  -84.788    BB    NR         IIDKVNREDLWR  TRUE FALSE
A41851 2vakA   29.299   25.982   73.911   25.468  114.505    AA    SK         RRELQSKYPLLL  TRUE FALSE
A42006 3m62A   29.762   92.407  168.466  -51.911 -123.532    AB    AH         LQGFFAHRSLQL  TRUE FALSE
A42223 2xmiA   27.714   92.177 -174.149  -49.780  -89.546    AB    QQ         AEEYAQQEVVKR FALSE FALSE
A42356 1ux5A   50.781    3.471  -46.706   10.453 -125.554    AA    TS         ALTVVTSYEREY  TRUE FALSE
A42357 1ux5A   32.878   62.626  116.325  -43.645 -116.089    AB    ES         VSALQESDNLRN  TRUE FALSE
A42534 3fk8A   23.376  109.445 -162.993  -31.004  -83.994    AB    RN         LDKSLRNQKNTA FALSE FALSE
A42660 1zymA   50.570   87.036  179.397  -48.275  -95.996    AB    ED         HIMLLEDEELEQ FALSE FALSE
A42741 3cuzA   63.989   85.325 -114.563  -74.344  -83.784    BB    LT         QEKQILTAEAVE  TRUE FALSE
A42932 3rrcA   45.468    7.428   58.927   20.651  129.270    AA    ES         KQWWNESKAQIW  TRUE FALSE
A44200 2oeeA   39.739   87.671  151.352  -28.390  -79.282    AB    GS         ENALRGSEEFTR FALSE FALSE
A44429 3akjA   43.083   88.028   64.567   -3.446 -121.188    AB    SN         CQKVLSNIDELN  TRUE FALSE
A44558 1r4vA   16.318   23.568   -4.145   89.065  117.981    BG    YG         FGKLFYGAEQRA  TRUE FALSE
A44569 2xwvA   55.556  109.250  149.035  -67.549  -90.857    AB    DT         QKALFDTEFGKD  TRUE FALSE
A44649 3nmwA   44.923   86.457   23.466    1.359 -111.209    AB    HC         WNLSAHCTENKA  TRUE FALSE
A44784 1sg4A   32.905  102.266 -160.290  -66.881  -88.863    AB    SK         FVSFISKDSIQK FALSE FALSE
A45181 1g5aA   43.836   34.372   -9.375   21.087 -125.300    AB    NN         DIARENNPDWIL  TRUE FALSE
A45287 3urrA   23.529  104.292  161.448  -48.467 -111.742    AB    SD         IAQLLSDRDTRE FALSE FALSE
A45408 3r2qA   18.104   94.905  161.779  -16.307  -82.349    AB    SR         VENLFSRESFAR FALSE FALSE
A45638 1v7wA   70.615   78.071   67.545  -55.188 -168.141    BG    QN         IQSDNQNHQMSL  TRUE FALSE
A46105 3bqoA   65.246   72.675 -152.072  -45.801  -72.505    BB    FS         SFFQHFSYNHMM  TRUE FALSE
A46161 2owaA   60.272   74.616 -113.482  -61.705  -74.559    BE    GG         VRMDIGGNGRAR  TRUE FALSE
A46388 2i5iA   28.740  100.214  105.735  -69.989 -114.550    AB    KN         HNVHGKNKKLLG  TRUE FALSE
A46391 2i5iA   38.617   87.410  167.007  -35.649  -82.647    AB    TS         EVEILTSQEVKE FALSE FALSE
A46456 1w7cA   36.917  106.274 -130.289  -75.035  -78.947    AB    NT         LNKNLNTTIMRD  TRUE FALSE
A46610 3l4hA   19.088  100.200   64.761   12.905 -138.333    AB    AN         FTVLHANYSAYR  TRUE FALSE
A46693 2akaB   50.593   98.070 -162.714  -79.088  -76.162    BE    MG         HLADRMGTPYLQ  TRUE FALSE
A46709 1xo1A   28.850   48.775   26.227    8.517 -145.928    AA    AS         IQNLNASEELLF  TRUE FALSE
A46712 1ekjA   16.550   72.675  132.988  -97.714 -158.509    AB    KN         KEKYDKNPALYG  TRUE FALSE
A46762 3pzwA   32.690   92.719  146.245  -44.780 -122.454    AB    ND         DDDVKNDSELQH FALSE FALSE
A46763 3pzwA   10.015   30.325   73.312  -70.809 -161.840    AA    FG         HAAVNFGQYPYG  TRUE FALSE
A46766 3pzwA   34.245  106.124  143.398  -31.513 -108.848    AB    ND         LVRRNNDPSLQG FALSE FALSE
A46794 3okgA   22.143   80.424  153.756  -15.677  -75.842    AB    RS         LFHLCRSDFITN FALSE FALSE
A47044 3djlA   29.984   96.660 -170.923  -47.609  -76.157    AB    GT         IGQQLGTAESLE FALSE FALSE
A47150 3q1cA   12.067   96.106  127.770  -19.835  -84.877    AB    CH         VVEFLCHPEAAT  TRUE FALSE
A47178 3ppmB   25.555   75.866 -141.997  -45.625  -61.551    BB    LC         CLKALLCEHLFT  TRUE FALSE
A47409 3iraA   52.097  101.572 -164.620  -79.024 -104.430    AB    ED         AHESFEDEEVAG  TRUE FALSE
A47421 2xodA   55.985   45.804 -179.288 -123.928  139.630    BG    FG         NWGDMFGASADK  TRUE FALSE
A47789 3fwnA   12.057   71.223   83.134   -1.664 -156.519    AB    SL         ARYISSLKDQRV  TRUE FALSE
A48059 1tzyA   23.841  113.692  116.524  -30.060 -121.565    AB    ND         QLAIRNDEELNK  TRUE FALSE
A48263 2yicA   58.016   11.104   49.227  -39.291  178.916    AA    SS         IDEFISSGEAKW  TRUE FALSE
A48702 1xjuA   45.463   80.092  166.393 -129.579 -112.497    EB    GN         GLELIGNAEGCR  TRUE FALSE
A49139 1h9aA   30.648  105.531  120.722  -48.289 -122.837    AB    GN         AALRFGNPIFDA  TRUE FALSE
A49458 2jkyA   33.805    7.478   50.833   28.219  132.006    AA    VS         HQLCQVSAERIK  TRUE FALSE
A49471 1okcA   45.418   33.678 -135.121 -174.630  169.282    BG    QG         LRGLYQGFNVSV  TRUE FALSE
A49484 3g4nA   33.729  132.886  176.958  -56.141 -117.136    AB    HD         QWRLVHDSANFI  TRUE FALSE
A49863 3u1dA   21.623   98.535 -155.480  -53.711  -95.359    BB    LH         RRRFVLHETRLD FALSE FALSE
A49964 1q1fA   29.707   74.780  -16.252   64.162 -166.817    AB    RS         WRVVSRSPLEHG  TRUE FALSE
A50178 4acoA   46.960   57.623   37.116    2.084 -179.816    BG    IF         DLLVQIFPEIDE  TRUE FALSE
A50370 2w3qA   33.154   97.420 -177.666  -34.418  -77.810    AB    NS         VKNVVNSPTIQG FALSE FALSE
A50505 1upkA   17.826   98.702   92.407  -65.710 -161.033    AB    RH         KDLLTRHKLLSA  TRUE FALSE
A50832 1z72A   50.942   79.086 -159.974  -39.369  -73.521    AB    NH         WQAAINHRFVKE FALSE FALSE
A50834 1z72A   44.197   96.345 -174.313  -66.717  -70.549    BE    RG         WINLHRGPFFAE  TRUE FALSE
A50906 1wa5C   22.330  114.441   92.959   17.402 -118.926    AB    RI         LTAVTRIPKYFE  TRUE FALSE
A50907 1wa5C   23.829  109.728 -129.378 -101.047  -75.729    BB    NN         YFEIFNNESAMN  TRUE FALSE
A50923 1wa5C   53.682   74.627   96.305  -53.857 -128.204    AB    NG         LNMVINGQFFQS  TRUE FALSE
A51130 2zyhA   24.289   91.101   31.526    2.541 -118.384    AB    SS         VRYVNSSPERAA  TRUE FALSE
A51207 2w31A   20.222  116.160   84.908   17.338 -117.420    AB    GI         YDYLLGIPETAE  TRUE FALSE
A51256 2f48A   40.154  117.804  153.955  -49.482 -115.140    AB    FI         EGLIEFIPEVKS  TRUE FALSE
A51311 3ahnA   45.708   91.007 -125.341  -82.344  -91.202    BB    YS         AELKTYSPDIVE  TRUE FALSE
A51383 2z0jA   29.714   92.666  159.121  -25.257  -76.678    AB    LS         LEALSLSAAALA FALSE FALSE
A51453 2nt0A   15.343  110.132 -146.973 -107.327 -110.008    AB    TD         AKVVLTDPEAAK  TRUE FALSE
A52026 1txdA   60.026   22.223 -158.320 -171.411  147.759    EA    SN         LRKIFSNLEDIL  TRUE FALSE
A52042 2ns9A   28.145  103.320  117.583  -19.253 -121.645    AB    TD         VFEFLTDPKRFS FALSE FALSE
A52427 1ucdA   55.974   59.597 -160.526  -73.916 -116.423    BB    YD         DMRNNYDIIGAL  TRUE FALSE
A52465 3zwhQ   28.242   40.218  -92.957  160.534  179.551    AA    ET         LEDATETADAMN  TRUE FALSE
A52727 2gj4A   42.848   58.386   73.129  -43.977 -161.317    AB    CN         RWLVLCNPGLAE  TRUE FALSE
A52744 2gj4A   17.062   98.600   26.439   54.975 -140.162    AB    KN         VSALYKNPREWT  TRUE FALSE
A52896 2zdpA   43.930   86.815  134.623  -13.006  -75.136    AB    NS         FNNWLNSDVFKE FALSE FALSE
A52931 3r41A   48.042   52.449  -20.376   35.618 -176.277    AB    GD         ENLLGGDPDFYV  TRUE FALSE
A52933 3r41A   11.219  100.508  147.061  -35.574 -105.837    AB    AD         YRIAFADPMRRH FALSE FALSE
A52981 3gvoA   28.748  123.403  112.569   -5.831 -107.149    AB    QD         IVEFSQDQHGSR  TRUE FALSE
A53076 1t6sA   86.871   80.483 -130.131  -75.670  -99.544    BB    AP         VRQLLAPVIQRR  TRUE FALSE
A53529 3n3uA   67.110   90.294 -153.122  -76.522 -102.106    AB    KN         ESNVLKNEKFLD  TRUE FALSE
A53573 1elkA   34.362   96.435 -157.300  -53.842  -83.317    AB    AS         FHVLVASQDFVE FALSE FALSE
A53787 2a2mA   34.929   92.973  167.497  -20.701  -76.132    AB    QT         AVQVLQTDYFKG FALSE FALSE
A54057 3mw6A   32.590   95.739  164.459  -32.091  -90.399    AB    NH         QAIAQNHPFVQQ FALSE FALSE
A54126 3l5oA   47.936  107.899 -150.973  -72.784  -95.646    AB    NN         INAYYNNPQVAR  TRUE FALSE
A54711 3b6hA   47.118   89.218 -125.379  -53.102  -77.555    AB    LL         RMKLTLLHRELQ FALSE FALSE
A54715 3b6hA   46.324   83.192 -163.954  -44.623  -81.486    AB    LS         RLWKLLSPARLA FALSE FALSE
A54719 3b6hA   36.204   91.891   51.297   10.492 -137.637    AB    KN         LLFLLKNPEALA  TRUE FALSE
A54720 3b6hA   56.732   70.510  130.303  -83.867 -130.621    AB    ST         QKVLDSTPVLDS  TRUE FALSE
A55065 3o83A   76.732   78.510 -170.486  -55.200 -102.189    OA    SP         NFMLSSPGALGV  TRUE FALSE
A55133 2a2fX   25.406   17.585   44.495   31.013  171.641    AA    KA         TQYLEKAGPFLD  TRUE FALSE
A55299 3bo6A   31.198   97.516  175.267  -35.678  -96.076    AB    EE         SQALREEPFYRL FALSE FALSE
A56068 2xqyA   40.932   80.067  -99.641  -51.348  -81.170    BB    CT         RTTAMCTAERAA  TRUE FALSE
A56104 1ccwB   45.891   75.830 -122.882  -62.748 -110.990    BB    VD         PTGKEVDLQEAV  TRUE FALSE
A56257 2wadA   16.135  110.929  -96.999 -133.015 -109.859    AB    AD         ADYYLADPEIYK  TRUE FALSE
A56507 3cx5B   20.636   86.936   66.031   28.128 -120.260    AB    QC         YAVAEQCPVKSA  TRUE FALSE
A56599 1ah7A   81.703   83.871   30.011    9.975 -120.609    AB    VS         FVKAAVSQEYAD  TRUE FALSE
A56617 3f8tA   27.252   99.136  176.889  -33.764  -87.057    AB    RT         LIEIVRTESFQR FALSE FALSE
A56770 2vchA   81.084   94.662  127.466  -53.892  -75.966    AB    EG         VKGLMEGEEGKG  TRUE FALSE
A57091 3ozpA   12.504   95.393  122.253  -17.693 -111.921    AB    SS         EACWNSSDSIQN  TRUE FALSE
A57098 3ozpA   24.857   59.431 -144.481  -80.608   15.373    OA    WP         LDGRLWPRAAAL  TRUE FALSE
A57294 3bjdA   16.950   18.785   91.154  -17.663  118.711    AA    FR         QWFRTFRLYRDA  TRUE FALSE
A57306 1vjgA   31.087   93.730  162.221  -27.973  -94.817    AB    NW         ARIVENWDAWLN FALSE FALSE
A57971 2bbeA   33.185   97.149 -176.211  -35.510  -88.503    AB    AK         FDEHCAKDAIQH FALSE FALSE
A58116 3ejnA   58.116   89.063 -139.934  -58.848  -65.978    AB    LN         DYAGYLNENAVA  TRUE FALSE
A58156 1q35A   38.241  101.548  168.024  -11.345  -74.823    AB    SG         LIEYLSGEKAQG FALSE FALSE
A58232 3mvaO   45.906   38.045   21.131   19.236 -153.217    AB    SY         QKFVLSYPDVIF  TRUE FALSE
A58492 3nqzA   21.062  115.473  118.124   71.901  -97.197    AB    KT         ILKGSKTGIAAK  TRUE FALSE
A58655 1yf3A   64.133   78.864 -105.325  -74.566  -76.210    BB    WS         DYNKFWSEDEEK  TRUE FALSE
A58851 2qnkA   44.090   88.413  152.326  -20.613  -74.615    AB    SS         IQEFFSSEQYRT FALSE FALSE
A59274 1vhnA   30.826   85.580   23.028   34.292 -145.940    AB    KD         GGALLKDLRHFR  TRUE FALSE
A59373 3be8A   18.579  101.257  120.439   -5.817 -104.324    AB    TL         TANLDTLMTYVQ FALSE FALSE
A59450 3ih6A   20.970  103.519   75.143    7.881 -119.517    AB    AD         WQQTYADPEKVG  TRUE FALSE
A59483 3oyvA   40.441   84.906  141.526  -25.089  -91.401    AB    NS         IVQILNSQSWSD FALSE FALSE
A59905 2xmxA   36.181   82.928   99.221    7.525  -69.513    AB    QS         VYSFFQSPNMCL  TRUE FALSE
A60180 2y00A   46.796   79.408  -92.940  -88.085  -79.861    BB    MT         RYQSLMTRARAK  TRUE FALSE
A60516 7a3hA   40.691   88.910 -124.414  -70.687  -72.606    BB    VN         WYGQFVNYESMK  TRUE FALSE
A60589 1w96A   34.851   95.331  174.278  -35.906  -85.015    AB    ET         LIKLLETEDFED FALSE  TRUE
A60990 1i24A   27.274  102.569   27.029    4.056 -110.068    AB    ID         APYSMIDRSRAV  TRUE FALSE
A61167 3p0bA   36.072   95.861  147.577  -22.562  -94.877    AB    AD         LAEQLADARIKE FALSE FALSE
A61402 3ic8A    1.510   98.799 -107.005 -172.859 -137.714    AB    DY         APFVDDYPSVSV  TRUE FALSE
A61706 3lxrF   36.117   91.123  154.498  -36.920  -99.711    AB    GS         NHLVSGSSYFKK FALSE FALSE
A61803 3h35A   30.150   93.047  163.946  -34.176  -99.896    AB    GD         YELCEGDSDFRK FALSE FALSE
A61925 3rv1A   31.581   89.434  165.399  -31.386  -75.399    AB    NT         DYTILNTPTLNV FALSE FALSE
A62998 3qxzA   21.969   80.498  117.086   -7.154  -76.694    AB    GS         HLRLMGSQDAAE  TRUE FALSE
A63087 3fo8D   41.641   93.462 -165.267  -43.489  -92.213    AB    TA         AEAAMTAVDFQA FALSE FALSE
A63102 3egwA   22.429  109.080  138.506  -43.876 -115.792    AB    ED         WASIIEDADKAK FALSE FALSE
A63253 2q7wA   29.557  113.152  105.921  -22.708 -117.107    AB    SN         VATILSNDALRA  TRUE FALSE
A63473 3r2pA   40.981  109.884 -176.674  -41.942  -81.857    AB    GS         VSQFEGSALGKQ FALSE FALSE
A63545 2ixmA   42.417   90.583  150.686  -20.459  -74.645    AB    RS         MGKWKRSQAYAD FALSE FALSE
A63589 2wiyA   21.243  128.705  111.166  -38.853 -169.159    AA    DA         EPGWADAGPWAV  TRUE FALSE
A63591 2wiyA   42.176   94.687 -133.913  -56.153  -84.993    AB    FT         QTNKWFTPKLVD FALSE FALSE
A63760 2rdqA   39.630   99.625 -164.849  -46.473  -85.963    AB    NN         YDAFWNNPSTIK FALSE FALSE
A63778 3tijA   57.566  112.326  129.263  -58.969 -113.172    AB    YV         GAFILYVPWGQE  TRUE FALSE
A64026 3ttcA   58.776   72.107   59.327   -5.906 -129.844    AB    KQ         GDLAAKQPWRNL  TRUE FALSE
A64028 3ttcA   68.409   20.392   33.838  -40.023  111.557    BB    AN         ASVAAANWSVLA  TRUE FALSE
A64169 3ayfA   76.383   81.358 -107.155  -70.533  -92.494    BB    LP         WIYDILPFNIAK  TRUE FALSE
A64178 3ayfA   31.949  108.679 -145.654  -94.718  -97.364    AB    NL         FGFLINLPAVSY  TRUE FALSE
A64960 3vldA   80.071   78.305 -122.719  -64.319  -85.258    BB    YS         DVLEVYSAEDLV  TRUE FALSE
A64971 3vldA   46.185   78.164  -99.758  -71.741  -84.003    BB    FS         AIRNKFSAEIVL FALSE FALSE
A65109 2de6A   40.641   60.605 -158.268  -65.429   34.789    AA    GF         PMALEGFNNDDI  TRUE FALSE
A65313 3sxxA   35.770   99.222  142.788  -31.692 -104.752    AB    ND         EEVIRNDPAVIE FALSE FALSE
A65536 2iazA   34.134   93.862  174.066  -38.102  -86.487    AB    GL         SRGLRGLPEYKA FALSE FALSE
A65636 3oo8A   23.616   93.615  145.831  -12.353  -76.251    AB    GT         VLQYIGTAEAEA FALSE FALSE
A66053 2ih2A   42.797   87.552  171.487  -28.852  -76.938    AB    NS         LVQWLNSEAMQK FALSE FALSE
A66173 1zu0A   27.675   96.435  148.837  -48.653 -105.446    AB    DN         KKEALDNVDFRR FALSE FALSE
A66201 3nheA   25.288  108.681  145.748  -26.595 -123.678    AB    NT         LQCLSNTRELRD  TRUE FALSE
A66997 3lidA   46.472   82.093  170.778  -37.594  -87.194    AB    HS         SDLLGHSQSLYD FALSE FALSE
A67046 3a8gA   60.702   56.523 -133.556  -93.351  -56.355    BB    FS         TFEEDFSPRRGA  TRUE FALSE
A67190 2in3A   34.002   88.663  152.049  -25.953  -78.098    AB    QS         FTPVFQSDEAKQ FALSE FALSE
A67197 2qzcA   45.484   91.783  176.250  -42.532  -77.614    AB    AS         WASFYASTEYKK FALSE FALSE
A67203 2aibA   34.746   95.711  118.134  -21.284 -102.458    AB    AS         YKLMCASTACNT FALSE FALSE
A67270 3m31A   33.751   76.393  146.128  -79.921 -130.929    AB    NF         MARIGNFPDRVT  TRUE FALSE
A67628 1q8dA   19.973  114.510   78.855   23.198 -111.287    AB    TN         QDSCKTNYICRS  TRUE FALSE
A67629 1q8dA   58.255   79.863  158.011  -71.515 -109.288    BB    DN         LNFFKDNTCLKN  TRUE FALSE
A68345 1l7aA   49.331   78.443  146.000  -23.677  -96.219    AB    FD         KTLSYFDIMNLA FALSE FALSE
A68602 3u2uA   41.274   74.844   65.051  -46.995 -166.036    AB    SY         SISIYSYLPAFK  TRUE FALSE
A68960 3cx5A   43.345   86.866 -153.955  -33.341  -80.719    AB    LS         WKNIFLSKENSA FALSE FALSE
A69068 3dadA   41.633   59.075   21.339   13.896 -147.404    AB    ED         KQIFQEDKDLVP  TRUE FALSE
A69089 1x9dA   15.144   26.641  120.716  -76.309 -179.508    AA    SI         VAEVTSIQLEFR  TRUE FALSE
A69344 3n72A   20.708   29.590 -154.804 -163.739 -173.818    AA    KN         IKECLKNFQEDL  TRUE FALSE
A69397 3zssA   42.554   88.995 -165.351  -41.575  -81.025    AB    LT         RLAAALTPQVDA FALSE FALSE
A69648 2nz7A   15.751   10.306  -14.899   35.092  163.212    AA    AY         QQLADAYVDLRP  TRUE FALSE
A69748 3bg2A   41.219   98.507  154.820  -25.537  -87.421    AB    FS         YDRIIFSAPFRS FALSE FALSE
A69752 3bg2A   74.706  106.095  127.048  -38.414  -54.205    AB    NG         GEFFKNGYGKRY  TRUE FALSE
A69757 3bg2A   58.458   93.159 -129.132  -76.468  -80.246    AB    NS         IERIYNSREVIE  TRUE FALSE
A69764 3ee4A   42.676   70.829   28.147   41.685 -138.670    AB    DL         HRYLDDLPAYRQ  TRUE FALSE
A69878 1xawA   42.532   91.440  152.950  -16.760  -79.247    AB    GS         LKQVKGSADYKS FALSE FALSE
A69895 3e0sA   41.128   88.116  151.344  -10.995  -80.812    AB    TG         FCRYLTGREYSG FALSE FALSE
A69898 3e0sA   26.921   81.494 -164.298  -40.280  -65.068    BB    DS         IFSGFDSNETGE  TRUE FALSE
A69959 3c8cA   35.482   90.492 -134.251  -72.853  -77.764    AB    SQ         VRTIISQPLIKN  TRUE FALSE
A70046 2qzsA   19.628   93.597   26.357   50.424 -142.446    AB    SR         AFVLWSRPSLWR  TRUE FALSE
A70048 3cx5H   35.922  121.766  152.152   -9.409  -78.129    AB    YS         YNEFLYSKAGRE  TRUE FALSE
A70139 1gkpA   61.732   62.884 -133.399  -40.758  -80.772    BB    RP         WHEPSRPEAVEA  TRUE FALSE
A70985 1uqtA   56.621   72.748 -135.027  -44.677  -75.252    BB    ND         DVIVKNDINHWQ FALSE FALSE
A71318 2uuzA   50.260   56.283 -133.398  -48.729  -81.546    BB    IP         DMEKGIPQHLFE  TRUE FALSE
A71456 3cf6E   41.922  123.027  106.763  -63.095  165.238    BA    DP         FESLMDPSRNHR  TRUE FALSE
A71646 1rlzA   64.229  119.678   62.577  -50.376 -126.844    AE    TG         EAFGTTGFQATN  TRUE FALSE
A71694 3uitA   45.624   93.647  174.399  -33.017  -78.788    AB    QS         LQRVLQSRFCSA FALSE FALSE
A71855 2wdqC   35.474   99.978   25.704  -13.508 -105.367    AE    SS         LGTSLSSPEGFE  TRUE FALSE
A72010 1yarO   57.219   63.466 -140.444  -47.866  -67.446    BB    YT         NLRDSYTETSSF  TRUE FALSE
A72042 1sdiA   47.828   31.442    9.945    5.910 -160.171    AA    FS         RLQLMFSRNRLT  TRUE FALSE
A72158 3f4sA   43.147   78.996  154.380  -49.253 -111.250    AB    ND         FNQCINDKKIMD FALSE FALSE
A72265 1sh8A   20.598  105.052 -165.747 -139.661 -126.367    AB    KI         HLTEEKIAFVQR  TRUE FALSE
A72291 2cx7A   31.469   89.160  109.850  -18.048 -113.725    AB    ES         CRKLNESEAYRK FALSE FALSE
A72832 4a01A   18.484    7.298   49.616   45.253  134.524    AA    AM         GLIVGAMLPYWF  TRUE FALSE
A72837 4a01A   61.180   68.107  169.445 -124.392 -166.474    BG    GG         FFATHGGLLFKI  TRUE FALSE
A73169 2vxpA   28.537   99.825  120.800  -57.698 -118.087    AB    GD         RSRLLGDAKELA  TRUE FALSE
A73202 2w8tA   48.648   59.050   84.034  -20.256 -135.970    AB    TA         IRKLMTAHEKRE  TRUE FALSE
A00750 3ju1A   97.350   23.140  154.817  -76.557  -18.582    BA    GD         NVCAKGDFCEGV FALSE FALSE
A01846 1xqrA   73.619   12.546  109.872  -29.320  -22.851    AG    LG         EQVLGLGALRKL FALSE FALSE
A02056 3mczA   78.435   19.145  132.072  -47.610  -51.127    AG    DK         HYAVADKLFDLT FALSE FALSE
A02078 1k5nA   82.432   15.065  163.829  -46.400  -82.666    AG    AR         RKWEAARVAEQL FALSE FALSE
A02750 1jqnA   89.667   19.254  154.322  -70.698  -72.183    BA    TP         YFRSATPEQELG FALSE FALSE
A02989 3mk4A   70.676   39.058  150.910  -62.602  -94.400    BB    LN         ALMQQLNSESLT FALSE FALSE
A03236 3dwoX   79.067   19.206  115.599  -39.793  -36.425    AG    GG         EGAIEGGTPGLA FALSE FALSE
A03471 3sqnA   74.189   23.496  140.919  -46.040  -30.408    BA    TN         PDLIQTNLLDNL FALSE FALSE
A04674 2xppA   79.694   12.985   98.482  -32.751   10.132    AG    EG         ESLLDEGILDEI FALSE FALSE
A06804 3mhsB   81.821   34.278   81.212  -42.930  -23.363    AG    SG         QYLVESGNYELI FALSE FALSE
A06805 3mhsB   80.821   30.220  122.759  -39.762  -50.522    AG    EG         ARLLQEGWVDKV FALSE FALSE
A07112 1ii5A   83.250   34.729  111.593  -43.977  -41.380    AG    SR         LNLLYSRVIAEF FALSE FALSE
A08497 3p8cB   86.463   29.721  179.697 -126.677  -26.981    BA    DL         LVETSDLSIFCF FALSE FALSE
A08549 3sl9A   83.817    8.581  111.555  -36.021  -13.010    AG    SG         LAIFKSGGIPAL FALSE FALSE
A08552 3sl9A   81.400   11.269  169.719  -31.770  -88.175    AG    AG         MAVRLAGGLQKM FALSE FALSE
A08799 3u9rB   74.565   22.696 -166.719  -28.288  -84.900    AG    GG         QKYEAGGIAKHG FALSE FALSE
A09798 3l6xA   82.299   17.080   83.943  -38.178   -3.974    AG    LK         TDVRKLKGIPVL FALSE FALSE
A09801 3l6xA   81.821   11.231  162.397  -32.422  -71.461    AG    CD         IAIKNCDGVPAL FALSE FALSE
A11067 2hzlA  101.979   19.012  176.292  -63.747  -54.190    AG    GG         AWHYHGGGIDLY FALSE FALSE
A11911 3h8dA   83.124   10.462  161.835  -32.680  -69.796    AG    CG         EIWERCGGIQYL FALSE FALSE
A12044 2cxnA   78.335   26.830  176.362  -35.281  -89.711    AG    RG         ELAKSRGVEAAR FALSE FALSE
A12121 3sbtB   77.417   28.986  120.480  -76.926  -89.327    BA    DK         MEDFLDKSYYLN FALSE FALSE
A12385 3c2gA   82.658   16.983  152.752  -28.384  -63.349    AG    SD         DGFVRSDGVGAI FALSE FALSE
A13568 2dsjA   85.085   39.861  112.890  -46.407  -35.527    AG    GG         RKALEGGAALEK FALSE FALSE
A13667 3k8xA   74.260   15.627 -160.611  -27.453  -84.599    AG    NE         QRDMFNEVLKYG FALSE FALSE
A13735 1wa5B   76.557   11.933  130.569  -22.289  -36.971    AG    AG         QVVINAGVLPAL FALSE FALSE
A13744 1wa5B   79.968   19.380   77.213  -36.339   -8.692    AG    AG         DFIEKAGGMEKI FALSE FALSE
A14503 3bn0A   79.446   37.993  119.908  -42.483  -47.233    AG    HG         AILWNHGILKEV FALSE FALSE
A14850 1sffA   87.301   20.813 -149.620  -56.290 -122.683    AG    EN         KVFEQENLLQKA FALSE FALSE
A15007 3oc9A   81.001   26.523  117.283  -42.511  -42.256    AG    NG         KALKDNGILEFM FALSE FALSE
A15060 1k2xB   84.672   47.976 -153.078  -53.136 -133.923    AG    AL         EVFIRALAAYDI FALSE FALSE
A15536 3dp7A   77.471   33.103  129.708  -37.556  -59.606    AG    FG         RLMLKFGIFQLL FALSE FALSE
A15912 3mdmA   33.386   39.615  179.804   -4.937  -10.151    AA    GH         TFFIAGHETSAN FALSE FALSE
A15926 2wy4A   84.213   40.068  103.860  -45.491  -52.712    AG    SG         MEKQISGEQPKA FALSE FALSE
A16433 3rd7A   30.875   28.066  166.328  -13.518   17.706    AA    LT         AYLSALTLLECV FALSE FALSE
A16712 2q83A   73.287   23.371  139.450  -41.168  -30.370    BA    ST         DRLLQSTYVPWT FALSE FALSE
A17291 1nrjA   72.322   28.539  151.240  -36.338  -86.157    AG    LH         KLWNSLHLSESI FALSE FALSE
A17293 2x49A   78.697   39.369 -167.239  -39.981 -110.871    AG    AQ         EDLEKAQLAERL FALSE FALSE
A17485 2o8gI   25.839   27.827  150.693  -83.381 -110.268    BA    YN         KRKLHYNEGLNI FALSE FALSE
A18128 3rvaA   78.534   33.856   93.709  -41.248  -21.773    AG    MG         PEIVEMGITRTF FALSE FALSE
A18342 3m9vA   53.067   35.415  165.192   13.355    2.528    AA    SS         AGQTVSSVSVLG FALSE FALSE
A18683 2imqX   60.704   49.994  133.254  -58.562  -41.429    BA    DQ         GLMAFDQLKKAK FALSE FALSE
A19284 2rjzA   79.096   20.126 -111.345  -45.676 -152.559    BB    LP         ALLRQLPSDTEV FALSE FALSE
A19825 2v26A   81.490   33.156  126.693  -41.972  -48.647    AG    SG         SQLQCSGMVSVL FALSE FALSE
A20010 2de3A   84.573   43.315  118.182  -44.448  -41.076    AG    SG         LTASESGFLDAA FALSE FALSE
A20961 2qisA   79.003   18.323  173.558  -36.863  -89.614    AG    LD         ALYEELDLPAVF FALSE FALSE
A21465 3kb9A   82.262   35.869  179.968  -43.821  -93.201    AG    FA         LRRLTFAHWIWT FALSE FALSE
A21572 3lyeA   86.510   12.346  153.761  -20.385  -41.713    AG    CG         RLFEVCGLQDAM FALSE FALSE
A21767 2r3sA   81.618   27.474  163.617  -46.124  -86.112    AG    LN         KAAVELNVFTAI FALSE FALSE
A21836 2zueA   77.588   31.028  163.796  -39.793  -80.108    AG    RK         SDIVRRKLFEIA FALSE FALSE
A21911 2h98A   93.605   32.924  102.746  -32.147   -0.068    BA    GL         SSLLYGLLPEII FALSE FALSE
A22668 3ingA   88.153   26.717  113.465  -46.180  -41.894    AG    NG         PQDDLNGLDAAR FALSE FALSE
A22825 3h38A   84.556   19.321   90.658  -37.906  -34.162    AG    FD         RRMAQFDVIKHL FALSE FALSE
A23221 3if2A   85.699   19.257   86.964  -48.841  -26.027    AG    ND         TPLVANDRIKQL FALSE FALSE
A23275 3mjfA   79.437   25.214  162.237  -28.238  -64.168    AG    IG         EAPLVIGVVDAF FALSE FALSE
A23697 3arcB   85.238   34.018  168.529  -50.040 -102.592    AG    SS         RYQWDSSYFQQE FALSE FALSE
A23847 1tuwA   67.875   41.914   98.549  -39.794  -25.892    BA    TE         AEHDTTELPLEI FALSE FALSE
A24206 3b0gA   88.247   45.224 -149.250  -73.662 -118.939    BB    KE         KVKIEKEPMKLF FALSE FALSE
A24207 3b0gA  101.069   16.652  100.296  -54.794   -0.458    AG    EN         MKLFMENGIEEL FALSE FALSE
A24335 3ripA  106.884   29.426 -125.997  -71.071 -107.402    AG    SD         LMVEESDLLGQL FALSE FALSE
A24434 3bm3A   84.941   18.946 -150.410  -53.721 -122.128    AG    LN         EAITELNVDELL FALSE FALSE
A24857 3grlA   80.428   16.732  171.677  -25.278  -72.677    AG    EN         KIVAFENAFERL FALSE FALSE
A25150 1nkzA   77.024   47.837   68.934  -87.474  -36.642    BA    TT         AILSHTTWFPAY FALSE FALSE
A25569 3t2cA   83.609   36.372   90.218  -43.162  -13.228    BA    TA         EEMEYTALPKIL FALSE FALSE
A26374 1gciA   73.688   18.858  117.856  -35.881  -41.420    AG    VQ         WGISRVQAPAAH FALSE FALSE
A26878 2ibnA    1.493   15.708   87.329   70.948   54.517    AA    HD         LVGLLHDLGKVL FALSE FALSE
A27237 3evtA   85.622   39.079  142.931  -43.851  -61.221    AG    RG         MLSVVRGYHAAW FALSE FALSE
A27692 3qyeA  100.742   36.680  111.905  -54.853  -15.208    AG    MG         FLMFDMGLRKQY FALSE FALSE
A27813 1u8vA   43.844   32.140  126.035   41.373   13.556    AA    TR         CKQNITRFPYEI FALSE FALSE
A28827 1c96A   81.603   40.153  103.812  -40.290  -37.771    AG    DG         ATIERDGYAQVL FALSE FALSE
A29299 3k3cA   98.353   31.887  114.698  -46.393  -48.441    AG    QQ         PELEGQQIYEML FALSE FALSE
A30177 3uplA   83.741   38.264  119.420  -48.401  -50.787    AG    DG         LVEFIDGSKTMV FALSE FALSE
A30812 2p67A   78.416   18.603   70.764  -41.093  -20.653    AG    SG         TALTASGRLQQV FALSE FALSE
A30824 2d80A   61.868   35.535  127.221  -67.047  -28.030    AG    TG         RFIQNTGYNKWA FALSE FALSE
A32771 3qh6A   84.704   28.958  174.660  -50.863  -89.955    AG    VR         MIVKRVRLDHLA FALSE FALSE
A33466 2y1eA   82.768   34.366   83.520  -49.613  -26.424    AG    SL         TLNSASLVNKGL FALSE FALSE
A33581 1jyoE   81.605   36.827  113.128  -38.770  -44.250    AG    EG         VKAADEGFINLI FALSE FALSE
A34054 4ubpC   78.520   22.490 -179.624  -34.380  -88.503    AG    QG         KSSIQQGVPAKL FALSE FALSE
A34817 3uidA   74.622   21.747  164.533  -24.451  -67.866    AG    MG         QQVLDMGVIEGA FALSE FALSE
A35094 3nvwC   83.018   35.528 -153.636  -53.028 -122.439    AG    SQ         ECLKSSQYYARK FALSE FALSE
A35648 3arcE   78.731   24.998  101.631  -44.155  -26.662    AG    TG         WLFVSTGLAYDV FALSE FALSE
A35782 1mtyD   71.820   59.001   54.236  -55.987  -14.958    BA    GP         RTRTIGPLWKGM FALSE FALSE
A35954 2veqA   47.441   36.882  137.569  -73.189  -52.837    BA    DE         IELKNDEMFSLI FALSE FALSE
A37213 2x7qA   82.836   27.992  138.437  -41.843  -65.206    AG    QG         FFAQQQGYYKAH FALSE FALSE
A37452 2f31A   84.718   19.312  107.499  -16.351  -12.614    AG    LG         SELMRLGLHQVL FALSE FALSE
A38612 1fp2A   77.182   26.933  168.321  -41.939  -96.789    AG    MN         KWAVEMNIPNII FALSE FALSE
A38897 3anpA   53.490   37.562  145.532  -62.393 -107.237    BB    LP         AAFEALPLGDLI FALSE FALSE
A39160 2igiA   75.826   23.752  100.110  -40.311  -38.047    AG    SG         RTHTASGLVERV FALSE FALSE
A39258 3p9yA   82.347   36.370  111.934  -39.298  -52.295    AG    NG         EFYTQNGLLHML FALSE FALSE
A39503 3g02A   86.068   14.780 -133.738  -51.694 -154.324    AG    TE         SLYWLTESFPRA FALSE FALSE
A40752 1huwA   16.721   58.736   88.018   80.902   32.188    AA    LE         LIQSWLEPVQFL FALSE FALSE
A40820 2fv2A   73.178   21.880  120.868  -38.760  -47.873    AG    AH         SAFLAAHIPLFL FALSE FALSE
A40823 2fv2A   79.466   16.032  100.263  -42.234   -5.059    AG    TE         NFLLTTEIIPLC FALSE FALSE
A40850 1jfbA   31.540   13.470  176.815  -14.944   -1.706    AA    AG         FLLLVAGNATMV FALSE FALSE
A41218 2f9iA   83.119   32.350 -141.532  -29.711 -105.860    AG    RG         KAAEERGQSESI FALSE FALSE
A41353 1gs9A   81.540   33.299  104.539  -43.944  -41.006    BA    SS         QEELLSSQVTQE FALSE FALSE
A41534 2i49A   86.120   40.971  134.926  -48.526  -56.121    AG    KG         IIAQEKGFFAKY FALSE FALSE
A41739 4a6rA   84.738   36.447  152.438  -51.113  -72.677    AG    EG         AALRDEGIVQRV FALSE FALSE
A42349 1ux5A   81.710   37.391   98.416  -37.512  -34.116    AG    KG         DDLYEKGVLADL FALSE FALSE
A42586 3p8aA   73.959   88.286   98.286  -85.068  -35.745    BA    AF         IEGGVAFATQIV FALSE FALSE
A42941 2r6oA   88.465   36.874   33.293  -48.252   29.253    AG    TG         PAAEDTGLIVAL FALSE FALSE
A42983 2whmA   79.097   35.832   99.497  -48.145  -39.168    AG    NG         PENINNGTLEDF FALSE FALSE
A43272 2e52A   79.283   44.262  163.665  -62.357 -110.051    BB    IN         ALLKDINMSSKI FALSE FALSE
A43452 3ksxA   81.902   34.452  168.799  -51.510  -93.604    AG    HR         VLAKQHRLLEQR FALSE FALSE
A43713 3etvA  103.101   39.199 -147.602  -64.491 -119.268    AG    NL         MKEYMNLSRIVS FALSE FALSE
A43799 3rhbA   82.348   33.756   93.123  -37.514  -38.036    AG    KG         VKLNRKGDLELM FALSE FALSE
A43889 3gg9A   83.392   31.487 -169.877  -49.089 -118.274    AG    RR         VMAAQRRIPQYV FALSE FALSE
A43934 1ga6A   84.170   29.396   95.435  -42.147  -37.145    AG    DG         ADANADGTLQAE FALSE FALSE
A44313 2o2kA   88.369   36.990 -146.471  -59.436 -138.934    AG    AD         TMWRLADIEQST FALSE FALSE
A44400 1jndA   99.254   31.821 -167.956  -51.221  -83.631    AG    KH         NLDIYKHQFSEV FALSE FALSE
A45354 1k7cA   77.383   32.765  128.053  -37.795  -57.196    AG    EG         RSYTREGRFENI FALSE FALSE
A45897 1muwA   82.190   35.075  130.799  -34.923  -54.101    AG    SR         EALRASRLDELA FALSE FALSE
A46219 1gd2E   27.780   22.545  166.997   25.645   26.152    AA    RQ         ENDQLRQKVRQL FALSE FALSE
A46877 2epjA   89.649   17.221 -144.338  -74.399 -108.752    BA    EP         KALEEEPVYSVS FALSE FALSE
A46910 2fmyA   74.353   47.236   69.021  -81.951  -45.846    BA    FP         NIVVEFPAFSLN FALSE FALSE
A47574 3aowA   79.924   27.003  122.843  -45.776  -39.818    AG    GG         WRYVDGGYLEKH FALSE FALSE
A47754 3a09A   80.937   29.799  124.897  -34.671  -41.059    AG    RG         QQLKNRGFYQVM FALSE FALSE
A50073 1f5qB   61.403   58.758  118.037  -68.239  -24.892    BA    SQ         DQHFTSQYRKVL FALSE FALSE
A50195 3pkoA   83.224   24.984  172.058  -43.938  -89.550    AG    YD         ALVAQYDGVGAA FALSE FALSE
A50868 2ch7A   16.512   27.200 -126.992   39.099  -38.616    BB    GA         ESFQKGAEEITS FALSE FALSE
A51539 1g2rA   86.006   20.963 -169.843  -55.806 -114.392    AG    KK         LEAKKKKVFNRS FALSE FALSE
A52867 3qaxA   80.874   34.138  110.233  -40.201  -47.847    AG    EG         TDLKSEGVIQSL FALSE FALSE
A53059 1ebfA   62.453   36.123  136.896  -48.821  -59.799    AG    NG         PRDDLNGLDVAR FALSE FALSE
A54300 1gqeA   82.434   41.027 -132.905  -48.181 -122.646    AG    LD         VLRGYLDYDAKK FALSE FALSE
A54869 3jtxA   55.705   41.156   94.776  -85.188  -63.129    BA    DE         IAAWDDEQHVID FALSE FALSE
A55481 2pyxA   95.237   22.680   71.886 -100.321  -38.041    BA    CS         FAEAVCSQQVLT FALSE FALSE
A55579 3i53A   55.756   45.637  154.868  -94.810  -68.456    BA    DL         LRALADLATPMA FALSE FALSE
A55656 3fgrB   75.105   20.212   98.397  -35.936   -9.710    AG    SG         TVFNASGLQALV FALSE FALSE
A56211 3h9cA   37.571   19.737  140.744    4.430   43.569    AA    RN         VNLASRNAGFIN FALSE FALSE
A56807 1s0pA   32.660   17.709  161.726    8.894   57.816    AA    ES         LSAISESIGFLS FALSE FALSE
A57172 3aapA  106.556   36.492 -164.601  -75.150 -116.080    AG    HK         LMNSVHKVNQQI FALSE FALSE
A58710 3f47A   98.213   50.618 -150.240  -83.173  -97.923    BB    LD         NMEEALDPAALL FALSE FALSE
A59989 3tc1A   84.042   15.385 -175.127  -47.954 -116.176    AG    YG         EKFKQYGIIEET FALSE FALSE
A60213 1t77A   68.335   27.132  139.233  -77.148  -48.842    BA    SN         QLFKASNMTQRW FALSE FALSE
A62196 1s2xA   83.424   36.873   98.295  -40.301  -36.797    AG    LG         VAFQILGIDDFG FALSE FALSE
A63043 3lfuA   77.991   39.662  132.150  -47.005  -56.845    AG    SG         RVIKDSGLRTMY FALSE FALSE
A63759 2rdqA   65.367   26.823 -156.550  -71.424 -118.774    BB    VK         AMHDYVKYDAFW FALSE FALSE
A63781 3tijA   83.137   39.917  105.441  -39.334  -48.592    AG    LG         SVLYYLGVMQWV FALSE FALSE
A63804 2i6tA   54.020   18.376  163.397   25.274   -9.184    AA    AL         VDMFRALVPALG FALSE FALSE
A64174 3ayfA   14.589   44.835  152.073    7.517   50.779    AA    VI         LLGSGVIGIGHH FALSE FALSE
A64176 3ayfA   26.920   32.989 -117.848   42.255  -44.869    AA    LL         VIPLTLLILEAY FALSE FALSE
A64370 2nx4A   85.037   68.631   57.697  -88.164  -45.767    BA    DE         PRAMYDEQMAAT FALSE FALSE
A65797 2dwuA   60.180   28.527  155.179  -47.655  -84.165    AG    SN         VGTIQSNMYEKA FALSE FALSE
A66487 3p5pA   48.959   37.154  144.521  -19.664  -56.998    AG    VG         TYAISVGLGPCT FALSE FALSE
A66512 2aebA   72.177   27.917  173.244  -23.878  -83.022    AG    AG         TVLRKAGLLEKL FALSE FALSE
A66849 1f3vA   85.011   37.493  117.937  -41.815  -50.848    AG    EG         LRAYREGALRAA FALSE FALSE
A67426 3arcA   84.371    9.288  136.344  -36.017  -39.378    AG    NG         DEWLYNGGPYQL FALSE FALSE
A67948 3im3A   81.397   22.622  178.702  -49.159 -108.296    AG    HN         LYVQKHNIQALL FALSE FALSE
A69036 3cwcA   81.738   24.529 -158.435  -51.325 -116.314    AG    LH         IVTDALHLEACL FALSE FALSE
A69051 1eerA   82.341   31.576  131.265  -25.133  -58.984    AG    LG         TLLRALGAQKEA FALSE FALSE
A69107 2v7kA   39.917    9.688  172.012   33.273  -16.974    AA    IS         LESVRISMAALE FALSE FALSE
A69339 2vhaA   80.565   38.714  102.154  -42.925  -24.079    AG    SG         AQVQTSGEAEKW FALSE FALSE
A70741 3ce9A   79.750   31.489  130.439  -42.880  -55.058    AG    TG         KILSDTGFFNYV FALSE FALSE
A72462 2ylnA   83.188   33.751  113.621  -41.013  -44.653    AG    DG         NELKADGTLKKL FALSE  TRUE
A00053 3l1nA   54.384   92.678  -20.219  -52.968 -129.152    BB    VP         LVSTKVPHELAD FALSE FALSE
A00209 2ixsA   56.860   83.843    6.412  -48.864 -126.707    BB    AS         DFLSKASDTVRA FALSE FALSE
A00357 2ahmE   62.615   78.374   24.305 -112.429  -98.660    GB    DN         MLRKLDNDALNN  TRUE FALSE
A00427 1mj5A  109.191   44.284 -123.915  -75.313 -136.827    AG    DN         ELVLQDNVFVEQ  TRUE FALSE
A00552 3cwwA   46.243   75.425    0.814  -37.441 -124.846    BB    EQ         NNFRAEQPHQHA FALSE FALSE
A00554 3cwwA   37.957   75.061  -63.048  -73.621  -88.478    BB    VT         EALADVTLPRLK  TRUE FALSE
A00565 3cwwA   46.322   70.189  -14.634  -60.403 -111.875    BB    MT         KSIEDMTEEAFQ FALSE FALSE
A00568 3cwwA   39.575   64.940  -43.689  -60.832  -86.548    BB    LT         AYLKTLTKADII  TRUE FALSE
A00645 4dx5A   51.873   74.733   -4.286  -44.839 -127.254    BB    LP         LAMPLLPQEVQQ FALSE FALSE
A00664 4dx5A  112.950  105.579  -39.362 -144.215  -99.616    GB    QN         MYLFLQNFRATL  TRUE FALSE
A00721 3fdhA   71.999   67.948 -118.964  -62.516  -40.288    AB    SG         AFSNASGDINTY  TRUE FALSE
A00797 2pefA   54.624  107.888   16.682  -65.470 -118.188    BB    AD         MTANGADNETLA  TRUE FALSE
A00809 2pefA   41.400   80.944  -59.716  -71.416  -84.614    BB    LT         EYIKTLTGQKFI  TRUE FALSE
A00836 3gr4A   95.070   80.309  -53.947  -47.088 -135.769    BB    IP         DLGIEIPAEKVF  TRUE FALSE
A00840 3gr4A   41.875   39.881  -51.826  -52.777 -144.596    BB    IY         EAEAAIYHLQLF  TRUE FALSE
A00859 3o5tA   35.424   71.455  -22.298  -28.318 -137.892    BB    LD         RWLRKLDRDVYN  TRUE FALSE
A00868 2yxnA   55.644   61.169  -89.812  -58.226 -114.283    BB    FS         DIGKHFSVNQMI  TRUE FALSE
A00897 2oc5A   61.640   95.635   25.600  -74.464 -123.349    BB    SD         TYIPVSDPFARK  TRUE FALSE
A00984 2a14A   70.862   56.330  -68.363 -113.502 -104.268    BB    FL         EYQKHFLPRDYL  TRUE FALSE
A00989 2a14A  125.846   76.924  -49.427  -92.343 -124.772    GB    GN         ACELEGNSGRWE  TRUE FALSE
A01014 4a1rA   48.622   75.341   -1.860  -68.369 -118.946    BB    AD         AEFMDADFFSLQ FALSE FALSE
A01046 2qguA   80.943   28.375  -99.905  -80.330 -131.484    BB    AD         KIVPRADFKRTT  TRUE FALSE
A01052 2qguA  120.737   96.516  -59.399 -141.477  -73.491    GE    GG         VISKRGGVGGLV  TRUE FALSE
A01057 2pftA   79.693   97.333  -33.355  -72.341 -128.364    BB    IP         LLMEIIPEHHQK  TRUE FALSE
A01154 3bpqB   55.083   77.543  -20.630  -52.417 -117.628    BB    VP         KDLKHVPGHIRK FALSE FALSE
A01205 3lx5A   81.875   97.129  -39.620  -48.669 -146.760    BB    VP         VLGNSVPQRSAR  TRUE FALSE
A01313 1iapA   58.889   98.280  -15.479  -42.992 -116.184    BB    LG         DMLGSLGPKEAK FALSE FALSE
A01343 1hbnA   88.011   73.608  -43.304  -55.488 -101.863    BB    CD         IVSRTCDGATTS  TRUE FALSE
A01459 2gwnA   67.290   71.481  -86.883  -91.177  -80.823    BB    FS         VHHLWFSDTDYG  TRUE FALSE
A01494 3bonA   62.815   68.098  -87.261   -1.714 -107.343    BB    ID         HDAKFIDSLQEN  TRUE FALSE
A01539 3tdsA   36.069   74.561    4.129  -53.858 -129.223    BB    MP         ASKASMPFTALF  TRUE FALSE
A01580 3u24A   93.265   64.975  -45.708 -104.642 -106.382    BB    FD         LKGKDFDLKAFH  TRUE FALSE
A01658 3d3yA   26.539   60.842  -12.764  -85.167  -93.012    BB    VT         ARINAVTIPEIQ  TRUE FALSE
A01692 1su8A   76.819   89.254  -17.176  -83.663 -115.771    BB    CG         NVDELCGDGLKA  TRUE FALSE
A01832 3q23A   49.473   43.144 -130.758  -41.817 -107.373    BB    GN         YTSWQGNPIKNV  TRUE FALSE
A01953 3b9oA   46.315   47.545  -79.420  -76.150  -99.777    BB    WS         SFQKYWSLEGHL  TRUE FALSE
A02320 3t0hA  117.401   32.484  -49.406  -98.096 -130.303    GA    GV         MIGQFGVGFYSA  TRUE FALSE
A02338 3ixlA   30.301   62.329  -34.146  -42.142 -109.386    BB    VD         EAMARVDTATLV  TRUE FALSE
A02352 3og6A   77.405   78.250  -17.715  -77.239 -112.109    BB    ES         EAPKKESAGCLE FALSE FALSE
A02359 3jrnA  126.726   94.836  168.956 -133.087 -122.329    GB    QT         NHVRWQTGVLAE  TRUE FALSE
A02542 2hcnA   61.878  108.503   -8.961  -57.458 -124.998    BB    LD         KVLELLDGEHRR  TRUE FALSE
A02550 2f4mA   73.495   34.824 -114.857  -71.237 -140.021    BB    IP         KALTCIPVSELK  TRUE FALSE
A02702 3bldA   84.190   69.713  -63.965  -93.597  -99.894    BB    WS         AVCQKWSRAYIH  TRUE FALSE
A02752 1jqnA  101.063   33.699  -48.205  -82.707 -115.533    GA    GK         KVVEDGKQSELE  TRUE FALSE
A02754 1jqnA   58.012   52.399 -110.937  -70.866 -104.797    BB    AD         MVFAKADLWLAE  TRUE FALSE
A02814 2e9xA   63.653   77.833  -49.347  -47.327 -110.058    BB    MA         ALRFHMAAEEME FALSE FALSE
A02888 2o70A   45.786   77.611  -19.953  -34.575 -110.976    BB    LP         EFIHSLPDSGKE FALSE FALSE
A02892 2o70A   51.713   84.500  -24.233  -33.371 -124.660    BB    NR         SERLKNRRTAEL FALSE FALSE
A02895 1t1uA   53.688   93.907   -7.034  -21.868 -133.432    BB    DG         GLLTSDGRSEWA  TRUE FALSE
A02973 2wolA   46.992   48.891  -64.826  -70.584 -122.636    BB    AD         AVQYAADKILLQ  TRUE FALSE
A03029 3aiaA   58.717   84.739  -37.068  -51.169 -109.414    BB    LD         KKFEELDEEQRK FALSE FALSE
A03132 2itbA   66.157  101.282   13.975  -61.270 -124.455    BB    LD         ALVPHLDEELGR  TRUE FALSE
A03139 3b0xA   79.031   72.573  -83.026  -64.308 -107.972    BB    VP         ELSRKVPRGVLE  TRUE FALSE
A03152 3b0xA   59.572   76.377  -12.746  -73.901 -119.705    OB    GS         LQYLTGSAAHSI FALSE FALSE
A03382 1sg6A   21.384   31.826  -69.504  163.735  116.035    BG    WG         RNLLNWGHSIGH  TRUE FALSE
A03400 1lqtA   50.734   59.458    3.293  -69.430 -134.684    BB    TD         ARILLTDPDVLA  TRUE FALSE
A03429 3lvuA   49.063   48.725 -119.877  -58.549 -117.904    BB    FN         ALLLAFNFEFIN  TRUE FALSE
A03470 3sqnA  117.833   60.117  -34.085 -104.011  -92.234    GB    AR         LSTEEARPDLIQ  TRUE FALSE
A03477 3jszA   78.033   77.159  -59.670 -104.717  -85.548    BB    LT         NLKSNLTLGSIE  TRUE FALSE
A03490 3jszA   73.236   84.503  -22.528  -90.912  -95.054    BB    FN         DHISEFNEHDLL  TRUE FALSE
A03581 2d3dA  120.682   40.618  -39.197  -98.541 -124.743    GA    RL         WLKSLRLHKYSD  TRUE FALSE
A03583 2d3dA   33.708   72.827    3.173  -69.614 -103.886    BB    LD         IELIYLDDETLE  TRUE FALSE
A03622 1rxqA   57.892   44.602   16.747  -85.656 -126.850    BB    AD         KDSKTADPSGSL  TRUE FALSE
A03623 1rxqA   46.530   77.387  -29.790  -58.615 -101.236    BB    LT         ALLRTLTDQQFK FALSE FALSE
A03727 3e7eA   60.922   85.734  -26.034  -55.893 -127.566    BB    LK         QLMERLKPSMQH FALSE FALSE
A03743 3bpzA   58.482   84.824  -27.888  -40.289 -111.973    BB    LN         SILGELNGPLRE FALSE FALSE
A03882 3i7aA   16.302   18.195  -73.467  161.032  146.662    AA    HN         LAGLVHNIGALP  TRUE FALSE
A03964 2xapA   75.933   75.940  -76.419  -68.497 -100.490    BB    YT         HLLEDYTEEEFK  TRUE FALSE
A03966 2xapA   49.767   78.648  -41.022  -40.008 -110.239    BB    FS         DRDMTFSYAAVK FALSE FALSE
A04006 2z07A   94.783   73.035   -8.727  -14.339 -143.622    AB    VD         LGWTQVDWERAW  TRUE FALSE
A04037 1ez0A   31.037   73.062    3.021  -44.366 -126.865    BB    LN         RDFRRLNNSKRA  TRUE FALSE
A04196 2zkmX   80.260   46.924  -40.128  -24.101  154.955    BA    DE         KKMQSDEGTAGL  TRUE FALSE
A04250 1rifA   42.593   66.621  -36.486  -30.754 -115.468    BB    QP         QTVVKQPKEWFS FALSE FALSE
A04257 1tzyB   67.454  107.267  -10.635  -70.713 -136.610    BB    LP         AVRLLLPGELAK  TRUE FALSE
A04262 3qpaA   46.790   78.978    6.128  -51.716 -137.028    BB    LD         ASIEDLDSAIRD  TRUE FALSE
A04335 1x38A   51.567   79.039  -17.314  -68.013 -102.716    BB    MT         DLLGRMTLAEKI FALSE FALSE
A04555 2i7hA   48.821   88.483  -24.649  -46.014 -113.589    BB    FT         AVLNSFTEEERA FALSE FALSE
A04606 1xqoA   60.533   64.041 -101.116  -26.125  -97.546    BB    LG         ETLRRLGIEEVL  TRUE FALSE
A04684 3eehA   65.001   83.062  -39.936  -37.339 -129.887    BB    IH         DFLNGIHPEDRE FALSE FALSE
A04722 3ha4A   61.886   73.516  -12.704  -70.131 -117.550    BB    SS         QVLKYSSGKYLQ FALSE FALSE
A04727 1k3rA   55.693   87.422  -26.474  -40.369 -129.100    BB    TP         LTYMDTPQYLRR FALSE FALSE
A04785 3ijdA  139.834   36.259 -119.541 -176.124 -116.380    GA    TD         RHMKNTDEHLRI  TRUE FALSE
A04866 2bs2C   87.677   82.019  -18.505  -13.604 -117.362    AE    LG         VSTILLGDNVML  TRUE FALSE
A04878 2zhjA   54.086   83.193  -27.706  -57.945 -110.422    BB    RN         GVLACRNTAQRQ FALSE FALSE
A04880 2zhjA   64.148  109.024   -6.149  -78.865 -134.073    BB    LS         DLKSELSSNFEQ  TRUE FALSE
A04881 2zhjA   53.683   87.066  -30.284  -42.659 -130.721    BB    TP         ILGMMTPTVLYD FALSE FALSE
A04883 2zhjA   52.102   82.012    2.645  -78.085 -117.160    BB    RN         EILASRNPEEIR FALSE FALSE
A04885 2zhjA   71.561  110.626  -13.712  -76.292 -128.194    BB    TS         DICSDTSFMFQR  TRUE FALSE
A04888 2zhjA   58.479   81.121   -2.604  -75.432 -120.480    BB    RN         SILCSRNRNHLL FALSE FALSE
A04890 2zhjA   72.944  110.527   -3.675  -81.362 -140.861    BB    TS         SIKSETSGSFED  TRUE FALSE
A04895 2zhjA   68.858  111.407    2.835  -82.805 -142.408    BB    TS         FIKGDTSGDYRK  TRUE FALSE
A04992 2cibA   98.200   69.378  -25.197  -50.688 -112.756    AE    IG         SSACLIGKKFRD  TRUE FALSE
A04993 2cibA   46.728   58.673  -54.450  -62.711  -66.737    BB    LD         KFRDQLDGRFAK  TRUE FALSE
A05123 3iisM   50.144   59.146  -22.547  -45.093 -140.778    BB    AD         VMGAAADPKLLK  TRUE FALSE
A05125 3iisM   62.795   69.877  -43.606  -33.998 -119.768    BB    VP         RVIASVPENMVM FALSE FALSE
A05127 3iisM   85.167   66.904  -56.702  -41.487 -147.894    BB    VN         YMKSLVNGADAE  TRUE FALSE
A05185 2o7iA   44.683   49.844 -104.717  -57.675 -128.017    BB    IP         AIAYAIPYNEML  TRUE FALSE
A05186 2o7iA   68.611   39.552 -103.565  -60.059 -131.754    BB    ID         PYKQYIDYELAK  TRUE FALSE
A05279 1ds1A   29.969   82.639   10.993  -40.108 -141.875    BB    LP         TAAASLPGALAT  TRUE FALSE
A05285 1ds1A   55.422   77.121  -29.448  -47.429 -115.015    BB    LD         KALPLLDERTRA FALSE FALSE
A05340 2xn6A   63.786  110.193   16.866  -70.363 -122.477    BB    AC         MLSFGACCSTQT  TRUE FALSE
A05351 2xn6A   30.184   78.529  -49.565 -116.001  -62.407    BB    MS         SVEAAMSSKTLK  TRUE FALSE
A05410 4d8lA   61.771   31.947  -48.944  -78.130 -134.950    BB    AP         RLVDDAPKDKFL  TRUE FALSE
A05441 1l5oA   95.808   74.073  -11.409  -88.809 -101.073    BB    GG         VLSKVGGFDLVG  TRUE FALSE
A05471 2nq2A   59.005   87.237  -22.261  -38.896 -118.459    BB    LD         LNLLSLDEKEAK FALSE FALSE
A05488 1vlsA   47.088   14.450 -114.744  -60.723 -108.011    BB    QP         DAYFAQPTQGMQ  TRUE FALSE
A05508 3g21A   53.005   91.020   27.465  -67.852 -130.282    BB    SQ         CFRQKSQPDIQQ  TRUE FALSE
A05569 3qf2A   41.870   86.002  -27.937  -41.819 -111.236    BB    LE         RYLEDLEDVDLK FALSE FALSE
A05570 3qf2A   51.817   93.907    1.621  -76.517 -111.267    BB    AD         GQTEKADHVDLA  TRUE FALSE
A05674 2w1jA   43.093   62.909  -31.136  -49.773 -118.863    BB    LD         KEKATLDEADID FALSE FALSE
A05795 2vwaA   44.808   88.423  -11.858  -40.337 -122.385    BB    LS         KHFEHLSNDQKD FALSE FALSE
A05959 3h0nA   45.924   69.452  -34.842 -103.926  -72.183    BB    LG         ASVAQLGDDHVE  TRUE FALSE
A05966 2zcmA  126.527   94.548 -121.033 -145.289 -113.142    BB    DN         LYYHYDNKEEIY  TRUE FALSE
A05967 2zcmA   65.457   51.529  -19.945  -76.703 -121.236    BB    VD         KFIFDVDERYIK  TRUE FALSE
A05968 2zcmA   44.466   84.482   31.195  -66.329 -139.430    BB    AP         VQLSSAPEALNS  TRUE FALSE
A06141 1uh4A   67.863   91.643  -58.851  -38.329 -123.951    BB    YP         GTRANYPTNVQQ  TRUE FALSE
A06158 3mduA   47.226   77.243  -27.770  -79.966  -98.928    BB    LS         RMVARLSPEQIE  TRUE FALSE
A06380 1efdN  114.281   56.187  -26.309 -102.136 -121.517    GA    NL         MADLLNLQSAAE  TRUE FALSE
A06401 2g9wA   49.468   81.542  -11.319  -53.507 -117.641    BB    VG         HFVERVGADEAD FALSE FALSE
A06440 1atgA  116.693   38.253  -86.988 -100.312 -116.757    GA    GL         VLTHLGLLDKLT  TRUE FALSE
A06472 1t06A   42.297   69.104  -53.222  -70.617 -102.971    BB    GK         ELEALGKERTKK  TRUE FALSE
A06475 1t06A   72.884   90.425   22.727  -96.699  -98.632    GB    GN         ELYATGNYDAMY  TRUE FALSE
A06481 1t06A   54.283   93.577   27.857  -67.677 -137.624    BB    SP         DTIHHSPERTKS  TRUE FALSE
A06494 1eq2A   74.647   72.115   64.209  -81.675 -122.453    BB    AS         HKGSMASVAFHL  TRUE FALSE
A06503 3ut4A   45.678   85.971  -15.358  -56.978 -107.672    BB    LI         DQLCKLIDNEIE FALSE FALSE
A06507 3ut4A   42.370   91.475   16.302  -72.393 -118.286    BB    LI         LMIPYLIYPNKQ  TRUE FALSE
A06585 3k1rB   48.197   73.199  -22.670  -74.168  -92.484    BB    CS         EALMLCSDLDLR  TRUE FALSE
A06622 3lefA   50.972   86.804  -14.539  -34.152 -119.102    BB    GL         AFVGHGLATEQG FALSE FALSE
A06675 3floA   47.470   63.721  -32.452  -29.333 -130.997    BB    RY         GTTSSRYRLDRV FALSE FALSE
A06730 2gtrA   51.484   55.640  -34.295  -24.236 -139.162    BB    CN         KELASCNPVVLE  TRUE FALSE
A06807 3mhsB   28.258   64.879  -40.324  -25.083 -116.398    BB    VS         KALEMVSDSTRE  TRUE FALSE
A06834 1ofcX   31.446   73.497    0.707  -67.882 -109.333    BB    RT         WFIKSRTALELQ  TRUE FALSE
A06894 2uz1A   83.017   48.682  -30.099 -114.443 -120.456    GB    AR         EASRTARKTALS  TRUE FALSE
A06927 2zptX   72.657   79.896  -50.364  -81.190 -108.387    BB    FT         DWKNQFTVAQYE  TRUE FALSE
A07018 2wtmA   48.055   39.376 -105.773  -62.540 -114.149    BB    IR         RVAQTIRVEDFV  TRUE FALSE
A07091 1mtyG   68.185   91.950  -29.812  -71.838 -114.935    BB    FN         LKARAFNEVDFR FALSE FALSE
A07256 4dnhA    9.710   38.099  -89.559 -116.577   60.581    AA    EP         FFELLEPTVPLS  TRUE FALSE
A07363 3l91B   58.440   68.665  -44.836  -71.021 -139.280    BB    AI         LIPACAIPQLVA  TRUE FALSE
A07558 3pdyA   54.681   96.703  -21.714  -46.122 -119.433    BB    LS         SDEGQLSPATRG FALSE FALSE
A07657 1vluA   44.233   71.369   -8.229  -47.855 -116.315    BB    IS         NILKTISNEGRS FALSE FALSE
A07688 3kztA   85.616   81.913  -38.087  -75.702 -111.204    BB    LT         IKQKFLTKELIE  TRUE FALSE
A07707 1a5tA   78.048   77.643  -50.482  -69.249 -111.775    BB    LS         ELANHLSPSRLQ  TRUE FALSE
A07822 1oyjA   61.757  110.774   12.849  -69.587 -122.125    BB    LK         SRLWRLKGEPQA  TRUE FALSE
A07885 4dv8A   30.348   75.978   -0.202  -70.976 -102.242    BB    LS         HWSDSLSEEGRG  TRUE FALSE
A07889 4dv8A   72.241   79.423  -22.072  -26.603 -117.518    BB    LS         DIRDSLSEEEKE  TRUE FALSE
A07900 4dv8A   75.914   72.380  -37.876  -60.745 -134.185    BB    IQ         EWKNNIQSDLIK  TRUE FALSE
A08167 3vjzA   53.008   93.323  -10.566  -32.410 -127.676    BB    QE         EDIRQQEPSALL FALSE FALSE
A08169 3vjzA  100.662   33.329  -40.821  -79.117 -160.519    EG    GY         QLIASGYGEYIF  TRUE FALSE
A08276 1t3tA   95.443   76.486  -11.508    2.649 -151.108    AB    LD         APVALLDFAASA  TRUE FALSE
A08290 1t3tA   94.935   76.033  -12.803  -57.940 -147.600    BB    DN         MQRLRDNPQCAD  TRUE FALSE
A08396 3kuqA   79.440   95.056  -22.196  -88.224 -124.255    BB    VP         QIYQYVPKDQRL  TRUE FALSE
A08397 3kuqA   43.034   85.197  -16.210  -19.022 -127.225    BB    LP         AAIMLLPDENRE FALSE FALSE
A08485 3p8cB   49.731   45.130  -11.040  -69.739 -125.347    BB    LS         MPCEYLSLDAME  TRUE FALSE
A08521 3p8cB  102.344   44.062  -99.505  -80.407 -112.563    BB    FP         LLESCFPYVLLR  TRUE FALSE
A08648 3n75A   59.399   83.972  -30.231  -57.121 -125.944    BB    LP         YINTILPPLTKA FALSE FALSE
A09101 3dssA   75.852   83.033  -16.994  -67.010 -115.656    BB    KS         HLETEKSPEESA FALSE FALSE
A09146 3sz3A   63.163   56.863  -59.413  -59.008 -106.056    BB    TQ         VLNCYTQMGELS  TRUE FALSE
A09174 3vj9A   44.292   79.798   -9.170  -23.561 -127.449    BB    LA         LEFRNLAEKYQT FALSE FALSE
A09222 3iwfA   60.660   89.453    5.325  -61.637 -117.731    BB    FT         NQYPYFTKNEKK FALSE FALSE
A09235 2ptrA  119.707   94.370  -40.155 -146.347 -112.218    GB    NH         IERTTNHDVKAV  TRUE FALSE
A09307 1k3yA   48.261   91.026    0.214  -48.007 -130.177    BB    CP         LLLPVCPPEEKD FALSE FALSE
A09438 1fn9A   34.353   68.419  -28.680  -43.120 -112.696    BB    VS         EMMNDVSPDDLD FALSE FALSE
A09451 1fn9A   78.321   76.944  -44.393  -64.780 -119.888    BB    WG         AVNHAWGVEKIR FALSE FALSE
A09480 1dk8A  121.313   17.098  -37.313  -97.600 -125.728    GA    GC         FLKQEGCADLLD  TRUE FALSE
A09483 1dk8A   58.833   72.952  -41.140  -51.907 -117.660    BB    TK         IVSRQTKPATKS FALSE FALSE
A09518 2dpmA   60.215   87.368  -29.781 -124.393  -74.209    BB    NS         VHQEYNSKEYYL  TRUE FALSE
A09534 1szhA   84.567  105.349  -27.686  -81.242 -126.170    BB    CT         AAEKCCTRNRQE  TRUE FALSE
A09552 3drfA   48.632   29.992 -131.014  -60.156 -109.824    BB    RN         AIGYARNVAEVD  TRUE FALSE
A09818 3pcvA   96.444   72.545  -14.795  -46.100 -141.831    AB    FH         VAGIFFHEGAAA  TRUE FALSE
A09839 3bt5A   62.561   90.647    5.927  -61.768 -137.091    BB    LP         AGLSTLPVEQAE  TRUE FALSE
A09866 2v9kA   54.658   68.885  -22.125  -64.436 -125.088    BB    IK         KALNKIKEEDFL FALSE FALSE
A10000 2cfuA   45.621   69.115  -40.212  -41.441 -120.270    BB    MD         DALAAMDTGLLF FALSE FALSE
A10049 2jh1A   69.259   62.330  -37.978  -89.293 -116.022    BB    CS         GVQRFCSPYQAS  TRUE FALSE
A10130 2engA   60.317   95.617  -12.412  -35.396 -134.083    BB    FP         NECDRFPDALKP FALSE FALSE
A10217 3cljA   49.118   96.879   14.061  -71.417 -134.600    BB    CP         DYSRLCPDSHKL  TRUE FALSE
A10218 3cljA   60.772   91.091   -2.529  -65.957 -108.254    BB    SN         DAIAKSNQDHKE FALSE FALSE
A10384 2zcaA   73.144   67.591    3.562   27.196 -128.908    AB    GS         WEKAQGSASVEK  TRUE FALSE
A10443 3seoA   47.091   88.517    3.897  -57.713 -112.583    BB    LS         KQSPKLSEQELD FALSE FALSE
A10447 3seoA   55.999   82.339  -55.791  -62.644 -105.819    BB    IS         AARMAISTEEKN  TRUE FALSE
A10560 1ymtA   73.762   92.080   -1.750  -84.958 -111.402    BB    AG         TVAVQAGSLLHS  TRUE FALSE
A10588 1wuiL   64.881   56.922  -47.035  -56.275 -132.497    BB    AD         TAALKADPAKAA  TRUE FALSE
A10626 1dc1A   65.939   77.153  -38.646  -65.196 -101.570    BB    LT         KAKKFLTEDDKK FALSE FALSE
A10783 3kizA   66.184   49.233   -7.067  -71.078 -111.548    BB    FN         ARHDVFNNVLAS  TRUE FALSE
A10846 1dvkA   94.392   44.503  -21.390  -48.732 -162.419    BG    YH         ASLEAYHPELFL  TRUE FALSE
A11026 2ovjA   42.794   86.412   -9.288  -33.700 -128.948    BB    LP         QAVGELPQANRD FALSE FALSE
A11029 2ovjA   33.938   61.721  -29.858  -15.975 -121.980    BB    LP         ERLLSLPLEYWS  TRUE FALSE
A11077 2hzlA   42.458   79.550  -27.888  -29.834 -115.518    BB    LT         SAYEGLTPTYQS FALSE FALSE
A11116 1zd8A   93.261   80.004   71.615 -109.059  -83.486    GB    GT         DNMLRGTEIGVL  TRUE FALSE
A11131 3cx5C   73.689   84.034   52.925 -106.268  -74.079    GB    YA         GYCCVYGQMSHW  TRUE FALSE
A11171 3rx9A   47.761   85.355  -11.203  -64.132 -107.662    BB    AD         RSFDSADYQALF FALSE FALSE
A11218 1zjcA   65.821   67.576  -29.535  -77.134  -99.568    BB    ES         LKFENESVEHFA  TRUE FALSE
A11257 2qtcA   46.414   68.360  -32.762  -62.070 -103.134    BB    TV         QLMNETVDGDYQ FALSE FALSE
A11258 2qtcA   70.367   74.225  -17.509  -47.066  -97.611    BB    KD         QTFKSKDGAYVR  TRUE FALSE
A11296 3u0rA   66.845  103.936   28.722  -41.695 -112.340    BB    GG         LDGVKGGTKEKR  TRUE FALSE
A11304 3u0rA   64.161   86.232   13.612 -105.742 -111.260    BB    VT         KVLEDVTGEEFV  TRUE FALSE
A11348 2b5wA   46.994   61.455  -34.494  -42.410 -124.311    BB    LP         VTFTKLPKWFLE FALSE FALSE
A11375 1dcsA   63.957   71.170    6.699  -94.155 -105.586    BB    GS         DFFEHGSEAEKR  TRUE FALSE
A11460 3d3mA   80.656   66.213  -47.084  -74.493 -119.055    BB    IS         WIKDNISPKLHV  TRUE FALSE
A11558 1pp7U   52.913   75.714  -23.583  -38.794 -120.805    BB    LP         SFTSRLPPEIVA FALSE FALSE
A11646 1mswD   78.749   59.570 -129.574  -86.543 -135.202    BB    CD         DTYESCDVLADF  TRUE FALSE
A11823 1llfA   43.669   74.466  -14.348  -43.756 -117.949    BB    AS         ACLRSASSDTLL FALSE FALSE
A11866 3qxyA   41.433   75.639   13.298  -65.574 -125.135    BB    MP         LKVLCMPAEEFR  TRUE FALSE
A11869 3qxyA   46.492   82.020  -30.593  -28.343 -118.278    BB    LS         EVYAKLSWREQQ FALSE FALSE
A11977 1ae9A   84.559   73.449   -9.908  -53.168 -121.737    BB    SP         QAAESSPCWLRL  TRUE FALSE
A11985 1ae9A  105.131   76.130  -36.565  -54.124 -110.183    BB    IS         LYEKQISDKFAQ  TRUE FALSE
A12006 3kh1A   63.591  100.587  -35.416   -5.332 -129.627    BB    LP         RLFGLLPPDQAA  TRUE FALSE
A12040 2cxnA   41.238   73.284  -85.733  -85.291 -108.173    BB    LK         ANSANLKLRELF  TRUE FALSE
A12052 2cxnA  108.358   91.863  -61.694 -148.580 -101.357    GB    KD         FLEAAKDPSAVA  TRUE FALSE
A12122 3sbtB  125.631   98.438 -125.266  172.916  -96.572    GB    KN         LQGIFKNSSNYF  TRUE FALSE
A12125 3sbtB   46.484   72.948  -43.976  -51.206 -124.404    BB    LP         YQIKTLPEQYSD FALSE FALSE
A12126 3sbtB   72.492   64.080  -84.841  -80.279 -126.066    BB    LN         YSDILLNERVWN  TRUE FALSE
A12151 2cwyA   58.769  109.437   28.793  -77.561 -121.329    BB    AT         PYWLKATGEERR  TRUE FALSE
A12182 1y0kA   56.763   88.360   -7.951  -65.543 -135.444    BB    AR         DFLSNARKWDRE FALSE FALSE
A12203 2eboA  122.366   83.195 -110.851 -119.981 -109.081    GE    GG         LLQRWGGTCHIL  TRUE FALSE
A12451 1rylA   36.265   52.475  -51.004  -52.024 -124.778    BB    LD         DRLESLDRNELR  TRUE FALSE
A12452 1rylA   46.506   62.539 -109.103  -78.117  -90.496    BB    FS         ELRKQFSIKRLN  TRUE FALSE
A12563 2rkvA   52.393   73.614   -1.175  -58.946 -118.940    BB    ES         GEIANESLGATA FALSE FALSE
A12594 1qoyA   72.851   25.150 -129.054  -67.062 -103.806    BB    IP         YLDQVIPWQTFD  TRUE FALSE
A12702 3mvuA   88.758   86.214   -5.277  -63.651  -98.610    BB    GD         EAGYSGDLLDLL  TRUE FALSE
A12839 3bq9A   81.794   75.784  -73.267  -88.535  -98.219    BB    YS         FTGERYSETDLE  TRUE FALSE
A13144 3eziA  116.999   43.056  -37.533  -94.754 -125.729    GA    GQ         AAERDGQLAQLQ  TRUE FALSE
A13416 2ps5A   73.680   93.321  -38.181  -52.016 -110.834    BB    FG         NVLRHFGPFCSL FALSE FALSE
A13484 1sbpA  117.604   53.003  -52.014 -107.727 -127.459    GA    DT         VVEKKDTKAVAE  TRUE FALSE
A13490 1sbpA  129.238  103.819 -134.654  178.540 -106.131    GE    GG         IDEVFGGWAKAQ  TRUE FALSE
A13496 3d8cA   45.421   80.715  -55.066  -72.615  -79.719    BB    WD         YPALKWDLEYLQ  TRUE FALSE
A13532 2imjA   75.529   84.895    2.387 -106.010 -102.748    GB    RD         DGWNSRDPERVS  TRUE FALSE
A13592 2y53A   56.306   77.459  -55.847  -31.963 -109.663    BB    LT         AALRALTYAQRA  TRUE FALSE
A13673 3k8xA   75.963   70.202  -87.348  -81.842  -78.523    BB    FR         MVGIKFRREKLL  TRUE FALSE
A13725 1wa5B   73.252   95.847   17.710  -85.148 -112.664    BB    GS         QLLYTGSVEVKE  TRUE FALSE
A13734 1wa5B   51.629   95.947   -1.351    3.280 -115.223    BB    GN         GNIVTGNDLQTQ  TRUE FALSE
A13741 1wa5B   87.935   35.290 -105.355  -83.005  -81.642    GA    GC         YLVSQGCIKPLC  TRUE FALSE
A13852 1r5pA   61.247   88.535   -2.155  -41.468 -134.858    BB    LP         TLSKILPPPVRK FALSE FALSE
A13978 2qnlA   53.056   82.202  -45.220  -52.212 -108.942    BB    LS         KLIQSLSNEALA FALSE FALSE
A13980 2qnlA   49.419   68.434  -43.368  -58.116 -105.440    BB    LQ         NQFNQLQPADWF FALSE FALSE
A14070 1r1hA   61.696   99.472   91.774 -109.409  -94.415    GB    CT         RDYYECTGIYKE  TRUE FALSE
A14074 1r1hA   59.179   75.998  -50.838  -52.130 -103.229    BB    YS         PILTKYSARDLQ FALSE FALSE
A14075 1r1hA   57.719   99.595   37.723  -36.087 -114.040    BB    LS         DLVSSLSRTYKE  TRUE FALSE
A14107 1rwhA   65.159   98.800    7.876  -54.842 -130.009    BB    MD         LLARAMDPATAA  TRUE FALSE
A14143 3di5A   78.176   85.467  -74.143 -100.862  -86.089    BB    WT         ALQSEWTDKDLT  TRUE FALSE
A14160 1ezwA   28.389   64.076  -37.214  -63.992  -90.091    BB    VD         TAIGLVDEDMIE  TRUE FALSE
A14170 2xanA   64.833   69.609  -17.457  -54.000 -128.564    BB    RP         KVTKQRPLWRVN FALSE FALSE
A14178 2xanA   29.269   75.736  -12.746  -29.887 -120.728    BB    LP         LSLHALPLDESL  TRUE FALSE
A14342 3qjaA   93.186   68.969  -99.982  -66.069  -99.626    BB    VS         AREASVSLSEIK  TRUE FALSE
A14661 1yu5X   46.881   76.760  -31.818  -18.823 -128.668    BB    LP         SAFANLPLWKQQ FALSE FALSE
A14757 2fiyA   47.976   81.180   -2.217  -65.468 -109.788    BB    AE         EQLREAEEGQRK FALSE FALSE
A14816 2nszA   77.458   80.641  -54.444 -105.297 -118.733    GB    EV         CLKELEVPHFHH  TRUE FALSE
A14893 3er6A   29.945   49.806   -0.597  -63.450 -125.617    BB    ID         ESLDKIDPALFD  TRUE FALSE
A14992 3axjA   84.392   80.707   17.163  -16.460 -141.940    AB    SD         LQIIHSDLSQIS  TRUE FALSE
A15121 3to3A   89.340   73.614  -76.516  -53.465 -123.877    AE    VG         ILKSEVGERKLE  TRUE FALSE
A15236 2q14A   34.674   64.267  -61.637  -80.181  -65.642    BB    LD         ENFIQLDDNDIW  TRUE FALSE
A15266 1j5wA   77.487   39.045  -17.383  -99.587 -133.050    BB    AN         FNFEEANVGLLF  TRUE FALSE
A15281 1t6cA   63.912   87.304  -49.117  -52.940 -122.838    BB    IP         DTFKEIPSEERS FALSE FALSE
A15297 2xepA   50.490   82.255   73.225  -71.176 -144.786    BB    GD         FELGWGDPERRA  TRUE FALSE
A15298 2xepA   62.571   91.151   -8.644  -65.712 -101.175    BB    QD         AEWVRQDEAGRR FALSE FALSE
A15304 2felA   88.258   63.748  -81.831 -110.782 -120.899    BB    GD         LSGLFGDSEIIE  TRUE FALSE
A15364 2hdiB   86.896   79.734  -34.982  -66.799 -111.598    BB    HS         NYLLSHSGLDYK  TRUE FALSE
A15366 1njrA  102.905   90.503  -71.905 -114.274  -73.864    GE    GG         LYNYFGGKPFET  TRUE FALSE
A15420 3hr0A   79.552   90.918  -15.871  -77.647 -116.060    BB    LS         EFKASLSPVIYD FALSE FALSE
A15508 1ntyA   65.322   17.946 -122.453 -165.053  107.830    EA    GN         ELIIFGNMQEIY  TRUE FALSE
A15657 3r6dA   67.996   69.498  -50.872  -60.651 -119.368    BB    LP         WTFDNLPISYVQ  TRUE FALSE
A15800 1qr0A   65.865   81.500  -30.224  -39.175 -116.880    BB    IS         RFMTFISPEKRE FALSE FALSE
A15807 1qr0A   45.465   97.129  -30.402  -25.886 -127.072    BB    KD         SDLLAKDKDEQT  TRUE FALSE
A15925 2wy4A   72.918   44.963  -74.112  -46.844 -129.791    BB    FN         EVKPMFNMEKQI  TRUE FALSE
A15960 1h16A   48.724   66.352  -10.459  -76.845 -103.809    BB    YT         GVFDVYTPDILR  TRUE FALSE
A16011 2qjzA   73.947   80.297   56.170  -96.200  -99.501    GB    GK         DKLVKGKFQDNF  TRUE FALSE
A16076 3hrdC   63.096   63.594  -63.304  -83.890  -94.414    BB    GT         QIRNLGTIGGNL  TRUE FALSE
A16088 3t5nA   73.591   39.502  -46.603  -87.160 -136.469    BB    LD         ALLHGLDFSEVS  TRUE FALSE
A16093 3t5nA   73.477   63.909   17.999   18.023 -142.248    AB    SH         DRLTQSHPILNM  TRUE FALSE
A16133 1n5uA   70.163   99.237  -13.585  -35.582 -126.890    BB    KQ         ADCCAKQEPERN  TRUE FALSE
A16139 1n5uA   78.792   89.060   12.417  -83.057 -111.556    GB    GD         TECCHGDLLECA  TRUE FALSE
A16147 1n5uA   51.731   99.591  -25.740  -20.062 -115.674    BB    HP         SKCCKHPEAKRM  TRUE FALSE
A16149 1n5uA   45.391   96.032   14.062  -44.136 -135.200    BB    ES         TKCCTESLVNRR  TRUE FALSE
A16216 2j6aA   55.789   55.032  -51.368  -62.286 -139.236    BB    VD         NIVDRVDWPAVL  TRUE FALSE
A16225 2iwbA   61.476   69.897  -66.314  -49.275 -106.951    BB    LR         NLNKHLRQDEVK  TRUE FALSE
A16493 3o0qA   73.852   68.953  -39.654  -62.238 -128.988    BB    LN         VLREKLNPEILK  TRUE FALSE
A16548 3os4A   42.512   74.302  -53.624  -69.061  -86.800    BB    FD         AFLRDFDLAFAN  TRUE FALSE
A16749 3b7sA  115.584   97.844  -64.348 -114.185  -99.939    GE    GG         LEQLLGGPEIFL  TRUE FALSE
A16753 3b7sA   51.090   42.979  -97.317  -31.216 -141.571    BB    VD         DVLNQVDWNAWL  TRUE FALSE
A16754 3b7sA   53.606   88.010   -4.769  -83.819  -98.766    BB    AK         QRWITAKEDDLN  TRUE FALSE
A16761 3b7sA   64.428   85.430    4.967  -60.820 -139.796    BB    MH         EHKASMHPVTAM  TRUE FALSE
A16800 3gwjA   81.334   86.651   -6.255  -70.931 -137.531    BB    LN         FARVHLNQGQFL  TRUE FALSE
A16940 1omvA   54.140   74.853  -63.722  -23.901 -111.642    BB    IS         AIFKMISPEDTK  TRUE FALSE
A17007 3giaA   78.926   91.700  -42.486  -75.396 -104.941    BB    FN         LFALLFNMEGVA  TRUE FALSE
A17027 2vqgA   26.118   73.261  -18.061 -101.477  -64.460    BE    EG         IAAKGEGFWTTQ  TRUE FALSE
A17088 1eluA   91.709   94.896  -98.562  -96.253 -114.520    EB    GT         LHQRQGTAEERY  TRUE FALSE
A17143 3ql6A   33.738   68.476  -70.520  -74.845  -78.746    BB    VS         DSLQKVSFSRLI  TRUE FALSE
A17190 1l1eA  104.075   73.270  -51.597  -61.313 -105.702    BB    QS         QAIAIQSQTVYD  TRUE FALSE
A17337 2q3sA   56.630   95.160   -1.630  -70.754 -107.587    BB    LG         LVLEFLGTRELA FALSE FALSE
A17417 3ls0A   41.739  104.714    2.419  -32.014 -130.313    BB    LL         GLASSLLPKDQD  TRUE FALSE
A17627 3ml1A   42.647   76.019 -122.571  -10.654  -85.870    BB    YD         KFVSKYDADYVS  TRUE FALSE
A17717 3i0zA  117.364   43.631  -71.317  -97.406 -126.629    GA    GA         DLLELGAEITTR  TRUE FALSE
A17831 2h21A   39.678   82.445   28.732  -97.530  -95.379    BE    LG         LRLVALGGTDAF  TRUE FALSE
A17867 2fxuA   58.840   84.788  -28.980  -21.071 -133.071    BB    CD         NSIMKCDIDIRK FALSE FALSE
A17879 3clwA   67.994   81.781   20.573  -85.169 -132.989    BB    WP         FIGKNWPQEKKE  TRUE FALSE
A17958 3m1iC   47.487   80.709  -18.356  -35.448 -124.235    BB    LP         AAFLELPPAAFK FALSE FALSE
A18115 3ei3A   58.166   77.380  -12.161  -43.451 -119.154    BB    IS         ESFLDISRPKMQ FALSE FALSE
A18132 3rvaA   72.977   40.868  -88.097  -62.171 -128.920    BB    IN         PASKYINWDTID  TRUE FALSE
A18478 3rfiA   33.003   60.077  -82.280  -59.160 -106.492    BB    VR         LLVSGVRPDQVC  TRUE FALSE
A18506 3d32A   76.927   73.469  -60.130  -64.505 -120.687    BB    HP         VYKEEHPFEKRR  TRUE FALSE
A18515 2o8pA   73.204   58.799  -50.220  -45.658 -125.573    BB    LP         DKIEQLPLGFIQ  TRUE FALSE
A18538 2zzvA   47.793   74.618  -29.536  -33.508 -127.508    BB    LP         NRWRSLPKPLQE FALSE FALSE
A18602 1e8yA   46.783   67.290  -49.079  -58.110 -129.731    BB    RD         AEVASRDPKLYA  TRUE FALSE
A18623 1e8yA   51.059   76.545  -27.412  -40.059 -111.080    BB    LE         QKLESLEDDDVL FALSE FALSE
A18708 2gwfA   55.294   90.330  -12.937  -49.664 -118.751    BB    LP         WIEAHLPDDSKD FALSE FALSE
A18836 1v77A   61.716   95.146   -5.718  -60.937 -112.175    BB    SN         RPLLYSNPYERA FALSE FALSE
A19034 1h4vB   66.900   96.248   -6.451  -56.961 -113.217    BB    LS         PHREALSEDSKE FALSE FALSE
A19192 3abqA   45.866   65.100  -29.777  -49.035 -101.550    BB    MT         QVLSEMTVADIR FALSE FALSE
A19197 3abqA   59.907   75.713  -52.452  -57.669  -98.314    BB    LT         FTRKGLTSEVVA  TRUE FALSE
A19198 3abqA   58.987   83.977  -26.752  -61.314 -105.244    BB    CS         AVAKICSNADLI FALSE FALSE
A19239 3qjgA   81.656   58.149 -106.029  -71.655 -128.004    BB    IN         NGRKFINGEILK  TRUE FALSE
A19256 3pubA   83.029   69.934    4.661  -70.693 -114.851    BB    FP         IVRDCFPVEFRL  TRUE FALSE
A19282 1a41A   64.839   81.565  -18.613  -66.847 -109.361    BB    TT         DVVSKTTFDEFL FALSE FALSE
A19307 1lf6A   51.019   66.259  -42.715  -34.391 -138.635    BB    ED         LETLGEDYNNLK  TRUE FALSE
A19399 3u52C  110.437   34.008  -41.898  -83.058 -114.352    GA    GA         WFESQGAEDVSM  TRUE FALSE
A19473 3i0wA   41.795   73.093  -58.446  -40.876  -91.871    BB    FT         DKLHEFTEKDFE  TRUE FALSE
A19476 3i0wA   47.214   99.531   -8.218  -31.757 -125.630    BB    LN         EYIKSLNDNECH FALSE FALSE
A19554 2h5nA   69.889   65.281  -61.619  -50.394 -111.809    BB    IE         KASDSIEASQAV  TRUE FALSE
A19636 1i58A   43.039   74.183   -5.796  -68.359 -108.730    BB    LS         SKAATLSDQEIL FALSE FALSE
A19809 2v26A   54.363   77.228   23.307  -91.519 -115.306    BB    AS         RLCAGASEDIRE  TRUE FALSE
A19832 2qacA   93.986   57.218  -83.453  -62.830 -125.774    BB    VD         QLEEKVDESDVR  TRUE FALSE
A19955 3mmpF   74.618   85.589  -22.476  -66.106 -123.800    BB    LP         LCELLLPPGWFE FALSE FALSE
A19964 3mmpF   62.845   86.367  -39.024  -17.300 -132.287    BB    LP         KYRKLLPKQLQR  TRUE FALSE
A20186 3go9A   42.703   68.241  -31.777  -85.971  -93.010    BB    LT         AFLSGLTLAELN  TRUE FALSE
A20560 2qr4A   58.466   73.046  -68.085  -13.114 -112.880    BB    LS         PEILQLSDDQIW  TRUE FALSE
A20586 3h1dA   99.656   67.762  -95.946  -75.263 -116.729    BB    IP         GFYEIIPKRLIS  TRUE FALSE
A20587 3h1dA   60.729   89.478  -76.590  -18.096 -107.999    BB    FT         RLISIFTEQELE  TRUE FALSE
A20590 3h1dA   42.456   88.483  -12.192  -42.385 -112.317    BB    FD         RALRSFDQADRA FALSE FALSE
A20806 3kdwA   80.480  109.960   -1.169 -100.767 -119.103    BB    LT         LAKETLTGDAKQ  TRUE FALSE
A20860 3etjA   67.271   86.853  -10.607  -51.878 -124.904    BB    LP         ALIPLLPPEYAS FALSE FALSE
A20959 2qisA   60.740   85.887   -3.553  -85.815 -104.597    BB    AT         QCLQRATPEQYQ  TRUE FALSE
A20965 3mkhA   69.987   84.327   13.303 -121.689  -95.200    BB    AG         PINLAAGPQHAE  TRUE FALSE
A20996 2ib0A   64.003   79.616    3.425  -70.153 -115.027    BB    SP         IVSALSPPGVNF FALSE FALSE
A21189 1dd4C   40.552   81.854  -23.546  -43.201 -104.759    AE    LT         EAIEKLTVSELA FALSE FALSE
A21270 3fr7A   43.210   95.984   46.667  -73.965 -134.657    BB    CS         FMVDNCSTTARL  TRUE FALSE
A21300 2zz8A   47.454   73.857  -26.248  -49.415 -110.716    BB    AT         DAFKAATPEEKS FALSE FALSE
A21376 1zn6A   50.322   89.156   19.447  -81.027 -111.734    BB    AP         GDWLTAPATDTR  TRUE FALSE
A21441 3n2oA   82.873   95.157  -22.637  -76.096 -129.781    BB    VD         LVSQRVDQEEQQ  TRUE FALSE
A21483 2vpnA   41.874   83.264  -17.779  -35.863 -116.026    BB    LS         DFYEGLSEEDQQ FALSE FALSE
A21599 2z0qA   26.560   27.817  -98.439 -114.370   56.355    AA    GT         LNQIFGTLDSLI  TRUE FALSE
A21674 2uw1A   54.705   60.748  -45.688  -38.744 -111.010    BB    IP         ERAKEIPDDYFV  TRUE FALSE
A21765 3eoqA   33.278   60.960  -35.768  -65.010  -88.132    BB    VT         ARVQRVTSREVN  TRUE FALSE
A21811 2xz9A   63.453   66.868  -61.404  -64.914 -118.029    BB    VE         NIIRNVEYEKAK  TRUE FALSE
A21933 3hugB   20.569   13.176  -76.904 -171.241  112.662    AA    CG         AVTELCGVPALL  TRUE FALSE
A21934 3hugB   61.287   70.002  -90.448  -28.239 -105.084    BB    LD         ALLSQLDRDEVA  TRUE FALSE
A21943 2vtyA   46.879   72.572   -9.533  -55.440 -106.617    BB    LP         DLYRQLPTKTRS FALSE FALSE
A22134 3b40A   64.887   76.363  -18.209  -51.269 -118.797    BB    WP         PIITIWPEQRFG FALSE FALSE
A22149 3mdqA   56.690   75.625  -21.217  -67.248 -105.174    BB    ST         KQLVASTRRERL FALSE FALSE
A22190 1h21A  144.386   75.571  -49.547  122.767 -101.402    AE    FG         YWYKGFGCGFGA  TRUE FALSE
A22193 1h21A   98.673   92.570  -40.015  -92.640 -108.562    BB    WG         TFSLFWGRKEVH  TRUE FALSE
A22196 3o7iA   46.200   88.072   -7.208  -49.376 -120.164    BB    LS         SQFNSLSKDEAA FALSE FALSE
A22200 3o7iA   51.361   84.240   -7.172  -49.469 -115.622    BB    HT         TRRLQHTADEEV FALSE FALSE
A22283 3tw8A   72.744   75.037  -47.845  -69.379 -114.240    BB    VD         EYFVAVDVNNML  TRUE FALSE
A22413 3v39A   80.881   77.216 -109.623  -19.106  169.866    AG    LG         NLYWNLGGTEAF  TRUE FALSE
A22461 2ex5A   65.668   84.788   19.960  -74.046 -119.031    BB    SS         YVVAFSSPEKVK  TRUE FALSE
A22480 3evfA   38.570   87.427  -16.615  -44.197 -111.843    BB    LD         RELNLLDKRQFE FALSE FALSE
A22504 2gauA   54.695   88.992  -26.090  -58.006 -105.551    BB    LN         DVWSLLNEEERE FALSE FALSE
A22514 2gauA   70.215   90.064    9.890  -85.761 -111.324    BB    KH         VTLTQKHVRGRL  TRUE FALSE
A22572 2cchB   64.993   80.129  -50.480  -50.367 -113.361    BB    YL         DPYLKYLPSVIA FALSE FALSE
A22690 4dlqA   60.984   85.889  -48.727  -13.328 -118.391    BB    MN         ESWKDMNATEQV  TRUE FALSE
A22777 3lfkA   94.446   75.421  -81.356  106.749 -114.101    BB    MS         ENNYDMSQDEVS  TRUE FALSE
A22807 3h38A   76.468   74.242  -25.017  -71.827 -135.305    BB    VD         LLVERVDPKILN  TRUE FALSE
A22832 3h38A   55.883  103.389  -12.380  -74.916 -108.994    BB    LS         HFLAYLSGEKEG  TRUE FALSE
A22872 2e9xC   51.659   87.846  -12.993  -58.504 -111.991    BB    LD         ALVARLDEMERG FALSE FALSE
A22881 3d9nA   57.067   91.046   19.203  -73.762 -122.808    BB    CK         KFIQKCKPEYKV  TRUE FALSE
A23017 1q15A   79.498   69.481   -6.346    6.701 -117.859    AB    WE         GLAGVWEGEAYL  TRUE FALSE
A23018 1q15A   67.121   90.924   13.866  -85.020 -110.157    BB    AN         GEAYLANDAELL  TRUE FALSE
A23190 3f6vA   44.425   62.166  -88.166  -61.093  -85.252    BB    WI         LFDSFWIDELDR  TRUE FALSE
A23229 1i1wA   87.137   67.120  -54.354  -64.397  -65.549    AE    IG         VFLNVIGEDYIP  TRUE FALSE
A23347 3k9dA   51.466   78.113  -23.404  -43.291 -105.900    BB    MS         KELAAMSQQQID FALSE FALSE
A23404 2gomA   37.175   78.905  -15.587  -37.967 -119.625    BB    VS         KAVNLVSFEYKV FALSE FALSE
A23436 3mjoA   43.697   75.879  -16.366  -42.626 -112.388    BB    MT         QSWNKMTPQEQL FALSE FALSE
A23438 3mjoA   88.182   77.675  -23.410  -85.881 -116.514    BB    AS         IFMTLASTPQIN  TRUE FALSE
A23442 3mjoA   56.539   86.865  -24.578  -26.722 -117.443    BB    LS         QGVKKLSEAEQE FALSE FALSE
A23470 3n54B   91.307   67.165  -60.040  -77.529 -141.440    BB    QN         KLMRNQNVDQVL  TRUE FALSE
A23514 3fdqA  107.023  105.234  -94.324 -118.133 -108.137    GE    GG         AVEEHGGIEKYM  TRUE FALSE
A23620 1u9lA   54.260   61.473   20.806  -77.993 -133.908    BB    VP         EELAYVPMKELL  TRUE FALSE
A23630 2nxfA   92.226   86.351  -72.214  -87.577 -111.001    BB    FS         HEFYNFSRPSLL  TRUE FALSE
A23817 1rtqA   27.763   45.612  -90.694  -52.606  -92.353    BB    VD         AWLPQVDASQIT  TRUE FALSE
A23975 3ij6A   78.029   97.467  -18.256  -65.923 -120.562    BB    LD         RIDHILDEKHAQ FALSE FALSE
A24043 2nooA   46.356   45.912  -99.170  -67.685 -128.894    BB    VN         ALNYAVNKKSLI  TRUE FALSE
A24208 3b0gA   50.141   68.518  -45.086  -34.440 -124.954    BB    IP         EELAKIPIEEID FALSE FALSE
A24229 1ak0A   48.557   78.788  -18.643  -58.833 -119.764    BB    VS         VAQHYVSPEAAS FALSE FALSE
A24453 1sz7A  111.605   95.626  -47.759 -169.422  -98.517    GB    EN         LCKDYENDEDVN  TRUE FALSE
A24464 3kzqA  124.284   55.531  -49.615  -92.902 -128.702    GA    DS         AAGFQDSYEQML  TRUE FALSE
A24484 2zwaA   34.178   73.699  -17.379  -32.795 -124.165    BB    AD         QLWESADEATKK FALSE FALSE
A24628 2nvoA   66.573   78.401   -2.726  -73.328 -103.092    BB    NG         AAMQTNGLTWLL FALSE FALSE
A24665 2y39A   55.201   84.051  -25.147  -42.775 -127.920    BB    LK         EMRAGLKPEHRP FALSE FALSE
A24693 3llcA   44.350   71.355   12.879  -95.613  -89.498    BB    LG         LIEPLLGDRERA  TRUE FALSE
A24798 2xryA   99.608   38.139  -91.909  -83.704 -157.892    BB    FD         GCKRKFDVKLYI  TRUE FALSE
A24875 3grlA  111.361   76.761  -86.443  -70.579 -120.591    AE    IG         LIEKRIGKENFI  TRUE FALSE
A24998 3hhsA   76.621   86.820  -14.723  -64.053 -137.032    BB    LN         YARINLNPQLFN  TRUE FALSE
A25051 3qexA   50.764   79.782    2.472  -59.013 -113.024    BB    LS         EKIKKLSAKSLN FALSE FALSE
A25062 3qexA   99.425   76.531  -13.640  -70.265  -98.950    AE    EG         RRMLQEGEESLQ  TRUE FALSE
A25069 3qexA   47.097   36.193  -51.503  -85.216 -117.690    BB    MD         DVLHWMDYTVLL  TRUE FALSE
A25142 1ykiA   35.688  106.979  -71.475  -14.709 -113.644    BB    AA         RVAKSAAGNYVF  TRUE FALSE
A25162 3v7nA   59.740   86.924   -4.193  -60.130 -118.896    BB    LP         ARWRTLPYADLA FALSE FALSE
A25229 1k04A   60.886   81.752  -11.541  -40.454 -127.317    BB    LP         ETIPLLPASTHR FALSE FALSE
A25283 2qk1A   52.235   82.340  -19.264  -31.217 -132.449    BB    LD         KTLEHLDNLKRK FALSE FALSE
A25640 3rm3A   55.727   65.140  -58.844  -56.874  -87.696    BB    TT         EDMERTTFHDWV  TRUE FALSE
A25673 3md9A  110.792   99.667  -99.656 -141.603 -106.305    GB    GS         GVKALGSSENIW  TRUE FALSE
A25781 2ii0A   38.600   72.844  -17.002  -33.564 -129.810    BB    IP         HTFEQIPSRQKK FALSE FALSE
A25871 3onoA   55.739   58.547  -26.807  -21.678 -147.191    BB    ID         EGLRAIDQELVK  TRUE FALSE
A25897 3rmrA  120.448  102.324  -61.292 -149.256  -91.967    GB    ES         LVKCVESEDDAN  TRUE FALSE
A26031 3rjvA   87.011   78.986   54.453  -84.569 -107.651    GB    GD         QQAEAGDRRAQY  TRUE FALSE
A26033 3rjvA   93.122   67.665   45.910  -91.768 -104.759    GB    GD         KAAAQGDGDALA  TRUE FALSE
A26038 3rjvA   93.706   69.932   39.832  -74.817 -108.419    GB    GF         VSCLEGFDTGCE  TRUE FALSE
A26094 1jy1A   68.107   81.064    1.950 -112.231  -91.125    GB    NA         YLTAYNAPSLKE  TRUE FALSE
A26321 3g46A   32.552   76.914 -101.485  -13.226  -83.898    BB    LT         DAAAQLTADVKK  TRUE FALSE
A26400 1aorA   82.740  114.412  -73.014 -164.699  -82.048    GE    LG         LAKKWLGSRGLA  TRUE FALSE
A26540 2xedA   29.198   55.312   -9.869  -62.172 -105.915    BB    IP         TEVGCIPGEQVM  TRUE FALSE
A26604 1svmA   72.535   72.510  -26.193  -77.240 -115.193    BB    LT         VDSLQLTREQML FALSE FALSE
A26620 1svmA   77.426   77.536  -93.174  -81.323  -99.428    BB    FS         RLDKEFSLSVYQ  TRUE FALSE
A26621 2o99A   55.132   77.275  -34.834  -31.119 -115.706    BB    LS         AFLAQLSEEQVT FALSE FALSE
A26776 2vxnA   96.768   73.973  -22.584  -48.710 -118.725    AE    IG         WVSENIGTDVAA  TRUE FALSE
A26817 1d2tA   41.046   87.486  -41.615  -48.603  -98.091    BB    LS         AEDANLSSGGVA  TRUE FALSE
A26851 2xauA  121.045   56.370  -51.516 -101.781 -139.668    GA    QC         GSFEFQCSQEIL  TRUE FALSE
A26854 2xauA   80.025   66.054  -69.750  -22.978 -138.217    AE    YG         DEAYEYGIHKWC  TRUE FALSE
A26965 3be6A  116.768   47.154  -31.810 -106.897 -117.020    GA    GT         LAELTGTQSQLA  TRUE FALSE
A27081 1jdwA   70.774   83.456  -29.195  -59.941 -121.883    BB    TY         EVKANTYEKYWP FALSE FALSE
A27198 1wy6A   86.875   81.996  -25.148  -72.091 -116.750    BB    ST         EITKSSTKSEYN FALSE FALSE
A27199 1wy6A   62.525   84.658    6.490  -88.564 -125.488    BB    ID         NLLESIDCRYMF  TRUE FALSE
A27228 3bqpA   55.819   96.028  -12.345  -25.883 -133.446    BB    LP         KGCSFLPDPYQK  TRUE FALSE
A27251 2odaA   45.367   82.012  -29.242  -32.823 -114.399    BB    LN         SQWQALNNAERE FALSE FALSE
A27431 1k8kG   44.850   83.147  -37.532  -48.496 -126.374    BB    FK         KVLISFKANDIE FALSE FALSE
A27432 1k8kG   49.793   84.145  -33.494  -37.186 -105.853    BB    LD         KAVQSLDKNGVD FALSE FALSE
A27510 1s9rA   30.104   91.062  -57.019  -58.215 -103.568    BB    IT         REIDYITPARLD  TRUE FALSE
A27513 1s9rA   54.933   79.725    5.122  -58.192 -116.494    BB    AS         ETYDLASQEAKD FALSE FALSE
A27691 3qyeA   96.252   98.961  -38.295  -71.795 -124.431    BB    MS         ILLLHMSEEEAF  TRUE FALSE
A27712 1t0tV   47.564   72.739  -32.335  -28.171 -125.770    BB    LP         SAWKTLPNEERE FALSE FALSE
A27766 1m0wA   68.735   78.887  -59.236  -40.060 -128.176    BB    IE         NFLKGIEERHWD  TRUE FALSE
A27818 1u8vA   60.973   27.248 -128.852  -57.789 -111.784    AG    GN         MIARQGNINAKK  TRUE FALSE
A28051 3d1bA   47.819  101.567   10.371  -49.520 -127.072    BB    QT         SNLEKQTPFAKA  TRUE FALSE
A28105 3tdwA   40.596   79.167    1.271  -57.789 -124.167    BB    LP         DGMAVLPDDAKD FALSE FALSE
A28106 3tdwA   36.149   50.421  -39.172  -35.513 -135.986    BB    FP         NELSAFPVETAI  TRUE FALSE
A28108 3tdwA   68.833   84.893  -19.168  -59.928 -111.975    BB    LD         QVFPLLDESLRD FALSE FALSE
A28315 3moeA   72.046   59.342   17.350  -92.240 -113.983    BB    LP         QVNADLPYEIER  TRUE FALSE
A28322 3lhoA   48.543   53.619  -83.467  -37.978 -110.129    BB    VD         GLIDQVDIAATT  TRUE FALSE
A28403 1w07A  113.721  108.563  -78.000 -142.015 -103.157    GB    GS         KIVWAGSRHAFE  TRUE FALSE
A28406 1w07A   73.472   86.298    0.856  -77.478 -113.693    BB    GT         AIKGQGTEEQQK FALSE FALSE
A28739 2rknA   69.719   45.637  -62.119  -67.444 -132.343    BB    AD         TALQHADFACLC  TRUE FALSE
A28817 1c96A   56.164   79.318  -52.187  -44.625 -110.067    BB    IS         PGVDSISCTGMA FALSE FALSE
A28844 1c96A  125.034  106.330  -82.258 -136.748 -100.552    GB    GS         EWFRAGSALNRM  TRUE FALSE
A28846 2ii2A   54.665   91.627  -64.081  -50.291 -104.292    BB    WS         TFTSRWSAEERK  TRUE FALSE
A28849 2ii2A   61.032   82.714  -19.377  -43.427 -136.433    BB    DC         MALGWDCNISAR FALSE FALSE
A28909 3zuzA   44.382   54.567  -90.675  -70.669 -110.410    BB    FD         KENLKFDPEYYV  TRUE FALSE
A28917 3zuzA   69.022   54.162  -23.463 -108.500 -104.600    BB    GS         WFISQGSENVIR  TRUE FALSE
A29007 2yjkA   90.124   65.526    5.849  -28.277 -145.809    AB    VD         DGLDEVDLTSQD  TRUE FALSE
A29142 3v9jA   40.335   66.419  -22.895  -31.278 -124.270    BB    KP         KEWDLKPMADRA FALSE FALSE
A29261 3ug9A   65.021  115.176   14.393  -59.099 -126.045    BB    SK         TTAALSKGYVRV  TRUE FALSE
A29306 1rx0A   85.934   65.826  -27.349   15.019 -155.195    AB    GC         EALATGCTSTTA  TRUE FALSE
A29307 1rx0A   75.441   90.066   21.878  -82.816 -112.265    BB    GN         MIDSFGNEEQRH  TRUE FALSE
A29390 3chjA   72.898   81.127  -38.858  -65.164 -119.141    BB    YP         EIARSYPPNQLR FALSE FALSE
A29393 3chjA   59.194   83.197  -28.161  -40.608 -129.126    BB    KP         VLMLYKPRAQLL FALSE FALSE
A29400 3chjA   66.517   81.178   10.243  -94.047 -112.420    BB    YT         RIFATYTRADFR  TRUE FALSE
A29402 3chjA   66.711  112.729  -10.341  -85.332 -120.890    BB    FQ         GVEDEFQGLDEY  TRUE FALSE
A29407 3chjA   74.236  113.488  -17.236  -80.804 -143.913    BB    LK         RCATELKGVYGD  TRUE FALSE
A29445 1ix9A  137.533  103.900 -110.345 -174.217 -105.947    GB    GS         IERDFGSVDNFK  TRUE FALSE
A29448 1ix9A   51.112   31.658  -67.272  -81.703 -112.628    BB    VN         EFWNVVNWDEAA  TRUE FALSE
A29514 1vyiA   71.312   63.989  -68.539  -73.784 -136.485    BB    VE         KFQLLVEADKLS  TRUE FALSE
A29525 2pkfA   53.271   37.415  -98.999  -62.181  -86.661    BB    IK         SEARNIKLADVV  TRUE FALSE
A29633 2p64A   53.248   83.100  -18.223  -42.864 -118.594    BB    WS         KYFEQWSESDQV FALSE  TRUE
A29834 1he1A   57.670   72.974  -10.350  -94.168  -99.954    BB    LT         SELATLTPEGLA  TRUE FALSE
A29840 1he1A   52.735   79.662   11.719  -80.527 -103.442    BB    AS         QLVLDASPELRR  TRUE FALSE
A29855 3vglA   88.865   77.049   68.655  -93.255 -109.025    GB    GD         EAARQGDPVAVD  TRUE FALSE
A30011 2wswA   75.832   37.244  -36.263  -39.263 -155.253    AG    GG         WVFIVGGASFIV  TRUE FALSE
A30237 2xrwA   53.056   92.808  -28.292  -31.171 -129.464    BB    LQ         EFMKKLQPTVRT FALSE FALSE
A30253 3zriA   43.889   83.355  -26.421  -35.941 -122.923    BB    LN         TLIAKLNAQSKL FALSE FALSE
A30424 1d2nA   57.917  108.098  -31.913  -13.921 -130.022    BB    MD         EMSLQMDPEYRV  TRUE FALSE
A30440 2cbzA   88.304   61.820   90.535 -121.124  -52.773    GB    DG         ELLARDGAFAEF  TRUE FALSE
A30611 3b0dB   75.755   85.775   -4.566  -80.745 -114.089    BB    LP         LVERHLPLEYRK FALSE FALSE
A30849 2wi8A  117.816   50.483  -24.632 -103.730 -125.196    GA    GK         LAQLTGKEKKAK  TRUE FALSE
A30861 2ilrA   64.890   88.515  -52.236  -48.989 -105.941    BB    CS         QLLHECSPSQMD  TRUE FALSE
A30991 2y9uA  117.015   50.869  -38.617  -99.827 -122.038    GA    GC         FLARLGCSSCLD  TRUE FALSE
A31092 3rppA   40.547   24.032  -32.777  -99.115  -72.896    EA    GS         VMLEKGSLSAMR  TRUE FALSE
A31234 1ra0A   46.689   78.140  -28.445  -91.976  -97.863    BB    LT         ERKALLTHDDVK  TRUE FALSE
A31245 1ra0A   56.956   74.160   -2.565  -61.802 -128.146    BB    YN         TAMHSYNGAYTS FALSE FALSE
A31257 3fs3A   54.181   76.468  -72.562  -64.809  -93.005    BB    IE         TVSHVIEDHDEE  TRUE FALSE
A31290 2imrA   29.882  112.346  -96.562  -43.160 -146.102    BB    LR         IRGRHLRGVAAA  TRUE FALSE
A31337 3bvxA   48.188   82.207   -4.057  -51.255 -117.586    BB    LG         RFYHDLGENKKL FALSE FALSE
A31426 3aa0A   97.221   89.368  -55.206 -129.352 -120.275    GB    NN         VRLLLNNDNLLR  TRUE FALSE
A31641 1kqfA   78.770  120.744  -21.157  -89.352  -67.309    BB    AQ         FYGDAAQKENNW  TRUE FALSE
A31792 1p1mA   40.438   70.051  -42.642  -65.737  -91.716    BB    LT         PIEDRLTEKMAY  TRUE FALSE
A31833 3n2wA   78.386   90.142  -31.530  -72.917 -123.721    BB    VP         WSVGKVPEEALF FALSE FALSE
A31932 3ihvA  115.481   49.850  -68.627  -96.205 -133.328    GA    GI         DLIRWGIYYKTV  TRUE FALSE
A31964 3bmxA   53.515   77.861  -23.815  -52.557 -108.696    BB    MS         QIVNRMSLDEKL FALSE FALSE
A32091 1n1fA   66.770   94.671  -46.508  -29.507 -137.771    BB    LE         DNYDQLEVHAAA  TRUE FALSE
A32286 2gnoA   42.211   93.470    5.818  -70.002 -133.564    BB    VE         ERFSKVESKEFF  TRUE FALSE
A32287 2gnoA   54.941   92.514  -40.726  -64.488 -113.759    BB    IT         QVTNTITGKDAF  TRUE FALSE
A32369 3cz1A   51.125   90.336  -22.875  -42.777 -127.155    BB    LP         IMLGLLPDQLQE FALSE FALSE
A32382 2qp2A   50.730   64.019   18.708  -79.384 -123.581    BB    LK         ALKEFLKESVKT  TRUE FALSE
A32439 3ax2A   78.046   83.975  -28.741  -62.279 -130.705    BB    LP         VLQQTLPPPVFQ FALSE FALSE
A32448 3smpA   49.065   71.712   -6.687  -56.550 -121.487    BB    EV         EEEQEEVENLKS FALSE FALSE
A32465 3smpA   50.584   60.669  -25.236  -74.048 -106.203    BB    IS         EKRDSISKEDLA  TRUE FALSE
A32478 2o4aA   43.142   77.221  -30.888   -8.261 -130.402    BB    LP         QNFLQLPEAERD  TRUE FALSE
A32663 1cy5A   68.742   56.289  -43.811  -98.393 -138.390    BB    IK         ALEKDIKTSYIM  TRUE FALSE
A32666 1cy5A   54.891   81.748    5.705  -48.543 -106.390    BB    KD         KMILKKDNDSYV FALSE FALSE
A32672 3n9yA  102.412   96.951  -87.193  -72.164 -111.876    AE    TG         HFWRETGTHKVH  TRUE FALSE
A32737 1ryp2   54.103   71.820  -42.662  -70.375  -97.322    BB    TT         SDIPKTTVQVAE  TRUE FALSE
A32768 3tmgA   69.978   99.872  -29.092  -45.611 -121.442    BB    VP         IVKTWVPEKYKT FALSE FALSE
A32860 1uteA   88.251   28.487  -56.035  -22.396 -155.482    BB    GN         NHDHLGNVSAQI  TRUE FALSE
A32900 3c8nA   50.347   81.843  -10.727  -22.282 -119.203    BB    LT         WAPLSLTAEQKH FALSE FALSE
A33000 4e6sA   49.438   80.340  -13.434  -52.192 -122.123    BB    LP         QFLSVLPPHVLS FALSE FALSE
A33209 1us5A   70.751   85.854  -82.234 -119.012  -96.297    BB    FG         NLERFFGLEKAV  TRUE FALSE
A33309 2q09A   51.180   75.094  -33.966  -52.693 -110.744    BB    AS         RATRAASEDQLF FALSE FALSE
A33487 1gqiA   60.238   70.818  -31.765  -94.787 -147.740    GA    NL         LIASLNLGERLQ  TRUE FALSE
A33506 1gqiA   86.759   86.250  -21.618  -70.647 -128.464    BB    VD         QQEAYVDAARFA  TRUE FALSE
A33512 2yhgA   81.679   86.671  -15.080  -75.826 -114.874    BB    RS         KVQNTRSQAQLD FALSE FALSE
A33524 1pu6A   48.274   69.206   12.343  -75.298 -136.884    BB    IE         KKIAYIEFSKLA  TRUE FALSE
A33525 1pu6A  123.165   81.502  -63.787 -110.411 -170.249    EG    GF         CVRPSGFYNQKA  TRUE FALSE
A33526 1pu6A  124.239  107.461 -106.405  175.766 -100.271    GB    QS         ILKDFQSFENFK  TRUE FALSE
A33527 1pu6A   59.382   64.235  -27.774 -103.934  -93.070    BB    VT         NFKQEVTREWLL  TRUE FALSE
A33555 2rfqA   56.045   78.588  -14.556  -22.686 -123.066    BB    FS         WHLALFSQQAQE FALSE FALSE
A33570 3o59X   71.191   72.496  -39.080  -34.800 -109.434    BB    SG         GPIRSSGGTAQA  TRUE FALSE
A33828 2hinA  121.524  110.917  -73.249 -152.043  -97.835    GB    GD         LVRHFGDVEKAA  TRUE FALSE
A33835 3ir4A  124.641   71.788 -135.544 -146.349 -135.653    EB    GS         KEASSGSFDNHL  TRUE FALSE
A33856 3ggyA   97.334   64.858  -39.779  -48.952 -110.263    BB    IN         LMAWKINVEFVN  TRUE FALSE
A33869 3n0uA   75.675   78.845   12.193  -99.145 -100.477    BB    GT         RLGEEGTEEDLF  TRUE FALSE
A33871 3n0uA   70.027   85.774    2.982  -90.077 -120.688    BB    LP         KGFVHLPLEELA  TRUE FALSE
A33874 3n0uA   54.054   80.100    5.633  -39.041 -152.168    BB    GD         KNLVKGDPFQSR  TRUE FALSE
A33928 2ph7A   60.766   51.710  -43.362  -71.863  -81.505    BB    ID         ARLVGIDAELIE  TRUE FALSE
A33939 1b4fA   40.781   70.527    6.456  -87.000  -87.387    BB    MM         DVVSQMMMEDIL  TRUE FALSE
A33964 3mydA   77.115   59.178  -58.860  -28.768 -133.202    BB    IP         EESKKIPTGAIR  TRUE FALSE
A34205 1z6oA   74.452   38.329   -7.726  167.423  177.762    AA    HD         TANNGHDLSLAL  TRUE FALSE
A34342 3dkrA   75.638   77.264  -86.620  -93.313  -85.408    BB    GN         DILTKGNPDIWW  TRUE FALSE
A34380 2ao9A   75.860   81.500  -48.827  -59.982 -106.444    BB    LT         ELKQKLTAKQIQ  TRUE FALSE
A34403 2x5qA   45.745   83.634  -13.708  -53.022 -108.160    BB    LN         KIYNSLNKEQKD FALSE FALSE
A34449 3p8cA   72.414   85.751  -24.572  -50.096 -108.407    BB    ED         GRFESEDLTSIV FALSE FALSE
A34456 3p8cA   84.105   87.448    6.354  -86.019 -109.955    BB    GT         LIERLGTPQQIA  TRUE FALSE
A34480 2fl7A   75.521   96.674   -9.825  -69.417 -123.560    BB    ME         RRVKEMEPKQSD FALSE FALSE
A34528 3b34A   96.656   63.687  -24.748  -50.021 -148.617    BB    GS         FSSDLGSRAVNR  TRUE FALSE
A34551 3b34A   42.901  103.778   26.634  -15.821 -150.103    BB    GE         RFLAFGETHLAD  TRUE FALSE
A34602 1fkmA   75.865   96.171  -44.541  -41.647 -131.452    BB    LP         FLTEYLPPSQID  TRUE FALSE
A34690 1pswA   57.750   91.507  -35.368  -38.462 -112.932    BB    LN         EILAALNTEQQA FALSE FALSE
A34745 1vqoX   78.901  100.322  -45.636  -19.318 -145.086    BB    EP         RDARAEPNHKRA  TRUE FALSE
A34793 2w9yA   45.548   79.865  -10.416  -34.848 -122.171    BB    LS         QEFQSLSSEDQA FALSE FALSE
A35203 1odmA   41.721   66.547  -14.611  -85.715  -97.079    BB    IT         EFHMSITPEEKW  TRUE FALSE
A35227 3u64A   41.779   93.752  -19.640  -34.174 -126.976    BB    LP         TPAQYLPEDEFE FALSE FALSE
A35230 3u64A   38.732   77.139  -46.305  -46.600  -85.229    BB    CT         KVLSRCTRVDVG  TRUE FALSE
A35322 2nutA   43.276   56.440  -67.570  -73.114 -120.553    BB    FD         NIAASFDQEAAA  TRUE FALSE
A35409 1k8kF   93.301   60.935  -66.225  -64.280 -133.516    BB    MY         FHTEQMYKHKLV  TRUE FALSE
A35509 3bgeA   91.080   84.865   -7.264  -55.923 -111.050    AE    VG         DCFTRVGAYEGE  TRUE FALSE
A35537 2b4vA   62.046   90.525  -13.401  -59.548 -121.552    BB    VP         VIKRYVPHYLRN FALSE FALSE
A35550 2x5fA   41.986   82.643  -26.904  -45.318 -103.942    BB    LS         TAFAMLSDLGQN FALSE FALSE
A35570 1hq1A   56.194   77.705  -32.737  -41.175 -110.548    BB    MT         AIINSMTMKERA FALSE FALSE
A35636 1td6A   73.354   82.951  -10.434  -82.457 -109.763    BB    LP         AALASLPAAKII FALSE FALSE
A35701 3s8mA   43.261  100.466  -18.236 -108.128  -84.413    BB    VT         ALWPQVTTENLF  TRUE FALSE
A35702 3s8mA   95.543    7.494 -118.064  -76.488 -144.797    BB    TD         NLFELTDYAGYK  TRUE FALSE
A35706 2oezA   38.914   79.559   -5.951  -21.171 -130.504    BB    LP         HYWLHLPIERKK  TRUE FALSE
A35830 1ywfA  134.317  104.608 -116.150  179.698  -97.399    GB    GS         IDETYGSLGGYL  TRUE FALSE
A35867 2j1dG   72.984   34.239  -70.131  -67.333 -143.297    BB    LD         KVFKILDLEDLE  TRUE FALSE
A35877 2j1dG   42.834   59.603  -76.815  -60.575 -119.886    BB    VN         PQAAKVNMTELD  TRUE FALSE
A35935 2veqA   38.245   71.631  -73.475  -48.652 -103.278    BB    LQ         FWMNYLQKDQSF  TRUE FALSE
A35937 2veqA  110.444   70.205 -127.367 -177.663 -134.445    EB    GD         YFGSIGDISELY  TRUE FALSE
A35939 2veqA   52.276   70.436   -6.527  -69.053 -122.435    BB    MP         MCIYYMPVEKLA FALSE FALSE
A35950 2veqA   27.632   71.078   19.138  -36.816 -138.378    BB    LP         ELTANLPTIFGS  TRUE FALSE
A35979 3fhdA   39.168   72.546  -14.039  -54.985 -105.315    BB    MN         AACSQMNAHQRH FALSE FALSE
A36212 1on2A   54.939   63.989  -19.482  -71.724 -108.367    BB    LS         GIEHHLSWNSID FALSE FALSE
A36503 1jetA   46.092   42.489  -80.096  -58.290 -122.978    BB    LD         ALKLALDRDIIV  TRUE FALSE
A36522 1munA   51.906   62.993  -19.624  -44.406 -123.918    BB    AP         TDLANAPLDEVL FALSE FALSE
A36573 2iqcA   73.686   76.474  -27.223  -64.057 -139.654    BB    LP         SLWERLPQNNFL  TRUE FALSE
A36575 2iqcA   63.540   76.983  -20.915  -56.935 -121.409    BB    LP         AFCRALPAGLLT FALSE FALSE
A36580 2iqcA   39.067  113.326   47.643  -35.711 -128.166    BB    AP         QSLCQAPPPLKD  TRUE FALSE
A36780 3msxB   57.627   75.084  -26.930  -30.636 -125.667    BB    LP         RLLDQLPRANVV FALSE FALSE
A36800 3mseB   53.516   75.237  -26.597  -35.904 -116.735    BB    HS         KSYMKHSNIRNI FALSE FALSE
A36812 3dksA  116.609   52.387  -33.052 -104.332 -128.458    GA    GV         VAMALGVEDKVT  TRUE FALSE
A37160 3dmbA   48.748   74.560  -30.367 -102.024  -78.947    BB    WN         VVDRLWNPYVAA  TRUE FALSE
A37257 2i9wA   60.632   48.933  -79.892  -64.303 -122.493    BB    LD         AQQDLLDIKAIE  TRUE FALSE
A37413 3dkaA   37.436   62.226  -21.738  -79.005  -89.960    BB    LT         AILEQLTEEQLD  TRUE FALSE
A37444 2f31A   63.816   71.970    0.428  -64.050 -107.715    BB    NP         VSLNNNPVSWVQ FALSE FALSE
A37486 3ocrA   70.553   77.137  -27.349  -59.872 -117.289    BB    VS         SVRDRVSPQEWE FALSE FALSE
A37526 3r9pA   61.532   83.310  -70.361  -62.940 -111.367    AB    RS         SMLNHRSGVVGL  TRUE FALSE
A37528 3r9pA   89.870   70.122   56.196  -88.737 -109.319    GB    GD         ELIESGDGAAQL  TRUE FALSE
A37545 3zuxA   49.193   62.936  -81.281  -71.007  -74.075    BB    LK         GMGLTLKPSDFD  TRUE FALSE
A37587 2hk0A   54.219   79.701  -34.599  -50.045 -109.429    BB    YS         HHINEYSDAELA FALSE FALSE
A37596 3nn1A   55.271   68.795  -30.468  -25.218 -121.001    BB    LP         HDWWDLPGESRV FALSE FALSE
A37603 3nn1A   43.944   75.961  -18.028  -39.684 -116.112    BB    LD         AEWWALDQEART FALSE FALSE
A37656 2heuA  125.083  109.882  -63.213 -142.823  -97.391    GE    GG         FATATGGGKEAN  TRUE FALSE
A37679 2i53A   72.679   89.526  -29.137  -69.714 -111.298    BB    LN         TARSLLNDVQFG FALSE FALSE
A37802 3q27A   68.195   65.319  -60.739  -32.721 -123.435    BB    LY         AFQDKLYPFTWD  TRUE FALSE
A37859 3ovbA  119.786  109.486  -82.075 -161.191  -96.443    GB    GS         LIVFYGSFLETV  TRUE FALSE
A38036 3eafA   60.872   76.497  -47.275  -53.435 -114.807    BB    VT         KAIESVTSQDLQ FALSE FALSE
A38048 3v7pA   31.538   70.927  -77.612  -47.697  -73.519    BB    CD         DLLPLCDGACLE  TRUE FALSE
A38181 1h65A   66.579   82.435  -30.491  -28.336 -127.638    BB    FA         SGINTFAPATQT FALSE FALSE
A38232 1m15A   46.514   76.849  -64.514  -87.770  -84.085    BB    LT         LLKKHLTKDVFD  TRUE FALSE
A38380 4do7A   86.588   89.613  -34.798  -85.493 -109.201    BB    LS         WAESRLSAAERS  TRUE FALSE
A38571 4dt1A   98.961   85.251  -39.715  -56.041 -114.460    BB    SS         NSQFKSSPQRSH  TRUE FALSE
A38682 3sxmA   75.397   80.708   -3.087 -105.021 -101.435    GB    GN         FIRASGNELIIS  TRUE FALSE
A38776 3idwA   49.116   71.317  -30.442  -95.888  -82.901    BB    IN         DMMPDINNSMLR  TRUE FALSE
A38825 3re2A   55.389   68.422  -52.512  -17.814 -123.738    BB    FA         QSIGKFAPECRS  TRUE FALSE
A38835 2icwG   42.410  105.705   65.176  -40.618 -106.608    AB    TS         IELKTTSDFAKA  TRUE FALSE
A38848 3r4kA   52.871   77.506    8.248  -51.652 -125.359    BB    SE         AVLAYSEPSFVD FALSE FALSE
A38913 3hlxA   69.110   86.310    0.293  -64.918 -130.457    BB    AC         NFARRACWQEAA FALSE FALSE
A39048 1nz0A   69.865   67.702  -23.689  -77.118 -105.504    BB    VD         EEFERVDFWTVR  TRUE FALSE
A39093 3gnlA   64.828   70.566   67.103 -129.487  -89.570    GB    QS         CLLKEQSAIFKS  TRUE FALSE
A39159 2igiA   32.276   83.428   -9.471  -34.229 -108.629    BB    MD         EQLALMDDWNVR  TRUE FALSE
A39336 3l0aA  114.855   45.072  -34.781  -94.000 -136.936    GA    GS         DSYFEGSLDQFK  TRUE FALSE
A39551 3f0hA   85.806   84.270  -97.273  -19.917  153.089    AG    HG         KEIKKHGGADAE  TRUE FALSE
A39690 3fo3A   67.287   70.486   27.293   15.949 -155.104    AB    CH         MQCFDCHTQIED  TRUE FALSE
A39784 1ekqA   43.426   61.359  -14.064  -95.676  -86.494    BB    VT         NKLSTVTEQDVQ  TRUE FALSE
A39810 1vpbA   54.525   48.092  -16.588  -77.764 -114.379    BB    LN         AKFASLNPDDKI  TRUE FALSE
A39975 3hzsA   81.905   82.340  -46.551  -80.449 -109.252    BB    YN         RVEKQYNKNEIL  TRUE FALSE
A40095 3rhzA   43.783   70.129   -1.208  -89.831 -104.303    BB    VN         MKVKNVNEDEYI  TRUE FALSE
A40183 1r6wA   60.921   74.482  -64.905  -41.741 -124.615    BB    VN         QFAKYVNPDYRD  TRUE FALSE
A40219 2jcbA   32.233   72.466   -9.603  -50.066 -112.418    BB    LS         EHMNSLSKERYT FALSE FALSE
A40302 1eb6A   76.163   66.319   49.010  -90.983 -146.411    BB    GD         EAAESGDESKFE  TRUE FALSE
A40416 3pj0A   40.875   68.479  -36.867  -41.541 -121.009    BB    IP         DAFAEIPAKNLE FALSE FALSE
A40422 1utgA   53.057   73.309  -45.881  -11.081 -121.203    BB    LP         KVLDSLPQTTRE  TRUE FALSE
A40626 3rf3A   25.278   44.323  -70.569 -124.519   18.205    OA    EP         IESILEPVAQQI  TRUE FALSE
A40712 3o0yA   90.883   56.458  -43.703  -97.429 -100.413    BB    FD         RLGDKFDLAEFH  TRUE FALSE
A40729 1qc7A   62.476   75.258  -25.383  -43.423 -113.977    BB    LD         EDILKLDDRSIQ FALSE FALSE
A40731 1qc7A   61.697   79.861  -13.448  -58.558 -111.743    BB    AS         LALKGASDELKE FALSE FALSE
A40732 1qc7A   56.867   88.844  -36.078  -43.910 -118.323    BB    MS         KIFKNMSKRAAA FALSE FALSE
A40741 3ktcA   55.159   40.437  -73.419  -62.111 -133.683    BB    LD         RALDKLDIPALQ  TRUE FALSE
A40750 1huwA   85.469   70.802  -29.411  -96.332 -111.172    BB    IP         FEEAYIPKEQIH  TRUE FALSE
A40822 2fv2A   74.976   69.814   33.845 -114.393  -95.446    GB    DE         ALVKTDEQEVIN  TRUE FALSE
A40984 3fvyA   41.251   81.975  -17.344  -46.105 -111.453    BB    LS         EAFRLLSPTERL FALSE FALSE
A40986 3fvyA   90.142   88.466  -91.299  -69.478 -103.027    BB    QD         RLFRAQDPDQLH  TRUE FALSE
A41261 1z5hA   65.047   71.111   -4.111  -79.260 -103.537    BB    LS         GHYRDLSPLDRI  TRUE FALSE
A41267 1z5hA   66.457   88.201    6.638  -58.879 -133.465    BB    AE         KDFDSAEPEMRS  TRUE FALSE
A41339 2oufA   46.685   85.860   13.113  -51.782 -131.465    BB    AS         DIIFHASKKLSK  TRUE FALSE
A41352 1gs9A   57.988   76.206   59.779 -104.737  -77.405    GB    LS         RWVQTLSEQVQE  TRUE FALSE
A41408 3c68A   91.034   63.215   10.865  -15.852 -168.486    AB    FN         FAMAHFNPDIAK  TRUE FALSE
A41561 1werA   50.289   90.332  -32.915  -68.215  -50.364    BA    CG         ALSHVCGQDRTL  TRUE FALSE
A41564 1werA   46.397   62.939  -21.472  -40.073 -127.833    BB    LP         MASEILPPTLRY FALSE FALSE
A41686 3ff1A   40.075   42.654   22.781  -87.843 -143.254    BB    YD         DLPVDYDKEEFS  TRUE FALSE
A41705 3frqA  106.964  108.077 -120.461 -174.881 -106.193    GB    TN         LIQRFTNRDTLL  TRUE FALSE
A41724 3h0uA   57.298   65.866  -19.476  -43.099 -138.064    BB    FP         ARMSGFPRDALI FALSE FALSE
A41785 1wyuB   49.880   73.998  -14.939  -40.122 -123.576    BB    KP         GALLKKPKEWLE FALSE FALSE
A41979 3t7hA   44.170   45.955  -21.616  -77.791 -135.591    BB    LD         DEFKNLDKQLFL  TRUE FALSE
A41997 3m62A  116.627   38.888  -40.258  -91.715 -128.799    GA    GT         RAILEGTALDLL  TRUE FALSE
A42022 3gykA  125.485   52.318  -62.429 -107.645 -132.452    GA    GK         AARQQGKYEAFH  TRUE FALSE
A42106 2o7aA   56.827   91.215  -15.512  -52.380 -114.989    BB    LD         PVYDSLDAVRRA FALSE FALSE
A42185 3dfzA   57.133   50.094 -105.039  -53.792  -64.300    BB    YD         DLSSNYDESYTQ  TRUE FALSE
A42198 4exqA  106.052  106.264  -82.202 -144.789  -96.570    GB    GS         TRARAGSFLGLA  TRUE FALSE
A42217 4exqA   65.435   89.284   -6.622  -24.602 -124.715    BB    AP         PTILFAPPEAIR  TRUE FALSE
A42323 3egwC   55.419   64.111  -15.262  -77.443 -104.267    BB    TT         RVRATTTGADIL  TRUE FALSE
A42328 3egwC   23.211   31.546 -126.031  -83.564  -46.621    BB    VP         IHIWSVPVEYLT  TRUE FALSE
A42360 1ux5A   73.540   58.931 -120.551  -50.303 -111.785    BB    VS         LDVVKVSIEQLV  TRUE FALSE
A42462 1uw4B   83.399   54.715   14.564   12.767 -163.536    AB    YQ         AGLVLYQEDVGI  TRUE FALSE
A42683 3odnA   78.751   59.139  -16.317  -68.763  -72.437    AE    YG         MFIRTYGVIYER  TRUE FALSE
A42708 1m40A  107.550   95.546 -109.999 -134.901  -93.235    GE    GG         LLTTIGGPKELT  TRUE FALSE
A42764 3cuzA   69.911    8.200 -149.266  -56.971  -77.492    BA    GR         ERFSQGRFDDAA  TRUE FALSE
A42797 3k3fA   51.964   79.159  -52.365  -76.747  -91.550    BB    KN         GEQLLKNPLIEF  TRUE FALSE
A42815 1c7kA   93.197   64.044  -44.711  -53.280 -146.699    BB    YD         QQNQQYDSTRVT  TRUE FALSE
A42967 2bjfA   59.002   76.105  -16.045 -122.806  -71.534    BB    ID         NDKDSIDLIEFF  TRUE FALSE
A43047 3r2cA  104.889   77.917  -23.047  -63.904 -106.583    BB    AD         LVKKYADEKAGK  TRUE FALSE
A43058 1zbxB   74.164   81.792  -41.439  -64.977 -114.087    BB    LK         RLLTLLKDHQRA FALSE FALSE
A43226 3b4uA   83.607   82.316  -60.947  -30.420 -158.543    BB    FP         VELLKFPVTPAV  TRUE FALSE
A43271 2e52A   34.539   86.580    7.042  -59.841 -109.590    BB    FT         NIIKNFTREEAI  TRUE FALSE
A43424 3dwcA   67.777   89.908   -9.002  -56.434 -116.962    BB    LE         KSVGDLEKLQRA FALSE FALSE
A43470 1t6uA   76.347   66.381  -32.098  -90.088  -89.789    BB    FK         LWSDYFKPPHFE  TRUE FALSE
A43681 4dcaA   44.028   81.537  -14.904  -36.881 -115.803    BB    LS         EQYHKLSEKEKD FALSE FALSE
A43709 3etvA   39.889   78.654  -16.653  -25.412 -114.414    BB    QS         AAYLKQSFNFQQ FALSE FALSE
A43748 2cxyA  103.833  105.647 -103.791 -126.831  -99.170    GE    GG         CVKEIGGLAQVN  TRUE FALSE
A43827 1jmsA   54.320   83.669  -13.244  -62.582 -119.744    OB    GS         LLGWTGSRQFER FALSE FALSE
A43970 1w23A   81.691   84.509 -105.084  -19.418  162.412    AG    LG         DWIKDLGGAEAI  TRUE FALSE
A44033 3m0mA   41.643   38.211  -71.732  -43.775 -135.636    BB    VD         AQALLVDRAALS  TRUE FALSE
A44278 3er9B   47.972   30.870  -58.250  -52.077 -125.770    BB    FN         QKITVFNKDIFV  TRUE FALSE
A44323 3zylA   64.667   85.733    4.896  -74.230 -117.594    BB    MK         EKYFDMKKNQCK FALSE FALSE
A44325 3sk9A   42.191   77.996    4.675  -40.034 -122.824    BB    EP         AVLRMEPPRTRA FALSE FALSE
A44329 3sk9A   53.985   51.155   -5.498  -54.613 -123.330    BB    ED         RHLRTEDPLWKE  TRUE FALSE
A44375 2pm7A   60.939   75.237   11.885  -80.451 -131.719    BB    LD         DLVENLDVSQWK  TRUE FALSE
A44431 3akjA   42.817   56.794  -89.394  -83.681 -110.467    BB    ID         RIYPRIDMNKIH  TRUE FALSE
A44479 2xijA  111.796   92.918  -85.924 -111.133 -108.551    GE    GG         EIEEMGGMAKAV  TRUE FALSE
A44481 2xijA   57.560   49.453  -29.869  -54.626 -153.819    BB    RD         KIKSSRDQALAE  TRUE FALSE
A44498 2qeeA   47.186   82.952  -19.712  -39.274 -116.636    BB    MS         EAFWAMSKREQA FALSE FALSE
A44501 2qeeA   63.602   80.338  -51.652  -60.637 -104.777    BB    KT         EYFAKKTSEEQV  TRUE FALSE
A44567 2xwvA   93.001   82.178   15.830    3.457 -145.188    AB    FY         ARFQLFYPEAAV  TRUE FALSE
A44577 2xwvA   49.905   81.203  -29.245  -41.398 -120.015    BB    LP         ETYKELPEDLQK FALSE FALSE
A44580 2cw9A   74.591   96.496  -30.236  -67.528 -125.636    BB    CY         ILKDWCYEATYS FALSE FALSE
A44867 1l5jA  122.128  105.694  -79.261 -131.952 -104.561    GE    GG         DEVRAGGRIPLI  TRUE FALSE
A44992 1eexA   47.452   84.379  -19.870  -52.994 -113.831    BB    MT         PLTTAMTPAKIV FALSE FALSE
A44993 1eexA   55.274   81.390  -46.292  -41.449 -105.014    BB    MN         EVVSHMNVVEMM FALSE FALSE
A45068 1ji7A   45.406   67.452  -41.587  -45.187 -100.456    BB    LT         KALLLLTKEDFR  TRUE FALSE
A45119 3mg1A   49.614   82.739  -19.498  -29.630 -130.903    BB    LN         ARFSQLNAEDQL FALSE FALSE
A45122 3mg1A   51.111   88.609  -11.242  -39.643 -119.639    BB    MG         KEIQAMGPLQQT FALSE FALSE
A45124 3mg1A   52.127   81.995  -21.164  -40.063 -112.711    BB    WS         RTYASWSPNIKL FALSE FALSE
A45125 3mg1A   49.720   87.070   -5.107  -39.086 -122.342    BB    LE         ATIQGLESGQQI FALSE FALSE
A45136 1ei9A   71.655   62.594  -15.091  -81.202 -136.519    BB    LN         ENSFFLNVNSQV  TRUE FALSE
A45177 1g5aA   76.588   93.792  -56.304  -28.365 -113.608    BB    YT         RILDIYTPEQRA  TRUE FALSE
A45180 1g5aA   36.866   65.231   -3.259  -53.667 -123.769    BB    RN         QSYSQRNSSLKD FALSE FALSE
A45184 1g5aA  130.088  112.587 -124.635  155.866  -97.309    GB    GD         VDLFAGDLKGLK  TRUE FALSE
A45266 3zrxA   39.365   90.122   -5.685  -46.928 -123.527    BB    MS         LATEMMSEQDGY FALSE FALSE
A45267 3s9xA   62.141   88.473  -24.273  -34.247 -118.331    BB    VS         QYLSSVSREVSE FALSE FALSE
A45362 1k7cA   97.042   66.351   63.296 -118.308  -74.185    GB    GT         AVVCTGTSLKSV  TRUE FALSE
A45469 1wy5A   49.806   85.155   -7.065  -29.274 -128.619    BB    KP         KKLKEKPLALQR FALSE FALSE
A45650 1v7wA  112.954   47.914  -38.559 -122.356  -93.694    GB    GE         YVMETGETSFFD  TRUE FALSE
A45700 3fxqA  125.862   98.599  -49.394 -141.833 -102.998    GB    GS         CIEEVGSLRAAA  TRUE FALSE
A45756 1l3pA   63.015  101.019  -13.254  -47.126 -129.897    BB    AP         TAAATAPADDKF FALSE FALSE
A45793 2nr7A   54.333   72.847  -38.134  -38.181 -142.044    BB    AD         QAVNSADPDELF  TRUE FALSE
A45933 2w40A   82.137   50.321  -66.460  -64.985 -141.695    BB    YN         EFSAKYNNNDIQ  TRUE FALSE
A46013 1k92A   74.089   85.866  -21.227  -81.839 -117.199    BB    HN         LLTGIHNEDTIE FALSE FALSE
A46029 1q7eA   73.505   86.144  -45.745  -53.428 -125.072    BB    ID         KYTVTIDKHEAV FALSE FALSE
A46127 1aluA   46.644  102.443   15.605  -88.243  -77.481    BA    FE         YLQNRFESSEEQ  TRUE FALSE
A46203 3efzA   61.943   90.759   12.849  -79.085 -104.958    BB    SE         NLLMYSEEGARA  TRUE FALSE
A46259 3slrA   62.249   87.448  -12.675  -51.873 -108.326    BB    VN         EKHSLVNSDLQN FALSE FALSE
A46671 2xsgA  106.544  103.533  -78.466 -114.150 -100.712    GE    GG         LVEAMGGHEAAR  TRUE FALSE
A46707 1xo1A  113.514  113.060 -103.743 -153.270 -106.089    EB    GN         IIREFGNVLDII  TRUE FALSE
A46754 3pzwA   18.993   11.128  -56.396  147.513   94.410    BG    RN         LTPHYRNNMNIN  TRUE FALSE
A46881 2epjA   40.024   32.888  -49.861  -20.944 -148.087    BB    AD         AQARKADKKFYV  TRUE FALSE
A46902 3fghA   35.069   78.301   13.006  -62.434 -120.608    BB    LS         ENWKNLSDSEKE  TRUE FALSE
A47064 3djlA   78.418   87.960    5.021  -78.614 -131.897    BB    AS         QMLKYASPPMAQ  TRUE FALSE
A47167 3ppmB   38.812   76.501   -5.113  -53.159 -122.836    BB    LP         EALLTLPLLQLV FALSE FALSE
A47320 1brtA   43.673   67.208  -33.636  -22.000 -132.500    BB    GG         NTAASGGFFAAA  TRUE FALSE
A47373 3g23A   41.435   65.895    1.419  -93.799  -85.165    BB    LG         DALARLGRAASA  TRUE FALSE
A47395 1q87A  107.327  128.941 -107.189 -151.790 -126.808    OB    GP         FLAMFGPYETIM  TRUE FALSE
A47623 1jq5A   46.347   61.808   -3.487  -33.680 -129.000    BB    AP         KIIANAPPRLLA  TRUE FALSE
A47752 3a09A   50.097   70.516  -18.867  -74.717 -100.195    BB    TN         YERQWTNDVALQ  TRUE FALSE
A47797 1zarA   41.204   76.319  -56.031  -52.038  -88.092    BB    MG         ELYGKMGKHSWR  TRUE FALSE
A47816 2nxpA   41.586   80.852    0.436  -39.050 -134.827    BB    QE         KFHGDQECYYQD FALSE FALSE
A47911 2fji1   65.728  102.154  -16.584  -40.380 -119.101    BB    VS         KYGKLVSKVYEK FALSE FALSE
A47913 2fji1   63.833   78.948  -17.589  -60.045 -137.045    BB    MN         DIKPQMNSVLFV FALSE FALSE
A47916 2fji1   57.565   88.058   11.405  -71.320 -131.926    BB    EP         MDLSCEPIDSIL  TRUE FALSE
A48006 1surA   57.833   85.781  -33.245  -30.667 -122.020    BB    LP         NALNELPKVDRI FALSE FALSE
A48007 1surA   59.815   88.125  -32.426  -40.405 -111.981    BB    LD         AELEKLDAEGRV FALSE FALSE
A48171 1ngnA   54.134   57.229   -7.160  -60.467 -132.616    BB    AD         EVARAADWRDVS  TRUE FALSE
A48230 3r5tA  118.936   55.089  -21.541 -106.570 -125.171    GA    GL         LGLATGLEEQAE  TRUE FALSE
A48358 3t6aA   62.325   73.059  -30.083  -56.410 -120.982    BB    ND         ELFTNNDPKVIA FALSE FALSE
A48369 3t6aA   39.872   84.194    0.918  -25.208 -134.412    BB    VN         SKGAQVNQTERY  TRUE FALSE
A48531 1lwbA  114.350   53.804  -33.618  -97.189 -151.455    GA    GS         NYKAAGSFDANK  TRUE FALSE
A48532 1lwbA   59.018  113.149   -8.658  -42.673 -122.058    BB    YT         RVCTGYTGEKNT  TRUE FALSE
A48584 1k4nA   56.131   72.431  -61.891  -33.634 -115.021    BB    LS         RALALLSDEGLS  TRUE FALSE
A48687 2py5A   67.823  109.294   28.865  -78.306 -114.619    BB    SE         YIKTTSEGAIKQ  TRUE FALSE
A48688 2py5A   20.382   28.376  -80.595  -52.142  -20.133    AA    SL         KLMLNSLYGKFA  TRUE FALSE
A48749 1bouB   32.629   57.381  -41.982  -28.825 -105.103    BB    MP         EELSKMPHIQYL  TRUE FALSE
A48786 2bgcA   25.618  103.812   -9.321   -1.592  142.061    BG    IN         FNDFSINGKLGS  TRUE FALSE
A49179 2yskA   61.555   91.561  -31.588  -44.895 -111.507    BB    LT         ALRDRLTVEEVA FALSE FALSE
A49180 2yskA   63.474   91.660  -30.352  -43.958 -124.728    BB    LP         QLAAQLPMLVRG FALSE FALSE
A49184 2yskA   66.178   76.717  -19.381  -56.623 -121.834    BB    IS         VLSREISQGELE FALSE FALSE
A49185 2yskA   59.789   87.740  -24.666  -47.610 -116.782    BB    LP         DVLGLLPKELRA FALSE FALSE
A49358 3cexA   47.456   67.204  -37.508  -73.577 -110.972    BB    IK         SYLDQIKEEQLS  TRUE FALSE
A49411 3rfaA   98.438   77.176 -101.075  -70.000 -101.164    BB    YN         PINKKYNIETFL  TRUE FALSE
A49468 1okcA   21.325   44.612 -103.059 -158.030  121.512    BG    RG         FLSFWRGNLANV  TRUE FALSE
A49475 1okcA   21.959   23.855 -102.410  173.947  137.535    BG    KG         PKAFFKGAWSNV  TRUE FALSE
A49497 1jhgA   76.134   79.011  -55.540  -72.774 -107.959    BB    LT         LLNLMLTPDERE  TRUE FALSE
A49500 1jhgA   44.001   71.387    0.684  -44.273 -128.705    BB    AP         NSLKAAPVELRQ FALSE FALSE
A49602 3hw5A   76.012   74.895  -22.094  -64.170 -127.509    BB    FN         FVRQCFNPMIVE FALSE FALSE
A49610 3hw5A  117.608   28.665  -72.010  -97.406 -125.720    GA    GL         EMASRGLWDSFR  TRUE FALSE
A49611 1hk8A   67.908   72.478  -28.751  -60.523 -126.850    BB    VP         IAKNMVPSFIMK FALSE FALSE
A49657 2g7sA   78.434   75.802   10.416  -74.426 -126.909    BB    LP         SEIPVLPETVVL  TRUE FALSE
A49769 3hugA   43.315   84.141  -22.062  -30.711 -121.256    BB    LS         DALAQLSAEHRA FALSE FALSE
A49783 1gppA   47.124   90.091  -24.895  -31.295 -123.863    BB    LG         RDLSLLGSHVRK FALSE FALSE
A49789 2idoB   54.139   92.053  -37.740  -22.762 -138.769    BB    QP         QVAREQPENLRT  TRUE FALSE
A49970 1q1fA   72.105   71.009  -37.100  -86.949  -81.944    BB    FT         SLGPDFTPATRT  TRUE FALSE
A49983 1vykA   51.116   95.799   -2.299  -44.039 -127.806    BB    KP         TVISAKPKDEKK FALSE FALSE
A50089 2wuqA   90.209   71.500 -106.907  -60.720 -105.384    BB    TP         ALFEITPPAQVE  TRUE FALSE
A50144 2q35A   96.839   80.501  -37.317  -58.503 -116.755    AE    LG         ILREKLGSELAQ  TRUE FALSE
A50148 2q35A   59.529   73.247  -57.624   -2.537 -129.204    BB    SP         QKIAKSPRLSLV  TRUE FALSE
A50194 3pkoA   81.005   66.388   27.223  -99.788  -98.647    BB    MT         KKKQAMTLEDIK  TRUE FALSE
A50223 3eh1A  104.026   75.833  -27.168  -52.791 -113.492    AB    SS         DRSVSSSLSDAR  TRUE FALSE
A50225 3eh1A   63.589   88.218    4.138  -83.118 -120.205    BB    QP         CQIKSQPLVHLM FALSE FALSE
A50317 3eojA   57.083  103.031  -55.360  -49.162 -135.437    BB    FI         IREFWFIGPAFA  TRUE FALSE
A50333 2fm9A   71.193  107.881  -10.750  -89.048 -121.459    BB    NT         DIIKNNTGGELS  TRUE FALSE
A50520 3besR   76.944   95.292  -17.255  -67.260 -119.602    BB    FN         VIKRKFNKQSHS FALSE FALSE
A50672 1kw4A   42.153   67.962  -27.192  -84.303  -87.351    BB    LK         QALLRLKEKHLV  TRUE FALSE
A50691 3e4bA  118.811   38.428  -30.554  -96.190 -136.646    GA    GT         LYRTQGTYDQHL  TRUE FALSE
A50870 2ch7A   13.200   10.761 -110.474  -32.056   19.728    AA    DA         RSIAEDAGKVSS  TRUE FALSE
A50898 1wa5C   54.933  103.265    5.326  -48.317 -120.950    BB    LP         PLMISLPNNLQV  TRUE FALSE
A50918 1wa5C   68.025   64.475  -11.562  -69.526 -126.297    BB    ID         HIMLLIDMNRLR  TRUE FALSE
A50926 1wa5C   52.780   89.477  -11.061  -45.535 -124.781    BB    LT         TILPQLTQENQV FALSE FALSE
A50939 4a3nA   49.474   69.901  -22.399  -46.309 -107.256    BB    LT         KSWKALTLAEKR FALSE FALSE
A51003 2r9fA   61.135   78.542  -16.881  -41.800 -135.555    BB    VD         YEWNKVDPYERE FALSE FALSE
A51074 3guuA   44.404   83.822   -1.910  -80.505  -98.577    BB    LN         FIEARLNAKGQR  TRUE FALSE
A51209 2w31A  109.120   24.180 -141.067 -122.638 -106.318    GA    QK         EDLVLQKLKQTH  TRUE FALSE
A51258 2f48A   49.404   88.971   -3.054  -61.550 -124.738    BB    LS         IFVAKLSDYMKG FALSE FALSE
A51259 2f48A   47.616   80.848  -30.047  -20.945 -127.216    BB    LP         GVYLSLPLFIQF FALSE FALSE
A51272 3onqA   92.108   64.488   44.415  -83.185 -105.227    GB    GD         ERALLGDDYARE  TRUE FALSE
A51346 1mtpA   58.939  109.389   27.628  -76.171 -123.744    BB    AR         VLAAGARATTRT  TRUE FALSE
A51384 2z0jA  120.211   22.182  -26.354 -100.010 -132.628    GA    GL         ALKQVGLEADVP  TRUE FALSE
A51564 3m6zA   50.101   72.489   -8.856  -55.052 -123.282    BB    TP         SMIATTPYRTLK FALSE FALSE
A51603 2q2rA   57.902   70.288  -20.788  -67.337 -113.162    BB    MP         EIIELMPASVMK FALSE FALSE
A51652 2xesA   56.456   75.460  -14.567  -56.406 -108.025    BB    LP         LLLYHLPSVSIT FALSE FALSE
A51653 2xesA   93.759   87.750  -33.001  -85.858 -112.595    BB    VD         LFSRYVDRQKLN  TRUE FALSE
A51655 1c1kA   82.883   84.692  -39.253  -90.279 -108.995    BB    YK         KLSEKYKLKELA  TRUE FALSE
A51708 3tacB   44.900   72.989   -8.048  -86.658  -98.534    BB    LS         AIMSALSDTEIQ  TRUE FALSE
A51710 3tacB  110.025   55.531  -30.167  -85.012 -127.055    GA    GL         WLPSLGLPQYRS  TRUE FALSE
A51712 3tacB   43.704   69.064  -13.365  -81.972  -94.373    BB    LT         RMLDHLTKKDLR  TRUE FALSE
A52024 1txdA   60.069   73.552  -42.754  -48.250 -117.066    BB    LK         EVLLGLKPCEIK FALSE FALSE
A52152 3mr3A   69.436   74.974  -62.744  -40.221 -111.447    BB    FT         GELTQFTESQLQ  TRUE FALSE
A52184 3ql9A   97.741   70.366  -35.142  -65.480 -101.870    AE    LG         CILRNLGRRELS  TRUE FALSE
A52210 3m03A  120.265   52.895  -39.686 -109.675 -118.441    GA    SC         LAVQFSCIEAVN  TRUE FALSE
A52211 3m03A   45.757   81.165  -10.042  -42.338 -122.039    BB    LP         SYESSLPQTQQV FALSE FALSE
A52247 3s6n2   38.351   78.267  -15.085  -62.318 -115.898    BB    MN         SIVSRMNQATVT FALSE FALSE
A52299 1n62C   63.233   63.041  -60.801  -85.232  -96.120    BB    GT         QIRYMGTIGGNA  TRUE FALSE
A52441 3ea0A   47.724   58.497  -69.063  -68.249 -107.242    BB    IE         EKIVNIEPERVS  TRUE FALSE
A52455 3c8iA   49.950   55.643  -51.098  -27.812 -120.581    BB    IP         RAESTIPSEQWT  TRUE FALSE
A52493 3acxA   42.647  100.380  -16.251   -7.132 -135.108    BB    LP         YAFDLLPEDQRK  TRUE FALSE
A52527 1rtwA   82.127   81.889   12.788  -76.869 -116.373    BB    GS         SVASLGSFLEGF  TRUE FALSE
A52530 1rtwA   64.087   76.756  -18.380  -50.765 -107.940    BB    HG         SLAEKHGEFEKE FALSE FALSE
A52557 2f1nA   44.859   83.729   -7.673  -49.215 -123.690    BB    LT         DLEMNLTVPVRR FALSE FALSE
A52576 3i3vA   90.319   84.748  -57.245  -83.399 -105.684    BB    LS         IIQTFLSQDEAR  TRUE FALSE
A52703 2gj4A  116.606   43.813  -66.463  -98.424 -121.242    GA    AL         TMVNLALENACD  TRUE FALSE
A52753 2fb6A  119.702   46.833  -58.683 -102.047 -125.816    GA    GV         CCENFGVASIIT  TRUE FALSE
A52891 3ognA   47.400   87.807  -23.986  -28.657 -125.335    BB    LP         KLHDSLPNSMHD FALSE FALSE
A52973 1i2tA   46.660   84.938  -12.835  -15.243 -124.551    BB    LS         GMLLELSPAQLL  TRUE FALSE
A52990 3gvoA   73.637   76.163   -1.394  -79.924 -126.600    BB    VQ         KCIECVQPQSLQ FALSE FALSE
A52993 3gvoA   69.087   83.829   14.358  -79.974 -117.417    BB    CT         RILEHCTAEQTL FALSE FALSE
A52998 3gvoA   58.151   94.684   32.189  -78.221 -128.203    BB    AS         KCVTHASRAERA  TRUE FALSE
A53002 3gvoA   51.791   90.735    8.541  -71.312 -112.852    BB    AE         KMIDMAEPAQRK FALSE FALSE
A53234 1wc1A   73.188   83.380  -37.333  -48.063 -115.367    BB    LQ         RMSNALQSQGVA FALSE FALSE
A53305 2fiqA   58.174   89.010  -13.475  -65.250 -110.737    BB    AT         AAESVATDCQRE FALSE FALSE
A53307 2fiqA  101.983   59.544  -27.540  -93.519 -117.438    GB    GL         AFIARGLTEALT  TRUE FALSE
A53352 1oe4A  113.981   99.493  -85.812 -174.395 -102.940    GB    GQ         FKSLCGQPETFF  TRUE FALSE
A53500 2v4xA   77.724   92.700  -21.564  -73.077 -119.044    BB    LS         TARACLSGGDYL FALSE FALSE
A53824 1bgfA   52.421   61.239  -23.691  -23.449 -122.209    BB    LE         NQVQQLEIKFLE  TRUE FALSE
A53827 1bgfA   54.933   28.068  -96.758  -53.156 -135.480    BB    QD         QWIETQDWEVAS  TRUE FALSE
A53964 3g2eA  157.146   92.193  -50.333 -127.434 -112.273    GB    GN         AKDEVGNVATQS  TRUE FALSE
A53966 3g2eA   61.110   92.288  -30.133  -48.270 -125.164    BB    VP         TMLHMVPAKTRD FALSE FALSE
A54091 2w3pA   55.115   81.151  -16.234  -59.445 -113.613    BB    ST         FMLGLSTHAWKV FALSE FALSE
A54115 2w3pA   54.276   61.956  -26.331  -43.053 -136.097    BB    MS         EERAAMSPDALT FALSE FALSE
A54131 3l5oA  115.839   24.375  -71.494  -99.686 -127.381    GA    KT         ASVVDKTLPRLL  TRUE FALSE
A54235 2x0qA   50.854   89.075   28.067  -65.621 -124.011    BB    AD         AALARADYQTIE  TRUE FALSE
A54239 2x0qA   97.790   72.802  -66.885  -67.434 -105.454    AE    LG         LMSEELGESAVT  TRUE FALSE
A54266 3cx5G   38.313   75.748   -2.750  -46.158 -130.620    BB    LP         TALRRLPEDESY FALSE FALSE
A54370 1e7lA   51.371   85.785  -22.765  -34.621 -120.669    BB    LG         KEFSRLGKEEMM FALSE FALSE
A54380 2bbrA   58.214   80.472  -45.652  -49.636 -101.130    BB    LD         HLLEELDSHEDS FALSE FALSE
A54386 2bbrA   53.710   79.232  -44.582  -51.227 -103.816    BB    LD         CVGEELDSSELR FALSE FALSE
A54417 1lghA   92.599   71.434  -82.214  -74.844 -133.602    BB    IN         KIWLVINPSTWL  TRUE FALSE
A54485 1p7tA   78.688   46.301 -122.634  -71.071 -130.232    BB    TN         LHYHQTNVQSVQ  TRUE FALSE
A54486 1p7tA   48.826   41.342  -60.998  -23.416 -152.230    BB    TE         ANIAQTEFNAEF  TRUE FALSE
A54543 3atrA   43.360   69.572  -22.162  -56.080 -104.864    BB    LS         RFLQKLSNDDIN FALSE FALSE
A54718 3b6hA   12.235   17.693  -34.518 -129.539  -13.025    AA    GN         LWATQGNMGPAA  TRUE FALSE
A54730 1d0qA   60.180   61.469  -89.764  -66.846 -116.426    BB    VD         AIRRGVDIVDVI  TRUE FALSE
A54891 3onjA   66.617   91.806   -4.595  -53.151 -125.391    BB    QP         AEAPSQPLSQRN FALSE FALSE
A54938 1rt8A   40.591   84.321    5.122  -32.601 -121.612    BB    LP         DQFLRLPPEKIL  TRUE FALSE
A55047 2d0tA   78.975   75.090  -88.668  -86.871 -116.888    BB    VN         QIHDHVNPKAFF  TRUE FALSE
A55049 2d0tA   61.242   82.358  -20.346  -35.852 -130.743    BB    MP         DMRRYMPPAHRN FALSE FALSE
A55207 2h6fB   42.920   50.109 -118.137  -31.259 -130.443    BB    IN         EAYDIINREKLL  TRUE FALSE
A55366 3bhwA   68.258   76.916  -40.961  -28.108 -102.648    BB    MG         NRLETMGPELWQ  TRUE FALSE
A55473 1ov9A   76.908   80.148  -62.417  -47.324 -108.308    BB    LT         AYARELTIEQLE  TRUE FALSE
A55554 3fkeA  115.636   44.636  -47.474 -101.949 -117.481    GA    NS         LGKDSNSLDIIH  TRUE FALSE
A55641 3hpcX   81.370   84.845  -26.700  -62.255 -118.748    BB    MT         EGEGSMTKEEFA FALSE FALSE
A55743 3c2eA  125.680  108.875  -66.888 -137.720  -93.516    GB    GS         HIWATGSITNAV  TRUE FALSE
A55799 2bywA   65.905   82.679  -32.745  -69.329  -96.639    BB    MS         KVVRFMSDASIY  TRUE FALSE
A56083 3kq5A   20.316   13.722  -61.829  174.780  113.577    AA    LE         SAGLLLEVAHAV  TRUE FALSE
A56087 3kq5A   59.914   76.174  -28.777  -55.740 -127.107    BB    LP         LVRQLLPDEGFL FALSE FALSE
A56186 3ts9A  104.487   76.320  -18.581  -62.846 -114.941    BB    IR         QINDTIRMIDAY  TRUE FALSE
A56208 3h9cA  103.652   66.060  -71.459  -90.571 -113.197    BB    FD         TWLNHFDADSLR  TRUE FALSE
A56398 3i1hA   85.041   93.927 -137.634  -25.218  159.800    AG    NG         EWIRQNGGWENG  TRUE FALSE
A56615 1jb0A   72.208   54.509  -43.290  -70.994 -106.142    BB    SG         LMFLFSGRGYWQ  TRUE FALSE
A56627 3f8tA   77.902   28.681  -41.103  -33.498 -168.126    BB    KD         RELADKDPLTTF  TRUE FALSE
A56701 3m9lA   47.216   93.640   -3.738  -31.835 -137.362    BB    LP         THLAALPADESA  TRUE FALSE
A56782 3ku3A   89.419   91.846   95.092 -108.611 -110.958    GB    GN         AGWLLGNPECDR  TRUE FALSE
A56899 2xrhA   60.409   85.970  -13.482  -55.309 -122.061    BB    MP         KRMEKMPEDKRK FALSE FALSE
A57096 3ozpA   37.276   54.086  -95.611  -70.597  -90.588    BB    NS         QKVYDNSPAVIA  TRUE FALSE
A57158 4d9oA   27.374   67.576  -43.477  -95.282  -74.720    BB    LS         SVKDQLSLRMLS  TRUE FALSE
A57206 1yqeA   64.062   72.436  -50.028  -90.536  -89.672    BB    LT         YTFEHLTAEFLV  TRUE FALSE
A57223 4errA   55.114  110.696   17.649  -69.847 -122.447    BB    AK         DLVHQAKGRDQI  TRUE FALSE
A57456 3iekA   61.986   88.152   16.060  -52.591 -116.392    BB    FS         RLVRYFSEEVQA  TRUE FALSE
A57781 3lumA   51.830   81.939  -34.475  -25.072 -130.795    BB    VP         SDVSQVPSVWSN FALSE FALSE
A57813 2o71A   57.660   67.028  -37.907  -70.597  -54.358    BB    LG         QLAQRLGPEWEP  TRUE FALSE
A57816 2o71A   70.220   68.776  -66.080 -105.348  -62.180    BB    AT         RFGKQATFQSLH  TRUE FALSE
A57845 2hivA  119.908   92.010  -55.014 -148.558 -106.434    GB    GD         LYKTIGDLGEVA  TRUE FALSE
A57847 2hivA   60.593   92.786  -19.225  -53.364 -111.773    BB    AD         GLLKKADPLEAK FALSE FALSE
A57979 2x4hA   44.917   65.023    2.230  -63.628 -126.048    BB    IP         QFDYLIPEEIID  TRUE FALSE
A58079 1e9rA   72.816   82.045   16.216  -79.936 -122.630    BB    AT         HWTTIATFDDLR  TRUE FALSE
A58137 3a8gB   60.437   83.754  -26.624  -62.927 -125.739    BB    TP         RHYMMTPYYERY FALSE FALSE
A58213 2fwtA   68.265   72.545  -60.833  -86.304  -97.307    BB    VS         KHADEVSPRMLE  TRUE FALSE
A58219 3mvaO   49.065   74.960  -36.937  -43.500 -107.067    BB    RT         PRAITRTPENLS FALSE FALSE
A58224 3mvaO   52.681   68.884  -20.477  -38.684 -119.952    BB    NS         PRTFSNSLDLNK FALSE FALSE
A58227 3mvaO   66.216   68.414  -25.373  -55.614 -117.589    BB    QS         PFILIQSTKRVK FALSE FALSE
A58233 3mvaO   59.138   82.273  -39.626  -34.842 -122.910    BB    LA         PDVIFLAEKKFN FALSE FALSE
A58236 3mvaO   58.887   77.894  -55.515  -21.159 -114.390    BB    SS         PRVLDSSISTLK  TRUE FALSE
A58238 3mvaO   57.387   93.700   17.916  -59.153 -122.636    BB    WS         ITLLSWSKKRYE  TRUE FALSE
A58304 1s5jA   68.793   69.461  -12.509  -64.397 -107.883    BB    TE         EELTRTEISTWV FALSE FALSE
A58319 1i4dA   45.926  112.184   48.326   -6.139 -148.617    AB    KS         ADLSQKSPELQE  TRUE FALSE
A58469 2r85A   63.040   71.256  -46.646  -41.068 -117.492    BB    IP         DAIGRIPAKDQL FALSE FALSE
A58529 2a65A   35.354   46.721 -102.045  -65.709  -46.058    BB    VG         MAGNAVGLGNFL  TRUE FALSE
A58530 2a65A   84.662   77.154  -66.441  -30.561 -152.227    AG    NG         VQAAENGGGAFM  TRUE FALSE
A58544 2a65A   85.903   60.644  -27.256  -41.076 -123.880    AE    FG         IFFWIFGADKAW  TRUE FALSE
A58650 1yf3A   67.909   64.989  -56.052  -76.896  -91.547    BB    VS         KRLINVSWDDVL  TRUE FALSE
A58687 3ujcA  100.486   74.198  -54.744  -70.313 -110.128    BB    FS         EFLKLFSEKKFI  TRUE FALSE
A58692 3f47A   49.176  102.463   16.326  -70.531 -125.439    BB    TH         PEIALTHSSITY  TRUE FALSE
A59099 2z16A   63.509   78.308  -36.695  -32.492 -114.795    BB    YS         EVALSYSTGALA FALSE FALSE
A59120 3pshA  114.884   62.510  -19.005  -99.645 -129.667    GA    EK         IAEVFEKKQQGD  TRUE FALSE
A59174 1fx2A   45.562   77.438  -47.952  -21.398 -115.259    BB    LS         AAYMSLSAEDRK  TRUE FALSE
A59312 3rnvA   69.810   88.359  -27.659  -55.456 -120.716    BB    VK         AMLVNVKESQAK FALSE FALSE
A59357 1qg8A   71.352   62.343 -101.070  -62.593 -160.152    BB    KT         KERTEKTRYAAL  TRUE FALSE
A59381 3be8A   49.186   61.282   -3.771  -47.693 -135.825    BB    KN         ECLRNKNYKELI  TRUE FALSE
A59446 1m48A   49.910   84.968    0.465  -55.051 -125.840    BB    YK         NGINNYKNPKLT FALSE FALSE
A59505 3h63A  109.925   74.860  -45.518  -70.299 -103.067    BB    YT         EVKAKYTAQMYE  TRUE FALSE
A59650 3gk7A   49.345   90.463   -3.728  -40.119 -134.061    BB    AH         ALINIAHPDFKD FALSE FALSE
A59658 2z8fA   80.210   82.122  -37.046  -52.167 -130.025    BB    FA         QYKNDFASGPYS  TRUE FALSE
A59716 3u65A   62.997   71.658  -62.729  -13.482 -131.486    BB    IP         GSWARIPSRYHD  TRUE FALSE
A59746 3eleA   76.245   74.162  -14.818  -76.500 -143.127    BB    YD         ELVTDYDSVALH  TRUE FALSE
A59811 1jeyB   93.286   97.721  -52.388  -66.084  -80.598    AE    EG         VMISLEGEDGLD  TRUE FALSE
A59894 1y8aA   45.855  105.916    5.168  -64.996 -124.889    BB    LS         DVIASLSGEELF  TRUE FALSE
A59934 3bnyA   75.567   92.484  -36.434  -53.023 -115.392    BB    MS         DLLEYMSFEEGS FALSE FALSE
A59981 3tc1A   74.703   81.782  -20.659 -101.419  -94.481    GB    ES         WIKEIESGFIDE  TRUE FALSE
A59984 3tc1A   64.617   88.162  -13.378  -24.237 -123.119    AE    MG         FELSKMGELIAQ FALSE FALSE
A60054 2i7dA   99.235   75.088  -33.888  -60.656  -99.071    AE    LG         WVEQHLGPQFVE  TRUE FALSE
A60169 1nwwA   76.861   78.713   -9.675 -112.960  -99.480    GB    ND         DALTSNDAAKLI  TRUE FALSE
A60207 1t77A   43.628   61.998  -29.768  -42.245 -126.950    BB    ID         PNFKKIDPKILA FALSE FALSE
A60282 1gweA   82.033   79.322  -10.603  -81.185 -106.296    BB    FS         LVREVFSDQERD  TRUE FALSE
A60337 2p1mB   39.825   98.713    8.109    9.707 -116.513    AB    VC         NSVSLVCKSWYE  TRUE FALSE
A60504 3fpwA   87.986   39.921    4.830   11.930 -151.389    AB    QA         AKRLAQAPTLKD  TRUE FALSE
A60676 3nb0A   59.560   58.144  -37.277  -80.022 -138.566    BB    VD         NCLESVDVDHEA  TRUE FALSE
A60786 2gigA   78.664  104.235  -63.153 -131.869 -107.298    GB    NS         RYKLFNSPTLLF  TRUE FALSE
A61161 1sr8A  128.737  118.006  -86.980 -148.987 -106.700    GB    GS         LKIWAGSRDRIE  TRUE FALSE
A61203 1dqzA  104.650   17.283 -141.376  -97.608 -132.646    BA    TP         GWDINTPAFEEY  TRUE FALSE
A61215 2b8iA   66.150   78.990    2.878  -63.593 -129.366    BB    QD         VNLANQDPEQHA FALSE FALSE
A61308 2pgnA   97.387   49.801  -54.654 -103.864 -106.869    GA    GG         GVARSGGSEALL  TRUE FALSE
A61397 1t1vA  115.297   49.425  -31.080  -96.316 -133.072    GA    DT         EAVEQDTLQEFL  TRUE FALSE
A61444 1u7kA   83.694   92.305  -37.828  -74.076 -111.831    BB    LT         LLGTLLTGEEKQ  TRUE FALSE
A61573 3hi0A   52.891   79.603  -19.062  -35.433 -118.752    BB    LT         YLYSLLTEAERE FALSE FALSE
A61574 3hi0A   52.539   54.153  -42.432  -45.270 -135.634    BB    SD         EAERESDPLLVA  TRUE FALSE
A61581 3hi0A   28.080   71.987  -59.285  -88.163  -67.849    BB    AG         DYCDFAGERLDG  TRUE FALSE
A61633 1lshA   59.459   72.161  -37.364  -51.249  -99.553    BB    VD         AFLRNVDAGVLQ FALSE FALSE
A61640 1lshA   70.696   74.154   -2.031 -113.383  -81.439    GB    GQ         ALGNAGQPNSIK  TRUE FALSE
A61784 3mw8A   50.217   86.366  -49.835  -43.010 -120.626    BB    VP         NLINLVPKDSFA FALSE FALSE
A62209 3h7iA   80.332   87.771  -32.469  -68.093 -112.339    BB    LT         QAKVLLTESEYN FALSE FALSE
A62295 3ov8A  105.633   71.278  -81.542  -92.344 -147.911    BB    FK         RIKLLFKEKALE  TRUE FALSE
A62352 2o1sA   46.556   72.962  -40.869  -28.763 -124.391    BB    LP         QELRLLPKESLP FALSE FALSE
A62444 2essA   52.544   56.357  -55.828  -18.163 -116.815    BB    FP         HILDLFPIELYQ  TRUE FALSE
A62474 3e3vA   57.552   67.628 -109.996  -21.213  -96.162    BB    YT         DALILYTDKLQV  TRUE FALSE
A62519 2qx5A   86.909   71.366  -12.498   -1.167 -142.359    AB    FS         DYTYTFSEMDAV  TRUE FALSE
A62528 2qx5A   62.184   64.628  -56.711  -37.199 -122.246    BB    IH         GISRQIHVKNKE  TRUE FALSE
A62569 3bofA  124.099   55.649  -64.961  -99.269 -122.474    GA    GL         KLRKHGLEDKLD  TRUE FALSE
A62621 2igsA   45.345   88.829  -36.067  -86.890  -98.938    BB    LR         TIKSGLRYTTAV  TRUE FALSE
A62952 3chhA   51.952   84.695    2.141  -57.098 -114.191    BB    MN         ELYARMNEQQRR FALSE FALSE
A62996 3qxzA   81.369   69.978  -42.344  -78.505 -127.191    BB    VA         DIATNVAPESAA  TRUE FALSE
A63162 3gonA   89.281   79.494  -23.173  -73.699 -126.295    BB    EN         AWLEEENLATVL  TRUE FALSE
A63166 3gonA   35.780   64.942  -37.919  -77.601  -87.847    BB    IN         QIKQNINQNFLT  TRUE FALSE
A63229 1c8nA   53.044   86.303  -21.284  -39.482 -114.296    BB    LT         AAFAALTAFDQN FALSE FALSE
A63343 3ho7A   54.932   87.462   -9.963  -59.286 -108.538    BB    LS         LTVEQLSPSQKE FALSE FALSE
A63494 3rlhA  114.378   42.034  -49.366  -84.635 -112.219    GA    GH         QLTKDGHPELMD  TRUE FALSE
A63541 3nr1A   48.566   84.188   16.028  -66.170 -115.183    BB    SS         EQAPHSSPGAKL  TRUE FALSE
A63546 2ixmA   75.584   91.341  -46.175  -60.643 -121.135    BB    VP         LVATVVPTHLAA  TRUE FALSE
A63784 3tijA   53.552   81.430   27.372  -83.036 -115.262    BB    MT         PFVPKMTQSELF  TRUE FALSE
A63789 3tijA  104.848   73.640  -24.759  -52.517 -114.602    BB    AN         GLKTVANEFVAY  TRUE FALSE
A63844 2j6lA   45.024   69.035  -37.750  -32.897 -122.872    BB    IP         KIWADIPAPKRG FALSE FALSE
A63952 3bi1A   33.040   57.818 -104.431  -51.093  -86.868    BB    LK         AFLDELKAENIK  TRUE FALSE
A64223 3r6hA   78.362   92.883  -26.378  -78.293 -123.070    BB    LT         VLKLRLTPSAYQ  TRUE FALSE
A64228 3r6hA   55.371   60.129  -55.850  -15.208 -148.207    BB    LN         REFAGLNQQAHN  TRUE FALSE
A64267 1z5zA   40.493   85.586    3.060  -53.274 -119.647    BB    LS         SWITELSTEELR FALSE FALSE
A64434 3ag3H   70.569   71.335  -30.925  -75.492 -121.533    BB    CP         VYKSLCPISWVS FALSE FALSE
A64466 1qwgA   43.532   70.855  -82.737  -35.466  -93.720    BB    LT         DKDKQLTIDDRI  TRUE FALSE
A64613 3v93A   45.606   71.445  -16.975  -75.180 -104.247    BB    LT         PLMEHLTPLECK FALSE FALSE
A64749 2f1kA   38.967   62.333   35.306 -107.617  -79.854    BB    AS         LAQNLASSGFRD  TRUE FALSE
A64776 2yviA   95.693   48.724  -49.596 -110.043  -81.047    BB    AN         REGQNANMENLY  TRUE FALSE
A64793 1h2vC   98.539   86.278  -44.958  -59.969 -127.043    BB    SY         KCMRLSYHQRIL  TRUE FALSE
A64794 1h2vC   60.735   96.174  -46.451  -30.399 -120.362    BB    VP         RILDIVPPTFSA  TRUE FALSE
A64865 3ll7A   90.052   60.997  -47.507  -92.621 -121.059    GA    GA         ALLKAGAFKTVA  TRUE FALSE
A64969 3vldA   65.228   65.276   -8.907  -72.434 -143.475    BB    IN         EWLELINPQYLV  TRUE FALSE
A65011 3iquA   67.438   91.268  -20.063  -58.993 -112.130    BB    LS         ADLHTLSEDSYK FALSE FALSE
A65063 1uwkA   87.297   74.913   49.671  -86.508 -102.482    GB    GY         RHADAGYDIAID  TRUE FALSE
A65111 2q9rA   37.839   84.673  -17.639  -32.538 -116.651    BB    LT         KRLKALTLPQKQ FALSE FALSE
A65338 3t5xA  111.305   39.034  -80.377  -94.329 -127.088    GA    GI         FFIRCGIFLILE  TRUE FALSE
A65510 3mq0A   52.988   57.507  -61.923 -102.031 -108.305    BB    LD         GFLSHLDIVSTF  TRUE FALSE
A65514 3mq0A   56.377   76.813  -35.333  -32.243 -116.218    BB    LG         ILLSDLGPGELR FALSE FALSE
A65623 3oo8A   71.670   80.693  -34.282  -65.740 -103.248    BB    FN         KIGGTFNDAAKS FALSE FALSE
A65629 3oo8A   96.928   75.558  -43.407  -61.879 -109.571    AE    NG         LNLRINGYDYHI  TRUE FALSE
A66155 1x2iA  117.432  109.386  -74.975 -155.492  -94.343    GB    GS         LLKHFGSVERVF  TRUE FALSE
A66156 1x2iA   38.176   78.308    8.440  -70.041 -108.485    BB    AS         ERVFTASVAELM  TRUE FALSE
A66174 1zu0A   51.366   45.786 -106.948  -56.680 -125.001    BB    LD         AFSMALDRQTII  TRUE FALSE
A66177 1zu0A   85.394   58.860  -43.372  -77.817 -128.734    BB    SD         AFEAWSDEATHK  TRUE FALSE
A66278 1r8gA  122.467   33.499  -41.341  -95.760 -125.089    GA    GA         SAHKIGASSAIE  TRUE FALSE
A66473 3p5pA  107.767   28.020  -14.876  -82.777 -158.204    GA    GI         NIEHLGIGRHFK  TRUE FALSE
A66577 4a2bA   68.065   75.810  -28.392  -89.027 -112.337    BB    LT         TAEGVLTTPEKD  TRUE FALSE
A66610 2z26A   77.937   66.152  -75.885  -88.615  -82.463    BB    FN         PQHLMFNRNHML  TRUE FALSE
A66858 2r4gA   55.741   36.249  -86.251  -77.961 -114.747    BB    IN         QNFHNINFNYLL  TRUE FALSE
A66973 1gk9A   67.165   45.401 -118.019  -72.984 -132.879    BB    YW         DIRRNYWPDAIR  TRUE FALSE
A67054 3a8gA   44.381   67.019  -85.610  -54.204  -79.443    BB    VT         QLQEIVTKDCLI  TRUE FALSE
A67201 1eteA   62.298   97.795   -1.366  -64.174 -118.288    BB    AG         RLKTVAGSKMQG FALSE FALSE
A67216 1gtkA   53.535   61.319  -74.052  -73.874 -123.028    BB    NH         LLAALNHHETAL  TRUE FALSE
A67416 3ooxA   35.441   78.983  -10.203  -20.624 -130.465    BB    LP         KAFFALPVETKK  TRUE FALSE
A67469 2nsaA  115.719   30.471  -75.439  -97.160 -135.473    GA    GR         RLKREGRYEQIV  TRUE FALSE
A67509 2dbyA   66.393   88.852  -36.979  -30.441 -125.157    BB    LS         AELAELSGEEAR FALSE FALSE
A67514 2dbyA  103.538  114.409  -76.797 -143.573  -99.735    GE    GG         KLVEAGGWARAK  TRUE FALSE
A67966 2lisA   72.958   80.042  -36.514  -62.658 -109.910    BB    LS         VHGRTLSTVQKK FALSE FALSE
A67968 2lisA   50.545   10.575 -133.610  -67.832  -86.485    BB    ID         EIGRRIDMAYFY  TRUE FALSE
A68038 3eatX   44.541   85.689  -21.768  -56.657 -108.758    BB    AD         AALQLADSSELE FALSE FALSE
A68163 2dejA   70.574   96.423  -22.070  -37.289 -125.330    BB    LP         GELSKLPPLHRK FALSE FALSE
A68207 1iomA   89.230   80.488  -31.797  -89.316 -102.404    BB    SS         ELAEKSSFEETT  TRUE FALSE
A68216 1iomA   71.753  111.877  -82.025 -149.560 -102.946    GB    GT         MIQEIGTPERAR  TRUE FALSE
A68315 1c3cA  117.098  101.130  -36.349 -145.556 -114.971    GB    NH         IEEKTNHDVVAF  TRUE FALSE
A68365 2yysA  100.573   79.477  -77.339  -82.732 -121.733    BB    EE         EALKREEPKALF  TRUE FALSE
A68424 1eexG   66.105   77.013  -49.456  -37.534 -118.565    BB    VP         AELTAVPDDRIL FALSE FALSE
A68623 3pesA   36.591   73.584  -39.862  -66.150  -91.041    BB    LT         WLERKLTEAERE  TRUE FALSE
A68835 3kbgA  127.509   44.771  -53.646 -108.136 -122.665    GA    DK         YLKLSDKEREAA  TRUE FALSE
A68866 2db0A   35.095   88.403    1.819  -73.423  -95.299    BB    MG         NFIEAMGENSFK  TRUE FALSE
A68872 2a72A   51.437   85.680   -7.692  -48.122 -133.520    BB    RP         EDLKKRPIKEVP FALSE FALSE
A68924 2xu0A   44.505   84.451  -10.489  -37.233 -122.908    BB    LT         KIYKSLTPEARK FALSE FALSE
A68977 3cx5A   30.062   65.042  -39.756  -69.254  -83.534    BB    IT         KKIDAITVKDVK  TRUE FALSE
A68994 3c0wA   63.160   83.101  -21.318  -87.033 -110.988    BB    LI         LIKPYLIPQMMY  TRUE FALSE
A69049 1eerA   48.863   61.111  -14.812  -46.549 -131.796    BB    ME         YAWKRMEVGQQA FALSE FALSE
A69109 2v7kA   75.425   63.091  -66.638  -84.536 -118.907    BB    IS         YAYRFISPQVFY  TRUE FALSE
A69114 2v7kA   57.307   82.186   -3.990  -43.583 -124.982    BB    VL         TYLPYVLPAYRA FALSE FALSE
A69200 3lssA   86.964   70.491  -58.679  -74.394 -111.616    BB    AQ         VMGEVAQLSQFD  TRUE FALSE
A69266 1ccwA   12.044   17.733 -120.540 -177.973  142.716    BG    KG         GEIDCKGLRQKC  TRUE FALSE
A69433 2w2kA   74.231   85.903    4.573 -104.756  -99.331    GB    GD         RAARTGDPETFN  TRUE FALSE
A69467 3vc8A   66.794   77.049  -63.248  -52.748 -118.076    BB    VS         KLKNSVSDVAFN  TRUE FALSE
A69472 1g7sA   67.365   64.092  -39.351  -57.110  -69.172    BB    CG         VIEGICGDFLKK  TRUE FALSE
A69476 1g7sA   48.112   81.930  -15.861  -35.170 -126.403    BB    QD         ETFSKQDIQVQQ FALSE FALSE
A69586 3o3mB   91.026   80.839  -38.143  -62.453 -134.486    BB    MR         KSGFFMRKEEHT  TRUE FALSE
A69612 4ackA   98.715   86.996  -35.729  -89.035 -113.919    BB    YS         ELLEKYSETVCK  TRUE FALSE
A69693 3r72A   68.979   93.660  -12.763  -74.861 -131.326    BB    MP         QLEITMPPEEVV  TRUE FALSE
A69753 3bg2A   76.954   90.699  -24.695  -63.041 -114.021    BB    LT         RYKDSLTAKEYQ FALSE FALSE
A69759 3bg2A   35.024   80.917    4.151  -59.426 -119.580    BB    MT         AEVSTMTDGKAL FALSE FALSE
A69760 3ee4A   48.259   80.064  -20.240  -38.180 -114.479    BB    LS         ADWEKLSDDERD FALSE FALSE
A69793 3nceA   46.707   74.350  -28.137  -45.894 -132.983    BB    MN         EQAQQMNQKDFL FALSE FALSE
A69825 3a9iA   87.617   36.861 -116.698  -77.483 -138.684    BB    YK         YVRRKYKLEMLP  TRUE FALSE
A69830 1ovlA   72.837   74.896  -10.557    1.971  125.088    AA    GF         LQCVRGFGEWID  TRUE FALSE
A69871 3l84A   43.669   76.410   -6.710  -39.047 -118.910    BB    QD         ELFEKQDKAYQE FALSE FALSE
A69896 3e0sA   84.930   77.742  -30.298  -53.246 -130.338    BB    FP         FFASLFPPKATA  TRUE FALSE
A70000 3qnsA   49.667   77.114  -50.419  -25.369 -111.955    BB    LS         SAWNTLSTEEQE  TRUE FALSE
A70008 2hu9A   70.233   81.041  -20.173  -62.874 -132.301    BB    VK         TVGAHVKEGLWS FALSE FALSE
A70056 3m73A   95.719   71.805    1.361    1.310 -151.260    AB    WN         DILYRWNPLIAE  TRUE FALSE
A70069 3c2qA  105.471  109.104  -87.577 -139.689 -102.410    GB    GN         AINDAGNIKNAV  TRUE FALSE
A70112 3t98B   71.752   70.209  -85.987  -47.873  -96.257    BB    IT         ANNSHITPQDLS  TRUE FALSE
A70143 1gkpA   79.992   52.424  -82.141  -92.245  -73.208    BB    LD         IPHFLLDKTYAE  TRUE FALSE
A70144 1gkpA   34.848  123.662   23.169  -14.846 -148.722    AE    RG         KTYAERGGVEAM  TRUE FALSE
A70226 2vrwB   55.720   17.640  -98.261 -167.165   86.413    EA    VN         METIFVNIEELF  TRUE FALSE
A70260 3skqA   43.801   71.353 -114.032  -21.094  -99.645    BB    FK         AIAQMFKNDSVL  TRUE FALSE
A70261 3skqA   44.405   76.541  -25.128  -53.236 -107.942    BB    LS         SVLDNLSRPQLA FALSE FALSE
A70330 1v9mA   65.682   86.445   -6.172  -73.587 -114.971    BB    LS         QEALDLSFADFL FALSE FALSE
A70398 1lm8V   79.011   88.540  -63.061  -74.381 -121.763    BB    VK         VVRSLVKPENYR  TRUE FALSE
A70462 3cvgA   47.647   70.478  -30.583  -31.160 -124.802    BB    IP         GTYLSIPRGLRD FALSE FALSE
A70524 3m66A   54.502  106.346  -37.617  -68.231 -123.717    BB    LD         NLLLRLDFEKDI  TRUE FALSE
A70535 3m66A   68.290   60.562  -28.103  -49.161 -135.216    BB    TR         PQVFNTRLFKVK  TRUE FALSE
A70536 3m66A   56.707   83.322    4.064  -77.892 -121.280    BB    IP         DKLVSIPDEIFC FALSE FALSE
A70614 2yimA   66.804   78.120  -69.977  -44.536 -113.721    BB    HD         EAFASHDRDHWG  TRUE FALSE
A70665 3pb6X   42.291   56.419 -120.858  -38.240 -109.342    BB    LD         RVVGQLDPQRLW  TRUE FALSE
A70740 3ce9A   42.852   63.345    5.104  -40.153 -126.741    BB    SP         DVIKGSPEKFIY  TRUE FALSE
A70765 3zrhA   48.703   74.114  -31.814  -68.052  -88.844    BB    MK         QIKNRMKKTDWL  TRUE FALSE
A70773 3zrhA   54.722   85.546  -15.795  -33.668 -130.298    BB    LP         ADIEDLPPTVQE FALSE FALSE
A70774 3zrhA   87.110   46.920  -84.462  -81.153 -135.779    BB    LD         LFDEVLDRDVQK  TRUE FALSE
A70806 3l0qB   59.605   68.460   49.364 -113.982  -86.993    GB    KH         RINATKHPVLEF  TRUE FALSE
A70808 3l0qB  115.357   29.652  -30.613  -84.397 -118.886    GA    GL         YFKLVGLADLLD  TRUE FALSE
A70835 3rqtA   49.981   48.735 -117.772  -53.878 -119.723    BB    ID         ALDHIIDRQGIA  TRUE FALSE
A70922 2oebA   62.301   83.769   -4.034  -62.774 -119.459    BB    KT         KYIMEKTAIDVA FALSE FALSE
A70984 1uqtA   42.107   73.555   26.948  -85.503 -115.975    BB    MS         DRALTMSLAERI  TRUE FALSE
A71158 3cqjA   40.914   76.318   26.485  -69.377 -110.171    BB    WS         LSRLDWSREQRL  TRUE FALSE
A71207 3lpzA   72.674   91.892   11.592  -76.460 -106.791    BB    GQ         RRIAEGQPEEQY  TRUE FALSE
A71215 3lpzA   76.500   86.624  -33.736  -32.365 -133.961    BB    DE         EWYKQDESHTAP  TRUE FALSE
A71444 3cf6E  102.809   73.084  -78.044  -89.661 -100.572    BB    MP         MHCVFMPNTQLC  TRUE FALSE
A71478 3pguA   76.951   65.868    8.386    9.117 -142.658    AB    RN         AGNVSRNPALIT  TRUE FALSE
A71537 1xsvA   62.410   87.940  -14.081  -54.038 -115.530    BB    LT         FYQSLLTNKQRN FALSE FALSE
A71613 3iu0A   40.622   51.404 -111.057  -51.283 -115.676    BB    FD         VAKESFDEEKGF  TRUE FALSE
A71795 1i60A   63.420   83.398  -44.865  -18.555 -120.275    BB    LT         PEYYKLTAEEAI  TRUE FALSE
A71836 3tlaA   59.860   28.690  -58.453  -78.917 -125.443    BB    LD         SLLPFLDYDAII  TRUE FALSE
A71858 3ix3A   48.610  123.166  -27.307  -55.081  155.412    BB    SS         LELERSSGKLEW  TRUE FALSE
A71872 3lkdA   61.145  110.419  116.190 -101.544 -112.719    BB    RG         HGVLFRGNAEGT  TRUE FALSE
A71890 1zelA   54.012   62.995  -65.439  -63.615 -117.264    BB    CS         DLVADCSDERLE  TRUE FALSE
A72075 2f7fA  116.492  102.076  -48.498 -150.328  -99.971    GB    GN         LVQSYGNDYEAF  TRUE FALSE
A72127 3madA   59.419   73.439   -8.515  -59.897 -125.718    BB    AP         GMAAAAPPELVR FALSE FALSE
A72139 1e6uA   36.044   72.542    0.858  -52.375 -130.880    BB    LA         IHVMELAHEVWL  TRUE FALSE
A72173 2wqiA   50.110   66.644  -34.861  -32.084 -128.279    BB    VP         ELMELVPQPLVD FALSE FALSE
A72261 1or4A  114.993   79.233  -97.780 -106.111 -113.224    BB    SS         IINDHSSVDRLK  TRUE FALSE
A72274 1x6iA   51.741   82.868   -9.327  -58.980 -110.524    BB    LS         HEYDSLSDDEKR FALSE FALSE
A72275 1x6iA   49.062   75.227  -23.366  -20.670 -126.629    BB    CD         IRLLECDDPDLF FALSE FALSE
A72487 2yxoA   81.548   66.144  -60.885  -62.188 -135.560    BB    RD         EEYAWRDLKEVF  TRUE FALSE
A72601 3kwlA   93.249   75.781   13.565  -17.058 -166.485    AB    VN         APLLEVNEASGL  TRUE FALSE
A72628 3u7qA   69.834   96.382  -28.863  -35.818 -121.734    BB    YP         EVLEVYPEKARK FALSE FALSE
A72645 3u7qA   74.914   85.647  -11.319  -29.688 -105.169    BB    FD         AIAAKFDESIQK  TRUE FALSE
A72672 3m6nA   27.427   66.821   16.614  -63.623 -103.280    BB    LG         DTAMQLGEKSLR  TRUE FALSE
A72716 2nw8A   44.553   68.138  -80.940  -19.364  -96.723    BB    LT         SVLETLTPSEYM  TRUE FALSE
A72745 3fvvA   30.417   62.514  -36.540  -77.214  -92.397    BB    LT         VIRPSLTVQAVD  TRUE FALSE
A72822 4a01A   88.827   82.057  -27.786    1.264 -112.531    AE    KG         TLEARKGVGKAF  TRUE FALSE
A72834 4a01A   93.808   72.278  -28.613  -62.075 -103.004    AE    FG         VVGILFGVETLS  TRUE FALSE
A72934 3letA   44.940   73.304  -17.634  -55.113 -120.787    BB    LD         NAFAKLDSKMVK FALSE FALSE
A72938 3letA   80.011   91.570 -100.987  -82.106 -176.524    AG    GG         VVKDYGGGVAAA  TRUE FALSE
A73118 1h3lA  120.949  104.552  -41.208 -154.534  -98.561    GE    RN         ALRMTRNPADAE  TRUE FALSE
A73165 2vxpA  106.155   35.760  -72.731  -94.640 -115.088    GA    GL         AIQSAGLTETLN  TRUE FALSE
A73168 2vxpA   38.524   86.194  -20.485  -35.254 -132.005    BB    LP         EAFRALPPRERS FALSE FALSE
A73210 3jxyA   50.813   55.721  -48.596  -89.509 -112.441    BB    QN         HFTAHQNPEKAE  TRUE FALSE
A73213 3jxyA   55.983   74.722  -41.558  -94.608  -71.750    BB    IN         KYKKHINETHIP  TRUE FALSE
A73220 3jxyA   84.553   60.012   -0.301   16.780 -167.072    AB    TN         REYAKTNPDVVW  TRUE FALSE
A73289 3noqA  103.507   81.962  -38.553  -55.499 -111.237    BB    FD         LAAELFDAATAQ  TRUE FALSE
A00104 2yxyA   96.884   70.356   16.469  -99.939 -121.207    GB    GM         KAEQMGMVNEYA FALSE FALSE
A01399 1twfB   93.675   58.093   -7.196  -96.220 -114.769    GB    GA         CMIAHGAASFLK  TRUE FALSE
A01733 2eabA   94.592   71.013    2.201  -91.828 -117.768    GB    GD         SWARTGDGNTTY FALSE FALSE
A01805 3q23A   85.751   86.744  -42.882 -119.542  -71.684    BB    KS         ALGDRKSFVALM  TRUE FALSE
A02178 2gdmA   82.581   67.237  -23.100 -107.197  -78.505    BB    WS         VVGAKWSEELNS  TRUE FALSE
A02276 3f4mA  123.752   86.698  -30.252 -134.363 -100.642    GB    HS         SKEYTHSRPQAQ  TRUE FALSE
A02861 2dyoA  103.838   64.086   24.937 -113.119 -108.876    GB    RN         GSVITRNFQDFI  TRUE FALSE
A02951 2xzhA  137.347   64.547  -13.109 -117.183 -110.929    GB    QN         ITNVLQNPDLAL  TRUE FALSE
A03533 2x3mA  114.223   70.801   25.230 -112.106 -103.264    GB    GR         AGLAFGRTDWVA  TRUE FALSE
A03540 2x3mA  108.269   64.870   15.256 -114.611  -97.774    GB    GD         IGRSIGDNYVLE  TRUE FALSE
A04340 1x38A   81.014   70.810  -34.482 -119.893 -103.246    GB    RD         GLGATRDPYLVK  TRUE FALSE
A04868 2bs2C   81.458   79.903   23.600 -134.064 -102.628    GB    RH         HKDLMRHGDTTL  TRUE FALSE
A05693 3us6A  100.648   63.843   22.798  -91.635 -127.360    GB    GA         SSASIGAQRVKN FALSE FALSE
A05694 3us6A   91.388   75.619   14.508 -105.887 -108.519    GB    QN         NFCEEQNIDACR  TRUE FALSE
A05960 3h0nA  102.563   56.580   10.234  -95.044 -124.076    GB    GQ         DALSNGQVATAA FALSE FALSE
A06241 1c7sA  104.649   69.172    2.023  -88.882 -127.286    GB    GK         KLHAAGKEQEAN FALSE FALSE
A06266 3a0oA  113.866   63.530   16.184 -116.265  -91.673    GB    GR         AGRVLGRDDLLD  TRUE FALSE
A06271 3a0oA  111.768   59.027   15.523 -133.745  -92.506    GB    GN         FAGVTGNGHYQW  TRUE FALSE
A07955 1uujA   99.238   64.883   23.092  -81.065 -138.589    GB    GY         YLRSNGYEEAYS  TRUE FALSE
A09148 3sz3A   79.534   46.738   19.940 -103.412  -95.880    BB    VN         RYANDVNAGLFG  TRUE FALSE
A09629 1ibrB   27.397   67.071   44.074  170.390   10.978    AA    LE         ALLNSLEFTKAN  TRUE FALSE
A09762 3ksnA   73.757   71.102   13.144 -137.807  -76.624    GB    NQ         MLIARNQSSDWQ  TRUE FALSE
A09942 3q15A  110.417   56.337   -8.178  -99.969 -115.360    GB    KH         NYDDFKHYDKAL  TRUE FALSE
A09944 3q15A  101.228   72.083   17.036  -78.874 -124.778    GB    GD         SYDRSGDDQMAV  TRUE FALSE
A09950 3q15A  106.240   58.568   15.677  -96.659 -125.636    GB    CH         VFESSCHFEQAA FALSE FALSE
A10259 1w53A   99.531   74.710   18.099 -154.378  -72.521    GB    LT         RYIAELTETSLY  TRUE FALSE
A11138 3dzaA  102.234   65.693   11.782  -94.678 -121.935    GB    GD         EKLAKGDQKGAI FALSE FALSE
A11302 3u0rA   75.456   91.116   42.457  -80.813 -125.998    BB    GE         SQILQGEDIVRE  TRUE FALSE
A11369 1hbnB  114.895   71.463  -27.852 -137.091  -91.021    GB    RA         NQGAARAAQGVS  TRUE FALSE
A12123 3sbtB  122.466   62.626   33.780 -134.426 -102.780    GB    GN         NAMFFGNYGSSL  TRUE FALSE
A12220 3e7jA  104.562   72.034   16.507 -139.799  -98.607    GB    KD         NYLMTKDPKVGR  TRUE FALSE
A12226 3e7jA  110.509   67.634   31.286 -118.033  -98.114    GB    KD         AGSYYKDEYLNY  TRUE FALSE
A12629 3k7xA  103.621   74.026    9.008 -140.067  -84.526    GB    KK         AYLRTKKQADLE  TRUE FALSE
A12630 3k7xA  109.620   62.221   21.565 -140.187  -84.191    GB    KE         LYRITKEAIYLD  TRUE FALSE
A12633 3k7xA  100.351   60.175   24.424 -132.304 -104.406    GB    AN         LIEETANKTYRD  TRUE FALSE
A12840 3bq9A   55.391   88.054   49.482  -94.705 -121.531    BB    AD         TDLEHADSATLT  TRUE FALSE
A13320 3swoA   81.107   82.638   21.862  -88.870 -109.548    BB    GS         SIYRYGSEEQKN  TRUE FALSE
A13739 1wa5B   69.683   97.703   34.779  -80.245 -126.859    BB    AE         KLLEVAEYKTKK  TRUE FALSE
A13780 1obbA  111.580   51.287    4.121 -127.680  -86.328    GB    GD         EAFLTGDIRIIK  TRUE FALSE
A14098 1rwhA  105.870   64.648   12.247 -116.995 -105.744    GB    ED         RSLAGEDPTKLN  TRUE FALSE
A14815 2nszA  111.428   68.026  -13.179 -129.869 -106.187    GB    GD         EYLLSGDISEAE  TRUE FALSE
A15267 1j5wA   99.575   63.842    7.425  -78.629 -125.938    GB    NL         RLVEKNLYLPAY FALSE FALSE
A15530 3eqxA  131.277   45.360   -6.718 -132.348 -110.669    GB    QE         NVTTQQEWQPWI  TRUE FALSE
A16282 2p58C   95.497   69.436   19.724  -97.255 -123.082    GB    GL         CEYRLGLGSALE FALSE FALSE
A16501 3rt3C  123.703   66.951   -8.162 -135.520  -79.131    GB    MD         KVLLFMDPSAGI  TRUE FALSE
A16767 3gnaA   99.314   55.797    2.520  -91.107 -125.468    GB    NE         ALRARNEHRQAD  TRUE FALSE
A17264 2i0mA   87.025   67.928   12.478 -118.209  -92.473    GB    HQ         VAFPLHQASKAI  TRUE FALSE
A17336 2q3sA  123.104   67.072   -8.138 -111.954  -98.382    GB    GT         AAEARGTLVLEF  TRUE FALSE
A17557 3ismC   91.124   38.746    3.424 -101.577  -65.886    EA    GP         DAGFYGPDDYNS  TRUE FALSE
A17919 3m1iC   79.897  113.139   55.857  -88.916 -131.059    BB    GS         STFYQGSGVQQK  TRUE FALSE
A18230 2xgeA   77.398   68.478  -23.645 -113.871  -77.606    BB    LT         VGIEGLTTRKLA  TRUE FALSE
A18333 3m9vA   72.682   98.626   43.355  -84.399 -111.264    BB    GD         YEWRHGDERART  TRUE FALSE
A18545 2wluA  103.075   69.202   11.133 -104.622 -114.395    GB    GD         ITDEEGDAGTND FALSE FALSE
A18644 1e8yA   41.073   23.015  -12.821 -177.180   11.200    EA    GW         VCRDKGWTVQFN  TRUE FALSE
A18880 3pohA    8.705   34.754  -21.077  161.516   52.471    BG    QG         VFSRLQGGGEVL  TRUE FALSE
A19121 2vq2A  101.947   68.253   14.371  -92.433 -126.377    GB    GQ         CSAKQGQFGLAE FALSE FALSE
A19123 2vq2A  102.162   69.673   11.636  -84.594 -127.843    GB    GQ         TKMLAGQLGDAD FALSE FALSE
A19309 1lf6A  104.047   56.483    9.377  -86.625 -123.397    GB    GD         AFIAAGDVDSAN FALSE FALSE
A19489 2chcA   99.159   66.409   20.383  -94.113 -114.986    GB    QD         LTINTQDGEGWA FALSE FALSE
A20324 2fbaA  104.112   63.863    3.088  -87.336 -133.996    GB    DD         IAKSFDDGDFAN  TRUE FALSE
A20497 1g9gA  108.712   63.674   45.737 -148.631  -99.929    GB    GD         LYYKTGDARAKK  TRUE FALSE
A20501 1g9gA  109.123   65.428   32.785 -120.533 -105.339    GB    GD         YAAKSGDETSRQ  TRUE FALSE
A20521 1c4oA  103.443   59.136    4.822  -92.710 -118.789    GB    GE         YFEERGEVLYAQ FALSE FALSE
A20538 3rgaA   89.383   75.856    4.210  -97.857 -109.464    GB    GE         RRVNAGELEGVL FALSE FALSE
A20595 2q00A   89.904   49.735   28.463 -100.418 -108.761    GB    NL         LVIENNLKEITN  TRUE FALSE
A21929 2wj9A  111.421   61.421    8.659 -135.144  -89.632    GB    EC         HACRTECYAMTV  TRUE FALSE
A22073 2uxqA  109.359   55.536   16.828 -101.977 -111.941    GB    GT         RGELDGTPDLCA  TRUE FALSE
A22412 3v39A  100.652   53.417   42.073 -132.391 -102.174    GB    SN         RMNNQSNNYIAD  TRUE FALSE
A22455 2ex5A  112.033   66.683  -12.590 -135.116 -112.863    GB    KN         AVKKTKNFSKYL  TRUE FALSE
A22555 2gelA   60.401   21.228   26.810  -65.208  -44.303    BA    WP         TGWSAWPDLAKE  TRUE FALSE
A22863 3nvlA   85.627   83.898    0.170 -100.484 -113.549    GB    GD         MVGHTGDLKATI  TRUE FALSE
A23403 2gomA   97.218   80.908   18.501 -151.160  -77.603    GB    HT         EFEKTHTVSAHR  TRUE FALSE
A23747 1zhxA   90.579   81.901   17.155 -109.118 -108.265    GB    GD         GAIKLGDFNLIA  TRUE FALSE
A23877 3u50C  104.017   29.091   -2.783  -75.510 -125.492    GA    GQ         NCIENGQEEIIR  TRUE FALSE
A24075 1x91A  101.944   66.287    9.662  -97.177 -108.332    GB    GD         EHLASGDGMGMN FALSE FALSE
A24605 3d85C   78.595   33.456   -0.038  -82.548  -53.531    BA    NS         QGLRDNSQFCLQ  TRUE FALSE
A25231 1h2sB   91.712   79.577   -3.077 -102.870  -99.106    GB    GD         AAAATGDAAAVQ  TRUE FALSE
A26032 3rjvA  103.688   69.044    8.842  -87.225 -121.331    GB    GD         TWVSSGDYQKAE FALSE FALSE
A26138 1gkmA   88.493   83.678    7.552 -111.902 -106.657    GB    GQ         IHEARGQRGQID  TRUE FALSE
A26351 3ag3C   98.700   77.828   17.454  -94.480 -118.118    GB    GD         HSLMEGDRKHML FALSE FALSE
A26725 2ahfA  112.602   60.165   23.772 -144.488  -88.986    GB    GD         CYEYTGDEQYRE  TRUE FALSE
A26727 2ahfA  124.044   64.435   32.888 -150.364 -102.928    GB    KD         QWIVEKDESARK  TRUE FALSE
A26729 2ahfA  111.745   53.934   16.418 -124.955  -89.128    GB    GD         AGEQTGDPEYRR  TRUE FALSE
A26732 2ahfA  109.407   64.371   14.863 -127.361  -93.376    GB    GN         NSRYLGNADLLE  TRUE FALSE
A27106 3fapB  111.110   65.156    2.927 -130.602  -84.003    GB    GN         KYMKSGNVKDLT  TRUE FALSE
A27203 1wy6A  103.718   65.305    7.650  -83.229 -125.804    GB    GD         ALRRVGDERDAT FALSE FALSE
A27383 3as8A  102.909   70.876   13.296  -75.510 -141.205    GB    GA         AYVKTGAVDRGT  TRUE FALSE
A27389 3as8A  103.280   64.289    9.165  -87.894 -122.489    GB    GS         SYEQMGSHEEAL FALSE FALSE
A27833 3rkvA  103.565   65.708   14.713  -92.490 -132.587    GB    KD         ELFVQKDYKEAI FALSE FALSE
A27835 3rkvA  102.443   72.844   21.534  -93.939 -127.196    GB    GD         CYLNIGDLHEAE FALSE FALSE
A27858 3jz0A   94.133   68.253   12.510  -82.820 -129.804    GB    GE         NVLKRGEYARSL FALSE FALSE
A28142 1gxmA  114.829   57.751   25.135 -133.263  -98.447    GB    GN         VYKSGGNTKYRD  TRUE FALSE
A28208 2fnaA  117.773   94.818  -23.833 -150.837 -110.815    GB    KN         IYLDNKNLDFAI  TRUE FALSE
A28570 3lkeA   44.166   29.553  -62.479 -174.533   67.120    EA    GK         KKLLKGKAAEEL  TRUE FALSE
A28910 3zuzA   77.323   85.172   43.372 -105.039 -109.360    BB    GN         MTHKYGNEEDLE  TRUE FALSE
A29388 3ygsP   96.581   63.077   11.468  -86.122 -132.714    GB    GQ         CLEDTGQDMLAS FALSE FALSE
A29503 2vxgA  100.475   63.123    3.228  -85.827 -130.139    GB    GQ         QLLMAGQINKAF FALSE FALSE
A30290 1nc5A  109.655   59.336   19.199 -132.874  -93.781    GB    GE         LWEATGEKRYFE  TRUE FALSE
A30291 1nc5A  110.629   49.694   15.004 -139.300  -85.892    GB    KD         LYEQTKDERYVK  TRUE FALSE
A30292 1nc5A  115.512   46.548    5.156 -119.839  -92.652    GB    QE         YANLKQETELFD  TRUE FALSE
A31014 1r7aA  114.445   88.359  -18.681 -141.306 -103.412    GB    NN         LLRKTNNGRDIN  TRUE FALSE
A31154 1r6dA   75.114   36.321    7.170  -72.045  -51.989    BA    GA         DRSIAGASVFTE  TRUE FALSE
A31971 3bmxA   86.999   75.738  -30.633 -115.425  -93.838    GB    RS         ALGAARSRINAY  TRUE FALSE
A32404 2v8iA  120.494   56.995   24.877 -127.059 -100.101    GB    QD         LYKHQQDQGALT  TRUE FALSE
A32416 2v8iA  111.972   61.902   21.650 -131.350  -91.823    GB    QV         LYHASQVADYRK  TRUE FALSE
A32603 3chmA   94.112   76.166  -24.730 -103.056  -90.268    BB    GT         RLFAHGTWGDYK  TRUE FALSE
A32667 1cy5A  102.960   53.118    9.337  -70.790 -129.446    GB    GY         ALLHEGYKDLAA  TRUE FALSE
A33010 1fiuA   91.528   65.565   22.410 -107.814 -122.884    GB    NY         ILQSLNYEDALD  TRUE FALSE
A33838 2hjeA  103.218   60.962    0.233 -129.403 -110.369    GB    RD         DFYTDRDTDVLN  TRUE FALSE
A33905 3h51A   86.142   76.937   -8.867 -105.649  -95.068    GB    GN         AALATGNPHKVA  TRUE FALSE
A33927 3qy7A  105.795   60.719  -49.958 -161.319  -13.652    EA    GS         LEKEFGSELPYM  TRUE FALSE
A34238 2ygkA   93.209   59.702   10.160 -113.171 -104.585    GB    VD         KLIRNVDLNGII  TRUE FALSE
A35362 2oyoA  123.247   85.547  -38.504 -129.808 -114.331    GB    GD         LREFLGDPQKAD  TRUE FALSE
A35536 2vxxA  100.117   67.690   15.883  -86.676 -124.030    GB    GD         QAESLGDRATAY FALSE FALSE
A35563 2x5fA   54.029   60.899   55.715  -58.336 -104.992    BA    NN         KHVLKNNKQFDK  TRUE FALSE
A35576 1fpoA   90.333   65.738    7.622 -115.323 -100.916    GB    KD         EIEQAKDEARLE  TRUE FALSE
A35593 3ajmA  113.850   50.691   -7.916 -133.065  -99.167    GB    GK         TYFKDGKAINVF  TRUE FALSE
A36825 3zvkA   96.449   56.111   41.951 -142.387  -94.376    GB    HP         YAINKHPDSYYN  TRUE FALSE
A37079 1up8A   90.194   79.147   17.115 -133.801  -97.944    GB    GD         RAINSGDEKEIA  TRUE FALSE
A37152 2ja9A   95.507   88.888  -25.296 -131.021 -107.535    GB    ND         ECCQKNDTAAFK  TRUE FALSE
A37549 3zuxA   74.209   69.075  -34.841 -168.660   49.677    EA    GS         VHKVLGSKTEKL  TRUE FALSE
A37648 2qeuA   99.361   73.812   12.440 -101.699 -113.079    GB    DE         LDAIRDEPIGIV FALSE FALSE
A37665 2heuA  108.944   71.153  -12.285 -143.353 -113.319    GB    GD         NYVLTGDKQGMV  TRUE FALSE
A38898 1oh0A   96.407   60.117   15.660 -105.850 -116.106    GB    GD         ELVDVGDIEAIV FALSE FALSE
A39035 3tm0A  125.432   73.265  -39.116 -151.016  -94.268    GB    GE         IREDIGEEQYVE  TRUE FALSE
A39365 3u4tA   96.162   73.192   17.468  -92.841 -131.931    GB    NN         FLFKNNNYAEAI FALSE FALSE
A39416 2v5fA   99.220   69.019    9.087  -81.575 -126.310    GB    GD         AVYQQGDLDKAL FALSE FALSE
A40051 2cj4A  114.990   56.599   28.129  -83.289 -132.572    BB    GD         EALTKGDPKFAE  TRUE FALSE
A40420 1utgA   96.066   81.196   12.950  -82.921 -110.046    BB    GT         ENLLLGTPSSYE  TRUE FALSE
A40824 2fv2A   71.226   95.387   33.263  -86.235 -122.406    BB    GS         RIMESGSELSKT  TRUE FALSE
A40943 1colA   94.702   41.175   -2.061 -120.905   -5.423    BA    DD         VGALIDDKFADA  TRUE FALSE
A40998 3fvyA  121.152   61.624    9.019 -124.079  -86.826    GB    GS         ESFTQGSIEAHK  TRUE FALSE
A41323 3ro3A  103.000   66.136   17.297  -99.325 -126.164    GB    GN         AYTALGNHDQAM FALSE FALSE
A41409 3c68A  105.999   58.378  -11.272 -135.489  -92.088    GB    QD         VYNVTQDKTWVA  TRUE FALSE
A41421 3c68A  108.728   46.443   -8.310  -75.311 -129.879    GA    GY         GMERYGYRDDAL  TRUE FALSE
A41703 3frqA   85.226   64.883  -14.416 -115.817  -75.106    BB    FT         CGPIEFTLSGVA  TRUE FALSE
A42463 1uw4B   72.981   80.345    1.156 -128.011  -93.804    GB    NQ         LGMEVNQPKFNQ  TRUE FALSE
A42818 3bvfA  103.656   64.789   19.467  -81.769 -125.568    GB    SL         WCYTHSLDGAGL FALSE FALSE
A42877 2ff4A  100.536   65.153    3.215  -77.899 -124.494    GB    DR         AYYLSDRQSDAL  TRUE FALSE
A43133 3h9pA  108.568   81.331   -6.545 -133.841 -118.207    GB    RI         EVAEKRIIGEGV  TRUE FALSE
A43426 3dwcA  107.894   55.941   -3.567 -113.816  -99.693    GB    ND         TCREKNDFAGFL  TRUE FALSE
A43538 2jg0A  100.916   72.024   15.082  -86.788 -123.797    GB    GD         ASKAAGDNAMAN FALSE FALSE
A43547 2jg0A  105.655   59.836   11.797  -95.748 -131.181    GB    GQ         GLQNYGQKEVAM FALSE FALSE
A43959 3dfuA  103.609   64.187   29.753 -104.151 -120.119    GB    RA         QAEISRAQDIEL  TRUE FALSE
A43992 1q9uA   88.493   81.001   -7.810 -107.473 -106.116    GB    ND         LVGMMNDPALKE  TRUE FALSE
A44270 2gnxA   93.562   79.463   20.946  -98.809 -123.557    GB    WK         AQISEWKFLPSL  TRUE FALSE
A44321 3zylA   72.799   68.533   36.331  -70.074 -122.009    BB    GN         HLMVYGNERFIQ  TRUE FALSE
A44377 2pm7A   94.631   54.532   -5.122  -98.147  -97.255    GB    GS         LYLAAGSLDKVA  TRUE FALSE
A44379 2pm7A   95.993   61.257   -1.323  -89.791 -117.783    GB    GN         LTTSTGNFELAT  TRUE FALSE
A45010 1eexA   99.234   62.779    7.062  -72.939 -133.451    GB    GF         ALAQGGFTDVAQ  TRUE FALSE
A45375 3ig5A   14.016   30.925   25.038  133.926   68.921    AA    VN         LYDALVNFAPIM  TRUE FALSE
A45547 2wdcA   95.347   34.124  -49.177 -175.701    8.759    GG    RG         LSLLTRGEAVVR  TRUE FALSE
A45655 1v7wA   98.417   66.664   15.778  -97.678 -117.453    GB    GK         LAKFLGKDQDVN FALSE FALSE
A46100 3bqoA   98.293   70.108   18.684 -103.853 -118.878    GB    GR         RAFRDGRSEDFR FALSE FALSE
A46103 3bqoA  101.627   65.044   -1.561  -90.875 -119.294    GB    GN         VCMENGNFKEAE FALSE FALSE
A46419 1qazA  113.958   55.575    6.215 -140.732  -78.658    GB    GK         LYVATGKPVYAT  TRUE FALSE
A46425 1tqgA   99.929   71.780   21.450 -102.062 -121.593    GB    GF         MAGTMGFSSMAK FALSE FALSE
A46824 3f8xA  105.111   53.823    8.234 -117.908 -112.837    GB    AD         RIIAEADWERLP  TRUE FALSE
A46939 256bA   98.679   67.246    6.690  -80.284 -131.778    GB    GK         KLANEGKVKEAQ  TRUE FALSE
A47048 3djlA   79.682   57.871  -14.847  -89.443  -41.850    BA    EA         LHAQVEAGSLCP  TRUE FALSE
A47049 3djlA   50.156   90.565   47.000 -113.902 -129.199    BB    LP         LLLQMLPAPFQD  TRUE FALSE
A47131 3vmkA  137.647   67.034   11.257 -109.792 -125.096    GB    KL         LRHSLKLEDAAL  TRUE FALSE
A48347 2yhcA   97.607   67.402   15.060  -92.996 -122.783    GB    GN         QKLQDGNWRQAI FALSE  TRUE
A48352 2yhcA   97.352   65.731   11.765 -105.206 -120.293    GB    GA         YYTERGAWVAVV FALSE FALSE
A48406 3gw4A   99.453   68.457   15.920  -90.098 -130.148    GB    GD         VALHFGDLAGAR FALSE FALSE
A48577 2gyqA   95.407   69.402    9.712  -93.973 -118.520    GB    GH         WAEELGHDDIVR FALSE FALSE
A49546 1hh8A  106.159   65.766    8.918  -95.198 -123.780    GB    EK         LYYQTEKYDLAI FALSE FALSE
A49844 3lygA   98.854   61.621   13.780  -97.972 -126.840    GB    GD         EALGAGDFDTLV FALSE FALSE
A50300 2gz6A  109.453   69.235   15.672 -132.055  -94.706    GB    GE         YALASGEEWAKD  TRUE FALSE
A50306 2gz6A  106.493   56.042   13.040 -118.449 -111.111    GB    ND         IARRKNDSKTIN  TRUE FALSE
A50307 2gz6A  115.537   59.765   25.962 -144.415  -92.305    GB    GR         GYRLTGRDACWA  TRUE FALSE
A50374 2xzeA   99.470   66.610   17.337  -82.426 -128.532    GB    GN         IYSEEGNIEHAF FALSE FALSE
A50483 3qdnA  107.546   56.016   13.304  -95.825 -139.834    GB    GR         QLHQVGRNEEAL  TRUE FALSE
A50704 3e4bA   80.869   79.854   19.802  -94.604  -78.270    GB    DT         LAKAQDTPEAND  TRUE FALSE
A50714 3ge3A  104.300   46.032  -16.895  -77.983 -130.624    GA    GK         LLIENGKREEAQ  TRUE FALSE
A50966 2fztA  100.529   61.721   10.815 -102.268 -114.483    GB    ED         EAIEKEDYETLL FALSE FALSE
A51310 3ahnA   88.030   45.728  -57.952 -147.852   -9.264    EA    GK         LEGKWGKQLFAL  TRUE FALSE
A51338 1kwfA  124.290   49.052   -2.168 -118.545  -91.089    GB    GD         YAQYTGDTRWNQ  TRUE FALSE
A51339 1kwfA  123.748   57.775   40.033 -141.246  -98.705    GB    GD         DYSWFGDQRAKA  TRUE FALSE
A51545 1nigA   81.272   71.322   34.399 -108.416 -117.278    GB    GN         EKANNGNRWSLY  TRUE FALSE
A51923 3h7lA  110.891   64.949   10.682 -135.531  -81.297    GB    KE         LFKATKETRYLE  TRUE FALSE
A52438 3ea0A   75.671   86.882  -22.200 -127.745  -82.791    BB    LD         NASDRLDKSLLD  TRUE FALSE
A52984 3gvoA   72.228   81.032   22.416  -87.948 -112.710    BB    GS         KFFEFGSLDQKL  TRUE FALSE
A52995 3gvoA   76.851   82.739   33.956  -88.655 -120.858    BB    GR         HVLEHGRPEDKS  TRUE FALSE
A53467 1jeyA   47.992   27.863  -33.590 -171.478   43.678    EA    GS         MNKRLGSLVDEF  TRUE FALSE
A53572 1elkA   69.483   73.455   21.985  -74.568 -100.298    BB    CG         TCVKNCGHRFHV  TRUE FALSE
A53694 1hz4A   98.602   71.833   12.921  -88.001 -133.183    GB    GE         VLHCKGELTRSL FALSE FALSE
A53700 1hz4A   99.938   63.542   12.568  -99.318 -118.875    GB    GD         CSLARGDLDNAR FALSE FALSE
A53706 1hz4A   97.616   74.028   22.401  -90.826 -124.013    GB    GR         LYWQAGRKSDAQ FALSE FALSE
A54198 1hp1A   89.619    8.520  -18.045 -155.638   -5.433    GG    DA         ESDLQDAEPDFR  TRUE FALSE
A54391 3q4oA  111.053   62.448   23.785 -138.159  -89.761    GB    KL         LYNKWKLQIFKN  TRUE FALSE
A54511 2vlaA  107.321   70.694  -19.564 -142.488 -107.644    GB    SD         KYIEDSDQPAFF  TRUE FALSE
A55041 1f5nA   99.478   71.024   10.717  -82.286 -122.677    GB    GF         QLLKEGFQKESR FALSE FALSE
A55051 2d0tA   83.276   76.745   22.941 -125.085  -99.170    GB    GD         FVLSKGDAGLRE  TRUE FALSE
A55154 3rq4A  110.834   73.798  -13.319 -132.822 -111.046    GB    RD         TFLRQRDLEAAY  TRUE FALSE
A55206 2h6fB   77.779   83.405    8.270 -117.218  -74.848    GB    GT         ALCIIGTEEAYD  TRUE FALSE
A55367 3bhwA   68.090  102.962   38.166  -84.013 -122.582    BB    GS         QMVRDGSTQVAI  TRUE FALSE
A55391 2zblA  114.120   53.000   10.758 -139.207  -83.105    GB    DD         LYTLTDDSQYEE  TRUE FALSE
A56092 2rklA  101.985   61.060   11.674 -111.052 -117.377    GB    ED         SALNYEDLPTAK  TRUE FALSE
A56110 1ccwB  104.881   53.864   -1.068  -97.363 -110.187    GB    NR         AYTRQNRYDECE  TRUE FALSE
A56185 3ts9A  101.056   72.394   27.350 -102.887 -115.173    GB    GN         KAAKDGNRKDRV  TRUE FALSE
A56272 2wadA   96.813   45.074   36.813 -129.019  -91.139    GB    SS         EALEYSSNAYVV  TRUE FALSE
A56454 1bouA   97.886   66.864   19.833 -110.389 -109.319    GB    RD         AAVLARDYNAMI FALSE FALSE
A56472 1u0jA   85.912   47.593  -20.616 -102.980  -92.038    BB    KT         IMSLTKTAPDYL  TRUE FALSE
A56535 2vkjA   94.628   78.259    2.711  -70.238 -121.334    BB    SD         ELYIFSDYENFE  TRUE FALSE
A56568 2ex2A  109.290   54.563   43.333 -129.878 -103.741    GB    SD         IMLKKSDNMIAD  TRUE FALSE
A57395 2of3A   94.672   51.164  -32.620 -145.919  -41.661    EA    GI         YITNAGISPLKS  TRUE FALSE
A57399 3n0rA  125.105  103.360  -27.411 -134.519 -106.436    GB    GD         ARALTGDQATGD  TRUE FALSE
A57541 1eyhA   73.095   67.147   37.156  -71.325 -116.655    BB    GS         YLIKTGSERVSQ  TRUE FALSE
A57575 1elwA  101.228   69.793   12.777  -88.182 -125.640    GB    GD         AYAKKGDYQKAY FALSE FALSE
A58652 1yf3A   99.954   66.628   22.077 -130.759  -96.633    GB    RD         DYNKTRDPLLLY  TRUE FALSE
A58691 3f47A  121.061   68.765  -10.388 -113.578 -102.237    GB    GK         VAKEVGKPEIAL  TRUE FALSE
A59403 1wpbA   90.959   62.455   51.452 -116.915 -116.591    GB    GY         TIIERGYGLQMR  TRUE FALSE
A59887 1y8aA  133.102   69.062  -48.299 -156.550 -104.352    GB    NN         CMAVFNNARFFS  TRUE FALSE
A61324 2qupA   96.520   75.480    7.580 -142.353  -72.141    GB    RT         LLSETRTIEELR  TRUE FALSE
A61425 3lvyA   97.790   71.603   18.998 -103.088 -105.971    GB    GC         AAVTNGCAFCVA FALSE FALSE
A61635 1lshA   64.516   79.399   12.072 -122.958  -69.947    GB    AT         AVPAMATSEALL  TRUE FALSE
A61663 3v1aA   98.715   60.859   13.487 -102.886 -121.963    GB    GR         QAKAAGRMDEVR FALSE FALSE
A62516 2qx5A  101.890   64.567   -1.628  -92.322 -120.169    GB    GL         YLLRAGLIKEAL FALSE FALSE
A62522 2qx5A  104.340   72.371   -4.414 -121.325 -133.285    GB    KE         LVLETKEFTVLL  TRUE FALSE
A62762 3e7dA  120.689   76.411  -50.696 -131.419  -96.449    GB    GM         VIHACGMVDVAN  TRUE FALSE
A63073 3mkqB   80.459   80.686   10.544 -132.572  -87.839    GB    ND         EAKKLNDSITWE  TRUE FALSE
A63074 3mkqB  101.448   57.001   10.048 -101.247 -108.895    GB    GN         EALAQGNASLAE  TRUE FALSE
A63076 3mkqB   98.823   64.841   10.257 -104.308 -111.670    GB    GD         LYLVTGDVNKLS FALSE FALSE
A63167 3gonA   97.756   72.164   17.746 -103.650 -106.246    GB    GK         EALEQGKSEKII FALSE FALSE
A63584 2wiyA   66.490   27.076   39.841  -70.121  -81.496    BA    NP         PEFRNNPYPWYR  TRUE FALSE
A63597 2wiyA   16.757   17.193   78.965  161.783  -72.010    AA    GH         VFYAVGHMAIGY  TRUE FALSE
A64436 3ltjA   79.825   67.118   16.673 -112.976  -85.508    GB    GD         ALGKIGDERAVE  TRUE FALSE
A64438 3ltjA   80.663   66.502   18.036 -111.440  -88.146    GB    GD         ALGQIGDERAVE  TRUE FALSE
A64440 3ltjA   81.300   66.119   16.722 -112.607  -87.767    GB    GD         ALGQIGDERAVE  TRUE FALSE
A64442 3ltjA   82.036   66.079   12.782 -110.269  -84.750    GB    GD         ALGEIGDERAVE  TRUE FALSE
A64445 3ltjA   83.364  110.784   56.311 -109.289 -129.511    BB    GT         KLAETGTGFARK  TRUE FALSE
A64477 2e2eA  102.814   63.805   14.676  -87.267 -127.395    GB    AN         DAFMQANYAQAI FALSE FALSE
A64509 3txsA   87.034   76.857   12.636 -124.557  -80.968    GB    DS         NAKNADSPRHVE  TRUE FALSE
A65034 1v4aA   81.157   65.247    7.373 -116.441  -91.802    BB    GR         YYQEQGRDWERY  TRUE FALSE
A65149 1gd8A   70.408   89.234   19.335 -115.011  -71.969    GB    GD         HLAKRGDLHARR  TRUE FALSE
A65205 3simA   79.909   16.197  -51.030 -149.158    8.131    GG    DF         TSKSSDFRYEEE  TRUE FALSE
A65336 3t5xA  102.929   65.848   18.992 -109.025 -106.345    GB    GN         RAVSEGNLLLLH  TRUE FALSE
A65519 1n0qA   98.283   64.230   21.499 -104.076 -117.794    GB    GH         LAARNGHLEVVK FALSE FALSE
A65520 1n0qA   95.932   68.791   23.070 -101.642 -119.308    GB    GH         LAARNGHLEVVK FALSE FALSE
A65521 1n0qA   95.420   68.606   23.522  -99.028 -120.277    GB    GH         LAARNGHLEVVK FALSE FALSE
A65546 2wm9A  103.506   61.398   11.277  -93.707 -123.975    GB    GD         IHVKNGDLSEAA FALSE FALSE
A66229 3a9sA   97.035   38.825   82.653 -144.014  -98.123    EB    GN         RDLMVGNKKLEE  TRUE FALSE
A66471 3p5pA  107.554   60.517   38.913 -146.230  -97.800    GB    GD         VLMNTGDEKCFT  TRUE FALSE
A66483 3p5pA  101.478   79.605  -23.488 -109.838 -104.416    BB    AT         MADIFATLDELK  TRUE FALSE
A66907 3oryA   99.808   71.676   17.812 -100.228 -109.364    GB    GD         EAVQSGDLELAR FALSE FALSE
A67587 1nuyA   67.333   78.302   23.481  -84.413 -113.734    BB    FD         GYAKEFDPAITE  TRUE FALSE
A67973 2z3qA   85.538   86.194   11.096 -130.835  -91.752    GB    GD         ISLESGDASIHD  TRUE FALSE
A68426 1eexG  137.846   63.134    2.227 -124.211 -118.599    GB    QA         LESRYQAKICAA  TRUE FALSE
A68483 1zy9A   90.423   64.012    2.532 -109.963  -87.893    BB    LT         HYFLDLTWEETL  TRUE FALSE
A68532 3kaeA   97.593   49.924   30.816 -145.966  -91.719    GB    LS         EFHESLSPSLVK  TRUE FALSE
[truncated: 579,273 more chars]
