# Supplementary material for: Design of complicated all-α protein structures
Source: Nat Struct Mol Biol. 2024 Jan 4;31(2):275–82. doi: 10.1038/s41594-023-01147-9 (PMC11377298; doi:10.1038/s41594-023-01147-9)
Supplement: Supplementary file 11 — Statistical source data. [file 41594_2023_1147_MOESM11_ESM.zip]

Archive with 115 entries (114 files):
- ED_Fig6/
- ED_Fig6/22.pdb
- ED_Fig6/36.pdb
- ED_Fig6/37.pdb
- ED_Fig6/23.pdb
- ED_Fig6/35.pdb
- ED_Fig6/21.pdb
- ED_Fig6/108.pdb
- ED_Fig6/109.pdb
- ED_Fig6/20.pdb
- ED_Fig6/34.pdb
- ED_Fig6/30.pdb
- ED_Fig6/24.pdb
- ED_Fig6/18.pdb
- ED_Fig6/19.pdb
- ED_Fig6/25.pdb
- ED_Fig6/31.pdb
- ED_Fig6/27.pdb
- ED_Fig6/33.pdb
- ED_Fig6/32.pdb
- ED_Fig6/26.pdb
- ED_Fig6/69.pdb
- ED_Fig6/41.pdb
- ED_Fig6/55.pdb
- ED_Fig6/7.pdb
- ED_Fig6/82.pdb
- ED_Fig6/96.pdb
- ED_Fig6/97.pdb
- ED_Fig6/83.pdb
- ED_Fig6/54.pdb
- ED_Fig6/6.pdb
- ED_Fig6/40.pdb
- ED_Fig6/68.pdb
- ED_Fig6/4.pdb
- ED_Fig6/56.pdb
- ED_Fig6/42.pdb
- ED_Fig6/95.pdb
- ED_Fig6/81.pdb
- ED_Fig6/80.pdb
- ED_Fig6/94.pdb
- ED_Fig6/43.pdb
- ED_Fig6/5.pdb
- ED_Fig6/57.pdb
- ED_Fig6/53.pdb
- ED_Fig6/1.pdb
- ED_Fig6/47.pdb
- ED_Fig6/90.pdb
- ED_Fig6/84.pdb
- ED_Fig6/85.pdb
- ED_Fig6/91.pdb
- ED_Fig6/46.pdb
- ED_Fig6/52.pdb
- ED_Fig6/0.pdb
- ED_Fig6/44.pdb
- ED_Fig6/2.pdb
- ED_Fig6/50.pdb
- ED_Fig6/78.pdb
- ED_Fig6/87.pdb
- ED_Fig6/93.pdb
- ED_Fig6/92.pdb
- ED_Fig6/86.pdb
- ED_Fig6/79.pdb
- ED_Fig6/3.pdb
- ED_Fig6/51.pdb
- ED_Fig6/45.pdb
- ED_Fig6/48.pdb
- ED_Fig6/60.pdb
- ED_Fig6/74.pdb
- ED_Fig6/75.pdb
- ED_Fig6/61.pdb
- ED_Fig6/49.pdb
- ED_Fig6/77.pdb
- ED_Fig6/63.pdb
- ED_Fig6/88.pdb
- ED_Fig6/89.pdb
- ED_Fig6/62.pdb
- ED_Fig6/76.pdb
- ED_Fig6/72.pdb
- ED_Fig6/66.pdb
- ED_Fig6/8.pdb
- ED_Fig6/99.pdb
- ED_Fig6/98.pdb
- ED_Fig6/9.pdb
- ED_Fig6/67.pdb
- ED_Fig6/73.pdb
- ED_Fig6/65.pdb
- ED_Fig6/71.pdb
- ED_Fig6/59.pdb
- ED_Fig6/58.pdb
- ED_Fig6/70.pdb
- ED_Fig6/64.pdb
- ED_Fig6/out.data
- ED_Fig6/17.pdb
- ED_Fig6/102.pdb
- ED_Fig6/103.pdb
- ED_Fig6/16.pdb
- ED_Fig6/28.pdb
- ED_Fig6/14.pdb
- ED_Fig6/101.pdb
- ED_Fig6/100.pdb
- ED_Fig6/15.pdb
- ED_Fig6/29.pdb
- ED_Fig6/11.pdb
- ED_Fig6/39.pdb
- ED_Fig6/110.pdb
- ED_Fig6/104.pdb
- ED_Fig6/105.pdb
- ED_Fig6/111.pdb
- ED_Fig6/38.pdb
- ED_Fig6/10.pdb
- ED_Fig6/12.pdb
- ED_Fig6/107.pdb
- ED_Fig6/112.pdb
- ED_Fig6/106.pdb
- ED_Fig6/13.pdb
