# Supplementary material for: Design of complicated all-α protein structures
Source: Nat Struct Mol Biol. 2024 Jan 4;31(2):275–82. doi: 10.1038/s41594-023-01147-9 (PMC11377298; doi:10.1038/s41594-023-01147-9)
Supplement: Supplementary file 11 — Statistical source data. [file 41594_2023_1147_MOESM11_ESM.zip › ED_Fig6/22.pdb]

HEADER                                            09-NOV-21   XXXX              
EXPDTA    THEORETICAL MODEL                                                     
REMARK 220                                                                      
REMARK 220 EXPERIMENTAL DETAILS                                                 
REMARK 220  EXPERIMENT TYPE                : THEORETICAL MODELLING              
REMARK 220  DATE OF DATA COLLECTION        : 09-NOV-21                          
REMARK 220                                                                      
REMARK 220 REMARK: MODEL GENERATED BY ROSETTA                                   
REMARK 220  VERSION 2021.16+release.8ee4f02                                     
ATOM      1  N   VAL A   1       0.000   0.000   0.000  1.00  0.00           N  
ATOM      2  CA  VAL A   1       1.458   0.000   0.000  1.00  0.00           C  
ATOM      3  C   VAL A   1       2.009   1.420   0.000  1.00  0.00           C  
ATOM      4  O   VAL A   1       2.934   1.737   0.748  1.00  0.00           O  
ATOM      5  CB  VAL A   1       2.023  -0.759  -1.215  1.00  0.00           C  
ATOM      6  CEN VAL A   1       2.351  -1.334  -1.406  1.00  0.00           X  
ATOM      7  H   VAL A   1      -0.500  -0.433  -0.750  1.00  0.00           H  
ATOM      8  N   VAL A   2       1.435   2.272  -0.843  1.00  0.00           N  
ATOM      9  CA  VAL A   2       1.868   3.661  -0.942  1.00  0.00           C  
ATOM     10  C   VAL A   2       1.711   4.383   0.390  1.00  0.00           C  
ATOM     11  O   VAL A   2       2.608   5.105   0.825  1.00  0.00           O  
ATOM     12  CB  VAL A   2       1.079   4.423  -2.023  1.00  0.00           C  
ATOM     13  CEN VAL A   2       1.129   4.707  -2.649  1.00  0.00           X  
ATOM     14  H   VAL A   2       0.680   1.949  -1.431  1.00  0.00           H  
ATOM     15  N   VAL A   3       0.566   4.183   1.035  1.00  0.00           N  
ATOM     16  CA  VAL A   3       0.290   4.815   2.319  1.00  0.00           C  
ATOM     17  C   VAL A   3       1.317   4.405   3.367  1.00  0.00           C  
ATOM     18  O   VAL A   3       1.823   5.241   4.115  1.00  0.00           O  
ATOM     19  CB  VAL A   3      -1.120   4.462   2.831  1.00  0.00           C  
ATOM     20  CEN VAL A   3      -1.749   4.719   2.941  1.00  0.00           X  
ATOM     21  H   VAL A   3      -0.130   3.577   0.624  1.00  0.00           H  
ATOM     22  N   VAL A   4       1.620   3.112   3.417  1.00  0.00           N  
ATOM     23  CA  VAL A   4       2.588   2.588   4.374  1.00  0.00           C  
ATOM     24  C   VAL A   4       3.957   3.226   4.177  1.00  0.00           C  
ATOM     25  O   VAL A   4       4.612   3.622   5.141  1.00  0.00           O  
ATOM     26  CB  VAL A   4       2.723   1.058   4.261  1.00  0.00           C  
ATOM     27  CEN VAL A   4       2.581   0.464   4.579  1.00  0.00           X  
ATOM     28  H   VAL A   4       1.169   2.476   2.775  1.00  0.00           H  
ATOM     29  N   VAL A   5       4.385   3.322   2.923  1.00  0.00           N  
ATOM     30  CA  VAL A   5       5.678   3.911   2.597  1.00  0.00           C  
ATOM     31  C   VAL A   5       5.758   5.358   3.069  1.00  0.00           C  
ATOM     32  O   VAL A   5       6.758   5.776   3.653  1.00  0.00           O  
ATOM     33  CB  VAL A   5       5.958   3.859   1.084  1.00  0.00           C  
ATOM     34  CEN VAL A   5       6.345   3.555   0.602  1.00  0.00           X  
ATOM     35  H   VAL A   5       3.799   2.977   2.176  1.00  0.00           H  
ATOM     36  N   VAL A   6       4.700   6.118   2.811  1.00  0.00           N  
ATOM     37  CA  VAL A   6       4.648   7.520   3.209  1.00  0.00           C  
ATOM     38  C   VAL A   6       4.783   7.670   4.719  1.00  0.00           C  
ATOM     39  O   VAL A   6       5.528   8.521   5.204  1.00  0.00           O  
ATOM     40  CB  VAL A   6       3.339   8.190   2.752  1.00  0.00           C  
ATOM     41  CEN VAL A   6       3.075   8.647   2.309  1.00  0.00           X  
ATOM     42  H   VAL A   6       3.910   5.715   2.327  1.00  0.00           H  
ATOM     43  N   VAL A   7       4.059   6.836   5.458  1.00  0.00           N  
ATOM     44  CA  VAL A   7       4.096   6.875   6.915  1.00  0.00           C  
ATOM     45  C   VAL A   7       5.504   6.615   7.437  1.00  0.00           C  
ATOM     46  O   VAL A   7       5.983   7.311   8.332  1.00  0.00           O  
ATOM     47  CB  VAL A   7       3.133   5.844   7.532  1.00  0.00           C  
ATOM     48  CEN VAL A   7       2.540   5.776   7.878  1.00  0.00           X  
ATOM     49  H   VAL A   7       3.467   6.159   4.999  1.00  0.00           H  
ATOM     50  N   VAL A   8       6.163   5.609   6.872  1.00  0.00           N  
ATOM     51  CA  VAL A   8       7.517   5.255   7.279  1.00  0.00           C  
ATOM     52  C   VAL A   8       8.478   6.419   7.067  1.00  0.00           C  
ATOM     53  O   VAL A   8       9.293   6.729   7.935  1.00  0.00           O  
ATOM     54  CB  VAL A   8       8.037   4.027   6.508  1.00  0.00           C  
ATOM     55  CEN VAL A   8       8.197   3.360   6.571  1.00  0.00           X  
ATOM     56  H   VAL A   8       5.713   5.075   6.141  1.00  0.00           H  
ATOM     57  N   VAL A   9       8.376   7.060   5.907  1.00  0.00           N  
ATOM     58  CA  VAL A   9       9.235   8.191   5.579  1.00  0.00           C  
ATOM     59  C   VAL A   9       9.061   9.324   6.581  1.00  0.00           C  
ATOM     60  O   VAL A   9      10.039   9.909   7.047  1.00  0.00           O  
ATOM     61  CB  VAL A   9       8.951   8.723   4.162  1.00  0.00           C  
ATOM     62  CEN VAL A   9       9.208   8.766   3.524  1.00  0.00           X  
ATOM     63  H   VAL A   9       7.685   6.755   5.236  1.00  0.00           H  
ATOM     64  N   VAL A  10       7.810   9.630   6.909  1.00  0.00           N  
ATOM     65  CA  VAL A  10       7.506  10.695   7.857  1.00  0.00           C  
ATOM     66  C   VAL A  10       8.128  10.415   9.219  1.00  0.00           C  
ATOM     67  O   VAL A  10       8.719  11.301   9.836  1.00  0.00           O  
ATOM     68  CB  VAL A  10       5.986  10.883   8.028  1.00  0.00           C  
ATOM     69  CEN VAL A  10       5.461  11.306   7.888  1.00  0.00           X  
ATOM     70  H   VAL A  10       7.051   9.112   6.491  1.00  0.00           H  
ATOM     71  N   VAL A  11       7.993   9.177   9.683  1.00  0.00           N  
ATOM     72  CA  VAL A  11       8.542   8.778  10.973  1.00  0.00           C  
ATOM     73  C   VAL A  11      10.054   8.964  11.009  1.00  0.00           C  
ATOM     74  O   VAL A  11      10.602   9.482  11.982  1.00  0.00           O  
ATOM     75  CB  VAL A  11       8.207   7.311  11.300  1.00  0.00           C  
ATOM     76  CEN VAL A  11       7.826   6.907  11.708  1.00  0.00           X  
ATOM     77  H   VAL A  11       7.496   8.495   9.127  1.00  0.00           H  
ATOM     78  N   VAL A  12      10.723   8.537   9.944  1.00  0.00           N  
ATOM     79  CA  VAL A  12      12.173   8.655   9.852  1.00  0.00           C  
ATOM     80  C   VAL A  12      12.596  10.106   9.662  1.00  0.00           C  
ATOM     81  O   VAL A  12      13.569  10.563  10.262  1.00  0.00           O  
ATOM     82  CB  VAL A  12      12.737   7.810   8.694  1.00  0.00           C  
ATOM     83  CEN VAL A  12      13.103   7.246   8.546  1.00  0.00           X  
ATOM     84  H   VAL A  12      10.214   8.119   9.178  1.00  0.00           H  
ATOM     85  N   VAL A  13      11.860  10.827   8.823  1.00  0.00           N  
ATOM     86  CA  VAL A  13      12.149  12.232   8.564  1.00  0.00           C  
ATOM     87  C   VAL A  13      11.896  13.084   9.801  1.00  0.00           C  
ATOM     88  O   VAL A  13      12.730  13.904  10.183  1.00  0.00           O  
ATOM     89  CB  VAL A  13      11.304  12.777   7.397  1.00  0.00           C  
ATOM     90  CEN VAL A  13      11.335  12.990   6.742  1.00  0.00           X  
ATOM     91  H   VAL A  13      11.081  10.390   8.352  1.00  0.00           H  
ATOM     92  N   VAL A  14      10.740  12.883  10.425  1.00  0.00           N  
ATOM     93  CA  VAL A  14      10.351  13.670  11.589  1.00  0.00           C  
ATOM     94  C   VAL A  14      11.090  13.208  12.839  1.00  0.00           C  
ATOM     95  O   VAL A  14      10.869  13.731  13.931  1.00  0.00           O  
ATOM     96  CB  VAL A  14       8.834  13.591  11.844  1.00  0.00           C  
ATOM     97  CEN VAL A  14       8.247  13.951  11.815  1.00  0.00           X  
ATOM     98  H   VAL A  14      10.115  12.167  10.084  1.00  0.00           H  
ATOM     99  N   VAL A  15      11.969  12.225  12.671  1.00  0.00           N  
ATOM    100  CA  VAL A  15      12.776  11.722  13.776  1.00  0.00           C  
ATOM    101  C   VAL A  15      11.905  11.065  14.839  1.00  0.00           C  
ATOM    102  O   VAL A  15      12.301  10.959  16.000  1.00  0.00           O  
ATOM    103  CB  VAL A  15      13.605  12.845  14.427  1.00  0.00           C  
ATOM    104  CEN VAL A  15      14.245  13.089  14.503  1.00  0.00           X  
ATOM    105  H   VAL A  15      12.080  11.817  11.754  1.00  0.00           H  
ATOM    106  N   VAL A  16      10.718  10.626  14.436  1.00  0.00           N  
ATOM    107  CA  VAL A  16       9.826   9.899  15.331  1.00  0.00           C  
ATOM    108  C   VAL A  16      10.420   8.554  15.729  1.00  0.00           C  
ATOM    109  O   VAL A  16      10.333   8.144  16.886  1.00  0.00           O  
ATOM    110  CB  VAL A  16       8.445   9.670  14.689  1.00  0.00           C  
ATOM    111  CEN VAL A  16       7.783   9.858  14.716  1.00  0.00           X  
ATOM    112  H   VAL A  16      10.426  10.799  13.485  1.00  0.00           H  
ATOM    113  N   VAL A  17      11.023   7.871  14.762  1.00  0.00           N  
ATOM    114  CA  VAL A  17      11.808   6.675  15.045  1.00  0.00           C  
ATOM    115  C   VAL A  17      13.159   6.724  14.343  1.00  0.00           C  
ATOM    116  O   VAL A  17      13.376   7.542  13.449  1.00  0.00           O  
ATOM    117  CB  VAL A  17      11.064   5.396  14.616  1.00  0.00           C  
ATOM    118  CEN VAL A  17      10.738   4.838  14.854  1.00  0.00           X  
ATOM    119  H   VAL A  17      10.936   8.188  13.807  1.00  0.00           H  
ATOM    120  N   VAL A  18      14.066   5.843  14.753  1.00  0.00           N  
ATOM    121  CA  VAL A  18      15.396   5.781  14.160  1.00  0.00           C  
ATOM    122  C   VAL A  18      15.436   4.797  12.998  1.00  0.00           C  
ATOM    123  O   VAL A  18      14.595   3.903  12.900  1.00  0.00           O  
ATOM    124  CB  VAL A  18      16.459   5.376  15.198  1.00  0.00           C  
ATOM    125  CEN VAL A  18      16.993   5.611  15.565  1.00  0.00           X  
ATOM    126  H   VAL A  18      13.827   5.200  15.494  1.00  0.00           H  
ATOM    127  N   VAL A  19      16.417   4.967  12.118  1.00  0.00           N  
ATOM    128  CA  VAL A  19      16.653   4.014  11.040  1.00  0.00           C  
ATOM    129  C   VAL A  19      16.729   2.589  11.571  1.00  0.00           C  
ATOM    130  O   VAL A  19      16.132   1.673  11.005  1.00  0.00           O  
ATOM    131  CB  VAL A  19      17.950   4.337  10.275  1.00  0.00           C  
ATOM    132  CEN VAL A  19      18.197   4.573   9.676  1.00  0.00           X  
ATOM    133  H   VAL A  19      17.015   5.777  12.199  1.00  0.00           H  
ATOM    134  N   VAL A  20      17.466   2.407  12.661  1.00  0.00           N  
ATOM    135  CA  VAL A  20      17.597   1.098  13.288  1.00  0.00           C  
ATOM    136  C   VAL A  20      16.233   0.510  13.626  1.00  0.00           C  
ATOM    137  O   VAL A  20      15.988  -0.677  13.412  1.00  0.00           O  
ATOM    138  CB  VAL A  20      18.447   1.168  14.571  1.00  0.00           C  
ATOM    139  CEN VAL A  20      19.056   0.994  14.843  1.00  0.00           X  
ATOM    140  H   VAL A  20      17.949   3.197  13.066  1.00  0.00           H  
ATOM    141  N   VAL A  21      15.348   1.348  14.155  1.00  0.00           N  
ATOM    142  CA  VAL A  21      13.996   0.920  14.494  1.00  0.00           C  
ATOM    143  C   VAL A  21      13.254   0.415  13.263  1.00  0.00           C  
ATOM    144  O   VAL A  21      12.596  -0.625  13.307  1.00  0.00           O  
ATOM    145  CB  VAL A  21      13.186   2.062  15.136  1.00  0.00           C  
ATOM    146  CEN VAL A  21      12.912   2.282  15.729  1.00  0.00           X  
ATOM    147  H   VAL A  21      15.619   2.305  14.328  1.00  0.00           H  
ATOM    148  N   VAL A  22      13.364   1.156  12.166  1.00  0.00           N  
ATOM    149  CA  VAL A  22      12.703   0.784  10.921  1.00  0.00           C  
ATOM    150  C   VAL A  22      13.179  -0.577  10.430  1.00  0.00           C  
ATOM    151  O   VAL A  22      12.376  -1.416  10.024  1.00  0.00           O  
ATOM    152  CB  VAL A  22      12.946   1.831   9.818  1.00  0.00           C  
ATOM    153  CEN VAL A  22      12.643   2.326   9.447  1.00  0.00           X  
ATOM    154  H   VAL A  22      13.919   1.999  12.196  1.00  0.00           H  
ATOM    155  N   VAL A  23      14.490  -0.789  10.469  1.00  0.00           N  
ATOM    156  CA  VAL A  23      15.076  -2.049  10.028  1.00  0.00           C  
ATOM    157  C   VAL A  23      14.543  -3.220  10.844  1.00  0.00           C  
ATOM    158  O   VAL A  23      14.188  -4.262  10.294  1.00  0.00           O  
ATOM    159  CB  VAL A  23      16.613  -2.024  10.129  1.00  0.00           C  
ATOM    160  CEN VAL A  23      17.192  -2.003   9.757  1.00  0.00           X  
ATOM    161  H   VAL A  23      15.096  -0.058  10.814  1.00  0.00           H  
ATOM    162  N   VAL A  24      14.489  -3.041  12.160  1.00  0.00           N  
ATOM    163  CA  VAL A  24      13.999  -4.083  13.055  1.00  0.00           C  
ATOM    164  C   VAL A  24      12.558  -4.457  12.728  1.00  0.00           C  
ATOM    165  O   VAL A  24      12.211  -5.636  12.672  1.00  0.00           O  
ATOM    166  CB  VAL A  24      14.084  -3.647  14.530  1.00  0.00           C  
ATOM    167  CEN VAL A  24      14.419  -3.756  15.121  1.00  0.00           X  
ATOM    168  H   VAL A  24      14.795  -2.162  12.550  1.00  0.00           H  
ATOM    169  N   VAL A  25      11.724  -3.445  12.514  1.00  0.00           N  
ATOM    170  CA  VAL A  25      10.319  -3.666  12.192  1.00  0.00           C  
ATOM    171  C   VAL A  25      10.168  -4.476  10.911  1.00  0.00           C  
ATOM    172  O   VAL A  25       9.369  -5.411  10.847  1.00  0.00           O  
ATOM    173  CB  VAL A  25       9.558  -2.336  12.040  1.00  0.00           C  
ATOM    174  CEN VAL A  25       9.087  -1.930  12.335  1.00  0.00           X  
ATOM    175  H   VAL A  25      12.072  -2.499  12.575  1.00  0.00           H  
ATOM    176  N   VAL A  26      10.939  -4.112   9.892  1.00  0.00           N  
ATOM    177  CA  VAL A  26      10.892  -4.804   8.610  1.00  0.00           C  
ATOM    178  C   VAL A  26      11.251  -6.277   8.766  1.00  0.00           C  
ATOM    179  O   VAL A  26      10.584  -7.150   8.210  1.00  0.00           O  
ATOM    180  CB  VAL A  26      11.844  -4.160   7.585  1.00  0.00           C  
ATOM    181  CEN VAL A  26      11.865  -3.784   7.008  1.00  0.00           X  
ATOM    182  H   VAL A  26      11.574  -3.335  10.009  1.00  0.00           H  
ATOM    183  N   VAL A  27      12.307  -6.546   9.525  1.00  0.00           N  
ATOM    184  CA  VAL A  27      12.756  -7.914   9.755  1.00  0.00           C  
ATOM    185  C   VAL A  27      11.669  -8.746  10.422  1.00  0.00           C  
ATOM    186  O   VAL A  27      11.412  -9.883  10.026  1.00  0.00           O  
ATOM    187  CB  VAL A  27      14.026  -7.953  10.626  1.00  0.00           C  
ATOM    188  CEN VAL A  27      14.703  -8.082  10.615  1.00  0.00           X  
ATOM    189  H   VAL A  27      12.812  -5.784   9.954  1.00  0.00           H  
ATOM    190  N   VAL A  28      11.032  -8.173  11.438  1.00  0.00           N  
ATOM    191  CA  VAL A  28       9.970  -8.861  12.162  1.00  0.00           C  
ATOM    192  C   VAL A  28       8.818  -9.228  11.235  1.00  0.00           C  
ATOM    193  O   VAL A  28       8.303 -10.345  11.281  1.00  0.00           O  
ATOM    194  CB  VAL A  28       9.429  -8.003  13.322  1.00  0.00           C  
ATOM    195  CEN VAL A  28       9.410  -7.946  14.008  1.00  0.00           X  
ATOM    196  H   VAL A  28      11.289  -7.236  11.715  1.00  0.00           H  
ATOM    197  N   VAL A  29       8.418  -8.281  10.393  1.00  0.00           N  
ATOM    198  CA  VAL A  29       7.326  -8.503   9.453  1.00  0.00           C  
ATOM    199  C   VAL A  29       7.641  -9.653   8.506  1.00  0.00           C  
ATOM    200  O   VAL A  29       6.796 -10.513   8.256  1.00  0.00           O  
ATOM    201  CB  VAL A  29       7.026  -7.238   8.627  1.00  0.00           C  
ATOM    202  CEN VAL A  29       6.566  -6.733   8.533  1.00  0.00           X  
ATOM    203  H   VAL A  29       8.883  -7.384  10.405  1.00  0.00           H  
ATOM    204  N   VAL A  30       8.861  -9.664   7.981  1.00  0.00           N  
ATOM    205  CA  VAL A  30       9.289 -10.710   7.059  1.00  0.00           C  
ATOM    206  C   VAL A  30       9.479 -12.038   7.782  1.00  0.00           C  
ATOM    207  O   VAL A  30       9.100 -13.092   7.273  1.00  0.00           O  
ATOM    208  CB  VAL A  30      10.602 -10.333   6.347  1.00  0.00           C  
ATOM    209  CEN VAL A  30      10.870 -10.146   5.740  1.00  0.00           X  
ATOM    210  H   VAL A  30       9.509  -8.929   8.226  1.00  0.00           H  
ATOM    211  N   VAL A  31      10.068 -11.979   8.972  1.00  0.00           N  
ATOM    212  CA  VAL A  31      10.295 -13.175   9.774  1.00  0.00           C  
ATOM    213  C   VAL A  31       8.979 -13.774  10.255  1.00  0.00           C  
ATOM    214  O   VAL A  31       8.755 -14.978  10.137  1.00  0.00           O  
ATOM    215  CB  VAL A  31      11.187 -12.876  10.994  1.00  0.00           C  
ATOM    216  CEN VAL A  31      11.815 -12.978  11.260  1.00  0.00           X  
ATOM    217  H   VAL A  31      10.366 -11.082   9.330  1.00  0.00           H  
ATOM    218  N   VAL A  32       8.112 -12.926  10.796  1.00  0.00           N  
ATOM    219  CA  VAL A  32       6.839 -13.378  11.345  1.00  0.00           C  
ATOM    220  C   VAL A  32       5.836 -13.676  10.238  1.00  0.00           C  
ATOM    221  O   VAL A  32       4.691 -14.038  10.506  1.00  0.00           O  
ATOM    222  CB  VAL A  32       6.235 -12.335  12.304  1.00  0.00           C  
ATOM    223  CEN VAL A  32       6.098 -12.205  12.967  1.00  0.00           X  
ATOM    224  H   VAL A  32       8.340 -11.942  10.828  1.00  0.00           H  
ATOM    225  N   VAL A  33       6.274 -13.522   8.993  1.00  0.00           N  
ATOM    226  CA  VAL A  33       5.430 -13.819   7.842  1.00  0.00           C  
ATOM    227  C   VAL A  33       4.235 -12.876   7.777  1.00  0.00           C  
ATOM    228  O   VAL A  33       3.212 -13.196   7.172  1.00  0.00           O  
ATOM    229  CB  VAL A  33       4.924 -15.273   7.872  1.00  0.00           C  
ATOM    230  CEN VAL A  33       4.987 -15.888   7.569  1.00  0.00           X  
ATOM    231  H   VAL A  33       7.216 -13.191   8.840  1.00  0.00           H  
ATOM    232  N   VAL A  34       4.371 -11.713   8.405  1.00  0.00           N  
ATOM    233  CA  VAL A  34       3.338 -10.686   8.347  1.00  0.00           C  
ATOM    234  C   VAL A  34       3.184 -10.140   6.933  1.00  0.00           C  
ATOM    235  O   VAL A  34       2.069  -9.914   6.463  1.00  0.00           O  
ATOM    236  CB  VAL A  34       3.645  -9.520   9.306  1.00  0.00           C  
ATOM    237  CEN VAL A  34       3.448  -9.219   9.893  1.00  0.00           X  
ATOM    238  H   VAL A  34       5.211 -11.536   8.937  1.00  0.00           H  
ATOM    239  N   VAL A  35       4.309  -9.930   6.259  1.00  0.00           N  
ATOM    240  CA  VAL A  35       4.302  -9.608   4.837  1.00  0.00           C  
ATOM    241  C   VAL A  35       5.303 -10.467   4.073  1.00  0.00           C  
ATOM    242  O   VAL A  35       6.166 -11.110   4.670  1.00  0.00           O  
ATOM    243  CB  VAL A  35       4.624  -8.122   4.592  1.00  0.00           C  
ATOM    244  CEN VAL A  35       4.352  -7.521   4.394  1.00  0.00           X  
ATOM    245  H   VAL A  35       5.193  -9.995   6.745  1.00  0.00           H  
ATOM    246  N   VAL A  36       5.180 -10.472   2.750  1.00  0.00           N  
ATOM    247  CA  VAL A  36       6.077 -11.247   1.901  1.00  0.00           C  
ATOM    248  C   VAL A  36       7.278 -10.417   1.465  1.00  0.00           C  
ATOM    249  O   VAL A  36       7.230  -9.187   1.475  1.00  0.00           O  
ATOM    250  CB  VAL A  36       5.353 -11.780   0.651  1.00  0.00           C  
ATOM    251  CEN VAL A  36       5.109 -12.352   0.353  1.00  0.00           X  
ATOM    252  H   VAL A  36       4.447  -9.926   2.321  1.00  0.00           H  
ATOM    253  N   VAL A  37       8.353 -11.097   1.082  1.00  0.00           N  
ATOM    254  CA  VAL A  37       9.517 -10.430   0.511  1.00  0.00           C  
ATOM    255  C   VAL A  37       9.115  -9.495  -0.622  1.00  0.00           C  
ATOM    256  O   VAL A  37       9.581  -8.357  -0.695  1.00  0.00           O  
ATOM    257  CB  VAL A  37      10.548 -11.446  -0.017  1.00  0.00           C  
ATOM    258  CEN VAL A  37      11.170 -11.716   0.100  1.00  0.00           X  
ATOM    259  H   VAL A  37       8.365 -12.101   1.190  1.00  0.00           H  
ATOM    260  N   VAL A  38       8.248  -9.980  -1.504  1.00  0.00           N  
ATOM    261  CA  VAL A  38       7.758  -9.177  -2.618  1.00  0.00           C  
ATOM    262  C   VAL A  38       7.143  -7.872  -2.128  1.00  0.00           C  
ATOM    263  O   VAL A  38       7.370  -6.811  -2.709  1.00  0.00           O  
ATOM    264  CB  VAL A  38       6.714  -9.944  -3.451  1.00  0.00           C  
ATOM    265  CEN VAL A  38       6.607 -10.254  -4.057  1.00  0.00           X  
ATOM    266  H   VAL A  38       7.919 -10.929  -1.399  1.00  0.00           H  
ATOM    267  N   VAL A  39       6.363  -7.957  -1.056  1.00  0.00           N  
ATOM    268  CA  VAL A  39       5.740  -6.778  -0.466  1.00  0.00           C  
ATOM    269  C   VAL A  39       6.787  -5.769  -0.014  1.00  0.00           C  
ATOM    270  O   VAL A  39       6.656  -4.570  -0.262  1.00  0.00           O  
ATOM    271  CB  VAL A  39       4.848  -7.150   0.733  1.00  0.00           C  
ATOM    272  CEN VAL A  39       4.194  -7.196   0.945  1.00  0.00           X  
ATOM    273  H   VAL A  39       6.198  -8.862  -0.638  1.00  0.00           H  
ATOM    274  N   VAL A  40       7.827  -6.261   0.651  1.00  0.00           N  
ATOM    275  CA  VAL A  40       8.900  -5.403   1.139  1.00  0.00           C  
ATOM    276  C   VAL A  40       9.580  -4.665  -0.007  1.00  0.00           C  
ATOM    277  O   VAL A  40       9.836  -3.464   0.081  1.00  0.00           O  
ATOM    278  CB  VAL A  40       9.958  -6.208   1.917  1.00  0.00           C  
ATOM    279  CEN VAL A  40      10.212  -6.327   2.546  1.00  0.00           X  
ATOM    280  H   VAL A  40       7.876  -7.255   0.822  1.00  0.00           H  
ATOM    281  N   VAL A  41       9.869  -5.389  -1.082  1.00  0.00           N  
ATOM    282  CA  VAL A  41      10.520  -4.804  -2.248  1.00  0.00           C  
ATOM    283  C   VAL A  41       9.679  -3.681  -2.843  1.00  0.00           C  
ATOM    284  O   VAL A  41      10.197  -2.615  -3.175  1.00  0.00           O  
ATOM    285  CB  VAL A  41      10.789  -5.861  -3.336  1.00  0.00           C  
ATOM    286  CEN VAL A  41      11.287  -6.221  -3.648  1.00  0.00           X  
ATOM    287  H   VAL A  41       9.632  -6.371  -1.092  1.00  0.00           H  
ATOM    288  N   VAL A  42       8.380  -3.927  -2.974  1.00  0.00           N  
ATOM    289  CA  VAL A  42       7.465  -2.937  -3.528  1.00  0.00           C  
ATOM    290  C   VAL A  42       7.461  -1.662  -2.695  1.00  0.00           C  
ATOM    291  O   VAL A  42       7.511  -0.557  -3.233  1.00  0.00           O  
ATOM    292  CB  VAL A  42       6.028  -3.484  -3.619  1.00  0.00           C  
ATOM    293  CEN VAL A  42       5.542  -3.697  -4.059  1.00  0.00           X  
ATOM    294  H   VAL A  42       8.017  -4.824  -2.681  1.00  0.00           H  
ATOM    295  N   VAL A  43       7.403  -1.823  -1.377  1.00  0.00           N  
ATOM    296  CA  VAL A  43       7.392  -0.685  -0.466  1.00  0.00           C  
ATOM    297  C   VAL A  43       8.651   0.158  -0.624  1.00  0.00           C  
ATOM    298  O   VAL A  43       8.584   1.386  -0.678  1.00  0.00           O  
ATOM    299  CB  VAL A  43       7.270  -1.137   1.002  1.00  0.00           C  
ATOM    300  CEN VAL A  43       6.844  -1.154   1.543  1.00  0.00           X  
ATOM    301  H   VAL A  43       7.364  -2.758  -0.997  1.00  0.00           H  
ATOM    302  N   VAL A  44       9.798  -0.508  -0.697  1.00  0.00           N  
ATOM    303  CA  VAL A  44      11.075   0.180  -0.850  1.00  0.00           C  
ATOM    304  C   VAL A  44      11.107   1.005  -2.130  1.00  0.00           C  
ATOM    305  O   VAL A  44      11.544   2.155  -2.128  1.00  0.00           O  
ATOM    306  CB  VAL A  44      12.253  -0.812  -0.859  1.00  0.00           C  
ATOM    307  CEN VAL A  44      12.792  -1.036  -0.494  1.00  0.00           X  
ATOM    308  H   VAL A  44       9.786  -1.516  -0.646  1.00  0.00           H  
ATOM    309  N   VAL A  45      10.642   0.409  -3.223  1.00  0.00           N  
ATOM    310  CA  VAL A  45      10.617   1.088  -4.513  1.00  0.00           C  
ATOM    311  C   VAL A  45       9.765   2.349  -4.456  1.00  0.00           C  
ATOM    312  O   VAL A  45      10.163   3.402  -4.955  1.00  0.00           O  
ATOM    313  CB  VAL A  45      10.079   0.168  -5.625  1.00  0.00           C  
ATOM    314  CEN VAL A  45      10.261  -0.188  -6.187  1.00  0.00           X  
ATOM    315  H   VAL A  45      10.297  -0.538  -3.158  1.00  0.00           H  
ATOM    316  N   VAL A  46       8.591   2.237  -3.843  1.00  0.00           N  
ATOM    317  CA  VAL A  46       7.681   3.369  -3.719  1.00  0.00           C  
ATOM    318  C   VAL A  46       8.328   4.515  -2.952  1.00  0.00           C  
ATOM    319  O   VAL A  46       8.234   5.675  -3.353  1.00  0.00           O  
ATOM    320  CB  VAL A  46       6.372   2.967  -3.014  1.00  0.00           C  
ATOM    321  CEN VAL A  46       5.699   2.859  -3.114  1.00  0.00           X  
ATOM    322  H   VAL A  46       8.323   1.345  -3.454  1.00  0.00           H  
ATOM    323  N   VAL A  47       8.985   4.183  -1.846  1.00  0.00           N  
ATOM    324  CA  VAL A  47       9.649   5.184  -1.020  1.00  0.00           C  
ATOM    325  C   VAL A  47      10.718   5.929  -1.809  1.00  0.00           C  
ATOM    326  O   VAL A  47      10.815   7.154  -1.739  1.00  0.00           O  
ATOM    327  CB  VAL A  47      10.294   4.551   0.227  1.00  0.00           C  
ATOM    328  CEN VAL A  47      10.242   4.498   0.912  1.00  0.00           X  
ATOM    329  H   VAL A  47       9.025   3.212  -1.570  1.00  0.00           H  
ATOM    330  N   VAL A  48      11.519   5.182  -2.561  1.00  0.00           N  
ATOM    331  CA  VAL A  48      12.583   5.770  -3.366  1.00  0.00           C  
ATOM    332  C   VAL A  48      12.023   6.754  -4.385  1.00  0.00           C  
ATOM    333  O   VAL A  48      12.553   7.851  -4.558  1.00  0.00           O  
ATOM    334  CB  VAL A  48      13.397   4.690  -4.103  1.00  0.00           C  
ATOM    335  CEN VAL A  48      14.008   4.372  -4.121  1.00  0.00           X  
ATOM    336  H   VAL A  48      11.388   4.180  -2.575  1.00  0.00           H  
ATOM    337  N   VAL A  49      10.949   6.354  -5.057  1.00  0.00           N  
ATOM    338  CA  VAL A  49      10.315   7.201  -6.061  1.00  0.00           C  
ATOM    339  C   VAL A  49       9.836   8.512  -5.453  1.00  0.00           C  
ATOM    340  O   VAL A  49      10.041   9.584  -6.022  1.00  0.00           O  
ATOM    341  CB  VAL A  49       9.123   6.489  -6.728  1.00  0.00           C  
ATOM    342  CEN VAL A  49       8.909   6.198  -7.315  1.00  0.00           X  
ATOM    343  H   VAL A  49      10.562   5.441  -4.868  1.00  0.00           H  
ATOM    344  N   VAL A  50       9.196   8.421  -4.292  1.00  0.00           N  
ATOM    345  CA  VAL A  50       8.686   9.600  -3.603  1.00  0.00           C  
ATOM    346  C   VAL A  50       9.810  10.572  -3.267  1.00  0.00           C  
ATOM    347  O   VAL A  50       9.682  11.779  -3.471  1.00  0.00           O  
ATOM    348  CB  VAL A  50       7.943   9.222  -2.308  1.00  0.00           C  
ATOM    349  CEN VAL A  50       7.320   9.187  -2.016  1.00  0.00           X  
ATOM    350  H   VAL A  50       9.059   7.511  -3.875  1.00  0.00           H  
ATOM    351  N   VAL A  51      10.912  10.037  -2.751  1.00  0.00           N  
ATOM    352  CA  VAL A  51      12.061  10.856  -2.385  1.00  0.00           C  
ATOM    353  C   VAL A  51      12.611  11.605  -3.593  1.00  0.00           C  
ATOM    354  O   VAL A  51      12.910  12.796  -3.513  1.00  0.00           O  
ATOM    355  CB  VAL A  51      13.186  10.006  -1.765  1.00  0.00           C  
ATOM    356  CEN VAL A  51      13.514   9.866  -1.176  1.00  0.00           X  
ATOM    357  H   VAL A  51      10.954   9.039  -2.608  1.00  0.00           H  
ATOM    358  N   VAL A  52      12.741  10.899  -4.711  1.00  0.00           N  
ATOM    359  CA  VAL A  52      13.255  11.496  -5.938  1.00  0.00           C  
ATOM    360  C   VAL A  52      12.378  12.653  -6.397  1.00  0.00           C  
ATOM    361  O   VAL A  52      12.879  13.714  -6.771  1.00  0.00           O  
ATOM    362  CB  VAL A  52      13.355  10.458  -7.072  1.00  0.00           C  
ATOM    363  CEN VAL A  52      13.798  10.094  -7.453  1.00  0.00           X  
ATOM    364  H   VAL A  52      12.478   9.924  -4.711  1.00  0.00           H  
ATOM    365  N   VAL A  53      11.066  12.443  -6.367  1.00  0.00           N  
ATOM    366  CA  VAL A  53      10.116  13.469  -6.780  1.00  0.00           C  
ATOM    367  C   VAL A  53      10.254  14.723  -5.926  1.00  0.00           C  
ATOM    368  O   VAL A  53      10.266  15.840  -6.444  1.00  0.00           O  
ATOM    369  CB  VAL A  53       8.665  12.961  -6.698  1.00  0.00           C  
ATOM    370  CEN VAL A  53       8.121  12.772  -7.077  1.00  0.00           X  
ATOM    371  H   VAL A  53      10.718  11.550  -6.049  1.00  0.00           H  
ATOM    372  N   VAL A  54      10.358  14.532  -4.615  1.00  0.00           N  
ATOM    373  CA  VAL A  54      10.495  15.648  -3.687  1.00  0.00           C  
ATOM    374  C   VAL A  54      11.747  16.463  -3.987  1.00  0.00           C  
ATOM    375  O   VAL A  54      11.708  17.693  -4.007  1.00  0.00           O  
ATOM    376  CB  VAL A  54      10.547  15.164  -2.226  1.00  0.00           C  
ATOM    377  CEN VAL A  54      10.193  15.145  -1.635  1.00  0.00           X  
ATOM    378  H   VAL A  54      10.342  13.590  -4.253  1.00  0.00           H  
ATOM    379  N   VAL A  55      12.856  15.770  -4.219  1.00  0.00           N  
ATOM    380  CA  VAL A  55      14.122  16.429  -4.518  1.00  0.00           C  
ATOM    381  C   VAL A  55      14.015  17.283  -5.775  1.00  0.00           C  
ATOM    382  O   VAL A  55      14.481  18.422  -5.804  1.00  0.00           O  
ATOM    383  CB  VAL A  55      15.262  15.408  -4.698  1.00  0.00           C  
ATOM    384  CEN VAL A  55      15.836  15.162  -4.409  1.00  0.00           X  
ATOM    385  H   VAL A  55      12.822  14.761  -4.188  1.00  0.00           H  
ATOM    386  N   VAL A  56      13.399  16.726  -6.812  1.00  0.00           N  
ATOM    387  CA  VAL A  56      13.230  17.436  -8.074  1.00  0.00           C  
ATOM    388  C   VAL A  56      12.166  18.520  -7.958  1.00  0.00           C  
ATOM    389  O   VAL A  56      12.358  19.644  -8.424  1.00  0.00           O  
ATOM    390  CB  VAL A  56      12.848  16.476  -9.216  1.00  0.00           C  
ATOM    391  CEN VAL A  56      13.080  16.179  -9.793  1.00  0.00           X  
ATOM    392  H   VAL A  56      13.039  15.787  -6.724  1.00  0.00           H  
ATOM    393  N   VAL A  57      11.045  18.177  -7.334  1.00  0.00           N  
ATOM    394  CA  VAL A  57       9.962  19.131  -7.124  1.00  0.00           C  
ATOM    395  C   VAL A  57      10.351  20.190  -6.100  1.00  0.00           C  
ATOM    396  O   VAL A  57       9.939  21.345  -6.201  1.00  0.00           O  
ATOM    397  CB  VAL A  57       8.673  18.429  -6.658  1.00  0.00           C  
ATOM    398  CEN VAL A  57       8.037  18.251  -6.853  1.00  0.00           X  
ATOM    399  H   VAL A  57      10.939  17.231  -6.996  1.00  0.00           H  
ATOM    400  N   VAL A  58      11.147  19.788  -5.115  1.00  0.00           N  
ATOM    401  CA  VAL A  58      11.605  20.705  -4.078  1.00  0.00           C  
ATOM    402  C   VAL A  58      13.124  20.701  -3.970  1.00  0.00           C  
ATOM    403  O   VAL A  58      13.682  20.297  -2.950  1.00  0.00           O  
ATOM    404  CB  VAL A  58      11.001  20.353  -2.705  1.00  0.00           C  
ATOM    405  CEN VAL A  58      10.549  20.561  -2.228  1.00  0.00           X  
ATOM    406  H   VAL A  58      11.442  18.823  -5.083  1.00  0.00           H  
ATOM    407  N   VAL A  59      13.789  21.152  -5.028  1.00  0.00           N  
ATOM    408  CA  VAL A  59      15.235  21.009  -5.143  1.00  0.00           C  
ATOM    409  C   VAL A  59      15.956  21.823  -4.077  1.00  0.00           C  
ATOM    410  O   VAL A  59      17.125  21.578  -3.779  1.00  0.00           O  
ATOM    411  CB  VAL A  59      15.737  21.442  -6.533  1.00  0.00           C  
ATOM    412  CEN VAL A  59      15.998  21.208  -7.127  1.00  0.00           X  
ATOM    413  H   VAL A  59      13.279  21.606  -5.773  1.00  0.00           H  
ATOM    414  N   VAL A  60      15.252  22.794  -3.505  1.00  0.00           N  
ATOM    415  CA  VAL A  60      15.844  23.694  -2.522  1.00  0.00           C  
ATOM    416  C   VAL A  60      15.453  23.296  -1.105  1.00  0.00           C  
ATOM    417  O   VAL A  60      15.760  24.003  -0.145  1.00  0.00           O  
ATOM    418  CB  VAL A  60      15.426  25.155  -2.769  1.00  0.00           C  
ATOM    419  CEN VAL A  60      15.655  25.769  -2.983  1.00  0.00           X  
ATOM    420  H   VAL A  60      14.281  22.912  -3.756  1.00  0.00           H  
ATOM    421  N   VAL A  61      14.774  22.161  -0.980  1.00  0.00           N  
ATOM    422  CA  VAL A  61      14.304  21.688   0.317  1.00  0.00           C  
ATOM    423  C   VAL A  61      15.336  20.785   0.980  1.00  0.00           C  
ATOM    424  O   VAL A  61      15.347  19.574   0.763  1.00  0.00           O  
ATOM    425  CB  VAL A  61      12.973  20.924   0.191  1.00  0.00           C  
ATOM    426  CEN VAL A  61      12.298  20.958   0.328  1.00  0.00           X  
ATOM    427  H   VAL A  61      14.577  21.612  -1.805  1.00  0.00           H  
ATOM    428  N   VAL A  62      16.203  21.382   1.791  1.00  0.00           N  
ATOM    429  CA  VAL A  62      17.279  20.643   2.441  1.00  0.00           C  
ATOM    430  C   VAL A  62      16.735  19.458   3.228  1.00  0.00           C  
ATOM    431  O   VAL A  62      17.313  18.371   3.209  1.00  0.00           O  
ATOM    432  CB  VAL A  62      18.093  21.545   3.387  1.00  0.00           C  
ATOM    433  CEN VAL A  62      18.702  21.857   3.469  1.00  0.00           X  
ATOM    434  H   VAL A  62      16.114  22.374   1.962  1.00  0.00           H  
ATOM    435  N   VAL A  63      15.621  19.673   3.919  1.00  0.00           N  
ATOM    436  CA  VAL A  63      14.950  18.601   4.644  1.00  0.00           C  
ATOM    437  C   VAL A  63      14.566  17.461   3.711  1.00  0.00           C  
ATOM    438  O   VAL A  63      14.544  16.297   4.112  1.00  0.00           O  
ATOM    439  CB  VAL A  63      13.687  19.110   5.364  1.00  0.00           C  
ATOM    440  CEN VAL A  63      13.421  19.250   5.984  1.00  0.00           X  
ATOM    441  H   VAL A  63      15.229  20.603   3.942  1.00  0.00           H  
ATOM    442  N   VAL A  64      14.263  17.801   2.463  1.00  0.00           N  
ATOM    443  CA  VAL A  64      14.005  16.798   1.436  1.00  0.00           C  
ATOM    444  C   VAL A  64      15.214  15.896   1.231  1.00  0.00           C  
ATOM    445  O   VAL A  64      15.083  14.675   1.143  1.00  0.00           O  
ATOM    446  CB  VAL A  64      13.628  17.449   0.092  1.00  0.00           C  
ATOM    447  CEN VAL A  64      13.107  17.555  -0.346  1.00  0.00           X  
ATOM    448  H   VAL A  64      14.210  18.780   2.219  1.00  0.00           H  
ATOM    449  N   VAL A  65      16.394  16.504   1.156  1.00  0.00           N  
ATOM    450  CA  VAL A  65      17.630  15.756   0.961  1.00  0.00           C  
ATOM    451  C   VAL A  65      17.859  14.764   2.095  1.00  0.00           C  
ATOM    452  O   VAL A  65      18.214  13.609   1.860  1.00  0.00           O  
ATOM    453  CB  VAL A  65      18.848  16.694   0.859  1.00  0.00           C  
ATOM    454  CEN VAL A  65      19.318  16.946   0.423  1.00  0.00           X  
ATOM    455  H   VAL A  65      16.434  17.510   1.236  1.00  0.00           H  
ATOM    456  N   VAL A  66      17.653  15.222   3.325  1.00  0.00           N  
ATOM    457  CA  VAL A  66      17.836  14.376   4.498  1.00  0.00           C  
ATOM    458  C   VAL A  66      16.913  13.166   4.454  1.00  0.00           C  
ATOM    459  O   VAL A  66      17.333  12.042   4.727  1.00  0.00           O  
ATOM    460  CB  VAL A  66      17.584  15.156   5.802  1.00  0.00           C  
ATOM    461  CEN VAL A  66      17.892  15.425   6.356  1.00  0.00           X  
ATOM    462  H   VAL A  66      17.362  16.181   3.451  1.00  0.00           H  
ATOM    463  N   VAL A  67      15.651  13.403   4.109  1.00  0.00           N  
ATOM    464  CA  VAL A  67      14.665  12.332   4.028  1.00  0.00           C  
ATOM    465  C   VAL A  67      15.078  11.278   3.009  1.00  0.00           C  
ATOM    466  O   VAL A  67      14.991  10.079   3.272  1.00  0.00           O  
ATOM    467  CB  VAL A  67      13.272  12.873   3.657  1.00  0.00           C  
ATOM    468  CEN VAL A  67      12.639  12.991   3.903  1.00  0.00           X  
ATOM    469  H   VAL A  67      15.369  14.349   3.896  1.00  0.00           H  
ATOM    470  N   VAL A  68      15.527  11.733   1.844  1.00  0.00           N  
ATOM    471  CA  VAL A  68      15.955  10.830   0.782  1.00  0.00           C  
ATOM    472  C   VAL A  68      17.108   9.947   1.241  1.00  0.00           C  
ATOM    473  O   VAL A  68      17.112   8.740   0.999  1.00  0.00           O  
ATOM    474  CB  VAL A  68      16.384  11.603  -0.479  1.00  0.00           C  
ATOM    475  CEN VAL A  68      16.203  11.750  -1.127  1.00  0.00           X  
ATOM    476  H   VAL A  68      15.574  12.730   1.690  1.00  0.00           H  
ATOM    477  N   VAL A  69      18.085  10.555   1.905  1.00  0.00           N  
ATOM    478  CA  VAL A  69      19.246   9.825   2.399  1.00  0.00           C  
ATOM    479  C   VAL A  69      18.834   8.733   3.377  1.00  0.00           C  
ATOM    480  O   VAL A  69      19.318   7.603   3.301  1.00  0.00           O  
ATOM    481  CB  VAL A  69      20.254  10.765   3.088  1.00  0.00           C  
ATOM    482  CEN VAL A  69      20.875  11.055   3.023  1.00  0.00           X  
ATOM    483  H   VAL A  69      18.022  11.550   2.071  1.00  0.00           H  
ATOM    484  N   VAL A  70      17.938   9.076   4.297  1.00  0.00           N  
ATOM    485  CA  VAL A  70      17.460   8.125   5.292  1.00  0.00           C  
ATOM    486  C   VAL A  70      16.790   6.926   4.632  1.00  0.00           C  
ATOM    487  O   VAL A  70      17.035   5.781   5.010  1.00  0.00           O  
ATOM    488  CB  VAL A  70      16.467   8.781   6.270  1.00  0.00           C  
ATOM    489  CEN VAL A  70      16.389   8.998   6.919  1.00  0.00           X  
ATOM    490  H   VAL A  70      17.580  10.020   4.306  1.00  0.00           H  
ATOM    491  N   VAL A  71      15.944   7.198   3.645  1.00  0.00           N  
ATOM    492  CA  VAL A  71      15.237   6.142   2.930  1.00  0.00           C  
ATOM    493  C   VAL A  71      16.212   5.185   2.255  1.00  0.00           C  
ATOM    494  O   VAL A  71      16.051   3.967   2.327  1.00  0.00           O  
ATOM    495  CB  VAL A  71      14.282   6.719   1.868  1.00  0.00           C  
ATOM    496  CEN VAL A  71      13.618   6.816   1.714  1.00  0.00           X  
ATOM    497  H   VAL A  71      15.786   8.160   3.382  1.00  0.00           H  
ATOM    498  N   VAL A  72      17.223   5.744   1.600  1.00  0.00           N  
ATOM    499  CA  VAL A  72      18.227   4.941   0.911  1.00  0.00           C  
ATOM    500  C   VAL A  72      18.952   4.016   1.879  1.00  0.00           C  
ATOM    501  O   VAL A  72      19.156   2.837   1.592  1.00  0.00           O  
ATOM    502  CB  VAL A  72      19.261   5.826   0.189  1.00  0.00           C  
ATOM    503  CEN VAL A  72      19.477   6.033  -0.431  1.00  0.00           X  
ATOM    504  H   VAL A  72      17.299   6.751   1.578  1.00  0.00           H  
ATOM    505  N   VAL A  73      19.341   4.559   3.028  1.00  0.00           N  
ATOM    506  CA  VAL A  73      20.045   3.783   4.042  1.00  0.00           C  
ATOM    507  C   VAL A  73      19.203   2.606   4.518  1.00  0.00           C  
ATOM    508  O   VAL A  73      19.700   1.487   4.647  1.00  0.00           O  
ATOM    509  CB  VAL A  73      20.428   4.652   5.255  1.00  0.00           C  
ATOM    510  CEN VAL A  73      20.959   4.945   5.582  1.00  0.00           X  
ATOM    511  H   VAL A  73      19.144   5.533   3.204  1.00  0.00           H  
ATOM    512  N   VAL A  74      17.927   2.865   4.779  1.00  0.00           N  
ATOM    513  CA  VAL A  74      17.013   1.828   5.242  1.00  0.00           C  
ATOM    514  C   VAL A  74      16.903   0.697   4.227  1.00  0.00           C  
ATOM    515  O   VAL A  74      16.946  -0.479   4.587  1.00  0.00           O  
ATOM    516  CB  VAL A  74      15.607   2.395   5.517  1.00  0.00           C  
ATOM    517  CEN VAL A  74      15.161   2.551   6.018  1.00  0.00           X  
ATOM    518  H   VAL A  74      17.580   3.806   4.653  1.00  0.00           H  
ATOM    519  N   VAL A  75      16.763   1.061   2.956  1.00  0.00           N  
ATOM    520  CA  VAL A  75      16.647   0.077   1.886  1.00  0.00           C  
ATOM    521  C   VAL A  75      17.880  -0.816   1.823  1.00  0.00           C  
ATOM    522  O   VAL A  75      17.768  -2.035   1.696  1.00  0.00           O  
ATOM    523  CB  VAL A  75      16.445   0.753   0.517  1.00  0.00           C  
ATOM    524  CEN VAL A  75      15.985   0.865   0.017  1.00  0.00           X  
ATOM    525  H   VAL A  75      16.735   2.044   2.726  1.00  0.00           H  
ATOM    526  N   VAL A  76      19.054  -0.202   1.914  1.00  0.00           N  
ATOM    527  CA  VAL A  76      20.311  -0.940   1.867  1.00  0.00           C  
ATOM    528  C   VAL A  76      20.396  -1.953   3.002  1.00  0.00           C  
ATOM    529  O   VAL A  76      20.787  -3.102   2.794  1.00  0.00           O  
ATOM    530  CB  VAL A  76      21.525   0.004   1.942  1.00  0.00           C  
ATOM    531  CEN VAL A  76      22.046   0.267   1.577  1.00  0.00           X  
ATOM    532  H   VAL A  76      19.078   0.803   2.017  1.00  0.00           H  
ATOM    533  N   VAL A  77      20.029  -1.520   4.204  1.00  0.00           N  
ATOM    534  CA  VAL A  77      20.064  -2.388   5.375  1.00  0.00           C  
ATOM    535  C   VAL A  77      19.162  -3.601   5.188  1.00  0.00           C  
ATOM    536  O   VAL A  77      19.551  -4.729   5.492  1.00  0.00           O  
ATOM    537  CB  VAL A  77      19.639  -1.635   6.649  1.00  0.00           C  
ATOM    538  CEN VAL A  77      19.871  -1.376   7.243  1.00  0.00           X  
ATOM    539  H   VAL A  77      19.718  -0.565   4.309  1.00  0.00           H  
ATOM    540  N   VAL A  78      17.955  -3.363   4.686  1.00  0.00           N  
ATOM    541  CA  VAL A  78      16.995  -4.436   4.458  1.00  0.00           C  
ATOM    542  C   VAL A  78      17.544  -5.468   3.481  1.00  0.00           C  
ATOM    543  O   VAL A  78      17.432  -6.673   3.708  1.00  0.00           O  
ATOM    544  CB  VAL A  78      15.658  -3.893   3.919  1.00  0.00           C  
ATOM    545  CEN VAL A  78      14.998  -3.783   4.082  1.00  0.00           X  
ATOM    546  H   VAL A  78      17.696  -2.414   4.457  1.00  0.00           H  
ATOM    547  N   VAL A  79      18.138  -4.989   2.394  1.00  0.00           N  
ATOM    548  CA  VAL A  79      18.706  -5.869   1.380  1.00  0.00           C  
ATOM    549  C   VAL A  79      19.795  -6.756   1.968  1.00  0.00           C  
ATOM    550  O   VAL A  79      19.839  -7.958   1.706  1.00  0.00           O  
ATOM    551  CB  VAL A  79      19.290  -5.070   0.200  1.00  0.00           C  
ATOM    552  CEN VAL A  79      19.194  -4.910  -0.464  1.00  0.00           X  
ATOM    553  H   VAL A  79      18.197  -3.989   2.266  1.00  0.00           H  
ATOM    554  N   VAL A  80      20.674  -6.157   2.764  1.00  0.00           N  
ATOM    555  CA  VAL A  80      21.765  -6.891   3.391  1.00  0.00           C  
ATOM    556  C   VAL A  80      21.237  -8.004   4.287  1.00  0.00           C  
ATOM    557  O   VAL A  80      21.734  -9.130   4.254  1.00  0.00           O  
ATOM    558  CB  VAL A  80      22.668  -5.961   4.223  1.00  0.00           C  
ATOM    559  CEN VAL A  80      23.291  -5.668   4.245  1.00  0.00           X  
ATOM    560  H   VAL A  80      20.583  -5.166   2.939  1.00  0.00           H  
ATOM    561  N   VAL A  81      20.227  -7.683   5.088  1.00  0.00           N  
ATOM    562  CA  VAL A  81      19.629  -8.655   5.996  1.00  0.00           C  
ATOM    563  C   VAL A  81      18.731  -9.630   5.244  1.00  0.00           C  
ATOM    564  O   VAL A  81      18.356 -10.677   5.772  1.00  0.00           O  
ATOM    565  CB  VAL A  81      18.810  -7.966   7.103  1.00  0.00           C  
ATOM    566  CEN VAL A  81      18.798  -7.823   7.776  1.00  0.00           X  
ATOM    567  H   VAL A  81      19.864  -6.741   5.069  1.00  0.00           H  
ATOM    568  N   VAL A  82      18.389  -9.279   4.009  1.00  0.00           N  
ATOM    569  CA  VAL A  82      17.564 -10.140   3.169  1.00  0.00           C  
ATOM    570  C   VAL A  82      18.391 -10.789   2.067  1.00  0.00           C  
ATOM    571  O   VAL A  82      18.369 -12.009   1.899  1.00  0.00           O  
ATOM    572  CB  VAL A  82      16.400  -9.359   2.532  1.00  0.00           C  
ATOM    573  CEN VAL A  82      15.716  -9.273   2.546  1.00  0.00           X  
ATOM    574  H   VAL A  82      18.709  -8.394   3.643  1.00  0.00           H  
ATOM    575  N   VAL A  83      19.118  -9.968   1.318  1.00  0.00           N  
ATOM    576  CA  VAL A  83      19.962 -10.463   0.237  1.00  0.00           C  
ATOM    577  C   VAL A  83      21.355 -10.815   0.742  1.00  0.00           C  
ATOM    578  O   VAL A  83      22.357 -10.324   0.222  1.00  0.00           O  
ATOM    579  CB  VAL A  83      20.085  -9.432  -0.901  1.00  0.00           C  
ATOM    580  CEN VAL A  83      19.898  -9.298  -1.550  1.00  0.00           X  
ATOM    581  H   VAL A  83      19.086  -8.976   1.502  1.00  0.00           H  
ATOM    582  N   VAL A  84      21.412 -11.668   1.759  1.00  0.00           N  
ATOM    583  CA  VAL A  84      22.682 -12.064   2.357  1.00  0.00           C  
ATOM    584  C   VAL A  84      23.656 -12.564   1.298  1.00  0.00           C  
ATOM    585  O   VAL A  84      24.868 -12.587   1.517  1.00  0.00           O  
ATOM    586  CB  VAL A  84      22.487 -13.161   3.421  1.00  0.00           C  
ATOM    587  CEN VAL A  84      22.506 -13.286   4.098  1.00  0.00           X  
ATOM    588  H   VAL A  84      20.554 -12.052   2.128  1.00  0.00           H  
ATOM    589  N   VAL A  85      23.121 -12.964   0.150  1.00  0.00           N  
ATOM    590  CA  VAL A  85      23.940 -13.498  -0.932  1.00  0.00           C  
ATOM    591  C   VAL A  85      24.173 -12.451  -2.014  1.00  0.00           C  
ATOM    592  O   VAL A  85      24.977 -12.654  -2.924  1.00  0.00           O  
ATOM    593  CB  VAL A  85      23.294 -14.744  -1.568  1.00  0.00           C  
ATOM    594  CEN VAL A  85      23.351 -15.427  -1.629  1.00  0.00           X  
ATOM    595  H   VAL A  85      22.121 -12.897   0.024  1.00  0.00           H  
ATOM    596  N   VAL A  86      23.465 -11.332  -1.909  1.00  0.00           N  
ATOM    597  CA  VAL A  86      23.586 -10.255  -2.885  1.00  0.00           C  
ATOM    598  C   VAL A  86      24.836  -9.422  -2.634  1.00  0.00           C  
ATOM    599  O   VAL A  86      25.278  -9.275  -1.494  1.00  0.00           O  
ATOM    600  CB  VAL A  86      22.353  -9.332  -2.863  1.00  0.00           C  
ATOM    601  CEN VAL A  86      21.792  -9.147  -3.219  1.00  0.00           X  
ATOM    602  H   VAL A  86      22.827 -11.224  -1.134  1.00  0.00           H  
ATOM    603  N   VAL A  87      25.403  -8.877  -3.705  1.00  0.00           N  
ATOM    604  CA  VAL A  87      26.605  -8.059  -3.603  1.00  0.00           C  
ATOM    605  C   VAL A  87      26.331  -6.772  -2.836  1.00  0.00           C  
ATOM    606  O   VAL A  87      25.197  -6.297  -2.785  1.00  0.00           O  
ATOM    607  CB  VAL A  87      27.168  -7.706  -4.993  1.00  0.00           C  
ATOM    608  CEN VAL A  87      27.687  -7.830  -5.429  1.00  0.00           X  
ATOM    609  H   VAL A  87      24.991  -9.035  -4.614  1.00  0.00           H  
ATOM    610  N   VAL A  88      27.378  -6.211  -2.239  1.00  0.00           N  
ATOM    611  CA  VAL A  88      27.254  -4.971  -1.482  1.00  0.00           C  
ATOM    612  C   VAL A  88      26.582  -3.884  -2.310  1.00  0.00           C  
ATOM    613  O   VAL A  88      25.646  -3.229  -1.851  1.00  0.00           O  
ATOM    614  CB  VAL A  88      28.626  -4.463  -1.001  1.00  0.00           C  
ATOM    615  CEN VAL A  88      29.022  -4.378  -0.444  1.00  0.00           X  
ATOM    616  H   VAL A  88      28.282  -6.654  -2.313  1.00  0.00           H  
ATOM    617  N   VAL A  89      27.065  -3.696  -3.534  1.00  0.00           N  
ATOM    618  CA  VAL A  89      26.515  -2.684  -4.428  1.00  0.00           C  
ATOM    619  C   VAL A  89      25.017  -2.878  -4.623  1.00  0.00           C  
ATOM    620  O   VAL A  89      24.261  -1.910  -4.703  1.00  0.00           O  
ATOM    621  CB  VAL A  89      27.209  -2.707  -5.803  1.00  0.00           C  
ATOM    622  CEN VAL A  89      27.642  -2.360  -6.211  1.00  0.00           X  
ATOM    623  H   VAL A  89      27.834  -4.268  -3.852  1.00  0.00           H  
ATOM    624  N   VAL A  90      24.593  -4.135  -4.699  1.00  0.00           N  
ATOM    625  CA  VAL A  90      23.182  -4.459  -4.874  1.00  0.00           C  
ATOM    626  C   VAL A  90      22.345  -3.914  -3.723  1.00  0.00           C  
ATOM    627  O   VAL A  90      21.282  -3.331  -3.937  1.00  0.00           O  
ATOM    628  CB  VAL A  90      22.960  -5.979  -4.982  1.00  0.00           C  
ATOM    629  CEN VAL A  90      22.791  -6.485  -5.417  1.00  0.00           X  
ATOM    630  H   VAL A  90      25.265  -4.886  -4.634  1.00  0.00           H  
ATOM    631  N   VAL A  91      22.832  -4.106  -2.502  1.00  0.00           N  
ATOM    632  CA  VAL A  91      22.129  -3.634  -1.314  1.00  0.00           C  
ATOM    633  C   VAL A  91      21.988  -2.118  -1.324  1.00  0.00           C  
ATOM    634  O   VAL A  91      20.963  -1.577  -0.910  1.00  0.00           O  
ATOM    635  CB  VAL A  91      22.850  -4.064  -0.023  1.00  0.00           C  
ATOM    636  CEN VAL A  91      22.809  -4.484   0.522  1.00  0.00           X  
ATOM    637  H   VAL A  91      23.710  -4.593  -2.393  1.00  0.00           H  
ATOM    638  N   VAL A  92      23.024  -1.435  -1.800  1.00  0.00           N  
ATOM    639  CA  VAL A  92      23.036   0.022  -1.823  1.00  0.00           C  
ATOM    640  C   VAL A  92      22.684   0.555  -3.206  1.00  0.00           C  
ATOM    641  O   VAL A  92      22.753   1.759  -3.454  1.00  0.00           O  
ATOM    642  CB  VAL A  92      24.408   0.583  -1.402  1.00  0.00           C  
ATOM    643  CEN VAL A  92      24.740   0.916  -0.898  1.00  0.00           X  
ATOM    644  H   VAL A  92      23.824  -1.939  -2.156  1.00  0.00           H  
ATOM    645  N   VAL A  93      22.306  -0.349  -4.104  1.00  0.00           N  
ATOM    646  CA  VAL A  93      21.936   0.029  -5.462  1.00  0.00           C  
ATOM    647  C   VAL A  93      20.865   1.112  -5.460  1.00  0.00           C  
ATOM    648  O   VAL A  93      19.838   0.983  -4.793  1.00  0.00           O  
ATOM    649  CB  VAL A  93      21.427  -1.181  -6.267  1.00  0.00           C  
ATOM    650  CEN VAL A  93      21.585  -1.611  -6.782  1.00  0.00           X  
ATOM    651  H   VAL A  93      22.274  -1.323  -3.838  1.00  0.00           H  
ATOM    652  N   VAL A  94      21.110   2.181  -6.211  1.00  0.00           N  
ATOM    653  CA  VAL A  94      20.151   3.274  -6.324  1.00  0.00           C  
ATOM    654  C   VAL A  94      20.011   4.022  -5.004  1.00  0.00           C  
ATOM    655  O   VAL A  94      19.193   4.933  -4.880  1.00  0.00           O  
ATOM    656  CB  VAL A  94      18.765   2.768  -6.766  1.00  0.00           C  
ATOM    657  CEN VAL A  94      18.319   2.760  -7.291  1.00  0.00           X  
ATOM    658  H   VAL A  94      21.982   2.238  -6.716  1.00  0.00           H  
ATOM    659  N   VAL A  95      20.813   3.630  -4.020  1.00  0.00           N  
ATOM    660  CA  VAL A  95      20.776   4.260  -2.705  1.00  0.00           C  
ATOM    661  C   VAL A  95      21.151   5.733  -2.789  1.00  0.00           C  
ATOM    662  O   VAL A  95      22.086   6.106  -3.498  1.00  0.00           O  
ATOM    663  CB  VAL A  95      21.721   3.555  -1.714  1.00  0.00           C  
ATOM    664  CEN VAL A  95      21.738   3.150  -1.156  1.00  0.00           X  
ATOM    665  H   VAL A  95      21.465   2.877  -4.186  1.00  0.00           H  
ATOM    666  N   VAL A  96      20.418   6.568  -2.061  1.00  0.00           N  
ATOM    667  CA  VAL A  96      20.678   8.003  -2.045  1.00  0.00           C  
ATOM    668  C   VAL A  96      22.108   8.298  -1.612  1.00  0.00           C  
ATOM    669  O   VAL A  96      22.657   7.618  -0.745  1.00  0.00           O  
ATOM    670  CB  VAL A  96      19.705   8.744  -1.110  1.00  0.00           C  
ATOM    671  CEN VAL A  96      19.167   9.174  -1.097  1.00  0.00           X  
ATOM    672  H   VAL A  96      19.660   6.200  -1.504  1.00  0.00           H  
ATOM    673  N   VAL A  97      22.707   9.317  -2.219  1.00  0.00           N  
ATOM    674  CA  VAL A  97      24.075   9.704  -1.897  1.00  0.00           C  
ATOM    675  C   VAL A  97      24.293   9.756  -0.391  1.00  0.00           C  
ATOM    676  O   VAL A  97      25.254   9.187   0.127  1.00  0.00           O  
ATOM    677  CB  VAL A  97      24.433  11.073  -2.505  1.00  0.00           C  
ATOM    678  CEN VAL A  97      24.809  11.382  -2.993  1.00  0.00           X  
ATOM    679  H   VAL A  97      22.201   9.837  -2.922  1.00  0.00           H  
ATOM    680  N   VAL A  98      23.395  10.442   0.309  1.00  0.00           N  
ATOM    681  CA  VAL A  98      23.497  10.583   1.756  1.00  0.00           C  
ATOM    682  C   VAL A  98      23.447   9.226   2.447  1.00  0.00           C  
ATOM    683  O   VAL A  98      24.131   9.002   3.446  1.00  0.00           O  
ATOM    684  CB  VAL A  98      22.375  11.476   2.317  1.00  0.00           C  
ATOM    685  CEN VAL A  98      22.243  12.092   2.597  1.00  0.00           X  
ATOM    686  H   VAL A  98      22.623  10.877  -0.175  1.00  0.00           H  
ATOM    687  N   VAL A  99      22.633   8.324   1.909  1.00  0.00           N  
ATOM    688  CA  VAL A  99      22.497   6.985   2.469  1.00  0.00           C  
ATOM    689  C   VAL A  99      23.831   6.248   2.463  1.00  0.00           C  
ATOM    690  O   VAL A  99      24.206   5.616   3.451  1.00  0.00           O  
ATOM    691  CB  VAL A  99      21.459   6.151   1.695  1.00  0.00           C  
ATOM    692  CEN VAL A  99      20.829   5.875   1.734  1.00  0.00           X  
ATOM    693  H   VAL A  99      22.094   8.573   1.092  1.00  0.00           H  
ATOM    694  N   VAL A 100      24.544   6.334   1.345  1.00  0.00           N  
ATOM    695  CA  VAL A 100      25.838   5.676   1.210  1.00  0.00           C  
ATOM    696  C   VAL A 100      26.826   6.182   2.253  1.00  0.00           C  
ATOM    697  O   VAL A 100      27.535   5.397   2.882  1.00  0.00           O  
ATOM    698  CB  VAL A 100      26.435   5.887  -0.194  1.00  0.00           C  
ATOM    699  CEN VAL A 100      26.581   5.570  -0.788  1.00  0.00           X  
ATOM    700  H   VAL A 100      24.180   6.869   0.570  1.00  0.00           H  
ATOM    701  N   VAL A 101      26.867   7.498   2.431  1.00  0.00           N  
ATOM    702  CA  VAL A 101      27.769   8.112   3.399  1.00  0.00           C  
ATOM    703  C   VAL A 101      27.486   7.612   4.809  1.00  0.00           C  
ATOM    704  O   VAL A 101      28.406   7.279   5.557  1.00  0.00           O  
ATOM    705  CB  VAL A 101      27.660   9.648   3.378  1.00  0.00           C  
ATOM    706  CEN VAL A 101      27.991  10.225   3.198  1.00  0.00           X  
ATOM    707  H   VAL A 101      26.259   8.088   1.882  1.00  0.00           H  
ATOM    708  N   VAL A 102      26.208   7.560   5.168  1.00  0.00           N  
ATOM    709  CA  VAL A 102      25.801   7.101   6.491  1.00  0.00           C  
ATOM    710  C   VAL A 102      26.255   5.668   6.740  1.00  0.00           C  
ATOM    711  O   VAL A 102      26.776   5.349   7.809  1.00  0.00           O  
ATOM    712  CB  VAL A 102      24.274   7.183   6.673  1.00  0.00           C  
ATOM    713  CEN VAL A 102      23.772   7.525   6.999  1.00  0.00           X  
ATOM    714  H   VAL A 102      25.499   7.847   4.508  1.00  0.00           H  
ATOM    715  N   VAL A 103      26.056   4.808   5.747  1.00  0.00           N  
ATOM    716  CA  VAL A 103      26.445   3.407   5.856  1.00  0.00           C  
ATOM    717  C   VAL A 103      27.942   3.269   6.096  1.00  0.00           C  
ATOM    718  O   VAL A 103      28.375   2.493   6.948  1.00  0.00           O  
ATOM    719  CB  VAL A 103      26.061   2.614   4.593  1.00  0.00           C  
ATOM    720  CEN VAL A 103      25.631   2.134   4.349  1.00  0.00           X  
ATOM    721  H   VAL A 103      25.623   5.133   4.894  1.00  0.00           H  
ATOM    722  N   VAL A 104      28.730   4.025   5.339  1.00  0.00           N  
ATOM    723  CA  VAL A 104      30.182   3.988   5.468  1.00  0.00           C  
ATOM    724  C   VAL A 104      30.621   4.383   6.872  1.00  0.00           C  
ATOM    725  O   VAL A 104      31.480   3.735   7.470  1.00  0.00           O  
ATOM    726  CB  VAL A 104      30.864   4.919   4.447  1.00  0.00           C  
ATOM    727  CEN VAL A 104      31.244   4.928   3.873  1.00  0.00           X  
ATOM    728  H   VAL A 104      28.312   4.642   4.657  1.00  0.00           H  
ATOM    729  N   VAL A 105      30.025   5.450   7.395  1.00  0.00           N  
ATOM    730  CA  VAL A 105      30.354   5.933   8.730  1.00  0.00           C  
ATOM    731  C   VAL A 105      30.076   4.870   9.785  1.00  0.00           C  
ATOM    732  O   VAL A 105      30.891   4.639  10.677  1.00  0.00           O  
ATOM    733  CB  VAL A 105      29.564   7.208   9.080  1.00  0.00           C  
ATOM    734  CEN VAL A 105      29.622   7.888   9.178  1.00  0.00           X  
ATOM    735  H   VAL A 105      29.327   5.939   6.852  1.00  0.00           H  
ATOM    736  N   VAL A 106      28.919   4.225   9.676  1.00  0.00           N  
ATOM    737  CA  VAL A 106      28.531   3.184  10.621  1.00  0.00           C  
ATOM    738  C   VAL A 106      29.534   2.036  10.618  1.00  0.00           C  
ATOM    739  O   VAL A 106      29.936   1.549  11.675  1.00  0.00           O  
ATOM    740  CB  VAL A 106      27.130   2.629  10.306  1.00  0.00           C  
ATOM    741  CEN VAL A 106      26.477   2.613  10.526  1.00  0.00           X  
ATOM    742  H   VAL A 106      28.293   4.461   8.920  1.00  0.00           H  
ATOM    743  N   VAL A 107      29.933   1.609   9.425  1.00  0.00           N  
ATOM    744  CA  VAL A 107      30.889   0.518   9.284  1.00  0.00           C  
ATOM    745  C   VAL A 107      32.214   0.855   9.957  1.00  0.00           C  
ATOM    746  O   VAL A 107      32.787   0.029  10.667  1.00  0.00           O  
ATOM    747  CB  VAL A 107      31.148   0.182   7.803  1.00  0.00           C  
ATOM    748  CEN VAL A 107      31.037  -0.290   7.313  1.00  0.00           X  
ATOM    749  H   VAL A 107      29.565   2.051   8.596  1.00  0.00           H  
ATOM    750  N   VAL A 108      32.694   2.072   9.729  1.00  0.00           N  
ATOM    751  CA  VAL A 108      33.953   2.521  10.313  1.00  0.00           C  
ATOM    752  C   VAL A 108      33.897   2.484  11.835  1.00  0.00           C  
ATOM    753  O   VAL A 108      34.831   2.019  12.489  1.00  0.00           O  
ATOM    754  CB  VAL A 108      34.311   3.947   9.857  1.00  0.00           C  
ATOM    755  CEN VAL A 108      34.744   4.311   9.464  1.00  0.00           X  
ATOM    756  H   VAL A 108      32.175   2.703   9.136  1.00  0.00           H  
ATOM    757  N   VAL A 109      32.797   2.976  12.394  1.00  0.00           N  
ATOM    758  CA  VAL A 109      32.618   3.000  13.841  1.00  0.00           C  
ATOM    759  C   VAL A 109      32.666   1.594  14.426  1.00  0.00           C  
ATOM    760  O   VAL A 109      33.318   1.356  15.443  1.00  0.00           O  
ATOM    761  CB  VAL A 109      31.285   3.664  14.235  1.00  0.00           C  
ATOM    762  CEN VAL A 109      31.009   4.226  14.522  1.00  0.00           X  
ATOM    763  H   VAL A 109      32.066   3.343  11.802  1.00  0.00           H  
ATOM    764  N   VAL A 110      31.972   0.665  13.777  1.00  0.00           N  
ATOM    765  CA  VAL A 110      31.934  -0.720  14.232  1.00  0.00           C  
ATOM    766  C   VAL A 110      33.330  -1.329  14.257  1.00  0.00           C  
ATOM    767  O   VAL A 110      33.786  -1.742  15.287  1.00  0.00           O  
ATOM    768  CB  VAL A 110      31.023  -1.583  13.339  1.00  0.00           C  
ATOM    769  CEN VAL A 110      30.422  -1.918  13.320  1.00  0.00           X  
ATOM    770  H   VAL A 110      31.457   0.925  12.948  1.00  0.00           H  
TER                                                                             
# All scores below are weighted scores, not raw scores.
#BEGIN_POSE_ENERGIES_TABLE ./out/22.pdb
label vdw total
weights 0.1 NA
pose 2.23763 2.23763
VAL:NtermProteinFull_1 0 0
VAL_2 0 0
VAL_3 0 0
VAL_4 0 0
VAL_5 0 0
VAL_6 0 0
VAL_7 0 0
VAL_8 0 0
VAL_9 0 0
VAL_10 0 0
VAL_11 0 0
VAL_12 0 0
VAL_13 0.00991 0.00991
VAL_14 0 0
VAL_15 0 0
VAL_16 0 0
VAL_17 0 0
VAL_18 0 0
VAL_19 0 0
VAL_20 0 0
VAL_21 0 0
VAL_22 0 0
VAL_23 0 0
VAL_24 0 0
VAL_25 0 0
VAL_26 0 0
VAL_27 0 0
VAL_28 0 0
VAL_29 0 0
VAL_30 0 0
VAL_31 0 0
VAL_32 0 0
VAL_33 0 0
VAL_34 0 0
VAL_35 0 0
VAL_36 0 0
VAL_37 0 0
VAL_38 0 0
VAL_39 0 0
VAL_40 0 0
VAL_41 0 0
VAL_42 0 0
VAL_43 0 0
VAL_44 0 0
VAL_45 0 0
VAL_46 0 0
VAL_47 0 0
VAL_48 0 0
VAL_49 0 0
VAL_50 0 0
VAL_51 0.00157 0.00157
VAL_52 0 0
VAL_53 0 0
VAL_54 0 0
VAL_55 0 0
VAL_56 0 0
VAL_57 0 0
VAL_58 0.01006 0.01006
VAL_59 0 0
VAL_60 0 0
VAL_61 0.01006 0.01006
VAL_62 0 0
VAL_63 0 0
VAL_64 0 0
VAL_65 0 0
VAL_66 0 0
VAL_67 0.00991 0.00991
VAL_68 0.00157 0.00157
VAL_69 0.52285 0.52285
VAL_70 0 0
VAL_71 0 0
VAL_72 0.41624 0.41624
VAL_73 0.05947 0.05947
VAL_74 0 0
VAL_75 0 0
VAL_76 0 0
VAL_77 0 0
VAL_78 0 0
VAL_79 0 0
VAL_80 0 0
VAL_81 0 0
VAL_82 0 0
VAL_83 0.09871 0.09871
VAL_84 0 0
VAL_85 0 0
VAL_86 0.09871 0.09871
VAL_87 0 0
VAL_88 0 0
VAL_89 0 0
VAL_90 0 0
VAL_91 0 0
VAL_92 0 0
VAL_93 0 0
VAL_94 0 0
VAL_95 0.00472 0.00472
VAL_96 0.18458 0.18458
VAL_97 0 0
VAL_98 0.52285 0.52285
VAL_99 0.28641 0.28641
VAL_100 0 0
VAL_101 0 0
VAL_102 0 0
VAL_103 0 0
VAL_104 0 0
VAL_105 0 0
VAL_106 0 0
VAL_107 0 0
VAL_108 0 0
VAL_109 0 0
VAL:CtermProteinFull_110 0 0
#END_POSE_ENERGIES_TABLE ./out/22.pdb

REMARK 6 11 9 17 17 1 12 16 16 14 17 15 
REMARK VDW             2.238
REMARK RG             13.765
REMARK NCdist         33.643
REMARK HO              0.355
