# Supplementary material for: Design of complicated all-α protein structures
Source: Nat Struct Mol Biol. 2024 Jan 4;31(2):275–82. doi: 10.1038/s41594-023-01147-9 (PMC11377298; doi:10.1038/s41594-023-01147-9)
Supplement: Supplementary file 11 — Statistical source data. [file 41594_2023_1147_MOESM11_ESM.zip › ED_Fig6/36.pdb]

HEADER                                            09-NOV-21   XXXX              
EXPDTA    THEORETICAL MODEL                                                     
REMARK 220                                                                      
REMARK 220 EXPERIMENTAL DETAILS                                                 
REMARK 220  EXPERIMENT TYPE                : THEORETICAL MODELLING              
REMARK 220  DATE OF DATA COLLECTION        : 09-NOV-21                          
REMARK 220                                                                      
REMARK 220 REMARK: MODEL GENERATED BY ROSETTA                                   
REMARK 220  VERSION 2021.16+release.8ee4f02                                     
ATOM      1  N   VAL A   1       0.000   0.000   0.000  1.00  0.00           N  
ATOM      2  CA  VAL A   1       1.458   0.000   0.000  1.00  0.00           C  
ATOM      3  C   VAL A   1       2.009   1.420   0.000  1.00  0.00           C  
ATOM      4  O   VAL A   1       2.934   1.737   0.748  1.00  0.00           O  
ATOM      5  CB  VAL A   1       2.023  -0.759  -1.215  1.00  0.00           C  
ATOM      6  CEN VAL A   1       2.351  -1.334  -1.406  1.00  0.00           X  
ATOM      7  H   VAL A   1      -0.500  -0.433  -0.750  1.00  0.00           H  
ATOM      8  N   VAL A   2       1.435   2.272  -0.843  1.00  0.00           N  
ATOM      9  CA  VAL A   2       1.868   3.661  -0.942  1.00  0.00           C  
ATOM     10  C   VAL A   2       1.711   4.383   0.390  1.00  0.00           C  
ATOM     11  O   VAL A   2       2.608   5.105   0.825  1.00  0.00           O  
ATOM     12  CB  VAL A   2       1.079   4.423  -2.023  1.00  0.00           C  
ATOM     13  CEN VAL A   2       1.129   4.707  -2.649  1.00  0.00           X  
ATOM     14  H   VAL A   2       0.680   1.949  -1.431  1.00  0.00           H  
ATOM     15  N   VAL A   3       0.566   4.183   1.035  1.00  0.00           N  
ATOM     16  CA  VAL A   3       0.290   4.815   2.319  1.00  0.00           C  
ATOM     17  C   VAL A   3       1.317   4.405   3.367  1.00  0.00           C  
ATOM     18  O   VAL A   3       1.823   5.241   4.115  1.00  0.00           O  
ATOM     19  CB  VAL A   3      -1.120   4.462   2.831  1.00  0.00           C  
ATOM     20  CEN VAL A   3      -1.749   4.719   2.941  1.00  0.00           X  
ATOM     21  H   VAL A   3      -0.130   3.577   0.624  1.00  0.00           H  
ATOM     22  N   VAL A   4       1.620   3.112   3.417  1.00  0.00           N  
ATOM     23  CA  VAL A   4       2.588   2.588   4.374  1.00  0.00           C  
ATOM     24  C   VAL A   4       3.957   3.226   4.177  1.00  0.00           C  
ATOM     25  O   VAL A   4       4.612   3.622   5.141  1.00  0.00           O  
ATOM     26  CB  VAL A   4       2.723   1.058   4.261  1.00  0.00           C  
ATOM     27  CEN VAL A   4       2.581   0.464   4.579  1.00  0.00           X  
ATOM     28  H   VAL A   4       1.169   2.476   2.775  1.00  0.00           H  
ATOM     29  N   VAL A   5       4.385   3.322   2.923  1.00  0.00           N  
ATOM     30  CA  VAL A   5       5.678   3.911   2.597  1.00  0.00           C  
ATOM     31  C   VAL A   5       5.758   5.358   3.069  1.00  0.00           C  
ATOM     32  O   VAL A   5       6.758   5.776   3.653  1.00  0.00           O  
ATOM     33  CB  VAL A   5       5.958   3.859   1.084  1.00  0.00           C  
ATOM     34  CEN VAL A   5       6.345   3.555   0.602  1.00  0.00           X  
ATOM     35  H   VAL A   5       3.799   2.977   2.176  1.00  0.00           H  
ATOM     36  N   VAL A   6       4.700   6.118   2.811  1.00  0.00           N  
ATOM     37  CA  VAL A   6       4.648   7.520   3.209  1.00  0.00           C  
ATOM     38  C   VAL A   6       4.783   7.670   4.719  1.00  0.00           C  
ATOM     39  O   VAL A   6       5.528   8.521   5.204  1.00  0.00           O  
ATOM     40  CB  VAL A   6       3.339   8.190   2.752  1.00  0.00           C  
ATOM     41  CEN VAL A   6       3.075   8.647   2.309  1.00  0.00           X  
ATOM     42  H   VAL A   6       3.910   5.715   2.327  1.00  0.00           H  
ATOM     43  N   VAL A   7       4.059   6.836   5.458  1.00  0.00           N  
ATOM     44  CA  VAL A   7       4.096   6.875   6.915  1.00  0.00           C  
ATOM     45  C   VAL A   7       5.504   6.615   7.437  1.00  0.00           C  
ATOM     46  O   VAL A   7       5.983   7.311   8.332  1.00  0.00           O  
ATOM     47  CB  VAL A   7       3.133   5.844   7.532  1.00  0.00           C  
ATOM     48  CEN VAL A   7       2.540   5.776   7.878  1.00  0.00           X  
ATOM     49  H   VAL A   7       3.467   6.159   4.999  1.00  0.00           H  
ATOM     50  N   VAL A   8       6.163   5.609   6.872  1.00  0.00           N  
ATOM     51  CA  VAL A   8       7.517   5.255   7.279  1.00  0.00           C  
ATOM     52  C   VAL A   8       8.478   6.419   7.067  1.00  0.00           C  
ATOM     53  O   VAL A   8       9.293   6.729   7.935  1.00  0.00           O  
ATOM     54  CB  VAL A   8       8.037   4.027   6.508  1.00  0.00           C  
ATOM     55  CEN VAL A   8       8.197   3.360   6.571  1.00  0.00           X  
ATOM     56  H   VAL A   8       5.713   5.075   6.141  1.00  0.00           H  
ATOM     57  N   VAL A   9       8.376   7.060   5.907  1.00  0.00           N  
ATOM     58  CA  VAL A   9       9.235   8.191   5.579  1.00  0.00           C  
ATOM     59  C   VAL A   9       9.061   9.324   6.581  1.00  0.00           C  
ATOM     60  O   VAL A   9      10.039   9.909   7.047  1.00  0.00           O  
ATOM     61  CB  VAL A   9       8.951   8.723   4.162  1.00  0.00           C  
ATOM     62  CEN VAL A   9       9.208   8.766   3.524  1.00  0.00           X  
ATOM     63  H   VAL A   9       7.685   6.755   5.236  1.00  0.00           H  
ATOM     64  N   VAL A  10       7.810   9.630   6.909  1.00  0.00           N  
ATOM     65  CA  VAL A  10       7.506  10.695   7.857  1.00  0.00           C  
ATOM     66  C   VAL A  10       8.128  10.415   9.219  1.00  0.00           C  
ATOM     67  O   VAL A  10       8.719  11.301   9.836  1.00  0.00           O  
ATOM     68  CB  VAL A  10       5.986  10.883   8.028  1.00  0.00           C  
ATOM     69  CEN VAL A  10       5.461  11.306   7.888  1.00  0.00           X  
ATOM     70  H   VAL A  10       7.051   9.112   6.491  1.00  0.00           H  
ATOM     71  N   VAL A  11       7.993   9.177   9.683  1.00  0.00           N  
ATOM     72  CA  VAL A  11       8.542   8.778  10.973  1.00  0.00           C  
ATOM     73  C   VAL A  11      10.054   8.964  11.009  1.00  0.00           C  
ATOM     74  O   VAL A  11      10.602   9.482  11.982  1.00  0.00           O  
ATOM     75  CB  VAL A  11       8.207   7.311  11.300  1.00  0.00           C  
ATOM     76  CEN VAL A  11       7.826   6.907  11.708  1.00  0.00           X  
ATOM     77  H   VAL A  11       7.496   8.495   9.127  1.00  0.00           H  
ATOM     78  N   VAL A  12      10.723   8.537   9.944  1.00  0.00           N  
ATOM     79  CA  VAL A  12      12.173   8.655   9.852  1.00  0.00           C  
ATOM     80  C   VAL A  12      12.613  10.111   9.938  1.00  0.00           C  
ATOM     81  O   VAL A  12      13.562  10.441  10.650  1.00  0.00           O  
ATOM     82  CB  VAL A  12      12.708   8.043   8.543  1.00  0.00           C  
ATOM     83  CEN VAL A  12      13.065   7.514   8.284  1.00  0.00           X  
ATOM     84  H   VAL A  12      10.214   8.119   9.178  1.00  0.00           H  
ATOM     85  N   VAL A  13      11.920  10.977   9.208  1.00  0.00           N  
ATOM     86  CA  VAL A  13      12.238  12.400   9.200  1.00  0.00           C  
ATOM     87  C   VAL A  13      12.120  12.999  10.596  1.00  0.00           C  
ATOM     88  O   VAL A  13      12.988  13.755  11.033  1.00  0.00           O  
ATOM     89  CB  VAL A  13      11.321  13.180   8.239  1.00  0.00           C  
ATOM     90  CEN VAL A  13      11.305  13.516   7.638  1.00  0.00           X  
ATOM     91  H   VAL A  13      11.152  10.642   8.644  1.00  0.00           H  
ATOM     92  N   VAL A  14      11.041  12.656  11.292  1.00  0.00           N  
ATOM     93  CA  VAL A  14      10.808  13.159  12.640  1.00  0.00           C  
ATOM     94  C   VAL A  14      11.933  12.751  13.583  1.00  0.00           C  
ATOM     95  O   VAL A  14      12.426  13.564  14.365  1.00  0.00           O  
ATOM     96  CB  VAL A  14       9.468  12.654  13.208  1.00  0.00           C  
ATOM     97  CEN VAL A  14       8.830  12.848  13.379  1.00  0.00           X  
ATOM     98  H   VAL A  14      10.366  12.031  10.876  1.00  0.00           H  
ATOM     99  N   VAL A  15      12.336  11.488  13.503  1.00  0.00           N  
ATOM    100  CA  VAL A  15      13.405  10.970  14.349  1.00  0.00           C  
ATOM    101  C   VAL A  15      14.730  11.659  14.047  1.00  0.00           C  
ATOM    102  O   VAL A  15      15.372  12.210  14.941  1.00  0.00           O  
ATOM    103  CB  VAL A  15      13.577   9.449  14.175  1.00  0.00           C  
ATOM    104  CEN VAL A  15      13.484   8.842  14.486  1.00  0.00           X  
ATOM    105  H   VAL A  15      11.891  10.870  12.840  1.00  0.00           H  
ATOM    106  N   VAL A  16      15.134  11.624  12.782  1.00  0.00           N  
ATOM    107  CA  VAL A  16      16.449  12.112  12.384  1.00  0.00           C  
ATOM    108  C   VAL A  16      16.626  13.580  12.749  1.00  0.00           C  
ATOM    109  O   VAL A  16      17.711  14.005  13.145  1.00  0.00           O  
ATOM    110  CB  VAL A  16      16.683  11.937  10.872  1.00  0.00           C  
ATOM    111  CEN VAL A  16      17.038  11.577  10.403  1.00  0.00           X  
ATOM    112  H   VAL A  16      14.514  11.250  12.078  1.00  0.00           H  
ATOM    113  N   VAL A  17      15.553  14.352  12.612  1.00  0.00           N  
ATOM    114  CA  VAL A  17      15.609  15.790  12.843  1.00  0.00           C  
ATOM    115  C   VAL A  17      15.352  16.123  14.307  1.00  0.00           C  
ATOM    116  O   VAL A  17      15.217  17.291  14.674  1.00  0.00           O  
ATOM    117  CB  VAL A  17      14.589  16.543  11.969  1.00  0.00           C  
ATOM    118  CEN VAL A  17      14.528  16.965  11.427  1.00  0.00           X  
ATOM    119  H   VAL A  17      14.675  13.931  12.341  1.00  0.00           H  
ATOM    120  N   VAL A  18      15.285  15.091  15.141  1.00  0.00           N  
ATOM    121  CA  VAL A  18      15.163  15.276  16.582  1.00  0.00           C  
ATOM    122  C   VAL A  18      13.707  15.444  16.995  1.00  0.00           C  
ATOM    123  O   VAL A  18      13.405  15.658  18.169  1.00  0.00           O  
ATOM    124  CB  VAL A  18      15.967  16.498  17.064  1.00  0.00           C  
ATOM    125  CEN VAL A  18      16.526  16.690  17.418  1.00  0.00           X  
ATOM    126  H   VAL A  18      15.318  14.153  14.766  1.00  0.00           H  
ATOM    127  N   VAL A  19      12.806  15.345  16.023  1.00  0.00           N  
ATOM    128  CA  VAL A  19      11.385  15.555  16.271  1.00  0.00           C  
ATOM    129  C   VAL A  19      10.810  14.450  17.148  1.00  0.00           C  
ATOM    130  O   VAL A  19      10.068  14.718  18.093  1.00  0.00           O  
ATOM    131  CB  VAL A  19      10.585  15.621  14.956  1.00  0.00           C  
ATOM    132  CEN VAL A  19      10.239  16.046  14.538  1.00  0.00           X  
ATOM    133  H   VAL A  19      13.114  15.118  15.088  1.00  0.00           H  
ATOM    134  N   VAL A  20      11.156  13.208  16.830  1.00  0.00           N  
ATOM    135  CA  VAL A  20      10.683  12.061  17.595  1.00  0.00           C  
ATOM    136  C   VAL A  20      11.178  12.115  19.034  1.00  0.00           C  
ATOM    137  O   VAL A  20      10.470  11.720  19.960  1.00  0.00           O  
ATOM    138  CB  VAL A  20      11.132  10.732  16.958  1.00  0.00           C  
ATOM    139  CEN VAL A  20      10.909  10.179  16.614  1.00  0.00           X  
ATOM    140  H   VAL A  20      11.764  13.054  16.038  1.00  0.00           H  
ATOM    141  N   VAL A  21      12.399  12.608  19.216  1.00  0.00           N  
ATOM    142  CA  VAL A  21      12.972  12.763  20.547  1.00  0.00           C  
ATOM    143  C   VAL A  21      12.126  13.693  21.407  1.00  0.00           C  
ATOM    144  O   VAL A  21      11.853  13.400  22.571  1.00  0.00           O  
ATOM    145  CB  VAL A  21      14.412  13.307  20.483  1.00  0.00           C  
ATOM    146  CEN VAL A  21      15.073  13.138  20.577  1.00  0.00           X  
ATOM    147  H   VAL A  21      12.943  12.883  18.411  1.00  0.00           H  
ATOM    148  N   VAL A  22      11.713  14.814  20.827  1.00  0.00           N  
ATOM    149  CA  VAL A  22      10.896  15.790  21.539  1.00  0.00           C  
ATOM    150  C   VAL A  22       9.467  15.291  21.711  1.00  0.00           C  
ATOM    151  O   VAL A  22       8.886  15.404  22.791  1.00  0.00           O  
ATOM    152  CB  VAL A  22      10.872  17.146  20.810  1.00  0.00           C  
ATOM    153  CEN VAL A  22      11.094  17.798  20.843  1.00  0.00           X  
ATOM    154  H   VAL A  22      11.971  14.996  19.867  1.00  0.00           H  
ATOM    155  N   VAL A  23       8.905  14.740  20.641  1.00  0.00           N  
ATOM    156  CA  VAL A  23       7.555  14.191  20.681  1.00  0.00           C  
ATOM    157  C   VAL A  23       7.503  12.917  21.515  1.00  0.00           C  
ATOM    158  O   VAL A  23       6.505  12.639  22.180  1.00  0.00           O  
ATOM    159  CB  VAL A  23       7.025  13.889  19.267  1.00  0.00           C  
ATOM    160  CEN VAL A  23       6.573  14.094  18.789  1.00  0.00           X  
ATOM    161  H   VAL A  23       9.427  14.700  19.777  1.00  0.00           H  
ATOM    162  N   VAL A  24       8.584  12.146  21.475  1.00  0.00           N  
ATOM    163  CA  VAL A  24       8.669  10.906  22.238  1.00  0.00           C  
ATOM    164  C   VAL A  24       9.908  10.889  23.125  1.00  0.00           C  
ATOM    165  O   VAL A  24      10.809  10.072  22.934  1.00  0.00           O  
ATOM    166  CB  VAL A  24       8.694   9.674  21.314  1.00  0.00           C  
ATOM    167  CEN VAL A  24       8.325   9.133  21.102  1.00  0.00           X  
ATOM    168  H   VAL A  24       9.367  12.425  20.902  1.00  0.00           H  
ATOM    169  N   VAL A  25       9.947  11.795  24.096  1.00  0.00           N  
ATOM    170  CA  VAL A  25      11.155  12.028  24.879  1.00  0.00           C  
ATOM    171  C   VAL A  25      11.513  10.806  25.714  1.00  0.00           C  
ATOM    172  O   VAL A  25      12.650  10.661  26.165  1.00  0.00           O  
ATOM    173  CB  VAL A  25      11.000  13.246  25.808  1.00  0.00           C  
ATOM    174  CEN VAL A  25      11.205  13.896  25.910  1.00  0.00           X  
ATOM    175  H   VAL A  25       9.119  12.337  24.297  1.00  0.00           H  
ATOM    176  N   VAL A  26      10.537   9.928  25.919  1.00  0.00           N  
ATOM    177  CA  VAL A  26      10.728   8.753  26.761  1.00  0.00           C  
ATOM    178  C   VAL A  26      10.957   7.504  25.920  1.00  0.00           C  
ATOM    179  O   VAL A  26      11.022   6.393  26.446  1.00  0.00           O  
ATOM    180  CB  VAL A  26       9.520   8.521  27.689  1.00  0.00           C  
ATOM    181  CEN VAL A  26       9.311   8.550  28.344  1.00  0.00           X  
ATOM    182  H   VAL A  26       9.641  10.078  25.479  1.00  0.00           H  
ATOM    183  N   VAL A  27      11.079   7.692  24.610  1.00  0.00           N  
ATOM    184  CA  VAL A  27      11.261   6.577  23.689  1.00  0.00           C  
ATOM    185  C   VAL A  27      12.739   6.276  23.473  1.00  0.00           C  
ATOM    186  O   VAL A  27      13.376   6.852  22.592  1.00  0.00           O  
ATOM    187  CB  VAL A  27      10.599   6.855  22.327  1.00  0.00           C  
ATOM    188  CEN VAL A  27      10.073   6.676  21.919  1.00  0.00           X  
ATOM    189  H   VAL A  27      11.044   8.632  24.243  1.00  0.00           H  
ATOM    190  N   VAL A  28      13.278   5.372  24.283  1.00  0.00           N  
ATOM    191  CA  VAL A  28      14.696   5.038  24.222  1.00  0.00           C  
ATOM    192  C   VAL A  28      15.104   4.619  22.816  1.00  0.00           C  
ATOM    193  O   VAL A  28      16.169   4.999  22.329  1.00  0.00           O  
ATOM    194  CB  VAL A  28      15.053   3.909  25.207  1.00  0.00           C  
ATOM    195  CEN VAL A  28      15.383   3.770  25.796  1.00  0.00           X  
ATOM    196  H   VAL A  28      12.691   4.903  24.958  1.00  0.00           H  
ATOM    197  N   VAL A  29      14.250   3.835  22.166  1.00  0.00           N  
ATOM    198  CA  VAL A  29      14.478   3.434  20.783  1.00  0.00           C  
ATOM    199  C   VAL A  29      14.600   4.647  19.870  1.00  0.00           C  
ATOM    200  O   VAL A  29      15.325   4.617  18.876  1.00  0.00           O  
ATOM    201  CB  VAL A  29      13.348   2.525  20.265  1.00  0.00           C  
ATOM    202  CEN VAL A  29      13.197   1.878  20.082  1.00  0.00           X  
ATOM    203  H   VAL A  29      13.422   3.509  22.643  1.00  0.00           H  
ATOM    204  N   VAL A  30      13.887   5.714  20.214  1.00  0.00           N  
ATOM    205  CA  VAL A  30      14.011   6.981  19.503  1.00  0.00           C  
ATOM    206  C   VAL A  30      15.435   7.516  19.578  1.00  0.00           C  
ATOM    207  O   VAL A  30      15.994   7.964  18.576  1.00  0.00           O  
ATOM    208  CB  VAL A  30      13.044   8.041  20.063  1.00  0.00           C  
ATOM    209  CEN VAL A  30      12.471   8.397  19.924  1.00  0.00           X  
ATOM    210  H   VAL A  30      13.242   5.646  20.989  1.00  0.00           H  
ATOM    211  N   VAL A  31      16.019   7.468  20.771  1.00  0.00           N  
ATOM    212  CA  VAL A  31      17.379   7.949  20.978  1.00  0.00           C  
ATOM    213  C   VAL A  31      18.372   7.185  20.112  1.00  0.00           C  
ATOM    214  O   VAL A  31      19.249   7.778  19.485  1.00  0.00           O  
ATOM    215  CB  VAL A  31      17.802   7.829  22.454  1.00  0.00           C  
ATOM    216  CEN VAL A  31      17.938   8.192  23.024  1.00  0.00           X  
ATOM    217  H   VAL A  31      15.506   7.089  21.554  1.00  0.00           H  
ATOM    218  N   VAL A  32      18.228   5.864  20.081  1.00  0.00           N  
ATOM    219  CA  VAL A  32      19.112   5.015  19.291  1.00  0.00           C  
ATOM    220  C   VAL A  32      19.043   5.374  17.812  1.00  0.00           C  
ATOM    221  O   VAL A  32      20.069   5.479  17.141  1.00  0.00           O  
ATOM    222  CB  VAL A  32      18.768   3.524  19.465  1.00  0.00           C  
ATOM    223  CEN VAL A  32      18.988   2.933  19.741  1.00  0.00           X  
ATOM    224  H   VAL A  32      17.488   5.437  20.619  1.00  0.00           H  
ATOM    225  N   VAL A  33      17.827   5.561  17.310  1.00  0.00           N  
ATOM    226  CA  VAL A  33      17.622   5.908  15.909  1.00  0.00           C  
ATOM    227  C   VAL A  33      18.312   7.220  15.560  1.00  0.00           C  
ATOM    228  O   VAL A  33      18.974   7.330  14.528  1.00  0.00           O  
ATOM    229  CB  VAL A  33      16.124   6.020  15.568  1.00  0.00           C  
ATOM    230  CEN VAL A  33      15.609   5.715  15.227  1.00  0.00           X  
ATOM    231  H   VAL A  33      17.025   5.460  17.915  1.00  0.00           H  
ATOM    232  N   VAL A  34      18.153   8.215  16.427  1.00  0.00           N  
ATOM    233  CA  VAL A  34      18.761   9.523  16.212  1.00  0.00           C  
ATOM    234  C   VAL A  34      20.278   9.418  16.127  1.00  0.00           C  
ATOM    235  O   VAL A  34      20.903  10.015  15.250  1.00  0.00           O  
ATOM    236  CB  VAL A  34      18.386  10.511  17.332  1.00  0.00           C  
ATOM    237  CEN VAL A  34      18.014  11.073  17.474  1.00  0.00           X  
ATOM    238  H   VAL A  34      17.598   8.061  17.256  1.00  0.00           H  
ATOM    239  N   VAL A  35      20.866   8.656  17.043  1.00  0.00           N  
ATOM    240  CA  VAL A  35      22.312   8.472  17.073  1.00  0.00           C  
ATOM    241  C   VAL A  35      22.815   7.850  15.777  1.00  0.00           C  
ATOM    242  O   VAL A  35      23.816   8.293  15.213  1.00  0.00           O  
ATOM    243  CB  VAL A  35      22.744   7.587  18.257  1.00  0.00           C  
ATOM    244  CEN VAL A  35      23.063   7.595  18.868  1.00  0.00           X  
ATOM    245  H   VAL A  35      20.296   8.193  17.736  1.00  0.00           H  
ATOM    246  N   VAL A  36      22.115   6.822  15.309  1.00  0.00           N  
ATOM    247  CA  VAL A  36      22.490   6.138  14.078  1.00  0.00           C  
ATOM    248  C   VAL A  36      22.479   7.092  12.891  1.00  0.00           C  
ATOM    249  O   VAL A  36      23.400   7.095  12.075  1.00  0.00           O  
ATOM    250  CB  VAL A  36      21.551   4.954  13.781  1.00  0.00           C  
ATOM    251  CEN VAL A  36      21.514   4.266  13.764  1.00  0.00           X  
ATOM    252  H   VAL A  36      21.303   6.507  15.819  1.00  0.00           H  
ATOM    253  N   VAL A  37      21.430   7.903  12.800  1.00  0.00           N  
ATOM    254  CA  VAL A  37      21.296   8.865  11.712  1.00  0.00           C  
ATOM    255  C   VAL A  37      22.458   9.850  11.703  1.00  0.00           C  
ATOM    256  O   VAL A  37      23.028  10.143  10.652  1.00  0.00           O  
ATOM    257  CB  VAL A  37      19.973   9.646  11.808  1.00  0.00           C  
ATOM    258  CEN VAL A  37      19.354   9.727  11.516  1.00  0.00           X  
ATOM    259  H   VAL A  37      20.706   7.852  13.503  1.00  0.00           H  
ATOM    260  N   VAL A  38      22.804  10.360  12.881  1.00  0.00           N  
ATOM    261  CA  VAL A  38      23.898  11.315  13.010  1.00  0.00           C  
ATOM    262  C   VAL A  38      25.249  10.629  12.851  1.00  0.00           C  
ATOM    263  O   VAL A  38      26.132  11.129  12.154  1.00  0.00           O  
ATOM    264  CB  VAL A  38      23.858  12.039  14.369  1.00  0.00           C  
ATOM    265  CEN VAL A  38      23.731  12.646  14.670  1.00  0.00           X  
ATOM    266  H   VAL A  38      22.296  10.079  13.707  1.00  0.00           H  
ATOM    267  N   VAL A  39      25.404   9.481  13.502  1.00  0.00           N  
ATOM    268  CA  VAL A  39      26.636   8.706  13.406  1.00  0.00           C  
ATOM    269  C   VAL A  39      26.788   8.083  12.024  1.00  0.00           C  
ATOM    270  O   VAL A  39      27.900   7.943  11.516  1.00  0.00           O  
ATOM    271  CB  VAL A  39      26.687   7.592  14.469  1.00  0.00           C  
ATOM    272  CEN VAL A  39      26.997   7.396  15.052  1.00  0.00           X  
ATOM    273  H   VAL A  39      24.650   9.136  14.078  1.00  0.00           H  
ATOM    274  N   VAL A  40      25.664   7.711  11.421  1.00  0.00           N  
ATOM    275  CA  VAL A  40      25.670   7.115  10.091  1.00  0.00           C  
ATOM    276  C   VAL A  40      24.755   7.878   9.141  1.00  0.00           C  
ATOM    277  O   VAL A  40      23.752   7.344   8.668  1.00  0.00           O  
ATOM    278  CB  VAL A  40      25.235   5.638  10.131  1.00  0.00           C  
ATOM    279  CEN VAL A  40      25.462   4.991  10.062  1.00  0.00           X  
ATOM    280  H   VAL A  40      24.783   7.844  11.897  1.00  0.00           H  
ATOM    281  N   VAL A  41      25.106   9.129   8.867  1.00  0.00           N  
ATOM    282  CA  VAL A  41      24.217  10.035   8.149  1.00  0.00           C  
ATOM    283  C   VAL A  41      23.987   9.561   6.719  1.00  0.00           C  
ATOM    284  O   VAL A  41      23.025   9.968   6.068  1.00  0.00           O  
ATOM    285  CB  VAL A  41      24.776  11.470   8.120  1.00  0.00           C  
ATOM    286  CEN VAL A  41      24.684  12.106   8.369  1.00  0.00           X  
ATOM    287  H   VAL A  41      26.012   9.463   9.164  1.00  0.00           H  
ATOM    288  N   VAL A  42      24.875   8.698   6.237  1.00  0.00           N  
ATOM    289  CA  VAL A  42      24.812   8.223   4.860  1.00  0.00           C  
ATOM    290  C   VAL A  42      24.206   6.828   4.786  1.00  0.00           C  
ATOM    291  O   VAL A  42      24.175   6.209   3.722  1.00  0.00           O  
ATOM    292  CB  VAL A  42      26.205   8.202   4.204  1.00  0.00           C  
ATOM    293  CEN VAL A  42      26.601   8.511   3.732  1.00  0.00           X  
ATOM    294  H   VAL A  42      25.613   8.363   6.840  1.00  0.00           H  
ATOM    295  N   VAL A  43      23.724   6.336   5.923  1.00  0.00           N  
ATOM    296  CA  VAL A  43      23.154   4.996   5.998  1.00  0.00           C  
ATOM    297  C   VAL A  43      21.655   5.020   5.731  1.00  0.00           C  
ATOM    298  O   VAL A  43      20.854   5.199   6.649  1.00  0.00           O  
ATOM    299  CB  VAL A  43      23.411   4.349   7.372  1.00  0.00           C  
ATOM    300  CEN VAL A  43      23.770   3.858   7.695  1.00  0.00           X  
ATOM    301  H   VAL A  43      23.754   6.906   6.757  1.00  0.00           H  
ATOM    302  N   VAL A  44      21.281   4.838   4.469  1.00  0.00           N  
ATOM    303  CA  VAL A  44      19.880   4.899   4.069  1.00  0.00           C  
ATOM    304  C   VAL A  44      19.031   3.936   4.888  1.00  0.00           C  
ATOM    305  O   VAL A  44      17.919   4.268   5.299  1.00  0.00           O  
ATOM    306  CB  VAL A  44      19.705   4.578   2.573  1.00  0.00           C  
ATOM    307  CEN VAL A  44      19.551   4.854   1.961  1.00  0.00           X  
ATOM    308  H   VAL A  44      21.985   4.653   3.769  1.00  0.00           H  
ATOM    309  N   VAL A  45      19.561   2.740   5.122  1.00  0.00           N  
ATOM    310  CA  VAL A  45      18.891   1.757   5.964  1.00  0.00           C  
ATOM    311  C   VAL A  45      18.642   2.307   7.363  1.00  0.00           C  
ATOM    312  O   VAL A  45      17.657   1.955   8.012  1.00  0.00           O  
ATOM    313  CB  VAL A  45      19.708   0.455   6.073  1.00  0.00           C  
ATOM    314  CEN VAL A  45      19.725  -0.206   5.882  1.00  0.00           X  
ATOM    315  H   VAL A  45      20.451   2.507   4.706  1.00  0.00           H  
ATOM    316  N   VAL A  46      19.540   3.172   7.821  1.00  0.00           N  
ATOM    317  CA  VAL A  46      19.353   3.871   9.087  1.00  0.00           C  
ATOM    318  C   VAL A  46      18.085   4.714   9.070  1.00  0.00           C  
ATOM    319  O   VAL A  46      17.309   4.705  10.026  1.00  0.00           O  
ATOM    320  CB  VAL A  46      20.555   4.777   9.415  1.00  0.00           C  
ATOM    321  CEN VAL A  46      21.098   4.849   9.833  1.00  0.00           X  
ATOM    322  H   VAL A  46      20.373   3.351   7.279  1.00  0.00           H  
ATOM    323  N   VAL A  47      17.878   5.441   7.977  1.00  0.00           N  
ATOM    324  CA  VAL A  47      16.703   6.291   7.833  1.00  0.00           C  
ATOM    325  C   VAL A  47      15.419   5.475   7.915  1.00  0.00           C  
ATOM    326  O   VAL A  47      14.468   5.861   8.594  1.00  0.00           O  
ATOM    327  CB  VAL A  47      16.724   7.064   6.501  1.00  0.00           C  
ATOM    328  CEN VAL A  47      16.803   7.690   6.225  1.00  0.00           X  
ATOM    329  H   VAL A  47      18.553   5.404   7.227  1.00  0.00           H  
ATOM    330  N   VAL A  48      15.398   4.343   7.218  1.00  0.00           N  
ATOM    331  CA  VAL A  48      14.231   3.470   7.210  1.00  0.00           C  
ATOM    332  C   VAL A  48      13.900   2.981   8.614  1.00  0.00           C  
ATOM    333  O   VAL A  48      12.740   2.983   9.025  1.00  0.00           O  
ATOM    334  CB  VAL A  48      14.442   2.253   6.289  1.00  0.00           C  
ATOM    335  CEN VAL A  48      14.248   1.970   5.692  1.00  0.00           X  
ATOM    336  H   VAL A  48      16.212   4.082   6.679  1.00  0.00           H  
ATOM    337  N   VAL A  49      14.926   2.561   9.346  1.00  0.00           N  
ATOM    338  CA  VAL A  49      14.746   2.067  10.706  1.00  0.00           C  
ATOM    339  C   VAL A  49      14.136   3.136  11.604  1.00  0.00           C  
ATOM    340  O   VAL A  49      13.215   2.863  12.374  1.00  0.00           O  
ATOM    341  CB  VAL A  49      16.079   1.597  11.318  1.00  0.00           C  
ATOM    342  CEN VAL A  49      16.433   1.039  11.514  1.00  0.00           X  
ATOM    343  H   VAL A  49      15.855   2.584   8.950  1.00  0.00           H  
ATOM    344  N   VAL A  50      14.654   4.355  11.499  1.00  0.00           N  
ATOM    345  CA  VAL A  50      14.160   5.469  12.301  1.00  0.00           C  
ATOM    346  C   VAL A  50      12.684   5.730  12.032  1.00  0.00           C  
ATOM    347  O   VAL A  50      11.899   5.925  12.960  1.00  0.00           O  
ATOM    348  CB  VAL A  50      14.958   6.758  12.030  1.00  0.00           C  
ATOM    349  CEN VAL A  50      15.416   7.194  12.302  1.00  0.00           X  
ATOM    350  H   VAL A  50      15.408   4.515  10.847  1.00  0.00           H  
ATOM    351  N   VAL A  51      12.311   5.732  10.757  1.00  0.00           N  
ATOM    352  CA  VAL A  51      10.928   5.970  10.363  1.00  0.00           C  
ATOM    353  C   VAL A  51       9.998   4.922  10.961  1.00  0.00           C  
ATOM    354  O   VAL A  51       8.931   5.249  11.481  1.00  0.00           O  
ATOM    355  CB  VAL A  51      10.768   5.970   8.831  1.00  0.00           C  
ATOM    356  CEN VAL A  51      10.647   6.374   8.287  1.00  0.00           X  
ATOM    357  H   VAL A  51      13.005   5.566  10.042  1.00  0.00           H  
ATOM    358  N   VAL A  52      10.408   3.660  10.883  1.00  0.00           N  
ATOM    359  CA  VAL A  52       9.612   2.562  11.416  1.00  0.00           C  
ATOM    360  C   VAL A  52       9.379   2.725  12.913  1.00  0.00           C  
ATOM    361  O   VAL A  52       8.264   2.543  13.401  1.00  0.00           O  
ATOM    362  CB  VAL A  52      10.283   1.200  11.156  1.00  0.00           C  
ATOM    363  CEN VAL A  52      10.236   0.620  10.788  1.00  0.00           X  
ATOM    364  H   VAL A  52      11.294   3.458  10.443  1.00  0.00           H  
ATOM    365  N   VAL A  53      10.439   3.070  13.637  1.00  0.00           N  
ATOM    366  CA  VAL A  53      10.352   3.259  15.080  1.00  0.00           C  
ATOM    367  C   VAL A  53       9.358   4.358  15.433  1.00  0.00           C  
ATOM    368  O   VAL A  53       8.540   4.201  16.338  1.00  0.00           O  
ATOM    369  CB  VAL A  53      11.724   3.606  15.688  1.00  0.00           C  
ATOM    370  CEN VAL A  53      12.233   3.362  16.082  1.00  0.00           X  
ATOM    371  H   VAL A  53      11.327   3.205  13.175  1.00  0.00           H  
ATOM    372  N   VAL A  54       9.434   5.472  14.712  1.00  0.00           N  
ATOM    373  CA  VAL A  54       8.541   6.600  14.947  1.00  0.00           C  
ATOM    374  C   VAL A  54       7.085   6.199  14.754  1.00  0.00           C  
ATOM    375  O   VAL A  54       6.223   6.543  15.563  1.00  0.00           O  
ATOM    376  CB  VAL A  54       8.866   7.782  14.016  1.00  0.00           C  
ATOM    377  CEN VAL A  54       9.130   8.418  13.999  1.00  0.00           X  
ATOM    378  H   VAL A  54      10.129   5.538  13.982  1.00  0.00           H  
ATOM    379  N   VAL A  55       6.815   5.469  13.677  1.00  0.00           N  
ATOM    380  CA  VAL A  55       5.461   5.020  13.375  1.00  0.00           C  
ATOM    381  C   VAL A  55       4.909   4.146  14.493  1.00  0.00           C  
ATOM    382  O   VAL A  55       3.764   4.310  14.915  1.00  0.00           O  
ATOM    383  CB  VAL A  55       5.408   4.235  12.050  1.00  0.00           C  
ATOM    384  CEN VAL A  55       5.191   4.264  11.397  1.00  0.00           X  
ATOM    385  H   VAL A  55       7.568   5.219  13.051  1.00  0.00           H  
ATOM    386  N   VAL A  56       5.729   3.216  14.971  1.00  0.00           N  
ATOM    387  CA  VAL A  56       5.323   2.314  16.042  1.00  0.00           C  
ATOM    388  C   VAL A  56       4.955   3.086  17.303  1.00  0.00           C  
ATOM    389  O   VAL A  56       3.940   2.804  17.940  1.00  0.00           O  
ATOM    390  CB  VAL A  56       6.434   1.301  16.379  1.00  0.00           C  
ATOM    391  CEN VAL A  56       6.611   0.636  16.333  1.00  0.00           X  
ATOM    392  H   VAL A  56       6.657   3.132  14.582  1.00  0.00           H  
ATOM    393  N   VAL A  57       5.785   4.061  17.657  1.00  0.00           N  
ATOM    394  CA  VAL A  57       5.548   4.876  18.842  1.00  0.00           C  
ATOM    395  C   VAL A  57       4.218   5.613  18.747  1.00  0.00           C  
ATOM    396  O   VAL A  57       3.447   5.649  19.706  1.00  0.00           O  
ATOM    397  CB  VAL A  57       6.677   5.900  19.060  1.00  0.00           C  
ATOM    398  CEN VAL A  57       7.214   6.057  19.462  1.00  0.00           X  
ATOM    399  H   VAL A  57       6.601   4.242  17.091  1.00  0.00           H  
ATOM    400  N   VAL A  58       3.956   6.201  17.585  1.00  0.00           N  
ATOM    401  CA  VAL A  58       2.718   6.939  17.362  1.00  0.00           C  
ATOM    402  C   VAL A  58       1.501   6.041  17.543  1.00  0.00           C  
ATOM    403  O   VAL A  58       0.524   6.426  18.186  1.00  0.00           O  
ATOM    404  CB  VAL A  58       2.679   7.564  15.955  1.00  0.00           C  
ATOM    405  CEN VAL A  58       2.710   8.161  15.612  1.00  0.00           X  
ATOM    406  H   VAL A  58       4.631   6.135  16.836  1.00  0.00           H  
ATOM    407  N   VAL A  59       1.565   4.844  16.971  1.00  0.00           N  
ATOM    408  CA  VAL A  59       0.468   3.888  17.068  1.00  0.00           C  
ATOM    409  C   VAL A  59       0.177   3.529  18.520  1.00  0.00           C  
ATOM    410  O   VAL A  59      -0.979   3.489  18.939  1.00  0.00           O  
ATOM    411  CB  VAL A  59       0.770   2.599  16.281  1.00  0.00           C  
ATOM    412  CEN VAL A  59       0.598   2.239  15.720  1.00  0.00           X  
ATOM    413  H   VAL A  59       2.396   4.588  16.456  1.00  0.00           H  
ATOM    414  N   VAL A  60       1.234   3.269  19.283  1.00  0.00           N  
ATOM    415  CA  VAL A  60       1.093   2.913  20.690  1.00  0.00           C  
ATOM    416  C   VAL A  60       0.405   4.023  21.473  1.00  0.00           C  
ATOM    417  O   VAL A  60      -0.491   3.765  22.277  1.00  0.00           O  
ATOM    418  CB  VAL A  60       2.459   2.614  21.336  1.00  0.00           C  
ATOM    419  CEN VAL A  60       2.855   2.109  21.587  1.00  0.00           X  
ATOM    420  H   VAL A  60       2.157   3.320  18.878  1.00  0.00           H  
ATOM    421  N   VAL A  61       0.828   5.260  21.234  1.00  0.00           N  
ATOM    422  CA  VAL A  61       0.252   6.412  21.917  1.00  0.00           C  
ATOM    423  C   VAL A  61      -1.240   6.530  21.635  1.00  0.00           C  
ATOM    424  O   VAL A  61      -2.036   6.764  22.545  1.00  0.00           O  
ATOM    425  CB  VAL A  61       0.949   7.721  21.501  1.00  0.00           C  
ATOM    426  CEN VAL A  61       1.373   8.218  21.720  1.00  0.00           X  
ATOM    427  H   VAL A  61       1.567   5.405  20.561  1.00  0.00           H  
ATOM    428  N   VAL A  62      -1.613   6.368  20.371  1.00  0.00           N  
ATOM    429  CA  VAL A  62      -3.012   6.456  19.967  1.00  0.00           C  
ATOM    430  C   VAL A  62      -3.858   5.411  20.682  1.00  0.00           C  
ATOM    431  O   VAL A  62      -4.946   5.711  21.175  1.00  0.00           O  
ATOM    432  CB  VAL A  62      -3.173   6.280  18.446  1.00  0.00           C  
ATOM    433  CEN VAL A  62      -3.325   6.612  17.862  1.00  0.00           X  
ATOM    434  H   VAL A  62      -0.910   6.178  19.671  1.00  0.00           H  
ATOM    435  N   VAL A  63      -3.353   4.183  20.736  1.00  0.00           N  
ATOM    436  CA  VAL A  63      -4.062   3.091  21.391  1.00  0.00           C  
ATOM    437  C   VAL A  63      -4.305   3.396  22.864  1.00  0.00           C  
ATOM    438  O   VAL A  63      -5.402   3.184  23.380  1.00  0.00           O  
ATOM    439  CB  VAL A  63      -3.290   1.764  21.273  1.00  0.00           C  
ATOM    440  CEN VAL A  63      -3.293   1.146  20.969  1.00  0.00           X  
ATOM    441  H   VAL A  63      -2.455   4.002  20.312  1.00  0.00           H  
ATOM    442  N   VAL A  64      -3.274   3.896  23.537  1.00  0.00           N  
ATOM    443  CA  VAL A  64      -3.373   4.232  24.952  1.00  0.00           C  
ATOM    444  C   VAL A  64      -4.447   5.285  25.195  1.00  0.00           C  
ATOM    445  O   VAL A  64      -5.250   5.164  26.120  1.00  0.00           O  
ATOM    446  CB  VAL A  64      -2.031   4.746  25.506  1.00  0.00           C  
ATOM    447  CEN VAL A  64      -1.503   4.585  25.919  1.00  0.00           X  
ATOM    448  H   VAL A  64      -2.399   4.048  23.055  1.00  0.00           H  
ATOM    449  N   VAL A  65      -4.457   6.317  24.358  1.00  0.00           N  
ATOM    450  CA  VAL A  65      -5.433   7.393  24.480  1.00  0.00           C  
ATOM    451  C   VAL A  65      -6.809   6.945  24.004  1.00  0.00           C  
ATOM    452  O   VAL A  65      -7.792   7.672  24.146  1.00  0.00           O  
ATOM    453  CB  VAL A  65      -5.004   8.638  23.681  1.00  0.00           C  
ATOM    454  CEN VAL A  65      -4.774   9.284  23.742  1.00  0.00           X  
ATOM    455  H   VAL A  65      -3.770   6.357  23.618  1.00  0.00           H  
ATOM    456  N   VAL A  66      -6.872   5.744  23.440  1.00  0.00           N  
ATOM    457  CA  VAL A  66      -8.147   5.125  23.095  1.00  0.00           C  
ATOM    458  C   VAL A  66      -8.439   3.930  23.993  1.00  0.00           C  
ATOM    459  O   VAL A  66      -9.114   2.985  23.584  1.00  0.00           O  
ATOM    460  CB  VAL A  66      -8.175   4.669  21.624  1.00  0.00           C  
ATOM    461  CEN VAL A  66      -8.449   4.805  21.007  1.00  0.00           X  
ATOM    462  H   VAL A  66      -6.015   5.246  23.244  1.00  0.00           H  
ATOM    463  N   VAL A  67      -7.928   3.977  25.218  1.00  0.00           N  
ATOM    464  CA  VAL A  67      -8.290   3.000  26.238  1.00  0.00           C  
ATOM    465  C   VAL A  67      -7.774   1.612  25.879  1.00  0.00           C  
ATOM    466  O   VAL A  67      -8.385   0.603  26.229  1.00  0.00           O  
ATOM    467  CB  VAL A  67      -9.815   2.933  26.441  1.00  0.00           C  
ATOM    468  CEN VAL A  67     -10.323   3.089  26.879  1.00  0.00           X  
ATOM    469  H   VAL A  67      -7.271   4.709  25.449  1.00  0.00           H  
ATOM    470  N   VAL A  68      -6.646   1.569  25.177  1.00  0.00           N  
ATOM    471  CA  VAL A  68      -5.938   0.317  24.942  1.00  0.00           C  
ATOM    472  C   VAL A  68      -4.899   0.060  26.026  1.00  0.00           C  
ATOM    473  O   VAL A  68      -4.135   0.953  26.392  1.00  0.00           O  
ATOM    474  CB  VAL A  68      -5.244   0.309  23.568  1.00  0.00           C  
ATOM    475  CEN VAL A  68      -5.266   0.033  22.937  1.00  0.00           X  
ATOM    476  H   VAL A  68      -6.270   2.426  24.797  1.00  0.00           H  
ATOM    477  N   VAL A  69      -4.876  -1.167  26.538  1.00  0.00           N  
ATOM    478  CA  VAL A  69      -3.973  -1.526  27.625  1.00  0.00           C  
ATOM    479  C   VAL A  69      -2.551  -1.725  27.118  1.00  0.00           C  
ATOM    480  O   VAL A  69      -2.312  -1.766  25.911  1.00  0.00           O  
ATOM    481  CB  VAL A  69      -4.436  -2.808  28.343  1.00  0.00           C  
ATOM    482  CEN VAL A  69      -4.708  -3.048  28.929  1.00  0.00           X  
ATOM    483  H   VAL A  69      -5.499  -1.868  26.163  1.00  0.00           H  
ATOM    484  N   VAL A  70      -1.609  -1.849  28.047  1.00  0.00           N  
ATOM    485  CA  VAL A  70      -0.191  -1.777  27.714  1.00  0.00           C  
ATOM    486  C   VAL A  70       0.245  -2.986  26.896  1.00  0.00           C  
ATOM    487  O   VAL A  70       1.161  -2.896  26.079  1.00  0.00           O  
ATOM    488  CB  VAL A  70       0.682  -1.683  28.979  1.00  0.00           C  
ATOM    489  CEN VAL A  70       1.084  -1.259  29.345  1.00  0.00           X  
ATOM    490  H   VAL A  70      -1.882  -1.996  29.008  1.00  0.00           H  
ATOM    491  N   VAL A  71      -0.417  -4.116  27.122  1.00  0.00           N  
ATOM    492  CA  VAL A  71      -0.127  -5.334  26.376  1.00  0.00           C  
ATOM    493  C   VAL A  71      -0.500  -5.183  24.906  1.00  0.00           C  
ATOM    494  O   VAL A  71       0.233  -5.622  24.021  1.00  0.00           O  
ATOM    495  CB  VAL A  71      -0.874  -6.547  26.962  1.00  0.00           C  
ATOM    496  CEN VAL A  71      -0.790  -7.134  27.313  1.00  0.00           X  
ATOM    497  H   VAL A  71      -1.138  -4.131  27.828  1.00  0.00           H  
ATOM    498  N   VAL A  72      -1.645  -4.558  24.654  1.00  0.00           N  
ATOM    499  CA  VAL A  72      -2.115  -4.342  23.290  1.00  0.00           C  
ATOM    500  C   VAL A  72      -1.120  -3.511  22.490  1.00  0.00           C  
ATOM    501  O   VAL A  72      -0.810  -3.833  21.343  1.00  0.00           O  
ATOM    502  CB  VAL A  72      -3.487  -3.641  23.270  1.00  0.00           C  
ATOM    503  CEN VAL A  72      -4.156  -3.736  23.135  1.00  0.00           X  
ATOM    504  H   VAL A  72      -2.205  -4.224  25.426  1.00  0.00           H  
ATOM    505  N   VAL A  73      -0.622  -2.442  23.101  1.00  0.00           N  
ATOM    506  CA  VAL A  73       0.339  -1.563  22.447  1.00  0.00           C  
ATOM    507  C   VAL A  73       1.603  -2.321  22.058  1.00  0.00           C  
ATOM    508  O   VAL A  73       2.112  -2.171  20.948  1.00  0.00           O  
ATOM    509  CB  VAL A  73       0.722  -0.374  23.347  1.00  0.00           C  
ATOM    510  CEN VAL A  73       0.651   0.307  23.426  1.00  0.00           X  
ATOM    511  H   VAL A  73      -0.917  -2.233  24.044  1.00  0.00           H  
ATOM    512  N   VAL A  74       2.105  -3.135  22.980  1.00  0.00           N  
ATOM    513  CA  VAL A  74       3.310  -3.918  22.736  1.00  0.00           C  
ATOM    514  C   VAL A  74       3.126  -4.859  21.552  1.00  0.00           C  
ATOM    515  O   VAL A  74       3.999  -4.968  20.692  1.00  0.00           O  
ATOM    516  CB  VAL A  74       3.711  -4.741  23.975  1.00  0.00           C  
ATOM    517  CEN VAL A  74       4.176  -4.792  24.480  1.00  0.00           X  
ATOM    518  H   VAL A  74       1.640  -3.214  23.873  1.00  0.00           H  
ATOM    519  N   VAL A  75       1.984  -5.537  21.514  1.00  0.00           N  
ATOM    520  CA  VAL A  75       1.682  -6.470  20.435  1.00  0.00           C  
ATOM    521  C   VAL A  75       1.676  -5.766  19.084  1.00  0.00           C  
ATOM    522  O   VAL A  75       2.239  -6.267  18.110  1.00  0.00           O  
ATOM    523  CB  VAL A  75       0.323  -7.161  20.649  1.00  0.00           C  
ATOM    524  CEN VAL A  75       0.025  -7.762  20.808  1.00  0.00           X  
ATOM    525  H   VAL A  75       1.307  -5.402  22.252  1.00  0.00           H  
ATOM    526  N   VAL A  76       1.037  -4.603  19.032  1.00  0.00           N  
ATOM    527  CA  VAL A  76       0.956  -3.828  17.799  1.00  0.00           C  
ATOM    528  C   VAL A  76       2.343  -3.448  17.296  1.00  0.00           C  
ATOM    529  O   VAL A  76       2.637  -3.569  16.106  1.00  0.00           O  
ATOM    530  CB  VAL A  76       0.122  -2.547  17.990  1.00  0.00           C  
ATOM    531  CEN VAL A  76      -0.477  -2.247  17.830  1.00  0.00           X  
ATOM    532  H   VAL A  76       0.596  -4.246  19.867  1.00  0.00           H  
ATOM    533  N   VAL A  77       3.193  -2.989  18.208  1.00  0.00           N  
ATOM    534  CA  VAL A  77       4.551  -2.591  17.858  1.00  0.00           C  
ATOM    535  C   VAL A  77       5.330  -3.755  17.260  1.00  0.00           C  
ATOM    536  O   VAL A  77       6.018  -3.602  16.250  1.00  0.00           O  
ATOM    537  CB  VAL A  77       5.315  -2.049  19.081  1.00  0.00           C  
ATOM    538  CEN VAL A  77       5.572  -1.477  19.365  1.00  0.00           X  
ATOM    539  H   VAL A  77       2.891  -2.914  19.168  1.00  0.00           H  
ATOM    540  N   VAL A  78       5.218  -4.920  17.889  1.00  0.00           N  
ATOM    541  CA  VAL A  78       5.912  -6.114  17.420  1.00  0.00           C  
ATOM    542  C   VAL A  78       5.485  -6.478  16.004  1.00  0.00           C  
ATOM    543  O   VAL A  78       6.320  -6.789  15.154  1.00  0.00           O  
ATOM    544  CB  VAL A  78       5.657  -7.317  18.348  1.00  0.00           C  
ATOM    545  CEN VAL A  78       5.952  -7.729  18.814  1.00  0.00           X  
ATOM    546  H   VAL A  78       4.637  -4.981  18.713  1.00  0.00           H  
ATOM    547  N   VAL A  79       4.180  -6.438  15.755  1.00  0.00           N  
ATOM    548  CA  VAL A  79       3.640  -6.764  14.441  1.00  0.00           C  
ATOM    549  C   VAL A  79       4.193  -5.831  13.371  1.00  0.00           C  
ATOM    550  O   VAL A  79       4.589  -6.273  12.292  1.00  0.00           O  
ATOM    551  CB  VAL A  79       2.102  -6.690  14.427  1.00  0.00           C  
ATOM    552  CEN VAL A  79       1.529  -7.071  14.394  1.00  0.00           X  
ATOM    553  H   VAL A  79       3.547  -6.175  16.496  1.00  0.00           H  
ATOM    554  N   VAL A  80       4.219  -4.538  13.677  1.00  0.00           N  
ATOM    555  CA  VAL A  80       4.723  -3.540  12.741  1.00  0.00           C  
ATOM    556  C   VAL A  80       6.180  -3.807  12.383  1.00  0.00           C  
ATOM    557  O   VAL A  80       6.563  -3.744  11.215  1.00  0.00           O  
ATOM    558  CB  VAL A  80       4.599  -2.115  13.314  1.00  0.00           C  
ATOM    559  CEN VAL A  80       4.256  -1.521  13.252  1.00  0.00           X  
ATOM    560  H   VAL A  80       3.879  -4.239  14.580  1.00  0.00           H  
ATOM    561  N   VAL A  81       6.987  -4.106  13.395  1.00  0.00           N  
ATOM    562  CA  VAL A  81       8.404  -4.383  13.189  1.00  0.00           C  
ATOM    563  C   VAL A  81       8.602  -5.578  12.265  1.00  0.00           C  
ATOM    564  O   VAL A  81       9.429  -5.540  11.354  1.00  0.00           O  
ATOM    565  CB  VAL A  81       9.127  -4.652  14.522  1.00  0.00           C  
ATOM    566  CEN VAL A  81       9.581  -4.390  14.969  1.00  0.00           X  
ATOM    567  H   VAL A  81       6.610  -4.142  14.332  1.00  0.00           H  
ATOM    568  N   VAL A  82       7.838  -6.639  12.505  1.00  0.00           N  
ATOM    569  CA  VAL A  82       7.929  -7.847  11.695  1.00  0.00           C  
ATOM    570  C   VAL A  82       7.612  -7.556  10.233  1.00  0.00           C  
ATOM    571  O   VAL A  82       8.314  -8.015   9.332  1.00  0.00           O  
ATOM    572  CB  VAL A  82       6.977  -8.944  12.207  1.00  0.00           C  
ATOM    573  CEN VAL A  82       6.955  -9.555  12.525  1.00  0.00           X  
ATOM    574  H   VAL A  82       7.178  -6.607  13.269  1.00  0.00           H  
ATOM    575  N   VAL A  83       6.550  -6.790  10.005  1.00  0.00           N  
ATOM    576  CA  VAL A  83       6.138  -6.435   8.652  1.00  0.00           C  
ATOM    577  C   VAL A  83       7.238  -5.675   7.923  1.00  0.00           C  
ATOM    578  O   VAL A  83       7.535  -5.956   6.762  1.00  0.00           O  
ATOM    579  CB  VAL A  83       4.855  -5.584   8.657  1.00  0.00           C  
ATOM    580  CEN VAL A  83       4.183  -5.593   8.506  1.00  0.00           X  
ATOM    581  H   VAL A  83       6.015  -6.444  10.789  1.00  0.00           H  
ATOM    582  N   VAL A  84       7.839  -4.710   8.610  1.00  0.00           N  
ATOM    583  CA  VAL A  84       8.908  -3.907   8.029  1.00  0.00           C  
ATOM    584  C   VAL A  84      10.086  -4.777   7.611  1.00  0.00           C  
ATOM    585  O   VAL A  84      10.633  -4.615   6.520  1.00  0.00           O  
ATOM    586  CB  VAL A  84       9.402  -2.828   9.011  1.00  0.00           C  
ATOM    587  CEN VAL A  84       9.407  -2.150   9.133  1.00  0.00           X  
ATOM    588  H   VAL A  84       7.549  -4.529   9.561  1.00  0.00           H  
ATOM    589  N   VAL A  85      10.473  -5.700   8.485  1.00  0.00           N  
ATOM    590  CA  VAL A  85      11.588  -6.598   8.208  1.00  0.00           C  
ATOM    591  C   VAL A  85      11.325  -7.434   6.962  1.00  0.00           C  
ATOM    592  O   VAL A  85      12.199  -7.587   6.109  1.00  0.00           O  
ATOM    593  CB  VAL A  85      11.865  -7.538   9.396  1.00  0.00           C  
ATOM    594  CEN VAL A  85      12.311  -7.673   9.903  1.00  0.00           X  
ATOM    595  H   VAL A  85       9.982  -5.782   9.364  1.00  0.00           H  
ATOM    596  N   VAL A  86      10.115  -7.974   6.862  1.00  0.00           N  
ATOM    597  CA  VAL A  86       9.734  -8.796   5.720  1.00  0.00           C  
ATOM    598  C   VAL A  86       9.837  -8.012   4.418  1.00  0.00           C  
ATOM    599  O   VAL A  86      10.361  -8.511   3.422  1.00  0.00           O  
ATOM    600  CB  VAL A  86       8.301  -9.341   5.868  1.00  0.00           C  
ATOM    601  CEN VAL A  86       7.934  -9.912   5.983  1.00  0.00           X  
ATOM    602  H   VAL A  86       9.441  -7.810   7.597  1.00  0.00           H  
ATOM    603  N   VAL A  87       9.335  -6.782   4.433  1.00  0.00           N  
ATOM    604  CA  VAL A  87       9.369  -5.927   3.253  1.00  0.00           C  
ATOM    605  C   VAL A  87      10.800  -5.676   2.796  1.00  0.00           C  
ATOM    606  O   VAL A  87      11.105  -5.754   1.606  1.00  0.00           O  
ATOM    607  CB  VAL A  87       8.680  -4.574   3.515  1.00  0.00           C  
ATOM    608  CEN VAL A  87       8.123  -4.198   3.366  1.00  0.00           X  
ATOM    609  H   VAL A  87       8.918  -6.431   5.283  1.00  0.00           H  
ATOM    610  N   VAL A  88      11.676  -5.375   3.749  1.00  0.00           N  
ATOM    611  CA  VAL A  88      13.078  -5.113   3.446  1.00  0.00           C  
ATOM    612  C   VAL A  88      13.734  -6.318   2.784  1.00  0.00           C  
ATOM    613  O   VAL A  88      14.457  -6.180   1.797  1.00  0.00           O  
ATOM    614  CB  VAL A  88      13.870  -4.741   4.713  1.00  0.00           C  
ATOM    615  CEN VAL A  88      14.184  -4.221   5.038  1.00  0.00           X  
ATOM    616  H   VAL A  88      11.363  -5.328   4.708  1.00  0.00           H  
ATOM    617  N   VAL A  89      13.477  -7.500   3.334  1.00  0.00           N  
ATOM    618  CA  VAL A  89      14.043  -8.733   2.798  1.00  0.00           C  
ATOM    619  C   VAL A  89      13.609  -8.956   1.355  1.00  0.00           C  
ATOM    620  O   VAL A  89      14.423  -9.305   0.499  1.00  0.00           O  
ATOM    621  CB  VAL A  89      13.634  -9.955   3.641  1.00  0.00           C  
ATOM    622  CEN VAL A  89      13.870 -10.428   4.084  1.00  0.00           X  
ATOM    623  H   VAL A  89      12.875  -7.546   4.143  1.00  0.00           H  
ATOM    624  N   VAL A  90      12.323  -8.752   1.090  1.00  0.00           N  
ATOM    625  CA  VAL A  90      11.779  -8.930  -0.251  1.00  0.00           C  
ATOM    626  C   VAL A  90      12.457  -8.000  -1.249  1.00  0.00           C  
ATOM    627  O   VAL A  90      12.824  -8.415  -2.348  1.00  0.00           O  
ATOM    628  CB  VAL A  90      10.260  -8.681  -0.282  1.00  0.00           C  
ATOM    629  CEN VAL A  90       9.648  -8.991  -0.349  1.00  0.00           X  
ATOM    630  H   VAL A  90      11.707  -8.466   1.837  1.00  0.00           H  
ATOM    631  N   VAL A  91      12.621  -6.741  -0.859  1.00  0.00           N  
ATOM    632  CA  VAL A  91      13.256  -5.749  -1.719  1.00  0.00           C  
ATOM    633  C   VAL A  91      14.754  -5.999  -1.836  1.00  0.00           C  
ATOM    634  O   VAL A  91      15.289  -6.115  -2.938  1.00  0.00           O  
ATOM    635  CB  VAL A  91      13.023  -4.318  -1.198  1.00  0.00           C  
ATOM    636  CEN VAL A  91      12.687  -3.730  -1.324  1.00  0.00           X  
ATOM    637  H   VAL A  91      12.298  -6.463   0.057  1.00  0.00           H  
ATOM    638  N   VAL A  92      15.426  -6.082  -0.693  1.00  0.00           N  
ATOM    639  CA  VAL A  92      16.883  -6.095  -0.660  1.00  0.00           C  
ATOM    640  C   VAL A  92      17.414  -7.482  -0.322  1.00  0.00           C  
ATOM    641  O   VAL A  92      18.625  -7.704  -0.292  1.00  0.00           O  
ATOM    642  CB  VAL A  92      17.435  -5.082   0.361  1.00  0.00           C  
ATOM    643  CEN VAL A  92      17.767  -4.482   0.422  1.00  0.00           X  
ATOM    644  H   VAL A  92      14.914  -6.137   0.176  1.00  0.00           H  
ATOM    645  N   VAL A  93      16.501  -8.414  -0.069  1.00  0.00           N  
ATOM    646  CA  VAL A  93      16.876  -9.785   0.257  1.00  0.00           C  
ATOM    647  C   VAL A  93      17.061  -9.964   1.758  1.00  0.00           C  
ATOM    648  O   VAL A  93      17.340  -9.005   2.477  1.00  0.00           O  
ATOM    649  CB  VAL A  93      18.171 -10.203  -0.464  1.00  0.00           C  
ATOM    650  CEN VAL A  93      18.422 -10.603  -0.966  1.00  0.00           X  
ATOM    651  H   VAL A  93      15.523  -8.166  -0.102  1.00  0.00           H  
ATOM    652  N   VAL A  94      16.903 -11.198   2.225  1.00  0.00           N  
ATOM    653  CA  VAL A  94      17.083 -11.511   3.638  1.00  0.00           C  
ATOM    654  C   VAL A  94      18.408 -10.967   4.158  1.00  0.00           C  
ATOM    655  O   VAL A  94      18.444 -10.237   5.149  1.00  0.00           O  
ATOM    656  CB  VAL A  94      17.028 -13.029   3.892  1.00  0.00           C  
ATOM    657  CEN VAL A  94      16.646 -13.531   4.168  1.00  0.00           X  
ATOM    658  H   VAL A  94      16.652 -11.938   1.586  1.00  0.00           H  
ATOM    659  N   VAL A  95      19.495 -11.326   3.484  1.00  0.00           N  
ATOM    660  CA  VAL A  95      20.832 -10.958   3.935  1.00  0.00           C  
ATOM    661  C   VAL A  95      20.982  -9.446   4.036  1.00  0.00           C  
ATOM    662  O   VAL A  95      21.559  -8.932   4.995  1.00  0.00           O  
ATOM    663  CB  VAL A  95      21.918 -11.510   2.992  1.00  0.00           C  
ATOM    664  CEN VAL A  95      22.421 -11.977   2.939  1.00  0.00           X  
ATOM    665  H   VAL A  95      19.392 -11.868   2.638  1.00  0.00           H  
ATOM    666  N   VAL A  96      20.460  -8.736   3.042  1.00  0.00           N  
ATOM    667  CA  VAL A  96      20.533  -7.280   3.018  1.00  0.00           C  
ATOM    668  C   VAL A  96      19.843  -6.674   4.233  1.00  0.00           C  
ATOM    669  O   VAL A  96      20.373  -5.764   4.871  1.00  0.00           O  
ATOM    670  CB  VAL A  96      19.898  -6.703   1.739  1.00  0.00           C  
ATOM    671  CEN VAL A  96      20.041  -6.391   1.141  1.00  0.00           X  
ATOM    672  H   VAL A  96      20.000  -9.218   2.282  1.00  0.00           H  
ATOM    673  N   VAL A  97      18.657  -7.184   4.550  1.00  0.00           N  
ATOM    674  CA  VAL A  97      17.892  -6.694   5.690  1.00  0.00           C  
ATOM    675  C   VAL A  97      18.667  -6.869   6.990  1.00  0.00           C  
ATOM    676  O   VAL A  97      18.721  -5.961   7.818  1.00  0.00           O  
ATOM    677  CB  VAL A  97      16.535  -7.414   5.811  1.00  0.00           C  
ATOM    678  CEN VAL A  97      15.855  -7.331   5.739  1.00  0.00           X  
ATOM    679  H   VAL A  97      18.276  -7.931   3.986  1.00  0.00           H  
ATOM    680  N   VAL A  98      19.265  -8.043   7.162  1.00  0.00           N  
ATOM    681  CA  VAL A  98      20.039  -8.339   8.362  1.00  0.00           C  
ATOM    682  C   VAL A  98      21.200  -7.367   8.523  1.00  0.00           C  
ATOM    683  O   VAL A  98      21.446  -6.854   9.615  1.00  0.00           O  
ATOM    684  CB  VAL A  98      20.586  -9.779   8.340  1.00  0.00           C  
ATOM    685  CEN VAL A  98      20.521 -10.401   8.627  1.00  0.00           X  
ATOM    686  H   VAL A  98      19.183  -8.748   6.444  1.00  0.00           H  
ATOM    687  N   VAL A  99      21.911  -7.116   7.429  1.00  0.00           N  
ATOM    688  CA  VAL A  99      23.049  -6.204   7.447  1.00  0.00           C  
ATOM    689  C   VAL A  99      22.626  -4.805   7.875  1.00  0.00           C  
ATOM    690  O   VAL A  99      23.289  -4.169   8.694  1.00  0.00           O  
ATOM    691  CB  VAL A  99      23.732  -6.125   6.069  1.00  0.00           C  
ATOM    692  CEN VAL A  99      24.299  -6.301   5.720  1.00  0.00           X  
ATOM    693  H   VAL A  99      21.658  -7.569   6.563  1.00  0.00           H  
ATOM    694  N   VAL A 100      21.519  -4.330   7.315  1.00  0.00           N  
ATOM    695  CA  VAL A 100      21.005  -3.004   7.638  1.00  0.00           C  
ATOM    696  C   VAL A 100      20.684  -2.884   9.122  1.00  0.00           C  
ATOM    697  O   VAL A 100      21.027  -1.890   9.763  1.00  0.00           O  
ATOM    698  CB  VAL A 100      19.742  -2.673   6.821  1.00  0.00           C  
ATOM    699  CEN VAL A 100      19.500  -2.281   6.309  1.00  0.00           X  
ATOM    700  H   VAL A 100      21.020  -4.902   6.649  1.00  0.00           H  
ATOM    701  N   VAL A 101      20.025  -3.902   9.664  1.00  0.00           N  
ATOM    702  CA  VAL A 101      19.656  -3.912  11.075  1.00  0.00           C  
ATOM    703  C   VAL A 101      20.888  -3.824  11.967  1.00  0.00           C  
ATOM    704  O   VAL A 101      20.913  -3.064  12.935  1.00  0.00           O  
ATOM    705  CB  VAL A 101      18.858  -5.177  11.442  1.00  0.00           C  
ATOM    706  CEN VAL A 101      18.233  -5.407  11.615  1.00  0.00           X  
ATOM    707  H   VAL A 101      19.773  -4.689   9.084  1.00  0.00           H  
ATOM    708  N   VAL A 102      21.910  -4.607  11.635  1.00  0.00           N  
ATOM    709  CA  VAL A 102      23.147  -4.619  12.405  1.00  0.00           C  
ATOM    710  C   VAL A 102      23.799  -3.242  12.423  1.00  0.00           C  
ATOM    711  O   VAL A 102      24.242  -2.768  13.469  1.00  0.00           O  
ATOM    712  CB  VAL A 102      24.152  -5.643  11.845  1.00  0.00           C  
ATOM    713  CEN VAL A 102      24.454  -6.250  11.971  1.00  0.00           X  
ATOM    714  H   VAL A 102      21.827  -5.208  10.828  1.00  0.00           H  
ATOM    715  N   VAL A 103      23.854  -2.604  11.259  1.00  0.00           N  
ATOM    716  CA  VAL A 103      24.451  -1.279  11.139  1.00  0.00           C  
ATOM    717  C   VAL A 103      23.729  -0.267  12.019  1.00  0.00           C  
ATOM    718  O   VAL A 103      24.360   0.529  12.713  1.00  0.00           O  
ATOM    719  CB  VAL A 103      24.434  -0.782   9.681  1.00  0.00           C  
ATOM    720  CEN VAL A 103      24.834  -0.650   9.136  1.00  0.00           X  
ATOM    721  H   VAL A 103      23.472  -3.047  10.436  1.00  0.00           H  
ATOM    722  N   VAL A 104      22.401  -0.303  11.985  1.00  0.00           N  
ATOM    723  CA  VAL A 104      21.589   0.612  12.780  1.00  0.00           C  
ATOM    724  C   VAL A 104      21.871   0.447  14.268  1.00  0.00           C  
ATOM    725  O   VAL A 104      22.026   1.430  14.993  1.00  0.00           O  
ATOM    726  CB  VAL A 104      20.085   0.399  12.526  1.00  0.00           C  
ATOM    727  CEN VAL A 104      19.527   0.679  12.235  1.00  0.00           X  
ATOM    728  H   VAL A 104      21.942  -0.981  11.394  1.00  0.00           H  
ATOM    729  N   VAL A 105      21.936  -0.802  14.718  1.00  0.00           N  
ATOM    730  CA  VAL A 105      22.200  -1.097  16.121  1.00  0.00           C  
ATOM    731  C   VAL A 105      23.545  -0.534  16.560  1.00  0.00           C  
ATOM    732  O   VAL A 105      23.659   0.069  17.627  1.00  0.00           O  
ATOM    733  CB  VAL A 105      22.175  -2.613  16.393  1.00  0.00           C  
ATOM    734  CEN VAL A 105      21.815  -3.117  16.696  1.00  0.00           X  
ATOM    735  H   VAL A 105      21.800  -1.565  14.071  1.00  0.00           H  
ATOM    736  N   VAL A 106      24.564  -0.735  15.730  1.00  0.00           N  
ATOM    737  CA  VAL A 106      25.904  -0.247  16.031  1.00  0.00           C  
ATOM    738  C   VAL A 106      25.918   1.268  16.185  1.00  0.00           C  
ATOM    739  O   VAL A 106      26.521   1.802  17.116  1.00  0.00           O  
ATOM    740  CB  VAL A 106      26.911  -0.651  14.937  1.00  0.00           C  
ATOM    741  CEN VAL A 106      27.447  -1.062  14.802  1.00  0.00           X  
ATOM    742  H   VAL A 106      24.405  -1.238  14.869  1.00  0.00           H  
ATOM    743  N   VAL A 107      25.249   1.957  15.266  1.00  0.00           N  
ATOM    744  CA  VAL A 107      25.183   3.413  15.298  1.00  0.00           C  
ATOM    745  C   VAL A 107      24.543   3.907  16.589  1.00  0.00           C  
ATOM    746  O   VAL A 107      25.037   4.842  17.220  1.00  0.00           O  
ATOM    747  CB  VAL A 107      24.392   3.970  14.099  1.00  0.00           C  
ATOM    748  CEN VAL A 107      24.454   4.314  13.506  1.00  0.00           X  
ATOM    749  H   VAL A 107      24.775   1.459  14.526  1.00  0.00           H  
ATOM    750  N   VAL A 108      23.442   3.274  16.978  1.00  0.00           N  
ATOM    751  CA  VAL A 108      22.732   3.648  18.195  1.00  0.00           C  
ATOM    752  C   VAL A 108      23.626   3.505  19.420  1.00  0.00           C  
ATOM    753  O   VAL A 108      23.664   4.385  20.280  1.00  0.00           O  
ATOM    754  CB  VAL A 108      21.464   2.796  18.395  1.00  0.00           C  
ATOM    755  CEN VAL A 108      20.776   2.815  18.380  1.00  0.00           X  
ATOM    756  H   VAL A 108      23.087   2.514  16.415  1.00  0.00           H  
ATOM    757  N   VAL A 109      24.345   2.390  19.495  1.00  0.00           N  
ATOM    758  CA  VAL A 109      25.240   2.129  20.615  1.00  0.00           C  
ATOM    759  C   VAL A 109      26.315   3.203  20.724  1.00  0.00           C  
ATOM    760  O   VAL A 109      26.602   3.700  21.813  1.00  0.00           O  
ATOM    761  CB  VAL A 109      25.917   0.751  20.489  1.00  0.00           C  
ATOM    762  CEN VAL A 109      25.935   0.115  20.754  1.00  0.00           X  
ATOM    763  H   VAL A 109      24.269   1.705  18.756  1.00  0.00           H  
ATOM    764  N   VAL A 110      26.905   3.559  19.588  1.00  0.00           N  
ATOM    765  CA  VAL A 110      27.949   4.576  19.553  1.00  0.00           C  
ATOM    766  C   VAL A 110      27.434   5.912  20.072  1.00  0.00           C  
ATOM    767  O   VAL A 110      27.948   6.423  21.028  1.00  0.00           O  
ATOM    768  CB  VAL A 110      28.503   4.769  18.129  1.00  0.00           C  
ATOM    769  CEN VAL A 110      29.054   4.660  17.728  1.00  0.00           X  
ATOM    770  H   VAL A 110      26.623   3.113  18.726  1.00  0.00           H  
TER                                                                             
# All scores below are weighted scores, not raw scores.
#BEGIN_POSE_ENERGIES_TABLE ./out/36.pdb
label vdw total
weights 0.1 NA
pose 1.98698 1.98698
VAL:NtermProteinFull_1 0 0
VAL_2 0 0
VAL_3 0 0
VAL_4 0 0
VAL_5 0 0
VAL_6 0 0
VAL_7 0 0
VAL_8 0.20605 0.20605
VAL_9 0 0
VAL_10 0 0
VAL_11 0.1149 0.1149
VAL_12 0.12639 0.12639
VAL_13 0 0
VAL_14 0 0
VAL_15 0.00019 0.00019
VAL_16 0.00709 0.00709
VAL_17 0 0
VAL_18 0 0
VAL_19 0 0
VAL_20 0 0
VAL_21 0 0
VAL_22 0 0
VAL_23 0 0
VAL_24 0.01006 0.01006
VAL_25 0 0
VAL_26 0 0
VAL_27 0.01006 0.01006
VAL_28 0 0
VAL_29 0 0
VAL_30 0 0
VAL_31 0 0
VAL_32 0.21096 0.21096
VAL_33 0.00157 0.00157
VAL_34 0 0
VAL_35 0 0
VAL_36 0.07042 0.07042
VAL_37 0.00709 0.00709
VAL_38 0 0
VAL_39 0 0
VAL_40 0.01006 0.01006
VAL_41 0 0
VAL_42 0 0
VAL_43 0.01006 0.01006
VAL_44 0 0
VAL_45 0.19216 0.19216
VAL_46 0 0
VAL_47 0.00876 0.00876
VAL_48 0 0
VAL_49 0.00526 0.00526
VAL_50 0.00176 0.00176
VAL_51 0.37017 0.37017
VAL_52 0.00045 0.00045
VAL_53 0 0
VAL_54 0.04456 0.04456
VAL_55 0.02384 0.02384
VAL_56 0 0
VAL_57 0 0
VAL_58 0 0
VAL_59 0 0
VAL_60 0 0
VAL_61 0 0
VAL_62 0 0
VAL_63 0.02095 0.02095
VAL_64 0 0
VAL_65 0 0
VAL_66 0 0
VAL_67 0 0
VAL_68 0.02095 0.02095
VAL_69 0 0
VAL_70 0 0
VAL_71 0 0
VAL_72 0 0
VAL_73 0 0
VAL_74 0 0
VAL_75 0 0
VAL_76 0 0
VAL_77 0 0
VAL_78 0 0
VAL_79 0 0
VAL_80 0 0
VAL_81 0 0
VAL_82 0 0
VAL_83 0 0
VAL_84 0.00045 0.00045
VAL_85 0 0
VAL_86 0 0
VAL_87 0 0
VAL_88 0 0
VAL_89 0.00113 0.00113
VAL_90 0 0
VAL_91 0 0
VAL_92 0.01585 0.01585
VAL_93 0.00113 0.00113
VAL_94 0 0
VAL_95 0 0
VAL_96 0.01585 0.01585
VAL_97 0 0
VAL_98 0 0
VAL_99 0 0
VAL_100 0.19216 0.19216
VAL_101 0 0
VAL_102 0 0
VAL_103 0 0
VAL_104 0.00526 0.00526
VAL_105 0 0
VAL_106 0 0
VAL_107 0.07042 0.07042
VAL_108 0.21096 0.21096
VAL_109 0 0
VAL:CtermProteinFull_110 0 0
#END_POSE_ENERGIES_TABLE ./out/36.pdb

REMARK 6 14 1 8 19 19 15 5 14 14 12 3 
REMARK VDW             1.987
REMARK RG             13.988
REMARK NCdist         33.242
REMARK HO              0.453
