# Supplementary material for: Design of complicated all-α protein structures
Source: Nat Struct Mol Biol. 2024 Jan 4;31(2):275–82. doi: 10.1038/s41594-023-01147-9 (PMC11377298; doi:10.1038/s41594-023-01147-9)
Supplement: Supplementary file 11 — Statistical source data. [file 41594_2023_1147_MOESM11_ESM.zip › ED_Fig6/37.pdb]

HEADER                                            09-NOV-21   XXXX              
EXPDTA    THEORETICAL MODEL                                                     
REMARK 220                                                                      
REMARK 220 EXPERIMENTAL DETAILS                                                 
REMARK 220  EXPERIMENT TYPE                : THEORETICAL MODELLING              
REMARK 220  DATE OF DATA COLLECTION        : 09-NOV-21                          
REMARK 220                                                                      
REMARK 220 REMARK: MODEL GENERATED BY ROSETTA                                   
REMARK 220  VERSION 2021.16+release.8ee4f02                                     
ATOM      1  N   VAL A   1       0.000   0.000   0.000  1.00  0.00           N  
ATOM      2  CA  VAL A   1       1.458   0.000   0.000  1.00  0.00           C  
ATOM      3  C   VAL A   1       2.009   1.420   0.000  1.00  0.00           C  
ATOM      4  O   VAL A   1       2.934   1.737   0.748  1.00  0.00           O  
ATOM      5  CB  VAL A   1       2.023  -0.759  -1.215  1.00  0.00           C  
ATOM      6  CEN VAL A   1       2.351  -1.334  -1.406  1.00  0.00           X  
ATOM      7  H   VAL A   1      -0.500  -0.433  -0.750  1.00  0.00           H  
ATOM      8  N   VAL A   2       1.435   2.272  -0.843  1.00  0.00           N  
ATOM      9  CA  VAL A   2       1.868   3.661  -0.942  1.00  0.00           C  
ATOM     10  C   VAL A   2       1.711   4.383   0.390  1.00  0.00           C  
ATOM     11  O   VAL A   2       2.608   5.105   0.825  1.00  0.00           O  
ATOM     12  CB  VAL A   2       1.079   4.423  -2.023  1.00  0.00           C  
ATOM     13  CEN VAL A   2       1.129   4.707  -2.649  1.00  0.00           X  
ATOM     14  H   VAL A   2       0.680   1.949  -1.431  1.00  0.00           H  
ATOM     15  N   VAL A   3       0.566   4.183   1.035  1.00  0.00           N  
ATOM     16  CA  VAL A   3       0.290   4.815   2.319  1.00  0.00           C  
ATOM     17  C   VAL A   3       1.317   4.405   3.367  1.00  0.00           C  
ATOM     18  O   VAL A   3       1.823   5.241   4.115  1.00  0.00           O  
ATOM     19  CB  VAL A   3      -1.120   4.462   2.831  1.00  0.00           C  
ATOM     20  CEN VAL A   3      -1.749   4.719   2.941  1.00  0.00           X  
ATOM     21  H   VAL A   3      -0.130   3.577   0.624  1.00  0.00           H  
ATOM     22  N   VAL A   4       1.620   3.112   3.417  1.00  0.00           N  
ATOM     23  CA  VAL A   4       2.588   2.588   4.374  1.00  0.00           C  
ATOM     24  C   VAL A   4       3.957   3.226   4.177  1.00  0.00           C  
ATOM     25  O   VAL A   4       4.612   3.622   5.141  1.00  0.00           O  
ATOM     26  CB  VAL A   4       2.723   1.058   4.261  1.00  0.00           C  
ATOM     27  CEN VAL A   4       2.581   0.464   4.579  1.00  0.00           X  
ATOM     28  H   VAL A   4       1.169   2.476   2.775  1.00  0.00           H  
ATOM     29  N   VAL A   5       4.385   3.322   2.923  1.00  0.00           N  
ATOM     30  CA  VAL A   5       5.678   3.911   2.597  1.00  0.00           C  
ATOM     31  C   VAL A   5       5.758   5.358   3.069  1.00  0.00           C  
ATOM     32  O   VAL A   5       6.758   5.776   3.653  1.00  0.00           O  
ATOM     33  CB  VAL A   5       5.958   3.859   1.084  1.00  0.00           C  
ATOM     34  CEN VAL A   5       6.345   3.555   0.602  1.00  0.00           X  
ATOM     35  H   VAL A   5       3.799   2.977   2.176  1.00  0.00           H  
ATOM     36  N   VAL A   6       4.700   6.118   2.811  1.00  0.00           N  
ATOM     37  CA  VAL A   6       4.648   7.520   3.209  1.00  0.00           C  
ATOM     38  C   VAL A   6       4.783   7.670   4.719  1.00  0.00           C  
ATOM     39  O   VAL A   6       5.528   8.521   5.204  1.00  0.00           O  
ATOM     40  CB  VAL A   6       3.339   8.190   2.752  1.00  0.00           C  
ATOM     41  CEN VAL A   6       3.075   8.647   2.309  1.00  0.00           X  
ATOM     42  H   VAL A   6       3.910   5.715   2.327  1.00  0.00           H  
ATOM     43  N   VAL A   7       4.059   6.836   5.458  1.00  0.00           N  
ATOM     44  CA  VAL A   7       4.096   6.875   6.915  1.00  0.00           C  
ATOM     45  C   VAL A   7       5.504   6.615   7.437  1.00  0.00           C  
ATOM     46  O   VAL A   7       5.983   7.311   8.332  1.00  0.00           O  
ATOM     47  CB  VAL A   7       3.133   5.844   7.532  1.00  0.00           C  
ATOM     48  CEN VAL A   7       2.540   5.776   7.878  1.00  0.00           X  
ATOM     49  H   VAL A   7       3.467   6.159   4.999  1.00  0.00           H  
ATOM     50  N   VAL A   8       6.163   5.609   6.872  1.00  0.00           N  
ATOM     51  CA  VAL A   8       7.517   5.255   7.279  1.00  0.00           C  
ATOM     52  C   VAL A   8       8.478   6.419   7.067  1.00  0.00           C  
ATOM     53  O   VAL A   8       9.293   6.729   7.935  1.00  0.00           O  
ATOM     54  CB  VAL A   8       8.037   4.027   6.508  1.00  0.00           C  
ATOM     55  CEN VAL A   8       8.197   3.360   6.571  1.00  0.00           X  
ATOM     56  H   VAL A   8       5.713   5.075   6.141  1.00  0.00           H  
ATOM     57  N   VAL A   9       8.376   7.060   5.907  1.00  0.00           N  
ATOM     58  CA  VAL A   9       9.235   8.191   5.579  1.00  0.00           C  
ATOM     59  C   VAL A   9       9.061   9.324   6.581  1.00  0.00           C  
ATOM     60  O   VAL A   9      10.039   9.909   7.047  1.00  0.00           O  
ATOM     61  CB  VAL A   9       8.951   8.723   4.162  1.00  0.00           C  
ATOM     62  CEN VAL A   9       9.208   8.766   3.524  1.00  0.00           X  
ATOM     63  H   VAL A   9       7.685   6.755   5.236  1.00  0.00           H  
ATOM     64  N   VAL A  10       7.810   9.630   6.909  1.00  0.00           N  
ATOM     65  CA  VAL A  10       7.506  10.695   7.857  1.00  0.00           C  
ATOM     66  C   VAL A  10       8.128  10.415   9.219  1.00  0.00           C  
ATOM     67  O   VAL A  10       8.719  11.301   9.836  1.00  0.00           O  
ATOM     68  CB  VAL A  10       5.986  10.883   8.028  1.00  0.00           C  
ATOM     69  CEN VAL A  10       5.461  11.306   7.888  1.00  0.00           X  
ATOM     70  H   VAL A  10       7.051   9.112   6.491  1.00  0.00           H  
ATOM     71  N   VAL A  11       7.993   9.177   9.683  1.00  0.00           N  
ATOM     72  CA  VAL A  11       8.542   8.778  10.973  1.00  0.00           C  
ATOM     73  C   VAL A  11      10.054   8.964  11.009  1.00  0.00           C  
ATOM     74  O   VAL A  11      10.602   9.482  11.982  1.00  0.00           O  
ATOM     75  CB  VAL A  11       8.207   7.311  11.300  1.00  0.00           C  
ATOM     76  CEN VAL A  11       7.826   6.907  11.708  1.00  0.00           X  
ATOM     77  H   VAL A  11       7.496   8.495   9.127  1.00  0.00           H  
ATOM     78  N   VAL A  12      10.723   8.537   9.944  1.00  0.00           N  
ATOM     79  CA  VAL A  12      12.173   8.655   9.852  1.00  0.00           C  
ATOM     80  C   VAL A  12      12.613  10.111   9.938  1.00  0.00           C  
ATOM     81  O   VAL A  12      13.562  10.441  10.650  1.00  0.00           O  
ATOM     82  CB  VAL A  12      12.708   8.043   8.543  1.00  0.00           C  
ATOM     83  CEN VAL A  12      13.065   7.514   8.284  1.00  0.00           X  
ATOM     84  H   VAL A  12      10.214   8.119   9.178  1.00  0.00           H  
ATOM     85  N   VAL A  13      11.920  10.977   9.208  1.00  0.00           N  
ATOM     86  CA  VAL A  13      12.238  12.400   9.200  1.00  0.00           C  
ATOM     87  C   VAL A  13      11.999  13.026  10.568  1.00  0.00           C  
ATOM     88  O   VAL A  13      12.777  13.865  11.022  1.00  0.00           O  
ATOM     89  CB  VAL A  13      11.408  13.160   8.148  1.00  0.00           C  
ATOM     90  CEN VAL A  13      11.445  13.484   7.541  1.00  0.00           X  
ATOM     91  H   VAL A  13      11.152  10.642   8.644  1.00  0.00           H  
ATOM     92  N   VAL A  14      10.919  12.612  11.222  1.00  0.00           N  
ATOM     93  CA  VAL A  14      10.595  13.104  12.556  1.00  0.00           C  
ATOM     94  C   VAL A  14      11.718  12.808  13.541  1.00  0.00           C  
ATOM     95  O   VAL A  14      12.018  13.619  14.417  1.00  0.00           O  
ATOM     96  CB  VAL A  14       9.286  12.487  13.084  1.00  0.00           C  
ATOM     97  CEN VAL A  14       8.628  12.626  13.231  1.00  0.00           X  
ATOM     98  H   VAL A  14      10.307  11.938  10.784  1.00  0.00           H  
ATOM     99  N   VAL A  15      12.337  11.642  13.391  1.00  0.00           N  
ATOM    100  CA  VAL A  15      13.413  11.226  14.283  1.00  0.00           C  
ATOM    101  C   VAL A  15      14.745  11.834  13.861  1.00  0.00           C  
ATOM    102  O   VAL A  15      15.774  11.597  14.493  1.00  0.00           O  
ATOM    103  CB  VAL A  15      13.550   9.693  14.326  1.00  0.00           C  
ATOM    104  CEN VAL A  15      13.452   9.138  14.722  1.00  0.00           X  
ATOM    105  H   VAL A  15      12.055  11.028  12.641  1.00  0.00           H  
ATOM    106  N   VAL A  16      14.718  12.618  12.788  1.00  0.00           N  
ATOM    107  CA  VAL A  16      15.914  13.299  12.307  1.00  0.00           C  
ATOM    108  C   VAL A  16      16.935  12.305  11.770  1.00  0.00           C  
ATOM    109  O   VAL A  16      18.142  12.531  11.860  1.00  0.00           O  
ATOM    110  CB  VAL A  16      16.568  14.143  13.417  1.00  0.00           C  
ATOM    111  CEN VAL A  16      16.684  14.789  13.627  1.00  0.00           X  
ATOM    112  H   VAL A  16      13.846  12.745  12.294  1.00  0.00           H  
ATOM    113  N   VAL A  17      16.444  11.205  11.210  1.00  0.00           N  
ATOM    114  CA  VAL A  17      17.314  10.177  10.650  1.00  0.00           C  
ATOM    115  C   VAL A  17      17.946  10.642   9.345  1.00  0.00           C  
ATOM    116  O   VAL A  17      17.394  11.490   8.643  1.00  0.00           O  
ATOM    117  CB  VAL A  17      16.548   8.864  10.399  1.00  0.00           C  
ATOM    118  CEN VAL A  17      16.473   8.216  10.619  1.00  0.00           X  
ATOM    119  H   VAL A  17      15.443  11.077  11.172  1.00  0.00           H  
ATOM    120  N   VAL A  18      19.108  10.082   9.023  1.00  0.00           N  
ATOM    121  CA  VAL A  18      19.828  10.453   7.811  1.00  0.00           C  
ATOM    122  C   VAL A  18      19.252   9.747   6.590  1.00  0.00           C  
ATOM    123  O   VAL A  18      18.710   8.646   6.696  1.00  0.00           O  
ATOM    124  CB  VAL A  18      21.328  10.124   7.922  1.00  0.00           C  
ATOM    125  CEN VAL A  18      21.954  10.405   7.985  1.00  0.00           X  
ATOM    126  H   VAL A  18      19.502   9.381   9.634  1.00  0.00           H  
ATOM    127  N   VAL A  19      19.371  10.386   5.432  1.00  0.00           N  
ATOM    128  CA  VAL A  19      18.899   9.802   4.182  1.00  0.00           C  
ATOM    129  C   VAL A  19      19.354   8.354   4.044  1.00  0.00           C  
ATOM    130  O   VAL A  19      18.539   7.455   3.835  1.00  0.00           O  
ATOM    131  CB  VAL A  19      19.392  10.603   2.962  1.00  0.00           C  
ATOM    132  CEN VAL A  19      19.189  11.026   2.458  1.00  0.00           X  
ATOM    133  H   VAL A  19      19.801  11.300   5.416  1.00  0.00           H  
ATOM    134  N   VAL A  20      20.659   8.135   4.162  1.00  0.00           N  
ATOM    135  CA  VAL A  20      21.232   6.807   3.981  1.00  0.00           C  
ATOM    136  C   VAL A  20      20.644   5.813   4.975  1.00  0.00           C  
ATOM    137  O   VAL A  20      20.359   4.668   4.626  1.00  0.00           O  
ATOM    138  CB  VAL A  20      22.765   6.827   4.137  1.00  0.00           C  
ATOM    139  CEN VAL A  20      23.358   6.771   3.791  1.00  0.00           X  
ATOM    140  H   VAL A  20      21.269   8.909   4.384  1.00  0.00           H  
ATOM    141  N   VAL A  21      20.464   6.258   6.214  1.00  0.00           N  
ATOM    142  CA  VAL A  21      19.951   5.395   7.271  1.00  0.00           C  
ATOM    143  C   VAL A  21      18.566   4.864   6.924  1.00  0.00           C  
ATOM    144  O   VAL A  21      18.285   3.677   7.095  1.00  0.00           O  
ATOM    145  CB  VAL A  21      19.883   6.134   8.620  1.00  0.00           C  
ATOM    146  CEN VAL A  21      20.170   6.175   9.245  1.00  0.00           X  
ATOM    147  H   VAL A  21      20.690   7.219   6.429  1.00  0.00           H  
ATOM    148  N   VAL A  22      17.704   5.748   6.435  1.00  0.00           N  
ATOM    149  CA  VAL A  22      16.346   5.369   6.063  1.00  0.00           C  
ATOM    150  C   VAL A  22      16.348   4.379   4.905  1.00  0.00           C  
ATOM    151  O   VAL A  22      15.772   3.296   5.002  1.00  0.00           O  
ATOM    152  CB  VAL A  22      15.503   6.598   5.673  1.00  0.00           C  
ATOM    153  CEN VAL A  22      14.982   7.001   5.876  1.00  0.00           X  
ATOM    154  H   VAL A  22      17.996   6.708   6.319  1.00  0.00           H  
ATOM    155  N   VAL A  23      17.000   4.757   3.811  1.00  0.00           N  
ATOM    156  CA  VAL A  23      16.954   3.973   2.583  1.00  0.00           C  
ATOM    157  C   VAL A  23      17.479   2.562   2.810  1.00  0.00           C  
ATOM    158  O   VAL A  23      16.964   1.598   2.242  1.00  0.00           O  
ATOM    159  CB  VAL A  23      17.768   4.638   1.457  1.00  0.00           C  
ATOM    160  CEN VAL A  23      17.715   4.972   0.857  1.00  0.00           X  
ATOM    161  H   VAL A  23      17.540   5.610   3.830  1.00  0.00           H  
ATOM    162  N   VAL A  24      18.507   2.445   3.645  1.00  0.00           N  
ATOM    163  CA  VAL A  24      19.159   1.164   3.882  1.00  0.00           C  
ATOM    164  C   VAL A  24      18.480   0.400   5.012  1.00  0.00           C  
ATOM    165  O   VAL A  24      18.971  -0.638   5.456  1.00  0.00           O  
ATOM    166  CB  VAL A  24      20.651   1.343   4.222  1.00  0.00           C  
ATOM    167  CEN VAL A  24      21.290   1.251   3.980  1.00  0.00           X  
ATOM    168  H   VAL A  24      18.844   3.266   4.127  1.00  0.00           H  
ATOM    169  N   VAL A  25      17.348   0.921   5.474  1.00  0.00           N  
ATOM    170  CA  VAL A  25      16.537   0.230   6.468  1.00  0.00           C  
ATOM    171  C   VAL A  25      17.017   0.537   7.881  1.00  0.00           C  
ATOM    172  O   VAL A  25      16.484   0.008   8.857  1.00  0.00           O  
ATOM    173  CB  VAL A  25      16.554  -1.295   6.252  1.00  0.00           C  
ATOM    174  CEN VAL A  25      16.172  -1.831   6.048  1.00  0.00           X  
ATOM    175  H   VAL A  25      17.042   1.819   5.127  1.00  0.00           H  
ATOM    176  N   VAL A  26      18.025   1.396   7.984  1.00  0.00           N  
ATOM    177  CA  VAL A  26      18.625   1.723   9.272  1.00  0.00           C  
ATOM    178  C   VAL A  26      17.652   2.497  10.152  1.00  0.00           C  
ATOM    179  O   VAL A  26      17.506   2.204  11.339  1.00  0.00           O  
ATOM    180  CB  VAL A  26      19.916   2.546   9.102  1.00  0.00           C  
ATOM    181  CEN VAL A  26      20.602   2.520   9.160  1.00  0.00           X  
ATOM    182  H   VAL A  26      18.386   1.834   7.148  1.00  0.00           H  
ATOM    183  N   VAL A  27      16.989   3.486   9.564  1.00  0.00           N  
ATOM    184  CA  VAL A  27      16.022   4.299  10.291  1.00  0.00           C  
ATOM    185  C   VAL A  27      14.855   3.454  10.788  1.00  0.00           C  
ATOM    186  O   VAL A  27      14.321   3.691  11.871  1.00  0.00           O  
ATOM    187  CB  VAL A  27      15.477   5.446   9.419  1.00  0.00           C  
ATOM    188  CEN VAL A  27      15.490   6.129   9.330  1.00  0.00           X  
ATOM    189  H   VAL A  27      17.160   3.681   8.588  1.00  0.00           H  
ATOM    190  N   VAL A  28      14.464   2.467   9.989  1.00  0.00           N  
ATOM    191  CA  VAL A  28      13.393   1.554  10.368  1.00  0.00           C  
ATOM    192  C   VAL A  28      13.736   0.804  11.649  1.00  0.00           C  
ATOM    193  O   VAL A  28      12.903   0.677  12.547  1.00  0.00           O  
ATOM    194  CB  VAL A  28      13.098   0.534   9.252  1.00  0.00           C  
ATOM    195  CEN VAL A  28      12.636   0.354   8.774  1.00  0.00           X  
ATOM    196  H   VAL A  28      14.920   2.347   9.096  1.00  0.00           H  
ATOM    197  N   VAL A  29      14.967   0.310  11.728  1.00  0.00           N  
ATOM    198  CA  VAL A  29      15.422  -0.428  12.900  1.00  0.00           C  
ATOM    199  C   VAL A  29      15.347   0.431  14.156  1.00  0.00           C  
ATOM    200  O   VAL A  29      14.883  -0.021  15.202  1.00  0.00           O  
ATOM    201  CB  VAL A  29      16.865  -0.936  12.723  1.00  0.00           C  
ATOM    202  CEN VAL A  29      17.246  -1.501  12.626  1.00  0.00           X  
ATOM    203  H   VAL A  29      15.603   0.449  10.956  1.00  0.00           H  
ATOM    204  N   VAL A  30      15.807   1.673  14.045  1.00  0.00           N  
ATOM    205  CA  VAL A  30      15.793   2.598  15.172  1.00  0.00           C  
ATOM    206  C   VAL A  30      14.374   2.832  15.675  1.00  0.00           C  
ATOM    207  O   VAL A  30      14.122   2.818  16.880  1.00  0.00           O  
ATOM    208  CB  VAL A  30      16.424   3.953  14.799  1.00  0.00           C  
ATOM    209  CEN VAL A  30      16.974   4.355  14.900  1.00  0.00           X  
ATOM    210  H   VAL A  30      16.176   1.984  13.158  1.00  0.00           H  
ATOM    211  N   VAL A  31      13.449   3.045  14.745  1.00  0.00           N  
ATOM    212  CA  VAL A  31      12.053   3.282  15.093  1.00  0.00           C  
ATOM    213  C   VAL A  31      11.467   2.100  15.854  1.00  0.00           C  
ATOM    214  O   VAL A  31      10.782   2.276  16.861  1.00  0.00           O  
ATOM    215  CB  VAL A  31      11.197   3.551  13.841  1.00  0.00           C  
ATOM    216  CEN VAL A  31      10.852   4.040  13.500  1.00  0.00           X  
ATOM    217  H   VAL A  31      13.720   3.044  13.772  1.00  0.00           H  
ATOM    218  N   VAL A  32      11.740   0.895  15.366  1.00  0.00           N  
ATOM    219  CA  VAL A  32      11.240  -0.319  15.999  1.00  0.00           C  
ATOM    220  C   VAL A  32      11.741  -0.439  17.433  1.00  0.00           C  
ATOM    221  O   VAL A  32      10.976  -0.760  18.343  1.00  0.00           O  
ATOM    222  CB  VAL A  32      11.654  -1.578  15.214  1.00  0.00           C  
ATOM    223  CEN VAL A  32      11.416  -2.084  14.812  1.00  0.00           X  
ATOM    224  H   VAL A  32      12.309   0.818  14.535  1.00  0.00           H  
ATOM    225  N   VAL A  33      13.029  -0.179  17.628  1.00  0.00           N  
ATOM    226  CA  VAL A  33      13.634  -0.257  18.952  1.00  0.00           C  
ATOM    227  C   VAL A  33      12.967   0.711  19.921  1.00  0.00           C  
ATOM    228  O   VAL A  33      12.661   0.354  21.058  1.00  0.00           O  
ATOM    229  CB  VAL A  33      15.144   0.041  18.902  1.00  0.00           C  
ATOM    230  CEN VAL A  33      15.768  -0.245  18.961  1.00  0.00           X  
ATOM    231  H   VAL A  33      13.604   0.080  16.839  1.00  0.00           H  
ATOM    232  N   VAL A  34      12.745   1.938  19.463  1.00  0.00           N  
ATOM    233  CA  VAL A  34      12.113   2.961  20.289  1.00  0.00           C  
ATOM    234  C   VAL A  34      10.720   2.531  20.728  1.00  0.00           C  
ATOM    235  O   VAL A  34      10.351   2.682  21.893  1.00  0.00           O  
ATOM    236  CB  VAL A  34      12.015   4.306  19.545  1.00  0.00           C  
ATOM    237  CEN VAL A  34      12.266   4.947  19.523  1.00  0.00           X  
ATOM    238  H   VAL A  34      13.020   2.169  18.519  1.00  0.00           H  
ATOM    239  N   VAL A  35       9.948   1.995  19.789  1.00  0.00           N  
ATOM    240  CA  VAL A  35       8.592   1.542  20.077  1.00  0.00           C  
ATOM    241  C   VAL A  35       8.590   0.455  21.145  1.00  0.00           C  
ATOM    242  O   VAL A  35       7.783   0.486  22.074  1.00  0.00           O  
ATOM    243  CB  VAL A  35       7.894   1.007  18.813  1.00  0.00           C  
ATOM    244  CEN VAL A  35       7.398   1.142  18.354  1.00  0.00           X  
ATOM    245  H   VAL A  35      10.310   1.898  18.851  1.00  0.00           H  
ATOM    246  N   VAL A  36       9.499  -0.504  21.007  1.00  0.00           N  
ATOM    247  CA  VAL A  36       9.603  -1.603  21.960  1.00  0.00           C  
ATOM    248  C   VAL A  36       9.872  -1.088  23.368  1.00  0.00           C  
ATOM    249  O   VAL A  36       9.269  -1.553  24.335  1.00  0.00           O  
ATOM    250  CB  VAL A  36      10.717  -2.591  21.564  1.00  0.00           C  
ATOM    251  CEN VAL A  36      10.835  -3.225  21.321  1.00  0.00           X  
ATOM    252  H   VAL A  36      10.133  -0.472  20.222  1.00  0.00           H  
ATOM    253  N   VAL A  37      10.781  -0.125  23.476  1.00  0.00           N  
ATOM    254  CA  VAL A  37      11.135   0.453  24.767  1.00  0.00           C  
ATOM    255  C   VAL A  37       9.951   1.185  25.386  1.00  0.00           C  
ATOM    256  O   VAL A  37       9.787   1.199  26.606  1.00  0.00           O  
ATOM    257  CB  VAL A  37      12.321   1.427  24.644  1.00  0.00           C  
ATOM    258  CEN VAL A  37      12.989   1.511  24.794  1.00  0.00           X  
ATOM    259  H   VAL A  37      11.239   0.216  22.643  1.00  0.00           H  
ATOM    260  N   VAL A  38       9.129   1.793  24.538  1.00  0.00           N  
ATOM    261  CA  VAL A  38       7.884   2.407  24.985  1.00  0.00           C  
ATOM    262  C   VAL A  38       6.834   1.353  25.308  1.00  0.00           C  
ATOM    263  O   VAL A  38       5.763   1.668  25.827  1.00  0.00           O  
ATOM    264  CB  VAL A  38       7.319   3.374  23.927  1.00  0.00           C  
ATOM    265  CEN VAL A  38       7.213   4.039  23.784  1.00  0.00           X  
ATOM    266  H   VAL A  38       9.371   1.830  23.558  1.00  0.00           H  
ATOM    267  N   VAL A  39       7.146   0.099  24.997  1.00  0.00           N  
ATOM    268  CA  VAL A  39       6.183  -0.987  25.134  1.00  0.00           C  
ATOM    269  C   VAL A  39       5.235  -1.036  23.942  1.00  0.00           C  
ATOM    270  O   VAL A  39       4.255  -1.780  23.946  1.00  0.00           O  
ATOM    271  CB  VAL A  39       5.358  -0.851  26.427  1.00  0.00           C  
ATOM    272  CEN VAL A  39       5.258  -1.124  27.052  1.00  0.00           X  
ATOM    273  H   VAL A  39       8.075  -0.107  24.658  1.00  0.00           H  
ATOM    274  N   VAL A  40       5.534  -0.238  22.922  1.00  0.00           N  
ATOM    275  CA  VAL A  40       4.721  -0.204  21.712  1.00  0.00           C  
ATOM    276  C   VAL A  40       5.140  -1.297  20.737  1.00  0.00           C  
ATOM    277  O   VAL A  40       5.735  -1.018  19.696  1.00  0.00           O  
ATOM    278  CB  VAL A  40       4.812   1.162  21.007  1.00  0.00           C  
ATOM    279  CEN VAL A  40       4.461   1.737  20.864  1.00  0.00           X  
ATOM    280  H   VAL A  40       6.344   0.361  22.987  1.00  0.00           H  
ATOM    281  N   VAL A  41       4.826  -2.541  21.080  1.00  0.00           N  
ATOM    282  CA  VAL A  41       5.250  -3.686  20.282  1.00  0.00           C  
ATOM    283  C   VAL A  41       4.590  -3.674  18.909  1.00  0.00           C  
ATOM    284  O   VAL A  41       5.199  -4.068  17.914  1.00  0.00           O  
ATOM    285  CB  VAL A  41       4.924  -5.017  20.986  1.00  0.00           C  
ATOM    286  CEN VAL A  41       5.205  -5.556  21.309  1.00  0.00           X  
ATOM    287  H   VAL A  41       4.280  -2.699  21.915  1.00  0.00           H  
ATOM    288  N   VAL A  42       3.342  -3.221  18.861  1.00  0.00           N  
ATOM    289  CA  VAL A  42       2.609  -3.126  17.605  1.00  0.00           C  
ATOM    290  C   VAL A  42       3.281  -2.150  16.647  1.00  0.00           C  
ATOM    291  O   VAL A  42       3.445  -2.442  15.463  1.00  0.00           O  
ATOM    292  CB  VAL A  42       1.151  -2.685  17.833  1.00  0.00           C  
ATOM    293  CEN VAL A  42       0.497  -2.902  17.818  1.00  0.00           X  
ATOM    294  H   VAL A  42       2.890  -2.935  19.718  1.00  0.00           H  
ATOM    295  N   VAL A  43       3.667  -0.990  17.167  1.00  0.00           N  
ATOM    296  CA  VAL A  43       4.399  -0.004  16.382  1.00  0.00           C  
ATOM    297  C   VAL A  43       5.716  -0.574  15.871  1.00  0.00           C  
ATOM    298  O   VAL A  43       6.069  -0.398  14.704  1.00  0.00           O  
ATOM    299  CB  VAL A  43       4.685   1.270  17.198  1.00  0.00           C  
ATOM    300  CEN VAL A  43       4.516   1.935  17.267  1.00  0.00           X  
ATOM    301  H   VAL A  43       3.448  -0.786  18.132  1.00  0.00           H  
ATOM    302  N   VAL A  44       6.439  -1.258  16.750  1.00  0.00           N  
ATOM    303  CA  VAL A  44       7.719  -1.856  16.389  1.00  0.00           C  
ATOM    304  C   VAL A  44       7.557  -2.866  15.261  1.00  0.00           C  
ATOM    305  O   VAL A  44       8.337  -2.878  14.308  1.00  0.00           O  
ATOM    306  CB  VAL A  44       8.379  -2.550  17.596  1.00  0.00           C  
ATOM    307  CEN VAL A  44       8.900  -2.505  18.044  1.00  0.00           X  
ATOM    308  H   VAL A  44       6.094  -1.368  17.693  1.00  0.00           H  
ATOM    309  N   VAL A  45       6.540  -3.714  15.374  1.00  0.00           N  
ATOM    310  CA  VAL A  45       6.273  -4.730  14.363  1.00  0.00           C  
ATOM    311  C   VAL A  45       6.007  -4.098  13.003  1.00  0.00           C  
ATOM    312  O   VAL A  45       6.530  -4.549  11.985  1.00  0.00           O  
ATOM    313  CB  VAL A  45       5.073  -5.613  14.752  1.00  0.00           C  
ATOM    314  CEN VAL A  45       4.894  -6.244  14.961  1.00  0.00           X  
ATOM    315  H   VAL A  45       5.936  -3.652  16.181  1.00  0.00           H  
ATOM    316  N   VAL A  46       5.189  -3.050  12.993  1.00  0.00           N  
ATOM    317  CA  VAL A  46       4.851  -2.354  11.758  1.00  0.00           C  
ATOM    318  C   VAL A  46       6.096  -1.788  11.087  1.00  0.00           C  
ATOM    319  O   VAL A  46       6.272  -1.915   9.875  1.00  0.00           O  
ATOM    320  CB  VAL A  46       3.850  -1.210  12.009  1.00  0.00           C  
ATOM    321  CEN VAL A  46       3.197  -1.014  11.912  1.00  0.00           X  
ATOM    322  H   VAL A  46       4.791  -2.729  13.864  1.00  0.00           H  
ATOM    323  N   VAL A  47       6.958  -1.162  11.881  1.00  0.00           N  
ATOM    324  CA  VAL A  47       8.188  -0.575  11.365  1.00  0.00           C  
ATOM    325  C   VAL A  47       9.071  -1.631  10.713  1.00  0.00           C  
ATOM    326  O   VAL A  47       9.610  -1.419   9.627  1.00  0.00           O  
ATOM    327  CB  VAL A  47       8.986   0.133  12.476  1.00  0.00           C  
ATOM    328  CEN VAL A  47       9.179   0.750  12.713  1.00  0.00           X  
ATOM    329  H   VAL A  47       6.755  -1.091  12.868  1.00  0.00           H  
ATOM    330  N   VAL A  48       9.216  -2.770  11.382  1.00  0.00           N  
ATOM    331  CA  VAL A  48      10.034  -3.862  10.869  1.00  0.00           C  
ATOM    332  C   VAL A  48       9.517  -4.351   9.522  1.00  0.00           C  
ATOM    333  O   VAL A  48      10.292  -4.568   8.591  1.00  0.00           O  
ATOM    334  CB  VAL A  48      10.077  -5.046  11.853  1.00  0.00           C  
ATOM    335  CEN VAL A  48      10.483  -5.386  12.293  1.00  0.00           X  
ATOM    336  H   VAL A  48       8.746  -2.881  12.269  1.00  0.00           H  
ATOM    337  N   VAL A  49       8.203  -4.524   9.426  1.00  0.00           N  
ATOM    338  CA  VAL A  49       7.580  -4.989   8.192  1.00  0.00           C  
ATOM    339  C   VAL A  49       7.857  -4.031   7.041  1.00  0.00           C  
ATOM    340  O   VAL A  49       8.196  -4.455   5.936  1.00  0.00           O  
ATOM    341  CB  VAL A  49       6.058  -5.154   8.356  1.00  0.00           C  
ATOM    342  CEN VAL A  49       5.552  -5.620   8.399  1.00  0.00           X  
ATOM    343  H   VAL A  49       7.621  -4.329  10.228  1.00  0.00           H  
ATOM    344  N   VAL A  50       7.710  -2.738   7.306  1.00  0.00           N  
ATOM    345  CA  VAL A  50       7.944  -1.717   6.291  1.00  0.00           C  
ATOM    346  C   VAL A  50       9.375  -1.772   5.774  1.00  0.00           C  
ATOM    347  O   VAL A  50       9.613  -1.703   4.568  1.00  0.00           O  
ATOM    348  CB  VAL A  50       7.659  -0.304   6.835  1.00  0.00           C  
ATOM    349  CEN VAL A  50       7.221   0.227   6.797  1.00  0.00           X  
ATOM    350  H   VAL A  50       7.429  -2.454   8.233  1.00  0.00           H  
ATOM    351  N   VAL A  51      10.327  -1.896   6.693  1.00  0.00           N  
ATOM    352  CA  VAL A  51      11.738  -1.960   6.332  1.00  0.00           C  
ATOM    353  C   VAL A  51      12.020  -3.150   5.424  1.00  0.00           C  
ATOM    354  O   VAL A  51      12.725  -3.026   4.422  1.00  0.00           O  
ATOM    355  CB  VAL A  51      12.637  -2.053   7.578  1.00  0.00           C  
ATOM    356  CEN VAL A  51      13.090  -1.705   7.963  1.00  0.00           X  
ATOM    357  H   VAL A  51      10.066  -1.947   7.668  1.00  0.00           H  
ATOM    358  N   VAL A  52      11.466  -4.304   5.780  1.00  0.00           N  
ATOM    359  CA  VAL A  52      11.657  -5.520   4.998  1.00  0.00           C  
ATOM    360  C   VAL A  52      11.138  -5.347   3.576  1.00  0.00           C  
ATOM    361  O   VAL A  52      11.800  -5.733   2.612  1.00  0.00           O  
ATOM    362  CB  VAL A  52      10.953  -6.726   5.647  1.00  0.00           C  
ATOM    363  CEN VAL A  52      11.064  -7.318   5.983  1.00  0.00           X  
ATOM    364  H   VAL A  52      10.897  -4.340   6.614  1.00  0.00           H  
ATOM    365  N   VAL A  53       9.950  -4.766   3.451  1.00  0.00           N  
ATOM    366  CA  VAL A  53       9.340  -4.541   2.146  1.00  0.00           C  
ATOM    367  C   VAL A  53      10.218  -3.653   1.274  1.00  0.00           C  
ATOM    368  O   VAL A  53      10.426  -3.937   0.094  1.00  0.00           O  
ATOM    369  CB  VAL A  53       7.946  -3.898   2.277  1.00  0.00           C  
ATOM    370  CEN VAL A  53       7.272  -4.018   2.205  1.00  0.00           X  
ATOM    371  H   VAL A  53       9.457  -4.472   4.282  1.00  0.00           H  
ATOM    372  N   VAL A  54      10.731  -2.577   1.860  1.00  0.00           N  
ATOM    373  CA  VAL A  54      11.588  -1.645   1.137  1.00  0.00           C  
ATOM    374  C   VAL A  54      12.836  -2.341   0.609  1.00  0.00           C  
ATOM    375  O   VAL A  54      13.227  -2.146  -0.542  1.00  0.00           O  
ATOM    376  CB  VAL A  54      12.010  -0.459   2.025  1.00  0.00           C  
ATOM    377  CEN VAL A  54      11.920   0.216   2.128  1.00  0.00           X  
ATOM    378  H   VAL A  54      10.522  -2.400   2.832  1.00  0.00           H  
ATOM    379  N   VAL A  55      13.458  -3.153   1.457  1.00  0.00           N  
ATOM    380  CA  VAL A  55      14.664  -3.879   1.077  1.00  0.00           C  
ATOM    381  C   VAL A  55      14.401  -4.802  -0.106  1.00  0.00           C  
ATOM    382  O   VAL A  55      15.190  -4.856  -1.050  1.00  0.00           O  
ATOM    383  CB  VAL A  55      15.216  -4.710   2.251  1.00  0.00           C  
ATOM    384  CEN VAL A  55      15.731  -4.752   2.706  1.00  0.00           X  
ATOM    385  H   VAL A  55      13.087  -3.269   2.389  1.00  0.00           H  
ATOM    386  N   VAL A  56      13.289  -5.526  -0.050  1.00  0.00           N  
ATOM    387  CA  VAL A  56      12.920  -6.448  -1.117  1.00  0.00           C  
ATOM    388  C   VAL A  56      12.753  -5.717  -2.443  1.00  0.00           C  
ATOM    389  O   VAL A  56      13.236  -6.173  -3.480  1.00  0.00           O  
ATOM    390  CB  VAL A  56      11.617  -7.200  -0.789  1.00  0.00           C  
ATOM    391  CEN VAL A  56      11.360  -7.816  -0.617  1.00  0.00           X  
ATOM    392  H   VAL A  56      12.683  -5.435   0.753  1.00  0.00           H  
ATOM    393  N   VAL A  57      12.066  -4.580  -2.404  1.00  0.00           N  
ATOM    394  CA  VAL A  57      11.834  -3.784  -3.603  1.00  0.00           C  
ATOM    395  C   VAL A  57      13.149  -3.336  -4.230  1.00  0.00           C  
ATOM    396  O   VAL A  57      13.328  -3.419  -5.445  1.00  0.00           O  
ATOM    397  CB  VAL A  57      10.973  -2.544  -3.300  1.00  0.00           C  
ATOM    398  CEN VAL A  57      10.349  -2.265  -3.393  1.00  0.00           X  
ATOM    399  H   VAL A  57      11.695  -4.260  -1.521  1.00  0.00           H  
ATOM    400  N   VAL A  58      14.065  -2.861  -3.394  1.00  0.00           N  
ATOM    401  CA  VAL A  58      15.365  -2.399  -3.865  1.00  0.00           C  
ATOM    402  C   VAL A  58      16.127  -3.517  -4.564  1.00  0.00           C  
ATOM    403  O   VAL A  58      16.706  -3.314  -5.632  1.00  0.00           O  
ATOM    404  CB  VAL A  58      16.223  -1.852  -2.708  1.00  0.00           C  
ATOM    405  CEN VAL A  58      16.485  -1.275  -2.436  1.00  0.00           X  
ATOM    406  H   VAL A  58      13.856  -2.819  -2.407  1.00  0.00           H  
ATOM    407  N   VAL A  59      16.124  -4.699  -3.957  1.00  0.00           N  
ATOM    408  CA  VAL A  59      16.815  -5.852  -4.521  1.00  0.00           C  
ATOM    409  C   VAL A  59      16.266  -6.204  -5.897  1.00  0.00           C  
ATOM    410  O   VAL A  59      17.025  -6.462  -6.831  1.00  0.00           O  
ATOM    411  CB  VAL A  59      16.701  -7.084  -3.603  1.00  0.00           C  
ATOM    412  CEN VAL A  59      17.056  -7.493  -3.177  1.00  0.00           X  
ATOM    413  H   VAL A  59      15.630  -4.800  -3.082  1.00  0.00           H  
ATOM    414  N   VAL A  60      14.943  -6.214  -6.016  1.00  0.00           N  
ATOM    415  CA  VAL A  60      14.289  -6.534  -7.279  1.00  0.00           C  
ATOM    416  C   VAL A  60      14.697  -5.557  -8.374  1.00  0.00           C  
ATOM    417  O   VAL A  60      15.001  -5.959  -9.497  1.00  0.00           O  
ATOM    418  CB  VAL A  60      12.755  -6.524  -7.141  1.00  0.00           C  
ATOM    419  CEN VAL A  60      12.197  -6.928  -7.128  1.00  0.00           X  
ATOM    420  H   VAL A  60      14.375  -5.993  -5.211  1.00  0.00           H  
ATOM    421  N   VAL A  61      14.701  -4.271  -8.041  1.00  0.00           N  
ATOM    422  CA  VAL A  61      15.071  -3.233  -8.995  1.00  0.00           C  
ATOM    423  C   VAL A  61      16.495  -3.431  -9.500  1.00  0.00           C  
ATOM    424  O   VAL A  61      16.759  -3.328 -10.698  1.00  0.00           O  
ATOM    425  CB  VAL A  61      14.947  -1.827  -8.378  1.00  0.00           C  
ATOM    426  CEN VAL A  61      14.577  -1.246  -8.391  1.00  0.00           X  
ATOM    427  H   VAL A  61      14.440  -4.005  -7.102  1.00  0.00           H  
ATOM    428  N   VAL A  62      17.409  -3.717  -8.579  1.00  0.00           N  
ATOM    429  CA  VAL A  62      18.808  -3.931  -8.930  1.00  0.00           C  
ATOM    430  C   VAL A  62      18.962  -5.096  -9.898  1.00  0.00           C  
ATOM    431  O   VAL A  62      19.693  -5.004 -10.884  1.00  0.00           O  
ATOM    432  CB  VAL A  62      19.669  -4.197  -7.681  1.00  0.00           C  
ATOM    433  CEN VAL A  62      20.154  -3.926  -7.273  1.00  0.00           X  
ATOM    434  H   VAL A  62      17.128  -3.788  -7.612  1.00  0.00           H  
ATOM    435  N   VAL A  63      18.268  -6.193  -9.611  1.00  0.00           N  
ATOM    436  CA  VAL A  63      18.326  -7.379 -10.457  1.00  0.00           C  
ATOM    437  C   VAL A  63      17.881  -7.064 -11.879  1.00  0.00           C  
ATOM    438  O   VAL A  63      18.507  -7.499 -12.846  1.00  0.00           O  
ATOM    439  CB  VAL A  63      17.452  -8.516  -9.895  1.00  0.00           C  
ATOM    440  CEN VAL A  63      17.474  -9.134  -9.592  1.00  0.00           X  
ATOM    441  H   VAL A  63      17.686  -6.204  -8.786  1.00  0.00           H  
ATOM    442  N   VAL A  64      16.797  -6.306 -12.000  1.00  0.00           N  
ATOM    443  CA  VAL A  64      16.263  -5.936 -13.305  1.00  0.00           C  
ATOM    444  C   VAL A  64      17.243  -5.056 -14.071  1.00  0.00           C  
ATOM    445  O   VAL A  64      17.331  -5.131 -15.297  1.00  0.00           O  
ATOM    446  CB  VAL A  64      14.918  -5.197 -13.176  1.00  0.00           C  
ATOM    447  CEN VAL A  64      14.240  -5.257 -13.283  1.00  0.00           X  
ATOM    448  H   VAL A  64      16.330  -5.979 -11.166  1.00  0.00           H  
ATOM    449  N   VAL A  65      17.978  -4.224 -13.342  1.00  0.00           N  
ATOM    450  CA  VAL A  65      19.050  -3.431 -13.932  1.00  0.00           C  
ATOM    451  C   VAL A  65      20.266  -4.294 -14.242  1.00  0.00           C  
ATOM    452  O   VAL A  65      21.223  -3.833 -14.866  1.00  0.00           O  
ATOM    453  CB  VAL A  65      19.475  -2.276 -13.006  1.00  0.00           C  
ATOM    454  CEN VAL A  65      19.457  -1.592 -12.929  1.00  0.00           X  
ATOM    455  H   VAL A  65      17.789  -4.138 -12.354  1.00  0.00           H  
ATOM    456  N   VAL A  66      20.224  -5.547 -13.804  1.00  0.00           N  
ATOM    457  CA  VAL A  66      21.372  -6.439 -13.920  1.00  0.00           C  
ATOM    458  C   VAL A  66      22.377  -6.190 -12.803  1.00  0.00           C  
ATOM    459  O   VAL A  66      23.482  -6.732 -12.818  1.00  0.00           O  
ATOM    460  CB  VAL A  66      22.078  -6.277 -15.279  1.00  0.00           C  
ATOM    461  CEN VAL A  66      22.194  -6.585 -15.884  1.00  0.00           X  
ATOM    462  H   VAL A  66      19.374  -5.891 -13.380  1.00  0.00           H  
ATOM    463  N   VAL A  67      21.987  -5.367 -11.835  1.00  0.00           N  
ATOM    464  CA  VAL A  67      22.846  -5.062 -10.697  1.00  0.00           C  
ATOM    465  C   VAL A  67      22.706  -6.114  -9.604  1.00  0.00           C  
ATOM    466  O   VAL A  67      22.128  -5.852  -8.548  1.00  0.00           O  
ATOM    467  CB  VAL A  67      22.529  -3.676 -10.106  1.00  0.00           C  
ATOM    468  CEN VAL A  67      22.770  -3.033 -10.039  1.00  0.00           X  
ATOM    469  H   VAL A  67      21.073  -4.942 -11.889  1.00  0.00           H  
ATOM    470  N   VAL A  68      23.237  -7.304  -9.862  1.00  0.00           N  
ATOM    471  CA  VAL A  68      23.092  -8.424  -8.941  1.00  0.00           C  
ATOM    472  C   VAL A  68      23.814  -8.153  -7.627  1.00  0.00           C  
ATOM    473  O   VAL A  68      23.352  -8.555  -6.559  1.00  0.00           O  
ATOM    474  CB  VAL A  68      23.631  -9.731  -9.551  1.00  0.00           C  
ATOM    475  CEN VAL A  68      23.443 -10.343  -9.806  1.00  0.00           X  
ATOM    476  H   VAL A  68      23.754  -7.436 -10.720  1.00  0.00           H  
ATOM    477  N   VAL A  69      24.950  -7.469  -7.712  1.00  0.00           N  
ATOM    478  CA  VAL A  69      25.722  -7.114  -6.527  1.00  0.00           C  
ATOM    479  C   VAL A  69      24.928  -6.194  -5.608  1.00  0.00           C  
ATOM    480  O   VAL A  69      24.892  -6.394  -4.394  1.00  0.00           O  
ATOM    481  CB  VAL A  69      27.049  -6.429  -6.901  1.00  0.00           C  
ATOM    482  CEN VAL A  69      27.733  -6.515  -6.916  1.00  0.00           X  
ATOM    483  H   VAL A  69      25.288  -7.187  -8.621  1.00  0.00           H  
ATOM    484  N   VAL A  70      24.293  -5.185  -6.194  1.00  0.00           N  
ATOM    485  CA  VAL A  70      23.428  -4.284  -5.442  1.00  0.00           C  
ATOM    486  C   VAL A  70      22.280  -5.040  -4.787  1.00  0.00           C  
ATOM    487  O   VAL A  70      21.967  -4.821  -3.617  1.00  0.00           O  
ATOM    488  CB  VAL A  70      22.852  -3.173  -6.340  1.00  0.00           C  
ATOM    489  CEN VAL A  70      22.883  -2.499  -6.477  1.00  0.00           X  
ATOM    490  H   VAL A  70      24.412  -5.039  -7.187  1.00  0.00           H  
ATOM    491  N   VAL A  71      21.655  -5.932  -5.548  1.00  0.00           N  
ATOM    492  CA  VAL A  71      20.540  -6.724  -5.042  1.00  0.00           C  
ATOM    493  C   VAL A  71      20.961  -7.569  -3.848  1.00  0.00           C  
ATOM    494  O   VAL A  71      20.255  -7.636  -2.842  1.00  0.00           O  
ATOM    495  CB  VAL A  71      19.960  -7.645  -6.132  1.00  0.00           C  
ATOM    496  CEN VAL A  71      19.416  -7.744  -6.543  1.00  0.00           X  
ATOM    497  H   VAL A  71      21.961  -6.066  -6.501  1.00  0.00           H  
ATOM    498  N   VAL A  72      22.117  -8.215  -3.965  1.00  0.00           N  
ATOM    499  CA  VAL A  72      22.635  -9.059  -2.894  1.00  0.00           C  
ATOM    500  C   VAL A  72      22.850  -8.257  -1.617  1.00  0.00           C  
ATOM    501  O   VAL A  72      22.484  -8.698  -0.527  1.00  0.00           O  
ATOM    502  CB  VAL A  72      23.961  -9.732  -3.296  1.00  0.00           C  
ATOM    503  CEN VAL A  72      24.248 -10.335  -3.464  1.00  0.00           X  
ATOM    504  H   VAL A  72      22.650  -8.119  -4.817  1.00  0.00           H  
ATOM    505  N   VAL A  73      23.446  -7.078  -1.758  1.00  0.00           N  
ATOM    506  CA  VAL A  73      23.711  -6.213  -0.615  1.00  0.00           C  
ATOM    507  C   VAL A  73      22.420  -5.830   0.098  1.00  0.00           C  
ATOM    508  O   VAL A  73      22.343  -5.869   1.326  1.00  0.00           O  
ATOM    509  CB  VAL A  73      24.453  -4.930  -1.037  1.00  0.00           C  
ATOM    510  CEN VAL A  73      25.059  -4.604  -1.006  1.00  0.00           X  
ATOM    511  H   VAL A  73      23.722  -6.773  -2.680  1.00  0.00           H  
ATOM    512  N   VAL A  74      21.409  -5.460  -0.680  1.00  0.00           N  
ATOM    513  CA  VAL A  74      20.119  -5.069  -0.124  1.00  0.00           C  
ATOM    514  C   VAL A  74      19.498  -6.204   0.680  1.00  0.00           C  
ATOM    515  O   VAL A  74      18.991  -5.993   1.782  1.00  0.00           O  
ATOM    516  CB  VAL A  74      19.135  -4.638  -1.228  1.00  0.00           C  
ATOM    517  CEN VAL A  74      18.811  -4.094  -1.501  1.00  0.00           X  
ATOM    518  H   VAL A  74      21.537  -5.448  -1.681  1.00  0.00           H  
ATOM    519  N   VAL A  75      19.542  -7.410   0.122  1.00  0.00           N  
ATOM    520  CA  VAL A  75      18.984  -8.581   0.787  1.00  0.00           C  
ATOM    521  C   VAL A  75      19.663  -8.830   2.127  1.00  0.00           C  
ATOM    522  O   VAL A  75      19.000  -9.097   3.130  1.00  0.00           O  
ATOM    523  CB  VAL A  75      19.117  -9.843  -0.087  1.00  0.00           C  
ATOM    524  CEN VAL A  75      18.761 -10.296  -0.465  1.00  0.00           X  
ATOM    525  H   VAL A  75      19.972  -7.517  -0.785  1.00  0.00           H  
ATOM    526  N   VAL A  76      20.989  -8.741   2.139  1.00  0.00           N  
ATOM    527  CA  VAL A  76      21.761  -8.956   3.357  1.00  0.00           C  
ATOM    528  C   VAL A  76      21.368  -7.960   4.441  1.00  0.00           C  
ATOM    529  O   VAL A  76      21.183  -8.330   5.600  1.00  0.00           O  
ATOM    530  CB  VAL A  76      23.274  -8.844   3.094  1.00  0.00           C  
ATOM    531  CEN VAL A  76      23.858  -9.208   3.053  1.00  0.00           X  
ATOM    532  H   VAL A  76      21.474  -8.518   1.282  1.00  0.00           H  
ATOM    533  N   VAL A  77      21.244  -6.694   4.057  1.00  0.00           N  
ATOM    534  CA  VAL A  77      20.873  -5.642   4.995  1.00  0.00           C  
ATOM    535  C   VAL A  77      19.512  -5.916   5.622  1.00  0.00           C  
ATOM    536  O   VAL A  77      19.335  -5.776   6.832  1.00  0.00           O  
ATOM    537  CB  VAL A  77      20.844  -4.261   4.314  1.00  0.00           C  
ATOM    538  CEN VAL A  77      21.171  -3.655   4.273  1.00  0.00           X  
ATOM    539  H   VAL A  77      21.410  -6.455   3.090  1.00  0.00           H  
ATOM    540  N   VAL A  78      18.552  -6.308   4.791  1.00  0.00           N  
ATOM    541  CA  VAL A  78      17.204  -6.603   5.262  1.00  0.00           C  
ATOM    542  C   VAL A  78      17.213  -7.730   6.286  1.00  0.00           C  
ATOM    543  O   VAL A  78      16.556  -7.645   7.323  1.00  0.00           O  
ATOM    544  CB  VAL A  78      16.270  -6.987   4.098  1.00  0.00           C  
ATOM    545  CEN VAL A  78      15.736  -6.770   3.721  1.00  0.00           X  
ATOM    546  H   VAL A  78      18.762  -6.404   3.807  1.00  0.00           H  
ATOM    547  N   VAL A  79      17.961  -8.787   5.988  1.00  0.00           N  
ATOM    548  CA  VAL A  79      18.057  -9.935   6.883  1.00  0.00           C  
ATOM    549  C   VAL A  79      18.613  -9.528   8.242  1.00  0.00           C  
ATOM    550  O   VAL A  79      18.095  -9.936   9.282  1.00  0.00           O  
ATOM    551  CB  VAL A  79      18.945 -11.044   6.287  1.00  0.00           C  
ATOM    552  CEN VAL A  79      18.933 -11.675   6.013  1.00  0.00           X  
ATOM    553  H   VAL A  79      18.477  -8.796   5.120  1.00  0.00           H  
ATOM    554  N   VAL A  80      19.669  -8.723   8.227  1.00  0.00           N  
ATOM    555  CA  VAL A  80      20.297  -8.260   9.458  1.00  0.00           C  
ATOM    556  C   VAL A  80      19.314  -7.473  10.316  1.00  0.00           C  
ATOM    557  O   VAL A  80      19.234  -7.675  11.528  1.00  0.00           O  
ATOM    558  CB  VAL A  80      21.528  -7.380   9.169  1.00  0.00           C  
ATOM    559  CEN VAL A  80      22.216  -7.362   9.200  1.00  0.00           X  
ATOM    560  H   VAL A  80      20.047  -8.423   7.339  1.00  0.00           H  
ATOM    561  N   VAL A  81      18.567  -6.577   9.681  1.00  0.00           N  
ATOM    562  CA  VAL A  81      17.587  -5.758  10.385  1.00  0.00           C  
ATOM    563  C   VAL A  81      16.532  -6.623  11.062  1.00  0.00           C  
ATOM    564  O   VAL A  81      16.178  -6.394  12.219  1.00  0.00           O  
ATOM    565  CB  VAL A  81      16.891  -4.767   9.433  1.00  0.00           C  
ATOM    566  CEN VAL A  81      16.841  -4.100   9.267  1.00  0.00           X  
ATOM    567  H   VAL A  81      18.681  -6.459   8.684  1.00  0.00           H  
ATOM    568  N   VAL A  82      16.033  -7.617  10.335  1.00  0.00           N  
ATOM    569  CA  VAL A  82      15.017  -8.518  10.865  1.00  0.00           C  
ATOM    570  C   VAL A  82      15.523  -9.254  12.100  1.00  0.00           C  
ATOM    571  O   VAL A  82      14.816  -9.364  13.101  1.00  0.00           O  
ATOM    572  CB  VAL A  82      14.572  -9.550   9.812  1.00  0.00           C  
ATOM    573  CEN VAL A  82      14.050  -9.733   9.401  1.00  0.00           X  
ATOM    574  H   VAL A  82      16.367  -7.752   9.392  1.00  0.00           H  
ATOM    575  N   VAL A  83      16.751  -9.756  12.021  1.00  0.00           N  
ATOM    576  CA  VAL A  83      17.353 -10.482  13.133  1.00  0.00           C  
ATOM    577  C   VAL A  83      17.450  -9.607  14.375  1.00  0.00           C  
ATOM    578  O   VAL A  83      17.126 -10.043  15.480  1.00  0.00           O  
ATOM    579  CB  VAL A  83      18.758 -11.002  12.773  1.00  0.00           C  
ATOM    580  CEN VAL A  83      19.120 -11.572  12.634  1.00  0.00           X  
ATOM    581  H   VAL A  83      17.280  -9.631  11.170  1.00  0.00           H  
ATOM    582  N   VAL A  84      17.897  -8.370  14.188  1.00  0.00           N  
ATOM    583  CA  VAL A  84      18.037  -7.430  15.295  1.00  0.00           C  
ATOM    584  C   VAL A  84      16.699  -7.181  15.978  1.00  0.00           C  
ATOM    585  O   VAL A  84      16.609  -7.177  17.206  1.00  0.00           O  
ATOM    586  CB  VAL A  84      18.621  -6.085  14.823  1.00  0.00           C  
ATOM    587  CEN VAL A  84      19.182  -5.686  14.845  1.00  0.00           X  
ATOM    588  H   VAL A  84      18.147  -8.073  13.256  1.00  0.00           H  
ATOM    589  N   VAL A  85      15.661  -6.972  15.176  1.00  0.00           N  
ATOM    590  CA  VAL A  85      14.324  -6.721  15.702  1.00  0.00           C  
ATOM    591  C   VAL A  85      13.838  -7.890  16.550  1.00  0.00           C  
ATOM    592  O   VAL A  85      13.293  -7.696  17.637  1.00  0.00           O  
ATOM    593  CB  VAL A  85      13.311  -6.463  14.572  1.00  0.00           C  
ATOM    594  CEN VAL A  85      12.927  -5.976  14.272  1.00  0.00           X  
ATOM    595  H   VAL A  85      15.801  -6.988  14.176  1.00  0.00           H  
ATOM    596  N   VAL A  86      14.038  -9.103  16.046  1.00  0.00           N  
ATOM    597  CA  VAL A  86      13.619 -10.306  16.756  1.00  0.00           C  
ATOM    598  C   VAL A  86      14.305 -10.411  18.113  1.00  0.00           C  
ATOM    599  O   VAL A  86      13.666 -10.716  19.120  1.00  0.00           O  
ATOM    600  CB  VAL A  86      13.919 -11.577  15.940  1.00  0.00           C  
ATOM    601  CEN VAL A  86      13.627 -12.086  15.579  1.00  0.00           X  
ATOM    602  H   VAL A  86      14.491  -9.194  15.148  1.00  0.00           H  
ATOM    603  N   VAL A  87      15.609 -10.157  18.132  1.00  0.00           N  
ATOM    604  CA  VAL A  87      16.384 -10.223  19.365  1.00  0.00           C  
ATOM    605  C   VAL A  87      15.856  -9.238  20.401  1.00  0.00           C  
ATOM    606  O   VAL A  87      15.701  -9.579  21.573  1.00  0.00           O  
ATOM    607  CB  VAL A  87      17.876  -9.936  19.111  1.00  0.00           C  
ATOM    608  CEN VAL A  87      18.500 -10.226  19.091  1.00  0.00           X  
ATOM    609  H   VAL A  87      16.075  -9.913  17.270  1.00  0.00           H  
ATOM    610  N   VAL A  88      15.581  -8.015  19.960  1.00  0.00           N  
ATOM    611  CA  VAL A  88      15.070  -6.978  20.848  1.00  0.00           C  
ATOM    612  C   VAL A  88      13.745  -7.393  21.474  1.00  0.00           C  
ATOM    613  O   VAL A  88      13.535  -7.224  22.675  1.00  0.00           O  
ATOM    614  CB  VAL A  88      14.881  -5.642  20.107  1.00  0.00           C  
ATOM    615  CEN VAL A  88      15.131  -5.003  20.042  1.00  0.00           X  
ATOM    616  H   VAL A  88      15.730  -7.799  18.985  1.00  0.00           H  
ATOM    617  N   VAL A  89      12.853  -7.935  20.652  1.00  0.00           N  
ATOM    618  CA  VAL A  89      11.545  -8.375  21.124  1.00  0.00           C  
ATOM    619  C   VAL A  89      11.678  -9.448  22.197  1.00  0.00           C  
ATOM    620  O   VAL A  89      11.001  -9.401  23.224  1.00  0.00           O  
ATOM    621  CB  VAL A  89      10.682  -8.921  19.970  1.00  0.00           C  
ATOM    622  CEN VAL A  89      10.131  -8.788  19.579  1.00  0.00           X  
ATOM    623  H   VAL A  89      13.086  -8.046  19.676  1.00  0.00           H  
ATOM    624  N   VAL A  90      12.556 -10.416  21.952  1.00  0.00           N  
ATOM    625  CA  VAL A  90      12.780 -11.503  22.898  1.00  0.00           C  
ATOM    626  C   VAL A  90      13.261 -10.974  24.242  1.00  0.00           C  
ATOM    627  O   VAL A  90      12.783 -11.398  25.294  1.00  0.00           O  
ATOM    628  CB  VAL A  90      13.806 -12.518  22.359  1.00  0.00           C  
ATOM    629  CEN VAL A  90      13.876 -13.157  22.112  1.00  0.00           X  
ATOM    630  H   VAL A  90      13.081 -10.398  21.090  1.00  0.00           H  
ATOM    631  N   VAL A  91      14.210 -10.045  24.201  1.00  0.00           N  
ATOM    632  CA  VAL A  91      14.758  -9.456  25.417  1.00  0.00           C  
ATOM    633  C   VAL A  91      13.713  -8.619  26.144  1.00  0.00           C  
ATOM    634  O   VAL A  91      13.671  -8.593  27.374  1.00  0.00           O  
ATOM    635  CB  VAL A  91      15.986  -8.576  25.115  1.00  0.00           C  
ATOM    636  CEN VAL A  91      16.671  -8.537  25.180  1.00  0.00           X  
ATOM    637  H   VAL A  91      14.561  -9.739  23.305  1.00  0.00           H  
ATOM    638  N   VAL A  92      12.870  -7.937  25.376  1.00  0.00           N  
ATOM    639  CA  VAL A  92      11.704  -7.261  25.931  1.00  0.00           C  
ATOM    640  C   VAL A  92      10.682  -8.263  26.451  1.00  0.00           C  
ATOM    641  O   VAL A  92       9.821  -7.922  27.262  1.00  0.00           O  
ATOM    642  CB  VAL A  92      11.030  -6.349  24.889  1.00  0.00           C  
ATOM    643  CEN VAL A  92      10.919  -5.691  24.717  1.00  0.00           X  
ATOM    644  H   VAL A  92      13.042  -7.885  24.382  1.00  0.00           H  
ATOM    645  N   VAL A  93      10.783  -9.501  25.980  1.00  0.00           N  
ATOM    646  CA  VAL A  93       9.801 -10.528  26.309  1.00  0.00           C  
ATOM    647  C   VAL A  93       8.578 -10.429  25.406  1.00  0.00           C  
ATOM    648  O   VAL A  93       7.504 -10.928  25.743  1.00  0.00           O  
ATOM    649  CB  VAL A  93       9.351 -10.431  27.779  1.00  0.00           C  
ATOM    650  CEN VAL A  93       9.393 -10.740  28.393  1.00  0.00           X  
ATOM    651  H   VAL A  93      11.559  -9.738  25.379  1.00  0.00           H  
ATOM    652  N   VAL A  94       8.747  -9.783  24.258  1.00  0.00           N  
ATOM    653  CA  VAL A  94       7.675  -9.673  23.275  1.00  0.00           C  
ATOM    654  C   VAL A  94       7.701 -10.841  22.298  1.00  0.00           C  
ATOM    655  O   VAL A  94       8.104 -10.690  21.145  1.00  0.00           O  
ATOM    656  CB  VAL A  94       7.765  -8.354  22.485  1.00  0.00           C  
ATOM    657  CEN VAL A  94       7.465  -7.740  22.395  1.00  0.00           X  
ATOM    658  H   VAL A  94       9.641  -9.357  24.060  1.00  0.00           H  
ATOM    659  N   VAL A  95       7.269 -12.007  22.766  1.00  0.00           N  
ATOM    660  CA  VAL A  95       7.354 -13.229  21.976  1.00  0.00           C  
ATOM    661  C   VAL A  95       6.569 -13.100  20.676  1.00  0.00           C  
ATOM    662  O   VAL A  95       7.037 -13.510  19.614  1.00  0.00           O  
ATOM    663  CB  VAL A  95       6.831 -14.448  22.760  1.00  0.00           C  
ATOM    664  CEN VAL A  95       7.025 -15.029  23.075  1.00  0.00           X  
ATOM    665  H   VAL A  95       6.872 -12.048  23.694  1.00  0.00           H  
ATOM    666  N   VAL A  96       5.373 -12.528  20.767  1.00  0.00           N  
ATOM    667  CA  VAL A  96       4.492 -12.406  19.612  1.00  0.00           C  
ATOM    668  C   VAL A  96       5.164 -11.630  18.486  1.00  0.00           C  
ATOM    669  O   VAL A  96       5.199 -12.083  17.342  1.00  0.00           O  
ATOM    670  CB  VAL A  96       3.168 -11.712  19.982  1.00  0.00           C  
ATOM    671  CEN VAL A  96       2.493 -11.817  20.072  1.00  0.00           X  
ATOM    672  H   VAL A  96       5.067 -12.168  21.660  1.00  0.00           H  
ATOM    673  N   VAL A  97       5.697 -10.459  18.818  1.00  0.00           N  
ATOM    674  CA  VAL A  97       6.379  -9.623  17.837  1.00  0.00           C  
ATOM    675  C   VAL A  97       7.570 -10.349  17.227  1.00  0.00           C  
ATOM    676  O   VAL A  97       7.770 -10.323  16.013  1.00  0.00           O  
ATOM    677  CB  VAL A  97       6.861  -8.300  18.461  1.00  0.00           C  
ATOM    678  CEN VAL A  97       6.749  -7.620  18.476  1.00  0.00           X  
ATOM    679  H   VAL A  97       5.628 -10.140  19.774  1.00  0.00           H  
ATOM    680  N   VAL A  98       8.360 -10.998  18.077  1.00  0.00           N  
ATOM    681  CA  VAL A  98       9.534 -11.733  17.622  1.00  0.00           C  
ATOM    682  C   VAL A  98       9.149 -12.837  16.646  1.00  0.00           C  
ATOM    683  O   VAL A  98       9.787 -13.011  15.607  1.00  0.00           O  
ATOM    684  CB  VAL A  98      10.305 -12.352  18.803  1.00  0.00           C  
ATOM    685  CEN VAL A  98      10.885 -12.305  19.173  1.00  0.00           X  
ATOM    686  H   VAL A  98       8.141 -10.981  19.063  1.00  0.00           H  
ATOM    687  N   VAL A  99       8.102 -13.581  16.985  1.00  0.00           N  
ATOM    688  CA  VAL A  99       7.629 -14.670  16.138  1.00  0.00           C  
ATOM    689  C   VAL A  99       7.221 -14.160  14.762  1.00  0.00           C  
ATOM    690  O   VAL A  99       7.567 -14.756  13.741  1.00  0.00           O  
ATOM    691  CB  VAL A  99       6.436 -15.406  16.777  1.00  0.00           C  
ATOM    692  CEN VAL A  99       6.245 -15.995  17.078  1.00  0.00           X  
ATOM    693  H   VAL A  99       7.620 -13.387  17.851  1.00  0.00           H  
ATOM    694  N   VAL A 100       6.484 -13.056  14.740  1.00  0.00           N  
ATOM    695  CA  VAL A 100       6.027 -12.464  13.489  1.00  0.00           C  
ATOM    696  C   VAL A 100       7.202 -12.074  12.602  1.00  0.00           C  
ATOM    697  O   VAL A 100       7.200 -12.340  11.400  1.00  0.00           O  
ATOM    698  CB  VAL A 100       5.151 -11.221  13.738  1.00  0.00           C  
ATOM    699  CEN VAL A 100       4.505 -10.982  13.704  1.00  0.00           X  
ATOM    700  H   VAL A 100       6.233 -12.614  15.614  1.00  0.00           H  
ATOM    701  N   VAL A 101       8.206 -11.444  13.202  1.00  0.00           N  
ATOM    702  CA  VAL A 101       9.391 -11.017  12.468  1.00  0.00           C  
ATOM    703  C   VAL A 101      10.101 -12.204  11.830  1.00  0.00           C  
ATOM    704  O   VAL A 101      10.498 -12.149  10.666  1.00  0.00           O  
ATOM    705  CB  VAL A 101      10.381 -10.268  13.379  1.00  0.00           C  
ATOM    706  CEN VAL A 101      10.647  -9.647  13.517  1.00  0.00           X  
ATOM    707  H   VAL A 101       8.147 -11.256  14.193  1.00  0.00           H  
ATOM    708  N   VAL A 102      10.258 -13.276  12.599  1.00  0.00           N  
ATOM    709  CA  VAL A 102      10.922 -14.479  12.110  1.00  0.00           C  
ATOM    710  C   VAL A 102      10.191 -15.059  10.905  1.00  0.00           C  
ATOM    711  O   VAL A 102      10.814 -15.434   9.911  1.00  0.00           O  
ATOM    712  CB  VAL A 102      11.020 -15.556  13.207  1.00  0.00           C  
ATOM    713  CEN VAL A 102      11.458 -15.882  13.626  1.00  0.00           X  
ATOM    714  H   VAL A 102       9.910 -13.257  13.546  1.00  0.00           H  
ATOM    715  N   VAL A 103       8.868 -15.132  11.001  1.00  0.00           N  
ATOM    716  CA  VAL A 103       8.050 -15.668   9.919  1.00  0.00           C  
ATOM    717  C   VAL A 103       8.230 -14.859   8.641  1.00  0.00           C  
ATOM    718  O   VAL A 103       8.383 -15.421   7.556  1.00  0.00           O  
ATOM    719  CB  VAL A 103       6.557 -15.688  10.296  1.00  0.00           C  
ATOM    720  CEN VAL A 103       6.032 -16.104  10.457  1.00  0.00           X  
ATOM    721  H   VAL A 103       8.417 -14.808  11.844  1.00  0.00           H  
ATOM    722  N   VAL A 104       8.210 -13.537   8.775  1.00  0.00           N  
ATOM    723  CA  VAL A 104       8.371 -12.649   7.630  1.00  0.00           C  
ATOM    724  C   VAL A 104       9.710 -12.875   6.941  1.00  0.00           C  
ATOM    725  O   VAL A 104       9.783 -12.950   5.714  1.00  0.00           O  
ATOM    726  CB  VAL A 104       8.260 -11.169   8.044  1.00  0.00           C  
ATOM    727  CEN VAL A 104       7.859 -10.611   8.003  1.00  0.00           X  
ATOM    728  H   VAL A 104       8.080 -13.138   9.693  1.00  0.00           H  
ATOM    729  N   VAL A 105      10.768 -12.983   7.737  1.00  0.00           N  
ATOM    730  CA  VAL A 105      12.108 -13.200   7.204  1.00  0.00           C  
ATOM    731  C   VAL A 105      12.180 -14.497   6.408  1.00  0.00           C  
ATOM    732  O   VAL A 105      12.747 -14.534   5.315  1.00  0.00           O  
ATOM    733  CB  VAL A 105      13.163 -13.239   8.326  1.00  0.00           C  
ATOM    734  CEN VAL A 105      13.687 -12.892   8.606  1.00  0.00           X  
ATOM    735  H   VAL A 105      10.642 -12.912   8.736  1.00  0.00           H  
ATOM    736  N   VAL A 106      11.603 -15.558   6.960  1.00  0.00           N  
ATOM    737  CA  VAL A 106      11.601 -16.859   6.302  1.00  0.00           C  
ATOM    738  C   VAL A 106      10.904 -16.791   4.949  1.00  0.00           C  
ATOM    739  O   VAL A 106      11.399 -17.326   3.958  1.00  0.00           O  
ATOM    740  CB  VAL A 106      10.913 -17.930   7.169  1.00  0.00           C  
ATOM    741  CEN VAL A 106      11.028 -18.491   7.552  1.00  0.00           X  
ATOM    742  H   VAL A 106      11.154 -15.461   7.860  1.00  0.00           H  
ATOM    743  N   VAL A 107       9.752 -16.128   4.916  1.00  0.00           N  
ATOM    744  CA  VAL A 107       8.985 -15.989   3.684  1.00  0.00           C  
ATOM    745  C   VAL A 107       9.792 -15.271   2.610  1.00  0.00           C  
ATOM    746  O   VAL A 107       9.816 -15.691   1.453  1.00  0.00           O  
ATOM    747  CB  VAL A 107       7.670 -15.223   3.921  1.00  0.00           C  
ATOM    748  CEN VAL A 107       6.985 -15.293   3.952  1.00  0.00           X  
ATOM    749  H   VAL A 107       9.400 -15.711   5.765  1.00  0.00           H  
ATOM    750  N   VAL A 108      10.454 -14.187   3.000  1.00  0.00           N  
ATOM    751  CA  VAL A 108      11.264 -13.408   2.071  1.00  0.00           C  
ATOM    752  C   VAL A 108      12.377 -14.255   1.467  1.00  0.00           C  
ATOM    753  O   VAL A 108      12.617 -14.213   0.261  1.00  0.00           O  
ATOM    754  CB  VAL A 108      11.885 -12.177   2.757  1.00  0.00           C  
ATOM    755  CEN VAL A 108      11.856 -11.489   2.794  1.00  0.00           X  
ATOM    756  H   VAL A 108      10.394 -13.894   3.965  1.00  0.00           H  
ATOM    757  N   VAL A 109      13.053 -15.025   2.313  1.00  0.00           N  
ATOM    758  CA  VAL A 109      14.143 -15.884   1.864  1.00  0.00           C  
ATOM    759  C   VAL A 109      13.657 -16.898   0.837  1.00  0.00           C  
ATOM    760  O   VAL A 109      14.302 -17.114  -0.189  1.00  0.00           O  
ATOM    761  CB  VAL A 109      14.794 -16.633   3.042  1.00  0.00           C  
ATOM    762  CEN VAL A 109      15.363 -16.670   3.429  1.00  0.00           X  
ATOM    763  H   VAL A 109      12.807 -15.014   3.293  1.00  0.00           H  
ATOM    764  N   VAL A 110      12.516 -17.518   1.118  1.00  0.00           N  
ATOM    765  CA  VAL A 110      11.941 -18.511   0.219  1.00  0.00           C  
ATOM    766  C   VAL A 110      11.643 -17.908  -1.148  1.00  0.00           C  
ATOM    767  O   VAL A 110      12.171 -18.355  -2.129  1.00  0.00           O  
ATOM    768  CB  VAL A 110      10.647 -19.115   0.796  1.00  0.00           C  
ATOM    769  CEN VAL A 110      10.375 -19.686   1.069  1.00  0.00           X  
ATOM    770  H   VAL A 110      12.034 -17.295   1.978  1.00  0.00           H  
TER                                                                             
# All scores below are weighted scores, not raw scores.
#BEGIN_POSE_ENERGIES_TABLE ./out/37.pdb
label vdw total
weights 0.1 NA
pose 0.95586 0.95586
VAL:NtermProteinFull_1 0 0
VAL_2 0 0
VAL_3 0 0
VAL_4 0 0
VAL_5 0 0
VAL_6 0 0
VAL_7 0 0
VAL_8 0.0014 0.0014
VAL_9 0 0
VAL_10 0 0
VAL_11 0 0
VAL_12 0.03309 0.03309
VAL_13 0 0
VAL_14 0 0
VAL_15 0 0
VAL_16 0 0
VAL_17 0.06978 0.06978
VAL_18 0 0
VAL_19 0 0
VAL_20 0 0
VAL_21 0 0
VAL_22 0.01026 0.01026
VAL_23 0 0
VAL_24 0 0
VAL_25 0 0
VAL_26 0 0
VAL_27 0.09262 0.09262
VAL_28 0.17665 0.17665
VAL_29 0 0
VAL_30 0 0
VAL_31 0 0
VAL_32 0 0
VAL_33 0 0
VAL_34 0 0
VAL_35 0.00643 0.00643
VAL_36 0 0
VAL_37 0 0
VAL_38 0 0
VAL_39 0 0
VAL_40 0 0
VAL_41 0.00054 0.00054
VAL_42 0 0
VAL_43 0.00642 0.00642
VAL_44 2e-05 2e-05
VAL_45 0 0
VAL_46 0 0
VAL_47 0 0
VAL_48 0.00518 0.00518
VAL_49 0 0
VAL_50 0.0014 0.0014
VAL_51 0.17665 0.17665
VAL_52 0 0
VAL_53 0 0
VAL_54 0 0
VAL_55 0.17665 0.17665
VAL_56 0 0
VAL_57 0 0
VAL_58 0 0
VAL_59 0 0
VAL_60 0 0
VAL_61 0 0
VAL_62 0.00643 0.00643
VAL_63 0 0
VAL_64 0 0
VAL_65 0 0
VAL_66 0 0
VAL_67 0 0
VAL_68 0 0
VAL_69 0 0
VAL_70 0.00642 0.00642
VAL_71 2e-05 2e-05
VAL_72 0 0
VAL_73 0 0
VAL_74 0 0
VAL_75 0 0
VAL_76 0 0
VAL_77 0 0
VAL_78 0.17665 0.17665
VAL_79 0 0
VAL_80 0 0
VAL_81 0 0
VAL_82 0.00176 0.00176
VAL_83 0 0
VAL_84 0 0
VAL_85 0.00518 0.00518
VAL_86 0 0
VAL_87 0 0
VAL_88 0 0
VAL_89 0 0
VAL_90 0 0
VAL_91 0 0
VAL_92 0 0
VAL_93 0 0
VAL_94 0.00054 0.00054
VAL_95 0 0
VAL_96 0 0
VAL_97 0 0
VAL_98 0 0
VAL_99 0 0
VAL_100 0 0
VAL_101 0 0
VAL_102 0 0
VAL_103 0 0
VAL_104 0 0
VAL_105 0.00176 0.00176
VAL_106 0 0
VAL_107 0 0
VAL_108 0 0
VAL_109 0 0
VAL:CtermProteinFull_110 0 0
#END_POSE_ENERGIES_TABLE ./out/37.pdb

REMARK 6 12 1 8 20 21 14 13 5 8 8 7 
REMARK VDW             0.956
REMARK RG             13.991
REMARK NCdist         21.274
REMARK HO              0.459
