# Supplementary material for: Design of complicated all-α protein structures
Source: Nat Struct Mol Biol. 2024 Jan 4;31(2):275–82. doi: 10.1038/s41594-023-01147-9 (PMC11377298; doi:10.1038/s41594-023-01147-9)
Supplement: Supplementary file 11 — Statistical source data. [file 41594_2023_1147_MOESM11_ESM.zip › ED_Fig6/23.pdb]

HEADER                                            09-NOV-21   XXXX              
EXPDTA    THEORETICAL MODEL                                                     
REMARK 220                                                                      
REMARK 220 EXPERIMENTAL DETAILS                                                 
REMARK 220  EXPERIMENT TYPE                : THEORETICAL MODELLING              
REMARK 220  DATE OF DATA COLLECTION        : 09-NOV-21                          
REMARK 220                                                                      
REMARK 220 REMARK: MODEL GENERATED BY ROSETTA                                   
REMARK 220  VERSION 2021.16+release.8ee4f02                                     
ATOM      1  N   VAL A   1       0.000   0.000   0.000  1.00  0.00           N  
ATOM      2  CA  VAL A   1       1.458   0.000   0.000  1.00  0.00           C  
ATOM      3  C   VAL A   1       2.009   1.420   0.000  1.00  0.00           C  
ATOM      4  O   VAL A   1       2.934   1.737   0.748  1.00  0.00           O  
ATOM      5  CB  VAL A   1       2.023  -0.759  -1.215  1.00  0.00           C  
ATOM      6  CEN VAL A   1       2.351  -1.334  -1.406  1.00  0.00           X  
ATOM      7  H   VAL A   1      -0.500  -0.433  -0.750  1.00  0.00           H  
ATOM      8  N   VAL A   2       1.435   2.272  -0.843  1.00  0.00           N  
ATOM      9  CA  VAL A   2       1.868   3.661  -0.942  1.00  0.00           C  
ATOM     10  C   VAL A   2       1.711   4.383   0.390  1.00  0.00           C  
ATOM     11  O   VAL A   2       2.608   5.105   0.825  1.00  0.00           O  
ATOM     12  CB  VAL A   2       1.079   4.423  -2.023  1.00  0.00           C  
ATOM     13  CEN VAL A   2       1.129   4.707  -2.649  1.00  0.00           X  
ATOM     14  H   VAL A   2       0.680   1.949  -1.431  1.00  0.00           H  
ATOM     15  N   VAL A   3       0.566   4.183   1.035  1.00  0.00           N  
ATOM     16  CA  VAL A   3       0.290   4.815   2.319  1.00  0.00           C  
ATOM     17  C   VAL A   3       1.317   4.405   3.367  1.00  0.00           C  
ATOM     18  O   VAL A   3       1.823   5.241   4.115  1.00  0.00           O  
ATOM     19  CB  VAL A   3      -1.120   4.462   2.831  1.00  0.00           C  
ATOM     20  CEN VAL A   3      -1.749   4.719   2.941  1.00  0.00           X  
ATOM     21  H   VAL A   3      -0.130   3.577   0.624  1.00  0.00           H  
ATOM     22  N   VAL A   4       1.620   3.112   3.417  1.00  0.00           N  
ATOM     23  CA  VAL A   4       2.588   2.588   4.374  1.00  0.00           C  
ATOM     24  C   VAL A   4       3.957   3.226   4.177  1.00  0.00           C  
ATOM     25  O   VAL A   4       4.612   3.622   5.141  1.00  0.00           O  
ATOM     26  CB  VAL A   4       2.723   1.058   4.261  1.00  0.00           C  
ATOM     27  CEN VAL A   4       2.581   0.464   4.579  1.00  0.00           X  
ATOM     28  H   VAL A   4       1.169   2.476   2.775  1.00  0.00           H  
ATOM     29  N   VAL A   5       4.385   3.322   2.923  1.00  0.00           N  
ATOM     30  CA  VAL A   5       5.678   3.911   2.597  1.00  0.00           C  
ATOM     31  C   VAL A   5       5.758   5.358   3.069  1.00  0.00           C  
ATOM     32  O   VAL A   5       6.758   5.776   3.653  1.00  0.00           O  
ATOM     33  CB  VAL A   5       5.958   3.859   1.084  1.00  0.00           C  
ATOM     34  CEN VAL A   5       6.345   3.555   0.602  1.00  0.00           X  
ATOM     35  H   VAL A   5       3.799   2.977   2.176  1.00  0.00           H  
ATOM     36  N   VAL A   6       4.700   6.118   2.811  1.00  0.00           N  
ATOM     37  CA  VAL A   6       4.648   7.520   3.209  1.00  0.00           C  
ATOM     38  C   VAL A   6       4.783   7.670   4.719  1.00  0.00           C  
ATOM     39  O   VAL A   6       5.528   8.521   5.204  1.00  0.00           O  
ATOM     40  CB  VAL A   6       3.339   8.190   2.752  1.00  0.00           C  
ATOM     41  CEN VAL A   6       3.075   8.647   2.309  1.00  0.00           X  
ATOM     42  H   VAL A   6       3.910   5.715   2.327  1.00  0.00           H  
ATOM     43  N   VAL A   7       4.059   6.836   5.458  1.00  0.00           N  
ATOM     44  CA  VAL A   7       4.096   6.875   6.915  1.00  0.00           C  
ATOM     45  C   VAL A   7       5.504   6.615   7.437  1.00  0.00           C  
ATOM     46  O   VAL A   7       5.983   7.311   8.332  1.00  0.00           O  
ATOM     47  CB  VAL A   7       3.133   5.844   7.532  1.00  0.00           C  
ATOM     48  CEN VAL A   7       2.540   5.776   7.878  1.00  0.00           X  
ATOM     49  H   VAL A   7       3.467   6.159   4.999  1.00  0.00           H  
ATOM     50  N   VAL A   8       6.163   5.609   6.872  1.00  0.00           N  
ATOM     51  CA  VAL A   8       7.517   5.255   7.279  1.00  0.00           C  
ATOM     52  C   VAL A   8       8.478   6.419   7.067  1.00  0.00           C  
ATOM     53  O   VAL A   8       9.293   6.729   7.935  1.00  0.00           O  
ATOM     54  CB  VAL A   8       8.037   4.027   6.508  1.00  0.00           C  
ATOM     55  CEN VAL A   8       8.197   3.360   6.571  1.00  0.00           X  
ATOM     56  H   VAL A   8       5.713   5.075   6.141  1.00  0.00           H  
ATOM     57  N   VAL A   9       8.376   7.060   5.907  1.00  0.00           N  
ATOM     58  CA  VAL A   9       9.235   8.191   5.579  1.00  0.00           C  
ATOM     59  C   VAL A   9       9.061   9.324   6.581  1.00  0.00           C  
ATOM     60  O   VAL A   9      10.039   9.909   7.047  1.00  0.00           O  
ATOM     61  CB  VAL A   9       8.951   8.723   4.162  1.00  0.00           C  
ATOM     62  CEN VAL A   9       9.208   8.766   3.524  1.00  0.00           X  
ATOM     63  H   VAL A   9       7.685   6.755   5.236  1.00  0.00           H  
ATOM     64  N   VAL A  10       7.810   9.630   6.909  1.00  0.00           N  
ATOM     65  CA  VAL A  10       7.506  10.695   7.857  1.00  0.00           C  
ATOM     66  C   VAL A  10       8.128  10.415   9.219  1.00  0.00           C  
ATOM     67  O   VAL A  10       8.719  11.301   9.836  1.00  0.00           O  
ATOM     68  CB  VAL A  10       5.986  10.883   8.028  1.00  0.00           C  
ATOM     69  CEN VAL A  10       5.461  11.306   7.888  1.00  0.00           X  
ATOM     70  H   VAL A  10       7.051   9.112   6.491  1.00  0.00           H  
ATOM     71  N   VAL A  11       7.993   9.177   9.683  1.00  0.00           N  
ATOM     72  CA  VAL A  11       8.542   8.778  10.973  1.00  0.00           C  
ATOM     73  C   VAL A  11      10.054   8.964  11.009  1.00  0.00           C  
ATOM     74  O   VAL A  11      10.602   9.482  11.982  1.00  0.00           O  
ATOM     75  CB  VAL A  11       8.207   7.311  11.300  1.00  0.00           C  
ATOM     76  CEN VAL A  11       7.826   6.907  11.708  1.00  0.00           X  
ATOM     77  H   VAL A  11       7.496   8.495   9.127  1.00  0.00           H  
ATOM     78  N   VAL A  12      10.723   8.537   9.944  1.00  0.00           N  
ATOM     79  CA  VAL A  12      12.173   8.655   9.852  1.00  0.00           C  
ATOM     80  C   VAL A  12      12.591  10.088   9.547  1.00  0.00           C  
ATOM     81  O   VAL A  12      13.757  10.450   9.698  1.00  0.00           O  
ATOM     82  CB  VAL A  12      12.749   7.722   8.770  1.00  0.00           C  
ATOM     83  CEN VAL A  12      13.119   7.149   8.671  1.00  0.00           X  
ATOM     84  H   VAL A  12      10.214   8.119   9.178  1.00  0.00           H  
ATOM     85  N   VAL A  13      11.631  10.900   9.117  1.00  0.00           N  
ATOM     86  CA  VAL A  13      11.889  12.305   8.826  1.00  0.00           C  
ATOM     87  C   VAL A  13      11.289  13.209   9.895  1.00  0.00           C  
ATOM     88  O   VAL A  13      11.976  14.060  10.460  1.00  0.00           O  
ATOM     89  CB  VAL A  13      11.327  12.709   7.450  1.00  0.00           C  
ATOM     90  CEN VAL A  13      11.505  12.884   6.808  1.00  0.00           X  
ATOM     91  H   VAL A  13      10.698  10.534   8.990  1.00  0.00           H  
ATOM     92  N   VAL A  14      10.002  13.020  10.168  1.00  0.00           N  
ATOM     93  CA  VAL A  14       9.309  13.810  11.178  1.00  0.00           C  
ATOM     94  C   VAL A  14       9.427  13.170  12.555  1.00  0.00           C  
ATOM     95  O   VAL A  14       8.422  12.915  13.219  1.00  0.00           O  
ATOM     96  CB  VAL A  14       7.819  13.989  10.831  1.00  0.00           C  
ATOM     97  CEN VAL A  14       7.349  14.448  10.623  1.00  0.00           X  
ATOM     98  H   VAL A  14       9.491  12.310   9.663  1.00  0.00           H  
ATOM     99  N   VAL A  15      10.659  12.913  12.979  1.00  0.00           N  
ATOM    100  CA  VAL A  15      10.909  12.274  14.266  1.00  0.00           C  
ATOM    101  C   VAL A  15      10.192  13.006  15.393  1.00  0.00           C  
ATOM    102  O   VAL A  15       9.959  12.443  16.462  1.00  0.00           O  
ATOM    103  CB  VAL A  15      12.415  12.213  14.583  1.00  0.00           C  
ATOM    104  CEN VAL A  15      12.953  11.786  14.638  1.00  0.00           X  
ATOM    105  H   VAL A  15      11.443  13.166  12.395  1.00  0.00           H  
ATOM    106  N   VAL A  16       9.845  14.265  15.147  1.00  0.00           N  
ATOM    107  CA  VAL A  16       9.185  15.088  16.153  1.00  0.00           C  
ATOM    108  C   VAL A  16       7.687  15.179  15.894  1.00  0.00           C  
ATOM    109  O   VAL A  16       6.933  15.686  16.725  1.00  0.00           O  
ATOM    110  CB  VAL A  16       9.775  16.510  16.196  1.00  0.00           C  
ATOM    111  CEN VAL A  16      10.161  16.939  16.573  1.00  0.00           X  
ATOM    112  H   VAL A  16      10.043  14.662  14.239  1.00  0.00           H  
ATOM    113  N   VAL A  17       7.260  14.684  14.737  1.00  0.00           N  
ATOM    114  CA  VAL A  17       5.852  14.719  14.362  1.00  0.00           C  
ATOM    115  C   VAL A  17       5.069  13.613  15.059  1.00  0.00           C  
ATOM    116  O   VAL A  17       5.606  12.543  15.343  1.00  0.00           O  
ATOM    117  CB  VAL A  17       5.669  14.582  12.839  1.00  0.00           C  
ATOM    118  CEN VAL A  17       5.490  14.925  12.269  1.00  0.00           X  
ATOM    119  H   VAL A  17       7.929  14.274  14.101  1.00  0.00           H  
ATOM    120  N   VAL A  18       3.796  13.879  15.332  1.00  0.00           N  
ATOM    121  CA  VAL A  18       2.936  12.907  15.997  1.00  0.00           C  
ATOM    122  C   VAL A  18       2.711  11.680  15.122  1.00  0.00           C  
ATOM    123  O   VAL A  18       2.809  11.754  13.897  1.00  0.00           O  
ATOM    124  CB  VAL A  18       1.572  13.519  16.368  1.00  0.00           C  
ATOM    125  CEN VAL A  18       1.185  13.731  16.896  1.00  0.00           X  
ATOM    126  H   VAL A  18       3.413  14.776  15.071  1.00  0.00           H  
ATOM    127  N   VAL A  19       2.409  10.554  15.758  1.00  0.00           N  
ATOM    128  CA  VAL A  19       2.158   9.311  15.038  1.00  0.00           C  
ATOM    129  C   VAL A  19       1.104   9.504  13.956  1.00  0.00           C  
ATOM    130  O   VAL A  19       1.297   9.104  12.808  1.00  0.00           O  
ATOM    131  CB  VAL A  19       1.704   8.188  15.989  1.00  0.00           C  
ATOM    132  CEN VAL A  19       1.900   7.595  16.280  1.00  0.00           X  
ATOM    133  H   VAL A  19       2.351  10.558  16.766  1.00  0.00           H  
ATOM    134  N   VAL A  20      -0.013  10.120  14.329  1.00  0.00           N  
ATOM    135  CA  VAL A  20      -1.103  10.364  13.392  1.00  0.00           C  
ATOM    136  C   VAL A  20      -0.618  11.136  12.172  1.00  0.00           C  
ATOM    137  O   VAL A  20      -1.056  10.883  11.050  1.00  0.00           O  
ATOM    138  CB  VAL A  20      -2.255  11.142  14.055  1.00  0.00           C  
ATOM    139  CEN VAL A  20      -2.903  11.086  14.284  1.00  0.00           X  
ATOM    140  H   VAL A  20      -0.110  10.426  15.287  1.00  0.00           H  
ATOM    141  N   VAL A  21       0.289  12.080  12.398  1.00  0.00           N  
ATOM    142  CA  VAL A  21       0.844  12.884  11.316  1.00  0.00           C  
ATOM    143  C   VAL A  21       1.549  12.011  10.287  1.00  0.00           C  
ATOM    144  O   VAL A  21       1.372  12.189   9.082  1.00  0.00           O  
ATOM    145  CB  VAL A  21       1.835  13.938  11.846  1.00  0.00           C  
ATOM    146  CEN VAL A  21       1.923  14.613  11.951  1.00  0.00           X  
ATOM    147  H   VAL A  21       0.602  12.245  13.344  1.00  0.00           H  
ATOM    148  N   VAL A  22       2.350  11.066  10.768  1.00  0.00           N  
ATOM    149  CA  VAL A  22       3.083  10.162   9.891  1.00  0.00           C  
ATOM    150  C   VAL A  22       2.134   9.280   9.090  1.00  0.00           C  
ATOM    151  O   VAL A  22       2.194   9.242   7.861  1.00  0.00           O  
ATOM    152  CB  VAL A  22       4.054   9.267  10.684  1.00  0.00           C  
ATOM    153  CEN VAL A  22       4.720   9.152  10.815  1.00  0.00           X  
ATOM    154  H   VAL A  22       2.453  10.971  11.769  1.00  0.00           H  
ATOM    155  N   VAL A  23       1.257   8.572   9.794  1.00  0.00           N  
ATOM    156  CA  VAL A  23       0.395   7.578   9.166  1.00  0.00           C  
ATOM    157  C   VAL A  23      -0.477   8.208   8.088  1.00  0.00           C  
ATOM    158  O   VAL A  23      -0.732   7.600   7.048  1.00  0.00           O  
ATOM    159  CB  VAL A  23      -0.508   6.880  10.200  1.00  0.00           C  
ATOM    160  CEN VAL A  23      -0.616   6.284  10.530  1.00  0.00           X  
ATOM    161  H   VAL A  23       1.187   8.726  10.790  1.00  0.00           H  
ATOM    162  N   VAL A  24      -0.933   9.430   8.342  1.00  0.00           N  
ATOM    163  CA  VAL A  24      -1.848  10.111   7.434  1.00  0.00           C  
ATOM    164  C   VAL A  24      -1.089  10.888   6.367  1.00  0.00           C  
ATOM    165  O   VAL A  24      -1.681  11.642   5.595  1.00  0.00           O  
ATOM    166  CB  VAL A  24      -2.783  11.074   8.190  1.00  0.00           C  
ATOM    167  CEN VAL A  24      -3.434  11.170   8.392  1.00  0.00           X  
ATOM    168  H   VAL A  24      -0.638   9.900   9.186  1.00  0.00           H  
ATOM    169  N   VAL A  25       0.226  10.701   6.329  1.00  0.00           N  
ATOM    170  CA  VAL A  25       1.054  11.290   5.283  1.00  0.00           C  
ATOM    171  C   VAL A  25       1.472  12.709   5.645  1.00  0.00           C  
ATOM    172  O   VAL A  25       2.138  13.389   4.864  1.00  0.00           O  
ATOM    173  CB  VAL A  25       0.322  11.310   3.928  1.00  0.00           C  
ATOM    174  CEN VAL A  25       0.309  11.026   3.300  1.00  0.00           X  
ATOM    175  H   VAL A  25       0.663  10.135   7.042  1.00  0.00           H  
ATOM    176  N   VAL A  26       1.077  13.151   6.834  1.00  0.00           N  
ATOM    177  CA  VAL A  26       1.350  14.514   7.274  1.00  0.00           C  
ATOM    178  C   VAL A  26       2.841  14.733   7.497  1.00  0.00           C  
ATOM    179  O   VAL A  26       3.400  15.745   7.073  1.00  0.00           O  
ATOM    180  CB  VAL A  26       0.591  14.853   8.571  1.00  0.00           C  
ATOM    181  CEN VAL A  26       0.071  15.224   8.828  1.00  0.00           X  
ATOM    182  H   VAL A  26       0.576  12.527   7.450  1.00  0.00           H  
ATOM    183  N   VAL A  27       3.480  13.779   8.165  1.00  0.00           N  
ATOM    184  CA  VAL A  27       4.910  13.862   8.438  1.00  0.00           C  
ATOM    185  C   VAL A  27       5.718  13.870   7.147  1.00  0.00           C  
ATOM    186  O   VAL A  27       6.745  14.542   7.050  1.00  0.00           O  
ATOM    187  CB  VAL A  27       5.385  12.693   9.322  1.00  0.00           C  
ATOM    188  CEN VAL A  27       5.608  12.530   9.953  1.00  0.00           X  
ATOM    189  H   VAL A  27       2.962  12.976   8.493  1.00  0.00           H  
ATOM    190  N   VAL A  28       5.247  13.120   6.156  1.00  0.00           N  
ATOM    191  CA  VAL A  28       5.897  13.079   4.851  1.00  0.00           C  
ATOM    192  C   VAL A  28       5.934  14.460   4.210  1.00  0.00           C  
ATOM    193  O   VAL A  28       6.960  14.879   3.674  1.00  0.00           O  
ATOM    194  CB  VAL A  28       5.188  12.099   3.897  1.00  0.00           C  
ATOM    195  CEN VAL A  28       5.250  11.491   3.581  1.00  0.00           X  
ATOM    196  H   VAL A  28       4.418  12.564   6.310  1.00  0.00           H  
ATOM    197  N   VAL A  29       4.809  15.164   4.269  1.00  0.00           N  
ATOM    198  CA  VAL A  29       4.710  16.500   3.694  1.00  0.00           C  
ATOM    199  C   VAL A  29       5.710  17.452   4.337  1.00  0.00           C  
ATOM    200  O   VAL A  29       6.388  18.215   3.648  1.00  0.00           O  
ATOM    201  CB  VAL A  29       3.291  17.080   3.850  1.00  0.00           C  
ATOM    202  CEN VAL A  29       2.719  17.246   3.504  1.00  0.00           X  
ATOM    203  H   VAL A  29       4.001  14.763   4.723  1.00  0.00           H  
ATOM    204  N   VAL A  30       5.799  17.402   5.662  1.00  0.00           N  
ATOM    205  CA  VAL A  30       6.717  18.260   6.401  1.00  0.00           C  
ATOM    206  C   VAL A  30       8.160  18.015   5.980  1.00  0.00           C  
ATOM    207  O   VAL A  30       8.923  18.957   5.764  1.00  0.00           O  
ATOM    208  CB  VAL A  30       6.592  18.045   7.921  1.00  0.00           C  
ATOM    209  CEN VAL A  30       6.371  18.335   8.506  1.00  0.00           X  
ATOM    210  H   VAL A  30       5.215  16.754   6.170  1.00  0.00           H  
ATOM    211  N   VAL A  31       8.529  16.744   5.865  1.00  0.00           N  
ATOM    212  CA  VAL A  31       9.882  16.371   5.470  1.00  0.00           C  
ATOM    213  C   VAL A  31      10.225  16.925   4.092  1.00  0.00           C  
ATOM    214  O   VAL A  31      11.310  17.467   3.883  1.00  0.00           O  
ATOM    215  CB  VAL A  31      10.068  14.842   5.459  1.00  0.00           C  
ATOM    216  CEN VAL A  31      10.373  14.319   5.786  1.00  0.00           X  
ATOM    217  H   VAL A  31       7.855  16.016   6.057  1.00  0.00           H  
ATOM    218  N   VAL A  32       9.294  16.784   3.155  1.00  0.00           N  
ATOM    219  CA  VAL A  32       9.496  17.269   1.795  1.00  0.00           C  
ATOM    220  C   VAL A  32       9.736  18.773   1.777  1.00  0.00           C  
ATOM    221  O   VAL A  32      10.636  19.260   1.093  1.00  0.00           O  
ATOM    222  CB  VAL A  32       8.292  16.940   0.893  1.00  0.00           C  
ATOM    223  CEN VAL A  32       8.084  16.544   0.369  1.00  0.00           X  
ATOM    224  H   VAL A  32       8.424  16.328   3.391  1.00  0.00           H  
ATOM    225  N   VAL A  33       8.925  19.505   2.533  1.00  0.00           N  
ATOM    226  CA  VAL A  33       9.047  20.957   2.606  1.00  0.00           C  
ATOM    227  C   VAL A  33      10.418  21.369   3.125  1.00  0.00           C  
ATOM    228  O   VAL A  33      11.053  22.272   2.580  1.00  0.00           O  
ATOM    229  CB  VAL A  33       7.961  21.571   3.509  1.00  0.00           C  
ATOM    230  CEN VAL A  33       7.385  21.949   3.505  1.00  0.00           X  
ATOM    231  H   VAL A  33       8.205  19.045   3.072  1.00  0.00           H  
ATOM    232  N   VAL A  34      10.871  20.701   4.181  1.00  0.00           N  
ATOM    233  CA  VAL A  34      12.169  20.997   4.776  1.00  0.00           C  
ATOM    234  C   VAL A  34      13.295  20.795   3.770  1.00  0.00           C  
ATOM    235  O   VAL A  34      14.196  21.626   3.658  1.00  0.00           O  
ATOM    236  CB  VAL A  34      12.436  20.121   6.014  1.00  0.00           C  
ATOM    237  CEN VAL A  34      12.487  20.132   6.701  1.00  0.00           X  
ATOM    238  H   VAL A  34      10.301  19.970   4.582  1.00  0.00           H  
ATOM    239  N   VAL A  35      13.237  19.686   3.040  1.00  0.00           N  
ATOM    240  CA  VAL A  35      14.252  19.372   2.042  1.00  0.00           C  
ATOM    241  C   VAL A  35      14.322  20.452   0.969  1.00  0.00           C  
ATOM    242  O   VAL A  35      15.407  20.889   0.584  1.00  0.00           O  
ATOM    243  CB  VAL A  35      13.984  18.012   1.371  1.00  0.00           C  
ATOM    244  CEN VAL A  35      14.209  17.363   1.325  1.00  0.00           X  
ATOM    245  H   VAL A  35      12.471  19.044   3.181  1.00  0.00           H  
ATOM    246  N   VAL A  36      13.159  20.879   0.490  1.00  0.00           N  
ATOM    247  CA  VAL A  36      13.085  21.908  -0.540  1.00  0.00           C  
ATOM    248  C   VAL A  36      13.726  23.207  -0.067  1.00  0.00           C  
ATOM    249  O   VAL A  36      14.488  23.837  -0.800  1.00  0.00           O  
ATOM    250  CB  VAL A  36      11.629  22.188  -0.957  1.00  0.00           C  
ATOM    251  CEN VAL A  36      11.174  22.109  -1.468  1.00  0.00           X  
ATOM    252  H   VAL A  36      12.303  20.479   0.848  1.00  0.00           H  
ATOM    253  N   VAL A  37      13.413  23.601   1.163  1.00  0.00           N  
ATOM    254  CA  VAL A  37      13.958  24.826   1.736  1.00  0.00           C  
ATOM    255  C   VAL A  37      15.480  24.776   1.799  1.00  0.00           C  
ATOM    256  O   VAL A  37      16.158  25.740   1.446  1.00  0.00           O  
ATOM    257  CB  VAL A  37      13.404  25.084   3.150  1.00  0.00           C  
ATOM    258  CEN VAL A  37      12.984  25.490   3.515  1.00  0.00           X  
ATOM    259  H   VAL A  37      12.782  23.039   1.714  1.00  0.00           H  
ATOM    260  N   VAL A  38      16.011  23.645   2.251  1.00  0.00           N  
ATOM    261  CA  VAL A  38      17.453  23.466   2.362  1.00  0.00           C  
ATOM    262  C   VAL A  38      18.092  23.279   0.991  1.00  0.00           C  
ATOM    263  O   VAL A  38      19.126  23.875   0.691  1.00  0.00           O  
ATOM    264  CB  VAL A  38      17.807  22.259   3.251  1.00  0.00           C  
ATOM    265  CEN VAL A  38      18.070  22.079   3.862  1.00  0.00           X  
ATOM    266  H   VAL A  38      15.399  22.889   2.526  1.00  0.00           H  
ATOM    267  N   VAL A  39      17.469  22.448   0.163  1.00  0.00           N  
ATOM    268  CA  VAL A  39      17.955  22.207  -1.191  1.00  0.00           C  
ATOM    269  C   VAL A  39      17.754  23.432  -2.074  1.00  0.00           C  
ATOM    270  O   VAL A  39      18.561  23.709  -2.961  1.00  0.00           O  
ATOM    271  CB  VAL A  39      17.253  20.999  -1.838  1.00  0.00           C  
ATOM    272  CEN VAL A  39      17.346  20.347  -2.042  1.00  0.00           X  
ATOM    273  H   VAL A  39      16.637  21.970   0.478  1.00  0.00           H  
ATOM    274  N   VAL A  40      16.673  24.163  -1.826  1.00  0.00           N  
ATOM    275  CA  VAL A  40      16.371  25.368  -2.589  1.00  0.00           C  
ATOM    276  C   VAL A  40      16.174  26.567  -1.671  1.00  0.00           C  
ATOM    277  O   VAL A  40      15.080  27.126  -1.590  1.00  0.00           O  
ATOM    278  CB  VAL A  40      15.111  25.186  -3.457  1.00  0.00           C  
ATOM    279  CEN VAL A  40      14.890  25.116  -4.106  1.00  0.00           X  
ATOM    280  H   VAL A  40      16.044  23.876  -1.090  1.00  0.00           H  
ATOM    281  N   VAL A  41      17.239  26.957  -0.980  1.00  0.00           N  
ATOM    282  CA  VAL A  41      17.141  27.949   0.085  1.00  0.00           C  
ATOM    283  C   VAL A  41      16.735  29.310  -0.466  1.00  0.00           C  
ATOM    284  O   VAL A  41      16.267  30.175   0.274  1.00  0.00           O  
ATOM    285  CB  VAL A  41      18.470  28.091   0.849  1.00  0.00           C  
ATOM    286  CEN VAL A  41      18.781  27.959   1.450  1.00  0.00           X  
ATOM    287  H   VAL A  41      18.141  26.557  -1.197  1.00  0.00           H  
ATOM    288  N   VAL A  42      16.917  29.493  -1.769  1.00  0.00           N  
ATOM    289  CA  VAL A  42      16.638  30.773  -2.409  1.00  0.00           C  
ATOM    290  C   VAL A  42      15.300  30.745  -3.137  1.00  0.00           C  
ATOM    291  O   VAL A  42      14.943  31.694  -3.836  1.00  0.00           O  
ATOM    292  CB  VAL A  42      17.746  31.161  -3.405  1.00  0.00           C  
ATOM    293  CEN VAL A  42      18.270  31.595  -3.511  1.00  0.00           X  
ATOM    294  H   VAL A  42      17.257  28.726  -2.331  1.00  0.00           H  
ATOM    295  N   VAL A  43      14.564  29.652  -2.971  1.00  0.00           N  
ATOM    296  CA  VAL A  43      13.283  29.481  -3.644  1.00  0.00           C  
ATOM    297  C   VAL A  43      12.137  30.010  -2.791  1.00  0.00           C  
ATOM    298  O   VAL A  43      11.578  29.286  -1.968  1.00  0.00           O  
ATOM    299  CB  VAL A  43      13.016  28.002  -3.985  1.00  0.00           C  
ATOM    300  CEN VAL A  43      12.976  27.551  -4.504  1.00  0.00           X  
ATOM    301  H   VAL A  43      14.901  28.920  -2.362  1.00  0.00           H  
ATOM    302  N   VAL A  44      11.792  31.277  -2.993  1.00  0.00           N  
ATOM    303  CA  VAL A  44      10.753  31.924  -2.201  1.00  0.00           C  
ATOM    304  C   VAL A  44       9.451  31.135  -2.250  1.00  0.00           C  
ATOM    305  O   VAL A  44       8.768  30.982  -1.237  1.00  0.00           O  
ATOM    306  CB  VAL A  44      10.489  33.363  -2.682  1.00  0.00           C  
ATOM    307  CEN VAL A  44      10.568  34.027  -2.516  1.00  0.00           X  
ATOM    308  H   VAL A  44      12.261  31.806  -3.715  1.00  0.00           H  
ATOM    309  N   VAL A  45       9.112  30.635  -3.433  1.00  0.00           N  
ATOM    310  CA  VAL A  45       7.937  29.789  -3.599  1.00  0.00           C  
ATOM    311  C   VAL A  45       8.017  28.555  -2.710  1.00  0.00           C  
ATOM    312  O   VAL A  45       6.997  28.045  -2.246  1.00  0.00           O  
ATOM    313  CB  VAL A  45       7.762  29.345  -5.063  1.00  0.00           C  
ATOM    314  CEN VAL A  45       7.374  29.429  -5.626  1.00  0.00           X  
ATOM    315  H   VAL A  45       9.683  30.847  -4.239  1.00  0.00           H  
ATOM    316  N   VAL A  46       9.235  28.078  -2.477  1.00  0.00           N  
ATOM    317  CA  VAL A  46       9.463  26.983  -1.541  1.00  0.00           C  
ATOM    318  C   VAL A  46       8.994  27.351  -0.139  1.00  0.00           C  
ATOM    319  O   VAL A  46       8.337  26.557   0.534  1.00  0.00           O  
ATOM    320  CB  VAL A  46      10.950  26.586  -1.487  1.00  0.00           C  
ATOM    321  CEN VAL A  46      11.399  26.093  -1.662  1.00  0.00           X  
ATOM    322  H   VAL A  46      10.023  28.484  -2.960  1.00  0.00           H  
ATOM    323  N   VAL A  47       9.337  28.558   0.297  1.00  0.00           N  
ATOM    324  CA  VAL A  47       8.952  29.033   1.620  1.00  0.00           C  
ATOM    325  C   VAL A  47       7.437  29.061   1.777  1.00  0.00           C  
ATOM    326  O   VAL A  47       6.901  28.626   2.796  1.00  0.00           O  
ATOM    327  CB  VAL A  47       9.513  30.440   1.901  1.00  0.00           C  
ATOM    328  CEN VAL A  47       9.977  30.788   2.272  1.00  0.00           X  
ATOM    329  H   VAL A  47       9.878  29.163  -0.305  1.00  0.00           H  
ATOM    330  N   VAL A  48       6.752  29.574   0.761  1.00  0.00           N  
ATOM    331  CA  VAL A  48       5.296  29.659   0.784  1.00  0.00           C  
ATOM    332  C   VAL A  48       4.666  28.279   0.923  1.00  0.00           C  
ATOM    333  O   VAL A  48       3.741  28.086   1.712  1.00  0.00           O  
ATOM    334  CB  VAL A  48       4.749  30.336  -0.487  1.00  0.00           C  
ATOM    335  CEN VAL A  48       4.451  30.910  -0.724  1.00  0.00           X  
ATOM    336  H   VAL A  48       7.251  29.915  -0.048  1.00  0.00           H  
ATOM    337  N   VAL A  49       5.173  27.322   0.153  1.00  0.00           N  
ATOM    338  CA  VAL A  49       4.660  25.958   0.189  1.00  0.00           C  
ATOM    339  C   VAL A  49       4.804  25.352   1.580  1.00  0.00           C  
ATOM    340  O   VAL A  49       3.877  24.725   2.093  1.00  0.00           O  
ATOM    341  CB  VAL A  49       5.382  25.056  -0.830  1.00  0.00           C  
ATOM    342  CEN VAL A  49       5.303  24.719  -1.426  1.00  0.00           X  
ATOM    343  H   VAL A  49       5.933  27.546  -0.473  1.00  0.00           H  
ATOM    344  N   VAL A  50       5.972  25.543   2.185  1.00  0.00           N  
ATOM    345  CA  VAL A  50       6.239  25.015   3.518  1.00  0.00           C  
ATOM    346  C   VAL A  50       5.259  25.578   4.539  1.00  0.00           C  
ATOM    347  O   VAL A  50       4.722  24.843   5.368  1.00  0.00           O  
ATOM    348  CB  VAL A  50       7.676  25.330   3.972  1.00  0.00           C  
ATOM    349  CEN VAL A  50       8.293  25.049   4.096  1.00  0.00           X  
ATOM    350  H   VAL A  50       6.692  26.067   1.709  1.00  0.00           H  
ATOM    351  N   VAL A  51       5.030  26.885   4.475  1.00  0.00           N  
ATOM    352  CA  VAL A  51       4.114  27.549   5.395  1.00  0.00           C  
ATOM    353  C   VAL A  51       2.707  26.977   5.279  1.00  0.00           C  
ATOM    354  O   VAL A  51       2.051  26.709   6.285  1.00  0.00           O  
ATOM    355  CB  VAL A  51       4.063  29.068   5.143  1.00  0.00           C  
ATOM    356  CEN VAL A  51       4.245  29.679   5.403  1.00  0.00           X  
ATOM    357  H   VAL A  51       5.503  27.433   3.770  1.00  0.00           H  
ATOM    358  N   VAL A  52       2.248  26.793   4.046  1.00  0.00           N  
ATOM    359  CA  VAL A  52       0.917  26.252   3.796  1.00  0.00           C  
ATOM    360  C   VAL A  52       0.766  24.862   4.400  1.00  0.00           C  
ATOM    361  O   VAL A  52      -0.244  24.558   5.036  1.00  0.00           O  
ATOM    362  CB  VAL A  52       0.609  26.183   2.289  1.00  0.00           C  
ATOM    363  CEN VAL A  52       0.230  26.464   1.787  1.00  0.00           X  
ATOM    364  H   VAL A  52       2.837  27.033   3.261  1.00  0.00           H  
ATOM    365  N   VAL A  53       1.774  24.021   4.197  1.00  0.00           N  
ATOM    366  CA  VAL A  53       1.754  22.660   4.721  1.00  0.00           C  
ATOM    367  C   VAL A  53       1.643  22.657   6.240  1.00  0.00           C  
ATOM    368  O   VAL A  53       0.861  21.897   6.813  1.00  0.00           O  
ATOM    369  CB  VAL A  53       3.014  21.877   4.307  1.00  0.00           C  
ATOM    370  CEN VAL A  53       3.242  21.367   3.903  1.00  0.00           X  
ATOM    371  H   VAL A  53       2.575  24.332   3.666  1.00  0.00           H  
ATOM    372  N   VAL A  54       2.428  23.510   6.888  1.00  0.00           N  
ATOM    373  CA  VAL A  54       2.419  23.607   8.343  1.00  0.00           C  
ATOM    374  C   VAL A  54       1.040  23.994   8.860  1.00  0.00           C  
ATOM    375  O   VAL A  54       0.541  23.411   9.823  1.00  0.00           O  
ATOM    376  CB  VAL A  54       3.453  24.631   8.847  1.00  0.00           C  
ATOM    377  CEN VAL A  54       4.055  24.696   9.176  1.00  0.00           X  
ATOM    378  H   VAL A  54       3.048  24.107   6.359  1.00  0.00           H  
ATOM    379  N   VAL A  55       0.428  24.981   8.216  1.00  0.00           N  
ATOM    380  CA  VAL A  55      -0.896  25.449   8.610  1.00  0.00           C  
ATOM    381  C   VAL A  55      -1.925  24.329   8.521  1.00  0.00           C  
ATOM    382  O   VAL A  55      -2.738  24.147   9.427  1.00  0.00           O  
ATOM    383  CB  VAL A  55      -1.361  26.630   7.738  1.00  0.00           C  
ATOM    384  CEN VAL A  55      -1.482  27.308   7.742  1.00  0.00           X  
ATOM    385  H   VAL A  55       0.891  25.419   7.432  1.00  0.00           H  
ATOM    386  N   VAL A  56      -1.884  23.580   7.424  1.00  0.00           N  
ATOM    387  CA  VAL A  56      -2.812  22.476   7.214  1.00  0.00           C  
ATOM    388  C   VAL A  56      -2.682  21.430   8.314  1.00  0.00           C  
ATOM    389  O   VAL A  56      -3.681  20.948   8.847  1.00  0.00           O  
ATOM    390  CB  VAL A  56      -2.589  21.801   5.848  1.00  0.00           C  
ATOM    391  CEN VAL A  56      -2.861  21.716   5.221  1.00  0.00           X  
ATOM    392  H   VAL A  56      -1.191  23.782   6.717  1.00  0.00           H  
ATOM    393  N   VAL A  57      -1.444  21.083   8.649  1.00  0.00           N  
ATOM    394  CA  VAL A  57      -1.180  20.093   9.686  1.00  0.00           C  
ATOM    395  C   VAL A  57      -1.757  20.531  11.026  1.00  0.00           C  
ATOM    396  O   VAL A  57      -2.384  19.741  11.731  1.00  0.00           O  
ATOM    397  CB  VAL A  57       0.330  19.833   9.849  1.00  0.00           C  
ATOM    398  CEN VAL A  57       0.828  19.370   9.740  1.00  0.00           X  
ATOM    399  H   VAL A  57      -0.665  21.516   8.173  1.00  0.00           H  
ATOM    400  N   VAL A  58      -1.542  21.796  11.372  1.00  0.00           N  
ATOM    401  CA  VAL A  58      -2.040  22.342  12.628  1.00  0.00           C  
ATOM    402  C   VAL A  58      -3.559  22.249  12.705  1.00  0.00           C  
ATOM    403  O   VAL A  58      -4.115  21.853  13.730  1.00  0.00           O  
ATOM    404  CB  VAL A  58      -1.616  23.811  12.814  1.00  0.00           C  
ATOM    405  CEN VAL A  58      -1.204  24.228  13.177  1.00  0.00           X  
ATOM    406  H   VAL A  58      -1.019  22.394  10.748  1.00  0.00           H  
ATOM    407  N   VAL A  59      -4.225  22.615  11.615  1.00  0.00           N  
ATOM    408  CA  VAL A  59      -5.681  22.574  11.558  1.00  0.00           C  
ATOM    409  C   VAL A  59      -6.201  21.160  11.784  1.00  0.00           C  
ATOM    410  O   VAL A  59      -7.152  20.951  12.538  1.00  0.00           O  
ATOM    411  CB  VAL A  59      -6.209  23.094  10.207  1.00  0.00           C  
ATOM    412  CEN VAL A  59      -6.540  23.618   9.906  1.00  0.00           X  
ATOM    413  H   VAL A  59      -3.709  22.931  10.806  1.00  0.00           H  
ATOM    414  N   VAL A  60      -5.573  20.192  11.126  1.00  0.00           N  
ATOM    415  CA  VAL A  60      -5.972  18.795  11.254  1.00  0.00           C  
ATOM    416  C   VAL A  60      -5.858  18.320  12.697  1.00  0.00           C  
ATOM    417  O   VAL A  60      -6.758  17.659  13.215  1.00  0.00           O  
ATOM    418  CB  VAL A  60      -5.120  17.879  10.355  1.00  0.00           C  
ATOM    419  CEN VAL A  60      -5.136  17.490   9.787  1.00  0.00           X  
ATOM    420  H   VAL A  60      -4.800  20.429  10.522  1.00  0.00           H  
ATOM    421  N   VAL A  61      -4.748  18.661  13.342  1.00  0.00           N  
ATOM    422  CA  VAL A  61      -4.515  18.270  14.727  1.00  0.00           C  
ATOM    423  C   VAL A  61      -5.595  18.827  15.645  1.00  0.00           C  
ATOM    424  O   VAL A  61      -6.116  18.118  16.507  1.00  0.00           O  
ATOM    425  CB  VAL A  61      -3.137  18.746  15.224  1.00  0.00           C  
ATOM    426  CEN VAL A  61      -2.507  18.531  15.403  1.00  0.00           X  
ATOM    427  H   VAL A  61      -4.047  19.206  12.860  1.00  0.00           H  
ATOM    428  N   VAL A  62      -5.928  20.099  15.456  1.00  0.00           N  
ATOM    429  CA  VAL A  62      -6.947  20.753  16.268  1.00  0.00           C  
ATOM    430  C   VAL A  62      -8.293  20.052  16.132  1.00  0.00           C  
ATOM    431  O   VAL A  62      -8.981  19.811  17.123  1.00  0.00           O  
ATOM    432  CB  VAL A  62      -7.110  22.236  15.884  1.00  0.00           C  
ATOM    433  CEN VAL A  62      -6.995  22.880  16.099  1.00  0.00           X  
ATOM    434  H   VAL A  62      -5.462  20.627  14.732  1.00  0.00           H  
ATOM    435  N   VAL A  63      -8.663  19.728  14.897  1.00  0.00           N  
ATOM    436  CA  VAL A  63      -9.928  19.054  14.629  1.00  0.00           C  
ATOM    437  C   VAL A  63      -9.998  17.710  15.342  1.00  0.00           C  
ATOM    438  O   VAL A  63     -11.013  17.371  15.950  1.00  0.00           O  
ATOM    439  CB  VAL A  63     -10.142  18.835  13.119  1.00  0.00           C  
ATOM    440  CEN VAL A  63     -10.514  19.039  12.577  1.00  0.00           X  
ATOM    441  H   VAL A  63      -8.052  19.954  14.125  1.00  0.00           H  
ATOM    442  N   VAL A  64      -8.913  16.947  15.264  1.00  0.00           N  
ATOM    443  CA  VAL A  64      -8.850  15.637  15.902  1.00  0.00           C  
ATOM    444  C   VAL A  64      -8.841  15.764  17.420  1.00  0.00           C  
ATOM    445  O   VAL A  64      -9.015  14.778  18.136  1.00  0.00           O  
ATOM    446  CB  VAL A  64      -7.603  14.851  15.455  1.00  0.00           C  
ATOM    447  CEN VAL A  64      -7.391  14.313  15.080  1.00  0.00           X  
ATOM    448  H   VAL A  64      -8.112  17.282  14.749  1.00  0.00           H  
ATOM    449  N   VAL A  65      -8.639  16.984  17.905  1.00  0.00           N  
ATOM    450  CA  VAL A  65      -8.665  17.253  19.338  1.00  0.00           C  
ATOM    451  C   VAL A  65      -9.930  18.004  19.734  1.00  0.00           C  
ATOM    452  O   VAL A  65     -10.071  18.442  20.876  1.00  0.00           O  
ATOM    453  CB  VAL A  65      -7.436  18.066  19.784  1.00  0.00           C  
ATOM    454  CEN VAL A  65      -6.844  18.030  20.135  1.00  0.00           X  
ATOM    455  H   VAL A  65      -8.462  17.745  17.265  1.00  0.00           H  
ATOM    456  N   VAL A  66     -10.848  18.149  18.785  1.00  0.00           N  
ATOM    457  CA  VAL A  66     -12.102  18.849  19.033  1.00  0.00           C  
ATOM    458  C   VAL A  66     -12.955  18.107  20.054  1.00  0.00           C  
ATOM    459  O   VAL A  66     -12.885  16.883  20.163  1.00  0.00           O  
ATOM    460  CB  VAL A  66     -12.914  19.031  17.736  1.00  0.00           C  
ATOM    461  CEN VAL A  66     -13.126  19.497  17.275  1.00  0.00           X  
ATOM    462  H   VAL A  66     -10.672  17.764  17.868  1.00  0.00           H  
ATOM    463  N   VAL A  67     -13.760  18.855  20.800  1.00  0.00           N  
ATOM    464  CA  VAL A  67     -14.658  18.266  21.786  1.00  0.00           C  
ATOM    465  C   VAL A  67     -15.728  17.413  21.116  1.00  0.00           C  
ATOM    466  O   VAL A  67     -16.225  16.451  21.701  1.00  0.00           O  
ATOM    467  CB  VAL A  67     -15.341  19.346  22.646  1.00  0.00           C  
ATOM    468  CEN VAL A  67     -15.361  19.621  23.277  1.00  0.00           X  
ATOM    469  H   VAL A  67     -13.750  19.858  20.682  1.00  0.00           H  
ATOM    470  N   VAL A  68     -16.079  17.772  19.886  1.00  0.00           N  
ATOM    471  CA  VAL A  68     -17.147  17.090  19.164  1.00  0.00           C  
ATOM    472  C   VAL A  68     -16.631  15.835  18.472  1.00  0.00           C  
ATOM    473  O   VAL A  68     -15.663  15.887  17.714  1.00  0.00           O  
ATOM    474  CB  VAL A  68     -17.798  18.012  18.116  1.00  0.00           C  
ATOM    475  CEN VAL A  68     -18.371  18.365  17.967  1.00  0.00           X  
ATOM    476  H   VAL A  68     -15.593  18.537  19.439  1.00  0.00           H  
ATOM    477  N   VAL A  69     -17.282  14.709  18.739  1.00  0.00           N  
ATOM    478  CA  VAL A  69     -16.933  13.450  18.091  1.00  0.00           C  
ATOM    479  C   VAL A  69     -17.060  13.556  16.577  1.00  0.00           C  
ATOM    480  O   VAL A  69     -16.285  12.951  15.836  1.00  0.00           O  
ATOM    481  CB  VAL A  69     -17.818  12.292  18.591  1.00  0.00           C  
ATOM    482  CEN VAL A  69     -17.816  11.717  18.971  1.00  0.00           X  
ATOM    483  H   VAL A  69     -18.039  14.724  19.407  1.00  0.00           H  
ATOM    484  N   VAL A  70     -18.042  14.327  16.123  1.00  0.00           N  
ATOM    485  CA  VAL A  70     -18.304  14.474  14.696  1.00  0.00           C  
ATOM    486  C   VAL A  70     -17.132  15.138  13.986  1.00  0.00           C  
ATOM    487  O   VAL A  70     -16.736  14.722  12.897  1.00  0.00           O  
ATOM    488  CB  VAL A  70     -19.581  15.296  14.438  1.00  0.00           C  
ATOM    489  CEN VAL A  70     -20.232  15.254  14.218  1.00  0.00           X  
ATOM    490  H   VAL A  70     -18.622  14.825  16.783  1.00  0.00           H  
ATOM    491  N   VAL A  71     -16.579  16.173  14.609  1.00  0.00           N  
ATOM    492  CA  VAL A  71     -15.441  16.889  14.044  1.00  0.00           C  
ATOM    493  C   VAL A  71     -14.247  15.962  13.853  1.00  0.00           C  
ATOM    494  O   VAL A  71     -13.593  15.983  12.811  1.00  0.00           O  
ATOM    495  CB  VAL A  71     -15.021  18.075  14.933  1.00  0.00           C  
ATOM    496  CEN VAL A  71     -15.013  18.762  14.973  1.00  0.00           X  
ATOM    497  H   VAL A  71     -16.956  16.472  15.497  1.00  0.00           H  
ATOM    498  N   VAL A  72     -13.968  15.149  14.866  1.00  0.00           N  
ATOM    499  CA  VAL A  72     -12.852  14.212  14.812  1.00  0.00           C  
ATOM    500  C   VAL A  72     -13.010  13.233  13.656  1.00  0.00           C  
ATOM    501  O   VAL A  72     -12.060  12.968  12.920  1.00  0.00           O  
ATOM    502  CB  VAL A  72     -12.713  13.422  16.127  1.00  0.00           C  
ATOM    503  CEN VAL A  72     -12.321  13.345  16.689  1.00  0.00           X  
ATOM    504  H   VAL A  72     -14.544  15.180  15.695  1.00  0.00           H  
ATOM    505  N   VAL A  73     -14.217  12.697  13.503  1.00  0.00           N  
ATOM    506  CA  VAL A  73     -14.502  11.745  12.436  1.00  0.00           C  
ATOM    507  C   VAL A  73     -14.255  12.363  11.065  1.00  0.00           C  
ATOM    508  O   VAL A  73     -13.648  11.741  10.194  1.00  0.00           O  
ATOM    509  CB  VAL A  73     -15.955  11.238  12.505  1.00  0.00           C  
ATOM    510  CEN VAL A  73     -16.343  10.688  12.651  1.00  0.00           X  
ATOM    511  H   VAL A  73     -14.955  12.956  14.141  1.00  0.00           H  
ATOM    512  N   VAL A  74     -14.729  13.591  10.881  1.00  0.00           N  
ATOM    513  CA  VAL A  74     -14.561  14.296   9.616  1.00  0.00           C  
ATOM    514  C   VAL A  74     -13.087  14.474   9.277  1.00  0.00           C  
ATOM    515  O   VAL A  74     -12.669  14.248   8.141  1.00  0.00           O  
ATOM    516  CB  VAL A  74     -15.242  15.677   9.644  1.00  0.00           C  
ATOM    517  CEN VAL A  74     -15.774  16.038   9.396  1.00  0.00           X  
ATOM    518  H   VAL A  74     -15.219  14.047  11.637  1.00  0.00           H  
ATOM    519  N   VAL A  75     -12.301  14.880  10.269  1.00  0.00           N  
ATOM    520  CA  VAL A  75     -10.871  15.089  10.078  1.00  0.00           C  
ATOM    521  C   VAL A  75     -10.181  13.805   9.635  1.00  0.00           C  
ATOM    522  O   VAL A  75      -9.362  13.814   8.716  1.00  0.00           O  
ATOM    523  CB  VAL A  75     -10.198  15.605  11.363  1.00  0.00           C  
ATOM    524  CEN VAL A  75      -9.906  16.158  11.653  1.00  0.00           X  
ATOM    525  H   VAL A  75     -12.706  15.048  11.179  1.00  0.00           H  
ATOM    526  N   VAL A  76     -10.516  12.702  10.295  1.00  0.00           N  
ATOM    527  CA  VAL A  76      -9.929  11.407   9.970  1.00  0.00           C  
ATOM    528  C   VAL A  76     -10.224  11.014   8.529  1.00  0.00           C  
ATOM    529  O   VAL A  76      -9.339  10.554   7.807  1.00  0.00           O  
ATOM    530  CB  VAL A  76     -10.445  10.301  10.910  1.00  0.00           C  
ATOM    531  CEN VAL A  76     -10.264   9.884  11.428  1.00  0.00           X  
ATOM    532  H   VAL A  76     -11.195  12.761  11.040  1.00  0.00           H  
ATOM    533  N   VAL A  77     -11.473  11.197   8.115  1.00  0.00           N  
ATOM    534  CA  VAL A  77     -11.888  10.862   6.758  1.00  0.00           C  
ATOM    535  C   VAL A  77     -11.095  11.656   5.728  1.00  0.00           C  
ATOM    536  O   VAL A  77     -10.632  11.106   4.728  1.00  0.00           O  
ATOM    537  CB  VAL A  77     -13.391  11.121   6.546  1.00  0.00           C  
ATOM    538  CEN VAL A  77     -14.000  10.812   6.456  1.00  0.00           X  
ATOM    539  H   VAL A  77     -12.153  11.579   8.757  1.00  0.00           H  
ATOM    540  N   VAL A  78     -10.942  12.952   5.977  1.00  0.00           N  
ATOM    541  CA  VAL A  78     -10.205  13.825   5.071  1.00  0.00           C  
ATOM    542  C   VAL A  78      -8.762  13.362   4.913  1.00  0.00           C  
ATOM    543  O   VAL A  78      -8.235  13.309   3.802  1.00  0.00           O  
ATOM    544  CB  VAL A  78     -10.215  15.285   5.561  1.00  0.00           C  
ATOM    545  CEN VAL A  78     -10.469  15.912   5.430  1.00  0.00           X  
ATOM    546  H   VAL A  78     -11.347  13.343   6.816  1.00  0.00           H  
ATOM    547  N   VAL A  79      -8.127  13.028   6.032  1.00  0.00           N  
ATOM    548  CA  VAL A  79      -6.744  12.569   6.020  1.00  0.00           C  
ATOM    549  C   VAL A  79      -6.589  11.307   5.181  1.00  0.00           C  
ATOM    550  O   VAL A  79      -5.660  11.191   4.382  1.00  0.00           O  
ATOM    551  CB  VAL A  79      -6.227  12.294   7.444  1.00  0.00           C  
ATOM    552  CEN VAL A  79      -5.800  12.525   7.934  1.00  0.00           X  
ATOM    553  H   VAL A  79      -8.616  13.094   6.913  1.00  0.00           H  
ATOM    554  N   VAL A  80      -7.505  10.363   5.368  1.00  0.00           N  
ATOM    555  CA  VAL A  80      -7.473   9.107   4.629  1.00  0.00           C  
ATOM    556  C   VAL A  80      -7.571   9.347   3.129  1.00  0.00           C  
ATOM    557  O   VAL A  80      -6.830   8.754   2.345  1.00  0.00           O  
ATOM    558  CB  VAL A  80      -8.612   8.165   5.064  1.00  0.00           C  
ATOM    559  CEN VAL A  80      -8.750   7.582   5.403  1.00  0.00           X  
ATOM    560  H   VAL A  80      -8.243  10.520   6.040  1.00  0.00           H  
ATOM    561  N   VAL A  81      -8.491  10.222   2.734  1.00  0.00           N  
ATOM    562  CA  VAL A  81      -8.688  10.543   1.325  1.00  0.00           C  
ATOM    563  C   VAL A  81      -7.420  11.120   0.709  1.00  0.00           C  
ATOM    564  O   VAL A  81      -7.023  10.737  -0.391  1.00  0.00           O  
ATOM    565  CB  VAL A  81      -9.843  11.543   1.130  1.00  0.00           C  
ATOM    566  CEN VAL A  81     -10.488  11.606   0.895  1.00  0.00           X  
ATOM    567  H   VAL A  81      -9.068  10.675   3.427  1.00  0.00           H  
ATOM    568  N   VAL A  82      -6.788  12.044   1.425  1.00  0.00           N  
ATOM    569  CA  VAL A  82      -5.563  12.676   0.950  1.00  0.00           C  
ATOM    570  C   VAL A  82      -4.463  11.646   0.724  1.00  0.00           C  
ATOM    571  O   VAL A  82      -3.772  11.675  -0.295  1.00  0.00           O  
ATOM    572  CB  VAL A  82      -5.057  13.743   1.939  1.00  0.00           C  
ATOM    573  CEN VAL A  82      -4.981  14.421   2.032  1.00  0.00           X  
ATOM    574  H   VAL A  82      -7.165  12.315   2.322  1.00  0.00           H  
ATOM    575  N   VAL A  83      -4.306  10.736   1.679  1.00  0.00           N  
ATOM    576  CA  VAL A  83      -3.290   9.695   1.586  1.00  0.00           C  
ATOM    577  C   VAL A  83      -3.505   8.824   0.354  1.00  0.00           C  
ATOM    578  O   VAL A  83      -2.560   8.516  -0.373  1.00  0.00           O  
ATOM    579  CB  VAL A  83      -3.280   8.800   2.839  1.00  0.00           C  
ATOM    580  CEN VAL A  83      -2.920   8.642   3.405  1.00  0.00           X  
ATOM    581  H   VAL A  83      -4.906  10.766   2.491  1.00  0.00           H  
ATOM    582  N   VAL A  84      -4.753   8.430   0.125  1.00  0.00           N  
ATOM    583  CA  VAL A  84      -5.095   7.594  -1.020  1.00  0.00           C  
ATOM    584  C   VAL A  84      -4.736   8.281  -2.331  1.00  0.00           C  
ATOM    585  O   VAL A  84      -4.163   7.665  -3.229  1.00  0.00           O  
ATOM    586  CB  VAL A  84      -6.593   7.237  -1.032  1.00  0.00           C  
ATOM    587  CEN VAL A  84      -7.041   6.722  -0.939  1.00  0.00           X  
ATOM    588  H   VAL A  84      -5.484   8.717   0.760  1.00  0.00           H  
ATOM    589  N   VAL A  85      -5.075   9.562  -2.434  1.00  0.00           N  
ATOM    590  CA  VAL A  85      -4.790  10.336  -3.636  1.00  0.00           C  
ATOM    591  C   VAL A  85      -3.293  10.383  -3.918  1.00  0.00           C  
ATOM    592  O   VAL A  85      -2.860  10.199  -5.055  1.00  0.00           O  
ATOM    593  CB  VAL A  85      -5.327  11.775  -3.523  1.00  0.00           C  
ATOM    594  CEN VAL A  85      -5.810  12.206  -3.757  1.00  0.00           X  
ATOM    595  H   VAL A  85      -5.544  10.010  -1.660  1.00  0.00           H  
ATOM    596  N   VAL A  86      -2.508  10.632  -2.875  1.00  0.00           N  
ATOM    597  CA  VAL A  86      -1.058  10.704  -3.008  1.00  0.00           C  
ATOM    598  C   VAL A  86      -0.486   9.391  -3.528  1.00  0.00           C  
ATOM    599  O   VAL A  86       0.362   9.382  -4.420  1.00  0.00           O  
ATOM    600  CB  VAL A  86      -0.383  11.052  -1.668  1.00  0.00           C  
ATOM    601  CEN VAL A  86      -0.047  11.548  -1.329  1.00  0.00           X  
ATOM    602  H   VAL A  86      -2.926  10.774  -1.967  1.00  0.00           H  
ATOM    603  N   VAL A  87      -0.956   8.283  -2.965  1.00  0.00           N  
ATOM    604  CA  VAL A  87      -0.492   6.962  -3.370  1.00  0.00           C  
ATOM    605  C   VAL A  87      -0.773   6.708  -4.845  1.00  0.00           C  
ATOM    606  O   VAL A  87       0.087   6.213  -5.574  1.00  0.00           O  
ATOM    607  CB  VAL A  87      -1.152   5.850  -2.533  1.00  0.00           C  
ATOM    608  CEN VAL A  87      -1.034   5.379  -2.044  1.00  0.00           X  
ATOM    609  H   VAL A  87      -1.652   8.358  -2.237  1.00  0.00           H  
ATOM    610  N   VAL A  88      -1.981   7.050  -5.280  1.00  0.00           N  
ATOM    611  CA  VAL A  88      -2.377   6.860  -6.670  1.00  0.00           C  
ATOM    612  C   VAL A  88      -1.470   7.641  -7.613  1.00  0.00           C  
ATOM    613  O   VAL A  88      -1.029   7.120  -8.638  1.00  0.00           O  
ATOM    614  CB  VAL A  88      -3.837   7.290  -6.905  1.00  0.00           C  
ATOM    615  CEN VAL A  88      -4.471   7.053  -7.036  1.00  0.00           X  
ATOM    616  H   VAL A  88      -2.642   7.453  -4.631  1.00  0.00           H  
ATOM    617  N   VAL A  89      -1.195   8.892  -7.261  1.00  0.00           N  
ATOM    618  CA  VAL A  89      -0.340   9.747  -8.075  1.00  0.00           C  
ATOM    619  C   VAL A  89       1.053   9.149  -8.226  1.00  0.00           C  
ATOM    620  O   VAL A  89       1.612   9.123  -9.323  1.00  0.00           O  
ATOM    621  CB  VAL A  89      -0.219  11.161  -7.476  1.00  0.00           C  
ATOM    622  CEN VAL A  89      -0.403  11.818  -7.566  1.00  0.00           X  
ATOM    623  H   VAL A  89      -1.589   9.260  -6.407  1.00  0.00           H  
ATOM    624  N   VAL A  90       1.609   8.670  -7.119  1.00  0.00           N  
ATOM    625  CA  VAL A  90       2.938   8.071  -7.126  1.00  0.00           C  
ATOM    626  C   VAL A  90       2.994   6.864  -8.054  1.00  0.00           C  
ATOM    627  O   VAL A  90       3.935   6.710  -8.832  1.00  0.00           O  
ATOM    628  CB  VAL A  90       3.371   7.640  -5.712  1.00  0.00           C  
ATOM    629  CEN VAL A  90       3.801   7.788  -5.194  1.00  0.00           X  
ATOM    630  H   VAL A  90       1.097   8.721  -6.250  1.00  0.00           H  
ATOM    631  N   VAL A  91       1.980   6.010  -7.966  1.00  0.00           N  
ATOM    632  CA  VAL A  91       1.911   4.814  -8.798  1.00  0.00           C  
ATOM    633  C   VAL A  91       1.544   5.163 -10.234  1.00  0.00           C  
ATOM    634  O   VAL A  91       1.559   4.303 -11.116  1.00  0.00           O  
ATOM    635  CB  VAL A  91       0.890   3.801  -8.248  1.00  0.00           C  
ATOM    636  CEN VAL A  91       0.828   3.189  -7.938  1.00  0.00           X  
ATOM    637  H   VAL A  91       1.237   6.193  -7.306  1.00  0.00           H  
ATOM    638  N   VAL A  92       1.213   6.429 -10.464  1.00  0.00           N  
ATOM    639  CA  VAL A  92       1.004   6.933 -11.817  1.00  0.00           C  
ATOM    640  C   VAL A  92       2.112   7.897 -12.222  1.00  0.00           C  
ATOM    641  O   VAL A  92       1.894   8.807 -13.022  1.00  0.00           O  
ATOM    642  CB  VAL A  92      -0.356   7.643 -11.952  1.00  0.00           C  
ATOM    643  CEN VAL A  92      -0.984   7.589 -12.229  1.00  0.00           X  
ATOM    644  H   VAL A  92       1.103   7.059  -9.682  1.00  0.00           H  
ATOM    645  N   VAL A  93       3.301   7.692 -11.666  1.00  0.00           N  
ATOM    646  CA  VAL A  93       4.489   8.412 -12.109  1.00  0.00           C  
ATOM    647  C   VAL A  93       4.387   9.896 -11.780  1.00  0.00           C  
ATOM    648  O   VAL A  93       4.926  10.739 -12.498  1.00  0.00           O  
ATOM    649  CB  VAL A  93       4.719   8.246 -13.623  1.00  0.00           C  
ATOM    650  CEN VAL A  93       5.126   7.949 -14.092  1.00  0.00           X  
ATOM    651  H   VAL A  93       3.384   7.019 -10.917  1.00  0.00           H  
ATOM    652  N   VAL A  94       3.693  10.210 -10.692  1.00  0.00           N  
ATOM    653  CA  VAL A  94       3.686  11.564 -10.151  1.00  0.00           C  
ATOM    654  C   VAL A  94       4.787  11.748  -9.114  1.00  0.00           C  
ATOM    655  O   VAL A  94       4.971  10.908  -8.234  1.00  0.00           O  
ATOM    656  CB  VAL A  94       2.329  11.911  -9.512  1.00  0.00           C  
ATOM    657  CEN VAL A  94       1.760  12.292  -9.590  1.00  0.00           X  
ATOM    658  H   VAL A  94       3.156   9.492 -10.227  1.00  0.00           H  
ATOM    659  N   VAL A  95       5.517  12.853  -9.224  1.00  0.00           N  
ATOM    660  CA  VAL A  95       6.641  13.120  -8.335  1.00  0.00           C  
ATOM    661  C   VAL A  95       6.163  13.588  -6.966  1.00  0.00           C  
ATOM    662  O   VAL A  95       4.982  13.879  -6.777  1.00  0.00           O  
ATOM    663  CB  VAL A  95       7.590  14.179  -8.926  1.00  0.00           C  
ATOM    664  CEN VAL A  95       8.214  14.272  -9.204  1.00  0.00           X  
ATOM    665  H   VAL A  95       5.286  13.526  -9.941  1.00  0.00           H  
ATOM    666  N   VAL A  96       7.087  13.658  -6.014  1.00  0.00           N  
ATOM    667  CA  VAL A  96       6.730  13.829  -4.611  1.00  0.00           C  
ATOM    668  C   VAL A  96       6.146  15.212  -4.356  1.00  0.00           C  
ATOM    669  O   VAL A  96       5.316  15.391  -3.465  1.00  0.00           O  
ATOM    670  CB  VAL A  96       7.946  13.617  -3.689  1.00  0.00           C  
ATOM    671  CEN VAL A  96       8.222  13.188  -3.226  1.00  0.00           X  
ATOM    672  H   VAL A  96       8.062  13.591  -6.269  1.00  0.00           H  
ATOM    673  N   VAL A  97       6.585  16.188  -5.142  1.00  0.00           N  
ATOM    674  CA  VAL A  97       6.075  17.550  -5.031  1.00  0.00           C  
ATOM    675  C   VAL A  97       4.608  17.623  -5.434  1.00  0.00           C  
ATOM    676  O   VAL A  97       3.811  18.307  -4.792  1.00  0.00           O  
ATOM    677  CB  VAL A  97       6.886  18.530  -5.900  1.00  0.00           C  
ATOM    678  CEN VAL A  97       7.339  19.049  -5.876  1.00  0.00           X  
ATOM    679  H   VAL A  97       7.291  15.982  -5.835  1.00  0.00           H  
ATOM    680  N   VAL A  98       4.257  16.914  -6.502  1.00  0.00           N  
ATOM    681  CA  VAL A  98       2.883  16.893  -6.990  1.00  0.00           C  
ATOM    682  C   VAL A  98       1.931  16.357  -5.929  1.00  0.00           C  
ATOM    683  O   VAL A  98       0.860  16.919  -5.701  1.00  0.00           O  
ATOM    684  CB  VAL A  98       2.749  16.040  -8.265  1.00  0.00           C  
ATOM    685  CEN VAL A  98       2.642  16.072  -8.945  1.00  0.00           X  
ATOM    686  H   VAL A  98       4.960  16.377  -6.989  1.00  0.00           H  
ATOM    687  N   VAL A  99       2.327  15.266  -5.282  1.00  0.00           N  
ATOM    688  CA  VAL A  99       1.509  14.651  -4.244  1.00  0.00           C  
ATOM    689  C   VAL A  99       1.254  15.621  -3.097  1.00  0.00           C  
ATOM    690  O   VAL A  99       0.128  15.742  -2.613  1.00  0.00           O  
ATOM    691  CB  VAL A  99       2.168  13.375  -3.686  1.00  0.00           C  
ATOM    692  CEN VAL A  99       2.120  12.688  -3.670  1.00  0.00           X  
ATOM    693  H   VAL A  99       3.218  14.852  -5.516  1.00  0.00           H  
ATOM    694  N   VAL A 100       2.305  16.310  -2.667  1.00  0.00           N  
ATOM    695  CA  VAL A 100       2.196  17.272  -1.576  1.00  0.00           C  
ATOM    696  C   VAL A 100       1.210  18.381  -1.916  1.00  0.00           C  
ATOM    697  O   VAL A 100       0.374  18.756  -1.093  1.00  0.00           O  
ATOM    698  CB  VAL A 100       3.562  17.898  -1.236  1.00  0.00           C  
ATOM    699  CEN VAL A 100       4.062  17.914  -0.763  1.00  0.00           X  
ATOM    700  H   VAL A 100       3.202  16.165  -3.107  1.00  0.00           H  
ATOM    701  N   VAL A 101       1.312  18.904  -3.133  1.00  0.00           N  
ATOM    702  CA  VAL A 101       0.428  19.973  -3.585  1.00  0.00           C  
ATOM    703  C   VAL A 101      -1.030  19.533  -3.552  1.00  0.00           C  
ATOM    704  O   VAL A 101      -1.900  20.271  -3.090  1.00  0.00           O  
ATOM    705  CB  VAL A 101       0.783  20.435  -5.010  1.00  0.00           C  
ATOM    706  CEN VAL A 101       1.055  20.954  -5.374  1.00  0.00           X  
ATOM    707  H   VAL A 101       2.019  18.552  -3.762  1.00  0.00           H  
ATOM    708  N   VAL A 102      -1.290  18.327  -4.045  1.00  0.00           N  
ATOM    709  CA  VAL A 102      -2.644  17.787  -4.073  1.00  0.00           C  
ATOM    710  C   VAL A 102      -3.225  17.685  -2.669  1.00  0.00           C  
ATOM    711  O   VAL A 102      -4.375  18.057  -2.434  1.00  0.00           O  
ATOM    712  CB  VAL A 102      -2.684  16.397  -4.737  1.00  0.00           C  
ATOM    713  CEN VAL A 102      -2.890  16.057  -5.300  1.00  0.00           X  
ATOM    714  H   VAL A 102      -0.530  17.770  -4.410  1.00  0.00           H  
ATOM    715  N   VAL A 103      -2.425  17.178  -1.737  1.00  0.00           N  
ATOM    716  CA  VAL A 103      -2.859  17.027  -0.354  1.00  0.00           C  
ATOM    717  C   VAL A 103      -3.239  18.370   0.255  1.00  0.00           C  
ATOM    718  O   VAL A 103      -4.267  18.493   0.920  1.00  0.00           O  
ATOM    719  CB  VAL A 103      -1.766  16.372   0.513  1.00  0.00           C  
ATOM    720  CEN VAL A 103      -1.597  15.795   0.848  1.00  0.00           X  
ATOM    721  H   VAL A 103      -1.491  16.891  -1.994  1.00  0.00           H  
ATOM    722  N   VAL A 104      -2.403  19.377   0.023  1.00  0.00           N  
ATOM    723  CA  VAL A 104      -2.650  20.714   0.548  1.00  0.00           C  
ATOM    724  C   VAL A 104      -3.969  21.275   0.030  1.00  0.00           C  
ATOM    725  O   VAL A 104      -4.756  21.839   0.790  1.00  0.00           O  
ATOM    726  CB  VAL A 104      -1.512  21.685   0.180  1.00  0.00           C  
ATOM    727  CEN VAL A 104      -0.981  22.039   0.438  1.00  0.00           X  
ATOM    728  H   VAL A 104      -1.576  19.211  -0.532  1.00  0.00           H  
ATOM    729  N   VAL A 105      -4.205  21.115  -1.268  1.00  0.00           N  
ATOM    730  CA  VAL A 105      -5.430  21.604  -1.890  1.00  0.00           C  
ATOM    731  C   VAL A 105      -6.660  20.961  -1.264  1.00  0.00           C  
ATOM    732  O   VAL A 105      -7.643  21.639  -0.964  1.00  0.00           O  
ATOM    733  CB  VAL A 105      -5.438  21.339  -3.407  1.00  0.00           C  
ATOM    734  CEN VAL A 105      -5.394  21.643  -4.023  1.00  0.00           X  
ATOM    735  H   VAL A 105      -3.519  20.642  -1.838  1.00  0.00           H  
ATOM    736  N   VAL A 106      -6.601  19.648  -1.070  1.00  0.00           N  
ATOM    737  CA  VAL A 106      -7.711  18.909  -0.480  1.00  0.00           C  
ATOM    738  C   VAL A 106      -8.031  19.421   0.919  1.00  0.00           C  
ATOM    739  O   VAL A 106      -9.194  19.621   1.267  1.00  0.00           O  
ATOM    740  CB  VAL A 106      -7.412  17.400  -0.408  1.00  0.00           C  
ATOM    741  CEN VAL A 106      -7.579  16.789  -0.677  1.00  0.00           X  
ATOM    742  H   VAL A 106      -5.765  19.148  -1.338  1.00  0.00           H  
ATOM    743  N   VAL A 107      -6.990  19.629   1.719  1.00  0.00           N  
ATOM    744  CA  VAL A 107      -7.158  20.118   3.083  1.00  0.00           C  
ATOM    745  C   VAL A 107      -7.847  21.477   3.100  1.00  0.00           C  
ATOM    746  O   VAL A 107      -8.759  21.711   3.893  1.00  0.00           O  
ATOM    747  CB  VAL A 107      -5.807  20.228   3.814  1.00  0.00           C  
ATOM    748  CEN VAL A 107      -5.422  19.949   4.312  1.00  0.00           X  
ATOM    749  H   VAL A 107      -6.059  19.445   1.374  1.00  0.00           H  
ATOM    750  N   VAL A 108      -7.405  22.370   2.221  1.00  0.00           N  
ATOM    751  CA  VAL A 108      -7.978  23.707   2.134  1.00  0.00           C  
ATOM    752  C   VAL A 108      -9.463  23.650   1.804  1.00  0.00           C  
ATOM    753  O   VAL A 108     -10.272  24.351   2.412  1.00  0.00           O  
ATOM    754  CB  VAL A 108      -7.259  24.562   1.074  1.00  0.00           C  
ATOM    755  CEN VAL A 108      -6.832  25.096   0.988  1.00  0.00           X  
ATOM    756  H   VAL A 108      -6.652  22.115   1.598  1.00  0.00           H  
ATOM    757  N   VAL A 109      -9.818  22.810   0.837  1.00  0.00           N  
ATOM    758  CA  VAL A 109     -11.208  22.659   0.424  1.00  0.00           C  
ATOM    759  C   VAL A 109     -12.079  22.191   1.583  1.00  0.00           C  
ATOM    760  O   VAL A 109     -13.171  22.715   1.802  1.00  0.00           O  
ATOM    761  CB  VAL A 109     -11.346  21.665  -0.744  1.00  0.00           C  
ATOM    762  CEN VAL A 109     -11.484  21.616  -1.417  1.00  0.00           X  
ATOM    763  H   VAL A 109      -9.105  22.262   0.377  1.00  0.00           H  
ATOM    764  N   VAL A 110     -11.589  21.201   2.322  1.00  0.00           N  
ATOM    765  CA  VAL A 110     -12.323  20.660   3.460  1.00  0.00           C  
ATOM    766  C   VAL A 110     -12.586  21.735   4.507  1.00  0.00           C  
ATOM    767  O   VAL A 110     -13.713  22.013   4.812  1.00  0.00           O  
ATOM    768  CB  VAL A 110     -11.564  19.492   4.117  1.00  0.00           C  
ATOM    769  CEN VAL A 110     -11.570  18.809   4.209  1.00  0.00           X  
ATOM    770  H   VAL A 110     -10.686  20.814   2.090  1.00  0.00           H  
TER                                                                             
# All scores below are weighted scores, not raw scores.
#BEGIN_POSE_ENERGIES_TABLE ./out/23.pdb
label vdw total
weights 0.1 NA
pose 2.34952 2.34952
VAL:NtermProteinFull_1 0 0
VAL_2 0.24859 0.24859
VAL_3 0 0
VAL_4 0 0
VAL_5 0 0
VAL_6 0 0
VAL_7 0.00348 0.00348
VAL_8 0 0
VAL_9 0 0
VAL_10 0.42611 0.42611
VAL_11 0 0
VAL_12 0 0
VAL_13 0.21264 0.21264
VAL_14 0.16923 0.16923
VAL_15 0 0
VAL_16 0 0
VAL_17 0.0991 0.0991
VAL_18 0 0
VAL_19 0 0
VAL_20 0 0
VAL_21 0 0
VAL_22 0 0
VAL_23 0.00348 0.00348
VAL_24 0.05061 0.05061
VAL_25 0 0
VAL_26 0 0
VAL_27 0.45877 0.45877
VAL_28 0.03826 0.03826
VAL_29 0 0
VAL_30 0 0
VAL_31 0.21264 0.21264
VAL_32 0 0
VAL_33 0.00157 0.00157
VAL_34 0 0
VAL_35 0 0
VAL_36 0 0
VAL_37 0 0
VAL_38 0 0
VAL_39 0 0
VAL_40 0.01006 0.01006
VAL_41 0 0
VAL_42 0 0
VAL_43 0.01006 0.01006
VAL_44 0 0
VAL_45 0 0
VAL_46 0 0
VAL_47 0 0
VAL_48 0 0
VAL_49 0 0
VAL_50 0.00157 0.00157
VAL_51 0 0
VAL_52 0 0
VAL_53 0 0
VAL_54 0 0
VAL_55 0 0
VAL_56 0.00312 0.00312
VAL_57 0 0
VAL_58 0 0
VAL_59 0 0
VAL_60 0 0
VAL_61 0 0
VAL_62 0 0
VAL_63 0.01295 0.01295
VAL_64 0 0
VAL_65 0 0
VAL_66 0.01462 0.01462
VAL_67 0 0
VAL_68 0 0
VAL_69 0 0
VAL_70 0 0
VAL_71 0.01462 0.01462
VAL_72 0 0
VAL_73 0 0
VAL_74 0 0
VAL_75 0.01295 0.01295
VAL_76 0 0
VAL_77 0 0
VAL_78 0.00045 0.00045
VAL_79 0.05061 0.05061
VAL_80 0 0
VAL_81 0 0
VAL_82 0 0
VAL_83 0 0
VAL_84 0 0
VAL_85 0 0
VAL_86 0 0
VAL_87 0.24859 0.24859
VAL_88 0 0
VAL_89 0.02095 0.02095
VAL_90 0 0
VAL_91 0 0
VAL_92 0 0
VAL_93 0 0
VAL_94 0.02095 0.02095
VAL_95 0 0
VAL_96 0 0
VAL_97 0 0
VAL_98 0 0
VAL_99 0 0
VAL_100 0 0
VAL_101 0 0
VAL_102 0 0
VAL_103 0 0
VAL_104 0 0
VAL_105 0 0
VAL_106 0 0
VAL_107 0.00312 0.00312
VAL_108 0 0
VAL_109 0 0
VAL:CtermProteinFull_110 0.00045 0.00045
#END_POSE_ENERGIES_TABLE ./out/23.pdb

REMARK 6 11 1 10 18 20 13 17 5 14 10 12 
REMARK VDW             2.350
REMARK RG             13.926
REMARK NCdist         25.074
REMARK HO              0.362
