# Supplementary material for: Design of complicated all-α protein structures
Source: Nat Struct Mol Biol. 2024 Jan 4;31(2):275–82. doi: 10.1038/s41594-023-01147-9 (PMC11377298; doi:10.1038/s41594-023-01147-9)
Supplement: Supplementary file 11 — Statistical source data. [file 41594_2023_1147_MOESM11_ESM.zip › ED_Fig6/35.pdb]

HEADER                                            09-NOV-21   XXXX              
EXPDTA    THEORETICAL MODEL                                                     
REMARK 220                                                                      
REMARK 220 EXPERIMENTAL DETAILS                                                 
REMARK 220  EXPERIMENT TYPE                : THEORETICAL MODELLING              
REMARK 220  DATE OF DATA COLLECTION        : 09-NOV-21                          
REMARK 220                                                                      
REMARK 220 REMARK: MODEL GENERATED BY ROSETTA                                   
REMARK 220  VERSION 2021.16+release.8ee4f02                                     
ATOM      1  N   VAL A   1       0.000   0.000   0.000  1.00  0.00           N  
ATOM      2  CA  VAL A   1       1.458   0.000   0.000  1.00  0.00           C  
ATOM      3  C   VAL A   1       2.009   1.420   0.000  1.00  0.00           C  
ATOM      4  O   VAL A   1       2.934   1.737   0.748  1.00  0.00           O  
ATOM      5  CB  VAL A   1       2.023  -0.759  -1.215  1.00  0.00           C  
ATOM      6  CEN VAL A   1       2.351  -1.334  -1.406  1.00  0.00           X  
ATOM      7  H   VAL A   1      -0.500  -0.433  -0.750  1.00  0.00           H  
ATOM      8  N   VAL A   2       1.435   2.272  -0.843  1.00  0.00           N  
ATOM      9  CA  VAL A   2       1.868   3.661  -0.942  1.00  0.00           C  
ATOM     10  C   VAL A   2       1.711   4.383   0.390  1.00  0.00           C  
ATOM     11  O   VAL A   2       2.608   5.105   0.825  1.00  0.00           O  
ATOM     12  CB  VAL A   2       1.079   4.423  -2.023  1.00  0.00           C  
ATOM     13  CEN VAL A   2       1.129   4.707  -2.649  1.00  0.00           X  
ATOM     14  H   VAL A   2       0.680   1.949  -1.431  1.00  0.00           H  
ATOM     15  N   VAL A   3       0.566   4.183   1.035  1.00  0.00           N  
ATOM     16  CA  VAL A   3       0.290   4.815   2.319  1.00  0.00           C  
ATOM     17  C   VAL A   3       1.317   4.405   3.367  1.00  0.00           C  
ATOM     18  O   VAL A   3       1.823   5.241   4.115  1.00  0.00           O  
ATOM     19  CB  VAL A   3      -1.120   4.462   2.831  1.00  0.00           C  
ATOM     20  CEN VAL A   3      -1.749   4.719   2.941  1.00  0.00           X  
ATOM     21  H   VAL A   3      -0.130   3.577   0.624  1.00  0.00           H  
ATOM     22  N   VAL A   4       1.620   3.112   3.417  1.00  0.00           N  
ATOM     23  CA  VAL A   4       2.588   2.588   4.374  1.00  0.00           C  
ATOM     24  C   VAL A   4       3.957   3.226   4.177  1.00  0.00           C  
ATOM     25  O   VAL A   4       4.612   3.622   5.141  1.00  0.00           O  
ATOM     26  CB  VAL A   4       2.723   1.058   4.261  1.00  0.00           C  
ATOM     27  CEN VAL A   4       2.581   0.464   4.579  1.00  0.00           X  
ATOM     28  H   VAL A   4       1.169   2.476   2.775  1.00  0.00           H  
ATOM     29  N   VAL A   5       4.385   3.322   2.923  1.00  0.00           N  
ATOM     30  CA  VAL A   5       5.678   3.911   2.597  1.00  0.00           C  
ATOM     31  C   VAL A   5       5.758   5.358   3.069  1.00  0.00           C  
ATOM     32  O   VAL A   5       6.758   5.776   3.653  1.00  0.00           O  
ATOM     33  CB  VAL A   5       5.958   3.859   1.084  1.00  0.00           C  
ATOM     34  CEN VAL A   5       6.345   3.555   0.602  1.00  0.00           X  
ATOM     35  H   VAL A   5       3.799   2.977   2.176  1.00  0.00           H  
ATOM     36  N   VAL A   6       4.700   6.118   2.811  1.00  0.00           N  
ATOM     37  CA  VAL A   6       4.648   7.520   3.209  1.00  0.00           C  
ATOM     38  C   VAL A   6       4.783   7.670   4.719  1.00  0.00           C  
ATOM     39  O   VAL A   6       5.528   8.521   5.204  1.00  0.00           O  
ATOM     40  CB  VAL A   6       3.339   8.190   2.752  1.00  0.00           C  
ATOM     41  CEN VAL A   6       3.075   8.647   2.309  1.00  0.00           X  
ATOM     42  H   VAL A   6       3.910   5.715   2.327  1.00  0.00           H  
ATOM     43  N   VAL A   7       4.059   6.836   5.458  1.00  0.00           N  
ATOM     44  CA  VAL A   7       4.096   6.875   6.915  1.00  0.00           C  
ATOM     45  C   VAL A   7       5.504   6.615   7.437  1.00  0.00           C  
ATOM     46  O   VAL A   7       5.983   7.311   8.332  1.00  0.00           O  
ATOM     47  CB  VAL A   7       3.133   5.844   7.532  1.00  0.00           C  
ATOM     48  CEN VAL A   7       2.540   5.776   7.878  1.00  0.00           X  
ATOM     49  H   VAL A   7       3.467   6.159   4.999  1.00  0.00           H  
ATOM     50  N   VAL A   8       6.163   5.609   6.872  1.00  0.00           N  
ATOM     51  CA  VAL A   8       7.517   5.255   7.279  1.00  0.00           C  
ATOM     52  C   VAL A   8       8.478   6.419   7.067  1.00  0.00           C  
ATOM     53  O   VAL A   8       9.293   6.729   7.935  1.00  0.00           O  
ATOM     54  CB  VAL A   8       8.037   4.027   6.508  1.00  0.00           C  
ATOM     55  CEN VAL A   8       8.197   3.360   6.571  1.00  0.00           X  
ATOM     56  H   VAL A   8       5.713   5.075   6.141  1.00  0.00           H  
ATOM     57  N   VAL A   9       8.376   7.060   5.907  1.00  0.00           N  
ATOM     58  CA  VAL A   9       9.235   8.191   5.579  1.00  0.00           C  
ATOM     59  C   VAL A   9       9.061   9.324   6.581  1.00  0.00           C  
ATOM     60  O   VAL A   9      10.039   9.909   7.047  1.00  0.00           O  
ATOM     61  CB  VAL A   9       8.951   8.723   4.162  1.00  0.00           C  
ATOM     62  CEN VAL A   9       9.208   8.766   3.524  1.00  0.00           X  
ATOM     63  H   VAL A   9       7.685   6.755   5.236  1.00  0.00           H  
ATOM     64  N   VAL A  10       7.810   9.630   6.909  1.00  0.00           N  
ATOM     65  CA  VAL A  10       7.506  10.695   7.857  1.00  0.00           C  
ATOM     66  C   VAL A  10       8.128  10.415   9.219  1.00  0.00           C  
ATOM     67  O   VAL A  10       8.719  11.301   9.836  1.00  0.00           O  
ATOM     68  CB  VAL A  10       5.986  10.883   8.028  1.00  0.00           C  
ATOM     69  CEN VAL A  10       5.461  11.306   7.888  1.00  0.00           X  
ATOM     70  H   VAL A  10       7.051   9.112   6.491  1.00  0.00           H  
ATOM     71  N   VAL A  11       7.993   9.177   9.683  1.00  0.00           N  
ATOM     72  CA  VAL A  11       8.542   8.778  10.973  1.00  0.00           C  
ATOM     73  C   VAL A  11      10.054   8.964  11.009  1.00  0.00           C  
ATOM     74  O   VAL A  11      10.602   9.482  11.982  1.00  0.00           O  
ATOM     75  CB  VAL A  11       8.207   7.311  11.300  1.00  0.00           C  
ATOM     76  CEN VAL A  11       7.826   6.907  11.708  1.00  0.00           X  
ATOM     77  H   VAL A  11       7.496   8.495   9.127  1.00  0.00           H  
ATOM     78  N   VAL A  12      10.723   8.537   9.944  1.00  0.00           N  
ATOM     79  CA  VAL A  12      12.173   8.655   9.852  1.00  0.00           C  
ATOM     80  C   VAL A  12      12.596  10.106   9.662  1.00  0.00           C  
ATOM     81  O   VAL A  12      13.569  10.563  10.262  1.00  0.00           O  
ATOM     82  CB  VAL A  12      12.737   7.810   8.694  1.00  0.00           C  
ATOM     83  CEN VAL A  12      13.103   7.246   8.546  1.00  0.00           X  
ATOM     84  H   VAL A  12      10.214   8.119   9.178  1.00  0.00           H  
ATOM     85  N   VAL A  13      11.860  10.827   8.823  1.00  0.00           N  
ATOM     86  CA  VAL A  13      12.149  12.232   8.564  1.00  0.00           C  
ATOM     87  C   VAL A  13      11.896  13.084   9.801  1.00  0.00           C  
ATOM     88  O   VAL A  13      12.730  13.904  10.183  1.00  0.00           O  
ATOM     89  CB  VAL A  13      11.304  12.777   7.397  1.00  0.00           C  
ATOM     90  CEN VAL A  13      11.335  12.990   6.742  1.00  0.00           X  
ATOM     91  H   VAL A  13      11.081  10.390   8.352  1.00  0.00           H  
ATOM     92  N   VAL A  14      10.740  12.883  10.425  1.00  0.00           N  
ATOM     93  CA  VAL A  14      10.351  13.670  11.589  1.00  0.00           C  
ATOM     94  C   VAL A  14      11.090  13.208  12.839  1.00  0.00           C  
ATOM     95  O   VAL A  14      10.869  13.731  13.931  1.00  0.00           O  
ATOM     96  CB  VAL A  14       8.834  13.591  11.844  1.00  0.00           C  
ATOM     97  CEN VAL A  14       8.247  13.951  11.815  1.00  0.00           X  
ATOM     98  H   VAL A  14      10.115  12.167  10.084  1.00  0.00           H  
ATOM     99  N   VAL A  15      11.969  12.225  12.671  1.00  0.00           N  
ATOM    100  CA  VAL A  15      12.776  11.722  13.776  1.00  0.00           C  
ATOM    101  C   VAL A  15      11.905  11.065  14.839  1.00  0.00           C  
ATOM    102  O   VAL A  15      12.301  10.959  16.000  1.00  0.00           O  
ATOM    103  CB  VAL A  15      13.605  12.845  14.427  1.00  0.00           C  
ATOM    104  CEN VAL A  15      14.245  13.089  14.503  1.00  0.00           X  
ATOM    105  H   VAL A  15      12.080  11.817  11.754  1.00  0.00           H  
ATOM    106  N   VAL A  16      10.718  10.626  14.436  1.00  0.00           N  
ATOM    107  CA  VAL A  16       9.826   9.899  15.331  1.00  0.00           C  
ATOM    108  C   VAL A  16      10.420   8.554  15.729  1.00  0.00           C  
ATOM    109  O   VAL A  16      10.333   8.144  16.886  1.00  0.00           O  
ATOM    110  CB  VAL A  16       8.445   9.670  14.689  1.00  0.00           C  
ATOM    111  CEN VAL A  16       7.783   9.858  14.716  1.00  0.00           X  
ATOM    112  H   VAL A  16      10.426  10.799  13.485  1.00  0.00           H  
ATOM    113  N   VAL A  17      11.023   7.871  14.762  1.00  0.00           N  
ATOM    114  CA  VAL A  17      11.808   6.675  15.045  1.00  0.00           C  
ATOM    115  C   VAL A  17      13.159   6.724  14.343  1.00  0.00           C  
ATOM    116  O   VAL A  17      13.376   7.542  13.449  1.00  0.00           O  
ATOM    117  CB  VAL A  17      11.064   5.396  14.616  1.00  0.00           C  
ATOM    118  CEN VAL A  17      10.738   4.838  14.854  1.00  0.00           X  
ATOM    119  H   VAL A  17      10.936   8.188  13.807  1.00  0.00           H  
ATOM    120  N   VAL A  18      14.066   5.843  14.753  1.00  0.00           N  
ATOM    121  CA  VAL A  18      15.396   5.781  14.160  1.00  0.00           C  
ATOM    122  C   VAL A  18      15.436   4.797  12.998  1.00  0.00           C  
ATOM    123  O   VAL A  18      14.595   3.903  12.900  1.00  0.00           O  
ATOM    124  CB  VAL A  18      16.459   5.376  15.198  1.00  0.00           C  
ATOM    125  CEN VAL A  18      16.993   5.611  15.565  1.00  0.00           X  
ATOM    126  H   VAL A  18      13.827   5.200  15.494  1.00  0.00           H  
ATOM    127  N   VAL A  19      16.417   4.967  12.118  1.00  0.00           N  
ATOM    128  CA  VAL A  19      16.653   4.014  11.040  1.00  0.00           C  
ATOM    129  C   VAL A  19      16.729   2.589  11.571  1.00  0.00           C  
ATOM    130  O   VAL A  19      16.132   1.673  11.005  1.00  0.00           O  
ATOM    131  CB  VAL A  19      17.950   4.337  10.275  1.00  0.00           C  
ATOM    132  CEN VAL A  19      18.197   4.573   9.676  1.00  0.00           X  
ATOM    133  H   VAL A  19      17.015   5.777  12.199  1.00  0.00           H  
ATOM    134  N   VAL A  20      17.466   2.407  12.661  1.00  0.00           N  
ATOM    135  CA  VAL A  20      17.597   1.098  13.288  1.00  0.00           C  
ATOM    136  C   VAL A  20      16.233   0.510  13.626  1.00  0.00           C  
ATOM    137  O   VAL A  20      15.988  -0.677  13.412  1.00  0.00           O  
ATOM    138  CB  VAL A  20      18.447   1.168  14.571  1.00  0.00           C  
ATOM    139  CEN VAL A  20      19.056   0.994  14.843  1.00  0.00           X  
ATOM    140  H   VAL A  20      17.949   3.197  13.066  1.00  0.00           H  
ATOM    141  N   VAL A  21      15.348   1.348  14.155  1.00  0.00           N  
ATOM    142  CA  VAL A  21      13.996   0.920  14.494  1.00  0.00           C  
ATOM    143  C   VAL A  21      13.254   0.415  13.263  1.00  0.00           C  
ATOM    144  O   VAL A  21      12.596  -0.625  13.307  1.00  0.00           O  
ATOM    145  CB  VAL A  21      13.186   2.062  15.136  1.00  0.00           C  
ATOM    146  CEN VAL A  21      12.912   2.282  15.729  1.00  0.00           X  
ATOM    147  H   VAL A  21      15.619   2.305  14.328  1.00  0.00           H  
ATOM    148  N   VAL A  22      13.364   1.156  12.166  1.00  0.00           N  
ATOM    149  CA  VAL A  22      12.703   0.784  10.921  1.00  0.00           C  
ATOM    150  C   VAL A  22      13.179  -0.577  10.430  1.00  0.00           C  
ATOM    151  O   VAL A  22      12.376  -1.416  10.024  1.00  0.00           O  
ATOM    152  CB  VAL A  22      12.946   1.831   9.818  1.00  0.00           C  
ATOM    153  CEN VAL A  22      12.643   2.326   9.447  1.00  0.00           X  
ATOM    154  H   VAL A  22      13.919   1.999  12.196  1.00  0.00           H  
ATOM    155  N   VAL A  23      14.490  -0.789  10.469  1.00  0.00           N  
ATOM    156  CA  VAL A  23      15.076  -2.049  10.028  1.00  0.00           C  
ATOM    157  C   VAL A  23      14.543  -3.220  10.844  1.00  0.00           C  
ATOM    158  O   VAL A  23      14.188  -4.262  10.294  1.00  0.00           O  
ATOM    159  CB  VAL A  23      16.613  -2.024  10.129  1.00  0.00           C  
ATOM    160  CEN VAL A  23      17.192  -2.003   9.757  1.00  0.00           X  
ATOM    161  H   VAL A  23      15.096  -0.058  10.814  1.00  0.00           H  
ATOM    162  N   VAL A  24      14.489  -3.041  12.160  1.00  0.00           N  
ATOM    163  CA  VAL A  24      13.999  -4.083  13.055  1.00  0.00           C  
ATOM    164  C   VAL A  24      12.558  -4.457  12.728  1.00  0.00           C  
ATOM    165  O   VAL A  24      12.211  -5.636  12.672  1.00  0.00           O  
ATOM    166  CB  VAL A  24      14.084  -3.647  14.530  1.00  0.00           C  
ATOM    167  CEN VAL A  24      14.419  -3.756  15.121  1.00  0.00           X  
ATOM    168  H   VAL A  24      14.795  -2.162  12.550  1.00  0.00           H  
ATOM    169  N   VAL A  25      11.724  -3.445  12.514  1.00  0.00           N  
ATOM    170  CA  VAL A  25      10.319  -3.666  12.192  1.00  0.00           C  
ATOM    171  C   VAL A  25      10.168  -4.476  10.911  1.00  0.00           C  
ATOM    172  O   VAL A  25       9.369  -5.411  10.847  1.00  0.00           O  
ATOM    173  CB  VAL A  25       9.558  -2.336  12.040  1.00  0.00           C  
ATOM    174  CEN VAL A  25       9.087  -1.930  12.335  1.00  0.00           X  
ATOM    175  H   VAL A  25      12.072  -2.499  12.575  1.00  0.00           H  
ATOM    176  N   VAL A  26      10.939  -4.112   9.892  1.00  0.00           N  
ATOM    177  CA  VAL A  26      10.892  -4.804   8.610  1.00  0.00           C  
ATOM    178  C   VAL A  26      11.251  -6.277   8.766  1.00  0.00           C  
ATOM    179  O   VAL A  26      10.584  -7.150   8.210  1.00  0.00           O  
ATOM    180  CB  VAL A  26      11.844  -4.160   7.585  1.00  0.00           C  
ATOM    181  CEN VAL A  26      11.865  -3.784   7.008  1.00  0.00           X  
ATOM    182  H   VAL A  26      11.574  -3.335  10.009  1.00  0.00           H  
ATOM    183  N   VAL A  27      12.307  -6.546   9.525  1.00  0.00           N  
ATOM    184  CA  VAL A  27      12.756  -7.914   9.755  1.00  0.00           C  
ATOM    185  C   VAL A  27      11.669  -8.746  10.422  1.00  0.00           C  
ATOM    186  O   VAL A  27      11.412  -9.883  10.026  1.00  0.00           O  
ATOM    187  CB  VAL A  27      14.026  -7.953  10.626  1.00  0.00           C  
ATOM    188  CEN VAL A  27      14.703  -8.082  10.615  1.00  0.00           X  
ATOM    189  H   VAL A  27      12.812  -5.784   9.954  1.00  0.00           H  
ATOM    190  N   VAL A  28      11.032  -8.173  11.438  1.00  0.00           N  
ATOM    191  CA  VAL A  28       9.970  -8.861  12.162  1.00  0.00           C  
ATOM    192  C   VAL A  28       8.818  -9.228  11.235  1.00  0.00           C  
ATOM    193  O   VAL A  28       8.303 -10.345  11.281  1.00  0.00           O  
ATOM    194  CB  VAL A  28       9.429  -8.003  13.322  1.00  0.00           C  
ATOM    195  CEN VAL A  28       9.410  -7.946  14.008  1.00  0.00           X  
ATOM    196  H   VAL A  28      11.289  -7.236  11.715  1.00  0.00           H  
ATOM    197  N   VAL A  29       8.418  -8.281  10.393  1.00  0.00           N  
ATOM    198  CA  VAL A  29       7.326  -8.503   9.453  1.00  0.00           C  
ATOM    199  C   VAL A  29       7.659  -9.624   8.477  1.00  0.00           C  
ATOM    200  O   VAL A  29       6.793 -10.418   8.109  1.00  0.00           O  
ATOM    201  CB  VAL A  29       6.996  -7.225   8.659  1.00  0.00           C  
ATOM    202  CEN VAL A  29       6.525  -6.728   8.579  1.00  0.00           X  
ATOM    203  H   VAL A  29       8.883  -7.384  10.405  1.00  0.00           H  
ATOM    204  N   VAL A  30       8.920  -9.683   8.060  1.00  0.00           N  
ATOM    205  CA  VAL A  30       9.359 -10.679   7.090  1.00  0.00           C  
ATOM    206  C   VAL A  30      10.053 -11.848   7.777  1.00  0.00           C  
ATOM    207  O   VAL A  30      10.595 -12.735   7.117  1.00  0.00           O  
ATOM    208  CB  VAL A  30      10.315 -10.069   6.047  1.00  0.00           C  
ATOM    209  CEN VAL A  30      10.368  -9.882   5.386  1.00  0.00           X  
ATOM    210  H   VAL A  30       9.590  -9.022   8.424  1.00  0.00           H  
ATOM    211  N   VAL A  31      10.032 -11.845   9.105  1.00  0.00           N  
ATOM    212  CA  VAL A  31      10.653 -12.909   9.884  1.00  0.00           C  
ATOM    213  C   VAL A  31      10.149 -14.278   9.447  1.00  0.00           C  
ATOM    214  O   VAL A  31       8.943 -14.507   9.359  1.00  0.00           O  
ATOM    215  CB  VAL A  31      10.390 -12.733  11.392  1.00  0.00           C  
ATOM    216  CEN VAL A  31      10.688 -12.570  11.991  1.00  0.00           X  
ATOM    217  H   VAL A  31       9.573 -11.085   9.588  1.00  0.00           H  
ATOM    218  N   VAL A  32      11.080 -15.186   9.175  1.00  0.00           N  
ATOM    219  CA  VAL A  32      10.731 -16.546   8.779  1.00  0.00           C  
ATOM    220  C   VAL A  32      10.067 -16.567   7.408  1.00  0.00           C  
ATOM    221  O   VAL A  32       9.635 -17.617   6.933  1.00  0.00           O  
ATOM    222  CB  VAL A  32       9.792 -17.210   9.804  1.00  0.00           C  
ATOM    223  CEN VAL A  32       9.759 -17.695  10.291  1.00  0.00           X  
ATOM    224  H   VAL A  32      12.054 -14.929   9.245  1.00  0.00           H  
ATOM    225  N   VAL A  33       9.989 -15.400   6.777  1.00  0.00           N  
ATOM    226  CA  VAL A  33       9.372 -15.282   5.461  1.00  0.00           C  
ATOM    227  C   VAL A  33      10.129 -16.100   4.422  1.00  0.00           C  
ATOM    228  O   VAL A  33      11.360 -16.110   4.402  1.00  0.00           O  
ATOM    229  CB  VAL A  33       9.309 -13.815   4.996  1.00  0.00           C  
ATOM    230  CEN VAL A  33       8.880 -13.287   4.881  1.00  0.00           X  
ATOM    231  H   VAL A  33      10.366 -14.575   7.219  1.00  0.00           H  
ATOM    232  N   VAL A  34       9.385 -16.787   3.561  1.00  0.00           N  
ATOM    233  CA  VAL A  34       9.985 -17.604   2.513  1.00  0.00           C  
ATOM    234  C   VAL A  34      10.901 -16.773   1.624  1.00  0.00           C  
ATOM    235  O   VAL A  34      10.617 -15.611   1.337  1.00  0.00           O  
ATOM    236  CB  VAL A  34       8.911 -18.278   1.638  1.00  0.00           C  
ATOM    237  CEN VAL A  34       8.619 -18.884   1.487  1.00  0.00           X  
ATOM    238  H   VAL A  34       8.379 -16.742   3.635  1.00  0.00           H  
ATOM    239  N   VAL A  35      12.003 -17.377   1.190  1.00  0.00           N  
ATOM    240  CA  VAL A  35      12.964 -16.694   0.334  1.00  0.00           C  
ATOM    241  C   VAL A  35      12.264 -15.948  -0.795  1.00  0.00           C  
ATOM    242  O   VAL A  35      12.528 -14.769  -1.030  1.00  0.00           O  
ATOM    243  CB  VAL A  35      13.984 -17.678  -0.270  1.00  0.00           C  
ATOM    244  CEN VAL A  35      14.643 -17.878  -0.247  1.00  0.00           X  
ATOM    245  H   VAL A  35      12.178 -18.334   1.461  1.00  0.00           H  
ATOM    246  N   VAL A  36      11.370 -16.642  -1.491  1.00  0.00           N  
ATOM    247  CA  VAL A  36      10.642 -16.052  -2.607  1.00  0.00           C  
ATOM    248  C   VAL A  36       9.811 -14.858  -2.154  1.00  0.00           C  
ATOM    249  O   VAL A  36       9.682 -13.869  -2.875  1.00  0.00           O  
ATOM    250  CB  VAL A  36       9.717 -17.080  -3.286  1.00  0.00           C  
ATOM    251  CEN VAL A  36       9.631 -17.456  -3.857  1.00  0.00           X  
ATOM    252  H   VAL A  36      11.191 -17.604  -1.240  1.00  0.00           H  
ATOM    253  N   VAL A  37       9.249 -14.957  -0.954  1.00  0.00           N  
ATOM    254  CA  VAL A  37       8.436 -13.882  -0.398  1.00  0.00           C  
ATOM    255  C   VAL A  37       9.240 -12.596  -0.264  1.00  0.00           C  
ATOM    256  O   VAL A  37       8.766 -11.516  -0.618  1.00  0.00           O  
ATOM    257  CB  VAL A  37       7.861 -14.263   0.980  1.00  0.00           C  
ATOM    258  CEN VAL A  37       7.281 -14.429   1.312  1.00  0.00           X  
ATOM    259  H   VAL A  37       9.389 -15.799  -0.413  1.00  0.00           H  
ATOM    260  N   VAL A  38      10.460 -12.717   0.250  1.00  0.00           N  
ATOM    261  CA  VAL A  38      11.333 -11.564   0.432  1.00  0.00           C  
ATOM    262  C   VAL A  38      11.618 -10.874  -0.896  1.00  0.00           C  
ATOM    263  O   VAL A  38      11.563  -9.648  -0.994  1.00  0.00           O  
ATOM    264  CB  VAL A  38      12.667 -11.963   1.089  1.00  0.00           C  
ATOM    265  CEN VAL A  38      13.034 -11.918   1.670  1.00  0.00           X  
ATOM    266  H   VAL A  38      10.790 -13.632   0.522  1.00  0.00           H  
ATOM    267  N   VAL A  39      11.922 -11.669  -1.916  1.00  0.00           N  
ATOM    268  CA  VAL A  39      12.217 -11.136  -3.241  1.00  0.00           C  
ATOM    269  C   VAL A  39      11.034 -10.351  -3.795  1.00  0.00           C  
ATOM    270  O   VAL A  39      11.201  -9.258  -4.336  1.00  0.00           O  
ATOM    271  CB  VAL A  39      12.586 -12.256  -4.231  1.00  0.00           C  
ATOM    272  CEN VAL A  39      13.108 -12.531  -4.587  1.00  0.00           X  
ATOM    273  H   VAL A  39      11.950 -12.668  -1.770  1.00  0.00           H  
ATOM    274  N   VAL A  40       9.839 -10.916  -3.656  1.00  0.00           N  
ATOM    275  CA  VAL A  40       8.626 -10.270  -4.142  1.00  0.00           C  
ATOM    276  C   VAL A  40       8.415  -8.918  -3.473  1.00  0.00           C  
ATOM    277  O   VAL A  40       8.094  -7.930  -4.134  1.00  0.00           O  
ATOM    278  CB  VAL A  40       7.384 -11.149  -3.904  1.00  0.00           C  
ATOM    279  CEN VAL A  40       6.910 -11.537  -4.220  1.00  0.00           X  
ATOM    280  H   VAL A  40       9.770 -11.815  -3.202  1.00  0.00           H  
ATOM    281  N   VAL A  41       8.598  -8.880  -2.157  1.00  0.00           N  
ATOM    282  CA  VAL A  41       8.428  -7.649  -1.395  1.00  0.00           C  
ATOM    283  C   VAL A  41       9.385  -6.566  -1.877  1.00  0.00           C  
ATOM    284  O   VAL A  41       8.993  -5.413  -2.058  1.00  0.00           O  
ATOM    285  CB  VAL A  41       8.647  -7.881   0.112  1.00  0.00           C  
ATOM    286  CEN VAL A  41       8.326  -7.914   0.720  1.00  0.00           X  
ATOM    287  H   VAL A  41       8.861  -9.726  -1.672  1.00  0.00           H  
ATOM    288  N   VAL A  42      10.642  -6.944  -2.083  1.00  0.00           N  
ATOM    289  CA  VAL A  42      11.658  -6.006  -2.545  1.00  0.00           C  
ATOM    290  C   VAL A  42      11.284  -5.408  -3.895  1.00  0.00           C  
ATOM    291  O   VAL A  42      11.401  -4.201  -4.104  1.00  0.00           O  
ATOM    292  CB  VAL A  42      13.039  -6.679  -2.658  1.00  0.00           C  
ATOM    293  CEN VAL A  42      13.666  -6.710  -2.374  1.00  0.00           X  
ATOM    294  H   VAL A  42      10.900  -7.907  -1.916  1.00  0.00           H  
ATOM    295  N   VAL A  43      10.832  -6.260  -4.809  1.00  0.00           N  
ATOM    296  CA  VAL A  43      10.439  -5.818  -6.141  1.00  0.00           C  
ATOM    297  C   VAL A  43       9.307  -4.801  -6.072  1.00  0.00           C  
ATOM    298  O   VAL A  43       9.338  -3.776  -6.753  1.00  0.00           O  
ATOM    299  CB  VAL A  43      10.000  -7.001  -7.024  1.00  0.00           C  
ATOM    300  CEN VAL A  43      10.182  -7.387  -7.564  1.00  0.00           X  
ATOM    301  H   VAL A  43      10.759  -7.240  -4.575  1.00  0.00           H  
ATOM    302  N   VAL A  44       8.307  -5.091  -5.246  1.00  0.00           N  
ATOM    303  CA  VAL A  44       7.163  -4.202  -5.086  1.00  0.00           C  
ATOM    304  C   VAL A  44       7.596  -2.830  -4.587  1.00  0.00           C  
ATOM    305  O   VAL A  44       7.145  -1.803  -5.094  1.00  0.00           O  
ATOM    306  CB  VAL A  44       6.124  -4.788  -4.112  1.00  0.00           C  
ATOM    307  CEN VAL A  44       5.495  -5.066  -4.073  1.00  0.00           X  
ATOM    308  H   VAL A  44       8.342  -5.949  -4.715  1.00  0.00           H  
ATOM    309  N   VAL A  45       8.475  -2.819  -3.590  1.00  0.00           N  
ATOM    310  CA  VAL A  45       8.971  -1.572  -3.019  1.00  0.00           C  
ATOM    311  C   VAL A  45       9.679  -0.729  -4.071  1.00  0.00           C  
ATOM    312  O   VAL A  45       9.463   0.480  -4.160  1.00  0.00           O  
ATOM    313  CB  VAL A  45       9.937  -1.832  -1.848  1.00  0.00           C  
ATOM    314  CEN VAL A  45      10.003  -1.788  -1.164  1.00  0.00           X  
ATOM    315  H   VAL A  45       8.807  -3.697  -3.217  1.00  0.00           H  
ATOM    316  N   VAL A  46      10.526  -1.373  -4.867  1.00  0.00           N  
ATOM    317  CA  VAL A  46      11.268  -0.683  -5.915  1.00  0.00           C  
ATOM    318  C   VAL A  46      10.326  -0.031  -6.920  1.00  0.00           C  
ATOM    319  O   VAL A  46      10.520   1.119  -7.311  1.00  0.00           O  
ATOM    320  CB  VAL A  46      12.215  -1.641  -6.662  1.00  0.00           C  
ATOM    321  CEN VAL A  46      12.878  -1.803  -6.756  1.00  0.00           X  
ATOM    322  H   VAL A  46      10.659  -2.366  -4.743  1.00  0.00           H  
ATOM    323  N   VAL A  47       9.305  -0.774  -7.333  1.00  0.00           N  
ATOM    324  CA  VAL A  47       8.330  -0.270  -8.293  1.00  0.00           C  
ATOM    325  C   VAL A  47       7.622   0.969  -7.761  1.00  0.00           C  
ATOM    326  O   VAL A  47       7.454   1.956  -8.477  1.00  0.00           O  
ATOM    327  CB  VAL A  47       7.278  -1.339  -8.645  1.00  0.00           C  
ATOM    328  CEN VAL A  47       7.062  -1.761  -9.145  1.00  0.00           X  
ATOM    329  H   VAL A  47       9.201  -1.712  -6.974  1.00  0.00           H  
ATOM    330  N   VAL A  48       7.209   0.911  -6.499  1.00  0.00           N  
ATOM    331  CA  VAL A  48       6.518   2.029  -5.868  1.00  0.00           C  
ATOM    332  C   VAL A  48       7.388   3.279  -5.857  1.00  0.00           C  
ATOM    333  O   VAL A  48       6.922   4.375  -6.170  1.00  0.00           O  
ATOM    334  CB  VAL A  48       6.101   1.693  -4.424  1.00  0.00           C  
ATOM    335  CEN VAL A  48       5.559   1.558  -4.020  1.00  0.00           X  
ATOM    336  H   VAL A  48       7.377   0.072  -5.964  1.00  0.00           H  
ATOM    337  N   VAL A  49       8.655   3.109  -5.494  1.00  0.00           N  
ATOM    338  CA  VAL A  49       9.593   4.224  -5.442  1.00  0.00           C  
ATOM    339  C   VAL A  49       9.742   4.883  -6.807  1.00  0.00           C  
ATOM    340  O   VAL A  49       9.730   6.109  -6.920  1.00  0.00           O  
ATOM    341  CB  VAL A  49      10.980   3.773  -4.946  1.00  0.00           C  
ATOM    342  CEN VAL A  49      11.417   3.808  -4.415  1.00  0.00           X  
ATOM    343  H   VAL A  49       8.976   2.184  -5.248  1.00  0.00           H  
ATOM    344  N   VAL A  50       9.884   4.062  -7.842  1.00  0.00           N  
ATOM    345  CA  VAL A  50      10.036   4.564  -9.202  1.00  0.00           C  
ATOM    346  C   VAL A  50       8.829   5.394  -9.621  1.00  0.00           C  
ATOM    347  O   VAL A  50       8.975   6.472 -10.199  1.00  0.00           O  
ATOM    348  CB  VAL A  50      10.231   3.416 -10.210  1.00  0.00           C  
ATOM    349  CEN VAL A  50      10.692   3.112 -10.622  1.00  0.00           X  
ATOM    350  H   VAL A  50       9.886   3.065  -7.683  1.00  0.00           H  
ATOM    351  N   VAL A  51       7.637   4.887  -9.327  1.00  0.00           N  
ATOM    352  CA  VAL A  51       6.402   5.581  -9.673  1.00  0.00           C  
ATOM    353  C   VAL A  51       6.335   6.949  -9.007  1.00  0.00           C  
ATOM    354  O   VAL A  51       5.978   7.942  -9.642  1.00  0.00           O  
ATOM    355  CB  VAL A  51       5.162   4.763  -9.268  1.00  0.00           C  
ATOM    356  CEN VAL A  51       4.636   4.393  -9.517  1.00  0.00           X  
ATOM    357  H   VAL A  51       7.585   3.997  -8.851  1.00  0.00           H  
ATOM    358  N   VAL A  52       6.680   6.996  -7.725  1.00  0.00           N  
ATOM    359  CA  VAL A  52       6.659   8.243  -6.971  1.00  0.00           C  
ATOM    360  C   VAL A  52       7.596   9.275  -7.586  1.00  0.00           C  
ATOM    361  O   VAL A  52       7.236  10.442  -7.738  1.00  0.00           O  
ATOM    362  CB  VAL A  52       7.052   8.020  -5.498  1.00  0.00           C  
ATOM    363  CEN VAL A  52       6.807   8.010  -4.855  1.00  0.00           X  
ATOM    364  H   VAL A  52       6.963   6.145  -7.261  1.00  0.00           H  
ATOM    365  N   VAL A  53       8.800   8.837  -7.938  1.00  0.00           N  
ATOM    366  CA  VAL A  53       9.792   9.722  -8.538  1.00  0.00           C  
ATOM    367  C   VAL A  53       9.280  10.319  -9.842  1.00  0.00           C  
ATOM    368  O   VAL A  53       9.423  11.517 -10.086  1.00  0.00           O  
ATOM    369  CB  VAL A  53      11.117   8.985  -8.807  1.00  0.00           C  
ATOM    370  CEN VAL A  53      11.773   8.930  -8.601  1.00  0.00           X  
ATOM    371  H   VAL A  53       9.034   7.867  -7.786  1.00  0.00           H  
ATOM    372  N   VAL A  54       8.682   9.477 -10.678  1.00  0.00           N  
ATOM    373  CA  VAL A  54       8.148   9.920 -11.960  1.00  0.00           C  
ATOM    374  C   VAL A  54       7.078  10.988 -11.772  1.00  0.00           C  
ATOM    375  O   VAL A  54       7.070  12.002 -12.470  1.00  0.00           O  
ATOM    376  CB  VAL A  54       7.552   8.746 -12.760  1.00  0.00           C  
ATOM    377  CEN VAL A  54       7.649   8.345 -13.312  1.00  0.00           X  
ATOM    378  H   VAL A  54       8.596   8.504 -10.419  1.00  0.00           H  
ATOM    379  N   VAL A  55       6.177  10.754 -10.824  1.00  0.00           N  
ATOM    380  CA  VAL A  55       5.100  11.697 -10.542  1.00  0.00           C  
ATOM    381  C   VAL A  55       5.652  13.054 -10.124  1.00  0.00           C  
ATOM    382  O   VAL A  55       5.186  14.094 -10.591  1.00  0.00           O  
ATOM    383  CB  VAL A  55       4.165  11.171  -9.437  1.00  0.00           C  
ATOM    384  CEN VAL A  55       3.534  10.922  -9.317  1.00  0.00           X  
ATOM    385  H   VAL A  55       6.239   9.902 -10.285  1.00  0.00           H  
ATOM    386  N   VAL A  56       6.646  13.037  -9.243  1.00  0.00           N  
ATOM    387  CA  VAL A  56       7.262  14.267  -8.760  1.00  0.00           C  
ATOM    388  C   VAL A  56       7.872  15.064  -9.907  1.00  0.00           C  
ATOM    389  O   VAL A  56       7.699  16.280  -9.991  1.00  0.00           O  
ATOM    390  CB  VAL A  56       8.353  13.979  -7.712  1.00  0.00           C  
ATOM    391  CEN VAL A  56       8.505  14.029  -7.042  1.00  0.00           X  
ATOM    392  H   VAL A  56       6.982  12.150  -8.898  1.00  0.00           H  
ATOM    393  N   VAL A  57       8.585  14.372 -10.788  1.00  0.00           N  
ATOM    394  CA  VAL A  57       9.222  15.014 -11.932  1.00  0.00           C  
ATOM    395  C   VAL A  57       8.195  15.717 -12.811  1.00  0.00           C  
ATOM    396  O   VAL A  57       8.412  16.845 -13.254  1.00  0.00           O  
ATOM    397  CB  VAL A  57      10.005  14.000 -12.786  1.00  0.00           C  
ATOM    398  CEN VAL A  57      10.639  13.798 -12.965  1.00  0.00           X  
ATOM    399  H   VAL A  57       8.689  13.375 -10.663  1.00  0.00           H  
ATOM    400  N   VAL A  58       7.077  15.045 -13.059  1.00  0.00           N  
ATOM    401  CA  VAL A  58       6.016  15.603 -13.889  1.00  0.00           C  
ATOM    402  C   VAL A  58       5.401  16.837 -13.242  1.00  0.00           C  
ATOM    403  O   VAL A  58       4.995  17.773 -13.931  1.00  0.00           O  
ATOM    404  CB  VAL A  58       4.906  14.569 -14.158  1.00  0.00           C  
ATOM    405  CEN VAL A  58       4.626  14.170 -14.644  1.00  0.00           X  
ATOM    406  H   VAL A  58       6.958  14.124 -12.663  1.00  0.00           H  
ATOM    407  N   VAL A  59       5.337  16.833 -11.915  1.00  0.00           N  
ATOM    408  CA  VAL A  59       4.903  18.006 -11.166  1.00  0.00           C  
ATOM    409  C   VAL A  59       5.985  19.079 -11.148  1.00  0.00           C  
ATOM    410  O   VAL A  59       5.758  20.195 -10.679  1.00  0.00           O  
ATOM    411  CB  VAL A  59       4.529  17.645  -9.716  1.00  0.00           C  
ATOM    412  CEN VAL A  59       3.999  17.578  -9.281  1.00  0.00           X  
ATOM    413  H   VAL A  59       5.594  15.996 -11.413  1.00  0.00           H  
ATOM    414  N   VAL A  60       7.161  18.735 -11.660  1.00  0.00           N  
ATOM    415  CA  VAL A  60       8.317  19.620 -11.589  1.00  0.00           C  
ATOM    416  C   VAL A  60       8.998  19.528 -10.229  1.00  0.00           C  
ATOM    417  O   VAL A  60       9.895  20.312  -9.919  1.00  0.00           O  
ATOM    418  CB  VAL A  60       7.924  21.085 -11.857  1.00  0.00           C  
ATOM    419  CEN VAL A  60       7.974  21.597 -12.315  1.00  0.00           X  
ATOM    420  H   VAL A  60       7.257  17.836 -12.112  1.00  0.00           H  
ATOM    421  N   VAL A  61       8.566  18.566  -9.421  1.00  0.00           N  
ATOM    422  CA  VAL A  61       9.148  18.356  -8.101  1.00  0.00           C  
ATOM    423  C   VAL A  61      10.389  17.476  -8.179  1.00  0.00           C  
ATOM    424  O   VAL A  61      10.369  16.319  -7.759  1.00  0.00           O  
ATOM    425  CB  VAL A  61       8.137  17.714  -7.132  1.00  0.00           C  
ATOM    426  CEN VAL A  61       7.745  17.836  -6.579  1.00  0.00           X  
ATOM    427  H   VAL A  61       7.816  17.964  -9.729  1.00  0.00           H  
ATOM    428  N   VAL A  62      11.469  18.031  -8.719  1.00  0.00           N  
ATOM    429  CA  VAL A  62      12.693  17.270  -8.938  1.00  0.00           C  
ATOM    430  C   VAL A  62      13.318  16.840  -7.617  1.00  0.00           C  
ATOM    431  O   VAL A  62      13.888  15.753  -7.514  1.00  0.00           O  
ATOM    432  CB  VAL A  62      13.726  18.082  -9.743  1.00  0.00           C  
ATOM    433  CEN VAL A  62      14.038  18.131 -10.355  1.00  0.00           X  
ATOM    434  H   VAL A  62      11.440  19.005  -8.985  1.00  0.00           H  
ATOM    435  N   VAL A  63      13.206  17.697  -6.609  1.00  0.00           N  
ATOM    436  CA  VAL A  63      13.731  17.392  -5.283  1.00  0.00           C  
ATOM    437  C   VAL A  63      13.031  16.182  -4.678  1.00  0.00           C  
ATOM    438  O   VAL A  63      13.677  15.290  -4.128  1.00  0.00           O  
ATOM    439  CB  VAL A  63      13.581  18.591  -4.327  1.00  0.00           C  
ATOM    440  CEN VAL A  63      13.932  19.080  -3.992  1.00  0.00           X  
ATOM    441  H   VAL A  63      12.747  18.583  -6.764  1.00  0.00           H  
ATOM    442  N   VAL A  64      11.707  16.157  -4.784  1.00  0.00           N  
ATOM    443  CA  VAL A  64      10.923  15.016  -4.325  1.00  0.00           C  
ATOM    444  C   VAL A  64      11.322  13.743  -5.060  1.00  0.00           C  
ATOM    445  O   VAL A  64      11.494  12.689  -4.448  1.00  0.00           O  
ATOM    446  CB  VAL A  64       9.414  15.254  -4.514  1.00  0.00           C  
ATOM    447  CEN VAL A  64       8.825  15.375  -4.178  1.00  0.00           X  
ATOM    448  H   VAL A  64      11.231  16.948  -5.192  1.00  0.00           H  
ATOM    449  N   VAL A  65      11.468  13.846  -6.377  1.00  0.00           N  
ATOM    450  CA  VAL A  65      11.848  12.703  -7.198  1.00  0.00           C  
ATOM    451  C   VAL A  65      13.200  12.145  -6.775  1.00  0.00           C  
ATOM    452  O   VAL A  65      13.370  10.932  -6.650  1.00  0.00           O  
ATOM    453  CB  VAL A  65      11.901  13.073  -8.692  1.00  0.00           C  
ATOM    454  CEN VAL A  65      11.584  12.985  -9.297  1.00  0.00           X  
ATOM    455  H   VAL A  65      11.313  14.741  -6.820  1.00  0.00           H  
ATOM    456  N   VAL A  66      14.160  13.037  -6.555  1.00  0.00           N  
ATOM    457  CA  VAL A  66      15.500  12.635  -6.145  1.00  0.00           C  
ATOM    458  C   VAL A  66      15.467  11.875  -4.824  1.00  0.00           C  
ATOM    459  O   VAL A  66      16.118  10.841  -4.676  1.00  0.00           O  
ATOM    460  CB  VAL A  66      16.436  13.850  -6.004  1.00  0.00           C  
ATOM    461  CEN VAL A  66      16.976  14.170  -6.288  1.00  0.00           X  
ATOM    462  H   VAL A  66      13.956  14.019  -6.675  1.00  0.00           H  
ATOM    463  N   VAL A  67      14.706  12.395  -3.867  1.00  0.00           N  
ATOM    464  CA  VAL A  67      14.587  11.767  -2.557  1.00  0.00           C  
ATOM    465  C   VAL A  67      14.028  10.355  -2.672  1.00  0.00           C  
ATOM    466  O   VAL A  67      14.532   9.424  -2.043  1.00  0.00           O  
ATOM    467  CB  VAL A  67      13.688  12.589  -1.615  1.00  0.00           C  
ATOM    468  CEN VAL A  67      13.692  12.993  -1.057  1.00  0.00           X  
ATOM    469  H   VAL A  67      14.197  13.247  -4.053  1.00  0.00           H  
ATOM    470  N   VAL A  68      12.984  10.201  -3.479  1.00  0.00           N  
ATOM    471  CA  VAL A  68      12.354   8.901  -3.678  1.00  0.00           C  
ATOM    472  C   VAL A  68      13.342   7.891  -4.247  1.00  0.00           C  
ATOM    473  O   VAL A  68      13.411   6.750  -3.790  1.00  0.00           O  
ATOM    474  CB  VAL A  68      11.138   9.000  -4.618  1.00  0.00           C  
ATOM    475  CEN VAL A  68      10.450   8.969  -4.640  1.00  0.00           X  
ATOM    476  H   VAL A  68      12.617  11.005  -3.967  1.00  0.00           H  
ATOM    477  N   VAL A  69      14.106   8.318  -5.247  1.00  0.00           N  
ATOM    478  CA  VAL A  69      15.093   7.451  -5.880  1.00  0.00           C  
ATOM    479  C   VAL A  69      16.131   6.970  -4.874  1.00  0.00           C  
ATOM    480  O   VAL A  69      16.480   5.790  -4.844  1.00  0.00           O  
ATOM    481  CB  VAL A  69      15.810   8.166  -7.041  1.00  0.00           C  
ATOM    482  CEN VAL A  69      15.872   8.185  -7.727  1.00  0.00           X  
ATOM    483  H   VAL A  69      14.001   9.267  -5.576  1.00  0.00           H  
ATOM    484  N   VAL A  70      16.620   7.891  -4.051  1.00  0.00           N  
ATOM    485  CA  VAL A  70      17.619   7.562  -3.041  1.00  0.00           C  
ATOM    486  C   VAL A  70      17.094   6.516  -2.067  1.00  0.00           C  
ATOM    487  O   VAL A  70      17.793   5.558  -1.733  1.00  0.00           O  
ATOM    488  CB  VAL A  70      18.057   8.811  -2.252  1.00  0.00           C  
ATOM    489  CEN VAL A  70      18.579   9.249  -2.153  1.00  0.00           X  
ATOM    490  H   VAL A  70      16.292   8.843  -4.126  1.00  0.00           H  
ATOM    491  N   VAL A  71      15.860   6.704  -1.612  1.00  0.00           N  
ATOM    492  CA  VAL A  71      15.239   5.776  -0.675  1.00  0.00           C  
ATOM    493  C   VAL A  71      15.146   4.376  -1.265  1.00  0.00           C  
ATOM    494  O   VAL A  71      15.456   3.388  -0.598  1.00  0.00           O  
ATOM    495  CB  VAL A  71      13.830   6.245  -0.266  1.00  0.00           C  
ATOM    496  CEN VAL A  71      13.460   6.503   0.255  1.00  0.00           X  
ATOM    497  H   VAL A  71      15.339   7.511  -1.925  1.00  0.00           H  
ATOM    498  N   VAL A  72      14.718   4.295  -2.521  1.00  0.00           N  
ATOM    499  CA  VAL A  72      14.584   3.014  -3.204  1.00  0.00           C  
ATOM    500  C   VAL A  72      15.921   2.288  -3.281  1.00  0.00           C  
ATOM    501  O   VAL A  72      16.002   1.088  -3.020  1.00  0.00           O  
ATOM    502  CB  VAL A  72      14.024   3.189  -4.628  1.00  0.00           C  
ATOM    503  CEN VAL A  72      13.469   3.085  -5.022  1.00  0.00           X  
ATOM    504  H   VAL A  72      14.479   5.144  -3.014  1.00  0.00           H  
ATOM    505  N   VAL A  73      16.968   3.023  -3.640  1.00  0.00           N  
ATOM    506  CA  VAL A  73      18.304   2.450  -3.751  1.00  0.00           C  
ATOM    507  C   VAL A  73      18.768   1.871  -2.421  1.00  0.00           C  
ATOM    508  O   VAL A  73      19.308   0.766  -2.369  1.00  0.00           O  
ATOM    509  CB  VAL A  73      19.329   3.496  -4.229  1.00  0.00           C  
ATOM    510  CEN VAL A  73      19.723   3.683  -4.763  1.00  0.00           X  
ATOM    511  H   VAL A  73      16.835   4.004  -3.840  1.00  0.00           H  
ATOM    512  N   VAL A  74      18.554   2.623  -1.347  1.00  0.00           N  
ATOM    513  CA  VAL A  74      18.949   2.185  -0.014  1.00  0.00           C  
ATOM    514  C   VAL A  74      18.253   0.885   0.369  1.00  0.00           C  
ATOM    515  O   VAL A  74      18.880  -0.036   0.891  1.00  0.00           O  
ATOM    516  CB  VAL A  74      18.637   3.255   1.049  1.00  0.00           C  
ATOM    517  CEN VAL A  74      18.924   3.715   1.474  1.00  0.00           X  
ATOM    518  H   VAL A  74      18.105   3.521  -1.457  1.00  0.00           H  
ATOM    519  N   VAL A  75      16.953   0.817   0.104  1.00  0.00           N  
ATOM    520  CA  VAL A  75      16.168  -0.371   0.420  1.00  0.00           C  
ATOM    521  C   VAL A  75      16.703  -1.595  -0.312  1.00  0.00           C  
ATOM    522  O   VAL A  75      16.844  -2.668   0.274  1.00  0.00           O  
ATOM    523  CB  VAL A  75      14.682  -0.179   0.062  1.00  0.00           C  
ATOM    524  CEN VAL A  75      14.054  -0.095   0.331  1.00  0.00           X  
ATOM    525  H   VAL A  75      16.496   1.608  -0.326  1.00  0.00           H  
ATOM    526  N   VAL A  76      16.998  -1.428  -1.596  1.00  0.00           N  
ATOM    527  CA  VAL A  76      17.518  -2.519  -2.412  1.00  0.00           C  
ATOM    528  C   VAL A  76      18.833  -3.046  -1.852  1.00  0.00           C  
ATOM    529  O   VAL A  76      19.037  -4.256  -1.756  1.00  0.00           O  
ATOM    530  CB  VAL A  76      17.732  -2.081  -3.873  1.00  0.00           C  
ATOM    531  CEN VAL A  76      17.492  -2.154  -4.514  1.00  0.00           X  
ATOM    532  H   VAL A  76      16.859  -0.521  -2.019  1.00  0.00           H  
ATOM    533  N   VAL A  77      19.723  -2.131  -1.484  1.00  0.00           N  
ATOM    534  CA  VAL A  77      21.021  -2.502  -0.933  1.00  0.00           C  
ATOM    535  C   VAL A  77      20.864  -3.320   0.343  1.00  0.00           C  
ATOM    536  O   VAL A  77      21.535  -4.336   0.526  1.00  0.00           O  
ATOM    537  CB  VAL A  77      21.883  -1.262  -0.633  1.00  0.00           C  
ATOM    538  CEN VAL A  77      22.439  -0.911  -0.838  1.00  0.00           X  
ATOM    539  H   VAL A  77      19.495  -1.153  -1.588  1.00  0.00           H  
ATOM    540  N   VAL A  78      19.975  -2.871   1.222  1.00  0.00           N  
ATOM    541  CA  VAL A  78      19.728  -3.561   2.483  1.00  0.00           C  
ATOM    542  C   VAL A  78      19.245  -4.986   2.246  1.00  0.00           C  
ATOM    543  O   VAL A  78      19.709  -5.925   2.892  1.00  0.00           O  
ATOM    544  CB  VAL A  78      18.691  -2.814   3.342  1.00  0.00           C  
ATOM    545  CEN VAL A  78      18.613  -2.436   3.913  1.00  0.00           X  
ATOM    546  H   VAL A  78      19.456  -2.031   1.011  1.00  0.00           H  
ATOM    547  N   VAL A  79      18.310  -5.141   1.314  1.00  0.00           N  
ATOM    548  CA  VAL A  79      17.762  -6.453   0.990  1.00  0.00           C  
ATOM    549  C   VAL A  79      18.851  -7.400   0.503  1.00  0.00           C  
ATOM    550  O   VAL A  79      18.912  -8.557   0.920  1.00  0.00           O  
ATOM    551  CB  VAL A  79      16.662  -6.356  -0.084  1.00  0.00           C  
ATOM    552  CEN VAL A  79      15.983  -6.411  -0.189  1.00  0.00           X  
ATOM    553  H   VAL A  79      17.970  -4.330   0.818  1.00  0.00           H  
ATOM    554  N   VAL A  80      19.709  -6.902  -0.380  1.00  0.00           N  
ATOM    555  CA  VAL A  80      20.798  -7.704  -0.926  1.00  0.00           C  
ATOM    556  C   VAL A  80      21.729  -8.191   0.177  1.00  0.00           C  
ATOM    557  O   VAL A  80      22.121  -9.358   0.201  1.00  0.00           O  
ATOM    558  CB  VAL A  80      21.617  -6.913  -1.963  1.00  0.00           C  
ATOM    559  CEN VAL A  80      21.758  -6.861  -2.635  1.00  0.00           X  
ATOM    560  H   VAL A  80      19.605  -5.944  -0.682  1.00  0.00           H  
ATOM    561  N   VAL A  81      22.080  -7.291   1.089  1.00  0.00           N  
ATOM    562  CA  VAL A  81      22.966  -7.628   2.197  1.00  0.00           C  
ATOM    563  C   VAL A  81      22.373  -8.735   3.059  1.00  0.00           C  
ATOM    564  O   VAL A  81      23.066  -9.681   3.435  1.00  0.00           O  
ATOM    565  CB  VAL A  81      23.256  -6.401   3.082  1.00  0.00           C  
ATOM    566  CEN VAL A  81      23.745  -5.949   3.260  1.00  0.00           X  
ATOM    567  H   VAL A  81      21.724  -6.349   1.013  1.00  0.00           H  
ATOM    568  N   VAL A  82      21.087  -8.612   3.370  1.00  0.00           N  
ATOM    569  CA  VAL A  82      20.399  -9.602   4.189  1.00  0.00           C  
ATOM    570  C   VAL A  82      20.434 -10.978   3.536  1.00  0.00           C  
ATOM    571  O   VAL A  82      20.703 -11.982   4.196  1.00  0.00           O  
ATOM    572  CB  VAL A  82      18.933  -9.203   4.445  1.00  0.00           C  
ATOM    573  CEN VAL A  82      18.495  -8.982   4.928  1.00  0.00           X  
ATOM    574  H   VAL A  82      20.574  -7.811   3.030  1.00  0.00           H  
ATOM    575  N   VAL A  83      20.160 -11.017   2.237  1.00  0.00           N  
ATOM    576  CA  VAL A  83      20.160 -12.271   1.492  1.00  0.00           C  
ATOM    577  C   VAL A  83      21.580 -12.766   1.247  1.00  0.00           C  
ATOM    578  O   VAL A  83      21.784 -13.871   0.744  1.00  0.00           O  
ATOM    579  CB  VAL A  83      19.438 -12.124   0.139  1.00  0.00           C  
ATOM    580  CEN VAL A  83      18.869 -12.300  -0.208  1.00  0.00           X  
ATOM    581  H   VAL A  83      19.947 -10.157   1.752  1.00  0.00           H  
ATOM    582  N   VAL A  84      22.559 -11.942   1.606  1.00  0.00           N  
ATOM    583  CA  VAL A  84      23.956 -12.358   1.584  1.00  0.00           C  
ATOM    584  C   VAL A  84      24.515 -12.486   2.995  1.00  0.00           C  
ATOM    585  O   VAL A  84      25.710 -12.294   3.220  1.00  0.00           O  
ATOM    586  CB  VAL A  84      24.827 -11.370   0.785  1.00  0.00           C  
ATOM    587  CEN VAL A  84      25.183 -11.292   0.201  1.00  0.00           X  
ATOM    588  H   VAL A  84      22.329 -11.004   1.901  1.00  0.00           H  
ATOM    589  N   VAL A  85      23.643 -12.811   3.944  1.00  0.00           N  
ATOM    590  CA  VAL A  85      24.073 -13.156   5.294  1.00  0.00           C  
ATOM    591  C   VAL A  85      24.675 -11.950   6.005  1.00  0.00           C  
ATOM    592  O   VAL A  85      25.563 -12.093   6.845  1.00  0.00           O  
ATOM    593  CB  VAL A  85      25.103 -14.300   5.284  1.00  0.00           C  
ATOM    594  CEN VAL A  85      25.195 -14.965   5.439  1.00  0.00           X  
ATOM    595  H   VAL A  85      22.657 -12.820   3.724  1.00  0.00           H  
ATOM    596  N   VAL A  86      24.186 -10.763   5.663  1.00  0.00           N  
ATOM    597  CA  VAL A  86      24.523  -9.553   6.404  1.00  0.00           C  
ATOM    598  C   VAL A  86      23.517  -9.291   7.517  1.00  0.00           C  
ATOM    599  O   VAL A  86      22.307  -9.373   7.306  1.00  0.00           O  
ATOM    600  CB  VAL A  86      24.583  -8.323   5.479  1.00  0.00           C  
ATOM    601  CEN VAL A  86      25.011  -7.869   5.188  1.00  0.00           X  
ATOM    602  H   VAL A  86      23.564 -10.697   4.869  1.00  0.00           H  
ATOM    603  N   VAL A  87      24.024  -8.975   8.704  1.00  0.00           N  
ATOM    604  CA  VAL A  87      23.174  -8.762   9.869  1.00  0.00           C  
ATOM    605  C   VAL A  87      22.494  -7.401   9.813  1.00  0.00           C  
ATOM    606  O   VAL A  87      22.827  -6.563   8.974  1.00  0.00           O  
ATOM    607  CB  VAL A  87      23.974  -8.872  11.180  1.00  0.00           C  
ATOM    608  CEN VAL A  87      24.076  -9.265  11.737  1.00  0.00           X  
ATOM    609  H   VAL A  87      25.025  -8.880   8.801  1.00  0.00           H  
ATOM    610  N   VAL A  88      21.538  -7.185  10.710  1.00  0.00           N  
ATOM    611  CA  VAL A  88      20.631  -6.048  10.606  1.00  0.00           C  
ATOM    612  C   VAL A  88      21.364  -4.735  10.848  1.00  0.00           C  
ATOM    613  O   VAL A  88      20.991  -3.695  10.305  1.00  0.00           O  
ATOM    614  CB  VAL A  88      19.462  -6.164  11.602  1.00  0.00           C  
ATOM    615  CEN VAL A  88      18.785  -6.279  11.651  1.00  0.00           X  
ATOM    616  H   VAL A  88      21.437  -7.825  11.485  1.00  0.00           H  
ATOM    617  N   VAL A  89      22.409  -4.789  11.667  1.00  0.00           N  
ATOM    618  CA  VAL A  89      23.222  -3.612  11.950  1.00  0.00           C  
ATOM    619  C   VAL A  89      23.975  -3.152  10.708  1.00  0.00           C  
ATOM    620  O   VAL A  89      24.070  -1.955  10.436  1.00  0.00           O  
ATOM    621  CB  VAL A  89      24.233  -3.882  13.080  1.00  0.00           C  
ATOM    622  CEN VAL A  89      24.382  -3.736  13.737  1.00  0.00           X  
ATOM    623  H   VAL A  89      22.645  -5.667  12.106  1.00  0.00           H  
ATOM    624  N   VAL A  90      24.509  -4.109   9.957  1.00  0.00           N  
ATOM    625  CA  VAL A  90      25.250  -3.804   8.739  1.00  0.00           C  
ATOM    626  C   VAL A  90      24.376  -3.066   7.733  1.00  0.00           C  
ATOM    627  O   VAL A  90      24.802  -2.079   7.132  1.00  0.00           O  
ATOM    628  CB  VAL A  90      25.806  -5.080   8.081  1.00  0.00           C  
ATOM    629  CEN VAL A  90      26.385  -5.431   7.953  1.00  0.00           X  
ATOM    630  H   VAL A  90      24.399  -5.073  10.238  1.00  0.00           H  
ATOM    631  N   VAL A  91      23.151  -3.549   7.554  1.00  0.00           N  
ATOM    632  CA  VAL A  91      22.214  -2.936   6.620  1.00  0.00           C  
ATOM    633  C   VAL A  91      21.935  -1.485   6.993  1.00  0.00           C  
ATOM    634  O   VAL A  91      21.910  -0.607   6.131  1.00  0.00           O  
ATOM    635  CB  VAL A  91      20.882  -3.707   6.568  1.00  0.00           C  
ATOM    636  CEN VAL A  91      20.495  -4.119   6.174  1.00  0.00           X  
ATOM    637  H   VAL A  91      22.862  -4.362   8.079  1.00  0.00           H  
ATOM    638  N   VAL A  92      21.726  -1.240   8.282  1.00  0.00           N  
ATOM    639  CA  VAL A  92      21.426   0.101   8.768  1.00  0.00           C  
ATOM    640  C   VAL A  92      22.624   1.027   8.605  1.00  0.00           C  
ATOM    641  O   VAL A  92      22.469   2.242   8.482  1.00  0.00           O  
ATOM    642  CB  VAL A  92      21.001   0.084  10.248  1.00  0.00           C  
ATOM    643  CEN VAL A  92      20.464   0.166  10.672  1.00  0.00           X  
ATOM    644  H   VAL A  92      21.777  -2.003   8.942  1.00  0.00           H  
ATOM    645  N   VAL A  93      23.819   0.446   8.604  1.00  0.00           N  
ATOM    646  CA  VAL A  93      25.047   1.220   8.467  1.00  0.00           C  
ATOM    647  C   VAL A  93      25.559   1.192   7.032  1.00  0.00           C  
ATOM    648  O   VAL A  93      26.714   1.525   6.769  1.00  0.00           O  
ATOM    649  CB  VAL A  93      26.151   0.699   9.406  1.00  0.00           C  
ATOM    650  CEN VAL A  93      26.511   0.846   9.974  1.00  0.00           X  
ATOM    651  H   VAL A  93      23.878  -0.557   8.700  1.00  0.00           H  
ATOM    652  N   VAL A  94      24.692   0.793   6.108  1.00  0.00           N  
ATOM    653  CA  VAL A  94      25.047   0.743   4.695  1.00  0.00           C  
ATOM    654  C   VAL A  94      24.891   2.109   4.039  1.00  0.00           C  
ATOM    655  O   VAL A  94      24.093   2.935   4.484  1.00  0.00           O  
ATOM    656  CB  VAL A  94      24.188  -0.282   3.932  1.00  0.00           C  
ATOM    657  CEN VAL A  94      24.204  -0.896   3.619  1.00  0.00           X  
ATOM    658  H   VAL A  94      23.763   0.516   6.392  1.00  0.00           H  
ATOM    659  N   VAL A  95      25.658   2.343   2.980  1.00  0.00           N  
ATOM    660  CA  VAL A  95      25.601   3.607   2.256  1.00  0.00           C  
ATOM    661  C   VAL A  95      24.216   3.842   1.667  1.00  0.00           C  
ATOM    662  O   VAL A  95      23.661   4.935   1.780  1.00  0.00           O  
ATOM    663  CB  VAL A  95      26.645   3.658   1.124  1.00  0.00           C  
ATOM    664  CEN VAL A  95      27.237   3.951   0.929  1.00  0.00           X  
ATOM    665  H   VAL A  95      26.297   1.626   2.668  1.00  0.00           H  
ATOM    666  N   VAL A  96      23.663   2.811   1.038  1.00  0.00           N  
ATOM    667  CA  VAL A  96      22.348   2.908   0.417  1.00  0.00           C  
ATOM    668  C   VAL A  96      21.298   3.371   1.418  1.00  0.00           C  
ATOM    669  O   VAL A  96      20.530   4.294   1.146  1.00  0.00           O  
ATOM    670  CB  VAL A  96      21.907   1.562  -0.188  1.00  0.00           C  
ATOM    671  CEN VAL A  96      21.800   1.229  -0.782  1.00  0.00           X  
ATOM    672  H   VAL A  96      24.167   1.937   0.990  1.00  0.00           H  
ATOM    673  N   VAL A  97      21.269   2.725   2.579  1.00  0.00           N  
ATOM    674  CA  VAL A  97      20.309   3.065   3.622  1.00  0.00           C  
ATOM    675  C   VAL A  97      20.473   4.512   4.071  1.00  0.00           C  
ATOM    676  O   VAL A  97      19.492   5.240   4.223  1.00  0.00           O  
ATOM    677  CB  VAL A  97      20.451   2.140   4.845  1.00  0.00           C  
ATOM    678  CEN VAL A  97      20.146   1.627   5.190  1.00  0.00           X  
ATOM    679  H   VAL A  97      21.930   1.979   2.743  1.00  0.00           H  
ATOM    680  N   VAL A  98      21.719   4.923   4.282  1.00  0.00           N  
ATOM    681  CA  VAL A  98      22.013   6.284   4.714  1.00  0.00           C  
ATOM    682  C   VAL A  98      21.512   7.305   3.700  1.00  0.00           C  
ATOM    683  O   VAL A  98      20.905   8.311   4.066  1.00  0.00           O  
ATOM    684  CB  VAL A  98      23.523   6.493   4.934  1.00  0.00           C  
ATOM    685  CEN VAL A  98      24.006   6.586   5.417  1.00  0.00           X  
ATOM    686  H   VAL A  98      22.481   4.276   4.139  1.00  0.00           H  
ATOM    687  N   VAL A  99      21.770   7.039   2.424  1.00  0.00           N  
ATOM    688  CA  VAL A  99      21.345   7.934   1.354  1.00  0.00           C  
ATOM    689  C   VAL A  99      19.831   8.098   1.342  1.00  0.00           C  
ATOM    690  O   VAL A  99      19.318   9.210   1.215  1.00  0.00           O  
ATOM    691  CB  VAL A  99      21.808   7.427  -0.025  1.00  0.00           C  
ATOM    692  CEN VAL A  99      22.246   7.550  -0.542  1.00  0.00           X  
ATOM    693  H   VAL A  99      22.273   6.196   2.189  1.00  0.00           H  
ATOM    694  N   VAL A 100      19.119   6.984   1.474  1.00  0.00           N  
ATOM    695  CA  VAL A 100      17.661   7.002   1.478  1.00  0.00           C  
ATOM    696  C   VAL A 100      17.124   7.856   2.620  1.00  0.00           C  
ATOM    697  O   VAL A 100      16.209   8.657   2.431  1.00  0.00           O  
ATOM    698  CB  VAL A 100      17.079   5.581   1.595  1.00  0.00           C  
ATOM    699  CEN VAL A 100      16.744   5.089   1.249  1.00  0.00           X  
ATOM    700  H   VAL A 100      19.600   6.102   1.574  1.00  0.00           H  
ATOM    701  N   VAL A 101      17.699   7.681   3.804  1.00  0.00           N  
ATOM    702  CA  VAL A 101      17.279   8.435   4.979  1.00  0.00           C  
ATOM    703  C   VAL A 101      17.454   9.933   4.764  1.00  0.00           C  
ATOM    704  O   VAL A 101      16.568  10.724   5.087  1.00  0.00           O  
ATOM    705  CB  VAL A 101      18.066   8.012   6.234  1.00  0.00           C  
ATOM    706  CEN VAL A 101      18.014   7.680   6.835  1.00  0.00           X  
ATOM    707  H   VAL A 101      18.447   7.007   3.894  1.00  0.00           H  
ATOM    708  N   VAL A 102      18.602  10.317   4.215  1.00  0.00           N  
ATOM    709  CA  VAL A 102      18.895  11.721   3.955  1.00  0.00           C  
ATOM    710  C   VAL A 102      17.873  12.330   3.004  1.00  0.00           C  
ATOM    711  O   VAL A 102      17.381  13.435   3.231  1.00  0.00           O  
ATOM    712  CB  VAL A 102      20.306  11.904   3.363  1.00  0.00           C  
ATOM    713  CEN VAL A 102      20.939  12.137   3.501  1.00  0.00           X  
ATOM    714  H   VAL A 102      19.289   9.617   3.972  1.00  0.00           H  
ATOM    715  N   VAL A 103      17.558  11.603   1.938  1.00  0.00           N  
ATOM    716  CA  VAL A 103      16.593  12.070   0.950  1.00  0.00           C  
ATOM    717  C   VAL A 103      15.228  12.310   1.583  1.00  0.00           C  
ATOM    718  O   VAL A 103      14.585  13.328   1.327  1.00  0.00           O  
ATOM    719  CB  VAL A 103      16.442  11.069  -0.210  1.00  0.00           C  
ATOM    720  CEN VAL A 103      16.580  10.968  -0.878  1.00  0.00           X  
ATOM    721  H   VAL A 103      17.997  10.703   1.809  1.00  0.00           H  
ATOM    722  N   VAL A 104      14.791  11.366   2.409  1.00  0.00           N  
ATOM    723  CA  VAL A 104      13.501  11.472   3.080  1.00  0.00           C  
ATOM    724  C   VAL A 104      13.439  12.714   3.960  1.00  0.00           C  
ATOM    725  O   VAL A 104      12.449  13.445   3.950  1.00  0.00           O  
ATOM    726  CB  VAL A 104      13.208  10.230   3.942  1.00  0.00           C  
ATOM    727  CEN VAL A 104      12.814   9.666   3.987  1.00  0.00           X  
ATOM    728  H   VAL A 104      15.367  10.553   2.577  1.00  0.00           H  
ATOM    729  N   VAL A 105      14.503  12.948   4.721  1.00  0.00           N  
ATOM    730  CA  VAL A 105      14.571  14.103   5.609  1.00  0.00           C  
ATOM    731  C   VAL A 105      14.450  15.405   4.828  1.00  0.00           C  
ATOM    732  O   VAL A 105      13.718  16.312   5.225  1.00  0.00           O  
ATOM    733  CB  VAL A 105      15.883  14.119   6.415  1.00  0.00           C  
ATOM    734  CEN VAL A 105      16.148  14.033   7.045  1.00  0.00           X  
ATOM    735  H   VAL A 105      15.285  12.310   4.683  1.00  0.00           H  
ATOM    736  N   VAL A 106      15.173  15.493   3.717  1.00  0.00           N  
ATOM    737  CA  VAL A 106      15.147  16.685   2.878  1.00  0.00           C  
ATOM    738  C   VAL A 106      13.742  16.967   2.363  1.00  0.00           C  
ATOM    739  O   VAL A 106      13.277  18.106   2.389  1.00  0.00           O  
ATOM    740  CB  VAL A 106      16.106  16.554   1.680  1.00  0.00           C  
ATOM    741  CEN VAL A 106      16.701  16.783   1.418  1.00  0.00           X  
ATOM    742  H   VAL A 106      15.754  14.713   3.446  1.00  0.00           H  
ATOM    743  N   VAL A 107      13.069  15.921   1.894  1.00  0.00           N  
ATOM    744  CA  VAL A 107      11.714  16.054   1.372  1.00  0.00           C  
ATOM    745  C   VAL A 107      10.763  16.590   2.435  1.00  0.00           C  
ATOM    746  O   VAL A 107       9.958  17.482   2.168  1.00  0.00           O  
ATOM    747  CB  VAL A 107      11.176  14.710   0.847  1.00  0.00           C  
ATOM    748  CEN VAL A 107      11.010  14.364   0.274  1.00  0.00           X  
ATOM    749  H   VAL A 107      13.507  15.011   1.900  1.00  0.00           H  
ATOM    750  N   VAL A 108      10.862  16.040   3.640  1.00  0.00           N  
ATOM    751  CA  VAL A 108      10.011  16.462   4.746  1.00  0.00           C  
ATOM    752  C   VAL A 108      10.204  17.940   5.058  1.00  0.00           C  
ATOM    753  O   VAL A 108       9.236  18.676   5.252  1.00  0.00           O  
ATOM    754  CB  VAL A 108      10.288  15.639   6.018  1.00  0.00           C  
ATOM    755  CEN VAL A 108      10.027  15.155   6.434  1.00  0.00           X  
ATOM    756  H   VAL A 108      11.544  15.311   3.794  1.00  0.00           H  
ATOM    757  N   VAL A 109      11.461  18.370   5.104  1.00  0.00           N  
ATOM    758  CA  VAL A 109      11.784  19.763   5.392  1.00  0.00           C  
ATOM    759  C   VAL A 109      11.169  20.696   4.357  1.00  0.00           C  
ATOM    760  O   VAL A 109      10.592  21.727   4.702  1.00  0.00           O  
ATOM    761  CB  VAL A 109      13.306  19.992   5.437  1.00  0.00           C  
ATOM    762  CEN VAL A 109      13.835  20.126   5.858  1.00  0.00           X  
ATOM    763  H   VAL A 109      12.211  17.716   4.935  1.00  0.00           H  
ATOM    764  N   VAL A 110      11.297  20.329   3.086  1.00  0.00           N  
ATOM    765  CA  VAL A 110      10.754  21.133   1.998  1.00  0.00           C  
ATOM    766  C   VAL A 110       9.245  21.291   2.130  1.00  0.00           C  
ATOM    767  O   VAL A 110       8.764  22.385   2.238  1.00  0.00           O  
ATOM    768  CB  VAL A 110      11.078  20.516   0.624  1.00  0.00           C  
ATOM    769  CEN VAL A 110      11.458  20.598   0.055  1.00  0.00           X  
ATOM    770  H   VAL A 110      11.782  19.470   2.869  1.00  0.00           H  
TER                                                                             
# All scores below are weighted scores, not raw scores.
#BEGIN_POSE_ENERGIES_TABLE ./out/35.pdb
label vdw total
weights 0.1 NA
pose 1.97793 1.97793
VAL:NtermProteinFull_1 0 0
VAL_2 0 0
VAL_3 0 0
VAL_4 0 0
VAL_5 0 0
VAL_6 0 0
VAL_7 0 0
VAL_8 0 0
VAL_9 0 0
VAL_10 0 0
VAL_11 0 0
VAL_12 0 0
VAL_13 0.08852 0.08852
VAL_14 0 0
VAL_15 0 0
VAL_16 0 0
VAL_17 0 0
VAL_18 0 0
VAL_19 0 0
VAL_20 0 0
VAL_21 0 0
VAL_22 0 0
VAL_23 0 0
VAL_24 0 0
VAL_25 0 0
VAL_26 0 0
VAL_27 0 0
VAL_28 0 0
VAL_29 0 0
VAL_30 0 0
VAL_31 0 0
VAL_32 0 0
VAL_33 0 0
VAL_34 0 0
VAL_35 0 0
VAL_36 0 0
VAL_37 0 0
VAL_38 0 0
VAL_39 0 0
VAL_40 0 0
VAL_41 0 0
VAL_42 0.00518 0.00518
VAL_43 0 0
VAL_44 0 0
VAL_45 0 0
VAL_46 0 0
VAL_47 0 0
VAL_48 0 0
VAL_49 0.17665 0.17665
VAL_50 0 0
VAL_51 0 0
VAL_52 0 0
VAL_53 0 0
VAL_54 0 0
VAL_55 0 0
VAL_56 0.00643 0.00643
VAL_57 0 0
VAL_58 0 0
VAL_59 0 0
VAL_60 0 0
VAL_61 0 0
VAL_62 0 0
VAL_63 0 0
VAL_64 0.00642 0.00642
VAL_65 2e-05 2e-05
VAL_66 0 0
VAL_67 0.03698 0.03698
VAL_68 0 0
VAL_69 0 0
VAL_70 0.02907 0.02907
VAL_71 0.06817 0.06817
VAL_72 0.17665 0.17665
VAL_73 0 0
VAL_74 0.34969 0.34969
VAL_75 0 0
VAL_76 0 0
VAL_77 0.20732 0.20732
VAL_78 0 0
VAL_79 0.00518 0.00518
VAL_80 0 0
VAL_81 0.02095 0.02095
VAL_82 0 0
VAL_83 0 0
VAL_84 0 0
VAL_85 0 0
VAL_86 0.02095 0.02095
VAL_87 0 0
VAL_88 0 0
VAL_89 0 0
VAL_90 0 0
VAL_91 0 0
VAL_92 0 0
VAL_93 0 0
VAL_94 0 0
VAL_95 0 0
VAL_96 0.37436 0.37436
VAL_97 0.05873 0.05873
VAL_98 0 0
VAL_99 0 0
VAL_100 0.1921 0.1921
VAL_101 0 0
VAL_102 0 0
VAL_103 0.06475 0.06475
VAL_104 0 0
VAL_105 0 0
VAL_106 0 0
VAL_107 0.00129 0.00129
VAL_108 0.08852 0.08852
VAL_109 0 0
VAL:CtermProteinFull_110 0 0
#END_POSE_ENERGIES_TABLE ./out/35.pdb

REMARK 6 11 8 20 19 1 14 16 15 8 12 4 
REMARK VDW             1.978
REMARK RG             13.962
REMARK NCdist         23.173
REMARK HO              0.444
