# Supplementary material for: Design of complicated all-α protein structures
Source: Nat Struct Mol Biol. 2024 Jan 4;31(2):275–82. doi: 10.1038/s41594-023-01147-9 (PMC11377298; doi:10.1038/s41594-023-01147-9)
Supplement: Supplementary file 11 — Statistical source data. [file 41594_2023_1147_MOESM11_ESM.zip › ED_Fig6/21.pdb]

HEADER                                            09-NOV-21   XXXX              
EXPDTA    THEORETICAL MODEL                                                     
REMARK 220                                                                      
REMARK 220 EXPERIMENTAL DETAILS                                                 
REMARK 220  EXPERIMENT TYPE                : THEORETICAL MODELLING              
REMARK 220  DATE OF DATA COLLECTION        : 09-NOV-21                          
REMARK 220                                                                      
REMARK 220 REMARK: MODEL GENERATED BY ROSETTA                                   
REMARK 220  VERSION 2021.16+release.8ee4f02                                     
ATOM      1  N   VAL A   1       0.000   0.000   0.000  1.00  0.00           N  
ATOM      2  CA  VAL A   1       1.458   0.000   0.000  1.00  0.00           C  
ATOM      3  C   VAL A   1       2.009   1.420   0.000  1.00  0.00           C  
ATOM      4  O   VAL A   1       2.934   1.737   0.748  1.00  0.00           O  
ATOM      5  CB  VAL A   1       2.023  -0.759  -1.215  1.00  0.00           C  
ATOM      6  CEN VAL A   1       2.351  -1.334  -1.406  1.00  0.00           X  
ATOM      7  H   VAL A   1      -0.500  -0.433  -0.750  1.00  0.00           H  
ATOM      8  N   VAL A   2       1.435   2.272  -0.843  1.00  0.00           N  
ATOM      9  CA  VAL A   2       1.868   3.661  -0.942  1.00  0.00           C  
ATOM     10  C   VAL A   2       1.711   4.383   0.390  1.00  0.00           C  
ATOM     11  O   VAL A   2       2.608   5.105   0.825  1.00  0.00           O  
ATOM     12  CB  VAL A   2       1.079   4.423  -2.023  1.00  0.00           C  
ATOM     13  CEN VAL A   2       1.129   4.707  -2.649  1.00  0.00           X  
ATOM     14  H   VAL A   2       0.680   1.949  -1.431  1.00  0.00           H  
ATOM     15  N   VAL A   3       0.566   4.183   1.035  1.00  0.00           N  
ATOM     16  CA  VAL A   3       0.290   4.815   2.319  1.00  0.00           C  
ATOM     17  C   VAL A   3       1.317   4.405   3.367  1.00  0.00           C  
ATOM     18  O   VAL A   3       1.823   5.241   4.115  1.00  0.00           O  
ATOM     19  CB  VAL A   3      -1.120   4.462   2.831  1.00  0.00           C  
ATOM     20  CEN VAL A   3      -1.749   4.719   2.941  1.00  0.00           X  
ATOM     21  H   VAL A   3      -0.130   3.577   0.624  1.00  0.00           H  
ATOM     22  N   VAL A   4       1.620   3.112   3.417  1.00  0.00           N  
ATOM     23  CA  VAL A   4       2.588   2.588   4.374  1.00  0.00           C  
ATOM     24  C   VAL A   4       3.957   3.226   4.177  1.00  0.00           C  
ATOM     25  O   VAL A   4       4.612   3.622   5.141  1.00  0.00           O  
ATOM     26  CB  VAL A   4       2.723   1.058   4.261  1.00  0.00           C  
ATOM     27  CEN VAL A   4       2.581   0.464   4.579  1.00  0.00           X  
ATOM     28  H   VAL A   4       1.169   2.476   2.775  1.00  0.00           H  
ATOM     29  N   VAL A   5       4.385   3.322   2.923  1.00  0.00           N  
ATOM     30  CA  VAL A   5       5.678   3.911   2.597  1.00  0.00           C  
ATOM     31  C   VAL A   5       5.758   5.358   3.069  1.00  0.00           C  
ATOM     32  O   VAL A   5       6.758   5.776   3.653  1.00  0.00           O  
ATOM     33  CB  VAL A   5       5.958   3.859   1.084  1.00  0.00           C  
ATOM     34  CEN VAL A   5       6.345   3.555   0.602  1.00  0.00           X  
ATOM     35  H   VAL A   5       3.799   2.977   2.176  1.00  0.00           H  
ATOM     36  N   VAL A   6       4.700   6.118   2.811  1.00  0.00           N  
ATOM     37  CA  VAL A   6       4.648   7.520   3.209  1.00  0.00           C  
ATOM     38  C   VAL A   6       4.783   7.670   4.719  1.00  0.00           C  
ATOM     39  O   VAL A   6       5.528   8.521   5.204  1.00  0.00           O  
ATOM     40  CB  VAL A   6       3.339   8.190   2.752  1.00  0.00           C  
ATOM     41  CEN VAL A   6       3.075   8.647   2.309  1.00  0.00           X  
ATOM     42  H   VAL A   6       3.910   5.715   2.327  1.00  0.00           H  
ATOM     43  N   VAL A   7       4.059   6.836   5.458  1.00  0.00           N  
ATOM     44  CA  VAL A   7       4.096   6.875   6.915  1.00  0.00           C  
ATOM     45  C   VAL A   7       5.504   6.615   7.437  1.00  0.00           C  
ATOM     46  O   VAL A   7       5.983   7.311   8.332  1.00  0.00           O  
ATOM     47  CB  VAL A   7       3.133   5.844   7.532  1.00  0.00           C  
ATOM     48  CEN VAL A   7       2.540   5.776   7.878  1.00  0.00           X  
ATOM     49  H   VAL A   7       3.467   6.159   4.999  1.00  0.00           H  
ATOM     50  N   VAL A   8       6.163   5.609   6.872  1.00  0.00           N  
ATOM     51  CA  VAL A   8       7.517   5.255   7.279  1.00  0.00           C  
ATOM     52  C   VAL A   8       8.478   6.419   7.067  1.00  0.00           C  
ATOM     53  O   VAL A   8       9.293   6.729   7.935  1.00  0.00           O  
ATOM     54  CB  VAL A   8       8.037   4.027   6.508  1.00  0.00           C  
ATOM     55  CEN VAL A   8       8.197   3.360   6.571  1.00  0.00           X  
ATOM     56  H   VAL A   8       5.713   5.075   6.141  1.00  0.00           H  
ATOM     57  N   VAL A   9       8.376   7.060   5.907  1.00  0.00           N  
ATOM     58  CA  VAL A   9       9.235   8.191   5.579  1.00  0.00           C  
ATOM     59  C   VAL A   9       9.061   9.324   6.581  1.00  0.00           C  
ATOM     60  O   VAL A   9      10.039   9.909   7.047  1.00  0.00           O  
ATOM     61  CB  VAL A   9       8.951   8.723   4.162  1.00  0.00           C  
ATOM     62  CEN VAL A   9       9.208   8.766   3.524  1.00  0.00           X  
ATOM     63  H   VAL A   9       7.685   6.755   5.236  1.00  0.00           H  
ATOM     64  N   VAL A  10       7.810   9.630   6.909  1.00  0.00           N  
ATOM     65  CA  VAL A  10       7.506  10.695   7.857  1.00  0.00           C  
ATOM     66  C   VAL A  10       8.128  10.415   9.219  1.00  0.00           C  
ATOM     67  O   VAL A  10       8.719  11.301   9.836  1.00  0.00           O  
ATOM     68  CB  VAL A  10       5.986  10.883   8.028  1.00  0.00           C  
ATOM     69  CEN VAL A  10       5.461  11.306   7.888  1.00  0.00           X  
ATOM     70  H   VAL A  10       7.051   9.112   6.491  1.00  0.00           H  
ATOM     71  N   VAL A  11       7.993   9.177   9.683  1.00  0.00           N  
ATOM     72  CA  VAL A  11       8.542   8.778  10.973  1.00  0.00           C  
ATOM     73  C   VAL A  11      10.054   8.964  11.009  1.00  0.00           C  
ATOM     74  O   VAL A  11      10.602   9.482  11.982  1.00  0.00           O  
ATOM     75  CB  VAL A  11       8.207   7.311  11.300  1.00  0.00           C  
ATOM     76  CEN VAL A  11       7.826   6.907  11.708  1.00  0.00           X  
ATOM     77  H   VAL A  11       7.496   8.495   9.127  1.00  0.00           H  
ATOM     78  N   VAL A  12      10.723   8.537   9.944  1.00  0.00           N  
ATOM     79  CA  VAL A  12      12.173   8.655   9.852  1.00  0.00           C  
ATOM     80  C   VAL A  12      12.613  10.111   9.938  1.00  0.00           C  
ATOM     81  O   VAL A  12      13.562  10.441  10.650  1.00  0.00           O  
ATOM     82  CB  VAL A  12      12.708   8.043   8.543  1.00  0.00           C  
ATOM     83  CEN VAL A  12      13.065   7.514   8.284  1.00  0.00           X  
ATOM     84  H   VAL A  12      10.214   8.119   9.178  1.00  0.00           H  
ATOM     85  N   VAL A  13      11.920  10.977   9.208  1.00  0.00           N  
ATOM     86  CA  VAL A  13      12.238  12.400   9.200  1.00  0.00           C  
ATOM     87  C   VAL A  13      12.120  12.999  10.596  1.00  0.00           C  
ATOM     88  O   VAL A  13      12.988  13.755  11.033  1.00  0.00           O  
ATOM     89  CB  VAL A  13      11.321  13.180   8.239  1.00  0.00           C  
ATOM     90  CEN VAL A  13      11.305  13.516   7.638  1.00  0.00           X  
ATOM     91  H   VAL A  13      11.152  10.642   8.644  1.00  0.00           H  
ATOM     92  N   VAL A  14      11.041  12.656  11.292  1.00  0.00           N  
ATOM     93  CA  VAL A  14      10.808  13.159  12.640  1.00  0.00           C  
ATOM     94  C   VAL A  14      11.933  12.751  13.583  1.00  0.00           C  
ATOM     95  O   VAL A  14      12.426  13.564  14.365  1.00  0.00           O  
ATOM     96  CB  VAL A  14       9.468  12.654  13.208  1.00  0.00           C  
ATOM     97  CEN VAL A  14       8.830  12.848  13.379  1.00  0.00           X  
ATOM     98  H   VAL A  14      10.366  12.031  10.876  1.00  0.00           H  
ATOM     99  N   VAL A  15      12.336  11.488  13.503  1.00  0.00           N  
ATOM    100  CA  VAL A  15      13.405  10.970  14.349  1.00  0.00           C  
ATOM    101  C   VAL A  15      14.703  11.735  14.127  1.00  0.00           C  
ATOM    102  O   VAL A  15      15.398  12.087  15.080  1.00  0.00           O  
ATOM    103  CB  VAL A  15      13.653   9.472  14.093  1.00  0.00           C  
ATOM    104  CEN VAL A  15      13.581   8.843  14.365  1.00  0.00           X  
ATOM    105  H   VAL A  15      11.891  10.870  12.840  1.00  0.00           H  
ATOM    106  N   VAL A  16      15.025  11.991  12.864  1.00  0.00           N  
ATOM    107  CA  VAL A  16      16.252  12.695  12.513  1.00  0.00           C  
ATOM    108  C   VAL A  16      16.208  14.144  12.980  1.00  0.00           C  
ATOM    109  O   VAL A  16      17.246  14.757  13.232  1.00  0.00           O  
ATOM    110  CB  VAL A  16      16.508  12.663  10.995  1.00  0.00           C  
ATOM    111  CEN VAL A  16      16.912  12.394  10.506  1.00  0.00           X  
ATOM    112  H   VAL A  16      14.403  11.689  12.127  1.00  0.00           H  
ATOM    113  N   VAL A  17      15.001  14.688  13.095  1.00  0.00           N  
ATOM    114  CA  VAL A  17      14.821  16.070  13.521  1.00  0.00           C  
ATOM    115  C   VAL A  17      14.475  16.149  15.002  1.00  0.00           C  
ATOM    116  O   VAL A  17      14.000  17.177  15.485  1.00  0.00           O  
ATOM    117  CB  VAL A  17      13.717  16.773  12.708  1.00  0.00           C  
ATOM    118  CEN VAL A  17      13.603  17.252  12.227  1.00  0.00           X  
ATOM    119  H   VAL A  17      14.188  14.129  12.880  1.00  0.00           H  
ATOM    120  N   VAL A  18      14.716  15.057  15.720  1.00  0.00           N  
ATOM    121  CA  VAL A  18      14.453  15.008  17.153  1.00  0.00           C  
ATOM    122  C   VAL A  18      15.608  15.606  17.946  1.00  0.00           C  
ATOM    123  O   VAL A  18      16.752  15.605  17.491  1.00  0.00           O  
ATOM    124  CB  VAL A  18      14.205  13.566  17.634  1.00  0.00           C  
ATOM    125  CEN VAL A  18      13.721  13.134  17.864  1.00  0.00           X  
ATOM    126  H   VAL A  18      15.092  14.240  15.261  1.00  0.00           H  
ATOM    127  N   VAL A  19      15.302  16.116  19.134  1.00  0.00           N  
ATOM    128  CA  VAL A  19      16.316  16.711  19.996  1.00  0.00           C  
ATOM    129  C   VAL A  19      17.377  15.689  20.386  1.00  0.00           C  
ATOM    130  O   VAL A  19      18.574  15.970  20.329  1.00  0.00           O  
ATOM    131  CB  VAL A  19      15.694  17.303  21.275  1.00  0.00           C  
ATOM    132  CEN VAL A  19      15.545  17.894  21.597  1.00  0.00           X  
ATOM    133  H   VAL A  19      14.343  16.091  19.448  1.00  0.00           H  
ATOM    134  N   VAL A  20      16.930  14.502  20.782  1.00  0.00           N  
ATOM    135  CA  VAL A  20      17.840  13.441  21.196  1.00  0.00           C  
ATOM    136  C   VAL A  20      18.864  13.137  20.110  1.00  0.00           C  
ATOM    137  O   VAL A  20      20.064  13.074  20.375  1.00  0.00           O  
ATOM    138  CB  VAL A  20      17.079  12.148  21.546  1.00  0.00           C  
ATOM    139  CEN VAL A  20      16.890  11.740  22.068  1.00  0.00           X  
ATOM    140  H   VAL A  20      15.935  14.331  20.796  1.00  0.00           H  
ATOM    141  N   VAL A  21      18.382  12.950  18.886  1.00  0.00           N  
ATOM    142  CA  VAL A  21      19.254  12.646  17.757  1.00  0.00           C  
ATOM    143  C   VAL A  21      20.268  13.760  17.530  1.00  0.00           C  
ATOM    144  O   VAL A  21      21.453  13.500  17.320  1.00  0.00           O  
ATOM    145  CB  VAL A  21      18.448  12.427  16.463  1.00  0.00           C  
ATOM    146  CEN VAL A  21      18.245  11.948  16.011  1.00  0.00           X  
ATOM    147  H   VAL A  21      17.386  13.020  18.733  1.00  0.00           H  
ATOM    148  N   VAL A  22      19.796  15.001  17.572  1.00  0.00           N  
ATOM    149  CA  VAL A  22      20.661  16.157  17.370  1.00  0.00           C  
ATOM    150  C   VAL A  22      21.592  16.363  18.559  1.00  0.00           C  
ATOM    151  O   VAL A  22      22.772  16.669  18.389  1.00  0.00           O  
ATOM    152  CB  VAL A  22      19.843  17.442  17.143  1.00  0.00           C  
ATOM    153  CEN VAL A  22      19.663  17.908  16.668  1.00  0.00           X  
ATOM    154  H   VAL A  22      18.812  15.147  17.749  1.00  0.00           H  
ATOM    155  N   VAL A  23      21.054  16.192  19.761  1.00  0.00           N  
ATOM    156  CA  VAL A  23      21.839  16.344  20.980  1.00  0.00           C  
ATOM    157  C   VAL A  23      22.891  15.249  21.098  1.00  0.00           C  
ATOM    158  O   VAL A  23      24.059  15.523  21.374  1.00  0.00           O  
ATOM    159  CB  VAL A  23      20.946  16.320  22.235  1.00  0.00           C  
ATOM    160  CEN VAL A  23      20.692  16.711  22.742  1.00  0.00           X  
ATOM    161  H   VAL A  23      20.075  15.952  19.833  1.00  0.00           H  
ATOM    162  N   VAL A  24      22.471  14.006  20.886  1.00  0.00           N  
ATOM    163  CA  VAL A  24      23.364  12.862  21.021  1.00  0.00           C  
ATOM    164  C   VAL A  24      24.289  12.740  19.817  1.00  0.00           C  
ATOM    165  O   VAL A  24      25.094  11.812  19.732  1.00  0.00           O  
ATOM    166  CB  VAL A  24      22.577  11.548  21.187  1.00  0.00           C  
ATOM    167  CEN VAL A  24      22.411  11.054  21.637  1.00  0.00           X  
ATOM    168  H   VAL A  24      21.507  13.851  20.624  1.00  0.00           H  
ATOM    169  N   VAL A  25      24.169  13.682  18.887  1.00  0.00           N  
ATOM    170  CA  VAL A  25      25.026  13.708  17.708  1.00  0.00           C  
ATOM    171  C   VAL A  25      24.785  12.490  16.825  1.00  0.00           C  
ATOM    172  O   VAL A  25      25.650  12.099  16.041  1.00  0.00           O  
ATOM    173  CB  VAL A  25      26.516  13.763  18.094  1.00  0.00           C  
ATOM    174  CEN VAL A  25      27.072  14.170  18.101  1.00  0.00           X  
ATOM    175  H   VAL A  25      23.467  14.398  19.001  1.00  0.00           H  
ATOM    176  N   VAL A  26      23.605  11.894  16.957  1.00  0.00           N  
ATOM    177  CA  VAL A  26      23.214  10.774  16.110  1.00  0.00           C  
ATOM    178  C   VAL A  26      23.064  11.208  14.658  1.00  0.00           C  
ATOM    179  O   VAL A  26      23.476  10.497  13.741  1.00  0.00           O  
ATOM    180  CB  VAL A  26      21.892  10.141  16.585  1.00  0.00           C  
ATOM    181  CEN VAL A  26      21.621   9.583  16.884  1.00  0.00           X  
ATOM    182  H   VAL A  26      22.963  12.225  17.663  1.00  0.00           H  
ATOM    183  N   VAL A  27      22.472  12.380  14.454  1.00  0.00           N  
ATOM    184  CA  VAL A  27      22.448  13.008  13.138  1.00  0.00           C  
ATOM    185  C   VAL A  27      22.854  14.474  13.220  1.00  0.00           C  
ATOM    186  O   VAL A  27      22.898  15.056  14.303  1.00  0.00           O  
ATOM    187  CB  VAL A  27      21.055  12.907  12.489  1.00  0.00           C  
ATOM    188  CEN VAL A  27      20.699  12.600  11.985  1.00  0.00           X  
ATOM    189  H   VAL A  27      22.027  12.848  15.230  1.00  0.00           H  
ATOM    190  N   VAL A  28      23.150  15.065  12.067  1.00  0.00           N  
ATOM    191  CA  VAL A  28      23.548  16.467  12.006  1.00  0.00           C  
ATOM    192  C   VAL A  28      22.343  17.373  11.792  1.00  0.00           C  
ATOM    193  O   VAL A  28      21.300  16.931  11.309  1.00  0.00           O  
ATOM    194  CB  VAL A  28      24.571  16.715  10.881  1.00  0.00           C  
ATOM    195  CEN VAL A  28      25.232  16.863  10.755  1.00  0.00           X  
ATOM    196  H   VAL A  28      23.098  14.531  11.212  1.00  0.00           H  
ATOM    197  N   VAL A  29      22.492  18.643  12.153  1.00  0.00           N  
ATOM    198  CA  VAL A  29      21.469  19.644  11.874  1.00  0.00           C  
ATOM    199  C   VAL A  29      21.049  19.609  10.410  1.00  0.00           C  
ATOM    200  O   VAL A  29      19.860  19.647  10.095  1.00  0.00           O  
ATOM    201  CB  VAL A  29      21.955  21.062  12.225  1.00  0.00           C  
ATOM    202  CEN VAL A  29      21.875  21.581  12.671  1.00  0.00           X  
ATOM    203  H   VAL A  29      23.335  18.922  12.633  1.00  0.00           H  
ATOM    204  N   VAL A  30      22.032  19.538   9.519  1.00  0.00           N  
ATOM    205  CA  VAL A  30      21.765  19.468   8.088  1.00  0.00           C  
ATOM    206  C   VAL A  30      20.840  18.304   7.756  1.00  0.00           C  
ATOM    207  O   VAL A  30      19.919  18.441   6.952  1.00  0.00           O  
ATOM    208  CB  VAL A  30      23.067  19.324   7.277  1.00  0.00           C  
ATOM    209  CEN VAL A  30      23.492  19.654   6.847  1.00  0.00           X  
ATOM    210  H   VAL A  30      22.989  19.532   9.842  1.00  0.00           H  
ATOM    211  N   VAL A  31      21.091  17.159   8.381  1.00  0.00           N  
ATOM    212  CA  VAL A  31      20.262  15.977   8.178  1.00  0.00           C  
ATOM    213  C   VAL A  31      18.816  16.244   8.578  1.00  0.00           C  
ATOM    214  O   VAL A  31      17.886  15.880   7.860  1.00  0.00           O  
ATOM    215  CB  VAL A  31      20.791  14.771   8.975  1.00  0.00           C  
ATOM    216  CEN VAL A  31      21.101  14.159   8.914  1.00  0.00           X  
ATOM    217  H   VAL A  31      21.878  17.105   9.012  1.00  0.00           H  
ATOM    218  N   VAL A  32      18.635  16.881   9.730  1.00  0.00           N  
ATOM    219  CA  VAL A  32      17.302  17.198  10.229  1.00  0.00           C  
ATOM    220  C   VAL A  32      16.546  18.090   9.252  1.00  0.00           C  
ATOM    221  O   VAL A  32      15.372  17.858   8.966  1.00  0.00           O  
ATOM    222  CB  VAL A  32      17.363  17.892  11.602  1.00  0.00           C  
ATOM    223  CEN VAL A  32      17.235  17.806  12.273  1.00  0.00           X  
ATOM    224  H   VAL A  32      19.441  17.154  10.274  1.00  0.00           H  
ATOM    225  N   VAL A  33      17.227  19.112   8.744  1.00  0.00           N  
ATOM    226  CA  VAL A  33      16.620  20.042   7.799  1.00  0.00           C  
ATOM    227  C   VAL A  33      16.150  19.321   6.542  1.00  0.00           C  
ATOM    228  O   VAL A  33      15.044  19.556   6.057  1.00  0.00           O  
ATOM    229  CB  VAL A  33      17.600  21.162   7.400  1.00  0.00           C  
ATOM    230  CEN VAL A  33      17.732  21.834   7.471  1.00  0.00           X  
ATOM    231  H   VAL A  33      18.188  19.249   9.020  1.00  0.00           H  
ATOM    232  N   VAL A  34      16.997  18.441   6.019  1.00  0.00           N  
ATOM    233  CA  VAL A  34      16.670  17.684   4.817  1.00  0.00           C  
ATOM    234  C   VAL A  34      15.423  16.834   5.024  1.00  0.00           C  
ATOM    235  O   VAL A  34      14.539  16.794   4.168  1.00  0.00           O  
ATOM    236  CB  VAL A  34      17.835  16.771   4.389  1.00  0.00           C  
ATOM    237  CEN VAL A  34      18.325  16.684   3.913  1.00  0.00           X  
ATOM    238  H   VAL A  34      17.891  18.293   6.465  1.00  0.00           H  
ATOM    239  N   VAL A  35      15.357  16.157   6.165  1.00  0.00           N  
ATOM    240  CA  VAL A  35      14.217  15.307   6.486  1.00  0.00           C  
ATOM    241  C   VAL A  35      12.923  16.110   6.522  1.00  0.00           C  
ATOM    242  O   VAL A  35      11.903  15.687   5.979  1.00  0.00           O  
ATOM    243  CB  VAL A  35      14.406  14.595   7.839  1.00  0.00           C  
ATOM    244  CEN VAL A  35      14.525  13.983   8.132  1.00  0.00           X  
ATOM    245  H   VAL A  35      16.116  16.233   6.826  1.00  0.00           H  
ATOM    246  N   VAL A  36      12.972  17.272   7.165  1.00  0.00           N  
ATOM    247  CA  VAL A  36      11.803  18.137   7.273  1.00  0.00           C  
ATOM    248  C   VAL A  36      11.302  18.559   5.898  1.00  0.00           C  
ATOM    249  O   VAL A  36      10.101  18.530   5.629  1.00  0.00           O  
ATOM    250  CB  VAL A  36      12.108  19.396   8.106  1.00  0.00           C  
ATOM    251  CEN VAL A  36      11.983  19.706   8.709  1.00  0.00           X  
ATOM    252  H   VAL A  36      13.841  17.563   7.590  1.00  0.00           H  
ATOM    253  N   VAL A  37      12.228  18.952   5.030  1.00  0.00           N  
ATOM    254  CA  VAL A  37      11.881  19.381   3.681  1.00  0.00           C  
ATOM    255  C   VAL A  37      11.181  18.268   2.912  1.00  0.00           C  
ATOM    256  O   VAL A  37      10.172  18.500   2.246  1.00  0.00           O  
ATOM    257  CB  VAL A  37      13.126  19.831   2.893  1.00  0.00           C  
ATOM    258  CEN VAL A  37      13.447  20.382   2.632  1.00  0.00           X  
ATOM    259  H   VAL A  37      13.198  18.953   5.313  1.00  0.00           H  
ATOM    260  N   VAL A  38      11.722  17.058   3.008  1.00  0.00           N  
ATOM    261  CA  VAL A  38      11.151  15.906   2.321  1.00  0.00           C  
ATOM    262  C   VAL A  38       9.720  15.648   2.776  1.00  0.00           C  
ATOM    263  O   VAL A  38       8.832  15.406   1.958  1.00  0.00           O  
ATOM    264  CB  VAL A  38      11.990  14.636   2.553  1.00  0.00           C  
ATOM    265  CEN VAL A  38      12.418  14.191   2.248  1.00  0.00           X  
ATOM    266  H   VAL A  38      12.551  16.934   3.571  1.00  0.00           H  
ATOM    267  N   VAL A  39       9.502  15.702   4.086  1.00  0.00           N  
ATOM    268  CA  VAL A  39       8.178  15.474   4.652  1.00  0.00           C  
ATOM    269  C   VAL A  39       7.171  16.487   4.124  1.00  0.00           C  
ATOM    270  O   VAL A  39       6.054  16.129   3.750  1.00  0.00           O  
ATOM    271  CB  VAL A  39       8.202  15.542   6.191  1.00  0.00           C  
ATOM    272  CEN VAL A  39       8.151  15.163   6.764  1.00  0.00           X  
ATOM    273  H   VAL A  39      10.274  15.906   4.705  1.00  0.00           H  
ATOM    274  N   VAL A  40       7.573  17.753   4.096  1.00  0.00           N  
ATOM    275  CA  VAL A  40       6.706  18.821   3.613  1.00  0.00           C  
ATOM    276  C   VAL A  40       6.298  18.588   2.164  1.00  0.00           C  
ATOM    277  O   VAL A  40       5.131  18.740   1.805  1.00  0.00           O  
ATOM    278  CB  VAL A  40       7.386  20.198   3.729  1.00  0.00           C  
ATOM    279  CEN VAL A  40       7.377  20.794   4.074  1.00  0.00           X  
ATOM    280  H   VAL A  40       8.503  17.982   4.417  1.00  0.00           H  
ATOM    281  N   VAL A  41       7.268  18.217   1.334  1.00  0.00           N  
ATOM    282  CA  VAL A  41       7.012  17.961  -0.078  1.00  0.00           C  
ATOM    283  C   VAL A  41       5.997  16.841  -0.260  1.00  0.00           C  
ATOM    284  O   VAL A  41       5.074  16.951  -1.068  1.00  0.00           O  
ATOM    285  CB  VAL A  41       8.306  17.595  -0.830  1.00  0.00           C  
ATOM    286  CEN VAL A  41       8.762  17.825  -1.292  1.00  0.00           X  
ATOM    287  H   VAL A  41       8.206  18.109   1.692  1.00  0.00           H  
ATOM    288  N   VAL A  42       6.172  15.762   0.496  1.00  0.00           N  
ATOM    289  CA  VAL A  42       5.270  14.618   0.419  1.00  0.00           C  
ATOM    290  C   VAL A  42       3.851  15.008   0.811  1.00  0.00           C  
ATOM    291  O   VAL A  42       2.881  14.529   0.224  1.00  0.00           O  
ATOM    292  CB  VAL A  42       5.743  13.465   1.323  1.00  0.00           C  
ATOM    293  CEN VAL A  42       6.016  12.832   1.318  1.00  0.00           X  
ATOM    294  H   VAL A  42       6.949  15.733   1.140  1.00  0.00           H  
ATOM    295  N   VAL A  43       3.736  15.881   1.806  1.00  0.00           N  
ATOM    296  CA  VAL A  43       2.434  16.303   2.309  1.00  0.00           C  
ATOM    297  C   VAL A  43       2.034  17.656   1.736  1.00  0.00           C  
ATOM    298  O   VAL A  43       1.020  18.233   2.130  1.00  0.00           O  
ATOM    299  CB  VAL A  43       2.421  16.383   3.847  1.00  0.00           C  
ATOM    300  CEN VAL A  43       2.176  16.082   4.416  1.00  0.00           X  
ATOM    301  H   VAL A  43       4.572  16.262   2.225  1.00  0.00           H  
ATOM    302  N   VAL A  44       2.836  18.159   0.804  1.00  0.00           N  
ATOM    303  CA  VAL A  44       2.564  19.443   0.171  1.00  0.00           C  
ATOM    304  C   VAL A  44       1.154  19.487  -0.403  1.00  0.00           C  
ATOM    305  O   VAL A  44       0.745  18.589  -1.140  1.00  0.00           O  
ATOM    306  CB  VAL A  44       3.574  19.745  -0.952  1.00  0.00           C  
ATOM    307  CEN VAL A  44       4.108  20.145  -1.126  1.00  0.00           X  
ATOM    308  H   VAL A  44       3.656  17.638   0.528  1.00  0.00           H  
ATOM    309  N   VAL A  45       0.413  20.536  -0.062  1.00  0.00           N  
ATOM    310  CA  VAL A  45      -0.942  20.715  -0.570  1.00  0.00           C  
ATOM    311  C   VAL A  45      -1.883  19.654  -0.014  1.00  0.00           C  
ATOM    312  O   VAL A  45      -3.056  19.596  -0.383  1.00  0.00           O  
ATOM    313  CB  VAL A  45      -0.980  20.665  -2.109  1.00  0.00           C  
ATOM    314  CEN VAL A  45      -1.070  21.049  -2.674  1.00  0.00           X  
ATOM    315  H   VAL A  45       0.799  21.227   0.565  1.00  0.00           H  
ATOM    316  N   VAL A  46      -1.362  18.817   0.877  1.00  0.00           N  
ATOM    317  CA  VAL A  46      -2.154  17.753   1.482  1.00  0.00           C  
ATOM    318  C   VAL A  46      -3.313  18.321   2.292  1.00  0.00           C  
ATOM    319  O   VAL A  46      -3.153  19.303   3.017  1.00  0.00           O  
ATOM    320  CB  VAL A  46      -1.295  16.857   2.393  1.00  0.00           C  
ATOM    321  CEN VAL A  46      -1.014  16.230   2.450  1.00  0.00           X  
ATOM    322  H   VAL A  46      -0.393  18.920   1.141  1.00  0.00           H  
ATOM    323  N   VAL A  47      -4.479  17.698   2.164  1.00  0.00           N  
ATOM    324  CA  VAL A  47      -5.665  18.135   2.891  1.00  0.00           C  
ATOM    325  C   VAL A  47      -5.418  18.146   4.394  1.00  0.00           C  
ATOM    326  O   VAL A  47      -4.722  17.280   4.924  1.00  0.00           O  
ATOM    327  CB  VAL A  47      -6.878  17.236   2.586  1.00  0.00           C  
ATOM    328  CEN VAL A  47      -7.487  17.217   2.263  1.00  0.00           X  
ATOM    329  H   VAL A  47      -4.546  16.900   1.548  1.00  0.00           H  
ATOM    330  N   VAL A  48      -5.992  19.130   5.076  1.00  0.00           N  
ATOM    331  CA  VAL A  48      -5.835  19.256   6.520  1.00  0.00           C  
ATOM    332  C   VAL A  48      -6.034  17.915   7.214  1.00  0.00           C  
ATOM    333  O   VAL A  48      -5.214  17.501   8.034  1.00  0.00           O  
ATOM    334  CB  VAL A  48      -6.822  20.280   7.110  1.00  0.00           C  
ATOM    335  CEN VAL A  48      -6.868  20.907   7.391  1.00  0.00           X  
ATOM    336  H   VAL A  48      -6.553  19.810   4.581  1.00  0.00           H  
ATOM    337  N   VAL A  49      -7.129  17.239   6.882  1.00  0.00           N  
ATOM    338  CA  VAL A  49      -7.447  15.951   7.485  1.00  0.00           C  
ATOM    339  C   VAL A  49      -6.359  14.924   7.198  1.00  0.00           C  
ATOM    340  O   VAL A  49      -6.039  14.091   8.045  1.00  0.00           O  
ATOM    341  CB  VAL A  49      -8.797  15.408   6.980  1.00  0.00           C  
ATOM    342  CEN VAL A  49      -9.449  15.285   7.165  1.00  0.00           X  
ATOM    343  H   VAL A  49      -7.757  17.628   6.193  1.00  0.00           H  
ATOM    344  N   VAL A  50      -5.793  14.990   5.997  1.00  0.00           N  
ATOM    345  CA  VAL A  50      -4.734  14.071   5.598  1.00  0.00           C  
ATOM    346  C   VAL A  50      -3.528  14.187   6.521  1.00  0.00           C  
ATOM    347  O   VAL A  50      -2.965  13.180   6.953  1.00  0.00           O  
ATOM    348  CB  VAL A  50      -4.284  14.323   4.147  1.00  0.00           C  
ATOM    349  CEN VAL A  50      -4.298  14.063   3.509  1.00  0.00           X  
ATOM    350  H   VAL A  50      -6.105  15.694   5.344  1.00  0.00           H  
ATOM    351  N   VAL A  51      -3.135  15.420   6.821  1.00  0.00           N  
ATOM    352  CA  VAL A  51      -1.994  15.670   7.694  1.00  0.00           C  
ATOM    353  C   VAL A  51      -2.214  15.065   9.075  1.00  0.00           C  
ATOM    354  O   VAL A  51      -1.321  14.430   9.634  1.00  0.00           O  
ATOM    355  CB  VAL A  51      -1.715  17.177   7.843  1.00  0.00           C  
ATOM    356  CEN VAL A  51      -1.276  17.679   7.672  1.00  0.00           X  
ATOM    357  H   VAL A  51      -3.639  16.205   6.434  1.00  0.00           H  
ATOM    358  N   VAL A  52      -3.409  15.268   9.620  1.00  0.00           N  
ATOM    359  CA  VAL A  52      -3.749  14.743  10.937  1.00  0.00           C  
ATOM    360  C   VAL A  52      -3.641  13.224  10.969  1.00  0.00           C  
ATOM    361  O   VAL A  52      -3.088  12.651  11.908  1.00  0.00           O  
ATOM    362  CB  VAL A  52      -5.171  15.156  11.360  1.00  0.00           C  
ATOM    363  CEN VAL A  52      -5.526  15.559  11.792  1.00  0.00           X  
ATOM    364  H   VAL A  52      -4.099  15.799   9.109  1.00  0.00           H  
ATOM    365  N   VAL A  53      -4.174  12.576   9.939  1.00  0.00           N  
ATOM    366  CA  VAL A  53      -4.138  11.121   9.847  1.00  0.00           C  
ATOM    367  C   VAL A  53      -2.705  10.605   9.838  1.00  0.00           C  
ATOM    368  O   VAL A  53      -2.378   9.642  10.531  1.00  0.00           O  
ATOM    369  CB  VAL A  53      -4.864  10.616   8.586  1.00  0.00           C  
ATOM    370  CEN VAL A  53      -5.428  10.288   8.365  1.00  0.00           X  
ATOM    371  H   VAL A  53      -4.614  13.105   9.200  1.00  0.00           H  
ATOM    372  N   VAL A  54      -1.854  11.250   9.047  1.00  0.00           N  
ATOM    373  CA  VAL A  54      -0.454  10.857   8.946  1.00  0.00           C  
ATOM    374  C   VAL A  54       0.242  10.946  10.298  1.00  0.00           C  
ATOM    375  O   VAL A  54       0.979  10.040  10.688  1.00  0.00           O  
ATOM    376  CB  VAL A  54       0.306  11.729   7.929  1.00  0.00           C  
ATOM    377  CEN VAL A  54       0.601  11.726   7.307  1.00  0.00           X  
ATOM    378  H   VAL A  54      -2.186  12.033   8.503  1.00  0.00           H  
ATOM    379  N   VAL A  55       0.005  12.042  11.009  1.00  0.00           N  
ATOM    380  CA  VAL A  55       0.609  12.252  12.319  1.00  0.00           C  
ATOM    381  C   VAL A  55       0.207  11.151  13.293  1.00  0.00           C  
ATOM    382  O   VAL A  55       1.044  10.618  14.022  1.00  0.00           O  
ATOM    383  CB  VAL A  55       0.214  13.617  12.912  1.00  0.00           C  
ATOM    384  CEN VAL A  55       0.454  14.245  13.066  1.00  0.00           X  
ATOM    385  H   VAL A  55      -0.611  12.749  10.632  1.00  0.00           H  
ATOM    386  N   VAL A  56      -1.079  10.816  13.301  1.00  0.00           N  
ATOM    387  CA  VAL A  56      -1.594   9.778  14.186  1.00  0.00           C  
ATOM    388  C   VAL A  56      -0.921   8.439  13.915  1.00  0.00           C  
ATOM    389  O   VAL A  56      -0.524   7.733  14.843  1.00  0.00           O  
ATOM    390  CB  VAL A  56      -3.118   9.614  14.038  1.00  0.00           C  
ATOM    391  CEN VAL A  56      -3.721   9.722  14.354  1.00  0.00           X  
ATOM    392  H   VAL A  56      -1.715  11.292  12.678  1.00  0.00           H  
ATOM    393  N   VAL A  57      -0.794   8.093  12.638  1.00  0.00           N  
ATOM    394  CA  VAL A  57      -0.168   6.837  12.243  1.00  0.00           C  
ATOM    395  C   VAL A  57       1.272   6.761  12.733  1.00  0.00           C  
ATOM    396  O   VAL A  57       1.704   5.736  13.261  1.00  0.00           O  
ATOM    397  CB  VAL A  57      -0.190   6.652  10.714  1.00  0.00           C  
ATOM    398  CEN VAL A  57      -0.476   6.289  10.203  1.00  0.00           X  
ATOM    399  H   VAL A  57      -1.140   8.717  11.923  1.00  0.00           H  
ATOM    400  N   VAL A  58       2.011   7.851  12.556  1.00  0.00           N  
ATOM    401  CA  VAL A  58       3.404   7.910  12.981  1.00  0.00           C  
ATOM    402  C   VAL A  58       3.533   7.683  14.482  1.00  0.00           C  
ATOM    403  O   VAL A  58       4.394   6.929  14.934  1.00  0.00           O  
ATOM    404  CB  VAL A  58       4.049   9.260  12.619  1.00  0.00           C  
ATOM    405  CEN VAL A  58       4.507   9.562  12.201  1.00  0.00           X  
ATOM    406  H   VAL A  58       1.596   8.660  12.116  1.00  0.00           H  
ATOM    407  N   VAL A  59       2.671   8.340  15.250  1.00  0.00           N  
ATOM    408  CA  VAL A  59       2.686   8.211  16.702  1.00  0.00           C  
ATOM    409  C   VAL A  59       2.452   6.768  17.130  1.00  0.00           C  
ATOM    410  O   VAL A  59       3.146   6.250  18.005  1.00  0.00           O  
ATOM    411  CB  VAL A  59       1.623   9.110  17.361  1.00  0.00           C  
ATOM    412  CEN VAL A  59       1.535   9.677  17.741  1.00  0.00           X  
ATOM    413  H   VAL A  59       1.987   8.944  14.817  1.00  0.00           H  
ATOM    414  N   VAL A  60       1.472   6.123  16.507  1.00  0.00           N  
ATOM    415  CA  VAL A  60       1.145   4.738  16.822  1.00  0.00           C  
ATOM    416  C   VAL A  60       2.334   3.820  16.571  1.00  0.00           C  
ATOM    417  O   VAL A  60       2.650   2.958  17.391  1.00  0.00           O  
ATOM    418  CB  VAL A  60      -0.058   4.240  15.999  1.00  0.00           C  
ATOM    419  CEN VAL A  60      -0.722   4.061  16.041  1.00  0.00           X  
ATOM    420  H   VAL A  60       0.939   6.605  15.797  1.00  0.00           H  
ATOM    421  N   VAL A  61       2.991   4.009  15.431  1.00  0.00           N  
ATOM    422  CA  VAL A  61       4.147   3.199  15.070  1.00  0.00           C  
ATOM    423  C   VAL A  61       5.260   3.336  16.101  1.00  0.00           C  
ATOM    424  O   VAL A  61       5.861   2.344  16.515  1.00  0.00           O  
ATOM    425  CB  VAL A  61       4.696   3.584  13.683  1.00  0.00           C  
ATOM    426  CEN VAL A  61       4.755   3.369  13.031  1.00  0.00           X  
ATOM    427  H   VAL A  61       2.681   4.734  14.800  1.00  0.00           H  
ATOM    428  N   VAL A  62       5.531   4.570  16.512  1.00  0.00           N  
ATOM    429  CA  VAL A  62       6.572   4.838  17.496  1.00  0.00           C  
ATOM    430  C   VAL A  62       6.286   4.125  18.811  1.00  0.00           C  
ATOM    431  O   VAL A  62       7.176   3.516  19.405  1.00  0.00           O  
ATOM    432  CB  VAL A  62       6.720   6.348  17.764  1.00  0.00           C  
ATOM    433  CEN VAL A  62       7.133   6.891  17.665  1.00  0.00           X  
ATOM    434  H   VAL A  62       5.001   5.342  16.133  1.00  0.00           H  
ATOM    435  N   VAL A  63       5.038   4.202  19.260  1.00  0.00           N  
ATOM    436  CA  VAL A  63       4.631   3.563  20.506  1.00  0.00           C  
ATOM    437  C   VAL A  63       4.853   2.057  20.451  1.00  0.00           C  
ATOM    438  O   VAL A  63       5.369   1.461  21.396  1.00  0.00           O  
ATOM    439  CB  VAL A  63       3.151   3.843  20.828  1.00  0.00           C  
ATOM    440  CEN VAL A  63       2.732   4.188  21.252  1.00  0.00           X  
ATOM    441  H   VAL A  63       4.353   4.717  18.725  1.00  0.00           H  
ATOM    442  N   VAL A  64       4.459   1.447  19.338  1.00  0.00           N  
ATOM    443  CA  VAL A  64       4.614   0.008  19.157  1.00  0.00           C  
ATOM    444  C   VAL A  64       6.078  -0.403  19.241  1.00  0.00           C  
ATOM    445  O   VAL A  64       6.421  -1.386  19.898  1.00  0.00           O  
ATOM    446  CB  VAL A  64       4.037  -0.457  17.807  1.00  0.00           C  
ATOM    447  CEN VAL A  64       3.520  -0.809  17.517  1.00  0.00           X  
ATOM    448  H   VAL A  64       4.042   1.994  18.598  1.00  0.00           H  
ATOM    449  N   VAL A  65       6.940   0.356  18.571  1.00  0.00           N  
ATOM    450  CA  VAL A  65       8.370   0.072  18.569  1.00  0.00           C  
ATOM    451  C   VAL A  65       8.943   0.115  19.979  1.00  0.00           C  
ATOM    452  O   VAL A  65       9.713  -0.761  20.374  1.00  0.00           O  
ATOM    453  CB  VAL A  65       9.142   1.065  17.681  1.00  0.00           C  
ATOM    454  CEN VAL A  65       9.487   1.127  17.088  1.00  0.00           X  
ATOM    455  H   VAL A  65       6.595   1.150  18.051  1.00  0.00           H  
ATOM    456  N   VAL A  66       8.563   1.139  20.736  1.00  0.00           N  
ATOM    457  CA  VAL A  66       9.038   1.299  22.105  1.00  0.00           C  
ATOM    458  C   VAL A  66       8.403   0.270  23.032  1.00  0.00           C  
ATOM    459  O   VAL A  66       8.922  -0.010  24.112  1.00  0.00           O  
ATOM    460  CB  VAL A  66       8.745   2.711  22.644  1.00  0.00           C  
ATOM    461  CEN VAL A  66       9.039   3.309  22.822  1.00  0.00           X  
ATOM    462  H   VAL A  66       7.928   1.825  20.352  1.00  0.00           H  
ATOM    463  N   VAL A  67       7.277  -0.289  22.603  1.00  0.00           N  
ATOM    464  CA  VAL A  67       6.528  -1.233  23.425  1.00  0.00           C  
ATOM    465  C   VAL A  67       6.677  -2.656  22.904  1.00  0.00           C  
ATOM    466  O   VAL A  67       5.983  -3.568  23.354  1.00  0.00           O  
ATOM    467  CB  VAL A  67       5.032  -0.870  23.482  1.00  0.00           C  
ATOM    468  CEN VAL A  67       4.536  -0.626  23.893  1.00  0.00           X  
ATOM    469  H   VAL A  67       6.930  -0.055  21.684  1.00  0.00           H  
ATOM    470  N   VAL A  68       7.585  -2.841  21.952  1.00  0.00           N  
ATOM    471  CA  VAL A  68       7.888  -4.167  21.429  1.00  0.00           C  
ATOM    472  C   VAL A  68       9.249  -4.652  21.912  1.00  0.00           C  
ATOM    473  O   VAL A  68      10.245  -3.936  21.811  1.00  0.00           O  
ATOM    474  CB  VAL A  68       7.863  -4.187  19.889  1.00  0.00           C  
ATOM    475  CEN VAL A  68       7.509  -4.413  19.343  1.00  0.00           X  
ATOM    476  H   VAL A  68       8.079  -2.041  21.582  1.00  0.00           H  
ATOM    477  N   VAL A  69       9.285  -5.872  22.436  1.00  0.00           N  
ATOM    478  CA  VAL A  69      10.533  -6.475  22.891  1.00  0.00           C  
ATOM    479  C   VAL A  69      11.054  -7.491  21.883  1.00  0.00           C  
ATOM    480  O   VAL A  69      12.186  -7.961  21.989  1.00  0.00           O  
ATOM    481  CB  VAL A  69      10.363  -7.163  24.258  1.00  0.00           C  
ATOM    482  CEN VAL A  69      10.525  -7.117  24.926  1.00  0.00           X  
ATOM    483  H   VAL A  69       8.426  -6.396  22.522  1.00  0.00           H  
ATOM    484  N   VAL A  70      10.220  -7.826  20.904  1.00  0.00           N  
ATOM    485  CA  VAL A  70      10.564  -8.845  19.920  1.00  0.00           C  
ATOM    486  C   VAL A  70      11.408  -8.261  18.794  1.00  0.00           C  
ATOM    487  O   VAL A  70      10.935  -7.434  18.015  1.00  0.00           O  
ATOM    488  CB  VAL A  70       9.306  -9.499  19.318  1.00  0.00           C  
ATOM    489  CEN VAL A  70       8.935 -10.079  19.304  1.00  0.00           X  
ATOM    490  H   VAL A  70       9.325  -7.363  20.840  1.00  0.00           H  
ATOM    491  N   VAL A  71      12.661  -8.697  18.714  1.00  0.00           N  
ATOM    492  CA  VAL A  71      13.657  -8.017  17.895  1.00  0.00           C  
ATOM    493  C   VAL A  71      13.353  -8.177  16.411  1.00  0.00           C  
ATOM    494  O   VAL A  71      13.778  -7.365  15.589  1.00  0.00           O  
ATOM    495  CB  VAL A  71      15.077  -8.544  18.178  1.00  0.00           C  
ATOM    496  CEN VAL A  71      15.682  -8.381  18.465  1.00  0.00           X  
ATOM    497  H   VAL A  71      12.930  -9.520  19.234  1.00  0.00           H  
ATOM    498  N   VAL A  72      12.615  -9.229  16.074  1.00  0.00           N  
ATOM    499  CA  VAL A  72      12.242  -9.491  14.689  1.00  0.00           C  
ATOM    500  C   VAL A  72      11.168  -8.521  14.214  1.00  0.00           C  
ATOM    501  O   VAL A  72      11.229  -8.011  13.096  1.00  0.00           O  
ATOM    502  CB  VAL A  72      11.735 -10.934  14.503  1.00  0.00           C  
ATOM    503  CEN VAL A  72      11.894 -11.547  14.232  1.00  0.00           X  
ATOM    504  H   VAL A  72      12.304  -9.864  16.795  1.00  0.00           H  
ATOM    505  N   VAL A  73      10.184  -8.270  15.072  1.00  0.00           N  
ATOM    506  CA  VAL A  73       9.170  -7.259  14.799  1.00  0.00           C  
ATOM    507  C   VAL A  73       9.797  -5.881  14.627  1.00  0.00           C  
ATOM    508  O   VAL A  73       9.453  -5.142  13.705  1.00  0.00           O  
ATOM    509  CB  VAL A  73       8.118  -7.197  15.922  1.00  0.00           C  
ATOM    510  CEN VAL A  73       7.462  -7.340  16.076  1.00  0.00           X  
ATOM    511  H   VAL A  73      10.138  -8.793  15.934  1.00  0.00           H  
ATOM    512  N   VAL A  74      10.720  -5.542  15.521  1.00  0.00           N  
ATOM    513  CA  VAL A  74      11.398  -4.252  15.470  1.00  0.00           C  
ATOM    514  C   VAL A  74      12.151  -4.077  14.157  1.00  0.00           C  
ATOM    515  O   VAL A  74      12.084  -3.021  13.528  1.00  0.00           O  
ATOM    516  CB  VAL A  74      12.383  -4.084  16.642  1.00  0.00           C  
ATOM    517  CEN VAL A  74      12.490  -3.746  17.233  1.00  0.00           X  
ATOM    518  H   VAL A  74      10.959  -6.194  16.254  1.00  0.00           H  
ATOM    519  N   VAL A  75      12.868  -5.118  13.749  1.00  0.00           N  
ATOM    520  CA  VAL A  75      13.635  -5.081  12.510  1.00  0.00           C  
ATOM    521  C   VAL A  75      12.731  -4.831  11.309  1.00  0.00           C  
ATOM    522  O   VAL A  75      13.047  -4.017  10.441  1.00  0.00           O  
ATOM    523  CB  VAL A  75      14.415  -6.391  12.288  1.00  0.00           C  
ATOM    524  CEN VAL A  75      15.047  -6.666  12.285  1.00  0.00           X  
ATOM    525  H   VAL A  75      12.882  -5.957  14.311  1.00  0.00           H  
ATOM    526  N   VAL A  76      11.605  -5.535  11.266  1.00  0.00           N  
ATOM    527  CA  VAL A  76      10.653  -5.390  10.171  1.00  0.00           C  
ATOM    528  C   VAL A  76      10.135  -3.961  10.077  1.00  0.00           C  
ATOM    529  O   VAL A  76      10.055  -3.390   8.990  1.00  0.00           O  
ATOM    530  CB  VAL A  76       9.459  -6.350  10.331  1.00  0.00           C  
ATOM    531  CEN VAL A  76       9.166  -6.918  10.074  1.00  0.00           X  
ATOM    532  H   VAL A  76      11.404  -6.187  12.010  1.00  0.00           H  
ATOM    533  N   VAL A  77       9.783  -3.388  11.223  1.00  0.00           N  
ATOM    534  CA  VAL A  77       9.271  -2.024  11.273  1.00  0.00           C  
ATOM    535  C   VAL A  77      10.290  -1.033  10.725  1.00  0.00           C  
ATOM    536  O   VAL A  77       9.949  -0.144   9.945  1.00  0.00           O  
ATOM    537  CB  VAL A  77       8.891  -1.614  12.708  1.00  0.00           C  
ATOM    538  CEN VAL A  77       8.358  -1.478  13.123  1.00  0.00           X  
ATOM    539  H   VAL A  77       9.872  -3.911  12.083  1.00  0.00           H  
ATOM    540  N   VAL A  78      11.543  -1.191  11.139  1.00  0.00           N  
ATOM    541  CA  VAL A  78      12.615  -0.310  10.691  1.00  0.00           C  
ATOM    542  C   VAL A  78      12.775  -0.364   9.177  1.00  0.00           C  
ATOM    543  O   VAL A  78      12.910   0.669   8.521  1.00  0.00           O  
ATOM    544  CB  VAL A  78      13.958  -0.673  11.352  1.00  0.00           C  
ATOM    545  CEN VAL A  78      14.424  -0.462  11.814  1.00  0.00           X  
ATOM    546  H   VAL A  78      11.758  -1.941  11.781  1.00  0.00           H  
ATOM    547  N   VAL A  79      12.758  -1.573   8.628  1.00  0.00           N  
ATOM    548  CA  VAL A  79      12.902  -1.763   7.189  1.00  0.00           C  
ATOM    549  C   VAL A  79      11.789  -1.056   6.427  1.00  0.00           C  
ATOM    550  O   VAL A  79      12.038  -0.385   5.425  1.00  0.00           O  
ATOM    551  CB  VAL A  79      12.899  -3.257   6.813  1.00  0.00           C  
ATOM    552  CEN VAL A  79      13.297  -3.773   6.589  1.00  0.00           X  
ATOM    553  H   VAL A  79      12.644  -2.382   9.222  1.00  0.00           H  
ATOM    554  N   VAL A  80      10.559  -1.210   6.906  1.00  0.00           N  
ATOM    555  CA  VAL A  80       9.405  -0.586   6.270  1.00  0.00           C  
ATOM    556  C   VAL A  80       9.544   0.930   6.243  1.00  0.00           C  
ATOM    557  O   VAL A  80       9.282   1.569   5.223  1.00  0.00           O  
ATOM    558  CB  VAL A  80       8.094  -0.959   6.988  1.00  0.00           C  
ATOM    559  CEN VAL A  80       7.514  -1.326   6.929  1.00  0.00           X  
ATOM    560  H   VAL A  80      10.421  -1.774   7.733  1.00  0.00           H  
ATOM    561  N   VAL A  81       9.958   1.502   7.369  1.00  0.00           N  
ATOM    562  CA  VAL A  81      10.132   2.946   7.475  1.00  0.00           C  
ATOM    563  C   VAL A  81      11.158   3.452   6.470  1.00  0.00           C  
ATOM    564  O   VAL A  81      10.940   4.463   5.801  1.00  0.00           O  
ATOM    565  CB  VAL A  81      10.570   3.359   8.893  1.00  0.00           C  
ATOM    566  CEN VAL A  81      10.360   3.672   9.469  1.00  0.00           X  
ATOM    567  H   VAL A  81      10.156   0.922   8.171  1.00  0.00           H  
ATOM    568  N   VAL A  82      12.278   2.745   6.367  1.00  0.00           N  
ATOM    569  CA  VAL A  82      13.340   3.122   5.443  1.00  0.00           C  
ATOM    570  C   VAL A  82      12.841   3.131   4.004  1.00  0.00           C  
ATOM    571  O   VAL A  82      13.120   4.059   3.245  1.00  0.00           O  
ATOM    572  CB  VAL A  82      14.548   2.171   5.551  1.00  0.00           C  
ATOM    573  CEN VAL A  82      15.201   2.127   5.766  1.00  0.00           X  
ATOM    574  H   VAL A  82      12.397   1.925   6.945  1.00  0.00           H  
ATOM    575  N   VAL A  83      12.100   2.092   3.634  1.00  0.00           N  
ATOM    576  CA  VAL A  83      11.559   1.978   2.284  1.00  0.00           C  
ATOM    577  C   VAL A  83      10.643   3.150   1.957  1.00  0.00           C  
ATOM    578  O   VAL A  83      10.726   3.732   0.875  1.00  0.00           O  
ATOM    579  CB  VAL A  83      10.781   0.662   2.096  1.00  0.00           C  
ATOM    580  CEN VAL A  83      10.798   0.047   1.787  1.00  0.00           X  
ATOM    581  H   VAL A  83      11.906   1.362   4.304  1.00  0.00           H  
ATOM    582  N   VAL A  84       9.770   3.492   2.898  1.00  0.00           N  
ATOM    583  CA  VAL A  84       8.836   4.596   2.711  1.00  0.00           C  
ATOM    584  C   VAL A  84       9.574   5.908   2.474  1.00  0.00           C  
ATOM    585  O   VAL A  84       9.219   6.679   1.582  1.00  0.00           O  
ATOM    586  CB  VAL A  84       7.901   4.757   3.924  1.00  0.00           C  
ATOM    587  CEN VAL A  84       7.251   4.676   4.137  1.00  0.00           X  
ATOM    588  H   VAL A  84       9.752   2.974   3.765  1.00  0.00           H  
ATOM    589  N   VAL A  85      10.602   6.156   3.278  1.00  0.00           N  
ATOM    590  CA  VAL A  85      11.393   7.375   3.158  1.00  0.00           C  
ATOM    591  C   VAL A  85      12.037   7.480   1.781  1.00  0.00           C  
ATOM    592  O   VAL A  85      12.014   8.539   1.154  1.00  0.00           O  
ATOM    593  CB  VAL A  85      12.491   7.445   4.235  1.00  0.00           C  
ATOM    594  CEN VAL A  85      12.683   7.771   4.811  1.00  0.00           X  
ATOM    595  H   VAL A  85      10.843   5.482   3.991  1.00  0.00           H  
ATOM    596  N   VAL A  86      12.611   6.376   1.317  1.00  0.00           N  
ATOM    597  CA  VAL A  86      13.263   6.342   0.013  1.00  0.00           C  
ATOM    598  C   VAL A  86      12.282   6.679  -1.102  1.00  0.00           C  
ATOM    599  O   VAL A  86      12.595   7.460  -2.001  1.00  0.00           O  
ATOM    600  CB  VAL A  86      13.891   4.964  -0.269  1.00  0.00           C  
ATOM    601  CEN VAL A  86      14.491   4.629  -0.327  1.00  0.00           X  
ATOM    602  H   VAL A  86      12.596   5.538   1.881  1.00  0.00           H  
ATOM    603  N   VAL A  87      11.095   6.087  -1.039  1.00  0.00           N  
ATOM    604  CA  VAL A  87      10.066   6.324  -2.044  1.00  0.00           C  
ATOM    605  C   VAL A  87       9.680   7.796  -2.100  1.00  0.00           C  
ATOM    606  O   VAL A  87       9.557   8.375  -3.180  1.00  0.00           O  
ATOM    607  CB  VAL A  87       8.805   5.483  -1.771  1.00  0.00           C  
ATOM    608  CEN VAL A  87       8.437   4.946  -1.996  1.00  0.00           X  
ATOM    609  H   VAL A  87      10.900   5.455  -0.275  1.00  0.00           H  
ATOM    610  N   VAL A  88       9.489   8.398  -0.931  1.00  0.00           N  
ATOM    611  CA  VAL A  88       9.117   9.805  -0.845  1.00  0.00           C  
ATOM    612  C   VAL A  88      10.172  10.695  -1.489  1.00  0.00           C  
ATOM    613  O   VAL A  88       9.848  11.613  -2.242  1.00  0.00           O  
ATOM    614  CB  VAL A  88       8.909  10.246   0.616  1.00  0.00           C  
ATOM    615  CEN VAL A  88       8.431  10.432   1.076  1.00  0.00           X  
ATOM    616  H   VAL A  88       9.606   7.867  -0.080  1.00  0.00           H  
ATOM    617  N   VAL A  89      11.436  10.416  -1.189  1.00  0.00           N  
ATOM    618  CA  VAL A  89      12.543  11.191  -1.738  1.00  0.00           C  
ATOM    619  C   VAL A  89      12.559  11.126  -3.260  1.00  0.00           C  
ATOM    620  O   VAL A  89      12.732  12.143  -3.932  1.00  0.00           O  
ATOM    621  CB  VAL A  89      13.899  10.701  -1.198  1.00  0.00           C  
ATOM    622  CEN VAL A  89      14.423  10.865  -0.782  1.00  0.00           X  
ATOM    623  H   VAL A  89      11.636   9.648  -0.564  1.00  0.00           H  
ATOM    624  N   VAL A  90      12.377   9.925  -3.797  1.00  0.00           N  
ATOM    625  CA  VAL A  90      12.371   9.725  -5.242  1.00  0.00           C  
ATOM    626  C   VAL A  90      11.266  10.537  -5.905  1.00  0.00           C  
ATOM    627  O   VAL A  90      11.487  11.183  -6.930  1.00  0.00           O  
ATOM    628  CB  VAL A  90      12.192   8.239  -5.606  1.00  0.00           C  
ATOM    629  CEN VAL A  90      12.516   7.688  -5.862  1.00  0.00           X  
ATOM    630  H   VAL A  90      12.240   9.130  -3.190  1.00  0.00           H  
ATOM    631  N   VAL A  91      10.076  10.500  -5.315  1.00  0.00           N  
ATOM    632  CA  VAL A  91       8.934  11.233  -5.849  1.00  0.00           C  
ATOM    633  C   VAL A  91       9.063  12.726  -5.580  1.00  0.00           C  
ATOM    634  O   VAL A  91       8.261  13.526  -6.062  1.00  0.00           O  
ATOM    635  CB  VAL A  91       7.608  10.727  -5.249  1.00  0.00           C  
ATOM    636  CEN VAL A  91       7.032  10.377  -5.393  1.00  0.00           X  
ATOM    637  H   VAL A  91       9.960   9.950  -4.476  1.00  0.00           H  
ATOM    638  N   VAL A  92      10.079  13.098  -4.808  1.00  0.00           N  
ATOM    639  CA  VAL A  92      10.417  14.502  -4.610  1.00  0.00           C  
ATOM    640  C   VAL A  92      11.737  14.851  -5.286  1.00  0.00           C  
ATOM    641  O   VAL A  92      12.458  15.743  -4.839  1.00  0.00           O  
ATOM    642  CB  VAL A  92      10.509  14.856  -3.114  1.00  0.00           C  
ATOM    643  CEN VAL A  92      10.197  15.200  -2.605  1.00  0.00           X  
ATOM    644  H   VAL A  92      10.630  12.389  -4.346  1.00  0.00           H  
ATOM    645  N   VAL A  93      12.048  14.143  -6.366  1.00  0.00           N  
ATOM    646  CA  VAL A  93      13.177  14.499  -7.217  1.00  0.00           C  
ATOM    647  C   VAL A  93      14.500  14.309  -6.487  1.00  0.00           C  
ATOM    648  O   VAL A  93      15.469  15.024  -6.741  1.00  0.00           O  
ATOM    649  CB  VAL A  93      13.077  15.956  -7.707  1.00  0.00           C  
ATOM    650  CEN VAL A  93      12.959  16.348  -8.261  1.00  0.00           X  
ATOM    651  H   VAL A  93      11.488  13.336  -6.603  1.00  0.00           H  
ATOM    652  N   VAL A  94      14.534  13.340  -5.578  1.00  0.00           N  
ATOM    653  CA  VAL A  94      15.782  12.917  -4.955  1.00  0.00           C  
ATOM    654  C   VAL A  94      16.426  11.776  -5.731  1.00  0.00           C  
ATOM    655  O   VAL A  94      15.758  10.814  -6.108  1.00  0.00           O  
ATOM    656  CB  VAL A  94      15.565  12.474  -3.496  1.00  0.00           C  
ATOM    657  CEN VAL A  94      15.680  12.651  -2.840  1.00  0.00           X  
ATOM    658  H   VAL A  94      13.672  12.884  -5.312  1.00  0.00           H  
ATOM    659  N   VAL A  95      17.729  11.888  -5.967  1.00  0.00           N  
ATOM    660  CA  VAL A  95      18.454  10.897  -6.753  1.00  0.00           C  
ATOM    661  C   VAL A  95      18.724   9.639  -5.939  1.00  0.00           C  
ATOM    662  O   VAL A  95      18.515   9.615  -4.726  1.00  0.00           O  
ATOM    663  CB  VAL A  95      19.791  11.457  -7.274  1.00  0.00           C  
ATOM    664  CEN VAL A  95      20.121  11.666  -7.841  1.00  0.00           X  
ATOM    665  H   VAL A  95      18.230  12.681  -5.592  1.00  0.00           H  
ATOM    666  N   VAL A  96      19.190   8.593  -6.613  1.00  0.00           N  
ATOM    667  CA  VAL A  96      19.239   7.261  -6.023  1.00  0.00           C  
ATOM    668  C   VAL A  96      20.272   7.191  -4.905  1.00  0.00           C  
ATOM    669  O   VAL A  96      20.122   6.423  -3.955  1.00  0.00           O  
ATOM    670  CB  VAL A  96      19.565   6.186  -7.077  1.00  0.00           C  
ATOM    671  CEN VAL A  96      19.299   5.660  -7.433  1.00  0.00           X  
ATOM    672  H   VAL A  96      19.519   8.724  -7.559  1.00  0.00           H  
ATOM    673  N   VAL A  97      21.321   7.998  -5.025  1.00  0.00           N  
ATOM    674  CA  VAL A  97      22.360   8.061  -4.004  1.00  0.00           C  
ATOM    675  C   VAL A  97      21.819   8.640  -2.703  1.00  0.00           C  
ATOM    676  O   VAL A  97      22.137   8.155  -1.617  1.00  0.00           O  
ATOM    677  CB  VAL A  97      23.560   8.906  -4.471  1.00  0.00           C  
ATOM    678  CEN VAL A  97      24.219   8.871  -4.670  1.00  0.00           X  
ATOM    679  H   VAL A  97      21.401   8.583  -5.845  1.00  0.00           H  
ATOM    680  N   VAL A  98      21.000   9.680  -2.819  1.00  0.00           N  
ATOM    681  CA  VAL A  98      20.409  10.324  -1.652  1.00  0.00           C  
ATOM    682  C   VAL A  98      19.561   9.343  -0.853  1.00  0.00           C  
ATOM    683  O   VAL A  98      19.645   9.291   0.374  1.00  0.00           O  
ATOM    684  CB  VAL A  98      19.540  11.531  -2.052  1.00  0.00           C  
ATOM    685  CEN VAL A  98      19.507  12.219  -2.039  1.00  0.00           X  
ATOM    686  H   VAL A  98      20.782  10.033  -3.740  1.00  0.00           H  
ATOM    687  N   VAL A  99      18.743   8.566  -1.556  1.00  0.00           N  
ATOM    688  CA  VAL A  99      17.878   7.585  -0.912  1.00  0.00           C  
ATOM    689  C   VAL A  99      18.691   6.561  -0.131  1.00  0.00           C  
ATOM    690  O   VAL A  99      18.357   6.225   1.005  1.00  0.00           O  
ATOM    691  CB  VAL A  99      16.995   6.850  -1.939  1.00  0.00           C  
ATOM    692  CEN VAL A  99      16.349   6.783  -2.168  1.00  0.00           X  
ATOM    693  H   VAL A  99      18.721   8.657  -2.561  1.00  0.00           H  
ATOM    694  N   VAL A 100      19.759   6.067  -0.747  1.00  0.00           N  
ATOM    695  CA  VAL A 100      20.623   5.079  -0.111  1.00  0.00           C  
ATOM    696  C   VAL A 100      21.226   5.624   1.178  1.00  0.00           C  
ATOM    697  O   VAL A 100      21.251   4.940   2.201  1.00  0.00           O  
ATOM    698  CB  VAL A 100      21.759   4.633  -1.050  1.00  0.00           C  
ATOM    699  CEN VAL A 100      21.990   4.106  -1.429  1.00  0.00           X  
ATOM    700  H   VAL A 100      19.979   6.383  -1.681  1.00  0.00           H  
ATOM    701  N   VAL A 101      21.712   6.860   1.121  1.00  0.00           N  
ATOM    702  CA  VAL A 101      22.316   7.499   2.284  1.00  0.00           C  
ATOM    703  C   VAL A 101      21.323   7.604   3.434  1.00  0.00           C  
ATOM    704  O   VAL A 101      21.655   7.311   4.582  1.00  0.00           O  
ATOM    705  CB  VAL A 101      22.844   8.906   1.944  1.00  0.00           C  
ATOM    706  CEN VAL A 101      23.418   9.276   1.854  1.00  0.00           X  
ATOM    707  H   VAL A 101      21.661   7.369   0.250  1.00  0.00           H  
ATOM    708  N   VAL A 102      20.102   8.023   3.118  1.00  0.00           N  
ATOM    709  CA  VAL A 102      19.057   8.167   4.125  1.00  0.00           C  
ATOM    710  C   VAL A 102      18.766   6.838   4.811  1.00  0.00           C  
ATOM    711  O   VAL A 102      18.645   6.774   6.034  1.00  0.00           O  
ATOM    712  CB  VAL A 102      17.754   8.714   3.513  1.00  0.00           C  
ATOM    713  CEN VAL A 102      17.345   9.267   3.484  1.00  0.00           X  
ATOM    714  H   VAL A 102      19.892   8.248   2.156  1.00  0.00           H  
ATOM    715  N   VAL A 103      18.655   5.780   4.015  1.00  0.00           N  
ATOM    716  CA  VAL A 103      18.377   4.450   4.544  1.00  0.00           C  
ATOM    717  C   VAL A 103      19.467   4.004   5.511  1.00  0.00           C  
ATOM    718  O   VAL A 103      19.178   3.477   6.586  1.00  0.00           O  
ATOM    719  CB  VAL A 103      18.248   3.409   3.417  1.00  0.00           C  
ATOM    720  CEN VAL A 103      17.799   3.009   3.080  1.00  0.00           X  
ATOM    721  H   VAL A 103      18.765   5.900   3.018  1.00  0.00           H  
ATOM    722  N   VAL A 104      20.719   4.217   5.123  1.00  0.00           N  
ATOM    723  CA  VAL A 104      21.855   3.837   5.955  1.00  0.00           C  
ATOM    724  C   VAL A 104      21.816   4.552   7.300  1.00  0.00           C  
ATOM    725  O   VAL A 104      22.032   3.940   8.345  1.00  0.00           O  
ATOM    726  CB  VAL A 104      23.194   4.145   5.259  1.00  0.00           C  
ATOM    727  CEN VAL A 104      23.740   3.856   4.956  1.00  0.00           X  
ATOM    728  H   VAL A 104      20.889   4.654   4.228  1.00  0.00           H  
ATOM    729  N   VAL A 105      21.539   5.851   7.266  1.00  0.00           N  
ATOM    730  CA  VAL A 105      21.471   6.652   8.482  1.00  0.00           C  
ATOM    731  C   VAL A 105      20.400   6.126   9.429  1.00  0.00           C  
ATOM    732  O   VAL A 105      20.628   6.002  10.632  1.00  0.00           O  
ATOM    733  CB  VAL A 105      21.183   8.132   8.169  1.00  0.00           C  
ATOM    734  CEN VAL A 105      21.463   8.762   8.162  1.00  0.00           X  
ATOM    735  H   VAL A 105      21.370   6.295   6.374  1.00  0.00           H  
ATOM    736  N   VAL A 106      19.230   5.818   8.879  1.00  0.00           N  
ATOM    737  CA  VAL A 106      18.121   5.305   9.673  1.00  0.00           C  
ATOM    738  C   VAL A 106      18.496   4.001  10.365  1.00  0.00           C  
ATOM    739  O   VAL A 106      18.215   3.812  11.549  1.00  0.00           O  
ATOM    740  CB  VAL A 106      16.866   5.075   8.810  1.00  0.00           C  
ATOM    741  CEN VAL A 106      16.232   5.311   8.679  1.00  0.00           X  
ATOM    742  H   VAL A 106      19.106   5.943   7.884  1.00  0.00           H  
ATOM    743  N   VAL A 107      19.131   3.103   9.620  1.00  0.00           N  
ATOM    744  CA  VAL A 107      19.546   1.814  10.160  1.00  0.00           C  
ATOM    745  C   VAL A 107      20.508   1.991  11.329  1.00  0.00           C  
ATOM    746  O   VAL A 107      20.372   1.334  12.361  1.00  0.00           O  
ATOM    747  CB  VAL A 107      20.216   0.939   9.084  1.00  0.00           C  
ATOM    748  CEN VAL A 107      20.131   0.378   8.695  1.00  0.00           X  
ATOM    749  H   VAL A 107      19.332   3.319   8.654  1.00  0.00           H  
ATOM    750  N   VAL A 108      21.479   2.881  11.160  1.00  0.00           N  
ATOM    751  CA  VAL A 108      22.465   3.146  12.200  1.00  0.00           C  
ATOM    752  C   VAL A 108      21.800   3.644  13.477  1.00  0.00           C  
ATOM    753  O   VAL A 108      22.128   3.196  14.575  1.00  0.00           O  
ATOM    754  CB  VAL A 108      23.509   4.181  11.740  1.00  0.00           C  
ATOM    755  CEN VAL A 108      24.168   4.259  11.554  1.00  0.00           X  
ATOM    756  H   VAL A 108      21.535   3.389  10.288  1.00  0.00           H  
ATOM    757  N   VAL A 109      20.862   4.574  13.325  1.00  0.00           N  
ATOM    758  CA  VAL A 109      20.148   5.135  14.466  1.00  0.00           C  
ATOM    759  C   VAL A 109      19.398   4.053  15.232  1.00  0.00           C  
ATOM    760  O   VAL A 109      19.438   4.009  16.462  1.00  0.00           O  
ATOM    761  CB  VAL A 109      19.152   6.225  14.028  1.00  0.00           C  
ATOM    762  CEN VAL A 109      19.033   6.904  14.039  1.00  0.00           X  
ATOM    763  H   VAL A 109      20.639   4.900  12.396  1.00  0.00           H  
ATOM    764  N   VAL A 110      18.713   3.182  14.499  1.00  0.00           N  
ATOM    765  CA  VAL A 110      17.952   2.099  15.109  1.00  0.00           C  
ATOM    766  C   VAL A 110      18.855   1.182  15.924  1.00  0.00           C  
ATOM    767  O   VAL A 110      18.659   1.037  17.099  1.00  0.00           O  
ATOM    768  CB  VAL A 110      17.211   1.262  14.049  1.00  0.00           C  
ATOM    769  CEN VAL A 110      16.588   1.115  13.794  1.00  0.00           X  
ATOM    770  H   VAL A 110      18.721   3.273  13.493  1.00  0.00           H  
TER                                                                             
# All scores below are weighted scores, not raw scores.
#BEGIN_POSE_ENERGIES_TABLE ./out/21.pdb
label vdw total
weights 0.1 NA
pose 1.86463 1.86463
VAL:NtermProteinFull_1 0 0
VAL_2 0 0
VAL_3 0 0
VAL_4 0 0
VAL_5 0.54847 0.54847
VAL_6 0 0
VAL_7 0 0
VAL_8 0.27869 0.27869
VAL_9 0.07066 0.07066
VAL_10 0 0
VAL_11 0 0
VAL_12 0 0
VAL_13 0.01095 0.01095
VAL_14 0 0
VAL_15 0 0
VAL_16 0 0
VAL_17 2e-05 2e-05
VAL_18 0 0
VAL_19 0 0
VAL_20 0 0
VAL_21 0 0
VAL_22 0 0
VAL_23 0 0
VAL_24 0 0
VAL_25 0 0
VAL_26 0 0
VAL_27 0 0
VAL_28 0 0
VAL_29 0 0
VAL_30 0 0
VAL_31 0 0
VAL_32 2e-05 2e-05
VAL_33 0 0
VAL_34 0 0
VAL_35 0.01095 0.01095
VAL_36 0 0
VAL_37 0 0
VAL_38 0 0
VAL_39 0 0
VAL_40 0 0
VAL_41 0.00213 0.00213
VAL_42 0 0
VAL_43 0 0
VAL_44 0 0
VAL_45 0 0
VAL_46 0 0
VAL_47 0 0
VAL_48 0 0
VAL_49 0 0
VAL_50 0 0
VAL_51 0 0
VAL_52 0 0
VAL_53 0 0
VAL_54 0 0
VAL_55 0 0
VAL_56 0 0
VAL_57 0 0
VAL_58 0 0
VAL_59 0 0
VAL_60 0 0
VAL_61 0 0
VAL_62 0 0
VAL_63 0 0
VAL_64 0 0
VAL_65 0 0
VAL_66 0 0
VAL_67 0 0
VAL_68 0 0
VAL_69 0 0
VAL_70 0 0
VAL_71 0 0
VAL_72 0 0
VAL_73 0 0
VAL_74 0 0
VAL_75 0 0
VAL_76 0 0
VAL_77 0 0
VAL_78 0.00045 0.00045
VAL_79 0 0
VAL_80 0.01071 0.01071
VAL_81 0.19112 0.19112
VAL_82 0 0
VAL_83 0 0
VAL_84 0.62533 0.62533
VAL_85 0.05547 0.05547
VAL_86 0 0
VAL_87 0 0
VAL_88 0.01519 0.01519
VAL_89 0.02095 0.02095
VAL_90 0 0
VAL_91 0 0
VAL_92 0.00213 0.00213
VAL_93 0 0
VAL_94 0.02095 0.02095
VAL_95 0 0
VAL_96 0 0
VAL_97 0 0
VAL_98 0 0
VAL_99 0 0
VAL_100 0 0
VAL_101 0 0
VAL_102 0 0
VAL_103 0 0
VAL_104 0 0
VAL_105 0 0
VAL_106 0 0
VAL_107 0 0
VAL_108 0 0
VAL_109 0 0
VAL:CtermProteinFull_110 0.00045 0.00045
#END_POSE_ENERGIES_TABLE ./out/21.pdb

REMARK 6 14 1 11 16 18 13 4 16 15 9 12 
REMARK VDW             1.865
REMARK RG             13.821
REMARK NCdist         22.466
REMARK HO              0.347
